# Supplementary material for: Properties of traditional bamboo carrying poles have implications for user interactions
Source: PLoS One. 2018 May 10;13(5):e0196208. doi: 10.1371/journal.pone.0196208 (PMC5945030; doi:10.1371/journal.pone.0196208)
Supplement: S1 Text — (ZIP) [file pone.0196208.s005.zip › ResTest_PoleE_L4Load1.txt]

// Start Time: Unknown
// Update Rate: 100.0Hz
// Filter Profile: human (34.3)
// Firmware Version: 2.1.4
PacketCounter	SampleTimeFine	Acc_X	Acc_Y	Acc_Z	VelInc_X	VelInc_Y	VelInc_Z	Roll	Pitch	Yaw	Latitude	Longitude	Altitude	Vel_X	Vel_Y	Vel_Z
29422	0	1.513594	9.454281	-0.744706	0.015131	0.094544	-0.007437	0.565961	-5.240924	15.776413
29423	0	0.904783	9.588333	-0.929306	0.009033	0.095886	-0.009277	0.585383	-5.258527	15.765984
29424	0	0.413071	9.612557	-0.583779	0.004119	0.096127	-0.005830	0.597375	-5.272167	15.743476
29425	0	0.214198	9.869350	-0.154020	0.002136	0.098694	-0.001526	0.616802	-5.277501	15.723180
29426	0	0.379270	10.235403	-0.217267	0.003796	0.102354	-0.002167	0.623936	-5.273956	15.718962
29427	0	0.657993	9.857269	-0.426977	0.006592	0.098572	-0.004272	0.621189	-5.260002	15.714320
29428	0	1.253879	9.460873	-0.677145	0.012549	0.094607	-0.006771	0.621501	-5.247186	15.714524
29429	0	1.677845	9.454382	-0.977279	0.016785	0.094543	-0.009766	0.629859	-5.239900	15.706004
29430	0	1.421548	9.515071	-0.925078	0.014208	0.095154	-0.009231	0.654035	-5.249063	15.708221
29431	0	0.630091	9.551739	-0.746797	0.006287	0.095520	-0.007446	0.680962	-5.266150	15.698554
29432	0	0.083419	9.417248	-0.579291	0.000821	0.094173	-0.005779	0.699323	-5.281804	15.686976
29433	0	0.025309	9.271205	-0.245385	0.000244	0.092712	-0.002441	0.719124	-5.291290	15.658755
29434	0	0.368236	9.271029	-0.137765	0.003680	0.092710	-0.001369	0.732588	-5.292021	15.630522
29435	0	0.927970	8.905009	-0.231774	0.009277	0.089050	-0.002319	0.732530	-5.293102	15.594984
29436	0	1.362641	8.416456	-0.335471	0.013614	0.084167	-0.003357	0.729697	-5.308791	15.555532
29437	0	1.351439	7.995158	-0.311656	0.013489	0.079956	-0.003113	0.735147	-5.343477	15.507367
29438	0	0.947789	7.603960	-0.158862	0.009449	0.076043	-0.001592	0.732960	-5.383784	15.452360
29439	0	0.357870	7.958815	0.213484	0.003540	0.079590	0.002136	0.741950	-5.433370	15.393459
29440	0	0.085632	8.276223	0.164885	0.000812	0.082763	0.001647	0.745923	-5.491260	15.350278
29441	0	-0.338504	7.598970	0.227668	-0.003418	0.075989	0.002258	0.723909	-5.538116	15.321042
29442	0	0.806239	5.644521	0.291279	0.008044	0.056449	0.002891	0.680686	-5.568567	15.267628
29443	0	1.670995	8.428033	0.026216	0.016663	0.084290	0.000305	0.738328	-5.629831	15.230992
29444	0	0.995374	6.761075	0.317364	0.009904	0.067618	0.003167	0.728516	-5.713758	15.221657
29445	0	0.870811	7.299319	0.029624	0.008667	0.072998	0.000305	0.741461	-5.781202	15.254005
29446	0	0.054396	7.189873	0.110297	0.000507	0.071898	0.001137	0.788701	-5.843574	15.295858
29447	0	0.618342	6.945582	-0.197142	0.006165	0.069458	-0.001953	0.816235	-5.876471	15.329823
29448	0	-0.040236	8.781884	-0.685723	-0.000439	0.087826	-0.006765	0.920352	-5.924374	15.421653
29449	0	-0.456376	6.683229	-0.454837	-0.004578	0.066833	-0.004517	0.952377	-5.949729	15.516568
29450	0	0.529440	8.365591	-1.168219	0.005293	0.083668	-0.011598	1.061048	-5.948977	15.580790
29451	0	1.191410	8.678031	-1.397833	0.011902	0.086792	-0.013916	1.141287	-5.962219	15.626704
29452	0	1.548929	8.681027	-1.430603	0.015466	0.086828	-0.014222	1.251711	-5.987331	15.714356
29453	0	1.698361	9.263341	-1.183741	0.016968	0.092651	-0.011719	1.397780	-6.005517	15.767729
29454	0	1.843112	9.779054	-1.071998	0.018403	0.097806	-0.010627	1.507262	-6.037519	15.835576
29455	0	1.187417	10.203911	-0.587497	0.011841	0.102051	-0.005737	1.658431	-6.076794	15.886640
29456	0	0.791001	10.826926	-0.010122	0.007878	0.108272	0.000010	1.770179	-6.115163	15.940024
29457	0	-0.022233	11.712970	0.267211	-0.000244	0.117126	0.002808	1.891483	-6.143958	16.005921
29458	0	0.531518	11.680627	-0.418992	0.005299	0.116810	-0.004110	1.963579	-6.163100	16.052511
29459	0	0.892055	11.736656	-0.689300	0.008911	0.117371	-0.006836	2.015141	-6.174037	16.093753
29460	0	1.725283	12.307682	-1.558116	0.017237	0.123090	-0.015496	2.091519	-6.187906	16.156584
29461	0	1.833663	12.218103	-2.006489	0.018311	0.122192	-0.020020	2.132899	-6.210001	16.198160
29462	0	2.058621	12.312304	-2.500294	0.020563	0.123141	-0.024932	2.198192	-6.227564	16.243293
29463	0	1.967975	12.815250	-2.693783	0.019653	0.128174	-0.026855	2.270784	-6.248460	16.274257
29464	0	1.466356	13.056328	-2.307128	0.014639	0.130579	-0.022998	2.333167	-6.268324	16.303994
29465	0	1.197061	13.158248	-1.642659	0.011963	0.131592	-0.016357	2.391584	-6.274910	16.323334
29466	0	1.082106	13.291496	-1.281669	0.010818	0.132919	-0.012774	2.426268	-6.278205	16.340678
29467	0	1.268930	13.317807	-1.020878	0.012695	0.133179	-0.010193	2.438711	-6.273473	16.355315
29468	0	1.681725	13.324220	-1.038975	0.016833	0.133239	-0.010407	2.423202	-6.259772	16.359759
29469	0	2.006837	13.208616	-1.454906	0.020081	0.132080	-0.014587	2.389983	-6.249104	16.362592
29470	0	2.121247	13.118913	-1.988601	0.021215	0.131180	-0.019944	2.339625	-6.246404	16.357862
29471	0	1.806072	12.855207	-2.478312	0.018066	0.128540	-0.024841	2.288567	-6.242025	16.344620
29472	0	1.279065	12.747606	-2.504446	0.012805	0.127465	-0.025092	2.247702	-6.231020	16.320086
29473	0	0.846081	12.531573	-2.247190	0.008484	0.125305	-0.022522	2.205041	-6.211803	16.291532
29474	0	0.823572	12.294975	-1.755085	0.008257	0.122941	-0.017602	2.162571	-6.193586	16.244214
29475	0	1.059734	12.036926	-1.202588	0.010620	0.120361	-0.012085	2.110594	-6.171519	16.195965
29476	0	1.372847	11.726567	-0.610515	0.013754	0.117259	-0.006175	2.045380	-6.144008	16.145215
29477	0	1.505443	11.304286	-0.407049	0.015076	0.113037	-0.004150	1.966946	-6.118828	16.090389
29478	0	1.416604	10.981748	-0.378609	0.014179	0.109813	-0.003873	1.879000	-6.101914	16.041863
29479	0	1.176083	10.602445	-0.460254	0.011780	0.106018	-0.004700	1.777060	-6.079039	15.998234
29480	0	0.879709	10.146353	-0.642461	0.008812	0.101456	-0.006527	1.665508	-6.060711	15.954713
29481	0	0.693806	9.772800	-0.930242	0.006958	0.097717	-0.009399	1.557400	-6.037049	15.900607
29482	0	0.738852	9.378496	-1.053209	0.007406	0.093774	-0.010618	1.457694	-6.016109	15.843465
29483	0	0.803954	9.003685	-1.030231	0.008057	0.090027	-0.010376	1.369216	-5.995363	15.782073
29484	0	0.971504	8.639149	-0.932055	0.009732	0.086383	-0.009382	1.291464	-5.973368	15.717390
29485	0	1.176566	8.307570	-0.763794	0.011780	0.083069	-0.007690	1.221595	-5.953840	15.644115
29486	0	1.107462	8.003079	-0.510243	0.011084	0.080027	-0.005148	1.159188	-5.939055	15.570707
29487	0	1.019005	7.769869	-0.124745	0.010193	0.077698	-0.001282	1.111719	-5.929837	15.499149
29488	0	0.774870	7.586512	0.132523	0.007749	0.075866	0.001289	1.062080	-5.923588	15.435778
29489	0	0.518810	7.379016	0.284250	0.005188	0.073792	0.002808	1.013370	-5.917304	15.381754
29490	0	0.255852	7.238236	0.346326	0.002563	0.072384	0.003428	0.962119	-5.904335	15.341362
29491	0	0.121396	7.098199	0.382173	0.001221	0.070984	0.003784	0.906954	-5.888649	15.304614
29492	0	0.126069	6.975778	0.304281	0.001267	0.069759	0.003003	0.846215	-5.873982	15.274216
29493	0	0.188869	6.860277	0.186219	0.001892	0.068604	0.001831	0.796898	-5.866307	15.254520
29494	0	0.382908	6.799231	0.094318	0.003838	0.067992	0.000916	0.751278	-5.851150	15.245612
29495	0	0.420989	6.719982	-0.004334	0.004211	0.067200	-0.000061	0.721286	-5.848349	15.243754
29496	0	0.463487	6.665051	-0.056235	0.004635	0.066650	-0.000576	0.697613	-5.848419	15.245489
29497	0	0.433364	6.695540	0.165436	0.004333	0.066956	0.001648	0.685894	-5.849272	15.251972
29498	0	0.409257	6.909067	0.440575	0.004088	0.069091	0.004407	0.686204	-5.858143	15.266545
29499	0	0.379216	7.049532	0.481973	0.003784	0.070496	0.004822	0.686421	-5.874992	15.293182
29500	0	0.355874	7.269198	0.615700	0.003555	0.072692	0.006160	0.686234	-5.886442	15.330531
29501	0	0.348398	7.415753	0.549251	0.003479	0.074158	0.005493	0.681902	-5.900652	15.373414
29502	0	0.514116	7.641478	0.366314	0.005138	0.076415	0.003661	0.673059	-5.911898	15.430355
29503	0	0.787811	7.818558	-0.017871	0.007874	0.078186	-0.000183	0.662198	-5.923335	15.493643
29504	0	1.039793	8.044105	-0.353190	0.010388	0.080442	-0.003529	0.663915	-5.939264	15.565334
29505	0	1.264976	8.312652	-0.855477	0.012634	0.083130	-0.008545	0.676229	-5.958924	15.628445
29506	0	1.292808	8.623080	-1.035102	0.012912	0.086235	-0.010336	0.694868	-5.977930	15.689812
29507	0	1.246980	8.800611	-1.241814	0.012451	0.088013	-0.012390	0.729356	-5.998496	15.749018
29508	0	0.982438	9.214254	-1.242821	0.009804	0.092150	-0.012391	0.771690	-6.021004	15.804942
29509	0	0.771192	9.593815	-1.299415	0.007690	0.095947	-0.012939	0.832790	-6.044258	15.849287
29510	0	0.707116	9.940817	-0.816929	0.007059	0.099414	-0.008110	0.896253	-6.058015	15.895102
29511	0	0.818905	10.241331	-0.500270	0.008179	0.102417	-0.004944	0.957771	-6.070820	15.939785
29512	0	1.022107	10.631525	-0.321928	0.010212	0.106318	-0.003173	1.004233	-6.082652	15.983761
29513	0	1.136139	10.857923	-0.442862	0.011353	0.108582	-0.004395	1.037366	-6.093396	16.022284
29514	0	1.204859	11.083212	-0.492049	0.012042	0.110834	-0.004891	1.064728	-6.101471	16.061399
29515	0	1.411490	11.333949	-0.739802	0.014099	0.113342	-0.007385	1.075759	-6.117907	16.099083
29516	0	1.371997	11.479659	-1.145300	0.013706	0.114799	-0.011440	1.086833	-6.130974	16.128283
29517	0	1.277761	11.657332	-1.539221	0.012756	0.116577	-0.015381	1.096336	-6.150365	16.153436
29518	0	1.104172	11.772439	-1.737598	0.011029	0.117728	-0.017358	1.111753	-6.160625	16.180601
29519	0	1.160817	11.932041	-1.680032	0.011597	0.119324	-0.016785	1.125405	-6.170458	16.198273
29520	0	1.369876	12.035140	-1.470195	0.013694	0.120355	-0.014680	1.145991	-6.174754	16.203568
29521	0	1.513982	12.090868	-1.210069	0.015137	0.120911	-0.012085	1.160542	-6.177322	16.208589
29522	0	1.569135	12.145627	-0.967512	0.015692	0.121456	-0.009676	1.159541	-6.176608	16.211608
29523	0	1.653228	12.176709	-0.889978	0.016541	0.121765	-0.008911	1.148697	-6.168523	16.213948
29524	0	1.536434	12.140513	-1.063107	0.015364	0.121403	-0.010659	1.122627	-6.168718	16.205794
29525	0	1.336833	12.054835	-1.381930	0.013367	0.120544	-0.013855	1.089328	-6.169985	16.198800
29526	0	1.183567	11.946087	-1.538829	0.011844	0.119454	-0.015432	1.047864	-6.162217	16.189292
29527	0	1.121482	11.786569	-1.558487	0.011230	0.117859	-0.015625	1.009940	-6.147182	16.175653
29528	0	1.161476	11.604583	-1.398409	0.011626	0.116040	-0.014021	0.975524	-6.136261	16.150244
29529	0	1.219361	11.450686	-1.113373	0.012207	0.114502	-0.011169	0.941640	-6.122720	16.123220
29530	0	1.222655	11.274432	-0.831209	0.012242	0.112740	-0.008353	0.901749	-6.105974	16.094710
29531	0	1.133944	11.053867	-0.642425	0.011353	0.110535	-0.006470	0.856973	-6.091164	16.062398
29532	0	1.027683	10.840858	-0.517360	0.010289	0.108405	-0.005221	0.808781	-6.076700	16.033528
29533	0	0.786238	10.577743	-0.519495	0.007874	0.105774	-0.005249	0.752828	-6.063356	16.007272
29534	0	0.741061	10.358731	-0.551337	0.007423	0.103583	-0.005570	0.691990	-6.048187	15.985279
29535	0	0.670103	10.046858	-0.647120	0.006714	0.100464	-0.006531	0.626897	-6.032684	15.958251
29536	0	0.874496	9.803985	-0.844073	0.008762	0.098034	-0.008492	0.569964	-6.012050	15.929345
29537	0	1.035979	9.528210	-0.824951	0.010376	0.095276	-0.008301	0.510318	-5.992320	15.898464
29538	0	1.191625	9.230286	-0.816344	0.011930	0.092298	-0.008203	0.463209	-5.974512	15.866055
29539	0	1.195533	9.039655	-0.753869	0.011963	0.090393	-0.007568	0.427186	-5.964658	15.828070
29540	0	1.066037	8.820282	-0.534979	0.010667	0.088201	-0.005374	0.397707	-5.955172	15.790571
29541	0	0.842094	8.667066	-0.223704	0.008423	0.086670	-0.002258	0.371943	-5.950596	15.757943
29542	0	0.689118	8.557167	-0.097611	0.006893	0.085571	-0.000996	0.348675	-5.945422	15.725188
29543	0	0.543093	8.392335	0.032422	0.005432	0.083923	0.000305	0.325995	-5.940815	15.692664
29544	0	0.573174	8.270168	0.067105	0.005734	0.082702	0.000648	0.295933	-5.934536	15.666737
29545	0	0.609526	8.148230	0.105702	0.006104	0.081482	0.001038	0.269997	-5.921060	15.650881
29546	0	0.724143	8.044566	0.018216	0.007246	0.080445	0.000159	0.238378	-5.913043	15.637768
29547	0	0.726036	7.934617	-0.108383	0.007263	0.079346	-0.001099	0.217765	-5.907756	15.626560
29548	0	0.664359	7.873670	-0.185590	0.006646	0.078736	-0.001863	0.207073	-5.903129	15.620875
29549	0	0.519405	7.867391	-0.177046	0.005188	0.078674	-0.001770	0.207260	-5.911447	15.624269
29550	0	0.386213	7.873406	-0.122692	0.003857	0.078734	-0.001223	0.212669	-5.919042	15.630143
29551	0	0.335752	7.916259	0.023839	0.003357	0.079163	0.000244	0.219502	-5.919921	15.640737
29552	0	0.396984	8.038342	0.211448	0.003967	0.080383	0.002124	0.231244	-5.923924	15.652478
29553	0	0.580142	8.081067	0.261380	0.005798	0.080811	0.002625	0.244792	-5.928985	15.666897
29554	0	0.751272	8.178752	0.277440	0.007513	0.081787	0.002786	0.258426	-5.930243	15.690932
29555	0	0.885773	8.306815	0.102800	0.008850	0.083069	0.001038	0.269408	-5.942698	15.722903
29556	0	0.887704	8.428548	-0.070069	0.008866	0.084287	-0.000691	0.279668	-5.958612	15.755465
29557	0	0.776419	8.556956	-0.294637	0.007751	0.085571	-0.002930	0.298653	-5.976335	15.794631
29558	0	0.662724	8.757888	-0.591258	0.006619	0.087581	-0.005895	0.317625	-5.985990	15.838424
29559	0	0.647678	8.916942	-0.741459	0.006470	0.089172	-0.007385	0.350748	-5.993880	15.881434
29560	0	0.765176	9.093208	-0.778412	0.007644	0.090936	-0.007750	0.390022	-6.002762	15.926505
29561	0	0.970668	9.319670	-0.773597	0.009705	0.093201	-0.007690	0.442394	-6.004218	15.971998
29562	0	1.124133	9.526258	-0.776979	0.011234	0.095267	-0.007722	0.497107	-6.011663	16.015112
29563	0	1.245833	9.704173	-0.748853	0.012451	0.097046	-0.007446	0.545009	-6.019266	16.048792
29564	0	1.241248	9.892532	-0.690418	0.012403	0.098929	-0.006862	0.592108	-6.029082	16.083730
29565	0	1.179661	10.119164	-0.760421	0.011780	0.101196	-0.007568	0.630775	-6.047321	16.112488
29566	0	1.036413	10.313502	-0.841653	0.010349	0.103140	-0.008375	0.674370	-6.062855	16.140604
29567	0	0.886050	10.467060	-0.919883	0.008850	0.104675	-0.009155	0.719686	-6.073168	16.164216
29568	0	0.906557	10.612488	-0.989510	0.009054	0.106130	-0.009854	0.761380	-6.084260	16.187113
29569	0	1.026250	10.760026	-0.950471	0.010254	0.107605	-0.009460	0.806782	-6.092352	16.204248
29570	0	1.138420	10.844381	-0.959150	0.011370	0.108449	-0.009550	0.849362	-6.106600	16.216664
29571	0	1.264348	10.955381	-0.907232	0.012634	0.109558	-0.009033	0.889434	-6.115216	16.224721
29572	0	1.326616	10.985031	-0.902717	0.013263	0.109854	-0.008990	0.927581	-6.117751	16.222415
29573	0	1.331228	11.059265	-0.918246	0.013306	0.110596	-0.009155	0.955406	-6.123557	16.222817
29574	0	1.277594	11.070813	-0.893197	0.012769	0.110711	-0.008905	0.982783	-6.129906	16.218975
29575	0	1.196582	11.053318	-0.916935	0.011963	0.110535	-0.009155	0.997380	-6.131838	16.215440
29576	0	1.154459	11.034624	-1.041597	0.011540	0.110348	-0.010405	1.009563	-6.135138	16.207185
29577	0	1.177066	10.968022	-1.111759	0.011780	0.109680	-0.011108	1.019506	-6.124696	16.197386
29578	0	1.291392	10.882372	-1.285154	0.012920	0.108825	-0.012836	1.036006	-6.117398	16.179533
29579	0	1.341993	10.778779	-1.258411	0.013428	0.107788	-0.012573	1.048417	-6.108752	16.155369
29580	0	1.322259	10.662641	-1.163598	0.013229	0.106627	-0.011619	1.068069	-6.100974	16.127820
29581	0	1.202048	10.577292	-0.965885	0.012024	0.105774	-0.009644	1.085801	-6.096164	16.102970
29582	0	0.987553	10.461222	-0.797268	0.009881	0.104612	-0.007964	1.096908	-6.088635	16.076233
29583	0	0.865881	10.345500	-0.482767	0.008667	0.103455	-0.004822	1.105281	-6.077299	16.052737
29584	0	0.785362	10.205096	-0.398154	0.007857	0.102051	-0.003979	1.110782	-6.070497	16.025583
29585	0	0.841212	10.064782	-0.409054	0.008423	0.100647	-0.004089	1.114503	-6.055510	15.995487
29586	0	0.899872	9.863547	-0.432371	0.009011	0.098634	-0.004336	1.101347	-6.038607	15.973163
29587	0	0.951347	9.686390	-0.536539	0.009521	0.096863	-0.005371	1.096396	-6.026847	15.944193
29588	0	0.913322	9.540110	-0.699801	0.009138	0.095400	-0.007009	1.085498	-6.019220	15.918373
29589	0	0.848168	9.368979	-0.866022	0.008484	0.093689	-0.008667	1.079340	-6.015258	15.889094
29590	0	0.786430	9.253060	-0.792152	0.007869	0.092530	-0.007921	1.081731	-6.008270	15.862806
29591	0	0.714146	9.106360	-0.751730	0.007141	0.091064	-0.007507	1.096842	-6.007098	15.831943
29592	0	0.683493	9.039066	-0.503783	0.006838	0.090391	-0.005025	1.115869	-6.000890	15.800562
29593	0	0.725754	8.929413	-0.404515	0.007263	0.089294	-0.004028	1.139942	-5.990715	15.767551
29594	0	0.780140	8.868276	-0.230897	0.007802	0.088683	-0.002293	1.162673	-5.986780	15.744507
29595	0	0.902918	8.758570	-0.159592	0.009033	0.087585	-0.001587	1.175622	-5.978207	15.720457
29596	0	0.951309	8.703606	-0.081765	0.009513	0.087036	-0.000812	1.184391	-5.975286	15.701022
29597	0	0.970542	8.642555	-0.256829	0.009705	0.086426	-0.002563	1.191601	-5.973500	15.679917
29598	0	0.842462	8.587525	-0.367587	0.008424	0.085876	-0.003672	1.197719	-5.972368	15.667859
29599	0	0.757364	8.605848	-0.507655	0.007568	0.086060	-0.005066	1.211980	-5.977528	15.663066
29600	0	0.635962	8.587258	-0.565003	0.006357	0.085874	-0.005637	1.229461	-5.978883	15.656133
29601	0	0.586474	8.593598	-0.484229	0.005859	0.085938	-0.004822	1.255918	-5.984430	15.660840
29602	0	0.636404	8.697092	-0.305789	0.006358	0.086972	-0.003033	1.288739	-5.990321	15.659328
29603	0	0.677931	8.764559	-0.161707	0.006775	0.087646	-0.001587	1.326973	-5.994683	15.666494
29604	0	0.721920	8.855912	-0.118174	0.007211	0.088560	-0.001160	1.354717	-6.004016	15.670412
29605	0	0.763650	8.947635	-0.306880	0.007629	0.089478	-0.003052	1.375020	-6.011910	15.682574
29606	0	0.722433	9.044884	-0.548089	0.007216	0.090450	-0.005467	1.390808	-6.020277	15.692655
29607	0	0.757678	9.155001	-0.795797	0.007568	0.091553	-0.007935	1.418469	-6.028998	15.705201
29608	0	0.801911	9.245733	-1.081346	0.008013	0.092461	-0.010790	1.445950	-6.034671	15.719427
29609	0	0.837085	9.374494	-1.236145	0.008362	0.093750	-0.012329	1.484111	-6.043507	15.728929
29610	0	0.905910	9.507574	-1.195221	0.009050	0.095082	-0.011907	1.537875	-6.051985	15.735286
29611	0	1.026480	9.679557	-1.030136	0.010254	0.096802	-0.010254	1.593328	-6.062933	15.736078
29612	0	1.095670	9.831206	-0.783853	0.010947	0.098317	-0.007788	1.651467	-6.072052	15.743604
29613	0	1.135965	10.027744	-0.523647	0.011353	0.100281	-0.005188	1.705616	-6.078408	15.753357
29614	0	1.101144	10.149301	-0.349796	0.011000	0.101496	-0.003455	1.752602	-6.090130	15.763619
29615	0	0.996037	10.320797	-0.412346	0.009949	0.103210	-0.004089	1.789233	-6.101315	15.772903
29616	0	0.992361	10.436101	-0.528127	0.009911	0.104363	-0.005258	1.813922	-6.113847	15.783443
29617	0	1.020441	10.534451	-0.813128	0.010193	0.105347	-0.008118	1.827390	-6.124402	15.793404
29618	0	1.052366	10.594954	-1.115027	0.010521	0.105951	-0.011136	1.841092	-6.125087	15.807765
29619	0	1.099047	10.693104	-1.368855	0.010986	0.106934	-0.013672	1.858202	-6.127265	15.809536
29620	0	1.142805	10.729013	-1.482817	0.011421	0.107294	-0.014805	1.882175	-6.132178	15.816094
29621	0	1.178627	10.784459	-1.431110	0.011780	0.107849	-0.014282	1.912127	-6.136795	15.816470
29622	0	1.149546	10.869092	-1.259815	0.011487	0.108695	-0.012570	1.941098	-6.143434	15.813019
29623	0	1.092582	10.925071	-0.966813	0.010925	0.109253	-0.009644	1.966688	-6.141508	15.807002
29624	0	1.068354	10.985820	-0.793880	0.010682	0.109859	-0.007923	1.983028	-6.140285	15.800486
29625	0	1.019311	10.974078	-0.812314	0.010193	0.109741	-0.008118	1.989223	-6.137644	15.787163
29626	0	1.049467	10.919075	-0.964895	0.010497	0.109190	-0.009655	1.982956	-6.132441	15.780673
29627	0	1.129118	10.803340	-1.140275	0.011292	0.108032	-0.011414	1.972042	-6.129549	15.765846
29628	0	1.244237	10.693796	-1.314917	0.012449	0.106936	-0.013163	1.958413	-6.120040	15.742866
29629	0	1.311560	10.595852	-1.293432	0.013123	0.105957	-0.012939	1.953123	-6.110267	15.725476
29630	0	1.243566	10.467854	-1.072204	0.012438	0.104677	-0.010733	1.942476	-6.105217	15.700097
29631	0	1.196253	10.339452	-0.890047	0.011963	0.103394	-0.008911	1.931884	-6.101600	15.670006
29632	0	1.213988	10.241966	-0.643393	0.012146	0.102418	-0.006450	1.915040	-6.091035	15.643873
29633	0	1.189587	10.077082	-0.498340	0.011902	0.100769	-0.005005	1.891304	-6.080272	15.621537
29634	0	1.139343	9.882138	-0.542027	0.011401	0.098819	-0.005451	1.856567	-6.067161	15.592428
29635	0	1.043004	9.717082	-0.606998	0.010437	0.097168	-0.006104	1.818289	-6.055059	15.565554
29636	0	0.992606	9.534590	-0.692032	0.009934	0.095343	-0.006953	1.779859	-6.041452	15.541484
29637	0	0.951450	9.393644	-0.747435	0.009521	0.093933	-0.007507	1.741285	-6.029402	15.510825
29638	0	0.900967	9.205106	-0.839199	0.009018	0.092048	-0.008420	1.708108	-6.015922	15.479959
29639	0	0.787183	9.027323	-0.870647	0.007874	0.090271	-0.008728	1.682510	-6.010681	15.452402
29640	0	0.738116	8.893284	-0.744468	0.007381	0.088931	-0.007465	1.657575	-6.006899	15.426692
29641	0	0.695751	8.740355	-0.565836	0.006958	0.087402	-0.005676	1.635689	-6.002384	15.400674
29642	0	0.671239	8.642732	-0.398130	0.006713	0.086427	-0.003993	1.621538	-5.997437	15.379137
29643	0	0.622101	8.545014	-0.309651	0.006226	0.085449	-0.003113	1.601392	-5.986673	15.355107
29644	0	0.633967	8.435207	-0.269484	0.006338	0.084352	-0.002715	1.574806	-5.984502	15.340016
29645	0	0.665025	8.404608	-0.224101	0.006653	0.084045	-0.002258	1.552067	-5.976551	15.325047
29646	0	0.677349	8.264246	-0.147816	0.006769	0.082643	-0.001493	1.532254	-5.978556	15.316696
29647	0	0.689662	8.245881	-0.218670	0.006897	0.082458	-0.002197	1.516925	-5.974572	15.316820
29648	0	0.689744	8.203148	-0.253117	0.006896	0.082031	-0.002542	1.500545	-5.972973	15.317206
29649	0	0.726578	8.197024	-0.298361	0.007263	0.081970	-0.002991	1.489453	-5.973368	15.323152
29650	0	0.787850	8.203056	-0.247871	0.007878	0.082030	-0.002488	1.475522	-5.970058	15.323114
29651	0	0.805996	8.258052	-0.273821	0.008057	0.082581	-0.002747	1.462500	-5.971572	15.330763
29652	0	0.800246	8.349506	-0.163031	0.008001	0.083495	-0.001632	1.458565	-5.970519	15.342564
29653	0	0.763547	8.428905	-0.164564	0.007629	0.084290	-0.001648	1.452830	-5.976674	15.362654
29654	0	0.764520	8.556909	-0.243710	0.007642	0.085569	-0.002438	1.449290	-5.979044	15.385893
29655	0	0.751839	8.685202	-0.311418	0.007507	0.086853	-0.003113	1.447647	-5.991634	15.413409
29656	0	0.711191	8.770371	-0.531764	0.007103	0.087705	-0.005314	1.449066	-6.000459	15.441639
29657	0	0.702774	8.947632	-0.751377	0.007019	0.089478	-0.007507	1.453529	-6.008087	15.473143
29658	0	0.735147	9.093759	-0.857017	0.007341	0.090940	-0.008558	1.464770	-6.016951	15.506287
29659	0	0.788789	9.246521	-0.984389	0.007874	0.092468	-0.009827	1.482205	-6.030455	15.540544
29660	0	0.840085	9.428925	-0.976370	0.008390	0.094293	-0.009740	1.507391	-6.038950	15.573953
29661	0	0.916820	9.612708	-0.978587	0.009155	0.096130	-0.009766	1.527889	-6.050165	15.609248
29662	0	0.961983	9.868370	-0.770032	0.009607	0.098687	-0.007671	1.557965	-6.061206	15.641600
29663	0	0.984214	10.058284	-0.679841	0.009827	0.100586	-0.006775	1.580902	-6.075737	15.677089
29664	0	0.999183	10.246885	-0.635587	0.009979	0.102471	-0.006335	1.600991	-6.086442	15.702592
29665	0	0.995997	10.449008	-0.654734	0.009949	0.104492	-0.006531	1.615616	-6.095581	15.733611
29666	0	1.059764	10.570486	-0.761198	0.010582	0.105707	-0.007602	1.623284	-6.109058	15.767949
29667	0	1.148773	10.760282	-0.885936	0.011475	0.107605	-0.008850	1.630191	-6.119094	15.796897
29668	0	1.224360	10.924533	-1.034223	0.012234	0.109247	-0.010334	1.636225	-6.125145	15.821327
29669	0	1.233693	11.004530	-1.123249	0.012329	0.110046	-0.011230	1.635606	-6.128764	15.851896
29670	0	1.254004	11.193380	-1.294869	0.012528	0.111936	-0.012944	1.637776	-6.135820	15.875260
29671	0	1.337203	11.236442	-1.239620	0.013367	0.112366	-0.012390	1.641474	-6.136484	15.902470
29672	0	1.301795	11.388862	-1.190872	0.013011	0.113889	-0.011915	1.632731	-6.138790	15.923525
29673	0	1.245569	11.444062	-1.110637	0.012451	0.114441	-0.011108	1.628800	-6.138705	15.937556
29674	0	1.136547	11.480725	-1.133354	0.011361	0.114806	-0.011349	1.611825	-6.138329	15.950315
29675	0	1.098809	11.474815	-1.145231	0.010986	0.114746	-0.011475	1.587798	-6.135299	15.961772
29676	0	1.153815	11.475308	-1.262297	0.011539	0.114750	-0.012651	1.557910	-6.130040	15.968712
29677	0	1.183848	11.462834	-1.412712	0.011841	0.114624	-0.014160	1.523723	-6.122757	15.972129
29678	0	1.146936	11.359771	-1.290390	0.011470	0.113594	-0.012936	1.490974	-6.117388	15.970298
29679	0	1.165367	11.291865	-1.150437	0.011658	0.112915	-0.011536	1.458319	-6.108310	15.968852
29680	0	1.170013	11.194861	-0.899143	0.011710	0.111944	-0.009033	1.415389	-6.092835	15.955045
29681	0	1.122263	11.078261	-0.783119	0.011230	0.110779	-0.007874	1.370819	-6.079544	15.952526
29682	0	1.151202	10.944648	-0.658137	0.011519	0.109443	-0.006631	1.319259	-6.066028	15.932885
29683	0	1.164903	10.742647	-0.720906	0.011658	0.107422	-0.007263	1.261095	-6.051344	15.924445
29684	0	1.132383	10.524101	-0.856378	0.011334	0.105235	-0.008622	1.197341	-6.034433	15.911761
29685	0	1.078903	10.303510	-1.037500	0.010803	0.103027	-0.010437	1.128364	-6.013480	15.896820
29686	0	1.106627	10.073025	-1.020176	0.011080	0.100723	-0.010256	1.067224	-5.993020	15.873765
29687	0	1.134080	9.857905	-1.056508	0.011353	0.098572	-0.010620	1.003772	-5.974469	15.844933
29688	0	1.095220	9.633168	-0.936824	0.010963	0.096326	-0.009415	0.949194	-5.955963	15.812357
29689	0	1.054996	9.466991	-0.752623	0.010559	0.094666	-0.007568	0.898894	-5.939262	15.783794
29690	0	0.979724	9.272305	-0.628593	0.009809	0.092719	-0.006327	0.849420	-5.919259	15.753147
29691	0	0.908547	9.057845	-0.344245	0.009094	0.090576	-0.003479	0.803945	-5.901347	15.724598
29692	0	0.852057	8.874943	-0.159607	0.008528	0.088748	-0.001637	0.751609	-5.884498	15.693856
29693	0	0.756609	8.709780	-0.093683	0.007568	0.087097	-0.000977	0.700963	-5.873497	15.656026
29694	0	0.719165	8.551104	-0.061398	0.007197	0.085510	-0.000655	0.647405	-5.857665	15.620674
29695	0	0.634464	8.361867	-0.057202	0.006348	0.083618	-0.000610	0.596335	-5.845645	15.590527
29696	0	0.652058	8.191226	-0.183970	0.006524	0.081911	-0.001879	0.542664	-5.833488	15.562920
29697	0	0.604284	8.087252	-0.277983	0.006042	0.080872	-0.002808	0.504210	-5.827007	15.537287
29698	0	0.548928	7.940860	-0.255043	0.005493	0.079408	-0.002570	0.476415	-5.814398	15.515327
29699	0	0.536910	7.891913	-0.223948	0.005371	0.078918	-0.002258	0.448571	-5.804934	15.503359
29700	0	0.555048	7.836921	-0.086573	0.005549	0.078369	-0.000878	0.429563	-5.799640	15.494223
29701	0	0.561555	7.794185	0.025213	0.005615	0.077942	0.000244	0.416829	-5.793313	15.487132
29702	0	0.616333	7.794097	0.178824	0.006165	0.077941	0.001785	0.410951	-5.784933	15.486859
29703	0	0.671183	7.788076	0.281525	0.006714	0.077881	0.002808	0.398056	-5.775397	15.484861
29704	0	0.738262	7.806243	0.307568	0.007380	0.078063	0.003066	0.381495	-5.773175	15.494030
29705	0	0.757214	7.849041	0.275909	0.007568	0.078491	0.002747	0.360257	-5.774089	15.509999
29706	0	0.758097	7.977043	0.095173	0.007576	0.079771	0.000940	0.341070	-5.775887	15.522088
29707	0	0.702580	8.032168	-0.005265	0.007019	0.080322	-0.000061	0.325104	-5.780881	15.550196
29708	0	0.691520	8.154061	-0.090244	0.006910	0.081541	-0.000899	0.325188	-5.782767	15.577380
29709	0	0.666218	8.294582	-0.232683	0.006653	0.082947	-0.002319	0.329954	-5.790784	15.617204
29710	0	0.643454	8.495697	-0.272026	0.006428	0.084958	-0.002702	0.348914	-5.794835	15.661604
29711	0	0.635541	8.697387	-0.294916	0.006348	0.086975	-0.002930	0.368085	-5.799980	15.708422
29712	0	0.741191	8.867836	-0.396852	0.007401	0.088680	-0.003945	0.392466	-5.807690	15.748940
29713	0	0.861820	9.081768	-0.491004	0.008606	0.090820	-0.004883	0.421253	-5.817066	15.794158
29714	0	0.907318	9.306963	-0.533641	0.009058	0.093073	-0.005305	0.454043	-5.829511	15.840052
29715	0	0.966034	9.527216	-0.704636	0.009644	0.095276	-0.007019	0.481688	-5.842662	15.885286
29716	0	0.999708	9.752133	-0.863430	0.009984	0.097526	-0.008601	0.515815	-5.850411	15.921887
29717	0	0.959367	9.972687	-1.010544	0.009583	0.099731	-0.010071	0.550843	-5.855222	15.957617
29718	0	0.955304	10.191428	-1.060807	0.009543	0.101919	-0.010570	0.589152	-5.857883	15.995430
29719	0	0.934538	10.430382	-1.042252	0.009338	0.104309	-0.010376	0.635716	-5.857689	16.027376
29720	0	0.997494	10.642960	-0.935748	0.009962	0.106435	-0.009312	0.681145	-5.863915	16.052362
29721	0	1.124304	10.875979	-0.780134	0.011230	0.108765	-0.007751	0.729820	-5.869802	16.078480
29722	0	1.242389	11.082680	-0.655320	0.012415	0.110830	-0.006511	0.769724	-5.872039	16.108823
29723	0	1.319446	11.224032	-0.577737	0.013184	0.112244	-0.005737	0.807060	-5.876082	16.136110
29724	0	1.419246	11.418499	-0.737494	0.014182	0.114188	-0.007345	0.833915	-5.878972	16.154824
29725	0	1.331437	11.498771	-0.960069	0.013306	0.114990	-0.009583	0.849145	-5.879840	16.171030
29726	0	1.241628	11.595751	-1.177223	0.012407	0.115960	-0.011756	0.862236	-5.880622	16.185587
29727	0	1.203253	11.687955	-1.344416	0.012024	0.116882	-0.013428	0.875712	-5.880937	16.195028
29728	0	1.234993	11.711823	-1.493516	0.012346	0.117120	-0.014926	0.882408	-5.876457	16.199397
29729	0	1.208463	11.730681	-1.485366	0.012085	0.117310	-0.014832	0.902015	-5.868306	16.199730
29730	0	1.244937	11.785093	-1.385859	0.012450	0.117853	-0.013839	0.919631	-5.859671	16.190959
29731	0	1.263467	11.797965	-1.167050	0.012634	0.117981	-0.011658	0.930642	-5.851998	16.181996
29732	0	1.256924	11.749014	-1.064702	0.012573	0.117490	-0.010646	0.931036	-5.839911	16.163137
29733	0	1.183720	11.621195	-1.097949	0.011841	0.116211	-0.010986	0.923768	-5.828162	16.141074
29734	0	1.157851	11.511647	-1.077711	0.011589	0.115114	-0.010790	0.910796	-5.809461	16.117116
29735	0	1.201811	11.395397	-0.920736	0.012024	0.113953	-0.009216	0.900770	-5.795000	16.102376
29736	0	1.182344	11.243078	-1.009701	0.011828	0.112429	-0.010115	0.882430	-5.781436	16.075308
29737	0	1.146517	11.029309	-0.901393	0.011475	0.110291	-0.009033	0.862477	-5.762864	16.045847
29738	0	1.193445	10.846719	-0.829960	0.011944	0.108464	-0.008325	0.836136	-5.743948	16.010877
29739	0	1.183137	10.626492	-0.754498	0.011841	0.106262	-0.007568	0.810637	-5.724535	15.979006
29740	0	1.156842	10.407265	-0.755725	0.011578	0.104070	-0.007584	0.781224	-5.705225	15.949797
29741	0	1.042900	10.162653	-0.796797	0.010437	0.101624	-0.007996	0.750363	-5.687089	15.911041
29742	0	1.047125	9.937403	-0.761150	0.010482	0.099371	-0.007637	0.721109	-5.665670	15.872602
29743	0	1.018426	9.686533	-0.699653	0.010193	0.096863	-0.007019	0.695375	-5.645952	15.822718
29744	0	1.040852	9.479516	-0.664896	0.010420	0.094792	-0.006671	0.669110	-5.622650	15.776342
29745	0	0.957067	9.253163	-0.627039	0.009583	0.092529	-0.006287	0.649306	-5.598256	15.734644
29746	0	0.924728	9.058135	-0.447248	0.009254	0.090580	-0.004485	0.634043	-5.578420	15.685978
29747	0	0.847568	8.838018	-0.407894	0.008484	0.088379	-0.004089	0.621625	-5.556744	15.632243
29748	0	0.779185	8.618428	-0.259650	0.007797	0.086184	-0.002604	0.611941	-5.537911	15.585202
29749	0	0.670805	8.459526	-0.158292	0.006714	0.084595	-0.001587	0.607999	-5.517669	15.537778
29750	0	0.663824	8.337433	-0.071790	0.006641	0.083374	-0.000725	0.599809	-5.500559	15.494367
29751	0	0.561450	8.197036	-0.121454	0.005615	0.081970	-0.001221	0.592443	-5.487295	15.452483
29752	0	0.542768	8.007829	-0.120943	0.005430	0.080078	-0.001209	0.592931	-5.471957	15.422744
29753	0	0.543183	7.916262	-0.000108	0.005432	0.079163	0.000000	0.594499	-5.459410	15.393454
29754	0	0.573537	7.824714	-0.006871	0.005736	0.078247	-0.000064	0.601158	-5.445931	15.363151
29755	0	0.634653	7.757582	0.035655	0.006348	0.077576	0.000366	0.614038	-5.432692	15.342875
29756	0	0.646944	7.720925	-0.003112	0.006467	0.077209	-0.000020	0.628516	-5.425489	15.331093
29757	0	0.653254	7.702624	0.010551	0.006531	0.077026	0.000122	0.650958	-5.417068	15.320827
29758	0	0.659554	7.696547	0.098746	0.006595	0.076965	0.001004	0.673320	-5.407482	15.314112
29759	0	0.708253	7.714846	0.139038	0.007080	0.077148	0.001404	0.690615	-5.400135	15.304817
29760	0	0.666084	7.788095	0.141731	0.006658	0.077881	0.001437	0.716759	-5.394297	15.304774
29761	0	0.690170	7.922348	0.101807	0.006897	0.079224	0.001038	0.740761	-5.391907	15.318365
29762	0	0.672677	7.977197	0.090760	0.006722	0.079772	0.000937	0.777140	-5.389646	15.342179
29763	0	0.659801	8.111517	-0.015139	0.006592	0.081116	-0.000122	0.813154	-5.389786	15.368858
29764	0	0.697873	8.263736	-0.216442	0.006971	0.082639	-0.002135	0.847842	-5.391021	15.400122
29765	0	0.721151	8.434778	-0.443292	0.007202	0.084351	-0.004395	0.893691	-5.394191	15.440332
29766	0	0.796544	8.610951	-0.603266	0.007954	0.086113	-0.005999	0.933146	-5.399656	15.476770
29767	0	0.849594	8.764145	-0.779506	0.008484	0.087646	-0.007751	0.984480	-5.404555	15.512539
29768	0	0.852236	8.982628	-0.825798	0.008508	0.089832	-0.008207	1.043208	-5.412216	15.550723
29769	0	0.843811	9.209494	-0.939467	0.008423	0.092102	-0.009338	1.107501	-5.419913	15.586799
29770	0	0.840715	9.409337	-0.994047	0.008392	0.094101	-0.009881	1.173808	-5.426473	15.626562
29771	0	0.898315	9.691619	-0.970994	0.008972	0.096924	-0.009644	1.247258	-5.428291	15.651426
29772	0	0.913342	9.909937	-0.874772	0.009116	0.099107	-0.008681	1.318925	-5.437172	15.675853
29773	0	0.959451	10.088409	-0.837212	0.009583	0.100891	-0.008301	1.394893	-5.439805	15.702799
29774	0	1.059440	10.392208	-0.802865	0.010583	0.103929	-0.007959	1.466293	-5.441529	15.726743
29775	0	1.142447	10.576846	-0.690211	0.011414	0.105774	-0.006836	1.532982	-5.442640	15.753167
29776	0	1.248049	10.795630	-0.611683	0.012472	0.107961	-0.006056	1.592879	-5.440916	15.781317
29777	0	1.282849	10.943084	-0.804872	0.012817	0.109436	-0.007996	1.643665	-5.441623	15.812555
29778	0	1.267457	11.082153	-0.979587	0.012657	0.110827	-0.009751	1.685278	-5.448227	15.836876
29779	0	1.258525	11.242077	-1.176323	0.012573	0.112427	-0.011719	1.726028	-5.448773	15.858266
29780	0	1.230012	11.356761	-1.349584	0.012292	0.113573	-0.013457	1.760797	-5.445263	15.872224
29781	0	1.172579	11.449596	-1.499394	0.011719	0.114502	-0.014954	1.797020	-5.440364	15.883531
29782	0	1.228984	11.515475	-1.501429	0.012281	0.115161	-0.014974	1.833573	-5.436822	15.894565
29783	0	1.281904	11.608431	-1.364812	0.012817	0.116089	-0.013611	1.866916	-5.426678	15.894442
29784	0	1.319167	11.662533	-1.189133	0.013186	0.116630	-0.011855	1.899050	-5.419867	15.895462
29785	0	1.281353	11.657499	-1.095284	0.012817	0.116577	-0.010925	1.922819	-5.404031	15.892733
29786	0	1.238145	11.693717	-1.087394	0.012382	0.116939	-0.010859	1.934909	-5.391731	15.889628
29787	0	1.190240	11.615019	-1.220380	0.011902	0.116150	-0.012207	1.928740	-5.380068	15.885627
29788	0	1.092271	11.493045	-1.420738	0.010925	0.114929	-0.014215	1.918140	-5.365457	15.875443
29789	0	1.141079	11.401516	-1.561616	0.011414	0.114014	-0.015625	1.907157	-5.350979	15.857688
29790	0	1.207178	11.267461	-1.376855	0.012079	0.112673	-0.013777	1.896543	-5.331401	15.841318
29791	0	1.219697	11.071991	-1.262523	0.012207	0.110718	-0.012634	1.885059	-5.308825	15.819680
29792	0	1.218179	10.974592	-1.010210	0.012188	0.109744	-0.010115	1.869678	-5.289591	15.798209
29793	0	1.171331	10.791216	-0.724211	0.011719	0.107910	-0.007263	1.845377	-5.270222	15.772558
29794	0	1.102583	10.620672	-0.572886	0.011037	0.106204	-0.005757	1.812718	-5.244378	15.747170
29795	0	1.048887	10.418983	-0.625515	0.010498	0.104187	-0.006287	1.776436	-5.220311	15.719260
29796	0	1.016185	10.193848	-0.667047	0.010174	0.101934	-0.006714	1.725747	-5.193178	15.693546
29797	0	1.042665	9.997956	-0.746874	0.010437	0.099976	-0.007507	1.679437	-5.167785	15.667708
29798	0	1.076734	9.730213	-0.807056	0.010782	0.097298	-0.008104	1.637356	-5.136900	15.642124
29799	0	1.042869	9.515842	-0.954569	0.010437	0.095154	-0.009583	1.591070	-5.113935	15.607855
29800	0	0.967907	9.333489	-0.905516	0.009687	0.093331	-0.009083	1.555160	-5.090610	15.577132
29801	0	0.890572	9.125038	-0.766314	0.008911	0.091248	-0.007690	1.519467	-5.070258	15.535889
29802	0	0.803916	8.966751	-0.651817	0.008046	0.089665	-0.006538	1.492104	-5.047436	15.502218
29803	0	0.726195	8.783065	-0.468184	0.007263	0.087830	-0.004700	1.467426	-5.031294	15.471116
29804	0	0.671105	8.661059	-0.360884	0.006711	0.086610	-0.003627	1.442361	-5.016408	15.439963
29805	0	0.646764	8.496145	-0.175294	0.006470	0.084961	-0.001770	1.418034	-4.997929	15.406071
29806	0	0.677235	8.367938	-0.153427	0.006770	0.083679	-0.001554	1.389847	-4.985548	15.376351
29807	0	0.702010	8.276377	-0.114608	0.007019	0.082764	-0.001160	1.368637	-4.971821	15.353095
29808	0	0.658937	8.154364	-0.313691	0.006593	0.081543	-0.003147	1.351656	-4.952466	15.330885
29809	0	0.628510	8.068921	-0.285144	0.006287	0.080688	-0.002869	1.324175	-4.935935	15.317691
29810	0	0.616012	7.989644	-0.331347	0.006161	0.079896	-0.003324	1.306289	-4.920885	15.310780
29811	0	0.653362	7.977295	-0.322914	0.006531	0.079773	-0.003235	1.294521	-4.910824	15.296577
29812	0	0.641852	7.940543	-0.310090	0.006413	0.079406	-0.003102	1.288447	-4.904178	15.292388
29813	0	0.634740	7.946774	-0.140662	0.006348	0.079468	-0.001404	1.287889	-4.890179	15.295521
29814	0	0.634997	7.964966	-0.006896	0.006347	0.079650	-0.000067	1.286640	-4.880982	15.296736
29815	0	0.720511	8.093239	0.103475	0.007202	0.080933	0.001038	1.285411	-4.872523	15.306801
29816	0	0.769712	8.160294	0.152139	0.007696	0.081603	0.001520	1.278321	-4.861393	15.321534
29817	0	0.739000	8.245807	-0.012172	0.007385	0.082458	-0.000122	1.271768	-4.856021	15.342991
29818	0	0.764487	8.373779	-0.201398	0.007639	0.083738	-0.002014	1.265201	-4.851828	15.370254
29819	0	0.812472	8.502144	-0.390312	0.008118	0.085022	-0.003906	1.254971	-4.848155	15.393666
29820	0	0.759073	8.642278	-0.616428	0.007583	0.086424	-0.006159	1.255423	-4.845112	15.423891
29821	0	0.708935	8.746171	-0.800561	0.007080	0.087463	-0.007996	1.261525	-4.842799	15.459608
29822	0	0.698351	8.934905	-0.870961	0.006977	0.089352	-0.008688	1.282164	-4.836373	15.493513
29823	0	0.770268	9.106146	-0.826136	0.007690	0.091064	-0.008240	1.302274	-4.837239	15.528814
29824	0	0.851842	9.312989	-0.836906	0.008509	0.093133	-0.008345	1.325624	-4.834667	15.562550
29825	0	0.934948	9.496731	-0.765805	0.009338	0.094971	-0.007629	1.353750	-4.833748	15.594334
29826	0	1.046721	9.703671	-0.667360	0.010459	0.097039	-0.006650	1.375559	-4.829480	15.624737
29827	0	1.063330	9.893489	-0.655629	0.010620	0.098938	-0.006531	1.399208	-4.830649	15.650027
29828	0	1.084382	10.069821	-0.685127	0.010830	0.100701	-0.006827	1.420395	-4.832338	15.678519
29829	0	1.014723	10.192577	-0.831805	0.010132	0.101929	-0.008301	1.433813	-4.835022	15.703150
29830	0	1.016731	10.393464	-0.889886	0.010162	0.103936	-0.008886	1.441488	-4.825750	15.728657
29831	0	1.069124	10.528343	-1.020515	0.010681	0.105286	-0.010193	1.448711	-4.821640	15.759255
29832	0	1.149730	10.686640	-1.089984	0.011495	0.106868	-0.010889	1.454616	-4.809309	15.780095
29833	0	1.203641	10.802975	-1.124094	0.012024	0.108032	-0.011230	1.460369	-4.807241	15.795327
29834	0	1.229905	10.906204	-1.126562	0.012293	0.109064	-0.011252	1.468880	-4.798457	15.812839
29835	0	1.264264	11.004496	-1.141809	0.012634	0.110046	-0.011414	1.468494	-4.791850	15.826951
29836	0	1.229297	11.101852	-1.014802	0.012284	0.111020	-0.010141	1.470210	-4.785606	15.842490
29837	0	1.184653	11.151039	-0.970726	0.011841	0.111511	-0.009705	1.467998	-4.776225	15.849045
29838	0	1.142561	11.193695	-0.952089	0.011424	0.111937	-0.009527	1.456674	-4.762500	15.854207
29839	0	1.117204	11.187852	-0.944461	0.011169	0.111877	-0.009460	1.435852	-4.749747	15.855802
29840	0	1.129543	11.194266	-1.191085	0.011296	0.111940	-0.011931	1.409824	-4.733302	15.865685
29841	0	1.134771	11.169800	-1.382938	0.011353	0.111694	-0.013855	1.379440	-4.713081	15.858275
29842	0	1.158315	11.084980	-1.445314	0.011586	0.110847	-0.014476	1.351982	-4.694734	15.848124
29843	0	1.177524	11.011135	-1.413335	0.011780	0.110107	-0.014160	1.320236	-4.674853	15.836033
29844	0	1.103816	10.932192	-1.127912	0.011039	0.109320	-0.011300	1.294180	-4.658593	15.829547
29845	0	1.055963	10.864448	-0.858121	0.010559	0.108643	-0.008606	1.264497	-4.643250	15.813156
29846	0	1.074062	10.791380	-0.529232	0.010743	0.107912	-0.005322	1.228614	-4.624362	15.799605
29847	0	1.085463	10.632642	-0.471165	0.010864	0.106323	-0.004761	1.172068	-4.597399	15.783963
29848	0	1.107956	10.517325	-0.498712	0.011088	0.105170	-0.005031	1.120885	-4.571281	15.763751
29849	0	1.134428	10.297076	-0.635158	0.011353	0.102966	-0.006409	1.053510	-4.545799	15.744693
29850	0	1.132713	10.115277	-0.910880	0.011335	0.101147	-0.009166	0.985126	-4.520575	15.728768
29851	0	1.079271	9.967638	-1.032953	0.010803	0.099670	-0.010376	0.928036	-4.492896	15.706538
29852	0	1.034365	9.797902	-1.011554	0.010355	0.097973	-0.010163	0.868520	-4.463993	15.682497
29853	0	0.950987	9.637967	-1.039992	0.009521	0.096375	-0.010437	0.821009	-4.434731	15.656602
29854	0	0.893856	9.504480	-0.873997	0.008949	0.095040	-0.008778	0.772282	-4.405961	15.630824
29855	0	0.799006	9.375280	-0.717175	0.007996	0.093750	-0.007202	0.732186	-4.382941	15.603514
29856	0	0.809486	9.277867	-0.387739	0.008107	0.092776	-0.003908	0.691130	-4.350548	15.572447
29857	0	0.823805	9.143143	-0.161391	0.008240	0.091431	-0.001648	0.645147	-4.330868	15.544028
29858	0	0.829088	9.021078	-0.075749	0.008297	0.090210	-0.000788	0.603182	-4.305362	15.519230
29859	0	0.805350	8.905081	-0.057615	0.008057	0.089050	-0.000610	0.555365	-4.283882	15.499186
29860	0	0.805376	8.795399	-0.172551	0.008050	0.087954	-0.001764	0.501029	-4.271609	15.479793
29861	0	0.738620	8.697647	-0.368906	0.007385	0.086975	-0.003723	0.452135	-4.256083	15.461981
29862	0	0.708303	8.649256	-0.526915	0.007081	0.086491	-0.005303	0.402863	-4.242131	15.442592
29863	0	0.622850	8.545084	-0.577133	0.006226	0.085449	-0.005798	0.362408	-4.229513	15.430109
29864	0	0.623040	8.502566	-0.530550	0.006231	0.085025	-0.005318	0.341320	-4.211739	15.423379
29865	0	0.683480	8.508374	-0.395361	0.006836	0.085083	-0.003967	0.318219	-4.193548	15.418623
29866	0	0.707790	8.489994	-0.173857	0.007077	0.084900	-0.001743	0.306693	-4.177985	15.414611
29867	0	0.762451	8.532762	-0.054345	0.007629	0.085327	-0.000549	0.293682	-4.154831	15.408547
29868	0	0.847364	8.563229	0.008071	0.008473	0.085632	0.000072	0.277526	-4.138507	15.405051
29869	0	0.873095	8.563195	0.050224	0.008728	0.085632	0.000488	0.253599	-4.126004	15.403389
29870	0	0.873681	8.666881	-0.081139	0.008734	0.086669	-0.000827	0.227486	-4.114126	15.416283
29871	0	0.806231	8.752440	-0.273026	0.008057	0.087524	-0.002747	0.200310	-4.105380	15.424888
29872	0	0.722296	8.782934	-0.416806	0.007214	0.087830	-0.004179	0.179792	-4.101279	15.440259
29873	0	0.745363	8.868393	-0.487431	0.007446	0.088684	-0.004883	0.162371	-4.094319	15.457810
29874	0	0.789839	8.990289	-0.456072	0.007888	0.089904	-0.004560	0.156156	-4.091411	15.479021
29875	0	0.861550	9.106346	-0.415243	0.008606	0.091064	-0.004150	0.152288	-4.087167	15.502974
29876	0	0.820632	9.252545	-0.373371	0.008198	0.092526	-0.003728	0.152852	-4.081578	15.524774
29877	0	0.824949	9.381005	-0.470225	0.008240	0.093811	-0.004700	0.149637	-4.076924	15.537054
29878	0	0.887097	9.484528	-0.471205	0.008869	0.094846	-0.004705	0.151333	-4.062515	15.552398
29879	0	0.946765	9.564103	-0.616996	0.009460	0.095642	-0.006165	0.151635	-4.054271	15.567854
29880	0	0.991419	9.716319	-0.679602	0.009902	0.097165	-0.006786	0.156741	-4.051654	15.589214
29881	0	1.038721	9.856990	-0.824807	0.010376	0.098572	-0.008240	0.160296	-4.047447	15.611802
29882	0	1.022407	9.972546	-0.845446	0.010215	0.099728	-0.008440	0.170828	-4.040816	15.627665
29883	0	1.020438	10.101096	-0.861845	0.010193	0.101013	-0.008606	0.178907	-4.036522	15.645102
29884	0	1.009752	10.198348	-0.840112	0.010094	0.101985	-0.008388	0.188118	-4.023588	15.658693
29885	0	1.080669	10.284295	-0.855606	0.010803	0.102844	-0.008545	0.194625	-4.010207	15.674823
29886	0	1.063259	10.357187	-0.827936	0.010627	0.103574	-0.008263	0.207389	-3.999453	15.686618
29887	0	1.141812	10.449103	-0.800421	0.011414	0.104492	-0.007996	0.211086	-3.987266	15.701977
29888	0	1.148586	10.522079	-0.704708	0.011483	0.105222	-0.007037	0.216400	-3.973074	15.707535
29889	0	1.215167	10.558956	-0.763780	0.012146	0.105591	-0.007629	0.220195	-3.962107	15.708410
29890	0	1.179998	10.601402	-0.838035	0.011790	0.106015	-0.008379	0.216464	-3.955439	15.707447
29891	0	1.111083	10.601760	-0.909665	0.011108	0.106018	-0.009094	0.213823	-3.940932	15.707410
29892	0	1.044069	10.619890	-0.916651	0.010442	0.106199	-0.009161	0.214403	-3.922562	15.709161
29893	0	1.031458	10.626254	-0.964029	0.010315	0.106262	-0.009644	0.205878	-3.905079	15.704523
29894	0	1.055574	10.577448	-0.890162	0.010558	0.105774	-0.008905	0.196776	-3.885360	15.699612
29895	0	1.104601	10.571290	-0.940089	0.011047	0.105713	-0.009399	0.193281	-3.866723	15.697430
29896	0	1.098130	10.516360	-0.928254	0.010983	0.105164	-0.009280	0.191020	-3.847322	15.685882
29897	0	1.031475	10.455325	-0.823969	0.010315	0.104553	-0.008240	0.186218	-3.829922	15.673050
29898	0	1.030953	10.394348	-0.799338	0.010314	0.103943	-0.007996	0.179132	-3.807840	15.658115
29899	0	0.982463	10.321070	-0.744544	0.009827	0.103210	-0.007446	0.173643	-3.788331	15.642246
29900	0	0.993658	10.235694	-0.683107	0.009944	0.102356	-0.006835	0.164832	-3.762729	15.624023
29901	0	1.006601	10.138019	-0.677009	0.010071	0.101379	-0.006775	0.154857	-3.739969	15.606830
29902	0	1.067306	10.064799	-0.560272	0.010672	0.100648	-0.005607	0.145750	-3.724099	15.591774
29903	0	1.055704	9.930468	-0.554948	0.010559	0.099304	-0.005554	0.135725	-3.704186	15.571990
29904	0	1.030806	9.832793	-0.560533	0.010310	0.098328	-0.005607	0.129741	-3.684105	15.548918
29905	0	1.024705	9.753526	-0.542565	0.010254	0.097534	-0.005432	0.117518	-3.658499	15.528348
29906	0	0.938244	9.631580	-0.505049	0.009385	0.096315	-0.005054	0.109353	-3.637744	15.510507
29907	0	0.878696	9.552055	-0.530407	0.008789	0.095520	-0.005310	0.097909	-3.617615	15.487289
29908	0	0.829328	9.484882	-0.505538	0.008296	0.094849	-0.005054	0.094688	-3.596678	15.463177
29909	0	0.836042	9.368921	-0.488041	0.008362	0.093689	-0.004883	0.087247	-3.577361	15.445911
29910	0	0.853699	9.320128	-0.481550	0.008542	0.093201	-0.004818	0.079673	-3.553493	15.426545
29911	0	0.909216	9.216335	-0.451549	0.009094	0.092163	-0.004517	0.073367	-3.533404	15.415336
29912	0	0.878495	9.155249	-0.421342	0.008784	0.091553	-0.004210	0.073619	-3.516460	15.395686
29913	0	0.823904	9.088114	-0.415631	0.008240	0.090881	-0.004150	0.076211	-3.497980	15.381778
29914	0	0.817576	9.106345	-0.392199	0.008177	0.091063	-0.003919	0.075551	-3.479037	15.367787
29915	0	0.683871	9.051470	-0.372860	0.006836	0.090515	-0.003723	0.077719	-3.464869	15.355244
29916	0	0.671760	9.026967	-0.307643	0.006719	0.090270	-0.003063	0.089647	-3.445800	15.342340
29917	0	0.690101	9.014814	-0.336984	0.006897	0.090149	-0.003357	0.100836	-3.433405	15.335899
29918	0	0.739626	9.026825	-0.297357	0.007393	0.090269	-0.002956	0.117214	-3.420255	15.330672
29919	0	0.854856	9.045333	-0.349008	0.008545	0.090454	-0.003479	0.126006	-3.407256	15.321835
29920	0	0.904229	9.039053	-0.320761	0.009040	0.090391	-0.003197	0.134272	-3.392986	15.322538
29921	0	0.934238	9.100256	-0.361241	0.009338	0.091003	-0.003601	0.142929	-3.380787	15.325503
29922	0	0.911004	9.106101	-0.376347	0.009102	0.091063	-0.003746	0.159219	-3.373828	15.329070
29923	0	0.860783	9.161258	-0.465870	0.008606	0.091614	-0.004639	0.178508	-3.358870	15.335402
29924	0	0.830869	9.234188	-0.518583	0.008304	0.092343	-0.005168	0.194688	-3.347916	15.345963
29925	0	0.800058	9.295506	-0.478140	0.007996	0.092957	-0.004761	0.214199	-3.336831	15.354649
29926	0	0.838037	9.386622	-0.519118	0.008371	0.093868	-0.005169	0.235402	-3.330610	15.364664
29927	0	0.903634	9.472445	-0.619238	0.009033	0.094727	-0.006165	0.263315	-3.317017	15.365859
29928	0	0.953030	9.539104	-0.612731	0.009527	0.095393	-0.006099	0.291643	-3.303469	15.379089
29929	0	0.995836	9.649374	-0.655808	0.009949	0.096497	-0.006531	0.318373	-3.297550	15.383835
29930	0	0.997538	9.721914	-0.698588	0.009968	0.097222	-0.006952	0.352113	-3.289142	15.393961
29931	0	0.898222	9.801962	-0.765406	0.008972	0.098022	-0.007629	0.375305	-3.283481	15.395173
29932	0	0.875507	9.874515	-0.819763	0.008748	0.098748	-0.008168	0.403805	-3.274208	15.395022
29933	0	0.886035	9.936191	-0.784313	0.008850	0.099365	-0.007812	0.433470	-3.268608	15.396315
29934	0	0.917984	10.014802	-0.851580	0.009175	0.100151	-0.008485	0.463191	-3.256407	15.401364
29935	0	1.000923	10.076569	-0.967907	0.010010	0.100769	-0.009644	0.497897	-3.238419	15.406447
29936	0	1.031825	10.136952	-0.852718	0.010313	0.101373	-0.008495	0.528515	-3.226985	15.401432
29937	0	1.081246	10.174212	-0.772353	0.010803	0.101746	-0.007690	0.560430	-3.220039	15.396985
29938	0	1.100231	10.252958	-0.748064	0.011004	0.102531	-0.007452	0.586988	-3.200354	15.392722
29939	0	1.074312	10.259790	-0.771839	0.010742	0.102600	-0.007690	0.612723	-3.184150	15.394432
29940	0	1.086743	10.302054	-0.758807	0.010865	0.103023	-0.007564	0.634570	-3.169355	15.391380
29941	0	1.099190	10.296430	-0.770934	0.010986	0.102966	-0.007690	0.650360	-3.158299	15.384716
29942	0	1.099719	10.314269	-0.872777	0.010997	0.103145	-0.008705	0.670173	-3.141542	15.379788
29943	0	1.141955	10.308638	-0.941412	0.011414	0.103088	-0.009399	0.681361	-3.131165	15.368852
29944	0	1.124774	10.283723	-0.950735	0.011242	0.102839	-0.009490	0.695630	-3.120654	15.351956
29945	0	1.062311	10.247662	-0.935037	0.010620	0.102478	-0.009338	0.704039	-3.106987	15.338236
29946	0	1.038043	10.192467	-0.907269	0.010382	0.101926	-0.009058	0.715459	-3.088572	15.330202
29947	0	0.995044	10.150008	-0.886400	0.009949	0.101501	-0.008850	0.726255	-3.073498	15.316558
29948	0	0.976726	10.100970	-0.833837	0.009768	0.101010	-0.008329	0.731568	-3.055051	15.302011
29949	0	0.995116	10.052359	-0.770440	0.009949	0.100525	-0.007690	0.742566	-3.040725	15.291531
29950	0	0.995125	9.978891	-0.760799	0.009953	0.099790	-0.007597	0.750426	-3.022119	15.271205
29951	0	0.939779	9.875425	-0.800535	0.009399	0.098755	-0.007996	0.756968	-3.003234	15.254960
29952	0	0.896467	9.802050	-0.704444	0.008968	0.098021	-0.007039	0.758602	-2.981761	15.233746
29953	0	0.957901	9.741233	-0.702079	0.009583	0.097412	-0.007019	0.755927	-2.960464	15.212550
29954	0	0.950959	9.625295	-0.726586	0.009514	0.096252	-0.007267	0.749797	-2.938333	15.192357
29955	0	0.939847	9.564180	-0.690227	0.009399	0.095642	-0.006897	0.751335	-2.920118	15.173834
29956	0	0.908975	9.503056	-0.606043	0.009092	0.095031	-0.006053	0.755385	-2.899881	15.162913
29957	0	0.903381	9.417701	-0.537429	0.009033	0.094177	-0.005371	0.754488	-2.883284	15.145609
29958	0	0.884790	9.374906	-0.483388	0.008851	0.093749	-0.004828	0.756407	-2.861916	15.121492
29959	0	0.866696	9.283450	-0.500439	0.008667	0.092834	-0.005005	0.751056	-2.844536	15.100338
29960	0	0.835862	9.240622	-0.500872	0.008361	0.092406	-0.005004	0.751966	-2.824682	15.090597
29961	0	0.860910	9.197939	-0.537609	0.008606	0.091980	-0.005371	0.753346	-2.811410	15.071623
29962	0	0.849176	9.142821	-0.544852	0.008490	0.091429	-0.005443	0.755953	-2.796845	15.049929
29963	0	0.860685	9.100276	-0.550262	0.008606	0.091003	-0.005493	0.762799	-2.780965	15.036601
29964	0	0.872959	9.075717	-0.563662	0.008729	0.090757	-0.005634	0.760595	-2.764812	15.027051
29965	0	0.885288	9.045352	-0.513235	0.008850	0.090454	-0.005127	0.762276	-2.751414	15.017419
29966	0	0.879383	9.075703	-0.465666	0.008794	0.090757	-0.004650	0.765289	-2.734536	15.010535
29967	0	0.805911	9.069772	-0.397410	0.008057	0.090698	-0.003967	0.768545	-2.721019	15.007718
29968	0	0.763811	9.081750	-0.350822	0.007634	0.090818	-0.003493	0.782126	-2.709040	15.000051
29969	0	0.732517	9.082000	-0.397264	0.007324	0.090820	-0.003967	0.783560	-2.693477	14.993764
29970	0	0.738628	9.149054	-0.398340	0.007386	0.091491	-0.003979	0.783749	-2.677112	14.998581
29971	0	0.787558	9.185716	-0.422384	0.007874	0.091858	-0.004211	0.793532	-2.663305	15.001658
29972	0	0.830904	9.246508	-0.547264	0.008305	0.092466	-0.005458	0.806177	-2.652290	15.005057
29973	0	0.867522	9.295490	-0.617778	0.008667	0.092957	-0.006165	0.816812	-2.645954	15.012203
29974	0	0.911942	9.398840	-0.742626	0.009110	0.093990	-0.007413	0.827473	-2.640339	15.019360
29975	0	0.922610	9.429734	-0.867804	0.009216	0.094299	-0.008667	0.835429	-2.635607	15.020041
29976	0	0.955022	9.508533	-0.913494	0.009541	0.095088	-0.009117	0.851400	-2.630690	15.023073
29977	0	0.959218	9.606666	-0.984340	0.009583	0.096069	-0.009827	0.865908	-2.625610	15.027353
29978	0	0.966297	9.709947	-0.902493	0.009663	0.097101	-0.009007	0.882183	-2.609525	15.028903
29979	0	0.958839	9.777606	-0.789446	0.009583	0.097778	-0.007874	0.901244	-2.600012	15.032185
29980	0	0.947344	9.911504	-0.756520	0.009472	0.099116	-0.007550	0.913028	-2.585485	15.038251
29981	0	0.983357	9.997347	-0.691772	0.009827	0.099976	-0.006897	0.931308	-2.577165	15.045719
29982	0	1.021238	10.076291	-0.646217	0.010206	0.100764	-0.006451	0.938969	-2.568025	15.052933
29983	0	1.056240	10.162289	-0.684043	0.010559	0.101624	-0.006836	0.938648	-2.555652	15.058855
29984	0	1.056728	10.162119	-0.739728	0.010565	0.101622	-0.007395	0.936065	-2.542309	15.065064
29985	0	1.038036	10.320951	-0.885587	0.010376	0.103210	-0.008850	0.937118	-2.530950	15.067648
29986	0	1.081625	10.284107	-0.989847	0.010812	0.102841	-0.009900	0.930085	-2.519679	15.066014
29987	0	1.019457	10.339323	-1.068265	0.010193	0.103394	-0.010681	0.926378	-2.505242	15.074506
29988	0	1.001686	10.406359	-1.086800	0.010013	0.104064	-0.010868	0.921166	-2.493804	15.070460
29989	0	0.977152	10.430793	-1.044305	0.009766	0.104309	-0.010437	0.922634	-2.484206	15.070214
29990	0	1.032970	10.448855	-0.880675	0.010326	0.104489	-0.008801	0.923335	-2.471777	15.065193
29991	0	1.050030	10.467521	-0.811587	0.010498	0.104675	-0.008118	0.916302	-2.458193	15.059039
29992	0	1.099225	10.467479	-0.828941	0.010990	0.104674	-0.008298	0.901929	-2.444499	15.053790
29993	0	1.093012	10.449298	-0.852903	0.010925	0.104492	-0.008545	0.879547	-2.433819	15.045149
29994	0	1.093772	10.418969	-1.021043	0.010934	0.104189	-0.010222	0.861438	-2.422324	15.028334
29995	0	1.110418	10.339538	-1.115669	0.011108	0.103394	-0.011169	0.842354	-2.401975	15.017804
29996	0	1.078851	10.291028	-1.155852	0.010795	0.102908	-0.011572	0.822576	-2.379632	15.005302
29997	0	1.098145	10.223601	-1.036024	0.010986	0.102234	-0.010376	0.800132	-2.358608	14.987888
29998	0	1.084667	10.168958	-0.819325	0.010855	0.101687	-0.008209	0.777260	-2.333829	14.971110
29999	0	1.043181	10.113672	-0.663869	0.010437	0.101135	-0.006653	0.756460	-2.312106	14.953750
30000	0	1.054936	10.034484	-0.513671	0.010549	0.100344	-0.005160	0.724677	-2.297093	14.942238
30001	0	1.013395	9.936632	-0.473346	0.010132	0.099365	-0.004761	0.688490	-2.283500	14.923407
30002	0	0.995469	9.851414	-0.522451	0.009953	0.098513	-0.005257	0.646362	-2.270140	14.907411
30003	0	0.951847	9.741491	-0.649327	0.009521	0.097412	-0.006531	0.597558	-2.250908	14.888264
30004	0	0.920719	9.601844	-0.855747	0.009210	0.096015	-0.008594	0.549746	-2.232554	14.878359
30005	0	0.854218	9.466931	-0.899615	0.008545	0.094666	-0.009033	0.500456	-2.214071	14.853331
30006	0	0.865339	9.400421	-0.887056	0.008661	0.094001	-0.008899	0.461441	-2.189236	14.838780
30007	0	0.896731	9.308084	-0.834224	0.008972	0.093079	-0.008362	0.432624	-2.168091	14.823968
30008	0	0.902069	9.228975	-0.628833	0.009024	0.092288	-0.006310	0.401687	-2.148990	14.806187
30009	0	0.897206	9.161459	-0.413250	0.008972	0.091614	-0.004150	0.374607	-2.133197	14.789011
30010	0	0.866268	9.112749	-0.311744	0.008666	0.091126	-0.003139	0.343277	-2.113414	14.778701
30011	0	0.817743	9.039374	-0.229744	0.008179	0.090393	-0.002319	0.310853	-2.095985	14.759664
30012	0	0.829295	8.972382	-0.218585	0.008298	0.089723	-0.002215	0.268348	-2.074021	14.743828
30013	0	0.768995	8.899009	-0.259776	0.007690	0.088989	-0.002625	0.229095	-2.057993	14.731559
30014	0	0.763010	8.862569	-0.377030	0.007627	0.088625	-0.003793	0.195179	-2.046151	14.722605
30015	0	0.774894	8.789224	-0.491913	0.007751	0.087891	-0.004944	0.157920	-2.027832	14.721834
30016	0	0.798782	8.777257	-0.555140	0.007990	0.087771	-0.005567	0.133079	-2.010094	14.716807
30017	0	0.878972	8.813552	-0.554125	0.008789	0.088135	-0.005554	0.111296	-1.995976	14.714421
30018	0	0.872724	8.795333	-0.454145	0.008729	0.087953	-0.004552	0.092659	-1.978754	14.711082
30019	0	0.860524	8.813512	-0.389990	0.008606	0.088135	-0.003906	0.079292	-1.963118	14.716635
30020	0	0.823593	8.850155	-0.259873	0.008238	0.088501	-0.002612	0.056796	-1.946137	14.722536
30021	0	0.744982	8.929431	-0.120838	0.007446	0.089294	-0.001221	0.035725	-1.936425	14.727253
30022	0	0.751900	8.984258	-0.210268	0.007514	0.089843	-0.002111	0.019194	-1.928448	14.737029
30023	0	0.751500	9.033203	-0.327835	0.007507	0.090332	-0.003296	-0.008398	-1.923847	14.745534
30024	0	0.794996	9.118694	-0.453368	0.007950	0.091187	-0.004542	-0.024782	-1.909624	14.762774
30025	0	0.824461	9.185806	-0.523868	0.008240	0.091858	-0.005249	-0.043050	-1.901160	14.779410
30026	0	0.837559	9.271247	-0.601554	0.008371	0.092712	-0.006022	-0.056995	-1.891743	14.800535
30027	0	0.879765	9.362728	-0.640635	0.008789	0.093628	-0.006409	-0.065157	-1.887534	14.823018
30028	0	0.893587	9.478475	-0.695639	0.008928	0.094786	-0.006953	-0.066604	-1.881875	14.841826
30029	0	0.971441	9.625115	-0.732816	0.009705	0.096252	-0.007324	-0.066975	-1.878703	14.865058
30030	0	0.997378	9.734761	-0.702757	0.009968	0.097348	-0.007028	-0.072011	-1.871034	14.885488
30031	0	0.983375	9.826607	-0.719978	0.009827	0.098267	-0.007202	-0.079844	-1.864652	14.908731
30032	0	0.960382	9.911840	-0.744269	0.009596	0.099119	-0.007442	-0.084677	-1.859178	14.929934
30033	0	0.989044	10.034162	-0.799440	0.009888	0.100342	-0.007996	-0.091067	-1.847595	14.949348
30034	0	1.020424	10.119447	-0.793518	0.010198	0.101195	-0.007933	-0.093125	-1.840479	14.962379
30035	0	1.026223	10.223291	-0.787535	0.010254	0.102234	-0.007874	-0.095975	-1.835271	14.978714
30036	0	1.076462	10.363419	-0.757217	0.010758	0.103635	-0.007572	-0.100752	-1.827747	14.992038
30037	0	1.074418	10.418648	-0.781681	0.010742	0.104187	-0.007812	-0.100872	-1.815580	15.009711
30038	0	1.093020	10.510047	-0.739400	0.010928	0.105101	-0.007395	-0.106487	-1.803575	15.019604
30039	0	1.080705	10.589593	-0.835770	0.010803	0.105896	-0.008362	-0.115659	-1.793407	15.028603
30040	0	1.093860	10.620043	-0.871064	0.010933	0.106200	-0.008720	-0.130833	-1.785256	15.036588
30041	0	1.117059	10.675107	-0.969680	0.011169	0.106750	-0.009705	-0.143833	-1.772261	15.042670
30042	0	1.056333	10.681314	-0.943512	0.010561	0.106812	-0.009445	-0.159282	-1.760578	15.050881
30043	0	1.056366	10.693451	-0.987288	0.010559	0.106934	-0.009888	-0.179676	-1.751391	15.052646
30044	0	1.057015	10.711843	-1.003037	0.010568	0.107118	-0.010041	-0.195817	-1.740120	15.051686
30045	0	1.092522	10.693425	-1.067469	0.010925	0.106934	-0.010681	-0.207166	-1.726072	15.049852
30046	0	1.117002	10.675252	-0.888385	0.011168	0.106751	-0.008899	-0.227512	-1.713940	15.045496
30047	0	1.141223	10.595822	-0.895980	0.011414	0.105957	-0.008972	-0.245300	-1.698815	15.042597
30048	0	1.135386	10.595984	-0.893228	0.011350	0.105959	-0.008948	-0.267052	-1.689921	15.026335
30049	0	1.153302	10.492119	-0.846567	0.011536	0.104919	-0.008484	-0.291355	-1.673682	15.005463
30050	0	1.122290	10.406943	-0.696238	0.011225	0.104068	-0.006984	-0.319268	-1.658166	14.991724
30051	0	1.116828	10.351723	-0.693593	0.011169	0.103516	-0.006958	-0.348066	-1.643470	14.975697
30052	0	1.091456	10.236125	-0.658519	0.010922	0.102359	-0.006610	-0.380043	-1.621270	14.962602
30053	0	1.030688	10.125993	-0.656434	0.010315	0.101257	-0.006592	-0.415394	-1.598846	14.946086
30054	0	1.029092	10.028801	-0.632882	0.010299	0.100286	-0.006355	-0.449898	-1.576646	14.932036
30055	0	0.982038	9.894047	-0.705405	0.009827	0.098938	-0.007080	-0.484273	-1.556365	14.903820
30056	0	0.962377	9.766310	-0.700937	0.009630	0.097661	-0.007030	-0.512176	-1.535839	14.883096
30057	0	0.963795	9.631538	-0.669464	0.009644	0.096313	-0.006714	-0.539248	-1.516205	14.855023
30058	0	0.932382	9.546344	-0.622879	0.009327	0.095462	-0.006248	-0.567081	-1.499502	14.830464
30059	0	0.890901	9.399528	-0.541593	0.008911	0.093994	-0.005432	-0.590916	-1.483802	14.801491
30060	0	0.877911	9.326389	-0.459232	0.008784	0.093263	-0.004607	-0.613350	-1.464227	14.778008
30061	0	0.903309	9.234673	-0.370999	0.009033	0.092346	-0.003723	-0.633859	-1.450631	14.744931
30062	0	0.866614	9.100394	-0.282866	0.008667	0.091003	-0.002843	-0.655944	-1.436055	14.717972
30063	0	0.884717	9.027185	-0.297367	0.008850	0.090271	-0.002991	-0.681837	-1.418956	14.692508
30064	0	0.841712	8.935796	-0.379603	0.008416	0.089357	-0.003812	-0.706260	-1.407013	14.665909
30065	0	0.756627	8.844045	-0.328703	0.007568	0.088440	-0.003296	-0.721857	-1.391213	14.647992
30066	0	0.756112	8.758693	-0.327042	0.007564	0.087586	-0.003279	-0.736892	-1.374942	14.632230
30067	0	0.762552	8.703671	-0.280025	0.007629	0.087036	-0.002808	-0.750775	-1.356851	14.617549
30068	0	0.749835	8.673211	-0.339946	0.007499	0.086732	-0.003404	-0.760491	-1.343411	14.600518
30069	0	0.787574	8.654769	-0.244011	0.007874	0.086548	-0.002441	-0.766450	-1.333462	14.590482
30070	0	0.769405	8.630281	-0.194961	0.007694	0.086303	-0.001951	-0.772850	-1.320297	14.577946
30071	0	0.848583	8.618139	-0.159003	0.008484	0.086182	-0.001587	-0.773061	-1.310163	14.572179
30072	0	0.854901	8.642468	-0.165585	0.008548	0.086425	-0.001655	-0.775820	-1.299164	14.568749
30073	0	0.800030	8.673052	-0.140410	0.007996	0.086731	-0.001404	-0.779767	-1.293010	14.568458
30074	0	0.776677	8.697338	-0.177906	0.007760	0.086974	-0.001771	-0.773503	-1.289507	14.568820
30075	0	0.745278	8.776770	-0.220922	0.007446	0.087769	-0.002197	-0.762365	-1.285660	14.570806
30076	0	0.722595	8.880294	-0.272264	0.007215	0.088804	-0.002710	-0.751069	-1.288219	14.582806
30077	0	0.739060	8.917146	-0.288299	0.007385	0.089172	-0.002869	-0.737192	-1.282846	14.587962
30078	0	0.764629	9.002281	-0.370734	0.007640	0.090024	-0.003692	-0.721803	-1.278708	14.595210
30079	0	0.842682	9.106323	-0.416919	0.008423	0.091064	-0.004150	-0.702654	-1.271454	14.607157
30080	0	0.899163	9.215789	-0.476076	0.008980	0.092160	-0.004738	-0.678556	-1.273885	14.622226
30081	0	0.910437	9.307610	-0.649155	0.009094	0.093079	-0.006470	-0.655968	-1.273806	14.631087
30082	0	0.924525	9.422980	-0.708904	0.009236	0.094233	-0.007064	-0.629668	-1.272060	14.647617
30083	0	0.928564	9.551661	-0.833067	0.009277	0.095520	-0.008301	-0.598158	-1.269517	14.654415
30084	0	0.900064	9.673016	-0.705690	0.008988	0.096734	-0.007019	-0.557644	-1.271616	14.667074
30085	0	0.928879	9.765245	-0.729961	0.009277	0.097656	-0.007263	-0.519178	-1.272722	14.674172
30086	0	0.967430	9.911039	-0.706485	0.009666	0.099113	-0.007032	-0.485840	-1.269490	14.692061
30087	0	1.001651	10.027710	-0.742572	0.010010	0.100281	-0.007385	-0.443855	-1.265018	14.702105
30088	0	1.088533	10.216206	-0.683189	0.010878	0.102165	-0.006797	-0.408619	-1.261618	14.716771
30089	0	1.105386	10.259710	-0.778188	0.011047	0.102600	-0.007751	-0.378717	-1.256810	14.724309
30090	0	1.082095	10.332281	-0.827177	0.010816	0.103326	-0.008241	-0.348455	-1.250800	14.727518
30091	0	1.087343	10.461067	-0.912450	0.010864	0.104614	-0.009094	-0.319405	-1.248908	14.733504
30092	0	1.088898	10.545785	-0.955016	0.010882	0.105461	-0.009521	-0.292328	-1.244261	14.735339
30093	0	1.105749	10.650279	-0.954955	0.011047	0.106506	-0.009521	-0.266165	-1.243444	14.733802
30094	0	1.058578	10.667800	-0.997780	0.010579	0.106682	-0.009944	-0.233857	-1.239016	14.729732
30095	0	1.068065	10.760266	-0.966998	0.010681	0.107605	-0.009644	-0.209782	-1.227026	14.724366
30096	0	1.098812	10.796358	-0.905510	0.010984	0.107966	-0.009026	-0.182553	-1.219601	14.716686
30097	0	1.104872	10.796921	-0.844642	0.011047	0.107971	-0.008423	-0.161599	-1.209670	14.709332
30098	0	1.147783	10.796554	-0.794433	0.011477	0.107967	-0.007921	-0.141133	-1.199693	14.697315
30099	0	1.129517	10.778656	-0.837654	0.011292	0.107788	-0.008362	-0.129458	-1.192316	14.682606
30100	0	1.123798	10.772172	-0.901884	0.011237	0.107723	-0.009002	-0.115118	-1.181933	14.678548
30101	0	1.085970	10.705551	-1.068737	0.010864	0.107056	-0.010681	-0.112415	-1.166247	14.666395
30102	0	1.084971	10.632161	-1.137607	0.010855	0.106322	-0.011365	-0.104284	-1.150131	14.653512
30103	0	1.092406	10.546747	-1.167048	0.010925	0.105469	-0.011658	-0.094282	-1.138460	14.628725
30104	0	1.110151	10.485468	-1.084137	0.011106	0.104856	-0.010829	-0.084831	-1.124010	14.597121
30105	0	1.116476	10.418621	-0.929203	0.011169	0.104187	-0.009277	-0.072794	-1.108420	14.568804
30106	0	1.091205	10.320883	-0.741764	0.010917	0.103209	-0.007415	-0.073567	-1.092329	14.542557
30107	0	1.054945	10.247873	-0.543765	0.010559	0.102478	-0.005432	-0.071287	-1.070300	14.519986
30108	0	1.004920	10.119725	-0.441158	0.010052	0.101197	-0.004406	-0.068764	-1.055960	14.495341
30109	0	0.982314	10.015917	-0.439147	0.009827	0.100159	-0.004395	-0.076054	-1.040530	14.470906
30110	0	0.981521	9.875559	-0.474821	0.009819	0.098755	-0.004755	-0.087748	-1.024899	14.449506
30111	0	0.976157	9.723057	-0.724772	0.009766	0.097229	-0.007263	-0.109774	-1.009507	14.421935
30112	0	0.920434	9.576815	-0.868761	0.009207	0.095767	-0.008698	-0.125305	-0.996373	14.399640
30113	0	0.920986	9.466640	-0.976329	0.009216	0.094666	-0.009766	-0.131878	-0.978779	14.372294
30114	0	0.871186	9.332343	-0.927801	0.008715	0.093324	-0.009273	-0.128833	-0.965603	14.338376
30115	0	0.866313	9.246785	-0.757782	0.008667	0.092468	-0.007568	-0.120758	-0.950648	14.300392
30116	0	0.823005	9.155149	-0.539975	0.008233	0.091552	-0.005390	-0.112357	-0.936019	14.266585
30117	0	0.786947	9.069817	-0.294272	0.007874	0.090698	-0.002930	-0.099416	-0.919503	14.241037
30118	0	0.792222	9.008804	-0.168428	0.007926	0.090088	-0.001675	-0.090773	-0.903085	14.217896
30119	0	0.811545	8.929462	-0.122156	0.008118	0.089294	-0.001221	-0.093306	-0.888813	14.198551
30120	0	0.817189	8.831801	-0.159189	0.008174	0.088318	-0.001589	-0.093092	-0.874661	14.175563
30121	0	0.787355	8.758550	-0.262279	0.007874	0.087585	-0.002625	-0.098995	-0.863710	14.157950
30122	0	0.768916	8.685309	-0.414675	0.007689	0.086853	-0.004148	-0.103680	-0.852567	14.137533
30123	0	0.799289	8.654813	-0.598100	0.007996	0.086548	-0.005981	-0.107928	-0.838600	14.126020
30124	0	0.792918	8.618062	-0.636103	0.007929	0.086182	-0.006348	-0.093794	-0.828709	14.119512
30125	0	0.805659	8.624174	-0.562960	0.008057	0.086243	-0.005615	-0.078390	-0.818294	14.108594
30126	0	0.793432	8.642319	-0.352592	0.007935	0.086424	-0.003509	-0.059065	-0.807521	14.100791
30127	0	0.781445	8.685232	-0.215791	0.007812	0.086853	-0.002136	-0.034163	-0.799735	14.096944
30128	0	0.757843	8.733976	-0.030344	0.007572	0.087340	-0.000288	-0.017595	-0.797826	14.096522
30129	0	0.727056	8.789000	-0.013514	0.007263	0.087891	-0.000122	-0.004283	-0.797210	14.092192
30130	0	0.770822	8.837545	-0.205326	0.007705	0.088376	-0.002041	0.008079	-0.792031	14.098084
30131	0	0.751289	8.874411	-0.434451	0.007507	0.088745	-0.004333	0.018550	-0.789287	14.106862
30132	0	0.788972	8.971737	-0.650682	0.007885	0.089719	-0.006493	0.032960	-0.785158	14.115561
30133	0	0.818482	9.057366	-0.801781	0.008179	0.090576	-0.007996	0.057368	-0.782520	14.127836
30134	0	0.862484	9.142072	-0.928732	0.008618	0.091424	-0.009261	0.086596	-0.780206	14.135941
30135	0	0.916173	9.270877	-0.906387	0.009155	0.092712	-0.009033	0.120910	-0.777891	14.147966
30136	0	0.887103	9.361670	-0.827241	0.008862	0.093620	-0.008241	0.156329	-0.777974	14.166109
30137	0	0.885875	9.496679	-0.809320	0.008850	0.094971	-0.008057	0.196878	-0.778320	14.175305
30138	0	0.911696	9.624198	-0.688165	0.009111	0.096245	-0.006849	0.231866	-0.775019	14.181421
30139	0	0.958753	9.728778	-0.631398	0.009583	0.097290	-0.006287	0.260609	-0.771121	14.189311
30140	0	0.935337	9.838034	-0.692198	0.009348	0.098383	-0.006892	0.291773	-0.767672	14.199864
30141	0	0.995496	9.954579	-0.722876	0.009949	0.099548	-0.007202	0.318911	-0.765053	14.208155
30142	0	1.033574	10.069933	-0.789365	0.010327	0.100702	-0.007867	0.346012	-0.764811	14.220737
30143	0	1.038015	10.180399	-0.899734	0.010376	0.101807	-0.008972	0.370986	-0.759643	14.237298
30144	0	1.093885	10.265091	-1.003015	0.010933	0.102654	-0.010000	0.401053	-0.756400	14.246558
30145	0	1.087232	10.345184	-1.033406	0.010864	0.103455	-0.010315	0.419002	-0.755462	14.256039
30146	0	1.082465	10.411748	-1.055825	0.010818	0.104120	-0.010537	0.439044	-0.752397	14.267575
30147	0	1.068614	10.485580	-1.009258	0.010681	0.104858	-0.010071	0.459542	-0.748212	14.274091
30148	0	1.063555	10.552212	-0.958027	0.010630	0.105524	-0.009565	0.472421	-0.745097	14.275221
30149	0	1.025746	10.595555	-0.989988	0.010254	0.105957	-0.009888	0.482348	-0.739390	14.285220
30150	0	1.074851	10.638050	-0.894723	0.010749	0.106381	-0.008936	0.491167	-0.729639	14.285493
30151	0	1.074437	10.687180	-0.897860	0.010742	0.106873	-0.008972	0.494641	-0.722676	14.284636
30152	0	1.105316	10.699254	-0.947354	0.011051	0.106993	-0.009474	0.491087	-0.715511	14.285459
30153	0	1.104796	10.675032	-0.964472	0.011047	0.106750	-0.009644	0.488993	-0.706953	14.284118
30154	0	1.104901	10.668909	-1.128807	0.011048	0.106688	-0.011294	0.479016	-0.698541	14.280839
30155	0	1.061272	10.620228	-1.208171	0.010620	0.106201	-0.012085	0.472145	-0.681757	14.270713
30156	0	1.066635	10.583790	-1.274167	0.010666	0.105837	-0.012751	0.459210	-0.673447	14.265295
30157	0	1.085641	10.504335	-1.195382	0.010864	0.105042	-0.011963	0.446044	-0.656212	14.250994
30158	0	1.127194	10.406957	-1.113915	0.011275	0.104068	-0.011152	0.428459	-0.643706	14.243651
30159	0	1.086254	10.327245	-0.896314	0.010864	0.103271	-0.008972	0.415042	-0.633027	14.223975
30160	0	1.055130	10.272445	-0.704956	0.010555	0.102723	-0.007063	0.396871	-0.619602	14.207729
30161	0	1.012681	10.223535	-0.541401	0.010132	0.102234	-0.005432	0.373246	-0.604760	14.191213
30162	0	0.993379	10.113881	-0.476091	0.009938	0.101137	-0.004786	0.340999	-0.590498	14.173214
30163	0	0.945828	9.991643	-0.533984	0.009460	0.099915	-0.005371	0.301939	-0.578922	14.156910
30164	0	0.993882	9.912726	-0.631902	0.009944	0.099125	-0.006348	0.265573	-0.564126	14.143188
30165	0	0.994500	9.772070	-0.820374	0.009949	0.097717	-0.008240	0.220131	-0.551166	14.130964
30166	0	0.968713	9.638811	-1.069556	0.009696	0.096383	-0.010733	0.172835	-0.532407	14.116685
30167	0	0.957884	9.540181	-1.071118	0.009583	0.095398	-0.010742	0.132475	-0.519851	14.097412
30168	0	0.944783	9.418679	-1.035444	0.009453	0.094184	-0.010376	0.103131	-0.505763	14.075494
30169	0	0.847754	9.314200	-0.840327	0.008484	0.093140	-0.008423	0.075936	-0.489786	14.053619
30170	0	0.834359	9.283873	-0.605205	0.008349	0.092837	-0.006065	0.056336	-0.473984	14.031010
30171	0	0.719564	9.192035	-0.462093	0.007202	0.091919	-0.004639	0.031325	-0.457117	14.014806
30172	0	0.761298	9.137229	-0.251124	0.007616	0.091372	-0.002529	0.005893	-0.444266	13.998095
30173	0	0.817439	9.082129	-0.229636	0.008179	0.090820	-0.002319	-0.026106	-0.429992	13.983010
30174	0	0.877818	9.015168	-0.255468	0.008780	0.090151	-0.002580	-0.061018	-0.419433	13.964211
30175	0	0.890941	8.911252	-0.376010	0.008911	0.089111	-0.003784	-0.094944	-0.408799	13.957866
30176	0	0.859880	8.838361	-0.572730	0.008602	0.088382	-0.005751	-0.128300	-0.396111	13.949737
30177	0	0.842076	8.838032	-0.669785	0.008423	0.088379	-0.006714	-0.152177	-0.385143	13.938848
30178	0	0.804900	8.801717	-0.709284	0.008052	0.088016	-0.007110	-0.177120	-0.373218	13.927663
30179	0	0.745163	8.819653	-0.663710	0.007446	0.088196	-0.006653	-0.200487	-0.371926	13.913843
30180	0	0.757859	8.831812	-0.503140	0.007579	0.088318	-0.005035	-0.208612	-0.363345	13.912277
30181	0	0.762741	8.856225	-0.249995	0.007629	0.088562	-0.002502	-0.214809	-0.352600	13.909413
30182	0	0.817422	8.898935	-0.108399	0.008174	0.088989	-0.001094	-0.230527	-0.344901	13.910439
30183	0	0.824192	8.947758	-0.144981	0.008240	0.089478	-0.001465	-0.252651	-0.339961	13.915747
30184	0	0.892132	8.984349	-0.233659	0.008915	0.089844	-0.002351	-0.273602	-0.340297	13.921533
30185	0	0.885806	9.045419	-0.388607	0.008850	0.090454	-0.003906	-0.301946	-0.342487	13.927092
30186	0	0.862889	9.082031	-0.580943	0.008622	0.090820	-0.005819	-0.317162	-0.342856	13.938446
30187	0	0.818652	9.155258	-0.725628	0.008179	0.091553	-0.007263	-0.328565	-0.344245	13.950605
30188	0	0.807517	9.222365	-0.791229	0.008072	0.092223	-0.007921	-0.342387	-0.339735	13.969139
30189	0	0.824487	9.326157	-0.652648	0.008240	0.093262	-0.006531	-0.350456	-0.337891	13.978711
30190	0	0.868006	9.417604	-0.584965	0.008677	0.094176	-0.005851	-0.354548	-0.334202	13.996332
30191	0	0.904057	9.533651	-0.518257	0.009033	0.095337	-0.005188	-0.363709	-0.335226	14.010468
30192	0	0.984208	9.643483	-0.590421	0.009841	0.096435	-0.005910	-0.373110	-0.328650	14.024892
30193	0	0.995780	9.722874	-0.609289	0.009949	0.097229	-0.006104	-0.387929	-0.331440	14.044691
30194	0	1.016020	9.795994	-0.717396	0.010150	0.097960	-0.007181	-0.398870	-0.335399	14.057922
30195	0	1.014004	9.857175	-0.829114	0.010132	0.098572	-0.008301	-0.412478	-0.336691	14.076411
30196	0	0.996940	9.936475	-0.882073	0.009965	0.099364	-0.008831	-0.426895	-0.333676	14.088292
30197	0	0.995625	10.034156	-0.969934	0.009949	0.100342	-0.009705	-0.435483	-0.334116	14.098839
30198	0	1.015051	10.082867	-0.932806	0.010146	0.100829	-0.009328	-0.437878	-0.331052	14.108653
30199	0	1.031733	10.174534	-0.903341	0.010315	0.101746	-0.009033	-0.440209	-0.325814	14.118735
30200	0	1.075092	10.241614	-0.823302	0.010746	0.102416	-0.008241	-0.451288	-0.323536	14.127792
30201	0	1.099486	10.278248	-0.774892	0.010986	0.102783	-0.007751	-0.456546	-0.325342	14.135917
30202	0	1.088588	10.351368	-0.700639	0.010880	0.103514	-0.007014	-0.467841	-0.323788	14.140267
30203	0	1.025461	10.400442	-0.725481	0.010254	0.104004	-0.007263	-0.479714	-0.317069	14.144081
30204	0	1.025621	10.418888	-0.778234	0.010255	0.104188	-0.007796	-0.497691	-0.311082	14.146775
30205	0	1.026399	10.400433	-0.834415	0.010254	0.104004	-0.008362	-0.519724	-0.314753	14.145344
30206	0	1.027660	10.425033	-0.928528	0.010274	0.104249	-0.009303	-0.541852	-0.310241	14.146900
30207	0	1.031955	10.394380	-1.048432	0.010315	0.103943	-0.010498	-0.559503	-0.307901	14.148662
30208	0	1.075515	10.406675	-1.082503	0.010751	0.104066	-0.010838	-0.576029	-0.305778	14.138214
30209	0	1.080234	10.363853	-0.994095	0.010803	0.103638	-0.009949	-0.587313	-0.297792	14.130354
30210	0	1.061788	10.333480	-0.918651	0.010618	0.103333	-0.009201	-0.606150	-0.290526	14.117401
30211	0	1.037504	10.278481	-0.803735	0.010376	0.102783	-0.008057	-0.630304	-0.282508	14.108245
30212	0	1.073840	10.235917	-0.727048	0.010740	0.102358	-0.007286	-0.650493	-0.273443	14.097023
30213	0	0.976480	10.162471	-0.639134	0.009766	0.101624	-0.006409	-0.672810	-0.265540	14.080333
30214	0	0.976505	10.083321	-0.635296	0.009764	0.100832	-0.006374	-0.699758	-0.260089	14.067444
30215	0	0.988914	10.064837	-0.656832	0.009888	0.100647	-0.006592	-0.729045	-0.254818	14.055818
30216	0	1.018764	9.943011	-0.585422	0.010195	0.099428	-0.005875	-0.755146	-0.239663	14.046818
30217	0	1.030812	9.900109	-0.681634	0.010315	0.098999	-0.006836	-0.780630	-0.225044	14.030694
30218	0	1.048089	9.790625	-0.646633	0.010484	0.097904	-0.006493	-0.814090	-0.214972	14.015894
30219	0	0.976484	9.716946	-0.681577	0.009766	0.097168	-0.006836	-0.840384	-0.207325	14.006228
30220	0	0.915000	9.656246	-0.726211	0.009153	0.096560	-0.007284	-0.869122	-0.196771	13.994479
30221	0	0.872417	9.588778	-0.626839	0.008728	0.095886	-0.006287	-0.893398	-0.185499	13.980223
30222	0	0.865525	9.509698	-0.617399	0.008658	0.095096	-0.006190	-0.915524	-0.175047	13.968062
30223	0	0.835960	9.448349	-0.492724	0.008362	0.094482	-0.004944	-0.938076	-0.165607	13.951755
30224	0	0.872101	9.399580	-0.404543	0.008723	0.093995	-0.004057	-0.954625	-0.156051	13.939796
30225	0	0.879011	9.332318	-0.346502	0.008789	0.093323	-0.003479	-0.974390	-0.150446	13.924566
30226	0	0.861059	9.301775	-0.350125	0.008608	0.093018	-0.003512	-0.990674	-0.146941	13.908366
30227	0	0.903322	9.234691	-0.370529	0.009033	0.092346	-0.003723	-1.015411	-0.140200	13.892876
30228	0	0.897594	9.198107	-0.483617	0.008971	0.091981	-0.004848	-1.032129	-0.139465	13.875944
30229	0	0.867130	9.149190	-0.517721	0.008667	0.091492	-0.005188	-1.048045	-0.138281	13.867573
30230	0	0.794335	9.130885	-0.454944	0.007942	0.091309	-0.004557	-1.059477	-0.133128	13.859477
30231	0	0.829909	9.112586	-0.506202	0.008301	0.091125	-0.005066	-1.066673	-0.124413	13.855572
30232	0	0.830054	9.112534	-0.419987	0.008297	0.091125	-0.004204	-1.074024	-0.122325	13.848905
30233	0	0.848829	9.130820	-0.329552	0.008484	0.091309	-0.003296	-1.076925	-0.121248	13.840800
30234	0	0.891928	9.142980	-0.317235	0.008920	0.091430	-0.003174	-1.081139	-0.114185	13.837067
30235	0	0.897789	9.167436	-0.298719	0.008972	0.091675	-0.002991	-1.087759	-0.114936	13.838941
30236	0	0.868205	9.179561	-0.291911	0.008677	0.091796	-0.002923	-1.094883	-0.114248	13.837143
30237	0	0.873531	9.228446	-0.390641	0.008728	0.092285	-0.003906	-1.096877	-0.116895	13.841725
30238	0	0.856561	9.234378	-0.439364	0.008559	0.092344	-0.004395	-1.101463	-0.118406	13.842071
30239	0	0.836688	9.289507	-0.512657	0.008362	0.092896	-0.005127	-1.104122	-0.118194	13.851639
30240	0	0.874327	9.338099	-0.543822	0.008738	0.093382	-0.005432	-1.098834	-0.118733	13.855609
30241	0	0.885872	9.405401	-0.507244	0.008850	0.094055	-0.005066	-1.093039	-0.122830	13.861518
30242	0	0.923915	9.484467	-0.478501	0.009233	0.094846	-0.004774	-1.082075	-0.123333	13.865910
30243	0	0.916559	9.515231	-0.544095	0.009155	0.095154	-0.005432	-1.073714	-0.129401	13.865584
30244	0	0.948377	9.600344	-0.528034	0.009480	0.096004	-0.005267	-1.060079	-0.126989	13.874790
30245	0	0.947065	9.625067	-0.526320	0.009460	0.096252	-0.005249	-1.045385	-0.132828	13.879268
30246	0	0.931051	9.728313	-0.663432	0.009297	0.097285	-0.006621	-1.032382	-0.142014	13.882538
30247	0	0.940556	9.777680	-0.715381	0.009399	0.097778	-0.007141	-1.019585	-0.142797	13.888376
30248	0	0.990474	9.856658	-0.711716	0.009899	0.098568	-0.007106	-1.008500	-0.142980	13.894367
30249	0	0.989636	9.863088	-0.764319	0.009888	0.098633	-0.007629	-0.994560	-0.146733	13.899437
30250	0	1.033519	9.954202	-0.779577	0.010332	0.099544	-0.007780	-0.978731	-0.144142	13.898866
30251	0	1.056433	9.991263	-0.679503	0.010559	0.099915	-0.006775	-0.957712	-0.143981	13.902072
30252	0	1.038978	10.045855	-0.652704	0.010386	0.100460	-0.006511	-0.941326	-0.142789	13.904674
30253	0	1.074712	10.082844	-0.673052	0.010742	0.100830	-0.006714	-0.924655	-0.142392	13.902597
30254	0	1.032639	10.106910	-0.725094	0.010324	0.101070	-0.007236	-0.909582	-0.138702	13.895040
30255	0	1.049674	10.125652	-0.691072	0.010498	0.101257	-0.006897	-0.896307	-0.131323	13.892782
30256	0	1.049992	10.155883	-0.761305	0.010495	0.101561	-0.007596	-0.879343	-0.130822	13.890829
30257	0	1.007213	10.162227	-0.764454	0.010071	0.101624	-0.007629	-0.864671	-0.126640	13.880515
30258	0	1.013386	10.155848	-0.810151	0.010134	0.101560	-0.008087	-0.850660	-0.120992	13.878561
30259	0	1.025859	10.156130	-0.727337	0.010254	0.101562	-0.007263	-0.841408	-0.120558	13.874570
30260	0	1.038705	10.161941	-0.687194	0.010385	0.101621	-0.006857	-0.826818	-0.117695	13.866206
30261	0	1.006885	10.119566	-0.684812	0.010071	0.101196	-0.006836	-0.815281	-0.109809	13.856113
30262	0	0.976096	10.076590	-0.748759	0.009761	0.100767	-0.007471	-0.798801	-0.104362	13.848215
30263	0	1.007097	10.082937	-0.690708	0.010071	0.100830	-0.006897	-0.789638	-0.098989	13.838299
30264	0	0.995251	10.046090	-0.717176	0.009949	0.100462	-0.007162	-0.780982	-0.097833	13.824928
30265	0	1.000792	10.003612	-0.806514	0.010010	0.100037	-0.008057	-0.773525	-0.090328	13.814027
30266	0	0.994272	9.911926	-0.705175	0.009945	0.099120	-0.007036	-0.758028	-0.082415	13.798307
30267	0	1.007362	9.893675	-0.745891	0.010071	0.098938	-0.007446	-0.745823	-0.080367	13.783490
30268	0	0.995373	9.826319	-0.644394	0.009954	0.098264	-0.006434	-0.737041	-0.074078	13.773506
30269	0	0.970480	9.796050	-0.648342	0.009705	0.097961	-0.006470	-0.723433	-0.068946	13.756726
30270	0	0.982396	9.734840	-0.626946	0.009827	0.097349	-0.006253	-0.706721	-0.060362	13.742475
30271	0	0.976621	9.692293	-0.562973	0.009766	0.096924	-0.005615	-0.692081	-0.055582	13.721010
30272	0	0.952319	9.643300	-0.553255	0.009522	0.096434	-0.005523	-0.682706	-0.051013	13.706859
30273	0	0.939158	9.594771	-0.543777	0.009399	0.095947	-0.005432	-0.678223	-0.036233	13.694577
30274	0	0.901242	9.539797	-0.569465	0.009017	0.095398	-0.005688	-0.672319	-0.025384	13.675268
30275	0	0.908995	9.497066	-0.568386	0.009094	0.094971	-0.005676	-0.665474	-0.014861	13.663625
30276	0	0.932890	9.466392	-0.503405	0.009330	0.094665	-0.005020	-0.650876	-0.008358	13.652547
30277	0	0.891000	9.423779	-0.458995	0.008911	0.094238	-0.004578	-0.638122	-0.001523	13.639444
30278	0	0.896695	9.411365	-0.510688	0.008969	0.094114	-0.005091	-0.620989	0.006762	13.618941
30279	0	0.861235	9.380962	-0.495959	0.008606	0.093811	-0.004944	-0.603912	0.004351	13.608910
30280	0	0.898222	9.356252	-0.535619	0.008985	0.093563	-0.005342	-0.589447	0.012538	13.597626
30281	0	0.891180	9.320005	-0.501554	0.008911	0.093201	-0.005005	-0.578545	0.017048	13.587096
30282	0	0.885279	9.332016	-0.515831	0.008851	0.093321	-0.005149	-0.569105	0.020206	13.578168
30283	0	0.872640	9.326129	-0.507659	0.008728	0.093262	-0.005066	-0.558087	0.027480	13.572070
30284	0	0.872750	9.332068	-0.485944	0.008724	0.093322	-0.004844	-0.540851	0.028730	13.563559
30285	0	0.885258	9.356576	-0.496093	0.008850	0.093567	-0.004944	-0.522157	0.030970	13.555699
30286	0	0.891632	9.374654	-0.474515	0.008916	0.093747	-0.004734	-0.510781	0.035721	13.549735
30287	0	0.952457	9.411487	-0.557168	0.009521	0.094116	-0.005554	-0.491603	0.037145	13.548075
30288	0	0.952940	9.429556	-0.547904	0.009527	0.094296	-0.005467	-0.479708	0.039642	13.542545
30289	0	0.952639	9.441981	-0.642456	0.009521	0.094421	-0.006409	-0.462290	0.038849	13.547686
30290	0	0.928747	9.490456	-0.664198	0.009287	0.094906	-0.006624	-0.442936	0.043224	13.547574
30291	0	0.897431	9.521329	-0.636791	0.008972	0.095215	-0.006348	-0.420398	0.045781	13.552129
30292	0	0.916155	9.581985	-0.671239	0.009159	0.095821	-0.006694	-0.400067	0.047946	13.558724
30293	0	0.884913	9.594613	-0.715751	0.008850	0.095947	-0.007141	-0.382566	0.054105	13.555594
30294	0	0.897578	9.624738	-0.683086	0.008969	0.096250	-0.006808	-0.357829	0.051394	13.549274
30295	0	0.940250	9.698275	-0.734821	0.009399	0.096985	-0.007324	-0.331559	0.052725	13.544870
30296	0	0.983424	9.764953	-0.800482	0.009832	0.097651	-0.007983	-0.308334	0.055440	13.540399
30297	0	0.995387	9.777586	-0.777581	0.009949	0.097778	-0.007751	-0.281761	0.054371	13.540846
30298	0	1.026447	9.850335	-0.733377	0.010263	0.098505	-0.007313	-0.259320	0.058091	13.540507
30299	0	0.983380	9.881410	-0.752194	0.009827	0.098816	-0.007507	-0.244049	0.054805	13.544187
30300	0	0.959591	9.911606	-0.749196	0.009596	0.099117	-0.007476	-0.227303	0.059643	13.548896
30301	0	0.988988	9.936400	-0.739889	0.009888	0.099365	-0.007385	-0.213291	0.062037	13.551321
30302	0	0.989121	9.966652	-0.828012	0.009892	0.099668	-0.008267	-0.200672	0.067141	13.548728
30303	0	1.000919	9.979109	-0.752662	0.010010	0.099792	-0.007507	-0.180492	0.072583	13.547398
30304	0	1.055510	10.058087	-0.823579	0.010557	0.100582	-0.008218	-0.162378	0.079517	13.536648
30305	0	1.043626	10.009686	-0.770187	0.010437	0.100098	-0.007690	-0.151097	0.085136	13.535651
30306	0	1.074148	10.040004	-0.766314	0.010740	0.100401	-0.007653	-0.141742	0.088452	13.531475
30307	0	1.062437	10.034050	-0.800627	0.010620	0.100342	-0.007996	-0.131315	0.088307	13.531405
30308	0	1.063070	10.045973	-0.863913	0.010628	0.100461	-0.008628	-0.120522	0.089474	13.525326
30309	0	1.006980	10.021934	-0.867268	0.010071	0.100220	-0.008667	-0.116056	0.095087	13.517447
30310	0	1.013398	10.009567	-0.862348	0.010129	0.100097	-0.008617	-0.111097	0.093816	13.506064
30311	0	1.019375	9.991386	-0.891791	0.010193	0.099915	-0.008911	-0.105150	0.097315	13.504470
30312	0	1.013147	9.948522	-0.905098	0.010133	0.099485	-0.009048	-0.103093	0.103218	13.497520
30313	0	1.000670	9.899847	-0.818922	0.010010	0.098999	-0.008179	-0.093223	0.111036	13.479040
30314	0	0.987508	9.869257	-0.783301	0.009881	0.098692	-0.007833	-0.095789	0.122308	13.470734
30315	0	0.945699	9.857169	-0.708595	0.009460	0.098572	-0.007080	-0.090871	0.130780	13.463962
30316	0	0.938703	9.802195	-0.690955	0.009392	0.098022	-0.006909	-0.092469	0.140786	13.462318
30317	0	0.927091	9.790127	-0.707631	0.009277	0.097900	-0.007080	-0.098951	0.152683	13.450663
30318	0	0.932553	9.698588	-0.694981	0.009325	0.096986	-0.006951	-0.102660	0.156491	13.443136
30319	0	0.970033	9.674148	-0.719775	0.009705	0.096741	-0.007202	-0.109847	0.165874	13.431537
30320	0	0.982112	9.600922	-0.676242	0.009818	0.096009	-0.006766	-0.116457	0.166610	13.421253
30321	0	1.007017	9.564233	-0.695564	0.010071	0.095642	-0.006958	-0.121357	0.171665	13.409782
30322	0	0.988327	9.564205	-0.628643	0.009886	0.095642	-0.006282	-0.117714	0.179023	13.405231
30323	0	0.915683	9.484852	-0.628607	0.009155	0.094849	-0.006287	-0.120378	0.181477	13.391387
30324	0	0.891737	9.454245	-0.585418	0.008914	0.094543	-0.005858	-0.127282	0.181728	13.386522
30325	0	0.884653	9.429983	-0.555113	0.008850	0.094299	-0.005554	-0.132891	0.190403	13.378584
30326	0	0.872117	9.393420	-0.554497	0.008720	0.093934	-0.005548	-0.138966	0.193781	13.374729
30327	0	0.909030	9.393360	-0.604068	0.009094	0.093933	-0.006042	-0.142859	0.202836	13.372182
30328	0	0.884004	9.375029	-0.597627	0.008842	0.093750	-0.005979	-0.147563	0.208892	13.364405
30329	0	0.897348	9.344521	-0.646240	0.008972	0.093445	-0.006470	-0.158278	0.211515	13.359142
30330	0	0.891491	9.338397	-0.638912	0.008913	0.093384	-0.006394	-0.166508	0.213440	13.357778
30331	0	0.891244	9.338390	-0.658840	0.008911	0.093384	-0.006592	-0.172424	0.216032	13.352807
30332	0	0.848536	9.356727	-0.560300	0.008486	0.093567	-0.005609	-0.180906	0.220746	13.352460
30333	0	0.885161	9.362786	-0.579722	0.008850	0.093628	-0.005798	-0.183914	0.223064	13.352481
30334	0	0.867059	9.368806	-0.500070	0.008670	0.093688	-0.005003	-0.188396	0.226319	13.349713
30335	0	0.909347	9.387246	-0.530452	0.009094	0.093872	-0.005310	-0.196665	0.231338	13.353418
30336	0	0.903392	9.405523	-0.462195	0.009031	0.094055	-0.004628	-0.205809	0.232197	13.358713
30337	0	0.891580	9.429917	-0.567140	0.008911	0.094299	-0.005676	-0.213230	0.230618	13.364676
30338	0	0.885739	9.454319	-0.571838	0.008859	0.094543	-0.005728	-0.226217	0.236260	13.368886
30339	0	0.915960	9.497052	-0.585558	0.009155	0.094971	-0.005859	-0.232316	0.235117	13.376257
30340	0	0.941127	9.564122	-0.663938	0.009408	0.095641	-0.006645	-0.240770	0.235310	13.384626
30341	0	0.903435	9.539802	-0.713877	0.009033	0.095398	-0.007141	-0.245136	0.238060	13.389543
30342	0	0.952510	9.637440	-0.683036	0.009523	0.096375	-0.006831	-0.247267	0.240167	13.405814
30343	0	0.964920	9.680124	-0.720151	0.009644	0.096802	-0.007202	-0.249468	0.237588	13.414031
30344	0	0.935156	9.686116	-0.707182	0.009349	0.096861	-0.007079	-0.259528	0.238484	13.422026
30345	0	0.970985	9.783899	-0.744427	0.009705	0.097839	-0.007446	-0.263382	0.236388	13.427680
30346	0	0.935172	9.826580	-0.767998	0.009348	0.098266	-0.007687	-0.272568	0.236025	13.435340
30347	0	0.934228	9.875488	-0.768567	0.009338	0.098755	-0.007690	-0.279539	0.235561	13.443368
30348	0	0.928682	9.936468	-0.742911	0.009285	0.099364	-0.007437	-0.289839	0.237433	13.447503
30349	0	0.964714	9.954853	-0.786679	0.009644	0.099548	-0.007874	-0.298998	0.237347	13.456046
30350	0	0.983195	9.997682	-0.784615	0.009833	0.099976	-0.007860	-0.316613	0.242867	13.460120
30351	0	1.019425	10.021998	-0.792958	0.010193	0.100220	-0.007935	-0.323633	0.245303	13.468751
30352	0	1.013380	10.070869	-0.803846	0.010134	0.100708	-0.008047	-0.335235	0.249021	13.462983
30353	0	1.019686	10.089113	-0.805135	0.010193	0.100891	-0.008057	-0.342566	0.248443	13.470065
30354	0	1.008207	10.125826	-0.845791	0.010078	0.101257	-0.008473	-0.361738	0.248090	13.464680
30355	0	1.001401	10.101402	-0.865234	0.010010	0.101013	-0.008667	-0.379900	0.247060	13.465320
30356	0	0.989748	10.101472	-0.850690	0.009895	0.101014	-0.008516	-0.392026	0.248447	13.467396
30357	0	0.995144	10.113584	-0.829036	0.009949	0.101135	-0.008301	-0.405359	0.249124	13.467764
30358	0	0.988710	10.107680	-0.845071	0.009892	0.101075	-0.008464	-0.421794	0.258921	13.466330
30359	0	1.019083	10.083129	-0.792176	0.010193	0.100830	-0.007935	-0.438152	0.264805	13.456626
30360	0	1.030816	10.071132	-0.697700	0.010310	0.100710	-0.006994	-0.459337	0.270746	13.452967
30361	0	1.080208	10.034324	-0.773438	0.010803	0.100342	-0.007751	-0.480581	0.275591	13.444621
30362	0	1.030906	10.004094	-0.794788	0.010312	0.100039	-0.007962	-0.498483	0.282669	13.443023
30363	0	1.019212	9.973281	-0.718426	0.010193	0.099731	-0.007202	-0.520484	0.287126	13.442265
30364	0	0.970745	9.918489	-0.733210	0.009703	0.099184	-0.007350	-0.542786	0.285099	13.433780
30365	0	0.976695	9.869509	-0.712216	0.009766	0.098694	-0.007141	-0.566312	0.287078	13.429709
30366	0	0.976553	9.820824	-0.567392	0.009768	0.098207	-0.005700	-0.598389	0.292939	13.425426
30367	0	1.000959	9.790164	-0.583876	0.010010	0.097900	-0.005859	-0.624088	0.296643	13.420638
30368	0	0.951607	9.741562	-0.561510	0.009521	0.097414	-0.005635	-0.649267	0.305368	13.417003
30369	0	0.939687	9.674238	-0.589732	0.009399	0.096741	-0.005920	-0.678289	0.311823	13.408276
30370	0	0.908851	9.613504	-0.633558	0.009089	0.096133	-0.006363	-0.712505	0.315221	13.399742
30371	0	0.915216	9.539978	-0.614084	0.009155	0.095398	-0.006165	-0.742556	0.322366	13.393505
30372	0	0.938774	9.521985	-0.603086	0.009393	0.095218	-0.006057	-0.775586	0.331712	13.381218
30373	0	0.903109	9.430073	-0.602353	0.009033	0.094299	-0.006042	-0.800253	0.337636	13.373744
30374	0	0.884931	9.411872	-0.580638	0.008845	0.094118	-0.005822	-0.821063	0.336155	13.363526
30375	0	0.897163	9.344571	-0.541781	0.008972	0.093445	-0.005432	-0.840195	0.340185	13.355261
30376	0	0.902830	9.320276	-0.447174	0.009031	0.093202	-0.004489	-0.862935	0.347260	13.349274
30377	0	0.915963	9.265173	-0.425530	0.009155	0.092651	-0.004272	-0.885817	0.345286	13.341562
30378	0	0.885978	9.265181	-0.398219	0.008859	0.092651	-0.003995	-0.903274	0.347344	13.333287
30379	0	0.860962	9.277372	-0.401389	0.008606	0.092773	-0.004028	-0.922437	0.346126	13.335473
30380	0	0.843178	9.252996	-0.410218	0.008430	0.092529	-0.004122	-0.948277	0.346684	13.330723
30381	0	0.873323	9.259039	-0.432168	0.008728	0.092590	-0.004333	-0.964462	0.343586	13.327146
30382	0	0.843407	9.204168	-0.508927	0.008432	0.092041	-0.005104	-0.984427	0.344800	13.323327
30383	0	0.872755	9.198100	-0.529319	0.008728	0.091980	-0.005310	-1.006755	0.348717	13.329211
30384	0	0.903882	9.253106	-0.544984	0.009031	0.092531	-0.005460	-1.020395	0.342732	13.330050
30385	0	0.891300	9.234641	-0.456967	0.008911	0.092346	-0.004578	-1.031688	0.343687	13.330929
30386	0	0.830782	9.259016	-0.437501	0.008304	0.092590	-0.004379	-1.038254	0.341776	13.337910
30387	0	0.860724	9.307876	-0.371661	0.008606	0.093079	-0.003723	-1.047630	0.343394	13.343096
30388	0	0.842673	9.332262	-0.401498	0.008425	0.093323	-0.004016	-1.050172	0.344200	13.350185
30389	0	0.861079	9.393295	-0.377697	0.008606	0.093933	-0.003784	-1.060353	0.341502	13.353224
30390	0	0.880466	9.435914	-0.406792	0.008799	0.094359	-0.004075	-1.070299	0.337326	13.358463
30391	0	0.928129	9.484828	-0.494324	0.009277	0.094849	-0.004944	-1.072360	0.335811	13.360636
30392	0	0.959480	9.521358	-0.536737	0.009590	0.095214	-0.005370	-1.076949	0.333486	13.364945
30393	0	0.971768	9.576301	-0.579539	0.009705	0.095764	-0.005798	-1.081446	0.321182	13.379836
30394	0	0.967327	9.618841	-0.707075	0.009669	0.096189	-0.007074	-1.086804	0.319929	13.390491
30395	0	0.983254	9.722838	-0.634808	0.009827	0.097229	-0.006348	-1.087357	0.316364	13.399848
30396	0	0.935482	9.734865	-0.677637	0.009350	0.097349	-0.006776	-1.087897	0.313852	13.409871
30397	0	0.922172	9.832692	-0.628996	0.009216	0.098328	-0.006287	-1.085204	0.310836	13.418459
30398	0	0.978158	9.869112	-0.715158	0.009776	0.098692	-0.007148	-1.081891	0.307866	13.429673
30399	0	0.971728	9.936352	-0.690377	0.009705	0.099365	-0.006897	-1.075175	0.296550	13.437961
30400	0	1.003937	9.978789	-0.648856	0.010035	0.099789	-0.006484	-1.071209	0.294224	13.445894
30401	0	1.020082	10.046268	-0.714646	0.010193	0.100464	-0.007141	-1.066370	0.288346	13.450386
30402	0	1.027591	10.088735	-0.709455	0.010269	0.100888	-0.007092	-1.064153	0.283849	13.456351
30403	0	1.031745	10.144017	-0.781252	0.010315	0.101440	-0.007812	-1.065229	0.284275	13.462636
30404	0	1.025932	10.168347	-0.781447	0.010259	0.101684	-0.007813	-1.065500	0.286554	13.463233
30405	0	0.982993	10.205036	-0.769179	0.009827	0.102051	-0.007690	-1.065253	0.285951	13.467230
30406	0	1.008721	10.229279	-0.769496	0.010077	0.102294	-0.007693	-1.064810	0.276888	13.464620
30407	0	1.007588	10.217229	-0.781327	0.010071	0.102173	-0.007812	-1.065244	0.274180	13.466779
30408	0	1.039371	10.265806	-0.733082	0.010386	0.102659	-0.007326	-1.061239	0.268024	13.469241
30409	0	1.093024	10.259934	-0.805958	0.010925	0.102600	-0.008057	-1.059350	0.265377	13.463386
30410	0	1.081465	10.253678	-0.769950	0.010813	0.102537	-0.007697	-1.058220	0.266006	13.458215
30411	0	1.019287	10.223403	-0.799376	0.010193	0.102234	-0.007996	-1.061753	0.268730	13.450585
30412	0	1.019420	10.198925	-0.726411	0.010192	0.101990	-0.007260	-1.058923	0.268930	13.447013
30413	0	1.037760	10.174515	-0.781628	0.010376	0.101746	-0.007812	-1.056516	0.269534	13.429725
30414	0	1.019293	10.113362	-0.782028	0.010196	0.101133	-0.007820	-1.057828	0.275345	13.421713
30415	0	1.043999	10.076910	-0.792995	0.010437	0.100769	-0.007935	-1.064725	0.274421	13.410760
30416	0	1.062314	10.028005	-0.670590	0.010626	0.100280	-0.006705	-1.065696	0.280101	13.400146
30417	0	1.019495	9.954803	-0.726453	0.010193	0.099548	-0.007263	-1.065855	0.280152	13.388233
30418	0	1.019522	9.918162	-0.689558	0.010197	0.099181	-0.006900	-1.072623	0.284248	13.369233
30419	0	1.007411	9.851058	-0.622279	0.010071	0.098511	-0.006226	-1.077578	0.282942	13.353229
30420	0	0.940764	9.802095	-0.549568	0.009406	0.098022	-0.005488	-1.070607	0.283797	13.340235
30421	0	0.908829	9.722947	-0.488460	0.009094	0.097229	-0.004883	-1.070222	0.293526	13.321986
30422	0	0.907939	9.674090	-0.427737	0.009082	0.096741	-0.004276	-1.070519	0.299227	13.307649
30423	0	0.927666	9.613073	-0.475474	0.009277	0.096130	-0.004761	-1.079366	0.302750	13.290574
30424	0	0.903000	9.521521	-0.480550	0.009031	0.095215	-0.004810	-1.086771	0.306992	13.276087
30425	0	0.976254	9.466597	-0.530784	0.009766	0.094666	-0.005310	-1.091112	0.313332	13.263052
30426	0	0.969742	9.423844	-0.536543	0.009698	0.094238	-0.005367	-1.095172	0.316484	13.246466
30427	0	0.940469	9.362719	-0.488688	0.009399	0.093628	-0.004883	-1.091742	0.312673	13.232807
30428	0	0.898618	9.313716	-0.483333	0.008982	0.093138	-0.004830	-1.089635	0.309800	13.219721
30429	0	0.842198	9.265103	-0.458601	0.008423	0.092651	-0.004578	-1.080806	0.313547	13.210226
30430	0	0.847678	9.222321	-0.466439	0.008482	0.092223	-0.004656	-1.071790	0.322653	13.197709
30431	0	0.842728	9.210144	-0.415489	0.008423	0.092102	-0.004150	-1.067738	0.319860	13.185086
30432	0	0.855264	9.155052	-0.349859	0.008554	0.091551	-0.003489	-1.056837	0.323764	13.169168
30433	0	0.872974	9.161333	-0.366897	0.008728	0.091614	-0.003662	-1.049879	0.324389	13.155311
30434	0	0.879432	9.130699	-0.313945	0.008792	0.091308	-0.003127	-1.035989	0.324209	13.146455
30435	0	0.897470	9.112473	-0.434408	0.008972	0.091125	-0.004333	-1.024141	0.323673	13.141990
30436	0	0.855481	9.093935	-0.430801	0.008550	0.090940	-0.004294	-1.008203	0.319865	13.144884
30437	0	0.854784	9.130793	-0.391544	0.008545	0.091309	-0.003906	-0.998118	0.318883	13.140458
30438	0	0.842862	9.142801	-0.424472	0.008428	0.091429	-0.004230	-0.981583	0.320237	13.137640
30439	0	0.854499	9.191837	-0.416288	0.008545	0.091919	-0.004150	-0.967276	0.322749	13.137871
30440	0	0.854670	9.222143	-0.346026	0.008545	0.092222	-0.003444	-0.947901	0.323113	13.146486
30441	0	0.897898	9.240599	-0.404147	0.008972	0.092407	-0.004028	-0.932753	0.317259	13.153653
30442	0	0.898881	9.301364	-0.419409	0.008986	0.093015	-0.004177	-0.912993	0.315767	13.157653
30443	0	0.903884	9.380957	-0.538710	0.009033	0.093811	-0.005371	-0.894562	0.311498	13.164415
30444	0	0.892596	9.404939	-0.579506	0.008922	0.094051	-0.005770	-0.865012	0.308816	13.168016
30445	0	0.910412	9.472410	-0.637024	0.009094	0.094727	-0.006348	-0.838912	0.299485	13.172324
30446	0	0.930184	9.545054	-0.751995	0.009296	0.095453	-0.007492	-0.806514	0.295716	13.182382
30447	0	0.958987	9.618872	-0.734990	0.009583	0.096191	-0.007324	-0.777218	0.289535	13.183321
30448	0	0.942204	9.642675	-0.758856	0.009414	0.096430	-0.007560	-0.744378	0.282164	13.182011
30449	0	0.983151	9.734870	-0.674115	0.009827	0.097351	-0.006714	-0.713316	0.279081	13.187448
30450	0	0.971649	9.813661	-0.698001	0.009714	0.098139	-0.006952	-0.682155	0.278873	13.191910
30451	0	1.019873	9.887419	-0.735336	0.010193	0.098877	-0.007324	-0.649506	0.274654	13.198485
30452	0	1.002993	9.911270	-0.655594	0.010021	0.099115	-0.006529	-0.619406	0.267080	13.200921
30453	0	0.989250	10.003418	-0.716866	0.009888	0.100037	-0.007141	-0.588972	0.264111	13.206642
30454	0	1.014819	10.045542	-0.716406	0.010141	0.100458	-0.007135	-0.557564	0.258794	13.206876
30455	0	1.013582	10.113286	-0.765585	0.010132	0.101135	-0.007629	-0.528749	0.256768	13.211280
30456	0	1.002002	10.137156	-0.825493	0.010017	0.101374	-0.008232	-0.504194	0.256215	13.214772
30457	0	1.019614	10.174311	-0.832736	0.010193	0.101746	-0.008301	-0.475350	0.255016	13.223136
30458	0	1.050317	10.204426	-0.740264	0.010504	0.102046	-0.007378	-0.448591	0.258055	13.223503
30459	0	1.050417	10.235355	-0.856616	0.010498	0.102356	-0.008545	-0.426043	0.253557	13.223086
30460	0	1.057472	10.295940	-0.824301	0.010571	0.102962	-0.008222	-0.403689	0.251130	13.217228
30461	0	1.037784	10.272078	-0.831559	0.010376	0.102722	-0.008301	-0.388779	0.251169	13.204763
30462	0	1.068527	10.290104	-0.822474	0.010684	0.102902	-0.008209	-0.372951	0.251965	13.201185
30463	0	1.062021	10.290402	-0.831619	0.010620	0.102905	-0.008301	-0.357321	0.253995	13.190929
30464	0	1.019161	10.290129	-0.792121	0.010193	0.102902	-0.007905	-0.340777	0.257550	13.184661
30465	0	1.025158	10.235512	-0.813114	0.010254	0.102356	-0.008118	-0.327206	0.262268	13.177040
30466	0	1.043168	10.204780	-0.852397	0.010431	0.102049	-0.008512	-0.314472	0.264033	13.176197
30467	0	1.055562	10.180597	-0.892288	0.010559	0.101807	-0.008911	-0.302707	0.269950	13.169256
30468	0	1.042818	10.143734	-0.931540	0.010429	0.101439	-0.009301	-0.288263	0.273146	13.159487
30469	0	1.031297	10.089074	-0.855176	0.010315	0.100891	-0.008545	-0.282168	0.277267	13.144101
30470	0	1.019057	9.991250	-0.820334	0.010188	0.099914	-0.008193	-0.272025	0.276343	13.127158
30471	0	1.000629	9.967053	-0.732737	0.010010	0.099670	-0.007324	-0.270105	0.282360	13.111024
30472	0	0.981280	9.918246	-0.696880	0.009819	0.099182	-0.006965	-0.266894	0.291646	13.097383
30473	0	0.988648	9.838872	-0.683695	0.009888	0.098389	-0.006836	-0.267464	0.295140	13.080721
30474	0	0.969634	9.777857	-0.629391	0.009702	0.097778	-0.006289	-0.263804	0.303620	13.072832
30475	0	0.970366	9.716796	-0.549490	0.009705	0.097168	-0.005493	-0.263215	0.306966	13.062108
30476	0	0.908712	9.667901	-0.604821	0.009091	0.096679	-0.006046	-0.262526	0.314170	13.044344
30477	0	0.909275	9.582538	-0.585872	0.009094	0.095825	-0.005859	-0.264829	0.318135	13.029919
30478	0	0.902372	9.491021	-0.610259	0.009029	0.094910	-0.006103	-0.266387	0.327112	13.016312
30479	0	0.939675	9.429986	-0.609926	0.009399	0.094299	-0.006104	-0.272968	0.332466	13.005812
30480	0	0.914767	9.411749	-0.578834	0.009150	0.094117	-0.005791	-0.277406	0.336915	12.991402
30481	0	0.890846	9.344506	-0.708039	0.008911	0.093445	-0.007080	-0.278353	0.342207	12.984350
30482	0	0.840758	9.289653	-0.610205	0.008417	0.092896	-0.006104	-0.282795	0.356056	12.972947
30483	0	0.884383	9.265193	-0.604303	0.008850	0.092651	-0.006042	-0.283599	0.365895	12.961810
30484	0	0.858748	9.204205	-0.592854	0.008593	0.092042	-0.005922	-0.277231	0.374379	12.955481
30485	0	0.854701	9.191851	-0.458252	0.008545	0.091919	-0.004578	-0.272508	0.374012	12.946278
30486	0	0.848471	9.173487	-0.447215	0.008488	0.091735	-0.004466	-0.266495	0.380040	12.928841
30487	0	0.866492	9.167489	-0.403075	0.008667	0.091675	-0.004028	-0.264868	0.384910	12.922534
30488	0	0.859970	9.149182	-0.403442	0.008601	0.091492	-0.004034	-0.265598	0.388936	12.923224
30489	0	0.878742	9.124776	-0.512618	0.008789	0.091248	-0.005127	-0.267649	0.393068	12.925545
30490	0	0.836113	9.100308	-0.531005	0.008358	0.091003	-0.005309	-0.267581	0.391229	12.927325
30491	0	0.824000	9.143031	-0.543767	0.008240	0.091431	-0.005432	-0.261660	0.392974	12.932319
30492	0	0.854527	9.149043	-0.557022	0.008545	0.091491	-0.005566	-0.257073	0.394608	12.932712
30493	0	0.854876	9.185756	-0.543195	0.008545	0.091858	-0.005432	-0.258195	0.391883	12.943542
30494	0	0.873079	9.234526	-0.507390	0.008736	0.092345	-0.005066	-0.249468	0.399973	12.947294
30495	0	0.885167	9.295620	-0.445951	0.008850	0.092957	-0.004456	-0.245645	0.400053	12.956421
30496	0	0.885895	9.350401	-0.544644	0.008853	0.093505	-0.005441	-0.239569	0.394743	12.965058
30497	0	0.842556	9.356662	-0.567685	0.008423	0.093567	-0.005676	-0.239784	0.393435	12.971959
30498	0	0.897798	9.454224	-0.610802	0.008977	0.094543	-0.006105	-0.237432	0.394227	12.985880
30499	0	0.891409	9.497000	-0.720779	0.008911	0.094971	-0.007202	-0.231645	0.392795	12.992893
30500	0	0.947333	9.545620	-0.794801	0.009466	0.095457	-0.007946	-0.230051	0.386449	13.004434
30501	0	0.983291	9.600745	-0.824222	0.009827	0.096008	-0.008240	-0.228076	0.381149	13.009337
30502	0	0.996467	9.667680	-0.800870	0.009961	0.096678	-0.008001	-0.220169	0.379126	13.019861
30503	0	1.001653	9.734952	-0.770136	0.010010	0.097351	-0.007690	-0.208204	0.373282	13.028142
30504	0	0.972436	9.789571	-0.832638	0.009718	0.097897	-0.008324	-0.206104	0.367824	13.031230
30505	0	0.934011	9.844929	-0.751070	0.009338	0.098450	-0.007507	-0.203014	0.367902	13.043911
30506	0	0.965379	9.942415	-0.715502	0.009646	0.099425	-0.007149	-0.196614	0.361456	13.053462
30507	0	0.958717	9.979151	-0.708744	0.009583	0.099792	-0.007080	-0.189074	0.358129	13.061105
30508	0	0.995990	10.015592	-0.782335	0.009957	0.100156	-0.007828	-0.195052	0.357203	13.067206
30509	0	1.007315	10.076904	-0.805371	0.010071	0.100769	-0.008057	-0.199102	0.356645	13.077265
30510	0	1.020043	10.101239	-0.853278	0.010197	0.101012	-0.008539	-0.207318	0.354422	13.081004
30511	0	1.031144	10.125763	-0.842348	0.010315	0.101257	-0.008423	-0.207343	0.360476	13.092956
30512	0	1.048957	10.180726	-0.823502	0.010490	0.101807	-0.008242	-0.215919	0.363331	13.093415
30513	0	0.989348	10.174515	-0.909308	0.009888	0.101746	-0.009094	-0.218132	0.358829	13.100369
30514	0	0.971690	10.192811	-0.920962	0.009716	0.101928	-0.009214	-0.224334	0.359925	13.109193
30515	0	1.012950	10.235726	-0.902109	0.010132	0.102356	-0.009033	-0.238946	0.364404	13.110689
30516	0	1.025429	10.205322	-0.863081	0.010249	0.102053	-0.008643	-0.253556	0.360620	13.118221
30517	0	1.006684	10.223514	-0.908456	0.010071	0.102234	-0.009094	-0.265480	0.366874	13.118437
30518	0	1.000085	10.180932	-0.931120	0.010001	0.101809	-0.009319	-0.275689	0.369006	13.119156
30519	0	1.025039	10.174723	-0.852981	0.010254	0.101746	-0.008545	-0.293729	0.374765	13.117593
30520	0	1.011986	10.156668	-0.887144	0.010124	0.101565	-0.008882	-0.306358	0.381342	13.112089
30521	0	1.012931	10.107567	-0.816393	0.010132	0.101074	-0.008179	-0.324205	0.385934	13.108154
30522	0	0.988024	10.077241	-0.807297	0.009882	0.100771	-0.008089	-0.343564	0.389637	13.105149
30523	0	0.982625	10.034327	-0.785529	0.009827	0.100342	-0.007874	-0.365562	0.391777	13.097835
30524	0	1.025007	9.997913	-0.684112	0.010253	0.099977	-0.006861	-0.389135	0.396800	13.093794
30525	0	0.976628	9.912206	-0.639279	0.009766	0.099121	-0.006409	-0.408753	0.397779	13.088362
30526	0	0.976883	9.887899	-0.623442	0.009767	0.098878	-0.006255	-0.433716	0.396902	13.086157
30527	0	0.976040	9.832933	-0.510436	0.009766	0.098328	-0.005127	-0.461300	0.404772	13.080322
30528	0	0.957012	9.766178	-0.658401	0.009571	0.097660	-0.006608	-0.490540	0.407579	13.076245
30529	0	0.927514	9.716967	-0.656983	0.009277	0.097168	-0.006592	-0.517868	0.411768	13.060439
30530	0	0.914947	9.644036	-0.682791	0.009151	0.096438	-0.006854	-0.550254	0.414560	13.049296
30531	0	0.914964	9.570541	-0.717898	0.009155	0.095703	-0.007202	-0.579042	0.422938	13.045535
30532	0	0.908305	9.534200	-0.732267	0.009083	0.095341	-0.007339	-0.600580	0.424101	13.034444
30533	0	0.903357	9.472786	-0.706221	0.009033	0.094727	-0.007080	-0.623543	0.425141	13.020677
30534	0	0.878917	9.418045	-0.598671	0.008789	0.094179	-0.006007	-0.649794	0.426597	13.006181
30535	0	0.903458	9.393389	-0.523264	0.009033	0.093933	-0.005249	-0.670748	0.426590	13.004806
30536	0	0.878706	9.350795	-0.501921	0.008791	0.093507	-0.005033	-0.689403	0.433052	12.999225
30537	0	0.890879	9.314063	-0.431723	0.008911	0.093140	-0.004333	-0.710610	0.437632	12.990303
30538	0	0.872348	9.314246	-0.458749	0.008723	0.093142	-0.004606	-0.734777	0.439024	12.984544
30539	0	0.848558	9.234720	-0.492213	0.008484	0.092346	-0.004944	-0.762740	0.438576	12.981204
30540	0	0.891537	9.240993	-0.500582	0.008914	0.092409	-0.005023	-0.785276	0.438517	12.973588
30541	0	0.854469	9.222515	-0.578234	0.008545	0.092224	-0.005798	-0.806104	0.440455	12.971056
30542	0	0.854733	9.210315	-0.539279	0.008544	0.092103	-0.005401	-0.816721	0.437952	12.976215
30543	0	0.873290	9.234671	-0.535428	0.008728	0.092346	-0.005371	-0.838613	0.433530	12.971578
30544	0	0.892261	9.246964	-0.551064	0.008921	0.092469	-0.005521	-0.852313	0.432737	12.966468
30545	0	0.866824	9.252999	-0.431618	0.008667	0.092529	-0.004333	-0.874578	0.432786	12.970544
30546	0	0.879626	9.277438	-0.410490	0.008791	0.092774	-0.004116	-0.889044	0.427793	12.977682
30547	0	0.891476	9.295669	-0.395576	0.008911	0.092957	-0.003967	-0.904173	0.424929	12.981206
30548	0	0.898297	9.362814	-0.454230	0.008979	0.093628	-0.004555	-0.920259	0.421470	12.984804
30549	0	0.903865	9.375015	-0.511465	0.009033	0.093750	-0.005127	-0.936259	0.416427	12.985508
30550	0	0.868428	9.436027	-0.478728	0.008677	0.094360	-0.004798	-0.950008	0.409766	12.989917
30551	0	0.867425	9.454311	-0.524330	0.008667	0.094543	-0.005249	-0.957702	0.402618	12.997859
30552	0	0.892906	9.509187	-0.486375	0.008925	0.095092	-0.004871	-0.967596	0.399854	13.007293
30553	0	0.928321	9.533672	-0.585327	0.009277	0.095337	-0.005859	-0.975686	0.394489	13.014626
30554	0	0.953774	9.619037	-0.559706	0.009533	0.096190	-0.005604	-0.984333	0.390423	13.026855
30555	0	0.958554	9.643555	-0.573215	0.009583	0.096436	-0.005737	-0.991166	0.388496	13.037086
30556	0	0.947348	9.710560	-0.584433	0.009466	0.097106	-0.005850	-0.998436	0.381512	13.043945
30557	0	0.971507	9.747232	-0.664959	0.009705	0.097473	-0.006653	-1.002961	0.370908	13.052697
30558	0	0.966382	9.826521	-0.615023	0.009664	0.098265	-0.006159	-1.013550	0.372336	13.066399
30559	0	0.958503	9.838857	-0.683393	0.009583	0.098389	-0.006836	-1.016554	0.371164	13.077338
30560	0	0.953150	9.893688	-0.658272	0.009526	0.098937	-0.006588	-1.023399	0.366747	13.084403
30561	0	0.989197	9.942589	-0.695732	0.009888	0.099426	-0.006958	-1.024862	0.363526	13.097791
30562	0	1.008158	9.973034	-0.732104	0.010078	0.099730	-0.007323	-1.028536	0.361373	13.096095
30563	0	1.007348	10.015868	-0.707647	0.010071	0.100159	-0.007080	-1.033420	0.359945	13.101639
30564	0	1.019805	10.070728	-0.694750	0.010198	0.100707	-0.006951	-1.038704	0.361008	13.103486
30565	0	1.032250	10.058527	-0.683438	0.010315	0.100586	-0.006836	-1.041248	0.353974	13.108023
30566	0	1.002784	10.088881	-0.713851	0.010024	0.100889	-0.007138	-1.041917	0.351178	13.107979
30567	0	1.013341	10.107400	-0.714194	0.010132	0.101074	-0.007141	-1.041917	0.350884	13.110319
30568	0	0.983308	10.119539	-0.768708	0.009830	0.101195	-0.007692	-1.048660	0.348392	13.117020
30569	0	0.964424	10.107430	-0.707797	0.009644	0.101074	-0.007080	-1.052027	0.349039	13.116586
30570	0	1.007519	10.113531	-0.792569	0.010072	0.101135	-0.007931	-1.058695	0.346573	13.114915
30571	0	1.013533	10.082976	-0.726275	0.010132	0.100830	-0.007263	-1.060067	0.344049	13.115082
30572	0	1.025764	10.064665	-0.768610	0.010261	0.100646	-0.007690	-1.065756	0.348902	13.119670
30573	0	0.970414	10.046446	-0.743882	0.009705	0.100464	-0.007446	-1.075357	0.350659	13.115507
30574	0	0.994842	10.034293	-0.645165	0.009948	0.100343	-0.006455	-1.080796	0.351223	13.109683
30575	0	0.970172	10.003670	-0.659476	0.009705	0.100037	-0.006592	-1.078393	0.355860	13.109504
30576	0	0.969984	9.948757	-0.683600	0.009698	0.099487	-0.006843	-1.087063	0.354918	13.103152
30577	0	1.013247	9.918240	-0.670896	0.010132	0.099182	-0.006714	-1.093938	0.355407	13.093130
30578	0	0.969801	9.869501	-0.620930	0.009706	0.098694	-0.006216	-1.102910	0.365410	13.085173
30579	0	0.976388	9.844997	-0.652943	0.009766	0.098450	-0.006531	-1.105727	0.368613	13.073088
30580	0	0.970229	9.796172	-0.621668	0.009701	0.097961	-0.006224	-1.115244	0.367993	13.057591
30581	0	0.964292	9.765664	-0.560962	0.009644	0.097656	-0.005615	-1.123141	0.369972	13.044131
30582	0	0.951916	9.710692	-0.530064	0.009520	0.097107	-0.005300	-1.123270	0.371730	13.029829
30583	0	0.927722	9.667985	-0.469663	0.009277	0.096680	-0.004700	-1.128166	0.373224	13.018027
30584	0	0.933089	9.643627	-0.518060	0.009337	0.096436	-0.005182	-1.131452	0.382250	13.006772
30585	0	0.903247	9.570324	-0.518717	0.009033	0.095703	-0.005188	-1.133516	0.384426	13.001654
30586	0	0.903504	9.558080	-0.475789	0.009031	0.095581	-0.004760	-1.137065	0.381246	12.986982
30587	0	0.933975	9.509249	-0.561779	0.009338	0.095093	-0.005615	-1.135130	0.380843	12.982242
30588	0	0.891759	9.466431	-0.512968	0.008913	0.094665	-0.005133	-1.139932	0.376605	12.972591
30589	0	0.921493	9.454334	-0.519247	0.009216	0.094543	-0.005188	-1.135604	0.379547	12.965054
30590	0	0.927297	9.417618	-0.556665	0.009274	0.094176	-0.005564	-1.133351	0.381424	12.953208
30591	0	0.909522	9.429912	-0.500679	0.009094	0.094299	-0.005005	-1.132260	0.381489	12.942035
30592	0	0.879334	9.423670	-0.495469	0.008790	0.094237	-0.004949	-1.126100	0.378722	12.931754
30593	0	0.909726	9.368857	-0.433569	0.009094	0.093689	-0.004333	-1.124461	0.376342	12.924700
30594	0	0.879409	9.387088	-0.391820	0.008795	0.093871	-0.003911	-1.116827	0.378547	12.917388
30595	0	0.879367	9.374925	-0.415764	0.008789	0.093750	-0.004150	-1.108881	0.374237	12.916075
30596	0	0.916621	9.356454	-0.417058	0.009164	0.093565	-0.004166	-1.103791	0.372654	12.913344
30597	0	0.927655	9.374959	-0.452678	0.009277	0.093750	-0.004517	-1.092337	0.374932	12.912861
30598	0	0.921393	9.393183	-0.448430	0.009214	0.093932	-0.004477	-1.083799	0.376807	12.914902
30599	0	0.885587	9.417613	-0.446774	0.008850	0.094177	-0.004456	-1.069858	0.371095	12.917999
30600	0	0.905066	9.453937	-0.498102	0.009045	0.094541	-0.004969	-1.055868	0.365091	12.914388
30601	0	0.891218	9.454292	-0.519598	0.008911	0.094543	-0.005188	-1.047157	0.365095	12.911205
30602	0	0.897560	9.478495	-0.521512	0.008974	0.094786	-0.005204	-1.034773	0.364552	12.914674
30603	0	0.909840	9.527501	-0.470920	0.009094	0.095276	-0.004700	-1.024116	0.360832	12.921929
30604	0	0.910899	9.527235	-0.522431	0.009102	0.095274	-0.005207	-1.004423	0.353548	12.918070
30605	0	0.922154	9.557977	-0.550680	0.009216	0.095581	-0.005493	-0.988893	0.348578	12.923374
30606	0	0.941641	9.624785	-0.602654	0.009410	0.096250	-0.006009	-0.968817	0.342193	12.931227
30607	0	0.952409	9.625104	-0.654761	0.009521	0.096252	-0.006531	-0.949674	0.340379	12.933993
30608	0	0.935014	9.667392	-0.664474	0.009343	0.096676	-0.006626	-0.928442	0.333403	12.941274
30609	0	0.928165	9.686107	-0.685445	0.009277	0.096863	-0.006836	-0.907294	0.329656	12.949008
30610	0	0.965898	9.758941	-0.610021	0.009651	0.097591	-0.006081	-0.885207	0.321770	12.951276
30611	0	0.964810	9.808125	-0.692257	0.009644	0.098083	-0.006897	-0.855964	0.317846	12.960563
30612	0	1.014745	9.844299	-0.653969	0.010140	0.098445	-0.006521	-0.835431	0.310883	12.960667
30613	0	1.007553	9.850901	-0.721928	0.010071	0.098511	-0.007202	-0.816492	0.306569	12.959459
30614	0	1.032897	9.881065	-0.694482	0.010324	0.098812	-0.006932	-0.802926	0.301422	12.957951
30615	0	0.983212	9.918031	-0.691528	0.009827	0.099182	-0.006897	-0.782516	0.296379	12.965734
30616	0	0.965718	9.935876	-0.774569	0.009654	0.099360	-0.007728	-0.762697	0.293878	12.962628
30617	0	0.983154	9.911900	-0.734595	0.009827	0.099121	-0.007324	-0.738685	0.289320	12.956877
30618	0	0.983755	9.935860	-0.812171	0.009836	0.099360	-0.008101	-0.715332	0.288789	12.951680
30619	0	0.988659	9.960827	-0.776700	0.009888	0.099609	-0.007751	-0.698271	0.291251	12.955903
30620	0	1.018862	9.960553	-0.718823	0.010190	0.099607	-0.007173	-0.681262	0.293954	12.954918
30621	0	1.001721	9.972971	-0.721584	0.010010	0.099731	-0.007202	-0.666629	0.286443	12.949520
30622	0	1.002109	9.960480	-0.687893	0.010024	0.099606	-0.006864	-0.649957	0.290974	12.948744
30623	0	0.976666	9.948595	-0.673240	0.009766	0.099487	-0.006714	-0.629727	0.290847	12.942004
30624	0	0.989002	9.942120	-0.725571	0.009889	0.099422	-0.007240	-0.613078	0.290283	12.935174
30625	0	0.970205	9.936462	-0.745774	0.009705	0.099365	-0.007446	-0.601003	0.294179	12.929723
30626	0	0.981769	9.893532	-0.723988	0.009821	0.098936	-0.007225	-0.584910	0.298944	12.924611
30627	0	0.958208	9.869288	-0.721604	0.009583	0.098694	-0.007202	-0.570029	0.300390	12.913529
30628	0	1.018969	9.869019	-0.706203	0.010192	0.098691	-0.007048	-0.554559	0.303960	12.905055
30629	0	1.037549	9.826576	-0.654413	0.010376	0.098267	-0.006531	-0.540418	0.305518	12.891004
30630	0	0.982271	9.801972	-0.645123	0.009825	0.098021	-0.006435	-0.522982	0.308955	12.888198
30631	0	0.963690	9.802209	-0.709422	0.009644	0.098022	-0.007080	-0.507887	0.317596	12.873148
30632	0	0.950826	9.741040	-0.687503	0.009508	0.097411	-0.006865	-0.496647	0.318434	12.864922
30633	0	0.952248	9.716706	-0.709124	0.009521	0.097168	-0.007080	-0.484745	0.318161	12.852681
30634	0	0.958171	9.679837	-0.723446	0.009583	0.096799	-0.007225	-0.474679	0.321189	12.845507
30635	0	0.940039	9.637356	-0.672611	0.009399	0.096375	-0.006714	-0.461409	0.320966	12.832393
30636	0	0.958396	9.643198	-0.668711	0.009583	0.096433	-0.006678	-0.451243	0.321362	12.822440
30637	0	0.915392	9.582485	-0.568422	0.009155	0.095825	-0.005676	-0.442925	0.324055	12.811351
30638	0	0.939767	9.557912	-0.558531	0.009397	0.095580	-0.005570	-0.426285	0.323818	12.803102
30639	0	0.909658	9.551911	-0.690647	0.009094	0.095520	-0.006897	-0.415952	0.321963	12.795836
30640	0	0.897522	9.527393	-0.600238	0.008976	0.095274	-0.006001	-0.414694	0.323914	12.791439
30641	0	0.897475	9.515291	-0.660131	0.008972	0.095154	-0.006592	-0.404167	0.321818	12.788349
30642	0	0.903983	9.509010	-0.619357	0.009038	0.095091	-0.006185	-0.394296	0.320609	12.783257
30643	0	0.902919	9.490953	-0.580692	0.009033	0.094910	-0.005798	-0.385011	0.326491	12.775695
30644	0	0.939165	9.496904	-0.588765	0.009391	0.094970	-0.005877	-0.373989	0.326549	12.766647
30645	0	0.946224	9.478681	-0.593020	0.009460	0.094788	-0.005920	-0.362974	0.325413	12.764432
30646	0	0.933949	9.472427	-0.643693	0.009341	0.094725	-0.006429	-0.354036	0.328528	12.760835
30647	0	0.879098	9.460395	-0.604825	0.008789	0.094604	-0.006042	-0.347975	0.327230	12.756446
30648	0	0.897360	9.478524	-0.569837	0.008975	0.094786	-0.005689	-0.337214	0.329993	12.754246
30649	0	0.903875	9.484749	-0.641771	0.009033	0.094849	-0.006409	-0.327254	0.324301	12.749303
30650	0	0.947453	9.496704	-0.655627	0.009471	0.094968	-0.006550	-0.320253	0.320992	12.749399
30651	0	0.952496	9.509200	-0.678092	0.009521	0.095093	-0.006775	-0.313876	0.317805	12.749385
30652	0	0.928390	9.570090	-0.685294	0.009284	0.095701	-0.006848	-0.309170	0.318959	12.750796
30653	0	0.915198	9.594691	-0.641872	0.009155	0.095947	-0.006409	-0.298253	0.323859	12.744266
30654	0	0.902728	9.582322	-0.692891	0.009026	0.095824	-0.006917	-0.284818	0.322826	12.746557
30655	0	0.946385	9.619041	-0.727198	0.009460	0.096191	-0.007263	-0.275263	0.319745	12.746988
30656	0	0.953550	9.630913	-0.735224	0.009528	0.096311	-0.007342	-0.264160	0.312056	12.754268
30657	0	0.933908	9.649577	-0.769975	0.009338	0.096497	-0.007690	-0.254066	0.312134	12.752961
30658	0	0.897461	9.667688	-0.790189	0.008973	0.096678	-0.007893	-0.243799	0.311390	12.755394
30659	0	0.921737	9.704498	-0.794463	0.009216	0.097046	-0.007935	-0.232732	0.311118	12.755518
30660	0	0.983160	9.771476	-0.710534	0.009829	0.097715	-0.007101	-0.228384	0.308570	12.758521
30661	0	0.971001	9.741085	-0.715099	0.009705	0.097412	-0.007141	-0.217582	0.303178	12.761773
30662	0	0.965707	9.795801	-0.698169	0.009654	0.097959	-0.006978	-0.213998	0.300627	12.762957
30663	0	0.946005	9.783922	-0.726555	0.009460	0.097839	-0.007263	-0.212001	0.302058	12.764300
30664	0	0.971089	9.820389	-0.677981	0.009704	0.098205	-0.006780	-0.212432	0.294581	12.767781
30665	0	0.964551	9.844965	-0.726133	0.009644	0.098450	-0.007263	-0.215511	0.293221	12.763780
30666	0	0.995198	9.857057	-0.775138	0.009952	0.098571	-0.007749	-0.212967	0.293742	12.768969
30667	0	0.989009	9.820522	-0.756978	0.009888	0.098206	-0.007568	-0.212166	0.291857	12.769635
30668	0	1.025516	9.863225	-0.744845	0.010258	0.098632	-0.007450	-0.215029	0.295710	12.767098
30669	0	0.994436	9.887760	-0.744357	0.009949	0.098877	-0.007446	-0.219045	0.301663	12.769407
30670	0	0.994254	9.887753	-0.738108	0.009939	0.098878	-0.007380	-0.219042	0.298718	12.773099
30671	0	0.994611	9.912130	-0.738607	0.009949	0.099121	-0.007385	-0.218842	0.302653	12.775229
30672	0	0.976195	9.863261	-0.757024	0.009760	0.098633	-0.007570	-0.219863	0.301097	12.770779
30673	0	0.933769	9.826702	-0.768594	0.009338	0.098267	-0.007690	-0.225988	0.302734	12.766313
30674	0	0.933545	9.851140	-0.743032	0.009336	0.098511	-0.007438	-0.235576	0.304727	12.759143
30675	0	0.982857	9.832762	-0.768824	0.009827	0.098328	-0.007690	-0.239012	0.303339	12.757383
30676	0	1.000993	9.808346	-0.743401	0.010013	0.098083	-0.007442	-0.249910	0.307282	12.749520
30677	0	0.982793	9.790044	-0.787129	0.009827	0.097900	-0.007874	-0.253593	0.306526	12.740003
30678	0	0.977279	9.789930	-0.731527	0.009768	0.097899	-0.007320	-0.260482	0.301204	12.735689
30679	0	0.946071	9.741253	-0.646301	0.009460	0.097412	-0.006470	-0.269368	0.301758	12.731036
30680	0	0.908594	9.747423	-0.639059	0.009094	0.097473	-0.006395	-0.275773	0.312363	12.731040
30681	0	0.952097	9.722984	-0.651910	0.009521	0.097229	-0.006531	-0.290323	0.313812	12.727148
30682	0	0.957681	9.710909	-0.698463	0.009581	0.097108	-0.006996	-0.304878	0.319086	12.720838
30683	0	0.976000	9.661990	-0.664302	0.009766	0.096619	-0.006653	-0.317303	0.326584	12.721576
30684	0	0.987650	9.643800	-0.595319	0.009876	0.096437	-0.005962	-0.329248	0.327137	12.713400
30685	0	0.952423	9.607003	-0.712817	0.009521	0.096069	-0.007141	-0.345497	0.324662	12.710012
30686	0	0.940552	9.576600	-0.649098	0.009404	0.095765	-0.006506	-0.364182	0.323884	12.709851
30687	0	0.903274	9.558212	-0.657698	0.009033	0.095581	-0.006592	-0.382729	0.325238	12.705441
30688	0	0.878360	9.533906	-0.544854	0.008787	0.095338	-0.005464	-0.401671	0.330346	12.703894
30689	0	0.903059	9.539873	-0.615628	0.009033	0.095398	-0.006165	-0.412361	0.334314	12.708139
30690	0	0.896246	9.533911	-0.576774	0.008966	0.095338	-0.005782	-0.430365	0.339929	12.711664
30691	0	0.921543	9.521564	-0.572556	0.009216	0.095215	-0.005737	-0.445376	0.341791	12.705731
30692	0	0.933575	9.509446	-0.558101	0.009336	0.095094	-0.005592	-0.459794	0.343475	12.705034
30693	0	0.915842	9.497128	-0.627338	0.009155	0.094971	-0.006287	-0.476554	0.340489	12.704956
30694	0	0.904361	9.478870	-0.588510	0.009039	0.094789	-0.005895	-0.488856	0.335640	12.705134
30695	0	0.897519	9.503215	-0.615386	0.008972	0.095032	-0.006165	-0.502399	0.332826	12.709684
30696	0	0.897893	9.515425	-0.607403	0.008978	0.095154	-0.006083	-0.513371	0.332383	12.711573
30697	0	0.903532	9.521523	-0.639992	0.009033	0.095215	-0.006409	-0.524480	0.330699	12.721188
30698	0	0.916167	9.509334	-0.668508	0.009159	0.095093	-0.006697	-0.538975	0.328470	12.729588
30699	0	0.940336	9.539815	-0.615534	0.009399	0.095398	-0.006165	-0.550570	0.324560	12.734996
30700	0	0.941016	9.558135	-0.564791	0.009407	0.095581	-0.005658	-0.563357	0.321631	12.743959
30701	0	0.916214	9.558109	-0.603144	0.009155	0.095581	-0.006042	-0.577126	0.314225	12.749464
30702	0	0.917238	9.637363	-0.564700	0.009169	0.096374	-0.005654	-0.586313	0.310563	12.758626
30703	0	0.952503	9.619181	-0.560235	0.009521	0.096191	-0.005615	-0.602262	0.307120	12.760345
30704	0	0.959253	9.637594	-0.661539	0.009589	0.096375	-0.006627	-0.616677	0.304006	12.765495
30705	0	0.970913	9.661910	-0.700657	0.009705	0.096619	-0.007019	-0.631883	0.299522	12.776915
30706	0	0.947452	9.674091	-0.698428	0.009469	0.096741	-0.006994	-0.644200	0.293895	12.782840
30707	0	0.928256	9.716831	-0.676287	0.009277	0.097168	-0.006775	-0.658881	0.288609	12.792603
30708	0	0.929177	9.753477	-0.698046	0.009287	0.097534	-0.006995	-0.676497	0.283815	12.804173
30709	0	0.952324	9.753459	-0.719423	0.009521	0.097534	-0.007202	-0.686197	0.282684	12.813381
30710	0	0.952891	9.796216	-0.729312	0.009524	0.097961	-0.007309	-0.705133	0.278262	12.823163
30711	0	0.952814	9.820553	-0.725494	0.009521	0.098206	-0.007263	-0.715307	0.271339	12.827322
30712	0	0.959751	9.820538	-0.680496	0.009595	0.098205	-0.006820	-0.732994	0.269149	12.833231
30713	0	0.983026	9.875550	-0.676065	0.009827	0.098755	-0.006775	-0.750085	0.265758	12.838741
30714	0	0.970977	9.875688	-0.679529	0.009711	0.098756	-0.006808	-0.765632	0.268314	12.848083
30715	0	0.977079	9.887689	-0.737925	0.009766	0.098877	-0.007385	-0.773127	0.263154	12.855043
30716	0	0.966047	9.899804	-0.748671	0.009653	0.098998	-0.007496	-0.784270	0.255435	12.856781
30717	0	0.928177	9.912128	-0.749943	0.009277	0.099121	-0.007507	-0.793950	0.251136	12.860698
30718	0	0.959341	9.906070	-0.729725	0.009591	0.099060	-0.007309	-0.808063	0.249234	12.867427
30719	0	1.001332	9.942680	-0.718981	0.010010	0.099426	-0.007202	-0.822868	0.245885	12.867495
30720	0	0.983120	9.906076	-0.680505	0.009833	0.099060	-0.006812	-0.831803	0.249031	12.866773
30721	0	1.007441	9.899956	-0.676175	0.010071	0.098999	-0.006775	-0.847551	0.245599	12.868088
30722	0	0.996003	9.930561	-0.704139	0.009955	0.099305	-0.007054	-0.862986	0.241015	12.873850
30723	0	0.958338	9.887769	-0.664061	0.009583	0.098877	-0.006653	-0.877719	0.240737	12.878814
30724	0	0.958110	9.869561	-0.692596	0.009583	0.098695	-0.006934	-0.888130	0.244067	12.873966
30725	0	0.952182	9.869478	-0.651614	0.009521	0.098694	-0.006531	-0.905763	0.244349	12.873279
30726	0	0.958575	9.845138	-0.611932	0.009583	0.098451	-0.006136	-0.925763	0.241258	12.871313
30727	0	0.952298	9.790104	-0.627429	0.009521	0.097900	-0.006287	-0.940830	0.240177	12.870433
30728	0	0.952645	9.784084	-0.563972	0.009524	0.097840	-0.005652	-0.956378	0.238380	12.868841
30729	0	1.000629	9.753550	-0.633282	0.010010	0.097534	-0.006348	-0.974797	0.243006	12.862227
30730	0	0.963927	9.704848	-0.654741	0.009636	0.097048	-0.006562	-0.992894	0.239722	12.863030
30731	0	0.964233	9.686375	-0.633490	0.009644	0.096863	-0.006348	-1.008699	0.241787	12.859711
30732	0	0.952174	9.655871	-0.607161	0.009519	0.096559	-0.006079	-1.017825	0.238723	12.857864
30733	0	0.915668	9.637488	-0.542329	0.009155	0.096375	-0.005432	-1.029250	0.237650	12.847696
30734	0	0.872902	9.613102	-0.595519	0.008730	0.096130	-0.005964	-1.040816	0.239352	12.843096
30735	0	0.927839	9.594775	-0.536058	0.009277	0.095947	-0.005371	-1.054053	0.238747	12.839231
30736	0	0.909426	9.570400	-0.521623	0.009096	0.095703	-0.005229	-1.070021	0.241639	12.836340
30737	0	0.952324	9.545936	-0.487202	0.009521	0.095459	-0.004883	-1.083676	0.240176	12.831187
30738	0	0.958992	9.527591	-0.576935	0.009585	0.095276	-0.005777	-1.094003	0.235350	12.828703
30739	0	0.958710	9.478751	-0.560894	0.009583	0.094788	-0.005615	-1.102348	0.230433	12.823042
30740	0	0.928790	9.472607	-0.608090	0.009286	0.094726	-0.006091	-1.115650	0.228543	12.811581
30741	0	0.878961	9.454361	-0.512328	0.008789	0.094543	-0.005127	-1.120837	0.228508	12.811252
30742	0	0.873004	9.466575	-0.523652	0.008729	0.094666	-0.005242	-1.128544	0.227867	12.810021
30743	0	0.873157	9.436021	-0.500137	0.008728	0.094360	-0.005005	-1.133486	0.224202	12.806182
30744	0	0.897910	9.454253	-0.426455	0.008979	0.094543	-0.004266	-1.135633	0.224551	12.810022
30745	0	0.934417	9.460396	-0.439376	0.009338	0.094604	-0.004395	-1.137168	0.218194	12.813324
30746	0	0.898783	9.448008	-0.476036	0.008984	0.094481	-0.004760	-1.137147	0.213736	12.812546
30747	0	0.891007	9.448254	-0.451630	0.008911	0.094482	-0.004517	-1.138186	0.215679	12.814873
30748	0	0.878590	9.454362	-0.488019	0.008786	0.094543	-0.004883	-1.141972	0.216688	12.813736
30749	0	0.873129	9.484817	-0.549605	0.008728	0.094849	-0.005493	-1.139180	0.213407	12.811394
30750	0	0.891808	9.484638	-0.538179	0.008917	0.094847	-0.005378	-1.135093	0.212574	12.811124
30751	0	0.891407	9.533656	-0.549458	0.008911	0.095337	-0.005493	-1.134057	0.209714	12.812088
30752	0	0.934448	9.576334	-0.524877	0.009344	0.095763	-0.005252	-1.138378	0.209926	12.815030
30753	0	0.928323	9.600758	-0.512984	0.009277	0.096008	-0.005127	-1.135590	0.203569	12.815260
30754	0	0.911172	9.624964	-0.501770	0.009106	0.096251	-0.005012	-1.128773	0.197069	12.822460
30755	0	0.922150	9.631281	-0.519122	0.009216	0.096313	-0.005188	-1.125578	0.191568	12.824738
30756	0	0.922907	9.686013	-0.599533	0.009226	0.096861	-0.005988	-1.117730	0.188420	12.827706
30757	0	0.922495	9.680047	-0.623275	0.009216	0.096802	-0.006226	-1.109824	0.178906	12.831230
30758	0	0.948584	9.722486	-0.637028	0.009478	0.097226	-0.006363	-1.101685	0.169937	12.837858
30759	0	0.977067	9.734975	-0.684751	0.009766	0.097351	-0.006836	-1.088601	0.164746	12.843114
30760	0	0.990462	9.789601	-0.723647	0.009897	0.097898	-0.007226	-1.077025	0.156736	12.844297
30761	0	0.995279	9.814351	-0.605232	0.009949	0.098145	-0.006042	-1.066250	0.152640	12.842959
30762	0	0.977503	9.850693	-0.668434	0.009773	0.098508	-0.006673	-1.053551	0.151231	12.847622
30763	0	0.995597	9.881413	-0.648581	0.009949	0.098816	-0.006470	-1.035481	0.143516	12.852262
30764	0	0.965883	9.911642	-0.657467	0.009658	0.099117	-0.006563	-1.022952	0.142990	12.851036
30765	0	0.976808	9.912025	-0.635702	0.009766	0.099121	-0.006348	-1.012881	0.140740	12.849587
30766	0	0.971167	9.966737	-0.631996	0.009709	0.099669	-0.006306	-0.997270	0.138668	12.848344
30767	0	0.964621	9.985274	-0.696541	0.009644	0.099854	-0.006958	-0.989622	0.136128	12.840799
30768	0	0.983644	9.966749	-0.710258	0.009831	0.099669	-0.007095	-0.982010	0.130932	12.840036
30769	0	1.013612	9.973010	-0.745846	0.010132	0.099731	-0.007446	-0.968787	0.126537	12.837154
30770	0	1.008229	9.972766	-0.717341	0.010078	0.099729	-0.007166	-0.960932	0.122623	12.835372
30771	0	0.988972	9.985257	-0.702970	0.009888	0.099854	-0.007019	-0.949447	0.120839	12.832517
30772	0	0.995150	9.972811	-0.717111	0.009953	0.099729	-0.007163	-0.941138	0.122443	12.825229
30773	0	1.007376	9.948635	-0.757693	0.010071	0.099487	-0.007568	-0.932061	0.119479	12.821445
30774	0	1.001928	9.978949	-0.680336	0.010015	0.099791	-0.006793	-0.920911	0.115654	12.820030
30775	0	0.982953	9.924204	-0.684807	0.009827	0.099243	-0.006836	-0.907769	0.112800	12.811672
30776	0	0.971044	9.911700	-0.705971	0.009709	0.099118	-0.007044	-0.890187	0.112047	12.804741
30777	0	0.952262	9.887581	-0.770372	0.009521	0.098877	-0.007690	-0.875528	0.111188	12.797364
30778	0	0.976804	9.850685	-0.724228	0.009768	0.098508	-0.007229	-0.860769	0.111004	12.792170
30779	0	1.012965	9.820520	-0.739308	0.010132	0.098206	-0.007385	-0.852798	0.113778	12.776413
30780	0	1.000794	9.783733	-0.698501	0.010005	0.097838	-0.006974	-0.841080	0.110717	12.767734
30781	0	0.964371	9.753360	-0.599058	0.009644	0.097534	-0.005981	-0.831251	0.111026	12.756893
30782	0	0.958053	9.710459	-0.613266	0.009583	0.097105	-0.006123	-0.820446	0.113795	12.740779
30783	0	0.915533	9.692349	-0.641373	0.009155	0.096924	-0.006409	-0.815344	0.114154	12.730872
30784	0	0.945499	9.637358	-0.654737	0.009459	0.096374	-0.006541	-0.809014	0.119902	12.720368
30785	0	0.976263	9.613010	-0.635640	0.009766	0.096130	-0.006348	-0.799870	0.123793	12.701472
30786	0	0.969734	9.582379	-0.582481	0.009698	0.095824	-0.005816	-0.790991	0.124940	12.686775
30787	0	0.909336	9.539714	-0.666568	0.009094	0.095398	-0.006653	-0.776520	0.126350	12.675651
30788	0	0.927499	9.521232	-0.571304	0.009275	0.095213	-0.005702	-0.764291	0.127373	12.660452
30789	0	0.927819	9.490894	-0.513890	0.009277	0.094910	-0.005127	-0.750823	0.126939	12.647894
30790	0	0.909316	9.454094	-0.559261	0.009095	0.094542	-0.005579	-0.735177	0.129936	12.639174
30791	0	0.909852	9.454269	-0.519438	0.009094	0.094543	-0.005188	-0.728457	0.125332	12.621932
30792	0	0.880103	9.417434	-0.533383	0.008797	0.094175	-0.005323	-0.716635	0.120629	12.613285
30793	0	0.909367	9.405488	-0.488962	0.009094	0.094055	-0.004883	-0.709303	0.121950	12.600917
30794	0	0.915116	9.368777	-0.521055	0.009153	0.093688	-0.005202	-0.699980	0.125220	12.596914
30795	0	0.939936	9.393225	-0.550795	0.009399	0.093933	-0.005493	-0.682542	0.125860	12.597394
30796	0	0.921544	9.399159	-0.559548	0.009215	0.093992	-0.005585	-0.670151	0.126318	12.595368
30797	0	0.891371	9.393240	-0.476988	0.008911	0.093933	-0.004761	-0.659753	0.123789	12.591671
30798	0	0.891481	9.362574	-0.442169	0.008916	0.093626	-0.004414	-0.650737	0.125789	12.582773
30799	0	0.866875	9.368827	-0.446670	0.008667	0.093689	-0.004456	-0.637720	0.124226	12.584128
30800	0	0.910193	9.405204	-0.467692	0.009097	0.094053	-0.004662	-0.619730	0.118977	12.584852
30801	0	0.940685	9.454183	-0.569105	0.009399	0.094543	-0.005676	-0.602254	0.110560	12.588852
30802	0	0.923627	9.478214	-0.596830	0.009231	0.094784	-0.005951	-0.581926	0.104295	12.590080
30803	0	0.915718	9.472547	-0.617850	0.009155	0.094727	-0.006165	-0.565614	0.102576	12.593547
30804	0	0.909781	9.502818	-0.620288	0.009097	0.095029	-0.006193	-0.554524	0.102283	12.593843
30805	0	0.952513	9.539671	-0.575185	0.009521	0.095398	-0.005737	-0.537659	0.098482	12.595845
30806	0	0.928465	9.563826	-0.632988	0.009284	0.095639	-0.006316	-0.521879	0.098299	12.597871
30807	0	0.921963	9.588492	-0.654535	0.009216	0.095886	-0.006531	-0.505035	0.094912	12.602597
30808	0	0.910447	9.636899	-0.718784	0.009100	0.096371	-0.007171	-0.485362	0.090072	12.600143
30809	0	0.927822	9.655638	-0.758300	0.009277	0.096558	-0.007568	-0.468694	0.089541	12.601603
30810	0	0.939979	9.691974	-0.712705	0.009400	0.096921	-0.007110	-0.448605	0.090844	12.609589
30811	0	0.989065	9.734974	-0.678979	0.009888	0.097351	-0.006775	-0.431693	0.087939	12.613003
30812	0	1.002486	9.783418	-0.700746	0.010015	0.097836	-0.006989	-0.410018	0.077564	12.615598
30813	0	0.989305	9.789856	-0.740239	0.009888	0.097900	-0.007385	-0.390664	0.071817	12.618066
30814	0	0.935324	9.862780	-0.712616	0.009349	0.098629	-0.007115	-0.378727	0.067295	12.618609
30815	0	0.995345	9.881461	-0.690891	0.009949	0.098816	-0.006897	-0.365550	0.062359	12.619576
30816	0	1.007756	9.899526	-0.748551	0.010079	0.098996	-0.007471	-0.349381	0.065045	12.625236
30817	0	0.982429	9.912058	-0.721250	0.009827	0.099121	-0.007202	-0.338072	0.068307	12.626705
30818	0	0.951699	9.936250	-0.765965	0.009516	0.099363	-0.007650	-0.328082	0.067378	12.625946
30819	0	0.982772	9.979113	-0.813301	0.009827	0.099792	-0.008118	-0.311096	0.066687	12.629113
30820	0	1.007574	9.984946	-0.748963	0.010073	0.099851	-0.007478	-0.298245	0.063684	12.626710
30821	0	0.994912	10.003552	-0.770427	0.009949	0.100037	-0.007690	-0.283147	0.063699	12.625607
30822	0	0.994538	10.015562	-0.723823	0.009949	0.100156	-0.007231	-0.275329	0.068011	12.625548
30823	0	1.001413	10.021883	-0.763543	0.010010	0.100220	-0.007629	-0.269079	0.063515	12.624914
30824	0	0.971199	10.009519	-0.795429	0.009712	0.100096	-0.007947	-0.261317	0.064266	12.623254
30825	0	0.969965	9.973155	-0.824430	0.009705	0.099731	-0.008240	-0.256651	0.070446	12.624352
30826	0	0.987645	9.960921	-0.855723	0.009877	0.099609	-0.008554	-0.254328	0.071606	12.616888
30827	0	1.037113	9.954822	-0.812537	0.010376	0.099548	-0.008118	-0.246378	0.077528	12.612081
30828	0	1.011181	9.936488	-0.801645	0.010121	0.099364	-0.008012	-0.241828	0.088908	12.608086
30829	0	0.988569	9.924320	-0.775361	0.009888	0.099243	-0.007751	-0.240116	0.091622	12.602379
30830	0	0.957817	9.893744	-0.764079	0.009578	0.098938	-0.007634	-0.233063	0.091593	12.601907
30831	0	0.969948	9.857208	-0.763194	0.009705	0.098572	-0.007629	-0.230731	0.097984	12.603759
30832	0	0.975357	9.857175	-0.757640	0.009755	0.098572	-0.007574	-0.228715	0.100226	12.600150
30833	0	0.988242	9.826749	-0.707516	0.009888	0.098267	-0.007080	-0.235399	0.106755	12.587989
30834	0	0.981242	9.753554	-0.706878	0.009815	0.097535	-0.007071	-0.238258	0.110452	12.578449
30835	0	0.964072	9.722955	-0.701543	0.009644	0.097229	-0.007019	-0.243350	0.114191	12.570729
30836	0	0.957730	9.680199	-0.615345	0.009577	0.096802	-0.006158	-0.249227	0.114084	12.566994
30837	0	0.945214	9.655875	-0.695364	0.009460	0.096558	-0.006958	-0.255252	0.124334	12.561062
30838	0	0.914112	9.619349	-0.614870	0.009138	0.096193	-0.006156	-0.264548	0.121233	12.556268
30839	0	0.921686	9.582556	-0.597477	0.009216	0.095825	-0.005981	-0.273130	0.121050	12.552865
30840	0	0.903533	9.545918	-0.596415	0.009034	0.095459	-0.005969	-0.279615	0.120130	12.550993
30841	0	0.885070	9.509292	-0.579508	0.008850	0.095093	-0.005798	-0.284328	0.119903	12.541464
30842	0	0.897484	9.478792	-0.572361	0.008973	0.094788	-0.005732	-0.294746	0.118332	12.532616
30843	0	0.933872	9.448297	-0.566656	0.009338	0.094482	-0.005676	-0.307047	0.118393	12.532695
30844	0	0.927677	9.423874	-0.516151	0.009277	0.094238	-0.005169	-0.316693	0.119593	12.530819
30845	0	0.903464	9.393352	-0.603387	0.009033	0.093933	-0.006042	-0.327717	0.118319	12.533282
30846	0	0.891583	9.387253	-0.595280	0.008913	0.093872	-0.005964	-0.342244	0.115399	12.533876
30847	0	0.885293	9.356679	-0.640637	0.008850	0.093567	-0.006409	-0.345834	0.112386	12.529892
30848	0	0.897808	9.381066	-0.547916	0.008978	0.093810	-0.005489	-0.358938	0.112647	12.528679
30849	0	0.885218	9.356697	-0.554965	0.008850	0.093567	-0.005554	-0.365114	0.110581	12.526724
30850	0	0.891614	9.393298	-0.536276	0.008915	0.093933	-0.005363	-0.365319	0.109602	12.531770
30851	0	0.891483	9.399425	-0.554649	0.008911	0.093994	-0.005554	-0.375217	0.105577	12.534225
30852	0	0.873995	9.381059	-0.584336	0.008735	0.093811	-0.005844	-0.376732	0.099672	12.536325
30853	0	0.879019	9.399451	-0.554624	0.008789	0.093994	-0.005554	-0.387014	0.098784	12.536557
30854	0	0.897472	9.405543	-0.547241	0.008974	0.094055	-0.005478	-0.394306	0.098490	12.539574
30855	0	0.903990	9.417688	-0.597714	0.009033	0.094177	-0.005981	-0.399997	0.090847	12.544150
30856	0	0.892618	9.454247	-0.584731	0.008924	0.094543	-0.005851	-0.404708	0.088138	12.550140
30857	0	0.909643	9.490994	-0.652372	0.009094	0.094910	-0.006531	-0.413626	0.086034	12.557202
30858	0	0.897525	9.521524	-0.651265	0.008976	0.095215	-0.006517	-0.419808	0.087450	12.563971
30859	0	0.909963	9.558129	-0.670327	0.009094	0.095581	-0.006714	-0.432955	0.081528	12.569343
30860	0	0.922940	9.594718	-0.638529	0.009227	0.095947	-0.006388	-0.436237	0.078959	12.579940
30861	0	0.940111	9.619184	-0.658303	0.009399	0.096191	-0.006592	-0.447172	0.077453	12.584484
30862	0	0.928153	9.643571	-0.608177	0.009280	0.096436	-0.006086	-0.452894	0.076398	12.599926
30863	0	0.903980	9.686254	-0.670864	0.009033	0.096863	-0.006714	-0.459517	0.069151	12.609348
30864	0	0.947699	9.741140	-0.718289	0.009473	0.097411	-0.007192	-0.470151	0.064890	12.624006
30865	0	0.983392	9.777829	-0.737595	0.009827	0.097778	-0.007385	-0.481326	0.057016	12.636308
30866	0	0.978371	9.808293	-0.692908	0.009780	0.098083	-0.006940	-0.494261	0.053180	12.647562
30867	0	1.025640	9.863289	-0.719752	0.010254	0.098633	-0.007202	-0.499877	0.050895	12.660985
30868	0	0.977488	9.863285	-0.706477	0.009770	0.098633	-0.007071	-0.508055	0.046241	12.668102
30869	0	0.976930	9.899916	-0.768404	0.009766	0.098999	-0.007690	-0.515916	0.042536	12.670836
30870	0	0.983211	9.912180	-0.779273	0.009833	0.099121	-0.007800	-0.525038	0.044420	12.673795
30871	0	0.958340	9.960983	-0.725581	0.009583	0.099609	-0.007263	-0.534049	0.043903	12.678634
30872	0	0.976634	9.979306	-0.711906	0.009767	0.099792	-0.007127	-0.543413	0.044685	12.684988
30873	0	0.982912	9.967106	-0.755661	0.009827	0.099670	-0.007568	-0.557209	0.042462	12.694116
30874	0	1.001646	10.016060	-0.740791	0.010015	0.100160	-0.007423	-0.575616	0.040646	12.692001
30875	0	0.982632	9.973266	-0.767516	0.009827	0.099731	-0.007690	-0.593682	0.041499	12.695351
30876	0	0.982697	10.010050	-0.801287	0.009826	0.100100	-0.008026	-0.609474	0.040444	12.692268
30877	0	0.988377	10.003771	-0.774245	0.009888	0.100037	-0.007751	-0.620438	0.045339	12.687550
30878	0	0.981451	9.997899	-0.888109	0.009818	0.099977	-0.008894	-0.635923	0.049688	12.680059
30879	0	0.976876	9.979273	-0.756101	0.009766	0.099792	-0.007568	-0.644830	0.046556	12.682372
30880	0	0.995402	9.967105	-0.736294	0.009954	0.099670	-0.007371	-0.654718	0.047405	12.680173
30881	0	0.995260	9.960990	-0.633332	0.009949	0.099609	-0.006348	-0.671873	0.043351	12.675981
30882	0	0.959003	9.918417	-0.660764	0.009589	0.099183	-0.006625	-0.692773	0.042763	12.671448
30883	0	0.964266	9.881721	-0.681857	0.009644	0.098816	-0.006836	-0.713676	0.044105	12.662591
30884	0	0.963909	9.881921	-0.660153	0.009642	0.098818	-0.006618	-0.734171	0.047374	12.650630
30885	0	0.970177	9.832901	-0.657538	0.009705	0.098328	-0.006592	-0.754123	0.050960	12.639681
30886	0	0.969993	9.802558	-0.666209	0.009699	0.098024	-0.006681	-0.777245	0.050124	12.639430
30887	0	0.976512	9.771797	-0.609329	0.009766	0.097717	-0.006104	-0.789807	0.051120	12.640213
30888	0	0.958140	9.759713	-0.582195	0.009581	0.097596	-0.005839	-0.810849	0.050579	12.636310
30889	0	0.958118	9.710814	-0.553533	0.009583	0.097107	-0.005554	-0.833755	0.052547	12.631989
30890	0	0.927675	9.674329	-0.556282	0.009274	0.096743	-0.005578	-0.852226	0.050278	12.634094
30891	0	0.915365	9.674196	-0.584153	0.009155	0.096741	-0.005859	-0.873943	0.052587	12.631966
30892	0	0.908750	9.637726	-0.538679	0.009090	0.096376	-0.005397	-0.886411	0.056471	12.632869
30893	0	0.879432	9.564265	-0.633190	0.008789	0.095642	-0.006348	-0.905853	0.050536	12.629522
30894	0	0.910294	9.540027	-0.672615	0.009104	0.095399	-0.006744	-0.928290	0.051911	12.628965
30895	0	0.891195	9.503227	-0.621634	0.008911	0.095032	-0.006226	-0.940241	0.051199	12.620381
30896	0	0.928357	9.503201	-0.564497	0.009278	0.095032	-0.005658	-0.956926	0.045186	12.610385
30897	0	0.952250	9.509329	-0.523784	0.009521	0.095093	-0.005249	-0.971200	0.044350	12.604759
30898	0	0.909796	9.466557	-0.479547	0.009096	0.094666	-0.004800	-0.977192	0.042590	12.598927
30899	0	0.916135	9.460445	-0.438275	0.009155	0.094604	-0.004395	-0.991974	0.035671	12.600396
30900	0	0.874284	9.442164	-0.484894	0.008739	0.094421	-0.004860	-1.005898	0.032012	12.598042
30901	0	0.922218	9.429933	-0.474901	0.009216	0.094299	-0.004761	-1.020561	0.025302	12.599350
30902	0	0.886603	9.393350	-0.545626	0.008862	0.093933	-0.005470	-1.038199	0.020240	12.598641
30903	0	0.879230	9.405525	-0.579223	0.008789	0.094055	-0.005798	-1.046162	0.016730	12.596939
30904	0	0.891746	9.405465	-0.522891	0.008917	0.094054	-0.005238	-1.057260	0.016414	12.597099
30905	0	0.873044	9.423827	-0.536745	0.008728	0.094238	-0.005371	-1.062077	0.013966	12.604989
30906	0	0.909926	9.442067	-0.480820	0.009098	0.094420	-0.004815	-1.070834	0.012934	12.609906
30907	0	0.922495	9.472605	-0.450980	0.009216	0.094727	-0.004517	-1.079589	0.002926	12.609676
30908	0	0.898917	9.472590	-0.516953	0.008989	0.094726	-0.005175	-1.086370	0.003554	12.610602
30909	0	0.879639	9.503131	-0.481692	0.008789	0.095032	-0.004822	-1.092694	-0.004829	12.614379
30910	0	0.904771	9.545793	-0.548511	0.009048	0.095458	-0.005484	-1.091539	-0.004636	12.613909
30911	0	0.909989	9.564179	-0.512255	0.009094	0.095642	-0.005127	-1.097479	-0.010972	12.607708
30912	0	0.947357	9.600708	-0.621713	0.009471	0.096007	-0.006217	-1.097799	-0.013616	12.611812
30913	0	0.940534	9.625173	-0.604460	0.009399	0.096252	-0.006042	-1.095778	-0.020197	12.616117
30914	0	0.917176	9.625020	-0.592278	0.009167	0.096251	-0.005925	-1.098974	-0.025666	12.622000
30915	0	0.922208	9.680129	-0.536959	0.009216	0.096802	-0.005371	-1.101139	-0.032005	12.631039
30916	0	0.929614	9.716508	-0.519042	0.009289	0.097166	-0.005185	-1.095250	-0.040173	12.641781
30917	0	0.934147	9.753389	-0.500466	0.009338	0.097534	-0.005005	-1.095989	-0.043348	12.647366
30918	0	0.964947	9.747217	-0.659179	0.009649	0.097472	-0.006592	-1.096454	-0.043065	12.653398
30919	0	0.982743	9.777782	-0.635413	0.009827	0.097778	-0.006348	-1.089212	-0.043398	12.660745
30920	0	0.988977	9.808119	-0.654843	0.009889	0.098082	-0.006544	-1.084739	-0.044252	12.662722
30921	0	0.982937	9.832708	-0.690098	0.009827	0.098328	-0.006897	-1.080562	-0.046929	12.668455
30922	0	0.990133	9.844627	-0.703653	0.009892	0.098448	-0.007028	-1.070742	-0.056804	12.669317
30923	0	0.958985	9.887544	-0.709130	0.009583	0.098877	-0.007080	-1.058341	-0.064909	12.671255
30924	0	0.941894	9.887218	-0.668255	0.009414	0.098873	-0.006676	-1.050917	-0.070495	12.674095
30925	0	0.934670	9.930284	-0.605198	0.009338	0.099304	-0.006042	-1.040467	-0.079630	12.674864
30926	0	0.966380	9.942183	-0.649233	0.009660	0.099422	-0.006489	-1.036967	-0.083859	12.674713
30927	0	1.013365	9.960891	-0.604719	0.010132	0.099609	-0.006042	-1.032115	-0.085513	12.677463
30928	0	1.013186	9.924157	-0.690622	0.010135	0.099241	-0.006907	-1.033065	-0.081863	12.677708
30929	0	0.988872	9.912078	-0.763218	0.009888	0.099121	-0.007629	-1.030379	-0.082653	12.679125
30930	0	1.019956	9.972942	-0.733784	0.010195	0.099730	-0.007330	-1.021811	-0.087724	12.681562
30931	0	0.952333	9.942561	-0.739177	0.009521	0.099426	-0.007385	-1.014793	-0.089428	12.685300
30932	0	0.940377	9.917933	-0.722576	0.009402	0.099180	-0.007215	-1.003570	-0.090843	12.683517
30933	0	0.934173	9.918120	-0.605261	0.009338	0.099182	-0.006042	-0.992545	-0.094345	12.676678
30934	0	0.971364	9.905622	-0.637881	0.009710	0.099057	-0.006369	-0.981417	-0.097829	12.674203
30935	0	0.994871	9.887646	-0.623339	0.009949	0.098877	-0.006226	-0.973077	-0.097450	12.668957
30936	0	1.001379	9.881321	-0.600262	0.010009	0.098814	-0.005998	-0.967888	-0.102818	12.665608
30937	0	0.976844	9.838786	-0.647790	0.009766	0.098389	-0.006470	-0.958917	-0.105697	12.666519
30938	0	0.989748	9.801968	-0.667542	0.009892	0.098021	-0.006670	-0.953070	-0.111157	12.666338
30939	0	0.952316	9.777762	-0.727038	0.009521	0.097778	-0.007263	-0.945487	-0.113012	12.655997
30940	0	0.958832	9.765376	-0.685537	0.009585	0.097654	-0.006851	-0.941149	-0.116121	12.655811
30941	0	0.964167	9.728971	-0.623362	0.009644	0.097290	-0.006226	-0.932348	-0.113560	12.651236
30942	0	0.958154	9.734969	-0.526801	0.009579	0.097350	-0.005265	-0.929812	-0.116489	12.645209
30943	0	0.958104	9.704566	-0.543907	0.009583	0.097046	-0.005432	-0.922296	-0.114343	12.639659
30944	0	0.958229	9.686123	-0.557295	0.009579	0.096862	-0.005569	-0.917687	-0.118195	12.634482
30945	0	0.952164	9.631329	-0.592318	0.009521	0.096313	-0.005920	-0.915155	-0.118053	12.625322
30946	0	0.927888	9.594585	-0.605310	0.009277	0.095946	-0.006048	-0.910028	-0.119569	12.619024
30947	0	0.897301	9.570249	-0.568565	0.008972	0.095703	-0.005676	-0.899544	-0.120212	12.611391
30948	0	0.891250	9.563970	-0.564185	0.008912	0.095640	-0.005634	-0.891285	-0.120358	12.596802
30949	0	0.903657	9.545817	-0.562368	0.009033	0.095459	-0.005615	-0.881716	-0.123984	12.592964
30950	0	0.934396	9.527351	-0.539658	0.009344	0.095274	-0.005388	-0.872468	-0.123407	12.584785
30951	0	0.939990	9.503129	-0.543908	0.009399	0.095032	-0.005432	-0.864697	-0.123566	12.580935
30952	0	0.958350	9.496815	-0.539504	0.009583	0.094969	-0.005385	-0.853772	-0.124324	12.577195
30953	0	0.915841	9.496964	-0.520189	0.009155	0.094971	-0.005188	-0.837750	-0.127658	12.569351
30954	0	0.910525	9.490601	-0.528285	0.009100	0.094907	-0.005278	-0.832174	-0.133609	12.561932
30955	0	0.879130	9.478670	-0.550499	0.008789	0.094788	-0.005493	-0.818318	-0.135851	12.565818
30956	0	0.879202	9.509021	-0.516434	0.008793	0.095091	-0.005151	-0.802555	-0.134363	12.566204
30957	0	0.890912	9.484820	-0.495579	0.008911	0.094849	-0.004944	-0.788744	-0.131461	12.566974
30958	0	0.939405	9.515236	-0.516198	0.009395	0.095153	-0.005152	-0.777020	-0.130291	12.564149
30959	0	0.958486	9.521408	-0.458860	0.009583	0.095215	-0.004578	-0.764481	-0.132603	12.563696
30960	0	0.964602	9.515153	-0.540298	0.009647	0.095152	-0.005394	-0.754033	-0.130524	12.570441
30961	0	0.964800	9.545783	-0.593180	0.009644	0.095459	-0.005920	-0.741023	-0.135433	12.568944
30962	0	0.929261	9.551556	-0.595847	0.009286	0.095517	-0.005943	-0.723391	-0.142997	12.571381
30963	0	0.885233	9.582413	-0.575169	0.008850	0.095825	-0.005737	-0.706857	-0.145232	12.565672
30964	0	0.916055	9.600480	-0.662865	0.009159	0.096005	-0.006621	-0.698605	-0.146495	12.572697
30965	0	0.885028	9.600728	-0.721556	0.008850	0.096008	-0.007202	-0.683174	-0.146295	12.575577
30966	0	0.946683	9.637093	-0.639116	0.009460	0.096373	-0.006375	-0.664708	-0.153361	12.580856
30967	0	0.952226	9.686168	-0.678978	0.009521	0.096863	-0.006775	-0.647787	-0.153885	12.578187
30968	0	1.001330	9.710278	-0.730738	0.010011	0.097104	-0.007294	-0.632095	-0.156446	12.580301
30969	0	0.952088	9.710590	-0.672961	0.009521	0.097107	-0.006714	-0.613979	-0.155243	12.584054
30970	0	0.970213	9.753000	-0.700958	0.009703	0.097531	-0.006990	-0.591875	-0.154063	12.590891
30971	0	0.939907	9.759403	-0.667066	0.009399	0.097595	-0.006653	-0.571448	-0.153195	12.594384
30972	0	0.952427	9.771317	-0.682386	0.009521	0.097714	-0.006811	-0.557178	-0.157174	12.592729
30973	0	0.970412	9.796052	-0.739783	0.009705	0.097961	-0.007385	-0.543171	-0.156284	12.588402
30974	0	0.994431	9.814196	-0.705758	0.009947	0.098143	-0.007045	-0.528828	-0.152931	12.589823
30975	0	1.001195	9.820445	-0.648332	0.010010	0.098206	-0.006470	-0.513483	-0.155022	12.593164
30976	0	1.013372	9.856777	-0.724808	0.010136	0.098569	-0.007230	-0.492734	-0.152319	12.595943
30977	0	0.970824	9.844837	-0.727647	0.009705	0.098450	-0.007263	-0.477779	-0.156134	12.598721
30978	0	0.989921	9.838460	-0.699496	0.009894	0.098386	-0.006985	-0.466272	-0.161309	12.599179
30979	0	0.946180	9.869301	-0.702904	0.009460	0.098694	-0.007019	-0.455198	-0.162459	12.597323
30980	0	0.945464	9.875309	-0.753645	0.009462	0.098753	-0.007528	-0.446474	-0.153209	12.590771
30981	0	0.958429	9.869283	-0.721372	0.009583	0.098694	-0.007202	-0.433716	-0.154909	12.584000
30982	0	1.007594	9.869021	-0.686764	0.010074	0.098691	-0.006860	-0.425219	-0.157160	12.582000
30983	0	1.025683	9.857096	-0.775796	0.010254	0.098572	-0.007751	-0.418133	-0.160141	12.582664
30984	0	1.001686	9.863034	-0.722138	0.010015	0.098631	-0.007215	-0.411993	-0.161395	12.575529
30985	0	0.963989	9.857167	-0.757446	0.009644	0.098572	-0.007568	-0.405638	-0.156863	12.566251
30986	0	0.938985	9.857076	-0.733999	0.009392	0.098571	-0.007337	-0.402317	-0.154266	12.563334
30987	0	0.939915	9.789993	-0.739167	0.009399	0.097900	-0.007385	-0.395499	-0.153655	12.554334
30988	0	0.982139	9.832659	-0.710074	0.009826	0.098327	-0.007093	-0.387655	-0.148274	12.551171
30989	0	0.958393	9.777800	-0.744873	0.009583	0.097778	-0.007446	-0.385242	-0.149508	12.548930
30990	0	1.007386	9.783793	-0.672372	0.010073	0.097838	-0.006719	-0.379890	-0.150462	12.548275
30991	0	0.958236	9.747271	-0.702534	0.009583	0.097473	-0.007019	-0.373149	-0.149931	12.543892
30992	0	0.952224	9.704409	-0.704193	0.009521	0.097045	-0.007032	-0.362490	-0.151584	12.542790
30993	0	0.940019	9.698467	-0.689867	0.009399	0.096985	-0.006897	-0.361200	-0.152172	12.533949
30994	0	0.982553	9.692286	-0.684289	0.009828	0.096923	-0.006840	-0.358185	-0.149360	12.528219
30995	0	0.927514	9.674072	-0.690004	0.009277	0.096741	-0.006897	-0.355129	-0.146375	12.524631
30996	0	0.927131	9.661755	-0.648043	0.009273	0.096618	-0.006476	-0.350973	-0.144485	12.520037
30997	0	0.933539	9.613051	-0.696004	0.009338	0.096130	-0.006958	-0.349173	-0.140572	12.514169
30998	0	0.981940	9.619140	-0.610931	0.009820	0.096191	-0.006108	-0.348441	-0.139455	12.515466
30999	0	0.921929	9.588594	-0.628670	0.009216	0.095886	-0.006287	-0.348883	-0.142604	12.512881
31000	0	0.946725	9.594640	-0.652889	0.009466	0.095946	-0.006532	-0.352855	-0.143501	12.507264
31001	0	0.909275	9.570326	-0.646985	0.009094	0.095703	-0.006470	-0.353145	-0.141302	12.506316
31002	0	0.915015	9.564228	-0.598135	0.009151	0.095642	-0.005982	-0.354926	-0.139309	12.506178
31003	0	0.933925	9.570252	-0.659941	0.009338	0.095703	-0.006592	-0.346355	-0.139943	12.505838
31004	0	0.927854	9.551798	-0.630446	0.009278	0.095518	-0.006303	-0.345068	-0.139825	12.503514
31005	0	0.903603	9.551967	-0.628784	0.009033	0.095520	-0.006287	-0.344062	-0.142779	12.502879
31006	0	0.916070	9.527469	-0.629207	0.009160	0.095275	-0.006289	-0.341551	-0.143151	12.499471
31007	0	0.921810	9.539770	-0.610473	0.009216	0.095398	-0.006104	-0.340534	-0.144869	12.499825
31008	0	0.934701	9.539629	-0.592553	0.009341	0.095397	-0.005923	-0.338262	-0.151351	12.500066
31009	0	0.946499	9.570294	-0.652689	0.009460	0.095703	-0.006531	-0.343239	-0.156326	12.501672
31010	0	0.947078	9.582410	-0.707200	0.009469	0.095824	-0.007072	-0.344368	-0.158044	12.498398
31011	0	0.940298	9.564207	-0.719777	0.009399	0.095642	-0.007202	-0.349900	-0.161817	12.503419
31012	0	0.952886	9.619057	-0.633624	0.009528	0.096190	-0.006339	-0.353684	-0.162211	12.504934
31013	0	0.903482	9.613008	-0.634979	0.009033	0.096130	-0.006348	-0.351677	-0.163715	12.503179
31014	0	0.921743	9.655694	-0.598451	0.009219	0.096557	-0.005986	-0.354288	-0.161210	12.502015
31015	0	0.939749	9.637458	-0.604445	0.009399	0.096375	-0.006042	-0.352462	-0.158485	12.504304
31016	0	0.964416	9.674021	-0.665733	0.009639	0.096741	-0.006658	-0.353245	-0.164406	12.505644
31017	0	0.952493	9.661880	-0.652357	0.009521	0.096619	-0.006531	-0.362133	-0.168041	12.510458
31018	0	0.953562	9.704540	-0.687940	0.009528	0.097046	-0.006883	-0.366326	-0.176377	12.515980
31019	0	0.939854	9.698513	-0.744387	0.009399	0.096985	-0.007446	-0.369696	-0.174939	12.516605
31020	0	0.952464	9.741185	-0.725522	0.009520	0.097412	-0.007258	-0.373894	-0.180461	12.518027
31021	0	0.933960	9.741208	-0.707891	0.009338	0.097412	-0.007080	-0.375666	-0.181441	12.520607
31022	0	0.976912	9.777787	-0.645779	0.009768	0.097777	-0.006468	-0.387792	-0.182861	12.524609
31023	0	0.946137	9.759539	-0.671005	0.009460	0.097595	-0.006714	-0.392800	-0.183523	12.525709
31024	0	0.983547	9.796121	-0.627105	0.009828	0.097961	-0.006280	-0.403591	-0.192268	12.527008
31025	0	0.976724	9.808362	-0.719825	0.009766	0.098083	-0.007202	-0.408531	-0.193693	12.532602
31026	0	0.995022	9.826709	-0.657896	0.009952	0.098267	-0.006584	-0.415140	-0.191686	12.531546
31027	0	0.958224	9.790072	-0.762554	0.009583	0.097900	-0.007629	-0.420057	-0.190905	12.536011
31028	0	0.921796	9.802273	-0.755504	0.009215	0.098022	-0.007562	-0.428204	-0.193491	12.541411
31029	0	0.922078	9.820554	-0.695241	0.009216	0.098206	-0.006958	-0.435146	-0.198273	12.542891
31030	0	0.977500	9.832676	-0.688426	0.009774	0.098327	-0.006886	-0.438155	-0.198759	12.544231
31031	0	0.994946	9.838893	-0.731974	0.009949	0.098389	-0.007324	-0.443803	-0.199179	12.547885
31032	0	1.007171	9.832819	-0.688052	0.010072	0.098328	-0.006888	-0.453566	-0.198750	12.543620
31033	0	0.983103	9.820594	-0.719109	0.009827	0.098206	-0.007202	-0.466919	-0.203439	12.542537
31034	0	0.959289	9.826703	-0.717189	0.009591	0.098267	-0.007180	-0.477069	-0.205120	12.541018
31035	0	0.939891	9.808418	-0.707127	0.009399	0.098083	-0.007080	-0.487824	-0.204134	12.541486
31036	0	0.927604	9.796281	-0.638400	0.009275	0.097962	-0.006392	-0.496944	-0.204391	12.547944
31037	0	0.952285	9.783997	-0.706980	0.009521	0.097839	-0.007080	-0.509435	-0.205587	12.546646
31038	0	0.958419	9.759693	-0.625509	0.009584	0.097596	-0.006267	-0.523425	-0.204898	12.545192
31039	0	0.994449	9.759596	-0.664821	0.009949	0.097595	-0.006653	-0.529380	-0.199524	12.543036
31040	0	0.981708	9.747475	-0.657504	0.009818	0.097474	-0.006583	-0.539345	-0.197917	12.546222
31041	0	0.988827	9.741264	-0.646089	0.009888	0.097412	-0.006470	-0.550447	-0.198247	12.538531
31042	0	0.958387	9.716942	-0.656662	0.009583	0.097169	-0.006575	-0.560288	-0.198290	12.540613
31043	0	0.903238	9.698566	-0.615321	0.009033	0.096985	-0.006165	-0.574134	-0.196902	12.540210
31044	0	0.909727	9.710817	-0.625315	0.009092	0.097108	-0.006265	-0.588190	-0.202314	12.539507
31045	0	0.934009	9.674157	-0.627096	0.009338	0.096741	-0.006287	-0.607190	-0.203927	12.541523
31046	0	0.977149	9.643706	-0.599815	0.009768	0.096437	-0.006012	-0.624109	-0.207086	12.540610
31047	0	0.946336	9.606979	-0.627529	0.009460	0.096069	-0.006287	-0.638029	-0.210137	12.542746
31048	0	0.946645	9.637512	-0.607156	0.009466	0.096375	-0.006082	-0.650354	-0.210042	12.545388
31049	0	0.940312	9.631410	-0.627151	0.009399	0.096313	-0.006287	-0.668699	-0.214023	12.545144
31050	0	0.934880	9.613187	-0.612074	0.009345	0.096131	-0.006135	-0.686018	-0.218054	12.549548
31051	0	0.921949	9.594763	-0.639861	0.009216	0.095947	-0.006409	-0.698505	-0.221440	12.550775
31052	0	0.916173	9.600908	-0.649819	0.009161	0.096008	-0.006511	-0.713878	-0.221890	12.552576
31053	0	0.903812	9.570303	-0.542564	0.009033	0.095703	-0.005432	-0.721962	-0.227331	12.561136
31054	0	0.898364	9.588534	-0.547647	0.008982	0.095885	-0.005481	-0.727607	-0.229208	12.559935
31055	0	0.897192	9.552081	-0.584681	0.008972	0.095520	-0.005859	-0.743051	-0.228468	12.564477
31056	0	0.927520	9.588824	-0.624747	0.009276	0.095887	-0.006262	-0.760629	-0.226619	12.564807
31057	0	0.940253	9.582580	-0.615036	0.009399	0.095825	-0.006165	-0.777894	-0.229881	12.567503
31058	0	0.916495	9.613161	-0.588192	0.009161	0.096131	-0.005893	-0.791207	-0.234150	12.567839
31059	0	0.885203	9.631375	-0.615743	0.008850	0.096313	-0.006165	-0.800071	-0.235991	12.569468
31060	0	0.897835	9.619164	-0.657048	0.008975	0.096191	-0.006578	-0.809814	-0.239404	12.578008
31061	0	0.903644	9.625278	-0.658235	0.009033	0.096252	-0.006592	-0.821497	-0.242821	12.576420
31062	0	0.940646	9.637498	-0.607586	0.009405	0.096375	-0.006085	-0.833131	-0.243905	12.583271
31063	0	0.946190	9.631364	-0.573219	0.009460	0.096313	-0.005737	-0.839653	-0.245180	12.585227
31064	0	0.934530	9.661853	-0.608820	0.009340	0.096619	-0.006094	-0.846798	-0.250623	12.592082
31065	0	0.915661	9.692401	-0.579318	0.009155	0.096924	-0.005798	-0.853231	-0.251716	12.597105
31066	0	0.946201	9.729030	-0.554065	0.009462	0.097290	-0.005545	-0.858334	-0.250846	12.601914
31067	0	0.921764	9.698511	-0.573102	0.009216	0.096985	-0.005737	-0.866079	-0.251937	12.607221
31068	0	0.934370	9.698493	-0.608484	0.009340	0.096985	-0.006091	-0.873836	-0.255473	12.610937
31069	0	0.946566	9.704577	-0.621962	0.009460	0.097046	-0.006226	-0.881278	-0.261154	12.611451
31070	0	0.983794	9.753341	-0.669721	0.009836	0.097533	-0.006702	-0.887700	-0.262674	12.615327
31071	0	0.958903	9.747290	-0.615830	0.009583	0.097473	-0.006165	-0.895347	-0.269829	12.617789
31072	0	0.947617	9.765526	-0.602545	0.009473	0.097655	-0.006030	-0.901033	-0.273201	12.625806
31073	0	0.970647	9.808382	-0.640082	0.009705	0.098083	-0.006409	-0.910632	-0.274934	12.626229
31074	0	0.946395	9.796166	-0.596126	0.009463	0.097961	-0.005966	-0.916828	-0.275221	12.626319
31075	0	0.903202	9.820547	-0.592388	0.009033	0.098206	-0.005920	-0.913266	-0.273372	12.629593
31076	0	0.945514	9.826614	-0.665662	0.009458	0.098266	-0.006660	-0.918081	-0.269980	12.635992
31077	0	0.952655	9.814465	-0.646044	0.009521	0.098145	-0.006470	-0.929211	-0.275382	12.641005
31078	0	0.971510	9.814483	-0.626226	0.009714	0.098145	-0.006269	-0.936799	-0.276003	12.643806
31079	0	1.001698	9.838821	-0.683206	0.010010	0.098389	-0.006836	-0.941649	-0.283907	12.645967
31080	0	0.953963	9.826436	-0.584961	0.009535	0.098265	-0.005852	-0.944705	-0.289076	12.643157
31081	0	0.940446	9.820497	-0.598326	0.009399	0.098206	-0.005981	-0.943080	-0.294512	12.644320
31082	0	0.935010	9.814251	-0.659416	0.009348	0.098143	-0.006596	-0.945166	-0.296578	12.645021
31083	0	0.982985	9.802233	-0.677216	0.009827	0.098022	-0.006775	-0.948835	-0.299882	12.646211
31084	0	0.989809	9.795991	-0.652735	0.009893	0.097960	-0.006526	-0.947873	-0.304991	12.639871
31085	0	0.982884	9.814438	-0.549187	0.009827	0.098145	-0.005493	-0.949815	-0.307073	12.639763
31086	0	0.934603	9.789884	-0.580037	0.009342	0.097899	-0.005796	-0.945691	-0.311098	12.642572
31087	0	0.934212	9.790011	-0.573603	0.009338	0.097900	-0.005737	-0.947733	-0.315044	12.638577
31088	0	0.916120	9.759441	-0.610031	0.009162	0.097594	-0.006102	-0.949668	-0.313688	12.640684
31089	0	0.945311	9.735198	-0.628370	0.009460	0.097351	-0.006287	-0.953675	-0.304651	12.636182
31090	0	0.957253	9.741271	-0.597310	0.009567	0.097413	-0.005976	-0.957244	-0.310399	12.631458
31091	0	0.970524	9.722877	-0.616729	0.009705	0.097229	-0.006165	-0.954474	-0.310703	12.632960
31092	0	0.964812	9.704450	-0.586650	0.009645	0.097045	-0.005865	-0.953445	-0.314558	12.628570
31093	0	0.940155	9.698495	-0.597660	0.009399	0.096985	-0.005981	-0.959750	-0.316690	12.624212
31094	0	0.922605	9.649620	-0.554139	0.009220	0.096497	-0.005545	-0.964115	-0.323262	12.622095
31095	0	0.903513	9.637445	-0.536899	0.009033	0.096375	-0.005371	-0.967131	-0.325088	12.615897
31096	0	0.922207	9.618987	-0.610449	0.009219	0.096190	-0.006100	-0.961969	-0.328106	12.612432
31097	0	0.940050	9.625228	-0.561624	0.009399	0.096252	-0.005615	-0.961371	-0.328959	12.605812
31098	0	0.946475	9.612925	-0.598321	0.009462	0.096129	-0.005984	-0.963150	-0.331349	12.604624
31099	0	0.939955	9.600789	-0.550014	0.009399	0.096008	-0.005493	-0.955366	-0.331041	12.602779
31100	0	0.946053	9.576312	-0.569197	0.009460	0.095763	-0.005691	-0.954263	-0.330683	12.598103
31101	0	0.934137	9.576358	-0.519326	0.009338	0.095764	-0.005188	-0.948521	-0.333776	12.592704
31102	0	0.915956	9.576190	-0.563493	0.009161	0.095762	-0.005627	-0.939200	-0.331587	12.592066
31103	0	0.909543	9.570265	-0.568233	0.009094	0.095703	-0.005676	-0.932327	-0.332486	12.596822
31104	0	0.922114	9.527450	-0.508094	0.009218	0.095275	-0.005078	-0.929767	-0.335505	12.589221
31105	0	0.915499	9.558089	-0.549656	0.009155	0.095581	-0.005493	-0.926262	-0.334682	12.585932
31106	0	0.952563	9.557909	-0.563136	0.009521	0.095580	-0.005623	-0.916649	-0.340309	12.580570
31107	0	0.934172	9.558032	-0.513449	0.009338	0.095581	-0.005127	-0.907999	-0.343797	12.586145
31108	0	0.928642	9.612789	-0.557542	0.009284	0.096128	-0.005569	-0.901406	-0.346159	12.585955
31109	0	0.897032	9.594694	-0.562368	0.008972	0.095947	-0.005615	-0.891793	-0.343438	12.588196
31110	0	0.909523	9.588409	-0.637588	0.009090	0.095885	-0.006365	-0.879131	-0.348720	12.585933
31111	0	0.921886	9.619045	-0.617559	0.009216	0.096191	-0.006165	-0.866432	-0.351227	12.590790
31112	0	0.940590	9.624906	-0.631488	0.009404	0.096250	-0.006310	-0.860480	-0.352747	12.593253
31113	0	0.927537	9.606867	-0.569080	0.009277	0.096069	-0.005676	-0.843694	-0.349870	12.593910
31114	0	0.945994	9.643241	-0.584126	0.009456	0.096434	-0.005828	-0.828300	-0.354392	12.596288
31115	0	0.952081	9.692344	-0.580586	0.009521	0.096924	-0.005798	-0.820004	-0.353101	12.594508
31116	0	0.940257	9.692190	-0.563876	0.009398	0.096923	-0.005630	-0.810667	-0.358547	12.598277
31117	0	0.958538	9.704479	-0.581221	0.009583	0.097046	-0.005798	-0.794798	-0.361390	12.597538
31118	0	0.940918	9.710256	-0.687906	0.009404	0.097104	-0.006865	-0.778183	-0.366793	12.597941
31119	0	0.946263	9.716673	-0.648516	0.009460	0.097168	-0.006470	-0.760616	-0.368905	12.593185
31120	0	0.971155	9.765216	-0.675864	0.009708	0.097653	-0.006745	-0.745501	-0.372077	12.594319
31121	0	0.958655	9.765507	-0.678618	0.009583	0.097656	-0.006775	-0.732722	-0.376274	12.597162
31122	0	0.983788	9.777386	-0.730273	0.009834	0.097775	-0.007286	-0.713656	-0.379952	12.600315
31123	0	0.958678	9.747190	-0.684775	0.009583	0.097473	-0.006836	-0.700268	-0.384463	12.600863
31124	0	0.977631	9.820161	-0.668924	0.009773	0.098203	-0.006678	-0.687275	-0.387547	12.599495
31125	0	0.994949	9.820463	-0.697014	0.009949	0.098206	-0.006958	-0.673707	-0.387982	12.597185
31126	0	0.958248	9.832386	-0.717980	0.009583	0.098325	-0.007166	-0.658011	-0.386327	12.597348
31127	0	0.958680	9.850966	-0.629712	0.009583	0.098511	-0.006287	-0.646291	-0.390786	12.595815
31128	0	0.989943	9.838464	-0.686872	0.009895	0.098386	-0.006858	-0.634183	-0.395091	12.595403
31129	0	0.952508	9.826546	-0.696922	0.009521	0.098267	-0.006958	-0.621701	-0.398860	12.588782
31130	0	0.959450	9.801855	-0.674453	0.009589	0.098020	-0.006737	-0.613074	-0.404563	12.585956
31131	0	0.964704	9.850949	-0.727557	0.009644	0.098511	-0.007263	-0.599161	-0.408141	12.586197
31132	0	0.995331	9.820203	-0.663071	0.009955	0.098203	-0.006618	-0.584510	-0.405261	12.578848
31133	0	1.025871	9.844827	-0.709313	0.010254	0.098450	-0.007080	-0.569921	-0.410409	12.575724
31134	0	0.989879	9.844566	-0.693695	0.009896	0.098447	-0.006924	-0.555070	-0.412893	12.570301
31135	0	0.976442	9.826596	-0.672502	0.009766	0.098267	-0.006714	-0.542661	-0.411031	12.566252
31136	0	0.945641	9.808062	-0.663071	0.009458	0.098082	-0.006615	-0.524667	-0.409230	12.557476
31137	0	0.988863	9.808289	-0.720914	0.009888	0.098083	-0.007202	-0.516954	-0.409834	12.558903
31138	0	0.958591	9.765338	-0.692153	0.009583	0.097654	-0.006911	-0.505518	-0.412259	12.552106
31139	0	0.988710	9.741151	-0.629684	0.009888	0.097412	-0.006287	-0.494180	-0.411080	12.547412
31140	0	0.964270	9.747031	-0.692949	0.009642	0.097471	-0.006918	-0.481143	-0.411844	12.542743
31141	0	0.952161	9.704539	-0.605049	0.009521	0.097046	-0.006042	-0.472355	-0.411482	12.534586
31142	0	0.958107	9.722664	-0.612919	0.009583	0.097227	-0.006120	-0.461933	-0.409273	12.524321
31143	0	0.952137	9.686216	-0.647931	0.009521	0.096863	-0.006470	-0.451197	-0.408652	12.520435
31144	0	0.963848	9.667794	-0.557858	0.009643	0.096678	-0.005574	-0.446683	-0.403217	12.511515
31145	0	0.964262	9.649617	-0.623345	0.009644	0.096497	-0.006226	-0.438016	-0.401618	12.501956
31146	0	0.939516	9.618886	-0.661927	0.009397	0.096189	-0.006608	-0.425248	-0.399501	12.496979
31147	0	0.933922	9.606853	-0.666324	0.009338	0.096069	-0.006653	-0.413485	-0.400048	12.488184
31148	0	0.952149	9.576175	-0.595099	0.009522	0.095762	-0.005941	-0.402694	-0.398391	12.480738
31149	0	0.939450	9.564245	-0.586132	0.009399	0.095642	-0.005859	-0.401033	-0.391982	12.476359
31150	0	0.908228	9.551988	-0.562373	0.009084	0.095520	-0.005619	-0.396109	-0.389657	12.464757
31151	0	0.909270	9.545839	-0.629783	0.009094	0.095459	-0.006287	-0.383266	-0.387298	12.460116
31152	0	0.908942	9.545680	-0.601026	0.009090	0.095457	-0.006004	-0.376650	-0.385551	12.456009
31153	0	0.940407	9.509194	-0.568253	0.009399	0.095093	-0.005676	-0.369526	-0.390603	12.459136
31154	0	0.928993	9.490710	-0.636494	0.009286	0.094908	-0.006361	-0.365316	-0.394913	12.457223
31155	0	0.970737	9.509214	-0.556022	0.009705	0.095093	-0.005554	-0.358555	-0.397703	12.456345
31156	0	0.909446	9.515214	-0.599695	0.009099	0.095152	-0.005994	-0.355350	-0.391691	12.455988
31157	0	0.909509	9.533652	-0.543763	0.009094	0.095337	-0.005432	-0.349292	-0.392130	12.455354
31158	0	0.946373	9.539642	-0.581536	0.009461	0.095397	-0.005810	-0.343098	-0.394370	12.454999
31159	0	0.940190	9.539763	-0.567746	0.009399	0.095398	-0.005676	-0.342129	-0.396800	12.456895
31160	0	0.934489	9.551891	-0.519064	0.009343	0.095519	-0.005191	-0.342814	-0.398346	12.459125
31161	0	0.910141	9.564088	-0.592900	0.009094	0.095642	-0.005920	-0.333017	-0.406358	12.461358
31162	0	0.898487	9.576093	-0.643323	0.008986	0.095761	-0.006427	-0.325917	-0.405048	12.460875
31163	0	0.915808	9.582467	-0.641251	0.009155	0.095825	-0.006409	-0.321849	-0.407847	12.464631
31164	0	0.934660	9.594479	-0.666473	0.009343	0.095945	-0.006661	-0.318249	-0.411372	12.473096
31165	0	0.940333	9.612961	-0.678021	0.009399	0.096130	-0.006775	-0.312434	-0.415478	12.473952
31166	0	0.946735	9.667746	-0.715786	0.009468	0.096678	-0.007153	-0.306592	-0.414037	12.479964
31167	0	0.903711	9.649564	-0.708789	0.009033	0.096497	-0.007080	-0.297707	-0.418060	12.488013
31168	0	0.928314	9.673849	-0.673735	0.009285	0.096739	-0.006730	-0.289586	-0.415323	12.492874
31169	0	0.934067	9.686192	-0.708896	0.009338	0.096863	-0.007080	-0.279659	-0.417506	12.492840
31170	0	0.964615	9.716582	-0.649324	0.009647	0.097166	-0.006488	-0.273792	-0.415503	12.498347
31171	0	0.964003	9.735102	-0.720760	0.009644	0.097351	-0.007202	-0.267956	-0.410820	12.497035
31172	0	0.963678	9.759394	-0.697270	0.009636	0.097594	-0.006969	-0.264523	-0.411230	12.505354
31173	0	0.958362	9.789996	-0.641357	0.009583	0.097900	-0.006409	-0.259292	-0.411948	12.508203
31174	0	0.958683	9.801996	-0.782754	0.009584	0.098021	-0.007823	-0.254349	-0.414125	12.513538
31175	0	0.958473	9.802212	-0.763102	0.009583	0.098022	-0.007629	-0.252910	-0.416146	12.514319
31176	0	0.952657	9.832680	-0.750795	0.009525	0.098327	-0.007511	-0.257016	-0.417032	12.518617
31177	0	0.946468	9.851016	-0.787567	0.009460	0.098511	-0.007874	-0.254931	-0.421349	12.521610
31178	0	0.977437	9.838679	-0.763247	0.009773	0.098387	-0.007634	-0.257313	-0.422055	12.525823
31179	0	0.989056	9.863257	-0.793400	0.009888	0.098633	-0.007935	-0.258453	-0.424841	12.526593
31180	0	0.983213	9.869271	-0.695868	0.009831	0.098693	-0.006957	-0.256984	-0.425082	12.532128
31181	0	0.994767	9.863306	-0.756651	0.009949	0.098633	-0.007568	-0.259693	-0.423340	12.532122
31182	0	0.939775	9.863261	-0.768868	0.009397	0.098633	-0.007688	-0.258904	-0.424202	12.529886
31183	0	0.952330	9.887705	-0.707627	0.009521	0.098877	-0.007080	-0.263616	-0.425691	12.536142
31184	0	0.958614	9.881605	-0.707057	0.009585	0.098816	-0.007073	-0.267417	-0.426032	12.533483
31185	0	0.952025	9.838894	-0.732221	0.009521	0.098389	-0.007324	-0.270232	-0.424038	12.534390
31186	0	0.988436	9.857208	-0.713383	0.009885	0.098572	-0.007137	-0.274689	-0.422912	12.538622
31187	0	1.001318	9.869397	-0.774551	0.010010	0.098694	-0.007751	-0.282124	-0.426378	12.534893
31188	0	0.965053	9.814480	-0.688132	0.009650	0.098145	-0.006886	-0.287473	-0.426168	12.535694
31189	0	0.970582	9.820589	-0.719614	0.009705	0.098206	-0.007202	-0.294985	-0.427073	12.532683
31190	0	0.921861	9.796198	-0.724377	0.009218	0.097961	-0.007252	-0.304902	-0.427065	12.524729
31191	0	0.964631	9.759589	-0.737277	0.009644	0.097595	-0.007385	-0.319863	-0.429694	12.526353
31192	0	0.958276	9.735288	-0.759937	0.009587	0.097352	-0.007605	-0.326561	-0.423881	12.525463
31193	0	0.970837	9.722931	-0.670392	0.009705	0.097229	-0.006714	-0.338778	-0.427788	12.521201
31194	0	0.971138	9.722943	-0.650517	0.009711	0.097229	-0.006512	-0.346930	-0.427357	12.522602
31195	0	0.952285	9.674119	-0.597165	0.009521	0.096741	-0.005981	-0.358960	-0.428401	12.523966
31196	0	0.915670	9.668147	-0.643895	0.009157	0.096681	-0.006451	-0.373363	-0.427285	12.519422
31197	0	0.921607	9.649705	-0.646308	0.009216	0.096497	-0.006470	-0.381758	-0.426445	12.514389
31198	0	0.940060	9.667982	-0.602457	0.009398	0.096680	-0.006030	-0.388719	-0.428396	12.513478
31199	0	0.915556	9.582584	-0.572610	0.009155	0.095825	-0.005737	-0.402547	-0.428153	12.513930
31200	0	0.909051	9.576634	-0.619015	0.009094	0.095765	-0.006204	-0.419151	-0.423130	12.514047
31201	0	0.933469	9.576498	-0.609627	0.009338	0.095764	-0.006104	-0.428279	-0.418136	12.515544
31202	0	0.957769	9.582643	-0.663044	0.009575	0.095826	-0.006639	-0.438364	-0.420901	12.517449
31203	0	0.921965	9.552031	-0.621620	0.009216	0.095520	-0.006226	-0.450146	-0.424341	12.514527
31204	0	0.898099	9.539831	-0.601399	0.008978	0.095398	-0.006024	-0.462934	-0.427458	12.517629
31205	0	0.903623	9.527617	-0.591114	0.009033	0.095276	-0.005920	-0.474437	-0.430496	12.523608
31206	0	0.904123	9.533762	-0.564257	0.009039	0.095337	-0.005658	-0.493618	-0.432670	12.520289
31207	0	0.909454	9.515446	-0.560371	0.009094	0.095154	-0.005615	-0.507941	-0.432441	12.521813
31208	0	0.964476	9.539911	-0.577008	0.009644	0.095399	-0.005775	-0.514923	-0.433292	12.521277
31209	0	0.946173	9.509329	-0.603239	0.009460	0.095093	-0.006042	-0.527425	-0.434224	12.525734
31210	0	0.939954	9.503349	-0.637942	0.009401	0.095033	-0.006389	-0.538968	-0.431470	12.528967
31211	0	0.915789	9.533736	-0.603146	0.009155	0.095337	-0.006042	-0.552609	-0.434013	12.534018
31212	0	0.916316	9.521519	-0.607236	0.009160	0.095215	-0.006083	-0.565299	-0.437173	12.532767
31213	0	0.916003	9.533701	-0.536123	0.009155	0.095337	-0.005371	-0.577562	-0.442279	12.536454
31214	0	0.910828	9.594711	-0.571220	0.009103	0.095947	-0.005718	-0.585060	-0.448180	12.544122
31215	0	0.928316	9.594725	-0.566695	0.009277	0.095947	-0.005676	-0.596475	-0.454511	12.552898
31216	0	0.941527	9.606846	-0.589397	0.009411	0.096068	-0.005902	-0.606789	-0.459149	12.556464
31217	0	0.970882	9.606947	-0.640032	0.009705	0.096069	-0.006409	-0.617117	-0.463555	12.560711
31218	0	0.935193	9.613019	-0.601999	0.009346	0.096130	-0.006026	-0.624982	-0.469987	12.564191
31219	0	0.915746	9.631349	-0.658852	0.009155	0.096313	-0.006592	-0.629359	-0.471975	12.567706
31220	0	0.922220	9.673990	-0.627586	0.009220	0.096740	-0.006281	-0.635709	-0.473784	12.573083
31221	0	0.915674	9.710742	-0.701043	0.009155	0.097107	-0.007019	-0.646213	-0.474813	12.581118
31222	0	0.928510	9.710689	-0.632251	0.009279	0.097107	-0.006330	-0.656054	-0.481085	12.581864
31223	0	0.952585	9.741218	-0.591216	0.009521	0.097412	-0.005920	-0.666075	-0.485575	12.588942
31224	0	0.940944	9.741232	-0.577629	0.009408	0.097412	-0.005782	-0.673390	-0.486648	12.591986
31225	0	0.970882	9.771724	-0.670845	0.009705	0.097717	-0.006714	-0.680131	-0.490959	12.597498
31226	0	0.983812	9.814370	-0.639043	0.009834	0.098144	-0.006398	-0.689563	-0.494783	12.602787
31227	0	0.982831	9.814472	-0.756378	0.009827	0.098145	-0.007568	-0.695444	-0.496155	12.602254
31228	0	0.971061	9.820602	-0.754985	0.009707	0.098206	-0.007560	-0.707527	-0.499285	12.601635
31229	0	0.982973	9.869386	-0.670926	0.009827	0.098694	-0.006714	-0.713283	-0.502213	12.605433
31230	0	0.977332	9.875416	-0.700446	0.009771	0.098754	-0.007010	-0.720605	-0.503833	12.610408
31231	0	0.958797	9.851084	-0.670458	0.009583	0.098511	-0.006714	-0.731734	-0.509506	12.614006
31232	0	0.965621	9.869422	-0.625937	0.009654	0.098694	-0.006269	-0.742752	-0.511400	12.613253
31233	0	0.958597	9.881580	-0.707698	0.009583	0.098816	-0.007080	-0.746747	-0.514758	12.618102
31234	0	0.983813	9.875378	-0.719187	0.009833	0.098754	-0.007196	-0.752586	-0.519798	12.614407
31235	0	0.977051	9.893781	-0.732010	0.009766	0.098938	-0.007324	-0.757766	-0.524831	12.616623
31236	0	0.965739	9.875412	-0.669729	0.009653	0.098754	-0.006706	-0.768580	-0.529220	12.615830
31237	0	0.916129	9.844928	-0.683405	0.009155	0.098450	-0.006836	-0.771163	-0.535578	12.619286
31238	0	0.953269	9.875414	-0.719678	0.009533	0.098754	-0.007199	-0.774660	-0.534816	12.615324
31239	0	0.965085	9.851040	-0.646404	0.009644	0.098511	-0.006470	-0.781721	-0.542704	12.614331
31240	0	0.966245	9.857075	-0.596470	0.009658	0.098571	-0.005971	-0.789452	-0.547429	12.612271
31241	0	0.994983	9.832779	-0.664893	0.009949	0.098328	-0.006653	-0.794568	-0.548166	12.608167
31242	0	0.964792	9.820582	-0.676002	0.009645	0.098206	-0.006767	-0.803468	-0.550437	12.607380
31243	0	0.928358	9.802195	-0.659063	0.009277	0.098022	-0.006592	-0.805360	-0.557184	12.600283
31244	0	0.934767	9.777709	-0.682724	0.009350	0.097776	-0.006834	-0.813799	-0.554102	12.601395
31245	0	0.964508	9.759528	-0.591686	0.009644	0.097595	-0.005920	-0.818496	-0.555293	12.597634
31246	0	0.946345	9.728940	-0.560292	0.009463	0.097289	-0.005609	-0.825627	-0.554834	12.595386
31247	0	0.958546	9.735109	-0.505999	0.009583	0.097351	-0.005066	-0.833175	-0.557632	12.587175
31248	0	0.959069	9.704496	-0.504956	0.009588	0.097045	-0.005054	-0.839440	-0.559872	12.587490
31249	0	0.988661	9.704656	-0.536105	0.009888	0.097046	-0.005371	-0.851680	-0.557956	12.589287
31250	0	0.939807	9.619251	-0.620190	0.009397	0.096192	-0.006207	-0.857659	-0.559162	12.588004
31251	0	0.940068	9.631362	-0.652680	0.009399	0.096313	-0.006531	-0.862973	-0.560165	12.581495
31252	0	0.903480	9.625278	-0.627421	0.009035	0.096252	-0.006279	-0.869165	-0.559212	12.576637
31253	0	0.909710	9.619131	-0.622293	0.009094	0.096191	-0.006226	-0.872853	-0.562047	12.569781
31254	0	0.910027	9.564118	-0.560922	0.009100	0.095641	-0.005610	-0.874739	-0.561753	12.572195
31255	0	0.933969	9.582512	-0.573645	0.009338	0.095825	-0.005737	-0.876226	-0.562678	12.571918
31256	0	0.903639	9.539667	-0.494686	0.009035	0.095397	-0.004943	-0.871918	-0.563543	12.570706
31257	0	0.933699	9.552017	-0.518778	0.009338	0.095520	-0.005188	-0.872728	-0.561220	12.564858
31258	0	0.885131	9.539753	-0.537020	0.008846	0.095398	-0.005371	-0.874313	-0.566600	12.559124
31259	0	0.872695	9.515396	-0.524816	0.008728	0.095154	-0.005249	-0.875898	-0.564634	12.553100
31260	0	0.928109	9.521405	-0.555585	0.009274	0.095215	-0.005553	-0.873245	-0.571912	12.549473
31261	0	0.903631	9.527559	-0.555410	0.009033	0.095276	-0.005554	-0.873834	-0.574974	12.545926
31262	0	0.928362	9.515254	-0.543670	0.009283	0.095153	-0.005432	-0.868966	-0.574979	12.540913
31263	0	0.903661	9.527549	-0.610458	0.009033	0.095276	-0.006104	-0.868178	-0.578423	12.539007
31264	0	0.922896	9.539637	-0.500869	0.009223	0.095397	-0.005008	-0.867497	-0.584893	12.538423
31265	0	0.927572	9.570311	-0.500811	0.009277	0.095703	-0.005005	-0.864168	-0.582241	12.538665
31266	0	0.897218	9.588459	-0.465214	0.008968	0.095885	-0.004645	-0.856548	-0.586084	12.537381
31267	0	0.915575	9.582477	-0.519501	0.009155	0.095825	-0.005188	-0.848725	-0.585946	12.534763
31268	0	0.946737	9.594528	-0.514783	0.009460	0.095946	-0.005141	-0.841290	-0.593487	12.539673
31269	0	0.940538	9.582433	-0.562004	0.009399	0.095825	-0.005615	-0.836088	-0.599919	12.537933
31270	0	0.959965	9.624962	-0.550969	0.009594	0.096251	-0.005504	-0.829392	-0.605973	12.539585
31271	0	0.946526	9.643456	-0.586779	0.009460	0.096436	-0.005859	-0.819845	-0.610958	12.542982
31272	0	0.946688	9.673765	-0.606791	0.009470	0.096738	-0.006060	-0.810628	-0.606592	12.543929
31273	0	0.940497	9.673935	-0.581219	0.009399	0.096741	-0.005798	-0.794835	-0.612474	12.539462
31274	0	0.941347	9.685896	-0.602009	0.009410	0.096860	-0.006010	-0.783459	-0.615968	12.540462
31275	0	0.928294	9.735013	-0.568328	0.009277	0.097351	-0.005676	-0.775654	-0.621820	12.544877
31276	0	0.934826	9.728659	-0.588435	0.009349	0.097287	-0.005874	-0.763675	-0.620400	12.543149
31277	0	0.958539	9.735060	-0.537461	0.009583	0.097351	-0.005371	-0.760047	-0.623051	12.544896
31278	0	0.952672	9.759268	-0.630327	0.009526	0.097593	-0.006294	-0.750019	-0.622902	12.544271
31279	0	0.970644	9.789962	-0.702729	0.009705	0.097900	-0.007019	-0.740859	-0.624334	12.543756
31280	0	0.976775	9.771453	-0.710995	0.009768	0.097715	-0.007097	-0.726590	-0.622832	12.545241
31281	0	0.995142	9.789930	-0.666486	0.009949	0.097900	-0.006653	-0.713119	-0.625301	12.543544
31282	0	0.959001	9.801838	-0.711801	0.009587	0.098020	-0.007105	-0.698295	-0.627787	12.545995
31283	0	0.976650	9.832683	-0.666351	0.009766	0.098328	-0.006653	-0.686562	-0.628188	12.537172
31284	0	0.971057	9.838584	-0.643711	0.009706	0.098387	-0.006431	-0.679363	-0.633267	12.545960
31285	0	0.958612	9.832660	-0.672383	0.009583	0.098328	-0.006714	-0.668257	-0.636752	12.545690
31286	0	0.940676	9.826302	-0.607317	0.009406	0.098264	-0.006063	-0.656293	-0.636788	12.549714
31287	0	0.958447	9.838772	-0.666415	0.009583	0.098389	-0.006653	-0.643683	-0.638370	12.547749
31288	0	0.976969	9.832534	-0.637609	0.009769	0.098326	-0.006371	-0.637868	-0.637992	12.543557
31289	0	0.970748	9.832678	-0.684413	0.009705	0.098328	-0.006836	-0.628932	-0.640707	12.541813
31290	0	0.977371	9.814176	-0.704360	0.009770	0.098143	-0.007036	-0.620856	-0.643907	12.540003
31291	0	0.964471	9.826570	-0.709104	0.009644	0.098267	-0.007080	-0.608638	-0.644585	12.536419
31292	0	0.958830	9.820293	-0.655803	0.009584	0.098204	-0.006553	-0.602926	-0.648391	12.534091
31293	0	0.939508	9.826664	-0.641442	0.009399	0.098267	-0.006409	-0.596903	-0.642679	12.528520
31294	0	0.938931	9.802197	-0.655036	0.009390	0.098022	-0.006542	-0.587967	-0.641337	12.521879
31295	0	0.982831	9.802188	-0.629316	0.009827	0.098022	-0.006287	-0.581001	-0.642575	12.514260
31296	0	0.989330	9.759272	-0.624375	0.009891	0.097593	-0.006239	-0.575993	-0.645098	12.508676
31297	0	0.952075	9.759459	-0.696781	0.009521	0.097595	-0.006958	-0.565055	-0.643557	12.506185
31298	0	0.958241	9.722658	-0.673882	0.009581	0.097227	-0.006734	-0.559791	-0.644982	12.504339
31299	0	1.001154	9.741130	-0.708868	0.010010	0.097412	-0.007080	-0.550429	-0.646495	12.494225
31300	0	0.958323	9.710419	-0.668613	0.009585	0.097105	-0.006671	-0.533200	-0.643302	12.490563
31301	0	0.982298	9.674032	-0.690782	0.009827	0.096741	-0.006897	-0.520962	-0.638265	12.490622
31302	0	0.933437	9.661657	-0.601588	0.009331	0.096618	-0.006003	-0.506569	-0.641789	12.491898
31303	0	0.940063	9.649579	-0.678445	0.009399	0.096497	-0.006775	-0.495745	-0.642524	12.489024
31304	0	0.959036	9.618826	-0.613365	0.009584	0.096189	-0.006124	-0.484238	-0.648844	12.486509
31305	0	0.915643	9.612986	-0.647567	0.009155	0.096130	-0.006470	-0.477672	-0.649497	12.483616
31306	0	0.934023	9.618903	-0.600151	0.009340	0.096189	-0.005994	-0.469097	-0.648682	12.482724
31307	0	0.897140	9.576363	-0.593015	0.008972	0.095764	-0.005920	-0.458021	-0.647011	12.476636
31308	0	0.933719	9.563944	-0.619495	0.009336	0.095640	-0.006185	-0.446154	-0.647124	12.474737
31309	0	0.921670	9.576349	-0.605250	0.009216	0.095764	-0.006042	-0.434743	-0.646834	12.470549
31310	0	0.933646	9.527363	-0.619272	0.009338	0.095274	-0.006185	-0.425584	-0.643797	12.469226
31311	0	0.946584	9.557992	-0.574728	0.009460	0.095581	-0.005737	-0.414088	-0.649468	12.470254
31312	0	0.916655	9.539474	-0.600576	0.009166	0.095395	-0.006001	-0.409491	-0.649650	12.466243
31313	0	0.921507	9.582468	-0.629633	0.009216	0.095825	-0.006287	-0.398411	-0.647408	12.468900
31314	0	0.909296	9.557867	-0.564075	0.009091	0.095579	-0.005635	-0.392369	-0.648514	12.465959
31315	0	0.940057	9.558072	-0.568004	0.009399	0.095581	-0.005676	-0.388422	-0.649109	12.464522
31316	0	0.934309	9.533510	-0.648600	0.009340	0.095336	-0.006477	-0.378630	-0.651724	12.463273
31317	0	0.915765	9.545814	-0.617409	0.009155	0.095459	-0.006165	-0.367585	-0.653778	12.471496
31318	0	0.903939	9.570025	-0.625701	0.009037	0.095701	-0.006246	-0.354479	-0.655837	12.469604
31319	0	0.946278	9.594657	-0.665960	0.009460	0.095947	-0.006653	-0.346821	-0.657809	12.472361
31320	0	0.928390	9.576161	-0.624573	0.009281	0.095762	-0.006240	-0.340485	-0.660315	12.465562
31321	0	0.952327	9.594680	-0.671796	0.009521	0.095947	-0.006714	-0.336081	-0.661657	12.468318
31322	0	0.927583	9.631234	-0.679207	0.009280	0.096313	-0.006783	-0.326378	-0.655667	12.472721
31323	0	0.933545	9.625227	-0.665943	0.009338	0.096252	-0.006653	-0.319022	-0.651386	12.480473
31324	0	0.945923	9.649450	-0.637008	0.009454	0.096496	-0.006361	-0.308700	-0.657049	12.484004
31325	0	0.915918	9.637320	-0.672742	0.009155	0.096375	-0.006714	-0.293210	-0.660934	12.479613
31326	0	0.940965	9.667608	-0.662667	0.009407	0.096677	-0.006619	-0.285097	-0.663201	12.484564
31327	0	0.952196	9.698431	-0.678215	0.009521	0.096985	-0.006775	-0.276990	-0.662951	12.487526
31328	0	0.982774	9.722624	-0.643526	0.009827	0.097227	-0.006424	-0.264137	-0.663416	12.493637
31329	0	0.964315	9.741170	-0.678143	0.009644	0.097412	-0.006775	-0.257098	-0.662172	12.490932
31330	0	0.988722	9.741077	-0.661006	0.009887	0.097411	-0.006605	-0.251880	-0.661938	12.491909
31331	0	0.983429	9.759401	-0.726902	0.009827	0.097595	-0.007263	-0.245533	-0.670109	12.489011
31332	0	0.960124	9.740852	-0.715753	0.009597	0.097409	-0.007154	-0.241241	-0.674482	12.492482
31333	0	0.958356	9.771678	-0.696370	0.009583	0.097717	-0.006958	-0.235072	-0.674910	12.495488
31334	0	0.970895	9.795916	-0.721616	0.009706	0.097960	-0.007215	-0.233693	-0.676998	12.497032
31335	0	0.982509	9.802240	-0.677800	0.009827	0.098022	-0.006775	-0.230590	-0.674374	12.496467
31336	0	1.006174	9.802231	-0.696095	0.010067	0.098022	-0.006965	-0.235442	-0.667460	12.500139
31337	0	0.988580	9.808356	-0.744792	0.009888	0.098083	-0.007446	-0.234034	-0.664451	12.501593
31338	0	0.964196	9.808299	-0.678157	0.009639	0.098083	-0.006779	-0.231193	-0.667362	12.501237
31339	0	0.946267	9.802206	-0.702169	0.009460	0.098022	-0.007019	-0.228571	-0.669154	12.504092
31340	0	0.952182	9.808296	-0.732888	0.009525	0.098083	-0.007330	-0.230427	-0.664375	12.498244
31341	0	0.976272	9.783951	-0.714301	0.009766	0.097839	-0.007141	-0.228798	-0.660212	12.499197
31342	0	0.939173	9.796149	-0.775568	0.009393	0.097961	-0.007755	-0.228963	-0.658363	12.492398
31343	0	0.940211	9.808287	-0.732909	0.009399	0.098083	-0.007324	-0.223805	-0.660739	12.490958
31344	0	0.952581	9.783735	-0.721454	0.009526	0.097837	-0.007213	-0.222182	-0.659468	12.488859
31345	0	0.946592	9.771682	-0.677396	0.009460	0.097717	-0.006775	-0.223750	-0.665064	12.492049
31346	0	0.953481	9.783717	-0.677394	0.009532	0.097837	-0.006774	-0.224223	-0.667567	12.493446
31347	0	0.946013	9.747336	-0.652804	0.009460	0.097473	-0.006531	-0.228093	-0.666405	12.484267
31348	0	0.976634	9.777823	-0.652485	0.009765	0.097778	-0.006526	-0.230064	-0.667555	12.477005
31349	0	0.958210	9.759537	-0.665114	0.009583	0.097595	-0.006653	-0.232534	-0.666246	12.478733
31350	0	0.933569	9.741203	-0.689757	0.009337	0.097412	-0.006894	-0.229001	-0.663409	12.479319
31351	0	1.001046	9.729024	-0.652675	0.010010	0.097290	-0.006531	-0.234199	-0.663416	12.479884
31352	0	0.952707	9.661863	-0.663894	0.009522	0.096619	-0.006645	-0.242073	-0.668092	12.480252
31353	0	0.958656	9.698496	-0.707322	0.009583	0.096985	-0.007080	-0.250727	-0.672096	12.475876
31354	0	0.946727	9.661893	-0.663657	0.009468	0.096619	-0.006639	-0.254762	-0.670346	12.472470
31355	0	0.934004	9.680215	-0.627803	0.009338	0.096802	-0.006287	-0.265420	-0.671490	12.473784
31356	0	0.928388	9.661839	-0.620796	0.009280	0.096619	-0.006209	-0.267634	-0.675013	12.471656
31357	0	0.927762	9.606964	-0.634266	0.009277	0.096069	-0.006348	-0.274086	-0.674519	12.471404
31358	0	0.951924	9.613100	-0.627082	0.009521	0.096130	-0.006277	-0.282043	-0.671027	12.473020
31359	0	0.982921	9.637459	-0.652584	0.009827	0.096375	-0.006531	-0.288510	-0.673255	12.468683
31360	0	0.928305	9.606944	-0.554130	0.009282	0.096069	-0.005545	-0.293027	-0.673537	12.470761
31361	0	0.952165	9.619163	-0.683255	0.009521	0.096191	-0.006836	-0.297611	-0.672931	12.467458
31362	0	0.946117	9.594757	-0.609097	0.009460	0.095947	-0.006097	-0.305202	-0.672963	12.466679
31363	0	0.940032	9.606979	-0.627830	0.009399	0.096069	-0.006287	-0.315535	-0.673207	12.472934
31364	0	0.921824	9.600876	-0.577293	0.009217	0.096008	-0.005782	-0.326989	-0.673535	12.474991
31365	0	0.908987	9.607020	-0.597426	0.009094	0.096069	-0.005981	-0.336175	-0.667497	12.474034
31366	0	0.902286	9.600986	-0.601977	0.009024	0.096009	-0.006028	-0.346716	-0.665698	12.473445
31367	0	0.946381	9.625242	-0.609866	0.009460	0.096252	-0.006104	-0.352957	-0.668846	12.476416
31368	0	0.947067	9.606815	-0.621283	0.009466	0.096068	-0.006216	-0.357343	-0.673369	12.477789
31369	0	0.928020	9.582521	-0.689292	0.009277	0.095825	-0.006897	-0.362589	-0.675886	12.484474
31370	0	0.933906	9.588627	-0.736991	0.009343	0.095885	-0.007378	-0.372316	-0.670163	12.485845
31371	0	0.927808	9.613065	-0.695323	0.009277	0.096130	-0.006958	-0.378499	-0.670196	12.487662
31372	0	0.933946	9.613018	-0.646377	0.009339	0.096130	-0.006461	-0.375826	-0.669472	12.495196
31373	0	0.934057	9.674110	-0.639986	0.009338	0.096741	-0.006409	-0.386762	-0.671222	12.500164
31374	0	0.940484	9.668006	-0.656690	0.009403	0.096680	-0.006575	-0.396449	-0.672297	12.499220
31375	0	0.946343	9.667979	-0.609720	0.009460	0.096680	-0.006104	-0.404401	-0.674970	12.501097
31376	0	0.958987	9.655779	-0.547479	0.009588	0.096558	-0.005481	-0.411921	-0.676058	12.505915
31377	0	0.976457	9.680217	-0.597656	0.009766	0.096802	-0.005981	-0.418201	-0.673959	12.509163
31378	0	0.951744	9.698534	-0.718768	0.009519	0.096985	-0.007193	-0.424535	-0.671709	12.512412
31379	0	0.946239	9.710728	-0.731706	0.009460	0.097107	-0.007324	-0.433436	-0.673126	12.514826
31380	0	0.964925	9.729015	-0.736572	0.009646	0.097290	-0.007371	-0.440001	-0.675553	12.521101
31381	0	0.976554	9.759548	-0.738189	0.009766	0.097595	-0.007385	-0.444352	-0.674536	12.528147
31382	0	0.940004	9.729021	-0.676452	0.009398	0.097290	-0.006769	-0.450378	-0.675561	12.529657
31383	0	0.927772	9.759575	-0.676670	0.009277	0.097595	-0.006775	-0.460480	-0.675150	12.530863
31384	0	0.958392	9.777957	-0.681356	0.009583	0.097779	-0.006820	-0.468177	-0.675936	12.531149
31385	0	0.970965	9.777785	-0.646923	0.009705	0.097778	-0.006470	-0.469291	-0.681007	12.528597
31386	0	0.953304	9.789881	-0.688952	0.009531	0.097898	-0.006897	-0.478318	-0.682420	12.542992
31387	0	0.940299	9.796174	-0.670423	0.009399	0.097961	-0.006714	-0.489979	-0.685707	12.546914
31388	0	0.928602	9.753420	-0.687492	0.009284	0.097534	-0.006878	-0.493990	-0.687214	12.544699
31389	0	0.958274	9.771785	-0.701091	0.009583	0.097717	-0.007019	-0.503923	-0.686567	12.550634
31390	0	0.988667	9.802416	-0.681045	0.009888	0.098023	-0.006820	-0.515298	-0.684543	12.549552
31391	0	0.988957	9.790056	-0.664759	0.009888	0.097900	-0.006653	-0.521889	-0.685870	12.548799
31392	0	1.001467	9.796193	-0.693844	0.010013	0.097961	-0.006948	-0.534105	-0.687419	12.547761
31393	0	0.964667	9.790093	-0.639580	0.009644	0.097900	-0.006409	-0.549577	-0.690190	12.551989
31394	0	0.959203	9.784040	-0.692566	0.009588	0.097840	-0.006932	-0.557812	-0.693802	12.553326
31395	0	0.915536	9.777869	-0.695267	0.009155	0.097778	-0.006958	-0.564512	-0.693020	12.559655
31396	0	0.952419	9.747343	-0.663432	0.009521	0.097473	-0.006642	-0.574432	-0.695359	12.557438
31397	0	0.952653	9.765637	-0.658273	0.009521	0.097656	-0.006592	-0.585544	-0.700432	12.556528
31398	0	0.971756	9.747297	-0.614480	0.009714	0.097473	-0.006147	-0.588859	-0.703550	12.567586
31399	0	0.977007	9.741224	-0.633877	0.009766	0.097412	-0.006348	-0.599747	-0.707904	12.568006
31400	0	0.989691	9.741238	-0.644757	0.009896	0.097412	-0.006453	-0.606081	-0.707783	12.568103
31401	0	0.934137	9.698526	-0.658176	0.009338	0.096985	-0.006592	-0.618351	-0.710442	12.569682
31402	0	0.934651	9.674090	-0.626121	0.009344	0.096741	-0.006268	-0.626321	-0.712432	12.569269
31403	0	0.940146	9.698492	-0.597728	0.009399	0.096985	-0.005981	-0.631749	-0.713983	12.565915
31404	0	0.922027	9.692412	-0.572452	0.009220	0.096924	-0.005730	-0.638351	-0.713292	12.564498
31405	0	0.964630	9.667974	-0.603727	0.009644	0.096680	-0.006042	-0.645053	-0.715690	12.563333
31406	0	0.952713	9.649660	-0.572606	0.009526	0.096497	-0.005728	-0.647606	-0.715856	12.561776
31407	0	0.952630	9.655717	-0.573677	0.009521	0.096558	-0.005737	-0.648827	-0.720692	12.556039
31408	0	0.941398	9.637323	-0.640391	0.009408	0.096374	-0.006408	-0.653783	-0.726902	12.559107
31409	0	0.940209	9.637485	-0.621624	0.009399	0.096375	-0.006226	-0.665297	-0.729188	12.561212
31410	0	0.916313	9.625258	-0.620081	0.009160	0.096252	-0.006207	-0.673618	-0.731960	12.566380
31411	0	0.933630	9.643553	-0.543595	0.009338	0.096436	-0.005432	-0.669548	-0.728605	12.574340
31412	0	0.964429	9.631215	-0.678098	0.009639	0.096313	-0.006783	-0.672947	-0.734236	12.576757
31413	0	0.927661	9.613060	-0.720004	0.009277	0.096130	-0.007202	-0.675938	-0.732475	12.577237
31414	0	0.946024	9.625212	-0.628516	0.009459	0.096252	-0.006283	-0.673622	-0.733611	12.579137
31415	0	0.940353	9.600767	-0.555808	0.009399	0.096008	-0.005554	-0.669434	-0.737620	12.582602
31416	0	0.928997	9.655519	-0.605171	0.009285	0.096556	-0.006051	-0.669137	-0.742657	12.582587
[truncated: 501 more rows]
