# Supplementary material for: Properties of traditional bamboo carrying poles have implications for user interactions
Source: PLoS One. 2018 May 10;13(5):e0196208. doi: 10.1371/journal.pone.0196208 (PMC5945030; doi:10.1371/journal.pone.0196208)
Supplement: S1 Text — (ZIP) [file pone.0196208.s005.zip › ResTest_PoleE_L4Load2.txt]

// Start Time: Unknown
// Update Rate: 100.0Hz
// Filter Profile: human (34.3)
// Firmware Version: 2.1.4
PacketCounter	SampleTimeFine	Acc_X	Acc_Y	Acc_Z	VelInc_X	VelInc_Y	VelInc_Z	Roll	Pitch	Yaw	Latitude	Longitude	Altitude	Vel_X	Vel_Y	Vel_Z
29422	0	0.361494	9.778277	-0.482689	0.003639	0.097781	-0.004841	5.435877	-1.116372	31.202339
29423	0	1.304440	9.772014	-0.945460	0.013062	0.097717	-0.009460	5.428605	-1.096502	31.198585
29424	0	1.687171	9.845614	-0.908491	0.016871	0.098456	-0.009083	5.431020	-1.096818	31.198213
29425	0	1.112165	9.875299	-0.336877	0.011108	0.098755	-0.003357	5.444918	-1.112236	31.200026
29426	0	0.138153	9.948751	0.387165	0.001369	0.099487	0.003881	5.456085	-1.127687	31.204706
29427	0	-0.780470	10.089185	0.750551	-0.007812	0.100891	0.007507	5.458332	-1.136341	31.202661
29428	0	-1.091720	10.125634	0.764099	-0.010910	0.101258	0.007626	5.441279	-1.127886	31.200155
29429	0	-0.539254	10.107264	0.161439	-0.005371	0.101074	0.001587	5.411076	-1.102873	31.190444
29430	0	0.603558	10.022716	-0.554079	0.006059	0.100224	-0.005564	5.384767	-1.076461	31.187761
29431	0	1.548714	9.924650	-0.963459	0.015503	0.099243	-0.009644	5.372971	-1.058825	31.176257
29432	0	1.736177	9.882270	-0.901832	0.017364	0.098823	-0.009016	5.374643	-1.057071	31.169365
29433	0	0.965918	9.759361	-0.128668	0.009644	0.097595	-0.001282	5.380368	-1.075361	31.167378
29434	0	-0.281502	9.588846	0.804008	-0.002838	0.095887	0.008047	5.388566	-1.103348	31.169006
29435	0	-1.267578	9.369066	1.264130	-0.012695	0.093689	0.012634	5.380342	-1.126810	31.165637
29436	0	-1.508975	8.874707	1.133286	-0.015100	0.088749	0.011304	5.345784	-1.138213	31.150898
29437	0	-0.841913	8.447144	0.375916	-0.008423	0.084473	0.003723	5.300416	-1.140866	31.124672
29438	0	0.305748	7.965577	-0.410722	0.003055	0.079654	-0.004148	5.241055	-1.145070	31.086855
29439	0	1.118159	7.776370	-1.142944	0.011169	0.077759	-0.011475	5.171075	-1.166177	31.051915
29440	0	1.249298	7.258119	-1.141951	0.012473	0.072579	-0.011453	5.114679	-1.200876	31.018949
29441	0	0.942719	7.135119	-1.572550	0.009399	0.071350	-0.015747	5.077677	-1.249922	30.990425
29442	0	0.534935	7.172279	-1.562240	0.005304	0.071722	-0.015641	5.046996	-1.325048	30.967602
29443	0	-0.789699	7.386066	-1.566678	-0.007935	0.073853	-0.015686	5.018568	-1.384868	30.955040
29444	0	-0.101855	6.714199	-0.595547	-0.001029	0.067142	-0.005948	5.030116	-1.401847	30.973570
29445	0	0.086757	7.245047	-1.030162	0.000854	0.072449	-0.010315	5.008853	-1.421764	30.979477
29446	0	1.126827	7.348073	-0.358865	0.011255	0.073483	-0.003573	5.035960	-1.441868	31.009544
29447	0	0.581915	7.714675	0.028051	0.005798	0.077148	0.000244	4.983211	-1.474397	31.045476
29448	0	0.395183	7.805811	0.318075	0.003946	0.078058	0.003184	4.988706	-1.485550	31.082146
29449	0	1.239391	8.599583	0.741037	0.012390	0.085999	0.007385	4.959081	-1.495382	31.119438
29450	0	0.429823	9.026565	0.530801	0.004281	0.090267	0.005296	4.943659	-1.520931	31.156020
29451	0	0.244705	8.996511	1.031984	0.002441	0.089966	0.010315	4.936799	-1.533762	31.191873
29452	0	0.087295	9.948265	0.992438	0.000868	0.099485	0.009897	4.905024	-1.541614	31.205467
29453	0	0.544350	10.180516	0.170130	0.005432	0.101807	0.001648	4.845177	-1.555394	31.223277
29454	0	0.150801	10.802888	0.195473	0.001489	0.108029	0.001943	4.831510	-1.577388	31.249151
29455	0	0.002178	11.572312	-0.615572	0.000000	0.115723	-0.006165	4.822644	-1.598882	31.250962
29456	0	0.267982	10.919315	-0.585624	0.002665	0.109191	-0.005904	4.772190	-1.614689	31.256537
29457	0	-0.096045	12.273838	-0.950514	-0.000977	0.122742	-0.009460	4.812533	-1.628805	31.281869
29458	0	0.418824	12.182179	-0.519814	0.004180	0.121821	-0.005214	4.797851	-1.636566	31.282269
29459	0	0.818869	12.408429	0.136097	0.008179	0.124084	0.001404	4.837316	-1.645662	31.279318
29460	0	0.736620	13.189842	0.620017	0.007345	0.131900	0.006195	4.833046	-1.665495	31.297409
29461	0	0.502664	12.939517	1.451320	0.005005	0.129395	0.014526	4.844658	-1.685305	31.300538
29462	0	0.366704	13.519183	1.071947	0.003646	0.135193	0.010714	4.839679	-1.703040	31.298557
29463	0	0.380336	13.360453	1.191176	0.003784	0.133606	0.011902	4.831038	-1.720317	31.304486
29464	0	0.420024	13.561696	0.551240	0.004189	0.135617	0.005513	4.831868	-1.728505	31.293143
29465	0	0.550199	13.458212	0.110378	0.005493	0.134583	0.001099	4.827528	-1.735513	31.282533
29466	0	0.569364	13.488595	-0.380101	0.005692	0.134887	-0.003775	4.849919	-1.736442	31.275361
29467	0	1.000374	13.421609	-0.277925	0.010010	0.134216	-0.002747	4.877319	-1.731021	31.259604
29468	0	0.968658	13.324159	0.110635	0.009693	0.133241	0.001155	4.918588	-1.724626	31.244081
29469	0	0.762381	13.147137	0.533867	0.007629	0.131470	0.005371	4.946580	-1.718173	31.224937
29470	0	0.590583	12.915658	0.844773	0.005910	0.129154	0.008481	4.976100	-1.711955	31.201071
29471	0	0.390022	12.622265	0.851886	0.003906	0.126221	0.008545	4.999959	-1.704767	31.185770
29472	0	0.321355	12.244141	0.638499	0.003222	0.122439	0.006419	5.032388	-1.694180	31.162515
29473	0	0.353872	11.846931	0.016287	0.003540	0.118469	0.000183	5.052344	-1.691781	31.136890
29474	0	0.431750	11.388959	-0.305066	0.004329	0.113890	-0.003031	5.072505	-1.680098	31.111695
29475	0	0.432340	10.986234	-0.618838	0.004333	0.109863	-0.006165	5.097521	-1.670016	31.080716
29476	0	0.425324	10.473219	-0.817889	0.004251	0.104733	-0.008163	5.114507	-1.672838	31.055036
29477	0	0.164097	10.009590	-0.674176	0.001648	0.100098	-0.006714	5.147201	-1.665537	31.028001
29478	0	0.120499	9.582146	-0.440672	0.001207	0.095822	-0.004387	5.172275	-1.662800	30.986062
29479	0	0.097278	9.075890	-0.191217	0.000977	0.090759	-0.001892	5.198984	-1.657091	30.946551
29480	0	-0.000670	8.558117	0.973538	0.000000	0.085575	0.009789	5.271560	-1.642885	30.914927
29481	0	0.090720	8.679272	0.578876	0.000916	0.086792	0.005798	5.285485	-1.627564	30.877354
29482	0	0.400439	7.788501	0.942682	0.004016	0.077883	0.009440	5.305142	-1.603096	30.833855
29483	0	0.590724	7.678301	0.421562	0.005920	0.076782	0.004211	5.297777	-1.580155	30.802421
29484	0	0.625129	7.287792	0.222712	0.006260	0.072878	0.002204	5.259525	-1.563242	30.759665
29485	0	0.719080	6.903269	-0.309632	0.007202	0.069031	-0.003113	5.229755	-1.544323	30.720147
29486	0	0.582240	6.715044	-1.123872	0.005831	0.067146	-0.011259	5.193771	-1.533384	30.692078
29487	0	0.432883	6.421224	-1.402462	0.004333	0.064209	-0.014038	5.169078	-1.529540	30.665485
29488	0	0.315700	6.287383	-1.516844	0.003163	0.062873	-0.015171	5.164077	-1.523737	30.636115
29489	0	0.182723	6.243812	-1.483556	0.001831	0.062439	-0.014832	5.171575	-1.519227	30.623196
29490	0	0.120923	6.090932	-1.301811	0.001213	0.060911	-0.013009	5.188718	-1.513502	30.614842
29491	0	0.091664	6.097106	-1.106417	0.000916	0.060974	-0.011047	5.220460	-1.516683	30.607305
29492	0	0.085539	6.096811	-0.640313	0.000856	0.060970	-0.006382	5.260253	-1.515105	30.603323
29493	0	0.189356	6.152250	-0.306979	0.001892	0.061523	-0.003052	5.293737	-1.517874	30.605844
29494	0	0.287705	6.317003	-0.114448	0.002872	0.063170	-0.001136	5.309379	-1.528089	30.611139
29495	0	0.330444	6.469686	-0.231863	0.003296	0.064697	-0.002319	5.308120	-1.543276	30.617776
29496	0	0.283599	6.677136	-0.316604	0.002825	0.066772	-0.003173	5.296314	-1.562447	30.627910
29497	0	0.214620	6.982452	-0.579108	0.002136	0.069824	-0.005798	5.284094	-1.578106	30.644935
29498	0	0.143688	7.257109	-0.699911	0.001424	0.072571	-0.007005	5.274688	-1.597720	30.662240
29499	0	0.111432	7.617144	-0.677723	0.001099	0.076172	-0.006775	5.277233	-1.620039	30.690636
29500	0	0.041556	7.934413	-0.605512	0.000398	0.079345	-0.006048	5.285746	-1.644803	30.724476
29501	0	0.172328	8.288229	-0.381261	0.001716	0.082883	-0.003803	5.297866	-1.655363	30.753835
29502	0	0.484930	8.849489	-0.071349	0.004844	0.088495	-0.000707	5.306883	-1.663776	30.783936
29503	0	0.732855	9.185770	0.481916	0.007324	0.091858	0.004822	5.311089	-1.672182	30.814003
29504	0	0.751718	9.558367	1.321657	0.007511	0.095581	0.013239	5.338924	-1.686152	30.850172
29505	0	0.660071	10.314831	1.086931	0.006592	0.103149	0.010864	5.333672	-1.700048	30.875957
29506	0	0.563857	10.552657	1.209476	0.005632	0.105527	0.012094	5.333426	-1.710234	30.897494
29507	0	0.532099	11.047171	0.807574	0.005310	0.110474	0.008057	5.313536	-1.725161	30.926911
29508	0	0.241933	11.407234	0.121385	0.002406	0.114073	0.001197	5.295936	-1.739316	30.942570
29509	0	0.275436	11.810300	-0.683327	0.002747	0.118103	-0.006836	5.292817	-1.746648	30.959757
29510	0	0.271172	12.103175	-1.287089	0.002703	0.121032	-0.012873	5.290420	-1.753797	30.982369
29511	0	0.464243	12.499722	-1.229491	0.004639	0.125000	-0.012268	5.314811	-1.756831	30.991562
29512	0	0.587156	12.828994	-0.716941	0.005866	0.128292	-0.007135	5.345044	-1.761677	31.004050
29513	0	0.611606	13.134700	-0.022957	0.006104	0.131348	-0.000183	5.385426	-1.773210	31.016576
29514	0	0.528513	13.434536	0.852870	0.005272	0.134343	0.008572	5.421819	-1.785441	31.025375
29515	0	0.459147	13.641675	1.571554	0.004578	0.136414	0.015747	5.448070	-1.797947	31.031142
29516	0	0.444044	13.758149	1.810817	0.004422	0.137580	0.018125	5.461464	-1.814312	31.037631
29517	0	0.433442	13.781816	1.360266	0.004333	0.137817	0.013611	5.468216	-1.813905	31.030426
29518	0	0.549732	13.763426	0.589988	0.005493	0.137634	0.005903	5.470834	-1.817178	31.029299
29519	0	0.714843	13.696252	0.004207	0.007141	0.136963	0.000061	5.486486	-1.823158	31.027271
29520	0	0.776239	13.573848	-0.482678	0.007765	0.135739	-0.004799	5.509742	-1.820989	31.019695
29521	0	0.817352	13.427537	-0.554884	0.008179	0.134277	-0.005493	5.556870	-1.816489	31.009050
29522	0	0.773609	13.244364	-0.236612	0.007741	0.132444	-0.002308	5.606844	-1.811742	30.993783
29523	0	0.702044	12.994469	0.233010	0.007019	0.129944	0.002380	5.650830	-1.811630	30.975351
29524	0	0.634863	12.720331	0.528182	0.006351	0.127201	0.005333	5.696611	-1.808628	30.962468
29525	0	0.609978	12.317128	0.685853	0.006104	0.123169	0.006897	5.732091	-1.803424	30.947532
29526	0	0.548449	11.926688	0.465264	0.005485	0.119266	0.004686	5.764265	-1.801475	30.928147
29527	0	0.567215	11.444168	0.192053	0.005676	0.114441	0.001953	5.796598	-1.796321	30.914370
29528	0	0.493592	11.028801	-0.252815	0.004934	0.110289	-0.002504	5.821132	-1.797246	30.892108
29529	0	0.396506	10.485743	-0.502690	0.003967	0.104858	-0.005005	5.845152	-1.794624	30.869037
29530	0	0.279969	10.051968	-0.714270	0.002802	0.100521	-0.007122	5.869018	-1.792534	30.840332
29531	0	0.109400	9.344707	0.372968	0.001099	0.093445	0.003784	5.936711	-1.783756	30.809158
29532	0	0.082765	9.465985	-0.343484	0.000840	0.094661	-0.003407	5.971968	-1.767885	30.777400
29533	0	0.090044	8.532874	0.448961	0.000916	0.085327	0.004517	6.009309	-1.743386	30.740934
29534	0	0.221392	8.368189	0.224853	0.002227	0.083681	0.002265	6.032353	-1.722155	30.700897
29535	0	0.468584	7.977335	0.336673	0.004700	0.079773	0.003357	6.017536	-1.698566	30.665858
29536	0	0.582375	7.446434	0.088227	0.005832	0.074464	0.000872	5.999755	-1.683718	30.630530
29537	0	0.517921	7.232861	-0.602672	0.005188	0.072327	-0.006042	5.973562	-1.670609	30.594566
29538	0	0.436545	6.830492	-0.807018	0.004375	0.068302	-0.008088	5.942422	-1.656259	30.552068
29539	0	0.383683	6.598138	-0.987511	0.003845	0.065979	-0.009888	5.919889	-1.644396	30.521694
29540	0	0.345674	6.397248	-1.315130	0.003460	0.063971	-0.013160	5.904241	-1.642332	30.495969
29541	0	0.280304	6.103683	-1.238291	0.002808	0.061035	-0.012390	5.890373	-1.636393	30.476787
29542	0	0.236808	6.030479	-1.238030	0.002371	0.060306	-0.012376	5.898612	-1.632628	30.466393
29543	0	0.250100	5.987491	-1.080677	0.002502	0.059875	-0.010803	5.905124	-1.630534	30.460430
29544	0	0.341517	5.889681	-0.788979	0.003415	0.058898	-0.007881	5.921545	-1.631012	30.455262
29545	0	0.476144	5.877617	-0.592667	0.004761	0.058777	-0.005920	5.933461	-1.632338	30.455394
29546	0	0.470137	5.901848	-0.496378	0.004701	0.059019	-0.004957	5.946356	-1.633381	30.467428
29547	0	0.439760	6.018025	-0.433616	0.004395	0.060181	-0.004333	5.951359	-1.639086	30.475310
29548	0	0.403911	6.176692	-0.475828	0.004034	0.061767	-0.004766	5.936084	-1.648232	30.484199
29549	0	0.251489	6.384322	-0.652161	0.002502	0.063843	-0.006531	5.919266	-1.669701	30.499869
29550	0	0.113599	6.640789	-0.723698	0.001124	0.066407	-0.007245	5.904354	-1.688446	30.521421
29551	0	-0.035170	6.958085	-0.884461	-0.000366	0.069580	-0.008850	5.893671	-1.710413	30.546069
29552	0	-0.020584	7.342698	-0.858848	-0.000215	0.073426	-0.008595	5.882445	-1.722139	30.575604
29553	0	0.031742	7.659935	-0.591680	0.000305	0.076599	-0.005920	5.875073	-1.739580	30.613594
29554	0	0.168547	8.044301	-0.316790	0.001671	0.080443	-0.003166	5.876116	-1.761064	30.653013
29555	0	0.287741	8.441133	-0.018185	0.002869	0.084412	-0.000183	5.873594	-1.774914	30.689299
29556	0	0.533261	8.916980	0.342753	0.005325	0.089170	0.003422	5.866336	-1.787790	30.726057
29557	0	0.708469	9.387041	0.776737	0.007080	0.093872	0.007751	5.847756	-1.799308	30.768265
29558	0	0.751915	9.746582	1.103781	0.007514	0.097468	0.011019	5.826096	-1.811744	30.805522
29559	0	0.714999	10.339232	0.971121	0.007141	0.103394	0.009705	5.818995	-1.826042	30.835244
29560	0	0.619310	10.784253	0.847595	0.006184	0.107846	0.008435	5.775633	-1.840245	30.865979
29561	0	0.653822	11.114335	0.424395	0.006531	0.111145	0.004211	5.741956	-1.850393	30.892937
29562	0	0.526984	11.590662	-0.307212	0.005268	0.115906	-0.003107	5.706913	-1.852556	30.912382
29563	0	0.434226	11.883739	-0.808447	0.004333	0.118835	-0.008118	5.674294	-1.860676	30.926999
29564	0	0.374333	12.256519	-1.164112	0.003741	0.122564	-0.011651	5.664483	-1.862264	30.934074
29565	0	0.434144	12.609838	-0.939908	0.004333	0.126099	-0.009399	5.663626	-1.869225	30.943404
29566	0	0.581799	12.963706	-0.398248	0.005814	0.129638	-0.003967	5.676555	-1.873347	30.956656
29567	0	0.501176	13.195815	0.315699	0.005005	0.131958	0.003174	5.690653	-1.879755	30.963592
29568	0	0.521185	13.488968	1.045606	0.005200	0.134890	0.010463	5.695772	-1.890512	30.972431
29569	0	0.580479	13.665711	1.422436	0.005798	0.136658	0.014221	5.692517	-1.897581	30.984072
29570	0	0.643014	13.769162	1.442301	0.006421	0.137693	0.014410	5.681153	-1.905356	30.986826
29571	0	0.604963	13.891446	0.996606	0.006042	0.138916	0.009949	5.666302	-1.910774	30.984337
29572	0	0.575165	13.641106	0.408063	0.005751	0.136412	0.004062	5.649786	-1.911613	30.986354
29573	0	0.616604	13.787854	-0.334920	0.006165	0.137878	-0.003357	5.642759	-1.912677	30.984195
29574	0	0.622321	13.561978	-0.470085	0.006227	0.135620	-0.004685	5.655228	-1.908770	30.972746
29575	0	0.603752	13.513175	-0.355193	0.006042	0.135132	-0.003540	5.664717	-1.904223	30.963717
29576	0	0.675522	13.293527	0.060886	0.006765	0.132935	0.000648	5.697370	-1.894186	30.943977
29577	0	0.792993	13.092146	0.467829	0.007935	0.130920	0.004700	5.715206	-1.888207	30.924587
29578	0	0.847496	12.768878	0.676858	0.008475	0.127687	0.006793	5.736077	-1.885608	30.904694
29579	0	0.805769	12.420701	0.597039	0.008057	0.124207	0.005981	5.745102	-1.883518	30.876298
29580	0	0.714304	12.017835	0.302034	0.007141	0.120178	0.003030	5.753148	-1.883271	30.851746
29581	0	0.530340	11.578399	-0.018584	0.005310	0.115784	-0.000183	5.755153	-1.875510	30.831814
29582	0	0.437347	11.114500	-0.343309	0.004380	0.111145	-0.003424	5.764295	-1.867909	30.808751
29583	0	0.359355	10.650620	-0.543998	0.003601	0.106506	-0.005432	5.772418	-1.859640	30.779554
29584	0	0.333303	10.180549	-0.606588	0.003342	0.101806	-0.006058	5.781269	-1.849977	30.750663
29585	0	0.383492	9.747297	-0.586894	0.003845	0.097473	-0.005859	5.792122	-1.838011	30.709880
29586	0	0.278983	9.051714	0.355994	0.002794	0.090516	0.003583	5.821104	-1.828784	30.673022
29587	0	0.279302	9.179745	0.026494	0.002808	0.091797	0.000305	5.871204	-1.808112	30.633155
29588	0	0.235115	8.411222	0.714082	0.002358	0.084113	0.007128	5.853547	-1.791300	30.585281
29589	0	0.322642	8.068847	0.470561	0.003235	0.080688	0.004700	5.844622	-1.774418	30.543401
29590	0	0.308395	7.830772	0.205423	0.003094	0.078308	0.002025	5.800783	-1.756795	30.504254
29591	0	0.249201	7.244853	0.143229	0.002502	0.072449	0.001404	5.755499	-1.736380	30.453616
29592	0	0.362480	7.099227	-0.639140	0.003634	0.070990	-0.006415	5.715785	-1.721799	30.420840
29593	0	0.377415	6.702148	-0.991966	0.003784	0.067017	-0.009949	5.664871	-1.707609	30.386479
29594	0	0.411765	6.501806	-1.219415	0.004128	0.065014	-0.012213	5.630681	-1.692603	30.354653
29595	0	0.432492	6.354094	-1.231488	0.004333	0.063538	-0.012329	5.603561	-1.680961	30.325960
29596	0	0.430872	6.177612	-1.216870	0.004316	0.061773	-0.012180	5.580552	-1.670282	30.300241
29597	0	0.451111	6.109724	-1.141012	0.004517	0.061096	-0.011414	5.572852	-1.661653	30.286346
29598	0	0.358761	6.054819	-0.896421	0.003591	0.060548	-0.008965	5.569424	-1.656974	30.274823
29599	0	0.329596	5.975340	-0.610366	0.003296	0.059753	-0.006104	5.568811	-1.657171	30.270650
29600	0	0.402870	6.054607	-0.433199	0.004028	0.060546	-0.004334	5.563246	-1.657839	30.266807
29601	0	0.378814	6.085204	-0.341377	0.003784	0.060852	-0.003418	5.554492	-1.665198	30.265769
29602	0	0.379972	6.249951	-0.431227	0.003792	0.062499	-0.004326	5.528817	-1.679431	30.271101
29603	0	0.317965	6.396589	-0.486535	0.003174	0.063965	-0.004883	5.496704	-1.689593	30.274259
29604	0	0.294784	6.665470	-0.690494	0.002941	0.066653	-0.006922	5.466885	-1.700222	30.286781
29605	0	0.232885	6.933742	-0.730714	0.002319	0.069336	-0.007324	5.437528	-1.714656	30.305140
29606	0	0.143351	7.263607	-0.727313	0.001423	0.072635	-0.007289	5.411098	-1.730087	30.326930
29607	0	0.123542	7.641687	-0.517194	0.001221	0.076416	-0.005188	5.385270	-1.751449	30.353678
29608	0	0.113806	7.946808	-0.263921	0.001127	0.079468	-0.002653	5.363171	-1.767413	30.386983
29609	0	0.153549	8.343493	-0.022848	0.001526	0.083435	-0.000244	5.339921	-1.781756	30.414887
29610	0	0.283179	8.770499	0.248981	0.002826	0.087706	0.002475	5.318978	-1.791460	30.439539
29611	0	0.507029	9.203938	0.594209	0.005066	0.092041	0.005920	5.291298	-1.800941	30.475931
29612	0	0.604664	9.502388	1.201736	0.006047	0.095025	0.012008	5.279168	-1.805872	30.508764
29613	0	0.641074	10.168340	0.782602	0.006409	0.101685	0.007812	5.263285	-1.811353	30.534927
29614	0	0.611102	10.338723	0.994766	0.006106	0.103391	0.009914	5.225511	-1.818253	30.547660
29615	0	0.811964	11.016650	0.510530	0.008118	0.110168	0.005066	5.184007	-1.822142	30.569016
29616	0	0.757394	11.224092	0.189553	0.007573	0.112242	0.001849	5.135994	-1.824187	30.591503
29617	0	0.598772	11.615095	-0.558677	0.005981	0.116150	-0.005615	5.106817	-1.830190	30.602117
29618	0	0.453588	11.987887	-1.010828	0.004530	0.119877	-0.010135	5.080210	-1.834873	30.622904
29619	0	0.403016	12.231488	-0.878233	0.004028	0.122314	-0.008789	5.072684	-1.836316	30.629531
29620	0	0.518980	12.622079	-0.480719	0.005191	0.126221	-0.004808	5.070423	-1.835253	30.631303
29621	0	0.494080	12.841818	0.145690	0.004944	0.128418	0.001465	5.076250	-1.832910	30.641637
29622	0	0.512229	13.116588	0.760375	0.005119	0.131166	0.007612	5.082390	-1.836012	30.649241
29623	0	0.628159	13.299579	1.348926	0.006287	0.132996	0.013489	5.080700	-1.831507	30.650713
29624	0	0.712548	13.421520	1.466111	0.007131	0.134216	0.014648	5.068564	-1.827617	30.656301
29625	0	0.695860	13.458102	1.228416	0.006958	0.134583	0.012268	5.053465	-1.827234	30.651569
29626	0	0.628618	13.421363	0.621310	0.006287	0.134214	0.006196	5.037455	-1.826595	30.651108
29627	0	0.591740	13.336190	0.110449	0.005920	0.133362	0.001099	5.030974	-1.823641	30.647931
29628	0	0.578881	13.262950	-0.279709	0.005792	0.132629	-0.002796	5.030329	-1.820872	30.640957
29629	0	0.517734	13.098125	-0.271532	0.005188	0.130981	-0.002686	5.054911	-1.811333	30.636735
29630	0	0.565033	12.963887	-0.009018	0.005655	0.129639	-0.000059	5.080908	-1.806101	30.620398
29631	0	0.719315	12.744299	0.380933	0.007202	0.127441	0.003845	5.111419	-1.796336	30.600471
29632	0	0.754760	12.524948	0.526865	0.007551	0.125248	0.005300	5.137876	-1.791422	30.583831
29633	0	0.780705	12.158331	0.547267	0.007812	0.121582	0.005493	5.155191	-1.784248	30.563337
29634	0	0.779572	11.853313	0.378544	0.007801	0.118532	0.003804	5.171282	-1.777484	30.544874
29635	0	0.604172	11.425807	0.107579	0.006042	0.114258	0.001099	5.192406	-1.776005	30.533946
29636	0	0.499793	11.047254	-0.177436	0.005002	0.110473	-0.001754	5.212028	-1.771109	30.515144
29637	0	0.444952	10.656694	-0.380378	0.004456	0.106567	-0.003784	5.231482	-1.764292	30.492964
29638	0	0.395302	10.223114	-0.451452	0.003955	0.102232	-0.004494	5.253173	-1.762082	30.478194
29639	0	0.353412	9.875420	-0.441456	0.003540	0.098755	-0.004395	5.274957	-1.755082	30.452058
29640	0	0.333742	9.448014	-0.341445	0.003345	0.094481	-0.003396	5.295862	-1.744892	30.423706
29641	0	0.304842	9.002660	-0.203051	0.003052	0.090027	-0.002014	5.315326	-1.739714	30.390344
29642	0	0.280109	8.569938	0.736930	0.002807	0.085695	0.007415	5.374843	-1.727339	30.354959
29643	0	0.353311	8.697538	0.274668	0.003540	0.086975	0.002747	5.373030	-1.715742	30.325750
29644	0	0.297180	7.916341	0.505765	0.002979	0.079163	0.005066	5.383357	-1.701362	30.295353
29645	0	0.225043	7.836928	0.171311	0.002258	0.078369	0.001709	5.375986	-1.687350	30.261379
29646	0	0.266407	7.525639	0.063428	0.002669	0.075256	0.000617	5.348152	-1.677141	30.225262
29647	0	0.432206	7.190058	-0.371391	0.004333	0.071899	-0.003723	5.331016	-1.658875	30.193566
29648	0	0.423639	7.074549	-1.040958	0.004246	0.070744	-0.010419	5.313685	-1.645532	30.172706
29649	0	0.371711	6.805512	-1.153218	0.003723	0.068054	-0.011536	5.305723	-1.637821	30.150437
29650	0	0.394666	6.726196	-1.244538	0.003954	0.067262	-0.012444	5.305109	-1.627285	30.134944
29651	0	0.414518	6.646668	-1.141897	0.004150	0.066467	-0.011414	5.312352	-1.619310	30.124965
29652	0	0.450423	6.554840	-1.021449	0.004506	0.065550	-0.010204	5.328030	-1.616915	30.115057
29653	0	0.408960	6.597700	-0.862118	0.004089	0.065979	-0.008606	5.352521	-1.617541	30.111131
29654	0	0.293131	6.560901	-0.486376	0.002930	0.065610	-0.004852	5.370661	-1.620353	30.107130
29655	0	0.372449	6.664992	-0.251300	0.003723	0.066650	-0.002502	5.386953	-1.622613	30.109972
29656	0	0.421450	6.841828	-0.258934	0.004213	0.068419	-0.002585	5.391759	-1.624551	30.117255
29657	0	0.397051	6.982407	-0.292876	0.003967	0.069824	-0.002930	5.388446	-1.629788	30.127062
29658	0	0.355335	7.183748	-0.402057	0.003547	0.071837	-0.004027	5.375741	-1.640132	30.137243
29659	0	0.354738	7.397477	-0.566953	0.003540	0.073975	-0.005676	5.363421	-1.650863	30.152620
29660	0	0.313750	7.653759	-0.639621	0.003127	0.076538	-0.006395	5.362674	-1.665444	30.175783
29661	0	0.159437	7.983347	-0.531562	0.001587	0.079834	-0.005310	5.368298	-1.675713	30.191593
29662	0	0.106028	8.331176	-0.319072	0.001052	0.083312	-0.003186	5.371527	-1.687378	30.220302
29663	0	0.152941	8.612050	-0.104085	0.001526	0.086121	-0.001038	5.373098	-1.692905	30.246871
29664	0	0.257516	8.996473	0.023642	0.002570	0.089965	0.000237	5.371955	-1.700445	30.272667
29665	0	0.421605	9.332259	0.323366	0.004211	0.093323	0.003235	5.371349	-1.708056	30.298156
29666	0	0.556445	9.655654	0.500260	0.005563	0.096557	0.005002	5.368863	-1.712580	30.325565
29667	0	0.653131	9.942678	0.866071	0.006531	0.099426	0.008667	5.374372	-1.716153	30.348576
29668	0	0.701870	10.534649	0.579117	0.007021	0.105347	0.005785	5.365655	-1.714649	30.359899
29669	0	0.763370	10.723817	0.537685	0.007629	0.107239	0.005371	5.357551	-1.720350	30.372936
29670	0	0.715747	11.071498	0.344179	0.007150	0.110716	0.003429	5.342767	-1.729727	30.391621
29671	0	0.471003	11.328080	0.049396	0.004700	0.113281	0.000488	5.334619	-1.740624	30.403889
29672	0	0.478510	11.645408	-0.462578	0.004783	0.116454	-0.004627	5.330733	-1.742981	30.420541
29673	0	0.470183	11.895709	-0.665897	0.004700	0.118958	-0.006653	5.334231	-1.744840	30.426978
29674	0	0.550452	12.145795	-0.546134	0.005497	0.121459	-0.005445	5.346806	-1.751821	30.430600
29675	0	0.586192	12.274102	-0.349880	0.005859	0.122742	-0.003479	5.362876	-1.754199	30.438222
29676	0	0.659700	12.487810	0.109139	0.006596	0.124878	0.001119	5.385465	-1.755597	30.443640
29677	0	0.684027	12.634384	0.540177	0.006836	0.126343	0.005432	5.410480	-1.759427	30.445405
29678	0	0.666398	12.738547	0.937919	0.006661	0.127384	0.009398	5.425230	-1.761956	30.449793
29679	0	0.585802	12.780854	1.018208	0.005859	0.127808	0.010193	5.432220	-1.760451	30.450469
29680	0	0.506393	12.768703	0.814789	0.005063	0.127687	0.008157	5.437480	-1.760474	30.446946
29681	0	0.475699	12.689275	0.560351	0.004761	0.126892	0.005615	5.445254	-1.756709	30.446253
29682	0	0.535221	12.567207	0.209786	0.005363	0.125671	0.002112	5.455678	-1.746295	30.435269
29683	0	0.634048	12.432880	-0.082047	0.006348	0.124329	-0.000793	5.477611	-1.739211	30.429625
29684	0	0.663267	12.268055	-0.125613	0.006639	0.122681	-0.001213	5.514708	-1.732749	30.409568
29685	0	0.707706	12.023918	-0.142577	0.007080	0.120239	-0.001404	5.532393	-1.728921	30.390027
29686	0	0.755855	11.822362	-0.264006	0.007562	0.118224	-0.002607	5.560835	-1.725380	30.377946
29687	0	0.695171	11.499033	-0.148751	0.006958	0.114990	-0.001465	5.580194	-1.718538	30.367399
29688	0	0.621321	11.285350	-0.142350	0.006212	0.112854	-0.001388	5.613409	-1.718774	30.351941
29689	0	0.561056	10.949720	-0.045414	0.005615	0.109497	-0.000427	5.638331	-1.712809	30.333428
29690	0	0.511445	10.620126	-0.020704	0.005117	0.106201	-0.000175	5.670206	-1.708477	30.314241
29691	0	0.457692	10.290543	0.046050	0.004578	0.102905	0.000488	5.697955	-1.706588	30.297380
29692	0	0.505914	9.942656	0.023294	0.005064	0.099426	0.000251	5.715182	-1.699242	30.269227
29693	0	0.408529	9.552044	0.113962	0.004089	0.095520	0.001160	5.736050	-1.692226	30.239287
29694	0	0.407887	9.259337	0.357381	0.004083	0.092591	0.003623	5.793608	-1.684896	30.212629
29695	0	0.383873	9.161408	0.060449	0.003845	0.091614	0.000610	5.797659	-1.674877	30.183699
29696	0	0.400857	8.721991	0.143345	0.004016	0.087219	0.001453	5.820418	-1.662926	30.153468
29697	0	0.420764	8.532724	-0.195719	0.004211	0.085327	-0.001953	5.822304	-1.656700	30.122795
29698	0	0.255202	8.160314	-0.263220	0.002555	0.081603	-0.002632	5.819334	-1.651799	30.092355
29699	0	0.286628	7.989481	-0.683942	0.002869	0.079895	-0.006836	5.821134	-1.649128	30.062660
29700	0	0.279481	7.739194	-0.922317	0.002801	0.077392	-0.009224	5.816833	-1.641938	30.030003
29701	0	0.280106	7.586589	-0.831040	0.002808	0.075867	-0.008301	5.828115	-1.633338	30.003254
29702	0	0.370660	7.519295	-0.741147	0.003710	0.075193	-0.007405	5.833983	-1.629306	29.980052
29703	0	0.359662	7.360777	-0.782043	0.003601	0.073608	-0.007812	5.842788	-1.623251	29.959731
29704	0	0.450453	7.311868	-0.545767	0.004508	0.073119	-0.005448	5.853617	-1.618021	29.939840
29705	0	0.494452	7.281436	-0.415980	0.004944	0.072815	-0.004150	5.864667	-1.618973	29.927143
29706	0	0.506609	7.250873	-0.283029	0.005067	0.072509	-0.002827	5.866615	-1.617454	29.916984
29707	0	0.482430	7.238736	-0.311675	0.004822	0.072388	-0.003113	5.869168	-1.621226	29.907704
29708	0	0.458198	7.318022	-0.470740	0.004581	0.073180	-0.004708	5.864120	-1.622004	29.899224
29709	0	0.445762	7.415787	-0.628338	0.004456	0.074158	-0.006287	5.855523	-1.625170	29.894054
29710	0	0.391164	7.556191	-0.859609	0.003910	0.075562	-0.008600	5.845720	-1.627510	29.891818
29711	0	0.372601	7.672093	-0.958354	0.003723	0.076721	-0.009583	5.843731	-1.631978	29.886839
29712	0	0.349162	7.909964	-0.776106	0.003485	0.079101	-0.007754	5.849968	-1.641487	29.895423
29713	0	0.281772	8.148148	-0.482355	0.002808	0.081482	-0.004822	5.848930	-1.655559	29.898624
29714	0	0.246697	8.410514	-0.226932	0.002461	0.084105	-0.002262	5.855077	-1.663233	29.905811
29715	0	0.312007	8.734105	0.091536	0.003113	0.087341	0.000916	5.851654	-1.673069	29.911027
29716	0	0.319505	8.959820	0.317878	0.003188	0.089599	0.003173	5.840259	-1.683485	29.929082
29717	0	0.360483	9.240642	0.422593	0.003601	0.092407	0.004211	5.818477	-1.689277	29.941426
29718	0	0.428445	9.533438	0.230566	0.004280	0.095335	0.002288	5.793301	-1.695451	29.955077
29719	0	0.549978	9.783886	0.063027	0.005493	0.097839	0.000610	5.766333	-1.704159	29.973109
29720	0	0.575449	10.015775	-0.116090	0.005751	0.100158	-0.001181	5.740007	-1.708851	29.984224
29721	0	0.543882	10.266082	-0.047970	0.005432	0.102661	-0.000488	5.726575	-1.716543	29.991415
29722	0	0.594131	10.748142	-0.249041	0.005934	0.107482	-0.002485	5.728174	-1.724708	29.999979
29723	0	0.617277	10.821483	0.037472	0.006165	0.108215	0.000366	5.715299	-1.733981	30.011899
29724	0	0.557457	11.163117	0.105623	0.005570	0.111631	0.001055	5.709749	-1.738092	30.011888
29725	0	0.555628	11.401322	0.257890	0.005554	0.114014	0.002563	5.690146	-1.740355	30.017366
29726	0	0.658979	11.541580	0.314737	0.006596	0.115416	0.003143	5.681951	-1.734762	30.023244
29727	0	0.708245	11.743138	0.171696	0.007080	0.117432	0.001709	5.669806	-1.736372	30.016441
29728	0	0.695999	11.846830	0.112363	0.006962	0.118468	0.001114	5.656094	-1.734639	30.020141
29729	0	0.604156	11.993410	0.037404	0.006042	0.119934	0.000366	5.644238	-1.733719	30.022880
29730	0	0.604548	12.048320	-0.083281	0.006041	0.120483	-0.000839	5.633696	-1.738073	30.019519
29731	0	0.530499	12.066673	-0.030481	0.005310	0.120667	-0.000305	5.628868	-1.733072	30.018623
29732	0	0.450468	12.115478	0.134761	0.004506	0.121155	0.001343	5.619808	-1.731220	30.013574
29733	0	0.457313	12.109404	0.274131	0.004578	0.121094	0.002747	5.620207	-1.726509	30.010159
29734	0	0.535961	12.078883	0.541699	0.005362	0.120789	0.005421	5.619009	-1.723826	30.004001
29735	0	0.597093	11.981296	0.578964	0.005981	0.119812	0.005798	5.622476	-1.712779	29.997417
29736	0	0.625782	11.828780	0.559074	0.006266	0.118287	0.005597	5.623640	-1.703576	29.983809
29737	0	0.658353	11.706599	0.292607	0.006592	0.117065	0.002930	5.622105	-1.694738	29.976831
29738	0	0.620662	11.450208	-0.042824	0.006208	0.114502	-0.000435	5.610321	-1.692120	29.962690
29739	0	0.584877	11.248846	-0.371977	0.005859	0.112488	-0.003723	5.601752	-1.681054	29.954620
29740	0	0.539909	10.943761	-0.591343	0.005410	0.109437	-0.005915	5.595311	-1.669376	29.945458
29741	0	0.542696	10.717737	-0.678476	0.005432	0.107178	-0.006775	5.600678	-1.663995	29.927686
29742	0	0.517580	10.461276	-0.552512	0.005177	0.104613	-0.005513	5.608579	-1.662089	29.911719
29743	0	0.530651	10.205063	-0.257684	0.005310	0.102051	-0.002563	5.618328	-1.657523	29.892895
29744	0	0.578752	9.979274	0.027073	0.005792	0.099792	0.000278	5.621791	-1.651650	29.873975
29745	0	0.487778	9.588765	0.743125	0.004883	0.095886	0.007446	5.634372	-1.643241	29.857865
29746	0	0.456146	9.582851	0.513552	0.004566	0.095827	0.005157	5.655186	-1.635576	29.839975
29747	0	0.414327	9.094214	0.678249	0.004150	0.090942	0.006775	5.640149	-1.623942	29.820064
29748	0	0.449606	8.978274	0.276709	0.004500	0.089783	0.002761	5.626577	-1.616443	29.797231
29749	0	0.457264	8.734157	0.002547	0.004578	0.087341	0.000000	5.587432	-1.608674	29.775887
29750	0	0.480425	8.417280	-0.628284	0.004809	0.084171	-0.006299	5.559494	-1.602260	29.747541
29751	0	0.341419	8.264455	-1.188245	0.003418	0.082642	-0.011902	5.527105	-1.598341	29.731785
29752	0	0.242673	8.081766	-1.222192	0.002433	0.080816	-0.012230	5.510545	-1.591533	29.711735
29753	0	0.225533	7.916277	-1.098572	0.002258	0.079163	-0.010986	5.504458	-1.588523	29.696020
29754	0	0.261054	7.806375	-0.940255	0.002619	0.078064	-0.009398	5.505211	-1.577501	29.679637
29755	0	0.304910	7.781948	-0.592635	0.003052	0.077820	-0.005920	5.508588	-1.573825	29.667812
29756	0	0.334962	7.739169	-0.227208	0.003352	0.077392	-0.002271	5.505193	-1.569793	29.657826
29757	0	0.396446	7.714854	0.146688	0.003967	0.077148	0.001465	5.496596	-1.564901	29.647689
29758	0	0.511862	7.696528	0.141636	0.005120	0.076965	0.001408	5.477854	-1.561803	29.637805
29759	0	0.598203	7.678221	-0.010273	0.005981	0.076782	-0.000122	5.443413	-1.562605	29.636472
29760	0	0.579923	7.733376	-0.384278	0.005799	0.077332	-0.003868	5.400319	-1.562445	29.635146
29761	0	0.518972	7.800541	-0.809272	0.005188	0.078003	-0.008118	5.358069	-1.564972	29.632982
29762	0	0.439757	7.892712	-1.048731	0.004397	0.078924	-0.010509	5.320397	-1.564744	29.637132
29763	0	0.305552	8.044538	-1.048895	0.003052	0.080444	-0.010498	5.301889	-1.569453	29.643907
29764	0	0.196381	8.215443	-0.760854	0.001960	0.082154	-0.007611	5.292422	-1.574642	29.651793
29765	0	0.256692	8.477789	-0.365840	0.002563	0.084778	-0.003662	5.281824	-1.579294	29.657861
29766	0	0.336810	8.715695	0.135620	0.003363	0.087157	0.001350	5.268586	-1.587069	29.667595
29767	0	0.433191	8.953788	0.514036	0.004333	0.089539	0.005127	5.245869	-1.587081	29.687570
29768	0	0.549006	9.240240	0.713199	0.005488	0.092404	0.007108	5.210225	-1.590497	29.698536
29769	0	0.598627	9.466304	0.553067	0.005981	0.094666	0.005493	5.159372	-1.598302	29.717781
29770	0	0.520210	9.655370	0.267024	0.005198	0.096555	0.002639	5.116355	-1.603883	29.736243
29771	0	0.415743	9.808238	0.289660	0.004150	0.098083	0.002869	5.077689	-1.613332	29.753426
29772	0	0.337450	10.266155	-0.205370	0.003372	0.102661	-0.002078	5.044266	-1.616285	29.772949
29773	0	0.292554	10.314980	-0.169254	0.002930	0.103149	-0.001709	5.019750	-1.611946	29.786573
29774	0	0.444551	10.669091	-0.300274	0.004447	0.106690	-0.003018	4.996859	-1.610440	29.796542
29775	0	0.512721	10.797141	-0.187861	0.005127	0.107971	-0.001892	4.976501	-1.611043	29.813113
29776	0	0.671593	11.077874	-0.204462	0.006714	0.110779	-0.002048	4.967405	-1.613214	29.817556
29777	0	0.763152	11.242661	0.012638	0.007629	0.112427	0.000122	4.957132	-1.615934	29.830713
29778	0	0.775265	11.456187	0.325324	0.007754	0.114562	0.003243	4.941285	-1.614898	29.841874
29779	0	0.695687	11.621045	0.440912	0.006958	0.116211	0.004395	4.920658	-1.614308	29.849710
29780	0	0.603887	11.724615	0.437590	0.006040	0.117247	0.004362	4.900781	-1.613985	29.856629
29781	0	0.500337	11.804153	0.459132	0.005005	0.118042	0.004578	4.880965	-1.612851	29.862090
29782	0	0.523960	11.865136	0.394118	0.005245	0.118651	0.003933	4.866410	-1.607592	29.865796
29783	0	0.580009	11.920154	0.098060	0.005798	0.119202	0.000977	4.855880	-1.609681	29.874466
29784	0	0.635041	11.889550	0.050546	0.006351	0.118896	0.000496	4.839941	-1.609541	29.874439
29785	0	0.677221	11.816422	0.036421	0.006775	0.118164	0.000366	4.835064	-1.606847	29.872794
29786	0	0.663976	11.804266	0.273086	0.006647	0.118042	0.002742	4.838850	-1.599882	29.875864
29787	0	0.560320	11.676123	0.432281	0.005615	0.116760	0.004333	4.842381	-1.588179	29.878760
29788	0	0.442477	11.572442	0.509195	0.004431	0.115724	0.005105	4.848293	-1.581991	29.877014
29789	0	0.414859	11.413582	0.396689	0.004150	0.114136	0.003967	4.841655	-1.579434	29.867352
29790	0	0.480995	11.187769	0.189331	0.004817	0.111877	0.001890	4.831289	-1.571587	29.857470
29791	0	0.553979	11.010814	-0.213656	0.005554	0.110107	-0.002136	4.824373	-1.556523	29.851911
29792	0	0.618805	10.717905	-0.385058	0.006197	0.107179	-0.003846	4.821605	-1.547005	29.833158
29793	0	0.640883	10.504105	-0.592831	0.006409	0.105042	-0.005920	4.822914	-1.547343	29.829509
29794	0	0.573635	10.241552	-0.485018	0.005737	0.102416	-0.004838	4.829178	-1.546506	29.816947
29795	0	0.499986	10.034153	-0.319020	0.005005	0.100342	-0.003174	4.840553	-1.540786	29.802095
29796	0	0.383194	9.741223	-0.016869	0.003836	0.097412	-0.000154	4.850043	-1.535917	29.786580
29797	0	0.383814	9.539862	0.187240	0.003845	0.095398	0.001892	4.866399	-1.526836	29.775417
29798	0	0.358250	9.186045	0.526440	0.003588	0.091860	0.005272	4.868415	-1.518887	29.760259
29799	0	0.463372	9.088353	0.558389	0.004639	0.090881	0.005615	4.900308	-1.511573	29.748612
29800	0	0.498627	8.874885	0.519628	0.004994	0.088749	0.005187	4.880578	-1.499705	29.733199
29801	0	0.597522	8.612104	0.225805	0.005981	0.086121	0.002258	4.872789	-1.490412	29.715596
29802	0	0.535171	8.459522	-0.145569	0.005357	0.084595	-0.001466	4.851048	-1.483257	29.696548
29803	0	0.438795	8.178828	-0.419557	0.004395	0.081787	-0.004211	4.820975	-1.474389	29.677744
29804	0	0.406989	8.099805	-0.942580	0.004074	0.080997	-0.009429	4.808757	-1.469582	29.664225
29805	0	0.268117	7.898012	-1.055551	0.002686	0.078979	-0.010559	4.796153	-1.464801	29.648601
29806	0	0.199814	7.849154	-0.988730	0.002005	0.078492	-0.009881	4.797967	-1.456238	29.640217
29807	0	0.158176	7.757455	-0.806856	0.001587	0.077576	-0.008057	4.808248	-1.449176	29.633807
29808	0	0.230046	7.738988	-0.577604	0.002309	0.077391	-0.005762	4.821534	-1.437164	29.626973
29809	0	0.347823	7.757550	-0.147652	0.003479	0.077576	-0.001465	4.831303	-1.435882	29.611529
29810	0	0.451416	7.739267	0.094779	0.004515	0.077393	0.000953	4.830998	-1.434880	29.603446
29811	0	0.573849	7.794181	-0.000042	0.005737	0.077942	0.000000	4.824059	-1.436755	29.601330
29812	0	0.616975	7.842907	-0.084535	0.006166	0.078429	-0.000855	4.801767	-1.441730	29.600395
29813	0	0.567937	7.910206	-0.425907	0.005676	0.079102	-0.004272	4.774909	-1.446374	29.601994
29814	0	0.434557	8.014083	-0.667447	0.004339	0.080140	-0.006687	4.749268	-1.455648	29.601921
29815	0	0.336418	8.148233	-0.811067	0.003357	0.081482	-0.008118	4.731957	-1.465682	29.606430
29816	0	0.252239	8.325144	-0.664376	0.002517	0.083252	-0.006639	4.730368	-1.473482	29.609898
29817	0	0.201398	8.569287	-0.440412	0.002014	0.085693	-0.004395	4.735532	-1.473280	29.622627
29818	0	0.305088	8.801166	-0.063716	0.003050	0.088012	-0.000630	4.736882	-1.474934	29.626241
29819	0	0.464272	9.075923	0.255779	0.004639	0.090759	0.002563	4.736597	-1.480560	29.630999
29820	0	0.574904	9.332213	0.542615	0.005745	0.093323	0.005420	4.721286	-1.486670	29.640569
29821	0	0.616970	9.533622	0.458508	0.006165	0.095337	0.004578	4.705012	-1.494493	29.657633
29822	0	0.574953	9.734872	0.648833	0.005747	0.097349	0.006484	4.692347	-1.499081	29.668608
29823	0	0.501221	10.107366	0.330187	0.005005	0.101074	0.003296	4.677787	-1.508541	29.683318
29824	0	0.367988	10.192737	0.301102	0.003676	0.101928	0.003002	4.659810	-1.513468	29.696823
29825	0	0.329592	10.534670	-0.035880	0.003296	0.105347	-0.000366	4.643699	-1.513905	29.704884
29826	0	0.347715	10.668973	-0.180399	0.003479	0.106689	-0.001817	4.621879	-1.512313	29.717733
29827	0	0.414555	10.949711	-0.482497	0.004150	0.109497	-0.004822	4.617213	-1.507419	29.723599
29828	0	0.536061	11.151101	-0.495541	0.005361	0.111511	-0.004951	4.614262	-1.507634	29.725007
29829	0	0.653303	11.309756	-0.294712	0.006531	0.113098	-0.002930	4.623996	-1.510226	29.732117
29830	0	0.714667	11.505030	0.049285	0.007145	0.115050	0.000513	4.636155	-1.512351	29.738207
29831	0	0.702969	11.651589	0.352629	0.007019	0.116516	0.003540	4.641562	-1.523140	29.740904
29832	0	0.588625	11.779838	0.587534	0.005880	0.117798	0.005892	4.649372	-1.529638	29.749051
29833	0	0.562183	11.901903	0.700578	0.005615	0.119019	0.007019	4.653760	-1.535207	29.739826
29834	0	0.563185	11.932390	0.588620	0.005628	0.119324	0.005894	4.652499	-1.539155	29.737625
29835	0	0.543821	11.938465	0.390147	0.005432	0.119385	0.003906	4.648534	-1.544952	29.735094
29836	0	0.586626	11.920114	0.174520	0.005871	0.119201	0.001760	4.653661	-1.540536	29.730693
29837	0	0.634179	11.859164	0.010056	0.006348	0.118591	0.000122	4.665662	-1.534733	29.720902
29838	0	0.663718	11.792013	0.003934	0.006640	0.117920	0.000078	4.694624	-1.531681	29.716926
29839	0	0.610599	11.712690	0.173255	0.006104	0.117126	0.001770	4.722378	-1.533670	29.704344
29840	0	0.543516	11.615172	0.300841	0.005437	0.116151	0.003038	4.743065	-1.531182	29.688917
29841	0	0.530578	11.438067	0.278350	0.005310	0.114380	0.002808	4.758246	-1.525946	29.670279
29842	0	0.523898	11.279305	0.029820	0.005239	0.112793	0.000319	4.769898	-1.525324	29.661602
29843	0	0.512380	11.004626	-0.136498	0.005127	0.110046	-0.001343	4.783974	-1.521961	29.645455
29844	0	0.548766	10.821231	-0.385634	0.005486	0.108213	-0.003828	4.804798	-1.524548	29.627628
29845	0	0.536595	10.546804	-0.411443	0.005371	0.105469	-0.004089	4.822910	-1.519367	29.609180
29846	0	0.517462	10.284148	-0.343640	0.005177	0.102842	-0.003407	4.847108	-1.516490	29.596846
29847	0	0.475878	10.021922	-0.210410	0.004761	0.100220	-0.002075	4.871055	-1.514218	29.574060
29848	0	0.475262	9.820464	-0.057731	0.004757	0.098205	-0.000546	4.899029	-1.508958	29.555601
29849	0	0.378217	9.424192	0.715549	0.003784	0.094238	0.007202	4.946654	-1.504692	29.537339
29850	0	0.377376	9.509687	0.329351	0.003778	0.095096	0.003324	4.973711	-1.497511	29.512831
29851	0	0.463174	8.947923	0.626769	0.004639	0.089478	0.006287	4.988362	-1.485792	29.483371
29852	0	0.534939	8.899180	0.245337	0.005355	0.088991	0.002464	4.992543	-1.477157	29.455421
29853	0	0.561058	8.563259	0.091891	0.005615	0.085632	0.000916	4.977882	-1.469731	29.423524
29854	0	0.620814	8.374111	-0.555423	0.006212	0.083741	-0.005548	4.975603	-1.465179	29.399469
29855	0	0.457118	8.215322	-1.007456	0.004578	0.082153	-0.010071	4.971221	-1.458568	29.375592
29856	0	0.363932	8.013778	-0.953635	0.003649	0.080138	-0.009529	4.972243	-1.447746	29.347526
29857	0	0.304819	7.928317	-0.983981	0.003052	0.079285	-0.009827	4.982160	-1.444487	29.330033
29858	0	0.255131	7.787595	-0.877331	0.002556	0.077878	-0.008754	5.002039	-1.439982	29.306974
29859	0	0.213019	7.745231	-0.581792	0.002136	0.077454	-0.005798	5.022246	-1.432212	29.286718
29860	0	0.200014	7.696280	-0.286531	0.002003	0.076963	-0.002847	5.041168	-1.428767	29.268834
29861	0	0.347691	7.672122	-0.037894	0.003479	0.076721	-0.000366	5.051063	-1.425571	29.254327
29862	0	0.481639	7.684327	-0.039980	0.004817	0.076843	-0.000393	5.052032	-1.424725	29.243433
29863	0	0.518621	7.672130	-0.030812	0.005188	0.076721	-0.000305	5.047143	-1.422302	29.236313
29864	0	0.531245	7.726939	-0.372312	0.005305	0.077270	-0.003730	5.027951	-1.433437	29.229436
29865	0	0.464582	7.757558	-0.719865	0.004639	0.077576	-0.007202	5.013604	-1.444944	29.219669
29866	0	0.423140	7.910234	-1.036068	0.004225	0.079102	-0.010369	4.992145	-1.455359	29.215325
29867	0	0.287496	8.038247	-1.062467	0.002869	0.080383	-0.010620	4.989776	-1.464710	29.217163
29868	0	0.197109	8.190644	-0.923203	0.001966	0.081907	-0.009226	4.989674	-1.473062	29.215490
29869	0	0.244527	8.422763	-0.453106	0.002441	0.084229	-0.004517	5.000592	-1.478830	29.215878
29870	0	0.336916	8.691286	-0.047106	0.003365	0.086913	-0.000458	5.009302	-1.485771	29.226875
29871	0	0.464107	8.947757	0.396386	0.004639	0.089478	0.003967	5.004836	-1.489312	29.226349
29872	0	0.617097	9.173582	0.578926	0.006169	0.091736	0.005791	4.997856	-1.492648	29.234964
29873	0	0.665100	9.399369	0.495479	0.006653	0.093994	0.004944	4.975724	-1.491817	29.245582
29874	0	0.623061	9.661667	0.290575	0.006222	0.096618	0.002891	4.948852	-1.503630	29.257759
29875	0	0.531906	9.820510	-0.010441	0.005310	0.098206	-0.000122	4.919184	-1.515039	29.267527
29876	0	0.459910	10.058612	-0.312787	0.004596	0.100586	-0.003139	4.897890	-1.519498	29.278131
29877	0	0.335367	10.278311	-0.202431	0.003357	0.102783	-0.002014	4.899844	-1.516747	29.295623
29878	0	0.334918	10.668883	-0.392004	0.003350	0.106688	-0.003928	4.881838	-1.516145	29.304895
29879	0	0.372322	10.797107	-0.117096	0.003723	0.107971	-0.001160	4.884543	-1.516992	29.315769
29880	0	0.506528	11.120604	0.070797	0.005065	0.111206	0.000709	4.875929	-1.517869	29.318429
29881	0	0.634885	11.267084	0.299049	0.006348	0.112671	0.002991	4.866882	-1.519865	29.324801
29882	0	0.732991	11.480608	0.335094	0.007326	0.114806	0.003356	4.862532	-1.524327	29.328531
29883	0	0.702300	11.608829	0.336851	0.007019	0.116089	0.003357	4.841635	-1.528874	29.333132
29884	0	0.659838	11.742949	0.284284	0.006599	0.117430	0.002831	4.820101	-1.528826	29.341796
29885	0	0.555421	11.840819	0.134395	0.005554	0.118408	0.001343	4.809322	-1.529384	29.344870
29886	0	0.525170	11.926253	-0.048686	0.005248	0.119263	-0.000486	4.800119	-1.533364	29.345224
29887	0	0.476344	11.975087	-0.152556	0.004761	0.119751	-0.001526	4.790139	-1.536454	29.346211
29888	0	0.531697	11.987193	-0.134874	0.005315	0.119872	-0.001343	4.786117	-1.539024	29.347066
29889	0	0.616369	11.975114	0.120946	0.006165	0.119751	0.001221	4.787054	-1.538573	29.345516
29890	0	0.713236	11.962978	0.350118	0.007139	0.119629	0.003517	4.792427	-1.532418	29.346242
29891	0	0.713726	11.901955	0.614976	0.007141	0.119019	0.006165	4.796611	-1.528990	29.345341
29892	0	0.694744	11.798365	0.642783	0.006949	0.117983	0.006440	4.798402	-1.527302	29.342925
29893	0	0.597365	11.669966	0.408815	0.005981	0.116699	0.004089	4.789341	-1.519886	29.340428
29894	0	0.534971	11.456321	0.073295	0.005355	0.114563	0.000730	4.775674	-1.514874	29.331822
29895	0	0.469610	11.279304	-0.378654	0.004700	0.112793	-0.003784	4.767851	-1.511859	29.329160
29896	0	0.493926	10.998386	-0.635931	0.004936	0.109984	-0.006352	4.764832	-1.515930	29.319285
29897	0	0.506222	10.803155	-0.831183	0.005066	0.108032	-0.008301	4.766393	-1.513360	29.304827
29898	0	0.542200	10.564934	-0.711289	0.005424	0.105650	-0.007102	4.768044	-1.511723	29.293875
29899	0	0.518272	10.351503	-0.411095	0.005188	0.103516	-0.004089	4.781823	-1.506646	29.281595
29900	0	0.475195	10.076897	-0.024073	0.004751	0.100769	-0.000225	4.789534	-1.507704	29.268617
29901	0	0.384085	9.747663	0.862964	0.003845	0.097473	0.008667	4.823295	-1.501283	29.253950
29902	0	0.346276	9.815014	0.607894	0.003469	0.098149	0.006089	4.825075	-1.494101	29.245386
29903	0	0.432958	9.246877	0.811393	0.004333	0.092468	0.008118	4.819199	-1.486850	29.221639
29904	0	0.498249	9.173628	0.213672	0.004994	0.091736	0.002128	4.797175	-1.471516	29.203175
29905	0	0.505951	8.831825	-0.004034	0.005066	0.088318	-0.000061	4.759552	-1.463137	29.183182
29906	0	0.705697	8.637053	-0.671876	0.007065	0.086369	-0.006736	4.725733	-1.454258	29.164699
29907	0	0.536172	8.355968	-1.194929	0.005371	0.083557	-0.011963	4.696310	-1.444561	29.142375
29908	0	0.400456	8.221969	-1.193383	0.004009	0.082219	-0.011936	4.682757	-1.440999	29.122590
29909	0	0.304774	8.032241	-1.153567	0.003052	0.080322	-0.011536	4.672841	-1.437385	29.109596
29910	0	0.297481	7.922330	-0.928378	0.002983	0.079224	-0.009278	4.670961	-1.427751	29.091116
29911	0	0.280037	7.830797	-0.513300	0.002808	0.078308	-0.005127	4.670052	-1.418366	29.076356
29912	0	0.230101	7.751470	-0.105472	0.002305	0.077515	-0.001050	4.667312	-1.412945	29.064519
29913	0	0.347229	7.727078	0.079671	0.003479	0.077271	0.000793	4.652589	-1.403297	29.055540
29914	0	0.480380	7.690438	0.154180	0.004808	0.076904	0.001532	4.627375	-1.396872	29.049679
29915	0	0.548938	7.629423	-0.004642	0.005493	0.076294	-0.000061	4.595362	-1.391791	29.044522
29916	0	0.554601	7.666325	-0.403772	0.005546	0.076662	-0.004061	4.551170	-1.393099	29.045082
29917	0	0.464292	7.635764	-0.845758	0.004639	0.076355	-0.008484	4.501971	-1.400075	29.045261
29918	0	0.398133	7.715766	-1.140301	0.003976	0.077155	-0.011422	4.463958	-1.408458	29.047573
29919	0	0.281428	7.812645	-1.213510	0.002808	0.078125	-0.012146	4.438461	-1.418224	29.052176
29920	0	0.215343	7.959227	-1.047115	0.002149	0.079592	-0.010476	4.421823	-1.425011	29.061811
29921	0	0.226169	8.160413	-0.658911	0.002258	0.081604	-0.006592	4.408615	-1.430055	29.071627
29922	0	0.324416	8.367812	-0.115362	0.003241	0.083678	-0.001155	4.397555	-1.435832	29.077863
29923	0	0.433278	8.612032	0.318257	0.004333	0.086121	0.003174	4.376694	-1.436611	29.092274
29924	0	0.554907	8.837607	0.540588	0.005551	0.088377	0.005388	4.344649	-1.435420	29.102974
29925	0	0.695941	9.075735	0.588753	0.006958	0.090759	0.005859	4.300050	-1.439241	29.116520
29926	0	0.690056	9.307304	0.448727	0.006900	0.093075	0.004452	4.247309	-1.442338	29.133959
29927	0	0.568392	9.521443	-0.008214	0.005676	0.095215	-0.000122	4.190030	-1.452959	29.155871
29928	0	0.423435	9.710979	-0.342497	0.004228	0.097109	-0.003460	4.139241	-1.461506	29.181921
29929	0	0.268985	9.881649	-0.302942	0.002686	0.098816	-0.003052	4.103483	-1.467245	29.203089
29930	0	0.245144	10.296859	-0.519555	0.002451	0.102968	-0.005203	4.085224	-1.468352	29.215786
29931	0	0.322907	10.418757	-0.273207	0.003235	0.104187	-0.002747	4.059730	-1.462771	29.225127
29932	0	0.535707	10.717782	-0.008977	0.005359	0.107178	-0.000093	4.047416	-1.462157	29.240094
29933	0	0.628498	10.955771	0.373759	0.006287	0.109558	0.003723	4.022947	-1.461959	29.254101
29934	0	0.762475	11.187512	0.455773	0.007626	0.111876	0.004546	4.001749	-1.462627	29.267300
29935	0	0.732429	11.334153	0.423150	0.007324	0.113342	0.004211	3.971983	-1.464170	29.280501
29936	0	0.641442	11.504820	0.378885	0.006409	0.115049	0.003763	3.936813	-1.471281	29.293430
29937	0	0.488098	11.608841	0.210500	0.004883	0.116089	0.002075	3.897615	-1.470472	29.299119
29938	0	0.420717	11.730961	-0.016760	0.004208	0.117310	-0.000184	3.871728	-1.470974	29.305625
29939	0	0.402295	11.792021	-0.096431	0.004028	0.117920	-0.000977	3.850001	-1.466651	29.312141
29940	0	0.528878	11.846975	-0.167971	0.005299	0.118469	-0.001685	3.834987	-1.458055	29.323551
29941	0	0.683139	11.901880	-0.043105	0.006836	0.119019	-0.000427	3.828827	-1.454508	29.323466
29942	0	0.761700	11.901875	0.169972	0.007620	0.119019	0.001700	3.819706	-1.452726	29.329303
29943	0	0.793121	11.883560	0.500673	0.007935	0.118835	0.005005	3.807887	-1.450049	29.326381
29944	0	0.706412	11.834807	0.677168	0.007073	0.118347	0.006778	3.803689	-1.441630	29.324814
29945	0	0.579528	11.755383	0.781300	0.005798	0.117554	0.007812	3.793038	-1.438950	29.320068
29946	0	0.462548	11.645548	0.610183	0.004632	0.116455	0.006104	3.785446	-1.433157	29.318416
29947	0	0.438610	11.474620	0.360812	0.004395	0.114746	0.003601	3.768209	-1.425153	29.310623
29948	0	0.491641	11.291553	-0.138382	0.004926	0.112915	-0.001390	3.751223	-1.416546	29.299981
29949	0	0.590696	11.096264	-0.396693	0.005920	0.110962	-0.003967	3.740572	-1.403777	29.292874
29950	0	0.655439	10.888806	-0.671707	0.006564	0.108888	-0.006714	3.733693	-1.394878	29.285683
29951	0	0.664902	10.638358	-0.575460	0.006653	0.106384	-0.005737	3.742070	-1.392202	29.276178
29952	0	0.530106	10.442861	-0.487118	0.005302	0.104429	-0.004856	3.748537	-1.392108	29.262768
29953	0	0.397139	10.211143	-0.190454	0.003967	0.102112	-0.001892	3.752620	-1.397739	29.253531
29954	0	0.312028	9.979261	0.149279	0.003120	0.099792	0.001501	3.752408	-1.397956	29.237003
29955	0	0.298401	9.747366	0.334807	0.002991	0.097473	0.003357	3.752990	-1.390408	29.226773
29956	0	0.346410	9.497193	0.314913	0.003466	0.094972	0.003156	3.751025	-1.388317	29.205690
29957	0	0.396130	9.124891	0.712715	0.003967	0.091248	0.007141	3.758405	-1.379708	29.184820
29958	0	0.522421	9.228676	0.210443	0.005235	0.092286	0.002107	3.750717	-1.366714	29.162908
29959	0	0.616109	8.740244	0.256852	0.006165	0.087402	0.002563	3.733241	-1.362014	29.139182
29960	0	0.627061	8.642638	-0.114573	0.006278	0.086426	-0.001150	3.716721	-1.353114	29.121372
29961	0	0.506019	8.447345	-0.389645	0.005066	0.084473	-0.003906	3.692864	-1.347125	29.094098
29962	0	0.480382	8.282732	-0.681151	0.004808	0.082827	-0.006817	3.675095	-1.343306	29.070773
29963	0	0.359884	8.129912	-0.927568	0.003601	0.081299	-0.009277	3.662861	-1.342797	29.054191
29964	0	0.292064	8.026090	-0.775367	0.002925	0.080261	-0.007749	3.660470	-1.339463	29.033065
29965	0	0.262135	7.958955	-0.647458	0.002625	0.079590	-0.006470	3.657942	-1.336820	29.019670
29966	0	0.261492	7.867309	-0.477732	0.002618	0.078673	-0.004771	3.657354	-1.334104	29.009112
29967	0	0.359556	7.855223	-0.287608	0.003601	0.078552	-0.002869	3.658609	-1.327449	28.992175
29968	0	0.431702	7.806429	-0.050519	0.004323	0.078064	-0.000504	3.651472	-1.319681	28.986078
29969	0	0.488042	7.818619	-0.024335	0.004883	0.078186	-0.000244	3.640803	-1.317244	28.982750
29970	0	0.555192	7.867419	-0.127365	0.005548	0.078674	-0.001281	3.620756	-1.323367	28.973925
29971	0	0.518824	7.916318	-0.371035	0.005188	0.079163	-0.003723	3.592602	-1.325190	28.962057
29972	0	0.433742	7.977452	-0.508822	0.004333	0.079774	-0.005101	3.564658	-1.332011	28.960763
29973	0	0.323588	8.111621	-0.744051	0.003235	0.081116	-0.007446	3.547321	-1.334858	28.957822
29974	0	0.269210	8.245974	-0.767429	0.002687	0.082459	-0.007679	3.531753	-1.342538	28.956628
29975	0	0.256814	8.386191	-0.665596	0.002563	0.083862	-0.006653	3.527035	-1.349844	28.959154
29976	0	0.324471	8.557012	-0.275837	0.003243	0.085570	-0.002753	3.524977	-1.352692	28.957521
29977	0	0.402935	8.837882	-0.061599	0.004028	0.088379	-0.000610	3.523399	-1.355177	28.961039
29978	0	0.530998	9.033202	0.322443	0.005311	0.090332	0.003222	3.512132	-1.355473	28.971219
29979	0	0.646771	9.289527	0.415892	0.006470	0.092896	0.004150	3.492824	-1.354550	28.979236
29980	0	0.659064	9.454145	0.424641	0.006587	0.094543	0.004229	3.462405	-1.360536	28.987509
29981	0	0.543430	9.619054	0.325681	0.005432	0.096191	0.003235	3.427401	-1.364989	29.002295
29982	0	0.452561	9.850843	0.340572	0.004520	0.098509	0.003401	3.412626	-1.372965	29.020670
29983	0	0.378923	10.168439	-0.004564	0.003784	0.101685	-0.000061	3.386141	-1.379938	29.029479
29984	0	0.348855	10.259915	-0.039550	0.003489	0.102599	-0.000397	3.375656	-1.381142	29.033165
29985	0	0.445564	10.607916	-0.139954	0.004456	0.106079	-0.001404	3.361976	-1.382387	29.041738
29986	0	0.512034	10.662776	-0.072031	0.005126	0.106627	-0.000724	3.349178	-1.377519	29.051779
29987	0	0.622406	10.949700	-0.293564	0.006226	0.109497	-0.002930	3.346490	-1.377046	29.059976
29988	0	0.640443	11.022858	-0.110969	0.006405	0.110229	-0.001111	3.336080	-1.377789	29.061660
29989	0	0.628576	11.248789	0.060142	0.006287	0.112488	0.000610	3.336218	-1.378170	29.066690
29990	0	0.537454	11.346424	0.247813	0.005369	0.113464	0.002484	3.333418	-1.384557	29.063172
29991	0	0.494270	11.499063	0.352883	0.004944	0.114990	0.003540	3.335525	-1.384412	29.061239
29992	0	0.445699	11.566194	0.478732	0.004453	0.115662	0.004799	3.337861	-1.389905	29.065503
29993	0	0.518731	11.627237	0.469060	0.005188	0.116272	0.004700	3.337644	-1.390187	29.063451
29994	0	0.609695	11.627238	0.290417	0.006102	0.116272	0.002911	3.334697	-1.386499	29.059246
29995	0	0.646502	11.596716	0.164112	0.006470	0.115967	0.001648	3.332068	-1.382795	29.052594
29996	0	0.707486	11.608862	0.058140	0.007070	0.116089	0.000596	3.337048	-1.389043	29.044241
29997	0	0.671699	11.584464	0.040249	0.006714	0.115845	0.000427	3.352184	-1.393316	29.040040
29998	0	0.586130	11.456358	0.181781	0.005865	0.114563	0.001842	3.367556	-1.390591	29.036387
29999	0	0.494192	11.425841	0.278668	0.004944	0.114258	0.002808	3.379259	-1.389582	29.028613
30000	0	0.474808	11.297828	0.365416	0.004757	0.112977	0.003681	3.397341	-1.381478	29.021260
30001	0	0.524415	11.132892	0.346104	0.005249	0.111328	0.003479	3.406357	-1.376810	29.003063
30002	0	0.633158	10.974160	0.067639	0.006336	0.109741	0.000696	3.417450	-1.373035	28.992456
30003	0	0.659061	10.760480	-0.245264	0.006592	0.107605	-0.002441	3.419769	-1.373267	28.979308
30004	0	0.664298	10.607769	-0.419449	0.006649	0.106078	-0.004173	3.433042	-1.368596	28.964239
30005	0	0.579511	10.363675	-0.514966	0.005798	0.103638	-0.005127	3.448711	-1.367103	28.946849
30006	0	0.463245	10.204760	-0.452866	0.004632	0.102049	-0.004500	3.471302	-1.369486	28.932890
30007	0	0.354040	9.960876	-0.234502	0.003540	0.099609	-0.002319	3.491910	-1.371459	28.915641
30008	0	0.304942	9.789918	-0.135844	0.003053	0.097899	-0.001332	3.513690	-1.368949	28.900237
30009	0	0.341562	9.552047	0.131676	0.003418	0.095520	0.001343	3.535954	-1.366983	28.886895
30010	0	0.377714	9.284165	0.704722	0.003780	0.092838	0.007090	3.579162	-1.362184	28.863813
30011	0	0.482043	9.338433	0.273050	0.004822	0.093384	0.002747	3.589557	-1.361048	28.846167
30012	0	0.591376	8.954076	0.422022	0.005918	0.089540	0.004241	3.606264	-1.355856	28.820544
30013	0	0.646779	8.892843	0.072405	0.006470	0.088928	0.000732	3.607338	-1.354369	28.803866
30014	0	0.572992	8.648599	-0.203239	0.005733	0.086486	-0.002030	3.600417	-1.352433	28.788855
30015	0	0.524405	8.544894	-0.720912	0.005249	0.085449	-0.007202	3.600368	-1.348348	28.773413
30016	0	0.382966	8.373807	-0.941670	0.003834	0.083738	-0.009413	3.596782	-1.345604	28.758892
30017	0	0.311231	8.306711	-0.947581	0.003113	0.083069	-0.009460	3.609272	-1.348071	28.742288
30018	0	0.273790	8.202610	-0.816425	0.002746	0.082027	-0.008148	3.623145	-1.339605	28.731961
30019	0	0.304349	8.178553	-0.643277	0.003052	0.081787	-0.006409	3.648387	-1.330314	28.719145
30020	0	0.346046	8.141803	-0.373393	0.003463	0.081419	-0.003711	3.672507	-1.328869	28.705754
30021	0	0.433127	8.184814	-0.062627	0.004333	0.081848	-0.000610	3.686227	-1.327097	28.697767
30022	0	0.542491	8.154319	0.038362	0.005427	0.081543	0.000395	3.693243	-1.324872	28.687953
30023	0	0.573325	8.190947	0.005603	0.005737	0.081909	0.000061	3.691605	-1.320543	28.681597
30024	0	0.554709	8.221429	-0.171764	0.005546	0.082214	-0.001719	3.680596	-1.324088	28.680880
30025	0	0.476124	8.282494	-0.390072	0.004761	0.082825	-0.003906	3.664522	-1.326382	28.678127
30026	0	0.361026	8.349568	-0.743599	0.003601	0.083496	-0.007436	3.656530	-1.340196	28.682009
30027	0	0.281334	8.453308	-0.873214	0.002808	0.084534	-0.008728	3.653951	-1.349169	28.686024
30028	0	0.276305	8.636189	-0.837853	0.002758	0.086363	-0.008370	3.656715	-1.357213	28.689014
30029	0	0.311543	8.770649	-0.611692	0.003113	0.087708	-0.006104	3.666309	-1.362157	28.690272
30030	0	0.397749	8.959705	-0.284819	0.003972	0.089598	-0.002835	3.674946	-1.370542	28.693133
30031	0	0.506902	9.179684	0.139488	0.005066	0.091797	0.001404	3.678244	-1.376013	28.698546
30032	0	0.599008	9.368904	0.412528	0.005987	0.093689	0.004131	3.677798	-1.381430	28.705230
30033	0	0.610788	9.539757	0.494575	0.006104	0.095398	0.004944	3.667671	-1.388758	28.714863
30034	0	0.599644	9.734926	0.404240	0.005990	0.097350	0.004031	3.646689	-1.398738	28.731440
30035	0	0.507263	9.857135	0.080359	0.005066	0.098572	0.000793	3.626894	-1.408245	28.742059
30036	0	0.428965	10.082908	-0.211074	0.004286	0.100829	-0.002116	3.612624	-1.414086	28.748140
30037	0	0.433449	10.180682	-0.365603	0.004333	0.101807	-0.003662	3.597773	-1.416563	28.756936
30038	0	0.439401	10.394253	-0.305328	0.004395	0.103943	-0.003039	3.605134	-1.416385	28.764979
30039	0	0.433326	10.577390	-0.262586	0.004333	0.105774	-0.002625	3.598644	-1.417541	28.776229
30040	0	0.494658	10.723760	-0.038277	0.004943	0.107238	-0.000369	3.605343	-1.423005	28.782335
30041	0	0.561560	10.894790	0.225010	0.005615	0.108948	0.002258	3.606014	-1.424963	28.788618
30042	0	0.647057	10.974125	0.333694	0.006470	0.109741	0.003340	3.600949	-1.427327	28.792438
30043	0	0.659273	11.108422	0.322495	0.006592	0.111084	0.003235	3.603054	-1.429669	28.793011
30044	0	0.561535	11.169450	0.272163	0.005616	0.111694	0.002727	3.599992	-1.430299	28.796810
30045	0	0.525074	11.236566	0.072972	0.005249	0.112366	0.000732	3.594618	-1.433552	28.800040
30046	0	0.524931	11.236487	-0.074104	0.005252	0.112365	-0.000738	3.589458	-1.432430	28.805463
30047	0	0.506804	11.273175	-0.189732	0.005066	0.112732	-0.001892	3.586681	-1.436094	28.807756
30048	0	0.506625	11.266996	-0.172959	0.005070	0.112670	-0.001720	3.587941	-1.434069	28.815226
30049	0	0.591654	11.267100	-0.062975	0.005920	0.112671	-0.000610	3.599593	-1.431640	28.818073
30050	0	0.609582	11.224375	0.085757	0.006095	0.112244	0.000876	3.610709	-1.433970	28.818411
30051	0	0.622473	11.157275	0.291309	0.006226	0.111572	0.002930	3.619624	-1.434646	28.821889
30052	0	0.615956	11.078045	0.404189	0.006163	0.110780	0.004056	3.625899	-1.432548	28.818207
30053	0	0.573423	10.961949	0.377875	0.005737	0.109619	0.003784	3.623258	-1.430455	28.814100
30054	0	0.578521	10.833783	0.114062	0.005792	0.108337	0.001148	3.622878	-1.424752	28.801443
30055	0	0.530499	10.681174	-0.165016	0.005310	0.106812	-0.001648	3.616934	-1.420845	28.792033
30056	0	0.571435	10.559135	-0.488971	0.005726	0.105591	-0.004888	3.610947	-1.410285	28.783263
30057	0	0.548596	10.308810	-0.617559	0.005493	0.103088	-0.006165	3.614955	-1.404587	28.769114
30058	0	0.523126	10.149996	-0.644139	0.005234	0.101501	-0.006431	3.618984	-1.404053	28.757592
30059	0	0.493362	9.997544	-0.440938	0.004944	0.099976	-0.004395	3.628021	-1.394155	28.751546
30060	0	0.461978	9.777949	0.110680	0.004619	0.097779	0.001130	3.647328	-1.396775	28.742114
30061	0	0.378073	9.832864	0.271541	0.003784	0.098328	0.002747	3.675713	-1.393792	28.731872
30062	0	0.359582	9.491376	0.591514	0.003594	0.094913	0.005920	3.674050	-1.396551	28.727512
30063	0	0.427221	9.411638	0.457433	0.004272	0.094116	0.004578	3.669920	-1.397020	28.718333
30064	0	0.481789	9.216304	0.268462	0.004821	0.092163	0.002678	3.653334	-1.394463	28.709493
30065	0	0.597768	9.069865	-0.231321	0.005981	0.090698	-0.002319	3.637118	-1.391394	28.696425
30066	0	0.572435	8.868602	-0.681455	0.005728	0.088685	-0.006824	3.615865	-1.389613	28.680125
30067	0	0.506180	8.789115	-0.829776	0.005066	0.087891	-0.008301	3.603803	-1.387036	28.665240
30068	0	0.419706	8.667066	-0.903219	0.004203	0.086671	-0.009027	3.602180	-1.382203	28.653106
30069	0	0.353693	8.569253	-0.837164	0.003540	0.085693	-0.008362	3.607680	-1.380578	28.643328
30070	0	0.347051	8.532468	-0.546204	0.003472	0.085325	-0.005452	3.613391	-1.380183	28.635204
30071	0	0.329240	8.508287	-0.263326	0.003296	0.085083	-0.002625	3.617681	-1.377235	28.624482
30072	0	0.389529	8.465596	-0.002265	0.003900	0.084656	-0.000018	3.616265	-1.372959	28.620413
30073	0	0.475662	8.471699	0.116224	0.004761	0.084717	0.001160	3.605141	-1.368739	28.611599
30074	0	0.554401	8.435068	0.013675	0.005546	0.084351	0.000127	3.584035	-1.368080	28.608139
30075	0	0.598273	8.483917	-0.181295	0.005981	0.084839	-0.001831	3.552075	-1.371444	28.608304
30076	0	0.562091	8.508599	-0.586592	0.005617	0.085085	-0.005885	3.518630	-1.378547	28.600153
30077	0	0.403364	8.520646	-0.810055	0.004028	0.085205	-0.008118	3.488291	-1.387572	28.597772
30078	0	0.300220	8.612445	-0.862248	0.003001	0.086123	-0.008633	3.467568	-1.390512	28.599465
30079	0	0.275102	8.703635	-0.768640	0.002747	0.087036	-0.007690	3.455175	-1.397850	28.600907
30080	0	0.306081	8.886707	-0.444988	0.003060	0.088867	-0.004448	3.450648	-1.399946	28.605931
30081	0	0.360279	8.972165	-0.054312	0.003601	0.089722	-0.000549	3.435745	-1.403733	28.607906
30082	0	0.488769	9.130736	0.233860	0.004886	0.091308	0.002332	3.420143	-1.407998	28.613685
30083	0	0.586245	9.289485	0.373467	0.005859	0.092896	0.003723	3.398927	-1.413587	28.618193
30084	0	0.580742	9.441846	0.370586	0.005804	0.094419	0.003685	3.366577	-1.419517	28.624725
30085	0	0.561813	9.588561	0.173434	0.005615	0.095886	0.001709	3.329179	-1.424658	28.627677
30086	0	0.525795	9.735143	-0.175148	0.005255	0.097351	-0.001781	3.287868	-1.430063	28.626633
30087	0	0.475925	9.881674	-0.315043	0.004761	0.098816	-0.003174	3.253681	-1.429933	28.630108
30088	0	0.390229	9.997831	-0.463552	0.003902	0.099977	-0.004653	3.226651	-1.431164	28.639367
30089	0	0.439165	10.125773	-0.267478	0.004395	0.101257	-0.002686	3.207512	-1.429359	28.652698
30090	0	0.493579	10.382084	-0.242044	0.004937	0.103821	-0.002419	3.201701	-1.429343	28.662812
30091	0	0.549421	10.436999	0.213980	0.005493	0.104370	0.002136	3.190907	-1.432352	28.673982
30092	0	0.609987	10.638324	0.337453	0.006104	0.106383	0.003364	3.172166	-1.429064	28.678908
30093	0	0.628194	10.711611	0.490185	0.006287	0.107117	0.004883	3.144817	-1.425919	28.687288
30094	0	0.627445	10.821280	0.426926	0.006277	0.108213	0.004250	3.116882	-1.424831	28.693112
30095	0	0.555092	10.858149	0.130063	0.005554	0.108582	0.001282	3.089801	-1.422952	28.691843
30096	0	0.493578	10.937527	-0.109826	0.004936	0.109375	-0.001122	3.057328	-1.424133	28.692136
30097	0	0.438993	10.980276	-0.199614	0.004395	0.109802	-0.002014	3.031469	-1.420950	28.695433
30098	0	0.481574	10.974234	-0.367802	0.004812	0.109742	-0.003688	3.014183	-1.426362	28.693562
30099	0	0.494254	10.992452	-0.280184	0.004944	0.109924	-0.002808	3.001191	-1.426660	28.694799
30100	0	0.541951	10.986376	-0.053919	0.005429	0.109863	-0.000538	2.995599	-1.418108	28.694186
30101	0	0.585186	10.968076	0.188159	0.005859	0.109680	0.001892	2.999591	-1.411884	28.696923
30102	0	0.632840	10.974243	0.473804	0.006332	0.109742	0.004739	2.993305	-1.409140	28.694894
30103	0	0.579244	10.888683	0.586320	0.005798	0.108887	0.005859	2.982116	-1.404201	28.690764
30104	0	0.572116	10.827595	0.465964	0.005725	0.108276	0.004645	2.959746	-1.401433	28.682481
30105	0	0.506066	10.693369	0.183992	0.005066	0.106934	0.001831	2.943078	-1.397389	28.683365
30106	0	0.498636	10.577438	-0.100808	0.004993	0.105774	-0.001020	2.922506	-1.391433	28.672190
30107	0	0.500242	10.449234	-0.353911	0.005005	0.104492	-0.003540	2.914319	-1.390825	28.660401
30108	0	0.498777	10.296702	-0.463411	0.004999	0.102966	-0.004638	2.903251	-1.380207	28.651966
30109	0	0.554788	10.168475	-0.506921	0.005554	0.101685	-0.005066	2.899793	-1.375675	28.632712
30110	0	0.566009	10.040294	-0.275700	0.005664	0.100403	-0.002753	2.897050	-1.373278	28.625045
30111	0	0.561158	9.912121	-0.153171	0.005615	0.099121	-0.001526	2.896674	-1.370955	28.609049
30112	0	0.517654	9.771749	-0.001525	0.005180	0.097717	-0.000011	2.894176	-1.368127	28.599275
30113	0	0.426890	9.613057	0.078847	0.004272	0.096130	0.000793	2.893247	-1.365384	28.586327
30114	0	0.364581	9.429973	0.365063	0.003655	0.094299	0.003652	2.887637	-1.354765	28.574746
30115	0	0.366097	9.375022	0.261839	0.003662	0.093750	0.002625	2.888261	-1.354651	28.562893
30116	0	0.322699	9.204087	0.250209	0.003232	0.092041	0.002490	2.866436	-1.349692	28.552765
30117	0	0.438483	9.063769	-0.011572	0.004395	0.090637	-0.000122	2.851421	-1.339045	28.539744
30118	0	0.504219	8.972310	-0.229789	0.005046	0.089723	-0.002308	2.831597	-1.336276	28.528408
30119	0	0.561256	8.874568	-0.456996	0.005615	0.088745	-0.004578	2.814564	-1.335284	28.512927
30120	0	0.530042	8.758711	-0.681488	0.005303	0.087586	-0.006822	2.798782	-1.334208	28.499034
30121	0	0.469237	8.703691	-0.609807	0.004700	0.087036	-0.006104	2.784890	-1.327141	28.486505
30122	0	0.401122	8.661010	-0.560208	0.004013	0.086610	-0.005605	2.774848	-1.326989	28.475903
30123	0	0.353684	8.636482	-0.421261	0.003540	0.086365	-0.004211	2.770018	-1.324752	28.470028
30124	0	0.340624	8.605978	-0.256590	0.003411	0.086060	-0.002566	2.763083	-1.319777	28.469627
30125	0	0.353606	8.636492	-0.085327	0.003540	0.086365	-0.000854	2.755123	-1.316227	28.465714
30126	0	0.456341	8.642615	-0.072221	0.004569	0.086426	-0.000731	2.737730	-1.310467	28.459678
30127	0	0.567327	8.654821	-0.163947	0.005676	0.086548	-0.001648	2.720177	-1.308240	28.457863
30128	0	0.566771	8.667044	-0.259514	0.005670	0.086670	-0.002608	2.696400	-1.307662	28.451313
30129	0	0.543524	8.758578	-0.401693	0.005432	0.087585	-0.004028	2.675202	-1.313775	28.444171
30130	0	0.464677	8.831931	-0.490999	0.004644	0.088319	-0.004921	2.654896	-1.318577	28.446152
30131	0	0.335581	8.898973	-0.499726	0.003357	0.088989	-0.005005	2.639061	-1.318573	28.451901
30132	0	0.286867	9.069832	-0.327584	0.002866	0.090698	-0.003281	2.627088	-1.324117	28.447513
30133	0	0.311311	9.167485	-0.109418	0.003113	0.091675	-0.001099	2.615623	-1.326262	28.444101
30134	0	0.384727	9.326061	0.153883	0.003845	0.093261	0.001534	2.604327	-1.330582	28.450334
30135	0	0.494202	9.460439	0.238835	0.004944	0.094604	0.002380	2.588724	-1.330089	28.452325
30136	0	0.591973	9.618980	0.289919	0.005917	0.096190	0.002884	2.564602	-1.335610	28.457133
30137	0	0.573952	9.698429	0.312649	0.005737	0.096985	0.003113	2.542422	-1.339947	28.458914
30138	0	0.543550	9.893696	0.180296	0.005436	0.098937	0.001798	2.530262	-1.341130	28.459427
30139	0	0.469739	9.991443	0.142031	0.004700	0.099915	0.001404	2.505341	-1.340226	28.463386
30140	0	0.457197	10.168466	-0.050656	0.004573	0.101685	-0.000516	2.488751	-1.340971	28.460213
30141	0	0.469815	10.278331	-0.035667	0.004700	0.102783	-0.000366	2.472154	-1.340932	28.465418
30142	0	0.524430	10.388195	-0.150200	0.005245	0.103882	-0.001507	2.460896	-1.341666	28.467871
30143	0	0.555195	10.449221	-0.244547	0.005554	0.104492	-0.002441	2.459531	-1.340765	28.477040
30144	0	0.634193	10.607905	-0.080919	0.006342	0.106079	-0.000802	2.461353	-1.342523	28.478810
30145	0	0.598144	10.693363	0.066530	0.005981	0.106934	0.000671	2.462016	-1.344281	28.482973
30146	0	0.592223	10.797107	0.083813	0.005919	0.107971	0.000842	2.460370	-1.349006	28.486375
30147	0	0.525074	10.845948	0.268171	0.005249	0.108459	0.002686	2.458519	-1.352532	28.487204
30148	0	0.470211	10.913004	0.310016	0.004703	0.109130	0.003104	2.456854	-1.353754	28.488321
30149	0	0.445310	10.931408	0.299015	0.004456	0.109314	0.002991	2.451521	-1.352895	28.488816
30150	0	0.487457	10.955830	0.139668	0.004877	0.109558	0.001403	2.452017	-1.351931	28.484670
30151	0	0.543007	10.949723	0.103117	0.005432	0.109497	0.001038	2.452776	-1.351507	28.484629
30152	0	0.591555	10.913090	0.040380	0.005916	0.109131	0.000414	2.457388	-1.353167	28.484956
30153	0	0.579380	10.864286	0.035465	0.005798	0.108643	0.000366	2.463574	-1.350153	28.480727
30154	0	0.541944	10.821567	0.142723	0.005423	0.108215	0.001441	2.472125	-1.348461	28.472614
30155	0	0.506078	10.772744	0.182226	0.005066	0.107727	0.001831	2.475475	-1.344578	28.463562
30156	0	0.499412	10.687297	0.222120	0.004994	0.106873	0.002240	2.489805	-1.345840	28.454765
30157	0	0.475849	10.577427	0.169399	0.004761	0.105774	0.001709	2.500048	-1.345015	28.446569
30158	0	0.523732	10.479768	0.013941	0.005243	0.104797	0.000153	2.508408	-1.340264	28.436002
30159	0	0.536535	10.321051	-0.208722	0.005371	0.103210	-0.002075	2.515720	-1.335953	28.425428
30160	0	0.602577	10.174458	-0.393962	0.006030	0.101745	-0.003931	2.519363	-1.333288	28.417945
30161	0	0.603664	10.052451	-0.392539	0.006042	0.100525	-0.003906	2.535142	-1.329017	28.406137
30162	0	0.553791	9.887580	-0.255901	0.005543	0.098876	-0.002541	2.550551	-1.325629	28.393664
30163	0	0.512648	9.790003	-0.185151	0.005127	0.097900	-0.001831	2.568725	-1.327059	28.387644
30164	0	0.457115	9.655692	-0.006030	0.004577	0.096557	-0.000041	2.585847	-1.322360	28.374198
30165	0	0.402659	9.497097	0.132913	0.004028	0.094971	0.001343	2.596617	-1.322018	28.368239
30166	0	0.383641	9.320324	0.482832	0.003841	0.093202	0.004855	2.623857	-1.317188	28.360553
30167	0	0.390438	9.381146	0.285718	0.003906	0.093811	0.002869	2.632102	-1.316382	28.350477
30168	0	0.395989	9.075969	0.210227	0.003963	0.090759	0.002113	2.640270	-1.313394	28.337630
30169	0	0.512269	9.057636	-0.092070	0.005127	0.090576	-0.000916	2.640816	-1.309953	28.324031
30170	0	0.517482	8.917242	-0.288400	0.005178	0.089172	-0.002879	2.641250	-1.307303	28.318652
30171	0	0.567161	8.813436	-0.641833	0.005676	0.088135	-0.006409	2.647894	-1.303919	28.306527
30172	0	0.462545	8.733893	-0.698539	0.004629	0.087339	-0.006977	2.653159	-1.301725	28.297953
30173	0	0.396602	8.715726	-0.636133	0.003967	0.087158	-0.006348	2.665652	-1.302692	28.289644
30174	0	0.347511	8.636204	-0.486430	0.003476	0.086363	-0.004849	2.680019	-1.303553	28.284242
30175	0	0.329649	8.654726	-0.294660	0.003296	0.086548	-0.002930	2.697095	-1.306250	28.285095
30176	0	0.359994	8.648570	-0.109172	0.003602	0.086486	-0.001072	2.718014	-1.305362	28.282912
30177	0	0.433186	8.660911	0.065310	0.004333	0.086609	0.000671	2.736874	-1.305009	28.281238
30178	0	0.560746	8.721952	0.044525	0.005611	0.087219	0.000451	2.739089	-1.301598	28.273955
30179	0	0.561723	8.715801	-0.116463	0.005615	0.087158	-0.001160	2.740348	-1.306090	28.274416
30180	0	0.574152	8.764558	-0.299909	0.005741	0.087646	-0.003001	2.732492	-1.308298	28.281428
30181	0	0.476527	8.801257	-0.573543	0.004761	0.088013	-0.005737	2.724856	-1.316289	28.278582
30182	0	0.409867	8.886599	-0.701884	0.004098	0.088866	-0.007016	2.723211	-1.319356	28.277138
30183	0	0.335987	9.020895	-0.599510	0.003357	0.090210	-0.005981	2.735565	-1.324731	28.282803
30184	0	0.312248	9.155032	-0.284728	0.003118	0.091551	-0.002836	2.744445	-1.332706	28.285789
30185	0	0.379308	9.277302	-0.080030	0.003784	0.092773	-0.000793	2.747961	-1.345486	28.294855
30186	0	0.453771	9.411523	0.199216	0.004534	0.094115	0.002000	2.752379	-1.352138	28.296515
30187	0	0.567882	9.564212	0.310733	0.005676	0.095642	0.003113	2.753940	-1.357038	28.299044
30188	0	0.587024	9.698364	0.291502	0.005864	0.096984	0.002918	2.752792	-1.366216	28.306112
30189	0	0.580239	9.814422	0.171296	0.005798	0.098145	0.001709	2.743192	-1.372892	28.312916
30190	0	0.489073	9.918116	0.001254	0.004890	0.099181	0.000008	2.732469	-1.375059	28.313886
30191	0	0.427360	10.040284	-0.127719	0.004272	0.100403	-0.001282	2.722256	-1.378223	28.313963
30192	0	0.403135	10.211158	-0.159096	0.004030	0.102112	-0.001578	2.731411	-1.381273	28.321454
30193	0	0.421343	10.333229	-0.183925	0.004211	0.103333	-0.001831	2.735515	-1.385270	28.329958
30194	0	0.495006	10.491821	-0.095013	0.004948	0.104918	-0.000933	2.749587	-1.389715	28.334099
30195	0	0.537308	10.552977	0.065755	0.005371	0.105530	0.000671	2.759686	-1.393742	28.343671
30196	0	0.659240	10.668988	0.160402	0.006596	0.106689	0.001619	2.771096	-1.392078	28.345835
30197	0	0.719811	10.760525	0.152599	0.007202	0.107605	0.001526	2.765857	-1.389546	28.345519
30198	0	0.652498	10.815423	0.188635	0.006522	0.108154	0.001892	2.766886	-1.394372	28.348240
30199	0	0.555667	10.900877	0.133413	0.005554	0.109009	0.001343	2.770938	-1.398892	28.352962
30200	0	0.470322	10.931304	-0.021217	0.004704	0.109313	-0.000201	2.777362	-1.399438	28.352459
30201	0	0.415206	10.943597	-0.001154	0.004150	0.109436	0.000000	2.784386	-1.403054	28.361496
30202	0	0.415028	10.949611	-0.101336	0.004153	0.109496	-0.001000	2.792938	-1.401809	28.361211
30203	0	0.549692	10.955786	-0.032417	0.005493	0.109558	-0.000305	2.807737	-1.407581	28.361956
30204	0	0.604991	10.931413	0.147230	0.006049	0.109314	0.001488	2.818839	-1.410208	28.363072
30205	0	0.677428	10.900947	0.296737	0.006775	0.109009	0.002991	2.838139	-1.411179	28.360009
30206	0	0.628160	10.852216	0.366096	0.006285	0.108521	0.003676	2.849235	-1.409560	28.355957
30207	0	0.530689	10.766648	0.230509	0.005310	0.107666	0.002319	2.859195	-1.407929	28.353628
30208	0	0.475208	10.662856	0.057110	0.004754	0.106628	0.000582	2.865449	-1.407592	28.347380
30209	0	0.439233	10.540760	-0.160030	0.004395	0.105408	-0.001587	2.874861	-1.407213	28.338349
30210	0	0.474905	10.449116	-0.327270	0.004755	0.104491	-0.003262	2.881928	-1.402884	28.329554
30211	0	0.512335	10.302714	-0.525654	0.005127	0.103027	-0.005249	2.885184	-1.401199	28.323705
30212	0	0.590950	10.143876	-0.540341	0.005913	0.101439	-0.005386	2.899324	-1.399864	28.317484
30213	0	0.603831	10.021922	-0.459415	0.006042	0.100220	-0.004578	2.913133	-1.397334	28.314246
30214	0	0.579041	9.808364	0.049281	0.005791	0.098083	0.000517	2.936042	-1.398723	28.300067
30215	0	0.494146	9.906082	0.216797	0.004944	0.099060	0.002197	2.964869	-1.397517	28.289450
30216	0	0.426469	9.601197	0.511823	0.004268	0.096011	0.005131	2.974785	-1.394956	28.278255
30217	0	0.445071	9.582580	0.371332	0.004456	0.095825	0.003723	2.981432	-1.390695	28.271508
30218	0	0.462250	9.338505	0.303080	0.004628	0.093385	0.003032	2.977370	-1.385071	28.258898
30219	0	0.524517	9.240741	-0.213775	0.005249	0.092407	-0.002136	2.973919	-1.382504	28.241219
30220	0	0.505237	9.051520	-0.623171	0.005056	0.090515	-0.006229	2.971630	-1.380266	28.229192
30221	0	0.475325	8.953873	-0.805928	0.004761	0.089539	-0.008057	2.969955	-1.373782	28.217328
30222	0	0.431841	8.868312	-0.831671	0.004318	0.088684	-0.008307	2.978265	-1.376840	28.208980
30223	0	0.384364	8.795040	-0.758375	0.003845	0.087952	-0.007568	2.993581	-1.377410	28.200817
30224	0	0.329049	8.752166	-0.499195	0.003293	0.087523	-0.004975	3.010754	-1.376618	28.189909
30225	0	0.329615	8.685288	-0.086806	0.003296	0.086853	-0.000854	3.024040	-1.378879	28.180526
30226	0	0.427056	8.673114	0.112489	0.004272	0.086731	0.001132	3.028713	-1.378088	28.172161
30227	0	0.481602	8.667025	0.189160	0.004822	0.086670	0.001892	3.024516	-1.372011	28.162992
30228	0	0.553987	8.636476	0.122673	0.005542	0.086365	0.001219	3.009188	-1.371254	28.158825
30229	0	0.543166	8.618195	-0.212474	0.005432	0.086182	-0.002136	2.989080	-1.372668	28.152450
30230	0	0.537118	8.600027	-0.551717	0.005369	0.085999	-0.005531	2.965496	-1.377578	28.149325
30231	0	0.439731	8.618273	-0.810462	0.004395	0.086182	-0.008118	2.943599	-1.383419	28.146749
30232	0	0.372933	8.685574	-0.906019	0.003728	0.086855	-0.009068	2.928231	-1.387388	28.146512
30233	0	0.329572	8.752420	-0.799801	0.003296	0.087524	-0.007996	2.927071	-1.389275	28.146160
30234	0	0.305318	8.874382	-0.477140	0.003051	0.088744	-0.004766	2.929147	-1.394144	28.148535
30235	0	0.415209	9.008780	-0.073362	0.004150	0.090088	-0.000732	2.926391	-1.398212	28.146516
30236	0	0.494949	9.112433	0.189201	0.004947	0.091125	0.001889	2.918591	-1.403579	28.149545
30237	0	0.610206	9.234596	0.263588	0.006104	0.092346	0.002625	2.900198	-1.403718	28.154197
30238	0	0.622168	9.380954	0.303062	0.006222	0.093810	0.003014	2.875058	-1.405504	28.156573
30239	0	0.549646	9.503129	0.148176	0.005493	0.095032	0.001465	2.850228	-1.411339	28.155100
30240	0	0.452566	9.643563	-0.104219	0.004522	0.096436	-0.001064	2.819591	-1.417179	28.160547
30241	0	0.396376	9.771823	-0.351782	0.003967	0.097717	-0.003540	2.789184	-1.414726	28.167757
30242	0	0.359827	9.900170	-0.500239	0.003593	0.099001	-0.005021	2.763251	-1.422162	28.170888
30243	0	0.341916	10.015906	-0.469089	0.003418	0.100159	-0.004700	2.748919	-1.425327	28.175175
30244	0	0.476489	10.162348	-0.388771	0.004763	0.101624	-0.003889	2.743177	-1.429682	28.180475
30245	0	0.542978	10.272229	0.024404	0.005432	0.102722	0.000244	2.739087	-1.428925	28.183127
30246	0	0.603876	10.473626	0.305004	0.006037	0.104736	0.003052	2.736712	-1.432980	28.186227
30247	0	0.634796	10.540770	0.531008	0.006348	0.105408	0.005310	2.732417	-1.435305	28.191744
30248	0	0.653156	10.699295	0.562809	0.006531	0.106994	0.005615	2.714238	-1.437953	28.192941
30249	0	0.579377	10.760451	0.447288	0.005798	0.107605	0.004456	2.691393	-1.435018	28.199056
30250	0	0.572436	10.815422	0.133733	0.005728	0.108154	0.001316	2.664432	-1.433288	28.203345
30251	0	0.463493	10.858226	-0.241658	0.004639	0.108582	-0.002441	2.633830	-1.431230	28.205039
30252	0	0.480711	10.858415	-0.421297	0.004814	0.108583	-0.004223	2.619003	-1.425991	28.201261
30253	0	0.506568	10.931417	-0.536715	0.005066	0.109314	-0.005371	2.610544	-1.427852	28.201416
30254	0	0.518186	10.961948	-0.426241	0.005187	0.109619	-0.004265	2.603743	-1.424470	28.202156
30255	0	0.560767	10.980264	-0.060979	0.005615	0.109802	-0.000610	2.598864	-1.418473	28.201048
30256	0	0.590140	10.986357	0.274402	0.005905	0.109863	0.002748	2.598194	-1.416312	28.200282
30257	0	0.622108	10.968071	0.542658	0.006226	0.109680	0.005432	2.599617	-1.413390	28.203464
30258	0	0.590440	10.925385	0.683063	0.005911	0.109254	0.006824	2.588640	-1.407846	28.197795
30259	0	0.549493	10.809251	0.532355	0.005493	0.108093	0.005310	2.569836	-1.411470	28.200402
30260	0	0.536451	10.711602	0.156501	0.005374	0.107116	0.001552	2.550997	-1.403202	28.199361
30261	0	0.500231	10.626256	-0.230869	0.005005	0.106262	-0.002319	2.535019	-1.402483	28.195184
30262	0	0.462913	10.479858	-0.431028	0.004633	0.104798	-0.004313	2.528133	-1.400779	28.185330
30263	0	0.511884	10.388210	-0.464169	0.005127	0.103882	-0.004639	2.527003	-1.394395	28.173802
30264	0	0.534585	10.278339	-0.556521	0.005354	0.102783	-0.005561	2.527437	-1.387905	28.165319
30265	0	0.536704	10.107428	-0.317880	0.005371	0.101074	-0.003174	2.528739	-1.385460	28.160247
30266	0	0.548702	10.015850	-0.233230	0.005485	0.100159	-0.002330	2.527194	-1.390440	28.152598
30267	0	0.555386	9.857180	0.030446	0.005554	0.098572	0.000305	2.523591	-1.391953	28.139787
30268	0	0.506206	9.716822	0.157905	0.005065	0.097168	0.001585	2.526266	-1.390304	28.130004
30269	0	0.481550	9.613084	0.316930	0.004822	0.096130	0.003174	2.527293	-1.384399	28.119010
30270	0	0.437724	9.497054	0.311391	0.004381	0.094971	0.003103	2.510074	-1.381088	28.106125
30271	0	0.420832	9.313972	0.098292	0.004211	0.093140	0.000977	2.497908	-1.379080	28.097854
30272	0	0.474554	9.198057	-0.082609	0.004754	0.091980	-0.000842	2.473543	-1.370532	28.084810
30273	0	0.530555	9.069908	-0.377050	0.005310	0.090698	-0.003784	2.451828	-1.367246	28.073822
30274	0	0.504764	8.948049	-0.674087	0.005056	0.089479	-0.006748	2.438160	-1.358623	28.064901
30275	0	0.457150	8.880673	-0.609965	0.004578	0.088806	-0.006104	2.428942	-1.353601	28.053673
30276	0	0.401385	8.795272	-0.627882	0.004016	0.087953	-0.006279	2.424646	-1.353740	28.040881
30277	0	0.335336	8.709719	-0.470179	0.003357	0.087097	-0.004700	2.423462	-1.351790	28.026853
30278	0	0.322631	8.721927	-0.232553	0.003228	0.087219	-0.002324	2.421425	-1.351446	28.020293
30279	0	0.335426	8.679208	-0.042941	0.003357	0.086792	-0.000427	2.420367	-1.349867	28.016471
30280	0	0.432383	8.679213	0.091631	0.004328	0.086792	0.000911	2.409069	-1.346542	28.012468
30281	0	0.499865	8.624299	0.043718	0.005005	0.086243	0.000427	2.391839	-1.340167	28.006649
30282	0	0.523004	8.624431	-0.167277	0.005236	0.086244	-0.001690	2.365105	-1.334648	28.005096
30283	0	0.549289	8.660966	-0.419583	0.005493	0.086609	-0.004211	2.340645	-1.336127	28.007319
30284	0	0.518377	8.697827	-0.569046	0.005187	0.086977	-0.005707	2.315277	-1.334039	28.003492
30285	0	0.439727	8.740302	-0.694784	0.004395	0.087402	-0.006958	2.298191	-1.339943	27.999109
30286	0	0.305393	8.813622	-0.583321	0.003057	0.088136	-0.005839	2.286593	-1.338722	27.996359
30287	0	0.360408	8.917240	-0.378049	0.003601	0.089172	-0.003784	2.278253	-1.344580	27.996246
30288	0	0.397510	9.045312	-0.108704	0.003973	0.090453	-0.001092	2.268448	-1.349108	27.998889
30289	0	0.469974	9.130845	0.159519	0.004700	0.091309	0.001587	2.254451	-1.351059	27.994708
30290	0	0.555131	9.265028	0.216551	0.005554	0.092650	0.002152	2.234740	-1.349455	27.999305
30291	0	0.598178	9.399369	0.203431	0.005981	0.093994	0.002014	2.206572	-1.351807	28.001772
30292	0	0.573798	9.496939	0.158541	0.005737	0.094970	0.001566	2.179495	-1.354588	28.006945
30293	0	0.482514	9.643554	-0.071147	0.004822	0.096436	-0.000732	2.151031	-1.360395	28.016337
30294	0	0.379093	9.704500	-0.048899	0.003790	0.097045	-0.000507	2.125715	-1.363511	28.018940
30295	0	0.365874	9.912140	-0.212785	0.003662	0.099121	-0.002136	2.112425	-1.361465	28.023934
30296	0	0.364902	10.040313	-0.076375	0.003654	0.100403	-0.000777	2.093449	-1.357124	28.026657
30297	0	0.433157	10.211193	-0.048224	0.004333	0.102112	-0.000488	2.083097	-1.356771	28.035451
30298	0	0.505711	10.302743	0.093924	0.005061	0.103027	0.000927	2.065893	-1.354137	28.042087
30299	0	0.628385	10.406499	0.111010	0.006287	0.104065	0.001099	2.049669	-1.352978	28.044428
30300	0	0.676627	10.528576	0.118919	0.006769	0.105286	0.001183	2.038864	-1.351722	28.048051
30301	0	0.610061	10.614025	0.140817	0.006104	0.106140	0.001404	2.030656	-1.350542	28.056086
30302	0	0.536466	10.693342	0.130290	0.005364	0.106934	0.001289	2.012601	-1.352715	28.067198
30303	0	0.457351	10.766617	0.043357	0.004578	0.107666	0.000427	2.002278	-1.350215	28.075363
30304	0	0.414541	10.821516	0.056822	0.004142	0.108215	0.000562	1.991776	-1.355914	28.081982
30305	0	0.451039	10.858180	0.000235	0.004517	0.108582	0.000000	1.985706	-1.351289	28.082667
30306	0	0.547350	10.864290	0.012471	0.005480	0.108643	0.000126	1.983320	-1.346572	28.082420
30307	0	0.628334	10.900901	0.085044	0.006287	0.109009	0.000854	1.983898	-1.345049	28.081067
30308	0	0.670346	10.919221	0.151081	0.006707	0.109192	0.001517	1.986918	-1.343027	28.077270
30309	0	0.622069	10.894814	0.219202	0.006226	0.108948	0.002197	1.988749	-1.339785	28.075482
30310	0	0.511686	10.839853	0.224255	0.005116	0.108398	0.002248	1.990647	-1.342098	28.075641
30311	0	0.451096	10.754425	0.262188	0.004517	0.107544	0.002625	1.989803	-1.337966	28.074246
30312	0	0.419142	10.717814	0.188210	0.004200	0.107178	0.001886	1.990728	-1.330697	28.068863
30313	0	0.469590	10.632356	0.182230	0.004700	0.106323	0.001831	1.996440	-1.328429	28.055523
30314	0	0.498776	10.546916	0.009654	0.004996	0.105469	0.000104	2.000781	-1.321157	28.050143
30315	0	0.535908	10.430962	-0.068429	0.005371	0.104309	-0.000671	2.011186	-1.310100	28.041651
30316	0	0.594862	10.302769	-0.222867	0.005957	0.103027	-0.002223	2.013717	-1.303383	28.036721
30317	0	0.585494	10.217293	-0.238774	0.005859	0.102173	-0.002380	2.018289	-1.300598	28.033087
30318	0	0.511445	10.052483	-0.228341	0.005117	0.100525	-0.002274	2.025819	-1.299652	28.020849
30319	0	0.469568	9.967033	-0.330420	0.004700	0.099670	-0.003296	2.031815	-1.297332	28.014467
30320	0	0.414077	9.796028	-0.246797	0.004142	0.097960	-0.002459	2.039319	-1.298393	28.008176
30321	0	0.420692	9.686275	-0.141990	0.004211	0.096863	-0.001404	2.054896	-1.295174	28.003695
30322	0	0.432358	9.600830	-0.010672	0.004324	0.096008	-0.000093	2.067230	-1.296796	27.995000
30323	0	0.494243	9.478771	0.029205	0.004944	0.094788	0.000305	2.079528	-1.297108	27.986354
30324	0	0.530484	9.314011	0.221802	0.005307	0.093140	0.002232	2.092587	-1.296030	27.975045
30325	0	0.524731	9.301785	0.071032	0.005249	0.093018	0.000732	2.116185	-1.295919	27.967211
30326	0	0.505916	9.112667	0.178405	0.005062	0.091126	0.001787	2.116479	-1.294064	27.957095
30327	0	0.481616	9.057642	-0.092086	0.004822	0.090576	-0.000916	2.119617	-1.289158	27.946692
30328	0	0.426122	8.923330	-0.221134	0.004261	0.089233	-0.002208	2.120771	-1.291481	27.946871
30329	0	0.457410	8.886734	-0.445607	0.004578	0.088867	-0.004456	2.117906	-1.289639	27.935586
30330	0	0.376977	8.758541	-0.629216	0.003777	0.087585	-0.006288	2.120575	-1.283739	27.925834
30331	0	0.347288	8.752391	-0.660171	0.003479	0.087524	-0.006592	2.130339	-1.278346	27.920212
30332	0	0.407658	8.727861	-0.552473	0.004077	0.087279	-0.005513	2.142326	-1.279770	27.922858
30333	0	0.408680	8.709682	-0.336917	0.004089	0.087097	-0.003357	2.155249	-1.278764	27.915135
30334	0	0.463442	8.721787	-0.205351	0.004633	0.087218	-0.002039	2.171181	-1.282877	27.910183
30335	0	0.451626	8.776855	-0.025127	0.004517	0.087769	-0.000244	2.177364	-1.284447	27.908358
30336	0	0.494483	8.776847	0.034537	0.004943	0.087769	0.000352	2.182762	-1.288965	27.907584
30337	0	0.518928	8.831775	-0.085885	0.005188	0.088318	-0.000854	2.185193	-1.292776	27.900264
30338	0	0.464188	8.868308	-0.177842	0.004641	0.088683	-0.001780	2.180613	-1.296541	27.898471
30339	0	0.432944	8.947747	-0.470476	0.004333	0.089478	-0.004700	2.184013	-1.293786	27.892501
30340	0	0.456725	8.978188	-0.574736	0.004569	0.089782	-0.005748	2.180485	-1.293623	27.890535
30341	0	0.409457	9.100289	-0.543699	0.004089	0.091003	-0.005432	2.183698	-1.302176	27.892112
30342	0	0.415942	9.210076	-0.386438	0.004160	0.092101	-0.003856	2.191631	-1.303634	27.892421
30343	0	0.439452	9.313943	-0.208482	0.004395	0.093140	-0.002075	2.200626	-1.305606	27.896555
30344	0	0.482194	9.466553	0.082785	0.004821	0.094666	0.000834	2.205734	-1.308933	27.894809
30345	0	0.518960	9.570310	0.188876	0.005188	0.095703	0.001892	2.206732	-1.312716	27.890191
30346	0	0.524770	9.698424	0.291849	0.005252	0.096984	0.002922	2.208070	-1.309797	27.892311
30347	0	0.536911	9.814468	0.213426	0.005371	0.098145	0.002136	2.207538	-1.309569	27.900985
30348	0	0.512359	9.936517	0.078787	0.005122	0.099365	0.000789	2.205580	-1.313194	27.906019
30349	0	0.470123	10.015863	0.085289	0.004700	0.100159	0.000854	2.204477	-1.316935	27.909758
30350	0	0.464200	10.168347	-0.159903	0.004642	0.101684	-0.001591	2.210934	-1.319329	27.919026
30351	0	0.438826	10.247818	-0.141245	0.004395	0.102478	-0.001404	2.217691	-1.314316	27.923256
30352	0	0.486779	10.357664	-0.142920	0.004869	0.103577	-0.001422	2.222839	-1.314414	27.930717
30353	0	0.482218	10.449207	-0.080581	0.004822	0.104492	-0.000793	2.233490	-1.316810	27.937904
30354	0	0.586055	10.546764	-0.095093	0.005859	0.105468	-0.000941	2.241041	-1.320145	27.937249
30355	0	0.549678	10.571266	-0.043791	0.005493	0.105713	-0.000427	2.249679	-1.326094	27.938334
30356	0	0.562031	10.656655	0.070523	0.005622	0.106566	0.000710	2.252408	-1.326363	27.939122
30357	0	0.555020	10.693395	0.126915	0.005554	0.106934	0.001282	2.262919	-1.324019	27.938776
30358	0	0.530340	10.748293	0.155305	0.005301	0.107483	0.001561	2.268664	-1.328049	27.949438
30359	0	0.536870	10.754422	0.126833	0.005371	0.107544	0.001282	2.279961	-1.327457	27.949499
30360	0	0.506177	10.729982	0.093836	0.005060	0.107300	0.000949	2.288244	-1.331109	27.951496
30361	0	0.536866	10.748311	0.047156	0.005371	0.107483	0.000488	2.303054	-1.330524	27.950670
30362	0	0.548500	10.729995	0.013386	0.005487	0.107300	0.000149	2.315946	-1.329957	27.947194
30363	0	0.567223	10.693396	0.083502	0.005676	0.106934	0.000854	2.333765	-1.327620	27.948046
30364	0	0.541709	10.644572	0.043134	0.005424	0.106445	0.000449	2.349898	-1.322690	27.943548
30365	0	0.518485	10.577425	0.102022	0.005188	0.105774	0.001038	2.365654	-1.321250	27.939891
30366	0	0.499337	10.504187	0.080137	0.004998	0.105042	0.000819	2.382054	-1.317970	27.933970
30367	0	0.469657	10.382098	0.022814	0.004700	0.103821	0.000244	2.396644	-1.316544	27.925383
30368	0	0.493615	10.314832	-0.120808	0.004937	0.103148	-0.001192	2.411321	-1.317644	27.915399
30369	0	0.530818	10.217267	-0.269630	0.005310	0.102173	-0.002686	2.420268	-1.317985	27.903691
30370	0	0.572888	10.107318	-0.320499	0.005733	0.101073	-0.003196	2.427740	-1.315990	27.904027
30371	0	0.524764	10.009704	-0.380246	0.005249	0.100098	-0.003784	2.445678	-1.316759	27.899514
30372	0	0.493875	9.856952	-0.316341	0.004941	0.098570	-0.003149	2.459396	-1.316666	27.889202
30373	0	0.402352	9.698508	0.003326	0.004028	0.096985	0.000061	2.489317	-1.313074	27.880656
30374	0	0.432375	9.771725	-0.001924	0.004323	0.097717	0.000005	2.514532	-1.316029	27.869472
30375	0	0.414916	9.527630	0.230441	0.004150	0.095276	0.002319	2.529538	-1.316313	27.864188
30376	0	0.463672	9.503185	0.179236	0.004636	0.095032	0.001801	2.536371	-1.319259	27.852529
30377	0	0.512521	9.375012	0.029909	0.005127	0.093750	0.000305	2.540634	-1.319104	27.841997
30378	0	0.573537	9.277211	-0.233982	0.005733	0.092772	-0.002332	2.547418	-1.325005	27.830432
30379	0	0.536926	9.155266	-0.445924	0.005371	0.091553	-0.004456	2.548925	-1.325305	27.823964
30380	0	0.505924	9.088012	-0.587284	0.005061	0.090880	-0.005867	2.553326	-1.325502	27.820224
30381	0	0.415196	8.990397	-0.611448	0.004150	0.089905	-0.006104	2.564469	-1.330202	27.813594
30382	0	0.353935	8.996345	-0.540311	0.003543	0.089964	-0.005393	2.574606	-1.328321	27.807633
30383	0	0.323215	8.953821	-0.391677	0.003235	0.089539	-0.003906	2.585416	-1.327299	27.802161
30384	0	0.322790	8.904911	-0.174422	0.003229	0.089049	-0.001730	2.601121	-1.327919	27.795934
30385	0	0.427508	8.917213	-0.080593	0.004272	0.089172	-0.000793	2.614356	-1.333458	27.782344
30386	0	0.488781	8.917140	-0.136841	0.004888	0.089171	-0.001369	2.611418	-1.335940	27.772866
30387	0	0.530932	8.874511	-0.085997	0.005310	0.088745	-0.000854	2.615659	-1.337131	27.763751
30388	0	0.524874	8.923235	-0.318367	0.005246	0.089232	-0.003185	2.610909	-1.342542	27.766180
30389	0	0.506684	8.911158	-0.451059	0.005066	0.089111	-0.004517	2.600537	-1.345883	27.767639
30390	0	0.421366	8.978269	-0.566432	0.004212	0.089783	-0.005665	2.597287	-1.349994	27.764423
30391	0	0.366087	9.014859	-0.635313	0.003662	0.090149	-0.006348	2.601753	-1.351172	27.756035
30392	0	0.366087	9.094122	-0.459188	0.003659	0.090941	-0.004589	2.602817	-1.355283	27.757508
30393	0	0.408709	9.191890	-0.275139	0.004089	0.091919	-0.002747	2.606342	-1.354695	27.752432
30394	0	0.493715	9.313878	-0.123242	0.004939	0.093139	-0.001231	2.605345	-1.354422	27.749872
30395	0	0.549817	9.393282	-0.042595	0.005493	0.093933	-0.000427	2.601265	-1.362551	27.752324
30396	0	0.586846	9.466460	0.024803	0.005869	0.094665	0.000246	2.596410	-1.364063	27.753203
30397	0	0.573950	9.582505	0.019107	0.005737	0.095825	0.000183	2.584394	-1.368738	27.753672
30398	0	0.482878	9.649555	-0.076827	0.004826	0.096496	-0.000778	2.570095	-1.374614	27.751258
30399	0	0.433540	9.716795	-0.097041	0.004333	0.097168	-0.000977	2.560389	-1.378838	27.760013
30400	0	0.415415	9.881613	-0.217527	0.004154	0.098816	-0.002185	2.546804	-1.380738	27.767338
30401	0	0.439722	9.942632	-0.182186	0.004395	0.099426	-0.001831	2.533767	-1.385800	27.775060
30402	0	0.476809	10.083001	-0.223782	0.004766	0.100830	-0.002240	2.528637	-1.390759	27.779707
30403	0	0.518795	10.150150	-0.134058	0.005188	0.101501	-0.001343	2.523712	-1.392812	27.777709
30404	0	0.592110	10.235496	0.018847	0.005920	0.102355	0.000187	2.519473	-1.395616	27.777522
30405	0	0.610391	10.339352	0.024932	0.006104	0.103394	0.000244	2.511295	-1.398071	27.784791
30406	0	0.568054	10.375854	0.123321	0.005676	0.103759	0.001230	2.505631	-1.404891	27.799472
30407	0	0.518597	10.467525	0.238680	0.005188	0.104675	0.002380	2.496090	-1.404728	27.806782
30408	0	0.493897	10.516352	0.081295	0.004939	0.105164	0.000806	2.485850	-1.406655	27.812274
30409	0	0.457002	10.516388	0.025407	0.004578	0.105164	0.000244	2.472504	-1.400373	27.815173
30410	0	0.486487	10.565201	-0.088749	0.004867	0.105652	-0.000896	2.460244	-1.400540	27.817687
30411	0	0.548953	10.546899	-0.127735	0.005493	0.105469	-0.001282	2.452944	-1.398619	27.823598
30412	0	0.590856	10.565222	-0.181482	0.005913	0.105652	-0.001822	2.442049	-1.396160	27.825548
30413	0	0.646879	10.571293	-0.213702	0.006470	0.105713	-0.002136	2.440275	-1.397348	27.824528
30414	0	0.609797	10.565111	-0.024535	0.006102	0.105651	-0.000246	2.436930	-1.395481	27.824532
30415	0	0.524745	10.559093	0.109524	0.005249	0.105591	0.001099	2.438067	-1.395813	27.824812
30416	0	0.481462	10.504165	0.176270	0.004818	0.105042	0.001762	2.435198	-1.394246	27.833233
30417	0	0.457211	10.455340	0.189554	0.004578	0.104553	0.001892	2.428842	-1.390188	27.833998
30418	0	0.486858	10.406503	0.135276	0.004871	0.104065	0.001349	2.422617	-1.389175	27.838892
30419	0	0.536596	10.321072	-0.017872	0.005371	0.103210	-0.000183	2.415093	-1.385578	27.834227
30420	0	0.578037	10.205134	-0.181484	0.005788	0.102051	-0.001822	2.403883	-1.379352	27.832248
30421	0	0.548952	10.131868	-0.274189	0.005493	0.101318	-0.002747	2.395934	-1.377491	27.831082
30422	0	0.541833	10.046406	-0.316964	0.005424	0.100464	-0.003165	2.398271	-1.372954	27.822068
30423	0	0.493650	9.960973	-0.268579	0.004944	0.099609	-0.002686	2.396001	-1.366743	27.820198
30424	0	0.468085	9.875521	-0.316991	0.004684	0.098755	-0.003175	2.387835	-1.364913	27.815211
30425	0	0.432753	9.747338	-0.061567	0.004333	0.097473	-0.000610	2.391598	-1.360003	27.815914
30426	0	0.431440	9.710726	-0.098498	0.004321	0.097107	-0.000988	2.385550	-1.354209	27.815901
30427	0	0.456884	9.582563	-0.036285	0.004578	0.095825	-0.000366	2.379017	-1.345825	27.809459
30428	0	0.534883	9.546016	-0.060590	0.005353	0.095460	-0.000605	2.377924	-1.343027	27.801667
30429	0	0.518686	9.405533	-0.096785	0.005188	0.094055	-0.000977	2.364759	-1.343809	27.798751
30430	0	0.542505	9.362832	-0.272427	0.005429	0.093628	-0.002729	2.355882	-1.341003	27.793835
30431	0	0.493865	9.277385	-0.323099	0.004944	0.092773	-0.003235	2.348578	-1.337021	27.786128
30432	0	0.493275	9.234656	-0.346232	0.004933	0.092346	-0.003471	2.334848	-1.338707	27.780269
30433	0	0.427081	9.149217	-0.352987	0.004272	0.091492	-0.003540	2.319717	-1.339077	27.774931
30434	0	0.445075	9.130981	-0.394228	0.004452	0.091310	-0.003947	2.311098	-1.340221	27.769749
30435	0	0.427092	9.100368	-0.341295	0.004272	0.091003	-0.003418	2.302460	-1.340589	27.766214
30436	0	0.432502	9.069857	-0.144889	0.004330	0.090698	-0.001455	2.292030	-1.336940	27.758565
30437	0	0.469584	9.063756	-0.163950	0.004700	0.090637	-0.001648	2.279027	-1.334240	27.755875
30438	0	0.523889	9.051534	-0.205384	0.005240	0.090515	-0.002059	2.270185	-1.334514	27.751756
30439	0	0.512791	9.063744	-0.200123	0.005127	0.090637	-0.002014	2.251530	-1.337965	27.746539
30440	0	0.458056	9.069861	-0.301190	0.004579	0.090698	-0.003026	2.231454	-1.342704	27.744407
30441	0	0.433584	9.094277	-0.377213	0.004333	0.090942	-0.003784	2.214077	-1.347881	27.742507
30442	0	0.397162	9.173623	-0.393391	0.003971	0.091736	-0.003943	2.200014	-1.350740	27.743275
30443	0	0.415205	9.185806	-0.261661	0.004150	0.091858	-0.002625	2.188006	-1.355035	27.741630
30444	0	0.421429	9.271259	-0.266383	0.004214	0.092712	-0.002670	2.177922	-1.357111	27.744348
30445	0	0.482178	9.338404	-0.151054	0.004822	0.093384	-0.001526	2.157014	-1.359184	27.746481
30446	0	0.500637	9.417727	-0.081274	0.005005	0.094177	-0.000824	2.141328	-1.362959	27.755292
30447	0	0.537110	9.466558	-0.066374	0.005371	0.094666	-0.000671	2.129999	-1.365027	27.760264
30448	0	0.530791	9.552014	-0.039933	0.005309	0.095520	-0.000412	2.112670	-1.365727	27.758792
30449	0	0.451883	9.661865	-0.108971	0.004517	0.096619	-0.001099	2.100020	-1.370428	27.762489
30450	0	0.470455	9.741127	-0.088032	0.004704	0.097411	-0.000898	2.076731	-1.373704	27.765457
30451	0	0.458133	9.826665	-0.163461	0.004578	0.098267	-0.001648	2.059096	-1.380209	27.761826
30452	0	0.439782	9.887621	-0.051191	0.004401	0.098876	-0.000523	2.044635	-1.378316	27.768611
30453	0	0.500145	10.003680	-0.011481	0.005005	0.100037	-0.000122	2.034266	-1.376437	27.774232
30454	0	0.530040	10.064702	0.069483	0.005302	0.100647	0.000686	2.021825	-1.376184	27.781036
30455	0	0.579907	10.162344	0.116455	0.005798	0.101624	0.001160	2.014307	-1.379100	27.788789
30456	0	0.591931	10.229394	0.124226	0.005921	0.102294	0.001230	1.998756	-1.378892	27.792190
30457	0	0.561330	10.284427	0.068330	0.005615	0.102844	0.000671	1.983322	-1.378859	27.790028
30458	0	0.518365	10.339362	-0.075736	0.005183	0.103394	-0.000770	1.967686	-1.381338	27.798115
30459	0	0.476036	10.369884	-0.133559	0.004761	0.103699	-0.001343	1.957675	-1.382980	27.802809
30460	0	0.488212	10.406508	-0.150241	0.004882	0.104065	-0.001513	1.944451	-1.385412	27.805405
30461	0	0.475835	10.424832	-0.145334	0.004761	0.104248	-0.001465	1.929756	-1.384869	27.809757
30462	0	0.499380	10.424830	-0.119798	0.004999	0.104248	-0.001198	1.927849	-1.381282	27.802951
30463	0	0.530646	10.443135	-0.042420	0.005310	0.104431	-0.000427	1.922440	-1.379468	27.804134
30464	0	0.584847	10.437031	0.067645	0.005852	0.104370	0.000677	1.921104	-1.377983	27.805441
30465	0	0.567426	10.461437	0.158688	0.005676	0.104614	0.001587	1.919097	-1.377873	27.812026
30466	0	0.560763	10.449230	0.195526	0.005610	0.104492	0.001953	1.914641	-1.376851	27.812054
30467	0	0.530743	10.375996	0.188892	0.005310	0.103760	0.001892	1.915959	-1.375980	27.810625
30468	0	0.517994	10.345466	0.085398	0.005182	0.103455	0.000848	1.906983	-1.375519	27.809996
30469	0	0.493639	10.284460	-0.011915	0.004944	0.102844	-0.000122	1.901606	-1.369370	27.810042
30470	0	0.510836	10.205096	-0.109191	0.005112	0.102051	-0.001093	1.898289	-1.368021	27.801801
30471	0	0.512267	10.162371	-0.134595	0.005127	0.101624	-0.001343	1.899780	-1.365340	27.804435
30472	0	0.517772	10.076908	-0.123118	0.005179	0.100769	-0.001227	1.901902	-1.365869	27.795270
30473	0	0.506391	9.997560	-0.116735	0.005066	0.099976	-0.001160	1.908566	-1.365917	27.789876
30474	0	0.499322	9.936553	-0.057336	0.005000	0.099365	-0.000565	1.916529	-1.360336	27.780120
30475	0	0.482021	9.863285	-0.073736	0.004822	0.098633	-0.000732	1.920151	-1.360837	27.771942
30476	0	0.481163	9.771761	-0.055747	0.004818	0.097717	-0.000560	1.915389	-1.355523	27.774592
30477	0	0.512496	9.686284	-0.183405	0.005127	0.096863	-0.001831	1.916814	-1.355581	27.766967
30478	0	0.500024	9.606825	-0.233120	0.005000	0.096068	-0.002326	1.920928	-1.358147	27.759554
30479	0	0.469946	9.539783	-0.226391	0.004700	0.095398	-0.002258	1.925602	-1.360447	27.746843
30480	0	0.451892	9.460323	-0.251948	0.004516	0.094604	-0.002514	1.930350	-1.366971	27.738194
30481	0	0.451501	9.381099	-0.208092	0.004517	0.093811	-0.002075	1.935359	-1.367461	27.730915
30482	0	0.439063	9.289547	-0.099193	0.004391	0.092896	-0.000988	1.938223	-1.369709	27.722069
30483	0	0.432741	9.277366	-0.062043	0.004333	0.092773	-0.000610	1.948691	-1.364556	27.711643
30484	0	0.419651	9.222422	-0.051064	0.004199	0.092224	-0.000508	1.949633	-1.363762	27.700839
30485	0	0.475755	9.198014	-0.049006	0.004761	0.091980	-0.000488	1.949854	-1.362037	27.695419
30486	0	0.517661	9.167505	-0.122605	0.005181	0.091675	-0.001225	1.949778	-1.358455	27.689472
30487	0	0.525094	9.136944	-0.274936	0.005249	0.091370	-0.002747	1.951265	-1.363282	27.685643
30488	0	0.494539	9.124663	-0.366895	0.004947	0.091247	-0.003668	1.950762	-1.364057	27.682464
30489	0	0.463924	9.118629	-0.378920	0.004639	0.091187	-0.003784	1.955238	-1.367128	27.678564
30490	0	0.426729	9.112467	-0.324964	0.004273	0.091125	-0.003245	1.958813	-1.361904	27.674792
30491	0	0.439789	9.143016	-0.373166	0.004395	0.091431	-0.003723	1.967717	-1.368470	27.670900
30492	0	0.409597	9.161271	-0.209721	0.004096	0.091613	-0.002092	1.972041	-1.370625	27.671144
30493	0	0.439273	9.228521	-0.146709	0.004395	0.092285	-0.001465	1.973096	-1.370607	27.668900
30494	0	0.493852	9.283454	-0.031324	0.004940	0.092834	-0.000310	1.975395	-1.370921	27.667159
30495	0	0.512655	9.338379	-0.103927	0.005127	0.093384	-0.001038	1.975672	-1.372678	27.663277
30496	0	0.518941	9.393201	-0.104234	0.005187	0.093932	-0.001041	1.975044	-1.377830	27.658587
30497	0	0.494196	9.429940	-0.213679	0.004944	0.094299	-0.002136	1.974000	-1.377834	27.655698
30498	0	0.463414	9.515363	-0.318078	0.004634	0.095154	-0.003176	1.978415	-1.380320	27.655864
30499	0	0.427613	9.576382	-0.184052	0.004272	0.095764	-0.001831	1.988090	-1.386820	27.658814
30500	0	0.421882	9.673961	-0.173539	0.004218	0.096740	-0.001728	1.995138	-1.389831	27.660604
30501	0	0.427576	9.765604	-0.098314	0.004272	0.097656	-0.000977	2.001211	-1.395948	27.657512
30502	0	0.464301	9.838789	0.052386	0.004645	0.098388	0.000535	2.012557	-1.395364	27.657462
30503	0	0.542988	9.954857	0.090397	0.005432	0.099548	0.000916	2.024169	-1.394906	27.656251
30504	0	0.536332	9.997580	0.125370	0.005366	0.099976	0.001258	2.027273	-1.393574	27.654902
30505	0	0.579719	10.107429	0.097567	0.005798	0.101074	0.000977	2.026603	-1.394380	27.659327
30506	0	0.542652	10.150165	0.072467	0.005429	0.101501	0.000731	2.031416	-1.393423	27.655020
30507	0	0.531200	10.180654	-0.005854	0.005310	0.101807	-0.000061	2.026954	-1.397687	27.663727
30508	0	0.506575	10.259928	-0.122121	0.005070	0.102599	-0.001216	2.031128	-1.395509	27.661426
30509	0	0.482132	10.278309	-0.171702	0.004822	0.102783	-0.001709	2.038405	-1.397266	27.658055
30510	0	0.475980	10.345335	-0.198226	0.004759	0.103454	-0.001969	2.051029	-1.400654	27.656795
30511	0	0.505954	10.363788	-0.092965	0.005066	0.103638	-0.000916	2.064953	-1.395833	27.656795
30512	0	0.548090	10.394283	0.007887	0.005480	0.103943	0.000093	2.079375	-1.399159	27.662460
30513	0	0.555742	10.406489	0.084033	0.005554	0.104065	0.000854	2.093238	-1.404842	27.661208
30514	0	0.537757	10.418717	0.136008	0.005377	0.104187	0.001375	2.108137	-1.407784	27.661182
30515	0	0.519360	10.406484	0.139052	0.005188	0.104065	0.001404	2.121033	-1.416078	27.661333
30516	0	0.501574	10.418620	0.124041	0.005015	0.104186	0.001254	2.134313	-1.418580	27.661363
30517	0	0.518726	10.394303	0.077719	0.005188	0.103943	0.000793	2.150447	-1.419898	27.659336
30518	0	0.518672	10.339244	-0.072196	0.005186	0.103393	-0.000704	2.168759	-1.422885	27.653081
30519	0	0.530763	10.284414	-0.123948	0.005310	0.102844	-0.001221	2.187887	-1.422443	27.652650
30520	0	0.511405	10.259939	-0.066594	0.005121	0.102599	-0.000648	2.205600	-1.416659	27.649735
30521	0	0.524075	10.186785	-0.142173	0.005249	0.101868	-0.001404	2.223964	-1.409690	27.644436
30522	0	0.534952	10.119633	-0.109231	0.005354	0.101196	-0.001074	2.243098	-1.406978	27.640120
30523	0	0.543207	10.046376	-0.056869	0.005432	0.100464	-0.000549	2.263335	-1.409217	27.630760
30524	0	0.512727	9.973019	-0.176176	0.005126	0.099730	-0.001748	2.277243	-1.413054	27.626633
30525	0	0.494105	9.881573	-0.257621	0.004944	0.098816	-0.002563	2.290277	-1.412179	27.624685
30526	0	0.463311	9.789906	-0.248175	0.004633	0.097899	-0.002467	2.305642	-1.414816	27.619358
30527	0	0.469464	9.735085	-0.288464	0.004700	0.097351	-0.002869	2.322756	-1.411329	27.614544
30528	0	0.449997	9.655658	-0.134094	0.004506	0.096557	-0.001314	2.352823	-1.406437	27.606599
30529	0	0.433346	9.594721	-0.038201	0.004333	0.095947	-0.000366	2.370007	-1.408638	27.598089
30530	0	0.446107	9.509255	0.037702	0.004455	0.095093	0.000396	2.390900	-1.418551	27.597968
30531	0	0.494318	9.460459	0.060050	0.004944	0.094604	0.000610	2.401048	-1.419853	27.591266
30532	0	0.494183	9.387108	-0.033722	0.004942	0.093871	-0.000325	2.413965	-1.421907	27.588805
30533	0	0.500154	9.350594	-0.171436	0.005005	0.093506	-0.001709	2.418781	-1.420137	27.584392
30534	0	0.475087	9.265004	-0.374674	0.004753	0.092650	-0.003735	2.432058	-1.420035	27.575072
30535	0	0.439347	9.204074	-0.476704	0.004395	0.092041	-0.004761	2.438244	-1.421334	27.568869
30536	0	0.396525	9.173433	-0.435790	0.003964	0.091735	-0.004347	2.450465	-1.424686	27.568751
30537	0	0.414841	9.185760	-0.355047	0.004150	0.091858	-0.003540	2.461888	-1.424642	27.566698
30538	0	0.438812	9.155151	-0.283984	0.004390	0.091552	-0.002829	2.474376	-1.424915	27.566362
30539	0	0.458003	9.124732	-0.110855	0.004578	0.091248	-0.001099	2.485250	-1.430136	27.562484
30540	0	0.494934	9.142950	-0.076712	0.004948	0.091430	-0.000752	2.501963	-1.434491	27.553905
30541	0	0.524764	9.143077	0.029626	0.005249	0.091431	0.000305	2.511506	-1.434884	27.553777
30542	0	0.536928	9.203987	-0.118392	0.005367	0.092040	-0.001178	2.517549	-1.439551	27.554342
30543	0	0.531183	9.210182	-0.195940	0.005310	0.092102	-0.001953	2.523812	-1.443881	27.559373
30544	0	0.458537	9.197876	-0.385923	0.004580	0.091979	-0.003859	2.523102	-1.452174	27.556882
30545	0	0.409515	9.277290	-0.543690	0.004089	0.092773	-0.005432	2.527483	-1.461748	27.556286
30546	0	0.428231	9.313744	-0.398657	0.004284	0.093138	-0.003978	2.536822	-1.462029	27.558007
30547	0	0.421080	9.374970	-0.397508	0.004211	0.093750	-0.003967	2.544893	-1.463756	27.550279
30548	0	0.463413	9.448142	-0.203862	0.004637	0.094481	-0.002030	2.553442	-1.462717	27.553283
30549	0	0.488642	9.527561	-0.092405	0.004883	0.095276	-0.000916	2.562205	-1.469208	27.555562
30550	0	0.550095	9.606833	0.016081	0.005500	0.096068	0.000165	2.565664	-1.472690	27.548870
30551	0	0.573989	9.704574	0.024645	0.005737	0.097046	0.000244	2.561488	-1.477888	27.553322
30552	0	0.532294	9.759382	-0.036170	0.005315	0.097594	-0.000362	2.559232	-1.489534	27.561472
30553	0	0.476406	9.814439	-0.079075	0.004761	0.098145	-0.000793	2.554541	-1.495586	27.561508
30554	0	0.440084	9.893703	-0.133655	0.004400	0.098937	-0.001338	2.551357	-1.498463	27.562298
30555	0	0.433693	9.960926	-0.195157	0.004333	0.099609	-0.001953	2.548076	-1.504502	27.569403
30556	0	0.452162	10.021880	-0.225760	0.004523	0.100219	-0.002255	2.549062	-1.504744	27.574977
30557	0	0.494499	10.113514	-0.098281	0.004944	0.101135	-0.000977	2.554643	-1.508173	27.577945
30558	0	0.549963	10.180544	0.016912	0.005495	0.101806	0.000170	2.553861	-1.515407	27.585769
30559	0	0.592669	10.272183	0.079024	0.005920	0.102722	0.000793	2.555903	-1.524503	27.592201
30560	0	0.587086	10.308754	0.108611	0.005872	0.103087	0.001092	2.560900	-1.525637	27.601227
30561	0	0.568263	10.333224	0.170487	0.005676	0.103333	0.001709	2.563846	-1.534756	27.603870
30562	0	0.489110	10.394211	0.078516	0.004895	0.103942	0.000785	2.561958	-1.532376	27.618102
30563	0	0.512692	10.382080	-0.054879	0.005127	0.103821	-0.000549	2.559755	-1.534484	27.619547
30564	0	0.457735	10.406394	-0.109959	0.004577	0.104064	-0.001098	2.560262	-1.537346	27.624441
30565	0	0.500522	10.430899	-0.153126	0.005005	0.104309	-0.001526	2.564559	-1.539904	27.624195
30566	0	0.542646	10.430837	-0.184539	0.005432	0.104308	-0.001842	2.566098	-1.535898	27.623258
30567	0	0.567302	10.418713	-0.201715	0.005676	0.104187	-0.002014	2.567765	-1.534505	27.626086
30568	0	0.554860	10.382073	-0.049793	0.005548	0.103821	-0.000495	2.569411	-1.537817	27.628731
30569	0	0.537432	10.363760	0.103053	0.005371	0.103638	0.001038	2.575554	-1.543446	27.625174
30570	0	0.531625	10.327052	0.096046	0.005316	0.103271	0.000962	2.575856	-1.546011	27.619800
30571	0	0.506204	10.290543	0.104130	0.005066	0.102905	0.001038	2.570071	-1.543759	27.618139
30572	0	0.492746	10.223427	-0.017188	0.004935	0.102234	-0.000176	2.563298	-1.537119	27.618575
30573	0	0.488008	10.144056	-0.030560	0.004883	0.101440	-0.000305	2.562075	-1.536173	27.613224
30574	0	0.542120	10.076937	-0.225489	0.005425	0.100769	-0.002259	2.555447	-1.533480	27.614869
30575	0	0.543165	10.009760	-0.220095	0.005432	0.100098	-0.002197	2.557961	-1.535177	27.611732
30576	0	0.536596	9.954752	-0.214580	0.005369	0.099547	-0.002144	2.558505	-1.533683	27.612400
30577	0	0.481821	9.869379	-0.220745	0.004822	0.098694	-0.002197	2.568657	-1.531879	27.607008
30578	0	0.505300	9.783865	-0.173156	0.005058	0.097838	-0.001730	2.568868	-1.527867	27.608200
30579	0	0.487594	9.716825	-0.153021	0.004883	0.097168	-0.001526	2.572272	-1.522124	27.597399
30580	0	0.467793	9.619175	-0.129144	0.004685	0.096191	-0.001290	2.571933	-1.515506	27.588332
30581	0	0.475548	9.564238	-0.127974	0.004761	0.095642	-0.001282	2.567856	-1.511523	27.574565
30582	0	0.499042	9.509303	-0.206686	0.004993	0.095093	-0.002071	2.560751	-1.510147	27.569487
30583	0	0.463638	9.393329	-0.176646	0.004639	0.093933	-0.001770	2.554755	-1.509636	27.563436
30584	0	0.462958	9.362825	-0.194144	0.004634	0.093628	-0.001946	2.547017	-1.506496	27.564281
30585	0	0.457676	9.277344	-0.262587	0.004578	0.092773	-0.002625	2.547057	-1.507732	27.560774
30586	0	0.450960	9.246770	-0.286700	0.004515	0.092467	-0.002872	2.539867	-1.503720	27.556981
30587	0	0.444875	9.216349	-0.249988	0.004456	0.092163	-0.002502	2.535096	-1.497516	27.554178
30588	0	0.462203	9.161398	-0.206632	0.004624	0.091614	-0.002070	2.528348	-1.496901	27.546647
30589	0	0.451476	9.155292	-0.170400	0.004517	0.091553	-0.001709	2.520528	-1.496825	27.541658
30590	0	0.481297	9.130907	-0.285059	0.004817	0.091309	-0.002859	2.508224	-1.494106	27.538239
30591	0	0.463653	9.112579	-0.261766	0.004639	0.091125	-0.002625	2.498076	-1.493587	27.536924
30592	0	0.487694	9.143096	-0.235799	0.004878	0.091431	-0.002367	2.485222	-1.494381	27.534997
30593	0	0.494209	9.112589	-0.273653	0.004944	0.091125	-0.002747	2.471087	-1.494289	27.536783
30594	0	0.457071	9.155327	-0.302034	0.004574	0.091553	-0.003032	2.455363	-1.492451	27.538718
30595	0	0.451931	9.179691	-0.249631	0.004517	0.091797	-0.002502	2.446214	-1.498061	27.535334
30596	0	0.463877	9.228467	-0.205331	0.004643	0.092284	-0.002064	2.431771	-1.494482	27.532260
30597	0	0.451736	9.271262	-0.230899	0.004517	0.092712	-0.002319	2.417542	-1.497418	27.540085
30598	0	0.463953	9.362816	-0.229021	0.004640	0.093628	-0.002299	2.404966	-1.499384	27.544250
30599	0	0.463585	9.417756	-0.151494	0.004639	0.094177	-0.001526	2.390249	-1.497961	27.549426
30600	0	0.463413	9.436060	-0.204023	0.004633	0.094360	-0.002054	2.371865	-1.501318	27.559173
30601	0	0.500597	9.539796	-0.059981	0.005005	0.095398	-0.000610	2.357777	-1.504718	27.560134
30602	0	0.518695	9.619170	-0.094149	0.005190	0.096191	-0.000956	2.339567	-1.503312	27.560218
30603	0	0.482178	9.716797	0.001430	0.004822	0.097168	0.000000	2.321256	-1.505413	27.557790
30604	0	0.470139	9.765620	-0.050657	0.004699	0.097656	-0.000521	2.303253	-1.510517	27.566528
30605	0	0.457651	9.814467	-0.065867	0.004578	0.098145	-0.000671	2.286960	-1.511262	27.571934
30606	0	0.494127	9.918212	-0.002357	0.004941	0.099182	-0.000036	2.270875	-1.513656	27.575441
30607	0	0.469856	9.997564	0.001321	0.004700	0.099976	0.000000	2.254267	-1.514420	27.576754
30608	0	0.506456	10.082892	0.137799	0.005063	0.100829	0.001369	2.242041	-1.518212	27.583633
30609	0	0.506204	10.156269	0.001192	0.005066	0.101562	0.000000	2.227101	-1.515914	27.585102
30610	0	0.517824	10.186770	0.045936	0.005179	0.101868	0.000451	2.216298	-1.516651	27.591553
30611	0	0.585817	10.296629	0.068462	0.005859	0.102966	0.000671	2.200134	-1.517377	27.598588
30612	0	0.579067	10.314865	0.070915	0.005795	0.103148	0.000697	2.185253	-1.514099	27.601698
30613	0	0.567429	10.363781	-0.004985	0.005676	0.103638	-0.000061	2.171299	-1.514026	27.600197
30614	0	0.541902	10.406544	-0.057754	0.005427	0.104065	-0.000588	2.157803	-1.506933	27.602008
30615	0	0.554893	10.418735	-0.121600	0.005554	0.104187	-0.001221	2.151021	-1.503405	27.596705
30616	0	0.517163	10.449245	-0.078262	0.005177	0.104492	-0.000785	2.147001	-1.500168	27.596446
30617	0	0.524624	10.424819	-0.005135	0.005249	0.104248	-0.000061	2.134795	-1.499217	27.597127
30618	0	0.524121	10.430918	0.032595	0.005243	0.104309	0.000324	2.131397	-1.498990	27.603642
30619	0	0.542736	10.437035	0.049093	0.005432	0.104370	0.000488	2.126929	-1.495850	27.604938
30620	0	0.535755	10.412618	0.116493	0.005362	0.104126	0.001164	2.124780	-1.493495	27.605017
30621	0	0.530856	10.369874	0.104467	0.005310	0.103699	0.001038	2.115326	-1.493905	27.599702
30622	0	0.542590	10.333262	0.068811	0.005428	0.103333	0.000685	2.109938	-1.493315	27.597792
30623	0	0.505966	10.253937	0.018305	0.005066	0.102539	0.000183	2.108406	-1.488402	27.603602
30624	0	0.486824	10.205089	-0.084962	0.004869	0.102051	-0.000855	2.100253	-1.489215	27.603731
30625	0	0.500601	10.144044	-0.103159	0.005005	0.101440	-0.001038	2.091870	-1.492637	27.604275
30626	0	0.500279	10.052511	-0.139167	0.005007	0.100525	-0.001392	2.089482	-1.490292	27.601982
30627	0	0.505855	10.003699	-0.109917	0.005066	0.100037	-0.001099	2.088458	-1.484176	27.593934
30628	0	0.522939	9.942646	-0.104315	0.005234	0.099426	-0.001040	2.091008	-1.481451	27.585522
30629	0	0.487941	9.838882	-0.061357	0.004883	0.098389	-0.000610	2.093183	-1.479667	27.580299
30630	0	0.517538	9.771753	-0.110728	0.005180	0.097717	-0.001105	2.093911	-1.476003	27.579190
30631	0	0.518303	9.680203	-0.140327	0.005188	0.096802	-0.001404	2.091618	-1.472533	27.567375
30632	0	0.511286	9.637470	-0.207446	0.005116	0.096375	-0.002074	2.090256	-1.470689	27.557707
30633	0	0.493887	9.564240	-0.213385	0.004944	0.095642	-0.002136	2.085802	-1.467210	27.548196
30634	0	0.456008	9.466585	-0.292563	0.004567	0.094666	-0.002925	2.085169	-1.460931	27.545846
30635	0	0.463454	9.387231	-0.140158	0.004639	0.093872	-0.001404	2.080876	-1.458356	27.532381
30636	0	0.426051	9.362805	-0.067185	0.004264	0.093628	-0.000668	2.084618	-1.456537	27.517582
30637	0	0.463375	9.301782	0.055033	0.004639	0.093018	0.000549	2.081821	-1.452597	27.509415
30638	0	0.450321	9.271255	0.024427	0.004506	0.092712	0.000246	2.082484	-1.451137	27.505602
30639	0	0.493927	9.222437	-0.011985	0.004944	0.092224	-0.000122	2.078177	-1.447596	27.501215
30640	0	0.468453	9.155308	-0.115143	0.004690	0.091553	-0.001156	2.071125	-1.442742	27.496558
30641	0	0.463536	9.136998	-0.298508	0.004639	0.091370	-0.002991	2.062535	-1.440970	27.488895
30642	0	0.444379	9.112566	-0.438463	0.004448	0.091125	-0.004384	2.061763	-1.438726	27.474916
30643	0	0.439427	9.118652	-0.390655	0.004395	0.091187	-0.003906	2.060690	-1.440880	27.470577
30644	0	0.384273	9.075849	-0.390483	0.003844	0.090758	-0.003907	2.056331	-1.441257	27.466748
30645	0	0.378408	9.106439	-0.274881	0.003784	0.091064	-0.002747	2.057776	-1.443361	27.467077
30646	0	0.445244	9.167390	-0.104705	0.004455	0.091674	-0.001042	2.062237	-1.442893	27.460544
30647	0	0.506836	9.197984	-0.030710	0.005066	0.091980	-0.000305	2.063231	-1.448072	27.457500
30648	0	0.543301	9.222340	-0.049309	0.005437	0.092223	-0.000493	2.061864	-1.445405	27.451244
30649	0	0.525321	9.259014	-0.084914	0.005249	0.092590	-0.000854	2.053801	-1.452812	27.443100
30650	0	0.495389	9.319969	-0.236639	0.004951	0.093200	-0.002370	2.048140	-1.457990	27.442056
30651	0	0.470138	9.375009	-0.298518	0.004700	0.093750	-0.002991	2.040016	-1.462298	27.440704
30652	0	0.409449	9.448229	-0.292032	0.004092	0.094482	-0.002919	2.040078	-1.467386	27.438317
30653	0	0.414998	9.521485	-0.164880	0.004150	0.095215	-0.001648	2.039817	-1.469063	27.436270
30654	0	0.451600	9.588529	-0.134291	0.004516	0.095885	-0.001345	2.036421	-1.471584	27.437811
30655	0	0.451512	9.655769	0.018288	0.004517	0.096558	0.000183	2.035415	-1.471858	27.446496
30656	0	0.512323	9.777838	0.207140	0.005123	0.097778	0.002074	2.037382	-1.473963	27.448364
30657	0	0.536885	9.820566	0.219867	0.005371	0.098206	0.002197	2.034418	-1.473415	27.450883
30658	0	0.523695	9.912143	0.220218	0.005244	0.099121	0.002200	2.030718	-1.467059	27.455679
30659	0	0.512350	9.973160	0.104002	0.005127	0.099731	0.001038	2.026594	-1.465160	27.463649
30660	0	0.500294	10.064667	0.104474	0.004997	0.100647	0.001042	2.022485	-1.473702	27.465863
30661	0	0.475728	10.113541	-0.073277	0.004761	0.101135	-0.000732	2.021509	-1.471835	27.469232
30662	0	0.426318	10.150148	-0.177398	0.004265	0.101501	-0.001771	2.023536	-1.472045	27.472985
30663	0	0.475862	10.211183	-0.262795	0.004761	0.102112	-0.002625	2.026027	-1.472006	27.467976
30664	0	0.542169	10.266029	-0.209197	0.005427	0.102660	-0.002083	2.034858	-1.467893	27.468102
30665	0	0.567226	10.327145	-0.190570	0.005676	0.103271	-0.001892	2.048578	-1.465629	27.470889
30666	0	0.560577	10.363772	-0.027982	0.005607	0.103638	-0.000272	2.056140	-1.466709	27.476275
30667	0	0.591690	10.400425	0.157755	0.005920	0.104004	0.001587	2.065054	-1.464894	27.478590
30668	0	0.530296	10.394296	0.205013	0.005302	0.103943	0.002056	2.070241	-1.467482	27.475926
30669	0	0.536753	10.406528	0.176085	0.005371	0.104065	0.001770	2.078942	-1.465628	27.483172
30670	0	0.524187	10.437018	0.137848	0.005241	0.104370	0.001385	2.084361	-1.468197	27.483956
30671	0	0.524861	10.406496	-0.018384	0.005249	0.104065	-0.000183	2.083718	-1.469905	27.482121
30672	0	0.524264	10.375897	-0.062343	0.005247	0.103759	-0.000612	2.094627	-1.467106	27.484804
30673	0	0.531353	10.351532	-0.111011	0.005310	0.103516	-0.001099	2.105861	-1.473214	27.480103
30674	0	0.519648	10.327030	-0.107490	0.005195	0.103271	-0.001061	2.119362	-1.477427	27.480948
30675	0	0.499861	10.272241	-0.032639	0.005005	0.102722	-0.000305	2.141623	-1.472537	27.486061
30676	0	0.505023	10.229507	0.018453	0.005053	0.102295	0.000201	2.158896	-1.472043	27.487804
30677	0	0.512895	10.174573	0.101519	0.005127	0.101746	0.001038	2.182664	-1.476368	27.489175
30678	0	0.507148	10.107312	-0.005658	0.005069	0.101073	-0.000045	2.194546	-1.481556	27.489247
30679	0	0.530540	10.040301	-0.050193	0.005310	0.100403	-0.000488	2.208581	-1.478513	27.478138
30680	0	0.529674	9.973136	-0.168943	0.005300	0.099731	-0.001676	2.223002	-1.477468	27.480779
30681	0	0.506435	9.887666	-0.275989	0.005066	0.098877	-0.002747	2.237018	-1.477842	27.482344
30682	0	0.500095	9.808206	-0.394518	0.005001	0.098083	-0.003933	2.249834	-1.480486	27.469605
30683	0	0.475483	9.716776	-0.349283	0.004761	0.097168	-0.003479	2.264742	-1.476107	27.461732
30684	0	0.486750	9.661729	-0.309685	0.004870	0.096618	-0.003079	2.284029	-1.475092	27.458915
30685	0	0.439598	9.582510	-0.014219	0.004395	0.095825	-0.000122	2.306727	-1.479001	27.453908
30686	0	0.433375	9.594755	0.060498	0.004336	0.095947	0.000630	2.335692	-1.477988	27.448746
30687	0	0.457663	9.472697	0.168927	0.004578	0.094727	0.001709	2.358157	-1.478822	27.443458
30688	0	0.481756	9.411640	0.117144	0.004819	0.094116	0.001181	2.367933	-1.479212	27.437134
30689	0	0.500168	9.350603	0.005722	0.005005	0.093506	0.000061	2.371087	-1.477429	27.427024
30690	0	0.536387	9.301741	-0.282087	0.005363	0.093018	-0.002816	2.375344	-1.480338	27.420020
30691	0	0.482038	9.246797	-0.428025	0.004822	0.092468	-0.004272	2.383571	-1.481164	27.415593
30692	0	0.451071	9.228368	-0.576347	0.004513	0.092284	-0.005754	2.394595	-1.480994	27.414212
30693	0	0.414557	9.173530	-0.562768	0.004150	0.091736	-0.005615	2.408871	-1.477436	27.412481
30694	0	0.377583	9.167304	-0.407036	0.003774	0.091674	-0.004054	2.427990	-1.482504	27.411376
30695	0	0.403347	9.191842	-0.184602	0.004028	0.091919	-0.001831	2.445405	-1.491186	27.405973
30696	0	0.434678	9.210079	-0.060038	0.004343	0.092101	-0.000580	2.469693	-1.498010	27.400918
30697	0	0.482039	9.185802	0.029483	0.004822	0.091858	0.000305	2.481301	-1.498366	27.399052
30698	0	0.542833	9.222413	0.034327	0.005428	0.092224	0.000345	2.482378	-1.500474	27.395109
30699	0	0.549595	9.222393	-0.049356	0.005493	0.092224	-0.000488	2.487546	-1.506093	27.389294
30700	0	0.500864	9.216205	-0.312815	0.005010	0.092162	-0.003124	2.491046	-1.507349	27.379510
30701	0	0.494382	9.277332	-0.409196	0.004944	0.092773	-0.004089	2.493018	-1.509448	27.383163
30702	0	0.402843	9.326029	-0.495769	0.004027	0.093261	-0.004950	2.501791	-1.513308	27.379646
30703	0	0.372726	9.374952	-0.385289	0.003723	0.093750	-0.003845	2.510013	-1.520662	27.375964
30704	0	0.434316	9.472513	-0.271511	0.004341	0.094726	-0.002702	2.524987	-1.525276	27.376328
30705	0	0.470002	9.503165	-0.092339	0.004700	0.095032	-0.000916	2.533256	-1.527807	27.373963
30706	0	0.524831	9.600742	0.064971	0.005249	0.096007	0.000655	2.538546	-1.529021	27.375215
30707	0	0.579909	9.667968	0.085037	0.005798	0.096680	0.000854	2.542198	-1.531991	27.377236
30708	0	0.604421	9.735004	0.060657	0.006043	0.097350	0.000602	2.535214	-1.534957	27.377350
30709	0	0.512768	9.796140	-0.067008	0.005127	0.097961	-0.000671	2.532427	-1.537937	27.375925
30710	0	0.439875	9.857078	-0.231295	0.004395	0.098571	-0.002317	2.526003	-1.543964	27.374482
30711	0	0.414801	9.905979	-0.330700	0.004150	0.099060	-0.003296	2.537632	-1.543428	27.378450
30712	0	0.426963	9.979130	-0.210306	0.004267	0.099792	-0.002098	2.542141	-1.548996	27.380207
30713	0	0.470005	10.058571	-0.160008	0.004700	0.100586	-0.001587	2.555925	-1.551517	27.382908
30714	0	0.530812	10.131745	-0.076631	0.005310	0.101317	-0.000759	2.562832	-1.551410	27.387737
30715	0	0.573930	10.192867	0.103069	0.005737	0.101929	0.001038	2.569304	-1.555689	27.385038
30716	0	0.592338	10.259924	0.120212	0.005924	0.102599	0.001206	2.572786	-1.556794	27.387050
30717	0	0.585901	10.253908	0.146542	0.005859	0.102539	0.001465	2.570846	-1.558441	27.391303
30718	0	0.573626	10.302735	0.012412	0.005736	0.103027	0.000123	2.568304	-1.560425	27.392665
30719	0	0.506788	10.333241	-0.042976	0.005066	0.103333	-0.000427	2.569782	-1.564701	27.395719
30720	0	0.457808	10.339269	-0.104533	0.004580	0.103393	-0.001043	2.570716	-1.564168	27.395039
30721	0	0.463194	10.339377	-0.171420	0.004639	0.103394	-0.001709	2.575205	-1.558825	27.397120
30722	0	0.492431	10.351580	-0.123772	0.004930	0.103516	-0.001231	2.581133	-1.555111	27.403305
30723	0	0.536983	10.345451	-0.153563	0.005371	0.103455	-0.001526	2.590600	-1.555891	27.401435
30724	0	0.572843	10.302764	-0.039582	0.005734	0.103027	-0.000386	2.599907	-1.551316	27.401626
30725	0	0.603896	10.302759	0.041717	0.006042	0.103027	0.000427	2.609730	-1.549484	27.400969
30726	0	0.585022	10.253921	0.088748	0.005852	0.102539	0.000895	2.616241	-1.549839	27.400606
30727	0	0.506127	10.247828	0.042092	0.005066	0.102478	0.000427	2.621915	-1.546690	27.395311
30728	0	0.456304	10.217308	0.017040	0.004568	0.102173	0.000170	2.619837	-1.543090	27.395315
30729	0	0.438830	10.131862	-0.079525	0.004395	0.101318	-0.000793	2.620517	-1.538184	27.391492
30730	0	0.456286	10.058593	-0.257029	0.004564	0.100586	-0.002567	2.622569	-1.538837	27.389665
30731	0	0.524501	10.015869	-0.287589	0.005249	0.100159	-0.002869	2.629440	-1.536550	27.386420
30732	0	0.517495	9.960942	-0.240352	0.005179	0.099609	-0.002396	2.637110	-1.533705	27.386123
30733	0	0.524438	9.881610	-0.201749	0.005249	0.098816	-0.002014	2.639588	-1.530543	27.383208
30734	0	0.542309	9.857164	-0.190448	0.005423	0.098572	-0.001899	2.644808	-1.533396	27.377242
30735	0	0.524416	9.765645	-0.098301	0.005249	0.097656	-0.000977	2.651023	-1.529808	27.378724
30736	0	0.492776	9.704612	-0.075354	0.004933	0.097046	-0.000746	2.658825	-1.525348	27.375064
30737	0	0.469926	9.661869	-0.109711	0.004700	0.096619	-0.001099	2.655650	-1.526993	27.370665
30738	0	0.457326	9.564222	-0.207185	0.004576	0.095642	-0.002072	2.653703	-1.526334	27.364766
30739	0	0.481837	9.527603	-0.195418	0.004822	0.095276	-0.001953	2.653602	-1.524486	27.358616
30740	0	0.474842	9.442161	-0.299394	0.004753	0.094421	-0.002994	2.652661	-1.521212	27.350150
30741	0	0.512529	9.423820	-0.330092	0.005127	0.094238	-0.003296	2.657383	-1.521543	27.348510
30742	0	0.493863	9.380996	-0.325109	0.004940	0.093810	-0.003245	2.663026	-1.522200	27.346887
30743	0	0.500584	9.368892	-0.201373	0.005005	0.093689	-0.002014	2.661161	-1.525600	27.342787
30744	0	0.445179	9.313887	-0.158965	0.004457	0.093139	-0.001587	2.663252	-1.521907	27.341725
30745	0	0.470032	9.295654	-0.152403	0.004700	0.092957	-0.001526	2.659659	-1.524862	27.338224
30746	0	0.457857	9.271147	-0.170503	0.004579	0.092711	-0.001706	2.657023	-1.526940	27.342655
30747	0	0.463651	9.259054	-0.188725	0.004639	0.092590	-0.001892	2.649753	-1.526404	27.341337
30748	0	0.506049	9.259066	-0.278832	0.005061	0.092590	-0.002798	2.636332	-1.527933	27.334702
30749	0	0.475986	9.252950	-0.310812	0.004761	0.092529	-0.003113	2.629260	-1.529146	27.329588
30750	0	0.475909	9.283467	-0.340376	0.004759	0.092834	-0.003409	2.621072	-1.531667	27.329112
30751	0	0.451328	9.271265	-0.402635	0.004517	0.092712	-0.004028	2.617416	-1.529818	27.328240
30752	0	0.457134	9.332291	-0.292028	0.004571	0.093323	-0.002926	2.609313	-1.532653	27.325034
30753	0	0.439484	9.362810	-0.237297	0.004395	0.093628	-0.002380	2.599068	-1.535175	27.322188
30754	0	0.488160	9.429942	-0.144763	0.004883	0.094299	-0.001451	2.594327	-1.535842	27.319158
30755	0	0.500776	9.429919	-0.048392	0.005005	0.094299	-0.000488	2.587842	-1.541419	27.323117
30756	0	0.519122	9.539706	0.014363	0.005193	0.095397	0.000131	2.571019	-1.541646	27.317672
30757	0	0.500594	9.570315	-0.090735	0.005005	0.095703	-0.000916	2.559991	-1.545046	27.313485
30758	0	0.482404	9.606946	-0.107020	0.004824	0.096069	-0.001082	2.544193	-1.547549	27.318545
30759	0	0.512846	9.680199	-0.199933	0.005127	0.096802	-0.002014	2.525446	-1.551373	27.321426
30760	0	0.506868	9.735129	-0.166746	0.005069	0.097351	-0.001679	2.510168	-1.553338	27.325107
30761	0	0.476438	9.796144	-0.194364	0.004761	0.097961	-0.001953	2.497857	-1.559796	27.321896
30762	0	0.464834	9.857077	-0.076261	0.004645	0.098571	-0.000774	2.482965	-1.565366	27.323589
30763	0	0.500677	9.948723	-0.029703	0.005005	0.099487	-0.000305	2.472347	-1.569628	27.324497
30764	0	0.506802	9.979156	0.002723	0.005069	0.099792	0.000016	2.458467	-1.570832	27.324129
30765	0	0.573347	10.052509	0.025635	0.005737	0.100525	0.000244	2.443308	-1.568533	27.327405
30766	0	0.566489	10.101335	-0.008659	0.005668	0.101013	-0.000098	2.428853	-1.567447	27.328188
30767	0	0.536298	10.125777	-0.011131	0.005371	0.101257	-0.000122	2.415428	-1.560344	27.332728
30768	0	0.504401	10.131861	-0.015394	0.005049	0.101318	-0.000162	2.404901	-1.557087	27.330135
30769	0	0.469930	10.217291	-0.048068	0.004700	0.102173	-0.000488	2.395114	-1.558744	27.327962
30770	0	0.445412	10.192876	-0.052995	0.004455	0.101929	-0.000535	2.388156	-1.560268	27.332782
30771	0	0.482017	10.223406	-0.121269	0.004822	0.102234	-0.001221	2.377904	-1.560592	27.335750
30772	0	0.542818	10.247808	-0.077198	0.005428	0.102478	-0.000778	2.369658	-1.562580	27.330636
30773	0	0.567035	10.296672	-0.139726	0.005676	0.102966	-0.001404	2.361079	-1.558092	27.336647
30774	0	0.572608	10.266113	-0.077276	0.005725	0.102661	-0.000781	2.350549	-1.561472	27.343122
30775	0	0.561131	10.284446	-0.036355	0.005615	0.102844	-0.000366	2.346302	-1.559191	27.344045
30776	0	0.542265	10.253913	-0.035565	0.005424	0.102539	-0.000361	2.338535	-1.560304	27.344047
30777	0	0.512741	10.211175	0.092059	0.005127	0.102112	0.000916	2.331517	-1.562858	27.340386
30778	0	0.469467	10.168384	0.019803	0.004700	0.101684	0.000193	2.324149	-1.559280	27.337463
30779	0	0.475608	10.162377	-0.017396	0.004761	0.101624	-0.000183	2.312547	-1.556130	27.333371
30780	0	0.499254	10.119643	-0.009982	0.004995	0.101196	-0.000104	2.306528	-1.555076	27.329387
30781	0	0.542752	10.064723	-0.067063	0.005432	0.100647	-0.000671	2.304370	-1.551912	27.330677
30782	0	0.577872	10.009833	-0.115102	0.005789	0.100098	-0.001159	2.294181	-1.542542	27.329632
30783	0	0.530431	9.954878	-0.151732	0.005310	0.099548	-0.001526	2.283010	-1.538081	27.330138
30784	0	0.504945	9.893829	-0.064806	0.005054	0.098938	-0.000655	2.273460	-1.534385	27.330848
30785	0	0.427091	9.838875	-0.115834	0.004272	0.098389	-0.001160	2.270626	-1.534739	27.330486
30786	0	0.451016	9.802259	-0.036134	0.004513	0.098022	-0.000364	2.265869	-1.533772	27.329158
30787	0	0.463864	9.735107	-0.048974	0.004639	0.097351	-0.000488	2.266260	-1.535894	27.324989
30788	0	0.482152	9.680085	-0.115674	0.004821	0.096801	-0.001163	2.256960	-1.538855	27.325800
30789	0	0.500559	9.619145	-0.109142	0.005005	0.096191	-0.001099	2.247058	-1.541813	27.326080
30790	0	0.549029	9.570341	-0.169207	0.005494	0.095703	-0.001696	2.241445	-1.539445	27.321490
30791	0	0.506296	9.527601	-0.177160	0.005066	0.095276	-0.001770	2.242053	-1.538052	27.319264
30792	0	0.468710	9.478787	-0.128740	0.004693	0.094788	-0.001286	2.242991	-1.533063	27.315992
30793	0	0.439194	9.448256	-0.158567	0.004395	0.094482	-0.001587	2.240204	-1.532105	27.315396
30794	0	0.408302	9.405527	-0.194798	0.004084	0.094055	-0.001951	2.235019	-1.533691	27.306606
30795	0	0.432779	9.375028	-0.140268	0.004333	0.093750	-0.001404	2.232399	-1.528750	27.311533
30796	0	0.493171	9.375010	-0.145572	0.004931	0.093750	-0.001463	2.222336	-1.531143	27.312711
30797	0	0.505940	9.356729	-0.152299	0.005066	0.093567	-0.001526	2.217500	-1.525393	27.306375
30798	0	0.511460	9.326179	-0.169635	0.005114	0.093262	-0.001703	2.207727	-1.528795	27.307570
30799	0	0.500488	9.326187	-0.182358	0.005005	0.093262	-0.001831	2.197334	-1.530870	27.305406
30800	0	0.482135	9.320067	-0.260959	0.004821	0.093201	-0.002610	2.195337	-1.533740	27.303571
30801	0	0.426770	9.332305	-0.188846	0.004272	0.093323	-0.001892	2.189677	-1.530172	27.301970
30802	0	0.462738	9.375005	-0.139631	0.004628	0.093750	-0.001397	2.187487	-1.531254	27.304868
30803	0	0.457298	9.375029	-0.146092	0.004578	0.093750	-0.001465	2.181522	-1.527645	27.303288
30804	0	0.487712	9.429924	-0.193962	0.004873	0.094299	-0.001945	2.173195	-1.534417	27.304751
30805	0	0.506983	9.442123	-0.133936	0.005066	0.094421	-0.001343	2.167846	-1.541331	27.299489
30806	0	0.507086	9.466478	-0.157632	0.005074	0.094665	-0.001580	2.161900	-1.540275	27.293713
30807	0	0.506265	9.497089	-0.213588	0.005066	0.094971	-0.002136	2.160328	-1.538416	27.296391
30808	0	0.475698	9.545895	-0.139643	0.004754	0.095459	-0.001404	2.150323	-1.543980	27.297705
30809	0	0.458313	9.631324	-0.097372	0.004578	0.096313	-0.000977	2.145786	-1.552621	27.299197
30810	0	0.471011	9.655667	-0.011573	0.004710	0.096557	-0.000117	2.142779	-1.554581	27.299937
30811	0	0.482215	9.722901	-0.042199	0.004822	0.097229	-0.000427	2.135449	-1.557070	27.303145
30812	0	0.457539	9.771643	0.043916	0.004578	0.097716	0.000437	2.131511	-1.556482	27.308073
30813	0	0.506292	9.844985	0.018825	0.005066	0.098450	0.000183	2.124344	-1.555064	27.308779
30814	0	0.524376	9.893791	-0.029754	0.005242	0.098938	-0.000296	2.125349	-1.558786	27.310726
30815	0	0.513226	9.918186	0.030391	0.005127	0.099182	0.000305	2.125609	-1.566996	27.311071
30816	0	0.513705	9.997467	-0.017894	0.005137	0.099975	-0.000186	2.116340	-1.568682	27.304767
30817	0	0.518416	10.015887	-0.085646	0.005188	0.100159	-0.000854	2.117393	-1.566375	27.313867
30818	0	0.499850	10.064685	-0.019386	0.004996	0.100647	-0.000188	2.122995	-1.570998	27.314210
30819	0	0.481749	10.113543	-0.055390	0.004822	0.101135	-0.000549	2.126994	-1.568323	27.309913
30820	0	0.481252	10.101317	-0.013464	0.004812	0.101013	-0.000132	2.129236	-1.570761	27.306495
30821	0	0.524745	10.150154	-0.042830	0.005249	0.101501	-0.000427	2.129197	-1.571121	27.304719
30822	0	0.499595	10.137965	0.005336	0.005001	0.101379	0.000058	2.133422	-1.567437	27.304980
30823	0	0.530388	10.162387	0.042464	0.005310	0.101624	0.000427	2.135124	-1.562553	27.302759
30824	0	0.547699	10.198992	0.022912	0.005480	0.101990	0.000238	2.144355	-1.561461	27.306905
30825	0	0.536720	10.198996	0.017684	0.005371	0.101990	0.000183	2.150174	-1.559163	27.310259
30826	0	0.511993	10.186760	0.003968	0.005118	0.101868	0.000048	2.157926	-1.563017	27.311607
30827	0	0.482022	10.211188	-0.012915	0.004822	0.102112	-0.000122	2.164640	-1.563342	27.317372
30828	0	0.500416	10.131821	-0.002021	0.005001	0.101318	-0.000014	2.170046	-1.568967	27.315590
30829	0	0.500683	10.144035	0.011196	0.005005	0.101440	0.000122	2.180182	-1.573289	27.311883
30830	0	0.555323	10.064625	0.015267	0.005557	0.100646	0.000162	2.189621	-1.571051	27.307956
30831	0	0.524828	10.076913	0.041655	0.005249	0.100769	0.000427	2.200482	-1.572293	27.307337
30832	0	0.530425	10.009788	0.014869	0.005308	0.100098	0.000161	2.213449	-1.569937	27.306027
30833	0	0.512922	9.985334	-0.061928	0.005127	0.099854	-0.000610	2.222420	-1.574660	27.305080
30834	0	0.512988	9.942530	-0.069866	0.005131	0.099425	-0.000690	2.231690	-1.575789	27.301185
30835	0	0.463335	9.899913	-0.093045	0.004639	0.098999	-0.000916	2.247702	-1.571777	27.299132
30836	0	0.505141	9.838873	-0.059661	0.005054	0.098389	-0.000580	2.265905	-1.570432	27.290581
30837	0	0.518561	9.796145	-0.122914	0.005188	0.097961	-0.001221	2.274422	-1.569955	27.282811
30838	0	0.469419	9.716669	-0.241047	0.004694	0.097167	-0.002398	2.288416	-1.572374	27.285600
30839	0	0.494000	9.674069	-0.178263	0.004944	0.096741	-0.001770	2.302059	-1.570128	27.281488
30840	0	0.493328	9.606836	-0.180213	0.004935	0.096068	-0.001796	2.308374	-1.570065	27.273315
30841	0	0.469730	9.594715	-0.196462	0.004700	0.095947	-0.001953	2.320842	-1.569578	27.264842
30842	0	0.505660	9.570200	-0.199451	0.005060	0.095702	-0.001977	2.340547	-1.567678	27.253947
30843	0	0.469821	9.515379	-0.062410	0.004700	0.095154	-0.000610	2.355861	-1.568038	27.251197
30844	0	0.475570	9.545798	-0.089434	0.004757	0.095458	-0.000882	2.369257	-1.568719	27.247223
30845	0	0.464050	9.460445	0.035440	0.004639	0.094604	0.000366	2.382315	-1.573003	27.244355
30846	0	0.481922	9.429860	-0.040025	0.004825	0.094298	-0.000390	2.393439	-1.568540	27.243993
30847	0	0.500373	9.405516	-0.134844	0.005005	0.094055	-0.001343	2.399075	-1.569323	27.239502
30848	0	0.524978	9.399271	-0.313262	0.005246	0.093993	-0.003124	2.407988	-1.576126	27.235724
30849	0	0.488328	9.374971	-0.318172	0.004883	0.093750	-0.003174	2.416390	-1.579104	27.231236
30850	0	0.512340	9.387096	-0.380913	0.005127	0.093871	-0.003800	2.425823	-1.577157	27.231204
30851	0	0.457831	9.393268	-0.312468	0.004578	0.093933	-0.003113	2.439171	-1.580117	27.232918
30852	0	0.439752	9.411480	-0.248016	0.004395	0.094115	-0.002466	2.455026	-1.584713	27.235106
30853	0	0.457328	9.411634	-0.098431	0.004578	0.094116	-0.000977	2.463309	-1.581555	27.231536
30854	0	0.505735	9.442126	-0.063830	0.005056	0.094421	-0.000627	2.476370	-1.584846	27.229887
30855	0	0.506916	9.490945	-0.049601	0.005066	0.094910	-0.000488	2.484529	-1.590859	27.232708
30856	0	0.519292	9.509182	-0.063280	0.005194	0.095092	-0.000627	2.490789	-1.592083	27.225416
30857	0	0.513302	9.527549	-0.159055	0.005127	0.095276	-0.001587	2.493942	-1.601604	27.222588
30858	0	0.477460	9.557974	-0.300600	0.004772	0.095580	-0.002998	2.501965	-1.606640	27.221383
30859	0	0.445580	9.570287	-0.275520	0.004456	0.095703	-0.002747	2.511149	-1.609161	27.219976
30860	0	0.402917	9.649536	-0.271205	0.004028	0.096496	-0.002704	2.520027	-1.612552	27.216357
30861	0	0.421096	9.680148	-0.196773	0.004211	0.096802	-0.001953	2.536221	-1.614191	27.213978
30862	0	0.476190	9.734992	-0.071409	0.004760	0.097350	-0.000701	2.550551	-1.618766	27.220557
30863	0	0.512771	9.802245	0.023155	0.005127	0.098022	0.000244	2.564104	-1.621709	27.219152
30864	0	0.567611	9.838781	0.033318	0.005677	0.098388	0.000340	2.571399	-1.622467	27.216771
30865	0	0.591967	9.918219	0.054683	0.005920	0.099182	0.000549	2.573065	-1.623658	27.219644
30866	0	0.537212	9.936412	-0.007037	0.005369	0.099364	-0.000067	2.576037	-1.629117	27.220387
30867	0	0.513033	9.979230	-0.073391	0.005127	0.099792	-0.000732	2.576545	-1.635124	27.214830
30868	0	0.452481	10.015758	-0.189823	0.004522	0.100158	-0.001896	2.578051	-1.640136	27.216534
30869	0	0.457828	10.058571	-0.232802	0.004578	0.100586	-0.002319	2.586783	-1.643072	27.218424
30870	0	0.463990	10.070695	-0.076236	0.004640	0.100707	-0.000751	2.599068	-1.645464	27.218848
30871	0	0.518565	10.101325	-0.043985	0.005188	0.101013	-0.000427	2.612164	-1.644901	27.219031
30872	0	0.542665	10.125746	0.081665	0.005427	0.101257	0.000829	2.624592	-1.646086	27.217363
30873	0	0.567480	10.119651	0.120953	0.005676	0.101196	0.001221	2.635962	-1.646399	27.216817
30874	0	0.573073	10.156276	0.100453	0.005733	0.101562	0.001015	2.646153	-1.645291	27.219314
30875	0	0.524592	10.180679	-0.030985	0.005249	0.101807	-0.000305	2.650185	-1.643857	27.224868
30876	0	0.505332	10.162381	-0.044175	0.005059	0.101624	-0.000437	2.654549	-1.639254	27.224089
30877	0	0.457597	10.156253	-0.134629	0.004578	0.101562	-0.001343	2.657286	-1.639549	27.221915
30878	0	0.457164	10.144031	-0.185048	0.004574	0.101440	-0.001839	2.669387	-1.639302	27.218307
30879	0	0.487892	10.113529	-0.099216	0.004883	0.101135	-0.000977	2.685804	-1.636984	27.221600
30880	0	0.518202	10.082881	-0.120655	0.005179	0.100829	-0.001191	2.702032	-1.642093	27.221153
30881	0	0.585666	10.089123	-0.025973	0.005859	0.100891	-0.000244	2.718342	-1.641075	27.218072
30882	0	0.573235	10.034176	0.002024	0.005732	0.100342	0.000030	2.727620	-1.643992	27.211791
30883	0	0.549281	9.997567	0.053837	0.005493	0.099976	0.000549	2.738850	-1.645618	27.204166
30884	0	0.530939	9.954834	0.015085	0.005309	0.099548	0.000161	2.749438	-1.648018	27.209453
30885	0	0.481870	9.918212	-0.147522	0.004822	0.099182	-0.001465	2.760122	-1.646577	27.212572
30886	0	0.469369	9.826544	-0.234762	0.004693	0.098266	-0.002340	2.767341	-1.649499	27.214754
30887	0	0.487920	9.814448	-0.324197	0.004883	0.098145	-0.003235	2.774348	-1.647603	27.207635
30888	0	0.481052	9.771629	-0.270791	0.004814	0.097716	-0.002700	2.782515	-1.645597	27.203069
30889	0	0.518596	9.741195	-0.251283	0.005188	0.097412	-0.002502	2.793424	-1.645451	27.198576
30890	0	0.530362	9.692279	-0.198294	0.005305	0.096923	-0.001974	2.802524	-1.645728	27.191592
30891	0	0.518984	9.643535	-0.116806	0.005188	0.096436	-0.001160	2.811252	-1.649984	27.198092
30892	0	0.500474	9.600741	-0.118477	0.005008	0.096007	-0.001177	2.819422	-1.648525	27.193353
30893	0	0.469926	9.570310	-0.140699	0.004700	0.095703	-0.001404	2.821957	-1.650120	27.193183
30894	0	0.439389	9.539687	-0.159786	0.004393	0.095397	-0.001594	2.825831	-1.653787	27.189854
30895	0	0.433053	9.472655	-0.214288	0.004333	0.094727	-0.002136	2.832622	-1.652328	27.190040
30896	0	0.469108	9.454248	-0.282491	0.004693	0.094543	-0.002821	2.836134	-1.652168	27.187105
30897	0	0.482301	9.423814	-0.287115	0.004822	0.094238	-0.002869	2.837899	-1.655928	27.184325
30898	0	0.506747	9.435922	-0.361203	0.005068	0.094359	-0.003607	2.842974	-1.657833	27.179864
30899	0	0.524563	9.411637	-0.286967	0.005249	0.094116	-0.002869	2.842946	-1.655921	27.174708
30900	0	0.529912	9.405538	-0.183300	0.005302	0.094055	-0.001834	2.840630	-1.653927	27.180192
30901	0	0.500302	9.429935	-0.152968	0.005005	0.094299	-0.001526	2.844012	-1.653778	27.177079
30902	0	0.457386	9.393210	-0.177777	0.004573	0.093932	-0.001778	2.842946	-1.657116	27.173408
30903	0	0.469853	9.417731	-0.195264	0.004700	0.094177	-0.001953	2.841130	-1.657829	27.169155
30904	0	0.463246	9.423849	-0.127752	0.004636	0.094238	-0.001281	2.835924	-1.655893	27.162036
30905	0	0.482024	9.472660	-0.238200	0.004822	0.094727	-0.002380	2.836665	-1.656171	27.161965
30906	0	0.512449	9.490973	-0.262344	0.005123	0.094910	-0.002628	2.829544	-1.659941	27.161045
30907	0	0.488570	9.503158	-0.293006	0.004883	0.095032	-0.002930	2.828797	-1.665478	27.168724
30908	0	0.519158	9.558026	-0.127528	0.005193	0.095580	-0.001283	2.818668	-1.666174	27.166247
30909	0	0.506771	9.594726	-0.213230	0.005066	0.095947	-0.002136	2.812771	-1.670392	27.167077
30910	0	0.470183	9.625163	-0.126587	0.004703	0.096251	-0.001274	2.801768	-1.671548	27.172178
30911	0	0.469746	9.680193	-0.121601	0.004700	0.096802	-0.001221	2.795010	-1.670950	27.175197
30912	0	0.487644	9.710709	-0.114435	0.004878	0.097107	-0.001151	2.785856	-1.671112	27.177482
30913	0	0.494271	9.771740	-0.133874	0.004944	0.097717	-0.001343	2.779925	-1.671826	27.180990
30914	0	0.518867	9.814459	-0.181025	0.005185	0.098145	-0.001823	2.763315	-1.678090	27.177796
30915	0	0.512581	9.857189	-0.066362	0.005127	0.098572	-0.000671	2.753073	-1.678798	27.179057
30916	0	0.543139	9.906006	-0.101098	0.005429	0.099060	-0.001022	2.738685	-1.683322	27.177315
30917	0	0.512426	9.960958	-0.103131	0.005127	0.099609	-0.001038	2.730228	-1.682283	27.176376
30918	0	0.500143	9.991453	-0.107736	0.004999	0.099915	-0.001086	2.718829	-1.686924	27.181367
30919	0	0.482406	10.003652	-0.011498	0.004822	0.100037	-0.000122	2.709480	-1.691562	27.180883
30920	0	0.500703	10.058512	-0.071115	0.005009	0.100585	-0.000719	2.699209	-1.691714	27.181301
30921	0	0.537376	10.089107	-0.084315	0.005371	0.100891	-0.000854	2.685058	-1.696783	27.183723
30922	0	0.531329	10.131759	-0.094396	0.005315	0.101317	-0.000955	2.671764	-1.697052	27.187914
30923	0	0.542943	10.119652	-0.065903	0.005432	0.101196	-0.000671	2.656530	-1.696008	27.193781
30924	0	0.536462	10.125744	-0.076014	0.005365	0.101257	-0.000770	2.644567	-1.697154	27.201970
30925	0	0.512768	10.119632	-0.078485	0.005127	0.101196	-0.000793	2.633545	-1.700042	27.201106
30926	0	0.524647	10.150076	-0.064414	0.005250	0.101501	-0.000654	2.620891	-1.698121	27.203425
30927	0	0.524787	10.162358	0.024933	0.005249	0.101624	0.000244	2.613747	-1.698827	27.202144
30928	0	0.506140	10.125744	-0.028584	0.005063	0.101257	-0.000296	2.601358	-1.698980	27.200844
30929	0	0.506589	10.144048	-0.090989	0.005066	0.101440	-0.000916	2.593702	-1.700994	27.201745
30930	0	0.530702	10.119644	-0.096157	0.005309	0.101196	-0.000966	2.587288	-1.700716	27.199730
30931	0	0.530562	10.083036	-0.195061	0.005310	0.100830	-0.001953	2.583084	-1.697926	27.196073
30932	0	0.480955	10.034197	-0.065970	0.004812	0.100342	-0.000667	2.573902	-1.696875	27.199354
30933	0	0.512153	10.046418	-0.103369	0.005127	0.100464	-0.001038	2.568143	-1.692769	27.196472
30934	0	0.504708	10.015910	-0.114933	0.005054	0.100159	-0.001152	2.563752	-1.686366	27.198181
30935	0	0.487864	9.936544	-0.091554	0.004883	0.099365	-0.000916	2.562486	-1.683567	27.201523
30936	0	0.486929	9.924344	-0.054405	0.004874	0.099243	-0.000550	2.554015	-1.679888	27.203592
30937	0	0.549053	9.857194	-0.023900	0.005493	0.098572	-0.000244	2.546720	-1.678835	27.206484
30938	0	0.511811	9.851094	-0.047074	0.005121	0.098511	-0.000479	2.536086	-1.677237	27.205575
30939	0	0.512277	9.783969	-0.133448	0.005127	0.097839	-0.001343	2.525050	-1.674438	27.200331
30940	0	0.486734	9.722950	-0.174552	0.004874	0.097229	-0.001754	2.513976	-1.668471	27.195407
30941	0	0.469597	9.674106	-0.243522	0.004700	0.096741	-0.002441	2.505359	-1.666101	27.201053
30942	0	0.432630	9.619151	-0.254725	0.004326	0.096191	-0.002552	2.498402	-1.668876	27.199586
30943	0	0.469417	9.582554	-0.170510	0.004700	0.095825	-0.001709	2.492490	-1.664317	27.201946
30944	0	0.474869	9.558112	-0.182137	0.004749	0.095581	-0.001823	2.488742	-1.665783	27.194783
30945	0	0.469571	9.497102	-0.121133	0.004700	0.094971	-0.001221	2.476187	-1.662960	27.195960
30946	0	0.474584	9.472697	-0.168570	0.004752	0.094727	-0.001691	2.468665	-1.657419	27.196790
30947	0	0.500050	9.454373	-0.085050	0.005005	0.094543	-0.000854	2.462535	-1.654179	27.191718
30948	0	0.493361	9.429954	-0.218149	0.004934	0.094299	-0.002190	2.451410	-1.655285	27.193240
30949	0	0.476065	9.399429	-0.200756	0.004761	0.093994	-0.002014	2.442107	-1.657282	27.193577
30950	0	0.463313	9.387248	-0.260548	0.004638	0.093872	-0.002612	2.432773	-1.653934	27.188274
30951	0	0.457673	9.399441	-0.322833	0.004578	0.093994	-0.003235	2.423591	-1.655060	27.181895
30952	0	0.444744	9.381144	-0.211919	0.004454	0.093811	-0.002124	2.416738	-1.649505	27.178919
30953	0	0.475705	9.399438	-0.207294	0.004761	0.093994	-0.002075	2.412769	-1.647132	27.177371
30954	0	0.499026	9.411662	-0.164170	0.004997	0.094116	-0.001644	2.408585	-1.640716	27.175995
30955	0	0.494340	9.442152	-0.188655	0.004944	0.094421	-0.001892	2.400659	-1.642273	27.171489
30956	0	0.506664	9.436031	-0.096165	0.005065	0.094360	-0.000966	2.394081	-1.646341	27.170889
30957	0	0.506264	9.478784	-0.103120	0.005066	0.094788	-0.001038	2.385160	-1.644395	27.171321
30958	0	0.505686	9.509301	-0.169039	0.005059	0.095093	-0.001697	2.376483	-1.643671	27.166049
30959	0	0.482316	9.533699	-0.145526	0.004822	0.095337	-0.001465	2.363780	-1.647417	27.161639
30960	0	0.445655	9.582539	-0.235508	0.004457	0.095825	-0.002361	2.355190	-1.648428	27.163798
30961	0	0.426838	9.600866	-0.200548	0.004272	0.096008	-0.002014	2.343696	-1.645599	27.165273
30962	0	0.487261	9.643573	-0.174713	0.004874	0.096436	-0.001753	2.335740	-1.645726	27.163648
30963	0	0.512731	9.716808	-0.133354	0.005127	0.097168	-0.001343	2.323716	-1.648132	27.165466
30964	0	0.500775	9.741203	-0.088987	0.005005	0.097412	-0.000897	2.313707	-1.653496	27.165889
30965	0	0.530894	9.820562	0.012941	0.005310	0.098206	0.000122	2.303982	-1.654171	27.166559
30966	0	0.512701	9.808233	0.057314	0.005124	0.098083	0.000564	2.291683	-1.659550	27.163253
30967	0	0.475847	9.893808	0.025141	0.004761	0.098938	0.000244	2.282115	-1.658881	27.168934
30968	0	0.463156	9.942635	0.068929	0.004634	0.099426	0.000686	2.276791	-1.658141	27.169228
30969	0	0.481610	9.967065	0.061550	0.004822	0.099670	0.000610	2.269701	-1.653570	27.165593
30970	0	0.499440	10.015859	0.007767	0.004992	0.100159	0.000071	2.260396	-1.657710	27.170383
30971	0	0.530927	10.089118	-0.072912	0.005310	0.100891	-0.000732	2.255436	-1.658819	27.169342
30972	0	0.530274	10.083044	-0.126987	0.005308	0.100830	-0.001276	2.247259	-1.654673	27.171081
30973	0	0.518251	10.101344	-0.164974	0.005188	0.101013	-0.001648	2.248095	-1.650555	27.169207
30974	0	0.504895	10.125761	-0.085754	0.005054	0.101257	-0.000858	2.246051	-1.646305	27.169477
30975	0	0.518872	10.156244	-0.103975	0.005188	0.101562	-0.001038	2.247277	-1.649175	27.170245
30976	0	0.494122	10.150070	0.029704	0.004945	0.101501	0.000300	2.249900	-1.647108	27.172513
30977	0	0.476037	10.137942	0.115873	0.004761	0.101379	0.001160	2.249763	-1.648644	27.178868
30978	0	0.524534	10.162374	0.102908	0.005248	0.101624	0.001036	2.255960	-1.647496	27.176927
30979	0	0.561215	10.131853	0.091508	0.005615	0.101318	0.000916	2.255234	-1.645971	27.182342
30980	0	0.548639	10.150147	-0.000250	0.005486	0.101501	-0.000001	2.255736	-1.647852	27.178377
30981	0	0.548854	10.137965	0.012104	0.005493	0.101379	0.000122	2.255575	-1.644657	27.168892
30982	0	0.529712	10.113537	-0.104171	0.005300	0.101135	-0.001040	2.255742	-1.643919	27.168874
30983	0	0.475792	10.095225	-0.140617	0.004761	0.100952	-0.001404	2.257190	-1.642890	27.163602
30984	0	0.456797	10.015885	-0.086122	0.004572	0.100159	-0.000859	2.258222	-1.640396	27.165504
30985	0	0.475423	10.034209	-0.013335	0.004761	0.100342	-0.000122	2.269872	-1.634958	27.166794
30986	0	0.498610	9.991483	0.002821	0.004992	0.099915	0.000038	2.280028	-1.630725	27.164464
30987	0	0.561069	9.942655	0.029793	0.005615	0.099426	0.000305	2.287138	-1.627453	27.166348
30988	0	0.567124	9.899874	-0.032851	0.005667	0.098999	-0.000320	2.295145	-1.634721	27.163399
30989	0	0.506776	9.844958	-0.037493	0.005066	0.098450	-0.000366	2.304004	-1.638936	27.153048
30990	0	0.524771	9.796062	-0.100232	0.005252	0.097960	-0.000995	2.311646	-1.636144	27.149093
30991	0	0.463673	9.735113	-0.097992	0.004639	0.097351	-0.000977	2.314347	-1.635978	27.144923
30992	0	0.457488	9.692363	-0.147863	0.004573	0.096924	-0.001472	2.321519	-1.640508	27.137416
30993	0	0.476425	9.667928	-0.232893	0.004761	0.096680	-0.002319	2.331642	-1.646895	27.131399
30994	0	0.464484	9.606829	-0.210048	0.004645	0.096068	-0.002095	2.336697	-1.648459	27.123158
30995	0	0.506730	9.576384	-0.202567	0.005066	0.095764	-0.002014	2.349239	-1.652200	27.122716
30996	0	0.506945	9.533561	-0.192883	0.005068	0.095336	-0.001916	2.363498	-1.656279	27.123425
30997	0	0.536951	9.521471	-0.160041	0.005371	0.095215	-0.001587	2.378474	-1.656546	27.113575
30998	0	0.518587	9.472545	-0.046783	0.005184	0.094726	-0.000455	2.392869	-1.660627	27.106190
30999	0	0.481914	9.466562	-0.104172	0.004822	0.094666	-0.001038	2.396618	-1.659586	27.099101
31000	0	0.444974	9.448238	-0.050648	0.004450	0.094482	-0.000497	2.407077	-1.661468	27.100896
31001	0	0.451649	9.417717	-0.110554	0.004517	0.094177	-0.001099	2.414284	-1.663477	27.090571
31002	0	0.469359	9.405434	-0.167010	0.004699	0.094054	-0.001662	2.422656	-1.659229	27.088788
31003	0	0.488099	9.374994	-0.299542	0.004883	0.093750	-0.002991	2.427231	-1.659015	27.088465
31004	0	0.518011	9.387107	-0.294780	0.005184	0.093871	-0.002939	2.436528	-1.656079	27.091728
31005	0	0.482254	9.393277	-0.281757	0.004822	0.093933	-0.002808	2.447541	-1.658923	27.092964
31006	0	0.445428	9.417613	-0.210744	0.004457	0.094176	-0.002095	2.461265	-1.658289	27.089426
31007	0	0.457899	9.423805	-0.147553	0.004578	0.094238	-0.001465	2.473105	-1.662027	27.086853
31008	0	0.488209	9.460362	-0.070093	0.004885	0.094604	-0.000693	2.481176	-1.660835	27.086273
31009	0	0.476179	9.484852	-0.073987	0.004761	0.094849	-0.000732	2.489016	-1.664128	27.086197
31010	0	0.494644	9.545793	-0.081682	0.004946	0.095458	-0.000809	2.497571	-1.666986	27.082105
31011	0	0.512875	9.527571	-0.165236	0.005127	0.095276	-0.001648	2.501740	-1.671143	27.082150
31012	0	0.513738	9.557958	-0.221167	0.005130	0.095580	-0.002207	2.506406	-1.682302	27.079808
31013	0	0.482135	9.594721	-0.232239	0.004822	0.095947	-0.002319	2.508930	-1.683838	27.077721
31014	0	0.476070	9.649541	-0.196814	0.004760	0.096496	-0.001960	2.517703	-1.687020	27.073017
31015	0	0.445808	9.686249	-0.135631	0.004456	0.096863	-0.001343	2.532599	-1.692063	27.072488
31016	0	0.470890	9.753294	-0.058933	0.004704	0.097533	-0.000577	2.545977	-1.699291	27.071068
31017	0	0.476113	9.790040	0.048177	0.004761	0.097900	0.000488	2.552460	-1.701694	27.070781
31018	0	0.500451	9.844879	0.059403	0.005005	0.098449	0.000597	2.554777	-1.703216	27.071682
31019	0	0.549241	9.912113	-0.006950	0.005493	0.099121	-0.000061	2.563382	-1.704311	27.072253
31020	0	0.542640	9.936448	-0.099447	0.005430	0.099364	-0.000994	2.563060	-1.701905	27.074462
31021	0	0.525244	9.991434	-0.097967	0.005249	0.099915	-0.000977	2.565457	-1.707805	27.077996
31022	0	0.519604	10.027970	-0.153523	0.005195	0.100280	-0.001533	2.567344	-1.711411	27.078396
31023	0	0.488278	10.040276	-0.086312	0.004883	0.100403	-0.000854	2.576033	-1.713379	27.074701
31024	0	0.487642	10.076828	-0.076002	0.004882	0.100768	-0.000751	2.585642	-1.709229	27.071677
31025	0	0.488008	10.095222	-0.062029	0.004883	0.100952	-0.000610	2.595754	-1.708134	27.068911
31026	0	0.500216	10.131822	0.002533	0.004999	0.101318	0.000040	2.611198	-1.713490	27.067059
31027	0	0.537071	10.137944	0.017051	0.005371	0.101379	0.000183	2.624219	-1.715019	27.068601
31028	0	0.567212	10.137862	-0.003815	0.005675	0.101378	-0.000026	2.637018	-1.713380	27.070669
31029	0	0.549701	10.162327	-0.061956	0.005493	0.101624	-0.000610	2.646155	-1.719716	27.069348
31030	0	0.531427	10.162265	-0.069948	0.005317	0.101623	-0.000690	2.655081	-1.718950	27.072930
31031	0	0.481866	10.125737	-0.116827	0.004822	0.101257	-0.001160	2.663607	-1.717418	27.078954
31032	0	0.451178	10.119605	-0.119035	0.004510	0.101196	-0.001177	2.677712	-1.721563	27.081337
31033	0	0.457569	10.076909	-0.061781	0.004578	0.100769	-0.000610	2.684994	-1.721326	27.080426
31034	0	0.512165	10.089104	-0.082154	0.005122	0.100891	-0.000809	2.698312	-1.722729	27.080403
31035	0	0.548703	10.070836	0.017149	0.005493	0.100708	0.000183	2.710233	-1.717680	27.078730
31036	0	0.566011	10.052501	-0.040221	0.005663	0.100525	-0.000390	2.722791	-1.716462	27.077649
31037	0	0.524516	9.997572	-0.074191	0.005249	0.099976	-0.000732	2.732398	-1.714035	27.072984
31038	0	0.529946	9.954836	-0.106449	0.005301	0.099548	-0.001057	2.740086	-1.713782	27.066472
31039	0	0.512428	9.948737	-0.110552	0.005127	0.099487	-0.001099	2.746772	-1.712680	27.069275
31040	0	0.469571	9.911984	-0.197851	0.004694	0.099120	-0.001967	2.758329	-1.716805	27.067812
31041	0	0.482114	9.857160	-0.214584	0.004822	0.098572	-0.002136	2.768246	-1.718287	27.058870
31042	0	0.505824	9.796056	-0.192295	0.005064	0.097960	-0.001912	2.779666	-1.713571	27.063105
31043	0	0.506357	9.753403	-0.214877	0.005066	0.097534	-0.002136	2.793141	-1.712894	27.066038
31044	0	0.530779	9.722781	-0.119372	0.005305	0.097228	-0.001185	2.801633	-1.717884	27.063001
31045	0	0.555078	9.698486	-0.178102	0.005554	0.096985	-0.001770	2.813342	-1.715899	27.065492
31046	0	0.511882	9.655648	-0.186367	0.005119	0.096557	-0.001853	2.824745	-1.717400	27.064919
31047	0	0.481953	9.582521	-0.134955	0.004822	0.095825	-0.001343	2.831612	-1.716722	27.065029
31048	0	0.456862	9.564119	-0.209628	0.004573	0.095641	-0.002090	2.838519	-1.713731	27.060822
31049	0	0.415098	9.521465	-0.208309	0.004150	0.095215	-0.002075	2.846827	-1.716530	27.058216
31050	0	0.451008	9.490883	-0.271014	0.004518	0.094909	-0.002702	2.855743	-1.709603	27.054257
31051	0	0.475998	9.442125	-0.257005	0.004761	0.094421	-0.002563	2.862509	-1.710669	27.055554
31052	0	0.500284	9.435929	-0.252001	0.005003	0.094359	-0.002516	2.866433	-1.712498	27.056084
31053	0	0.506547	9.460440	-0.268969	0.005066	0.094604	-0.002686	2.870240	-1.713990	27.054252
31054	0	0.512860	9.435911	-0.257556	0.005125	0.094359	-0.002572	2.873330	-1.720210	27.057354
31055	0	0.469781	9.429930	-0.275035	0.004700	0.094299	-0.002747	2.876733	-1.719953	27.057676
31056	0	0.451252	9.435923	-0.239347	0.004512	0.094359	-0.002388	2.882209	-1.722679	27.063714
31057	0	0.427587	9.454328	-0.244247	0.004272	0.094543	-0.002441	2.882352	-1.728946	27.060434
31058	0	0.452244	9.435938	-0.250743	0.004523	0.094359	-0.002505	2.883781	-1.729891	27.062099
31059	0	0.470030	9.454336	-0.287103	0.004700	0.094543	-0.002869	2.885503	-1.732675	27.060487
31060	0	0.518733	9.478674	-0.305722	0.005189	0.094787	-0.003057	2.884007	-1.732833	27.061503
31061	0	0.530848	9.515386	-0.293101	0.005310	0.095154	-0.002930	2.884435	-1.732999	27.062202
31062	0	0.518250	9.545919	-0.323443	0.005184	0.095459	-0.003238	2.879334	-1.733140	27.050589
31063	0	0.475859	9.570315	-0.213980	0.004761	0.095703	-0.002136	2.882501	-1.732467	27.057223
31064	0	0.475444	9.606941	-0.135073	0.004756	0.096069	-0.001350	2.881768	-1.732626	27.056008
31065	0	0.476358	9.649646	-0.146373	0.004761	0.096497	-0.001465	2.879324	-1.738007	27.046437
31066	0	0.476993	9.692269	-0.146085	0.004766	0.096923	-0.001463	2.875739	-1.745174	27.048694
31067	0	0.494274	9.710704	-0.103276	0.004944	0.097107	-0.001038	2.868910	-1.745789	27.052879
31068	0	0.524449	9.783955	-0.157105	0.005246	0.097839	-0.001577	2.860350	-1.745823	27.049710
31069	0	0.561258	9.820575	-0.097300	0.005615	0.098206	-0.000977	2.855034	-1.744676	27.051734
31070	0	0.542821	9.863283	-0.157297	0.005426	0.098633	-0.001580	2.845430	-1.748764	27.049553
31071	0	0.494422	9.887694	-0.115940	0.004944	0.098877	-0.001160	2.843985	-1.751133	27.055011
31072	0	0.451879	9.930414	-0.121780	0.004517	0.099304	-0.001221	2.839518	-1.755646	27.050516
31073	0	0.475729	9.948753	-0.158284	0.004761	0.099487	-0.001587	2.833699	-1.753620	27.051661
31074	0	0.480984	10.003683	-0.047990	0.004814	0.100037	-0.000481	2.831690	-1.750614	27.055717
31075	0	0.518185	10.046421	-0.060619	0.005188	0.100464	-0.000610	2.825794	-1.745530	27.058047
31076	0	0.547931	10.070808	-0.065675	0.005480	0.100708	-0.000664	2.816635	-1.746887	27.062662
31077	0	0.561171	10.070827	-0.139907	0.005615	0.100708	-0.001404	2.810038	-1.744856	27.064790
31078	0	0.536299	10.107425	-0.078341	0.005363	0.101074	-0.000784	2.808297	-1.746236	27.070120
31079	0	0.524857	10.119641	-0.158059	0.005249	0.101196	-0.001587	2.799953	-1.747697	27.068041
31080	0	0.500420	10.107425	-0.089832	0.005004	0.101074	-0.000903	2.793320	-1.749937	27.073227
31081	0	0.476036	10.125734	-0.134287	0.004761	0.101257	-0.001343	2.792251	-1.751420	27.079716
31082	0	0.463106	10.125758	-0.092148	0.004638	0.101257	-0.000916	2.796736	-1.745798	27.083662
31083	0	0.482097	10.119635	-0.079020	0.004822	0.101196	-0.000793	2.791865	-1.746816	27.084843
31084	0	0.524712	10.119630	-0.029650	0.005247	0.101196	-0.000299	2.787326	-1.748734	27.096626
31085	0	0.524747	10.076915	-0.066687	0.005249	0.100769	-0.000671	2.780986	-1.748883	27.098481
31086	0	0.548459	10.083038	-0.090207	0.005489	0.100830	-0.000907	2.774204	-1.745415	27.097033
31087	0	0.542712	10.064725	-0.023907	0.005432	0.100647	-0.000244	2.767183	-1.741625	27.098963
31088	0	0.548175	10.058600	-0.090494	0.005483	0.100586	-0.000906	2.764721	-1.742530	27.094284
31089	0	0.475910	10.003672	-0.115748	0.004761	0.100037	-0.001160	2.761003	-1.742660	27.090180
31090	0	0.451196	9.942636	-0.151877	0.004513	0.099426	-0.001522	2.755996	-1.743678	27.092656
31091	0	0.457383	9.899925	-0.146155	0.004578	0.098999	-0.001465	2.750973	-1.741196	27.093712
31092	0	0.487061	9.863294	-0.176704	0.004874	0.098633	-0.001764	2.752936	-1.739027	27.086706
31093	0	0.500031	9.838891	-0.128163	0.005005	0.098389	-0.001282	2.751588	-1.735655	27.078863
31094	0	0.547836	9.796176	-0.060414	0.005484	0.097961	-0.000610	2.743050	-1.731413	27.076923
31095	0	0.512733	9.759525	-0.103201	0.005127	0.097595	-0.001038	2.735271	-1.733742	27.079646
31096	0	0.493571	9.704641	-0.126392	0.004944	0.097046	-0.001271	2.725413	-1.726013	27.079778
31097	0	0.481652	9.698522	-0.133603	0.004822	0.096985	-0.001343	2.716225	-1.721767	27.075211
31098	0	0.462479	9.606953	-0.211963	0.004627	0.096069	-0.002123	2.711136	-1.720906	27.068346
31099	0	0.482420	9.594723	-0.188770	0.004822	0.095947	-0.001892	2.704649	-1.725841	27.065409
31100	0	0.476294	9.564125	-0.182063	0.004765	0.095641	-0.001822	2.701228	-1.725867	27.066724
31101	0	0.482013	9.558127	-0.237492	0.004822	0.095581	-0.002380	2.693458	-1.725996	27.068151
31102	0	0.494076	9.521494	-0.236435	0.004940	0.095215	-0.002370	2.685614	-1.728747	27.066785
31103	0	0.494117	9.484892	-0.194590	0.004944	0.094849	-0.001953	2.675666	-1.727556	27.061133
31104	0	0.481312	9.460476	-0.144303	0.004816	0.094604	-0.001451	2.665377	-1.725932	27.059136
31105	0	0.494091	9.484888	-0.152024	0.004944	0.094849	-0.001526	2.657368	-1.724311	27.057304
31106	0	0.487432	9.454373	-0.224044	0.004876	0.094543	-0.002248	2.647268	-1.724001	27.058231
31107	0	0.475809	9.436053	-0.164546	0.004761	0.094360	-0.001648	2.643055	-1.722814	27.050399
31108	0	0.475722	9.466557	-0.163432	0.004755	0.094666	-0.001643	2.631175	-1.727310	27.053187
31109	0	0.494496	9.478770	-0.206790	0.004944	0.094788	-0.002075	2.621204	-1.730495	27.055362
31110	0	0.488096	9.442176	-0.193016	0.004885	0.094421	-0.001939	2.609522	-1.727894	27.058752
31111	0	0.506179	9.503214	-0.225063	0.005066	0.095032	-0.002258	2.599092	-1.724958	27.052833
31112	0	0.487579	9.497072	-0.162710	0.004874	0.094971	-0.001633	2.591153	-1.728913	27.044983
31113	0	0.470297	9.509276	-0.170065	0.004700	0.095093	-0.001709	2.579971	-1.734719	27.046555
31114	0	0.476378	9.564134	-0.089165	0.004766	0.095641	-0.000899	2.569644	-1.733419	27.042892
31115	0	0.481517	9.582563	-0.121240	0.004822	0.095825	-0.001221	2.558567	-1.727426	27.046705
31116	0	0.493137	9.655763	-0.088772	0.004930	0.096558	-0.000899	2.543657	-1.731480	27.047950
31117	0	0.469894	9.667983	-0.096602	0.004700	0.096680	-0.000977	2.530019	-1.732475	27.047579
31118	0	0.500508	9.710698	-0.167920	0.005003	0.097107	-0.001688	2.518476	-1.736857	27.049448
31119	0	0.488462	9.729002	-0.152122	0.004883	0.097290	-0.001526	2.511832	-1.740916	27.049398
31120	0	0.543164	9.796080	-0.138537	0.005435	0.097960	-0.001395	2.499180	-1.738847	27.054938
31121	0	0.482401	9.790031	-0.042134	0.004822	0.097900	-0.000427	2.491124	-1.743335	27.053947
31122	0	0.488501	9.838789	-0.101780	0.004887	0.098388	-0.001026	2.480253	-1.743344	27.055605
31123	0	0.488130	9.899908	0.019021	0.004883	0.098999	0.000183	2.470878	-1.743460	27.056722
31124	0	0.506239	9.899901	-0.010557	0.005062	0.098999	-0.000109	2.466072	-1.745654	27.057759
31125	0	0.494424	9.942624	0.030947	0.004944	0.099426	0.000305	2.459946	-1.747968	27.056267
31126	0	0.518763	9.966944	0.056373	0.005188	0.099669	0.000557	2.450940	-1.749409	27.057420
31127	0	0.543136	10.003667	-0.011604	0.005432	0.100037	-0.000122	2.442835	-1.750406	27.063789
31128	0	0.518675	10.009764	-0.041241	0.005186	0.100098	-0.000416	2.437752	-1.753043	27.070108
31129	0	0.530962	10.052500	-0.170454	0.005310	0.100525	-0.001709	2.431487	-1.754479	27.070958
31130	0	0.500343	10.070806	-0.114876	0.005004	0.100708	-0.001151	2.427668	-1.755797	27.070171
31131	0	0.488013	10.052505	-0.128020	0.004883	0.100525	-0.001282	2.424733	-1.754601	27.076037
31132	0	0.499829	10.070808	-0.060227	0.004999	0.100708	-0.000607	2.417602	-1.755482	27.081627
31133	0	0.493924	10.070824	0.024224	0.004944	0.100708	0.000244	2.418573	-1.752095	27.086508
31134	0	0.517309	10.095243	0.048163	0.005178	0.100952	0.000484	2.419487	-1.747867	27.087401
31135	0	0.530546	10.076929	0.048732	0.005310	0.100769	0.000488	2.419361	-1.744495	27.087423
31136	0	0.541831	10.052513	0.042441	0.005423	0.100525	0.000424	2.418077	-1.741459	27.082288
31137	0	0.518992	10.052479	0.024762	0.005188	0.100525	0.000244	2.412856	-1.745526	27.077420
31138	0	0.506706	10.021891	0.007063	0.005070	0.100219	0.000068	2.408269	-1.744349	27.075648
31139	0	0.469283	9.979281	-0.134248	0.004700	0.099792	-0.001343	2.406711	-1.738344	27.077885
31140	0	0.486949	9.973138	-0.110055	0.004869	0.099731	-0.001099	2.407673	-1.741428	27.077459
31141	0	0.482436	9.942612	-0.061359	0.004822	0.099426	-0.000610	2.410167	-1.746391	27.069417
31142	0	0.525142	9.930337	-0.031336	0.005254	0.099303	-0.000312	2.410661	-1.745523	27.074755
31143	0	0.537522	9.881569	-0.036766	0.005371	0.098816	-0.000366	2.411065	-1.752211	27.072705
31144	0	0.501128	9.869293	-0.061784	0.005013	0.098693	-0.000614	2.414092	-1.752653	27.074405
31145	0	0.500261	9.838878	-0.024711	0.005005	0.098389	-0.000244	2.416287	-1.751911	27.071360
31146	0	0.493971	9.777828	-0.031300	0.004939	0.097778	-0.000312	2.416368	-1.754553	27.069607
31147	0	0.469180	9.747345	-0.134833	0.004700	0.097473	-0.001343	2.421663	-1.747261	27.069456
31148	0	0.474327	9.692382	-0.215075	0.004745	0.096924	-0.002148	2.424075	-1.747697	27.069217
31149	0	0.427207	9.661853	-0.171677	0.004272	0.096619	-0.001709	2.432088	-1.749108	27.069746
31150	0	0.487921	9.643461	-0.136717	0.004882	0.096435	-0.001359	2.440574	-1.747911	27.065154
31151	0	0.500448	9.606930	-0.104328	0.005005	0.096069	-0.001038	2.446111	-1.749334	27.066813
31152	0	0.512077	9.600757	-0.105456	0.005126	0.096007	-0.001049	2.451420	-1.745094	27.062032
31153	0	0.488089	9.582523	-0.104352	0.004883	0.095825	-0.001038	2.457259	-1.744783	27.055912
31154	0	0.517947	9.564225	-0.099357	0.005183	0.095642	-0.000989	2.461561	-1.742153	27.059373
31155	0	0.469897	9.527591	-0.042743	0.004700	0.095276	-0.000427	2.460564	-1.743122	27.058221
31156	0	0.427110	9.484851	-0.171531	0.004271	0.094849	-0.001710	2.465866	-1.745738	27.052625
31157	0	0.457244	9.490983	-0.140967	0.004578	0.094910	-0.001404	2.471739	-1.741482	27.044775
31158	0	0.456427	9.503185	-0.159791	0.004566	0.095032	-0.001599	2.468843	-1.741149	27.042483
31159	0	0.463818	9.497067	-0.207803	0.004639	0.094971	-0.002075	2.471058	-1.742562	27.039359
31160	0	0.481385	9.484789	-0.184177	0.004820	0.094848	-0.001837	2.475880	-1.737310	27.031989
31161	0	0.488095	9.503174	-0.122815	0.004883	0.095032	-0.001221	2.483661	-1.736968	27.029252
31162	0	0.512085	9.521393	-0.136390	0.005123	0.095214	-0.001358	2.489493	-1.736193	27.018571
31163	0	0.475992	9.515377	-0.128752	0.004761	0.095154	-0.001282	2.495260	-1.737168	27.013158
31164	0	0.463991	9.551886	-0.099362	0.004637	0.095519	-0.000989	2.499662	-1.742831	27.009738
31165	0	0.433306	9.600829	-0.152790	0.004333	0.096008	-0.001526	2.500924	-1.744222	27.003899
31166	0	0.426453	9.606864	-0.177560	0.004271	0.096068	-0.001775	2.500743	-1.738943	27.000854
31167	0	0.463534	9.655767	-0.189765	0.004639	0.096558	-0.001892	2.506170	-1.736832	27.003877
31168	0	0.511999	9.661855	-0.123771	0.005119	0.096619	-0.001232	2.511571	-1.739537	26.998071
31169	0	0.500227	9.722906	-0.116606	0.005005	0.097229	-0.001160	2.517939	-1.738303	26.998801
31170	0	0.511935	9.741219	-0.038511	0.005121	0.097412	-0.000380	2.523253	-1.737956	26.996956
31171	0	0.525088	9.777821	-0.061262	0.005249	0.097778	-0.000610	2.524737	-1.741969	27.001557
31172	0	0.488558	9.808255	-0.006697	0.004886	0.098083	-0.000066	2.524907	-1.743690	27.001496
31173	0	0.469782	9.869394	-0.000480	0.004700	0.098694	0.000000	2.529298	-1.743337	26.999020
31174	0	0.518307	9.857074	-0.136023	0.005183	0.098571	-0.001353	2.536190	-1.745058	26.998787
31175	0	0.445780	9.881575	-0.092243	0.004456	0.098816	-0.000916	2.543004	-1.749510	27.003264
31176	0	0.518762	9.924238	-0.105684	0.005192	0.099242	-0.001052	2.547513	-1.746522	27.003504
31177	0	0.537110	9.973140	-0.116343	0.005371	0.099731	-0.001160	2.550655	-1.748340	27.007113
31178	0	0.519025	9.997446	-0.086893	0.005188	0.099975	-0.000862	2.557254	-1.752797	27.012513
31179	0	0.531198	9.997550	0.017363	0.005310	0.099976	0.000183	2.566879	-1.756813	27.008314
31180	0	0.507326	10.021852	-0.033251	0.005069	0.100219	-0.000324	2.575103	-1.763782	27.012216
31181	0	0.470121	10.003654	-0.030700	0.004700	0.100037	-0.000305	2.575995	-1.767358	27.013027
31182	0	0.476232	10.046293	-0.056169	0.004764	0.100463	-0.000553	2.584558	-1.767756	27.006315
31183	0	0.494460	10.034172	-0.061662	0.004944	0.100342	-0.000610	2.590491	-1.770458	27.012857
31184	0	0.500228	10.052405	-0.081562	0.005006	0.100524	-0.000807	2.599313	-1.768235	27.016008
31185	0	0.524250	10.034209	-0.037875	0.005249	0.100342	-0.000366	2.612389	-1.762631	27.016610
31186	0	0.511276	10.052485	-0.095129	0.005114	0.100525	-0.000941	2.622554	-1.763578	27.013488
31187	0	0.488317	10.015861	-0.050153	0.004883	0.100159	-0.000488	2.636472	-1.765836	27.012915
31188	0	0.487823	10.015796	0.002175	0.004883	0.100158	0.000034	2.649626	-1.762410	27.011264
31189	0	0.482290	9.997549	-0.037722	0.004822	0.099976	-0.000366	2.660992	-1.765534	27.009732
31190	0	0.506551	9.997471	-0.033931	0.005068	0.099975	-0.000328	2.672615	-1.764717	27.004788
31191	0	0.512504	9.967043	-0.098460	0.005127	0.099670	-0.000977	2.680594	-1.764353	27.013809
31192	0	0.487454	9.930327	-0.136984	0.004878	0.099303	-0.001359	2.691864	-1.762225	27.011914
31193	0	0.500330	9.912105	-0.129145	0.005005	0.099121	-0.001282	2.701835	-1.762279	27.009216
31194	0	0.493382	9.881505	-0.155994	0.004940	0.098815	-0.001546	2.716847	-1.756984	27.009190
31195	0	0.500704	9.832741	-0.074803	0.005005	0.098328	-0.000732	2.733740	-1.761401	27.002765
31196	0	0.488873	9.814337	-0.077665	0.004887	0.098144	-0.000764	2.747363	-1.765713	27.000125
31197	0	0.475694	9.814463	-0.074403	0.004761	0.098145	-0.000732	2.759650	-1.763138	26.999742
31198	0	0.462852	9.747216	-0.113136	0.004630	0.097472	-0.001122	2.768844	-1.763176	26.997424
31199	0	0.494080	9.729006	-0.147366	0.004944	0.097290	-0.001465	2.777949	-1.761470	26.996738
31200	0	0.499881	9.680068	-0.173240	0.004998	0.096801	-0.001727	2.782928	-1.764122	26.993387
31201	0	0.482428	9.667930	-0.208718	0.004822	0.096680	-0.002075	2.795859	-1.768983	26.996368
31202	0	0.488895	9.606814	-0.180380	0.004888	0.096068	-0.001795	2.805324	-1.772430	27.001595
31203	0	0.445397	9.613023	-0.178171	0.004456	0.096130	-0.001770	2.818019	-1.772464	27.000626
31204	0	0.438945	9.606813	-0.175014	0.004391	0.096068	-0.001733	2.837436	-1.772832	26.999569
31205	0	0.481914	9.588625	-0.129044	0.004822	0.095886	-0.001282	2.846577	-1.771544	26.997805
31206	0	0.500271	9.582493	-0.118446	0.004999	0.095825	-0.001178	2.853266	-1.777670	26.992467
31207	0	0.518540	9.533698	-0.110539	0.005188	0.095337	-0.001099	2.860113	-1.776390	26.992324
31208	0	0.487523	9.533698	-0.154196	0.004877	0.095337	-0.001540	2.860986	-1.775987	26.994439
31209	0	0.506582	9.527572	-0.183968	0.005066	0.095276	-0.001831	2.870079	-1.777764	26.994086
31210	0	0.475717	9.527494	-0.222025	0.004760	0.095275	-0.002215	2.874693	-1.776390	26.994755
31211	0	0.470098	9.539772	-0.281338	0.004700	0.095398	-0.002808	2.880374	-1.779897	26.989343
31212	0	0.451908	9.521379	-0.227383	0.004519	0.095214	-0.002271	2.882930	-1.782520	26.983515
31213	0	0.464152	9.551976	-0.195911	0.004639	0.095520	-0.001953	2.888879	-1.787793	26.985079
31214	0	0.495505	9.576272	-0.154774	0.004949	0.095763	-0.001538	2.898967	-1.797323	26.981521
31215	0	0.506918	9.600805	-0.140907	0.005066	0.096008	-0.001404	2.903997	-1.803037	26.983860
31216	0	0.525241	9.612952	-0.135603	0.005255	0.096129	-0.001354	2.904917	-1.802074	26.982901
31217	0	0.518683	9.619142	-0.110259	0.005188	0.096191	-0.001099	2.908366	-1.802530	26.984424
31218	0	0.500410	9.667863	-0.202258	0.005002	0.096679	-0.002023	2.906935	-1.806818	26.984596
31219	0	0.470223	9.686262	-0.165073	0.004700	0.096863	-0.001648	2.908990	-1.811648	26.986597
31220	0	0.470431	9.728912	-0.195767	0.004704	0.097289	-0.001959	2.906389	-1.813385	26.983939
31221	0	0.451619	9.716793	-0.152972	0.004517	0.097168	-0.001526	2.909689	-1.814726	26.990623
31222	0	0.500455	9.765522	-0.135482	0.005004	0.097655	-0.001351	2.912517	-1.817266	26.994747
31223	0	0.536989	9.808346	-0.171486	0.005371	0.098083	-0.001709	2.918121	-1.817709	26.991472
31224	0	0.512361	9.832666	-0.123673	0.005124	0.098327	-0.001233	2.921110	-1.818942	26.995073
31225	0	0.555075	9.875505	-0.110121	0.005554	0.098755	-0.001099	2.922810	-1.816770	26.998232
31226	0	0.530344	9.893792	-0.067858	0.005302	0.098938	-0.000677	2.923255	-1.819727	26.995299
31227	0	0.500898	9.930401	-0.115807	0.005005	0.099304	-0.001160	2.920164	-1.826281	26.993265
31228	0	0.512881	9.948667	-0.164371	0.005135	0.099486	-0.001645	2.917317	-1.821491	26.998878
31229	0	0.506394	9.960942	-0.146893	0.005066	0.099609	-0.001465	2.920761	-1.821056	26.996354
31230	0	0.524176	9.973053	-0.190574	0.005244	0.099730	-0.001901	2.925317	-1.820073	26.993244
31231	0	0.506049	9.967062	-0.122607	0.005066	0.099670	-0.001221	2.930225	-1.815685	26.987014
31232	0	0.536106	10.021964	-0.092825	0.005360	0.100220	-0.000927	2.930416	-1.819096	26.990019
31233	0	0.525011	10.003654	-0.061392	0.005249	0.100037	-0.000610	2.933206	-1.822134	26.985304
31234	0	0.512876	10.021878	-0.037299	0.005129	0.100219	-0.000374	2.930956	-1.823813	26.992777
31235	0	0.524674	10.034192	-0.030386	0.005249	0.100342	-0.000305	2.928193	-1.822991	27.000164
31236	0	0.512131	10.009769	-0.097529	0.005122	0.100098	-0.000975	2.927643	-1.823777	27.000850
31237	0	0.512765	9.991454	-0.140215	0.005127	0.099915	-0.001404	2.924445	-1.826409	27.004575
31238	0	0.476420	10.015759	-0.121984	0.004762	0.100158	-0.001218	2.925458	-1.831104	27.003097
31239	0	0.481941	9.985372	-0.158105	0.004822	0.099854	-0.001587	2.917462	-1.830220	27.002361
31240	0	0.524616	9.979233	-0.151446	0.005243	0.099792	-0.001514	2.916192	-1.835334	26.994667
31241	0	0.518418	9.967058	-0.061535	0.005188	0.099670	-0.000610	2.920637	-1.832740	27.000214
31242	0	0.517672	9.930433	-0.050099	0.005179	0.099304	-0.000499	2.921877	-1.831423	27.000504
31243	0	0.530325	9.906043	-0.018209	0.005310	0.099060	-0.000183	2.919388	-1.825313	27.001783
31244	0	0.516866	9.881624	-0.145908	0.005174	0.098816	-0.001463	2.913607	-1.821281	27.004720
31245	0	0.524819	9.838876	-0.164558	0.005249	0.098389	-0.001648	2.909516	-1.822152	27.004301
31246	0	0.506037	9.820580	-0.176353	0.005064	0.098206	-0.001766	2.905073	-1.819817	26.996178
31247	0	0.518535	9.820578	-0.194941	0.005188	0.098206	-0.001953	2.899441	-1.818522	26.999195
31248	0	0.524203	9.771735	-0.182438	0.005243	0.097717	-0.001824	2.898124	-1.818852	26.997627
31249	0	0.499921	9.753452	-0.164525	0.005005	0.097534	-0.001648	2.893652	-1.814032	26.994489
31250	0	0.492671	9.716825	-0.139975	0.004932	0.097168	-0.001399	2.893189	-1.809113	26.990883
31251	0	0.499672	9.668012	-0.134220	0.005005	0.096680	-0.001343	2.891212	-1.801242	26.987831
31252	0	0.485886	9.661905	-0.133807	0.004866	0.096619	-0.001342	2.885465	-1.795006	26.986524
31253	0	0.512391	9.643579	-0.121414	0.005127	0.096436	-0.001221	2.876325	-1.793232	26.983264
31254	0	0.505645	9.631373	-0.230264	0.005059	0.096313	-0.002307	2.869892	-1.791795	26.978520
31255	0	0.469789	9.600851	-0.262009	0.004700	0.096008	-0.002625	2.863328	-1.791383	26.986265
31256	0	0.475745	9.576426	-0.255010	0.004757	0.095764	-0.002555	2.856301	-1.793891	26.987284
31257	0	0.445730	9.545912	-0.206518	0.004456	0.095459	-0.002075	2.843022	-1.797806	26.984375
31258	0	0.476673	9.558100	-0.174528	0.004764	0.095581	-0.001751	2.834957	-1.803369	26.983882
31259	0	0.494231	9.576427	-0.201252	0.004944	0.095764	-0.002014	2.831711	-1.803362	26.982841
31260	0	0.512073	9.539816	-0.176272	0.005123	0.095398	-0.001767	2.825073	-1.802353	26.977556
31261	0	0.488351	9.564216	-0.151905	0.004883	0.095642	-0.001526	2.815623	-1.804975	26.980619
31262	0	0.512678	9.576440	-0.193090	0.005128	0.095764	-0.001940	2.803745	-1.805404	26.979586
31263	0	0.506545	9.582550	-0.206228	0.005066	0.095825	-0.002075	2.787036	-1.806690	26.974911
31264	0	0.463658	9.588636	-0.222745	0.004637	0.095886	-0.002233	2.779686	-1.808321	26.974702
31265	0	0.451318	9.576447	-0.231338	0.004517	0.095764	-0.002319	2.771329	-1.806119	26.973198
31266	0	0.456685	9.619169	-0.291394	0.004570	0.096191	-0.002918	2.764982	-1.804247	26.972680
31267	0	0.506408	9.631368	-0.188657	0.005066	0.096313	-0.001892	2.757196	-1.803800	26.972994
31268	0	0.499765	9.643578	-0.102178	0.005001	0.096436	-0.001027	2.749627	-1.801496	26.974077
31269	0	0.537068	9.674082	-0.109223	0.005371	0.096741	-0.001099	2.740777	-1.802795	26.973440
31270	0	0.500095	9.692404	-0.089716	0.005004	0.096924	-0.000903	2.732478	-1.801043	26.976494
31271	0	0.512209	9.753453	-0.078135	0.005127	0.097534	-0.000793	2.717006	-1.797099	26.979038
31272	0	0.474858	9.753434	-0.149720	0.004750	0.097534	-0.001502	2.710084	-1.796983	26.980416
31273	0	0.463978	9.765631	-0.151883	0.004639	0.097656	-0.001526	2.700584	-1.800029	26.981311
31274	0	0.445618	9.826679	-0.174955	0.004457	0.098267	-0.001757	2.691084	-1.800326	26.975031
31275	0	0.469559	9.820584	-0.145995	0.004700	0.098206	-0.001465	2.684147	-1.797252	26.978884
31276	0	0.511711	9.899913	-0.096305	0.005118	0.098999	-0.000967	2.678307	-1.797558	26.976994
31277	0	0.506626	9.899906	-0.054018	0.005066	0.098999	-0.000549	2.666479	-1.799723	26.976471
31278	0	0.536654	9.930350	-0.009599	0.005371	0.099303	-0.000104	2.656036	-1.796205	26.975986
31279	0	0.524902	9.954831	0.037345	0.005249	0.099548	0.000366	2.646454	-1.797935	26.978540
31280	0	0.494432	9.960834	0.008304	0.004943	0.099608	0.000075	2.636327	-1.801309	26.977729
31281	0	0.476379	9.991441	-0.011595	0.004761	0.099915	-0.000122	2.628032	-1.806539	26.983470
31282	0	0.476446	9.991378	-0.089438	0.004766	0.099914	-0.000904	2.615636	-1.805975	26.990556
31283	0	0.476304	9.991451	-0.096926	0.004761	0.099915	-0.000977	2.605987	-1.810323	26.996768
31284	0	0.481859	9.997503	-0.083347	0.004826	0.099975	-0.000840	2.597029	-1.804058	26.991771
31285	0	0.518599	10.021992	-0.139724	0.005188	0.100220	-0.001404	2.588234	-1.803592	26.987682
31286	0	0.530094	10.021994	-0.096549	0.005305	0.100220	-0.000964	2.588461	-1.800404	26.986024
31287	0	0.518797	10.003667	-0.066467	0.005188	0.100037	-0.000671	2.579483	-1.802133	26.989993
31288	0	0.506563	10.015771	-0.004339	0.005065	0.100158	-0.000048	2.573284	-1.804628	26.994677
31289	0	0.488395	9.997555	-0.048496	0.004883	0.099976	-0.000488	2.568185	-1.807668	26.999331
31290	0	0.463867	9.973059	-0.017210	0.004641	0.099730	-0.000177	2.560840	-1.807202	26.997889
31291	0	0.463216	9.973182	-0.133758	0.004639	0.099731	-0.001343	2.553609	-1.801485	26.998746
31292	0	0.498776	9.936545	-0.047394	0.004992	0.099365	-0.000479	2.546794	-1.798811	27.001694
31293	0	0.506250	9.918226	-0.085946	0.005066	0.099182	-0.000854	2.551246	-1.796592	27.002171
31294	0	0.530313	9.918210	-0.135262	0.005302	0.099182	-0.001353	2.549188	-1.799193	27.005109
31295	0	0.500447	9.875492	-0.066826	0.005005	0.098755	-0.000671	2.544265	-1.800469	27.000652
31296	0	0.506145	9.851091	-0.078927	0.005065	0.098511	-0.000788	2.544752	-1.798141	26.996992
31297	0	0.481685	9.826685	-0.109772	0.004822	0.098267	-0.001099	2.542403	-1.794183	26.999363
31298	0	0.474911	9.790047	-0.060607	0.004750	0.097900	-0.000609	2.537231	-1.794577	26.997150
31299	0	0.469820	9.765631	-0.061237	0.004700	0.097656	-0.000610	2.538312	-1.794541	26.996114
31300	0	0.499584	9.729034	-0.103974	0.005001	0.097290	-0.001042	2.533921	-1.790136	26.998653
31301	0	0.494314	9.692388	-0.152512	0.004944	0.096924	-0.001526	2.531744	-1.790961	27.003070
31302	0	0.506350	9.667973	-0.164613	0.005064	0.096680	-0.001647	2.529425	-1.792127	27.003626
31303	0	0.500369	9.661870	-0.164895	0.005005	0.096619	-0.001648	2.529316	-1.792534	27.001911
31304	0	0.499929	9.631261	-0.110640	0.005002	0.096313	-0.001101	2.533851	-1.791085	26.997665
31305	0	0.463168	9.613067	-0.116269	0.004639	0.096130	-0.001160	2.536181	-1.784490	26.998820
31306	0	0.462207	9.606944	-0.049661	0.004624	0.096069	-0.000495	2.536873	-1.783470	27.001238
31307	0	0.470412	9.582498	-0.103783	0.004700	0.095825	-0.001038	2.535879	-1.790406	27.004126
31308	0	0.476564	9.558027	-0.079594	0.004769	0.095580	-0.000794	2.536426	-1.787751	27.004097
31309	0	0.482023	9.564219	-0.164638	0.004822	0.095642	-0.001648	2.533268	-1.787705	26.999322
31310	0	0.469573	9.527601	-0.206652	0.004696	0.095276	-0.002072	2.525023	-1.789400	26.989156
31311	0	0.475856	9.570319	-0.171115	0.004761	0.095703	-0.001709	2.526360	-1.788479	26.994112
31312	0	0.475771	9.551996	-0.146806	0.004756	0.095520	-0.001470	2.523233	-1.792372	26.992005
31313	0	0.476106	9.558103	-0.152638	0.004761	0.095581	-0.001526	2.522580	-1.794518	26.995883
31314	0	0.494409	9.570215	-0.091859	0.004944	0.095702	-0.000917	2.522708	-1.796547	26.994997
31315	0	0.451620	9.570309	-0.104213	0.004517	0.095703	-0.001038	2.526881	-1.797825	27.000066
31316	0	0.493951	9.619058	-0.099029	0.004943	0.096190	-0.000986	2.530620	-1.795480	27.005037
31317	0	0.512799	9.619136	-0.085341	0.005127	0.096191	-0.000854	2.528047	-1.798494	26.998802
31318	0	0.507098	9.643441	-0.134193	0.005068	0.096435	-0.001341	2.528048	-1.804017	26.994003
31319	0	0.469894	9.649661	-0.079514	0.004700	0.096497	-0.000793	2.528795	-1.804853	26.996471
31320	0	0.476187	9.698367	-0.196159	0.004759	0.096984	-0.001957	2.533048	-1.810388	26.987673
31321	0	0.439335	9.698487	-0.152867	0.004395	0.096985	-0.001526	2.535127	-1.810769	26.983801
31322	0	0.493859	9.728916	-0.098729	0.004941	0.097289	-0.000982	2.539766	-1.809750	26.984003
31323	0	0.500263	9.765633	-0.049515	0.005005	0.097656	-0.000488	2.546579	-1.808828	26.984748
31324	0	0.548493	9.796158	-0.063103	0.005488	0.097961	-0.000625	2.552777	-1.806483	26.985792
31325	0	0.518686	9.820561	-0.025033	0.005188	0.098206	-0.000244	2.558728	-1.806878	26.987723
31326	0	0.512144	9.826578	-0.038037	0.005124	0.098266	-0.000379	2.559501	-1.805537	26.991333
31327	0	0.463751	9.857181	-0.079667	0.004639	0.098572	-0.000793	2.561996	-1.805926	26.991576
31328	0	0.500267	9.899797	-0.068823	0.005002	0.098998	-0.000678	2.572500	-1.808396	26.996433
31329	0	0.493963	9.912131	-0.128160	0.004944	0.099121	-0.001282	2.571091	-1.805279	26.994564
31330	0	0.475469	9.942611	-0.067690	0.004752	0.099426	-0.000671	2.576185	-1.809930	26.996075
31331	0	0.512922	9.948718	-0.012921	0.005127	0.099487	-0.000122	2.583124	-1.814253	26.995256
31332	0	0.519241	9.960831	-0.093902	0.005192	0.099608	-0.000931	2.591299	-1.816727	26.996758
31333	0	0.530814	10.009773	-0.037471	0.005310	0.100098	-0.000366	2.599750	-1.816238	26.998441
31334	0	0.530214	9.991471	-0.014712	0.005305	0.099915	-0.000139	2.607517	-1.814325	26.998887
31335	0	0.542899	10.021983	-0.074103	0.005432	0.100220	-0.000732	2.616019	-1.812530	26.992650
31336	0	0.506105	10.009756	-0.008385	0.005059	0.100098	-0.000078	2.621204	-1.816300	26.990692
31337	0	0.487743	10.015890	-0.055836	0.004883	0.100159	-0.000549	2.630271	-1.811878	26.989133
31338	0	0.499301	10.003660	-0.087757	0.004993	0.100037	-0.000873	2.634654	-1.813141	26.990917
31339	0	0.488126	9.985355	-0.067728	0.004883	0.099854	-0.000671	2.640131	-1.813087	26.992593
31340	0	0.524518	9.991453	-0.026438	0.005245	0.099915	-0.000257	2.647790	-1.814776	26.985869
31341	0	0.518834	9.979244	-0.043327	0.005188	0.099792	-0.000427	2.653386	-1.816906	26.984708
31342	0	0.506467	9.973052	-0.038807	0.005066	0.099730	-0.000379	2.662951	-1.817184	26.987117
31343	0	0.476075	9.948732	0.010975	0.004761	0.099487	0.000122	2.675831	-1.818881	26.988531
31344	0	0.505965	9.942558	-0.003822	0.005065	0.099425	-0.000025	2.689963	-1.814468	26.993585
31345	0	0.512542	9.906009	-0.043806	0.005127	0.099060	-0.000427	2.701127	-1.814415	26.995211
31346	0	0.506091	9.875391	-0.082500	0.005062	0.098754	-0.000815	2.710930	-1.814787	26.991574
31347	0	0.506440	9.844968	-0.116873	0.005066	0.098450	-0.001160	2.720153	-1.814736	26.995442
31348	0	0.512041	9.820461	-0.112950	0.005123	0.098205	-0.001117	2.733671	-1.813353	26.988086
31349	0	0.506104	9.796159	-0.098564	0.005066	0.097961	-0.000977	2.742963	-1.809358	26.987466
31350	0	0.511259	9.790045	-0.125002	0.005116	0.097900	-0.001239	2.754724	-1.806571	26.988437
31351	0	0.482358	9.741196	-0.067955	0.004822	0.097412	-0.000671	2.762995	-1.810434	26.984878
31352	0	0.512852	9.722796	-0.125038	0.005130	0.097228	-0.001238	2.776369	-1.810705	26.986315
31353	0	0.463415	9.680186	-0.122991	0.004639	0.096802	-0.001221	2.785962	-1.807122	26.977945
31354	0	0.499369	9.649646	-0.173963	0.004995	0.096497	-0.001728	2.798348	-1.807037	26.970666
31355	0	0.512729	9.649638	-0.135579	0.005127	0.096497	-0.001343	2.812465	-1.809160	26.967993
31356	0	0.506247	9.619050	-0.168235	0.005066	0.096190	-0.001675	2.820281	-1.806888	26.962330
31357	0	0.488127	9.594704	-0.208929	0.004883	0.095947	-0.002075	2.835780	-1.806825	26.959823
31358	0	0.481532	9.594634	-0.192585	0.004818	0.095946	-0.001921	2.840614	-1.805445	26.960529
31359	0	0.464376	9.582486	-0.153146	0.004639	0.095825	-0.001526	2.845975	-1.813255	26.963637
31360	0	0.483119	9.570198	-0.191326	0.004831	0.095702	-0.001904	2.856294	-1.814923	26.960625
31361	0	0.457454	9.570320	-0.195683	0.004578	0.095703	-0.001953	2.859434	-1.813079	26.957481
31362	0	0.487703	9.545883	-0.208780	0.004876	0.095459	-0.002083	2.864090	-1.815956	26.959227
31363	0	0.463926	9.558095	-0.220048	0.004639	0.095581	-0.002197	2.866654	-1.818484	26.955366
31364	0	0.451516	9.576313	-0.196911	0.004518	0.095763	-0.001960	2.876518	-1.817405	26.948874
31365	0	0.451636	9.564194	-0.226498	0.004517	0.095642	-0.002258	2.883262	-1.819030	26.939262
31366	0	0.488196	9.594600	-0.228561	0.004882	0.095946	-0.002273	2.897484	-1.821013	26.936434
31367	0	0.500594	9.613015	-0.171828	0.005005	0.096130	-0.001709	2.907273	-1.824000	26.937478
31368	0	0.500558	9.643453	-0.155292	0.005007	0.096435	-0.001545	2.915448	-1.824323	26.927815
31369	0	0.500878	9.643531	-0.183294	0.005005	0.096436	-0.001831	2.916397	-1.830751	26.916564
31370	0	0.471125	9.655632	-0.172139	0.004707	0.096557	-0.001713	2.925304	-1.837131	26.920910
31371	0	0.475775	9.661881	-0.158632	0.004761	0.096619	-0.001587	2.923328	-1.835292	26.921185
31372	0	0.481492	9.698487	-0.231857	0.004815	0.096985	-0.002318	2.922285	-1.836832	26.919267
31373	0	0.506430	9.747315	-0.262736	0.005066	0.097473	-0.002625	2.924363	-1.836728	26.915376
31374	0	0.512421	9.783922	-0.190208	0.005123	0.097839	-0.001898	2.928109	-1.839630	26.923490
31375	0	0.518829	9.777820	-0.128947	0.005188	0.097778	-0.001282	2.935886	-1.841716	26.919639
31376	0	0.549644	9.832642	-0.118246	0.005493	0.098327	-0.001176	2.942218	-1.847284	26.915589
31377	0	0.518685	9.857182	-0.030990	0.005188	0.098572	-0.000305	2.946424	-1.847630	26.914001
31378	0	0.500199	9.881496	-0.037825	0.005002	0.098815	-0.000376	2.948032	-1.849267	26.913225
31379	0	0.525127	9.905995	-0.036418	0.005249	0.099060	-0.000366	2.944377	-1.853543	26.913560
31380	0	0.470454	9.899794	-0.146656	0.004704	0.098998	-0.001461	2.949490	-1.856425	26.917758
31381	0	0.482467	9.936501	-0.165290	0.004822	0.099365	-0.001648	2.953918	-1.861547	26.912277
31382	0	0.494585	9.948645	-0.208738	0.004949	0.099486	-0.002086	2.954585	-1.860127	26.910335
31383	0	0.501088	9.997515	-0.141334	0.005005	0.099976	-0.001404	2.964209	-1.868756	26.907992
31384	0	0.513895	9.979036	-0.192184	0.005138	0.099791	-0.001912	2.974078	-1.871159	26.903968
31385	0	0.506172	10.009784	-0.055429	0.005066	0.100098	-0.000549	2.978481	-1.868032	26.909838
31386	0	0.530406	10.028061	-0.026105	0.005301	0.100281	-0.000255	2.984514	-1.872656	26.910994
31387	0	0.506662	10.021967	-0.079613	0.005066	0.100220	-0.000793	2.986260	-1.875155	26.909500
31388	0	0.543030	10.052410	-0.006772	0.005433	0.100524	-0.000067	2.986042	-1.873661	26.913447
31389	0	0.519141	10.040264	-0.049242	0.005188	0.100403	-0.000488	2.989429	-1.879231	26.912069
31390	0	0.501037	10.027987	-0.074080	0.005012	0.100280	-0.000741	2.987864	-1.879558	26.913278
31391	0	0.469892	9.979242	-0.177542	0.004700	0.099792	-0.001770	2.992727	-1.880359	26.920700
31392	0	0.481407	9.973075	-0.202686	0.004820	0.099730	-0.002026	2.992859	-1.875435	26.919680
31393	0	0.475312	9.960971	-0.110140	0.004761	0.099609	-0.001099	2.994712	-1.868354	26.926198
31394	0	0.498849	9.930409	-0.166074	0.004989	0.099304	-0.001654	3.001528	-1.869882	26.927482
31395	0	0.500372	9.924320	-0.043283	0.005005	0.099243	-0.000427	3.006632	-1.870193	26.924943
31396	0	0.506069	9.899818	-0.032110	0.005063	0.098998	-0.000317	3.010463	-1.869117	26.931335
31397	0	0.506628	9.893796	-0.030727	0.005066	0.098938	-0.000305	3.011527	-1.871187	26.932183
31398	0	0.494340	9.857086	-0.110249	0.004944	0.098571	-0.001103	3.009104	-1.872364	26.931751
31399	0	0.488053	9.844982	-0.164812	0.004883	0.098450	-0.001648	3.007939	-1.871397	26.938596
31400	0	0.475382	9.814454	-0.232414	0.004756	0.098145	-0.002320	3.011092	-1.870712	26.940463
31401	0	0.445175	9.747324	-0.250560	0.004456	0.097473	-0.002502	3.013475	-1.867968	26.942770
31402	0	0.487267	9.747328	-0.226243	0.004874	0.097473	-0.002265	3.009144	-1.867848	26.945954
31403	0	0.457310	9.716812	-0.159088	0.004578	0.097168	-0.001587	3.012492	-1.864215	26.946803
31404	0	0.493090	9.704612	-0.122525	0.004934	0.097046	-0.001229	3.006375	-1.861876	26.945980
31405	0	0.469893	9.655766	-0.091498	0.004700	0.096558	-0.000916	3.004392	-1.862604	26.942042
31406	0	0.512641	9.667960	-0.048993	0.005125	0.096680	-0.000487	3.006103	-1.865857	26.941125
31407	0	0.512724	9.637444	-0.146881	0.005127	0.096375	-0.001465	3.009434	-1.867904	26.941453
31408	0	0.488128	9.576331	-0.122729	0.004883	0.095763	-0.001229	3.005681	-1.867757	26.941895
31409	0	0.482015	9.588630	-0.268584	0.004822	0.095886	-0.002686	3.004675	-1.867602	26.938540
31410	0	0.463428	9.558119	-0.274389	0.004635	0.095581	-0.002748	2.998977	-1.868734	26.931444
31411	0	0.451472	9.564232	-0.268054	0.004517	0.095642	-0.002686	2.991651	-1.868162	26.932856
31412	0	0.469461	9.570320	-0.182096	0.004696	0.095703	-0.001822	2.989655	-1.868323	26.926545
31413	0	0.500812	9.551992	-0.139886	0.005005	0.095520	-0.001404	2.982367	-1.873868	26.928405
31414	0	0.501219	9.533596	-0.151116	0.005011	0.095336	-0.001516	2.974789	-1.877497	26.918889
31415	0	0.518320	9.558142	-0.158050	0.005188	0.095581	-0.001587	2.965757	-1.873432	26.923972
31416	0	0.487072	9.558128	-0.138167	0.004872	0.095581	-0.001391	2.952748	-1.873166	26.921671
[truncated: 501 more rows]
