# Supplementary material for: Properties of traditional bamboo carrying poles have implications for user interactions
Source: PLoS One. 2018 May 10;13(5):e0196208. doi: 10.1371/journal.pone.0196208 (PMC5945030; doi:10.1371/journal.pone.0196208)
Supplement: S1 Text — (ZIP) [file pone.0196208.s005.zip › ResTest_PoleE_L5Load1.txt]

// Start Time: Unknown
// Update Rate: 100.0Hz
// Filter Profile: human (34.3)
// Firmware Version: 2.1.4
PacketCounter	SampleTimeFine	Acc_X	Acc_Y	Acc_Z	VelInc_X	VelInc_Y	VelInc_Z	Roll	Pitch	Yaw	Latitude	Longitude	Altitude	Vel_X	Vel_Y	Vel_Z
36075	0	0.994058	9.698422	-0.996317	0.009949	0.096985	-0.009949	1.921295	-2.004416	14.494327
36076	0	1.853537	9.552010	-0.876422	0.018538	0.095520	-0.008759	1.926951	-2.000593	14.484438
36077	0	1.734634	9.423521	-0.867572	0.017334	0.094238	-0.008667	1.937003	-2.015477	14.474743
36078	0	1.053630	9.221763	-0.929524	0.010522	0.092219	-0.009295	1.937853	-2.033257	14.455378
36079	0	0.453653	8.935457	-0.823858	0.004517	0.089355	-0.008240	1.938195	-2.058357	14.421591
36080	0	-0.018959	8.538880	-0.572486	-0.000205	0.085388	-0.005733	1.931354	-2.077441	14.375757
36081	0	0.050282	8.343569	-0.456452	0.000488	0.083435	-0.004578	1.919275	-2.094490	14.314078
36082	0	0.303351	8.068866	-0.435873	0.003018	0.080688	-0.004373	1.904038	-2.112784	14.247139
36083	0	0.649629	7.598703	-0.193259	0.006470	0.075989	-0.001953	1.874621	-2.148231	14.183755
36084	0	0.876587	7.548770	0.181776	0.008723	0.075493	0.001808	1.860028	-2.205249	14.117985
36085	0	1.000348	8.116995	0.232243	0.009949	0.081177	0.002319	1.855605	-2.276598	14.067228
36086	0	0.742108	8.482439	0.208869	0.007377	0.084828	0.002084	1.849601	-2.335747	14.056612
36087	0	0.667506	7.891654	0.014551	0.006653	0.078918	0.000122	1.815056	-2.371953	14.091831
36088	0	0.469260	6.365552	-0.063264	0.004675	0.063657	-0.000634	1.811277	-2.406915	14.124955
36089	0	0.178856	7.964664	-0.657728	0.001770	0.079651	-0.006531	1.874852	-2.434288	14.164147
36090	0	0.517110	7.158296	-0.800023	0.005161	0.071582	-0.008017	1.847563	-2.449481	14.196996
36091	0	0.245573	7.622736	-0.695310	0.002441	0.076233	-0.006897	1.927453	-2.471691	14.255070
36092	0	1.579440	8.175355	-1.345471	0.015783	0.081762	-0.013414	1.987670	-2.484416	14.305815
36093	0	1.307499	8.001201	-1.216493	0.013062	0.080017	-0.012146	2.016465	-2.502143	14.338287
36094	0	1.476092	8.231124	-1.067642	0.014735	0.082326	-0.010598	2.128940	-2.536646	14.399934
36095	0	0.905630	9.093367	-0.740363	0.009033	0.090942	-0.007324	2.228309	-2.566762	14.439347
36096	0	0.946158	8.957378	-0.773229	0.009444	0.089581	-0.007664	2.315516	-2.589859	14.478878
36097	0	0.338237	9.429623	-0.276132	0.003357	0.094299	-0.002686	2.404248	-2.624168	14.522796
36098	0	0.379568	10.088025	-0.353200	0.003778	0.100883	-0.003458	2.484722	-2.648286	14.570085
36099	0	0.305876	10.027883	-0.382945	0.003052	0.100281	-0.003784	2.533100	-2.659222	14.610770
36100	0	1.266708	10.429437	-0.686550	0.012650	0.104300	-0.006803	2.602332	-2.679372	14.651772
36101	0	1.375522	10.979389	-1.359486	0.013733	0.109802	-0.013550	2.649769	-2.702280	14.696491
36102	0	1.581196	10.843934	-1.006186	0.015788	0.108445	-0.010036	2.677985	-2.728410	14.738505
36103	0	1.272889	11.107540	-1.346690	0.012695	0.111084	-0.013428	2.718439	-2.762743	14.782284
36104	0	1.029877	11.331280	-1.988958	0.010265	0.113321	-0.019858	2.749223	-2.794299	14.817554
36105	0	0.863035	11.443217	-2.206957	0.008606	0.114441	-0.022034	2.783772	-2.816149	14.851702
36106	0	0.830824	11.838105	-2.033366	0.008288	0.118392	-0.020278	2.835871	-2.833526	14.889479
36107	0	1.031856	12.175761	-2.048977	0.010315	0.121765	-0.020447	2.875211	-2.835672	14.920481
36108	0	1.703550	12.119498	-2.104472	0.017035	0.121200	-0.021018	2.900830	-2.834518	14.946255
36109	0	1.892766	12.157800	-1.961078	0.018921	0.121582	-0.019592	2.919616	-2.839404	14.984375
36110	0	1.985442	12.316023	-1.663901	0.019848	0.123161	-0.016639	2.921199	-2.845018	15.014157
36111	0	1.892517	12.378130	-1.529838	0.018921	0.123779	-0.015320	2.902737	-2.848757	15.048625
36112	0	1.570400	12.439594	-1.506551	0.015694	0.124393	-0.015097	2.874569	-2.858066	15.078931
36113	0	1.141092	12.574070	-1.647939	0.011414	0.125732	-0.016541	2.818550	-2.855211	15.097411
36114	0	0.895918	12.509035	-1.885259	0.008967	0.125079	-0.018923	2.753333	-2.846676	15.119839
36115	0	0.926635	12.428150	-2.269455	0.009277	0.124268	-0.022766	2.687112	-2.835631	15.128421
36116	0	1.301960	12.284871	-2.395469	0.013040	0.122832	-0.024028	2.619068	-2.816781	15.127525
36117	0	1.566841	12.141405	-2.324846	0.015686	0.121399	-0.023315	2.555990	-2.800413	15.120496
36118	0	1.539418	12.088984	-2.085549	0.015407	0.120876	-0.020925	2.490738	-2.788649	15.115071
36119	0	1.286705	11.878873	-1.804157	0.012878	0.118774	-0.018127	2.408307	-2.777744	15.104778
36120	0	0.991925	11.758716	-1.420527	0.009926	0.117576	-0.014296	2.321122	-2.771238	15.086997
36121	0	0.731265	11.585420	-1.052444	0.007324	0.115845	-0.010620	2.227446	-2.759424	15.071511
36122	0	0.826172	11.337112	-0.983578	0.008278	0.113360	-0.009945	2.118249	-2.742571	15.050068
36123	0	1.096410	11.091337	-1.032733	0.010986	0.110901	-0.010437	2.005594	-2.719258	15.028338
36124	0	1.360844	10.733759	-0.980694	0.013628	0.107325	-0.009921	1.884103	-2.698092	15.013662
36125	0	1.469466	10.475006	-1.038134	0.014709	0.104736	-0.010498	1.756738	-2.681676	14.997534
36126	0	1.405284	10.209265	-1.076930	0.014070	0.102078	-0.010881	1.630939	-2.662888	14.971479
36127	0	1.158126	9.962434	-1.197605	0.011597	0.099609	-0.012085	1.506141	-2.645400	14.947964
36128	0	0.861754	9.677987	-1.073076	0.008636	0.096766	-0.010836	1.383087	-2.623339	14.913865
36129	0	0.760770	9.406738	-1.046577	0.007629	0.094055	-0.010559	1.270482	-2.597255	14.887136
36130	0	0.903223	9.146554	-0.973524	0.009051	0.091454	-0.009830	1.153317	-2.573904	14.842210
36131	0	1.072178	8.857240	-0.796933	0.010742	0.088562	-0.008057	1.040461	-2.547518	14.805661
36132	0	1.129817	8.700069	-0.646831	0.011312	0.086993	-0.006543	0.941617	-2.528221	14.765961
36133	0	1.048763	8.441749	-0.529882	0.010498	0.084412	-0.005371	0.843520	-2.513382	14.730340
36134	0	0.851613	8.289711	-0.345286	0.008525	0.082893	-0.003520	0.751310	-2.500066	14.696724
36135	0	0.597568	8.154474	-0.195898	0.005981	0.081543	-0.002014	0.675126	-2.490358	14.664635
36136	0	0.340062	7.983259	0.108019	0.003407	0.079833	0.001024	0.596216	-2.479005	14.644237
36137	0	0.194869	7.867270	0.231801	0.001953	0.078674	0.002258	0.511232	-2.470495	14.620381
36138	0	0.162917	7.769241	0.267042	0.001638	0.077694	0.002620	0.437683	-2.455676	14.605952
36139	0	0.280102	7.653757	0.120902	0.002808	0.076538	0.001160	0.364942	-2.444704	14.590064
36140	0	0.486206	7.555895	0.179337	0.004869	0.075560	0.001744	0.291034	-2.432857	14.579797
36141	0	0.652623	7.427993	0.047051	0.006531	0.074280	0.000427	0.224605	-2.425708	14.574026
36142	0	0.706941	7.373055	0.006709	0.007071	0.073730	0.000025	0.159065	-2.424528	14.578128
36143	0	0.690238	7.330315	-0.075287	0.006897	0.073303	-0.000793	0.095772	-2.433797	14.587762
36144	0	0.623903	7.312039	-0.123178	0.006236	0.073120	-0.001263	0.047257	-2.439186	14.599500
36145	0	0.580318	7.330311	-0.070491	0.005798	0.073303	-0.000732	0.004098	-2.447474	14.609385
36146	0	0.574727	7.427867	0.019836	0.005746	0.074279	0.000177	-0.028834	-2.451169	14.629862
36147	0	0.640915	7.543897	0.215182	0.006409	0.075439	0.002136	-0.052949	-2.453897	14.649534
36148	0	0.701947	7.629161	0.291042	0.007019	0.076292	0.002900	-0.068867	-2.457562	14.677454
36149	0	0.793988	7.763583	0.281731	0.007935	0.077637	0.002808	-0.083351	-2.469183	14.713207
36150	0	0.733499	7.915991	0.369546	0.007334	0.079161	0.003681	-0.104682	-2.475884	14.755551
36151	0	0.726751	8.099301	0.238908	0.007263	0.080994	0.002380	-0.117843	-2.486233	14.799124
36152	0	0.764459	8.227308	-0.014634	0.007640	0.082273	-0.000166	-0.145970	-2.496270	14.851962
36153	0	0.739535	8.367855	-0.328963	0.007385	0.083679	-0.003296	-0.155879	-2.511688	14.913246
36154	0	0.717383	8.550765	-0.547845	0.007163	0.085508	-0.005482	-0.161690	-2.526149	14.967039
36155	0	0.697265	8.727867	-0.769541	0.006958	0.087280	-0.007690	-0.156673	-2.544180	15.016032
36156	0	0.712539	8.965477	-0.856472	0.007111	0.089657	-0.008555	-0.146286	-2.561616	15.063127
36157	0	0.733663	9.234261	-0.942487	0.007324	0.092346	-0.009399	-0.116394	-2.575215	15.112856
36158	0	0.730345	9.410423	-0.893504	0.007287	0.094109	-0.008903	-0.078512	-2.593863	15.159604
36159	0	0.781916	9.655421	-0.724054	0.007812	0.096558	-0.007202	-0.034678	-2.601356	15.209818
36160	0	0.941914	9.929445	-0.658394	0.009412	0.099298	-0.006548	0.006038	-2.609818	15.247932
36161	0	1.117767	10.149841	-0.638201	0.011169	0.101501	-0.006348	0.044529	-2.619274	15.287078
36162	0	1.193480	10.301696	-0.656713	0.011918	0.103021	-0.006539	0.075445	-2.637988	15.321595
36163	0	1.258490	10.509933	-0.783689	0.012573	0.105103	-0.007812	0.102121	-2.650487	15.352907
36164	0	1.334559	10.661585	-1.014118	0.013330	0.106620	-0.010120	0.124725	-2.667025	15.380200
36165	0	1.380767	10.784491	-1.198497	0.013794	0.107849	-0.011963	0.148466	-2.680519	15.406421
36166	0	1.364864	11.009316	-1.344093	0.013638	0.110098	-0.013412	0.178162	-2.689891	15.430371
36167	0	1.240025	11.120059	-1.376796	0.012390	0.111206	-0.013733	0.214072	-2.699360	15.449724
36168	0	1.205150	11.277726	-1.311009	0.012044	0.112782	-0.013072	0.252465	-2.706381	15.465336
36169	0	1.136224	11.431403	-1.236476	0.011353	0.114319	-0.012329	0.288052	-2.715994	15.468252
36170	0	1.155909	11.528171	-1.128006	0.011555	0.115286	-0.011242	0.325628	-2.720052	15.480921
36171	0	1.171996	11.602591	-1.021330	0.011719	0.116028	-0.010193	0.345632	-2.721134	15.485976
36172	0	1.202337	11.651135	-0.975999	0.012026	0.116512	-0.009746	0.359618	-2.718625	15.490977
36173	0	1.202592	11.675975	-1.062344	0.012024	0.116760	-0.010620	0.362825	-2.720474	15.493675
36174	0	1.160698	11.718446	-1.173034	0.011600	0.117186	-0.011725	0.367671	-2.726781	15.491542
36175	0	1.050246	11.651613	-1.433993	0.010498	0.116516	-0.014343	0.364619	-2.731388	15.483838
36176	0	1.026286	11.584502	-1.640985	0.010262	0.115845	-0.016413	0.362015	-2.733178	15.475112
36177	0	1.019372	11.523387	-1.672657	0.010193	0.115234	-0.016724	0.365428	-2.735219	15.456889
36178	0	1.067873	11.474366	-1.594290	0.010682	0.114744	-0.015937	0.371878	-2.733068	15.437057
36179	0	1.147028	11.364688	-1.386335	0.011475	0.113647	-0.013855	0.380457	-2.729294	15.423524
36180	0	1.237345	11.248682	-1.131772	0.012382	0.112487	-0.011309	0.389684	-2.721513	15.403410
36181	0	1.323712	11.163421	-0.823951	0.013245	0.111633	-0.008240	0.389294	-2.713691	15.376297
36182	0	1.359448	11.010911	-0.731528	0.013596	0.110108	-0.007324	0.379845	-2.712242	15.351687
36183	0	1.263220	10.852149	-0.645727	0.012634	0.108521	-0.006470	0.366719	-2.709612	15.328652
36184	0	1.109521	10.663278	-0.746004	0.011104	0.106630	-0.007483	0.342933	-2.700348	15.298138
36185	0	0.993908	10.492249	-0.925312	0.009949	0.104919	-0.009277	0.317045	-2.690087	15.271667
36186	0	0.991707	10.291462	-1.024314	0.009929	0.102911	-0.010268	0.289773	-2.677895	15.238096
36187	0	1.036750	10.064989	-1.102878	0.010376	0.100647	-0.011047	0.269039	-2.669321	15.204829
36188	0	1.052766	9.894648	-1.093873	0.010542	0.098944	-0.010950	0.256139	-2.654154	15.167126
36189	0	1.029909	9.710935	-1.043023	0.010315	0.097107	-0.010437	0.248329	-2.636623	15.131899
36190	0	0.954506	9.564611	-0.774416	0.009552	0.095646	-0.007738	0.256075	-2.628559	15.090702
36191	0	0.786901	9.436020	-0.598984	0.007874	0.094360	-0.005981	0.267339	-2.622601	15.053203
36192	0	0.664267	9.289461	-0.337649	0.006645	0.092895	-0.003373	0.273000	-2.617979	15.015763
36193	0	0.646861	9.173583	-0.140958	0.006470	0.091736	-0.001404	0.281600	-2.614500	14.982297
36194	0	0.665017	9.026994	-0.166507	0.006650	0.090270	-0.001660	0.288890	-2.612763	14.948771
36195	0	0.683721	8.862291	-0.140620	0.006836	0.088623	-0.001404	0.293200	-2.612284	14.914356
36196	0	0.671829	8.727912	-0.177503	0.006716	0.087279	-0.001775	0.294639	-2.613792	14.883066
36197	0	0.732794	8.599806	-0.281253	0.007324	0.085999	-0.002808	0.302163	-2.617127	14.847142
36198	0	0.782221	8.508059	-0.355614	0.007819	0.085081	-0.003551	0.310229	-2.620257	14.822030
36199	0	0.738466	8.416678	-0.361869	0.007385	0.084167	-0.003601	0.334796	-2.618397	14.794337
36200	0	0.683527	8.324879	-0.408711	0.006834	0.083250	-0.004064	0.367756	-2.619315	14.770933
36201	0	0.695903	8.325084	-0.283792	0.006958	0.083252	-0.002808	0.409906	-2.619627	14.750480
36202	0	0.757077	8.288193	-0.253217	0.007570	0.082883	-0.002502	0.451127	-2.619413	14.736173
36203	0	0.836686	8.251822	-0.198653	0.008362	0.082520	-0.001953	0.497504	-2.625324	14.720827
36204	0	0.935363	8.288334	0.007893	0.009349	0.082884	0.000115	0.547665	-2.630055	14.701835
36205	0	0.928301	8.288495	-0.040141	0.009277	0.082886	-0.000366	0.596093	-2.637063	14.695466
36206	0	0.837920	8.312725	-0.010622	0.008372	0.083128	-0.000071	0.645064	-2.645931	14.691947
36207	0	0.720950	8.380058	-0.015546	0.007202	0.083801	-0.000122	0.690425	-2.656043	14.696963
36208	0	0.588332	8.410218	-0.163194	0.005874	0.084104	-0.001594	0.742376	-2.669094	14.700812
36209	0	0.495410	8.477576	-0.309247	0.004944	0.084778	-0.003052	0.796674	-2.683160	14.711835
36210	0	0.491436	8.580544	-0.513343	0.004904	0.085809	-0.005088	0.857135	-2.697136	14.716705
36211	0	0.501507	8.678804	-0.530442	0.005005	0.086792	-0.005249	0.929179	-2.710723	14.733267
36212	0	0.521682	8.799725	-0.700448	0.005208	0.088002	-0.006948	1.001344	-2.722069	14.744093
36213	0	0.708685	8.910567	-0.744683	0.007080	0.089111	-0.007385	1.079725	-2.730675	14.758988
36214	0	0.832375	9.000669	-0.818601	0.008314	0.090014	-0.008121	1.162276	-2.742734	14.779633
36215	0	0.941181	9.124010	-0.818694	0.009399	0.091248	-0.008118	1.248670	-2.758152	14.797238
36216	0	0.999034	9.287142	-0.850848	0.009974	0.092879	-0.008442	1.330328	-2.778720	14.812782
36217	0	1.033269	9.404721	-0.830824	0.010315	0.094055	-0.008240	1.413339	-2.800231	14.829002
36218	0	0.987872	9.573746	-0.948805	0.009863	0.095746	-0.009418	1.497213	-2.818957	14.843295
36219	0	1.033420	9.709815	-0.934769	0.010315	0.097107	-0.009277	1.579837	-2.841498	14.851649
36220	0	1.091456	9.811664	-1.028544	0.010902	0.098125	-0.010214	1.663000	-2.855538	14.858185
36221	0	1.197355	9.935548	-1.057797	0.011963	0.099365	-0.010498	1.754681	-2.867725	14.863713
36222	0	1.230284	10.031160	-1.086092	0.012289	0.100322	-0.010782	1.844095	-2.883381	14.864555
36223	0	1.288976	10.167476	-1.142734	0.012878	0.101685	-0.011353	1.927934	-2.896082	14.866020
36224	0	1.255007	10.269382	-1.084259	0.012535	0.102703	-0.010772	2.006580	-2.912659	14.862132
36225	0	1.160571	10.350712	-1.014758	0.011597	0.103516	-0.010071	2.091165	-2.922503	14.857519
36226	0	1.095192	10.458883	-1.095820	0.010942	0.104596	-0.010898	2.157294	-2.932715	14.851533
36227	0	0.958876	10.509514	-1.123361	0.009583	0.105103	-0.011169	2.227123	-2.939409	14.845858
36228	0	0.947492	10.599506	-1.214972	0.009472	0.106002	-0.012093	2.288985	-2.942668	14.832918
36229	0	0.940344	10.625584	-1.213772	0.009399	0.106262	-0.012085	2.345992	-2.946941	14.821028
36230	0	1.008714	10.618032	-1.278776	0.010078	0.106187	-0.012740	2.397385	-2.956271	14.812256
36231	0	1.050202	10.637789	-1.256315	0.010498	0.106384	-0.012512	2.452224	-2.960503	14.799920
36232	0	1.063167	10.636490	-1.284416	0.010628	0.106371	-0.012797	2.502623	-2.964691	14.787574
36233	0	1.056510	10.650018	-1.292442	0.010559	0.106506	-0.012878	2.552205	-2.971134	14.771846
36234	0	0.989889	10.618330	-1.301591	0.009899	0.106189	-0.012971	2.600706	-2.970818	14.763372
36235	0	1.001319	10.576976	-1.205772	0.010010	0.105774	-0.012024	2.637498	-2.974293	14.748067
36236	0	1.104927	10.508973	-1.224528	0.011053	0.105093	-0.012214	2.671895	-2.969974	14.730165
36237	0	1.172335	10.448881	-1.271888	0.011719	0.104492	-0.012695	2.697680	-2.974841	14.715457
36238	0	1.203197	10.350515	-1.258382	0.012033	0.103508	-0.012560	2.724011	-2.974127	14.694340
36239	0	1.171333	10.290379	-1.307809	0.011719	0.102905	-0.013062	2.742327	-2.968079	14.675798
36240	0	1.121126	10.216792	-1.298832	0.011219	0.102169	-0.012973	2.759657	-2.959400	14.653897
36241	0	1.055329	10.113342	-1.356803	0.010559	0.101135	-0.013550	2.780438	-2.953049	14.630353
36242	0	0.986860	10.058156	-1.182720	0.009876	0.100582	-0.011816	2.793547	-2.944098	14.602501
36243	0	0.939277	9.942555	-1.081566	0.009399	0.099426	-0.010803	2.808181	-2.935999	14.582072
36244	0	0.949892	9.893590	-0.955823	0.009508	0.098936	-0.009547	2.821304	-2.924460	14.555731
36245	0	0.933177	9.790073	-0.812119	0.009338	0.097900	-0.008118	2.825788	-2.915557	14.532562
36246	0	0.962511	9.729017	-0.764172	0.009630	0.097290	-0.007637	2.831594	-2.908261	14.509627
36247	0	0.860221	9.631382	-0.781236	0.008606	0.096313	-0.007812	2.831916	-2.902630	14.487269
36248	0	0.750079	9.552019	-0.768720	0.007500	0.095520	-0.007690	2.828805	-2.902735	14.465113
36249	0	0.646678	9.448331	-0.823191	0.006470	0.094482	-0.008240	2.820221	-2.898124	14.444306
36250	0	0.621942	9.356813	-0.834307	0.006219	0.093568	-0.008347	2.816927	-2.897720	14.422256
36251	0	0.713730	9.289612	-1.006785	0.007141	0.092896	-0.010071	2.813741	-2.892471	14.407674
36252	0	0.835476	9.179813	-0.951329	0.008354	0.091798	-0.009517	2.809729	-2.892532	14.393835
36253	0	0.927586	9.149125	-0.983222	0.009277	0.091492	-0.009827	2.816847	-2.890057	14.373285
36254	0	0.921083	9.063657	-0.849474	0.009213	0.090636	-0.008495	2.816110	-2.886037	14.361963
36255	0	0.903232	9.033185	-0.781559	0.009033	0.090332	-0.007812	2.820065	-2.884079	14.349815
36256	0	0.896640	9.045346	-0.775893	0.008970	0.090453	-0.007758	2.821038	-2.878417	14.339656
36257	0	0.872918	9.020970	-0.683795	0.008728	0.090210	-0.006836	2.823487	-2.879266	14.335591
36258	0	0.854651	9.020905	-0.665747	0.008547	0.090209	-0.006658	2.823217	-2.878216	14.332306
36259	0	0.854539	9.014875	-0.592245	0.008545	0.090149	-0.005920	2.825684	-2.878127	14.328197
36260	0	0.910025	9.020872	-0.689760	0.009094	0.090209	-0.006902	2.820358	-2.885098	14.323484
36261	0	0.940329	9.039340	-0.792613	0.009399	0.090393	-0.007935	2.809449	-2.889659	14.328619
36262	0	0.910149	9.063784	-0.833917	0.009102	0.090637	-0.008346	2.801192	-2.888580	14.324144
36263	0	0.837052	9.130770	-0.811871	0.008362	0.091309	-0.008118	2.802221	-2.899087	14.328003
36264	0	0.740633	9.179472	-0.799766	0.007402	0.091795	-0.007998	2.800746	-2.903644	14.334773
36265	0	0.683787	9.252916	-0.787348	0.006836	0.092529	-0.007874	2.799872	-2.905921	14.347970
36266	0	0.726663	9.326077	-0.781190	0.007266	0.093261	-0.007812	2.798264	-2.906608	14.363496
36267	0	0.769829	9.387145	-0.860573	0.007690	0.093872	-0.008606	2.797290	-2.915957	14.377305
36268	0	0.862651	9.441985	-0.957409	0.008621	0.094419	-0.009583	2.786552	-2.921953	14.389069
36269	0	0.915935	9.533711	-1.043163	0.009155	0.095337	-0.010437	2.779584	-2.926327	14.402076
36270	0	0.880673	9.582495	-1.109205	0.008797	0.095825	-0.011098	2.771988	-2.937683	14.417349
36271	0	0.879896	9.686289	-1.140510	0.008789	0.096863	-0.011414	2.761449	-2.948690	14.430373
36272	0	0.887237	9.735108	-1.133380	0.008869	0.097351	-0.011336	2.757958	-2.951833	14.440074
36273	0	0.879600	9.820546	-1.140919	0.008789	0.098206	-0.011414	2.752260	-2.959255	14.452936
36274	0	0.923383	9.881521	-1.127738	0.009230	0.098815	-0.011283	2.745286	-2.963443	14.466075
36275	0	1.031855	9.967069	-1.116362	0.010315	0.099670	-0.011169	2.738217	-2.966958	14.475787
36276	0	1.105915	10.028101	-1.072311	0.011054	0.100281	-0.010731	2.729196	-2.972206	14.485728
36277	0	1.196482	10.119786	-1.084750	0.011963	0.101196	-0.010864	2.710014	-2.973828	14.501206
36278	0	1.153936	10.156763	-1.074749	0.011539	0.101565	-0.010770	2.684543	-2.974196	14.514874
36279	0	1.086958	10.205278	-1.090129	0.010864	0.102051	-0.010925	2.657288	-2.979532	14.527338
36280	0	1.001980	10.279041	-1.176397	0.010020	0.102787	-0.011793	2.624364	-2.978273	14.537711
36281	0	0.964756	10.272538	-1.303326	0.009644	0.102722	-0.013062	2.592362	-2.981757	14.550887
36282	0	0.952749	10.285446	-1.272607	0.009529	0.102850	-0.012761	2.552901	-2.979052	14.559051
36283	0	1.031578	10.327514	-1.346016	0.010315	0.103271	-0.013489	2.520886	-2.979057	14.564776
36284	0	1.098416	10.334396	-1.339739	0.010987	0.103339	-0.013432	2.482761	-2.974671	14.570976
36285	0	1.080813	10.321356	-1.266580	0.010803	0.103210	-0.012695	2.449737	-2.979153	14.580676
36286	0	1.014159	10.334226	-1.193079	0.010141	0.103338	-0.011966	2.410813	-2.978550	14.581303
36287	0	1.006829	10.297046	-1.015335	0.010071	0.102966	-0.010193	2.366677	-2.974952	14.581649
36288	0	0.975200	10.230803	-1.049596	0.009760	0.102303	-0.010542	2.315087	-2.965249	14.580888
36289	0	1.024911	10.229984	-0.886008	0.010254	0.102295	-0.008911	2.257768	-2.959089	14.580614
36290	0	1.048710	10.151593	-0.875371	0.010488	0.101511	-0.008810	2.194122	-2.957732	14.580946
36291	0	1.098216	10.077495	-0.946369	0.010986	0.100769	-0.009521	2.128330	-2.952138	14.583271
36292	0	1.140113	9.999175	-0.910572	0.011405	0.099986	-0.009163	2.062765	-2.946807	14.580498
36293	0	1.128189	9.894516	-0.951969	0.011292	0.098938	-0.009583	1.989955	-2.934759	14.575320
36294	0	1.108298	9.798377	-1.037414	0.011088	0.097977	-0.010435	1.918617	-2.927525	14.574133
36295	0	1.018557	9.686987	-1.068518	0.010193	0.096863	-0.010742	1.851150	-2.918014	14.567627
36296	0	0.974110	9.596723	-1.014898	0.009750	0.095961	-0.010202	1.787269	-2.906060	14.563668
36297	0	0.975943	9.509913	-0.964839	0.009766	0.095093	-0.009705	1.719501	-2.897678	14.559128
36298	0	0.919694	9.419496	-0.935477	0.009204	0.094189	-0.009411	1.651157	-2.888274	14.557551
36299	0	0.896484	9.351078	-0.751616	0.008972	0.093506	-0.007568	1.587150	-2.878326	14.550884
36300	0	0.913670	9.296931	-0.704851	0.009140	0.092965	-0.007099	1.524695	-2.873257	14.544884
36301	0	0.829643	9.210551	-0.562640	0.008301	0.092102	-0.005676	1.462822	-2.866542	14.532773
36302	0	0.712737	9.137872	-0.540493	0.007132	0.091375	-0.005456	1.398736	-2.860286	14.528644
36303	0	0.707413	9.076250	-0.464614	0.007080	0.090759	-0.004700	1.331059	-2.851719	14.524063
36304	0	0.681678	8.979154	-0.466638	0.006824	0.089788	-0.004716	1.267583	-2.842196	14.522620
36305	0	0.677090	8.978547	-0.459110	0.006775	0.089783	-0.004639	1.206246	-2.836501	14.530326
36306	0	0.713062	8.911958	-0.486715	0.007133	0.089117	-0.004910	1.150182	-2.833191	14.532174
36307	0	0.720253	8.862541	-0.502394	0.007202	0.088623	-0.005066	1.095687	-2.832667	14.529486
36308	0	0.768678	8.838527	-0.494331	0.007690	0.088383	-0.004983	1.043768	-2.827179	14.537113
36309	0	0.835985	8.844218	-0.459950	0.008362	0.088440	-0.004639	0.992551	-2.823915	14.542249
36310	0	0.866102	8.801856	-0.470857	0.008662	0.088017	-0.004745	0.945243	-2.821659	14.551025
36311	0	0.836482	8.838036	-0.405163	0.008362	0.088379	-0.004089	0.895699	-2.825152	14.565713
36312	0	0.861311	8.850536	-0.422363	0.008612	0.088504	-0.004258	0.850444	-2.826402	14.575917
36313	0	0.860587	8.880721	-0.332899	0.008606	0.088806	-0.003357	0.813618	-2.826124	14.593444
36314	0	0.848503	8.935850	-0.363553	0.008483	0.089357	-0.003668	0.771525	-2.828333	14.605400
36315	0	0.836107	8.984511	-0.424519	0.008362	0.089844	-0.004272	0.735932	-2.826847	14.619842
36316	0	0.793688	9.027361	-0.431767	0.007933	0.090273	-0.004340	0.706370	-2.831735	14.637335
36317	0	0.781187	9.185889	-0.443642	0.007812	0.091858	-0.004456	0.681062	-2.830760	14.664782
36318	0	0.769374	9.185930	-0.347903	0.007689	0.091859	-0.003502	0.651295	-2.837139	14.688005
36319	0	0.800520	9.307890	-0.516803	0.007996	0.093079	-0.005188	0.625316	-2.848510	14.716916
36320	0	0.802085	9.405602	-0.579712	0.008015	0.094055	-0.005819	0.596797	-2.855370	14.746488
36321	0	0.842869	9.478829	-0.724734	0.008423	0.094788	-0.007263	0.576450	-2.861270	14.767986
36322	0	0.813497	9.594925	-0.763980	0.008129	0.095948	-0.007659	0.551994	-2.866977	14.799270
36323	0	0.813074	9.686256	-0.914617	0.008118	0.096863	-0.009155	0.539740	-2.880676	14.827833
36324	0	0.833521	9.747246	-0.918751	0.008327	0.097472	-0.009198	0.525668	-2.889104	14.857714
36325	0	0.892349	9.887617	-0.884640	0.008911	0.098877	-0.008850	0.520076	-2.901785	14.885819
36326	0	0.925272	10.040005	-0.865811	0.009241	0.100401	-0.008660	0.516168	-2.913454	14.917485
36327	0	1.001986	10.125654	-0.787073	0.010010	0.101257	-0.007874	0.511979	-2.923548	14.940673
36328	0	1.046685	10.241472	-0.828714	0.010457	0.102415	-0.008295	0.502199	-2.933103	14.964718
36329	0	1.136147	10.375956	-0.896326	0.011353	0.103760	-0.008972	0.491654	-2.941452	14.984090
36330	0	1.137662	10.455211	-0.882591	0.011370	0.104552	-0.008833	0.483166	-2.947517	15.006339
36331	0	1.136046	10.522447	-0.975786	0.011353	0.105225	-0.009766	0.473967	-2.954497	15.024018
36332	0	1.150065	10.571193	-1.065438	0.011490	0.105712	-0.010666	0.460819	-2.964374	15.038975
36333	0	1.142192	10.687263	-1.116024	0.011414	0.106873	-0.011169	0.450263	-2.971524	15.053028
36334	0	1.070083	10.723983	-1.168775	0.010697	0.107239	-0.011701	0.435758	-2.973477	15.064264
36335	0	1.086574	10.797162	-1.110282	0.010864	0.107971	-0.011108	0.429058	-2.973351	15.075173
36336	0	1.080951	10.815452	-1.060287	0.010805	0.108154	-0.010610	0.421297	-2.976476	15.079311
36337	0	1.092496	10.821594	-1.055320	0.010925	0.108215	-0.010559	0.414407	-2.974580	15.085553
36338	0	1.080852	10.864394	-1.041486	0.010802	0.108644	-0.010426	0.402606	-2.979674	15.086748
36339	0	1.001254	10.839968	-1.072702	0.010010	0.108398	-0.010742	0.386026	-2.981057	15.089838
36340	0	0.983083	10.889049	-1.099991	0.009831	0.108889	-0.011018	0.366758	-2.978946	15.087602
36341	0	1.013469	10.797297	-1.096618	0.010132	0.107971	-0.010986	0.344970	-2.980456	15.086433
36342	0	1.044213	10.761095	-1.196423	0.010442	0.107609	-0.011984	0.323807	-2.979565	15.077720
36343	0	1.086395	10.681380	-1.145367	0.010864	0.106812	-0.011475	0.301154	-2.978054	15.065653
36344	0	1.129172	10.651129	-0.995541	0.011291	0.106510	-0.009969	0.286622	-2.978097	15.046458
36345	0	1.110478	10.608050	-0.902122	0.011108	0.106079	-0.009033	0.273355	-2.972737	15.036008
36346	0	1.097310	10.535008	-0.802186	0.010979	0.105349	-0.008034	0.260341	-2.965148	15.008933
36347	0	1.103937	10.406709	-0.693854	0.011047	0.104065	-0.006958	0.238703	-2.954640	14.987725
36348	0	1.126997	10.297193	-0.616698	0.011275	0.102970	-0.006187	0.215661	-2.946872	14.966960
36349	0	1.104587	10.107632	-0.754239	0.011047	0.101074	-0.007568	0.186069	-2.943615	14.942797
36350	0	1.140688	9.985932	-0.810781	0.011410	0.099857	-0.008128	0.162398	-2.938904	14.918288
36351	0	1.055719	9.875696	-0.889033	0.010559	0.098755	-0.008911	0.138099	-2.935427	14.897203
36352	0	1.042368	9.705228	-0.891421	0.010432	0.097050	-0.008932	0.116802	-2.924262	14.867860
36353	0	1.024498	9.601028	-0.877787	0.010254	0.096008	-0.008789	0.103299	-2.912595	14.836975
36354	0	0.961763	9.460842	-0.754423	0.009626	0.094607	-0.007546	0.100526	-2.900580	14.809780
36355	0	0.871899	9.356798	-0.585541	0.008728	0.093567	-0.005859	0.096023	-2.887553	14.772918
36356	0	0.840071	9.216454	-0.469110	0.008406	0.092164	-0.004692	0.095136	-2.879012	14.739536
36357	0	0.799340	9.124769	-0.280958	0.007996	0.091248	-0.002808	0.098008	-2.873198	14.706548
36358	0	0.761928	9.008841	-0.225964	0.007625	0.090088	-0.002262	0.095142	-2.863405	14.679220
36359	0	0.756555	8.905053	-0.170887	0.007568	0.089050	-0.001709	0.095308	-2.856513	14.650080
36360	0	0.738077	8.807358	-0.189074	0.007379	0.088074	-0.001892	0.093956	-2.856084	14.619412
36361	0	0.726427	8.666977	-0.268742	0.007263	0.086670	-0.002686	0.096596	-2.854719	14.595123
36362	0	0.775094	8.575355	-0.275485	0.007753	0.085753	-0.002751	0.101344	-2.848472	14.565744
36363	0	0.781371	8.483843	-0.336510	0.007812	0.084839	-0.003357	0.112252	-2.847473	14.541707
36364	0	0.738958	8.416580	-0.338603	0.007387	0.084167	-0.003373	0.129722	-2.848119	14.518425
36365	0	0.720174	8.361731	-0.350028	0.007202	0.083618	-0.003479	0.158733	-2.844942	14.496285
36366	0	0.720668	8.361498	-0.263201	0.007201	0.083616	-0.002606	0.193629	-2.849621	14.476195
36367	0	0.726577	8.337332	-0.155166	0.007263	0.083374	-0.001526	0.228730	-2.850120	14.457992
36368	0	0.788230	8.337258	-0.032575	0.007878	0.083373	-0.000297	0.268274	-2.852219	14.439999
36369	0	0.824674	8.349536	-0.015062	0.008240	0.083496	-0.000122	0.306677	-2.858969	14.430189
36370	0	0.819744	8.386007	0.052187	0.008192	0.083860	0.000552	0.347079	-2.864040	14.429791
36371	0	0.781700	8.410596	-0.021106	0.007812	0.084106	-0.000183	0.383972	-2.868431	14.435801
36372	0	0.734186	8.446843	-0.167258	0.007333	0.084470	-0.001643	0.422679	-2.878796	14.439811
36373	0	0.690656	8.508078	-0.357474	0.006897	0.085083	-0.003540	0.468059	-2.889829	14.448255
36374	0	0.667882	8.550171	-0.487151	0.006672	0.085505	-0.004831	0.520631	-2.897033	14.453481
36375	0	0.653815	8.648320	-0.626800	0.006531	0.086487	-0.006226	0.575216	-2.904746	14.465491
36376	0	0.673885	8.757160	-0.709986	0.006728	0.087577	-0.007045	0.645747	-2.916559	14.474969
36377	0	0.702780	8.861787	-0.707554	0.007019	0.088623	-0.007019	0.717267	-2.925717	14.484668
36378	0	0.753507	9.001101	-0.646471	0.007524	0.090016	-0.006402	0.795271	-2.937128	14.501924
36379	0	0.843571	9.166886	-0.623505	0.008423	0.091675	-0.006165	0.881683	-2.951175	14.518822
36380	0	0.858412	9.311984	-0.674736	0.008571	0.093126	-0.006675	0.969294	-2.965651	14.535530
36381	0	0.892528	9.441419	-0.752029	0.008911	0.094421	-0.007446	1.057513	-2.980645	14.549344
36382	0	0.895706	9.580288	-0.784682	0.008940	0.095810	-0.007780	1.135783	-2.999127	14.562529
36383	0	0.989482	9.716093	-0.946456	0.009888	0.097168	-0.009399	1.211173	-3.005262	14.568456
36384	0	1.089092	9.879072	-1.033757	0.010879	0.098800	-0.010264	1.294585	-3.017263	14.578153
36385	0	1.124558	10.033154	-1.130684	0.011230	0.100342	-0.011230	1.380402	-3.032188	14.584631
36386	0	1.059781	10.152877	-1.268687	0.010590	0.101540	-0.012607	1.469552	-3.039274	14.587628
36387	0	1.020591	10.307705	-1.259474	0.010193	0.103088	-0.012512	1.559881	-3.051455	14.594057
36388	0	1.035249	10.476583	-1.160555	0.010341	0.104776	-0.011520	1.651740	-3.062138	14.595139
36389	0	1.069105	10.625259	-1.088777	0.010681	0.106262	-0.010803	1.741537	-3.070518	14.600256
36390	0	1.108267	10.794426	-0.971399	0.011067	0.107953	-0.009633	1.826173	-3.084335	14.601877
36391	0	1.111996	10.851258	-0.990090	0.011108	0.108521	-0.009827	1.903394	-3.094070	14.597728
36392	0	1.156888	11.020629	-0.961900	0.011559	0.110213	-0.009551	1.972908	-3.102240	14.590304
36393	0	1.117745	11.040625	-1.104192	0.011169	0.110413	-0.010986	2.029488	-3.108092	14.586462
36394	0	1.125610	11.124533	-1.195213	0.011246	0.111253	-0.011892	2.090012	-3.116339	14.580982
36395	0	1.081384	11.168727	-1.475529	0.010803	0.111694	-0.014709	2.135999	-3.124892	14.577129
36396	0	1.113585	11.142591	-1.607365	0.011128	0.111434	-0.016023	2.187495	-3.130526	14.567694
36397	0	1.099638	11.302865	-1.713931	0.010986	0.113037	-0.017090	2.236688	-3.138499	14.563740
36398	0	1.052152	11.203508	-1.711773	0.010517	0.112043	-0.017066	2.288872	-3.141162	14.550840
36399	0	1.105326	11.247996	-1.543385	0.011047	0.112488	-0.015381	2.342182	-3.145137	14.535705
36400	0	1.198043	11.216081	-1.467830	0.011974	0.112167	-0.014633	2.387484	-3.149139	14.521477
36401	0	1.165194	11.205658	-1.352671	0.011658	0.112061	-0.013489	2.425476	-3.140835	14.505983
36402	0	1.225721	11.149895	-1.365495	0.012256	0.111503	-0.013626	2.454334	-3.139947	14.489778
36403	0	1.232594	11.028868	-1.429920	0.012329	0.110291	-0.014282	2.471279	-3.134467	14.463115
36404	0	1.201225	10.930922	-1.402295	0.012017	0.109310	-0.014011	2.482719	-3.126889	14.442567
36405	0	1.219872	10.827570	-1.386753	0.012207	0.108276	-0.013855	2.495182	-3.115717	14.423948
36406	0	1.157280	10.668676	-1.352548	0.011580	0.106688	-0.013514	2.507387	-3.106184	14.397089
36407	0	1.128345	10.571250	-1.246175	0.011292	0.105713	-0.012451	2.518304	-3.094848	14.370478
36408	0	1.102425	10.418623	-1.070859	0.011032	0.104186	-0.010702	2.524941	-3.083096	14.339072
36409	0	1.079817	10.278370	-0.921673	0.010803	0.102783	-0.009216	2.525016	-3.073850	14.305962
36410	0	1.017358	10.150239	-0.842327	0.010182	0.101501	-0.008424	2.524147	-3.060025	14.271723
36411	0	0.969376	9.973328	-0.804697	0.009705	0.099731	-0.008057	2.512736	-3.043759	14.242994
36412	0	0.943268	9.802691	-0.827057	0.009439	0.098025	-0.008283	2.498354	-3.033174	14.214383
36413	0	0.932778	9.637647	-0.853440	0.009338	0.096375	-0.008545	2.485474	-3.016964	14.187531
36414	0	0.869788	9.467056	-0.857034	0.008706	0.094668	-0.008586	2.466392	-3.003432	14.161202
36415	0	0.847356	9.259238	-0.975513	0.008484	0.092590	-0.009766	2.453197	-2.987474	14.131921
36416	0	0.839214	9.107084	-0.979104	0.008402	0.091068	-0.009807	2.433447	-2.972068	14.099881
36417	0	0.872328	8.984511	-0.896316	0.008728	0.089844	-0.008972	2.421505	-2.962648	14.074942
36418	0	0.816119	8.844266	-0.767236	0.008169	0.088442	-0.007673	2.420059	-2.948479	14.044182
36419	0	0.780180	8.697605	-0.781258	0.007812	0.086975	-0.007812	2.419990	-2.930602	14.008605
36420	0	0.797261	8.593892	-0.567439	0.007976	0.085938	-0.005677	2.415946	-2.922016	13.975238
36421	0	0.787310	8.435077	-0.451398	0.007874	0.084351	-0.004517	2.411937	-2.916680	13.947876
36422	0	0.817438	8.374089	-0.358875	0.008178	0.083740	-0.003596	2.400954	-2.907103	13.920297
36423	0	0.744283	8.282518	-0.310858	0.007446	0.082825	-0.003113	2.394486	-2.897483	13.896421
36424	0	0.737386	8.227681	-0.352939	0.007378	0.082276	-0.003532	2.389444	-2.887836	13.879584
36425	0	0.744446	8.160438	-0.365738	0.007446	0.081604	-0.003662	2.381695	-2.881452	13.868573
36426	0	0.719621	8.123794	-0.377649	0.007198	0.081238	-0.003776	2.381682	-2.874853	13.862592
36427	0	0.707677	8.087200	-0.488066	0.007080	0.080872	-0.004883	2.377327	-2.866636	13.856789
36428	0	0.652488	8.087143	-0.451441	0.006524	0.080872	-0.004513	2.378204	-2.864349	13.854988
36429	0	0.622988	8.068803	-0.415256	0.006226	0.080688	-0.004150	2.379829	-2.867038	13.854068
36430	0	0.647861	8.074794	-0.386091	0.006477	0.080749	-0.003850	2.393595	-2.865619	13.859320
36431	0	0.659722	8.123698	-0.287914	0.006592	0.081238	-0.002869	2.406539	-2.870304	13.865852
36432	0	0.691344	8.251681	-0.241291	0.006907	0.082518	-0.002402	2.418970	-2.876657	13.883661
36433	0	0.702305	8.319008	-0.276162	0.007019	0.083191	-0.002747	2.437602	-2.879375	13.892530
36434	0	0.666710	8.385818	-0.383085	0.006660	0.083859	-0.003815	2.457120	-2.886192	13.914197
36435	0	0.684464	8.495959	-0.483311	0.006836	0.084961	-0.004822	2.469781	-2.895554	13.936077
36436	0	0.697826	8.574947	-0.674862	0.006976	0.085751	-0.006737	2.482540	-2.895928	13.968412
36437	0	0.787963	8.672901	-0.868094	0.007874	0.086731	-0.008667	2.498305	-2.900721	13.997376
36438	0	0.887064	8.806577	-1.018096	0.008862	0.088069	-0.010160	2.522665	-2.907639	14.020644
36439	0	0.879306	8.941291	-1.198679	0.008789	0.089417	-0.011963	2.550862	-2.908719	14.044876
36440	0	0.941710	9.056272	-1.264933	0.009407	0.090568	-0.012622	2.583354	-2.917226	14.069155
36441	0	0.953457	9.234056	-1.156991	0.009521	0.092346	-0.011536	2.623518	-2.929503	14.100128
36442	0	0.967718	9.446620	-1.078658	0.009669	0.094471	-0.010752	2.663448	-2.935437	14.127565
36443	0	0.934865	9.612603	-0.943353	0.009338	0.096130	-0.009399	2.701579	-2.944453	14.159394
36444	0	0.943020	9.837678	-0.798403	0.009419	0.098381	-0.007944	2.745616	-2.954003	14.180745
36445	0	0.977559	9.985034	-0.729343	0.009766	0.099854	-0.007263	2.777786	-2.962788	14.209795
36446	0	1.046460	10.124684	-0.832704	0.010457	0.101250	-0.008302	2.804080	-2.968238	14.232591
36447	0	1.038702	10.290290	-0.849917	0.010376	0.102905	-0.008484	2.818725	-2.977456	14.257046
36448	0	1.053069	10.430067	-1.157388	0.010521	0.104302	-0.011567	2.823788	-2.984432	14.282455
36449	0	1.056946	10.558978	-1.361083	0.010559	0.105591	-0.013611	2.821371	-2.991465	14.309451
36450	0	1.095914	10.668530	-1.495340	0.010946	0.106687	-0.014954	2.818938	-3.000830	14.330158
36451	0	1.044612	10.760413	-1.635718	0.010437	0.107605	-0.016357	2.816350	-3.005823	14.354945
36452	0	1.009948	10.906633	-1.697167	0.010089	0.109068	-0.016968	2.818039	-3.012114	14.379507
36453	0	1.069239	10.992242	-1.709503	0.010681	0.109924	-0.017090	2.821293	-3.019162	14.398266
36454	0	1.144114	11.089583	-1.581647	0.011436	0.110896	-0.015819	2.817030	-3.020500	14.418176
36455	0	1.227222	11.175597	-1.433507	0.012268	0.111755	-0.014343	2.806761	-3.020547	14.431904
36456	0	1.264991	11.236739	-1.272593	0.012642	0.112367	-0.012740	2.790491	-3.024621	14.448435
36457	0	1.257869	11.248977	-1.261123	0.012573	0.112488	-0.012634	2.765345	-3.026006	14.452866
36458	0	1.258758	11.267892	-1.364897	0.012584	0.112675	-0.013687	2.724886	-3.025643	14.463348
36459	0	1.202089	11.243425	-1.624689	0.012024	0.112427	-0.016296	2.672798	-3.018143	14.470815
36460	0	1.171398	11.202390	-1.785470	0.011712	0.112016	-0.017907	2.617689	-3.015711	14.472971
36461	0	1.165687	11.127499	-1.814066	0.011658	0.111267	-0.018188	2.566968	-3.010433	14.475846
36462	0	1.201449	11.092354	-1.719099	0.012022	0.110915	-0.017240	2.515301	-2.998345	14.479242
36463	0	1.208138	10.993129	-1.582351	0.012085	0.109924	-0.015869	2.466400	-2.990486	14.472250
36464	0	1.115959	10.951475	-1.347150	0.011162	0.109509	-0.013520	2.414124	-2.983890	14.470554
36465	0	1.177173	10.901510	-1.056415	0.011780	0.109009	-0.010620	2.353930	-2.971092	14.468151
36466	0	1.108072	10.786527	-0.824152	0.011092	0.107859	-0.008312	2.277607	-2.954269	14.456128
36467	0	1.018606	10.639107	-0.846819	0.010193	0.106384	-0.008545	2.193757	-2.942395	14.449441
36468	0	0.998716	10.475743	-0.880019	0.009995	0.104750	-0.008883	2.102571	-2.928689	14.439866
36469	0	1.000153	10.328023	-0.949661	0.010010	0.103271	-0.009583	2.006054	-2.915021	14.432857
36470	0	1.010238	10.159495	-1.189004	0.010115	0.101583	-0.011977	1.906490	-2.896734	14.426058
36471	0	0.963265	9.968196	-1.279705	0.009644	0.099670	-0.012878	1.811848	-2.879961	14.415015
36472	0	0.973357	9.878849	-1.288714	0.009744	0.098778	-0.012961	1.724656	-2.864110	14.400578
36473	0	0.975475	9.589661	-1.225688	0.009766	0.095886	-0.012329	1.637379	-2.847201	14.379492
36474	0	0.943102	9.518027	-1.083788	0.009439	0.095172	-0.010904	1.556458	-2.833988	14.358010
36475	0	0.926689	9.363584	-1.025238	0.009277	0.093628	-0.010315	1.478908	-2.816960	14.335215
36476	0	0.894638	9.205777	-0.732499	0.008952	0.092052	-0.007384	1.404129	-2.805018	14.314787
36477	0	0.933075	9.143455	-0.463893	0.009338	0.091431	-0.004700	1.326852	-2.790257	14.296727
36478	0	0.895158	8.985361	-0.397169	0.008957	0.089850	-0.004031	1.249885	-2.778222	14.275127
36479	0	0.859853	8.868672	-0.280907	0.008606	0.088684	-0.002869	1.171715	-2.763326	14.257979
36480	0	0.797978	8.765316	-0.256688	0.007980	0.087651	-0.002629	1.089015	-2.757379	14.241494
36481	0	0.780663	8.642869	-0.310854	0.007812	0.086426	-0.003174	1.001218	-2.744520	14.227391
36482	0	0.748870	8.539707	-0.353196	0.007495	0.085394	-0.003594	0.916166	-2.731148	14.212746
36483	0	0.701548	8.453685	-0.464797	0.007019	0.084534	-0.004700	0.844698	-2.721456	14.199572
36484	0	0.688890	8.393180	-0.479483	0.006889	0.083929	-0.004842	0.779049	-2.716121	14.190167
36485	0	0.659062	8.337678	-0.477553	0.006592	0.083374	-0.004822	0.713763	-2.709875	14.185695
36486	0	0.658628	8.295390	-0.456943	0.006589	0.082952	-0.004608	0.658355	-2.701626	14.187508
36487	0	0.671515	8.276503	-0.362893	0.006714	0.082764	-0.003662	0.610641	-2.698682	14.179966
36488	0	0.677912	8.270439	-0.234115	0.006777	0.082704	-0.002376	0.560961	-2.697369	14.179063
36489	0	0.683954	8.282484	-0.125357	0.006836	0.082825	-0.001282	0.519743	-2.698276	14.185604
36490	0	0.684477	8.306780	-0.022164	0.006843	0.083068	-0.000249	0.479888	-2.697053	14.189255
36491	0	0.695585	8.349650	-0.070654	0.006958	0.083496	-0.000732	0.441894	-2.690083	14.199365
36492	0	0.744478	8.374008	-0.041104	0.007442	0.083740	-0.000437	0.404164	-2.690832	14.210204
36493	0	0.800349	8.441120	-0.094823	0.007996	0.084412	-0.000977	0.363224	-2.697817	14.229161
36494	0	0.863002	8.532614	-0.229591	0.008622	0.085326	-0.002323	0.324247	-2.704317	14.243389
36495	0	0.818630	8.551034	-0.321341	0.008179	0.085510	-0.003235	0.292781	-2.710526	14.265543
36496	0	0.801735	8.673114	-0.390714	0.008011	0.086731	-0.003924	0.267178	-2.714870	14.285049
36497	0	0.818514	8.813475	-0.426037	0.008179	0.088135	-0.004272	0.248480	-2.718971	14.311486
36498	0	0.826205	8.917208	-0.539926	0.008253	0.089172	-0.005408	0.233976	-2.725786	14.333549
36499	0	0.837388	9.020907	-0.536720	0.008362	0.090210	-0.005371	0.225967	-2.736506	14.363697
36500	0	0.809356	9.185478	-0.530372	0.008080	0.091856	-0.005302	0.224459	-2.748169	14.390661
36501	0	0.855832	9.295556	-0.634395	0.008545	0.092957	-0.006348	0.216773	-2.759767	14.420306
36502	0	0.876434	9.466174	-0.652461	0.008755	0.094663	-0.006524	0.214120	-2.766469	14.457671
36503	0	0.928903	9.618986	-0.739072	0.009277	0.096191	-0.007385	0.217641	-2.775183	14.483559
36504	0	0.949699	9.710121	-0.709939	0.009483	0.097103	-0.007092	0.223936	-2.786176	14.514345
36505	0	0.996013	9.899756	-0.787748	0.009949	0.098999	-0.007874	0.225600	-2.794064	14.544968
36506	0	0.973704	10.003109	-0.911142	0.009727	0.100033	-0.009103	0.232427	-2.799357	14.575389
36507	0	0.989771	10.131660	-0.971271	0.009888	0.101318	-0.009705	0.238758	-2.805018	14.598093
36508	0	0.991702	10.265479	-0.986085	0.009908	0.102657	-0.009844	0.254868	-2.809742	14.621834
36509	0	1.032512	10.357478	-1.020164	0.010315	0.103577	-0.010193	0.261914	-2.815402	14.640485
36510	0	1.101361	10.485177	-0.991746	0.011006	0.104854	-0.009906	0.272011	-2.817732	14.665598
36511	0	1.099586	10.619875	-0.984213	0.010986	0.106201	-0.009827	0.286187	-2.822589	14.679831
36512	0	1.126202	10.710842	-1.029833	0.011250	0.107111	-0.010285	0.297627	-2.830422	14.691247
36513	0	1.166502	10.784769	-0.940674	0.011658	0.107849	-0.009399	0.303063	-2.832857	14.701508
36514	0	1.216732	10.863747	-1.021356	0.012160	0.108639	-0.010208	0.306521	-2.834938	14.709930
36515	0	1.178988	10.943472	-1.050042	0.011780	0.109436	-0.010498	0.306787	-2.840167	14.718307
36516	0	1.143923	10.979877	-0.983267	0.011434	0.109799	-0.009832	0.304887	-2.840757	14.722332
36517	0	1.136081	10.992333	-1.098769	0.011353	0.109924	-0.010986	0.304157	-2.844046	14.726418
36518	0	1.131382	11.022558	-1.117649	0.011308	0.110227	-0.011172	0.306421	-2.845176	14.729370
36519	0	1.117578	10.998435	-1.190516	0.011169	0.109985	-0.011902	0.307800	-2.846510	14.733080
36520	0	1.149005	10.998245	-1.129546	0.011487	0.109982	-0.011298	0.303062	-2.844623	14.727967
36521	0	1.135375	10.961887	-1.233036	0.011353	0.109619	-0.012329	0.302449	-2.840779	14.726254
36522	0	1.086766	10.931308	-1.245215	0.010866	0.109313	-0.012454	0.298801	-2.837567	14.714540
36523	0	1.056092	10.858155	-1.214432	0.010559	0.108582	-0.012146	0.295527	-2.834878	14.700804
36524	0	1.025691	10.815362	-1.085942	0.010258	0.108153	-0.010861	0.292052	-2.829226	14.681614
36525	0	1.043165	10.742255	-1.025233	0.010437	0.107422	-0.010254	0.288892	-2.818569	14.664361
36526	0	1.066665	10.614178	-0.890490	0.010671	0.106141	-0.008908	0.283762	-2.809098	14.647059
36527	0	1.073864	10.553055	-0.805130	0.010742	0.105530	-0.008057	0.276401	-2.799931	14.634302
36528	0	1.091532	10.449410	-0.773130	0.010918	0.104493	-0.007741	0.264308	-2.791991	14.612958
36529	0	1.086246	10.315024	-0.737630	0.010864	0.103149	-0.007385	0.252846	-2.784564	14.591045
36530	0	1.073610	10.193064	-0.723563	0.010738	0.101930	-0.007246	0.239726	-2.776559	14.562751
36531	0	1.012741	10.070948	-0.786040	0.010132	0.100708	-0.007874	0.223414	-2.766272	14.539858
36532	0	1.030218	9.955202	-0.833026	0.010305	0.099551	-0.008336	0.215317	-2.757444	14.510796
36533	0	1.031345	9.777903	-0.829424	0.010315	0.097778	-0.008301	0.206252	-2.750643	14.477689
36534	0	0.951470	9.698621	-0.859237	0.009518	0.096986	-0.008594	0.203498	-2.742106	14.457609
36535	0	0.939570	9.582530	-0.671761	0.009399	0.095825	-0.006714	0.206729	-2.732157	14.426770
36536	0	0.889668	9.448275	-0.611604	0.008904	0.094482	-0.006111	0.211481	-2.718198	14.396816
36537	0	0.866410	9.338358	-0.477018	0.008667	0.093384	-0.004761	0.221981	-2.708416	14.361502
36538	0	0.823544	9.258890	-0.429904	0.008234	0.092589	-0.004292	0.230089	-2.703999	14.337585
36539	0	0.823849	9.161368	-0.354528	0.008240	0.091614	-0.003540	0.235472	-2.695931	14.309737
36540	0	0.811796	9.045263	-0.319100	0.008115	0.090453	-0.003184	0.242548	-2.693614	14.289270
36541	0	0.830378	8.972125	-0.342188	0.008301	0.089722	-0.003418	0.246189	-2.690991	14.264103
36542	0	0.769906	8.898757	-0.380220	0.007695	0.088988	-0.003793	0.257035	-2.689650	14.240988
36543	0	0.750906	8.795094	-0.367578	0.007507	0.087952	-0.003662	0.273336	-2.685705	14.221991
36544	0	0.690298	8.746054	-0.425324	0.006900	0.087461	-0.004239	0.290628	-2.683610	14.199088
36545	0	0.702507	8.685153	-0.441437	0.007019	0.086853	-0.004395	0.315219	-2.685532	14.184542
36546	0	0.721333	8.654305	-0.427199	0.007214	0.086544	-0.004251	0.340595	-2.679170	14.172428
36547	0	0.781544	8.630255	-0.350120	0.007812	0.086304	-0.003479	0.368118	-2.676984	14.163371
36548	0	0.824637	8.636093	-0.281834	0.008245	0.086362	-0.002791	0.401798	-2.671888	14.150510
36549	0	0.836725	8.630234	-0.247127	0.008362	0.086304	-0.002441	0.439245	-2.673023	14.145093
36550	0	0.855687	8.629984	-0.229015	0.008555	0.086301	-0.002257	0.480477	-2.668796	14.138607
36551	0	0.842638	8.672979	-0.222980	0.008423	0.086731	-0.002197	0.521075	-2.667435	14.135613
36552	0	0.831340	8.727597	-0.247743	0.008307	0.087277	-0.002446	0.559578	-2.669600	14.138911
36553	0	0.775574	8.746192	-0.272042	0.007751	0.087463	-0.002686	0.602721	-2.669369	14.141312
36554	0	0.746224	8.776126	-0.444017	0.007454	0.087764	-0.004404	0.647245	-2.674492	14.144604
36555	0	0.781991	8.843637	-0.560044	0.007812	0.088440	-0.005554	0.704487	-2.678320	14.148335
36556	0	0.789834	8.909854	-0.624391	0.007888	0.089103	-0.006197	0.762157	-2.686048	14.153657
36557	0	0.867523	8.977846	-0.657824	0.008667	0.089783	-0.006531	0.819944	-2.690843	14.165460
36558	0	0.838555	9.080537	-0.753863	0.008378	0.090811	-0.007482	0.889116	-2.694542	14.172460
36559	0	0.819169	9.179089	-0.744507	0.008179	0.091797	-0.007385	0.960933	-2.704950	14.181786
36560	0	0.821587	9.293824	-0.726512	0.008204	0.092944	-0.007202	1.035612	-2.713272	14.194939
36561	0	0.849218	9.374438	-0.738631	0.008484	0.093750	-0.007324	1.108568	-2.717654	14.206547
36562	0	0.899763	9.507586	-0.726742	0.008988	0.095081	-0.007207	1.178537	-2.723082	14.219207
36563	0	0.970880	9.588022	-0.848622	0.009705	0.095886	-0.008423	1.251339	-2.722333	14.232878
36564	0	1.026987	9.678137	-0.910564	0.010262	0.096788	-0.009040	1.326370	-2.726400	14.244655
36565	0	1.020113	9.746542	-0.977329	0.010193	0.097473	-0.009705	1.404345	-2.730304	14.250561
36566	0	1.003693	9.836390	-1.063651	0.010026	0.098372	-0.010576	1.471833	-2.737220	14.259319
36567	0	1.014418	9.935758	-1.055849	0.010132	0.099365	-0.010498	1.538867	-2.745594	14.266844
36568	0	1.053012	10.019517	-1.129797	0.010523	0.100204	-0.011230	1.613434	-2.748246	14.265174
36569	0	1.049891	10.118744	-1.215812	0.010498	0.101196	-0.012085	1.693594	-2.743622	14.265348
36570	0	1.062678	10.214803	-1.125950	0.010621	0.102156	-0.011195	1.763159	-2.744283	14.264989
36571	0	1.074551	10.332576	-1.037905	0.010742	0.103333	-0.010315	1.831678	-2.742198	14.264609
36572	0	1.105842	10.367733	-1.050832	0.011053	0.103684	-0.010444	1.900578	-2.742315	14.260073
36573	0	1.087087	10.442444	-1.019381	0.010864	0.104431	-0.010132	1.966115	-2.743724	14.253677
36574	0	1.057584	10.471587	-1.031496	0.010571	0.104722	-0.010257	2.027395	-2.742635	14.245534
36575	0	1.043900	10.503670	-1.121270	0.010437	0.105042	-0.011169	2.072129	-2.739005	14.246533
36576	0	1.013922	10.502577	-1.166668	0.010136	0.105031	-0.011622	2.118135	-2.737135	14.239688
36577	0	1.031539	10.522019	-1.230557	0.010315	0.105225	-0.012268	2.156689	-2.731899	14.232807
36578	0	1.074547	10.533024	-1.342515	0.010742	0.105336	-0.013381	2.202496	-2.729965	14.220238
36579	0	1.116594	10.515934	-1.315947	0.011169	0.105164	-0.013123	2.240414	-2.720631	14.209562
36580	0	1.043013	10.490431	-1.342225	0.010429	0.104910	-0.013379	2.285460	-2.716011	14.193450
36581	0	1.037842	10.515887	-1.303656	0.010376	0.105164	-0.013000	2.322728	-2.713062	14.180751
36582	0	1.037783	10.441825	-1.231055	0.010381	0.104422	-0.012280	2.354680	-2.704146	14.172632
36583	0	1.031055	10.412249	-1.205782	0.010315	0.104126	-0.012024	2.389918	-2.693584	14.160173
36584	0	1.060784	10.368920	-1.204943	0.010611	0.103691	-0.012031	2.408715	-2.684761	14.145142
36585	0	1.092021	10.284266	-1.143267	0.010925	0.102844	-0.011414	2.427950	-2.673221	14.121985
36586	0	1.060365	10.228977	-1.232162	0.010609	0.102291	-0.012306	2.443163	-2.661864	14.109824
36587	0	1.049390	10.143928	-1.270791	0.010498	0.101440	-0.012695	2.455471	-2.651599	14.089874
36588	0	1.036258	10.100896	-1.249192	0.010367	0.101010	-0.012477	2.470569	-2.640517	14.069711
36589	0	1.012289	9.985293	-1.203629	0.010132	0.099854	-0.012024	2.482842	-2.624595	14.051698
36590	0	1.004308	9.911810	-1.127340	0.010053	0.099119	-0.011255	2.501866	-2.607697	14.032161
36591	0	0.975983	9.844941	-0.977442	0.009766	0.098450	-0.009766	2.510275	-2.594743	14.014627
36592	0	0.944420	9.808230	-0.826628	0.009449	0.098083	-0.008258	2.518325	-2.582551	13.994502
36593	0	0.884268	9.710691	-0.739444	0.008850	0.097107	-0.007385	2.527413	-2.567067	13.973371
36594	0	0.883004	9.612939	-0.716644	0.008835	0.096129	-0.007160	2.533099	-2.554490	13.952437
36595	0	0.860535	9.558153	-0.780738	0.008606	0.095581	-0.007812	2.525090	-2.547300	13.941587
36596	0	0.884089	9.478874	-0.816382	0.008848	0.094788	-0.008169	2.516646	-2.532077	13.927251
36597	0	0.854316	9.399540	-0.889959	0.008545	0.093994	-0.008911	2.500661	-2.523649	13.913354
36598	0	0.841805	9.314207	-0.979970	0.008419	0.093142	-0.009804	2.493728	-2.516299	13.899091
36599	0	0.854270	9.240736	-0.994938	0.008545	0.092407	-0.009949	2.492509	-2.507465	13.887861
36600	0	0.871772	9.222501	-0.970302	0.008723	0.092224	-0.009706	2.486151	-2.494472	13.873940
36601	0	0.860018	9.173634	-0.952189	0.008606	0.091736	-0.009521	2.484566	-2.481138	13.865995
36602	0	0.853160	9.112620	-0.824532	0.008533	0.091126	-0.008241	2.488307	-2.472428	13.851284
36603	0	0.841756	9.082058	-0.775406	0.008423	0.090820	-0.007751	2.489393	-2.459437	13.842967
36604	0	0.865359	9.069821	-0.672374	0.008657	0.090698	-0.006720	2.492339	-2.449491	13.836175
36605	0	0.847928	9.051552	-0.671455	0.008484	0.090515	-0.006714	2.490984	-2.437117	13.822614
36606	0	0.847274	9.051550	-0.652977	0.008474	0.090515	-0.006533	2.484940	-2.428866	13.821469
36607	0	0.854400	9.039378	-0.664426	0.008545	0.090393	-0.006653	2.471803	-2.421242	13.810106
36608	0	0.860815	9.033323	-0.650573	0.008604	0.090333	-0.006515	2.458189	-2.420297	13.812190
36609	0	0.842445	9.039364	-0.872056	0.008423	0.090393	-0.008728	2.446289	-2.416210	13.809923
36610	0	0.861037	9.045556	-0.931777	0.008609	0.090455	-0.009324	2.435846	-2.412079	13.808747
36611	0	0.799571	9.057639	-0.835931	0.007996	0.090576	-0.008362	2.429999	-2.406263	13.817710
36612	0	0.787714	9.112549	-0.841469	0.007874	0.091125	-0.008418	2.423037	-2.404824	13.828791
36613	0	0.799660	9.155262	-0.756875	0.007996	0.091553	-0.007568	2.420824	-2.400106	13.836676
36614	0	0.830434	9.222307	-0.732345	0.008302	0.092223	-0.007325	2.415932	-2.397530	13.844179
36615	0	0.872904	9.295670	-0.707679	0.008728	0.092957	-0.007080	2.409091	-2.393040	13.853101
36616	0	0.879513	9.332281	-0.688392	0.008790	0.093323	-0.006891	2.397253	-2.393743	13.869146
36617	0	0.885267	9.381130	-0.756207	0.008850	0.093811	-0.007568	2.386724	-2.391114	13.882312
36618	0	0.910386	9.454427	-0.900737	0.009099	0.094543	-0.009021	2.367663	-2.391017	13.896616
36619	0	0.903598	9.503225	-1.000237	0.009033	0.095032	-0.010010	2.355926	-2.388287	13.906909
36620	0	0.892521	9.564253	-1.121315	0.008916	0.095643	-0.011216	2.349567	-2.393209	13.915333
36621	0	0.940157	9.625333	-1.134322	0.009399	0.096252	-0.011353	2.335730	-2.389552	13.926243
36622	0	1.007978	9.686400	-1.151088	0.010075	0.096864	-0.011518	2.325190	-2.389390	13.944703
36623	0	1.086785	9.747335	-1.177481	0.010864	0.097473	-0.011780	2.316794	-2.387370	13.956351
36624	0	1.056810	9.784028	-1.072192	0.010566	0.097839	-0.010733	2.301659	-2.384027	13.962542
36625	0	1.013552	9.844999	-1.036968	0.010132	0.098450	-0.010376	2.291710	-2.382272	13.971734
36626	0	1.001863	9.930486	-0.913332	0.010016	0.099304	-0.009143	2.278028	-2.378891	13.982829
36627	0	0.995592	9.967122	-0.932202	0.009949	0.099670	-0.009338	2.256664	-2.381180	13.985957
36628	0	0.990953	10.016082	-1.001920	0.009902	0.100160	-0.010038	2.232162	-2.383744	13.993614
36629	0	0.982648	10.016106	-0.998627	0.009827	0.100159	-0.010010	2.202670	-2.377512	14.000124
36630	0	1.013230	10.089929	-1.115169	0.010131	0.100896	-0.011184	2.163740	-2.372990	14.009589
36631	0	1.037947	10.071108	-1.217869	0.010376	0.100708	-0.012207	2.129006	-2.370756	14.018638
36632	0	1.020068	10.083912	-1.193871	0.010200	0.100836	-0.011968	2.093644	-2.365910	14.024378
36633	0	1.007415	10.095506	-1.205784	0.010071	0.100952	-0.012085	2.060424	-2.363556	14.029452
36634	0	0.971163	10.108320	-1.273714	0.009710	0.101080	-0.012764	2.027477	-2.358732	14.043738
36635	0	0.945832	10.113867	-1.132390	0.009460	0.101135	-0.011353	1.992564	-2.350230	14.051292
36636	0	0.994130	10.126695	-1.089532	0.009944	0.101263	-0.010929	1.951957	-2.341150	14.051758
36637	0	1.006661	10.083392	-1.028143	0.010071	0.100830	-0.010315	1.911567	-2.330357	14.047637
36638	0	1.030503	10.077978	-1.014830	0.010306	0.100776	-0.010187	1.865098	-2.322805	14.050948
36639	0	1.043660	10.040642	-0.917765	0.010437	0.100403	-0.009216	1.818702	-2.316294	14.052892
36640	0	1.024828	10.029322	-0.988945	0.010253	0.100288	-0.009933	1.766111	-2.304953	14.055060
36641	0	1.025150	9.985775	-0.941826	0.010254	0.099854	-0.009460	1.715426	-2.296204	14.056943
36642	0	1.012252	9.937747	-0.951554	0.010126	0.099373	-0.009560	1.662307	-2.286080	14.059455
36643	0	0.982293	9.894238	-0.905038	0.009827	0.098938	-0.009094	1.609207	-2.275817	14.063190
36644	0	0.981498	9.840202	-0.945051	0.009819	0.098397	-0.009496	1.554250	-2.265132	14.067971
36645	0	0.958482	9.784429	-0.928419	0.009583	0.097839	-0.009338	1.488609	-2.261820	14.070912
36646	0	0.970244	9.760916	-0.881183	0.009708	0.097604	-0.008864	1.424609	-2.248908	14.080352
36647	0	0.957681	9.692930	-0.879626	0.009583	0.096924	-0.008850	1.358745	-2.236227	14.081268
36648	0	0.950585	9.675578	-0.894158	0.009509	0.096751	-0.008987	1.302262	-2.226469	14.079254
36649	0	0.860723	9.643947	-0.862195	0.008606	0.096436	-0.008667	1.246455	-2.222040	14.085850
36650	0	0.836235	9.589692	-0.816656	0.008364	0.095893	-0.008212	1.189902	-2.214438	14.086242
36651	0	0.842033	9.558509	-0.844083	0.008423	0.095581	-0.008484	1.135997	-2.205485	14.090399
36652	0	0.865728	9.504212	-0.787048	0.008661	0.095038	-0.007911	1.085225	-2.194763	14.091187
36653	0	0.902734	9.466965	-0.770781	0.009033	0.094666	-0.007751	1.030116	-2.181774	14.097193
36654	0	0.914055	9.461584	-0.762146	0.009143	0.094612	-0.007665	0.975602	-2.173037	14.091281
36655	0	0.909712	9.405806	-0.728357	0.009094	0.094055	-0.007324	0.923884	-2.170671	14.094800
36656	0	0.903548	9.381905	-0.659017	0.009038	0.093816	-0.006633	0.869590	-2.161759	14.095417
36657	0	0.879015	9.393589	-0.636626	0.008789	0.093933	-0.006409	0.815578	-2.157295	14.096363
36658	0	0.842516	9.375698	-0.610732	0.008425	0.093755	-0.006142	0.771241	-2.152026	14.102938
36659	0	0.878863	9.350826	-0.655825	0.008789	0.093506	-0.006592	0.727810	-2.145683	14.105970
36660	0	0.842368	9.357417	-0.679355	0.008422	0.093572	-0.006830	0.680506	-2.142088	14.114115
36661	0	0.879224	9.369127	-0.649339	0.008789	0.093689	-0.006531	0.632457	-2.140224	14.123276
36662	0	0.903556	9.387866	-0.568372	0.009039	0.093876	-0.005724	0.581023	-2.130384	14.126220
36663	0	0.891422	9.381278	-0.631749	0.008911	0.093811	-0.006348	0.541775	-2.128423	14.140089
36664	0	0.897839	9.424328	-0.619342	0.008978	0.094241	-0.006227	0.499102	-2.123329	14.150939
36665	0	0.854689	9.417948	-0.717062	0.008545	0.094177	-0.007202	0.458347	-2.119889	14.158058
36666	0	0.842921	9.479356	-0.698497	0.008427	0.094791	-0.007017	0.417009	-2.117155	14.169610
36667	0	0.811993	9.472861	-0.747899	0.008118	0.094727	-0.007507	0.380218	-2.113999	14.181349
36668	0	0.849096	9.515826	-0.638555	0.008488	0.095157	-0.006413	0.344148	-2.112185	14.191174
36669	0	0.867591	9.576492	-0.638521	0.008667	0.095764	-0.006409	0.313576	-2.117127	14.207012
36670	0	0.905791	9.594916	-0.633702	0.009050	0.095948	-0.006362	0.281408	-2.120384	14.219179
36671	0	0.916265	9.649730	-0.650983	0.009155	0.096497	-0.006531	0.254138	-2.123391	14.232989
36672	0	0.929816	9.698669	-0.658892	0.009292	0.096986	-0.006611	0.225826	-2.125313	14.241226
36673	0	0.958697	9.753539	-0.681244	0.009583	0.097534	-0.006836	0.195822	-2.124780	14.258645
36674	0	0.977858	9.796434	-0.670708	0.009774	0.097963	-0.006728	0.168778	-2.124167	14.274642
36675	0	0.971249	9.832875	-0.803351	0.009705	0.098328	-0.008057	0.139496	-2.127412	14.289109
36676	0	0.972660	9.875792	-0.768271	0.009720	0.098757	-0.007706	0.110530	-2.129396	14.301523
36677	0	0.995587	9.875556	-0.822296	0.009949	0.098755	-0.008240	0.088777	-2.131719	14.315225
36678	0	1.002863	9.936730	-0.812497	0.010023	0.099366	-0.008145	0.063071	-2.132229	14.322361
36679	0	0.959524	9.948725	-0.828677	0.009583	0.099487	-0.008301	0.044685	-2.140956	14.335538
36680	0	0.948863	10.021954	-0.789312	0.009485	0.100219	-0.007907	0.026660	-2.139054	14.341698
36681	0	0.952670	10.015932	-0.773694	0.009521	0.100159	-0.007751	0.007795	-2.139228	14.351331
36682	0	0.965768	10.064849	-0.770981	0.009653	0.100648	-0.007723	-0.009260	-2.138685	14.354772
36683	0	1.001612	10.083065	-0.834727	0.010010	0.100830	-0.008362	-0.027921	-2.140086	14.358653
36684	0	1.002220	10.083219	-0.874713	0.010022	0.100831	-0.008760	-0.045200	-2.134434	14.363089
36685	0	1.013505	10.070899	-0.907982	0.010132	0.100708	-0.009094	-0.063679	-2.132284	14.368935
36686	0	0.995854	10.089329	-0.911922	0.009954	0.100893	-0.009127	-0.074169	-2.131287	14.368309
36687	0	0.964401	10.089185	-0.878013	0.009644	0.100891	-0.008789	-0.086353	-2.126160	14.372083
36688	0	0.964819	10.083092	-0.925651	0.009644	0.100831	-0.009260	-0.092460	-2.125872	14.368253
36689	0	0.971006	10.089082	-0.750426	0.009705	0.100891	-0.007507	-0.097855	-2.126481	14.364016
36690	0	1.026836	10.064617	-0.749408	0.010264	0.100646	-0.007502	-0.108325	-2.125413	14.359274
36691	0	1.037742	9.973162	-0.725873	0.010376	0.099731	-0.007263	-0.115389	-2.121495	14.359300
36692	0	1.044641	10.003653	-0.724502	0.010439	0.100037	-0.007255	-0.128204	-2.124497	14.355310
36693	0	1.031973	9.960962	-0.706966	0.010315	0.099609	-0.007080	-0.142042	-2.124462	14.354909
36694	0	1.008044	9.887724	-0.668798	0.010079	0.098877	-0.006694	-0.150712	-2.120175	14.345045
36695	0	0.958705	9.863257	-0.750478	0.009583	0.098633	-0.007507	-0.155501	-2.119960	14.340632
36696	0	0.983564	9.814388	-0.792563	0.009835	0.098144	-0.007930	-0.162202	-2.115048	14.330904
36697	0	0.958237	9.741198	-0.787537	0.009583	0.097412	-0.007874	-0.161846	-2.109565	14.316122
36698	0	0.964141	9.704483	-0.775822	0.009643	0.097045	-0.007755	-0.160200	-2.102839	14.309311
36699	0	0.952210	9.655751	-0.763000	0.009521	0.096558	-0.007629	-0.161248	-2.098186	14.298552
36700	0	0.976596	9.637333	-0.678094	0.009767	0.096374	-0.006777	-0.158131	-2.092068	14.285176
36701	0	0.921788	9.582485	-0.586254	0.009216	0.095825	-0.005859	-0.156068	-2.088447	14.276321
36702	0	0.897533	9.521344	-0.599480	0.008975	0.095214	-0.005988	-0.149760	-2.083337	14.267768
36703	0	0.860677	9.472617	-0.549864	0.008606	0.094727	-0.005493	-0.144900	-2.078836	14.261817
36704	0	0.861099	9.417556	-0.557168	0.008607	0.094176	-0.005566	-0.139229	-2.078273	14.254600
36705	0	0.842191	9.381037	-0.574962	0.008423	0.093811	-0.005737	-0.125915	-2.071604	14.235708
36706	0	0.854180	9.344270	-0.540150	0.008543	0.093443	-0.005396	-0.120781	-2.064599	14.229595
36707	0	0.885351	9.289415	-0.618013	0.008850	0.092896	-0.006165	-0.103365	-2.063368	14.221941
36708	0	0.897844	9.246446	-0.572365	0.008979	0.092465	-0.005708	-0.085475	-2.057383	14.208137
36709	0	0.854966	9.240580	-0.587499	0.008545	0.092407	-0.005859	-0.067872	-2.057793	14.199299
36710	0	0.874266	9.234161	-0.463391	0.008738	0.092343	-0.004609	-0.038936	-2.058508	14.189360
36711	0	0.897932	9.222246	-0.477947	0.008972	0.092224	-0.004761	-0.017537	-2.061911	14.188522
36712	0	0.886591	9.209706	-0.475617	0.008863	0.092098	-0.004738	0.003355	-2.059460	14.175955
36713	0	0.885183	9.210066	-0.435956	0.008850	0.092102	-0.004333	0.033825	-2.056025	14.167155
36714	0	0.910163	9.215759	-0.465458	0.009097	0.092159	-0.004630	0.062294	-2.056166	14.165693
36715	0	0.873421	9.216142	-0.381052	0.008728	0.092163	-0.003784	0.093038	-2.058375	14.162550
36716	0	0.905041	9.264567	-0.435403	0.009045	0.092648	-0.004326	0.125805	-2.060066	14.162958
36717	0	0.879495	9.252678	-0.558670	0.008789	0.092529	-0.005554	0.164012	-2.061927	14.157736
36718	0	0.874072	9.258228	-0.602041	0.008739	0.092585	-0.005986	0.204189	-2.058139	14.157234
36719	0	0.873447	9.313630	-0.632719	0.008728	0.093140	-0.006287	0.252006	-2.060718	14.153137
36720	0	0.880946	9.343328	-0.702127	0.008801	0.093437	-0.006979	0.301735	-2.065224	14.155185
36721	0	0.830818	9.386814	-0.669890	0.008301	0.093872	-0.006653	0.355930	-2.068930	14.152724
36722	0	0.856562	9.440910	-0.660796	0.008559	0.094413	-0.006563	0.408185	-2.071351	14.150540
36723	0	0.879662	9.496657	-0.700480	0.008789	0.094971	-0.006958	0.462489	-2.075181	14.154527
36724	0	0.905523	9.575165	-0.691384	0.009048	0.095756	-0.006869	0.513670	-2.079101	14.150927
36725	0	0.928302	9.637029	-0.761501	0.009277	0.096375	-0.007568	0.567038	-2.080587	14.144473
36726	0	0.923693	9.684798	-0.832351	0.009227	0.096853	-0.008273	0.624535	-2.087313	14.147498
36727	0	0.965080	9.722423	-0.810544	0.009644	0.097229	-0.008057	0.679920	-2.090613	14.150498
36728	0	0.966151	9.776327	-0.869059	0.009658	0.097768	-0.008643	0.733371	-2.089694	14.162523
36729	0	0.983432	9.832175	-0.993855	0.009827	0.098328	-0.009888	0.790567	-2.093542	14.163805
36730	0	0.991055	9.898202	-0.918814	0.009903	0.098988	-0.009136	0.848653	-2.097217	14.158489
36731	0	1.019988	9.984735	-0.963916	0.010193	0.099854	-0.009583	0.911586	-2.100187	14.160914
36732	0	1.026856	10.026188	-0.999546	0.010267	0.100267	-0.009941	0.971631	-2.096636	14.161753
36733	0	1.032502	10.094617	-0.993811	0.010315	0.100952	-0.009888	1.026906	-2.103012	14.155115
36734	0	1.027707	10.117847	-1.022356	0.010274	0.101184	-0.010173	1.082366	-2.101635	14.149228
36735	0	1.019879	10.192312	-0.975703	0.010193	0.101929	-0.009705	1.139380	-2.103258	14.151540
36736	0	1.033459	10.227803	-0.979775	0.010326	0.102283	-0.009749	1.191657	-2.107445	14.142865
36737	0	1.019262	10.228997	-1.018204	0.010193	0.102295	-0.010132	1.245968	-2.102229	14.138914
36738	0	1.049935	10.276774	-1.009819	0.010497	0.102773	-0.010050	1.297990	-2.099816	14.131564
36739	0	1.037643	10.290111	-1.053840	0.010376	0.102905	-0.010498	1.341094	-2.095459	14.120592
36740	0	1.038079	10.289123	-1.104390	0.010376	0.102896	-0.011006	1.381119	-2.095866	14.118828
36741	0	1.031575	10.308354	-1.109167	0.010315	0.103088	-0.011047	1.428584	-2.091992	14.105938
36742	0	1.031258	10.343952	-1.148647	0.010316	0.103444	-0.011442	1.475856	-2.083628	14.093755
36743	0	1.049989	10.308397	-1.120838	0.010498	0.103088	-0.011169	1.517422	-2.080936	14.081944
36744	0	1.055907	10.277038	-1.109779	0.010562	0.102774	-0.011065	1.552772	-2.073045	14.066016
36745	0	1.025103	10.229123	-1.053679	0.010254	0.102295	-0.010498	1.594443	-2.065004	14.062222
36746	0	1.018253	10.216117	-1.115734	0.010186	0.102164	-0.011126	1.628430	-2.056180	14.047871
36747	0	1.031310	10.168134	-1.089624	0.010315	0.101685	-0.010864	1.662827	-2.049414	14.030804
36748	0	1.043136	10.136982	-1.120039	0.010432	0.101373	-0.011173	1.691878	-2.043758	14.016148
36749	0	1.061826	10.101089	-1.137469	0.010620	0.101013	-0.011353	1.715376	-2.037021	14.001894
36750	0	1.061619	9.996801	-1.148213	0.010615	0.099971	-0.011458	1.740926	-2.033559	13.973284
36751	0	1.000589	9.985142	-1.155716	0.010010	0.099854	-0.011536	1.764105	-2.024579	13.959585
36752	0	1.012044	9.886986	-1.099261	0.010124	0.098872	-0.010968	1.790836	-2.015689	13.935897
36753	0	0.982140	9.832590	-0.972750	0.009827	0.098328	-0.009705	1.816020	-2.004722	13.917069
36754	0	0.993610	9.765083	-0.915951	0.009938	0.097652	-0.009140	1.837382	-1.997172	13.889951
36755	0	0.921526	9.667831	-0.856160	0.009216	0.096680	-0.008545	1.855791	-1.990808	13.871512
36756	0	0.939219	9.643183	-0.786367	0.009398	0.096433	-0.007847	1.874312	-1.979260	13.850843
36757	0	0.939594	9.570243	-0.770332	0.009399	0.095703	-0.007690	1.888233	-1.969901	13.835376
36758	0	0.938967	9.472339	-0.840424	0.009392	0.094725	-0.008388	1.906869	-1.962257	13.812314
36759	0	0.903491	9.423725	-0.824969	0.009033	0.094238	-0.008240	1.917546	-1.959201	13.793673
36760	0	0.872760	9.325840	-0.784159	0.008731	0.093259	-0.007833	1.927249	-1.949979	13.775799
36761	0	0.854269	9.265058	-0.855563	0.008545	0.092651	-0.008545	1.939070	-1.942234	13.758813
36762	0	0.878065	9.216069	-0.845394	0.008784	0.092161	-0.008445	1.948937	-1.932716	13.741049
36763	0	0.866570	9.136884	-0.794505	0.008667	0.091370	-0.007935	1.960556	-1.926028	13.728683
36764	0	0.835544	9.100036	-0.851973	0.008358	0.091002	-0.008505	1.977728	-1.917921	13.713308
36765	0	0.854101	9.051409	-0.801168	0.008545	0.090515	-0.007996	1.996470	-1.907999	13.698830
36766	0	0.877573	9.002358	-0.742828	0.008780	0.090024	-0.007418	2.008289	-1.896911	13.683015
36767	0	0.854363	8.965968	-0.727655	0.008545	0.089661	-0.007263	2.023693	-1.890329	13.673970
36768	0	0.835681	8.996333	-0.626449	0.008359	0.089964	-0.006253	2.036360	-1.882387	13.657340
36769	0	0.811706	8.959885	-0.623732	0.008118	0.089600	-0.006226	2.049690	-1.876492	13.649593
36770	0	0.811615	8.953607	-0.576982	0.008116	0.089537	-0.005761	2.059033	-1.872070	13.644174
36771	0	0.811606	8.953827	-0.659791	0.008118	0.089539	-0.006592	2.065049	-1.865153	13.642530
36772	0	0.859909	8.923212	-0.661259	0.008602	0.089232	-0.006604	2.073942	-1.856420	13.638077
36773	0	0.866691	8.953776	-0.739525	0.008667	0.089539	-0.007385	2.084837	-1.851595	13.640711
36774	0	0.842624	8.984062	-0.747707	0.008422	0.089842	-0.007467	2.095463	-1.852401	13.643435
36775	0	0.817993	9.014739	-0.770709	0.008179	0.090149	-0.007690	2.114644	-1.849328	13.647437
36776	0	0.781550	9.087635	-0.767667	0.007814	0.090878	-0.007664	2.128899	-1.846168	13.659886
36777	0	0.793420	9.106350	-0.758018	0.007935	0.091064	-0.007568	2.141715	-1.841132	13.670881
36778	0	0.818214	9.185364	-0.870258	0.008178	0.091855	-0.008692	2.153185	-1.841926	13.675525
36779	0	0.848785	9.222226	-0.874378	0.008484	0.092224	-0.008728	2.170728	-1.842219	13.688076
36780	0	0.873878	9.301109	-1.017734	0.008736	0.093013	-0.010164	2.184842	-1.841365	13.694499
36781	0	0.897909	9.350360	-1.093892	0.008972	0.093506	-0.010925	2.199567	-1.845032	13.708121
36782	0	0.905144	9.459723	-1.127511	0.009047	0.094600	-0.011258	2.218197	-1.846260	13.710521
36783	0	0.934277	9.509077	-1.142667	0.009338	0.095093	-0.011414	2.232072	-1.846838	13.719001
36784	0	0.947175	9.581801	-1.109264	0.009469	0.095820	-0.011074	2.252355	-1.845413	13.730197
36785	0	0.940274	9.722711	-1.051260	0.009399	0.097229	-0.010498	2.267591	-1.844705	13.744447
36786	0	0.971213	9.795601	-0.993133	0.009710	0.097958	-0.009917	2.282147	-1.842244	13.755441
36787	0	0.970882	9.838669	-0.959855	0.009705	0.098389	-0.009583	2.298901	-1.842686	13.765371
36788	0	0.990424	9.966392	-0.999050	0.009895	0.099666	-0.009982	2.306716	-1.848399	13.778872
36789	0	1.013616	10.040205	-0.952514	0.010132	0.100403	-0.009521	2.309048	-1.848874	13.794303
36790	0	0.983561	10.076698	-1.081200	0.009835	0.100767	-0.010811	2.308461	-1.844722	13.805937
36791	0	0.995250	10.174530	-1.135196	0.009949	0.101746	-0.011353	2.305971	-1.844340	13.818295
36792	0	1.013936	10.204981	-1.220554	0.010139	0.102050	-0.012206	2.303524	-1.840602	13.830947
36793	0	0.995447	10.278407	-1.268383	0.009949	0.102783	-0.012695	2.288996	-1.842287	13.840438
36794	0	1.014514	10.302892	-1.248188	0.010142	0.103028	-0.012489	2.278980	-1.840774	13.849229
36795	0	1.001048	10.345504	-1.311846	0.010010	0.103455	-0.013123	2.272686	-1.836901	13.858221
36796	0	1.025568	10.400546	-1.316303	0.010255	0.104004	-0.013176	2.256757	-1.832960	13.879598
36797	0	1.044091	10.437159	-1.304662	0.010437	0.104370	-0.013062	2.238802	-1.832549	13.890730
36798	0	1.038136	10.449567	-1.204289	0.010383	0.104494	-0.012055	2.223440	-1.826534	13.904223
36799	0	1.050006	10.480009	-1.236534	0.010498	0.104797	-0.012390	2.194796	-1.824158	13.909243
36800	0	1.044479	10.444004	-1.310663	0.010441	0.104437	-0.013135	2.162253	-1.823742	13.921531
36801	0	1.050050	10.455694	-1.296861	0.010498	0.104553	-0.013000	2.125886	-1.821789	13.931684
36802	0	1.056281	10.450485	-1.357106	0.010564	0.104500	-0.013609	2.082961	-1.816057	13.936208
36803	0	1.086192	10.419151	-1.412881	0.010864	0.104187	-0.014160	2.047114	-1.808879	13.943495
36804	0	1.042968	10.365083	-1.314057	0.010431	0.103645	-0.013183	1.999308	-1.802566	13.950465
36805	0	1.073556	10.345932	-1.198908	0.010742	0.103455	-0.012024	1.959337	-1.790822	13.949699
36806	0	1.072050	10.297950	-1.094362	0.010729	0.102975	-0.010979	1.918937	-1.777138	13.951150
36807	0	1.055124	10.272697	-0.984614	0.010559	0.102722	-0.009888	1.871267	-1.763995	13.959784
36808	0	1.023648	10.218530	-0.927631	0.010238	0.102181	-0.009317	1.823907	-1.758204	13.962183
36809	0	1.043180	10.126211	-0.806451	0.010437	0.101257	-0.008118	1.762463	-1.747937	13.964513
36810	0	0.993481	10.053970	-0.868849	0.009938	0.100534	-0.008745	1.696572	-1.739617	13.967721
36811	0	0.970243	9.967680	-0.964097	0.009705	0.099670	-0.009705	1.622206	-1.732716	13.960948
36812	0	0.920509	9.859343	-1.098420	0.009212	0.098586	-0.011045	1.550862	-1.720832	13.957241
36813	0	0.909024	9.766371	-1.178225	0.009094	0.097656	-0.011841	1.480932	-1.711737	13.950781
36814	0	0.932366	9.706698	-1.155059	0.009330	0.097060	-0.011602	1.418549	-1.700269	13.942207
36815	0	0.909299	9.589208	-1.081360	0.009094	0.095886	-0.010864	1.356851	-1.694375	13.939232
36816	0	0.914492	9.547531	-1.047351	0.009152	0.095469	-0.010520	1.299886	-1.681158	13.935666
36817	0	0.908649	9.448792	-0.916746	0.009094	0.094482	-0.009216	1.239472	-1.667526	13.921285
36818	0	0.925929	9.394690	-0.778927	0.009261	0.093943	-0.007838	1.178589	-1.660927	13.914275
36819	0	0.915246	9.332691	-0.659832	0.009155	0.093323	-0.006653	1.110527	-1.653173	13.912313
36820	0	0.902242	9.266158	-0.601007	0.009027	0.092658	-0.006057	1.051539	-1.642650	13.904499
36821	0	0.879031	9.198286	-0.538116	0.008789	0.091980	-0.005432	0.986877	-1.639819	13.897036
36822	0	0.848556	9.119563	-0.589052	0.008486	0.091192	-0.005942	0.920559	-1.635298	13.894956
36823	0	0.799277	9.057997	-0.629695	0.007996	0.090576	-0.006348	0.855176	-1.627452	13.888112
36824	0	0.798892	9.003645	-0.602096	0.007989	0.090034	-0.006064	0.798556	-1.623292	13.890845
36825	0	0.823941	8.954210	-0.660569	0.008240	0.089539	-0.006653	0.736969	-1.618619	13.887922
36826	0	0.818139	8.930401	-0.626946	0.008178	0.089301	-0.006315	0.676979	-1.619081	13.886255
36827	0	0.793252	8.887028	-0.685937	0.007935	0.088867	-0.006897	0.627162	-1.612221	13.882474
36828	0	0.805244	8.893664	-0.629559	0.008052	0.088934	-0.006334	0.575963	-1.608764	13.887303
36829	0	0.775075	8.862507	-0.515441	0.007751	0.088623	-0.005188	0.531122	-1.603778	13.887444
36830	0	0.787711	8.887234	-0.508960	0.007872	0.088871	-0.005121	0.488927	-1.606816	13.888738
36831	0	0.751273	8.905108	-0.424643	0.007507	0.089050	-0.004272	0.453948	-1.609796	13.898293
36832	0	0.770295	8.923541	-0.388765	0.007701	0.089234	-0.003916	0.416278	-1.608515	13.901936
36833	0	0.818035	8.972280	-0.375411	0.008179	0.089722	-0.003784	0.376321	-1.607025	13.916468
36834	0	0.824478	8.984686	-0.448966	0.008243	0.089846	-0.004518	0.339189	-1.605937	13.931073
36835	0	0.812390	9.021070	-0.430635	0.008118	0.090210	-0.004333	0.303094	-1.610138	13.945208
36836	0	0.789565	9.076215	-0.546986	0.007886	0.090761	-0.005500	0.263625	-1.618419	13.960642
36837	0	0.848881	9.118765	-0.571202	0.008484	0.091187	-0.005737	0.230255	-1.620646	13.980232
36838	0	0.850452	9.161624	-0.553845	0.008493	0.091616	-0.005565	0.195861	-1.630589	13.994391
36839	0	0.861245	9.246899	-0.602207	0.008606	0.092468	-0.006042	0.168934	-1.634614	14.015486
36840	0	0.899101	9.271271	-0.482387	0.008985	0.092712	-0.004842	0.145191	-1.638933	14.038667
36841	0	0.910228	9.405544	-0.578135	0.009094	0.094055	-0.005798	0.122912	-1.644799	14.061557
36842	0	0.899361	9.503208	-0.624058	0.008988	0.095032	-0.006253	0.105980	-1.647071	14.090838
36843	0	0.910641	9.576442	-0.650994	0.009094	0.095764	-0.006531	0.079479	-1.657541	14.117911
36844	0	0.876378	9.667917	-0.709253	0.008752	0.096680	-0.007100	0.068740	-1.667427	14.142454
36845	0	0.916265	9.765659	-0.786071	0.009155	0.097656	-0.007874	0.052022	-1.671744	14.156819
36846	0	0.954533	9.832695	-0.876060	0.009536	0.098328	-0.008763	0.047265	-1.678410	14.176402
36847	0	0.959073	9.893789	-0.859796	0.009583	0.098938	-0.008606	0.036441	-1.683486	14.194371
36848	0	0.991592	9.972970	-0.858504	0.009904	0.099730	-0.008590	0.029545	-1.692884	14.207406
36849	0	0.983349	10.058548	-0.884771	0.009827	0.100586	-0.008850	0.025294	-1.696232	14.227854
36850	0	0.991107	10.168302	-0.914626	0.009901	0.101684	-0.009151	0.019050	-1.703033	14.253667
36851	0	0.989612	10.174539	-0.878206	0.009888	0.101746	-0.008789	0.009718	-1.708215	14.270402
36852	0	0.978881	10.265996	-0.864832	0.009782	0.102660	-0.008654	0.002309	-1.711784	14.280500
36853	0	1.019898	10.345395	-0.872847	0.010193	0.103455	-0.008728	0.001356	-1.714306	14.294262
36854	0	1.057704	10.369697	-0.939144	0.010571	0.103697	-0.009400	-0.009823	-1.717191	14.308131
36855	0	1.062663	10.412592	-0.951486	0.010620	0.104126	-0.009521	-0.018423	-1.720088	14.317104
36856	0	1.064233	10.436899	-1.023305	0.010633	0.104369	-0.010242	-0.028952	-1.726611	14.324555
36857	0	1.092618	10.461477	-0.969805	0.010925	0.104614	-0.009705	-0.037395	-1.723481	14.329732
36858	0	1.099271	10.516467	-1.005101	0.010987	0.105165	-0.010058	-0.046632	-1.725208	14.342157
36859	0	1.074811	10.540739	-1.073948	0.010742	0.105408	-0.010742	-0.050782	-1.727600	14.343598
36860	0	1.069820	10.504069	-1.048617	0.010693	0.105041	-0.010493	-0.059671	-1.729748	14.348553
36861	0	1.056566	10.504152	-1.073561	0.010559	0.105042	-0.010742	-0.067950	-1.733089	14.348386
36862	0	1.063130	10.455439	-1.102509	0.010633	0.104553	-0.011035	-0.079900	-1.728157	14.338932
36863	0	1.061916	10.430965	-0.988272	0.010620	0.104309	-0.009888	-0.086459	-1.723412	14.334587
36864	0	1.061775	10.424946	-1.023914	0.010617	0.104249	-0.010244	-0.093272	-1.720440	14.325517
36865	0	1.062155	10.369955	-0.957209	0.010620	0.103699	-0.009583	-0.105801	-1.718458	14.316047
36866	0	1.013485	10.321191	-0.931151	0.010134	0.103211	-0.009318	-0.114351	-1.716066	14.307430
36867	0	0.970339	10.266192	-0.829239	0.009705	0.102661	-0.008301	-0.124618	-1.711137	14.286416
36868	0	1.006175	10.205258	-0.791528	0.010068	0.102052	-0.007918	-0.129077	-1.700548	14.271087
36869	0	1.000867	10.138040	-0.725063	0.010010	0.101379	-0.007263	-0.144177	-1.695554	14.260334
36870	0	0.988357	10.064955	-0.735300	0.009885	0.100649	-0.007360	-0.153596	-1.690444	14.245313
36871	0	0.994948	9.997596	-0.707369	0.009949	0.099976	-0.007080	-0.161867	-1.687602	14.224219
36872	0	1.006728	9.893883	-0.706233	0.010072	0.098938	-0.007068	-0.169087	-1.678748	14.207283
36873	0	0.970168	9.826755	-0.731535	0.009705	0.098267	-0.007324	-0.180345	-1.671681	14.196212
36874	0	0.987966	9.729135	-0.760941	0.009881	0.097291	-0.007612	-0.184652	-1.666572	14.177645
36875	0	0.939942	9.637462	-0.707860	0.009399	0.096375	-0.007080	-0.187317	-1.662969	14.159979
36876	0	0.915347	9.582517	-0.774991	0.009154	0.095825	-0.007749	-0.186626	-1.658548	14.137740
36877	0	0.909446	9.484849	-0.671552	0.009094	0.094849	-0.006714	-0.185501	-1.655193	14.113968
36878	0	0.927962	9.417576	-0.525833	0.009277	0.094176	-0.005253	-0.179761	-1.654039	14.094139
36879	0	0.915268	9.356688	-0.561977	0.009155	0.093567	-0.005615	-0.175180	-1.647059	14.076371
36880	0	0.927026	9.283336	-0.520280	0.009272	0.092834	-0.005198	-0.169700	-1.641474	14.052526
36881	0	0.860270	9.222413	-0.446167	0.008606	0.092224	-0.004456	-0.163041	-1.633377	14.033297
36882	0	0.835680	9.173438	-0.477839	0.008354	0.091735	-0.004773	-0.157343	-1.632664	14.012793
36883	0	0.836568	9.142988	-0.489093	0.008362	0.091431	-0.004883	-0.148086	-1.633604	13.990688
36884	0	0.794632	9.051212	-0.521572	0.007941	0.090513	-0.005204	-0.134364	-1.636182	13.975007
36885	0	0.818256	9.014783	-0.501828	0.008179	0.090149	-0.005005	-0.118279	-1.637200	13.958762
36886	0	0.813076	8.990063	-0.474249	0.008125	0.089902	-0.004727	-0.099932	-1.640186	13.941048
36887	0	0.830217	8.947631	-0.532850	0.008301	0.089478	-0.005310	-0.077355	-1.638148	13.928462
36888	0	0.842969	8.947320	-0.445402	0.008426	0.089475	-0.004432	-0.049900	-1.639369	13.917613
36889	0	0.842836	8.971998	-0.454010	0.008423	0.089722	-0.004517	-0.020981	-1.642571	13.914895
36890	0	0.819540	8.959520	-0.336973	0.008189	0.089597	-0.003344	0.011326	-1.646572	13.906895
36891	0	0.805834	8.959858	-0.344101	0.008057	0.089600	-0.003418	0.039631	-1.644700	13.892442
36892	0	0.873573	8.977823	-0.349443	0.008731	0.089780	-0.003465	0.076307	-1.646976	13.887627
36893	0	0.867031	9.008638	-0.399435	0.008667	0.090088	-0.003967	0.109448	-1.647438	13.888723
36894	0	0.855459	9.032600	-0.430476	0.008551	0.090328	-0.004266	0.157528	-1.648707	13.887596
36895	0	0.818287	9.069600	-0.522050	0.008179	0.090698	-0.005188	0.197263	-1.650296	13.890559
36896	0	0.837199	9.136078	-0.681857	0.008369	0.091364	-0.006780	0.244679	-1.649838	13.886583
36897	0	0.842857	9.179334	-0.639104	0.008423	0.091797	-0.006348	0.297459	-1.653298	13.881130
36898	0	0.874578	9.215058	-0.714865	0.008739	0.092155	-0.007107	0.348150	-1.658680	13.879428
36899	0	0.885989	9.258573	-0.712789	0.008850	0.092590	-0.007080	0.405946	-1.667144	13.877756
36900	0	0.923978	9.355207	-0.747060	0.009235	0.093556	-0.007421	0.464671	-1.668924	13.877251
36901	0	0.928632	9.429422	-0.774196	0.009277	0.094299	-0.007690	0.525914	-1.676239	13.878961
36902	0	0.905796	9.495541	-0.741957	0.009050	0.094960	-0.007367	0.587806	-1.681789	13.885199
36903	0	0.879799	9.545422	-0.755729	0.008789	0.095459	-0.007507	0.646385	-1.688904	13.895795
36904	0	0.905699	9.660450	-0.747815	0.009050	0.096609	-0.007426	0.706535	-1.693164	13.898285
36905	0	0.928793	9.722354	-0.847418	0.009277	0.097229	-0.008423	0.765681	-1.702028	13.903990
36906	0	0.973279	9.788179	-0.974179	0.009726	0.097888	-0.009686	0.829068	-1.706892	13.908514
36907	0	0.995337	9.862664	-0.982307	0.009949	0.098633	-0.009766	0.894408	-1.708858	13.907430
36908	0	1.008830	9.928460	-0.999621	0.010079	0.099291	-0.009943	0.954479	-1.715683	13.905030
36909	0	1.032235	10.015192	-1.043389	0.010315	0.100159	-0.010376	1.019416	-1.720691	13.908505
36910	0	1.027373	10.050267	-1.109991	0.010268	0.100510	-0.011042	1.084519	-1.723639	13.907266
36911	0	1.044276	10.112834	-1.080161	0.010437	0.101135	-0.010742	1.150525	-1.726831	13.904881
36912	0	1.057594	10.209220	-1.043010	0.010571	0.102098	-0.010374	1.212122	-1.729561	13.904822
36913	0	1.013605	10.210575	-1.037071	0.010132	0.102112	-0.010315	1.273460	-1.730855	13.909557
36914	0	1.038531	10.276529	-0.981230	0.010384	0.102771	-0.009756	1.334830	-1.729391	13.901948
36915	0	1.044249	10.296057	-0.994159	0.010437	0.102966	-0.009888	1.393553	-1.732109	13.895746
36916	0	1.075273	10.362021	-0.992755	0.010753	0.103625	-0.009874	1.451065	-1.728800	13.888690
36917	0	1.098739	10.357200	-1.054288	0.010986	0.103577	-0.010498	1.499355	-1.726682	13.880457
36918	0	1.043938	10.398828	-1.112376	0.010438	0.103993	-0.011077	1.549755	-1.724966	13.878652
36919	0	1.049687	10.363344	-1.151403	0.010498	0.103638	-0.011475	1.592155	-1.720477	13.876536
36920	0	1.037552	10.368495	-1.201564	0.010373	0.103689	-0.011981	1.629326	-1.719946	13.872724
36921	0	1.056064	10.381652	-1.193778	0.010559	0.103821	-0.011902	1.667859	-1.718504	13.864655
36922	0	1.013350	10.356263	-1.213586	0.010135	0.103567	-0.012096	1.710428	-1.714124	13.856403
36923	0	1.037549	10.296294	-1.205319	0.010376	0.102966	-0.012024	1.741920	-1.710588	13.841452
36924	0	1.007002	10.295564	-1.163006	0.010070	0.102960	-0.011595	1.780168	-1.707723	13.827017
36925	0	1.043216	10.241402	-1.168817	0.010437	0.102417	-0.011658	1.813142	-1.699226	13.817135
36926	0	1.029951	10.185908	-1.161793	0.010304	0.101861	-0.011597	1.836006	-1.690591	13.802249
36927	0	0.988774	10.137668	-1.107225	0.009888	0.101379	-0.011047	1.863206	-1.687470	13.790796
36928	0	1.006739	10.082075	-1.167230	0.010070	0.100823	-0.011647	1.890720	-1.681642	13.781812
36929	0	0.988663	10.015640	-1.167831	0.009888	0.100159	-0.011658	1.913348	-1.677421	13.763049
36930	0	1.000279	9.948111	-1.189818	0.010007	0.099483	-0.011883	1.930126	-1.669691	13.745460
36931	0	1.006515	9.875352	-1.069908	0.010071	0.098755	-0.010681	1.949887	-1.660014	13.723391
36932	0	1.023765	9.814032	-1.079528	0.010242	0.098142	-0.010778	1.968469	-1.651315	13.700332
36933	0	0.964230	9.765458	-0.911347	0.009644	0.097656	-0.009094	1.990110	-1.646367	13.686635
36934	0	0.951552	9.691914	-0.853640	0.009519	0.096920	-0.008523	2.005056	-1.639168	13.676666
36935	0	0.890618	9.643512	-0.843303	0.008911	0.096436	-0.008423	2.016316	-1.629725	13.666655
36936	0	0.895672	9.576287	-0.723379	0.008962	0.095763	-0.007223	2.028180	-1.619934	13.650976
36937	0	0.927129	9.515394	-0.733017	0.009277	0.095154	-0.007324	2.034336	-1.608979	13.634907
36938	0	0.901341	9.442199	-0.800925	0.009021	0.094421	-0.008008	2.034857	-1.596404	13.614842
36939	0	0.890929	9.368875	-0.830521	0.008911	0.093689	-0.008301	2.039333	-1.590612	13.606273
36940	0	0.883798	9.277286	-0.947318	0.008845	0.092772	-0.009470	2.042271	-1.578254	13.593724
36941	0	0.853944	9.259034	-0.909929	0.008545	0.092590	-0.009094	2.047552	-1.568127	13.580022
36942	0	0.865094	9.222310	-0.886578	0.008656	0.092223	-0.008861	2.053011	-1.559000	13.566782
36943	0	0.823509	9.161365	-0.873366	0.008240	0.091614	-0.008728	2.059100	-1.549791	13.552496
36944	0	0.846802	9.161243	-0.893254	0.008474	0.091613	-0.008923	2.070517	-1.538589	13.551055
36945	0	0.842269	9.112502	-0.812309	0.008423	0.091125	-0.008118	2.076321	-1.534920	13.536418
36946	0	0.854016	9.100124	-0.734348	0.008544	0.091002	-0.007336	2.085080	-1.526653	13.527843
36947	0	0.866400	9.100316	-0.708701	0.008667	0.091003	-0.007080	2.092691	-1.519402	13.517176
36948	0	0.871785	9.106373	-0.642447	0.008721	0.091063	-0.006423	2.093409	-1.511510	13.509818
36949	0	0.848244	9.081994	-0.726955	0.008484	0.090820	-0.007263	2.100292	-1.506279	13.502554
36950	0	0.829793	9.081913	-0.721722	0.008297	0.090819	-0.007215	2.101333	-1.504230	13.504490
36951	0	0.823560	9.088135	-0.751185	0.008240	0.090881	-0.007507	2.105843	-1.495654	13.499266
36952	0	0.872072	9.100302	-0.758117	0.008719	0.091003	-0.007578	2.108789	-1.494117	13.502887
36953	0	0.872592	9.124744	-0.830429	0.008728	0.091248	-0.008301	2.111974	-1.488223	13.506097
36954	0	0.872474	9.149032	-0.831153	0.008723	0.091491	-0.008308	2.114701	-1.486927	13.518827
36955	0	0.879017	9.191842	-0.861046	0.008789	0.091919	-0.008606	2.119103	-1.485123	13.527865
36956	0	0.836363	9.246619	-0.849529	0.008364	0.092466	-0.008493	2.120174	-1.481887	13.543407
36957	0	0.842416	9.301705	-0.812238	0.008423	0.093018	-0.008118	2.124692	-1.480411	13.553545
36958	0	0.848472	9.332085	-0.849441	0.008486	0.093321	-0.008493	2.124606	-1.476018	13.565268
36959	0	0.866943	9.399361	-0.873133	0.008667	0.093994	-0.008728	2.127368	-1.475845	13.575891
36960	0	0.848730	9.429799	-0.909619	0.008489	0.094297	-0.009101	2.120334	-1.471019	13.584540
36961	0	0.897369	9.478771	-0.945788	0.008972	0.094788	-0.009460	2.115979	-1.469672	13.593592
36962	0	0.971450	9.533644	-1.067424	0.009707	0.095337	-0.010676	2.112285	-1.474805	13.603553
36963	0	0.958793	9.588571	-1.055889	0.009583	0.095886	-0.010559	2.110911	-1.477967	13.616267
36964	0	0.929069	9.631152	-1.122854	0.009288	0.096312	-0.011230	2.107431	-1.478011	13.630401
36965	0	0.928144	9.722895	-1.159384	0.009277	0.097229	-0.011597	2.102921	-1.479500	13.641197
36966	0	0.934741	9.796000	-1.086156	0.009346	0.097960	-0.010859	2.105243	-1.477921	13.647644
36967	0	0.922057	9.814429	-1.000820	0.009216	0.098145	-0.010010	2.102229	-1.479705	13.658083
36968	0	0.953153	9.893730	-0.939129	0.009529	0.098937	-0.009397	2.094966	-1.479367	13.668402
36969	0	1.007447	9.954898	-0.951095	0.010071	0.099548	-0.009521	2.081746	-1.480414	13.684119
36970	0	1.013580	9.997742	-0.998271	0.010139	0.099977	-0.009989	2.073619	-1.474220	13.695200
36971	0	1.038373	10.009853	-1.035982	0.010376	0.100098	-0.010376	2.054098	-1.479872	13.702160
36972	0	1.015000	10.052772	-1.014009	0.010147	0.100526	-0.010161	2.028737	-1.479988	13.713014
36973	0	1.001119	10.101563	-1.120715	0.010010	0.101013	-0.011230	2.001212	-1.478340	13.726935
36974	0	0.983430	10.101965	-1.183686	0.009829	0.101018	-0.011856	1.978363	-1.481478	13.742576
36975	0	0.958297	10.101570	-1.273606	0.009583	0.101013	-0.012756	1.954267	-1.478636	13.754984
36976	0	0.982607	10.144821	-1.257038	0.009827	0.101445	-0.012594	1.926277	-1.474675	13.760832
36977	0	0.982623	10.150388	-1.163702	0.009827	0.101501	-0.011658	1.901888	-1.470892	13.775839
36978	0	0.994939	10.156805	-1.153819	0.009947	0.101566	-0.011556	1.881159	-1.470539	13.786748
36979	0	0.964636	10.144263	-1.090238	0.009644	0.101440	-0.010925	1.854273	-1.470519	13.792571
36980	0	0.995269	10.132476	-1.024533	0.009953	0.101322	-0.010270	1.825222	-1.466460	13.797324
36981	0	1.037717	10.138269	-1.064865	0.010376	0.101379	-0.010681	1.787525	-1.464636	13.795769
36982	0	1.001521	10.108416	-1.119501	0.010012	0.101081	-0.011228	1.749654	-1.465423	13.801453
36983	0	0.994750	10.058990	-1.156336	0.009949	0.100586	-0.011597	1.710726	-1.460909	13.798973
36984	0	1.018775	10.065773	-1.064004	0.010190	0.100654	-0.010676	1.668403	-1.455222	13.802341
36985	0	0.982126	9.991872	-1.015712	0.009827	0.099915	-0.010193	1.626445	-1.445924	13.806913
36986	0	0.981419	9.980407	-0.983911	0.009815	0.099800	-0.009878	1.580689	-1.441633	13.805878
36987	0	0.957843	9.949109	-0.911836	0.009583	0.099487	-0.009155	1.537239	-1.433853	13.814262
36988	0	0.957361	9.876485	-0.837310	0.009574	0.098762	-0.008411	1.491894	-1.430375	13.824231
36989	0	0.964125	9.863704	-0.849864	0.009644	0.098633	-0.008545	1.437235	-1.424639	13.828731
36990	0	0.963764	9.846113	-0.810364	0.009639	0.098457	-0.008148	1.384484	-1.420269	13.834176
36991	0	0.921857	9.766017	-0.855896	0.009216	0.097656	-0.008606	1.328468	-1.419836	13.842075
36992	0	0.909755	9.712042	-0.931750	0.009098	0.097116	-0.009368	1.268063	-1.416153	13.842353
36993	0	0.921745	9.668448	-0.983969	0.009216	0.096680	-0.009888	1.210267	-1.414472	13.834905
36994	0	0.879066	9.644839	-0.919883	0.008791	0.096444	-0.009243	1.156879	-1.410988	13.843029
36995	0	0.878882	9.595182	-0.984366	0.008789	0.095947	-0.009888	1.103399	-1.407616	13.839847
36996	0	0.860222	9.510454	-0.902767	0.008605	0.095100	-0.009068	1.053302	-1.401165	13.847162
36997	0	0.878521	9.491316	-0.777434	0.008789	0.094910	-0.007812	1.006294	-1.393485	13.846843
36998	0	0.890386	9.473680	-0.793750	0.008903	0.094733	-0.007981	0.952448	-1.392018	13.847653
36999	0	0.890841	9.460800	-0.697516	0.008911	0.094604	-0.007019	0.898385	-1.385721	13.846494
37000	0	0.903013	9.424636	-0.609862	0.009027	0.094244	-0.006139	0.848627	-1.385937	13.846534
37001	0	0.903395	9.418027	-0.617868	0.009033	0.094177	-0.006226	0.790691	-1.383919	13.854500
37002	0	0.854972	9.406342	-0.614945	0.008546	0.094061	-0.006193	0.736526	-1.385657	13.859124
37003	0	0.848542	9.344738	-0.649213	0.008484	0.093445	-0.006531	0.688184	-1.384528	13.860259
37004	0	0.854908	9.333069	-0.726689	0.008548	0.093328	-0.007309	0.635581	-1.383111	13.869055
37005	0	0.866794	9.356970	-0.734857	0.008667	0.093567	-0.007385	0.589688	-1.381255	13.872963
37006	0	0.879255	9.332991	-0.715657	0.008790	0.093328	-0.007191	0.546822	-1.381362	13.878886
37007	0	0.873151	9.314195	-0.722944	0.008728	0.093140	-0.007263	0.504348	-1.382635	13.882007
37008	0	0.861857	9.320640	-0.673543	0.008613	0.093204	-0.006769	0.461910	-1.386968	13.891650
37009	0	0.861068	9.332436	-0.644029	0.008606	0.093323	-0.006470	0.424758	-1.389830	13.892274
37010	0	0.849667	9.338714	-0.577176	0.008492	0.093386	-0.005801	0.387613	-1.392163	13.902976
37011	0	0.842893	9.375077	-0.540940	0.008423	0.093750	-0.005432	0.358780	-1.396719	13.911420
37012	0	0.855827	9.399646	-0.560572	0.008556	0.093995	-0.005631	0.326324	-1.396200	13.918488
37013	0	0.891602	9.430088	-0.668541	0.008911	0.094299	-0.006714	0.290730	-1.399171	13.927915
37014	0	0.868895	9.436391	-0.626383	0.008677	0.094363	-0.006291	0.256262	-1.411304	13.935467
37015	0	0.928364	9.472818	-0.662104	0.009277	0.094727	-0.006653	0.216818	-1.415959	13.939811
37016	0	0.929028	9.509771	-0.735592	0.009290	0.095096	-0.007383	0.182718	-1.413604	13.944039
37017	0	0.903662	9.533844	-0.772869	0.009033	0.095337	-0.007751	0.154274	-1.414683	13.947617
37018	0	0.910028	9.558429	-0.640461	0.009100	0.095583	-0.006425	0.128872	-1.412166	13.960990
37019	0	0.910221	9.613103	-0.706082	0.009094	0.096130	-0.007080	0.104879	-1.418665	13.970990
37020	0	0.923349	9.643745	-0.647575	0.009232	0.096437	-0.006493	0.083764	-1.418033	13.983480
37021	0	0.946470	9.661956	-0.638869	0.009460	0.096619	-0.006409	0.059009	-1.420173	13.992331
37022	0	0.983619	9.729193	-0.622900	0.009834	0.097291	-0.006247	0.037326	-1.419563	14.006511
37023	0	0.946200	9.777955	-0.742821	0.009460	0.097778	-0.007446	0.015054	-1.418417	14.013048
37024	0	0.995715	9.790323	-0.787979	0.009952	0.097902	-0.007898	-0.007617	-1.421890	14.022215
37025	0	0.952895	9.832849	-0.803742	0.009521	0.098328	-0.008057	-0.031008	-1.427536	14.032023
37026	0	0.991126	9.851202	-0.855332	0.009902	0.098512	-0.008568	-0.048777	-1.435146	14.046396
37027	0	0.940843	9.851097	-0.859353	0.009399	0.098511	-0.008606	-0.064240	-1.442629	14.048812
37028	0	0.954765	9.893786	-0.869487	0.009539	0.098938	-0.008703	-0.074905	-1.450054	14.058599
37029	0	0.977086	9.936517	-0.786785	0.009766	0.099365	-0.007874	-0.082469	-1.453150	14.065538
37030	0	0.971996	9.936448	-0.711987	0.009714	0.099364	-0.007131	-0.095861	-1.456983	14.068361
37031	0	0.983478	9.954822	-0.749829	0.009827	0.099548	-0.007507	-0.107186	-1.463373	14.081915
37032	0	1.009072	9.973074	-0.723519	0.010086	0.099730	-0.007245	-0.119498	-1.465849	14.087854
37033	0	0.983419	9.948699	-0.805132	0.009827	0.099487	-0.008057	-0.126571	-1.471587	14.095754
37034	0	1.015083	9.973044	-0.865158	0.010146	0.099730	-0.008657	-0.133181	-1.474073	14.100257
37035	0	0.988928	9.960938	-0.848201	0.009888	0.099609	-0.008484	-0.136340	-1.473048	14.101923
37036	0	0.995697	9.960908	-0.847720	0.009952	0.099609	-0.008480	-0.140604	-1.476458	14.100870
37037	0	0.995051	9.954781	-0.799993	0.009949	0.099548	-0.007996	-0.136636	-1.475717	14.100452
37038	0	0.970968	9.930184	-0.788605	0.009707	0.099302	-0.007883	-0.134188	-1.475556	14.097505
37039	0	0.971082	9.936446	-0.635025	0.009705	0.099365	-0.006348	-0.132131	-1.479910	14.100481
37040	0	0.947589	9.942391	-0.672065	0.009472	0.099424	-0.006720	-0.131853	-1.481704	14.100670
37041	0	0.976805	9.893755	-0.714381	0.009766	0.098938	-0.007141	-0.129747	-1.481770	14.091043
37042	0	0.982967	9.875310	-0.739032	0.009830	0.098753	-0.007391	-0.131495	-1.478102	14.089772
37043	0	0.989151	9.863201	-0.720786	0.009888	0.098633	-0.007202	-0.125847	-1.479780	14.086153
37044	0	0.983485	9.820318	-0.752300	0.009833	0.098204	-0.007519	-0.121934	-1.478884	14.076325
37045	0	0.934279	9.802131	-0.733404	0.009338	0.098022	-0.007324	-0.111401	-1.481267	14.077477
37046	0	0.916552	9.789661	-0.698868	0.009164	0.097898	-0.006978	-0.099903	-1.480485	14.071416
37047	0	0.927862	9.753341	-0.702800	0.009277	0.097534	-0.007019	-0.090358	-1.479263	14.063768
37048	0	0.915878	9.753143	-0.607175	0.009157	0.097532	-0.006061	-0.078252	-1.478317	14.052576
37049	0	0.915763	9.680092	-0.611328	0.009155	0.096802	-0.006104	-0.067666	-1.478282	14.046630
37050	0	0.946631	9.692112	-0.637686	0.009464	0.096922	-0.006368	-0.057829	-1.477922	14.038685
37051	0	0.964162	9.655693	-0.563040	0.009644	0.096558	-0.005615	-0.040926	-1.472780	14.033364
37052	0	0.945773	9.594449	-0.651010	0.009456	0.095945	-0.006500	-0.030179	-1.472473	14.027019
37053	0	0.952779	9.582357	-0.739814	0.009521	0.095825	-0.007385	-0.015771	-1.477340	14.021446
37054	0	0.929276	9.575896	-0.730428	0.009290	0.095760	-0.007290	0.000433	-1.478274	14.013720
37055	0	0.866950	9.539615	-0.728375	0.008667	0.095398	-0.007263	0.024166	-1.478627	14.004674
37056	0	0.909770	9.557614	-0.689486	0.009099	0.095577	-0.006878	0.043464	-1.474353	13.998267
37057	0	0.903521	9.496940	-0.581655	0.009033	0.094971	-0.005798	0.064395	-1.473954	13.986414
37058	0	0.952799	9.527119	-0.592170	0.009525	0.095273	-0.005897	0.093524	-1.474389	13.981778
37059	0	0.940397	9.539582	-0.570445	0.009399	0.095398	-0.005676	0.126267	-1.477015	13.974839
37060	0	0.916621	9.533045	-0.594027	0.009164	0.095332	-0.005917	0.153627	-1.477033	13.963668
37061	0	0.903642	9.484703	-0.588025	0.009033	0.094849	-0.005859	0.177789	-1.478128	13.960514
37062	0	0.892120	9.478176	-0.696097	0.008917	0.094784	-0.006939	0.203378	-1.480666	13.957096
37063	0	0.885356	9.527389	-0.673746	0.008850	0.095276	-0.006714	0.230703	-1.482100	13.950218
37064	0	0.904324	9.508583	-0.660521	0.009040	0.095088	-0.006578	0.261861	-1.483401	13.942333
37065	0	0.903368	9.515135	-0.668729	0.009033	0.095154	-0.006653	0.302213	-1.481263	13.943032
37066	0	0.884933	9.520677	-0.693895	0.008850	0.095209	-0.006906	0.341261	-1.477631	13.940562
37067	0	0.922084	9.570065	-0.631760	0.009216	0.095703	-0.006287	0.377230	-1.480322	13.938449
37068	0	0.947334	9.557280	-0.619817	0.009469	0.095575	-0.006166	0.415207	-1.482699	13.930116
37069	0	0.934168	9.594453	-0.668759	0.009338	0.095947	-0.006653	0.455572	-1.483956	13.931789
37070	0	0.947323	9.642566	-0.706300	0.009466	0.096429	-0.007029	0.495328	-1.489638	13.927505
37071	0	0.946658	9.606605	-0.735937	0.009460	0.096069	-0.007324	0.536074	-1.494250	13.920638
37072	0	0.923272	9.611972	-0.791411	0.009228	0.096123	-0.007883	0.571941	-1.497525	13.917283
37073	0	0.971043	9.679767	-0.834154	0.009705	0.096802	-0.008301	0.619008	-1.501817	13.916532
37074	0	0.965739	9.685068	-0.805625	0.009655	0.096854	-0.008017	0.664730	-1.502023	13.916651
37075	0	0.928143	9.704205	-0.864484	0.009277	0.097046	-0.008606	0.709493	-1.504243	13.916432
37076	0	0.983902	9.727726	-0.872578	0.009834	0.097281	-0.008684	0.757350	-1.507227	13.917742
37077	0	0.989343	9.783558	-0.815612	0.009888	0.097839	-0.008118	0.801211	-1.511311	13.918012
37078	0	0.965235	9.776787	-0.762304	0.009654	0.097771	-0.007585	0.845075	-1.506695	13.915086
37079	0	0.964402	9.789690	-0.852352	0.009644	0.097900	-0.008484	0.890238	-1.504682	13.906375
37080	0	0.964966	9.807211	-0.823554	0.009644	0.098076	-0.008198	0.933216	-1.509196	13.905017
37081	0	0.982933	9.838474	-0.901235	0.009827	0.098389	-0.008972	0.978820	-1.509766	13.899879
37082	0	0.971507	9.843698	-0.915293	0.009709	0.098441	-0.009114	1.022664	-1.513904	13.892386
37083	0	0.977132	9.801766	-0.986883	0.009766	0.098022	-0.009827	1.070804	-1.518075	13.888823
37084	0	0.983906	9.861904	-0.934495	0.009837	0.098623	-0.009302	1.119356	-1.517789	13.883507
37085	0	0.952620	9.832298	-0.974711	0.009521	0.098328	-0.009705	1.167772	-1.520867	13.874495
37086	0	0.971686	9.855838	-0.921752	0.009713	0.098562	-0.009180	1.210160	-1.522645	13.862846
37087	0	0.964404	9.887272	-0.950410	0.009644	0.098877	-0.009460	1.259591	-1.520722	13.860153
37088	0	0.988986	9.880407	-0.897148	0.009888	0.098807	-0.008938	1.297475	-1.520673	13.855834
37089	0	1.031566	9.893470	-0.912910	0.010315	0.098938	-0.009094	1.336654	-1.518981	13.847849
37090	0	1.007148	9.868370	-0.914066	0.010072	0.098687	-0.009103	1.379377	-1.516153	13.840607
37091	0	0.995276	9.826297	-0.979798	0.009949	0.098267	-0.009766	1.415947	-1.518409	13.826750
37092	0	0.989218	9.849971	-1.041596	0.009895	0.098503	-0.010381	1.455722	-1.512421	13.818511
37093	0	0.958159	9.838545	-0.931245	0.009583	0.098389	-0.009277	1.495491	-1.508846	13.815001
37094	0	0.982357	9.782857	-0.986777	0.009824	0.097832	-0.009836	1.531316	-1.506166	13.804689
37095	0	0.976469	9.759165	-0.955893	0.009766	0.097595	-0.009521	1.574120	-1.502618	13.799620
37096	0	0.958188	9.758570	-0.877255	0.009581	0.097589	-0.008742	1.608458	-1.501505	13.780808
37097	0	0.945569	9.710503	-0.875439	0.009460	0.097107	-0.008728	1.638429	-1.493289	13.773742
37098	0	0.969404	9.685665	-0.850397	0.009695	0.096859	-0.008476	1.670033	-1.489437	13.763352
37099	0	0.958070	9.655536	-0.899838	0.009583	0.096558	-0.008972	1.699981	-1.484735	13.755671
37100	0	0.939387	9.648959	-0.856337	0.009396	0.096492	-0.008536	1.730910	-1.480115	13.740322
37101	0	0.921885	9.618876	-0.942400	0.009216	0.096191	-0.009399	1.759103	-1.480627	13.725444
37102	0	0.891137	9.612250	-0.917079	0.008916	0.096125	-0.009144	1.790133	-1.472726	13.718970
37103	0	0.921285	9.564064	-0.929575	0.009216	0.095642	-0.009277	1.811059	-1.466074	13.708322
37104	0	0.951139	9.551400	-0.927877	0.009514	0.095516	-0.009254	1.840204	-1.460624	13.705543
37105	0	0.933818	9.545708	-0.874904	0.009338	0.095459	-0.008728	1.864308	-1.457806	13.700369
37106	0	0.921447	9.490429	-0.848323	0.009215	0.094906	-0.008465	1.885429	-1.454147	13.695367
37107	0	0.903036	9.484684	-0.832434	0.009033	0.094849	-0.008301	1.912726	-1.448067	13.686737
37108	0	0.896361	9.478222	-0.849000	0.008965	0.094784	-0.008471	1.935125	-1.443212	13.683096
37109	0	0.939685	9.466410	-0.825908	0.009399	0.094666	-0.008240	1.957295	-1.437417	13.673725
37110	0	0.927286	9.447690	-0.841878	0.009272	0.094479	-0.008401	1.977773	-1.436299	13.664293
37111	0	0.902850	9.442054	-0.849836	0.009033	0.094421	-0.008484	1.994147	-1.428030	13.660097
37112	0	0.914547	9.447862	-0.841299	0.009146	0.094481	-0.008391	2.019143	-1.425086	13.655106
37113	0	0.878571	9.435921	-0.904842	0.008789	0.094360	-0.009033	2.036440	-1.418533	13.651408
37114	0	0.914647	9.435605	-0.877531	0.009148	0.094357	-0.008759	2.055590	-1.414613	13.647626
37115	0	0.946053	9.454201	-0.947479	0.009460	0.094543	-0.009460	2.071729	-1.412205	13.639744
37116	0	0.884530	9.441742	-0.913897	0.008850	0.094419	-0.009123	2.090079	-1.403887	13.637555
37117	0	0.872407	9.466442	-0.880493	0.008728	0.094666	-0.008789	2.108052	-1.396514	13.625219
37118	0	0.883954	9.466149	-0.914080	0.008842	0.094663	-0.009127	2.123954	-1.391597	13.619702
37119	0	0.878966	9.466438	-0.855696	0.008789	0.094666	-0.008545	2.137366	-1.389837	13.626397
37120	0	0.909653	9.496676	-0.888507	0.009095	0.094968	-0.008875	2.148455	-1.388906	13.626449
37121	0	0.916009	9.551839	-0.880174	0.009155	0.095520	-0.008789	2.162500	-1.392217	13.632098
37122	0	0.922368	9.551542	-0.858179	0.009226	0.095516	-0.008571	2.174588	-1.387109	13.634092
37123	0	0.933879	9.582387	-0.965630	0.009338	0.095825	-0.009644	2.188611	-1.385167	13.638564
37124	0	0.970510	9.600456	-0.967749	0.009705	0.096005	-0.009669	2.197146	-1.383317	13.638532
37125	0	0.928110	9.606813	-1.013982	0.009277	0.096069	-0.010132	2.205493	-1.385330	13.643655
37126	0	0.934643	9.624869	-1.046019	0.009345	0.096250	-0.010453	2.212595	-1.384522	13.649187
37127	0	0.903535	9.655701	-0.952560	0.009033	0.096558	-0.009521	2.216293	-1.384600	13.652547
37128	0	0.915907	9.740932	-0.978303	0.009159	0.097410	-0.009774	2.225438	-1.382109	13.654136
37129	0	0.939819	9.741177	-0.964813	0.009399	0.097412	-0.009644	2.229626	-1.378261	13.667831
37130	0	0.988720	9.765453	-0.917048	0.009885	0.097655	-0.009165	2.235052	-1.378536	13.674684
37131	0	0.994910	9.808338	-0.933922	0.009949	0.098083	-0.009338	2.234817	-1.376535	13.678669
37132	0	1.006624	9.857128	-0.946240	0.010071	0.098571	-0.009462	2.233618	-1.368823	13.687499
37133	0	0.958734	9.851034	-0.982598	0.009583	0.098511	-0.009827	2.231670	-1.371993	13.697393
37134	0	0.964905	9.893794	-1.018691	0.009653	0.098937	-0.010192	2.224645	-1.364910	13.706041
37135	0	0.976657	9.900009	-1.036487	0.009766	0.098999	-0.010376	2.210657	-1.363561	13.716170
37136	0	0.970529	9.924638	-1.040285	0.009706	0.099245	-0.010415	2.195365	-1.360829	13.720003
37137	0	0.982511	9.930564	-1.164676	0.009827	0.099304	-0.011658	2.181533	-1.356612	13.725687
37138	0	0.951735	9.942973	-1.088946	0.009518	0.099428	-0.010903	2.164338	-1.353807	13.725528
37139	0	0.958215	9.973287	-1.134036	0.009583	0.099731	-0.011353	2.149184	-1.350941	13.732159
37140	0	0.964877	9.955109	-1.088828	0.009643	0.099550	-0.010901	2.132926	-1.355559	13.736107
37141	0	0.976647	9.948924	-1.054002	0.009766	0.099487	-0.010559	2.109862	-1.354082	13.740751
37142	0	1.013189	9.961431	-1.038086	0.010133	0.099612	-0.010400	2.086908	-1.350618	13.742672
37143	0	0.988569	9.948995	-1.071952	0.009888	0.099487	-0.010742	2.059645	-1.345884	13.738369
37144	0	0.976148	9.918942	-1.067340	0.009761	0.099187	-0.010697	2.030794	-1.344188	13.729205
37145	0	1.000729	9.906333	-1.046954	0.010010	0.099060	-0.010498	1.996738	-1.338893	13.731595
37146	0	0.988006	9.876425	-1.102981	0.009882	0.098762	-0.011052	1.969703	-1.334281	13.732430
37147	0	1.000815	9.894049	-0.961950	0.010010	0.098938	-0.009644	1.940769	-1.330013	13.737502
37148	0	0.963634	9.839629	-1.005959	0.009640	0.098393	-0.010084	1.911048	-1.323666	13.739851
37149	0	0.951935	9.820814	-0.882378	0.009521	0.098206	-0.008850	1.879206	-1.318732	13.737670
37150	0	0.963462	9.833623	-0.863676	0.009639	0.098332	-0.008676	1.832915	-1.311517	13.741039
37151	0	0.982631	9.796430	-0.777688	0.009827	0.097961	-0.007812	1.790207	-1.308807	13.744742
37152	0	1.025072	9.760419	-0.801041	0.010253	0.097601	-0.008047	1.746028	-1.303805	13.746273
37153	0	0.957253	9.711117	-0.832402	0.009583	0.097107	-0.008362	1.700236	-1.289668	13.743114
37154	0	0.931777	9.693657	-0.940401	0.009318	0.096932	-0.009446	1.649351	-1.286579	13.742117
37155	0	0.921691	9.662277	-0.978551	0.009216	0.096619	-0.009827	1.599476	-1.284877	13.743079
37156	0	0.903162	9.620277	-0.958854	0.009034	0.096199	-0.009624	1.556680	-1.279480	13.744391
37157	0	0.908886	9.558552	-0.972692	0.009094	0.095581	-0.009766	1.509178	-1.270632	13.749327
37158	0	0.932647	9.540840	-0.855885	0.009327	0.095406	-0.008590	1.470923	-1.267669	13.747058
37159	0	0.909358	9.515696	-0.857174	0.009094	0.095154	-0.008606	1.428664	-1.264520	13.759105
37160	0	0.915034	9.516241	-0.789680	0.009153	0.095160	-0.007928	1.390079	-1.258518	13.762076
37161	0	0.939701	9.479026	-0.686366	0.009399	0.094788	-0.006897	1.348615	-1.253191	13.758126
37162	0	0.921129	9.430644	-0.667499	0.009211	0.094304	-0.006709	1.306092	-1.251801	13.768467
37163	0	0.909375	9.430207	-0.649159	0.009094	0.094299	-0.006531	1.257389	-1.248930	13.775921
37164	0	0.896653	9.424735	-0.696149	0.008970	0.094244	-0.007002	1.207153	-1.242216	13.782729
37165	0	0.854498	9.387456	-0.704699	0.008545	0.093872	-0.007080	1.165587	-1.240030	13.788707
37166	0	0.884784	9.351266	-0.667031	0.008850	0.093510	-0.006709	1.116882	-1.235029	13.790509
37167	0	0.885046	9.344752	-0.765722	0.008850	0.093445	-0.007690	1.074985	-1.233159	13.795830
37168	0	0.872930	9.339147	-0.746477	0.008728	0.093389	-0.007503	1.027477	-1.232426	13.804203
37169	0	0.866682	9.326446	-0.728943	0.008667	0.093262	-0.007324	0.983547	-1.229946	13.810448
37170	0	0.872983	9.332975	-0.691700	0.008727	0.093328	-0.006950	0.941393	-1.231054	13.818189
37171	0	0.860626	9.350800	-0.631573	0.008606	0.093506	-0.006348	0.901058	-1.229300	13.828401
37172	0	0.866594	9.369506	-0.637479	0.008667	0.093693	-0.006407	0.860690	-1.225823	13.834523
37173	0	0.902918	9.411873	-0.637727	0.009033	0.094116	-0.006409	0.821221	-1.218791	13.848402
37174	0	0.890735	9.406123	-0.644338	0.008903	0.094060	-0.006469	0.789106	-1.222518	13.863739
37175	0	0.879159	9.393463	-0.632156	0.008789	0.093933	-0.006348	0.756037	-1.223472	13.877036
37176	0	0.867657	9.436500	-0.675337	0.008672	0.094363	-0.006784	0.717055	-1.227086	13.881241
37177	0	0.897593	9.491159	-0.698825	0.008972	0.094910	-0.007019	0.678671	-1.229404	13.892335
37178	0	0.934822	9.515829	-0.680900	0.009345	0.095157	-0.006836	0.645044	-1.231008	13.905101
37179	0	0.891784	9.533796	-0.717996	0.008911	0.095337	-0.007202	0.617128	-1.236812	13.917007
37180	0	0.899171	9.558268	-0.640585	0.008985	0.095582	-0.006426	0.591916	-1.243261	13.935661
37181	0	0.928651	9.600930	-0.742192	0.009277	0.096008	-0.007446	0.561640	-1.251895	13.948924
37182	0	0.923834	9.656003	-0.700623	0.009234	0.096559	-0.007031	0.530507	-1.254323	13.966738
37183	0	0.982525	9.692574	-0.705581	0.009827	0.096924	-0.007080	0.500520	-1.250424	13.971999
37184	0	0.977086	9.704958	-0.688599	0.009762	0.097049	-0.006910	0.470671	-1.258906	13.987510
37185	0	0.971015	9.765695	-0.694046	0.009705	0.097656	-0.006958	0.448918	-1.263258	14.008268
37186	0	0.959760	9.802459	-0.708437	0.009593	0.098023	-0.007107	0.421511	-1.266419	14.023858
37187	0	0.934469	9.838959	-0.803816	0.009338	0.098389	-0.008057	0.398719	-1.271408	14.037017
37188	0	0.996940	9.887964	-0.848894	0.009961	0.098879	-0.008508	0.375765	-1.278611	14.052194
37189	0	0.982995	9.893919	-0.760958	0.009827	0.098938	-0.007629	0.351631	-1.280142	14.070044
37190	0	0.972476	9.936718	-0.769361	0.009710	0.099367	-0.007712	0.328859	-1.294485	14.086131
37191	0	0.946853	9.967096	-0.767340	0.009460	0.099670	-0.007690	0.308047	-1.301485	14.101156
37192	0	0.985408	10.009873	-0.788445	0.009842	0.100099	-0.007901	0.287700	-1.313085	14.113364
37193	0	0.971094	10.022045	-0.761179	0.009705	0.100220	-0.007629	0.266314	-1.318088	14.120954
37194	0	1.021167	10.058799	-0.812177	0.010205	0.100587	-0.008143	0.240489	-1.323067	14.134237
37195	0	0.970859	10.077008	-0.877270	0.009705	0.100769	-0.008789	0.220633	-1.325292	14.146397
37196	0	0.971766	10.083285	-0.874060	0.009712	0.100832	-0.008757	0.201149	-1.329221	14.150633
37197	0	0.970592	10.058700	-0.853085	0.009705	0.100586	-0.008545	0.183869	-1.328428	14.161395
37198	0	1.013789	10.071065	-0.923718	0.010134	0.100710	-0.009250	0.168392	-1.330928	14.168602
37199	0	1.038170	10.089147	-0.853374	0.010376	0.100891	-0.008545	0.154493	-1.335164	14.173080
37200	0	1.032470	10.095281	-0.857706	0.010325	0.100952	-0.008584	0.145371	-1.332076	14.185015
37201	0	0.983351	10.095242	-0.810606	0.009827	0.100952	-0.008118	0.131031	-1.337565	14.194679
37202	0	0.959696	10.076991	-0.802161	0.009596	0.100769	-0.008034	0.115969	-1.336620	14.193790
37203	0	0.970589	10.046437	-0.731559	0.009705	0.100464	-0.007324	0.104876	-1.335920	14.192513
37204	0	1.013966	10.040337	-0.692445	0.010134	0.100403	-0.006941	0.084957	-1.340482	14.189885
37205	0	1.031686	10.003727	-0.688475	0.010315	0.100037	-0.006897	0.069720	-1.340511	14.189474
37206	0	1.038012	9.979427	-0.747055	0.010379	0.099793	-0.007483	0.053600	-1.339846	14.185214
37207	0	0.983032	9.912163	-0.731203	0.009827	0.099121	-0.007324	0.038236	-1.341958	14.179632
37208	0	0.947061	9.887818	-0.716992	0.009467	0.098878	-0.007178	0.027273	-1.343855	14.178302
37209	0	0.933918	9.845044	-0.731337	0.009338	0.098450	-0.007324	0.013400	-1.342665	14.173866
37210	0	0.940222	9.802383	-0.753972	0.009400	0.098023	-0.007547	0.003193	-1.342715	14.169362
37211	0	0.957979	9.784007	-0.725711	0.009583	0.097839	-0.007263	-0.005219	-1.337425	14.165712
37212	0	0.970465	9.722992	-0.730565	0.009699	0.097230	-0.007313	-0.014860	-1.342133	14.158930
37213	0	0.958401	9.655768	-0.616125	0.009583	0.096558	-0.006165	-0.020120	-1.341702	14.146821
37214	0	0.958772	9.661859	-0.670429	0.009584	0.096619	-0.006708	-0.025962	-1.343474	14.142575
37215	0	0.988651	9.625278	-0.573368	0.009888	0.096252	-0.005737	-0.031633	-1.339864	14.137510
37216	0	0.933681	9.582518	-0.597300	0.009336	0.095825	-0.005975	-0.035071	-1.339241	14.126796
37217	0	0.915854	9.515342	-0.579948	0.009155	0.095154	-0.005798	-0.035044	-1.340954	14.108143
37218	0	0.934304	9.503056	-0.556261	0.009344	0.095031	-0.005557	-0.029767	-1.337451	14.096342
37219	0	0.891484	9.411560	-0.586352	0.008911	0.094116	-0.005859	-0.026056	-1.339779	14.083117
37220	0	0.910741	9.399136	-0.648183	0.009101	0.093992	-0.006478	-0.023127	-1.345578	14.065273
37221	0	0.921880	9.362712	-0.562464	0.009216	0.093628	-0.005615	-0.013048	-1.346391	14.051542
37222	0	0.909930	9.374765	-0.545840	0.009099	0.093748	-0.005451	-0.005668	-1.344474	14.038809
37223	0	0.879242	9.319969	-0.562641	0.008789	0.093201	-0.005615	0.006703	-1.346396	14.029332
37224	0	0.861592	9.307435	-0.608092	0.008612	0.093076	-0.006065	0.024482	-1.349461	14.018521
37225	0	0.866915	9.289483	-0.537941	0.008667	0.092896	-0.005371	0.033394	-1.349932	14.014096
37226	0	0.904040	9.301457	-0.509717	0.009037	0.093016	-0.005083	0.049323	-1.351835	14.007352
37227	0	0.897654	9.283328	-0.477570	0.008972	0.092834	-0.004761	0.066381	-1.355016	14.004229
37228	0	0.892351	9.276925	-0.487073	0.008920	0.092771	-0.004852	0.087703	-1.357401	13.997953
37229	0	0.872638	9.289461	-0.520681	0.008728	0.092896	-0.005188	0.109450	-1.353196	13.998368
37230	0	0.879480	9.276969	-0.493858	0.008785	0.092772	-0.004921	0.129792	-1.362723	13.986411
37231	0	0.892097	9.289320	-0.533383	0.008911	0.092896	-0.005310	0.157654	-1.372598	13.978718
37232	0	0.899804	9.331579	-0.538552	0.008991	0.093318	-0.005359	0.189118	-1.378757	13.980749
37233	0	0.855183	9.325972	-0.551625	0.008545	0.093262	-0.005493	0.216031	-1.385075	13.979964
37234	0	0.905406	9.368167	-0.563098	0.009047	0.093684	-0.005601	0.251269	-1.392054	13.977798
37235	0	0.928431	9.393072	-0.588656	0.009277	0.093933	-0.005859	0.282917	-1.398408	13.977470
37236	0	0.935358	9.416949	-0.649094	0.009352	0.094172	-0.006464	0.314126	-1.398540	13.974852
37237	0	0.909806	9.423567	-0.729220	0.009094	0.094238	-0.007263	0.347858	-1.401118	13.972710
37238	0	0.892373	9.477822	-0.766597	0.008918	0.094782	-0.007627	0.392828	-1.406201	13.972272
37239	0	0.885280	9.527291	-0.687374	0.008850	0.095276	-0.006836	0.436719	-1.407334	13.964494
37240	0	0.934566	9.587620	-0.731936	0.009343	0.095880	-0.007278	0.484014	-1.408264	13.962453
37241	0	0.940461	9.643170	-0.785372	0.009399	0.096436	-0.007812	0.531433	-1.412377	13.967112
37242	0	0.978149	9.660764	-0.732146	0.009775	0.096611	-0.007285	0.572983	-1.417791	13.967851
37243	0	1.007767	9.728641	-0.699872	0.010071	0.097290	-0.006958	0.619373	-1.423795	13.972048
37244	0	0.960057	9.758271	-0.818012	0.009596	0.097587	-0.008139	0.666461	-1.427285	13.969133
37245	0	0.977519	9.832305	-0.834376	0.009766	0.098328	-0.008301	0.715003	-1.436384	13.967826
37246	0	0.948330	9.831423	-0.854907	0.009479	0.098318	-0.008510	0.759403	-1.439912	13.964178
37247	0	0.964648	9.869000	-0.834311	0.009644	0.098694	-0.008301	0.806978	-1.441282	13.965595
37248	0	0.995678	9.892556	-0.921787	0.009953	0.098929	-0.009180	0.849205	-1.443111	13.967740
37249	0	0.989436	9.929955	-0.931998	0.009888	0.099304	-0.009277	0.896839	-1.448873	13.964135
37250	0	1.020853	10.002292	-0.879861	0.010206	0.100027	-0.008754	0.946578	-1.449532	13.961091
37251	0	1.001821	10.015403	-0.919695	0.010010	0.100159	-0.009155	0.992727	-1.457216	13.958361
37252	0	1.015264	10.038751	-0.965095	0.010148	0.100392	-0.009605	1.043103	-1.460580	13.951991
37253	0	1.025806	10.052033	-0.999061	0.010254	0.100525	-0.009949	1.089282	-1.463436	13.948823
37254	0	1.014190	10.087762	-0.952368	0.010139	0.100882	-0.009484	1.132462	-1.464285	13.942350
37255	0	1.013058	10.131445	-0.926055	0.010132	0.101318	-0.009216	1.180911	-1.460928	13.939408
37256	0	1.019113	10.106214	-0.982816	0.010190	0.101066	-0.009793	1.218914	-1.460319	13.936229
37257	0	1.037306	10.107117	-1.004356	0.010376	0.101074	-0.010010	1.255646	-1.455165	13.930033
37258	0	1.061124	10.124716	-0.987252	0.010613	0.101251	-0.009834	1.297252	-1.450839	13.923427
37259	0	1.061851	10.131509	-1.010533	0.010620	0.101318	-0.010071	1.334686	-1.447192	13.914728
37260	0	1.006733	10.100332	-0.992843	0.010067	0.101007	-0.009896	1.369625	-1.445736	13.904244
37261	0	0.976793	10.064398	-0.955069	0.009766	0.100647	-0.009521	1.401448	-1.446422	13.898304
37262	0	0.976699	10.069842	-1.040466	0.009769	0.100701	-0.010374	1.434761	-1.441880	13.886115
37263	0	1.025229	10.046107	-0.906607	0.010254	0.100464	-0.009033	1.470640	-1.438034	13.871958
37264	0	1.018985	10.027100	-0.998371	0.010189	0.100274	-0.009953	1.503679	-1.437060	13.865592
37265	0	0.988324	9.960660	-1.010258	0.009888	0.099609	-0.010071	1.538671	-1.430154	13.849818
37266	0	0.999885	9.929613	-1.028083	0.010000	0.099298	-0.010257	1.564924	-1.426779	13.837344
37267	0	0.994290	9.881435	-0.966565	0.009949	0.098816	-0.009644	1.588988	-1.418145	13.822350
37268	0	0.992703	9.832253	-1.007643	0.009936	0.098324	-0.010055	1.612877	-1.405535	13.811458
37269	0	1.000868	9.802000	-1.009581	0.010010	0.098022	-0.010071	1.640545	-1.402474	13.793968
37270	0	0.957613	9.777047	-1.020612	0.009580	0.097773	-0.010182	1.666869	-1.396591	13.775897
37271	0	0.963926	9.741017	-0.930214	0.009644	0.097412	-0.009277	1.694522	-1.389601	13.761926
37272	0	0.969114	9.685752	-0.898175	0.009696	0.096859	-0.008961	1.717928	-1.381881	13.756872
37273	0	0.945611	9.649515	-0.838327	0.009460	0.096497	-0.008362	1.741918	-1.374611	13.744492
37274	0	0.981714	9.582079	-0.787420	0.009817	0.095822	-0.007855	1.762883	-1.372478	13.734627
37275	0	0.933805	9.539641	-0.801431	0.009338	0.095398	-0.007996	1.783910	-1.369937	13.726704
37276	0	0.945288	9.514947	-0.780401	0.009459	0.095150	-0.007790	1.799712	-1.359787	13.712914
37277	0	0.933047	9.478687	-0.837892	0.009338	0.094788	-0.008362	1.818830	-1.348147	13.702435
37278	0	0.931766	9.441908	-0.828374	0.009322	0.094419	-0.008274	1.829076	-1.340638	13.693728
37279	0	0.902779	9.417628	-0.807404	0.009033	0.094177	-0.008057	1.848744	-1.331956	13.686128
37280	0	0.908250	9.356386	-0.749598	0.009083	0.093565	-0.007482	1.864902	-1.329413	13.675618
37281	0	0.878432	9.338288	-0.819423	0.008789	0.093384	-0.008179	1.882449	-1.321500	13.667244
37282	0	0.859165	9.319767	-0.810485	0.008595	0.093199	-0.008088	1.901564	-1.314833	13.665951
37283	0	0.860610	9.277222	-0.813139	0.008606	0.092773	-0.008118	1.917056	-1.312917	13.654926
37284	0	0.866315	9.270893	-0.748599	0.008667	0.092710	-0.007474	1.930449	-1.305949	13.646278
37285	0	0.897101	9.295590	-0.745569	0.008972	0.092957	-0.007446	1.940568	-1.302464	13.645851
37286	0	0.902382	9.264918	-0.796434	0.009030	0.092649	-0.007954	1.952220	-1.292325	13.641323
37287	0	0.853701	9.240707	-0.812775	0.008545	0.092407	-0.008118	1.963163	-1.280476	13.636481
37288	0	0.895756	9.252717	-0.796741	0.008956	0.092528	-0.007956	1.976358	-1.280447	13.636065
37289	0	0.884438	9.283375	-0.801025	0.008850	0.092834	-0.007996	1.992830	-1.271355	13.629774
37290	0	0.871665	9.264822	-0.809926	0.008716	0.092649	-0.008086	2.007465	-1.270642	13.628369
37291	0	0.859958	9.295627	-0.776178	0.008606	0.092957	-0.007751	2.018607	-1.260817	13.627397
37292	0	0.865076	9.332155	-0.777870	0.008654	0.093322	-0.007772	2.024766	-1.255407	13.631894
37293	0	0.891099	9.374926	-0.776057	0.008911	0.093750	-0.007751	2.034355	-1.253286	13.634222
37294	0	0.890727	9.374748	-0.796414	0.008910	0.093748	-0.007954	2.045627	-1.247866	13.640830
37295	0	0.890827	9.393231	-0.825192	0.008911	0.093933	-0.008240	2.058891	-1.242507	13.645047
37296	0	0.890837	9.423514	-0.882307	0.008904	0.094236	-0.008814	2.068605	-1.245388	13.658064
37297	0	0.872725	9.478717	-0.989248	0.008728	0.094788	-0.009888	2.072865	-1.242545	13.666511
37298	0	0.897136	9.509015	-1.051407	0.008970	0.095091	-0.010509	2.078022	-1.241941	13.672062
37299	0	0.902833	9.551947	-1.123903	0.009033	0.095520	-0.011230	2.086751	-1.234187	13.683997
37300	0	0.902396	9.557832	-1.082761	0.009023	0.095579	-0.010821	2.092774	-1.233749	13.690496
37301	0	0.921634	9.631170	-1.033148	0.009216	0.096313	-0.010315	2.110922	-1.231911	13.696577
37302	0	0.921648	9.673568	-0.968810	0.009215	0.096737	-0.009677	2.122667	-1.231378	13.708221
37303	0	0.940034	9.728937	-0.928345	0.009399	0.097290	-0.009277	2.128440	-1.230688	13.722629
37304	0	0.921815	9.771509	-0.892579	0.009217	0.097715	-0.008924	2.129640	-1.229926	13.739660
37305	0	0.964861	9.814406	-0.854466	0.009644	0.098145	-0.008545	2.127936	-1.234021	13.750691
37306	0	0.983864	9.850881	-0.884763	0.009836	0.098509	-0.008850	2.123617	-1.234979	13.761910
37307	0	0.952446	9.869445	-0.975664	0.009521	0.098694	-0.009766	2.111778	-1.236543	13.770978
37308	0	0.989646	9.912259	-0.943341	0.009893	0.099122	-0.009442	2.100057	-1.238167	13.781761
37309	0	0.958478	9.930455	-1.165287	0.009583	0.099304	-0.011658	2.092999	-1.238807	13.786359
37310	0	0.958679	9.942710	-1.109099	0.009586	0.099426	-0.011099	2.082479	-1.237377	13.791666
37311	0	0.982663	9.979363	-1.115923	0.009827	0.099792	-0.011169	2.069325	-1.235397	13.797166
37312	0	0.945846	9.985602	-1.132811	0.009459	0.099855	-0.011333	2.062823	-1.232259	13.811211
37313	0	0.970118	10.052602	-1.085698	0.009705	0.100525	-0.010864	2.053057	-1.226471	13.815457
37314	0	0.987785	10.028372	-1.041469	0.009880	0.100283	-0.010423	2.042443	-1.222050	13.820175
37315	0	1.019124	10.052646	-1.017917	0.010193	0.100525	-0.010193	2.025418	-1.218285	13.827491
37316	0	0.994752	10.071230	-1.082185	0.009945	0.100711	-0.010838	2.006211	-1.219290	13.834172
37317	0	0.952008	10.040539	-1.090302	0.009521	0.100403	-0.010925	1.979423	-1.215732	13.842995
37318	0	0.970065	10.047109	-1.165384	0.009701	0.100469	-0.011675	1.954099	-1.213581	13.853981
37319	0	0.939989	10.028328	-1.132989	0.009399	0.100281	-0.011353	1.926873	-1.212178	13.861118
37320	0	0.964074	10.022748	-1.171177	0.009644	0.100224	-0.011735	1.898995	-1.207045	13.865368
37321	0	1.019314	10.010036	-1.120614	0.010193	0.100098	-0.011230	1.869802	-1.205427	13.868117
37322	0	1.019241	9.986145	-1.084893	0.010193	0.099858	-0.010878	1.835569	-1.202972	13.868698
37323	0	0.988443	9.961262	-1.040911	0.009888	0.099609	-0.010437	1.802118	-1.197316	13.868797
37324	0	0.945255	9.931160	-0.888880	0.009454	0.099309	-0.008917	1.768463	-1.194020	13.877787
37325	0	0.952310	9.924510	-0.821458	0.009521	0.099243	-0.008240	1.738140	-1.194074	13.885299
37326	0	0.939951	9.888419	-0.833595	0.009402	0.098881	-0.008373	1.693587	-1.188939	13.884846
37327	0	0.957927	9.845294	-0.814357	0.009583	0.098450	-0.008179	1.651417	-1.183349	13.896095
37328	0	0.982276	9.815420	-0.855993	0.009820	0.098151	-0.008597	1.606466	-1.184672	13.903175
37329	0	0.988836	9.784291	-0.911652	0.009888	0.097839	-0.009155	1.559829	-1.183529	13.908241
37330	0	0.970371	9.711753	-0.946796	0.009706	0.097114	-0.009506	1.513370	-1.179457	13.908176
37331	0	0.939717	9.680551	-0.985301	0.009399	0.096802	-0.009888	1.470982	-1.174911	13.908041
37332	0	0.927279	9.650709	-0.996492	0.009273	0.096503	-0.010002	1.425492	-1.173272	13.906433
37333	0	0.915229	9.595145	-0.991111	0.009155	0.095947	-0.009949	1.379289	-1.167787	13.909486
37334	0	0.896512	9.553003	-0.892357	0.008965	0.095527	-0.008959	1.335723	-1.165447	13.909677
37335	0	0.897076	9.534056	-0.881222	0.008972	0.095337	-0.008850	1.288942	-1.161864	13.911695
37336	0	0.866304	9.516221	-0.764305	0.008663	0.095160	-0.007676	1.247816	-1.159803	13.911192
37337	0	0.909678	9.485112	-0.698213	0.009094	0.094849	-0.007019	1.201946	-1.160966	13.909503
37338	0	0.915795	9.479426	-0.635697	0.009160	0.094791	-0.006396	1.153175	-1.156724	13.917475
37339	0	0.885261	9.442397	-0.648994	0.008850	0.094421	-0.006531	1.102384	-1.157993	13.920260
37340	0	0.897962	9.388054	-0.726546	0.008977	0.093878	-0.007304	1.053845	-1.159405	13.924388
37341	0	0.861054	9.375286	-0.746622	0.008606	0.093750	-0.007507	1.002347	-1.163127	13.927283
37342	0	0.867598	9.357517	-0.757749	0.008676	0.093573	-0.007609	0.962005	-1.161770	13.937103
37343	0	0.879040	9.350828	-0.765944	0.008789	0.093506	-0.007690	0.922714	-1.161545	13.940982
37344	0	0.872967	9.357426	-0.784195	0.008730	0.093572	-0.007873	0.883867	-1.159346	13.945505
37345	0	0.867572	9.356806	-0.693139	0.008667	0.093567	-0.006958	0.849968	-1.168162	13.947159
37346	0	0.887190	9.350915	-0.718711	0.008867	0.093508	-0.007211	0.819699	-1.171999	13.953223
37347	0	0.897463	9.350751	-0.699392	0.008972	0.093506	-0.007019	0.787646	-1.173221	13.969688
37348	0	0.885824	9.357016	-0.565867	0.008854	0.093569	-0.005688	0.750786	-1.176845	13.979223
37349	0	0.915861	9.375141	-0.613809	0.009155	0.093750	-0.006165	0.717157	-1.179191	13.990585
37350	0	0.885859	9.375332	-0.553449	0.008856	0.093752	-0.005563	0.681228	-1.180874	13.997071
37351	0	0.885717	9.393444	-0.705349	0.008850	0.093933	-0.007080	0.647485	-1.187678	14.005454
37352	0	0.868634	9.424145	-0.730953	0.008680	0.094240	-0.007333	0.617832	-1.193108	14.015313
37353	0	0.879416	9.442287	-0.760514	0.008789	0.094421	-0.007629	0.587039	-1.197411	14.022143
37354	0	0.911124	9.479153	-0.761957	0.009104	0.094790	-0.007642	0.558848	-1.204548	14.027941
37355	0	0.915996	9.491066	-0.736672	0.009155	0.094910	-0.007385	0.535100	-1.208351	14.033631
37356	0	0.904648	9.521664	-0.672039	0.009042	0.095216	-0.006739	0.511755	-1.212220	14.043379
37357	0	0.928733	9.558184	-0.668882	0.009277	0.095581	-0.006714	0.480549	-1.222464	14.062296
37358	0	0.881669	9.601017	-0.645601	0.008808	0.096009	-0.006481	0.449180	-1.230899	14.074404
37359	0	0.940692	9.637521	-0.669329	0.009399	0.096375	-0.006714	0.423385	-1.238012	14.084217
37360	0	0.954281	9.674258	-0.677219	0.009536	0.096742	-0.006795	0.395178	-1.244541	14.098935
37361	0	0.964933	9.704688	-0.724241	0.009644	0.097046	-0.007263	0.369332	-1.249507	14.110686
37362	0	0.978560	9.723187	-0.793236	0.009777	0.097231	-0.007955	0.341853	-1.257633	14.119927
37363	0	0.940174	9.790162	-0.767186	0.009399	0.097900	-0.007690	0.318765	-1.258468	14.133368
37364	0	0.941059	9.808599	-0.714720	0.009403	0.098085	-0.007165	0.296658	-1.265219	14.141628
37365	0	0.995545	9.826712	-0.816433	0.009949	0.098267	-0.008179	0.278605	-1.271120	14.156731
37366	0	0.972287	9.851197	-0.814089	0.009718	0.098512	-0.008150	0.266552	-1.274918	14.171130
37367	0	0.977857	9.899919	-0.828360	0.009766	0.098999	-0.008301	0.245378	-1.287979	14.177170
37368	0	0.967586	9.893853	-0.812891	0.009668	0.098938	-0.008144	0.226171	-1.294743	14.192626
37369	0	0.983082	9.924405	-0.804066	0.009827	0.099243	-0.008057	0.206383	-1.297680	14.201671
37370	0	0.984205	9.936648	-0.831771	0.009834	0.099366	-0.008330	0.190475	-1.304755	14.205873
37371	0	0.989098	9.954881	-0.878005	0.009888	0.099548	-0.008789	0.178726	-1.306674	14.206239
37372	0	0.971578	9.991501	-0.784380	0.009710	0.099915	-0.007856	0.162977	-1.311103	14.212664
37373	0	0.952629	9.997568	-0.823300	0.009521	0.099976	-0.008240	0.153884	-1.314762	14.218538
37374	0	0.953563	9.979305	-0.864091	0.009530	0.099792	-0.008654	0.137953	-1.319267	14.225833
37375	0	0.995302	9.979225	-0.829845	0.009949	0.099792	-0.008301	0.133869	-1.322432	14.226438
37376	0	1.014284	9.954758	-0.774077	0.010139	0.099547	-0.007748	0.124533	-1.324553	14.222669
37377	0	1.026130	9.967024	-0.835477	0.010254	0.099670	-0.008362	0.115148	-1.331214	14.227977
37378	0	0.966296	9.966994	-0.882570	0.009658	0.099669	-0.008837	0.101120	-1.335397	14.225144
37379	0	0.976826	9.942643	-0.854002	0.009766	0.099426	-0.008545	0.094147	-1.336643	14.228766
37380	0	0.971180	9.918223	-0.828718	0.009709	0.099182	-0.008291	0.088088	-1.337767	14.223366
37381	0	0.994996	9.912123	-0.841978	0.009949	0.099121	-0.008423	0.083187	-1.337465	14.223244
37382	0	1.037922	9.924362	-0.792144	0.010378	0.099243	-0.007929	0.073243	-1.337308	14.220941
37383	0	1.001010	9.893811	-0.738318	0.010010	0.098938	-0.007385	0.069455	-1.335963	14.216787
37384	0	0.970565	9.851072	-0.640362	0.009705	0.098511	-0.006405	0.066578	-1.335371	14.206729
37385	0	0.983039	9.838810	-0.708288	0.009827	0.098389	-0.007080	0.068472	-1.337958	14.200931
37386	0	0.935109	9.820341	-0.671481	0.009345	0.098204	-0.006720	0.061611	-1.343213	14.197950
37387	0	0.970354	9.777859	-0.665047	0.009705	0.097778	-0.006653	0.057418	-1.340203	14.189462
37388	0	0.970601	9.753381	-0.731962	0.009702	0.097534	-0.007320	0.055146	-1.343505	14.182761
37389	0	0.958387	9.716800	-0.793259	0.009583	0.097168	-0.007935	0.051470	-1.343419	14.180928
37390	0	0.940568	9.692252	-0.744154	0.009401	0.096923	-0.007442	0.049039	-1.346886	14.174720
37391	0	0.921748	9.637417	-0.732726	0.009216	0.096375	-0.007324	0.051306	-1.346590	14.166983
37392	0	0.946760	9.643359	-0.684949	0.009462	0.096435	-0.006843	0.058080	-1.351077	14.155359
37393	0	0.922142	9.619020	-0.672409	0.009216	0.096191	-0.006714	0.068896	-1.355395	14.147160
37394	0	0.928823	9.600483	-0.625393	0.009287	0.096005	-0.006247	0.076314	-1.355210	14.139107
37395	0	0.903156	9.558075	-0.635464	0.009033	0.095581	-0.006348	0.083305	-1.351452	14.130048
37396	0	0.951872	9.557935	-0.600605	0.009518	0.095580	-0.005996	0.094193	-1.350853	14.118828
37397	0	0.921834	9.509206	-0.635544	0.009216	0.095093	-0.006348	0.102162	-1.351492	14.107069
37398	0	0.959159	9.527247	-0.631754	0.009586	0.095274	-0.006303	0.118504	-1.356037	14.111785
37399	0	0.891337	9.460341	-0.666526	0.008911	0.094604	-0.006653	0.132171	-1.356981	14.103038
37400	0	0.898118	9.460014	-0.669267	0.008976	0.094602	-0.006679	0.147882	-1.361511	14.097062
37401	0	0.903557	9.472538	-0.660552	0.009033	0.094727	-0.006592	0.163099	-1.362603	14.092066
37402	0	0.909782	9.472248	-0.675900	0.009098	0.094724	-0.006742	0.182830	-1.360571	14.092075
37403	0	0.910110	9.448049	-0.581907	0.009094	0.094482	-0.005798	0.206582	-1.367050	14.087854
37404	0	0.929313	9.447610	-0.573999	0.009291	0.094478	-0.005718	0.231525	-1.368163	14.085440
37405	0	0.928173	9.454165	-0.569912	0.009277	0.094543	-0.005676	0.257774	-1.371652	14.081288
37406	0	0.947146	9.465904	-0.653789	0.009469	0.094661	-0.006516	0.282242	-1.372810	14.077849
37407	0	0.909656	9.460298	-0.606263	0.009094	0.094604	-0.006042	0.305229	-1.373842	14.079867
37408	0	0.922225	9.472126	-0.652927	0.009220	0.094723	-0.006511	0.326203	-1.374639	14.073550
37409	0	0.916288	9.478501	-0.722646	0.009155	0.094788	-0.007202	0.354185	-1.382081	14.075957
37410	0	0.887026	9.477933	-0.697375	0.008864	0.094782	-0.006947	0.385633	-1.387404	14.075074
37411	0	0.934353	9.509023	-0.777648	0.009338	0.095093	-0.007751	0.414352	-1.391889	14.078126
37412	0	0.947148	9.545073	-0.722319	0.009470	0.095453	-0.007192	0.450723	-1.391952	14.082373
37413	0	0.934444	9.551719	-0.723183	0.009338	0.095520	-0.007202	0.484906	-1.397480	14.085287
37414	0	0.971736	9.575599	-0.711031	0.009716	0.095758	-0.007079	0.520684	-1.397319	14.080963
37415	0	0.903731	9.582216	-0.748034	0.009033	0.095825	-0.007446	0.559923	-1.400496	14.075686
37416	0	0.941421	9.636458	-0.785158	0.009407	0.096368	-0.007820	0.595905	-1.407286	14.082710
37417	0	0.934244	9.637168	-0.796409	0.009338	0.096375	-0.007935	0.629533	-1.410417	14.077294
37418	0	0.971506	9.685270	-0.821480	0.009712	0.096856	-0.008178	0.671853	-1.412092	14.079058
37419	0	0.983146	9.692057	-0.796840	0.009827	0.096924	-0.007935	0.710323	-1.416058	14.072862
37420	0	0.940859	9.727891	-0.895625	0.009408	0.097282	-0.008919	0.752970	-1.415165	14.069920
37421	0	0.976802	9.740884	-0.857940	0.009766	0.097412	-0.008545	0.792030	-1.416323	14.068377
37422	0	0.989562	9.740111	-0.895195	0.009892	0.097404	-0.008920	0.828420	-1.419579	14.061257
37423	0	0.976630	9.740877	-0.864292	0.009766	0.097412	-0.008606	0.870385	-1.418742	14.061869
37424	0	0.983173	9.807209	-0.865852	0.009828	0.098076	-0.008620	0.913590	-1.421891	14.057719
37425	0	0.945927	9.771438	-0.821468	0.009460	0.097717	-0.008179	0.954262	-1.418830	14.050867
37426	0	0.964760	9.831715	-0.907868	0.009641	0.098321	-0.009045	0.992490	-1.425260	14.045695
37427	0	0.952471	9.850666	-0.931736	0.009521	0.098511	-0.009277	1.037567	-1.427420	14.039173
37428	0	0.995569	9.843883	-0.847928	0.009954	0.098442	-0.008443	1.078401	-1.427176	14.032377
37429	0	1.001107	9.850766	-0.845735	0.010010	0.098511	-0.008423	1.117059	-1.427017	14.035512
37430	0	1.031708	9.862279	-0.889565	0.010317	0.098626	-0.008859	1.158444	-1.425656	14.029544
37431	0	0.994869	9.862950	-0.913013	0.009949	0.098633	-0.009094	1.198603	-1.424008	14.022667
37432	0	0.994542	9.874456	-0.962415	0.009948	0.098747	-0.009594	1.232106	-1.419743	14.018388
37433	0	0.964316	9.832433	-1.010340	0.009644	0.098328	-0.010071	1.268645	-1.417801	14.017841
37434	0	0.964336	9.844019	-0.918976	0.009643	0.098443	-0.009160	1.301790	-1.417066	14.010341
37435	0	0.958218	9.814158	-0.900478	0.009583	0.098145	-0.008972	1.338401	-1.415033	14.003855
37436	0	0.982522	9.850115	-0.894863	0.009826	0.098504	-0.008916	1.374970	-1.412817	13.996138
37437	0	0.957631	9.802005	-0.961340	0.009583	0.098022	-0.009583	1.409553	-1.404040	13.984228
37438	0	1.005586	9.825948	-0.936670	0.010057	0.098262	-0.009340	1.438841	-1.400586	13.974233
37439	0	0.964313	9.789776	-0.960984	0.009644	0.097900	-0.009583	1.469408	-1.398501	13.976140
37440	0	0.951626	9.807621	-0.892723	0.009521	0.098078	-0.008905	1.493474	-1.391855	13.968657
37441	0	0.945791	9.771474	-0.942842	0.009460	0.097717	-0.009399	1.526070	-1.387281	13.967812
37442	0	0.939106	9.752628	-0.990882	0.009394	0.097528	-0.009885	1.552857	-1.382622	13.963704
37443	0	0.957947	9.728804	-1.021478	0.009583	0.097290	-0.010193	1.577227	-1.377527	13.955373
37444	0	0.963178	9.728423	-0.946899	0.009637	0.097286	-0.009443	1.606051	-1.369940	13.949526
37445	0	0.970124	9.692194	-0.923971	0.009705	0.096924	-0.009216	1.632202	-1.364335	13.937610
37446	0	0.951040	9.667430	-0.879680	0.009515	0.096676	-0.008775	1.656844	-1.357385	13.925717
37447	0	0.958407	9.661627	-0.899614	0.009583	0.096619	-0.008972	1.683819	-1.357511	13.915740
37448	0	0.939865	9.624584	-0.861802	0.009402	0.096248	-0.008594	1.711497	-1.351482	13.911657
37449	0	0.933351	9.643421	-0.905244	0.009338	0.096436	-0.009033	1.732941	-1.344053	13.907237
37450	0	0.926344	9.600430	-0.884408	0.009267	0.096005	-0.008828	1.750517	-1.338260	13.896104
37451	0	0.933595	9.582368	-0.886901	0.009338	0.095825	-0.008850	1.771734	-1.333696	13.894859
37452	0	0.951482	9.588111	-0.902518	0.009516	0.095882	-0.009010	1.788126	-1.330919	13.893034
37453	0	0.921582	9.570143	-0.947806	0.009216	0.095703	-0.009460	1.807804	-1.328699	13.882109
37454	0	0.933539	9.557594	-0.871964	0.009337	0.095577	-0.008703	1.826051	-1.324549	13.876595
37455	0	0.896435	9.545834	-0.831665	0.008972	0.095459	-0.008301	1.843676	-1.313495	13.875233
37456	0	0.913411	9.545616	-0.889743	0.009139	0.095457	-0.008883	1.860130	-1.305854	13.869442
37457	0	0.915243	9.539662	-0.898921	0.009155	0.095398	-0.008972	1.879214	-1.300806	13.871476
37458	0	0.908453	9.533290	-0.914360	0.009088	0.095334	-0.009129	1.895868	-1.295488	13.869521
37459	0	0.921432	9.539736	-0.916345	0.009216	0.095398	-0.009155	1.904347	-1.291464	13.874339
37460	0	0.933446	9.533342	-0.943182	0.009334	0.095335	-0.009417	1.921230	-1.290818	13.868979
37461	0	0.939855	9.521358	-0.947402	0.009399	0.095215	-0.009460	1.936210	-1.288161	13.875682
37462	0	0.927505	9.527213	-0.876575	0.009275	0.095273	-0.008756	1.946903	-1.285965	13.868921
37463	0	0.890941	9.527485	-0.922857	0.008911	0.095276	-0.009216	1.960271	-1.282258	13.869600
37464	0	0.920882	9.533379	-0.906449	0.009212	0.095334	-0.009058	1.966685	-1.276194	13.867618
37465	0	0.897437	9.533618	-0.928277	0.008972	0.095337	-0.009277	1.971883	-1.277160	13.867674
37466	0	0.928181	9.570058	-0.905076	0.009281	0.095701	-0.009045	1.977846	-1.276257	13.868858
37467	0	0.945779	9.570272	-0.958919	0.009460	0.095703	-0.009583	1.984424	-1.271440	13.870390
37468	0	0.939324	9.582371	-0.972360	0.009394	0.095824	-0.009718	1.989854	-1.269276	13.874548
37469	0	0.915327	9.594696	-0.964848	0.009155	0.095947	-0.009644	1.994374	-1.265254	13.875931
37470	0	0.951464	9.606814	-0.965851	0.009517	0.096068	-0.009654	1.998330	-1.261148	13.878364
37471	0	0.945900	9.613033	-0.946227	0.009460	0.096130	-0.009460	1.999122	-1.257767	13.875380
37472	0	0.963690	9.649588	-0.989185	0.009640	0.096496	-0.009892	1.998119	-1.252770	13.871270
37473	0	0.946581	9.661829	-0.921464	0.009460	0.096619	-0.009216	1.994847	-1.257438	13.869764
37474	0	0.929217	9.643388	-0.964363	0.009288	0.096435	-0.009641	1.997079	-1.260956	13.880579
37475	0	0.970525	9.692368	-1.001057	0.009705	0.096924	-0.010010	1.996660	-1.260099	13.880226
37476	0	0.946075	9.710648	-0.957999	0.009461	0.097106	-0.009584	1.990169	-1.257715	13.891605
37477	0	0.958346	9.716854	-1.000327	0.009583	0.097168	-0.010010	1.981248	-1.257175	13.897221
37478	0	0.952022	9.741350	-0.993419	0.009522	0.097413	-0.009936	1.977391	-1.252947	13.899524
37479	0	0.970662	9.747390	-1.024482	0.009705	0.097473	-0.010254	1.965479	-1.253661	13.908688
37480	0	0.934495	9.735335	-1.022073	0.009342	0.097352	-0.010236	1.946560	-1.255214	13.914597
37481	0	0.952773	9.771756	-1.018441	0.009521	0.097717	-0.010193	1.935435	-1.260850	13.921768
37482	0	0.971792	9.747353	-0.968259	0.009716	0.097473	-0.009688	1.927364	-1.261428	13.925836
37483	0	0.964520	9.759600	-0.938958	0.009644	0.097595	-0.009399	1.914564	-1.261716	13.928275
37484	0	0.976924	9.771941	-1.034516	0.009768	0.097718	-0.010357	1.899549	-1.260943	13.933675
37485	0	0.958417	9.759688	-1.060329	0.009583	0.097595	-0.010620	1.878661	-1.261144	13.947302
37486	0	0.940435	9.753854	-1.050994	0.009402	0.097537	-0.010526	1.858928	-1.261923	13.952372
37487	0	0.933628	9.747520	-1.048083	0.009338	0.097473	-0.010498	1.837455	-1.257800	13.958173
37488	0	0.975663	9.772207	-0.977736	0.009761	0.097720	-0.009792	1.818636	-1.251215	13.962776
37489	0	0.970475	9.784074	-0.981269	0.009705	0.097839	-0.009827	1.801017	-1.249756	13.964826
37490	0	0.951676	9.753856	-0.959550	0.009521	0.097536	-0.009616	1.775783	-1.242576	13.964742
37491	0	0.976086	9.778095	-0.968287	0.009766	0.097778	-0.009705	1.749102	-1.235363	13.969355
37492	0	0.957080	9.772414	-0.933592	0.009572	0.097722	-0.009356	1.723756	-1.232275	13.974550
37493	0	0.945408	9.753704	-0.919255	0.009460	0.097534	-0.009216	1.694551	-1.223154	13.972582
37494	0	0.969003	9.717649	-0.956967	0.009691	0.097174	-0.009597	1.661375	-1.220076	13.977044
37495	0	0.958467	9.698727	-0.955595	0.009583	0.096985	-0.009583	1.628854	-1.220946	13.983111
37496	0	0.952831	9.711296	-0.944333	0.009525	0.097111	-0.009469	1.597406	-1.222829	13.987094
37497	0	0.909598	9.668158	-0.950058	0.009094	0.096680	-0.009521	1.571455	-1.223234	13.992323
37498	0	0.934301	9.686766	-0.909115	0.009341	0.096866	-0.009114	1.542929	-1.223680	13.991947
37499	0	0.921605	9.668194	-0.851973	0.009216	0.096680	-0.008545	1.511886	-1.221731	13.995835
37500	0	0.921896	9.680771	-0.914049	0.009215	0.096806	-0.009167	1.479741	-1.224327	14.006050
37501	0	0.928228	9.649853	-0.888483	0.009277	0.096497	-0.008911	1.447405	-1.228525	14.015949
37502	0	0.916573	9.668469	-0.840591	0.009165	0.096683	-0.008431	1.415952	-1.227953	14.015383
37503	0	0.921679	9.625522	-0.918682	0.009216	0.096252	-0.009216	1.379683	-1.226868	14.016605
37504	0	0.958289	9.607701	-0.918844	0.009583	0.096074	-0.009219	1.341976	-1.225624	14.030182
37505	0	0.946293	9.588892	-0.881831	0.009460	0.095886	-0.008850	1.302939	-1.226916	14.043112
37506	0	0.922168	9.564988	-0.856977	0.009221	0.095647	-0.008604	1.260757	-1.225984	14.049820
37507	0	0.915714	9.582735	-0.857994	0.009155	0.095825	-0.008606	1.228512	-1.226570	14.056256
37508	0	0.885201	9.570936	-0.834462	0.008853	0.095707	-0.008371	1.195343	-1.223811	14.068128
37509	0	0.915505	9.558362	-0.814897	0.009155	0.095581	-0.008179	1.158567	-1.221928	14.075363
37510	0	0.903244	9.589331	-0.766329	0.009032	0.095891	-0.007692	1.122702	-1.220543	14.079005
37511	0	0.916023	9.582667	-0.729874	0.009155	0.095825	-0.007324	1.091097	-1.224842	14.085431
37512	0	0.922848	9.570849	-0.772793	0.009226	0.095706	-0.007762	1.049261	-1.226376	14.093957
37513	0	0.922156	9.594922	-0.765975	0.009216	0.095947	-0.007690	1.011565	-1.231067	14.104867
37514	0	0.928996	9.589199	-0.766243	0.009287	0.095890	-0.007690	0.977006	-1.233155	14.117473
37515	0	0.910196	9.582682	-0.808975	0.009094	0.095825	-0.008118	0.942527	-1.240736	14.126633
37516	0	0.880824	9.589152	-0.845806	0.008804	0.095889	-0.008490	0.903675	-1.243747	14.130726
37517	0	0.909797	9.594971	-0.808461	0.009094	0.095947	-0.008118	0.863067	-1.246544	14.137814
37518	0	0.922693	9.613615	-0.784014	0.009223	0.096134	-0.007869	0.827839	-1.249607	14.148212
37519	0	0.909937	9.613203	-0.754108	0.009094	0.096130	-0.007568	0.794217	-1.254108	14.161315
37520	0	0.935245	9.644028	-0.797433	0.009348	0.096438	-0.008002	0.759931	-1.257834	14.171426
37521	0	0.928493	9.655895	-0.846040	0.009277	0.096558	-0.008484	0.730960	-1.265129	14.182217
37522	0	0.905482	9.656083	-0.792465	0.009048	0.096560	-0.007949	0.701083	-1.272142	14.190357
37523	0	0.934062	9.698684	-0.790777	0.009338	0.096985	-0.007935	0.668311	-1.273138	14.201757
37524	0	0.940469	9.686844	-0.785693	0.009403	0.096867	-0.007881	0.638521	-1.273217	14.211622
37525	0	0.976974	9.735271	-0.833789	0.009766	0.097351	-0.008362	0.609298	-1.276351	14.225618
37526	0	0.959998	9.717184	-0.841341	0.009590	0.097171	-0.008436	0.581435	-1.286149	14.238796
37527	0	0.989464	9.704677	-0.840469	0.009888	0.097046	-0.008423	0.558936	-1.292633	14.253019
37528	0	0.954095	9.729221	-0.756981	0.009535	0.097291	-0.007593	0.530367	-1.298192	14.263505
37529	0	0.928055	9.753551	-0.828155	0.009277	0.097534	-0.008301	0.506602	-1.300309	14.266030
37530	0	0.934612	9.778214	-0.854374	0.009344	0.097780	-0.008568	0.477271	-1.300970	14.274750
37531	0	0.952149	9.759715	-0.803311	0.009521	0.097595	-0.008057	0.448510	-1.299327	14.279825
37532	0	0.952197	9.796606	-0.786404	0.009521	0.097964	-0.007888	0.419612	-1.299326	14.293884
37533	0	0.971364	9.808419	-0.760889	0.009705	0.098083	-0.007629	0.394662	-1.308232	14.311654
37534	0	0.948761	9.826848	-0.799248	0.009478	0.098268	-0.008016	0.366630	-1.318178	14.320955
37535	0	0.958543	9.814614	-0.827835	0.009583	0.098145	-0.008301	0.339334	-1.319917	14.325626
37536	0	0.958855	9.821015	-0.841759	0.009587	0.098208	-0.008439	0.313185	-1.319695	14.333941
37537	0	0.970821	9.832868	-0.761135	0.009705	0.098328	-0.007629	0.291100	-1.322257	14.346792
37538	0	0.959121	9.839189	-0.769693	0.009589	0.098391	-0.007716	0.267568	-1.322973	14.353818
37539	0	0.964593	9.808518	-0.858407	0.009644	0.098083	-0.008606	0.240931	-1.324030	14.361645
37540	0	0.965007	9.839243	-0.781511	0.009647	0.098392	-0.007830	0.222845	-1.325543	14.362351
37541	0	0.952618	9.826730	-0.773690	0.009521	0.098267	-0.007751	0.204793	-1.329339	14.375396
37542	0	0.947604	9.820697	-0.807535	0.009469	0.098207	-0.008089	0.187719	-1.335834	14.382298
37543	0	1.001107	9.820678	-0.755089	0.010010	0.098206	-0.007568	0.166246	-1.335733	14.389707
37544	0	0.934647	9.814711	-0.763996	0.009340	0.098146	-0.007656	0.146354	-1.341276	14.398875
37545	0	0.940594	9.796199	-0.730830	0.009399	0.097961	-0.007324	0.126661	-1.347279	14.400925
37546	0	0.954134	9.771866	-0.788885	0.009534	0.097718	-0.007903	0.108910	-1.354346	14.404385
37547	0	0.970340	9.759628	-0.694471	0.009705	0.097595	-0.006958	0.092139	-1.351352	14.403893
37548	0	0.976773	9.747581	-0.789332	0.009763	0.097475	-0.007909	0.072853	-1.355557	14.408271
37549	0	0.970698	9.735148	-0.694901	0.009705	0.097351	-0.006958	0.061111	-1.356775	14.408112
37550	0	0.928325	9.704640	-0.735881	0.009281	0.097046	-0.007368	0.049025	-1.357655	14.409364
37551	0	0.933842	9.698522	-0.738049	0.009338	0.096985	-0.007385	0.042229	-1.356133	14.410942
37552	0	0.952522	9.661871	-0.779869	0.009521	0.096619	-0.007804	0.034924	-1.358949	14.411046
37553	0	0.934129	9.655803	-0.713169	0.009338	0.096558	-0.007141	0.022609	-1.360829	14.404345
37554	0	0.947282	9.649601	-0.693876	0.009466	0.096497	-0.006940	0.020138	-1.367120	14.403638
37555	0	0.964753	9.631339	-0.719795	0.009644	0.096313	-0.007202	0.013978	-1.370283	14.398422
37556	0	0.904248	9.631255	-0.706992	0.009041	0.096313	-0.007072	0.009820	-1.370673	14.390266
37557	0	0.909708	9.594706	-0.628565	0.009094	0.095947	-0.006287	0.007533	-1.372447	14.391198
37558	0	0.958823	9.588525	-0.695609	0.009587	0.095885	-0.006957	0.005187	-1.371995	14.387181
37559	0	0.958635	9.582459	-0.653397	0.009583	0.095825	-0.006531	0.007857	-1.374962	14.385607
37560	0	0.953174	9.570068	-0.690618	0.009528	0.095701	-0.006904	0.009755	-1.377640	14.387633
37561	0	0.916187	9.557988	-0.672160	0.009155	0.095581	-0.006714	0.017873	-1.383946	14.382878
37562	0	0.904926	9.569955	-0.697925	0.009046	0.095700	-0.006974	0.022738	-1.386737	14.378814
37563	0	0.940137	9.521398	-0.611404	0.009399	0.095215	-0.006104	0.034187	-1.387462	14.377516
37564	0	0.934707	9.551716	-0.582801	0.009342	0.095518	-0.005820	0.042291	-1.391666	14.377470
37565	0	0.940328	9.558021	-0.659857	0.009399	0.095581	-0.006592	0.049230	-1.394692	14.374337
37566	0	0.922825	9.545612	-0.643095	0.009224	0.095457	-0.006423	0.057631	-1.398264	14.378284
37567	0	0.940111	9.539718	-0.684434	0.009399	0.095398	-0.006836	0.066573	-1.398693	14.385296
37568	0	0.959111	9.521181	-0.679971	0.009585	0.095213	-0.006792	0.074620	-1.403984	14.385527
37569	0	0.909333	9.545800	-0.691177	0.009094	0.095459	-0.006897	0.091149	-1.401310	14.384421
37570	0	0.903231	9.551668	-0.651981	0.009031	0.095518	-0.006500	0.113367	-1.400906	14.379979
37571	0	0.885178	9.533591	-0.629954	0.008850	0.095337	-0.006287	0.127697	-1.401309	14.380989
37572	0	0.916581	9.563716	-0.675949	0.009158	0.095639	-0.006741	0.149189	-1.408882	14.382935
37573	0	0.928054	9.570104	-0.710404	0.009277	0.095703	-0.007080	0.176602	-1.411123	14.380699
37574	0	0.965063	9.557479	-0.690337	0.009649	0.095576	-0.006885	0.197903	-1.411147	14.382287
37575	0	0.928480	9.606689	-0.722518	0.009277	0.096069	-0.007202	0.224161	-1.418433	14.383866
37576	0	0.923767	9.624472	-0.696199	0.009231	0.096247	-0.006944	0.244735	-1.425208	14.383244
37577	0	0.922705	9.618866	-0.807707	0.009216	0.096191	-0.008057	0.267929	-1.436360	14.387718
37578	0	0.923950	9.642679	-0.915493	0.009237	0.096429	-0.009135	0.290102	-1.437479	14.386458
37579	0	0.952601	9.661556	-0.839239	0.009521	0.096619	-0.008362	0.325083	-1.441355	14.381675
37580	0	0.965530	9.697536	-0.814867	0.009652	0.096978	-0.008119	0.359312	-1.443546	14.383295
37581	0	0.989135	9.722600	-0.820993	0.009888	0.097229	-0.008179	0.394881	-1.446266	14.385983
37582	0	0.953171	9.728195	-0.717052	0.009528	0.097284	-0.007143	0.426050	-1.448844	14.388706
37583	0	0.958646	9.765339	-0.747864	0.009583	0.097656	-0.007446	0.462739	-1.451873	14.383140
37584	0	1.001876	9.764730	-0.778310	0.010017	0.097650	-0.007756	0.493000	-1.451915	14.383321
37585	0	0.982657	9.795916	-0.771942	0.009827	0.097961	-0.007690	0.525619	-1.450249	14.378170
37586	0	0.958308	9.789215	-0.832584	0.009582	0.097895	-0.008298	0.557029	-1.450511	14.372005
37587	0	0.964621	9.801923	-0.906535	0.009644	0.098022	-0.009033	0.593365	-1.452098	14.371836
37588	0	0.971114	9.844023	-0.906562	0.009709	0.098443	-0.009037	0.625408	-1.452737	14.368621
37589	0	0.964681	9.844604	-0.973850	0.009644	0.098450	-0.009705	0.663610	-1.455231	14.356309
37590	0	0.989189	9.831670	-0.974724	0.009893	0.098320	-0.009712	0.703108	-1.452132	14.350955
37591	0	0.976573	9.856842	-0.937367	0.009766	0.098572	-0.009338	0.742855	-1.450871	14.344755
37592	0	0.994946	9.868491	-0.839805	0.009949	0.098687	-0.008372	0.771472	-1.450209	14.335762
37593	0	0.970633	9.881251	-0.864310	0.009705	0.098816	-0.008606	0.813324	-1.450716	14.335447
37594	0	0.995222	9.898849	-0.847049	0.009952	0.098991	-0.008437	0.850630	-1.449920	14.325931
37595	0	0.995188	9.875230	-0.784116	0.009949	0.098755	-0.007812	0.882675	-1.451977	14.321444
37596	0	1.031786	9.880771	-0.851334	0.010321	0.098810	-0.008481	0.918798	-1.447220	14.314353
37597	0	1.018983	9.875244	-0.900249	0.010193	0.098755	-0.008972	0.952633	-1.442264	14.305943
37598	0	0.988170	9.862469	-0.924129	0.009881	0.098627	-0.009216	0.980412	-1.441643	14.294035
37599	0	0.976605	9.850825	-0.918160	0.009766	0.098511	-0.009155	1.009805	-1.440706	14.283487
37600	0	0.994401	9.819781	-0.947887	0.009949	0.098200	-0.009453	1.038897	-1.433848	14.274610
37601	0	0.982352	9.820305	-0.961154	0.009827	0.098206	-0.009583	1.071487	-1.428835	14.264791
37602	0	0.988210	9.831981	-0.857594	0.009881	0.098323	-0.008542	1.109698	-1.428573	14.256485
37603	0	0.957946	9.789786	-0.924630	0.009583	0.097900	-0.009216	1.143554	-1.423589	14.245751
37604	0	0.932759	9.777049	-0.863336	0.009332	0.097773	-0.008605	1.175580	-1.417258	14.236228
37605	0	0.963931	9.771564	-0.862941	0.009644	0.097717	-0.008606	1.201791	-1.410755	14.219715
37606	0	0.975221	9.716252	-0.849388	0.009757	0.097164	-0.008470	1.229216	-1.403544	14.215095
37607	0	0.982617	9.710484	-0.856930	0.009827	0.097107	-0.008545	1.256708	-1.401422	14.201852
37608	0	0.970062	9.697822	-0.855708	0.009703	0.096980	-0.008533	1.283318	-1.397443	14.189473
37609	0	0.945482	9.680020	-0.899487	0.009460	0.096802	-0.008972	1.308912	-1.389329	14.175861
37610	0	0.956993	9.642942	-0.983427	0.009570	0.096432	-0.009811	1.334874	-1.387745	14.164622
37611	0	0.933285	9.600689	-0.844503	0.009338	0.096008	-0.008423	1.360075	-1.379576	14.152329
37612	0	0.950746	9.588130	-0.843313	0.009510	0.095883	-0.008407	1.390469	-1.374944	14.141014
37613	0	0.927326	9.576227	-0.826625	0.009277	0.095764	-0.008240	1.420927	-1.368481	14.129733
37614	0	0.932519	9.575916	-0.770313	0.009330	0.095760	-0.007683	1.444018	-1.361303	14.121968
37615	0	0.945804	9.545775	-0.789143	0.009460	0.095459	-0.007874	1.464256	-1.356759	14.113135
37616	0	0.926993	9.527146	-0.756527	0.009272	0.095273	-0.007544	1.489073	-1.352939	14.093986
37617	0	0.927060	9.515268	-0.826040	0.009277	0.095154	-0.008240	1.512657	-1.343255	14.084091
37618	0	0.932177	9.533263	-0.817884	0.009324	0.095334	-0.008160	1.534462	-1.338836	14.072631
37619	0	0.921442	9.478571	-0.935942	0.009216	0.094788	-0.009338	1.558639	-1.335113	14.063808
37620	0	0.939246	9.496579	-0.890807	0.009396	0.094967	-0.008893	1.575554	-1.329811	14.054881
37621	0	0.915140	9.454180	-0.923712	0.009155	0.094543	-0.009216	1.599551	-1.323667	14.050201
37622	0	0.901715	9.459930	-0.897519	0.009025	0.094601	-0.008953	1.625030	-1.313152	14.043248
37623	0	0.872511	9.435890	-0.886849	0.008728	0.094360	-0.008850	1.646179	-1.308120	14.040649
37624	0	0.914416	9.478296	-0.842385	0.009149	0.094785	-0.008399	1.674924	-1.301212	14.031572
37625	0	0.878289	9.442017	-0.850377	0.008789	0.094421	-0.008484	1.697808	-1.292186	14.022955
37626	0	0.889570	9.466156	-0.841653	0.008898	0.094663	-0.008402	1.714358	-1.288111	14.016896
37627	0	0.927539	9.478656	-0.855852	0.009277	0.094788	-0.008545	1.729541	-1.284157	14.006024
37628	0	0.945266	9.521066	-0.889515	0.009456	0.095212	-0.008878	1.749239	-1.279020	14.006994
37629	0	0.927637	9.472480	-0.960083	0.009277	0.094727	-0.009583	1.770182	-1.276377	14.008530
37630	0	0.903047	9.502683	-0.914263	0.009030	0.095028	-0.009131	1.782531	-1.275031	14.009408
37631	0	0.891040	9.503078	-0.898305	0.008911	0.095032	-0.008972	1.794479	-1.272628	14.008012
37632	0	0.915843	9.545385	-0.901308	0.009153	0.095456	-0.008994	1.816090	-1.277173	14.006462
37633	0	0.878543	9.515227	-0.984477	0.008789	0.095154	-0.009827	1.836685	-1.271349	14.007212
37634	0	0.914221	9.576027	-0.926952	0.009148	0.095761	-0.009254	1.854590	-1.263351	14.001743
37635	0	0.921494	9.625131	-0.898566	0.009216	0.096252	-0.008972	1.869452	-1.260212	14.001957
37636	0	0.951554	9.624858	-0.901374	0.009519	0.096250	-0.009000	1.884819	-1.255069	14.007999
37637	0	0.970386	9.637371	-0.916446	0.009705	0.096375	-0.009155	1.894579	-1.252713	14.014803
37638	0	0.976047	9.649385	-0.949125	0.009764	0.096495	-0.009480	1.907266	-1.247372	14.015772
37639	0	0.964064	9.704540	-0.946855	0.009644	0.097046	-0.009460	1.915655	-1.242457	14.020956
37640	0	0.921338	9.734816	-0.978933	0.009210	0.097349	-0.009783	1.922206	-1.245345	14.020504
37641	0	0.952282	9.771620	-1.068986	0.009521	0.097717	-0.010681	1.931262	-1.245429	14.023262
37642	0	0.927913	9.753040	-1.034187	0.009279	0.097531	-0.010333	1.940432	-1.243817	14.023186
37643	0	0.958515	9.808297	-1.019548	0.009583	0.098083	-0.010193	1.942379	-1.245370	14.027742
37644	0	0.982932	9.814246	-0.989711	0.009831	0.098143	-0.009893	1.945527	-1.241426	14.028728
37645	0	0.945613	9.814458	-1.019640	0.009460	0.098145	-0.010193	1.948432	-1.234924	14.024782
37646	0	0.981663	9.863280	-0.977384	0.009817	0.098633	-0.009773	1.948031	-1.232872	14.032796
37647	0	0.964180	9.863364	-1.000326	0.009644	0.098633	-0.010010	1.939413	-1.229344	14.038599
37648	0	0.976110	9.863437	-1.005318	0.009762	0.098634	-0.010058	1.932214	-1.227011	14.039241
37649	0	0.995092	9.875536	-1.030823	0.009949	0.098755	-0.010315	1.923340	-1.228034	14.040513
37650	0	0.970761	9.869452	-1.005262	0.009708	0.098694	-0.010058	1.915525	-1.225607	14.043956
37651	0	0.994938	9.893889	-1.024458	0.009949	0.098938	-0.010254	1.903632	-1.224844	14.046504
37652	0	0.939989	9.881797	-1.047000	0.009400	0.098817	-0.010480	1.891015	-1.222801	14.047281
37653	0	0.952032	9.881737	-1.005762	0.009521	0.098816	-0.010071	1.874626	-1.219937	14.044186
37654	0	0.994506	9.888085	-1.070765	0.009946	0.098880	-0.010716	1.863404	-1.217481	14.052745
37655	0	0.927523	9.881669	-1.030949	0.009277	0.098816	-0.010315	1.855974	-1.213553	14.057751
37656	0	0.932919	9.875732	-1.041642	0.009334	0.098756	-0.010427	1.843143	-1.206953	14.061032
37657	0	0.976225	9.869570	-0.993366	0.009766	0.098694	-0.009949	1.824583	-1.201531	14.064968
37658	0	0.957809	9.863696	-1.002552	0.009575	0.098636	-0.010041	1.805307	-1.203710	14.065475
37659	0	0.988800	9.851205	-1.005771	0.009888	0.098511	-0.010071	1.789031	-1.202561	14.068040
37660	0	0.958106	9.827014	-1.045830	0.009583	0.098269	-0.010472	1.771662	-1.199355	14.073601
37661	0	0.940072	9.790209	-0.944159	0.009399	0.097900	-0.009460	1.748595	-1.199368	14.079154
37662	0	0.934053	9.759981	-0.879339	0.009340	0.097598	-0.008813	1.724660	-1.198132	14.079451
37663	0	0.946246	9.765813	-0.931662	0.009460	0.097656	-0.009338	1.698142	-1.198966	14.083844
37664	0	0.964681	9.772208	-0.805204	0.009647	0.097720	-0.008075	1.670454	-1.196773	14.083359
37665	0	0.958357	9.735306	-0.870466	0.009583	0.097351	-0.008728	1.641973	-1.196518	14.086140
37666	0	0.939984	9.692910	-0.810584	0.009401	0.096927	-0.008133	1.608915	-1.193267	14.089723
37667	0	0.945434	9.686560	-0.845857	0.009460	0.096863	-0.008484	1.577908	-1.184568	14.095519
37668	0	0.932555	9.650385	-0.834485	0.009326	0.096501	-0.008373	1.543181	-1.182569	14.101208
37669	0	0.952745	9.631533	-0.894597	0.009521	0.096313	-0.008972	1.511078	-1.188129	14.106756
37670	0	0.965770	9.601399	-0.919358	0.009655	0.096011	-0.009226	1.471557	-1.189808	14.106359
37671	0	0.928176	9.552209	-0.919039	0.009277	0.095520	-0.009216	1.439470	-1.193570	14.107382
37672	0	0.898457	9.534290	-0.907722	0.008981	0.095341	-0.009104	1.406514	-1.196638	14.103996
37673	0	0.909342	9.509571	-0.851309	0.009094	0.095093	-0.008545	1.367136	-1.194131	14.104599
37674	0	0.903165	9.528427	-0.888033	0.009031	0.095282	-0.008909	1.331395	-1.193037	14.109221
37675	0	0.915833	9.521652	-0.784969	0.009155	0.095215	-0.007874	1.301724	-1.195268	14.116318
37676	0	0.940545	9.509828	-0.822225	0.009405	0.095096	-0.008253	1.263588	-1.194162	14.119971
37677	0	0.921918	9.485008	-0.662812	0.009216	0.094849	-0.006653	1.232745	-1.196230	14.124799
37678	0	0.897639	9.503619	-0.707183	0.008977	0.095035	-0.007092	1.206777	-1.194149	14.126422
37679	0	0.903518	9.478940	-0.686964	0.009033	0.094788	-0.006897	1.172694	-1.195061	14.131718
37680	0	0.910334	9.479312	-0.773103	0.009098	0.094791	-0.007758	1.138907	-1.199941	14.135371
37681	0	0.909689	9.472863	-0.772308	0.009094	0.094727	-0.007751	1.103558	-1.201675	14.139578
37682	0	0.885516	9.436650	-0.778875	0.008855	0.094364	-0.007817	1.067879	-1.200556	14.144854
37683	0	0.891709	9.454510	-0.815319	0.008911	0.094543	-0.008179	1.035975	-1.206260	14.158201
37684	0	0.867843	9.460969	-0.846838	0.008678	0.094607	-0.008494	1.003425	-1.204718	14.167787
37685	0	0.879449	9.460554	-0.791607	0.008789	0.094604	-0.007935	0.979984	-1.209793	14.178966
37686	0	0.917105	9.472945	-0.788044	0.009166	0.094728	-0.007898	0.957286	-1.214679	14.183095
37687	0	0.903468	9.478880	-0.669490	0.009033	0.094788	-0.006714	0.933281	-1.215055	14.192567
37688	0	0.904235	9.479044	-0.702227	0.009036	0.094790	-0.007043	0.907325	-1.221211	14.199580
37689	0	0.873977	9.527628	-0.614171	0.008728	0.095276	-0.006165	0.878826	-1.233955	14.207426
37690	0	0.936048	9.540082	-0.737672	0.009361	0.095399	-0.007401	0.849162	-1.231548	14.215548
37691	0	0.946325	9.564395	-0.845981	0.009460	0.095642	-0.008484	0.819336	-1.233323	14.230142
37692	0	0.940881	9.558595	-0.828552	0.009404	0.095584	-0.008314	0.784053	-1.237316	14.238157
37693	0	0.940211	9.600991	-0.834033	0.009399	0.096008	-0.008362	0.757397	-1.238976	14.252510
37694	0	0.916538	9.631762	-0.829816	0.009160	0.096316	-0.008319	0.731678	-1.243768	14.262209
37695	0	0.897351	9.643711	-0.870938	0.008972	0.096436	-0.008728	0.708419	-1.243792	14.273083
37696	0	0.910274	9.680454	-0.745070	0.009096	0.096804	-0.007470	0.684363	-1.250105	14.282568
37697	0	0.965088	9.674150	-0.675342	0.009644	0.096741	-0.006775	0.657885	-1.257320	14.288010
37698	0	0.947804	9.716991	-0.756967	0.009475	0.097169	-0.007586	0.637018	-1.259718	14.300833
37699	0	0.965167	9.729095	-0.742387	0.009644	0.097290	-0.007446	0.609639	-1.267784	14.311331
37700	0	0.954141	9.808665	-0.817561	0.009538	0.098085	-0.008195	0.586008	-1.270591	14.321717
37701	0	0.952574	9.790165	-0.828108	0.009521	0.097900	-0.008301	0.561935	-1.273996	14.334648
37702	0	0.965785	9.814770	-0.897418	0.009652	0.098146	-0.008994	0.537692	-1.279006	14.347890
37703	0	0.989690	9.845062	-0.913551	0.009888	0.098450	-0.009155	0.513706	-1.288099	14.355308
37704	0	0.948534	9.845229	-0.922404	0.009479	0.098452	-0.009238	0.496152	-1.294319	14.368344
37705	0	0.958665	9.851157	-0.840847	0.009583	0.098511	-0.008423	0.478406	-1.297545	14.381587
37706	0	0.977950	9.881751	-0.831827	0.009773	0.098817	-0.008333	0.460093	-1.303218	14.391885
37707	0	1.001687	9.918317	-0.827970	0.010010	0.099182	-0.008301	0.434687	-1.309930	14.392091
37708	0	0.984745	9.900199	-0.860438	0.009840	0.099001	-0.008625	0.409832	-1.316946	14.402324
37709	0	1.001481	9.918263	-0.767740	0.010010	0.099182	-0.007690	0.393726	-1.321284	14.406900
37710	0	1.002266	9.924546	-0.880537	0.010019	0.099244	-0.008824	0.370862	-1.323556	14.419271
37711	0	0.995346	9.918258	-0.853417	0.009949	0.099182	-0.008545	0.357344	-1.327571	14.420625
37712	0	0.983719	9.912214	-0.875408	0.009835	0.099121	-0.008768	0.340137	-1.328275	14.430413
37713	0	0.983026	9.906078	-0.816563	0.009827	0.099060	-0.008179	0.323972	-1.330941	14.433388
37714	0	0.971122	9.912294	-0.795886	0.009711	0.099122	-0.007970	0.310211	-1.329402	14.439820
37715	0	0.940439	9.899969	-0.804259	0.009399	0.098999	-0.008057	0.292916	-1.333680	14.440722
37716	0	0.954004	9.881719	-0.734158	0.009531	0.098817	-0.007358	0.273357	-1.342651	14.442349
37717	0	0.946585	9.838924	-0.785993	0.009460	0.098389	-0.007874	0.256469	-1.347478	14.441287
37718	0	0.990392	9.857171	-0.741288	0.009898	0.098572	-0.007420	0.247591	-1.352678	14.441222
37719	0	0.989393	9.838905	-0.767759	0.009888	0.098389	-0.007690	0.231549	-1.358501	14.438022
37720	0	0.984164	9.808429	-0.777328	0.009838	0.098083	-0.007788	0.213645	-1.361182	14.434911
37721	0	0.946060	9.808433	-0.761845	0.009460	0.098083	-0.007629	0.199782	-1.359915	14.434614
37722	0	0.934029	9.808489	-0.747823	0.009338	0.098084	-0.007486	0.189226	-1.360697	14.430283
37723	0	0.964621	9.765659	-0.792714	0.009644	0.097656	-0.007935	0.179430	-1.362389	14.430673
37724	0	0.983294	9.753481	-0.711604	0.009831	0.097534	-0.007127	0.165647	-1.362720	14.423053
37725	0	0.958354	9.735160	-0.652142	0.009583	0.097351	-0.006531	0.153541	-1.362422	14.419478
37726	0	0.970762	9.722988	-0.681602	0.009706	0.097230	-0.006818	0.150276	-1.363399	14.414085
37727	0	0.952425	9.710719	-0.652289	0.009521	0.097107	-0.006531	0.139918	-1.365192	14.412533
37728	0	0.934131	9.661906	-0.669535	0.009343	0.096619	-0.006699	0.134889	-1.361546	14.403369
37729	0	0.976801	9.637467	-0.640273	0.009766	0.096375	-0.006409	0.126705	-1.362905	14.405573
37730	0	0.970811	9.606926	-0.761922	0.009708	0.096069	-0.007618	0.127026	-1.361181	14.400634
37731	0	0.958304	9.588601	-0.696027	0.009583	0.095886	-0.006958	0.128530	-1.360369	14.392470
37732	0	0.921957	9.570194	-0.708373	0.009216	0.095702	-0.007085	0.126058	-1.362852	14.380256
37733	0	0.915957	9.545844	-0.653268	0.009155	0.095459	-0.006531	0.127273	-1.366550	14.380375
37734	0	0.928808	9.551776	-0.647525	0.009285	0.095518	-0.006474	0.127082	-1.368815	14.380432
37735	0	0.903352	9.503165	-0.634860	0.009033	0.095032	-0.006348	0.127076	-1.367718	14.374589
37736	0	0.933994	9.515208	-0.617702	0.009338	0.095153	-0.006167	0.137428	-1.368079	14.366536
37737	0	0.946669	9.545775	-0.641789	0.009460	0.095459	-0.006409	0.147317	-1.374083	14.362864
37738	0	0.947929	9.496643	-0.613307	0.009472	0.094968	-0.006123	0.158770	-1.381467	14.357593
37739	0	0.934401	9.503072	-0.635459	0.009338	0.095032	-0.006348	0.165958	-1.386755	14.349342
37740	0	0.935326	9.490574	-0.692000	0.009349	0.094907	-0.006911	0.175332	-1.390603	14.347547
37741	0	0.916125	9.472525	-0.654148	0.009155	0.094727	-0.006531	0.187152	-1.396358	14.346808
37742	0	0.935482	9.484421	-0.681172	0.009350	0.094846	-0.006797	0.203924	-1.400936	14.341906
37743	0	0.921727	9.509141	-0.654923	0.009216	0.095093	-0.006531	0.224932	-1.400613	14.337821
37744	0	0.922173	9.496639	-0.670446	0.009217	0.094968	-0.006690	0.241171	-1.404538	14.338812
37745	0	0.934242	9.496935	-0.624017	0.009338	0.094971	-0.006226	0.257560	-1.407921	14.335651
37746	0	0.983686	9.527168	-0.566286	0.009834	0.095273	-0.005645	0.278020	-1.409494	14.337003
37747	0	0.958537	9.533520	-0.661241	0.009583	0.095337	-0.006592	0.301516	-1.411446	14.333025
37748	0	0.922235	9.551440	-0.684034	0.009221	0.095516	-0.006817	0.328405	-1.411518	14.330452
37749	0	0.921840	9.564056	-0.764600	0.009216	0.095642	-0.007629	0.347070	-1.412622	14.328826
37750	0	0.946804	9.600244	-0.738040	0.009464	0.096004	-0.007359	0.371878	-1.415702	14.323512
37751	0	0.946848	9.563996	-0.740250	0.009460	0.095642	-0.007385	0.391342	-1.423877	14.321233
37752	0	0.966105	9.612364	-0.744299	0.009659	0.096126	-0.007421	0.416785	-1.425128	14.314396
37753	0	0.952237	9.631136	-0.771576	0.009521	0.096313	-0.007690	0.445625	-1.424791	14.311368
37754	0	0.952508	9.673372	-0.770571	0.009522	0.096736	-0.007681	0.473738	-1.426522	14.305017
37755	0	0.958290	9.661633	-0.765831	0.009583	0.096619	-0.007629	0.506697	-1.425579	14.299837
37756	0	0.982464	9.710024	-0.753295	0.009827	0.097102	-0.007505	0.537849	-1.421787	14.297870
37757	0	1.001285	9.747065	-0.771803	0.010010	0.097473	-0.007690	0.568966	-1.423993	14.292921
37758	0	0.952950	9.740415	-0.795352	0.009527	0.097406	-0.007929	0.596723	-1.425289	14.288600
37759	0	0.952157	9.740972	-0.759891	0.009521	0.097412	-0.007568	0.631345	-1.423970	14.286465
37760	0	0.989008	9.783060	-0.839426	0.009887	0.097834	-0.008363	0.666903	-1.426522	14.283169
37761	0	1.001215	9.795895	-0.802289	0.010010	0.097961	-0.007996	0.697507	-1.427916	14.280078
37762	0	0.994984	9.807544	-0.856916	0.009953	0.098078	-0.008539	0.731136	-1.423444	14.274193
37763	0	1.013273	9.850829	-0.899808	0.010132	0.098511	-0.008972	0.759922	-1.423208	14.265587
37764	0	0.982830	9.856466	-0.850181	0.009828	0.098567	-0.008475	0.789440	-1.422649	14.262088
37765	0	0.970229	9.856914	-0.863877	0.009705	0.098572	-0.008606	0.826274	-1.418633	14.261321
37766	0	0.963519	9.844181	-0.894380	0.009639	0.098444	-0.008916	0.857424	-1.413166	14.256867
37767	0	0.982850	9.838630	-0.838752	0.009827	0.098389	-0.008362	0.886070	-1.413929	14.252460
37768	0	0.952433	9.844287	-0.819407	0.009524	0.098445	-0.008169	0.913753	-1.412511	14.240270
37769	0	0.976425	9.881337	-0.881920	0.009766	0.098816	-0.008789	0.947363	-1.409601	14.230914
37770	0	0.975881	9.880791	-0.875833	0.009763	0.098810	-0.008728	0.981130	-1.403710	14.220969
37771	0	0.989080	9.838579	-0.875696	0.009888	0.098389	-0.008728	1.013514	-1.405979	14.212994
37772	0	1.025560	9.862441	-0.862857	0.010260	0.098626	-0.008604	1.040544	-1.399958	14.201603
37773	0	0.994959	9.875252	-0.936245	0.009949	0.098755	-0.009338	1.067173	-1.399680	14.191505
37774	0	0.988676	9.838075	-0.959465	0.009889	0.098383	-0.009570	1.094434	-1.396251	14.186021
37775	0	0.970252	9.832541	-0.960748	0.009705	0.098328	-0.009583	1.122242	-1.392599	14.180460
37776	0	1.018514	9.844271	-0.874612	0.010188	0.098445	-0.008718	1.154121	-1.387820	14.172656
37777	0	0.970350	9.795934	-0.844839	0.009705	0.097961	-0.008423	1.182687	-1.385161	14.164281
37778	0	0.994214	9.807687	-0.843939	0.009946	0.098079	-0.008413	1.211794	-1.379430	14.158431
37779	0	0.963926	9.771566	-0.887274	0.009644	0.097717	-0.008850	1.237047	-1.373076	14.154664
37780	0	0.950802	9.752909	-0.879223	0.009512	0.097530	-0.008774	1.257430	-1.367116	14.149208
37781	0	0.964179	9.753259	-0.874776	0.009644	0.097534	-0.008728	1.279332	-1.363680	14.141193
37782	0	0.988012	9.722353	-0.866893	0.009884	0.097225	-0.008646	1.304986	-1.357892	14.132009
37783	0	0.988573	9.722764	-0.898905	0.009888	0.097229	-0.008972	1.323597	-1.354253	14.126235
37784	0	0.976229	9.698012	-0.908613	0.009761	0.096982	-0.009068	1.344333	-1.354615	14.121152
37785	0	0.945835	9.686080	-0.875238	0.009460	0.096863	-0.008728	1.371851	-1.350784	14.115334
37786	0	0.920948	9.661163	-0.892535	0.009212	0.096614	-0.008899	1.402128	-1.347012	14.103851
37787	0	0.933354	9.631227	-0.856383	0.009338	0.096313	-0.008545	1.423324	-1.339869	14.095335
37788	0	0.944714	9.637043	-0.829535	0.009450	0.096372	-0.008278	1.442806	-1.335104	14.088575
37789	0	0.921358	9.594582	-0.850316	0.009216	0.095947	-0.008484	1.464561	-1.330458	14.081381
37790	0	0.951376	9.594264	-0.865630	0.009516	0.095943	-0.008645	1.476729	-1.326674	14.075647
37791	0	0.939451	9.576293	-0.868585	0.009399	0.095764	-0.008667	1.497987	-1.319454	14.071587
37792	0	0.944572	9.569925	-0.908649	0.009450	0.095700	-0.009071	1.514814	-1.313063	14.066316
37793	0	0.921455	9.545756	-0.807555	0.009216	0.095459	-0.008057	1.536287	-1.309592	14.065941
37794	0	0.921041	9.502662	-0.859973	0.009212	0.095028	-0.008583	1.555085	-1.305686	14.056862
37795	0	0.890944	9.527474	-0.813284	0.008911	0.095276	-0.008118	1.572115	-1.302287	14.058402
37796	0	0.902392	9.527255	-0.864733	0.009029	0.095273	-0.008636	1.583920	-1.294343	14.054372
37797	0	0.921705	9.527423	-0.825799	0.009216	0.095276	-0.008240	1.604595	-1.293800	14.048269
37798	0	0.921375	9.514941	-0.859238	0.009217	0.095150	-0.008582	1.615702	-1.288195	14.045298
37799	0	0.945513	9.545795	-0.917154	0.009460	0.095459	-0.009155	1.633913	-1.280503	14.044868
37800	0	0.901798	9.502815	-0.871128	0.009022	0.095029	-0.008699	1.646963	-1.274592	14.042198
37801	0	0.902845	9.509239	-0.831029	0.009033	0.095093	-0.008301	1.657169	-1.267486	14.041503
37802	0	0.914724	9.527392	-0.906036	0.009145	0.095275	-0.009052	1.665699	-1.269068	14.038904
37803	0	0.909279	9.533629	-0.837054	0.009094	0.095337	-0.008362	1.674978	-1.265995	14.040219
37804	0	0.908645	9.521217	-0.906338	0.009090	0.095213	-0.009051	1.688207	-1.259865	14.039332
37805	0	0.933851	9.545782	-0.898443	0.009338	0.095459	-0.008972	1.701690	-1.258677	14.040792
37806	0	0.915351	9.563823	-0.839990	0.009155	0.095639	-0.008387	1.716346	-1.255198	14.041041
37807	0	0.891324	9.564134	-0.842916	0.008911	0.095642	-0.008423	1.722703	-1.256300	14.042736
37808	0	0.915538	9.563944	-0.826578	0.009159	0.095640	-0.008253	1.736607	-1.250490	14.044786
37809	0	0.903268	9.582410	-0.849684	0.009033	0.095825	-0.008484	1.750849	-1.248516	14.048250
37810	0	0.957676	9.576106	-0.851762	0.009581	0.095761	-0.008511	1.757930	-1.242499	14.044357
37811	0	0.921224	9.619104	-0.898029	0.009216	0.096191	-0.008972	1.766309	-1.236298	14.045971
37812	0	0.927015	9.643385	-0.966678	0.009269	0.096435	-0.009661	1.772307	-1.236595	14.051677
37813	0	0.933892	9.643503	-0.903819	0.009338	0.096436	-0.009033	1.776999	-1.235868	14.051749
37814	0	0.964234	9.661655	-0.971823	0.009644	0.096617	-0.009715	1.779566	-1.233084	14.061084
37815	0	0.958696	9.686214	-0.927955	0.009583	0.096863	-0.009277	1.781008	-1.236967	14.064043
37816	0	0.953035	9.704419	-0.976816	0.009530	0.097044	-0.009770	1.777193	-1.235946	14.069744
37817	0	0.921547	9.698467	-0.970729	0.009216	0.096985	-0.009705	1.779196	-1.233610	14.078906
37818	0	0.970228	9.716735	-0.982944	0.009703	0.097167	-0.009832	1.774552	-1.231787	14.079920
37819	0	0.939968	9.716778	-0.946213	0.009399	0.097168	-0.009460	1.775326	-1.230747	14.082339
37820	0	0.964279	9.741128	-0.903655	0.009644	0.097411	-0.009037	1.773625	-1.228541	14.089904
37821	0	0.927802	9.765647	-0.964066	0.009277	0.097656	-0.009644	1.769061	-1.227981	14.096290
37822	0	0.946265	9.765677	-0.938705	0.009461	0.097656	-0.009394	1.760086	-1.228065	14.099790
37823	0	0.934015	9.759515	-1.006980	0.009338	0.097595	-0.010071	1.757745	-1.228772	14.102579
37824	0	0.958853	9.796064	-0.945362	0.009585	0.097960	-0.009459	1.750816	-1.231080	14.106753
37825	0	0.934216	9.777912	-1.005957	0.009338	0.097778	-0.010071	1.736534	-1.234112	14.110777
37826	0	0.977232	9.790247	-0.991567	0.009772	0.097901	-0.009927	1.722372	-1.232765	14.114322
37827	0	0.921614	9.765755	-1.036387	0.009216	0.097656	-0.010376	1.707037	-1.231184	14.118693
37828	0	0.945860	9.790347	-1.009750	0.009459	0.097902	-0.010108	1.693598	-1.228772	14.123472
37829	0	0.939759	9.784053	-0.969448	0.009399	0.097839	-0.009705	1.680637	-1.225277	14.130692
37830	0	0.951685	9.796486	-0.979222	0.009518	0.097963	-0.009807	1.662607	-1.222952	14.128336
37831	0	0.958578	9.784028	-0.993652	0.009583	0.097839	-0.009949	1.647230	-1.225373	14.131759
37832	0	0.959131	9.796394	-0.923379	0.009588	0.097962	-0.009254	1.623121	-1.227572	14.138521
37833	0	0.946070	9.784060	-0.908054	0.009460	0.097839	-0.009094	1.605975	-1.226508	14.143434
37834	0	0.940210	9.784252	-0.966261	0.009399	0.097841	-0.009678	1.586997	-1.228260	14.148302
37835	0	0.964349	9.765838	-0.962202	0.009644	0.097656	-0.009644	1.560667	-1.226787	14.152158
37836	0	0.958346	9.729569	-1.013150	0.009582	0.097294	-0.010151	1.536778	-1.227585	14.161303
37837	0	0.958412	9.692612	-0.968007	0.009583	0.096924	-0.009705	1.506741	-1.228075	14.160764
37838	0	0.964532	9.717420	-0.932676	0.009646	0.097172	-0.009351	1.477349	-1.225400	14.163010
37839	0	0.934209	9.710869	-0.919407	0.009338	0.097107	-0.009216	1.450064	-1.228381	14.166104
37840	0	0.910465	9.717278	-0.914804	0.009101	0.097171	-0.009172	1.420303	-1.231377	14.177142
37841	0	0.921659	9.698670	-0.846253	0.009216	0.096985	-0.008484	1.393975	-1.230318	14.180537
37842	0	0.952250	9.674538	-0.842021	0.009521	0.096744	-0.008442	1.367214	-1.230152	14.188656
37843	0	0.921558	9.643773	-0.864342	0.009216	0.096436	-0.008667	1.338152	-1.227916	14.194941
37844	0	0.946104	9.674651	-0.859540	0.009459	0.096745	-0.008620	1.307689	-1.229495	14.202679
37845	0	0.940125	9.637649	-0.839818	0.009399	0.096375	-0.008423	1.277336	-1.230301	14.209926
37846	0	0.946237	9.644189	-0.932559	0.009463	0.096439	-0.009351	1.246385	-1.227771	14.218677
37847	0	0.964544	9.637707	-0.906515	0.009644	0.096375	-0.009094	1.210764	-1.228612	14.220212
37848	0	0.934276	9.613723	-0.907443	0.009341	0.096135	-0.009098	1.181588	-1.229011	14.228056
37849	0	0.860519	9.607166	-0.858070	0.008606	0.096069	-0.008606	1.150391	-1.226722	14.231538
37850	0	0.921515	9.613612	-0.798296	0.009214	0.096134	-0.008007	1.120584	-1.226210	14.232516
37851	0	0.928075	9.588769	-0.772931	0.009277	0.095886	-0.007751	1.093102	-1.228941	14.241314
37852	0	0.977469	9.619592	-0.799004	0.009772	0.096194	-0.008013	1.064935	-1.230394	14.239338
37853	0	0.946862	9.619245	-0.797341	0.009460	0.096191	-0.007996	1.037519	-1.238749	14.244754
37854	0	0.941670	9.613441	-0.798591	0.009416	0.096132	-0.008013	1.004520	-1.238677	14.254129
37855	0	0.916202	9.600996	-0.778412	0.009155	0.096008	-0.007812	0.969638	-1.245335	14.257885
37856	0	0.911561	9.601287	-0.809324	0.009108	0.096011	-0.008122	0.933799	-1.253493	14.263164
37857	0	0.915853	9.594909	-0.858216	0.009155	0.095947	-0.008606	0.904368	-1.255954	14.274370
37858	0	0.947164	9.607325	-0.731667	0.009466	0.096072	-0.007338	0.878439	-1.261145	14.282923
37859	0	0.916049	9.594851	-0.779110	0.009155	0.095947	-0.007812	0.851861	-1.265996	14.290367
37860	0	0.929484	9.594992	-0.756823	0.009287	0.095949	-0.007587	0.827913	-1.274123	14.298484
37861	0	0.922252	9.637591	-0.754296	0.009216	0.096375	-0.007568	0.796701	-1.280126	14.303994
37862	0	0.941606	9.643847	-0.706978	0.009411	0.096437	-0.007091	0.770970	-1.284979	14.310967
37863	0	0.922592	9.649742	-0.815800	0.009216	0.096497	-0.008179	0.745363	-1.294976	14.318394
37864	0	0.942382	9.637679	-0.799339	0.009418	0.096375	-0.008016	0.717905	-1.299909	14.328652
37865	0	0.958629	9.649823	-0.846091	0.009583	0.096497	-0.008484	0.689605	-1.302966	14.335356
37866	0	0.904594	9.662328	-0.828889	0.009040	0.096622	-0.008316	0.656413	-1.308690	14.351045
37867	0	0.928174	9.662003	-0.785139	0.009277	0.096619	-0.007874	0.629113	-1.312503	14.359446
37868	0	0.940980	9.668311	-0.786993	0.009408	0.096682	-0.007891	0.603437	-1.313257	14.367801
37869	0	0.952852	9.692462	-0.840574	0.009521	0.096924	-0.008423	0.582220	-1.320101	14.377628
37870	0	0.960180	9.710900	-0.763554	0.009596	0.097108	-0.007657	0.555837	-1.325709	14.386212
37871	0	0.946674	9.716873	-0.761190	0.009460	0.097168	-0.007629	0.534176	-1.331735	14.392203
37872	0	0.923866	9.686456	-0.769493	0.009229	0.096864	-0.007717	0.506942	-1.342091	14.401353
37873	0	0.958823	9.716911	-0.760770	0.009583	0.097168	-0.007629	0.480330	-1.347436	14.406093
37874	0	0.997287	9.723080	-0.756995	0.009959	0.097231	-0.007586	0.459844	-1.362107	14.407990
37875	0	0.952637	9.747420	-0.779339	0.009521	0.097473	-0.007812	0.436352	-1.366449	14.413043
37876	0	0.954003	9.759796	-0.805876	0.009531	0.097597	-0.008080	0.410959	-1.375617	14.418170
37877	0	0.934221	9.735185	-0.724781	0.009338	0.097351	-0.007263	0.391780	-1.378752	14.420996
37878	0	0.959430	9.771873	-0.813747	0.009590	0.097718	-0.008148	0.378085	-1.382265	14.420785
37879	0	0.976927	9.753516	-0.840725	0.009766	0.097534	-0.008423	0.358719	-1.385127	14.426490
37880	0	0.965643	9.771903	-0.794790	0.009650	0.097718	-0.007965	0.337520	-1.391015	14.429149
37881	0	0.965039	9.777887	-0.791943	0.009644	0.097778	-0.007935	0.318777	-1.397590	14.437840
37882	0	0.971999	9.802417	-0.789308	0.009718	0.098023	-0.007905	0.303776	-1.398590	14.444194
37883	0	0.958947	9.790074	-0.712699	0.009583	0.097900	-0.007141	0.286225	-1.405340	14.446168
37884	0	0.960164	9.777897	-0.770847	0.009596	0.097778	-0.007724	0.267227	-1.410694	14.452855
37885	0	0.983053	9.747380	-0.767722	0.009827	0.097473	-0.007690	0.250651	-1.413860	14.453746
37886	0	0.959406	9.759651	-0.771542	0.009589	0.097596	-0.007726	0.237469	-1.418223	14.451413
37887	0	0.934791	9.753437	-0.792097	0.009338	0.097534	-0.007935	0.220480	-1.428043	14.453061
37888	0	0.948177	9.777886	-0.765289	0.009479	0.097778	-0.007664	0.206708	-1.430429	14.452376
37889	0	0.983385	9.753413	-0.762079	0.009827	0.097534	-0.007629	0.195528	-1.437509	14.449190
37890	0	0.971794	9.741194	-0.717535	0.009718	0.097411	-0.007186	0.181984	-1.436145	14.451177
37891	0	0.971339	9.728967	-0.713420	0.009705	0.097290	-0.007141	0.172797	-1.445129	14.452624
37892	0	0.985271	9.722757	-0.706090	0.009844	0.097228	-0.007067	0.164893	-1.454216	14.453581
37893	0	0.928295	9.710673	-0.786947	0.009277	0.097107	-0.007874	0.159018	-1.459493	14.450050
37894	0	0.911049	9.698358	-0.725270	0.009105	0.096984	-0.007256	0.154588	-1.464899	14.457956
37895	0	0.952024	9.710712	-0.701821	0.009521	0.097107	-0.007019	0.152461	-1.462067	14.460115
37896	0	0.976383	9.704612	-0.713565	0.009763	0.097046	-0.007140	0.146052	-1.461951	14.463979
37897	0	0.940235	9.680169	-0.744346	0.009399	0.096802	-0.007446	0.141593	-1.464079	14.460089
37898	0	0.959419	9.673940	-0.725549	0.009588	0.096740	-0.007258	0.137078	-1.469740	14.464062
37899	0	0.934199	9.680157	-0.756634	0.009338	0.096802	-0.007568	0.133584	-1.472676	14.458820
37900	0	0.953375	9.655661	-0.731390	0.009528	0.096557	-0.007320	0.124803	-1.477938	14.460812
37901	0	0.939884	9.667942	-0.793850	0.009399	0.096680	-0.007935	0.128326	-1.475920	14.461550
37902	0	0.952196	9.643448	-0.714811	0.009520	0.096435	-0.007150	0.125322	-1.477398	14.456389
37903	0	0.915743	9.631291	-0.647509	0.009155	0.096313	-0.006470	0.130577	-1.478556	14.452616
37904	0	0.940306	9.661640	-0.660857	0.009403	0.096617	-0.006603	0.135733	-1.476962	14.448302
37905	0	0.964619	9.649631	-0.689704	0.009644	0.096497	-0.006897	0.134691	-1.478708	14.445366
37906	0	0.964790	9.619047	-0.653211	0.009648	0.096190	-0.006532	0.134011	-1.476810	14.442277
37907	0	0.964718	9.631272	-0.684151	0.009644	0.096313	-0.006836	0.139535	-1.479739	14.443252
37908	0	0.959300	9.661546	-0.777418	0.009589	0.096617	-0.007763	0.151763	-1.482895	14.442864
37909	0	0.928477	9.625063	-0.758229	0.009277	0.096252	-0.007568	0.167234	-1.490371	14.445606
37910	0	0.923900	9.636919	-0.681349	0.009231	0.096371	-0.006804	0.177996	-1.498924	14.440449
37911	0	0.958145	9.612997	-0.696507	0.009583	0.096130	-0.006958	0.185247	-1.496272	14.436873
37912	0	0.970317	9.655548	-0.674307	0.009702	0.096557	-0.006728	0.201739	-1.496589	14.434691
37913	0	0.934449	9.655587	-0.691315	0.009338	0.096558	-0.006897	0.219779	-1.502436	14.431212
37914	0	0.959651	9.630847	-0.688146	0.009594	0.096310	-0.006868	0.234192	-1.504073	14.431954
37915	0	0.939708	9.667893	-0.764180	0.009399	0.096680	-0.007629	0.247694	-1.499981	14.428470
37916	0	0.952378	9.673724	-0.742246	0.009517	0.096739	-0.007411	0.260153	-1.506956	14.427574
37917	0	0.928049	9.637309	-0.739989	0.009277	0.096375	-0.007385	0.276395	-1.509335	14.421190
37918	0	0.953381	9.667400	-0.767437	0.009527	0.096676	-0.007659	0.293565	-1.515756	14.426154
37919	0	0.946204	9.661737	-0.764372	0.009460	0.096619	-0.007629	0.309397	-1.516273	14.428395
37920	0	0.970927	9.691954	-0.724842	0.009707	0.096921	-0.007232	0.327968	-1.517039	14.425180
37921	0	0.958687	9.692182	-0.758853	0.009583	0.096924	-0.007568	0.350638	-1.520816	14.421189
37922	0	0.970821	9.679600	-0.738482	0.009713	0.096797	-0.007365	0.372575	-1.513593	14.419106
37923	0	0.988809	9.704428	-0.722336	0.009888	0.097046	-0.007202	0.396398	-1.512672	14.416916
37924	0	0.952371	9.704042	-0.744706	0.009521	0.097042	-0.007428	0.417526	-1.513920	14.416809
37925	0	0.934212	9.704344	-0.808188	0.009338	0.097046	-0.008057	0.446144	-1.517022	14.411003
37926	0	0.977505	9.709886	-0.788962	0.009772	0.097101	-0.007864	0.475157	-1.518916	14.411576
37927	0	0.983191	9.716552	-0.838405	0.009827	0.097168	-0.008362	0.500216	-1.523756	14.410890
37928	0	0.983280	9.746578	-0.824700	0.009836	0.097467	-0.008224	0.526564	-1.518447	14.411504
37929	0	0.982736	9.710474	-0.802139	0.009827	0.097107	-0.007996	0.555730	-1.517951	14.403275
37930	0	0.958317	9.752744	-0.831576	0.009583	0.097529	-0.008292	0.582203	-1.516281	14.399736
37931	0	0.952221	9.747104	-0.844640	0.009521	0.097473	-0.008423	0.608685	-1.515843	14.393191
37932	0	0.964070	9.746812	-0.721028	0.009645	0.097469	-0.007189	0.632681	-1.509936	14.383630
37933	0	0.970569	9.753234	-0.777325	0.009705	0.097534	-0.007751	0.657067	-1.509855	14.378826
37934	0	0.964336	9.752879	-0.775671	0.009645	0.097530	-0.007734	0.682179	-1.506030	14.377350
37935	0	0.964173	9.741031	-0.783716	0.009644	0.097412	-0.007812	0.709939	-1.502529	14.371352
37936	0	0.969866	9.764918	-0.862198	0.009700	0.097651	-0.008595	0.740960	-1.499841	14.372049
37937	0	0.976394	9.728836	-0.838326	0.009766	0.097290	-0.008362	0.765003	-1.496545	14.370604
37938	0	1.012642	9.758917	-0.831183	0.010128	0.097591	-0.008284	0.796824	-1.493360	14.363892
37939	0	0.945709	9.734893	-0.875559	0.009460	0.097351	-0.008728	0.828029	-1.488144	14.360841
37940	0	0.951207	9.746619	-0.856611	0.009514	0.097468	-0.008539	0.858425	-1.484764	14.352175
37941	0	0.970023	9.728854	-0.844518	0.009705	0.097290	-0.008423	0.883458	-1.478335	14.343311
37942	0	0.932775	9.710083	-0.873842	0.009329	0.097103	-0.008712	0.913664	-1.475749	14.342075
37943	0	0.964475	9.704355	-0.844845	0.009644	0.097046	-0.008423	0.942662	-1.475845	14.332431
37944	0	0.970518	9.716128	-0.813271	0.009706	0.097163	-0.008108	0.970435	-1.472946	14.329450
37945	0	0.982700	9.728815	-0.844423	0.009827	0.097290	-0.008423	0.994364	-1.472008	14.320071
37946	0	0.952031	9.734432	-0.897692	0.009521	0.097346	-0.008954	1.020070	-1.469374	14.311266
37947	0	0.951874	9.655609	-0.862615	0.009521	0.096558	-0.008606	1.042791	-1.464825	14.298257
37948	0	0.951335	9.697933	-0.866889	0.009516	0.096981	-0.008647	1.067485	-1.460667	14.294438
37949	0	0.957624	9.673970	-0.825907	0.009583	0.096741	-0.008240	1.089133	-1.451887	14.288626
37950	0	0.950570	9.667464	-0.867215	0.009508	0.096677	-0.008645	1.120039	-1.447697	14.287460
37951	0	0.933717	9.643382	-0.826130	0.009338	0.096436	-0.008240	1.144456	-1.444894	14.277526
37952	0	0.951673	9.655193	-0.855105	0.009519	0.096554	-0.008528	1.170854	-1.441315	14.265587
37953	0	0.963674	9.631190	-0.802282	0.009644	0.096313	-0.007996	1.201914	-1.431827	14.257303
37954	0	0.944571	9.630759	-0.831954	0.009446	0.096310	-0.008295	1.229790	-1.429922	14.245242
37955	0	0.945938	9.649502	-0.777220	0.009460	0.096497	-0.007751	1.253204	-1.427221	14.240263
37956	0	0.945082	9.612534	-0.799914	0.009458	0.096127	-0.007977	1.278864	-1.417762	14.233854
37957	0	0.909254	9.612865	-0.826172	0.009094	0.096130	-0.008240	1.303846	-1.414341	14.223173
37958	0	0.932857	9.636907	-0.855365	0.009335	0.096371	-0.008529	1.332210	-1.405872	14.215210
37959	0	0.970479	9.631175	-0.850328	0.009705	0.096313	-0.008484	1.354035	-1.404735	14.207140
37960	0	0.951939	9.600294	-0.860357	0.009521	0.096004	-0.008584	1.376151	-1.400895	14.204944
37961	0	0.908800	9.594635	-0.898829	0.009094	0.095947	-0.008972	1.394200	-1.392152	14.203712
37962	0	0.919873	9.612745	-0.871507	0.009203	0.096128	-0.008699	1.411637	-1.385763	14.195486
37963	0	0.934089	9.612840	-0.905162	0.009338	0.096130	-0.009033	1.432406	-1.387425	14.190854
37964	0	0.903795	9.581880	-0.896572	0.009038	0.095820	-0.008948	1.452042	-1.386058	14.186482
37965	0	0.939784	9.600638	-0.844645	0.009399	0.096008	-0.008423	1.478983	-1.382829	14.183931
37966	0	0.896469	9.588031	-0.903577	0.008968	0.095881	-0.009020	1.496814	-1.377127	14.179681
37967	0	0.921505	9.612842	-0.948149	0.009216	0.096130	-0.009460	1.520674	-1.374343	14.174074
37968	0	0.939355	9.612534	-0.866569	0.009397	0.096127	-0.008649	1.539487	-1.369399	14.169309
37969	0	0.927422	9.606814	-0.880541	0.009277	0.096069	-0.008789	1.557781	-1.364323	14.167944
37970	0	0.969847	9.612584	-0.981485	0.009698	0.096128	-0.009799	1.575484	-1.363689	14.166729
37971	0	0.927638	9.612876	-0.880766	0.009277	0.096130	-0.008789	1.596448	-1.361186	14.165181
37972	0	0.945921	9.667438	-0.926833	0.009458	0.096676	-0.009254	1.611731	-1.361766	14.164175
37973	0	0.958105	9.661745	-0.880386	0.009583	0.096619	-0.008789	1.628054	-1.358649	14.159678
37974	0	0.921155	9.643151	-0.986864	0.009212	0.096433	-0.009856	1.641642	-1.356222	14.158967
37975	0	0.952172	9.673944	-0.910766	0.009521	0.096741	-0.009094	1.656394	-1.355169	14.160559
37976	0	0.970218	9.679837	-0.894706	0.009705	0.096799	-0.008939	1.664986	-1.350953	14.159355
37977	0	0.952099	9.686221	-0.897896	0.009521	0.096863	-0.008972	1.671887	-1.349019	14.162770
37978	0	0.945475	9.704357	-0.917792	0.009459	0.097044	-0.009170	1.680550	-1.343210	14.163236
37979	0	0.952172	9.728901	-0.965370	0.009521	0.097290	-0.009644	1.691334	-1.342161	14.161110
37980	0	0.945617	9.734811	-0.960879	0.009460	0.097348	-0.009604	1.696381	-1.335806	14.159275
37981	0	0.958342	9.741149	-0.958793	0.009583	0.097412	-0.009583	1.701631	-1.335524	14.164796
37982	0	0.964186	9.741029	-0.959568	0.009645	0.097410	-0.009594	1.702465	-1.331079	14.162328
37983	0	0.933880	9.741156	-0.977075	0.009338	0.097412	-0.009766	1.707351	-1.330239	14.158883
37984	0	0.933889	9.759333	-0.983643	0.009338	0.097593	-0.009837	1.705392	-1.329493	14.157405
37985	0	0.933793	9.747321	-0.952128	0.009338	0.097473	-0.009521	1.704057	-1.327619	14.159569
37986	0	0.976732	9.747247	-0.976967	0.009765	0.097473	-0.009766	1.707708	-1.329381	14.162664
37987	0	0.946173	9.765599	-0.933981	0.009460	0.097656	-0.009338	1.708287	-1.329517	14.163799
37988	0	0.988812	9.789966	-0.964566	0.009890	0.097899	-0.009646	1.706268	-1.326445	14.161960
37989	0	0.964323	9.777871	-1.018947	0.009644	0.097778	-0.010193	1.701215	-1.324710	14.165224
37990	0	0.940209	9.771740	-0.987646	0.009398	0.097717	-0.009881	1.694841	-1.327584	14.170465
37991	0	0.934052	9.790059	-0.982263	0.009338	0.097900	-0.009827	1.689059	-1.328725	14.170925
37992	0	0.921986	9.765677	-1.005838	0.009220	0.097656	-0.010063	1.682369	-1.327076	14.172469
37993	0	0.921990	9.765630	-0.963959	0.009216	0.097656	-0.009644	1.676680	-1.329907	14.173362
37994	0	0.952595	9.753465	-1.012175	0.009528	0.097534	-0.010124	1.672700	-1.325978	14.174995
37995	0	0.946011	9.747387	-0.908678	0.009460	0.097473	-0.009094	1.662860	-1.324196	14.172968
37996	0	0.952234	9.759655	-0.974570	0.009521	0.097596	-0.009751	1.655219	-1.324944	14.176594
37997	0	0.964257	9.747431	-0.951057	0.009644	0.097473	-0.009521	1.641297	-1.322424	14.171986
37998	0	0.945936	9.753767	-0.905437	0.009458	0.097536	-0.009073	1.618121	-1.323103	14.171142
37999	0	0.946539	9.747401	-0.895757	0.009460	0.097473	-0.008972	1.599966	-1.327485	14.169734
38000	0	0.952977	9.698826	-0.996790	0.009531	0.096987	-0.009981	1.583291	-1.324619	14.175333
38001	0	0.952250	9.698605	-0.920272	0.009521	0.096985	-0.009216	1.566217	-1.324431	14.176911
38002	0	0.928061	9.711059	-0.923095	0.009279	0.097109	-0.009251	1.541988	-1.324633	14.178201
38003	0	0.939844	9.674243	-0.913817	0.009399	0.096741	-0.009155	1.520699	-1.322094	14.178219
38004	0	0.903361	9.656189	-0.885911	0.009030	0.096560	-0.008878	1.497601	-1.324556	14.180383
38005	0	0.891418	9.661946	-0.828814	0.008911	0.096619	-0.008301	1.481602	-1.326789	14.182832
38006	0	0.897770	9.637757	-0.892486	0.008978	0.096375	-0.008947	1.453848	-1.325150	14.186745
38007	0	0.927641	9.613220	-0.834183	0.009277	0.096130	-0.008362	1.429024	-1.322659	14.192503
38008	0	0.909311	9.625668	-0.836605	0.009091	0.096255	-0.008384	1.406945	-1.323309	14.191754
38009	0	0.934225	9.613196	-0.864513	0.009338	0.096130	-0.008667	1.379936	-1.326509	14.196716
38010	0	0.904084	9.619599	-0.823776	0.009041	0.096194	-0.008258	1.354978	-1.325117	14.200684
38011	0	0.903411	9.601005	-0.864667	0.009033	0.096008	-0.008667	1.329718	-1.324793	14.201637
38012	0	0.903704	9.601203	-0.867538	0.009034	0.096011	-0.008688	1.313658	-1.326833	14.205137
38013	0	0.903308	9.582661	-0.859035	0.009033	0.095825	-0.008606	1.293972	-1.325285	14.211331
38014	0	0.952524	9.588953	-0.843228	0.009521	0.095888	-0.008453	1.267796	-1.329487	14.210583
38015	0	0.921389	9.570472	-0.816281	0.009216	0.095703	-0.008179	1.247733	-1.325244	14.223526
38016	0	0.872839	9.564643	-0.830692	0.008722	0.095645	-0.008330	1.218706	-1.331097	14.229509
38017	0	0.915920	9.607057	-0.828217	0.009155	0.096069	-0.008301	1.195515	-1.334364	14.231634
38018	0	0.885703	9.570711	-0.860844	0.008858	0.095705	-0.008631	1.167788	-1.332106	14.239272
38019	0	0.916094	9.576569	-0.766464	0.009155	0.095764	-0.007690	1.135979	-1.337452	14.247212
38020	0	0.917139	9.601230	-0.792384	0.009166	0.096011	-0.007944	1.110835	-1.342767	14.255163
38021	0	0.928397	9.552085	-0.797798	0.009277	0.095520	-0.007996	1.088724	-1.349302	14.261768
38022	0	0.904779	9.588846	-0.788126	0.009046	0.095887	-0.007899	1.066186	-1.350545	14.270872
38023	0	0.904008	9.619234	-0.828247	0.009033	0.096191	-0.008301	1.043399	-1.357299	14.281049
38024	0	0.899017	9.582747	-0.775456	0.008986	0.095826	-0.007776	1.016452	-1.361445	14.286113
38025	0	0.934330	9.637641	-0.857934	0.009338	0.096375	-0.008606	0.983829	-1.365834	14.288091
38026	0	0.940936	9.637888	-0.823022	0.009409	0.096377	-0.008248	0.961273	-1.364899	14.294735
38027	0	0.910102	9.668063	-0.773169	0.009094	0.096680	-0.007751	0.936855	-1.371520	14.304688
38028	0	0.917231	9.662175	-0.806008	0.009169	0.096621	-0.008079	0.913916	-1.374460	14.315599
38029	0	0.952572	9.655902	-0.797358	0.009521	0.096558	-0.007996	0.886823	-1.378058	14.327938
38030	0	0.953179	9.698822	-0.805322	0.009529	0.096987	-0.008074	0.861544	-1.379798	14.341108
38031	0	0.922246	9.704692	-0.809844	0.009216	0.097046	-0.008118	0.837862	-1.385609	14.353821
38032	0	0.935316	9.704906	-0.818289	0.009350	0.097048	-0.008202	0.814741	-1.388103	14.357279
38033	0	0.947065	9.710706	-0.822656	0.009460	0.097107	-0.008240	0.798185	-1.398670	14.361753
38034	0	0.948726	9.735216	-0.831561	0.009480	0.097351	-0.008336	0.773124	-1.405188	14.367286
38035	0	0.940623	9.729123	-0.870744	0.009399	0.097290	-0.008728	0.747914	-1.411709	14.377624
38036	0	0.929504	9.747642	-0.781031	0.009291	0.097475	-0.007833	0.720819	-1.415379	14.386025
38037	0	0.916247	9.753491	-0.803965	0.009155	0.097534	-0.008057	0.699879	-1.422354	14.399896
38038	0	0.898998	9.753634	-0.831049	0.008986	0.097535	-0.008328	0.677766	-1.425012	14.405988
38039	0	0.946660	9.814556	-0.779209	0.009460	0.098145	-0.007812	0.652951	-1.430728	14.408572
38040	0	0.959951	9.784250	-0.842322	0.009594	0.097841	-0.008444	0.627837	-1.435737	14.415581
38041	0	0.958686	9.820689	-0.852477	0.009583	0.098206	-0.008545	0.603364	-1.439287	14.424254
38042	0	0.965781	9.790339	-0.836244	0.009651	0.097902	-0.008383	0.578604	-1.445526	14.433459
38043	0	0.953045	9.832784	-0.798238	0.009521	0.098328	-0.007996	0.562242	-1.454475	14.445759
38044	0	0.947864	9.802397	-0.843945	0.009478	0.098022	-0.008458	0.539410	-1.454146	14.456718
38045	0	0.946083	9.808535	-0.882911	0.009460	0.098083	-0.008850	0.513899	-1.453084	14.463485
38046	0	0.964914	9.802611	-0.799836	0.009644	0.098025	-0.008015	0.493865	-1.458132	14.473372
38047	0	0.964761	9.802334	-0.816338	0.009644	0.098022	-0.008179	0.474960	-1.461394	14.480506
38048	0	0.940750	9.808557	-0.795080	0.009407	0.098084	-0.007965	0.457253	-1.460454	14.488822
38049	0	0.977068	9.826759	-0.773249	0.009766	0.098267	-0.007751	0.434166	-1.464885	14.491252
38050	0	0.965607	9.814778	-0.855001	0.009653	0.098146	-0.008569	0.411313	-1.466856	14.497113
38051	0	0.976828	9.820679	-0.803854	0.009766	0.098206	-0.008057	0.389242	-1.468464	14.505587
38052	0	0.952889	9.814725	-0.806944	0.009526	0.098146	-0.008082	0.373122	-1.470078	14.510983
38053	0	0.964951	9.790111	-0.755148	0.009644	0.097900	-0.007568	0.352427	-1.475572	14.517321
38054	0	0.959926	9.796303	-0.751975	0.009594	0.097962	-0.007535	0.333617	-1.480312	14.515135
38055	0	0.970665	9.771796	-0.810708	0.009705	0.097717	-0.008118	0.320159	-1.481299	14.513131
38056	0	0.983098	9.741377	-0.772092	0.009830	0.097413	-0.007730	0.307860	-1.480458	14.514598
38057	0	0.970630	9.741302	-0.792130	0.009705	0.097412	-0.007935	0.291269	-1.480993	14.521256
38058	0	0.910121	9.759671	-0.759182	0.009097	0.097596	-0.007604	0.276402	-1.484339	14.527612
38059	0	0.927818	9.765675	-0.756088	0.009277	0.097656	-0.007568	0.266594	-1.483888	14.527421
38060	0	0.928022	9.698668	-0.754055	0.009278	0.096986	-0.007554	0.249660	-1.484696	14.531086
38061	0	0.952559	9.692420	-0.725279	0.009521	0.096924	-0.007263	0.236386	-1.488080	14.535206
38062	0	0.965297	9.692461	-0.735254	0.009651	0.096924	-0.007365	0.220370	-1.488754	14.535105
38063	0	0.970681	9.655837	-0.731132	0.009705	0.096558	-0.007324	0.204078	-1.489927	14.537089
38064	0	0.934535	9.680310	-0.759478	0.009342	0.096803	-0.007604	0.192588	-1.492211	14.538155
38065	0	0.939915	9.668046	-0.804773	0.009399	0.096680	-0.008057	0.181007	-1.490483	14.535924
38066	0	0.927879	9.637572	-0.717841	0.009276	0.096375	-0.007185	0.172187	-1.491877	14.537481
38067	0	0.934394	9.594697	-0.793162	0.009338	0.095947	-0.007935	0.167666	-1.497094	14.534743
38068	0	0.953336	9.625155	-0.731584	0.009532	0.096251	-0.007318	0.163455	-1.497312	14.532022
38069	0	0.946576	9.600773	-0.708069	0.009460	0.096008	-0.007080	0.163168	-1.502186	14.532969
[truncated: 501 more rows]
