# Supplementary material for: Properties of traditional bamboo carrying poles have implications for user interactions
Source: PLoS One. 2018 May 10;13(5):e0196208. doi: 10.1371/journal.pone.0196208 (PMC5945030; doi:10.1371/journal.pone.0196208)
Supplement: S1 Text — (ZIP) [file pone.0196208.s005.zip › ResTest_PoleE_L5Load2.txt]

// Start Time: Unknown
// Update Rate: 100.0Hz
// Filter Profile: human (34.3)
// Firmware Version: 2.1.4
PacketCounter	SampleTimeFine	Acc_X	Acc_Y	Acc_Z	VelInc_X	VelInc_Y	VelInc_Z	Roll	Pitch	Yaw	Latitude	Longitude	Altitude	Vel_X	Vel_Y	Vel_Z
36075	0	1.104588	9.869500	0.694405	0.011047	0.098694	0.006958	-1.425752	-5.354438	54.935675
36076	0	0.666030	9.851196	0.912591	0.006649	0.098513	0.009127	-1.424765	-5.367421	54.931613
36077	0	-0.060036	9.710595	0.880057	-0.000610	0.097107	0.008789	-1.437851	-5.379095	54.927419
36078	0	-0.619439	9.527548	0.468578	-0.006207	0.095276	0.004662	-1.464486	-5.393971	54.913507
36079	0	-0.750228	9.252950	0.099642	-0.007507	0.092529	0.000977	-1.486736	-5.400949	54.901358
36080	0	-0.474665	8.960152	-0.287174	-0.004752	0.089601	-0.002892	-1.511297	-5.409232	54.889390
36081	0	-0.011613	8.660931	-0.438625	-0.000122	0.086609	-0.004395	-1.520320	-5.419204	54.872421
36082	0	0.587895	8.379959	-0.480997	0.005870	0.083800	-0.004808	-1.517558	-5.433882	54.855671
36083	0	0.887482	8.227254	-0.421505	0.008850	0.082275	-0.004211	-1.512725	-5.469504	54.847863
36084	0	0.911075	8.220443	-0.409793	0.009082	0.082208	-0.004097	-1.511696	-5.510553	54.843799
36085	0	0.509625	8.007627	-0.335528	0.005066	0.080078	-0.003357	-1.513490	-5.555868	54.829073
36086	0	0.534400	8.013296	-0.437555	0.005309	0.080134	-0.004392	-1.536169	-5.607523	54.817420
36087	0	0.234868	7.434021	-0.218665	0.002319	0.074341	-0.002197	-1.552204	-5.653432	54.812657
36088	0	0.288430	8.234106	-1.301231	0.002871	0.082337	-0.013039	-1.589967	-5.669495	54.826401
36089	0	0.177422	7.739279	0.050452	0.001770	0.077393	0.000549	-1.522509	-5.676569	54.814118
36090	0	0.569511	8.153871	-0.377123	0.005684	0.081537	-0.003819	-1.590304	-5.692261	54.814494
36091	0	0.561576	8.251920	-0.148159	0.005615	0.082520	-0.001465	-1.566707	-5.693683	54.807192
36092	0	0.567240	8.843922	-0.047877	0.005677	0.088439	-0.000463	-1.546689	-5.687725	54.803362
36093	0	0.299420	8.575391	0.708443	0.002991	0.085754	0.007080	-1.551809	-5.692271	54.794891
36094	0	0.757187	9.216028	0.424525	0.007575	0.092161	0.004220	-1.583438	-5.688092	54.803731
36095	0	0.708664	9.558072	0.365811	0.007080	0.095581	0.003662	-1.578705	-5.695922	54.804515
36096	0	0.190865	9.564024	0.403904	0.001904	0.095641	0.004020	-1.602161	-5.700791	54.808002
36097	0	0.103117	10.064681	0.232927	0.001038	0.100647	0.002319	-1.612831	-5.693753	54.802129
36098	0	0.401363	10.253910	-0.008238	0.004014	0.102539	-0.000103	-1.636002	-5.693140	54.804105
36099	0	0.006326	10.650631	-0.360230	0.000061	0.106506	-0.003601	-1.633894	-5.696250	54.797445
36100	0	-0.030549	10.754321	-0.169738	-0.000301	0.107543	-0.001712	-1.649016	-5.692012	54.795111
36101	0	0.481874	11.059564	-0.251104	0.004822	0.110596	-0.002502	-1.639800	-5.689222	54.791234
36102	0	0.524702	11.419643	-0.107015	0.005242	0.114197	-0.001056	-1.625267	-5.693979	54.790570
36103	0	0.122806	11.596740	0.456043	0.001221	0.115967	0.004578	-1.608765	-5.701062	54.795497
36104	0	0.636488	11.609041	0.623840	0.006362	0.116090	0.006252	-1.594270	-5.704158	54.782993
36105	0	0.880639	11.987290	0.632634	0.008789	0.119873	0.006348	-1.573343	-5.720960	54.768866
36106	0	0.377583	12.103404	0.873445	0.003758	0.121034	0.008747	-1.561002	-5.737363	54.764594
36107	0	0.110094	12.103433	1.011229	0.001099	0.121033	0.010132	-1.540820	-5.739328	54.749327
36108	0	0.714471	12.359876	0.696466	0.007144	0.123598	0.006977	-1.528582	-5.740159	54.737527
36109	0	0.775283	12.268170	0.638711	0.007751	0.122681	0.006409	-1.508018	-5.741546	54.730211
36110	0	0.629469	12.347513	0.397291	0.006289	0.123475	0.003984	-1.497051	-5.747377	54.726462
36111	0	0.683184	12.310847	0.156101	0.006836	0.123108	0.001587	-1.472363	-5.744051	54.717564
36112	0	0.975069	12.274365	0.136919	0.009757	0.122743	0.001412	-1.431388	-5.739065	54.701234
36113	0	0.701830	12.213239	0.239100	0.007019	0.122131	0.002441	-1.383598	-5.738765	54.692963
36114	0	0.548093	12.164655	0.290479	0.005491	0.121645	0.002951	-1.339379	-5.729595	54.679681
36115	0	0.615722	11.999765	0.538441	0.006165	0.119995	0.005432	-1.292532	-5.722987	54.660815
36116	0	0.394857	11.853739	0.602637	0.003952	0.118535	0.006070	-1.248543	-5.719918	54.641137
36117	0	0.194650	11.676245	0.538725	0.001953	0.116760	0.005432	-1.202472	-5.713769	54.621377
36118	0	0.278758	11.450652	0.395553	0.002793	0.114505	0.004001	-1.155113	-5.708709	54.598077
36119	0	0.206704	11.193942	0.203211	0.002075	0.111938	0.002075	-1.108880	-5.701297	54.576912
36120	0	0.174121	10.894815	0.054695	0.001753	0.108948	0.000587	-1.064208	-5.690174	54.556982
36121	0	0.340965	10.668919	-0.126678	0.003418	0.106689	-0.001221	-1.013306	-5.682413	54.540756
36122	0	0.450032	10.351389	-0.190177	0.004499	0.103515	-0.001861	-0.966898	-5.684294	54.529363
36123	0	0.439146	10.064601	-0.266623	0.004395	0.100647	-0.002625	-0.918212	-5.682172	54.513448
36124	0	0.420689	9.746915	-0.274305	0.004205	0.097470	-0.002706	-0.873036	-5.685988	54.498610
36125	0	0.464343	9.521378	-0.205305	0.004639	0.095215	-0.002014	-0.825021	-5.693129	54.480971
36126	0	0.434265	9.197774	-0.084197	0.004342	0.091978	-0.000808	-0.781124	-5.695012	54.463160
36127	0	0.421068	8.959941	-0.058638	0.004211	0.089600	-0.000549	-0.732797	-5.694830	54.450358
36128	0	0.438646	8.679267	0.093150	0.004393	0.086792	0.000965	-0.687340	-5.687336	54.435058
36129	0	0.512021	8.325608	0.648331	0.005127	0.083252	0.006531	-0.621477	-5.677759	54.425544
36130	0	0.559126	8.453423	-0.012508	0.005600	0.084534	-0.000097	-0.582976	-5.666693	54.410722
36131	0	0.567051	7.928607	0.407009	0.005676	0.079285	0.004089	-0.554313	-5.658340	54.393985
36132	0	0.467871	7.910196	-0.035574	0.004686	0.079102	-0.000343	-0.535635	-5.647782	54.383210
36133	0	0.377709	7.647737	-0.067478	0.003784	0.076477	-0.000671	-0.529471	-5.637988	54.368176
36134	0	0.278696	7.482882	-0.562828	0.002792	0.074829	-0.005622	-0.518850	-5.630877	54.358229
36135	0	0.109636	7.421776	-0.782225	0.001099	0.074219	-0.007812	-0.502461	-5.629267	54.345517
36136	0	0.029833	7.305532	-0.857176	0.000300	0.073056	-0.008564	-0.488757	-5.628103	54.332564
36137	0	-0.024833	7.226351	-1.002491	-0.000244	0.072266	-0.010010	-0.463831	-5.622677	54.325579
36138	0	0.041501	7.207570	-0.987234	0.000419	0.072078	-0.009857	-0.438488	-5.618746	54.315087
36139	0	0.158515	7.201921	-0.795553	0.001587	0.072021	-0.007935	-0.404560	-5.616727	54.309707
36140	0	0.286200	7.219947	-0.567626	0.002865	0.072201	-0.005658	-0.375706	-5.612130	54.309566
36141	0	0.347649	7.287509	-0.356062	0.003479	0.072876	-0.003540	-0.342615	-5.608992	54.300241
36142	0	0.408269	7.403352	-0.230892	0.004084	0.074034	-0.002300	-0.329049	-5.607491	54.299142
36143	0	0.347912	7.482895	-0.305533	0.003479	0.074829	-0.003052	-0.323768	-5.607122	54.303625
36144	0	0.287185	7.623214	-0.323535	0.002869	0.076232	-0.003242	-0.333770	-5.612511	54.295723
36145	0	0.238005	7.739288	-0.402273	0.002380	0.077393	-0.004028	-0.341830	-5.611965	54.294631
36146	0	0.262501	7.965084	-0.419975	0.002624	0.079651	-0.004200	-0.342063	-5.613869	54.295013
36147	0	0.378196	8.166512	-0.329633	0.003784	0.081665	-0.003296	-0.341199	-5.610722	54.293572
36148	0	0.566853	8.490009	-0.311403	0.005672	0.084900	-0.003114	-0.340673	-5.606484	54.294139
36149	0	0.658916	8.648702	-0.005986	0.006592	0.086487	-0.000061	-0.342170	-5.602664	54.297163
36150	0	0.731634	8.966080	0.104112	0.007318	0.089661	0.001040	-0.344137	-5.599640	54.299496
36151	0	0.621903	9.204206	0.542186	0.006226	0.092041	0.005432	-0.331409	-5.591357	54.304265
36152	0	0.449951	9.607004	0.389372	0.004502	0.096070	0.003884	-0.342673	-5.587827	54.307534
36153	0	0.243943	9.796092	0.562500	0.002441	0.097961	0.005615	-0.354105	-5.585344	54.309679
36154	0	0.023966	10.174371	0.437548	0.000239	0.101745	0.004354	-0.380084	-5.585360	54.322347
36155	0	-0.104049	10.382046	0.166768	-0.001038	0.103821	0.001648	-0.402633	-5.581688	54.330009
36156	0	0.011152	10.723896	-0.165716	0.000116	0.107239	-0.001669	-0.415625	-5.575941	54.335283
36157	0	0.157882	10.931449	-0.334347	0.001587	0.109314	-0.003357	-0.430322	-5.566548	54.343164
36158	0	0.394541	11.200086	-0.484995	0.003950	0.112000	-0.004855	-0.435588	-5.561294	54.345275
36159	0	0.653191	11.456285	-0.445756	0.006531	0.114563	-0.004456	-0.433161	-5.562595	54.341376
36160	0	0.714882	11.669784	-0.220576	0.007143	0.116698	-0.002202	-0.429679	-5.567584	54.348369
36161	0	0.574500	11.920132	0.078822	0.005737	0.119202	0.000793	-0.424791	-5.574520	54.353663
36162	0	0.533022	12.127590	0.474276	0.005324	0.121276	0.004749	-0.418711	-5.579742	54.358095
36163	0	0.415101	12.292494	0.750469	0.004150	0.122925	0.007507	-0.416450	-5.580090	54.363611
36164	0	0.379000	12.390131	0.920930	0.003785	0.123901	0.009211	-0.414804	-5.584238	54.361165
36165	0	0.463369	12.536651	0.829898	0.004639	0.125366	0.008301	-0.413133	-5.579444	54.364118
36166	0	0.645226	12.561049	0.610417	0.006459	0.125610	0.006100	-0.417134	-5.572781	54.367039
36167	0	0.816888	12.561106	0.420951	0.008179	0.125610	0.004211	-0.415449	-5.563400	54.373588
36168	0	0.876514	12.591687	0.151144	0.008769	0.125916	0.001521	-0.406602	-5.559394	54.378053
36169	0	0.757034	12.500008	0.169437	0.007568	0.125000	0.001709	-0.392752	-5.561071	54.373922
36170	0	0.634756	12.524451	0.117304	0.006351	0.125244	0.001191	-0.375756	-5.557316	54.371104
36171	0	0.408457	12.420752	0.357270	0.004089	0.124207	0.003601	-0.349475	-5.552542	54.373055
36172	0	0.199912	12.353664	0.371167	0.002004	0.123536	0.003727	-0.334558	-5.548087	54.368496
36173	0	0.103129	12.091161	0.504411	0.001038	0.120911	0.005066	-0.312175	-5.541886	54.354904
36174	0	0.193021	11.932516	0.360776	0.001940	0.119325	0.003618	-0.300426	-5.532629	54.340730
36175	0	0.334781	11.688299	0.211400	0.003357	0.116882	0.002136	-0.277252	-5.523731	54.327930
36176	0	0.442781	11.456337	0.043189	0.004436	0.114563	0.000443	-0.264352	-5.515295	54.314024
36177	0	0.555028	11.199955	-0.093389	0.005554	0.112000	-0.000916	-0.244750	-5.511391	54.305821
36178	0	0.554872	10.900743	-0.176048	0.005546	0.109008	-0.001745	-0.227574	-5.515185	54.291853
36179	0	0.475545	10.565182	-0.148437	0.004761	0.105652	-0.001465	-0.205827	-5.509296	54.287681
36180	0	0.394924	10.308752	-0.151662	0.003957	0.103087	-0.001503	-0.190449	-5.500405	54.288606
36181	0	0.341975	9.979226	-0.129426	0.003418	0.099792	-0.001282	-0.174915	-5.502691	54.277838
36182	0	0.299011	9.667876	-0.076759	0.002994	0.096679	-0.000757	-0.161564	-5.498632	54.268691
36183	0	0.378205	9.381114	0.023739	0.003784	0.093811	0.000244	-0.152297	-5.496006	54.259279
36184	0	0.456684	8.960028	0.364099	0.004574	0.089600	0.003649	-0.140959	-5.486736	54.241902
36185	0	0.560614	8.868482	0.039291	0.005615	0.088684	0.000427	-0.095761	-5.474959	54.231391
36186	0	0.620319	8.514692	0.281294	0.006208	0.085147	0.002802	-0.109738	-5.467618	54.218355
36187	0	0.560970	8.258102	0.146022	0.005615	0.082581	0.001465	-0.102467	-5.459777	54.206860
36188	0	0.413245	8.093300	-0.017211	0.004139	0.080933	-0.000193	-0.130705	-5.450408	54.199281
36189	0	0.316766	7.733228	-0.248744	0.003174	0.077332	-0.002502	-0.151630	-5.441747	54.185859
36190	0	0.162882	7.654256	-0.678963	0.001635	0.076541	-0.006806	-0.174982	-5.434469	54.170996
36191	0	0.048005	7.397641	-0.620477	0.000488	0.073975	-0.006226	-0.204975	-5.423389	54.153068
36192	0	0.028323	7.263821	-0.879697	0.000288	0.072637	-0.008810	-0.224254	-5.416692	54.143757
36193	0	0.024032	7.110728	-0.926733	0.000244	0.071106	-0.009277	-0.238795	-5.411846	54.132046
36194	0	0.072038	6.982686	-0.852017	0.000725	0.069826	-0.008526	-0.246783	-5.405467	54.122700
36195	0	0.194912	7.025233	-0.768353	0.001953	0.070251	-0.007690	-0.257221	-5.398965	54.117719
36196	0	0.285641	6.927636	-0.657473	0.002860	0.069276	-0.006578	-0.262337	-5.393398	54.109409
36197	0	0.390962	6.945838	-0.414092	0.003906	0.069458	-0.004150	-0.277373	-5.398580	54.106860
36198	0	0.433884	6.945868	-0.283611	0.004340	0.069458	-0.002851	-0.300610	-5.395814	54.105214
36199	0	0.506929	7.006935	-0.382263	0.005066	0.070068	-0.003845	-0.336906	-5.401030	54.101205
36200	0	0.306128	7.062101	-0.469199	0.003057	0.070620	-0.004716	-0.374911	-5.407063	54.096104
36201	0	0.147014	7.208476	-0.521675	0.001465	0.072083	-0.005249	-0.426331	-5.413895	54.102518
36202	0	0.214908	7.306454	-0.515998	0.002147	0.073063	-0.005184	-0.464046	-5.416402	54.105913
36203	0	0.445479	7.562457	-0.693661	0.004456	0.075623	-0.006958	-0.495929	-5.414363	54.106432
36204	0	0.280438	7.690619	-0.317034	0.002806	0.076905	-0.003192	-0.527847	-5.411254	54.110194
36205	0	0.378456	8.007879	-0.192518	0.003784	0.080078	-0.001953	-0.567477	-5.410770	54.113590
36206	0	0.579933	8.166525	-0.083190	0.005798	0.081665	-0.000859	-0.605541	-5.410947	54.120850
36207	0	0.513313	8.520473	-0.001884	0.005127	0.085205	-0.000061	-0.662324	-5.417803	54.133218
36208	0	0.190421	8.739446	0.488430	0.001904	0.087397	0.004846	-0.712867	-5.417972	54.137858
36209	0	0.213055	9.051402	0.685243	0.002136	0.090515	0.006836	-0.734310	-5.410317	54.150846
36210	0	0.267539	9.429483	0.508657	0.002674	0.094297	0.005039	-0.792641	-5.411052	54.167765
36211	0	0.134076	9.643331	0.705005	0.001343	0.096436	0.007019	-0.829660	-5.408021	54.176206
36212	0	0.078368	10.039800	0.414164	0.000790	0.100400	0.004092	-0.887038	-5.400137	54.191575
36213	0	0.267982	10.211073	0.237340	0.002686	0.102112	0.002319	-0.948061	-5.392428	54.203756
36214	0	0.401563	10.589896	-0.197140	0.004017	0.105898	-0.002025	-1.005196	-5.389974	54.206721
36215	0	0.390635	10.803388	-0.392185	0.003906	0.108032	-0.003967	-1.053758	-5.387764	54.221418
36216	0	0.427080	11.133496	-0.640263	0.004272	0.111333	-0.006437	-1.089404	-5.383983	54.231056
36217	0	0.579501	11.389314	-0.472797	0.005798	0.113892	-0.004761	-1.121788	-5.379398	54.234579
36218	0	0.621805	11.645620	-0.107439	0.006218	0.116456	-0.001093	-1.139819	-5.377874	54.244560
36219	0	0.568258	11.907893	0.239820	0.005676	0.119080	0.002380	-1.156383	-5.382929	54.247644
36220	0	0.563246	12.090532	0.847648	0.005628	0.120907	0.008458	-1.173648	-5.386611	54.258156
36221	0	0.604773	12.328901	1.149338	0.006042	0.123291	0.011475	-1.190295	-5.390521	54.258237
36222	0	0.567747	12.493719	1.301706	0.005676	0.124939	0.013000	-1.204578	-5.390579	54.256751
36223	0	0.453215	12.608374	1.191871	0.004539	0.126086	0.011889	-1.230858	-5.383139	54.263798
36224	0	0.469567	12.694185	0.894554	0.004698	0.126944	0.008920	-1.253425	-5.380226	54.265093
36225	0	0.530648	12.737985	0.417103	0.005310	0.127380	0.004150	-1.271514	-5.375818	54.270203
36226	0	0.468851	12.774563	0.079483	0.004692	0.127746	0.000773	-1.290249	-5.371269	54.275611
36227	0	0.494430	12.823487	-0.158508	0.004944	0.128235	-0.001587	-1.290862	-5.370829	54.273491
36228	0	0.463955	12.573157	0.115145	0.004640	0.125731	0.001163	-1.279647	-5.369898	54.270295
36229	0	0.475587	12.756408	0.297272	0.004761	0.127563	0.002991	-1.262643	-5.364398	54.270892
36230	0	0.371393	12.573623	0.768367	0.003713	0.125734	0.007715	-1.232122	-5.364466	54.260119
36231	0	0.359791	12.548887	1.037000	0.003601	0.125488	0.010376	-1.225199	-5.360288	54.253631
36232	0	0.323075	12.323241	1.101769	0.003228	0.123231	0.011035	-1.207622	-5.361267	54.246280
36233	0	0.341648	12.078841	0.982914	0.003418	0.120789	0.009827	-1.208318	-5.358489	54.237248
36234	0	0.353262	11.859084	0.542860	0.003536	0.118590	0.005437	-1.198434	-5.354008	54.225007
36235	0	0.408687	11.541756	0.146572	0.004089	0.115417	0.001465	-1.197452	-5.350944	54.212524
36236	0	0.523901	11.285383	-0.263767	0.005242	0.112854	-0.002624	-1.181607	-5.347109	54.203216
36237	0	0.554927	10.943564	-0.404590	0.005554	0.109436	-0.004028	-1.161700	-5.341607	54.193995
36238	0	0.554474	10.662558	-0.444994	0.005544	0.106627	-0.004429	-1.137240	-5.343001	54.179256
36239	0	0.525412	10.320917	-0.332766	0.005249	0.103210	-0.003296	-1.100238	-5.348660	54.165668
36240	0	0.501509	10.027863	-0.070049	0.005014	0.100279	-0.000672	-1.066161	-5.349163	54.149969
36241	0	0.439762	9.741232	0.156540	0.004395	0.097412	0.001587	-1.039335	-5.351788	54.141929
36242	0	0.409527	9.442323	0.378086	0.004095	0.094422	0.003803	-1.010033	-5.350979	54.125314
36243	0	0.354384	9.149235	0.382611	0.003540	0.091492	0.003845	-0.983719	-5.354675	54.105906
36244	0	0.287514	8.831928	0.379763	0.002875	0.088319	0.003808	-0.968056	-5.353237	54.090848
36245	0	0.268251	8.538842	0.225315	0.002686	0.085388	0.002258	-0.959169	-5.348073	54.078446
36246	0	0.169621	8.130011	0.656722	0.001703	0.081299	0.006581	-0.936503	-5.336268	54.058568
36247	0	0.206520	8.239771	-0.213647	0.002075	0.082397	-0.002136	-0.933840	-5.322024	54.043476
36248	0	0.198945	7.653823	-0.012460	0.001995	0.076538	-0.000123	-0.928677	-5.313252	54.022237
36249	0	0.164412	7.647708	-0.378532	0.001648	0.076477	-0.003784	-0.924145	-5.308005	54.002394
36250	0	0.181871	7.409716	-0.408516	0.001822	0.074097	-0.004092	-0.932303	-5.302706	53.982732
36251	0	0.255891	7.238792	-0.628591	0.002563	0.072388	-0.006287	-0.930863	-5.296489	53.963740
36252	0	0.224584	7.128965	-0.731848	0.002249	0.071289	-0.007323	-0.936048	-5.292756	53.946287
36253	0	0.237514	7.025147	-0.634952	0.002380	0.070251	-0.006348	-0.930795	-5.284399	53.932507
36254	0	0.260714	6.933449	-0.709095	0.002613	0.069335	-0.007084	-0.916840	-5.275121	53.917817
36255	0	0.329280	6.890844	-0.568112	0.003296	0.068909	-0.005676	-0.907171	-5.268851	53.912322
36256	0	0.365592	6.866327	-0.459262	0.003655	0.068664	-0.004588	-0.897928	-5.268863	53.903716
36257	0	0.421367	6.903039	-0.427627	0.004211	0.069031	-0.004272	-0.890099	-5.271228	53.899633
36258	0	0.464506	6.902958	-0.312249	0.004642	0.069030	-0.003121	-0.886884	-5.273691	53.898510
36259	0	0.500852	7.049558	-0.420754	0.005005	0.070496	-0.004211	-0.891668	-5.278207	53.894289
36260	0	0.452749	7.092195	-0.358709	0.004523	0.070922	-0.003593	-0.900733	-5.282629	53.898256
36261	0	0.391325	7.263199	-0.579164	0.003906	0.072632	-0.005798	-0.909940	-5.291614	53.899312
36262	0	0.251967	7.379186	-0.431186	0.002516	0.073792	-0.004320	-0.921734	-5.295077	53.904170
36263	0	0.202003	7.672117	-0.469753	0.002014	0.076721	-0.004700	-0.924117	-5.301013	53.911704
36264	0	0.142245	7.830727	-0.261340	0.001415	0.078307	-0.002621	-0.933663	-5.309189	53.915605
36265	0	0.134716	8.142087	-0.078936	0.001343	0.081421	-0.000793	-0.938309	-5.313045	53.920642
36266	0	0.123235	8.380011	0.129981	0.001229	0.083800	0.001289	-0.951421	-5.315022	53.925614
36267	0	0.134789	8.605922	0.281589	0.001343	0.086060	0.002808	-0.961322	-5.319658	53.930933
36268	0	0.165850	8.849926	0.819263	0.001657	0.088499	0.008195	-0.957152	-5.319061	53.935717
36269	0	0.360635	9.381050	0.482819	0.003601	0.093811	0.004822	-0.964130	-5.323306	53.946669
36270	0	0.342753	9.472373	0.698299	0.003428	0.094725	0.006970	-0.978419	-5.321337	53.956603
36271	0	0.329703	9.918107	0.520753	0.003296	0.099182	0.005188	-0.999938	-5.320419	53.964949
36272	0	0.335544	10.052226	0.360304	0.003359	0.100523	0.003579	-1.025986	-5.314183	53.972244
36273	0	0.524785	10.473660	-0.132591	0.005249	0.104736	-0.001343	-1.042782	-5.310556	53.974273
36274	0	0.445239	10.675090	-0.239015	0.004453	0.106750	-0.002408	-1.060456	-5.307622	53.978668
36275	0	0.543059	11.029064	-0.372209	0.005432	0.110291	-0.003723	-1.060007	-5.303320	53.983780
36276	0	0.640559	11.193858	-0.341121	0.006405	0.111938	-0.003416	-1.063075	-5.301848	53.983078
36277	0	0.707967	11.529530	-0.165707	0.007080	0.115295	-0.001648	-1.052231	-5.298960	53.985638
36278	0	0.512718	11.724867	0.308498	0.005125	0.117249	0.003094	-1.041781	-5.298692	53.986447
36279	0	0.537150	11.993483	0.559881	0.005371	0.119934	0.005615	-1.024262	-5.296659	53.989174
36280	0	0.505867	12.158527	0.843472	0.005066	0.121584	0.008450	-1.008166	-5.287386	53.988108
36281	0	0.365952	12.316973	1.024537	0.003662	0.123169	0.010254	-0.998086	-5.282440	53.987189
36282	0	0.304501	12.451329	0.992313	0.003046	0.124513	0.009931	-0.988874	-5.278886	53.984385
36283	0	0.402264	12.518384	0.804802	0.004028	0.125183	0.008057	-0.978956	-5.271121	53.984343
36284	0	0.418817	12.542925	0.527567	0.004199	0.125428	0.005292	-0.961841	-5.258667	53.982172
36285	0	0.469448	12.573312	0.327665	0.004700	0.125732	0.003296	-0.942188	-5.251302	53.982032
36286	0	0.480616	12.616007	0.140402	0.004810	0.126160	0.001426	-0.919510	-5.245473	53.970492
36287	0	0.427253	12.536699	0.215265	0.004272	0.125366	0.002197	-0.876464	-5.242945	53.968483
36288	0	0.439277	12.518661	0.395144	0.004395	0.125185	0.004000	-0.829967	-5.238643	53.966467
36289	0	0.457199	12.433205	0.720784	0.004578	0.124329	0.007263	-0.776340	-5.230604	53.960264
36290	0	0.443960	12.360601	0.789964	0.004444	0.123603	0.007946	-0.730106	-5.223432	53.945604
36291	0	0.457347	12.158515	0.850268	0.004578	0.121582	0.008545	-0.687342	-5.216418	53.934072
36292	0	0.505205	11.975663	0.617072	0.005056	0.119755	0.006203	-0.653806	-5.209375	53.922771
36293	0	0.548948	11.755492	0.294972	0.005493	0.117554	0.002991	-0.610921	-5.203184	53.910961
36294	0	0.517115	11.499080	0.055256	0.005179	0.114990	0.000590	-0.570157	-5.192695	53.896255
36295	0	0.566697	11.273180	-0.162960	0.005676	0.112732	-0.001587	-0.523460	-5.181503	53.877305
36296	0	0.546468	10.998263	-0.299994	0.005474	0.109983	-0.002953	-0.470554	-5.170451	53.855241
36297	0	0.512341	10.705480	-0.224732	0.005127	0.107056	-0.002197	-0.413910	-5.164541	53.842076
36298	0	0.426104	10.479606	-0.112295	0.004265	0.104796	-0.001075	-0.358321	-5.157819	53.832823
36299	0	0.433149	10.198968	-0.035307	0.004333	0.101990	-0.000305	-0.300820	-5.153491	53.812177
36300	0	0.360157	9.924476	0.162862	0.003597	0.099244	0.001677	-0.242032	-5.155717	53.796489
36301	0	0.280703	9.631469	0.295202	0.002808	0.096313	0.002991	-0.192103	-5.152048	53.776975
36302	0	0.237276	9.356866	0.203031	0.002378	0.093568	0.002061	-0.150598	-5.142221	53.756590
36303	0	0.207298	9.045467	0.168148	0.002075	0.090454	0.001709	-0.112238	-5.136373	53.742825
36304	0	0.163784	8.691991	0.465422	0.001644	0.086917	0.004707	-0.038946	-5.124531	53.732471
36305	0	0.250084	8.746315	-0.142063	0.002502	0.087463	-0.001404	-0.012756	-5.120261	53.710220
36306	0	0.280021	8.215409	0.177053	0.002805	0.082153	0.001799	0.029995	-5.110722	53.694407
36307	0	0.237596	8.227516	-0.196828	0.002380	0.082275	-0.001953	0.055143	-5.102315	53.673319
36308	0	0.273422	7.861211	-0.254184	0.002737	0.078612	-0.002532	0.073428	-5.096039	53.653212
36309	0	0.335059	7.781886	-0.624111	0.003357	0.077820	-0.006226	0.099712	-5.084631	53.639246
36310	0	0.346076	7.647483	-0.614161	0.003466	0.076475	-0.006135	0.113888	-5.076806	53.610901
36311	0	0.383877	7.470588	-0.679128	0.003845	0.074707	-0.006775	0.142406	-5.064863	53.596983
36312	0	0.376596	7.403023	-0.847237	0.003771	0.074032	-0.008456	0.171022	-5.056089	53.580336
36313	0	0.384010	7.348546	-0.556921	0.003845	0.073486	-0.005554	0.197935	-5.045829	53.566421
36314	0	0.431797	7.287292	-0.566436	0.004323	0.072874	-0.005646	0.230519	-5.035317	53.555689
36315	0	0.390168	7.244810	-0.416571	0.003906	0.072449	-0.004150	0.258251	-5.025363	53.542417
36316	0	0.334444	7.275271	-0.254481	0.003347	0.072753	-0.002534	0.278649	-5.017169	53.536106
36317	0	0.347809	7.293694	-0.074421	0.003479	0.072937	-0.000732	0.300838	-5.012409	53.522823
36318	0	0.310977	7.348526	-0.240790	0.003110	0.073485	-0.002404	0.309854	-5.008474	53.517610
36319	0	0.226022	7.476768	-0.440014	0.002258	0.074768	-0.004395	0.322179	-5.008309	53.507197
36320	0	0.195800	7.604932	-0.494736	0.001956	0.076049	-0.004955	0.313887	-5.007997	53.499046
36321	0	0.183354	7.708801	-0.670618	0.001831	0.077087	-0.006714	0.305437	-5.007269	53.500442
36322	0	0.159711	7.855368	-0.754700	0.001592	0.078553	-0.007553	0.299969	-5.011395	53.496589
36323	0	0.177213	8.081001	-0.671982	0.001770	0.080811	-0.006714	0.312151	-5.010905	53.490495
36324	0	0.232706	8.282241	-0.514391	0.002323	0.082823	-0.005139	0.321947	-5.012306	53.487736
36325	0	0.262713	8.502182	-0.159076	0.002625	0.085022	-0.001587	0.330335	-5.011406	53.489713
36326	0	0.305902	8.740126	0.212925	0.003057	0.087401	0.002128	0.332225	-5.010443	53.480840
36327	0	0.396998	9.002664	0.396939	0.003967	0.090027	0.003967	0.332837	-5.009469	53.482117
36328	0	0.403644	9.277162	0.423099	0.004033	0.092772	0.004215	0.316639	-5.009163	53.485051
36329	0	0.384979	9.478621	0.569636	0.003845	0.094788	0.005676	0.296086	-5.010085	53.480800
36330	0	0.354781	9.704198	0.488450	0.003549	0.097043	0.004863	0.273799	-5.004582	53.482616
36331	0	0.402053	9.997586	0.299209	0.004028	0.099976	0.002991	0.275315	-4.990988	53.488746
36332	0	0.431525	10.235581	0.088436	0.004317	0.102356	0.000856	0.247647	-4.984099	53.487047
36333	0	0.475754	10.479748	0.019716	0.004761	0.104797	0.000183	0.235746	-4.975840	53.489091
36334	0	0.492942	10.742230	-0.050625	0.004937	0.107422	-0.000521	0.223496	-4.962477	53.496912
36335	0	0.518263	10.907024	-0.212779	0.005188	0.109070	-0.002136	0.218100	-4.951880	53.500391
36336	0	0.504793	11.175585	-0.204802	0.005054	0.111755	-0.002058	0.211679	-4.940471	53.498668
36337	0	0.444908	11.340358	-0.024370	0.004456	0.113403	-0.000244	0.214941	-4.929003	53.499510
36338	0	0.394678	11.541770	0.049353	0.003954	0.115417	0.000488	0.213566	-4.916978	53.499226
36339	0	0.341180	11.718760	0.354263	0.003418	0.117188	0.003540	0.215019	-4.905950	53.497442
36340	0	0.327858	11.834624	0.531661	0.003283	0.118346	0.005315	0.217409	-4.896999	53.493525
36341	0	0.359746	11.962868	0.586620	0.003601	0.119629	0.005859	0.214718	-4.888369	53.494049
36342	0	0.401703	12.042096	0.576256	0.004021	0.120421	0.005751	0.207055	-4.879666	53.496706
36343	0	0.402386	12.084927	0.501675	0.004028	0.120850	0.005005	0.199864	-4.870144	53.494600
36344	0	0.450108	12.084876	0.320108	0.004507	0.120849	0.003197	0.199589	-4.859123	53.494905
36345	0	0.524354	12.097183	0.189747	0.005249	0.120972	0.001892	0.198566	-4.848607	53.493311
36346	0	0.511124	12.060565	0.110929	0.005116	0.120605	0.001109	0.202231	-4.839041	53.495730
36347	0	0.506276	11.993432	0.213017	0.005066	0.119934	0.002136	0.212084	-4.830555	53.494728
36348	0	0.541960	11.920234	0.326856	0.005425	0.119202	0.003284	0.230718	-4.819422	53.490587
36349	0	0.524112	11.853144	0.572036	0.005249	0.118530	0.005737	0.251321	-4.806106	53.487002
36350	0	0.492578	11.731222	0.636208	0.004928	0.117311	0.006374	0.268139	-4.798384	53.473749
36351	0	0.506335	11.553956	0.488536	0.005066	0.115540	0.004883	0.270291	-4.790054	53.461823
36352	0	0.474781	11.364784	0.256483	0.004755	0.113647	0.002568	0.278451	-4.777173	53.450604
36353	0	0.390536	11.151129	-0.060509	0.003906	0.111511	-0.000610	0.277596	-4.770725	53.443421
36354	0	0.395650	10.949724	-0.341233	0.003964	0.109497	-0.003408	0.286442	-4.757209	53.434311
36355	0	0.402458	10.742189	-0.488565	0.004028	0.107422	-0.004883	0.294320	-4.748141	53.424107
36356	0	0.396111	10.510215	-0.459107	0.003960	0.105103	-0.004583	0.307641	-4.744604	53.412364
36357	0	0.341518	10.296608	-0.294080	0.003418	0.102966	-0.002930	0.325413	-4.736529	53.395521
36358	0	0.389840	10.089007	-0.131727	0.003901	0.100890	-0.001304	0.345741	-4.728419	53.386328
36359	0	0.268414	9.863296	0.096575	0.002686	0.098633	0.000977	0.363492	-4.720879	53.374378
36360	0	0.286620	9.637465	0.302494	0.002866	0.096375	0.003030	0.374740	-4.715161	53.358519
36361	0	0.244566	9.454334	0.311293	0.002441	0.094543	0.003113	0.379711	-4.713991	53.347231
36362	0	0.238972	9.167363	0.311797	0.002388	0.091674	0.003113	0.378525	-4.709754	53.334315
36363	0	0.237927	8.917302	0.542181	0.002380	0.089172	0.005432	0.396587	-4.701721	53.328048
36364	0	0.298717	8.929351	-0.006977	0.002988	0.089293	-0.000082	0.386019	-4.694681	53.316450
36365	0	0.390047	8.502218	0.061873	0.003906	0.085022	0.000610	0.379859	-4.680642	53.303651
36366	0	0.407194	8.484061	-0.302007	0.004077	0.084840	-0.003036	0.363872	-4.667673	53.296005
36367	0	0.402239	8.227663	-0.394749	0.004028	0.082275	-0.003967	0.341367	-4.653422	53.285873
36368	0	0.413308	8.160806	-0.654093	0.004138	0.081607	-0.006553	0.329959	-4.640771	53.275318
36369	0	0.396471	8.044579	-0.688144	0.003967	0.080444	-0.006897	0.313207	-4.631830	53.261367
36370	0	0.359164	7.947176	-0.697765	0.003595	0.079471	-0.006989	0.302711	-4.620419	53.254092
36371	0	0.317162	7.879738	-0.645865	0.003174	0.078796	-0.006470	0.292262	-4.611840	53.238666
36372	0	0.298464	7.855365	-0.399848	0.002986	0.078553	-0.004006	0.286289	-4.603865	53.226863
36373	0	0.268603	7.836938	-0.328971	0.002686	0.078369	-0.003296	0.282500	-4.597886	53.221239
36374	0	0.201781	7.806405	-0.205704	0.002014	0.078064	-0.002064	0.278285	-4.596717	53.211420
36375	0	0.177183	7.830835	-0.126439	0.001770	0.078308	-0.001282	0.257919	-4.592154	53.210458
36376	0	0.256740	7.873575	-0.159262	0.002566	0.078735	-0.001614	0.232825	-4.586790	53.203531
36377	0	0.262641	7.940783	-0.320633	0.002625	0.079407	-0.003235	0.196723	-4.582059	53.204274
36378	0	0.256830	8.014228	-0.400667	0.002566	0.080141	-0.004032	0.165811	-4.577833	53.199928
36379	0	0.250763	8.093421	-0.552860	0.002502	0.080933	-0.005554	0.135015	-4.577960	53.196164
36380	0	0.282367	8.197357	-0.511031	0.002818	0.081972	-0.005136	0.104287	-4.579037	53.187571
36381	0	0.299316	8.398539	-0.431212	0.002991	0.083984	-0.004333	0.080845	-4.575216	53.182764
36382	0	0.336858	8.563244	-0.152272	0.003362	0.085632	-0.001544	0.057823	-4.576803	53.182577
36383	0	0.329824	8.758536	0.002504	0.003296	0.087585	0.000000	0.030729	-4.572320	53.180204
36384	0	0.330375	8.916817	0.355944	0.003300	0.089170	0.003530	-0.002145	-4.569859	53.180568
36385	0	0.354115	9.136784	0.461244	0.003540	0.091370	0.004578	-0.040026	-4.563554	53.177428
36386	0	0.403148	9.282557	0.790865	0.004030	0.092828	0.007883	-0.066092	-4.557443	53.178527
36387	0	0.439592	9.631205	0.430304	0.004395	0.096313	0.004272	-0.096932	-4.551280	53.179954
36388	0	0.421389	9.685546	0.590135	0.004213	0.096858	0.005859	-0.141082	-4.544129	53.182625
36389	0	0.421200	9.973024	0.315032	0.004211	0.099731	0.003113	-0.178853	-4.536765	53.187736
36390	0	0.439607	10.101063	0.146211	0.004395	0.101011	0.001418	-0.223359	-4.529224	53.192826
36391	0	0.427447	10.327208	-0.179236	0.004272	0.103271	-0.001831	-0.260608	-4.523257	53.194732
36392	0	0.391226	10.498225	-0.263235	0.003910	0.104981	-0.002668	-0.294569	-4.516910	53.203367
36393	0	0.372622	10.662894	-0.284517	0.003723	0.106628	-0.002869	-0.314455	-4.511327	53.212712
36394	0	0.336249	10.821593	-0.261433	0.003363	0.108215	-0.002639	-0.334193	-4.503112	53.210393
36395	0	0.360524	10.980204	0.038569	0.003601	0.109802	0.000366	-0.348902	-4.498823	53.218177
36396	0	0.318765	11.156974	0.334966	0.003181	0.111570	0.003335	-0.358089	-4.496729	53.221710
36397	0	0.391006	11.273106	0.648266	0.003906	0.112732	0.006470	-0.365221	-4.492148	53.223731
36398	0	0.434083	11.407049	0.797936	0.004340	0.114072	0.007960	-0.378431	-4.484333	53.228359
36399	0	0.408752	11.456132	0.862895	0.004089	0.114563	0.008606	-0.395031	-4.473797	53.224018
36400	0	0.445010	11.541217	0.818552	0.004452	0.115414	0.008163	-0.410738	-4.463463	53.222064
36401	0	0.476283	11.566045	0.582005	0.004761	0.115662	0.005798	-0.426270	-4.456787	53.225286
36402	0	0.451550	11.565946	0.262591	0.004520	0.115660	0.002606	-0.439575	-4.443040	53.228006
36403	0	0.487624	11.547867	0.093078	0.004883	0.115479	0.000916	-0.448274	-4.427823	53.224303
36404	0	0.511523	11.517328	-0.063889	0.005114	0.115173	-0.000642	-0.444792	-4.420689	53.222724
36405	0	0.475725	11.450210	-0.006454	0.004761	0.114502	-0.000061	-0.434945	-4.408207	53.223670
36406	0	0.517970	11.425826	0.333488	0.005180	0.114258	0.003349	-0.414349	-4.398383	53.228213
36407	0	0.512204	11.328228	0.596609	0.005127	0.113281	0.005981	-0.392205	-4.384280	53.223286
36408	0	0.461837	11.243004	0.837930	0.004628	0.112429	0.008392	-0.372736	-4.365174	53.226774
36409	0	0.384126	11.145071	0.799036	0.003845	0.111450	0.007996	-0.360731	-4.351760	53.222525
36410	0	0.328303	10.919181	0.682884	0.003287	0.109192	0.006825	-0.357597	-4.337874	53.216901
36411	0	0.310842	10.803233	0.299138	0.003113	0.108032	0.002991	-0.351503	-4.323964	53.210304
36412	0	0.297901	10.571291	-0.128405	0.002981	0.105713	-0.001281	-0.341171	-4.312449	53.204588
36413	0	0.292503	10.400385	-0.391123	0.002930	0.104004	-0.003906	-0.328571	-4.298524	53.194619
36414	0	0.365000	10.217144	-0.496564	0.003653	0.102172	-0.004954	-0.308572	-4.287223	53.181107
36415	0	0.433210	10.040189	-0.472100	0.004333	0.100403	-0.004700	-0.277281	-4.276524	53.174567
36416	0	0.445171	9.863156	-0.201189	0.004453	0.098632	-0.001995	-0.250337	-4.266591	53.160344
36417	0	0.384556	9.686267	-0.045254	0.003845	0.096863	-0.000427	-0.213338	-4.257472	53.154460
36418	0	0.323546	9.503320	0.273886	0.003235	0.095033	0.002757	-0.183976	-4.248505	53.144112
36419	0	0.305235	9.338445	0.419629	0.003052	0.093384	0.004211	-0.158167	-4.239317	53.137244
36420	0	0.268547	9.155423	0.490379	0.002687	0.091554	0.004913	-0.138808	-4.227977	53.127799
36421	0	0.268404	9.002731	0.426374	0.002686	0.090027	0.004272	-0.120471	-4.215993	53.120903
36422	0	0.347532	8.874519	0.254272	0.003475	0.088745	0.002545	-0.109826	-4.206155	53.113103
36423	0	0.384290	8.691417	0.036510	0.003845	0.086914	0.000366	-0.101222	-4.193084	53.108242
36424	0	0.420647	8.575429	-0.238575	0.004206	0.085754	-0.002383	-0.090565	-4.184357	53.099414
36425	0	0.420805	8.459464	-0.458230	0.004211	0.084595	-0.004578	-0.076965	-4.169901	53.093939
36426	0	0.414056	8.349499	-0.514071	0.004143	0.083495	-0.005136	-0.063692	-4.157274	53.084987
36427	0	0.341442	8.264135	-0.373205	0.003418	0.082642	-0.003723	-0.043935	-4.142222	53.080809
36428	0	0.310438	8.270102	-0.479082	0.003105	0.082702	-0.004779	-0.019920	-4.130903	53.076390
36429	0	0.262345	8.227514	-0.226848	0.002625	0.082275	-0.002258	0.002030	-4.119393	53.068552
36430	0	0.201181	8.245740	-0.094808	0.002011	0.082458	-0.000937	0.025919	-4.109857	53.061227
36431	0	0.189242	8.215339	0.066225	0.001892	0.082153	0.000671	0.046365	-4.099826	53.056047
36432	0	0.225611	8.251865	0.034470	0.002258	0.082519	0.000347	0.057578	-4.086289	53.048738
36433	0	0.268523	8.270265	-0.024267	0.002686	0.082703	-0.000244	0.063233	-4.075193	53.044820
36434	0	0.329445	8.325194	-0.225677	0.003295	0.083252	-0.002255	0.072982	-4.064097	53.037668
36435	0	0.360383	8.404545	-0.359736	0.003601	0.084045	-0.003601	0.075855	-4.057399	53.030312
36436	0	0.385171	8.477778	-0.499780	0.003850	0.084778	-0.004998	0.083024	-4.048609	53.030576
36437	0	0.366824	8.593709	-0.531242	0.003662	0.085938	-0.005310	0.094159	-4.046086	53.027046
36438	0	0.355589	8.733987	-0.410236	0.003552	0.087340	-0.004095	0.111865	-4.039981	53.021270
36439	0	0.293168	8.850082	-0.086339	0.002930	0.088501	-0.000854	0.131683	-4.031785	53.013919
36440	0	0.311832	9.039329	0.192092	0.003117	0.090393	0.001934	0.156605	-4.022959	53.010482
36441	0	0.317305	9.179759	0.505336	0.003174	0.091797	0.005066	0.180246	-4.010871	53.011211
36442	0	0.372293	9.399517	0.631890	0.003721	0.093995	0.006321	0.190812	-4.001751	53.010271
36443	0	0.403118	9.551988	0.744649	0.004028	0.095520	0.007446	0.198823	-3.993763	53.005053
36444	0	0.445916	9.735005	0.610554	0.004460	0.097350	0.006104	0.204514	-3.981074	53.002718
36445	0	0.445398	9.863260	0.306091	0.004456	0.098633	0.003052	0.201824	-3.967851	53.004291
36446	0	0.433072	9.991447	0.045247	0.004330	0.099915	0.000445	0.201710	-3.957593	53.004802
36447	0	0.359837	10.144060	-0.280491	0.003601	0.101440	-0.002808	0.206828	-3.943077	53.005484
36448	0	0.322549	10.321058	-0.402317	0.003229	0.103210	-0.004024	0.214695	-3.927533	53.004587
36449	0	0.311801	10.473567	-0.410213	0.003113	0.104736	-0.004089	0.236947	-3.921605	53.004557
36450	0	0.318260	10.625981	-0.291501	0.003184	0.106260	-0.002895	0.266533	-3.908091	53.005325
36451	0	0.366498	10.748284	0.016546	0.003662	0.107483	0.000183	0.293796	-3.899449	53.005834
36452	0	0.397683	10.931549	0.385002	0.003973	0.109315	0.003870	0.323301	-3.891695	53.003769
36453	0	0.439788	10.998650	0.638659	0.004395	0.109985	0.006409	0.355090	-3.883211	52.996214
36454	0	0.421533	11.096633	0.829758	0.004218	0.110965	0.008317	0.383755	-3.868314	52.993090
36455	0	0.445163	11.212270	0.828777	0.004456	0.112122	0.008301	0.405669	-3.852175	52.989748
36456	0	0.450635	11.236718	0.716861	0.004508	0.112367	0.007175	0.421362	-3.838273	52.983163
36457	0	0.427511	11.267108	0.383697	0.004272	0.112671	0.003845	0.438212	-3.828902	52.981765
36458	0	0.457773	11.267027	0.156034	0.004582	0.112670	0.001570	0.456385	-3.812127	52.977811
36459	0	0.456774	11.267116	-0.087263	0.004578	0.112671	-0.000854	0.483403	-3.789976	52.976267
36460	0	0.480043	11.218246	-0.079939	0.004802	0.112183	-0.000769	0.523517	-3.776643	52.971521
36461	0	0.505611	11.193913	0.063628	0.005066	0.111938	0.000671	0.568086	-3.754390	52.970293
36462	0	0.467898	11.139223	0.275279	0.004680	0.111391	0.002798	0.623455	-3.741402	52.965482
36463	0	0.463053	11.114753	0.563359	0.004639	0.111145	0.005676	0.676276	-3.720518	52.958001
36464	0	0.436857	11.054208	0.659030	0.004378	0.110539	0.006628	0.724510	-3.697617	52.943781
36465	0	0.378048	10.894957	0.656387	0.003784	0.108948	0.006592	0.763094	-3.680807	52.927682
36466	0	0.297320	10.785213	0.333511	0.002982	0.107851	0.003363	0.801254	-3.658752	52.919977
36467	0	0.298586	10.601815	-0.021201	0.002991	0.106018	-0.000183	0.841409	-3.641111	52.912262
36468	0	0.333521	10.473376	-0.350588	0.003346	0.104734	-0.003475	0.884318	-3.617077	52.896968
36469	0	0.377726	10.284314	-0.448671	0.003784	0.102844	-0.004456	0.928418	-3.597843	52.880124
36470	0	0.419387	10.137486	-0.486058	0.004197	0.101377	-0.004823	0.980696	-3.582903	52.859789
36471	0	0.445573	9.979117	-0.321448	0.004456	0.099792	-0.003174	1.036434	-3.570741	52.852649
36472	0	0.414721	9.856920	-0.219296	0.004150	0.098570	-0.002156	1.088289	-3.554629	52.843346
36473	0	0.342144	9.661883	0.082033	0.003418	0.096619	0.000854	1.138581	-3.546200	52.821217
36474	0	0.312115	9.552169	0.234249	0.003119	0.095521	0.002374	1.185575	-3.535262	52.804569
36475	0	0.298818	9.362910	0.357260	0.002991	0.093628	0.003601	1.229753	-3.519002	52.793050
36476	0	0.292245	9.173885	0.419330	0.002924	0.091738	0.004216	1.267938	-3.503701	52.774650
36477	0	0.353639	9.069979	0.368876	0.003540	0.090698	0.003723	1.320813	-3.485723	52.757148
36478	0	0.420262	8.972282	0.150764	0.004203	0.089723	0.001518	1.343482	-3.472355	52.745708
36479	0	0.457444	8.789106	0.113926	0.004578	0.087891	0.001160	1.379327	-3.455168	52.729048
36480	0	0.395516	8.721829	-0.224582	0.003960	0.087218	-0.002238	1.398429	-3.436484	52.717714
36481	0	0.408652	8.557062	-0.489699	0.004089	0.085571	-0.004883	1.426748	-3.420479	52.702145
36482	0	0.347129	8.526203	-0.779387	0.003472	0.085263	-0.007780	1.454899	-3.407541	52.683445
36483	0	0.292374	8.441019	-0.746483	0.002930	0.084412	-0.007446	1.489528	-3.386972	52.673272
36484	0	0.230218	8.385672	-0.793082	0.002307	0.083858	-0.007911	1.526655	-3.368132	52.659954
36485	0	0.237773	8.343394	-0.526799	0.002380	0.083435	-0.005249	1.562449	-3.351872	52.648406
36486	0	0.243276	8.373759	-0.353673	0.002436	0.083738	-0.003517	1.599173	-3.335181	52.634862
36487	0	0.262275	8.374002	-0.129901	0.002625	0.083740	-0.001282	1.632848	-3.319800	52.618688
36488	0	0.285907	8.392258	-0.004448	0.002865	0.083922	-0.000035	1.655342	-3.298650	52.603368
36489	0	0.311252	8.441168	0.060335	0.003113	0.084412	0.000610	1.674588	-3.284829	52.592333
36490	0	0.365818	8.471597	-0.062554	0.003661	0.084716	-0.000625	1.685626	-3.267539	52.578218
36491	0	0.359980	8.544940	-0.255934	0.003601	0.085449	-0.002563	1.690000	-3.252856	52.562649
36492	0	0.359496	8.605990	-0.426011	0.003597	0.086060	-0.004265	1.693551	-3.236761	52.552119
36493	0	0.347923	8.721921	-0.579860	0.003479	0.087219	-0.005798	1.703804	-3.224133	52.540609
36494	0	0.305460	8.801174	-0.598098	0.003052	0.088012	-0.005982	1.712032	-3.214984	52.528420
36495	0	0.335434	8.929421	-0.458392	0.003357	0.089294	-0.004578	1.730028	-3.198304	52.522194
36496	0	0.384269	9.094109	-0.234050	0.003839	0.090941	-0.002333	1.750053	-3.189149	52.506603
36497	0	0.427782	9.259010	0.079206	0.004272	0.092590	0.000793	1.761805	-3.182089	52.495765
36498	0	0.385707	9.405410	0.323304	0.003856	0.094054	0.003231	1.769459	-3.169766	52.484394
36499	0	0.390649	9.582482	0.397619	0.003906	0.095825	0.003967	1.768767	-3.156053	52.476653
36500	0	0.384608	9.747074	0.484824	0.003845	0.097471	0.004839	1.767621	-3.143126	52.471945
36501	0	0.316810	9.857189	0.561641	0.003174	0.098572	0.005615	1.775805	-3.122668	52.472827
36502	0	0.358283	10.131823	0.251801	0.003589	0.101318	0.002504	1.770056	-3.102116	52.469965
36503	0	0.334858	10.162336	0.270239	0.003357	0.101624	0.002686	1.760962	-3.078654	52.460973
36504	0	0.327342	10.382098	-0.038252	0.003278	0.103821	-0.000393	1.759115	-3.059862	52.460591
36505	0	0.329384	10.473658	-0.194323	0.003296	0.104736	-0.001953	1.758069	-3.043702	52.456640
36506	0	0.426413	10.644566	-0.406407	0.004268	0.106445	-0.004069	1.762297	-3.026138	52.450319
36507	0	0.432792	10.711701	-0.280435	0.004333	0.107117	-0.002808	1.768864	-3.006540	52.437729
36508	0	0.456639	10.882563	-0.262065	0.004566	0.108826	-0.002619	1.780722	-2.992843	52.434048
36509	0	0.469764	10.992444	0.054236	0.004700	0.109924	0.000549	1.797901	-2.976628	52.428376
36510	0	0.432434	11.059594	0.346248	0.004329	0.110596	0.003465	1.810203	-2.957793	52.421024
36511	0	0.420906	11.151135	0.500430	0.004211	0.111511	0.005005	1.820624	-2.941054	52.417302
36512	0	0.420463	11.224394	0.621918	0.004206	0.112244	0.006224	1.835010	-2.925509	52.410240
36513	0	0.433917	11.273152	0.561914	0.004333	0.112732	0.005615	1.840907	-2.916658	52.398982
36514	0	0.434025	11.242542	0.459823	0.004344	0.112426	0.004585	1.837314	-2.898498	52.396044
36515	0	0.487861	11.273188	0.257362	0.004883	0.112732	0.002563	1.836619	-2.879901	52.392352
36516	0	0.469195	11.230460	0.106276	0.004691	0.112305	0.001058	1.841080	-2.866472	52.383598
36517	0	0.488535	11.193837	-0.036613	0.004883	0.111938	-0.000366	1.850686	-2.854887	52.374367
36518	0	0.475858	11.132744	-0.037317	0.004766	0.111327	-0.000366	1.867570	-2.833571	52.363908
36519	0	0.439033	11.084012	0.108797	0.004395	0.110840	0.001099	1.888157	-2.814884	52.361501
36520	0	0.376695	11.016915	0.277000	0.003776	0.110168	0.002786	1.914164	-2.791421	52.353277
36521	0	0.341858	10.913131	0.401567	0.003418	0.109131	0.004028	1.937053	-2.777520	52.346847
36522	0	0.348071	10.791015	0.375791	0.003480	0.107910	0.003758	1.947324	-2.763635	52.334663
36523	0	0.365495	10.656759	0.262592	0.003662	0.106567	0.002625	1.955385	-2.741380	52.325922
36524	0	0.364042	10.504175	-0.054386	0.003647	0.105042	-0.000547	1.961038	-2.719955	52.319877
36525	0	0.408835	10.333261	-0.207247	0.004089	0.103333	-0.002075	1.967714	-2.704714	52.305341
36526	0	0.420086	10.198997	-0.384283	0.004209	0.101990	-0.003840	1.979978	-2.681861	52.296471
36527	0	0.451742	10.028064	-0.378648	0.004517	0.100281	-0.003784	1.992273	-2.668764	52.283432
36528	0	0.439015	9.875400	-0.379339	0.004395	0.098754	-0.003789	2.007154	-2.648562	52.271101
36529	0	0.378509	9.704579	-0.201786	0.003784	0.097046	-0.002014	2.021342	-2.635458	52.256842
36530	0	0.366365	9.551900	-0.110979	0.003663	0.095519	-0.001106	2.035245	-2.621732	52.249010
36531	0	0.329416	9.368906	0.115702	0.003296	0.093689	0.001160	2.048165	-2.605043	52.241455
36532	0	0.310073	9.210287	0.486682	0.003109	0.092102	0.004877	2.070601	-2.579942	52.231867
36533	0	0.304515	9.198016	0.219894	0.003052	0.091980	0.002197	2.078046	-2.557079	52.224666
36534	0	0.376633	8.911125	0.391532	0.003771	0.089111	0.003909	2.079611	-2.536440	52.211992
36535	0	0.365748	8.868410	0.141470	0.003662	0.088684	0.001404	2.075097	-2.515804	52.199112
36536	0	0.377295	8.648714	-0.099508	0.003775	0.086487	-0.001017	2.056030	-2.499060	52.189860
36537	0	0.377988	8.606065	-0.437716	0.003784	0.086060	-0.004395	2.042348	-2.478789	52.183253
36538	0	0.377718	8.502534	-0.574138	0.003776	0.085024	-0.005764	2.021551	-2.467266	52.166777
36539	0	0.335474	8.410789	-0.816471	0.003357	0.084106	-0.008179	2.012147	-2.450096	52.157175
36540	0	0.262119	8.343785	-0.801932	0.002620	0.083437	-0.008029	2.008721	-2.438077	52.146507
36541	0	0.238129	8.270315	-0.658498	0.002380	0.082703	-0.006592	2.009226	-2.425292	52.135414
36542	0	0.219877	8.300812	-0.413099	0.002199	0.083008	-0.004137	2.010771	-2.410275	52.128617
36543	0	0.262291	8.245868	-0.200854	0.002625	0.082458	-0.002014	2.012832	-2.393496	52.122661
36544	0	0.286762	8.306774	0.038955	0.002865	0.083068	0.000377	2.004981	-2.382728	52.115431
36545	0	0.366211	8.300753	0.130009	0.003662	0.083008	0.001282	1.989453	-2.368117	52.109795
36546	0	0.341917	8.331186	0.042761	0.003418	0.083312	0.000402	1.964724	-2.355186	52.102620
36547	0	0.396885	8.392389	-0.149141	0.003967	0.083923	-0.001526	1.927514	-2.342801	52.095123
36548	0	0.378936	8.459786	-0.343896	0.003787	0.084597	-0.003471	1.893437	-2.331246	52.092113
36549	0	0.317674	8.520687	-0.534087	0.003174	0.085205	-0.005371	1.862727	-2.320600	52.087787
36550	0	0.312054	8.649112	-0.565312	0.003119	0.086490	-0.005676	1.842137	-2.309030	52.079546
36551	0	0.311232	8.770873	-0.467738	0.003113	0.087708	-0.004700	1.823092	-2.294068	52.072771
36552	0	0.378626	8.935677	-0.231728	0.003783	0.089356	-0.002336	1.809748	-2.283465	52.068125
36553	0	0.360177	9.075917	0.038627	0.003601	0.090759	0.000366	1.794494	-2.269795	52.061865
36554	0	0.384669	9.203705	0.494302	0.003846	0.092038	0.004923	1.779333	-2.256069	52.063186
36555	0	0.384967	9.460300	0.612388	0.003845	0.094604	0.006104	1.764498	-2.247151	52.063230
36556	0	0.373259	9.563563	0.776369	0.003732	0.095638	0.007731	1.735535	-2.234146	52.067761
36557	0	0.323571	9.789788	0.699287	0.003235	0.097900	0.006958	1.704360	-2.220857	52.070245
36558	0	0.280803	9.886991	0.548229	0.002809	0.098872	0.005441	1.665518	-2.206129	52.077275
36559	0	0.316983	10.064648	0.156652	0.003174	0.100647	0.001526	1.628607	-2.187016	52.086154
36560	0	0.359299	10.199123	-0.134492	0.003593	0.101991	-0.001383	1.595637	-2.171894	52.086977
36561	0	0.396642	10.345628	-0.460169	0.003967	0.103455	-0.004639	1.564275	-2.155911	52.091315
36562	0	0.420742	10.516786	-0.508606	0.004210	0.105166	-0.005114	1.543968	-2.138649	52.095312
36563	0	0.464116	10.638486	-0.339638	0.004639	0.106384	-0.003418	1.530545	-2.126747	52.095574
36564	0	0.476934	10.821533	-0.159311	0.004766	0.108215	-0.001604	1.528708	-2.116062	52.101915
36565	0	0.439533	10.943583	0.293600	0.004395	0.109436	0.002930	1.531912	-2.102461	52.104178
36566	0	0.402832	11.077741	0.618547	0.004029	0.110778	0.006177	1.532826	-2.087104	52.106130
36567	0	0.409032	11.199849	0.886263	0.004089	0.112000	0.008850	1.529582	-2.073896	52.109634
36568	0	0.390844	11.278816	0.975141	0.003907	0.112790	0.009729	1.516747	-2.060663	52.107290
36569	0	0.402639	11.321837	0.826597	0.004028	0.113220	0.008240	1.499477	-2.044735	52.113415
36570	0	0.445140	11.358228	0.551142	0.004452	0.113584	0.005485	1.481697	-2.030096	52.116783
36571	0	0.494336	11.389116	0.210051	0.004944	0.113892	0.002075	1.465556	-2.015197	52.119414
36572	0	0.518749	11.395270	-0.047985	0.005187	0.113953	-0.000500	1.454895	-2.001153	52.121652
36573	0	0.494003	11.334259	-0.243477	0.004944	0.113342	-0.002441	1.457554	-1.982787	52.124295
36574	0	0.462970	11.315916	-0.127287	0.004630	0.113159	-0.001269	1.470505	-1.967941	52.126340
36575	0	0.402834	11.279319	0.144759	0.004028	0.112793	0.001465	1.497446	-1.953638	52.123585
36576	0	0.359997	11.242882	0.568077	0.003601	0.112428	0.005702	1.528368	-1.938279	52.124414
36577	0	0.377625	11.193990	0.834636	0.003784	0.111938	0.008362	1.553462	-1.915704	52.119914
36578	0	0.357947	11.108739	0.918039	0.003585	0.111087	0.009185	1.567290	-1.895388	52.110334
36579	0	0.365993	10.974129	0.811753	0.003662	0.109741	0.008118	1.576533	-1.878537	52.103231
36580	0	0.390144	10.809308	0.403236	0.003901	0.108093	0.004027	1.580179	-1.864209	52.101173
36581	0	0.402790	10.632324	0.025001	0.004028	0.106323	0.000244	1.582749	-1.849390	52.104312
36582	0	0.469739	10.485829	-0.383847	0.004699	0.104858	-0.003834	1.596915	-1.833909	52.095984
36583	0	0.439610	10.266034	-0.562855	0.004395	0.102661	-0.005615	1.620844	-1.821429	52.092671
36584	0	0.457552	10.131459	-0.669668	0.004580	0.101315	-0.006680	1.649433	-1.802091	52.083592
36585	0	0.445183	9.954762	-0.423227	0.004456	0.099548	-0.004211	1.682686	-1.784136	52.071827
36586	0	0.438303	9.771630	-0.091755	0.004387	0.097716	-0.000896	1.717808	-1.765631	52.064200
36587	0	0.397075	9.655793	0.205392	0.003967	0.096558	0.002075	1.752309	-1.755579	52.052248
36588	0	0.324416	9.497244	0.482361	0.003242	0.094972	0.004841	1.782375	-1.744256	52.036191
36589	0	0.317440	9.332330	0.523893	0.003174	0.093323	0.005249	1.803884	-1.730670	52.026113
36590	0	0.311516	9.185937	0.540261	0.003114	0.091859	0.005412	1.824793	-1.718012	52.012909
36591	0	0.298754	9.021016	0.365983	0.002991	0.090210	0.003662	1.836711	-1.699682	51.997176
36592	0	0.328628	8.880623	0.091079	0.003288	0.088806	0.000911	1.845622	-1.683086	51.987148
36593	0	0.354022	8.697508	-0.213682	0.003540	0.086975	-0.002136	1.855352	-1.669615	51.972488
36594	0	0.360099	8.557040	-0.335738	0.003601	0.085570	-0.003359	1.862357	-1.655663	51.962325
36595	0	0.360255	8.465478	-0.471628	0.003601	0.084656	-0.004700	1.893798	-1.643954	51.953684
36596	0	0.323468	8.385889	-0.535338	0.003237	0.083859	-0.005343	1.916475	-1.627459	51.944017
36597	0	0.292979	8.306800	-0.349914	0.002930	0.083069	-0.003479	1.953421	-1.614093	51.932079
36598	0	0.305037	8.257831	-0.255627	0.003052	0.082579	-0.002543	1.980348	-1.598391	51.922565
36599	0	0.317532	8.221411	-0.117304	0.003174	0.082214	-0.001160	2.008160	-1.586819	51.909724
36600	0	0.317568	8.190820	-0.076716	0.003177	0.081908	-0.000760	2.027254	-1.571797	51.893111
36601	0	0.305206	8.178712	0.054563	0.003052	0.081787	0.000549	2.041500	-1.558423	51.889862
36602	0	0.341762	8.190825	-0.092219	0.003418	0.081908	-0.000923	2.049257	-1.544262	51.878651
36603	0	0.421109	8.215339	-0.152312	0.004211	0.082153	-0.001526	2.054516	-1.530128	51.871985
36604	0	0.414940	8.251979	-0.371278	0.004149	0.082520	-0.003718	2.055854	-1.516864	51.857863
36605	0	0.421224	8.312975	-0.457935	0.004211	0.083130	-0.004578	2.067392	-1.504588	51.849835
36606	0	0.354280	8.367808	-0.531530	0.003541	0.083678	-0.005314	2.078622	-1.494023	51.837672
36607	0	0.360381	8.477744	-0.525345	0.003601	0.084778	-0.005249	2.093912	-1.483940	51.835167
36608	0	0.330520	8.618043	-0.336868	0.003301	0.086181	-0.003366	2.106196	-1.476554	51.825810
36609	0	0.336186	8.728000	-0.159138	0.003357	0.087280	-0.001587	2.121438	-1.469670	51.817530
36610	0	0.281882	8.917143	0.132854	0.002817	0.089171	0.001333	2.136843	-1.458322	51.809842
36611	0	0.299000	9.039332	0.377869	0.002991	0.090393	0.003784	2.153044	-1.444000	51.806170
36612	0	0.268267	9.216388	0.638616	0.002684	0.092163	0.006397	2.175929	-1.429582	51.806356
36613	0	0.293004	9.411587	0.574269	0.002930	0.094116	0.005737	2.178425	-1.416614	51.802362
36614	0	0.335584	9.545785	0.550748	0.003357	0.095458	0.005504	2.182805	-1.401932	51.799457
36615	0	0.347887	9.753358	0.367823	0.003479	0.097534	0.003662	2.172747	-1.388550	51.800256
36616	0	0.371948	9.875381	0.175389	0.003722	0.098754	0.001741	2.167135	-1.372070	51.795062
36617	0	0.402714	10.070814	-0.176510	0.004028	0.100708	-0.001770	2.170422	-1.357505	51.791469
36618	0	0.408801	10.168459	-0.297828	0.004086	0.101685	-0.002981	2.176058	-1.345896	51.792763
36619	0	0.420651	10.382075	-0.482707	0.004211	0.103821	-0.004822	2.190857	-1.327488	51.786802
36620	0	0.480349	10.504161	-0.301102	0.004811	0.105042	-0.003002	2.209488	-1.305954	51.781613
36621	0	0.463785	10.687237	-0.136032	0.004639	0.106873	-0.001343	2.237275	-1.291987	51.779490
36622	0	0.445550	10.827666	0.208100	0.004454	0.108276	0.002100	2.266299	-1.280746	51.767607
36623	0	0.445231	10.949816	0.479998	0.004456	0.109497	0.004822	2.297960	-1.264245	51.764147
36624	0	0.432707	11.084438	0.798852	0.004327	0.110843	0.008012	2.330774	-1.250882	51.753973
36625	0	0.402836	11.212246	0.779985	0.004028	0.112122	0.007812	2.352317	-1.237524	51.746399
36626	0	0.433128	11.285548	0.686340	0.004333	0.112855	0.006871	2.368747	-1.222886	51.737866
36627	0	0.384313	11.309853	0.475335	0.003845	0.113098	0.004761	2.384632	-1.207809	51.734560
36628	0	0.426231	11.383101	0.290482	0.004268	0.113831	0.002914	2.402655	-1.189306	51.723322
36629	0	0.475637	11.401381	-0.026280	0.004761	0.114014	-0.000244	2.429689	-1.172151	51.712189
36630	0	0.456530	11.382939	-0.134745	0.004568	0.113830	-0.001319	2.466699	-1.156682	51.704908
36631	0	0.438445	11.358658	-0.094422	0.004395	0.113586	-0.000916	2.503940	-1.133930	51.689898
36632	0	0.437019	11.352696	0.118098	0.004375	0.113526	0.001224	2.555153	-1.116781	51.675762
36633	0	0.359699	11.340501	0.404588	0.003601	0.113403	0.004089	2.607293	-1.099765	51.668468
36634	0	0.377026	11.304473	0.676578	0.003776	0.113042	0.006810	2.660380	-1.081351	51.661282
36635	0	0.396413	11.273444	0.783920	0.003967	0.112732	0.007874	2.703205	-1.064808	51.649839
36636	0	0.407651	11.121185	0.673832	0.004083	0.111210	0.006767	2.740820	-1.044780	51.631240
36637	0	0.408591	10.980319	0.296053	0.004089	0.109802	0.002991	2.780023	-1.028284	51.616770
36638	0	0.457099	10.827512	-0.093961	0.004569	0.108275	-0.000915	2.814103	-1.017927	51.598083
36639	0	0.487936	10.705482	-0.381230	0.004883	0.107056	-0.003784	2.851748	-1.002365	51.578453
36640	0	0.493062	10.534223	-0.528135	0.004936	0.105344	-0.005244	2.899696	-0.984568	51.561557
36641	0	0.475586	10.381920	-0.516387	0.004761	0.103821	-0.005127	2.948125	-0.967375	51.547558
36642	0	0.469152	10.235129	-0.402439	0.004690	0.102353	-0.003980	3.005846	-0.957102	51.531741
36643	0	0.378349	10.070735	-0.168936	0.003784	0.100708	-0.001648	3.060709	-0.944283	51.508150
36644	0	0.372276	9.893967	0.164349	0.003722	0.098939	0.001688	3.119952	-0.932268	51.486704
36645	0	0.310678	9.716955	0.374842	0.003113	0.097168	0.003784	3.169825	-0.912054	51.464545
36646	0	0.303626	9.601263	0.435392	0.003039	0.096011	0.004384	3.213368	-0.895263	51.444271
36647	0	0.293335	9.405592	0.345567	0.002930	0.094055	0.003479	3.249298	-0.886930	51.426997
36648	0	0.244592	9.137329	0.541892	0.002448	0.091372	0.005447	3.292453	-0.871068	51.408444
36649	0	0.322996	9.234643	0.021766	0.003235	0.092346	0.000244	3.332598	-0.852715	51.389748
36650	0	0.352624	8.868438	0.097429	0.003531	0.088684	0.000986	3.355012	-0.834804	51.369602
36651	0	0.335465	8.874464	-0.325036	0.003357	0.088745	-0.003235	3.382249	-0.820081	51.356250
36652	0	0.347044	8.630130	-0.382956	0.003474	0.086302	-0.003815	3.409149	-0.803569	51.337156
36653	0	0.341459	8.581430	-0.648650	0.003418	0.085815	-0.006470	3.438758	-0.787979	51.317488
36654	0	0.334231	8.483497	-0.639843	0.003349	0.084836	-0.006381	3.469530	-0.767513	51.298866
36655	0	0.304908	8.379960	-0.673595	0.003052	0.083801	-0.006714	3.507095	-0.752886	51.280464
36656	0	0.292227	8.324765	-0.574203	0.002924	0.083249	-0.005720	3.544659	-0.739581	51.261993
36657	0	0.340972	8.276330	-0.313181	0.003418	0.082764	-0.003113	3.578330	-0.716712	51.243538
36658	0	0.339325	8.276259	-0.176790	0.003401	0.082763	-0.001747	3.614387	-0.694631	51.223286
36659	0	0.359916	8.264165	-0.025652	0.003601	0.082642	-0.000244	3.638803	-0.680149	51.205624
36660	0	0.384019	8.264171	0.039004	0.003841	0.082642	0.000401	3.661807	-0.666542	51.185179
36661	0	0.396446	8.258071	0.011595	0.003967	0.082581	0.000122	3.677414	-0.650842	51.169197
36662	0	0.371315	8.325117	-0.190333	0.003716	0.083251	-0.001904	3.683016	-0.634811	51.155116
36663	0	0.323590	8.319098	-0.414835	0.003235	0.083191	-0.004150	3.687480	-0.624983	51.143589
36664	0	0.305633	8.410660	-0.640116	0.003053	0.084106	-0.006405	3.689682	-0.619297	51.122395
36665	0	0.287009	8.465605	-0.774777	0.002869	0.084656	-0.007751	3.692096	-0.610404	51.109760
36666	0	0.323967	8.605930	-0.768595	0.003238	0.086060	-0.007684	3.702407	-0.602644	51.091224
36667	0	0.317379	8.697466	-0.598779	0.003174	0.086975	-0.005981	3.718209	-0.591984	51.072992
36668	0	0.329451	8.831665	-0.343960	0.003296	0.088317	-0.003431	3.736441	-0.579156	51.060581
36669	0	0.360178	9.008788	0.060714	0.003601	0.090088	0.000610	3.747995	-0.568775	51.053405
36670	0	0.372527	9.179682	0.298434	0.003724	0.091797	0.002984	3.754999	-0.558863	51.045993
36671	0	0.341552	9.326144	0.507276	0.003418	0.093262	0.005066	3.753801	-0.544074	51.032620
36672	0	0.323194	9.448072	0.387447	0.003229	0.094481	0.003859	3.741651	-0.535889	51.019850
36673	0	0.317060	9.612994	0.312923	0.003174	0.096130	0.003113	3.729158	-0.520866	51.013541
36674	0	0.316431	9.741111	0.048232	0.003166	0.097411	0.000460	3.709503	-0.507294	50.996552
36675	0	0.335625	9.826657	0.116471	0.003357	0.098267	0.001160	3.710569	-0.495355	50.987798
36676	0	0.414715	10.174594	-0.333759	0.004148	0.101746	-0.003347	3.706534	-0.484039	50.986632
36677	0	0.500253	10.168477	-0.145912	0.005005	0.101685	-0.001465	3.707010	-0.470560	50.982867
36678	0	0.463136	10.430941	-0.223511	0.004633	0.104309	-0.002247	3.701071	-0.458049	50.981064
36679	0	0.488000	10.528584	-0.096935	0.004883	0.105286	-0.000977	3.700128	-0.444276	50.977763
36680	0	0.487740	10.699459	0.050807	0.004877	0.106995	0.000503	3.701118	-0.433960	50.976064
36681	0	0.427148	10.784887	0.318378	0.004272	0.107849	0.003174	3.697205	-0.421890	50.965835
36682	0	0.353265	10.912991	0.271141	0.003537	0.109130	0.002706	3.697740	-0.406313	50.959176
36683	0	0.353931	11.022909	0.416165	0.003540	0.110229	0.004150	3.692589	-0.394865	50.953688
36684	0	0.365679	11.108287	0.350955	0.003660	0.111083	0.003501	3.690204	-0.380918	50.953027
36685	0	0.389942	11.157225	0.287847	0.003906	0.111572	0.002869	3.686541	-0.363527	50.953434
36686	0	0.419917	11.230447	0.143419	0.004197	0.112305	0.001423	3.681305	-0.355200	50.949730
36687	0	0.488194	11.254887	-0.011344	0.004883	0.112549	-0.000122	3.678644	-0.343851	50.940225
36688	0	0.469133	11.285430	-0.064896	0.004698	0.112854	-0.000654	3.679498	-0.326982	50.934960
36689	0	0.493997	11.261004	-0.017942	0.004944	0.112610	-0.000183	3.681876	-0.312779	50.929534
36690	0	0.469103	11.254884	0.067638	0.004691	0.112549	0.000678	3.689709	-0.302506	50.926117
36691	0	0.414580	11.230504	0.280015	0.004150	0.112305	0.002808	3.703329	-0.287531	50.920066
36692	0	0.395635	11.193862	0.376604	0.003958	0.111938	0.003769	3.712141	-0.275579	50.910472
36693	0	0.396555	11.126755	0.536275	0.003967	0.111267	0.005371	3.726471	-0.263251	50.900557
36694	0	0.420700	11.047378	0.541236	0.004208	0.110474	0.005415	3.734816	-0.252343	50.894049
36695	0	0.457395	10.961921	0.445757	0.004578	0.109619	0.004456	3.738293	-0.238481	50.890407
36696	0	0.468969	10.858145	0.215007	0.004692	0.108582	0.002140	3.733132	-0.225907	50.882576
36697	0	0.456987	10.723910	0.006625	0.004578	0.107239	0.000061	3.733006	-0.207775	50.878131
36698	0	0.443913	10.571312	-0.327926	0.004439	0.105713	-0.003286	3.730717	-0.197850	50.870798
36699	0	0.420807	10.418706	-0.433566	0.004211	0.104187	-0.004333	3.738518	-0.184594	50.863497
36700	0	0.413878	10.290522	-0.477003	0.004143	0.102905	-0.004766	3.748931	-0.170773	50.852306
36701	0	0.415285	10.144027	-0.409077	0.004150	0.101440	-0.004089	3.755945	-0.164135	50.842909
36702	0	0.360597	10.009658	-0.184014	0.003606	0.100097	-0.001834	3.768460	-0.154750	50.829807
36703	0	0.366398	9.844963	-0.012730	0.003662	0.098450	-0.000122	3.779863	-0.147246	50.815811
36704	0	0.324138	9.692281	0.157499	0.003239	0.096923	0.001576	3.786887	-0.140700	50.803998
36705	0	0.292929	9.564218	0.329378	0.002930	0.095642	0.003296	3.794648	-0.130179	50.787911
36706	0	0.329158	9.442128	0.287006	0.003294	0.094421	0.002864	3.792363	-0.117655	50.779650
36707	0	0.311261	9.252912	0.238756	0.003113	0.092529	0.002380	3.788546	-0.107718	50.767785
36708	0	0.310832	9.112465	0.135619	0.003112	0.091125	0.001356	3.793528	-0.093866	50.758757
36709	0	0.359967	9.021015	-0.065397	0.003601	0.090210	-0.000671	3.776439	-0.082774	50.750600
36710	0	0.353330	8.886746	-0.142303	0.003537	0.088867	-0.001431	3.771776	-0.068545	50.739620
36711	0	0.354115	8.795231	-0.382932	0.003540	0.087952	-0.003845	3.756030	-0.060982	50.727206
36712	0	0.359437	8.667188	-0.508546	0.003603	0.086671	-0.005096	3.746652	-0.040491	50.721091
36713	0	0.378101	8.630453	-0.560484	0.003784	0.086304	-0.005615	3.737933	-0.027409	50.711170
36714	0	0.371566	8.538973	-0.509752	0.003716	0.085389	-0.005107	3.730641	-0.017164	50.709758
36715	0	0.354327	8.459496	-0.402057	0.003540	0.084595	-0.004028	3.725397	-0.012578	50.704287
36716	0	0.354496	8.441193	-0.302879	0.003546	0.084412	-0.003036	3.720108	-0.002621	50.695357
36717	0	0.347929	8.441176	-0.133352	0.003479	0.084412	-0.001343	3.712732	0.005863	50.686956
36718	0	0.311303	8.441068	-0.015238	0.003113	0.084411	-0.000165	3.700766	0.014436	50.678114
36719	0	0.304788	8.465602	-0.065591	0.003052	0.084656	-0.000671	3.685001	0.028482	50.672253
36720	0	0.310701	8.447305	-0.177696	0.003104	0.084473	-0.001801	3.658199	0.033430	50.666313
36721	0	0.299097	8.502273	-0.284603	0.002991	0.085022	-0.002869	3.632849	0.041765	50.657531
36722	0	0.293040	8.545248	-0.419973	0.002930	0.085451	-0.004228	3.600694	0.049537	50.654755
36723	0	0.323581	8.606106	-0.504000	0.003235	0.086060	-0.005066	3.571445	0.056874	50.648395
36724	0	0.348374	8.691813	-0.523600	0.003480	0.086917	-0.005259	3.546963	0.060362	50.640477
36725	0	0.360220	8.789166	-0.418886	0.003601	0.087891	-0.004211	3.522977	0.067524	50.639094
36726	0	0.354562	8.935680	-0.225293	0.003542	0.089356	-0.002274	3.501879	0.071299	50.634635
36727	0	0.354208	9.027080	0.068665	0.003540	0.090271	0.000671	3.487902	0.077041	50.634083
36728	0	0.318232	9.142799	0.297890	0.003178	0.091429	0.002960	3.469784	0.079351	50.633836
36729	0	0.293385	9.307714	0.430165	0.002930	0.093079	0.004272	3.439052	0.082426	50.632172
36730	0	0.318091	9.398786	0.606338	0.003181	0.093989	0.006040	3.415186	0.091130	50.631258
36731	0	0.317309	9.612857	0.503995	0.003174	0.096130	0.005005	3.378468	0.099744	50.634899
36732	0	0.366140	9.685872	0.394450	0.003660	0.096860	0.003916	3.349472	0.106271	50.635714
36733	0	0.384442	9.832712	0.150133	0.003845	0.098328	0.001465	3.311848	0.115297	50.635030
36734	0	0.439039	9.948760	-0.062815	0.004393	0.099487	-0.000659	3.281346	0.125966	50.637882
36735	0	0.463748	10.101407	-0.302406	0.004639	0.101013	-0.003052	3.254714	0.135363	50.632429
36736	0	0.469699	10.205264	-0.308861	0.004697	0.102052	-0.003119	3.226151	0.143309	50.634110
36737	0	0.396683	10.369936	-0.346082	0.003967	0.103699	-0.003479	3.211201	0.152002	50.642858
36738	0	0.408898	10.491965	-0.165525	0.004087	0.104919	-0.001673	3.197033	0.158227	50.642523
36739	0	0.347736	10.589596	0.074509	0.003479	0.105896	0.000732	3.188255	0.167774	50.644276
36740	0	0.365616	10.717662	0.320659	0.003658	0.107177	0.003199	3.184516	0.177873	50.640863
36741	0	0.391065	10.821435	0.599640	0.003906	0.108215	0.005981	3.173419	0.180792	50.641276
36742	0	0.415910	10.869966	0.676096	0.004159	0.108701	0.006743	3.159576	0.188150	50.641395
36743	0	0.402434	10.949592	0.691757	0.004028	0.109497	0.006897	3.142563	0.199714	50.643042
36744	0	0.432306	10.967755	0.530651	0.004325	0.109678	0.005290	3.129736	0.209175	50.641890
36745	0	0.432873	11.016796	0.356122	0.004333	0.110168	0.003540	3.112115	0.221506	50.644463
36746	0	0.426200	11.035033	0.195169	0.004263	0.110351	0.001934	3.098159	0.229852	50.646988
36747	0	0.408515	11.004656	-0.029774	0.004089	0.110046	-0.000305	3.094572	0.241709	50.641482
36748	0	0.469326	11.004636	-0.101674	0.004691	0.110046	-0.001023	3.092086	0.246889	50.643231
36749	0	0.427121	10.968023	0.011908	0.004272	0.109680	0.000122	3.099389	0.255549	50.640296
36750	0	0.426950	10.919231	0.352065	0.004270	0.109192	0.003533	3.116857	0.262952	50.637229
36751	0	0.421177	10.913156	0.511168	0.004211	0.109131	0.005127	3.136745	0.270260	50.627138
36752	0	0.427457	10.852292	0.740710	0.004272	0.108522	0.007416	3.149778	0.275396	50.622979
36753	0	0.420651	10.791098	0.792591	0.004211	0.107910	0.007935	3.162780	0.287786	50.621156
36754	0	0.406980	10.687380	0.657459	0.004079	0.106874	0.006574	3.165503	0.304627	50.618374
36755	0	0.353148	10.546905	0.408905	0.003540	0.105469	0.004089	3.169534	0.320849	50.618970
36756	0	0.345786	10.455336	0.018080	0.003462	0.104553	0.000182	3.174524	0.332302	50.611449
36757	0	0.377986	10.314954	-0.268671	0.003784	0.103149	-0.002686	3.179449	0.344108	50.607983
36758	0	0.413710	10.168424	-0.440946	0.004142	0.101685	-0.004397	3.196694	0.356300	50.603796
36759	0	0.408804	10.076849	-0.404348	0.004089	0.100769	-0.004028	3.217510	0.364544	50.596067
36760	0	0.402442	9.948585	-0.309988	0.004025	0.099486	-0.003082	3.241322	0.372438	50.585890
36761	0	0.402604	9.832756	-0.087340	0.004028	0.098328	-0.000854	3.266967	0.381893	50.578661
36762	0	0.365381	9.692442	0.213868	0.003657	0.096924	0.002159	3.294595	0.393102	50.567640
36763	0	0.305292	9.613098	0.352238	0.003052	0.096130	0.003540	3.319227	0.398525	50.562552
36764	0	0.274671	9.454513	0.544623	0.002748	0.094544	0.005458	3.336733	0.407937	50.551561
36765	0	0.317482	9.362828	0.463098	0.003174	0.093628	0.004639	3.349430	0.413818	50.540560
36766	0	0.317540	9.283461	0.309188	0.003175	0.092834	0.003097	3.358394	0.420138	50.527288
36767	0	0.347209	9.149203	0.194987	0.003479	0.091492	0.001953	3.365727	0.435523	50.519809
36768	0	0.394766	9.045434	-0.128789	0.003953	0.090454	-0.001288	3.368015	0.448792	50.504017
36769	0	0.414884	8.917219	-0.293710	0.004150	0.089172	-0.002930	3.380649	0.457129	50.493068
36770	0	0.426721	8.904887	-0.393376	0.004269	0.089049	-0.003922	3.399470	0.465113	50.480013
36771	0	0.378611	8.831704	-0.477462	0.003784	0.088318	-0.004761	3.420871	0.468911	50.473686
36772	0	0.323995	8.758289	-0.394654	0.003238	0.087584	-0.003934	3.440893	0.472318	50.469737
36773	0	0.299024	8.740194	-0.215344	0.002991	0.087402	-0.002136	3.466767	0.479191	50.457430
36774	0	0.262450	8.709607	-0.054213	0.002624	0.087096	-0.000523	3.495724	0.484333	50.442179
36775	0	0.243589	8.697564	0.181264	0.002441	0.086975	0.001831	3.523321	0.498135	50.431836
36776	0	0.285868	8.764766	0.208678	0.002857	0.087647	0.002098	3.541334	0.502749	50.419969
36777	0	0.317581	8.740256	0.255350	0.003174	0.087402	0.002563	3.557809	0.506311	50.417506
36778	0	0.353997	8.801290	0.199108	0.003544	0.088013	0.001993	3.563607	0.517869	50.405146
36779	0	0.365905	8.770764	-0.061130	0.003662	0.087708	-0.000610	3.567877	0.528080	50.392872
36780	0	0.371158	8.819602	-0.287017	0.003716	0.088196	-0.002871	3.570600	0.540456	50.385998
36781	0	0.341790	8.843997	-0.445503	0.003418	0.088440	-0.004456	3.573253	0.546521	50.382419
36782	0	0.341667	8.959915	-0.543903	0.003417	0.089600	-0.005431	3.586572	0.552723	50.373698
36783	0	0.335636	9.008755	-0.385366	0.003357	0.090088	-0.003845	3.600590	0.559243	50.363364
36784	0	0.335412	9.112424	-0.216706	0.003355	0.091125	-0.002153	3.621072	0.566257	50.354083
36785	0	0.384591	9.240731	0.059385	0.003845	0.092407	0.000610	3.645062	0.571215	50.353495
36786	0	0.323649	9.362937	0.379829	0.003236	0.093629	0.003811	3.663602	0.576794	50.341101
36787	0	0.377737	9.472753	0.523644	0.003784	0.094727	0.005249	3.681848	0.591491	50.330612
36788	0	0.388908	9.570553	0.631608	0.003892	0.095705	0.006322	3.691763	0.601332	50.320521
36789	0	0.378293	9.692424	0.548672	0.003784	0.096924	0.005493	3.702315	0.608896	50.312880
36790	0	0.372056	9.790048	0.340188	0.003720	0.097900	0.003405	3.708250	0.614761	50.301160
36791	0	0.360112	9.899905	0.127973	0.003601	0.098999	0.001282	3.713456	0.620479	50.295371
36792	0	0.365883	9.997469	-0.098435	0.003661	0.099975	-0.000981	3.719760	0.628797	50.288765
36793	0	0.383944	10.101317	-0.312050	0.003845	0.101013	-0.003113	3.731530	0.640895	50.288364
36794	0	0.383387	10.217152	-0.259312	0.003833	0.102172	-0.002580	3.749454	0.645187	50.282150
36795	0	0.378006	10.320995	-0.277085	0.003784	0.103210	-0.002747	3.779210	0.655165	50.273352
36796	0	0.413979	10.369869	-0.050237	0.004142	0.103699	-0.000477	3.810152	0.662937	50.263322
36797	0	0.415164	10.485871	0.125197	0.004150	0.104858	0.001282	3.845503	0.667081	50.257486
36798	0	0.384502	10.565477	0.418892	0.003847	0.105654	0.004212	3.873600	0.675204	50.248843
36799	0	0.384211	10.626355	0.528534	0.003845	0.106262	0.005310	3.902698	0.684682	50.236054
36800	0	0.377398	10.693764	0.621789	0.003778	0.106936	0.006236	3.924572	0.694541	50.224553
36801	0	0.426696	10.736187	0.566094	0.004272	0.107361	0.005676	3.943370	0.705974	50.219307
36802	0	0.426240	10.772837	0.361813	0.004261	0.107728	0.003631	3.959028	0.709939	50.213946
36803	0	0.432826	10.766647	0.138500	0.004333	0.107666	0.001404	3.981220	0.720939	50.204619
36804	0	0.468286	10.772717	-0.072711	0.004688	0.107727	-0.000710	4.001993	0.731925	50.194546
36805	0	0.469554	10.742180	-0.118370	0.004700	0.107422	-0.001160	4.029827	0.741456	50.187615
36806	0	0.426044	10.711563	-0.105141	0.004264	0.107116	-0.001025	4.060040	0.750202	50.179265
36807	0	0.433031	10.717821	0.100126	0.004333	0.107178	0.001038	4.100950	0.758835	50.169889
36808	0	0.389159	10.657062	0.337381	0.003900	0.106569	0.003407	4.138162	0.772779	50.160219
36809	0	0.372160	10.626392	0.466203	0.003723	0.106262	0.004700	4.180651	0.780102	50.147878
36810	0	0.365613	10.590026	0.502368	0.003658	0.105899	0.005052	4.212763	0.787850	50.139706
36811	0	0.341279	10.485944	0.406701	0.003418	0.104858	0.004089	4.238899	0.799071	50.127387
36812	0	0.370801	10.418849	0.213317	0.003712	0.104188	0.002152	4.261602	0.808618	50.111480
36813	0	0.378490	10.314927	-0.057182	0.003784	0.103149	-0.000549	4.288088	0.812863	50.095827
36814	0	0.402513	10.210911	-0.348990	0.004028	0.102110	-0.003463	4.320057	0.821036	50.082988
36815	0	0.408481	10.082932	-0.423404	0.004089	0.100830	-0.004211	4.347438	0.830725	50.072422
36816	0	0.420325	9.991130	-0.458946	0.004202	0.099913	-0.004561	4.381098	0.833517	50.057808
36817	0	0.427088	9.912005	-0.320846	0.004272	0.099121	-0.003174	4.422543	0.839837	50.040971
36818	0	0.359764	9.826537	-0.101399	0.003598	0.098266	-0.000984	4.458919	0.845244	50.027581
36819	0	0.335770	9.741215	0.021478	0.003357	0.097412	0.000244	4.495050	0.849241	50.013512
36820	0	0.316984	9.619339	0.284334	0.003176	0.096192	0.002872	4.530137	0.861548	49.998601
36821	0	0.299209	9.527640	0.272701	0.002991	0.095276	0.002747	4.555184	0.865048	49.984558
36822	0	0.353803	9.436225	0.292613	0.003542	0.094361	0.002952	4.587403	0.875186	49.968002
36823	0	0.371935	9.314064	0.388626	0.003723	0.093140	0.003906	4.613189	0.885252	49.952413
36824	0	0.401592	9.332304	0.067543	0.004020	0.093323	0.000691	4.633798	0.894961	49.933530
36825	0	0.390202	9.161392	-0.031405	0.003906	0.091614	-0.000305	4.645959	0.904996	49.916952
36826	0	0.364827	9.142956	-0.295769	0.003653	0.091430	-0.002948	4.659444	0.914676	49.900511
36827	0	0.353514	9.039252	-0.440969	0.003540	0.090393	-0.004395	4.679943	0.924943	49.887904
36828	0	0.334518	9.032916	-0.554026	0.003346	0.090330	-0.005524	4.702339	0.930452	49.876330
36829	0	0.286904	8.941566	-0.489799	0.002869	0.089417	-0.004883	4.723337	0.933969	49.867619
36830	0	0.323575	8.959658	-0.469109	0.003235	0.089598	-0.004670	4.751570	0.936796	49.855263
36831	0	0.286875	8.898887	-0.227354	0.002869	0.088989	-0.002258	4.772604	0.940899	49.841327
36832	0	0.305018	8.941534	-0.145184	0.003052	0.089416	-0.001435	4.795265	0.947200	49.829318
36833	0	0.353356	8.923364	-0.013161	0.003540	0.089233	-0.000122	4.808826	0.959969	49.815929
36834	0	0.340904	8.941642	0.063971	0.003405	0.089417	0.000651	4.824960	0.958902	49.800991
36835	0	0.384388	9.008800	0.084879	0.003845	0.090088	0.000854	4.833624	0.964851	49.793508
36836	0	0.347335	9.033117	-0.110846	0.003475	0.090331	-0.001110	4.832754	0.971462	49.778892
36837	0	0.322996	9.057641	-0.250011	0.003235	0.090576	-0.002502	4.831346	0.981615	49.774300
36838	0	0.329055	9.088124	-0.390062	0.003285	0.090881	-0.003902	4.830370	0.979000	49.762055
36839	0	0.329402	9.130864	-0.531036	0.003296	0.091309	-0.005310	4.832076	0.985008	49.750108
36840	0	0.353580	9.204087	-0.476484	0.003536	0.092041	-0.004762	4.837404	0.989257	49.739748
36841	0	0.390862	9.307848	-0.335777	0.003906	0.093079	-0.003357	4.839999	0.990142	49.733268
36842	0	0.409497	9.393207	-0.153084	0.004094	0.093932	-0.001528	4.844994	0.993089	49.720888
36843	0	0.390596	9.497073	0.097554	0.003906	0.094971	0.000977	4.847559	0.997564	49.711669
36844	0	0.372601	9.594700	0.219954	0.003722	0.095947	0.002194	4.842715	0.997200	49.701573
36845	0	0.329804	9.692341	0.324529	0.003296	0.096924	0.003235	4.831582	0.999080	49.690242
36846	0	0.323765	9.796018	0.259686	0.003239	0.097960	0.002584	4.818407	1.004184	49.684741
36847	0	0.243768	9.863271	0.129635	0.002441	0.098633	0.001282	4.802788	1.012289	49.680878
36848	0	0.310132	9.948640	0.131564	0.003105	0.099486	0.001310	4.797923	1.020526	49.674691
36849	0	0.347701	10.089129	-0.127308	0.003479	0.100891	-0.001282	4.789222	1.026516	49.667075
36850	0	0.469512	10.101326	-0.138046	0.004695	0.101013	-0.001387	4.783129	1.030034	49.657404
36851	0	0.451606	10.229512	-0.169845	0.004517	0.102295	-0.001709	4.772206	1.034322	49.646090
36852	0	0.457638	10.302736	-0.070550	0.004576	0.103027	-0.000711	4.766607	1.037223	49.638020
36853	0	0.414683	10.363786	-0.048277	0.004150	0.103638	-0.000488	4.761756	1.044567	49.636016
36854	0	0.378084	10.418683	0.086800	0.003777	0.104187	0.000865	4.759589	1.043282	49.633329
36855	0	0.366376	10.473626	0.116032	0.003662	0.104736	0.001160	4.759877	1.045026	49.627072
36856	0	0.384694	10.528464	0.208063	0.003848	0.105285	0.002076	4.755958	1.049773	49.621753
36857	0	0.366144	10.571266	0.281712	0.003662	0.105713	0.002808	4.746509	1.054114	49.615257
36858	0	0.415133	10.571160	0.234771	0.004148	0.105712	0.002337	4.736118	1.054623	49.607952
36859	0	0.439337	10.638418	0.159651	0.004395	0.106384	0.001587	4.726560	1.059253	49.603602
36860	0	0.481561	10.607822	0.094250	0.004819	0.106078	0.000934	4.717718	1.066122	49.599115
36861	0	0.445111	10.632340	0.031446	0.004456	0.106323	0.000305	4.708511	1.074071	49.596652
36862	0	0.426244	10.595702	0.039344	0.004263	0.105957	0.000384	4.699253	1.077867	49.589908
36863	0	0.360148	10.565183	0.019024	0.003601	0.105652	0.000183	4.692157	1.080596	49.584952
36864	0	0.354078	10.540672	0.087029	0.003540	0.105407	0.000868	4.690045	1.083017	49.578561
36865	0	0.365654	10.498066	0.103788	0.003662	0.104980	0.001038	4.690300	1.092235	49.573497
36866	0	0.395236	10.430913	0.250611	0.003956	0.104309	0.002502	4.686552	1.099535	49.563341
36867	0	0.414804	10.382074	0.269144	0.004150	0.103821	0.002686	4.680568	1.105098	49.561156
36868	0	0.432515	10.320957	0.251713	0.004329	0.103209	0.002514	4.677354	1.112103	49.556685
36869	0	0.415158	10.241682	0.117053	0.004150	0.102417	0.001160	4.665578	1.113701	49.553351
36870	0	0.440022	10.150033	0.021190	0.004396	0.101501	0.000204	4.657039	1.112356	49.548232
36871	0	0.359877	10.070816	-0.078462	0.003601	0.100708	-0.000793	4.647411	1.117741	49.546893
36872	0	0.353275	9.973165	-0.192984	0.003535	0.099731	-0.001936	4.640478	1.123519	49.535633
36873	0	0.353504	9.906051	-0.249160	0.003540	0.099060	-0.002502	4.628230	1.132051	49.530310
36874	0	0.358382	9.783978	-0.290260	0.003591	0.097839	-0.002909	4.621479	1.142650	49.528073
36875	0	0.371860	9.692408	-0.188823	0.003723	0.096924	-0.001892	4.617105	1.150770	49.520001
36876	0	0.431986	9.625272	-0.139089	0.004324	0.096252	-0.001397	4.609867	1.158379	49.512127
36877	0	0.445266	9.545914	-0.017353	0.004456	0.095459	-0.000183	4.598924	1.164367	49.512775
36878	0	0.402301	9.442124	0.100308	0.004022	0.094421	0.000995	4.589017	1.165354	49.508248
36879	0	0.378346	9.399405	0.122967	0.003784	0.093994	0.001221	4.578415	1.168763	49.504980
36880	0	0.298625	9.283342	0.107060	0.002989	0.092834	0.001055	4.559150	1.174475	49.501232
36881	0	0.280481	9.228514	0.068542	0.002808	0.092285	0.000671	4.541941	1.180543	49.496532
36882	0	0.316610	9.210209	-0.001674	0.003167	0.092102	-0.000033	4.521426	1.184410	49.491457
36883	0	0.347582	9.149202	-0.102029	0.003479	0.091492	-0.001038	4.499819	1.190957	49.484305
36884	0	0.365443	9.082065	-0.171993	0.003655	0.090820	-0.001736	4.480298	1.194626	49.483353
36885	0	0.403091	9.033246	-0.303567	0.004028	0.090332	-0.003052	4.460485	1.193752	49.486893
36886	0	0.384685	9.027177	-0.312405	0.003850	0.090271	-0.003142	4.437628	1.200114	49.485636
36887	0	0.372208	8.984414	-0.249016	0.003723	0.089844	-0.002502	4.422189	1.203826	49.480019
36888	0	0.353702	8.996634	-0.246008	0.003537	0.089966	-0.002479	4.398802	1.206357	49.474034
36889	0	0.335765	9.002701	-0.133034	0.003357	0.090027	-0.001343	4.383419	1.207692	49.474054
36890	0	0.311606	9.027107	-0.130715	0.003114	0.090271	-0.001318	4.369983	1.207028	49.470448
36891	0	0.329763	9.063726	-0.053060	0.003296	0.090637	-0.000549	4.346710	1.207056	49.468784
36892	0	0.305591	9.075938	-0.054993	0.003055	0.090759	-0.000573	4.317624	1.207729	49.463288
36893	0	0.390241	9.149209	-0.095528	0.003906	0.091492	-0.000977	4.291289	1.214755	49.460155
36894	0	0.407818	9.173735	-0.164250	0.004081	0.091737	-0.001667	4.260792	1.220226	49.453115
36895	0	0.396449	9.222446	-0.083047	0.003967	0.092224	-0.000854	4.231412	1.225794	49.452994
36896	0	0.426653	9.307873	-0.066453	0.004266	0.093079	-0.000685	4.207155	1.226863	49.455328
36897	0	0.354326	9.362788	-0.028329	0.003540	0.093628	-0.000305	4.180813	1.224931	49.455461
36898	0	0.361210	9.484724	0.122201	0.003607	0.094848	0.001204	4.159281	1.220106	49.464392
36899	0	0.354399	9.570260	0.209247	0.003540	0.095703	0.002075	4.138999	1.217233	49.465184
36900	0	0.306139	9.655491	0.274588	0.003059	0.096556	0.002720	4.108522	1.216615	49.467476
36901	0	0.322929	9.716766	0.270335	0.003235	0.097168	0.002686	4.087720	1.225149	49.465508
36902	0	0.346329	9.802107	0.213747	0.003468	0.098022	0.002110	4.056632	1.231724	49.471130
36903	0	0.354154	9.905962	0.179159	0.003540	0.099060	0.001770	4.031837	1.231891	49.470465
36904	0	0.402699	9.979165	0.019361	0.004031	0.099792	0.000165	3.999272	1.238514	49.472300
36905	0	0.415309	10.052491	-0.046283	0.004150	0.100525	-0.000488	3.970541	1.237240	49.474730
36906	0	0.415518	10.156163	-0.041743	0.004155	0.101562	-0.000438	3.947921	1.238989	49.476873
36907	0	0.383898	10.211198	0.050390	0.003845	0.102112	0.000488	3.930523	1.247782	49.475448
36908	0	0.383023	10.284417	0.101999	0.003832	0.102844	0.001007	3.916525	1.251139	49.481348
36909	0	0.390856	10.357625	0.203048	0.003906	0.103577	0.002014	3.898648	1.250197	49.483050
36910	0	0.391633	10.412348	0.236761	0.003910	0.104124	0.002352	3.881397	1.244832	49.486066
36911	0	0.384299	10.491896	0.379961	0.003845	0.104919	0.003784	3.864786	1.248562	49.492383
36912	0	0.390047	10.491812	0.333905	0.003901	0.104918	0.003326	3.851040	1.251145	49.494106
36913	0	0.427282	10.546824	0.294746	0.004272	0.105469	0.002930	3.831662	1.252329	49.493389
36914	0	0.451941	10.571055	0.255069	0.004517	0.105711	0.002538	3.817294	1.251050	49.489739
36915	0	0.452026	10.571252	0.232895	0.004517	0.105713	0.002319	3.806590	1.248726	49.486449
36916	0	0.397354	10.558977	0.173514	0.003974	0.105590	0.001728	3.798710	1.250692	49.485396
36917	0	0.366131	10.595696	0.171504	0.003662	0.105957	0.001709	3.791894	1.253101	49.482895
36918	0	0.384165	10.552884	0.221113	0.003843	0.105529	0.002209	3.788872	1.256508	49.478555
36919	0	0.384399	10.534676	0.231766	0.003845	0.105347	0.002319	3.790440	1.259254	49.478792
36920	0	0.372005	10.510259	0.286341	0.003720	0.105103	0.002865	3.791866	1.260692	49.482618
36921	0	0.366122	10.479739	0.323486	0.003662	0.104797	0.003235	3.791586	1.262934	49.483197
36922	0	0.389981	10.418707	0.433623	0.003904	0.104187	0.004333	3.788234	1.269199	49.484883
36923	0	0.365625	10.363802	0.341433	0.003662	0.103638	0.003418	3.791655	1.277196	49.479311
36924	0	0.419340	10.272243	0.224898	0.004199	0.102722	0.002251	3.793117	1.284734	49.479154
36925	0	0.372036	10.192889	0.127569	0.003723	0.101929	0.001282	3.799586	1.289018	49.481346
36926	0	0.353049	10.119645	0.059275	0.003534	0.101196	0.000598	3.804700	1.294819	49.473207
36927	0	0.359917	10.015878	0.017461	0.003601	0.100159	0.000183	3.813758	1.298347	49.468018
36928	0	0.419968	9.948657	-0.130467	0.004207	0.099486	-0.001299	3.819652	1.307683	49.460693
36929	0	0.390207	9.832768	-0.171624	0.003906	0.098328	-0.001709	3.827426	1.313805	49.454264
36930	0	0.444613	9.765626	-0.033039	0.004447	0.097656	-0.000320	3.838259	1.316127	49.445542
36931	0	0.372352	9.661864	0.004922	0.003723	0.096619	0.000061	3.851236	1.317124	49.430987
36932	0	0.378120	9.582543	0.131016	0.003784	0.095825	0.001319	3.861079	1.321946	49.425567
36933	0	0.372061	9.515405	0.145574	0.003723	0.095154	0.001465	3.871472	1.326147	49.422859
36934	0	0.328964	9.442161	0.241416	0.003290	0.094421	0.002422	3.880478	1.328326	49.412039
36935	0	0.328955	9.362827	0.206970	0.003296	0.093628	0.002075	3.886412	1.337409	49.404203
36936	0	0.328470	9.271246	0.224129	0.003283	0.092712	0.002247	3.892397	1.336135	49.394179
36937	0	0.299293	9.228515	0.072358	0.002991	0.092285	0.000732	3.902146	1.334943	49.374845
36938	0	0.335856	9.142978	-0.008684	0.003361	0.091430	-0.000079	3.910890	1.338869	49.366177
36939	0	0.372103	9.094243	-0.043513	0.003723	0.090942	-0.000427	3.919831	1.342710	49.355020
36940	0	0.359480	9.039212	-0.075462	0.003596	0.090392	-0.000749	3.926471	1.345762	49.343503
36941	0	0.359788	9.020989	-0.184088	0.003601	0.090210	-0.001831	3.938079	1.350833	49.334128
36942	0	0.347387	8.959834	-0.198492	0.003472	0.089599	-0.001973	3.952355	1.349831	49.327207
36943	0	0.335483	8.966056	-0.111212	0.003357	0.089661	-0.001099	3.968818	1.353529	49.319041
36944	0	0.347834	8.990461	-0.010146	0.003474	0.089905	-0.000089	3.984026	1.349490	49.304377
36945	0	0.335455	8.966076	0.023334	0.003357	0.089661	0.000244	3.996960	1.353653	49.293311
36946	0	0.334578	8.990508	0.076046	0.003351	0.089905	0.000772	4.010096	1.361783	49.280370
36947	0	0.366318	9.033204	0.066463	0.003662	0.090332	0.000671	4.017747	1.361547	49.268762
36948	0	0.372426	9.027005	-0.026646	0.003725	0.090270	-0.000258	4.027061	1.363550	49.258982
36949	0	0.390658	9.100339	-0.030959	0.003906	0.091003	-0.000305	4.031671	1.364157	49.247687
36950	0	0.421262	9.149061	-0.141839	0.004211	0.091491	-0.001413	4.036955	1.363568	49.235561
36951	0	0.402825	9.222402	-0.134965	0.004028	0.092224	-0.001343	4.044678	1.364507	49.226782
36952	0	0.359828	9.258933	-0.197312	0.003600	0.092589	-0.001967	4.050998	1.367588	49.218667
36953	0	0.329446	9.320060	-0.129174	0.003296	0.093201	-0.001282	4.062713	1.370139	49.213881
36954	0	0.292254	9.429843	-0.039677	0.002926	0.094298	-0.000387	4.073759	1.374993	49.207950
36955	0	0.304929	9.484881	0.084340	0.003052	0.094849	0.000854	4.086310	1.379010	49.196934
36956	0	0.347293	9.588643	0.198203	0.003473	0.095886	0.001991	4.096549	1.380427	49.188544
36957	0	0.347742	9.698539	0.315948	0.003479	0.096985	0.003174	4.112526	1.383545	49.177277
36958	0	0.365496	9.753569	0.368213	0.003658	0.097535	0.003694	4.125201	1.388356	49.171142
36959	0	0.384233	9.875542	0.340577	0.003845	0.098755	0.003418	4.138519	1.392599	49.166316
36960	0	0.390397	9.954922	0.320705	0.003900	0.099549	0.003210	4.140919	1.388640	49.156476
36961	0	0.384454	10.034190	0.170457	0.003845	0.100342	0.001709	4.144974	1.390276	49.149796
36962	0	0.414532	10.144059	0.034766	0.004148	0.101440	0.000357	4.154015	1.394693	49.139627
36963	0	0.378102	10.205085	-0.055858	0.003784	0.102051	-0.000549	4.163262	1.399012	49.128153
36964	0	0.383914	10.278210	-0.082833	0.003839	0.102782	-0.000813	4.179596	1.399113	49.114224
36965	0	0.414756	10.357660	-0.099502	0.004150	0.103577	-0.000977	4.198921	1.402890	49.104866
36966	0	0.421240	10.418684	0.061763	0.004206	0.104187	0.000634	4.216041	1.396252	49.096091
36967	0	0.433166	10.455377	0.211317	0.004333	0.104553	0.002136	4.240147	1.399110	49.087392
36968	0	0.450804	10.547054	0.285984	0.004513	0.105470	0.002883	4.264110	1.405075	49.079864
36969	0	0.402909	10.553043	0.376527	0.004028	0.105530	0.003784	4.283286	1.405352	49.068244
36970	0	0.396780	10.644729	0.463767	0.003968	0.106446	0.004661	4.306552	1.407038	49.056229
36971	0	0.366246	10.626286	0.407201	0.003662	0.106262	0.004089	4.323872	1.407682	49.045955
36972	0	0.353525	10.601977	0.342554	0.003540	0.106019	0.003444	4.341874	1.414165	49.029919
36973	0	0.359590	10.644567	0.114271	0.003601	0.106445	0.001160	4.358687	1.420466	49.019404
36974	0	0.370868	10.595750	0.165387	0.003713	0.105957	0.001675	4.379615	1.425587	49.007628
36975	0	0.407930	10.595752	0.040293	0.004089	0.105957	0.000427	4.404225	1.437190	48.993553
36976	0	0.467267	10.601960	0.107997	0.004679	0.106019	0.001110	4.435049	1.444459	48.980955
36977	0	0.432214	10.479849	0.204192	0.004333	0.104797	0.002075	4.469616	1.457782	48.964613
36978	0	0.388166	10.480004	0.265221	0.003883	0.104799	0.002680	4.498063	1.460564	48.951584
36979	0	0.371821	10.424918	0.308070	0.003723	0.104248	0.003113	4.531740	1.466693	48.942299
36980	0	0.383346	10.370126	0.284509	0.003835	0.103701	0.002866	4.552761	1.469030	48.928528
36981	0	0.365871	10.314985	0.100600	0.003662	0.103149	0.001038	4.585863	1.473642	48.911283
36982	0	0.383367	10.198986	-0.020469	0.003838	0.101990	-0.000185	4.606083	1.478572	48.897238
36983	0	0.420804	10.131803	-0.209820	0.004211	0.101318	-0.002075	4.629985	1.482741	48.878700
36984	0	0.438390	9.997422	-0.238795	0.004387	0.099975	-0.002365	4.654271	1.486391	48.865097
36985	0	0.451078	9.930351	-0.344555	0.004517	0.099304	-0.003418	4.683889	1.493181	48.845347
36986	0	0.431872	9.869238	-0.234153	0.004322	0.098693	-0.002314	4.714412	1.497239	48.829847
36987	0	0.365947	9.729001	-0.051382	0.003662	0.097290	-0.000488	4.742769	1.500666	48.816932
36988	0	0.353613	9.686290	0.059250	0.003534	0.096863	0.000620	4.773393	1.498977	48.803334
36989	0	0.323029	9.600899	0.211214	0.003235	0.096008	0.002136	4.800373	1.505032	48.789426
36990	0	0.285357	9.527762	0.267603	0.002859	0.095277	0.002698	4.824887	1.512464	48.773549
36991	0	0.305018	9.417782	0.303573	0.003052	0.094177	0.003052	4.842613	1.514954	48.761676
36992	0	0.328655	9.350665	0.213885	0.003292	0.093506	0.002165	4.872419	1.522535	48.745974
36993	0	0.353943	9.289569	0.089921	0.003540	0.092896	0.000916	4.890472	1.523858	48.729244
36994	0	0.383815	9.204139	0.086533	0.003843	0.092041	0.000882	4.909177	1.530924	48.712114
36995	0	0.371780	9.136962	-0.178176	0.003723	0.091370	-0.001770	4.922001	1.537723	48.699132
36996	0	0.377071	9.057475	-0.376042	0.003773	0.090575	-0.003747	4.937175	1.540195	48.688407
36997	0	0.329858	9.014849	-0.421863	0.003296	0.090149	-0.004211	4.944355	1.536631	48.672876
36998	0	0.287164	8.978119	-0.381329	0.002873	0.089782	-0.003798	4.961402	1.538792	48.657698
36999	0	0.286367	8.947710	-0.385902	0.002869	0.089478	-0.003845	4.977425	1.545052	48.646319
37000	0	0.303800	8.935408	-0.224698	0.003041	0.089355	-0.002225	5.004079	1.549205	48.636157
37001	0	0.341518	8.947743	-0.111623	0.003418	0.089478	-0.001099	5.024911	1.552838	48.624179
37002	0	0.353302	8.947768	0.068459	0.003534	0.089478	0.000696	5.037811	1.554893	48.608126
37003	0	0.390593	8.978276	0.041983	0.003906	0.089783	0.000427	5.045455	1.555474	48.594411
37004	0	0.402667	9.014800	-0.014058	0.004027	0.090148	-0.000137	5.047763	1.556470	48.582469
37005	0	0.366307	9.027100	-0.127850	0.003662	0.090271	-0.001282	5.041885	1.555257	48.571409
37006	0	0.365747	9.063752	-0.194354	0.003663	0.090637	-0.001947	5.035423	1.562186	48.564939
37007	0	0.323090	9.106479	-0.322945	0.003235	0.091064	-0.003235	5.026974	1.567004	48.555552
37008	0	0.304421	9.149181	-0.364809	0.003043	0.091492	-0.003652	5.020805	1.565506	48.542831
37009	0	0.329887	9.191868	-0.409301	0.003296	0.091919	-0.004089	5.023750	1.561557	48.532399
37010	0	0.348065	9.283359	-0.269606	0.003485	0.092834	-0.002693	5.025602	1.566440	48.519482
37011	0	0.360459	9.368878	-0.104175	0.003601	0.093689	-0.001038	5.028991	1.562088	48.508287
37012	0	0.397622	9.466446	0.127486	0.003974	0.094665	0.001273	5.025158	1.559509	48.497669
37013	0	0.379059	9.576376	0.226455	0.003784	0.095764	0.002258	5.015745	1.552220	48.482135
37014	0	0.342650	9.667869	0.276520	0.003430	0.096679	0.002759	5.006573	1.557042	48.470671
37015	0	0.317801	9.759481	0.202705	0.003174	0.097595	0.002014	4.989737	1.552128	48.462615
37016	0	0.305789	9.850970	0.125704	0.003059	0.098510	0.001246	4.975853	1.553586	48.457915
37017	0	0.305339	9.881581	0.189490	0.003052	0.098816	0.001892	4.970706	1.551819	48.445677
37018	0	0.366421	10.064603	0.025628	0.003665	0.100646	0.000249	4.960556	1.552494	48.437747
37019	0	0.421259	10.064691	0.013135	0.004211	0.100647	0.000122	4.947901	1.551188	48.422804
37020	0	0.457566	10.168379	-0.003391	0.004580	0.101684	-0.000043	4.936121	1.555173	48.418605
37021	0	0.500333	10.247810	0.012722	0.005005	0.102478	0.000122	4.928329	1.556759	48.409405
37022	0	0.463565	10.321040	0.013826	0.004635	0.103210	0.000132	4.918984	1.555650	48.400761
37023	0	0.396453	10.388191	0.061575	0.003967	0.103882	0.000610	4.911143	1.558400	48.392366
37024	0	0.365792	10.485737	0.123289	0.003656	0.104857	0.001231	4.907465	1.556365	48.387283
37025	0	0.323324	10.528566	0.165028	0.003235	0.105286	0.001648	4.903294	1.557514	48.389072
37026	0	0.353821	10.559057	0.239330	0.003536	0.105591	0.002385	4.892510	1.555051	48.381911
37027	0	0.384076	10.601816	0.207884	0.003845	0.106018	0.002075	4.886741	1.559320	48.377298
37028	0	0.389421	10.620122	0.177946	0.003897	0.106201	0.001777	4.881839	1.561548	48.373732
37029	0	0.427207	10.656731	0.159258	0.004272	0.106567	0.001587	4.873847	1.561416	48.371121
37030	0	0.439023	10.638341	0.087159	0.004394	0.106383	0.000865	4.864844	1.564397	48.368601
37031	0	0.433069	10.638434	0.098249	0.004333	0.106384	0.000977	4.856323	1.566986	48.361872
37032	0	0.395710	10.632340	0.020150	0.003962	0.106323	0.000195	4.846866	1.571168	48.360230
37033	0	0.366090	10.589601	0.061558	0.003662	0.105896	0.000610	4.839220	1.571831	48.357513
37034	0	0.359984	10.558971	0.190744	0.003598	0.105590	0.001902	4.830598	1.569784	48.348290
37035	0	0.383929	10.534679	0.214167	0.003845	0.105347	0.002136	4.822397	1.575852	48.340393
37036	0	0.395455	10.479726	0.300543	0.003955	0.104797	0.003001	4.815544	1.575691	48.332493
37037	0	0.433152	10.412592	0.250839	0.004333	0.104126	0.002502	4.806861	1.577151	48.329450
37038	0	0.444715	10.363682	0.178629	0.004451	0.103637	0.001781	4.799319	1.580471	48.324373
37039	0	0.420791	10.272225	0.128679	0.004211	0.102722	0.001282	4.791446	1.583669	48.320388
37040	0	0.407931	10.198982	0.062308	0.004082	0.101990	0.000620	4.785457	1.585748	48.311653
37041	0	0.347707	10.095224	-0.036052	0.003479	0.100952	-0.000366	4.776637	1.587253	48.304112
37042	0	0.365994	10.021971	-0.120405	0.003657	0.100220	-0.001210	4.767421	1.583441	48.300970
37043	0	0.365985	9.924333	-0.231591	0.003662	0.099243	-0.002319	4.761282	1.585217	48.297199
37044	0	0.359607	9.826664	-0.212840	0.003596	0.098267	-0.002130	4.757319	1.584810	48.282057
37045	0	0.371901	9.735131	-0.139838	0.003723	0.097351	-0.001404	4.748539	1.588923	48.273813
37046	0	0.413700	9.661889	-0.041042	0.004142	0.096619	-0.000417	4.738602	1.593901	48.262051
37047	0	0.384594	9.600828	-0.017847	0.003845	0.096008	-0.000183	4.730657	1.592298	48.252548
37048	0	0.390503	9.503086	0.013726	0.003907	0.095031	0.000131	4.720269	1.594173	48.241121
37049	0	0.354078	9.411612	0.074055	0.003540	0.094116	0.000732	4.707892	1.592583	48.229013
37050	0	0.311486	9.350475	0.100256	0.003114	0.093505	0.000992	4.692217	1.590579	48.216377
37051	0	0.292935	9.228509	0.092322	0.002930	0.092285	0.000916	4.680277	1.590202	48.206798
37052	0	0.280446	9.198006	-0.009958	0.002807	0.091980	-0.000107	4.668571	1.592386	48.188706
37053	0	0.323347	9.100348	-0.011250	0.003235	0.091003	-0.000122	4.653948	1.593437	48.174371
37054	0	0.341413	9.069855	-0.204250	0.003414	0.090698	-0.002056	4.634331	1.592618	48.162443
37055	0	0.396654	9.021032	-0.163019	0.003967	0.090210	-0.001648	4.609263	1.592729	48.149603
37056	0	0.396464	8.978430	-0.287589	0.003965	0.089784	-0.002894	4.583236	1.592773	48.137214
37057	0	0.384383	8.947793	-0.255190	0.003845	0.089478	-0.002563	4.566127	1.593605	48.127784
37058	0	0.371977	8.941692	-0.295583	0.003720	0.089417	-0.002968	4.548347	1.593320	48.114713
37059	0	0.341697	8.935575	-0.157324	0.003418	0.089355	-0.001587	4.528663	1.593631	48.106411
37060	0	0.335601	8.972178	-0.130408	0.003354	0.089722	-0.001316	4.510994	1.590253	48.092325
37061	0	0.292969	8.947764	-0.084424	0.002930	0.089478	-0.000854	4.495692	1.589263	48.083205
37062	0	0.286967	9.002688	-0.038646	0.002868	0.090027	-0.000407	4.467083	1.585788	48.075396
37063	0	0.317797	9.027110	-0.107796	0.003174	0.090271	-0.001099	4.438658	1.579567	48.065284
37064	0	0.342930	9.051531	-0.134168	0.003426	0.090515	-0.001363	4.409700	1.573920	48.054686
37065	0	0.366415	9.100382	-0.205374	0.003662	0.091003	-0.002075	4.380459	1.570353	48.044961
37066	0	0.372613	9.173619	-0.127705	0.003727	0.091736	-0.001300	4.349683	1.570428	48.033307
37067	0	0.366530	9.210213	-0.076944	0.003662	0.092102	-0.000793	4.317910	1.565332	48.030582
37068	0	0.342572	9.277228	0.085575	0.003424	0.092772	0.000841	4.297721	1.561789	48.019787
37069	0	0.329696	9.411584	0.142611	0.003296	0.094116	0.001404	4.268473	1.559408	48.011008
37070	0	0.317885	9.460188	0.341735	0.003176	0.094603	0.003401	4.246430	1.554298	48.005433
37071	0	0.322920	9.606873	0.422951	0.003235	0.096069	0.004211	4.222853	1.559660	48.001704
37072	0	0.346767	9.673790	0.360089	0.003468	0.096739	0.003576	4.191724	1.558097	48.000505
37073	0	0.359992	9.765567	0.246605	0.003601	0.097656	0.002441	4.160663	1.558254	47.996746
37074	0	0.390704	9.820416	0.111339	0.003903	0.098205	0.001086	4.126736	1.552877	47.991608
37075	0	0.433464	9.893801	-0.028092	0.004333	0.098938	-0.000305	4.096534	1.550365	47.987700
37076	0	0.402213	9.991509	-0.084220	0.004030	0.099915	-0.000867	4.066000	1.558500	47.981181
37077	0	0.384178	10.040314	-0.089593	0.003845	0.100403	-0.000916	4.041512	1.561216	47.977050
37078	0	0.389328	10.144095	-0.165055	0.003899	0.101440	-0.001670	4.017699	1.566038	47.974048
37079	0	0.360224	10.223385	-0.004391	0.003601	0.102234	-0.000061	3.996225	1.563576	47.964631
37080	0	0.384704	10.308732	0.126375	0.003847	0.103087	0.001255	3.984294	1.562480	47.958153
37081	0	0.377990	10.394273	0.263630	0.003784	0.103943	0.002625	3.968917	1.566140	47.948204
37082	0	0.370929	10.430779	0.406463	0.003715	0.104308	0.004051	3.952060	1.570498	47.946370
37083	0	0.378293	10.485793	0.416324	0.003784	0.104858	0.004150	3.935768	1.570526	47.940921
37084	0	0.390453	10.510109	0.369980	0.003903	0.105102	0.003687	3.919306	1.568085	47.932922
37085	0	0.384691	10.546831	0.336890	0.003845	0.105469	0.003357	3.903730	1.565155	47.919684
37086	0	0.396653	10.601693	0.278273	0.003970	0.106017	0.002770	3.888010	1.567801	47.913456
37087	0	0.414962	10.607903	0.116885	0.004150	0.106079	0.001160	3.875545	1.567417	47.905379
37088	0	0.402478	10.601713	0.039627	0.004026	0.106017	0.000384	3.860359	1.567784	47.900114
37089	0	0.390463	10.577396	0.055498	0.003906	0.105774	0.000549	3.851887	1.568142	47.897213
37090	0	0.426738	10.589605	0.110883	0.004269	0.105896	0.001109	3.849527	1.568306	47.884735
37091	0	0.420745	10.559102	0.231763	0.004211	0.105591	0.002319	3.848819	1.571344	47.875016
37092	0	0.426354	10.534671	0.341355	0.004264	0.105347	0.003414	3.846709	1.570622	47.860243
37093	0	0.390435	10.485862	0.439085	0.003906	0.104858	0.004395	3.848125	1.571438	47.850950
37094	0	0.402304	10.467533	0.511890	0.004024	0.104675	0.005119	3.845703	1.571039	47.835101
37095	0	0.372313	10.382085	0.390498	0.003723	0.103821	0.003906	3.844515	1.569606	47.826008
37096	0	0.390691	10.321047	0.249618	0.003905	0.103210	0.002500	3.845562	1.566467	47.813314
37097	0	0.378195	10.235605	0.195252	0.003784	0.102356	0.001953	3.843329	1.567763	47.799481
37098	0	0.395818	10.137960	0.054019	0.003963	0.101379	0.000547	3.848735	1.571272	47.785903
37099	0	0.384136	10.052500	-0.086071	0.003845	0.100525	-0.000854	3.853130	1.574192	47.776737
37100	0	0.371061	9.997559	-0.160850	0.003715	0.099976	-0.001599	3.860558	1.577315	47.753925
37101	0	0.396644	9.918204	-0.141239	0.003967	0.099182	-0.001404	3.867548	1.576831	47.738223
37102	0	0.396489	9.832656	-0.076790	0.003965	0.098327	-0.000750	3.886160	1.575920	47.725211
37103	0	0.347752	9.741216	-0.001195	0.003479	0.097412	0.000000	3.897577	1.576182	47.713333
37104	0	0.347343	9.667986	0.094182	0.003475	0.096680	0.000953	3.907444	1.577082	47.689851
37105	0	0.341697	9.576449	0.163094	0.003418	0.095764	0.001648	3.924895	1.577013	47.671042
37106	0	0.353559	9.509311	0.233463	0.003537	0.095093	0.002346	3.935555	1.577895	47.650793
37107	0	0.359691	9.442168	0.206916	0.003601	0.094421	0.002075	3.939897	1.581772	47.633596
37108	0	0.346612	9.356716	0.144559	0.003470	0.093567	0.001452	3.945383	1.585725	47.613488
37109	0	0.353404	9.295680	0.066767	0.003540	0.092957	0.000671	3.947112	1.591714	47.598047
37110	0	0.358574	9.234628	-0.037909	0.003589	0.092346	-0.000374	3.950526	1.593988	47.576194
37111	0	0.372381	9.161362	-0.141194	0.003723	0.091614	-0.001404	3.958049	1.591550	47.567677
37112	0	0.390190	9.167387	-0.191907	0.003907	0.091674	-0.001909	3.967577	1.596598	47.551286
37113	0	0.353914	9.118641	-0.202078	0.003540	0.091187	-0.002014	3.972749	1.596176	47.524328
37114	0	0.335243	9.051414	-0.130449	0.003355	0.090514	-0.001295	3.981738	1.597938	47.503756
37115	0	0.323305	9.039303	-0.092583	0.003235	0.090393	-0.000916	3.991769	1.598791	47.477691
37116	0	0.323205	9.045416	0.057519	0.003231	0.090454	0.000589	4.006780	1.596205	47.456437
37117	0	0.323217	9.039330	0.090185	0.003235	0.090393	0.000916	4.021213	1.598294	47.433090
37118	0	0.322956	9.027109	0.081450	0.003229	0.090271	0.000827	4.033844	1.596510	47.405684
37119	0	0.341422	9.051538	0.096706	0.003418	0.090515	0.000977	4.043138	1.599803	47.390973
37120	0	0.352663	9.094259	0.034194	0.003531	0.090942	0.000346	4.045438	1.604570	47.366591
37121	0	0.365965	9.100349	-0.037236	0.003662	0.091003	-0.000366	4.050322	1.606163	47.347882
37122	0	0.378141	9.149051	-0.118077	0.003778	0.091491	-0.001172	4.058229	1.600930	47.325055
37123	0	0.329472	9.204100	-0.213887	0.003296	0.092041	-0.002136	4.058782	1.600740	47.306374
37124	0	0.353913	9.258902	-0.251860	0.003537	0.092589	-0.002508	4.069145	1.596616	47.292661
37125	0	0.347961	9.307842	-0.196112	0.003479	0.093079	-0.001953	4.076315	1.594205	47.274660
37126	0	0.342317	9.362679	-0.051011	0.003419	0.093627	-0.000504	4.080434	1.587472	47.256374
37127	0	0.360001	9.472663	0.023300	0.003601	0.094727	0.000244	4.091146	1.587283	47.239734
37128	0	0.372216	9.533701	0.149198	0.003720	0.095337	0.001503	4.101445	1.583775	47.217301
37129	0	0.390309	9.631397	0.273389	0.003906	0.096313	0.002747	4.113907	1.586097	47.204084
37130	0	0.371561	9.667993	0.259104	0.003716	0.096680	0.002599	4.120165	1.585926	47.185274
37131	0	0.372008	9.735144	0.310503	0.003723	0.097351	0.003113	4.126456	1.588330	47.171048
37132	0	0.334895	9.838884	0.199190	0.003350	0.098389	0.001998	4.130592	1.588594	47.152082
37133	0	0.377594	9.924368	0.194273	0.003784	0.099243	0.001953	4.139928	1.596545	47.139983
37134	0	0.376667	10.003667	0.082865	0.003767	0.100037	0.000834	4.142811	1.595316	47.128816
37135	0	0.365484	10.046415	0.023587	0.003662	0.100464	0.000244	4.149504	1.601982	47.115604
37136	0	0.394682	10.125736	-0.113049	0.003952	0.101257	-0.001116	4.163309	1.606155	47.101932
37137	0	0.402709	10.186758	-0.087149	0.004028	0.101868	-0.000854	4.179567	1.605858	47.083367
37138	0	0.408797	10.253903	0.013044	0.004086	0.102539	0.000149	4.197204	1.602590	47.070079
37139	0	0.426779	10.321082	0.095821	0.004272	0.103210	0.000977	4.214847	1.606119	47.058063
37140	0	0.413511	10.370028	0.195768	0.004141	0.103700	0.001977	4.233218	1.611062	47.043708
37141	0	0.378240	10.388244	0.315615	0.003784	0.103882	0.003174	4.249938	1.611529	47.032151
37142	0	0.402155	10.467672	0.275766	0.004025	0.104676	0.002771	4.262058	1.613349	47.021554
37143	0	0.384316	10.479803	0.352247	0.003845	0.104797	0.003540	4.278209	1.614363	47.003900
37144	0	0.401748	10.492101	0.257320	0.004024	0.104920	0.002589	4.292452	1.619835	46.983399
37145	0	0.414647	10.504185	0.108027	0.004150	0.105042	0.001099	4.309480	1.622499	46.969352
37146	0	0.413905	10.473650	0.030898	0.004142	0.104736	0.000329	4.328209	1.623950	46.951424
37147	0	0.402873	10.467538	0.052925	0.004028	0.104675	0.000549	4.347462	1.621603	46.942852
37148	0	0.439252	10.455230	-0.024706	0.004395	0.104552	-0.000224	4.369614	1.622017	46.929153
37149	0	0.445133	10.455374	0.137861	0.004456	0.104553	0.001404	4.394033	1.625147	46.913636
37150	0	0.425780	10.418868	0.187670	0.004264	0.104188	0.001903	4.418988	1.630638	46.889292
37151	0	0.408603	10.369937	0.241966	0.004089	0.103699	0.002441	4.439864	1.632844	46.874354
37152	0	0.365123	10.339532	0.292340	0.003655	0.103395	0.002947	4.462756	1.635994	46.857181
37153	0	0.347098	10.284520	0.235024	0.003479	0.102844	0.002380	4.493153	1.643438	46.838599
37154	0	0.388216	10.217426	0.076979	0.003889	0.102174	0.000794	4.517426	1.649647	46.820618
37155	0	0.390349	10.168452	-0.063661	0.003906	0.101685	-0.000610	4.543895	1.650879	46.804340
37156	0	0.402033	10.070569	-0.239156	0.004022	0.100706	-0.002372	4.563305	1.650351	46.790449
37157	0	0.408303	10.028046	-0.282742	0.004089	0.100281	-0.002808	4.582839	1.655510	46.775203
37158	0	0.389039	9.911973	-0.250187	0.003893	0.099120	-0.002481	4.603175	1.656413	46.752732
37159	0	0.414976	9.881544	-0.246181	0.004150	0.098816	-0.002441	4.623577	1.655118	46.734261
37160	0	0.390530	9.814336	-0.073720	0.003904	0.098144	-0.000712	4.649304	1.652165	46.713280
37161	0	0.372322	9.747328	0.058869	0.003723	0.097473	0.000610	4.671364	1.650542	46.687705
37162	0	0.371910	9.698524	0.090946	0.003723	0.096985	0.000933	4.695363	1.653851	46.660205
37163	0	0.348098	9.631386	0.186869	0.003479	0.096313	0.001892	4.720085	1.649808	46.641515
37164	0	0.335945	9.533737	0.207079	0.003361	0.095337	0.002090	4.739476	1.649690	46.626590
37165	0	0.359286	9.472707	0.101993	0.003601	0.094727	0.001038	4.757568	1.657978	46.603595
37166	0	0.382418	9.393340	0.080307	0.003828	0.093933	0.000819	4.773936	1.661012	46.584538
37167	0	0.365955	9.423828	-0.056576	0.003662	0.094238	-0.000549	4.790787	1.662180	46.569773
37168	0	0.359951	9.271113	-0.096324	0.003595	0.092711	-0.000948	4.806287	1.655206	46.542724
37169	0	0.359947	9.277317	-0.269678	0.003601	0.092773	-0.002686	4.816981	1.655092	46.522751
37170	0	0.341111	9.216190	-0.247709	0.003414	0.092162	-0.002464	4.829688	1.656789	46.504792
37171	0	0.371634	9.216305	-0.245320	0.003723	0.092163	-0.002441	4.841299	1.663145	46.484636
37172	0	0.340389	9.210184	-0.180402	0.003404	0.092102	-0.001794	4.850817	1.660831	46.463241
37173	0	0.335647	9.161352	-0.190487	0.003357	0.091614	-0.001892	4.863796	1.659319	46.446998
37174	0	0.347766	9.155173	-0.106865	0.003478	0.091552	-0.001063	4.867490	1.657748	46.430930
37175	0	0.365963	9.167486	-0.037631	0.003662	0.091675	-0.000366	4.876969	1.658943	46.414006
37176	0	0.377947	9.173577	-0.051417	0.003778	0.091736	-0.000509	4.879967	1.655742	46.394933
37177	0	0.378275	9.198000	-0.073783	0.003784	0.091980	-0.000732	4.883768	1.655436	46.378887
37178	0	0.359827	9.240624	-0.092599	0.003597	0.092406	-0.000927	4.879592	1.652110	46.363243
37179	0	0.335761	9.222414	-0.207321	0.003357	0.092224	-0.002075	4.874398	1.649048	46.353161
37180	0	0.347707	9.289560	-0.225509	0.003480	0.092896	-0.002254	4.872401	1.650382	46.343656
37181	0	0.372197	9.320064	-0.244477	0.003723	0.093201	-0.002441	4.873674	1.649617	46.332396
37182	0	0.390401	9.368807	-0.232363	0.003903	0.093688	-0.002327	4.866735	1.646660	46.318767
37183	0	0.384695	9.399410	-0.158489	0.003845	0.093994	-0.001587	4.861458	1.642350	46.306717
37184	0	0.360598	9.466451	-0.115469	0.003604	0.094665	-0.001156	4.857243	1.637698	46.291622
37185	0	0.372350	9.539794	-0.024286	0.003723	0.095398	-0.000244	4.852913	1.635096	46.276287
37186	0	0.391070	9.612916	0.110750	0.003906	0.096129	0.001101	4.841689	1.627775	46.262522
37187	0	0.360628	9.686259	0.055061	0.003601	0.096863	0.000549	4.837222	1.619583	46.248238
37188	0	0.348744	9.753323	0.025858	0.003489	0.097533	0.000246	4.819511	1.618873	46.232192
37189	0	0.360182	9.808349	-0.023405	0.003601	0.098083	-0.000244	4.805056	1.615694	46.225208
37190	0	0.384346	9.850984	0.069903	0.003846	0.098510	0.000691	4.793374	1.616651	46.212540
37191	0	0.384370	9.942632	0.018832	0.003845	0.099426	0.000183	4.784567	1.616160	46.204332
37192	0	0.371439	9.973064	0.032649	0.003719	0.099730	0.000315	4.768203	1.619619	46.195155
37193	0	0.408974	10.064696	-0.005764	0.004089	0.100647	-0.000061	4.761567	1.616873	46.187806
37194	0	0.402445	10.119542	0.074859	0.004028	0.101195	0.000739	4.748158	1.618845	46.181558
37195	0	0.415041	10.174554	0.074161	0.004150	0.101746	0.000732	4.734902	1.616594	46.171295
37196	0	0.402951	10.217180	0.051689	0.004028	0.102172	0.000506	4.720148	1.613064	46.155142
37197	0	0.408505	10.253920	0.025712	0.004089	0.102539	0.000244	4.702969	1.615421	46.147611
37198	0	0.420101	10.302734	0.028344	0.004202	0.103027	0.000270	4.685065	1.614035	46.135055
37199	0	0.371882	10.290544	-0.017499	0.003723	0.102905	-0.000183	4.673056	1.616570	46.121925
37200	0	0.395410	10.333266	0.002246	0.003958	0.103333	0.000016	4.663116	1.618349	46.109013
37201	0	0.433468	10.369867	0.013043	0.004333	0.103699	0.000122	4.651106	1.614569	46.098194
37202	0	0.446092	10.345338	0.136710	0.004457	0.103454	0.001359	4.639263	1.608300	46.084691
37203	0	0.439495	10.345452	0.128559	0.004395	0.103455	0.001282	4.631996	1.605493	46.071157
37204	0	0.445363	10.345361	0.172199	0.004456	0.103454	0.001716	4.621989	1.605281	46.058722
37205	0	0.365745	10.351564	0.165725	0.003662	0.103516	0.001648	4.608533	1.608247	46.042149
37206	0	0.389438	10.339352	0.143112	0.003897	0.103394	0.001422	4.595342	1.608451	46.032405
37207	0	0.360108	10.314936	0.074065	0.003601	0.103149	0.000732	4.583178	1.606016	46.017612
37208	0	0.396915	10.278211	0.087862	0.003967	0.102782	0.000871	4.571393	1.601445	46.009561
37209	0	0.378498	10.217276	0.080195	0.003784	0.102173	0.000793	4.558797	1.598139	45.998111
37210	0	0.439539	10.180568	0.135986	0.004395	0.101806	0.001359	4.554834	1.595715	45.988009
37211	0	0.421143	10.144039	0.061771	0.004211	0.101440	0.000610	4.543558	1.593164	45.979920
37212	0	0.427106	10.070706	0.099209	0.004272	0.100707	0.000991	4.538987	1.591269	45.965948
37213	0	0.408896	10.058594	0.079456	0.004089	0.100586	0.000793	4.534783	1.589094	45.957015
37214	0	0.384723	9.997542	0.068027	0.003844	0.099976	0.000673	4.523642	1.583221	45.944461
37215	0	0.354306	9.930405	0.043718	0.003540	0.099304	0.000427	4.509265	1.577067	45.936909
37216	0	0.348275	9.869297	-0.022072	0.003485	0.098693	-0.000225	4.501207	1.576767	45.926563
37217	0	0.371829	9.796163	-0.029879	0.003723	0.097961	-0.000305	4.490719	1.579853	45.913104
37218	0	0.407689	9.729018	-0.089732	0.004079	0.097290	-0.000903	4.480672	1.579672	45.899910
37219	0	0.420921	9.655778	-0.060047	0.004211	0.096558	-0.000610	4.465814	1.579759	45.886057
37220	0	0.414675	9.613038	-0.113592	0.004146	0.096130	-0.001141	4.457309	1.575775	45.873182
37221	0	0.383900	9.558138	-0.090795	0.003845	0.095581	-0.000916	4.445079	1.580680	45.857370
37222	0	0.352765	9.509284	-0.119816	0.003527	0.095093	-0.001206	4.431932	1.576992	45.837202
37223	0	0.329694	9.460456	-0.090520	0.003296	0.094604	-0.000916	4.416189	1.573223	45.819187
37224	0	0.347982	9.448156	-0.033281	0.003481	0.094481	-0.000346	4.396858	1.571990	45.802178
37225	0	0.341725	9.393318	-0.035300	0.003418	0.093933	-0.000366	4.377608	1.570329	45.781825
37226	0	0.341740	9.344479	-0.008070	0.003416	0.093445	-0.000096	4.355311	1.566156	45.763011
37227	0	0.329909	9.313955	-0.010931	0.003296	0.093140	-0.000122	4.336546	1.559643	45.747957
37228	0	0.354080	9.301691	-0.056980	0.003546	0.093017	-0.000586	4.314201	1.563103	45.733441
37229	0	0.384697	9.301758	-0.041176	0.003845	0.093018	-0.000427	4.291935	1.558403	45.716502
37230	0	0.390379	9.283494	-0.147999	0.003909	0.092834	-0.001495	4.269920	1.562359	45.699929
37231	0	0.390835	9.277357	-0.126554	0.003906	0.092773	-0.001282	4.246758	1.557197	45.677380
37232	0	0.360689	9.283453	-0.099377	0.003605	0.092834	-0.001006	4.228381	1.552134	45.662760
37233	0	0.354496	9.307862	-0.126767	0.003540	0.093079	-0.001282	4.207931	1.543469	45.647431
37234	0	0.342786	9.289461	-0.044642	0.003428	0.092895	-0.000461	4.187539	1.540339	45.636819
37235	0	0.384519	9.356709	-0.108231	0.003845	0.093567	-0.001099	4.164458	1.537768	45.617425
37236	0	0.384201	9.375013	-0.025820	0.003844	0.093750	-0.000273	4.143462	1.537990	45.597930
37237	0	0.384773	9.411610	0.007619	0.003845	0.094116	0.000061	4.122206	1.532190	45.586409
37238	0	0.404018	9.411495	0.004883	0.004033	0.094115	0.000030	4.095368	1.521107	45.562144
37239	0	0.397341	9.460427	-0.016706	0.003967	0.094604	-0.000183	4.072744	1.511121	45.543666
37240	0	0.361217	9.533581	0.096340	0.003613	0.095336	0.000947	4.050047	1.508898	45.528733
37241	0	0.359998	9.570306	0.062712	0.003601	0.095703	0.000610	4.027038	1.507516	45.515573
37242	0	0.329373	9.643438	0.096804	0.003293	0.096435	0.000949	4.001138	1.504193	45.497439
37243	0	0.335881	9.674045	0.117730	0.003357	0.096741	0.001160	3.977194	1.499377	45.478776
37244	0	0.390981	9.759401	0.163580	0.003909	0.097594	0.001622	3.958482	1.495689	45.472353
37245	0	0.390285	9.796134	0.141885	0.003906	0.097961	0.001404	3.938121	1.496814	45.465010
37246	0	0.395398	9.844874	0.138936	0.003960	0.098449	0.001372	3.915583	1.500538	45.459213
37247	0	0.396800	9.893778	0.105472	0.003967	0.098938	0.001038	3.893006	1.496826	45.450544
37248	0	0.396435	9.960842	0.084592	0.003968	0.099608	0.000828	3.869204	1.498559	45.438677
37249	0	0.378190	9.979257	0.000883	0.003784	0.099792	0.000000	3.856203	1.498377	45.424055
37250	0	0.414093	10.046405	0.008920	0.004146	0.100464	0.000078	3.840573	1.501022	45.407798
37251	0	0.397344	10.082986	-0.017011	0.003967	0.100830	-0.000183	3.822768	1.491296	45.393577
37252	0	0.379401	10.107327	0.052398	0.003796	0.101073	0.000514	3.808328	1.490474	45.374919
37253	0	0.415235	10.156225	0.135587	0.004150	0.101562	0.001343	3.790531	1.485528	45.361300
37254	0	0.385328	10.186632	0.168849	0.003849	0.101867	0.001674	3.770750	1.478116	45.346868
37255	0	0.427488	10.223372	0.195646	0.004272	0.102234	0.001953	3.763805	1.472775	45.325895
37256	0	0.464498	10.241582	0.220978	0.004643	0.102416	0.002203	3.753315	1.468164	45.314084
37257	0	0.408462	10.260025	0.152832	0.004089	0.102600	0.001526	3.747738	1.470515	45.301270
37258	0	0.376780	10.223390	0.245371	0.003774	0.102234	0.002445	3.735139	1.474385	45.286786
37259	0	0.390548	10.241689	0.183845	0.003906	0.102417	0.001831	3.723864	1.472410	45.275915
37260	0	0.408709	10.259912	0.172553	0.004087	0.102599	0.001723	3.717990	1.470239	45.257835
37261	0	0.384250	10.253906	0.177624	0.003845	0.102539	0.001770	3.708004	1.470444	45.245633
37262	0	0.395916	10.211094	0.111162	0.003962	0.102111	0.001110	3.703153	1.470341	45.233369
37263	0	0.396423	10.198981	0.159028	0.003967	0.101990	0.001587	3.696201	1.471016	45.218745
37264	0	0.408033	10.174572	0.171375	0.004083	0.101746	0.001715	3.694024	1.470941	45.200778
37265	0	0.408864	10.150166	0.255680	0.004089	0.101501	0.002563	3.698419	1.468945	45.186506
37266	0	0.384382	10.076908	0.248669	0.003843	0.100769	0.002489	3.697854	1.465700	45.168987
37267	0	0.378161	10.046405	0.231570	0.003784	0.100464	0.002319	3.698691	1.465948	45.149825
37268	0	0.358894	10.015891	0.157996	0.003595	0.100159	0.001579	3.694627	1.470565	45.133019
37269	0	0.323153	9.936537	0.127964	0.003235	0.099365	0.001282	3.693678	1.471726	45.109880
37270	0	0.377496	9.906015	0.047636	0.003777	0.099060	0.000484	3.698649	1.470754	45.088526
37271	0	0.408523	9.863304	0.097047	0.004089	0.098633	0.000977	3.702613	1.472647	45.077961
37272	0	0.389457	9.826672	-0.008302	0.003898	0.098267	-0.000073	3.710571	1.473377	45.059661
37273	0	0.390292	9.747330	0.036160	0.003906	0.097473	0.000366	3.712742	1.474447	45.041432
37274	0	0.389331	9.716814	-0.032764	0.003899	0.097168	-0.000315	3.724488	1.477907	45.015802
37275	0	0.402390	9.661884	0.005221	0.004028	0.096619	0.000061	3.731433	1.480388	44.990350
37276	0	0.358960	9.600835	-0.032884	0.003592	0.096008	-0.000323	3.734832	1.479811	44.971338
37277	0	0.366101	9.594733	0.029823	0.003662	0.095947	0.000305	3.740159	1.478141	44.960736
37278	0	0.365308	9.515309	-0.002677	0.003659	0.095153	-0.000014	3.751952	1.482689	44.935748
37279	0	0.341652	9.472661	-0.001030	0.003418	0.094727	0.000000	3.761173	1.481574	44.917831
37280	0	0.353808	9.448241	0.051743	0.003536	0.094482	0.000528	3.770870	1.476651	44.890806
37281	0	0.341872	9.411627	0.078361	0.003418	0.094116	0.000793	3.779642	1.472904	44.870486
37282	0	0.359705	9.399342	0.045876	0.003602	0.093993	0.000468	3.787754	1.476260	44.848511
37283	0	0.359718	9.356710	0.054016	0.003601	0.093567	0.000549	3.795647	1.478238	44.825816
37284	0	0.358955	9.326181	-0.033027	0.003592	0.093262	-0.000324	3.800026	1.478887	44.814171
37285	0	0.372314	9.350586	-0.006691	0.003723	0.093506	-0.000061	3.804008	1.476014	44.792476
37286	0	0.341308	9.338296	-0.020309	0.003417	0.093383	-0.000196	3.809955	1.478028	44.768844
37287	0	0.354040	9.350587	0.017160	0.003540	0.093506	0.000183	3.820937	1.474672	44.745286
37288	0	0.341725	9.344389	-0.003327	0.003418	0.093444	-0.000024	3.829196	1.472731	44.722459
37289	0	0.347650	9.350594	-0.013435	0.003479	0.093506	-0.000122	3.841072	1.472909	44.698902
37290	0	0.352962	9.368813	-0.058281	0.003534	0.093688	-0.000574	3.848351	1.475809	44.672786
37291	0	0.390729	9.399405	-0.037805	0.003906	0.093994	-0.000366	3.859345	1.471727	44.646542
37292	0	0.378214	9.417645	0.002949	0.003786	0.094176	0.000037	3.865466	1.473694	44.624177
37293	0	0.384049	9.448257	-0.043766	0.003845	0.094482	-0.000427	3.874761	1.476565	44.601228
37294	0	0.335021	9.497062	0.015286	0.003347	0.094971	0.000162	3.882775	1.470307	44.583239
37295	0	0.348047	9.545895	0.010918	0.003479	0.095459	0.000122	3.895181	1.465633	44.566714
37296	0	0.335506	9.576338	0.008884	0.003360	0.095763	0.000095	3.899546	1.468605	44.540448
37297	0	0.348231	9.606927	0.054044	0.003479	0.096069	0.000549	3.907175	1.461696	44.527932
37298	0	0.336270	9.637361	0.039759	0.003363	0.096374	0.000409	3.917560	1.458925	44.502694
37299	0	0.377981	9.716826	0.077827	0.003784	0.097168	0.000793	3.932131	1.461374	44.481742
37300	0	0.395549	9.777857	0.086646	0.003958	0.097778	0.000884	3.949419	1.461292	44.459297
37301	0	0.384636	9.808352	0.041170	0.003845	0.098083	0.000427	3.964442	1.457072	44.441322
37302	0	0.396965	9.851088	0.154528	0.003969	0.098511	0.001555	3.973115	1.453728	44.423041
37303	0	0.365163	9.930479	0.182020	0.003662	0.099304	0.001831	3.982450	1.463093	44.405645
37304	0	0.357911	9.954845	0.094291	0.003579	0.099548	0.000955	3.992754	1.460318	44.389177
37305	0	0.353629	10.015904	0.132653	0.003540	0.100159	0.001343	4.008202	1.461774	44.374070
37306	0	0.352934	10.064736	0.184336	0.003532	0.100647	0.001859	4.022542	1.462460	44.358746
37307	0	0.396266	10.119657	0.084248	0.003967	0.101196	0.000854	4.033190	1.464667	44.346766
37308	0	0.389328	10.131864	0.112186	0.003897	0.101318	0.001135	4.044790	1.465644	44.332283
37309	0	0.433314	10.156265	0.102468	0.004333	0.101562	0.001038	4.056259	1.463091	44.315722
37310	0	0.445457	10.192889	0.093037	0.004455	0.101929	0.000950	4.074908	1.460268	44.295456
37311	0	0.384410	10.186788	0.095925	0.003845	0.101868	0.000977	4.091176	1.458640	44.280112
37312	0	0.377599	10.205122	0.104005	0.003781	0.102051	0.001063	4.113834	1.461981	44.256956
37313	0	0.372440	10.229507	0.101818	0.003723	0.102295	0.001038	4.132260	1.457790	44.240912
37314	0	0.354100	10.211229	0.226022	0.003542	0.102112	0.002280	4.151317	1.456276	44.223802
37315	0	0.390437	10.241734	0.144510	0.003906	0.102417	0.001465	4.170152	1.455508	44.206324
37316	0	0.396171	10.223421	0.134161	0.003963	0.102234	0.001364	4.191723	1.453528	44.191726
37317	0	0.402224	10.217345	0.168717	0.004028	0.102173	0.001709	4.212682	1.457694	44.168646
37318	0	0.401529	10.192995	0.140230	0.004016	0.101930	0.001421	4.230137	1.455753	44.148097
37319	0	0.402646	10.174587	0.083159	0.004028	0.101746	0.000854	4.252401	1.455110	44.128532
37320	0	0.377704	10.162375	0.060426	0.003779	0.101624	0.000625	4.271919	1.454995	44.107109
37321	0	0.384531	10.119653	0.107630	0.003845	0.101196	0.001099	4.293702	1.452143	44.082733
37322	0	0.341043	10.058627	0.041728	0.003417	0.100586	0.000443	4.320154	1.456786	44.070816
37323	0	0.384098	10.046398	-0.026439	0.003845	0.100464	-0.000244	4.339792	1.458721	44.053169
37324	0	0.376564	10.003694	-0.030456	0.003776	0.100037	-0.000285	4.358406	1.467323	44.027922
37325	0	0.372162	9.948731	-0.026594	0.003723	0.099487	-0.000244	4.380260	1.466062	44.014750
37326	0	0.384172	9.912002	-0.067042	0.003841	0.099120	-0.000654	4.395511	1.462765	43.995028
37327	0	0.396117	9.851074	-0.124059	0.003967	0.098511	-0.001221	4.415141	1.466902	43.973437
37328	0	0.358556	9.771621	-0.133939	0.003589	0.097716	-0.001322	4.432252	1.467591	43.950547
37329	0	0.408817	9.747299	-0.123731	0.004089	0.097473	-0.001221	4.448434	1.465946	43.935118
37330	0	0.384291	9.698359	-0.151714	0.003842	0.096984	-0.001498	4.467434	1.462233	43.913675
37331	0	0.353702	9.661857	-0.099561	0.003540	0.096619	-0.000977	4.486674	1.462814	43.894633
37332	0	0.353105	9.631350	-0.030266	0.003533	0.096313	-0.000282	4.507578	1.462624	43.880607
37333	0	0.329297	9.576425	-0.007486	0.003296	0.095764	-0.000061	4.520668	1.463306	43.858105
37334	0	0.316675	9.539808	0.081354	0.003167	0.095398	0.000827	4.533310	1.460927	43.834040
37335	0	0.323342	9.509283	0.004478	0.003235	0.095093	0.000061	4.549470	1.459844	43.816019
37336	0	0.347547	9.448134	-0.066059	0.003475	0.094481	-0.000643	4.567440	1.456706	43.790432
37337	0	0.347829	9.417727	-0.001487	0.003479	0.094177	0.000000	4.582287	1.454575	43.769453
37338	0	0.347705	9.411514	-0.101854	0.003477	0.094115	-0.001007	4.593004	1.451574	43.752658
37339	0	0.347429	9.393316	-0.080767	0.003479	0.093933	-0.000793	4.607000	1.454346	43.734869
37340	0	0.346668	9.387113	-0.088874	0.003469	0.093871	-0.000883	4.610617	1.453576	43.717674
37341	0	0.365955	9.356694	-0.067849	0.003662	0.093567	-0.000671	4.615813	1.453828	43.689679
37342	0	0.359055	9.344390	-0.148878	0.003595	0.093444	-0.001479	4.624364	1.456651	43.672316
37343	0	0.348037	9.368875	-0.141504	0.003479	0.093689	-0.001404	4.634852	1.451919	43.649171
37344	0	0.347799	9.368802	-0.112949	0.003481	0.093688	-0.001122	4.641323	1.452470	43.629569
37345	0	0.354145	9.356672	-0.129036	0.003540	0.093567	-0.001282	4.648830	1.447602	43.618650
37346	0	0.402911	9.374904	-0.081736	0.004030	0.093749	-0.000812	4.652585	1.445977	43.601749
37347	0	0.372088	9.429933	-0.122678	0.003723	0.094299	-0.001221	4.656521	1.445780	43.577215
37348	0	0.365798	9.423727	-0.105251	0.003657	0.094237	-0.001050	4.656221	1.442028	43.557593
37349	0	0.360171	9.484858	-0.128415	0.003601	0.094849	-0.001282	4.655805	1.438259	43.535021
37350	0	0.354380	9.527472	-0.159892	0.003541	0.095275	-0.001593	4.660384	1.431704	43.523838
37351	0	0.354107	9.564201	-0.110249	0.003540	0.095642	-0.001099	4.661737	1.427461	43.502460
37352	0	0.348673	9.612919	-0.098642	0.003481	0.096129	-0.000985	4.660066	1.417484	43.489631
37353	0	0.372092	9.667978	-0.024066	0.003723	0.096680	-0.000244	4.652683	1.417165	43.468484
37354	0	0.365391	9.704603	-0.011132	0.003657	0.097046	-0.000115	4.644650	1.418234	43.449113
37355	0	0.366246	9.765628	-0.078872	0.003662	0.097656	-0.000793	4.635997	1.414732	43.437703
37356	0	0.366351	9.789939	0.018992	0.003662	0.097899	0.000192	4.634970	1.409998	43.422669
37357	0	0.378567	9.820547	0.079837	0.003784	0.098206	0.000793	4.626299	1.405018	43.409964
37358	0	0.409971	9.899773	0.111088	0.004092	0.098998	0.001108	4.619976	1.393314	43.392788
37359	0	0.366325	9.948720	0.098299	0.003662	0.099487	0.000977	4.609539	1.388833	43.384171
37360	0	0.378608	9.985249	0.105717	0.003786	0.099853	0.001050	4.598321	1.385601	43.374207
37361	0	0.377920	10.021988	0.049597	0.003784	0.100220	0.000488	4.586553	1.388035	43.364099
37362	0	0.365461	10.052474	0.069420	0.003652	0.100525	0.000687	4.574735	1.381576	43.350655
37363	0	0.408821	10.064702	0.006773	0.004089	0.100647	0.000061	4.563779	1.379883	43.335542
37364	0	0.439548	10.131721	0.050813	0.004392	0.101317	0.000502	4.552891	1.372726	43.316474
37365	0	0.397000	10.168446	0.000946	0.003967	0.101685	0.000000	4.539360	1.366294	43.313098
37366	0	0.415584	10.180566	0.002487	0.004155	0.101806	0.000018	4.528625	1.362344	43.301963
37367	0	0.396728	10.223383	0.055948	0.003967	0.102234	0.000549	4.514186	1.359094	43.295496
37368	0	0.384074	10.235507	0.118578	0.003844	0.102355	0.001180	4.504317	1.359755	43.286371
37369	0	0.396492	10.247804	0.098445	0.003967	0.102478	0.000977	4.492465	1.359077	43.276958
37370	0	0.359527	10.241696	0.057022	0.003595	0.102417	0.000565	4.482867	1.356060	43.263422
37371	0	0.384092	10.266123	0.068069	0.003845	0.102661	0.000671	4.469214	1.357723	43.247451
37372	0	0.401363	10.235609	0.094107	0.004019	0.102356	0.000934	4.457634	1.360348	43.233659
37373	0	0.420873	10.241705	0.092198	0.004211	0.102417	0.000916	4.447007	1.360314	43.217481
37374	0	0.456881	10.217294	0.063141	0.004572	0.102173	0.000623	4.433974	1.360638	43.201835
37375	0	0.402719	10.174558	0.116576	0.004028	0.101746	0.001160	4.423782	1.358778	43.191110
37376	0	0.365881	10.162252	0.111749	0.003659	0.101623	0.001110	4.412020	1.356194	43.173665
37377	0	0.359990	10.162353	0.073868	0.003601	0.101624	0.000732	4.401842	1.354163	43.169624
37378	0	0.378239	10.101215	0.087024	0.003781	0.101012	0.000866	4.393695	1.349708	43.158643
37379	0	0.390741	10.058587	0.025391	0.003906	0.100586	0.000244	4.379046	1.345310	43.137447
37380	0	0.427207	10.015786	-0.021484	0.004274	0.100158	-0.000225	4.363879	1.344794	43.121697
37381	0	0.415006	9.948730	0.067447	0.004150	0.099487	0.000671	4.356641	1.342210	43.097382
37382	0	0.414869	9.899809	0.031396	0.004149	0.098998	0.000311	4.349769	1.339823	43.080060
37383	0	0.415077	9.881588	0.043287	0.004150	0.098816	0.000427	4.339965	1.336097	43.069773
37384	0	0.396870	9.802143	0.032243	0.003967	0.098022	0.000316	4.328568	1.331289	43.045299
37385	0	0.353855	9.765633	-0.054487	0.003540	0.097656	-0.000549	4.320061	1.329745	43.029937
37386	0	0.365423	9.698503	-0.010106	0.003658	0.096985	-0.000113	4.302146	1.331221	43.009770
37387	0	0.335729	9.692386	-0.048023	0.003357	0.096924	-0.000488	4.289263	1.327559	42.994209
37388	0	0.317016	9.606853	-0.021973	0.003174	0.096068	-0.000229	4.274965	1.328721	42.978745
37389	0	0.365950	9.582540	-0.084265	0.003662	0.095825	-0.000854	4.257252	1.328676	42.955519
37390	0	0.377884	9.515389	-0.100574	0.003778	0.095154	-0.001015	4.243329	1.324852	42.947387
37391	0	0.360249	9.472664	-0.090228	0.003601	0.094727	-0.000916	4.223896	1.319906	42.927470
37392	0	0.391068	9.478658	-0.045344	0.003908	0.094787	-0.000463	4.209648	1.313551	42.919880
37393	0	0.354108	9.417724	-0.042070	0.003540	0.094177	-0.000427	4.198079	1.309168	42.897941
37394	0	0.317144	9.393231	-0.010054	0.003176	0.093932	-0.000110	4.183729	1.311091	42.885922
37395	0	0.341761	9.374994	0.062182	0.003418	0.093750	0.000610	4.166502	1.308192	42.865147
37396	0	0.317207	9.356693	-0.002476	0.003173	0.093567	-0.000039	4.145680	1.305892	42.848374
37397	0	0.359963	9.350598	-0.047663	0.003601	0.093506	-0.000488	4.128031	1.304426	42.832725
37398	0	0.341557	9.313967	-0.045083	0.003414	0.093140	-0.000465	4.106881	1.299378	42.812465
37399	0	0.384237	9.338406	-0.102369	0.003845	0.093384	-0.001038	4.086644	1.299544	42.798820
37400	0	0.371480	9.326204	-0.166906	0.003717	0.093262	-0.001681	4.068278	1.299466	42.786856
37401	0	0.384518	9.338395	-0.114660	0.003845	0.093384	-0.001160	4.048918	1.296228	42.768230
37402	0	0.365690	9.368921	-0.057136	0.003661	0.093689	-0.000585	4.029844	1.297991	42.761742
37403	0	0.366855	9.393294	-0.059717	0.003662	0.093933	-0.000610	4.010494	1.286859	42.744341
37404	0	0.355100	9.411532	-0.001798	0.003552	0.094115	-0.000035	3.986255	1.285293	42.730019
37405	0	0.341869	9.417716	0.032208	0.003418	0.094177	0.000305	3.962572	1.281079	42.719597
37406	0	0.342254	9.478647	0.023370	0.003419	0.094787	0.000216	3.938655	1.273350	42.703620
37407	0	0.360325	9.497053	0.056487	0.003601	0.094971	0.000549	3.916698	1.267417	42.685896
37408	0	0.342170	9.521379	0.053662	0.003422	0.095214	0.000519	3.892011	1.264250	42.668211
37409	0	0.353748	9.588625	0.044299	0.003540	0.095886	0.000427	3.870067	1.263968	42.651125
37410	0	0.377838	9.619138	0.022758	0.003778	0.096191	0.000215	3.851157	1.260879	42.628671
37411	0	0.366323	9.704578	0.044459	0.003662	0.097046	0.000427	3.827460	1.256269	42.611516
37412	0	0.360296	9.728891	0.132883	0.003603	0.097289	0.001316	3.809364	1.252890	42.604408
37413	0	0.347839	9.790010	0.190829	0.003479	0.097900	0.001892	3.786937	1.250589	42.580058
37414	0	0.365500	9.844870	0.139290	0.003660	0.098449	0.001375	3.762997	1.253458	42.559725
37415	0	0.384639	9.875454	0.184717	0.003845	0.098755	0.001831	3.741018	1.248852	42.542899
37416	0	0.354309	9.924185	0.187965	0.003542	0.099242	0.001863	3.718053	1.244200	42.527121
37417	0	0.402527	9.979240	0.099676	0.004028	0.099792	0.000977	3.691720	1.244337	42.518491
37418	0	0.389643	10.034079	0.091399	0.003900	0.100341	0.000895	3.666246	1.244629	42.505025
37419	0	0.396844	10.058588	0.013304	0.003967	0.100586	0.000122	3.650366	1.240037	42.482917
37420	0	0.396380	10.101238	0.064145	0.003969	0.101012	0.000631	3.635740	1.242780	42.475536
37421	0	0.415197	10.150134	0.068011	0.004150	0.101501	0.000671	3.622503	1.237740	42.461593
37422	0	0.378356	10.180572	0.136710	0.003787	0.101806	0.001360	3.611249	1.238302	42.449801
37423	0	0.372050	10.186761	0.159724	0.003723	0.101868	0.001587	3.596248	1.238067	42.430431
37424	0	0.359339	10.211081	0.173614	0.003595	0.102111	0.001729	3.585096	1.236850	42.421108
37425	0	0.384253	10.229494	0.238381	0.003845	0.102295	0.002380	3.577966	1.236548	42.408550
37426	0	0.407899	10.247704	0.191059	0.004084	0.102477	0.001899	3.561421	1.238450	42.392547
37427	0	0.402605	10.241702	0.220026	0.004028	0.102417	0.002197	3.554702	1.237729	42.377983
37428	0	0.432626	10.253913	0.135112	0.004329	0.102539	0.001348	3.548663	1.237013	42.371425
37429	0	0.396261	10.253913	0.165495	0.003967	0.102539	0.001648	3.537569	1.238866	42.356283
37430	0	0.395693	10.223391	0.111284	0.003958	0.102234	0.001112	3.533119	1.236528	42.336456
37431	0	0.365913	10.198981	0.219938	0.003662	0.101990	0.002197	3.527248	1.236714	42.320502
37432	0	0.359545	10.174557	0.195677	0.003594	0.101746	0.001957	3.524235	1.232074	42.311514
37433	0	0.383786	10.192898	0.225863	0.003845	0.101929	0.002258	3.520558	1.236977	42.300771
37434	0	0.394851	10.137954	0.231913	0.003952	0.101379	0.002319	3.517405	1.237641	42.287656
37435	0	0.390321	10.070820	0.201025	0.003906	0.100708	0.002014	3.518511	1.237733	42.276381
37436	0	0.401657	10.064711	0.170401	0.004022	0.100647	0.001700	3.511078	1.240108	42.256642
37437	0	0.415159	10.015879	0.194536	0.004150	0.100159	0.001953	3.516528	1.235400	42.240376
37438	0	0.396428	9.985377	0.101532	0.003969	0.099854	0.001021	3.520017	1.237703	42.223851
37439	0	0.366325	9.930417	0.023954	0.003662	0.099304	0.000244	3.521983	1.232968	42.208078
37440	0	0.371978	9.887621	0.022850	0.003725	0.098876	0.000235	3.525590	1.235713	42.188323
37441	0	0.365911	9.820567	-0.006866	0.003662	0.098206	-0.000061	3.531063	1.235822	42.167799
37442	0	0.371387	9.777844	0.015634	0.003716	0.097778	0.000167	3.539803	1.235568	42.142075
37443	0	0.372093	9.735119	0.048223	0.003723	0.097351	0.000488	3.543547	1.234789	42.125169
37444	0	0.377306	9.667995	0.016137	0.003779	0.096680	0.000171	3.551118	1.238969	42.104831
37445	0	0.360397	9.588609	-0.031360	0.003601	0.095886	-0.000305	3.557463	1.232210	42.078126
37446	0	0.384685	9.582446	0.039794	0.003851	0.095824	0.000410	3.568436	1.233785	42.058327
37447	0	0.359532	9.509304	0.072601	0.003601	0.095093	0.000732	3.572636	1.237446	42.037578
37448	0	0.358571	9.466566	0.016113	0.003589	0.094666	0.000170	3.579574	1.237712	42.018205
37449	0	0.323126	9.454361	0.023401	0.003235	0.094543	0.000244	3.588610	1.238637	41.997486
37450	0	0.334922	9.429935	0.083036	0.003349	0.094299	0.000834	3.589235	1.235293	41.981033
37451	0	0.359820	9.405529	-0.001069	0.003601	0.094055	0.000000	3.598705	1.235484	41.965827
37452	0	0.347179	9.368909	0.063906	0.003473	0.093689	0.000649	3.608070	1.233945	41.941795
37453	0	0.372531	9.344476	0.023488	0.003723	0.093445	0.000244	3.615776	1.228049	41.915082
37454	0	0.348167	9.338289	0.015688	0.003483	0.093383	0.000164	3.621105	1.226129	41.892111
37455	0	0.390732	9.338373	-0.018839	0.003906	0.093384	-0.000183	3.624499	1.221323	41.872330
37456	0	0.359973	9.356600	-0.075181	0.003603	0.093566	-0.000744	3.630847	1.221899	41.855030
37457	0	0.347439	9.313983	0.017690	0.003479	0.093140	0.000183	3.635130	1.224223	41.840736
37458	0	0.322238	9.350597	0.010063	0.003225	0.093506	0.000109	3.641949	1.224351	41.827851
37459	0	0.329091	9.320080	-0.044083	0.003296	0.093201	-0.000427	3.655434	1.227049	41.808546
37460	0	0.358835	9.375010	0.014350	0.003591	0.093750	0.000155	3.666849	1.226351	41.792042
37461	0	0.372459	9.387205	0.029462	0.003723	0.093872	0.000305	3.676390	1.221236	41.769621
37462	0	0.348341	9.417618	-0.027311	0.003481	0.094176	-0.000266	3.681567	1.214854	41.751906
37463	0	0.378017	9.472667	-0.061927	0.003784	0.094727	-0.000610	3.688949	1.216341	41.732955
37464	0	0.371157	9.490973	-0.051572	0.003715	0.094910	-0.000506	3.697127	1.216485	41.717924
37465	0	0.372423	9.558098	-0.031514	0.003723	0.095581	-0.000305	3.705848	1.211789	41.707265
37466	0	0.359968	9.558020	-0.027396	0.003603	0.095580	-0.000265	3.713034	1.212428	41.688040
37467	0	0.365585	9.625266	-0.025168	0.003662	0.096252	-0.000244	3.718707	1.216515	41.669521
37468	0	0.364550	9.692401	0.095407	0.003649	0.096924	0.000960	3.722723	1.217154	41.644297
37469	0	0.372284	9.741220	0.090670	0.003723	0.097412	0.000916	3.729687	1.214298	41.623159
37470	0	0.396588	9.796147	0.034060	0.003966	0.097961	0.000348	3.735132	1.211496	41.602778
37471	0	0.372096	9.826676	0.139839	0.003723	0.098267	0.001404	3.738174	1.210759	41.587552
37472	0	0.383939	9.863305	0.199289	0.003840	0.098633	0.002003	3.746107	1.208904	41.569197
37473	0	0.396434	9.936549	0.139409	0.003967	0.099365	0.001404	3.753938	1.209069	41.555168
37474	0	0.401291	9.954882	0.100485	0.004022	0.099548	0.001018	3.765037	1.215969	41.534011
37475	0	0.378659	10.003675	0.181898	0.003784	0.100037	0.001831	3.775467	1.210020	41.518616
37476	0	0.378959	10.076809	0.069895	0.003788	0.100768	0.000708	3.781848	1.204994	41.504462
37477	0	0.372052	10.095234	0.071936	0.003723	0.100952	0.000732	3.793147	1.204799	41.488148
37478	0	0.377923	10.119648	0.129920	0.003778	0.101196	0.001316	3.808817	1.200727	41.478731
37479	0	0.390020	10.168511	0.169038	0.003906	0.101685	0.001709	3.826226	1.204461	41.461932
37480	0	0.376943	10.180700	0.146899	0.003772	0.101807	0.001488	3.843963	1.203836	41.449528
37481	0	0.384179	10.205110	0.132814	0.003845	0.102051	0.001343	3.856990	1.204433	41.433790
37482	0	0.414002	10.229525	0.111067	0.004143	0.102295	0.001130	3.875252	1.204302	41.420582
37483	0	0.396461	10.241732	0.126359	0.003967	0.102417	0.001282	3.892203	1.203978	41.404317
37484	0	0.407815	10.253958	0.171511	0.004084	0.102539	0.001733	3.908598	1.206840	41.389436
37485	0	0.353658	10.260053	0.138094	0.003540	0.102600	0.001404	3.930775	1.207397	41.374287
37486	0	0.364854	10.253949	0.121676	0.003654	0.102539	0.001235	3.947932	1.210614	41.366870
37487	0	0.402288	10.247847	0.138729	0.004028	0.102478	0.001404	3.963107	1.213310	41.360740
37488	0	0.401828	10.223518	0.214542	0.004017	0.102235	0.002164	3.980082	1.208795	41.345432
37489	0	0.414773	10.174606	0.137880	0.004150	0.101746	0.001404	4.004839	1.208447	41.324366
37490	0	0.414164	10.162385	0.121525	0.004145	0.101624	0.001231	4.019306	1.208604	41.307969
37491	0	0.402527	10.137977	0.095008	0.004028	0.101379	0.000977	4.045796	1.208709	41.297118
37492	0	0.413988	10.125754	0.029225	0.004144	0.101257	0.000313	4.065381	1.209823	41.278510
37493	0	0.390279	10.076918	-0.002291	0.003906	0.100769	0.000000	4.087928	1.210411	41.262436
37494	0	0.377258	10.034080	-0.092208	0.003777	0.100341	-0.000900	4.109395	1.211510	41.246682
37495	0	0.371815	9.997566	-0.051109	0.003723	0.099976	-0.000488	4.131947	1.213915	41.224491
37496	0	0.377135	9.936520	-0.061532	0.003774	0.099365	-0.000595	4.151536	1.213354	41.199617
37497	0	0.408931	9.905994	-0.068868	0.004089	0.099060	-0.000671	4.167973	1.210058	41.182970
37498	0	0.402692	9.832653	-0.102789	0.004027	0.098327	-0.001011	4.184198	1.207210	41.168373
37499	0	0.372491	9.783904	-0.130068	0.003723	0.097839	-0.001282	4.202835	1.201732	41.144111
37500	0	0.372331	9.753317	-0.084977	0.003726	0.097533	-0.000832	4.220489	1.201613	41.121009
37501	0	0.390251	9.716801	-0.050895	0.003906	0.097168	-0.000488	4.241332	1.202682	41.102089
37502	0	0.353276	9.661860	-0.024346	0.003532	0.096619	-0.000225	4.259536	1.199034	41.082945
37503	0	0.360253	9.613029	-0.013955	0.003601	0.096130	-0.000122	4.276874	1.193985	41.063504
37504	0	0.323713	9.570215	-0.004966	0.003237	0.095702	-0.000035	4.290607	1.190264	41.041572
37505	0	0.341796	9.545897	-0.013607	0.003418	0.095459	-0.000122	4.304020	1.186913	41.025120
37506	0	0.366283	9.509162	-0.089799	0.003661	0.095092	-0.000883	4.318527	1.181502	41.006613
37507	0	0.371766	9.448248	-0.093133	0.003723	0.094482	-0.000916	4.334134	1.184824	40.986275
37508	0	0.389226	9.411626	-0.053112	0.003895	0.094116	-0.000521	4.343296	1.184604	40.962571
37509	0	0.377721	9.442137	-0.208875	0.003784	0.094421	-0.002075	4.356307	1.189594	40.941140
37510	0	0.389008	9.393310	-0.059105	0.003892	0.093933	-0.000577	4.369728	1.188673	40.915490
37511	0	0.354033	9.405500	-0.117280	0.003540	0.094055	-0.001160	4.382297	1.184929	40.895835
37512	0	0.335544	9.350485	-0.113399	0.003357	0.093505	-0.001125	4.389521	1.183366	40.879691
37513	0	0.372093	9.368896	-0.122807	0.003723	0.093689	-0.001221	4.395115	1.182687	40.854760
37514	0	0.347583	9.362681	-0.185150	0.003474	0.093627	-0.001846	4.398087	1.177307	40.842329
37515	0	0.347963	9.374987	-0.153215	0.003479	0.093750	-0.001526	4.402382	1.173134	40.827263
37516	0	0.372331	9.399314	-0.172687	0.003724	0.093993	-0.001722	4.404857	1.170577	40.813112
37517	0	0.366098	9.405517	-0.140717	0.003662	0.094055	-0.001404	4.405677	1.168531	40.805362
37518	0	0.371938	9.411522	-0.147694	0.003720	0.094115	-0.001472	4.407704	1.166248	40.786213
37519	0	0.384659	9.429917	-0.134944	0.003845	0.094299	-0.001343	4.412474	1.161163	40.765298
37520	0	0.372357	9.472565	-0.099264	0.003725	0.094726	-0.000991	4.411353	1.159549	40.747848
37521	0	0.353961	9.503173	-0.079664	0.003540	0.095032	-0.000793	4.411749	1.156770	40.727778
37522	0	0.353846	9.527492	-0.092133	0.003538	0.095275	-0.000922	4.407461	1.152965	40.712228
37523	0	0.353927	9.582526	-0.097267	0.003540	0.095825	-0.000977	4.399567	1.150485	40.699446
37524	0	0.396637	9.625242	-0.072160	0.003965	0.096252	-0.000725	4.392551	1.145890	40.686359
37525	0	0.372092	9.649667	-0.024210	0.003723	0.096497	-0.000244	4.386846	1.145174	40.670013
37526	0	0.359295	9.710708	-0.060276	0.003596	0.097107	-0.000607	4.379178	1.145727	40.655661
37527	0	0.396389	9.771748	-0.078658	0.003967	0.097717	-0.000793	4.367794	1.146347	40.634871
37528	0	0.384157	9.808335	-0.059473	0.003838	0.098083	-0.000597	4.361748	1.138381	40.615172
37529	0	0.396318	9.851092	0.079217	0.003967	0.098511	0.000793	4.359963	1.139834	40.610552
37530	0	0.371346	9.875491	0.030727	0.003715	0.098755	0.000302	4.350730	1.137947	40.593334
37531	0	0.366477	9.954821	0.049508	0.003662	0.099548	0.000488	4.339750	1.131432	40.586705
37532	0	0.366419	9.997468	0.111639	0.003667	0.099975	0.001112	4.331270	1.131348	40.568694
37533	0	0.378841	9.997538	0.067842	0.003784	0.099976	0.000671	4.319821	1.123237	40.553777
37534	0	0.379184	10.046283	0.075691	0.003792	0.100463	0.000746	4.303781	1.119900	40.541024
37535	0	0.408628	10.083020	0.000975	0.004089	0.100830	0.000000	4.289272	1.120094	40.523249
37536	0	0.384229	10.119616	-0.021951	0.003839	0.101196	-0.000225	4.279669	1.112449	40.512752
37537	0	0.397037	10.137928	-0.005830	0.003967	0.101379	-0.000061	4.273013	1.105735	40.490572
37538	0	0.391390	10.168356	-0.023196	0.003912	0.101684	-0.000239	4.261333	1.100167	40.479578
37539	0	0.360068	10.174563	-0.017628	0.003601	0.101746	-0.000183	4.250313	1.097237	40.464977
37540	0	0.377887	10.192790	0.044569	0.003783	0.101928	0.000441	4.241251	1.098778	40.458242
37541	0	0.396260	10.223401	0.080090	0.003967	0.102234	0.000793	4.229787	1.100480	40.453658
37542	0	0.408210	10.192859	0.111548	0.004080	0.101929	0.001113	4.223543	1.094581	40.438889
37543	0	0.408944	10.205061	0.171891	0.004089	0.102051	0.001709	4.208975	1.091220	40.426708
37544	0	0.445478	10.211078	0.137053	0.004456	0.102111	0.001362	4.196039	1.088559	40.422658
37545	0	0.396812	10.156240	0.110461	0.003967	0.101562	0.001099	4.185828	1.084320	40.400932
37546	0	0.378931	10.168345	0.044205	0.003785	0.101684	0.000439	4.178773	1.076112	40.392705
37547	0	0.366328	10.144033	0.098231	0.003662	0.101440	0.000977	4.168973	1.071318	40.387919
37548	0	0.360405	10.107321	0.026165	0.003603	0.101073	0.000255	4.157647	1.066681	40.375114
37549	0	0.360223	10.083004	0.000101	0.003601	0.100830	0.000000	4.153095	1.061954	40.361066
37550	0	0.390590	10.052398	0.068033	0.003908	0.100524	0.000672	4.140459	1.061234	40.338542
37551	0	0.396996	10.028062	0.055582	0.003967	0.100281	0.000549	4.129778	1.054631	40.327807
37552	0	0.372940	9.960830	0.148136	0.003728	0.099608	0.001477	4.121605	1.049568	40.307358
37553	0	0.384295	9.954839	0.055602	0.003845	0.099548	0.000549	4.110474	1.048749	40.292841
37554	0	0.396547	9.899889	0.068665	0.003963	0.098999	0.000684	4.103703	1.041933	40.277102
37555	0	0.372091	9.869383	0.080615	0.003723	0.098694	0.000793	4.085572	1.041102	40.259481
37556	0	0.378269	9.814441	-0.003156	0.003779	0.098145	-0.000036	4.076723	1.033798	40.242363
37557	0	0.378529	9.765624	-0.029374	0.003784	0.097656	-0.000305	4.059893	1.029037	40.230047
37558	0	0.372568	9.747323	-0.094375	0.003725	0.097473	-0.000955	4.043741	1.024794	40.210690
37559	0	0.366028	9.674086	-0.072274	0.003662	0.096741	-0.000732	4.029108	1.023378	40.209725
37560	0	0.371405	9.637480	-0.088752	0.003719	0.096375	-0.000896	4.015052	1.026183	40.189481
37561	0	0.390768	9.613043	-0.121128	0.003906	0.096130	-0.001221	4.000442	1.020972	40.175480
37562	0	0.372613	9.576422	-0.088599	0.003725	0.095764	-0.000897	3.983443	1.016180	40.158644
37563	0	0.372424	9.545897	-0.029605	0.003723	0.095459	-0.000305	3.969285	1.011307	40.148036
37564	0	0.378458	9.515284	0.076059	0.003786	0.095153	0.000751	3.953715	1.009753	40.125850
37565	0	0.335802	9.466548	0.013060	0.003357	0.094666	0.000122	3.940007	1.004991	40.102029
37566	0	0.347695	9.435955	-0.003028	0.003481	0.094359	-0.000045	3.919090	1.006281	40.084170
37567	0	0.366031	9.423838	-0.023377	0.003662	0.094238	-0.000244	3.903189	1.004960	40.072988
37568	0	0.347626	9.429938	-0.069866	0.003475	0.094299	-0.000712	3.883247	1.000126	40.062760
37569	0	0.365630	9.417761	-0.108662	0.003662	0.094177	-0.001099	3.865188	1.003719	40.045621
37570	0	0.365205	9.399422	-0.130661	0.003650	0.093994	-0.001319	3.846684	0.997392	40.032403
37571	0	0.384489	9.417737	-0.121232	0.003845	0.094177	-0.001221	3.833456	0.994195	40.021904
37572	0	0.391201	9.405502	-0.076217	0.003905	0.094055	-0.000777	3.811806	0.982509	40.008480
37573	0	0.366856	9.436017	-0.047484	0.003662	0.094360	-0.000488	3.792037	0.971242	39.985724
37574	0	0.367780	9.429804	0.120184	0.003675	0.094298	0.001186	3.769863	0.963873	39.964167
37575	0	0.353317	9.478783	0.019678	0.003540	0.094788	0.000183	3.750120	0.968656	39.940997
37576	0	0.364412	9.466557	0.077175	0.003648	0.094666	0.000759	3.731556	0.969649	39.924626
37577	0	0.372677	9.503157	0.013811	0.003723	0.095032	0.000122	3.709160	0.961673	39.911843
37578	0	0.360730	9.533602	-0.019394	0.003608	0.095336	-0.000213	3.683487	0.958681	39.901936
37579	0	0.372570	9.558098	-0.016765	0.003723	0.095581	-0.000183	3.661973	0.951986	39.892357
37580	0	0.379106	9.600724	0.016762	0.003789	0.096007	0.000153	3.640790	0.945972	39.880342
37581	0	0.378164	9.631341	0.111285	0.003784	0.096313	0.001099	3.620580	0.945556	39.874023
37582	0	0.359346	9.667870	0.083381	0.003595	0.096679	0.000821	3.602154	0.944406	39.849477
37583	0	0.366730	9.710670	0.031768	0.003662	0.097107	0.000305	3.584146	0.934781	39.832729
37584	0	0.367044	9.722681	0.229865	0.003673	0.097227	0.002283	3.562526	0.933913	39.817412
37585	0	0.353969	9.802221	0.202684	0.003540	0.098022	0.002014	3.544484	0.930828	39.810596
37586	0	0.353268	9.808242	0.217685	0.003539	0.098083	0.002161	3.522730	0.934870	39.800155
37587	0	0.378239	9.881574	0.220842	0.003784	0.098816	0.002197	3.506438	0.933575	39.782962
37588	0	0.365568	9.893693	0.125849	0.003658	0.098937	0.001243	3.484783	0.933132	39.768821
37589	0	0.420958	9.936522	0.098621	0.004211	0.099365	0.000977	3.470223	0.931852	39.756918
37590	0	0.377999	9.960832	0.070732	0.003780	0.099608	0.000690	3.447573	0.928767	39.747155
37591	0	0.372200	9.985355	0.006816	0.003723	0.099854	0.000061	3.436496	0.926400	39.749013
37592	0	0.377778	10.015786	0.008657	0.003781	0.100158	0.000074	3.419445	0.926860	39.736983
37593	0	0.384137	10.064710	0.019352	0.003845	0.100647	0.000183	3.404463	0.927656	39.730174
37594	0	0.389837	10.064588	0.143143	0.003898	0.100646	0.001424	3.392543	0.923361	39.717350
37595	0	0.384680	10.089090	0.159682	0.003845	0.100891	0.001587	3.378006	0.918084	39.700381
37596	0	0.403544	10.107298	0.246526	0.004031	0.101073	0.002460	3.369335	0.909727	39.692839
37597	0	0.396734	10.119615	0.232541	0.003967	0.101196	0.002319	3.359127	0.906210	39.685641
37598	0	0.415079	10.137831	0.197054	0.004150	0.101378	0.001965	3.349125	0.902223	39.681106
37599	0	0.378505	10.113508	0.171724	0.003784	0.101135	0.001709	3.336305	0.897870	39.664303
37600	0	0.396555	10.131742	0.130506	0.003968	0.101317	0.001298	3.324702	0.897586	39.642501
37601	0	0.366137	10.107422	0.104017	0.003662	0.101074	0.001038	3.318442	0.894928	39.626183
37602	0	0.359909	10.107326	0.031338	0.003599	0.101073	0.000310	3.311092	0.891558	39.610785
37603	0	0.390086	10.089136	0.078844	0.003906	0.100891	0.000793	3.313572	0.894102	39.602430
37604	0	0.431942	10.070818	0.175592	0.004322	0.100708	0.001760	3.314304	0.893631	39.590080
37605	0	0.414471	10.076937	0.170379	0.004150	0.100769	0.001709	3.316781	0.896677	39.578435
37606	0	0.383176	10.028095	0.236501	0.003834	0.100281	0.002370	3.319124	0.895391	39.572314
37607	0	0.372328	10.009768	0.274564	0.003723	0.100098	0.002747	3.316748	0.891900	39.565954
37608	0	0.372207	9.973064	0.249526	0.003723	0.099730	0.002500	3.318216	0.889831	39.550198
37609	0	0.371937	9.948748	0.164600	0.003723	0.099487	0.001648	3.317161	0.890644	39.538511
37610	0	0.352854	9.893812	0.097265	0.003532	0.098938	0.000972	3.312945	0.891539	39.524631
37611	0	0.384070	9.881610	0.023990	0.003845	0.098816	0.000244	3.314543	0.893229	39.505428
37612	0	0.371276	9.838869	-0.025857	0.003714	0.098389	-0.000253	3.318106	0.890632	39.489988
37613	0	0.384186	9.783945	-0.043583	0.003845	0.097839	-0.000427	3.324954	0.890977	39.477608
37614	0	0.359235	9.747327	0.070267	0.003593	0.097473	0.000714	3.335308	0.888745	39.461849
37615	0	0.390665	9.716808	0.090241	0.003906	0.097168	0.000916	3.347404	0.884779	39.448279
37616	0	0.396622	9.710708	0.093938	0.003967	0.097107	0.000950	3.356338	0.882588	39.432867
37617	0	0.378724	9.674070	0.145865	0.003784	0.096741	0.001465	3.360148	0.875622	39.410468
37618	0	0.348026	9.655696	0.107448	0.003485	0.096557	0.001086	3.370709	0.877476	39.400729
37619	0	0.341249	9.594754	0.072173	0.003418	0.095947	0.000732	3.380195	0.880490	39.386536
37620	0	0.352531	9.576428	0.009642	0.003529	0.095764	0.000100	3.381269	0.880932	39.371909
37621	0	0.317201	9.545903	-0.018928	0.003174	0.095459	-0.000183	3.385518	0.879543	39.359335
37622	0	0.383883	9.533696	-0.057132	0.003841	0.095337	-0.000562	3.393729	0.879091	39.340987
37623	0	0.378158	9.521483	-0.080791	0.003784	0.095215	-0.000793	3.407637	0.878701	39.321999
37624	0	0.371588	9.515387	0.002431	0.003717	0.095154	0.000031	3.413112	0.876999	39.312465
37625	0	0.390517	9.497078	0.016850	0.003906	0.094971	0.000183	3.427469	0.874782	39.294869
37626	0	0.365347	9.484887	0.014450	0.003659	0.094849	0.000154	3.435063	0.878289	39.276138
37627	0	0.365597	9.484904	0.120764	0.003662	0.094849	0.001221	3.447664	0.882175	39.264299
37628	0	0.346664	9.478765	0.069861	0.003467	0.094788	0.000706	3.452933	0.878703	39.252215
37629	0	0.323093	9.490990	0.102840	0.003235	0.094910	0.001038	3.460740	0.880034	39.234156
37630	0	0.340617	9.478777	0.064449	0.003409	0.094788	0.000652	3.466786	0.880548	39.219371
37631	0	0.366176	9.509281	0.029917	0.003662	0.095093	0.000305	3.470668	0.877535	39.198552
37632	0	0.347214	9.503095	-0.057079	0.003478	0.095031	-0.000562	3.478363	0.881155	39.188001
37633	0	0.396689	9.539789	-0.080197	0.003967	0.095398	-0.000793	3.485311	0.878118	39.173094
37634	0	0.365883	9.558008	-0.076384	0.003661	0.095580	-0.000750	3.499065	0.877403	39.153162
37635	0	0.359046	9.576453	-0.025357	0.003601	0.095764	-0.000244	3.506924	0.886695	39.135553
37636	0	0.351740	9.625263	0.094117	0.003518	0.096252	0.000957	3.522767	0.884364	39.110443
37637	0	0.359965	9.655784	0.157648	0.003601	0.096558	0.001587	3.531920	0.882637	39.094295
37638	0	0.341055	9.710719	0.118830	0.003414	0.097107	0.001199	3.540874	0.883622	39.070408
37639	0	0.328894	9.716837	0.114533	0.003296	0.097168	0.001160	3.554390	0.888549	39.055586
37640	0	0.370777	9.777844	0.075347	0.003709	0.097778	0.000764	3.563201	0.886474	39.039746
37641	0	0.384040	9.777854	0.035875	0.003845	0.097778	0.000366	3.568424	0.888829	39.019332
37642	0	0.389603	9.796139	-0.026968	0.003896	0.097961	-0.000259	3.577147	0.885068	39.000516
37643	0	0.390436	9.844975	-0.019982	0.003906	0.098450	-0.000183	3.593281	0.883831	38.990489
37644	0	0.414326	9.887604	-0.041520	0.004146	0.098876	-0.000401	3.607113	0.883068	38.985820
37645	0	0.372091	9.912126	0.059768	0.003723	0.099121	0.000610	3.618473	0.882266	38.967403
37646	0	0.353216	9.954868	0.166971	0.003535	0.099548	0.001683	3.630884	0.882386	38.960175
37647	0	0.371752	9.979298	0.218418	0.003723	0.099792	0.002197	3.642631	0.885513	38.951769
37648	0	0.352263	9.997700	0.234288	0.003529	0.099977	0.002354	3.651636	0.889131	38.940991
37649	0	0.335778	10.028097	0.126278	0.003357	0.100281	0.001282	3.669914	0.884889	38.930613
37650	0	0.366466	10.040293	0.116913	0.003663	0.100403	0.001183	3.681852	0.879766	38.918923
37651	0	0.378729	10.058588	0.041310	0.003784	0.100586	0.000427	3.694464	0.872953	38.901119
37652	0	0.421791	10.058494	-0.010102	0.004217	0.100585	-0.000090	3.703893	0.868769	38.889199
37653	0	0.390130	10.070832	0.077749	0.003906	0.100708	0.000793	3.718672	0.871081	38.880915
37654	0	0.377178	10.070839	0.159607	0.003774	0.100708	0.001616	3.737389	0.870014	38.867629
37655	0	0.378015	10.076947	0.156951	0.003784	0.100769	0.001587	3.753501	0.871609	38.845783
37656	0	0.377301	10.095251	0.190387	0.003776	0.100952	0.001918	3.765761	0.871524	38.828130
37657	0	0.371564	10.083079	0.230056	0.003723	0.100830	0.002319	3.783573	0.876963	38.815020
37658	0	0.389215	10.089228	0.171702	0.003891	0.100892	0.001732	3.796996	0.872398	38.801179
37659	0	0.384488	10.028091	0.077678	0.003845	0.100281	0.000793	3.812584	0.869492	38.792392
37660	0	0.390752	10.028072	0.025379	0.003905	0.100281	0.000272	3.829610	0.863676	38.777506
37661	0	0.372351	9.997553	-0.026266	0.003723	0.099976	-0.000244	3.847384	0.859892	38.769467
37662	0	0.384176	10.009680	-0.017785	0.003845	0.100097	-0.000159	3.864994	0.860613	38.747577
37663	0	0.390169	9.960955	-0.002133	0.003906	0.099609	0.000000	3.885871	0.862637	38.729804
37664	0	0.377151	9.942636	-0.012537	0.003775	0.099426	-0.000104	3.907039	0.862948	38.722455
37665	0	0.372128	9.912124	0.034595	0.003723	0.099121	0.000366	3.927035	0.861789	38.706942
37666	0	0.359595	9.869391	0.030910	0.003596	0.098694	0.000325	3.942209	0.858955	38.692854
37667	0	0.402722	9.887703	0.023010	0.004028	0.098877	0.000244	3.954785	0.857080	38.671226
37668	0	0.384077	9.820566	0.020085	0.003842	0.098206	0.000216	3.968504	0.855589	38.666980
37669	0	0.383848	9.796167	-0.013507	0.003845	0.097961	-0.000122	3.980178	0.860188	38.655550
37670	0	0.382517	9.753424	-0.119952	0.003831	0.097534	-0.001186	3.991907	0.863607	38.629878
37671	0	0.378152	9.716787	-0.129676	0.003784	0.097168	-0.001282	4.006212	0.863333	38.619904
37672	0	0.377609	9.704490	-0.084004	0.003778	0.097045	-0.000824	4.021729	0.862761	38.608541
37673	0	0.365910	9.686275	-0.087172	0.003662	0.096863	-0.000854	4.038705	0.862939	38.589450
37674	0	0.371241	9.631361	-0.017013	0.003716	0.096313	-0.000156	4.051513	0.864515	38.573377
37675	0	0.360550	9.655746	0.004467	0.003601	0.096558	0.000061	4.067578	0.855918	38.560877
37676	0	0.355345	9.612934	0.080920	0.003549	0.096129	0.000821	4.078294	0.846987	38.544090
37677	0	0.336034	9.619145	0.120758	0.003357	0.096191	0.001221	4.090420	0.839832	38.528485
37678	0	0.385123	9.570219	0.026857	0.003851	0.095702	0.000278	4.098835	0.836211	38.512811
37679	0	0.359924	9.558111	-0.013153	0.003601	0.095581	-0.000122	4.106624	0.835203	38.489877
37680	0	0.359825	9.539789	-0.021267	0.003597	0.095398	-0.000202	4.115786	0.830718	38.478516
37681	0	0.323804	9.515363	-0.092312	0.003235	0.095154	-0.000916	4.121388	0.823630	38.455541
37682	0	0.311484	9.521397	-0.136095	0.003119	0.095214	-0.001358	4.121622	0.824648	38.442046
37683	0	0.335313	9.533684	-0.208492	0.003357	0.095337	-0.002075	4.129863	0.825805	38.423888
37684	0	0.377757	9.527577	-0.088217	0.003777	0.095276	-0.000875	4.135584	0.821279	38.406430
37685	0	0.341974	9.515369	-0.080020	0.003418	0.095154	-0.000793	4.140327	0.815830	38.389091
37686	0	0.378592	9.545807	-0.038289	0.003787	0.095458	-0.000381	4.139722	0.813927	38.371080
37687	0	0.372278	9.564210	-0.006641	0.003723	0.095642	-0.000061	4.142713	0.811147	38.355277
37688	0	0.384567	9.582517	0.040809	0.003844	0.095825	0.000416	4.148431	0.806315	38.338756
37689	0	0.390370	9.594738	0.017959	0.003906	0.095947	0.000183	4.149207	0.806124	38.328737
37690	0	0.371991	9.594719	-0.061515	0.003717	0.095947	-0.000618	4.142168	0.800016	38.303913
37691	0	0.354259	9.649649	-0.060979	0.003540	0.096497	-0.000610	4.138134	0.793689	38.294026
37692	0	0.336339	9.649557	-0.091497	0.003362	0.096496	-0.000915	4.135206	0.788387	38.282323
37693	0	0.348187	9.698476	-0.146470	0.003479	0.096985	-0.001465	4.131640	0.781668	38.268530
37694	0	0.361037	9.722791	-0.049027	0.003607	0.097228	-0.000488	4.130490	0.774262	38.252125
37695	0	0.415001	9.759522	-0.036928	0.004150	0.097595	-0.000366	4.130847	0.771341	38.242956
37696	0	0.384653	9.796131	0.054686	0.003844	0.097961	0.000543	4.122596	0.765424	38.225515
37697	0	0.378310	9.826662	0.091836	0.003784	0.098267	0.000916	4.115938	0.763467	38.217613
37698	0	0.377531	9.838790	0.141229	0.003781	0.098388	0.001409	4.108196	0.767345	38.206364
37699	0	0.347944	9.863278	0.061342	0.003479	0.098633	0.000610	4.101145	0.763753	38.183436
37700	0	0.348015	9.869284	0.019470	0.003479	0.098693	0.000189	4.090894	0.759242	38.166578
37701	0	0.378265	9.906017	-0.066396	0.003784	0.099060	-0.000671	4.078980	0.757687	38.156754
37702	0	0.353688	9.912110	-0.040640	0.003536	0.099121	-0.000413	4.068132	0.753594	38.152116
37703	0	0.365832	9.954847	0.012793	0.003662	0.099548	0.000122	4.057997	0.754729	38.135801
37704	0	0.389967	9.979244	0.001724	0.003899	0.099792	0.000011	4.047918	0.750289	38.129104
37705	0	0.402993	10.021962	0.092015	0.004028	0.100220	0.000916	4.039089	0.745378	38.110190
37706	0	0.415328	10.021871	0.093056	0.004153	0.100219	0.000924	4.028382	0.742058	38.094467
37707	0	0.396692	10.064695	0.091966	0.003967	0.100647	0.000916	4.020336	0.739166	38.092339
37708	0	0.360352	10.052373	0.111484	0.003600	0.100524	0.001106	4.007175	0.732057	38.082619
37709	0	0.360198	10.052477	0.159312	0.003601	0.100525	0.001587	3.996549	0.728023	38.066659
37710	0	0.348341	10.058481	0.099305	0.003480	0.100585	0.000988	3.987245	0.721048	38.046498
37711	0	0.408975	10.046384	0.043094	0.004089	0.100464	0.000427	3.979629	0.717304	38.039040
37712	0	0.402755	10.046299	-0.053494	0.004028	0.100463	-0.000543	3.967535	0.714820	38.031595
37713	0	0.397148	10.040269	-0.035914	0.003967	0.100403	-0.000366	3.956008	0.706752	38.019166
37714	0	0.385236	10.027984	-0.022542	0.003853	0.100280	-0.000231	3.946420	0.704034	38.014621
37715	0	0.396959	10.040271	0.031384	0.003967	0.100403	0.000305	3.933156	0.698098	38.000078
37716	0	0.391504	10.009645	0.081641	0.003910	0.100097	0.000810	3.922134	0.689041	37.994236
37717	0	0.384986	10.003631	0.135249	0.003845	0.100037	0.001343	3.907524	0.680539	37.983541
37718	0	0.378964	9.979158	0.160985	0.003793	0.099792	0.001606	3.899763	0.680773	37.979579
37719	0	0.366064	9.936515	0.135287	0.003662	0.099365	0.001343	3.884694	0.679223	37.970515
37720	0	0.359576	9.893703	0.051944	0.003597	0.098937	0.000507	3.867318	0.677646	37.963162
37721	0	0.402907	9.863277	0.013077	0.004028	0.098633	0.000122	3.853957	0.673346	37.959789
37722	0	0.421680	9.887585	-0.058743	0.004212	0.098876	-0.000593	3.843897	0.664864	37.953104
37723	0	0.420687	9.881620	-0.078194	0.004211	0.098816	-0.000793	3.827114	0.666803	37.939879
37724	0	0.389696	9.790042	-0.082784	0.003897	0.097900	-0.000833	3.818189	0.663149	37.928923
37725	0	0.396613	9.790049	-0.078693	0.003967	0.097900	-0.000793	3.807126	0.661151	37.910441
37726	0	0.353422	9.735020	0.032575	0.003537	0.097350	0.000318	3.794058	0.661367	37.900188
37727	0	0.359772	9.729012	0.055607	0.003601	0.097290	0.000549	3.782903	0.661855	37.898392
37728	0	0.395887	9.716793	0.075504	0.003960	0.097168	0.000746	3.768453	0.659589	37.879077
37729	0	0.372242	9.704586	0.098280	0.003723	0.097046	0.000977	3.757778	0.657081	37.867160
37730	0	0.347554	9.649568	0.008220	0.003477	0.096496	0.000072	3.742577	0.655805	37.846155
37731	0	0.366431	9.631341	-0.011121	0.003662	0.096313	-0.000122	3.726248	0.649876	37.829897
37732	0	0.366909	9.582517	-0.119224	0.003666	0.095825	-0.001200	3.713952	0.642710	37.817562
37733	0	0.397168	9.613030	-0.084170	0.003967	0.096130	-0.000854	3.695408	0.634095	37.809676
37734	0	0.385003	9.570243	-0.106389	0.003854	0.095702	-0.001074	3.680165	0.635233	37.802327
37735	0	0.378416	9.564211	-0.036060	0.003784	0.095642	-0.000366	3.669988	0.631959	37.788981
37736	0	0.366152	9.545904	-0.052671	0.003661	0.095459	-0.000539	3.652239	0.628120	37.780553
37737	0	0.353822	9.558112	0.000726	0.003540	0.095581	0.000000	3.640285	0.626931	37.773349
37738	0	0.377701	9.545909	0.026791	0.003780	0.095459	0.000258	3.625576	0.627655	37.751361
37739	0	0.384595	9.576413	0.001136	0.003845	0.095764	0.000000	3.608481	0.623542	37.726881
37740	0	0.391011	9.539691	-0.020781	0.003907	0.095397	-0.000222	3.587921	0.616684	37.715623
37741	0	0.378235	9.545911	-0.047778	0.003784	0.095459	-0.000488	3.572105	0.615477	37.698238
37742	0	0.395946	9.570334	-0.026862	0.003963	0.095703	-0.000284	3.550333	0.616863	37.691800
37743	0	0.359852	9.545911	-0.023187	0.003601	0.095459	-0.000244	3.532302	0.616591	37.683196
37744	0	0.359563	9.576415	0.003732	0.003595	0.095764	0.000024	3.512869	0.612939	37.671447
37745	0	0.384448	9.631354	-0.041884	0.003845	0.096313	-0.000427	3.499682	0.610417	37.657178
37746	0	0.347554	9.631253	0.039541	0.003477	0.096313	0.000382	3.481012	0.608911	37.647354
37747	0	0.347827	9.661866	0.013304	0.003479	0.096619	0.000122	3.464733	0.606452	37.641106
37748	0	0.377963	9.692288	0.070649	0.003782	0.096923	0.000693	3.445782	0.606334	37.625198
37749	0	0.360073	9.698477	0.098683	0.003601	0.096985	0.000977	3.430401	0.603424	37.614223
37750	0	0.408726	9.735001	0.125332	0.004088	0.097350	0.001241	3.412188	0.601552	37.602125
37751	0	0.415003	9.759505	0.159806	0.004150	0.097595	0.001587	3.395907	0.598607	37.593354
37752	0	0.377912	9.771625	0.168416	0.003783	0.097716	0.001670	3.376005	0.600022	37.586624
37753	0	0.378309	9.814447	0.086596	0.003784	0.098145	0.000854	3.359315	0.597993	37.572724
37754	0	0.383934	9.838775	0.064589	0.003842	0.098388	0.000633	3.341460	0.598082	37.570841
37755	0	0.408748	9.832770	0.013136	0.004089	0.098328	0.000122	3.327357	0.596916	37.564833
37756	0	0.402186	9.887703	0.033285	0.004025	0.098877	0.000323	3.313153	0.596564	37.556554
37757	0	0.384182	9.912119	0.049503	0.003845	0.099121	0.000488	3.302134	0.597119	37.547246
37758	0	0.389740	9.948729	0.051352	0.003899	0.099487	0.000502	3.285193	0.595182	37.541771
37759	0	0.433089	9.954841	0.067753	0.004333	0.099548	0.000671	3.274641	0.594947	37.530008
37760	0	0.389679	9.966947	0.136401	0.003901	0.099669	0.001354	3.260029	0.595991	37.519856
37761	0	0.390739	10.003651	0.086252	0.003906	0.100037	0.000854	3.247721	0.591249	37.505141
37762	0	0.396614	10.015782	0.105609	0.003969	0.100158	0.001053	3.240812	0.591363	37.503885
37763	0	0.372240	10.028069	0.177570	0.003723	0.100281	0.001770	3.231097	0.588854	37.494770
37764	0	0.359602	10.040192	0.154113	0.003599	0.100402	0.001536	3.222474	0.589065	37.485574
37765	0	0.354036	10.028063	0.153367	0.003540	0.100281	0.001526	3.210516	0.585187	37.483167
37766	0	0.390579	10.034080	0.075525	0.003906	0.100341	0.000748	3.198655	0.582343	37.466224
37767	0	0.383987	10.021985	0.110627	0.003845	0.100220	0.001099	3.186771	0.585058	37.453567
37768	0	0.401220	10.034194	0.093448	0.004017	0.100342	0.000930	3.178273	0.587019	37.441893
37769	0	0.371972	10.034189	0.146747	0.003723	0.100342	0.001465	3.172075	0.587558	37.428497
37770	0	0.389704	10.009768	0.183803	0.003899	0.100098	0.001836	3.166471	0.585874	37.423392
37771	0	0.396536	10.003671	0.115885	0.003967	0.100037	0.001160	3.164274	0.584640	37.415535
37772	0	0.383793	9.985364	0.158564	0.003841	0.099854	0.001585	3.160270	0.585309	37.400012
37773	0	0.390511	10.009770	0.170926	0.003906	0.100098	0.001709	3.156738	0.583239	37.395799
37774	0	0.365651	9.954846	0.127990	0.003659	0.099548	0.001282	3.155622	0.583030	37.389754
37775	0	0.384300	9.912119	0.140289	0.003845	0.099121	0.001404	3.153313	0.582319	37.382949
37776	0	0.365312	9.881608	0.066841	0.003657	0.098816	0.000669	3.151248	0.583886	37.372423
37777	0	0.414209	9.881628	0.091368	0.004150	0.098816	0.000916	3.150283	0.590078	37.359778
37778	0	0.394488	9.869413	0.151708	0.003950	0.098694	0.001522	3.152772	0.592841	37.355098
37779	0	0.402648	9.808362	0.115582	0.004028	0.098083	0.001160	3.153978	0.591659	37.344796
37780	0	0.371962	9.802248	0.133212	0.003719	0.098022	0.001334	3.153184	0.587950	37.338757
37781	0	0.390961	9.790032	0.060027	0.003906	0.097900	0.000610	3.161797	0.580614	37.331489
37782	0	0.372335	9.716730	0.082593	0.003729	0.097167	0.000834	3.168501	0.583831	37.318032
37783	0	0.378010	9.722916	0.024450	0.003784	0.097229	0.000244	3.164893	0.585258	37.310365
37784	0	0.382957	9.686310	0.060606	0.003837	0.096863	0.000610	3.166497	0.590378	37.293519
37785	0	0.402206	9.674103	0.066469	0.004028	0.096741	0.000671	3.171217	0.594431	37.284023
37786	0	0.388841	9.643577	0.065147	0.003893	0.096436	0.000657	3.174658	0.596409	37.269385
37787	0	0.371692	9.600854	-0.000790	0.003723	0.096008	0.000000	3.180753	0.600502	37.252055
37788	0	0.358290	9.613061	0.083199	0.003588	0.096130	0.000838	3.184982	0.602942	37.235744
37789	0	0.354041	9.570314	0.029676	0.003540	0.095703	0.000305	3.191883	0.599130	37.228736
37790	0	0.359560	9.570240	0.034372	0.003601	0.095702	0.000349	3.195127	0.602297	37.213781
37791	0	0.347721	9.533700	0.029869	0.003479	0.095337	0.000305	3.199515	0.601195	37.192443
37792	0	0.359463	9.527599	0.022390	0.003597	0.095276	0.000231	3.204610	0.601006	37.180432
37793	0	0.383832	9.533720	0.011186	0.003845	0.095337	0.000122	3.213378	0.606055	37.161395
37794	0	0.382502	9.521510	0.021369	0.003831	0.095215	0.000223	3.221470	0.609840	37.145268
37795	0	0.377803	9.521510	0.030015	0.003784	0.095215	0.000305	3.224111	0.613996	37.128273
37796	0	0.364613	9.533704	0.015987	0.003649	0.095337	0.000173	3.236211	0.613830	37.119047
37797	0	0.390225	9.527604	-0.000423	0.003906	0.095276	0.000000	3.237995	0.615332	37.100224
37798	0	0.383371	9.545910	-0.007355	0.003837	0.095459	-0.000070	3.239384	0.615528	37.075779
37799	0	0.353714	9.533709	0.047549	0.003540	0.095337	0.000488	3.251643	0.615654	37.060797
37800	0	0.383672	9.600839	0.014842	0.003839	0.096008	0.000156	3.257901	0.614532	37.045628
37801	0	0.384230	9.613056	0.047310	0.003845	0.096130	0.000488	3.272773	0.614702	37.034338
37802	0	0.359394	9.613039	0.008509	0.003594	0.096130	0.000092	3.277355	0.611902	37.025762
37803	0	0.365770	9.649676	0.017559	0.003662	0.096497	0.000183	3.283038	0.613855	37.018291
37804	0	0.389221	9.667999	0.094918	0.003897	0.096680	0.000961	3.294297	0.615858	37.009470
37805	0	0.396432	9.722913	0.004893	0.003967	0.097229	0.000061	3.305274	0.616069	36.994580
37806	0	0.371798	9.716795	0.039180	0.003716	0.097168	0.000402	3.314508	0.611060	36.978767
37807	0	0.359999	9.747324	0.047655	0.003601	0.097473	0.000488	3.325038	0.609095	36.966365
37808	0	0.371612	9.790065	0.069428	0.003720	0.097900	0.000709	3.338542	0.610723	36.950583
37809	0	0.359772	9.808367	0.047843	0.003601	0.098083	0.000488	3.346858	0.611364	36.943193
37810	0	0.383540	9.832785	0.088095	0.003838	0.098328	0.000896	3.360456	0.610753	36.930408
37811	0	0.378010	9.875514	0.084292	0.003784	0.098755	0.000854	3.370568	0.612320	36.915688
37812	0	0.407659	9.881618	0.063333	0.004081	0.098816	0.000648	3.383631	0.614029	36.901367
37813	0	0.402954	9.936533	0.108584	0.004028	0.099365	0.001099	3.395037	0.609483	36.888339
37814	0	0.390370	9.924350	0.124305	0.003908	0.099243	0.001256	3.406608	0.611517	36.884492
37815	0	0.371673	9.967071	0.047573	0.003723	0.099670	0.000488	3.417600	0.615771	36.868988
37816	0	0.382922	9.985375	0.155240	0.003832	0.099854	0.001561	3.424329	0.615713	36.851209
37817	0	0.366254	9.991460	0.066120	0.003662	0.099915	0.000671	3.432646	0.612074	36.841422
37818	0	0.378450	10.021984	0.100405	0.003784	0.100220	0.001017	3.443782	0.608473	36.834074
37819	0	0.390292	10.028105	0.169994	0.003906	0.100281	0.001709	3.450773	0.609193	36.825544
37820	0	0.389779	10.046399	0.063863	0.003899	0.100464	0.000652	3.463146	0.606901	36.811464
37821	0	0.427336	10.034195	0.139001	0.004272	0.100342	0.001404	3.475400	0.602860	36.798920
37822	0	0.408765	10.058628	0.148139	0.004090	0.100586	0.001497	3.490081	0.602820	36.781931
37823	0	0.402416	10.040316	0.083587	0.004028	0.100403	0.000854	3.507969	0.604409	36.776478
37824	0	0.371680	10.052500	0.153708	0.003715	0.100525	0.001549	3.518040	0.598629	36.776949
37825	0	0.372124	10.046400	0.041296	0.003723	0.100464	0.000427	3.531128	0.597528	36.767451
37826	0	0.377514	10.028112	0.111318	0.003779	0.100281	0.001131	3.548333	0.599165	36.763492
37827	0	0.396239	10.009799	0.102398	0.003967	0.100098	0.001038	3.560528	0.601654	36.756812
37828	0	0.389165	10.028111	0.105329	0.003896	0.100281	0.001071	3.577255	0.603310	36.741399
37829	0	0.420996	9.991475	0.071414	0.004211	0.099915	0.000732	3.594736	0.601891	36.726765
37830	0	0.396228	9.979269	0.086005	0.003963	0.099792	0.000878	3.612359	0.600101	36.723365
37831	0	0.365805	9.948768	0.132615	0.003662	0.099487	0.001343	3.628071	0.601750	36.710701
37832	0	0.377363	9.930432	0.025588	0.003776	0.099304	0.000272	3.642982	0.600894	36.703442
37833	0	0.390635	9.906020	0.077559	0.003906	0.099060	0.000793	3.660026	0.597833	36.687079
37834	0	0.390320	9.857201	0.067953	0.003906	0.098572	0.000696	3.675970	0.598258	36.670967
37835	0	0.360067	9.820553	-0.043908	0.003601	0.098206	-0.000427	3.686439	0.595495	36.656339
37836	0	0.359855	9.820460	-0.052530	0.003600	0.098205	-0.000512	3.698154	0.594255	36.637929
37837	0	0.359798	9.771718	-0.135837	0.003601	0.097717	-0.001343	3.713002	0.594632	36.626133
37838	0	0.407957	9.753314	-0.120870	0.004083	0.097533	-0.001191	3.730112	0.595030	36.603980
37839	0	0.408713	9.704591	-0.050426	0.004089	0.097046	-0.000488	3.745792	0.594369	36.599701
37840	0	0.389997	9.710593	-0.054124	0.003901	0.097106	-0.000521	3.766668	0.592939	36.587395
37841	0	0.366287	9.661867	0.035304	0.003662	0.096619	0.000366	3.778934	0.588915	36.570511
37842	0	0.372270	9.667985	0.087690	0.003724	0.096680	0.000889	3.789629	0.587559	36.560191
37843	0	0.347724	9.631373	0.108223	0.003479	0.096313	0.001099	3.805794	0.586592	36.547730
37844	0	0.384005	9.643566	0.081459	0.003841	0.096436	0.000821	3.809886	0.585386	36.526588
37845	0	0.365740	9.582542	0.041624	0.003662	0.095825	0.000427	3.819527	0.588029	36.509010
37846	0	0.371225	9.570311	-0.045742	0.003713	0.095703	-0.000450	3.824801	0.585390	36.489925
37847	0	0.329437	9.527586	-0.098337	0.003296	0.095276	-0.000977	3.829648	0.584020	36.470304
37848	0	0.359337	9.527493	-0.160950	0.003597	0.095275	-0.001601	3.836144	0.585459	36.452058
37849	0	0.371901	9.527585	-0.171982	0.003723	0.095276	-0.001709	3.845804	0.587159	36.436037
37850	0	0.377946	9.521364	-0.124967	0.003776	0.095214	-0.001243	3.851073	0.579238	36.421601
37851	0	0.366134	9.521481	-0.068035	0.003662	0.095215	-0.000671	3.858483	0.577019	36.417195
37852	0	0.378155	9.527592	0.009610	0.003782	0.095276	0.000104	3.864562	0.574796	36.398541
37853	0	0.371988	9.552016	0.011401	0.003723	0.095520	0.000122	3.870756	0.575716	36.380119
37854	0	0.341057	9.509280	0.004152	0.003411	0.095093	0.000045	3.871268	0.573611	36.361150
37855	0	0.372169	9.558111	0.005667	0.003723	0.095581	0.000061	3.873055	0.572327	36.347390
37856	0	0.384391	9.570207	-0.049823	0.003841	0.095702	-0.000498	3.870168	0.566196	36.329069
37857	0	0.372454	9.570305	-0.146609	0.003723	0.095703	-0.001465	3.868446	0.561271	36.317214
37858	0	0.390616	9.570222	-0.171388	0.003908	0.095702	-0.001712	3.867451	0.560430	36.298606
37859	0	0.384916	9.613020	-0.164852	0.003845	0.096130	-0.001648	3.864857	0.552489	36.289874
37860	0	0.372988	9.643454	-0.129038	0.003731	0.096435	-0.001284	3.869607	0.550337	36.280302
37861	0	0.384624	9.661857	-0.104157	0.003845	0.096619	-0.001038	3.870992	0.545945	36.268462
37862	0	0.379200	9.704471	-0.019226	0.003786	0.097045	-0.000192	3.868514	0.535757	36.260133
37863	0	0.329971	9.722891	0.072825	0.003296	0.097229	0.000732	3.869942	0.528483	36.242968
37864	0	0.373175	9.753312	0.084907	0.003730	0.097533	0.000846	3.862891	0.523242	36.232887
37865	0	0.347975	9.777829	0.000204	0.003479	0.097778	0.000000	3.857267	0.519249	36.221302
37866	0	0.354053	9.814359	0.012997	0.003541	0.098144	0.000126	3.849316	0.516634	36.213781
37867	0	0.378641	9.814447	-0.029820	0.003784	0.098145	-0.000305	3.837954	0.510871	36.209641
37868	0	0.409188	9.844886	-0.120290	0.004093	0.098449	-0.001207	3.829500	0.509184	36.198055
37869	0	0.396688	9.881596	-0.066740	0.003967	0.098816	-0.000671	3.821657	0.506480	36.193114
37870	0	0.384717	9.918209	-0.108388	0.003844	0.099182	-0.001091	3.810309	0.499890	36.188467
37871	0	0.384483	9.936525	-0.030416	0.003845	0.099365	-0.000305	3.806071	0.497086	36.183337
37872	0	0.396588	9.973145	0.055313	0.003966	0.099731	0.000551	3.800624	0.494510	36.180574
37873	0	0.366259	9.985349	0.122118	0.003662	0.099854	0.001221	3.796768	0.491008	36.168241
37874	0	0.403011	10.003558	0.152959	0.004029	0.100036	0.001526	3.789227	0.487023	36.165059
37875	0	0.427555	10.028059	0.055638	0.004272	0.100281	0.000549	3.777905	0.480385	36.153667
37876	0	0.385089	10.034079	0.069222	0.003851	0.100341	0.000685	3.766051	0.477403	36.141159
37877	0	0.408284	10.046412	0.019108	0.004089	0.100464	0.000183	3.753820	0.481621	36.134436
37878	0	0.401447	10.058598	-0.028362	0.004015	0.100586	-0.000290	3.743368	0.479039	36.123999
37879	0	0.390357	10.015881	-0.042308	0.003906	0.100159	-0.000427	3.735473	0.478877	36.122441
37880	0	0.384475	10.028056	-0.023672	0.003839	0.100281	-0.000237	3.732538	0.469666	36.114020
37881	0	0.402906	10.040283	-0.048313	0.004028	0.100403	-0.000488	3.723369	0.465671	36.109025
37882	0	0.378743	10.034075	0.013694	0.003785	0.100341	0.000132	3.714126	0.459849	36.096988
37883	0	0.408822	10.058596	0.055300	0.004089	0.100586	0.000549	3.706690	0.458001	36.093435
37884	0	0.414640	10.027979	0.092881	0.004148	0.100280	0.000922	3.695970	0.456106	36.088800
37885	0	0.378609	10.009751	0.110551	0.003784	0.100098	0.001099	3.685010	0.450663	36.084300
37886	0	0.397197	9.991348	0.051012	0.003970	0.099914	0.000502	3.672130	0.445372	36.073721
37887	0	0.390397	9.973149	0.043714	0.003906	0.099731	0.000427	3.657684	0.444734	36.067570
37888	0	0.402381	9.930420	-0.034265	0.004024	0.099304	-0.000347	3.649111	0.441326	36.054387
37889	0	0.384330	9.906019	-0.047718	0.003845	0.099060	-0.000488	3.632990	0.440381	36.041813
37890	0	0.401752	9.906035	-0.070344	0.004024	0.099060	-0.000710	3.621820	0.444082	36.038091
37891	0	0.359918	9.887706	-0.078897	0.003601	0.098877	-0.000793	3.613499	0.443038	36.034886
37892	0	0.402253	9.863288	0.019631	0.004025	0.098633	0.000192	3.604995	0.442110	36.026765
37893	0	0.403132	9.820542	0.049202	0.004028	0.098206	0.000488	3.597553	0.435356	36.021215
37894	0	0.397710	9.796026	0.074556	0.003973	0.097960	0.000739	3.586989	0.427243	36.022440
37895	0	0.396876	9.759504	0.098817	0.003967	0.097595	0.000977	3.570312	0.422224	36.022888
37896	0	0.390921	9.735005	0.045548	0.003908	0.097350	0.000450	3.560648	0.417922	36.010399
37897	0	0.371758	9.704614	-0.023430	0.003723	0.097046	-0.000244	3.545869	0.421279	35.993660
37898	0	0.359036	9.680177	-0.070813	0.003590	0.096802	-0.000713	3.536569	0.417178	35.989607
37899	0	0.384522	9.674077	-0.054116	0.003845	0.096741	-0.000549	3.523888	0.413904	35.983960
37900	0	0.383986	9.637475	-0.107642	0.003844	0.096375	-0.001082	3.513686	0.415900	35.986042
37901	0	0.359917	9.600845	-0.096878	0.003601	0.096008	-0.000977	3.501141	0.414957	35.968521
37902	0	0.371495	9.545918	-0.021982	0.003719	0.095459	-0.000229	3.487054	0.417050	35.953130
37903	0	0.359924	9.564221	-0.047848	0.003601	0.095642	-0.000488	3.472236	0.416014	35.946520
37904	0	0.384067	9.552007	-0.021402	0.003841	0.095520	-0.000225	3.455999	0.413622	35.938668
37905	0	0.372205	9.552007	-0.005132	0.003723	0.095520	-0.000061	3.441195	0.411752	35.932326
37906	0	0.353743	9.509283	-0.051862	0.003537	0.095093	-0.000530	3.424037	0.408256	35.920170
37907	0	0.366426	9.527589	-0.084370	0.003662	0.095276	-0.000854	3.407942	0.402442	35.912419
37908	0	0.354130	9.515303	-0.051344	0.003544	0.095153	-0.000528	3.386947	0.402298	35.903515
37909	0	0.378706	9.515383	-0.108709	0.003784	0.095154	-0.001099	3.370015	0.395576	35.892203
37910	0	0.391158	9.509191	-0.112742	0.003911	0.095092	-0.001137	3.355561	0.391651	35.875350
37911	0	0.378708	9.515375	-0.078624	0.003784	0.095154	-0.000793	3.343875	0.384916	35.866898
37912	0	0.378772	9.539707	0.020310	0.003790	0.095397	0.000197	3.334121	0.384273	35.863235
37913	0	0.365882	9.582530	0.019188	0.003662	0.095825	0.000183	3.320669	0.384964	35.858295
37914	0	0.365322	9.576415	0.082184	0.003655	0.095764	0.000811	3.304371	0.384308	35.852179
37915	0	0.359561	9.582530	0.056640	0.003601	0.095825	0.000549	3.280926	0.387659	35.840251
37916	0	0.389261	9.631343	0.096254	0.003895	0.096313	0.000949	3.261708	0.387060	35.831738
37917	0	0.354114	9.631340	0.020036	0.003540	0.096313	0.000183	3.238249	0.382501	35.819290
37918	0	0.366181	9.625264	-0.061961	0.003664	0.096252	-0.000637	3.214540	0.381894	35.813245
37919	0	0.372313	9.680181	-0.041484	0.003723	0.096802	-0.000427	3.196816	0.378695	35.798854
37920	0	0.378372	9.704494	0.021601	0.003784	0.097045	0.000208	3.184223	0.376029	35.785520
37921	0	0.402796	9.722899	0.025622	0.004028	0.097229	0.000244	3.166931	0.373271	35.773322
37922	0	0.372140	9.759420	0.113070	0.003722	0.097594	0.001122	3.154260	0.371036	35.756133
37923	0	0.365578	9.814470	0.122621	0.003662	0.098145	0.001221	3.144835	0.375246	35.743723
37924	0	0.364505	9.820540	0.222127	0.003649	0.098206	0.002208	3.126040	0.376420	35.740428
37925	0	0.378419	9.844945	0.226956	0.003784	0.098450	0.002258	3.109995	0.373181	35.731461
37926	0	0.341942	9.905895	0.119040	0.003418	0.099059	0.001182	3.096803	0.368331	35.722050
37927	0	0.390588	9.906003	0.031946	0.003906	0.099060	0.000305	3.077269	0.365558	35.713692
37928	0	0.402736	9.936422	0.040807	0.004027	0.099364	0.000394	3.057978	0.362328	35.715311
37929	0	0.409011	9.948728	-0.011471	0.004089	0.099487	-0.000122	3.046359	0.358273	35.704662
37930	0	0.414338	9.930360	-0.021874	0.004151	0.099303	-0.000230	3.030556	0.364240	35.698203
37931	0	0.408670	9.979259	0.018476	0.004089	0.099792	0.000183	3.025536	0.364100	35.684334
37932	0	0.359459	9.960939	0.019070	0.003595	0.099609	0.000186	3.017174	0.361731	35.676051
37933	0	0.402719	10.021976	0.085623	0.004028	0.100220	0.000854	3.012189	0.359824	35.670748
37934	0	0.371792	10.009763	0.177904	0.003720	0.100098	0.001773	3.002156	0.359343	35.667603
37935	0	0.353971	10.028080	0.213491	0.003540	0.100281	0.002136	3.000704	0.356543	35.655431
37936	0	0.414716	10.040291	0.225600	0.004149	0.100403	0.002255	2.996973	0.356070	35.642303
37937	0	0.401954	10.034214	0.140452	0.004028	0.100342	0.001404	2.993158	0.362910	35.639408
37938	0	0.382395	10.021980	0.086143	0.003827	0.100220	0.000855	2.983338	0.363297	35.634405
37939	0	0.396349	10.021981	0.153001	0.003967	0.100220	0.001526	2.975580	0.364466	35.632015
37940	0	0.389224	10.003683	0.012824	0.003898	0.100037	0.000130	2.974157	0.367492	35.618334
37941	0	0.414622	9.997576	0.054910	0.004150	0.099976	0.000549	2.971298	0.369100	35.606757
37942	0	0.383243	9.973158	0.103946	0.003837	0.099731	0.001037	2.965156	0.370678	35.606988
37943	0	0.390129	9.991477	0.140191	0.003906	0.099915	0.001404	2.964377	0.373139	35.606816
37944	0	0.376755	9.960964	0.145761	0.003774	0.099609	0.001460	2.964226	0.377013	35.596287
37945	0	0.353674	9.960964	0.212919	0.003540	0.099609	0.002136	2.969250	0.377737	35.581031
37946	0	0.389438	9.906029	0.163002	0.003899	0.099060	0.001634	2.970449	0.379441	35.578104
37947	0	0.384262	9.906023	0.152122	0.003845	0.099060	0.001526	2.972819	0.379278	35.564786
37948	0	0.395484	9.881623	0.096309	0.003962	0.098816	0.000967	2.974221	0.383965	35.552330
37949	0	0.384071	9.857196	0.011954	0.003845	0.098572	0.000122	2.973959	0.386054	35.544476
37950	0	0.389287	9.814468	-0.019218	0.003897	0.098145	-0.000189	2.974884	0.387317	35.536373
37951	0	0.396168	9.777852	-0.025330	0.003967	0.097778	-0.000244	2.982494	0.390693	35.529518
37952	0	0.395057	9.771755	0.064397	0.003956	0.097717	0.000652	2.989181	0.393722	35.514573
37953	0	0.378090	9.741231	0.115352	0.003784	0.097412	0.001160	2.993344	0.394455	35.500229
37954	0	0.371231	9.716827	0.113481	0.003716	0.097168	0.001147	3.005090	0.396144	35.493116
37955	0	0.323161	9.686305	0.133225	0.003235	0.096863	0.001343	3.014475	0.396899	35.482173
37956	0	0.365253	9.667984	0.113446	0.003655	0.096680	0.001138	3.015286	0.397228	35.477191
37957	0	0.371990	9.637472	0.109144	0.003723	0.096375	0.001099	3.020720	0.397999	35.468540
37958	0	0.389544	9.631365	0.003684	0.003900	0.096313	0.000046	3.028189	0.399753	35.452583
37959	0	0.366063	9.606936	-0.061482	0.003662	0.096069	-0.000610	3.030561	0.398298	35.444080
37960	0	0.353206	9.600743	-0.069020	0.003536	0.096007	-0.000681	3.038532	0.400066	35.436721
37961	0	0.365766	9.600839	-0.116644	0.003662	0.096008	-0.001160	3.043604	0.402132	35.423104
37962	0	0.389005	9.576443	-0.002341	0.003897	0.095764	-0.000014	3.051517	0.406920	35.410454
37963	0	0.347319	9.545922	0.017018	0.003479	0.095459	0.000183	3.064034	0.410738	35.397138
37964	0	0.358785	9.570322	0.038605	0.003589	0.095703	0.000401	3.078551	0.408499	35.391146
37965	0	0.353791	9.558128	0.127099	0.003540	0.095581	0.001282	3.088446	0.407950	35.376923
37966	0	0.383758	9.558123	0.094840	0.003840	0.095581	0.000955	3.092911	0.408275	35.358283
37967	0	0.347433	9.582544	0.096933	0.003479	0.095825	0.000977	3.098478	0.410829	35.340145
37968	0	0.328339	9.533709	0.064516	0.003286	0.095337	0.000656	3.108695	0.411272	35.326933
37969	0	0.365516	9.588650	-0.000519	0.003662	0.095886	0.000000	3.112003	0.416397	35.317012
37970	0	0.358051	9.594745	-0.050820	0.003587	0.095947	-0.000499	3.120167	0.420719	35.304676
37971	0	0.371944	9.594737	-0.055548	0.003723	0.095947	-0.000549	3.124407	0.421996	35.292121
37972	0	0.346881	9.619134	-0.112173	0.003470	0.096191	-0.001111	3.134192	0.420711	35.282962
37973	0	0.371948	9.649674	0.017538	0.003723	0.096497	0.000183	3.140215	0.422010	35.268750
37974	0	0.346799	9.649676	0.058461	0.003471	0.096497	0.000594	3.148599	0.422911	35.257794
37975	0	0.353087	9.692428	0.102661	0.003540	0.096924	0.001038	3.158544	0.430741	35.244817
37976	0	0.382362	9.698506	0.075790	0.003826	0.096985	0.000771	3.170383	0.430716	35.226599
37977	0	0.384227	9.722917	0.041480	0.003845	0.097229	0.000427	3.182060	0.431084	35.213976
37978	0	0.353048	9.729028	0.136876	0.003533	0.097290	0.001378	3.189988	0.431487	35.205958
37979	0	0.402463	9.783955	0.041755	0.004028	0.097839	0.000427	3.198222	0.432776	35.187247
37980	0	0.383675	9.796147	0.015600	0.003838	0.097961	0.000163	3.203627	0.430604	35.178672
37981	0	0.359622	9.814473	0.029945	0.003601	0.098145	0.000305	3.207413	0.433146	35.168652
37982	0	0.376645	9.832789	-0.032437	0.003774	0.098328	-0.000317	3.213393	0.438486	35.160747
37983	0	0.372088	9.887702	-0.019227	0.003723	0.098877	-0.000183	3.221113	0.437971	35.151938
37984	0	0.396219	9.899914	0.057345	0.003963	0.098999	0.000591	3.238613	0.435348	35.138717
37985	0	0.359585	9.912146	0.108252	0.003601	0.099121	0.001099	3.254179	0.438403	35.135134
37986	0	0.389008	9.942668	0.178510	0.003895	0.099426	0.001798	3.265449	0.441077	35.121910
37987	0	0.378503	9.942636	0.121056	0.003784	0.099426	0.001221	3.274044	0.437150	35.112731
37988	0	0.348148	9.942637	0.155632	0.003480	0.099426	0.001566	3.282113	0.432430	35.099159
37989	0	0.384676	9.985357	0.071668	0.003845	0.099854	0.000732	3.297211	0.427571	35.094472
37990	0	0.384389	10.003584	0.020408	0.003848	0.100036	0.000212	3.302945	0.429302	35.086931
37991	0	0.390431	9.991457	-0.049926	0.003906	0.099915	-0.000488	3.312439	0.428442	35.075100
37992	0	0.383768	10.003672	-0.003602	0.003840	0.100037	-0.000023	3.324423	0.428555	35.066758
37993	0	0.390322	10.028091	0.023029	0.003906	0.100281	0.000244	3.337026	0.429064	35.050772
37994	0	0.371408	9.985359	-0.010405	0.003716	0.099854	-0.000089	3.351584	0.428749	35.035196
37995	0	0.384107	10.022004	0.089846	0.003845	0.100220	0.000916	3.368037	0.430506	35.028758
37996	0	0.408172	10.003678	0.147836	0.004081	0.100037	0.001492	3.379868	0.426666	35.012435
37997	0	0.366533	9.991463	0.132783	0.003662	0.099915	0.001343	3.393783	0.420204	34.994174
37998	0	0.360525	9.954851	0.081021	0.003607	0.099548	0.000824	3.406547	0.419033	34.982218
37999	0	0.347493	9.954865	0.102167	0.003479	0.099548	0.001038	3.421729	0.420860	34.969270
38000	0	0.365348	9.960945	0.050315	0.003654	0.099609	0.000517	3.434411	0.417972	34.953139
38001	0	0.384106	9.912126	0.004604	0.003845	0.099121	0.000061	3.448691	0.419736	34.942204
38002	0	0.389379	9.918228	0.001623	0.003898	0.099182	0.000031	3.462110	0.421194	34.929909
38003	0	0.396842	9.881588	0.004456	0.003967	0.098816	0.000061	3.478136	0.416849	34.918828
38004	0	0.378675	9.857083	0.019526	0.003786	0.098571	0.000211	3.493143	0.413027	34.911927
38005	0	0.390213	9.875508	0.016535	0.003906	0.098755	0.000183	3.510576	0.414863	34.890683
38006	0	0.377300	9.826673	0.019454	0.003776	0.098267	0.000208	3.522926	0.414995	34.877366
38007	0	0.366137	9.820562	0.016977	0.003662	0.098206	0.000183	3.535452	0.412838	34.866575
38008	0	0.377854	9.814469	0.008422	0.003782	0.098145	0.000095	3.545270	0.414273	34.855337
38009	0	0.372016	9.759530	-0.025658	0.003723	0.097595	-0.000244	3.556876	0.414722	34.850836
38010	0	0.401944	9.765639	0.032634	0.004022	0.097656	0.000340	3.570309	0.414363	34.837183
38011	0	0.402794	9.722899	-0.019593	0.004028	0.097229	-0.000183	3.582355	0.411779	34.832420
38012	0	0.390345	9.704598	0.008546	0.003905	0.097046	0.000096	3.592109	0.410954	34.827619
38013	0	0.365955	9.674086	0.041820	0.003662	0.096741	0.000427	3.599848	0.410970	34.813615
38014	0	0.365565	9.680179	0.003387	0.003656	0.096802	0.000042	3.606272	0.408906	34.801927
38015	0	0.341468	9.649673	0.029389	0.003418	0.096497	0.000305	3.616660	0.409835	34.785161
38016	0	0.347263	9.643559	0.070158	0.003472	0.096436	0.000710	3.623107	0.406477	34.781673
38017	0	0.359737	9.637462	-0.037458	0.003601	0.096375	-0.000366	3.629974	0.407885	34.768551
38018	0	0.359445	9.637446	-0.014681	0.003593	0.096375	-0.000139	3.635952	0.403682	34.755628
38019	0	0.366317	9.613029	-0.049699	0.003662	0.096130	-0.000488	3.643255	0.399403	34.742125
38020	0	0.383826	9.612971	-0.069818	0.003847	0.096129	-0.000690	3.650473	0.406950	34.728270
38021	0	0.354110	9.606927	-0.067560	0.003540	0.096069	-0.000671	3.652460	0.402658	34.724566
38022	0	0.396246	9.637381	-0.104828	0.003969	0.096374	-0.001046	3.651720	0.407660	34.710511
38023	0	0.366793	9.613009	-0.080028	0.003662	0.096130	-0.000793	3.656794	0.397693	34.704232
38024	0	0.355758	9.600703	-0.124181	0.003551	0.096007	-0.001235	3.661978	0.387329	34.697370
38025	0	0.366349	9.631338	-0.073874	0.003662	0.096313	-0.000732	3.666323	0.382718	34.677314
38026	0	0.360802	9.625129	-0.008128	0.003603	0.096251	-0.000074	3.671457	0.373775	34.666285
38027	0	0.365876	9.631359	-0.036992	0.003662	0.096313	-0.000366	3.672708	0.374844	34.651933
38028	0	0.347174	9.613036	-0.006376	0.003471	0.096130	-0.000069	3.663962	0.371386	34.639305
38029	0	0.390512	9.649662	-0.049034	0.003906	0.096497	-0.000488	3.663413	0.369713	34.628393
38030	0	0.396506	9.673974	-0.025126	0.003964	0.096740	-0.000249	3.663186	0.365970	34.618459
38031	0	0.402757	9.686281	-0.030865	0.004028	0.096863	-0.000305	3.664363	0.363815	34.609804
38032	0	0.366056	9.716701	-0.018852	0.003660	0.097167	-0.000191	3.658762	0.360406	34.602592
38033	0	0.390624	9.735107	-0.036708	0.003906	0.097351	-0.000366	3.656839	0.357391	34.599750
38034	0	0.354171	9.741105	0.054949	0.003539	0.097411	0.000547	3.651462	0.351321	34.590030
38035	0	0.378642	9.747305	0.055035	0.003784	0.097473	0.000549	3.647327	0.345664	34.588511
38036	0	0.366881	9.777726	-0.005671	0.003666	0.097777	-0.000059	3.641635	0.339200	34.588965
38037	0	0.396544	9.826663	0.067760	0.003967	0.098267	0.000671	3.631422	0.338389	34.582742
38038	0	0.396379	9.844971	0.074323	0.003963	0.098450	0.000745	3.630261	0.335073	34.578456
38039	0	0.390889	9.838856	0.018518	0.003906	0.098389	0.000183	3.624821	0.329032	34.576001
38040	0	0.391129	9.850978	-0.011488	0.003911	0.098510	-0.000118	3.617890	0.325721	34.568817
38041	0	0.372545	9.887685	0.061274	0.003723	0.098877	0.000610	3.612069	0.320150	34.559876
38042	0	0.372767	9.924218	0.061406	0.003727	0.099242	0.000614	3.609098	0.316456	34.550197
38043	0	0.390815	9.924308	0.024778	0.003906	0.099243	0.000244	3.601945	0.311249	34.540920
38044	0	0.396973	9.912015	0.055723	0.003970	0.099120	0.000556	3.597408	0.308869	34.521689
38045	0	0.378418	9.936523	0.000708	0.003784	0.099365	0.000000	3.586322	0.305840	34.511704
38046	0	0.390775	9.942523	0.044663	0.003906	0.099425	0.000441	3.576618	0.300933	34.515487
38047	0	0.409163	9.948722	-0.011459	0.004089	0.099487	-0.000122	3.565082	0.295263	34.505949
38048	0	0.391227	9.966936	0.044462	0.003910	0.099669	0.000442	3.558554	0.289747	34.500276
38049	0	0.403213	9.997540	0.073662	0.004028	0.099976	0.000732	3.550875	0.282285	34.498054
38050	0	0.379199	9.973041	0.129274	0.003791	0.099730	0.001289	3.543945	0.278116	34.488050
38051	0	0.372621	9.979234	0.049343	0.003723	0.099792	0.000488	3.535054	0.271608	34.475052
38052	0	0.379221	9.979139	0.074842	0.003790	0.099792	0.000742	3.524674	0.265955	34.469379
38053	0	0.396959	9.979238	0.036944	0.003967	0.099792	0.000366	3.517976	0.260311	34.454729
38054	0	0.396996	9.954743	0.001452	0.003971	0.099547	0.000006	3.504904	0.258581	34.444057
38055	0	0.402832	9.960938	-0.030256	0.004028	0.099609	-0.000305	3.499052	0.255473	34.443849
38056	0	0.384749	9.924308	-0.005185	0.003845	0.099243	-0.000056	3.491150	0.249721	34.439081
38057	0	0.366138	9.918213	0.031357	0.003662	0.099182	0.000305	3.478340	0.247665	34.428140
38058	0	0.403545	9.911976	0.056816	0.004026	0.099120	0.000566	3.472114	0.234362	34.413114
38059	0	0.371903	9.881603	0.098134	0.003723	0.098816	0.000977	3.463598	0.236146	34.407755
38060	0	0.365570	9.899891	0.104937	0.003654	0.098999	0.001046	3.457003	0.230555	34.404089
38061	0	0.366361	9.851054	0.123236	0.003662	0.098511	0.001221	3.440558	0.225731	34.400841
38062	0	0.347999	9.844879	0.051682	0.003482	0.098449	0.000511	3.431102	0.224833	34.398356
38063	0	0.360033	9.771728	0.037442	0.003601	0.097717	0.000366	3.418586	0.222635	34.395935
38064	0	0.365524	9.826581	0.044827	0.003660	0.098266	0.000443	3.410048	0.225377	34.389921
38065	0	0.408600	9.765640	-0.005318	0.004089	0.097656	-0.000061	3.397631	0.226391	34.383070
38066	0	0.414715	9.765605	0.020295	0.004143	0.097656	0.000198	3.389189	0.218258	34.367242
38067	0	0.371868	9.729023	-0.036187	0.003723	0.097290	-0.000366	3.381093	0.220479	34.362875
38068	0	0.346873	9.686281	0.019702	0.003469	0.096863	0.000192	3.371917	0.218277	34.353880
38069	0	0.390366	9.698494	0.025302	0.003906	0.096985	0.000244	3.358574	0.218251	34.346091
[truncated: 501 more rows]
