# Supplementary material for: Properties of traditional bamboo carrying poles have implications for user interactions
Source: PLoS One. 2018 May 10;13(5):e0196208. doi: 10.1371/journal.pone.0196208 (PMC5945030; doi:10.1371/journal.pone.0196208)
Supplement: S1 Text — (ZIP) [file pone.0196208.s005.zip › ResTest_PoleE_L6Load1.txt]

// Start Time: Unknown
// Update Rate: 100.0Hz
// Filter Profile: human (34.3)
// Firmware Version: 2.1.4
PacketCounter	SampleTimeFine	Acc_X	Acc_Y	Acc_Z	VelInc_X	VelInc_Y	VelInc_Z	Roll	Pitch	Yaw	Latitude	Longitude	Altitude	Vel_X	Vel_Y	Vel_Z
42676	0	-0.323108	9.387125	-0.989373	-0.003227	0.093871	-0.009896	2.100755	5.779927	9.959079
42677	0	0.456898	9.545900	-0.775641	0.004578	0.095459	-0.007751	2.103326	5.791265	9.916272
42678	0	1.236418	9.350804	-0.532729	0.012374	0.093507	-0.005326	2.097815	5.805127	9.876871
42679	0	1.544769	9.222270	-0.525688	0.015442	0.092224	-0.005249	2.102105	5.799252	9.849401
42680	0	1.326318	9.179275	-0.496347	0.013256	0.091794	-0.004959	2.103603	5.791541	9.826786
42681	0	0.892354	8.538760	-0.431947	0.008911	0.085388	-0.004333	2.082298	5.775930	9.807056
42682	0	0.626027	8.148053	-0.509291	0.006248	0.081481	-0.005100	2.068105	5.760869	9.770873
42683	0	0.538220	7.977325	-0.541674	0.005371	0.079773	-0.005432	2.042226	5.746342	9.732124
42684	0	0.614111	7.720909	-0.477805	0.006124	0.077209	-0.004793	2.013672	5.724055	9.675780
42685	0	0.789910	7.671886	-0.261601	0.007874	0.076721	-0.002625	1.994357	5.689345	9.623948
42686	0	0.930221	7.945731	-0.108193	0.009270	0.079461	-0.001082	1.985901	5.647227	9.568671
42687	0	0.918691	7.909786	0.085784	0.009155	0.079102	0.000854	1.975818	5.605473	9.529927
42688	0	0.925786	8.153064	0.218825	0.009221	0.081534	0.002204	1.996456	5.555098	9.517499
42689	0	0.814085	7.745114	0.085812	0.008118	0.077454	0.000854	1.993843	5.518485	9.535638
42690	0	0.659645	7.280811	-0.000650	0.006574	0.072810	0.000006	2.016438	5.479771	9.562370
42691	0	0.593613	7.549856	-0.222110	0.005920	0.075500	-0.002197	2.055172	5.454169	9.586157
42692	0	0.322564	8.001155	-0.349297	0.003207	0.080013	-0.003470	2.089967	5.425573	9.622456
42693	0	0.050146	7.678013	-0.606804	0.000488	0.076782	-0.006042	2.129876	5.404572	9.673179
42694	0	0.430662	8.146856	-0.991604	0.004303	0.081473	-0.009878	2.186763	5.399955	9.718960
42695	0	0.977253	8.373289	-1.127918	0.009766	0.083740	-0.011230	2.257714	5.391106	9.751053
42696	0	0.851909	8.310585	-1.149816	0.008497	0.083115	-0.011451	2.329420	5.362343	9.801215
42697	0	1.331980	8.708813	-1.201289	0.013306	0.087097	-0.011963	2.400271	5.344383	9.831452
42698	0	1.103500	9.030766	-1.011328	0.011014	0.090317	-0.010055	2.480296	5.317639	9.870450
42699	0	0.845062	9.337328	-0.845087	0.008423	0.093384	-0.008362	2.592628	5.282867	9.898495
42700	0	0.166786	9.702665	-0.655716	0.001643	0.097033	-0.006475	2.690958	5.251745	9.940517
42701	0	0.386371	9.887256	-0.519748	0.003845	0.098877	-0.005127	2.775031	5.228010	9.977695
42702	0	0.756171	10.197642	-0.441420	0.007545	0.101980	-0.004355	2.844645	5.205974	10.015175
42703	0	1.143362	10.625726	-0.615204	0.011414	0.106262	-0.006104	2.901475	5.182234	10.050353
42704	0	1.538303	10.538314	-1.251402	0.015363	0.105390	-0.012485	2.939590	5.160123	10.086650
42705	0	1.852274	10.765413	-1.609840	0.018494	0.107666	-0.016052	2.995492	5.130141	10.121879
42706	0	1.632380	11.147641	-1.746975	0.016295	0.111486	-0.017432	3.039227	5.102065	10.152551
42707	0	1.193269	11.229431	-2.066854	0.011902	0.112305	-0.020630	3.081683	5.072091	10.175941
42708	0	0.838608	11.489785	-2.149524	0.008364	0.114909	-0.021443	3.135696	5.051205	10.200940
42709	0	0.941427	11.644659	-1.975739	0.009399	0.116455	-0.019714	3.179286	5.037006	10.214027
42710	0	1.199767	11.753110	-1.758145	0.011992	0.117537	-0.017543	3.218027	5.031040	10.224607
42711	0	1.386035	11.913577	-1.736305	0.013855	0.119141	-0.017334	3.247632	5.025977	10.237958
42712	0	1.716369	12.108032	-1.777713	0.017161	0.121083	-0.017759	3.265639	5.023811	10.246305
42713	0	1.996405	12.090996	-1.580634	0.019958	0.120911	-0.015808	3.265819	5.018570	10.256457
42714	0	1.722983	12.127675	-1.645556	0.017222	0.121275	-0.016477	3.248586	5.011773	10.272262
42715	0	1.336932	12.250342	-1.863643	0.013367	0.122498	-0.018677	3.212437	5.009753	10.283430
42716	0	0.843707	12.233289	-2.081662	0.008428	0.122327	-0.020856	3.177132	5.001865	10.299301
42717	0	0.787178	12.311929	-2.319470	0.007874	0.123108	-0.023254	3.122029	5.004092	10.304068
42718	0	0.950962	12.185960	-2.363443	0.009518	0.121849	-0.023685	3.074356	5.011994	10.306874
42719	0	1.141193	12.165460	-2.417378	0.011414	0.121643	-0.024231	3.020433	5.013708	10.304852
42720	0	1.414799	12.057892	-2.197462	0.014156	0.120565	-0.022043	2.954748	5.021585	10.299675
42721	0	1.574314	11.976257	-1.811544	0.015747	0.119751	-0.018188	2.883049	5.025129	10.285417
42722	0	1.395966	11.892676	-1.491188	0.013969	0.118916	-0.014992	2.805131	5.034573	10.276359
42723	0	1.244598	11.762508	-1.272743	0.012451	0.117615	-0.012817	2.715889	5.039857	10.261079
42724	0	1.170311	11.563122	-1.210888	0.011708	0.115620	-0.012214	2.610284	5.045245	10.243514
42725	0	1.140222	11.378341	-1.233441	0.011414	0.113770	-0.012451	2.491274	5.056866	10.228352
42726	0	1.229247	11.137538	-1.374867	0.012306	0.111359	-0.013871	2.363724	5.071042	10.213423
42727	0	1.390519	10.853763	-1.434695	0.013916	0.108521	-0.014465	2.236766	5.082358	10.195815
42728	0	1.448827	10.601083	-1.485118	0.014504	0.105992	-0.014967	2.110258	5.099694	10.183116
42729	0	1.310595	10.395993	-1.448054	0.013123	0.103943	-0.014587	1.990301	5.117606	10.164780
42730	0	1.117889	10.190900	-1.153039	0.011198	0.101895	-0.011632	1.874599	5.139033	10.150445
42731	0	0.950019	10.023026	-0.900010	0.009521	0.100220	-0.009094	1.765713	5.163401	10.137171
42732	0	0.884856	9.798917	-0.777554	0.008869	0.097980	-0.007873	1.650734	5.187628	10.121495
42733	0	0.889283	9.601647	-0.624927	0.008911	0.096008	-0.006348	1.532205	5.209607	10.109194
42734	0	0.916106	9.316965	-0.775821	0.009180	0.093159	-0.007866	1.396613	5.233158	10.080014
42735	0	0.950654	9.046415	-0.715713	0.009521	0.090454	-0.007263	1.258759	5.252305	10.048874
42736	0	0.899341	8.846761	-0.677547	0.009004	0.088459	-0.006873	1.128894	5.265763	10.018275
42737	0	0.731460	8.655613	-0.711208	0.007324	0.086548	-0.007202	1.007409	5.278468	9.994556
42738	0	0.552521	8.449783	-0.786297	0.005534	0.084490	-0.007942	0.897643	5.290311	9.966707
42739	0	0.396169	8.307425	-0.634192	0.003967	0.083069	-0.006409	0.803664	5.298029	9.939683
42740	0	0.437556	8.149045	-0.335324	0.004384	0.081488	-0.003409	0.722735	5.310636	9.913403
42741	0	0.554375	8.014022	-0.049826	0.005554	0.080139	-0.000549	0.648291	5.326300	9.896528
42742	0	0.711751	7.897909	0.100617	0.007120	0.078979	0.000955	0.571005	5.331662	9.872356
42743	0	0.836054	7.824569	0.260965	0.008362	0.078247	0.002563	0.501857	5.334392	9.857928
42744	0	0.926979	7.732488	0.374300	0.009274	0.077327	0.003692	0.425372	5.341234	9.851909
42745	0	0.921587	7.647420	0.396280	0.009216	0.076477	0.003906	0.339669	5.342217	9.841229
42746	0	0.848478	7.598431	0.181435	0.008482	0.075986	0.001760	0.257521	5.337165	9.841175
42747	0	0.659747	7.507233	0.066017	0.006592	0.075073	0.000610	0.182253	5.327501	9.844510
42748	0	0.538612	7.507357	-0.095517	0.005383	0.075073	-0.000999	0.116080	5.320771	9.856628
42749	0	0.513233	7.464696	-0.271023	0.005127	0.074646	-0.002747	0.061020	5.311913	9.862547
42750	0	0.569019	7.458777	-0.338108	0.005687	0.074587	-0.003407	0.023756	5.305914	9.878775
42751	0	0.597942	7.482961	-0.200110	0.005981	0.074829	-0.002014	0.005253	5.308087	9.892800
42752	0	0.658973	7.586632	0.058364	0.006586	0.075867	0.000575	-0.005297	5.300615	9.913073
42753	0	0.659752	7.690378	0.164910	0.006592	0.076904	0.001648	-0.003692	5.289088	9.941993
42754	0	0.618339	7.848856	0.342187	0.006175	0.078489	0.003420	-0.003686	5.273411	9.969565
42755	0	0.513591	7.989428	0.409265	0.005127	0.079895	0.004089	-0.004961	5.255571	10.007439
42756	0	0.472517	8.086900	0.385613	0.004718	0.080870	0.003851	-0.008623	5.239607	10.051031
42757	0	0.421885	8.239695	0.116877	0.004211	0.082397	0.001160	-0.018188	5.225480	10.091180
42758	0	0.545972	8.361662	-0.125253	0.005448	0.083617	-0.001263	-0.027841	5.207002	10.137589
42759	0	0.728151	8.447105	-0.592084	0.007263	0.084473	-0.005920	-0.021938	5.181951	10.185190
42760	0	0.944924	8.562539	-0.739540	0.009438	0.085628	-0.007385	-0.002435	5.166794	10.229984
42761	0	1.021159	8.770287	-0.905717	0.010193	0.087708	-0.009033	0.035410	5.143613	10.277049
42762	0	1.079461	8.976815	-0.844552	0.010779	0.089773	-0.008411	0.086021	5.125016	10.328215
42763	0	1.014822	9.148641	-0.809600	0.010132	0.091492	-0.008057	0.141337	5.104931	10.375336
42764	0	0.981081	9.428520	-0.671833	0.009797	0.094290	-0.006674	0.200336	5.087865	10.416346
42765	0	0.996231	9.637047	-0.596332	0.009949	0.096375	-0.005920	0.255859	5.070944	10.454480
42766	0	1.157320	9.880411	-0.525165	0.011562	0.098807	-0.005215	0.303443	5.057260	10.490697
42767	0	1.288965	10.052109	-0.699222	0.012878	0.100525	-0.006958	0.347504	5.043867	10.526916
42768	0	1.340553	10.203740	-0.803863	0.013390	0.102042	-0.008004	0.390434	5.025636	10.556760
42769	0	1.234403	10.399840	-0.998772	0.012329	0.104004	-0.009949	0.436405	5.009161	10.580665
42770	0	1.115254	10.563392	-1.171383	0.011139	0.105639	-0.011677	0.479042	4.994554	10.603163
42771	0	0.989682	10.735496	-1.285953	0.009888	0.107361	-0.012817	0.526302	4.985118	10.627081
42772	0	0.924696	10.917298	-1.325440	0.009234	0.109179	-0.013209	0.575617	4.972240	10.649990
42773	0	1.008393	11.052770	-1.323192	0.010071	0.110535	-0.013184	0.627093	4.958566	10.665691
42774	0	1.078207	11.197944	-1.205007	0.010768	0.111986	-0.012000	0.679922	4.943939	10.682697
42775	0	1.215772	11.303113	-1.091328	0.012146	0.113037	-0.010864	0.730399	4.931573	10.692722
42776	0	1.321636	11.393589	-1.069252	0.013206	0.113940	-0.010658	0.766149	4.921173	10.705573
42777	0	1.331831	11.486362	-1.065339	0.013306	0.114868	-0.010620	0.799927	4.908013	10.712822
42778	0	1.298052	11.534163	-1.187176	0.012964	0.115346	-0.011847	0.824726	4.891370	10.719493
42779	0	1.221630	11.547505	-1.302252	0.012207	0.115479	-0.013000	0.847109	4.881665	10.726868
42780	0	1.180961	11.577286	-1.416035	0.011798	0.115776	-0.014144	0.863132	4.869381	10.727290
42781	0	1.220667	11.572121	-1.527002	0.012207	0.115723	-0.015259	0.873518	4.868770	10.723671
42782	0	1.360357	11.571723	-1.566527	0.013610	0.115719	-0.015648	0.889321	4.873754	10.716203
42783	0	1.409520	11.517162	-1.588512	0.014099	0.115173	-0.015869	0.903057	4.876090	10.702530
42784	0	1.384383	11.443551	-1.530547	0.013846	0.114437	-0.015291	0.915145	4.877131	10.688103
42785	0	1.354437	11.395222	-1.465673	0.013550	0.113953	-0.014648	0.920945	4.881002	10.671635
42786	0	1.255451	11.364749	-1.417587	0.012562	0.113647	-0.014177	0.916853	4.886746	10.652308
42787	0	1.219831	11.236736	-1.232280	0.012207	0.112366	-0.012329	0.907703	4.894298	10.631960
42788	0	1.205601	11.157645	-1.085135	0.012068	0.111575	-0.010852	0.904093	4.905250	10.608008
42789	0	1.195810	10.998649	-1.018624	0.011963	0.109985	-0.010193	0.894501	4.909236	10.587593
42790	0	1.170205	10.895086	-0.980954	0.011709	0.108950	-0.009814	0.885853	4.915737	10.558689
42791	0	1.067578	10.772825	-0.816992	0.010681	0.107727	-0.008179	0.873030	4.920811	10.529638
42792	0	1.004434	10.626650	-0.717197	0.010060	0.106264	-0.007185	0.855748	4.937560	10.501562
42793	0	0.932545	10.455514	-0.774123	0.009338	0.104553	-0.007751	0.841674	4.951040	10.475930
42794	0	0.857028	10.272733	-0.844504	0.008579	0.102725	-0.008464	0.817935	4.960136	10.449665
42795	0	0.793132	10.101467	-0.846925	0.007935	0.101013	-0.008484	0.797975	4.962853	10.415189
42796	0	0.803971	9.888203	-1.070036	0.008048	0.098880	-0.010715	0.777872	4.970631	10.378631
42797	0	0.950401	9.717101	-0.944681	0.009521	0.097168	-0.009460	0.757446	4.989659	10.341340
42798	0	1.130774	9.577195	-0.960938	0.011317	0.095770	-0.009619	0.740904	4.999306	10.302612
42799	0	1.164847	9.338514	-0.823755	0.011658	0.093384	-0.008240	0.733212	5.009365	10.267993
42800	0	1.083946	9.222667	-0.726123	0.010846	0.092226	-0.007259	0.730383	5.016692	10.231372
42801	0	0.969792	9.051549	-0.543818	0.009705	0.090515	-0.005432	0.733114	5.024870	10.194065
42802	0	0.846508	8.996618	-0.325298	0.008471	0.089966	-0.003246	0.736873	5.033798	10.152983
42803	0	0.768610	8.837908	-0.178013	0.007690	0.088379	-0.001770	0.745692	5.040739	10.113386
42804	0	0.804193	8.746383	-0.143161	0.008048	0.087463	-0.001425	0.750523	5.049988	10.078043
42805	0	0.829344	8.624330	-0.134776	0.008301	0.086243	-0.001343	0.752811	5.061008	10.041920
42806	0	0.834374	8.563337	-0.178947	0.008347	0.085633	-0.001781	0.761391	5.065345	10.014237
42807	0	0.866582	8.404518	-0.306154	0.008667	0.084045	-0.003052	0.770770	5.067183	9.982753
42808	0	0.811192	8.343361	-0.406249	0.008114	0.083434	-0.004048	0.787192	5.069470	9.958085
42809	0	0.708276	8.276242	-0.447451	0.007080	0.082764	-0.004456	0.811275	5.065107	9.938901
42810	0	0.574282	8.257630	-0.366985	0.005742	0.082578	-0.003639	0.851750	5.063686	9.918586
42811	0	0.476387	8.196861	-0.369388	0.004761	0.081970	-0.003662	0.894709	5.058784	9.901822
42812	0	0.452335	8.214931	-0.266144	0.004522	0.082150	-0.002627	0.940550	5.057246	9.881621
42813	0	0.537314	8.209146	-0.150328	0.005371	0.082092	-0.001465	0.993322	5.053832	9.873356
42814	0	0.702635	8.203019	0.036930	0.007023	0.082030	0.000410	1.048871	5.048895	9.862752
42815	0	0.860976	8.203122	0.069091	0.008606	0.082031	0.000732	1.106103	5.042848	9.860255
42816	0	0.916473	8.282362	0.036622	0.009162	0.082824	0.000403	1.157141	5.037925	9.860199
42817	0	0.891940	8.331162	-0.113482	0.008911	0.083313	-0.001099	1.207026	5.025090	9.862405
42818	0	0.826571	8.397727	-0.310168	0.008256	0.083980	-0.003064	1.259250	5.009894	9.872850
42819	0	0.788314	8.477405	-0.571930	0.007874	0.084778	-0.005676	1.317968	4.995329	9.878987
42820	0	0.766029	8.531252	-0.697232	0.007648	0.085318	-0.006923	1.384843	4.977921	9.884706
42821	0	0.788033	8.611396	-0.842372	0.007874	0.086121	-0.008362	1.468196	4.967315	9.897046
42822	0	0.777337	8.756388	-0.861610	0.007765	0.087571	-0.008550	1.556160	4.954517	9.911233
42823	0	0.788337	8.873755	-0.825116	0.007874	0.088745	-0.008179	1.650405	4.940138	9.922365
42824	0	0.918322	9.067713	-0.712153	0.009174	0.090684	-0.007046	1.746953	4.927113	9.934392
42825	0	0.995856	9.166739	-0.776581	0.009949	0.091675	-0.007690	1.842078	4.912989	9.946688
42826	0	0.973682	9.311830	-0.706469	0.009724	0.093125	-0.006989	1.935672	4.894850	9.959966
42827	0	0.886422	9.471908	-0.782654	0.008850	0.094727	-0.007751	2.027247	4.875857	9.971013
42828	0	0.877071	9.567971	-0.809536	0.008756	0.095687	-0.008026	2.111053	4.855907	9.985317
42829	0	0.867992	9.722011	-1.008478	0.008667	0.097229	-0.010010	2.199949	4.838802	9.996063
42830	0	0.919448	9.866471	-1.096579	0.009181	0.098674	-0.010895	2.282924	4.821310	10.007287
42831	0	1.008769	9.996438	-1.258801	0.010071	0.099976	-0.012512	2.369994	4.800064	10.015256
42832	0	1.115155	10.073545	-1.231753	0.011142	0.100746	-0.012239	2.460304	4.786974	10.025957
42833	0	1.141825	10.204070	-1.210485	0.011414	0.102051	-0.012024	2.550365	4.779595	10.028240
42834	0	1.149513	10.336225	-1.256744	0.011483	0.103373	-0.012493	2.632586	4.764301	10.034719
42835	0	1.203686	10.448221	-1.203685	0.012024	0.104492	-0.011963	2.713476	4.748029	10.039457
42836	0	1.187441	10.531890	-1.156505	0.011867	0.105327	-0.011502	2.781063	4.737414	10.040817
42837	0	1.196764	10.625458	-1.178293	0.011963	0.106262	-0.011719	2.849160	4.730170	10.037977
42838	0	1.252434	10.697109	-1.245728	0.012521	0.106978	-0.012398	2.911290	4.724184	10.033937
42839	0	1.293924	10.704888	-1.372512	0.012939	0.107056	-0.013672	2.967143	4.722068	10.033345
42840	0	1.312189	10.776786	-1.370399	0.013122	0.107774	-0.013658	3.014948	4.719405	10.030811
42841	0	1.282188	10.759931	-1.505142	0.012817	0.107605	-0.015015	3.052781	4.712174	10.026597
42842	0	1.221242	10.844213	-1.579689	0.012216	0.108447	-0.015760	3.089493	4.712858	10.018855
42843	0	1.135065	10.851520	-1.566322	0.011353	0.108521	-0.015625	3.128182	4.712160	10.012060
42844	0	1.030580	10.856583	-1.567273	0.010310	0.108570	-0.015640	3.160596	4.713990	10.005113
42845	0	1.043640	10.845523	-1.474116	0.010437	0.108459	-0.014709	3.191719	4.711952	9.992028
42846	0	1.103548	10.808263	-1.424736	0.011045	0.108085	-0.014224	3.214401	4.719872	9.980660
42847	0	1.134807	10.754188	-1.356994	0.011353	0.107544	-0.013550	3.233768	4.722090	9.970511
42848	0	1.109123	10.674524	-1.427079	0.011099	0.106746	-0.014261	3.242106	4.727607	9.963419
42849	0	1.134772	10.595656	-1.404552	0.011353	0.105957	-0.014038	3.246854	4.730075	9.942363
42850	0	1.047893	10.510195	-1.502672	0.010488	0.105101	-0.015030	3.240987	4.736540	9.930438
42851	0	1.005629	10.382292	-1.525392	0.010071	0.103821	-0.015259	3.232650	4.749329	9.912354
42852	0	1.039939	10.333707	-1.311440	0.010408	0.103336	-0.013113	3.231451	4.756578	9.894599
42853	0	1.067195	10.254041	-1.220379	0.010681	0.102539	-0.012207	3.224859	4.764280	9.877478
42854	0	1.114580	10.162673	-0.987491	0.011151	0.101625	-0.009882	3.214370	4.768296	9.862583
42855	0	1.128179	10.040476	-0.963485	0.011292	0.100403	-0.009644	3.201182	4.777279	9.845642
42856	0	1.144512	9.943154	-0.771965	0.011456	0.099429	-0.007735	3.180502	4.787361	9.832632
42857	0	1.128154	9.851345	-0.693587	0.011292	0.098511	-0.006958	3.152520	4.796940	9.821847
42858	0	1.040819	9.674961	-0.817067	0.010417	0.096746	-0.008197	3.119488	4.805056	9.809689
42859	0	0.951164	9.576806	-1.028778	0.009521	0.095764	-0.010315	3.084898	4.814171	9.798449
42860	0	0.882161	9.479750	-0.926010	0.008830	0.094794	-0.009285	3.052546	4.821899	9.782452
42861	0	0.859668	9.338780	-1.102062	0.008606	0.093384	-0.011047	3.017451	4.830356	9.766679
42862	0	0.833358	9.229634	-1.060499	0.008343	0.092293	-0.010629	2.986143	4.838776	9.756775
42863	0	0.817476	9.173825	-1.011317	0.008179	0.091736	-0.010132	2.961193	4.840769	9.746916
42864	0	0.718751	9.058193	-0.849388	0.007195	0.090580	-0.008509	2.940430	4.846975	9.731967
42865	0	0.707811	9.057778	-0.724509	0.007080	0.090576	-0.007263	2.915859	4.846916	9.721513
42866	0	0.713377	8.948102	-0.574297	0.007137	0.089479	-0.005763	2.888968	4.848751	9.713341
42867	0	0.780788	8.899069	-0.461888	0.007812	0.088989	-0.004639	2.861775	4.852351	9.703383
42868	0	0.816956	8.850526	-0.481693	0.008169	0.088504	-0.004844	2.825984	4.849060	9.696866
42869	0	0.872825	8.838018	-0.516593	0.008728	0.088379	-0.005188	2.796727	4.845637	9.697713
42870	0	0.787129	8.795496	-0.549218	0.007874	0.087954	-0.005511	2.771722	4.845076	9.702560
42871	0	0.769182	8.728201	-0.662841	0.007690	0.087280	-0.006653	2.739959	4.839629	9.710700
42872	0	0.775631	8.710183	-0.706707	0.007753	0.087100	-0.007092	2.706735	4.832168	9.716791
42873	0	0.830181	8.715963	-0.779549	0.008301	0.087158	-0.007812	2.684580	4.827186	9.722506
42874	0	0.836589	8.716124	-0.788646	0.008364	0.087160	-0.007901	2.665235	4.820717	9.731075
42875	0	0.879160	8.734235	-0.810377	0.008789	0.087341	-0.008118	2.647478	4.813642	9.740958
42876	0	0.904115	8.801414	-0.661435	0.009038	0.088014	-0.006625	2.633998	4.805528	9.753463
42877	0	0.909543	8.850131	-0.560798	0.009094	0.088501	-0.005615	2.625481	4.799715	9.767470
42878	0	0.867233	8.886743	-0.485791	0.008669	0.088867	-0.004869	2.613307	4.790551	9.788032
42879	0	0.836889	8.996608	-0.437567	0.008362	0.089966	-0.004395	2.591325	4.776296	9.813786
42880	0	0.825822	9.076082	-0.562342	0.008254	0.090760	-0.005639	2.573364	4.766103	9.836993
42881	0	0.818611	9.149220	-0.694267	0.008179	0.091492	-0.006958	2.556180	4.752082	9.863833
42882	0	0.801506	9.173823	-0.843377	0.008011	0.091737	-0.008453	2.533237	4.742510	9.887764
42883	0	0.837013	9.277476	-0.956242	0.008362	0.092773	-0.009583	2.510308	4.728082	9.912019
42884	0	0.875718	9.375331	-1.068765	0.008744	0.093753	-0.010702	2.494202	4.708324	9.934992
42885	0	0.837065	9.430025	-1.158275	0.008362	0.094299	-0.011597	2.479153	4.693782	9.961697
42886	0	0.845441	9.527643	-1.174503	0.008440	0.095277	-0.011752	2.472129	4.672596	9.984870
42887	0	0.873665	9.649713	-1.121906	0.008728	0.096497	-0.011230	2.460586	4.658281	10.012862
42888	0	0.893637	9.741154	-0.943487	0.008927	0.097412	-0.009438	2.459436	4.643052	10.041998
42889	0	0.958847	9.869372	-0.890617	0.009583	0.098694	-0.008911	2.455754	4.631307	10.069385
42890	0	1.027434	9.973032	-0.803781	0.010265	0.099730	-0.008047	2.446963	4.615973	10.096057
42891	0	1.093395	10.070817	-0.767605	0.010925	0.100708	-0.007690	2.433179	4.600810	10.128315
42892	0	1.112712	10.150298	-0.874092	0.011126	0.101501	-0.008760	2.413828	4.593880	10.159239
42893	0	1.173157	10.192977	-0.973912	0.011719	0.101929	-0.009766	2.386853	4.574580	10.190272
42894	0	1.181483	10.272739	-1.181964	0.011806	0.102725	-0.011848	2.356742	4.560804	10.216080
42895	0	1.124220	10.302988	-1.297026	0.011230	0.103027	-0.013000	2.325332	4.543525	10.243761
42896	0	1.077728	10.395138	-1.431555	0.010766	0.103949	-0.014344	2.295788	4.527092	10.272836
42897	0	1.068986	10.419103	-1.528639	0.010681	0.104187	-0.015320	2.260375	4.513415	10.293507
42898	0	1.113037	10.468533	-1.381917	0.011125	0.104682	-0.013849	2.228931	4.502678	10.318706
42899	0	1.129756	10.510594	-1.333484	0.011292	0.105103	-0.013367	2.195246	4.491424	10.338596
42900	0	1.161758	10.566021	-1.204993	0.011608	0.105658	-0.012082	2.161433	4.476289	10.356619
42901	0	1.135094	10.596203	-1.179760	0.011353	0.105957	-0.011841	2.115466	4.472989	10.372106
42902	0	1.062221	10.572553	-1.073271	0.010616	0.105721	-0.010778	2.066623	4.461430	10.388802
42903	0	1.043293	10.590233	-1.160370	0.010437	0.105896	-0.011658	2.008338	4.460670	10.403741
42904	0	1.036777	10.567039	-1.161696	0.010367	0.105664	-0.011673	1.947732	4.455056	10.416380
42905	0	1.092806	10.486445	-1.160062	0.010925	0.104858	-0.011658	1.885949	4.446811	10.429881
42906	0	1.105061	10.438862	-1.185829	0.011052	0.104383	-0.011910	1.829453	4.443197	10.445660
42907	0	1.160047	10.419217	-1.044252	0.011597	0.104187	-0.010498	1.768491	4.433558	10.455549
42908	0	1.172379	10.334631	-0.954077	0.011725	0.103341	-0.009595	1.707807	4.429790	10.462294
42909	0	1.147168	10.272678	-0.849331	0.011475	0.102722	-0.008545	1.649877	4.427342	10.468326
42910	0	1.109593	10.194167	-0.721728	0.011102	0.101936	-0.007283	1.575275	4.428056	10.471944
42911	0	1.104181	10.077506	-0.878833	0.011047	0.100769	-0.008850	1.504618	4.428525	10.476364
42912	0	1.084337	10.005451	-0.841981	0.010853	0.100048	-0.008484	1.430790	4.433394	10.483510
42913	0	1.049072	9.882432	-1.061045	0.010498	0.098816	-0.010681	1.348290	4.435947	10.486341
42914	0	1.047343	9.755857	-1.016823	0.010483	0.097550	-0.010237	1.267095	4.440875	10.488264
42915	0	1.031087	9.705340	-1.104655	0.010315	0.097046	-0.011108	1.192856	4.439456	10.484349
42916	0	0.987638	9.578439	-1.013073	0.009879	0.095778	-0.010193	1.117183	4.436430	10.480198
42917	0	0.914963	9.485518	-0.989140	0.009155	0.094849	-0.009949	1.046919	4.436904	10.478409
42918	0	0.864996	9.425370	-0.813638	0.008656	0.094249	-0.008187	0.983627	4.437316	10.475280
42919	0	0.811132	9.344859	-0.660757	0.008118	0.093445	-0.006653	0.926917	4.438720	10.471713
42920	0	0.840385	9.284191	-0.444321	0.008410	0.092839	-0.004488	0.870284	4.439385	10.466722
42921	0	0.811261	9.210427	-0.299805	0.008118	0.092102	-0.003052	0.802131	4.439374	10.463762
42922	0	0.829266	9.131254	-0.240909	0.008290	0.091311	-0.002458	0.740100	4.429942	10.462556
42923	0	0.774971	9.051688	-0.300419	0.007751	0.090515	-0.003052	0.678952	4.425494	10.462447
42924	0	0.792640	8.972816	-0.382068	0.007931	0.089725	-0.003874	0.609749	4.424426	10.456883
42925	0	0.781245	8.923565	-0.484171	0.007812	0.089233	-0.004883	0.556014	4.417649	10.453903
42926	0	0.817852	8.838483	-0.494611	0.008178	0.088383	-0.004985	0.505161	4.409675	10.459101
42927	0	0.824094	8.801488	-0.564056	0.008240	0.088013	-0.005676	0.457528	4.401135	10.456310
42928	0	0.842558	8.746886	-0.551714	0.008425	0.087467	-0.005545	0.421029	4.392907	10.463678
42929	0	0.885045	8.764785	-0.467359	0.008850	0.087646	-0.004700	0.386121	4.385252	10.462858
42930	0	0.879233	8.740506	-0.450411	0.008789	0.087404	-0.004526	0.357186	4.373559	10.473027
42931	0	0.885259	8.764702	-0.352060	0.008850	0.087646	-0.003540	0.331498	4.362803	10.479670
42932	0	0.843096	8.782998	-0.268533	0.008428	0.087830	-0.002708	0.300842	4.350898	10.484868
42933	0	0.781393	8.819595	-0.169449	0.007812	0.088196	-0.001709	0.281690	4.341270	10.494517
42934	0	0.775555	8.874510	-0.124102	0.007753	0.088745	-0.001253	0.266526	4.330081	10.512565
42935	0	0.763433	8.880599	-0.175666	0.007629	0.088806	-0.001770	0.249566	4.315438	10.530445
42936	0	0.800924	8.935433	-0.216287	0.008005	0.089355	-0.002171	0.240626	4.301580	10.553340
42937	0	0.806174	8.959976	-0.425960	0.008057	0.089600	-0.004272	0.224974	4.286848	10.576375
42938	0	0.819639	9.051481	-0.460496	0.008188	0.090515	-0.004613	0.216126	4.268232	10.603624
42939	0	0.794577	9.118593	-0.615895	0.007935	0.091187	-0.006165	0.210101	4.246156	10.630507
42940	0	0.778879	9.185477	-0.633617	0.007773	0.091856	-0.006337	0.209628	4.218924	10.655054
42941	0	0.806980	9.295456	-0.684740	0.008057	0.092957	-0.006836	0.224591	4.194670	10.680467
42942	0	0.839309	9.392702	-0.607910	0.008388	0.093928	-0.006066	0.240846	4.179639	10.704573
42943	0	0.935020	9.472389	-0.673513	0.009338	0.094727	-0.006714	0.268082	4.157065	10.736910
42944	0	1.022058	9.587918	-0.640277	0.010216	0.095881	-0.006391	0.283537	4.142863	10.760282
42945	0	1.069225	9.698268	-0.617964	0.010681	0.096985	-0.006165	0.302823	4.121138	10.786031
42946	0	1.083888	9.795381	-0.676372	0.010825	0.097957	-0.006744	0.325774	4.096536	10.804886
42947	0	1.044827	9.875220	-0.685746	0.010437	0.098755	-0.006836	0.351131	4.074814	10.826213
42948	0	1.035180	10.033300	-0.751070	0.010337	0.100336	-0.007490	0.375061	4.049087	10.850288
42949	0	1.026661	10.107120	-0.844353	0.010254	0.101074	-0.008423	0.398644	4.025992	10.871404
42950	0	1.089836	10.204015	-1.007316	0.010890	0.102043	-0.010052	0.423118	4.007996	10.895612
42951	0	1.111788	10.277971	-1.082664	0.011108	0.102783	-0.010803	0.449783	3.988830	10.918552
42952	0	1.113570	10.344341	-1.093619	0.011127	0.103447	-0.010912	0.476330	3.969731	10.935924
42953	0	1.105952	10.442750	-1.046069	0.011047	0.104431	-0.010437	0.501658	3.947280	10.946968
42954	0	1.052939	10.545756	-0.996612	0.010522	0.105461	-0.009936	0.533578	3.929918	10.963151
42955	0	1.038078	10.583218	-0.991238	0.010376	0.105835	-0.009888	0.558919	3.915257	10.970819
42956	0	1.038912	10.765734	-0.935795	0.010386	0.107660	-0.009328	0.590066	3.901937	10.981597
42957	0	1.020363	10.711338	-0.930380	0.010193	0.107117	-0.009277	0.617145	3.880861	10.986667
42958	0	1.052520	10.771671	-0.996392	0.010519	0.107719	-0.009941	0.640068	3.864583	10.990445
42959	0	1.129858	10.772484	-1.075690	0.011292	0.107727	-0.010742	0.654465	3.847241	10.996427
42960	0	1.168052	10.796334	-1.127974	0.011671	0.107966	-0.011260	0.673574	3.827158	10.995822
42961	0	1.227492	10.815129	-1.234865	0.012268	0.108154	-0.012329	0.691948	3.809506	10.992556
42962	0	1.191712	10.796269	-1.305295	0.011915	0.107965	-0.013040	0.704440	3.797097	10.995679
42963	0	1.129067	10.796910	-1.253100	0.011292	0.107971	-0.012512	0.721994	3.787265	10.990882
42964	0	1.098522	10.729260	-1.196118	0.010984	0.107295	-0.011940	0.742310	3.775672	10.987497
42965	0	1.159567	10.699268	-1.137195	0.011597	0.106995	-0.011353	0.760776	3.766010	10.983165
42966	0	1.214543	10.637832	-1.073888	0.012143	0.106380	-0.010720	0.777943	3.752691	10.973988
42967	0	1.226483	10.571177	-1.069598	0.012268	0.105713	-0.010681	0.790746	3.745181	10.960535
42968	0	1.244048	10.522131	-0.980593	0.012444	0.105222	-0.009796	0.797331	3.738533	10.940900
42969	0	1.159285	10.430859	-0.879997	0.011597	0.104309	-0.008789	0.805337	3.731868	10.918419
42970	0	1.116012	10.369593	-0.882239	0.011161	0.103697	-0.008811	0.814651	3.721702	10.901112
42971	0	1.049134	10.217352	-0.836203	0.010498	0.102173	-0.008362	0.811277	3.718228	10.878894
42972	0	0.999017	10.150274	-0.806129	0.009996	0.101502	-0.008058	0.811537	3.714254	10.854669
42973	0	0.969823	9.991479	-0.757331	0.009705	0.099915	-0.007568	0.813873	3.710502	10.836885
42974	0	0.992722	9.930451	-0.886523	0.009934	0.099304	-0.008861	0.815551	3.707303	10.814012
42975	0	0.981843	9.753435	-0.861345	0.009827	0.097534	-0.008606	0.820113	3.705350	10.788526
42976	0	1.017013	9.643532	-0.783905	0.010177	0.096436	-0.007828	0.829151	3.701641	10.761029
42977	0	0.964003	9.521457	-0.727150	0.009644	0.095215	-0.007263	0.834590	3.694528	10.730775
42978	0	0.932480	9.441995	-0.753791	0.009331	0.094420	-0.007524	0.846809	3.690144	10.704002
42979	0	0.897116	9.307785	-0.599485	0.008972	0.093079	-0.005981	0.858810	3.680350	10.670754
42980	0	0.872212	9.228269	-0.517034	0.008726	0.092283	-0.005154	0.875078	3.674525	10.637803
42981	0	0.903014	9.094200	-0.501727	0.009033	0.090942	-0.005005	0.886187	3.667502	10.606665
42982	0	0.877684	8.996458	-0.443623	0.008782	0.089965	-0.004419	0.903631	3.663678	10.580507
42983	0	0.927486	8.898898	-0.458807	0.009277	0.088989	-0.004578	0.912518	3.655903	10.550893
42984	0	0.902207	8.782838	-0.437083	0.009027	0.087829	-0.004354	0.929602	3.651867	10.524845
42985	0	0.872435	8.691325	-0.441778	0.008728	0.086914	-0.004395	0.955981	3.645536	10.498335
42986	0	0.804806	8.654497	-0.421892	0.008049	0.086546	-0.004197	0.981869	3.635192	10.483811
42987	0	0.811254	8.581462	-0.375288	0.008118	0.085815	-0.003723	1.018263	3.630603	10.466684
42988	0	0.755626	8.520218	-0.332329	0.007558	0.085203	-0.003294	1.055147	3.621026	10.456919
42989	0	0.762397	8.502121	-0.332801	0.007629	0.085022	-0.003296	1.095827	3.616518	10.445271
42990	0	0.743599	8.489676	-0.296623	0.007435	0.084898	-0.002934	1.137775	3.602957	10.438553
42991	0	0.745052	8.447138	-0.199187	0.007446	0.084473	-0.001953	1.188002	3.585351	10.430565
42992	0	0.788083	8.452992	-0.225004	0.007881	0.084531	-0.002214	1.233706	3.573879	10.420416
42993	0	0.763080	8.434946	-0.217556	0.007629	0.084351	-0.002136	1.285142	3.559564	10.416862
42994	0	0.714822	8.471214	-0.250604	0.007143	0.084714	-0.002460	1.346199	3.539962	10.418989
42995	0	0.684226	8.502003	-0.291088	0.006836	0.085022	-0.002869	1.401484	3.518553	10.421425
42996	0	0.679097	8.495266	-0.415968	0.006787	0.084955	-0.004113	1.462739	3.500394	10.426085
42997	0	0.726552	8.556796	-0.536038	0.007263	0.085571	-0.005310	1.528494	3.483986	10.431945
42998	0	0.800616	8.598652	-0.607601	0.007999	0.085991	-0.006022	1.598585	3.461481	10.444101
42999	0	0.849171	8.696990	-0.683173	0.008484	0.086975	-0.006775	1.672534	3.437467	10.456471
43000	0	0.838691	8.787282	-0.762449	0.008377	0.087879	-0.007562	1.753372	3.410866	10.468151
43001	0	0.886023	8.879991	-0.726647	0.008850	0.088806	-0.007202	1.835633	3.383830	10.489258
43002	0	0.930623	8.988336	-0.807363	0.009297	0.089890	-0.008004	1.923342	3.358489	10.508483
43003	0	0.928467	9.117888	-0.946618	0.009277	0.091187	-0.009399	2.006456	3.335184	10.529700
43004	0	0.936289	9.226434	-0.820380	0.009353	0.092272	-0.008131	2.095608	3.308304	10.547386
43005	0	0.910854	9.343564	-1.002176	0.009094	0.093445	-0.009949	2.183957	3.276486	10.563246
43006	0	0.955593	9.494580	-0.895306	0.009550	0.094954	-0.008877	2.275326	3.254902	10.588245
43007	0	0.989946	9.600025	-0.959028	0.009888	0.096008	-0.009521	2.356591	3.226320	10.608339
43008	0	0.998531	9.757009	-0.943464	0.009972	0.097579	-0.009356	2.447381	3.195578	10.629237
43009	0	0.978159	9.905053	-0.954349	0.009766	0.099060	-0.009460	2.541840	3.162439	10.644362
43010	0	0.981034	10.049620	-0.976665	0.009797	0.100505	-0.009690	2.628257	3.132374	10.669717
43011	0	0.953419	10.167626	-1.068812	0.009521	0.101685	-0.010620	2.703740	3.103121	10.686073
43012	0	0.968189	10.300160	-1.101017	0.009668	0.103010	-0.010942	2.779289	3.072987	10.709432
43013	0	1.056898	10.381229	-1.208858	0.010559	0.103821	-0.012024	2.849910	3.046920	10.734848
43014	0	1.101977	10.495196	-1.319619	0.011006	0.104961	-0.013132	2.918612	3.017084	10.752266
43015	0	1.099108	10.582686	-1.415612	0.010986	0.105835	-0.014099	2.978878	2.996576	10.772727
43016	0	1.113037	10.709025	-1.482173	0.011118	0.107100	-0.014764	3.039608	2.967899	10.791657
43017	0	1.124210	10.759557	-1.501251	0.011230	0.107605	-0.014954	3.100770	2.939950	10.809929
43018	0	1.174383	10.922623	-1.518808	0.011742	0.109234	-0.015135	3.154781	2.921874	10.824822
43019	0	1.154113	10.900197	-1.554674	0.011536	0.109009	-0.015503	3.198960	2.900270	10.839357
43020	0	1.173254	10.966075	-1.514482	0.011729	0.109667	-0.015103	3.240038	2.880833	10.848592
43021	0	1.221213	11.046889	-1.467994	0.012207	0.110474	-0.014648	3.271034	2.859596	10.862413
43022	0	1.197469	11.064322	-1.443580	0.011972	0.110647	-0.014407	3.298790	2.841177	10.873417
43023	0	1.220789	11.047057	-1.564596	0.012207	0.110474	-0.015625	3.318861	2.824094	10.886885
43024	0	1.245293	11.028110	-1.617338	0.012452	0.110284	-0.016155	3.335460	2.806828	10.895321
43025	0	1.189648	11.053406	-1.673150	0.011902	0.110535	-0.016724	3.341287	2.795773	10.901902
43026	0	1.109173	11.004429	-1.765985	0.011097	0.110044	-0.017655	3.343810	2.784446	10.906905
43027	0	1.055567	10.949682	-1.776477	0.010559	0.109497	-0.017761	3.345287	2.771091	10.908274
43028	0	1.091202	10.906887	-1.777236	0.010918	0.109069	-0.017769	3.345999	2.759653	10.902008
43029	0	1.146897	10.821702	-1.647233	0.011475	0.108215	-0.016479	3.335452	2.748432	10.896573
43030	0	1.169901	10.760981	-1.426083	0.011707	0.107608	-0.014269	3.323869	2.740320	10.894027
43031	0	1.158914	10.675229	-1.244271	0.011597	0.106750	-0.012451	3.312008	2.731644	10.894298
43032	0	1.127249	10.577967	-1.076268	0.011276	0.105777	-0.010787	3.283081	2.719107	10.892642
43033	0	1.091378	10.467979	-1.101613	0.010925	0.104675	-0.011047	3.245847	2.715024	10.886309
43034	0	1.083084	10.346635	-0.985594	0.010841	0.103462	-0.009888	3.207868	2.710002	10.883040
43035	0	1.067487	10.217802	-1.063793	0.010681	0.102173	-0.010681	3.156846	2.700099	10.878857
43036	0	1.029275	10.054123	-1.122365	0.010302	0.100535	-0.011268	3.103996	2.693034	10.873010
43037	0	1.012180	9.876155	-1.216133	0.010132	0.098755	-0.012207	3.047871	2.687258	10.862702
43038	0	1.040377	9.761473	-1.226188	0.010416	0.097609	-0.012300	2.999391	2.684009	10.852259
43039	0	1.060832	9.613667	-1.216761	0.010620	0.096130	-0.012207	2.949340	2.680315	10.842909
43040	0	1.046364	9.498651	-1.044421	0.010474	0.094981	-0.010482	2.900751	2.675507	10.832912
43041	0	0.975356	9.351062	-0.942584	0.009766	0.093506	-0.009460	2.855096	2.672806	10.818907
43042	0	0.924311	9.229726	-0.758109	0.009254	0.092293	-0.007623	2.800424	2.668461	10.808628
43043	0	0.871949	9.106770	-0.680348	0.008728	0.091064	-0.006836	2.756486	2.662079	10.796819
43044	0	0.870713	8.997329	-0.532887	0.008711	0.089971	-0.005368	2.703698	2.649590	10.789516
43045	0	0.841492	8.856621	-0.691409	0.008423	0.088562	-0.006958	2.644203	2.642249	10.781239
43046	0	0.834245	8.729015	-0.542188	0.008346	0.087287	-0.005468	2.580361	2.629046	10.773390
43047	0	0.786791	8.667385	-0.673104	0.007874	0.086670	-0.006775	2.519830	2.618617	10.764466
43048	0	0.761086	8.521582	-0.639939	0.007618	0.085212	-0.006445	2.456128	2.610204	10.759682
43049	0	0.689390	8.453715	-0.771640	0.006897	0.084534	-0.007751	2.406136	2.596213	10.755230
43050	0	0.706973	8.387092	-0.661252	0.007073	0.083868	-0.006645	2.358951	2.583124	10.749604
43051	0	0.695515	8.337601	-0.522114	0.006958	0.083374	-0.005249	2.318388	2.568815	10.749129
43052	0	0.768427	8.319497	-0.413309	0.007685	0.083194	-0.004156	2.284558	2.550976	10.750302
43053	0	0.763033	8.270370	-0.455684	0.007629	0.082703	-0.004578	2.253809	2.531002	10.755989
43054	0	0.799646	8.270428	-0.293069	0.007997	0.082704	-0.002950	2.225467	2.512424	10.765056
43055	0	0.805606	8.221506	-0.198762	0.008057	0.082214	-0.002014	2.186634	2.494169	10.772824
43056	0	0.799889	8.239845	-0.230873	0.007994	0.082398	-0.002328	2.158487	2.467428	10.789937
43057	0	0.769450	8.251979	-0.217325	0.007690	0.082520	-0.002197	2.124052	2.441602	10.812461
43058	0	0.703183	8.276503	-0.304219	0.007027	0.082765	-0.003065	2.091062	2.414358	10.835408
43059	0	0.702076	8.319158	-0.401167	0.007019	0.083191	-0.004028	2.066623	2.392154	10.856511
43060	0	0.769910	8.374162	-0.440396	0.007693	0.083741	-0.004422	2.040581	2.364120	10.883090
43061	0	0.800057	8.465580	-0.365041	0.007996	0.084656	-0.003662	2.024021	2.336682	10.914751
43062	0	0.788920	8.544910	-0.399598	0.007883	0.085449	-0.004005	2.010667	2.307682	10.951437
43063	0	0.806277	8.630368	-0.432267	0.008057	0.086304	-0.004333	1.995354	2.278954	10.984511
43064	0	0.752939	8.728017	-0.527710	0.007520	0.087280	-0.005289	1.978833	2.245620	11.023645
43065	0	0.794625	8.911080	-0.652378	0.007935	0.089111	-0.006531	1.969293	2.210172	11.066868
43066	0	0.802968	8.947549	-0.760696	0.008019	0.089476	-0.007616	1.957339	2.176863	11.113347
43067	0	0.800793	9.081973	-0.878390	0.007996	0.090820	-0.008789	1.950250	2.141508	11.157607
43068	0	0.809278	9.216054	-0.999698	0.008081	0.092161	-0.010000	1.945787	2.107941	11.206636
43069	0	0.874151	9.332131	-0.976739	0.008728	0.093323	-0.009766	1.947518	2.071712	11.256121
43070	0	0.980422	9.539214	-0.941109	0.009792	0.095394	-0.009403	1.956202	2.037487	11.297085
43071	0	0.978035	9.606766	-0.982844	0.009766	0.096069	-0.009827	1.957940	2.000021	11.344791
43072	0	1.010819	9.801728	-0.873704	0.010099	0.098019	-0.008732	1.963289	1.969383	11.385457
43073	0	1.026380	9.979080	-0.904056	0.010254	0.099792	-0.009033	1.970750	1.937636	11.422559
43074	0	1.047152	10.100810	-0.892265	0.010456	0.101009	-0.008926	1.965706	1.899649	11.463626
43075	0	1.100100	10.241575	-0.884623	0.010986	0.102417	-0.008850	1.960754	1.862589	11.505870
43076	0	1.078319	10.332929	-0.956690	0.010772	0.103330	-0.009576	1.949873	1.829380	11.545788
43077	0	1.148556	10.449177	-1.103990	0.011475	0.104492	-0.011047	1.940989	1.797094	11.588271
43078	0	1.138435	10.601712	-1.200018	0.011374	0.106017	-0.012010	1.929947	1.766251	11.630259
43079	0	1.106192	10.705577	-1.286506	0.011047	0.107056	-0.012878	1.914616	1.730623	11.670944
43080	0	1.102597	10.778896	-1.271273	0.011015	0.107788	-0.012730	1.895208	1.698634	11.706070
43081	0	1.136007	10.870493	-1.383845	0.011353	0.108704	-0.013855	1.876719	1.670663	11.743637
43082	0	1.112908	10.974467	-1.404951	0.011123	0.109743	-0.014067	1.857145	1.643676	11.776346
43083	0	1.136280	11.053602	-1.359126	0.011353	0.110535	-0.013611	1.835410	1.612677	11.808163
43084	0	1.192854	11.029516	-1.360487	0.011922	0.110292	-0.013633	1.804765	1.585229	11.833951
43085	0	1.185064	11.145347	-1.369782	0.011841	0.111450	-0.013733	1.767080	1.554562	11.861414
43086	0	1.162090	11.121607	-1.392994	0.011616	0.111212	-0.013968	1.725583	1.528569	11.886392
43087	0	1.191306	11.139372	-1.448220	0.011902	0.111389	-0.014526	1.678147	1.496263	11.905398
43088	0	1.144547	11.116071	-1.548582	0.011436	0.111155	-0.015537	1.623362	1.465361	11.929591
43089	0	1.117445	11.121255	-1.520774	0.011169	0.111206	-0.015259	1.568736	1.439246	11.950311
43090	0	1.155246	11.061484	-1.559287	0.011545	0.110608	-0.015646	1.511471	1.410543	11.964440
43091	0	1.183999	11.017486	-1.386593	0.011841	0.110168	-0.013916	1.456783	1.389955	11.971792
43092	0	1.232119	11.000024	-1.102371	0.012327	0.109995	-0.011070	1.405847	1.374744	11.983103
43093	0	1.275257	10.913635	-0.977050	0.012756	0.109131	-0.009827	1.344427	1.357204	11.991146
43094	0	1.274175	10.871908	-0.867478	0.012749	0.108713	-0.008739	1.274643	1.342997	11.998951
43095	0	1.207812	10.791610	-0.786394	0.012085	0.107910	-0.007935	1.197309	1.328573	12.007323
43096	0	1.126922	10.627987	-0.772286	0.011277	0.106274	-0.007796	1.115593	1.315502	12.016369
43097	0	1.098043	10.510999	-0.950741	0.010986	0.105103	-0.009583	1.031422	1.300164	12.029295
43098	0	1.053665	10.372351	-1.088898	0.010547	0.103715	-0.010961	0.949458	1.289233	12.032452
43099	0	1.037104	10.242563	-1.146320	0.010376	0.102417	-0.011536	0.865893	1.272816	12.038237
43100	0	1.023830	10.079980	-1.388319	0.010243	0.100789	-0.013957	0.778734	1.255825	12.029926
43101	0	1.030497	10.010588	-1.165718	0.010315	0.100098	-0.011719	0.705248	1.244828	12.025578
43102	0	0.985533	9.761753	-1.019222	0.009868	0.097610	-0.010257	0.625801	1.236649	12.007584
43103	0	0.951570	9.747819	-0.941419	0.009521	0.097473	-0.009460	0.568271	1.221074	11.997634
43104	0	0.913849	9.583718	-0.736687	0.009144	0.095833	-0.007417	0.505173	1.205354	11.980110
43105	0	0.921031	9.503445	-0.422479	0.009216	0.095032	-0.004272	0.444127	1.191208	11.962550
43106	0	0.956555	9.375470	-0.242144	0.009571	0.093753	-0.002470	0.381015	1.176954	11.943963
43107	0	0.927292	9.228726	-0.262795	0.009277	0.092285	-0.002686	0.305774	1.161276	11.922953
43108	0	0.914117	9.131426	-0.233533	0.009146	0.091312	-0.002389	0.235073	1.145606	11.911319
43109	0	0.890598	9.021184	-0.257714	0.008911	0.090210	-0.002625	0.171655	1.130459	11.903290
43110	0	0.853032	8.869000	-0.340333	0.008534	0.088688	-0.003448	0.111374	1.113828	11.895906
43111	0	0.786967	8.722208	-0.508438	0.007874	0.087219	-0.005127	0.052058	1.096755	11.881560
43112	0	0.798264	8.643315	-0.506674	0.007987	0.086431	-0.005104	-0.000418	1.080261	11.877818
43113	0	0.768667	8.593930	-0.418148	0.007690	0.085938	-0.004211	-0.043406	1.063090	11.873586
43114	0	0.804587	8.502634	-0.394320	0.008049	0.085025	-0.003969	-0.081289	1.045003	11.875530
43115	0	0.841958	8.447365	-0.334013	0.008423	0.084473	-0.003357	-0.107416	1.027318	11.868210
43116	0	0.823041	8.429104	-0.141515	0.008233	0.084291	-0.001431	-0.132549	1.008762	11.871377
43117	0	0.781560	8.374013	-0.102268	0.007812	0.083740	-0.001038	-0.156058	0.982595	11.871223
43118	0	0.739063	8.373941	-0.056691	0.007391	0.083739	-0.000581	-0.177980	0.960848	11.875852
43119	0	0.714431	8.373999	-0.023554	0.007141	0.083740	-0.000244	-0.192637	0.933987	11.882142
43120	0	0.642015	8.355574	-0.003984	0.006414	0.083556	-0.000045	-0.202171	0.903272	11.897850
43121	0	0.653108	8.361815	-0.011588	0.006531	0.083618	-0.000122	-0.213736	0.880531	11.902633
43122	0	0.677715	8.355698	-0.132927	0.006775	0.083557	-0.001331	-0.219532	0.854867	11.913811
43123	0	0.751285	8.416693	-0.152906	0.007507	0.084167	-0.001526	-0.218015	0.824557	11.930618
43124	0	0.825650	8.483618	-0.142057	0.008250	0.084837	-0.001410	-0.207085	0.793104	11.950675
43125	0	0.837138	8.520401	-0.147216	0.008362	0.085205	-0.001465	-0.199805	0.757143	11.974903
43126	0	0.857430	8.599424	-0.204673	0.008564	0.085996	-0.002029	-0.179634	0.720535	11.992223
43127	0	0.806482	8.685170	-0.294662	0.008057	0.086853	-0.002930	-0.160247	0.686890	12.010543
43128	0	0.826753	8.727431	-0.390323	0.008256	0.087276	-0.003880	-0.132053	0.648933	12.032358
43129	0	0.812868	8.917019	-0.472181	0.008118	0.089172	-0.004700	-0.106177	0.611914	12.066610
43130	0	0.875908	8.934794	-0.520393	0.008750	0.089351	-0.005172	-0.067354	0.577396	12.102272
43131	0	0.879837	9.069534	-0.558687	0.008789	0.090698	-0.005554	-0.028585	0.542863	12.136579
43132	0	0.918419	9.178662	-0.572233	0.009173	0.091790	-0.005682	0.019254	0.506605	12.170373
43133	0	0.898039	9.356282	-0.633540	0.008972	0.093567	-0.006287	0.076390	0.473796	12.206905
43134	0	0.948560	9.422581	-0.612589	0.009477	0.094230	-0.006080	0.129807	0.440132	12.237107
43135	0	0.995698	9.588221	-0.627421	0.009949	0.095886	-0.006226	0.185300	0.407426	12.270866
43136	0	1.016161	9.697047	-0.740753	0.010148	0.096975	-0.007362	0.236003	0.368711	12.301873
43137	0	1.044730	9.832263	-0.810434	0.010437	0.098328	-0.008057	0.288650	0.333994	12.328165
43138	0	1.059107	9.953142	-0.887265	0.010579	0.099537	-0.008825	0.340534	0.297594	12.361357
43139	0	0.984145	10.045753	-0.993729	0.009827	0.100464	-0.009888	0.394155	0.258054	12.387884
43140	0	0.980367	10.184791	-1.034924	0.009795	0.101854	-0.010294	0.453383	0.225883	12.415523
43141	0	1.043747	10.308197	-1.116730	0.010437	0.103088	-0.011108	0.515426	0.202375	12.430419
43142	0	1.051046	10.398239	-1.147359	0.010498	0.103991	-0.011411	0.581556	0.165890	12.449613
43143	0	1.087278	10.503471	-1.031435	0.010864	0.105042	-0.010254	0.644128	0.133511	12.464390
43144	0	1.144047	10.593534	-1.068317	0.011430	0.105943	-0.010621	0.707970	0.098888	12.479390
43145	0	1.196904	10.692686	-1.025613	0.011963	0.106934	-0.010193	0.772492	0.069242	12.496590
43146	0	1.241289	10.764454	-1.062450	0.012402	0.107652	-0.010565	0.832470	0.034023	12.505792
43147	0	1.264257	10.827042	-1.012426	0.012634	0.108276	-0.010071	0.885461	0.002141	12.513153
43148	0	1.241111	10.880761	-1.107422	0.012406	0.108812	-0.011033	0.925445	-0.026020	12.522838
43149	0	1.172716	10.918630	-1.176240	0.011719	0.109192	-0.011719	0.968023	-0.058096	12.534508
43150	0	1.143164	10.947966	-1.282427	0.011430	0.109485	-0.012783	1.007777	-0.083566	12.541219
43151	0	1.129024	10.967543	-1.285908	0.011292	0.109680	-0.012817	1.047964	-0.105707	12.546655
43152	0	1.165893	10.978677	-1.342685	0.011655	0.109792	-0.013390	1.083456	-0.133605	12.549232
43153	0	1.177416	10.992004	-1.340681	0.011780	0.109924	-0.013367	1.121739	-0.151718	12.550532
43154	0	1.188791	10.948360	-1.300211	0.011890	0.109488	-0.012959	1.163929	-0.172805	12.553168
43155	0	1.153617	10.906542	-1.248923	0.011536	0.109070	-0.012451	1.200600	-0.196859	12.554273
43156	0	1.104201	10.881393	-1.218681	0.011048	0.108816	-0.012161	1.224315	-0.213753	12.555811
43157	0	1.140504	10.809190	-1.289740	0.011414	0.108093	-0.012878	1.241032	-0.228480	12.550945
43158	0	1.145351	10.686647	-1.319029	0.011457	0.106870	-0.013161	1.269358	-0.248178	12.546284
43159	0	1.103634	10.601702	-1.314027	0.011047	0.106018	-0.013123	1.284894	-0.260524	12.531233
43160	0	1.071240	10.552487	-1.257142	0.010720	0.105527	-0.012547	1.307523	-0.275902	12.520302
43161	0	1.049208	10.442984	-1.045614	0.010498	0.104431	-0.010437	1.325136	-0.292760	12.505500
43162	0	1.084275	10.381725	-0.860502	0.010853	0.103818	-0.008584	1.344904	-0.304568	12.494728
43163	0	1.115912	10.290495	-0.728364	0.011169	0.102905	-0.007263	1.363980	-0.315554	12.479581
43164	0	1.119999	10.192748	-0.683559	0.011209	0.101928	-0.006816	1.382441	-0.327337	12.466549
43165	0	1.097857	10.070824	-0.599171	0.010986	0.100708	-0.005981	1.390379	-0.340617	12.449852
43166	0	1.114603	9.930461	-0.686258	0.011153	0.099304	-0.006857	1.393247	-0.354852	12.436867
43167	0	1.042940	9.820638	-0.817863	0.010437	0.098206	-0.008179	1.389594	-0.368821	12.421708
43168	0	1.005313	9.674195	-0.927609	0.010055	0.096742	-0.009277	1.384866	-0.390241	12.411948
43169	0	0.975761	9.545963	-1.110987	0.009766	0.095459	-0.011108	1.383310	-0.404439	12.398470
43170	0	0.900830	9.423906	-1.105877	0.009017	0.094239	-0.011050	1.390438	-0.417771	12.379700
43171	0	0.860105	9.271105	-0.996559	0.008606	0.092712	-0.009949	1.408015	-0.435262	12.356075
43172	0	0.840553	9.197566	-0.921041	0.008413	0.091977	-0.009189	1.432023	-0.448841	12.337635
43173	0	0.859613	9.149094	-0.734524	0.008606	0.091492	-0.007324	1.455035	-0.459101	12.317002
43174	0	0.821372	9.069675	-0.476563	0.008222	0.090697	-0.004742	1.482176	-0.470845	12.301301
43175	0	0.841451	9.002668	-0.362488	0.008423	0.090027	-0.003601	1.509347	-0.481865	12.292653
43176	0	0.870727	8.935545	-0.244511	0.008712	0.089355	-0.002428	1.527918	-0.497494	12.282808
43177	0	0.860680	8.825634	-0.233500	0.008606	0.088257	-0.002319	1.544957	-0.519741	12.271618
43178	0	0.891212	8.752201	-0.346204	0.008912	0.087523	-0.003449	1.558085	-0.541600	12.264612
43179	0	0.811632	8.673061	-0.507397	0.008118	0.086731	-0.005066	1.565552	-0.562024	12.260420
43180	0	0.799032	8.617873	-0.674467	0.007992	0.086180	-0.006730	1.581873	-0.582629	12.261915
43181	0	0.768944	8.575279	-0.703972	0.007690	0.085754	-0.007019	1.606417	-0.603903	12.264562
43182	0	0.738368	8.550407	-0.641980	0.007382	0.085506	-0.006390	1.643769	-0.627953	12.262167
43183	0	0.762681	8.532529	-0.595051	0.007629	0.085327	-0.005920	1.681033	-0.646859	12.265486
43184	0	0.811146	8.538352	-0.436985	0.008112	0.085385	-0.004333	1.726547	-0.668362	12.270005
43185	0	0.854250	8.587567	-0.259796	0.008545	0.085876	-0.002563	1.769298	-0.687423	12.280978
43186	0	0.908711	8.624141	-0.102449	0.009089	0.086242	-0.000985	1.818233	-0.708176	12.295437
43187	0	0.873235	8.660798	-0.125386	0.008728	0.086609	-0.001221	1.858868	-0.736716	12.313679
43188	0	0.819295	8.690891	-0.295925	0.008187	0.086910	-0.002935	1.887050	-0.766950	12.332942
43189	0	0.787919	8.715608	-0.564016	0.007874	0.087158	-0.005615	1.916408	-0.796860	12.346579
43190	0	0.783146	8.739346	-0.758564	0.007823	0.087397	-0.007558	1.949439	-0.830504	12.367799
43191	0	0.763609	8.800858	-0.900682	0.007629	0.088013	-0.008972	1.991191	-0.861633	12.388751
43192	0	0.764388	8.848626	-1.042880	0.007643	0.088491	-0.010386	2.043719	-0.885545	12.402731
43193	0	0.806404	8.947091	-1.060950	0.008057	0.089478	-0.010559	2.104796	-0.917288	12.423436
43194	0	0.874925	9.055654	-1.004053	0.008742	0.090563	-0.009990	2.165735	-0.948323	12.449603
43195	0	0.873467	9.148582	-0.914695	0.008728	0.091492	-0.009094	2.228241	-0.978957	12.468647
43196	0	0.850980	9.275547	-0.889113	0.008496	0.092762	-0.008836	2.293244	-1.017948	12.492794
43197	0	0.879834	9.368423	-0.737348	0.008789	0.093689	-0.007324	2.350109	-1.051647	12.515981
43198	0	0.979330	9.489473	-0.746846	0.009784	0.094899	-0.007424	2.400064	-1.085616	12.542502
43199	0	1.020042	9.600356	-0.810350	0.010193	0.096008	-0.008057	2.452598	-1.116988	12.567501
43200	0	1.052214	9.696871	-0.959383	0.010513	0.096973	-0.009556	2.494097	-1.149550	12.587897
43201	0	1.069323	9.758971	-1.071934	0.010681	0.097595	-0.010681	2.535657	-1.185782	12.613812
43202	0	1.040789	9.843156	-1.153270	0.010400	0.098437	-0.011491	2.581043	-1.217175	12.640859
43203	0	1.013916	9.948166	-1.249031	0.010132	0.099487	-0.012451	2.622718	-1.247507	12.665505
43204	0	1.003391	10.056798	-1.317569	0.010024	0.100574	-0.013141	2.659207	-1.280599	12.684498
43205	0	1.050449	10.112932	-1.298059	0.010498	0.101135	-0.012939	2.702360	-1.309746	12.705999
43206	0	1.082277	10.209399	-1.263396	0.010816	0.102099	-0.012596	2.741521	-1.339604	12.730317
43207	0	1.111566	10.283903	-1.267024	0.011108	0.102844	-0.012634	2.778312	-1.369497	12.753847
43208	0	1.106618	10.368431	-1.200510	0.011062	0.103688	-0.011975	2.807938	-1.396283	12.774215
43209	0	1.105460	10.436687	-1.186270	0.011047	0.104370	-0.011841	2.828719	-1.425979	12.798847
43210	0	1.082599	10.490894	-1.263465	0.010818	0.104912	-0.012618	2.843574	-1.456846	12.822562
43211	0	1.049816	10.516131	-1.265304	0.010498	0.105164	-0.012634	2.860597	-1.478616	12.839436
43212	0	1.038018	10.576632	-1.347746	0.010376	0.105768	-0.013466	2.869801	-1.504641	12.862952
43213	0	1.037795	10.558970	-1.416703	0.010376	0.105591	-0.014160	2.874029	-1.528279	12.879959
43214	0	1.105586	10.583091	-1.472884	0.011051	0.105832	-0.014724	2.876404	-1.554861	12.895387
43215	0	1.129158	10.589689	-1.513040	0.011292	0.105896	-0.015137	2.866320	-1.576434	12.904726
43216	0	1.141385	10.589789	-1.469010	0.011414	0.105897	-0.014697	2.855643	-1.598072	12.919413
43217	0	1.110691	10.589771	-1.524798	0.011108	0.105896	-0.015259	2.840842	-1.617854	12.930379
43218	0	1.098115	10.547265	-1.413249	0.010983	0.105472	-0.014139	2.830440	-1.637660	12.941391
43219	0	1.104761	10.547074	-1.481717	0.011047	0.105469	-0.014832	2.811727	-1.659094	12.952414
43220	0	1.085884	10.474270	-1.417176	0.010864	0.104739	-0.014194	2.784837	-1.674401	12.958782
43221	0	1.104158	10.431299	-1.413588	0.011047	0.104309	-0.014160	2.755174	-1.689239	12.965905
43222	0	1.109347	10.358636	-1.299272	0.011097	0.103583	-0.013014	2.728826	-1.706429	12.974189
43223	0	1.110582	10.327510	-1.156692	0.011108	0.103271	-0.011597	2.692809	-1.724429	12.977543
43224	0	1.085177	10.261104	-1.119988	0.010859	0.102607	-0.011232	2.653608	-1.737686	12.984332
43225	0	1.073716	10.217641	-0.979512	0.010742	0.102173	-0.009827	2.615262	-1.752699	12.989870
43226	0	1.054258	10.120599	-0.887210	0.010549	0.101202	-0.008910	2.569052	-1.766424	12.992202
43227	0	1.037247	10.046823	-0.831369	0.010376	0.100464	-0.008362	2.511193	-1.782881	12.997522
43228	0	1.005941	9.943954	-0.864527	0.010063	0.099435	-0.008695	2.451379	-1.799006	13.005912
43229	0	0.994781	9.839368	-1.039062	0.009949	0.098389	-0.010437	2.394466	-1.818402	13.012998
43230	0	0.969518	9.718391	-1.059803	0.009702	0.097178	-0.010651	2.329476	-1.831140	13.021780
43231	0	0.951851	9.644153	-1.118157	0.009521	0.096436	-0.011230	2.268434	-1.847987	13.032469
43232	0	0.926730	9.547638	-1.120841	0.009271	0.095470	-0.011256	2.208148	-1.864367	13.031944
43233	0	0.908903	9.473234	-1.094079	0.009094	0.094727	-0.010986	2.150104	-1.878418	13.032388
43234	0	0.871420	9.406904	-0.902391	0.008718	0.094065	-0.009066	2.096320	-1.894490	13.036032
43235	0	0.964130	9.369287	-0.832054	0.009644	0.093689	-0.008362	2.042746	-1.911756	13.037457
43236	0	0.945188	9.278269	-0.671161	0.009456	0.092779	-0.006755	1.986271	-1.927004	13.042962
43237	0	0.927574	9.210512	-0.605956	0.009277	0.092102	-0.006104	1.928523	-1.944857	13.048654
43238	0	0.939746	9.162380	-0.663937	0.009396	0.091620	-0.006688	1.864442	-1.967142	13.056805
43239	0	0.891029	9.082425	-0.672313	0.008911	0.090820	-0.006775	1.796068	-1.985857	13.062928
43240	0	0.890690	9.046677	-0.747997	0.008909	0.090463	-0.007526	1.734059	-2.002728	13.071705
43241	0	0.885157	8.984810	-0.819065	0.008850	0.089844	-0.008240	1.668304	-2.024282	13.074584
43242	0	0.812146	8.937012	-0.993463	0.008120	0.089366	-0.009974	1.615421	-2.046365	13.083808
43243	0	0.799186	8.893243	-0.856592	0.007996	0.088928	-0.008606	1.560789	-2.061144	13.090346
43244	0	0.762245	8.899894	-0.726769	0.007622	0.088996	-0.007305	1.509271	-2.081603	13.103625
43245	0	0.811666	8.911393	-0.668055	0.008118	0.089111	-0.006714	1.463284	-2.099748	13.115464
43246	0	0.824107	8.881150	-0.551860	0.008237	0.088810	-0.005549	1.420252	-2.124565	13.126757
43247	0	0.854760	8.929586	-0.448334	0.008545	0.089294	-0.004517	1.374288	-2.147608	13.144798
43248	0	0.879524	8.948204	-0.453808	0.008794	0.089480	-0.004573	1.326420	-2.169026	13.165386
43249	0	0.873457	8.966180	-0.435784	0.008728	0.089661	-0.004395	1.276218	-2.196944	13.185989
43250	0	0.886621	8.990982	-0.574644	0.008862	0.089908	-0.005786	1.222494	-2.220939	13.202725
43251	0	0.861346	9.021190	-0.661682	0.008606	0.090210	-0.006653	1.173302	-2.249723	13.230427
43252	0	0.856548	9.058187	-0.685394	0.008559	0.090580	-0.006886	1.128605	-2.276727	13.254054
43253	0	0.830623	9.057805	-0.747866	0.008301	0.090576	-0.007507	1.088721	-2.302508	13.271599
43254	0	0.849821	9.143523	-0.724107	0.008494	0.091434	-0.007267	1.052625	-2.326181	13.293291
43255	0	0.959136	9.222476	-0.620243	0.009583	0.092224	-0.006226	1.020346	-2.356255	13.324287
43256	0	0.948704	9.277490	-0.572872	0.009478	0.092774	-0.005753	0.987296	-2.386852	13.346446
43257	0	0.952936	9.314042	-0.522104	0.009521	0.093140	-0.005249	0.949278	-2.415835	13.382858
43258	0	0.954543	9.430079	-0.565772	0.009537	0.094300	-0.005681	0.917190	-2.445467	13.415873
43259	0	0.903755	9.485032	-0.674547	0.009033	0.094849	-0.006775	0.877623	-2.469471	13.449113
43260	0	0.898588	9.583103	-0.766117	0.008981	0.095829	-0.007692	0.836509	-2.494052	13.485754
43261	0	0.934765	9.600986	-0.912949	0.009338	0.096008	-0.009155	0.801861	-2.523135	13.514188
43262	0	0.984910	9.692827	-1.006090	0.009845	0.096927	-0.010080	0.775159	-2.546047	13.547082
43263	0	1.007942	9.716902	-1.035777	0.010071	0.097168	-0.010376	0.750102	-2.573833	13.582686
43264	0	1.052169	9.826935	-1.032518	0.010515	0.098269	-0.010340	0.729593	-2.599136	13.611040
43265	0	1.025812	9.893916	-1.023837	0.010254	0.098938	-0.010254	0.707968	-2.621658	13.641663
43266	0	1.020872	9.955079	-0.917077	0.010201	0.099550	-0.009186	0.687046	-2.648866	13.670583
43267	0	0.983624	10.015926	-0.846610	0.009827	0.100159	-0.008484	0.663017	-2.677615	13.697188
43268	0	1.009802	10.101392	-0.806303	0.010090	0.101013	-0.008082	0.637508	-2.704655	13.723132
43269	0	1.062742	10.138095	-0.900715	0.010620	0.101379	-0.009033	0.604570	-2.730489	13.748790
43270	0	1.094728	10.168855	-0.926558	0.010940	0.101687	-0.009287	0.577101	-2.756677	13.769427
43271	0	1.130057	10.205232	-0.980027	0.011292	0.102051	-0.009827	0.544208	-2.784194	13.798240
43272	0	1.143992	10.223900	-1.065938	0.011432	0.102237	-0.010690	0.506958	-2.810576	13.824815
43273	0	1.093671	10.223513	-1.108569	0.010925	0.102234	-0.011108	0.478176	-2.840415	13.849401
43274	0	1.076681	10.266536	-1.134526	0.010764	0.102663	-0.011369	0.448587	-2.860531	13.868412
43275	0	1.086611	10.302939	-1.090418	0.010864	0.103027	-0.010925	0.421945	-2.879742	13.890876
43276	0	1.092933	10.321532	-1.025149	0.010928	0.103213	-0.010273	0.394802	-2.898184	13.906780
43277	0	1.080366	10.309037	-0.968291	0.010803	0.103088	-0.009705	0.367384	-2.915838	13.914626
43278	0	1.129447	10.321543	-0.939067	0.011292	0.103213	-0.009418	0.334507	-2.936268	13.924562
43279	0	1.111431	10.321203	-0.937499	0.011108	0.103210	-0.009399	0.304349	-2.959878	13.934976
43280	0	1.038883	10.272765	-0.999476	0.010387	0.102725	-0.010023	0.269673	-2.978365	13.948638
43281	0	1.019568	10.229730	-0.949295	0.010193	0.102295	-0.009521	0.234795	-2.998473	13.954720
43282	0	1.025884	10.218008	-0.968328	0.010259	0.102178	-0.009709	0.202686	-3.015552	13.964328
43283	0	1.037800	10.180892	-0.998443	0.010376	0.101807	-0.010010	0.171214	-3.034546	13.975274
43284	0	1.056395	10.144607	-0.871703	0.010563	0.101444	-0.008739	0.142989	-3.052475	13.979830
43285	0	1.055660	10.089350	-0.802993	0.010559	0.100891	-0.008057	0.109788	-3.066282	13.988038
43286	0	1.054980	10.059172	-0.694360	0.010553	0.100590	-0.006967	0.080786	-3.078758	13.993310
43287	0	1.074166	10.022179	-0.692900	0.010742	0.100220	-0.006958	0.044883	-3.094619	13.995282
43288	0	1.006340	9.937185	-0.711364	0.010069	0.099369	-0.007145	0.005993	-3.104689	14.003336
43289	0	1.007157	9.875682	-0.686812	0.010071	0.098755	-0.006897	-0.030167	-3.121902	14.008706
43290	0	1.019579	9.839433	-0.723927	0.010194	0.098392	-0.007267	-0.065112	-3.140474	14.010009
43291	0	0.982695	9.747487	-0.760693	0.009827	0.097473	-0.007629	-0.094263	-3.157033	14.012620
43292	0	1.013003	9.692875	-0.786774	0.010132	0.096927	-0.007891	-0.124118	-3.171062	14.019923
43293	0	1.007405	9.625306	-0.706710	0.010071	0.096252	-0.007080	-0.142370	-3.190965	14.022041
43294	0	0.934227	9.558321	-0.740732	0.009344	0.095582	-0.007421	-0.160937	-3.204796	14.020738
43295	0	0.939749	9.521592	-0.596730	0.009399	0.095215	-0.005981	-0.180621	-3.218310	14.022732
43296	0	0.878301	9.466723	-0.520997	0.008784	0.094666	-0.005221	-0.197054	-3.232415	14.022461
43297	0	0.878965	9.417772	-0.536183	0.008789	0.094177	-0.005371	-0.210979	-3.248717	14.021603
43298	0	0.903225	9.387271	-0.442784	0.009034	0.093872	-0.004437	-0.225617	-3.261930	14.028707
43299	0	0.903156	9.356741	-0.432577	0.009033	0.093567	-0.004333	-0.237641	-3.275163	14.024896
43300	0	0.848297	9.314084	-0.534716	0.008480	0.093141	-0.005356	-0.251124	-3.294100	14.027321
43301	0	0.879087	9.289561	-0.493874	0.008789	0.092896	-0.004944	-0.260229	-3.311592	14.030048
43302	0	0.873286	9.259028	-0.542027	0.008731	0.092590	-0.005423	-0.266003	-3.329279	14.038542
43303	0	0.860741	9.240700	-0.555574	0.008606	0.092407	-0.005554	-0.267008	-3.346216	14.041569
43304	0	0.866860	9.203962	-0.574872	0.008669	0.092040	-0.005741	-0.260569	-3.360935	14.048475
43305	0	0.799934	9.191804	-0.495457	0.007996	0.091919	-0.004944	-0.250193	-3.380558	14.057498
43306	0	0.898326	9.222152	-0.442188	0.008979	0.092222	-0.004416	-0.246570	-3.400929	14.065254
43307	0	0.951889	9.222398	-0.385503	0.009521	0.092224	-0.003845	-0.237622	-3.412469	14.070418
43308	0	0.951623	9.234454	-0.406307	0.009516	0.092345	-0.004048	-0.222456	-3.427718	14.075776
43309	0	0.916152	9.191781	-0.361421	0.009155	0.091919	-0.003601	-0.209300	-3.450148	14.083399
43310	0	0.905137	9.221975	-0.425862	0.009046	0.092221	-0.004238	-0.187062	-3.471892	14.091697
43311	0	0.891810	9.277179	-0.508381	0.008911	0.092773	-0.005066	-0.168197	-3.495023	14.099797
43312	0	0.905157	9.331732	-0.567024	0.009047	0.093319	-0.005651	-0.148510	-3.515693	14.114852
43313	0	0.940127	9.313791	-0.661371	0.009399	0.093140	-0.006592	-0.124966	-3.532399	14.128274
43314	0	0.946410	9.368333	-0.684361	0.009463	0.093685	-0.006820	-0.099115	-3.547741	14.146011
43315	0	0.921874	9.429690	-0.698750	0.009216	0.094299	-0.006958	-0.066783	-3.564956	14.163776
43316	0	0.928987	9.459675	-0.650113	0.009282	0.094600	-0.006469	-0.031127	-3.588541	14.180103
43317	0	0.910202	9.490661	-0.638216	0.009094	0.094910	-0.006348	0.007111	-3.612078	14.197363
43318	0	0.929557	9.581441	-0.743193	0.009293	0.095818	-0.007395	0.048217	-3.629714	14.203723
43319	0	0.946454	9.594432	-0.699306	0.009460	0.095947	-0.006958	0.086693	-3.648591	14.218187
43320	0	0.972107	9.654752	-0.712400	0.009712	0.096551	-0.007090	0.124165	-3.673019	14.233459
43321	0	0.989702	9.710278	-0.754873	0.009888	0.097107	-0.007507	0.169694	-3.697878	14.248808
43322	0	1.040062	9.739841	-0.806051	0.010394	0.097403	-0.008018	0.215773	-3.719356	14.258253
43323	0	1.026080	9.820093	-0.907574	0.010254	0.098206	-0.009033	0.262089	-3.741110	14.275160
43324	0	0.978970	9.849505	-0.971042	0.009779	0.098500	-0.009668	0.307613	-3.767135	14.290366
43325	0	0.964959	9.899384	-0.950843	0.009644	0.098999	-0.009460	0.360013	-3.787812	14.299416
43326	0	0.990353	9.922775	-0.960331	0.009899	0.099233	-0.009557	0.410775	-3.806572	14.309137
43327	0	1.050318	9.997077	-0.865548	0.010498	0.099976	-0.008606	0.464477	-3.826001	14.314803
43328	0	1.075336	10.014384	-0.881482	0.010752	0.100148	-0.008767	0.515990	-3.841385	14.320026
43329	0	1.129846	10.052064	-0.828214	0.011292	0.100525	-0.008240	0.561329	-3.862688	14.322126
43330	0	1.149076	10.087677	-0.941148	0.011488	0.100882	-0.009363	0.613241	-3.879361	14.325300
43331	0	1.062437	10.082558	-0.907832	0.010620	0.100830	-0.009033	0.661639	-3.897538	14.329884
43332	0	1.032531	10.106070	-0.965097	0.010323	0.101065	-0.009612	0.703067	-3.914018	14.329935
43333	0	1.038080	10.143548	-0.987256	0.010376	0.101440	-0.009827	0.752009	-3.932686	14.336214
43334	0	1.056681	10.148695	-1.032594	0.010568	0.101491	-0.010285	0.795126	-3.945049	14.335604
43335	0	1.049534	10.137550	-1.035595	0.010498	0.101379	-0.010315	0.838583	-3.955133	14.338877
43336	0	1.079740	10.130626	-1.007590	0.010798	0.101311	-0.010031	0.887115	-3.968238	14.333173
43337	0	1.074504	10.161935	-0.980594	0.010742	0.101624	-0.009766	0.930137	-3.984521	14.330849
43338	0	1.080795	10.124513	-0.988381	0.010808	0.101249	-0.009847	0.969879	-3.997556	14.321273
43339	0	1.049753	10.100980	-0.925395	0.010498	0.101013	-0.009216	1.009995	-4.009776	14.324101
43340	0	1.019211	10.087951	-0.969807	0.010191	0.100883	-0.009658	1.053413	-4.023924	14.319939
43341	0	0.995066	10.064350	-0.979943	0.009949	0.100647	-0.009766	1.089488	-4.038823	14.318123
43342	0	1.019220	10.039208	-0.974723	0.010196	0.100395	-0.009711	1.128278	-4.047508	14.312391
43343	0	1.067997	10.003357	-0.985892	0.010681	0.100037	-0.009827	1.163054	-4.058843	14.302552
43344	0	1.049103	9.929442	-1.065704	0.010495	0.099298	-0.010624	1.199130	-4.066880	14.292330
43345	0	1.061785	9.887353	-1.059341	0.010620	0.098877	-0.010559	1.236719	-4.076965	14.285501
43346	0	1.055032	9.837926	-0.974422	0.010554	0.098382	-0.009712	1.271747	-4.084772	14.278982
43347	0	1.012862	9.783663	-1.010052	0.010132	0.097839	-0.010071	1.304407	-4.093463	14.271355
43348	0	0.969399	9.758717	-0.881722	0.009698	0.097589	-0.008787	1.337730	-4.100974	14.261167
43349	0	1.000728	9.722689	-0.845021	0.010010	0.097229	-0.008423	1.368210	-4.109970	14.244135
43350	0	1.030330	9.661220	-0.868708	0.010309	0.096614	-0.008661	1.396602	-4.114938	14.238268
43351	0	1.006717	9.588419	-0.863293	0.010071	0.095886	-0.008606	1.426856	-4.122497	14.226966
43352	0	0.987521	9.557451	-0.868540	0.009880	0.095576	-0.008660	1.455052	-4.128521	14.214120
43353	0	0.951847	9.521237	-0.906247	0.009521	0.095215	-0.009033	1.488394	-4.136757	14.201519
43354	0	0.889680	9.453589	-0.881380	0.008904	0.094538	-0.008786	1.520042	-4.139236	14.191103
43355	0	0.891022	9.405316	-0.826375	0.008911	0.094055	-0.008240	1.547588	-4.149646	14.181444
43356	0	0.884507	9.368213	-0.788930	0.008848	0.093684	-0.007861	1.580281	-4.157188	14.171237
43357	0	0.909353	9.344266	-0.765675	0.009094	0.093445	-0.007629	1.611846	-4.167550	14.160064
43358	0	0.933380	9.319424	-0.740405	0.009336	0.093196	-0.007380	1.639919	-4.175414	14.152713
43359	0	0.908902	9.289426	-0.673821	0.009094	0.092896	-0.006714	1.667706	-4.180007	14.147951
43360	0	0.901862	9.270777	-0.721647	0.009022	0.092710	-0.007190	1.698444	-4.187198	14.145389
43361	0	0.927414	9.234504	-0.655154	0.009277	0.092346	-0.006531	1.721848	-4.194166	14.144635
43362	0	0.896149	9.221938	-0.769750	0.008965	0.092221	-0.007671	1.751932	-4.201437	14.144852
43363	0	0.860184	9.179513	-0.777666	0.008606	0.091797	-0.007751	1.780815	-4.207356	14.148500
43364	0	0.902259	9.172989	-0.782948	0.009025	0.091732	-0.007802	1.812790	-4.215732	14.147885
43365	0	0.903245	9.167280	-0.795850	0.009033	0.091675	-0.007935	1.840250	-4.225696	14.150448
43366	0	0.939835	9.179085	-0.733852	0.009398	0.091793	-0.007312	1.870916	-4.237577	14.156329
43367	0	0.890942	9.197739	-0.802722	0.008911	0.091980	-0.007996	1.907666	-4.246256	14.160314
43368	0	0.884924	9.245973	-0.784526	0.008846	0.092463	-0.007815	1.941983	-4.260652	14.164223
43369	0	0.854436	9.258821	-0.783819	0.008545	0.092590	-0.007812	1.971163	-4.270611	14.169341
43370	0	0.836146	9.258223	-0.892482	0.008360	0.092585	-0.008902	1.997210	-4.283196	14.174728
43371	0	0.891538	9.301458	-0.972940	0.008911	0.093018	-0.009705	2.025075	-4.299072	14.184161
43372	0	0.910382	9.361869	-0.971700	0.009102	0.093621	-0.009694	2.050600	-4.312020	14.184863
43373	0	0.927299	9.374705	-1.083250	0.009277	0.093750	-0.010803	2.083649	-4.317362	14.190663
43374	0	0.945283	9.428992	-1.022312	0.009451	0.094294	-0.010191	2.119781	-4.330174	14.202296
43375	0	0.958592	9.478383	-1.028554	0.009583	0.094788	-0.010254	2.155289	-4.344707	14.208239
43376	0	0.940797	9.551027	-0.888407	0.009406	0.095513	-0.008853	2.189669	-4.357272	14.217082
43377	0	0.921930	9.588338	-0.887786	0.009216	0.095886	-0.008850	2.220259	-4.370992	14.220964
43378	0	0.965280	9.691551	-0.862737	0.009649	0.096918	-0.008602	2.247083	-4.385334	14.230215
43379	0	0.989258	9.710490	-0.862328	0.009888	0.097107	-0.008606	2.264509	-4.401230	14.241289
43380	0	1.008788	9.783194	-0.951503	0.010080	0.097835	-0.009496	2.283904	-4.420178	14.258785
43381	0	1.001519	9.802064	-1.020502	0.010010	0.098022	-0.010193	2.295354	-4.436483	14.269163
43382	0	1.045299	9.874804	-1.114644	0.010448	0.098750	-0.011133	2.307823	-4.452773	14.278568
43383	0	1.056224	9.881382	-1.222128	0.010559	0.098816	-0.012207	2.321275	-4.466255	14.296009
43384	0	1.038913	9.911369	-1.310421	0.010382	0.099116	-0.013090	2.334625	-4.484590	14.308702
43385	0	0.977234	9.960688	-1.283163	0.009766	0.099609	-0.012817	2.348026	-4.501997	14.319699
43386	0	0.972481	10.033321	-1.237648	0.009718	0.100336	-0.012359	2.365543	-4.519508	14.329705
43387	0	1.000968	10.070649	-1.240250	0.010010	0.100708	-0.012390	2.376844	-4.529058	14.341941
43388	0	1.068646	10.119181	-1.120386	0.010680	0.101193	-0.011195	2.384100	-4.545669	14.349901
43389	0	1.062272	10.150056	-1.148019	0.010620	0.101501	-0.011475	2.387394	-4.558068	14.368183
43390	0	1.050328	10.149975	-1.136185	0.010503	0.101500	-0.011364	2.382443	-4.567993	14.375977
43391	0	1.043791	10.186891	-1.158499	0.010437	0.101868	-0.011597	2.366234	-4.578274	14.393214
43392	0	1.056089	10.217552	-1.254342	0.010560	0.102175	-0.012550	2.355884	-4.588512	14.400445
43393	0	1.031655	10.168547	-1.256466	0.010315	0.101685	-0.012573	2.343573	-4.599497	14.410191
43394	0	1.037874	10.187082	-1.345604	0.010379	0.101869	-0.013473	2.322477	-4.608486	14.419480
43395	0	1.037710	10.187018	-1.401907	0.010376	0.101868	-0.014038	2.298655	-4.618776	14.427712
43396	0	1.050083	10.150876	-1.404300	0.010500	0.101506	-0.014062	2.274972	-4.628764	14.435828
43397	0	1.098482	10.132053	-1.341256	0.010986	0.101318	-0.013428	2.255470	-4.636054	14.441697
43398	0	1.098853	10.169004	-1.313620	0.010983	0.101688	-0.013154	2.233237	-4.651734	14.444795
43399	0	1.067933	10.107720	-1.206160	0.010681	0.101074	-0.012085	2.204818	-4.658570	14.442379
43400	0	1.049227	10.083786	-1.079224	0.010494	0.100835	-0.010818	2.173037	-4.665057	14.440995
43401	0	1.031198	10.089411	-0.961539	0.010315	0.100891	-0.009644	2.139125	-4.670258	14.442532
43402	0	1.048785	10.022905	-1.004431	0.010491	0.100225	-0.010077	2.100218	-4.674788	14.444897
43403	0	1.073912	9.985686	-0.887733	0.010742	0.099854	-0.008911	2.059389	-4.679707	14.448928
43404	0	1.060932	9.919305	-0.972117	0.010613	0.099189	-0.009760	2.012346	-4.683401	14.456993
43405	0	1.043477	9.857624	-0.960032	0.010437	0.098572	-0.009644	1.960062	-4.689149	14.459570
43406	0	1.000302	9.785216	-0.988429	0.010005	0.097848	-0.009924	1.911247	-4.695162	14.470081
43407	0	0.964253	9.729530	-1.075671	0.009644	0.097290	-0.010803	1.854448	-4.702220	14.473366
43408	0	0.963905	9.663338	-1.035977	0.009641	0.096628	-0.010406	1.796712	-4.708429	14.479856
43409	0	0.945506	9.607387	-1.003256	0.009460	0.096069	-0.010071	1.748944	-4.710166	14.483317
43410	0	0.963164	9.571576	-0.952807	0.009632	0.095712	-0.009568	1.698939	-4.717659	14.485722
43411	0	0.963443	9.503639	-0.856469	0.009644	0.095032	-0.008606	1.646905	-4.714702	14.492391
43412	0	0.968496	9.443354	-0.793386	0.009686	0.094430	-0.007976	1.593921	-4.722001	14.499677
43413	0	0.946058	9.411963	-0.758695	0.009460	0.094116	-0.007629	1.540216	-4.729989	14.502388
43414	0	0.958076	9.369951	-0.805204	0.009583	0.093696	-0.008095	1.485660	-4.735675	14.508568
43415	0	0.890936	9.265553	-0.801066	0.008911	0.092651	-0.008057	1.426328	-4.741277	14.519632
43416	0	0.878123	9.272392	-0.780145	0.008785	0.092720	-0.007843	1.373011	-4.743984	14.521578
43417	0	0.897128	9.173966	-0.789135	0.008972	0.091736	-0.007935	1.316654	-4.750524	14.529665
43418	0	0.878642	9.132034	-0.890604	0.008787	0.091316	-0.008947	1.262579	-4.757182	14.538687
43419	0	0.903625	9.112860	-0.850849	0.009033	0.091125	-0.008545	1.214302	-4.768521	14.546981
43420	0	0.897938	9.125505	-0.782873	0.008978	0.091252	-0.007862	1.169942	-4.777868	14.554748
43421	0	0.861054	9.076105	-0.650007	0.008606	0.090759	-0.006531	1.128453	-4.791186	14.567416
43422	0	0.861784	9.094708	-0.619417	0.008615	0.090945	-0.006226	1.086287	-4.802782	14.578866
43423	0	0.842289	9.070042	-0.576422	0.008423	0.090698	-0.005798	1.040405	-4.810301	14.594034
43424	0	0.866422	9.107049	-0.569805	0.008666	0.091068	-0.005731	0.996557	-4.815423	14.607178
43425	0	0.860912	9.082241	-0.594505	0.008606	0.090820	-0.005981	0.947494	-4.826854	14.627942
43426	0	0.824575	9.064347	-0.605514	0.008245	0.090641	-0.006092	0.897608	-4.834569	14.649396
43427	0	0.867327	9.100542	-0.637174	0.008667	0.091003	-0.006409	0.848376	-4.849586	14.662375
43428	0	0.868487	9.088701	-0.703711	0.008679	0.090885	-0.007068	0.806525	-4.863559	14.685067
43429	0	0.848480	9.143285	-0.680550	0.008484	0.091431	-0.006836	0.764936	-4.871768	14.706444
43430	0	0.849281	9.198471	-0.644620	0.008485	0.091984	-0.006470	0.732117	-4.888743	14.729572
43431	0	0.855045	9.198115	-0.613935	0.008545	0.091980	-0.006165	0.697145	-4.902694	14.755274
43432	0	0.911215	9.320340	-0.547770	0.009105	0.093203	-0.005504	0.661521	-4.919009	14.781945
43433	0	0.904185	9.320104	-0.510523	0.009033	0.093201	-0.005127	0.631207	-4.936786	14.807233
43434	0	0.936343	9.369093	-0.603269	0.009356	0.093690	-0.006061	0.593678	-4.953297	14.828980
43435	0	0.947026	9.436098	-0.662992	0.009460	0.094360	-0.006653	0.562193	-4.971953	14.855319
43436	0	0.967033	9.509480	-0.676414	0.009663	0.095094	-0.006790	0.527134	-4.987913	14.883553
43437	0	0.965230	9.552129	-0.803114	0.009644	0.095520	-0.008057	0.492564	-5.004697	14.915175
43438	0	0.985400	9.607193	-0.853599	0.009844	0.096071	-0.008555	0.465610	-5.022972	14.946587
43439	0	0.959785	9.674155	-0.919167	0.009583	0.096741	-0.009216	0.432501	-5.046995	14.976828
43440	0	0.986756	9.753572	-0.908817	0.009857	0.097535	-0.009106	0.408139	-5.065101	15.007888
43441	0	0.995790	9.802312	-0.846545	0.009949	0.098022	-0.008484	0.382739	-5.081821	15.035955
43442	0	1.003743	9.875593	-0.855751	0.010028	0.098756	-0.008570	0.365055	-5.098905	15.060126
43443	0	1.008258	9.918244	-0.858855	0.010071	0.099182	-0.008606	0.340975	-5.118343	15.091794
43444	0	1.052619	9.997634	-0.818943	0.010521	0.099976	-0.008205	0.318980	-5.130309	15.121711
43445	0	1.038667	10.083063	-0.889245	0.010376	0.100830	-0.008911	0.293980	-5.148154	15.152530
43446	0	1.034519	10.107614	-0.940274	0.010336	0.101075	-0.009423	0.267156	-5.164249	15.179409
43447	0	1.026188	10.186884	-0.937810	0.010254	0.101868	-0.009399	0.239739	-5.178824	15.201067
43448	0	1.021089	10.187109	-1.062211	0.010208	0.101870	-0.010639	0.217300	-5.187376	15.226288
43449	0	1.044460	10.254044	-1.078277	0.010437	0.102539	-0.010803	0.191304	-5.201203	15.248018
43450	0	1.088570	10.309138	-1.001075	0.010879	0.103090	-0.010030	0.166985	-5.214534	15.267254
43451	0	1.105719	10.302823	-0.986751	0.011047	0.103027	-0.009888	0.141565	-5.230828	15.287748
43452	0	1.113311	10.315264	-1.062243	0.011127	0.103151	-0.010641	0.118005	-5.242409	15.307421
43453	0	1.129996	10.363911	-0.974082	0.011292	0.103638	-0.009766	0.087857	-5.257101	15.325313
43454	0	1.106859	10.400687	-0.969903	0.011064	0.104006	-0.009716	0.066477	-5.268013	15.341100
43455	0	1.099335	10.370006	-1.047754	0.010986	0.103699	-0.010498	0.041288	-5.281043	15.356821
43456	0	1.057367	10.351965	-1.000758	0.010572	0.103518	-0.010031	0.013417	-5.287836	15.367058
43457	0	1.050431	10.370009	-1.047834	0.010498	0.103699	-0.010498	-0.010419	-5.300167	15.372699
43458	0	1.094207	10.327498	-1.080456	0.010937	0.103273	-0.010825	-0.035313	-5.311453	15.376862
43459	0	1.104926	10.315144	-1.047609	0.011047	0.103149	-0.010498	-0.061687	-5.318891	15.383612
43460	0	1.117696	10.278783	-0.963745	0.011172	0.102786	-0.009662	-0.090848	-5.329227	15.394840
43461	0	1.068659	10.254024	-0.956383	0.010681	0.102539	-0.009583	-0.113363	-5.340638	15.398036
43462	0	1.026333	10.217709	-0.848099	0.010264	0.102175	-0.008508	-0.145038	-5.344654	15.401223
43463	0	1.031437	10.180886	-0.839667	0.010315	0.101807	-0.008423	-0.176235	-5.349154	15.407329
43464	0	1.018810	10.138550	-0.785726	0.010191	0.101383	-0.007883	-0.206937	-5.351038	15.407996
43465	0	1.031432	10.077093	-0.711532	0.010315	0.100769	-0.007141	-0.237924	-5.355342	15.411863
43466	0	1.025076	10.028670	-0.749112	0.010252	0.100285	-0.007518	-0.269650	-5.358981	15.405818
43467	0	1.019300	9.936742	-0.790695	0.010193	0.099365	-0.007935	-0.302813	-5.364157	15.402797
43468	0	0.989081	9.869910	-0.834779	0.009888	0.098698	-0.008368	-0.328242	-5.372749	15.401176
43469	0	0.994911	9.808514	-0.852558	0.009949	0.098083	-0.008545	-0.352121	-5.378203	15.397085
43470	0	0.988304	9.723365	-0.861406	0.009888	0.097232	-0.008629	-0.370828	-5.377738	15.391773
43471	0	0.994576	9.668139	-0.742813	0.009949	0.096680	-0.007446	-0.393537	-5.379073	15.387377
43472	0	0.968945	9.589127	-0.647594	0.009698	0.095889	-0.006495	-0.418080	-5.373673	15.381678
43473	0	0.982889	9.521532	-0.615364	0.009827	0.095215	-0.006165	-0.432359	-5.380971	15.375708
43474	0	0.970263	9.497180	-0.540220	0.009708	0.094971	-0.005411	-0.443945	-5.378470	15.362384
43475	0	0.976281	9.411726	-0.529656	0.009766	0.094116	-0.005310	-0.461466	-5.379483	15.356032
43476	0	0.939001	9.362946	-0.479106	0.009394	0.093629	-0.004795	-0.467310	-5.379285	15.349312
43477	0	0.903016	9.289623	-0.463020	0.009033	0.092896	-0.004639	-0.478871	-5.379797	15.343803
43478	0	0.908379	9.259201	-0.492098	0.009088	0.092591	-0.004928	-0.488435	-5.379396	15.338510
43479	0	0.878895	9.179696	-0.512555	0.008789	0.091797	-0.005127	-0.491073	-5.383468	15.326786
43480	0	0.891187	9.149157	-0.573478	0.008910	0.091492	-0.005735	-0.493058	-5.389867	15.320384
43481	0	0.890914	9.100327	-0.531593	0.008911	0.091003	-0.005310	-0.487006	-5.391552	15.316172
43482	0	0.866328	9.063557	-0.533240	0.008662	0.090636	-0.005322	-0.475786	-5.397021	15.311227
43483	0	0.873229	9.045297	-0.471353	0.008728	0.090454	-0.004700	-0.459574	-5.406406	15.305152
43484	0	0.867482	9.032864	-0.425000	0.008675	0.090329	-0.004239	-0.447087	-5.410549	15.300186
43485	0	0.842314	9.033108	-0.423117	0.008423	0.090332	-0.004211	-0.423624	-5.414800	15.300016
43486	0	0.842639	8.990183	-0.359794	0.008423	0.089903	-0.003580	-0.402855	-5.423190	15.305034
43487	0	0.842161	8.984318	-0.337529	0.008423	0.089844	-0.003357	-0.381343	-5.425380	15.307355
43488	0	0.854419	9.002419	-0.310524	0.008542	0.090025	-0.003089	-0.362310	-5.431720	15.306107
43489	0	0.897332	9.002609	-0.349572	0.008972	0.090027	-0.003479	-0.343009	-5.436879	15.307151
43490	0	0.940235	9.020712	-0.347382	0.009401	0.090208	-0.003452	-0.317676	-5.441826	15.308520
43491	0	0.909617	9.051402	-0.374558	0.009094	0.090515	-0.003723	-0.291521	-5.447991	15.314594
43492	0	0.891933	9.069324	-0.483691	0.008914	0.090695	-0.004807	-0.255540	-5.458464	15.321203
43493	0	0.848765	9.124562	-0.479115	0.008484	0.091248	-0.004761	-0.219846	-5.466895	15.330316
43494	0	0.855728	9.136234	-0.570817	0.008552	0.091365	-0.005676	-0.182102	-5.477694	15.335814
43495	0	0.885325	9.179417	-0.601821	0.008850	0.091797	-0.005981	-0.138917	-5.485284	15.346278
43496	0	0.897931	9.239717	-0.677165	0.008978	0.092401	-0.006727	-0.086195	-5.490701	15.352616
43497	0	0.922076	9.289148	-0.706638	0.009216	0.092896	-0.007019	-0.030414	-5.499793	15.361072
43498	0	0.935219	9.385979	-0.667191	0.009347	0.093863	-0.006627	0.021627	-5.509718	15.368933
43499	0	0.922120	9.441747	-0.682265	0.009216	0.094421	-0.006775	0.077006	-5.519189	15.378853
43500	0	0.947602	9.483436	-0.765514	0.009470	0.094839	-0.007604	0.136510	-5.529973	15.390856
43501	0	0.928614	9.575908	-0.756107	0.009277	0.095764	-0.007507	0.198450	-5.543981	15.397381
43502	0	0.936256	9.654231	-0.791094	0.009356	0.096547	-0.007860	0.256242	-5.555764	15.405294
43503	0	0.977457	9.704075	-0.841105	0.009766	0.097046	-0.008362	0.311989	-5.569754	15.411413
43504	0	0.966813	9.776146	-0.894066	0.009661	0.097767	-0.008889	0.369999	-5.581879	15.417214
43505	0	1.007403	9.874984	-0.902396	0.010071	0.098755	-0.008972	0.427510	-5.588987	15.425797
43506	0	1.045033	9.910331	-1.004740	0.010443	0.099110	-0.009993	0.488467	-5.601166	15.434065
43507	0	1.044153	9.972596	-0.975605	0.010437	0.099731	-0.009705	0.545567	-5.609834	15.437672
43508	0	1.045235	10.056870	-1.004277	0.010446	0.100574	-0.009992	0.601905	-5.620996	15.439380
43509	0	1.019415	10.100750	-1.024785	0.010193	0.101013	-0.010193	0.662096	-5.625825	15.443591
43510	0	1.026296	10.178813	-1.047906	0.010256	0.101794	-0.010427	0.719106	-5.637179	15.450519
43511	0	1.086967	10.222812	-1.048779	0.010864	0.102234	-0.010437	0.774067	-5.646580	15.452398
43512	0	1.081849	10.270323	-1.047737	0.010814	0.102710	-0.010418	0.838826	-5.655355	15.449391
43513	0	1.080157	10.314430	-1.042844	0.010803	0.103149	-0.010376	0.895393	-5.656871	15.446579
43514	0	1.104866	10.356080	-1.040796	0.011044	0.103566	-0.010360	0.947055	-5.665790	15.447892
43515	0	1.043987	10.369401	-1.042020	0.010437	0.103699	-0.010376	0.994641	-5.672220	15.444051
43516	0	1.037845	10.374548	-1.099098	0.010381	0.103749	-0.010953	1.035261	-5.672983	15.442858
43517	0	1.086789	10.424329	-1.096698	0.010864	0.104248	-0.010925	1.079803	-5.680225	15.440390
43518	0	1.056583	10.392819	-1.147445	0.010566	0.103932	-0.011436	1.120324	-5.683548	15.439836
43519	0	1.055638	10.399968	-1.121131	0.010559	0.104004	-0.011169	1.165385	-5.683840	15.431068
43520	0	1.085432	10.423484	-1.159650	0.010859	0.104239	-0.011559	1.204907	-5.682464	15.424539
43521	0	1.061604	10.393909	-1.151263	0.010620	0.103943	-0.011475	1.245887	-5.681235	15.416054
43522	0	1.066871	10.374767	-1.182936	0.010673	0.103751	-0.011795	1.282982	-5.680280	15.407027
43523	0	1.067571	10.345159	-1.162841	0.010681	0.103455	-0.011597	1.317121	-5.677400	15.399846
43524	0	1.048565	10.295599	-1.199792	0.010487	0.102960	-0.011966	1.351844	-5.679433	15.397789
43525	0	1.049248	10.253636	-1.241717	0.010498	0.102539	-0.012390	1.381650	-5.676642	15.384256
43526	0	1.084755	10.228655	-1.204457	0.010853	0.102289	-0.012017	1.411818	-5.674055	15.367571
43527	0	1.043032	10.137689	-1.150277	0.010437	0.101379	-0.011475	1.442852	-5.669524	15.358107
43528	0	1.066236	10.076121	-1.210173	0.010667	0.100763	-0.012080	1.467085	-5.667718	15.341149
43529	0	1.037351	10.033975	-1.076372	0.010376	0.100342	-0.010742	1.491151	-5.667724	15.331755
43530	0	0.999977	9.972597	-0.983075	0.010005	0.099728	-0.009809	1.516668	-5.664333	15.311195
43531	0	0.988227	9.918117	-0.941517	0.009888	0.099182	-0.009399	1.534898	-5.660523	15.292274
43532	0	0.980778	9.869125	-0.822854	0.009816	0.098692	-0.008210	1.555955	-5.652912	15.277448
43533	0	1.006513	9.802190	-0.758314	0.010071	0.098022	-0.007568	1.572743	-5.648256	15.265144
43534	0	1.023605	9.716580	-0.730526	0.010242	0.097166	-0.007293	1.586576	-5.642708	15.259795
43535	0	0.975931	9.625251	-0.794152	0.009766	0.096252	-0.007935	1.593982	-5.637296	15.254398
43536	0	0.938271	9.539669	-0.838339	0.009386	0.095397	-0.008376	1.602201	-5.635379	15.247195
43537	0	0.914592	9.509351	-0.879087	0.009155	0.095093	-0.008789	1.603972	-5.626288	15.235999
43538	0	0.882545	9.387284	-0.922731	0.008831	0.093873	-0.009220	1.612461	-5.621750	15.221849
43539	0	0.884781	9.362762	-0.903868	0.008850	0.093628	-0.009033	1.618667	-5.621109	15.212650
43540	0	0.877909	9.271095	-0.929868	0.008784	0.092711	-0.009289	1.630256	-5.616902	15.202885
43541	0	0.878441	9.204052	-0.837216	0.008789	0.092041	-0.008362	1.642542	-5.613109	15.192045
43542	0	0.919866	9.191654	-0.821437	0.009207	0.091917	-0.008200	1.659933	-5.604976	15.185738
43543	0	0.896427	9.118641	-0.770097	0.008972	0.091187	-0.007690	1.672345	-5.596896	15.173575
43544	0	0.883171	9.075772	-0.686770	0.008834	0.090758	-0.006857	1.685094	-5.595800	15.166260
43545	0	0.890627	9.069794	-0.623698	0.008911	0.090698	-0.006226	1.698211	-5.591309	15.164355
43546	0	0.853137	9.002545	-0.656388	0.008534	0.090026	-0.006554	1.710333	-5.588953	15.157422
43547	0	0.847993	8.996537	-0.721244	0.008484	0.089966	-0.007202	1.722254	-5.585614	15.155835
43548	0	0.840891	8.971962	-0.759711	0.008414	0.089720	-0.007589	1.730974	-5.580508	15.152861
43549	0	0.890881	8.953808	-0.733309	0.008911	0.089539	-0.007324	1.740446	-5.579363	15.156070
43550	0	0.871898	8.953654	-0.734893	0.008723	0.089537	-0.007342	1.747242	-5.575632	15.155255
43551	0	0.842230	8.923267	-0.708986	0.008423	0.089233	-0.007080	1.757844	-5.576696	15.164958
43552	0	0.823862	8.935248	-0.662539	0.008238	0.089354	-0.006612	1.773202	-5.579448	15.171979
43553	0	0.842588	8.990365	-0.629882	0.008423	0.089905	-0.006287	1.787066	-5.584852	15.172906
43554	0	0.867441	9.008399	-0.650664	0.008673	0.090085	-0.006495	1.800137	-5.588785	15.183741
43555	0	0.860911	9.020899	-0.641814	0.008606	0.090210	-0.006409	1.809387	-5.594698	15.203061
43556	0	0.891435	9.093874	-0.668586	0.008917	0.090940	-0.006672	1.824229	-5.593389	15.220026
43557	0	0.860639	9.112479	-0.702755	0.008606	0.091125	-0.007019	1.832073	-5.595769	15.239610
43558	0	0.855209	9.142703	-0.918389	0.008546	0.091429	-0.009172	1.843580	-5.605165	15.258164
43559	0	0.830293	9.167369	-0.971329	0.008301	0.091675	-0.009705	1.852118	-5.609435	15.267961
43560	0	0.891727	9.227973	-1.078033	0.008915	0.092282	-0.010760	1.873833	-5.613756	15.288805
43561	0	0.916109	9.289315	-1.069667	0.009155	0.092896	-0.010681	1.890337	-5.622394	15.303691
43562	0	0.904762	9.368083	-1.085306	0.009045	0.093683	-0.010835	1.910113	-5.627501	15.317479
43563	0	0.940285	9.405281	-1.033341	0.009399	0.094055	-0.010315	1.930143	-5.633179	15.327994
43564	0	0.947196	9.526866	-0.982295	0.009467	0.095271	-0.009804	1.950461	-5.640464	15.343611
43565	0	0.982889	9.588464	-0.856019	0.009827	0.095886	-0.008545	1.966031	-5.644658	15.360325
43566	0	0.977480	9.673518	-0.816323	0.009769	0.096737	-0.008149	1.979472	-5.652693	15.386585
43567	0	0.946661	9.728820	-0.813257	0.009460	0.097290	-0.008118	1.994138	-5.661500	15.403510
43568	0	0.965752	9.783355	-0.834060	0.009655	0.097835	-0.008331	2.002012	-5.666000	15.423235
43569	0	0.989362	9.826579	-0.940168	0.009888	0.098267	-0.009399	2.001601	-5.674299	15.445840
43570	0	1.014802	9.911862	-1.080871	0.010143	0.099119	-0.010808	1.999481	-5.680980	15.468737
43571	0	1.038336	9.979203	-1.196025	0.010376	0.099792	-0.011963	1.993540	-5.690467	15.491766
43572	0	1.003175	10.027887	-1.311909	0.010024	0.100280	-0.013118	1.992206	-5.700153	15.512353
43573	0	1.001710	10.101242	-1.263459	0.010010	0.101013	-0.012634	1.989499	-5.709330	15.535083
43574	0	1.008808	10.143815	-1.269691	0.010085	0.101439	-0.012696	1.987376	-5.713621	15.555458
43575	0	1.056837	10.192790	-1.208369	0.010559	0.101929	-0.012085	1.982745	-5.724868	15.587114
43576	0	1.058706	10.241440	-1.159183	0.010577	0.102415	-0.011595	1.976863	-5.736849	15.606167
43577	0	1.056377	10.266174	-1.103723	0.010559	0.102661	-0.011047	1.963038	-5.743065	15.624949
43578	0	1.093768	10.321247	-1.070800	0.010934	0.103211	-0.010722	1.944589	-5.748266	15.646872
43579	0	1.080783	10.333412	-1.096676	0.010803	0.103333	-0.010986	1.920314	-5.754279	15.664257
43580	0	1.075370	10.321557	-1.159681	0.010751	0.103213	-0.011620	1.892738	-5.758373	15.680768
43581	0	1.080809	10.345712	-1.328202	0.010803	0.103455	-0.013306	1.864218	-5.764422	15.699160
43582	0	1.027003	10.334079	-1.420529	0.010263	0.103337	-0.014235	1.828378	-5.772187	15.717877
43583	0	1.043974	10.339687	-1.395045	0.010437	0.103394	-0.013977	1.796742	-5.775800	15.732645
43584	0	1.044005	10.322143	-1.481136	0.010442	0.103217	-0.014840	1.762652	-5.774414	15.750790
43585	0	1.049610	10.297031	-1.309270	0.010498	0.102966	-0.013123	1.727724	-5.772988	15.758980
43586	0	1.104171	10.315946	-1.205889	0.011043	0.103156	-0.012087	1.695236	-5.772800	15.760037
43587	0	1.080340	10.266505	-1.101077	0.010803	0.102661	-0.011047	1.652708	-5.773649	15.769324
43588	0	1.049437	10.242808	-0.995696	0.010498	0.102424	-0.009998	1.604686	-5.770179	15.778645
43589	0	1.043674	10.223779	-0.868257	0.010437	0.102234	-0.008728	1.551800	-5.770535	15.791432
43590	0	1.024884	10.175641	-0.822644	0.010253	0.101752	-0.008272	1.498487	-5.766522	15.802795
43591	0	1.006860	10.101780	-0.916798	0.010071	0.101013	-0.009216	1.441720	-5.764577	15.814869
43592	0	1.024912	10.041592	-0.900987	0.010249	0.100411	-0.009060	1.382777	-5.765066	15.824555
43593	0	0.988727	9.991950	-0.965393	0.009888	0.099915	-0.009705	1.322918	-5.765011	15.835980
43594	0	1.000829	9.889225	-0.997536	0.010009	0.098886	-0.010032	1.255980	-5.764774	15.845536
43595	0	1.019280	9.839474	-1.087059	0.010193	0.098389	-0.010925	1.190660	-5.764999	15.856411
43596	0	0.976408	9.767376	-1.076319	0.009765	0.097668	-0.010818	1.125352	-5.764602	15.864881
43597	0	1.000777	9.741799	-1.032263	0.010010	0.097412	-0.010376	1.060795	-5.762468	15.874896
43598	0	0.963901	9.663421	-0.954832	0.009639	0.096629	-0.009600	0.998551	-5.763033	15.882055
43599	0	0.939985	9.607339	-0.868284	0.009399	0.096069	-0.008728	0.942826	-5.763804	15.894350
43600	0	0.939644	9.528871	-0.876928	0.009399	0.095284	-0.008822	0.877831	-5.760515	15.895125
43601	0	0.964128	9.497446	-0.715555	0.009644	0.094971	-0.007202	0.820255	-5.757982	15.901713
43602	0	0.945421	9.437240	-0.754477	0.009456	0.094368	-0.007598	0.754010	-5.756405	15.911927
43603	0	0.921653	9.357094	-0.800927	0.009216	0.093567	-0.008057	0.694387	-5.756830	15.920581
43604	0	0.878856	9.345516	-0.742865	0.008789	0.093451	-0.007474	0.637513	-5.756358	15.922578
43605	0	0.884960	9.314346	-0.678450	0.008850	0.093140	-0.006836	0.572607	-5.755878	15.929827
43606	0	0.884768	9.211312	-0.742536	0.008848	0.092110	-0.007467	0.519126	-5.755337	15.930978
43607	0	0.854844	9.167776	-0.679176	0.008545	0.091675	-0.006836	0.462042	-5.759790	15.943525
43608	0	0.879443	9.150119	-0.712892	0.008796	0.091497	-0.007175	0.401852	-5.758168	15.954840
43609	0	0.878775	9.137267	-0.648987	0.008789	0.091370	-0.006531	0.348940	-5.756528	15.964878
43610	0	0.866644	9.101139	-0.616931	0.008664	0.091009	-0.006206	0.301516	-5.759431	15.972943
43611	0	0.866628	9.100593	-0.643527	0.008667	0.091003	-0.006470	0.256162	-5.758505	15.981718
43612	0	0.872992	9.113066	-0.496576	0.008726	0.091129	-0.004997	0.214886	-5.763229	15.989878
43613	0	0.842712	9.088283	-0.509362	0.008423	0.090881	-0.005127	0.170534	-5.768654	16.005867
43614	0	0.813137	9.100739	-0.527696	0.008125	0.091006	-0.005305	0.132854	-5.776218	16.014921
43615	0	0.860836	9.082151	-0.522424	0.008606	0.090820	-0.005249	0.099367	-5.779180	16.027364
43616	0	0.892065	9.088443	-0.535319	0.008915	0.090883	-0.005383	0.059948	-5.786284	16.047515
43617	0	0.910517	9.100411	-0.552489	0.009094	0.091003	-0.005554	0.020782	-5.799902	16.061398
43618	0	0.918073	9.131069	-0.577615	0.009176	0.091310	-0.005801	-0.013237	-5.805345	16.081268
43619	0	0.879531	9.179812	-0.619841	0.008789	0.091797	-0.006226	-0.049679	-5.812887	16.097784
43620	0	0.911167	9.204365	-0.603045	0.009107	0.092043	-0.006049	-0.075386	-5.818889	16.114517
43621	0	0.910062	9.240772	-0.522932	0.009094	0.092407	-0.005249	-0.102205	-5.826570	16.132204
43622	0	0.887046	9.301922	-0.542928	0.008862	0.093019	-0.005454	-0.135240	-5.836118	16.150813
43623	0	0.904089	9.332322	-0.590138	0.009033	0.093323	-0.005920	-0.161192	-5.845221	16.170122
43624	0	0.930084	9.405510	-0.519589	0.009292	0.094055	-0.005211	-0.181776	-5.856085	16.186607
43625	0	0.904059	9.436057	-0.535481	0.009033	0.094360	-0.005371	-0.204824	-5.864797	16.213738
43626	0	0.954069	9.503243	-0.617496	0.009536	0.095032	-0.006193	-0.229441	-5.870265	16.232755
43627	0	0.977696	9.545894	-0.706503	0.009766	0.095459	-0.007080	-0.250581	-5.883221	16.260837
43628	0	0.943394	9.600797	-0.752724	0.009421	0.096008	-0.007539	-0.267254	-5.897534	16.285081
43629	0	0.977256	9.643586	-0.822784	0.009766	0.096436	-0.008240	-0.284261	-5.904945	16.307059
43630	0	0.984819	9.710686	-0.826806	0.009840	0.097107	-0.008277	-0.297321	-5.913830	16.324408
43631	0	0.971298	9.771693	-0.835626	0.009705	0.097717	-0.008362	-0.306637	-5.922815	16.347266
43632	0	1.015698	9.814274	-0.865552	0.010148	0.098144	-0.008657	-0.310584	-5.932305	16.367001
43633	0	0.989490	9.899817	-0.787519	0.009888	0.098999	-0.007874	-0.311402	-5.939848	16.387391
43634	0	1.009241	9.954549	-0.787994	0.010085	0.099546	-0.007877	-0.311286	-5.947404	16.409121
43635	0	1.062786	9.960865	-0.732287	0.010620	0.099609	-0.007324	-0.314824	-5.955638	16.418951
43636	0	1.033567	10.058364	-0.793048	0.010330	0.100584	-0.007933	-0.319762	-5.961061	16.437483
43637	0	1.062623	10.095223	-0.865849	0.010620	0.100952	-0.008667	-0.331472	-5.967206	16.450426
43638	0	1.064098	10.113468	-0.858483	0.010632	0.101135	-0.008590	-0.339270	-5.976988	16.467103
43639	0	1.043984	10.125719	-0.964188	0.010437	0.101257	-0.009644	-0.343051	-5.979403	16.475221
43640	0	1.068981	10.174421	-0.988514	0.010686	0.101745	-0.009885	-0.345183	-5.982674	16.493802
43641	0	1.049976	10.174567	-1.000727	0.010498	0.101746	-0.010010	-0.349918	-5.983757	16.508064
43642	0	1.050932	10.204981	-1.037223	0.010501	0.102051	-0.010371	-0.350731	-5.992238	16.523530
43643	0	1.050286	10.192805	-0.927917	0.010498	0.101929	-0.009277	-0.350175	-5.996899	16.530644
43644	0	1.082198	10.259720	-0.940341	0.010813	0.102598	-0.009403	-0.351522	-6.006358	16.539814
43645	0	1.062228	10.266079	-0.860736	0.010620	0.102661	-0.008606	-0.351450	-6.007947	16.546560
43646	0	1.056837	10.247689	-0.927691	0.010563	0.102477	-0.009281	-0.357394	-6.013300	16.549057
43647	0	1.043974	10.241683	-0.872663	0.010437	0.102417	-0.008728	-0.359787	-6.015661	16.545811
43648	0	1.050093	10.217224	-0.927375	0.010503	0.102172	-0.009275	-0.362468	-6.012958	16.546367
43649	0	1.080662	10.192829	-0.970518	0.010803	0.101929	-0.009705	-0.362701	-6.016143	16.548622
43650	0	1.074770	10.168356	-0.995143	0.010748	0.101684	-0.009951	-0.362412	-6.015443	16.545587
43651	0	1.062139	10.137941	-0.958098	0.010620	0.101379	-0.009583	-0.364824	-6.016271	16.544891
43652	0	1.050271	10.095095	-0.988445	0.010500	0.100951	-0.009885	-0.365910	-6.018775	16.542326
43653	0	1.025450	10.076885	-0.921774	0.010254	0.100769	-0.009216	-0.364930	-6.018739	16.540332
43654	0	1.025543	10.046278	-0.824444	0.010255	0.100463	-0.008244	-0.364533	-6.018552	16.538240
43655	0	1.013373	9.985292	-0.739064	0.010132	0.099854	-0.007385	-0.358593	-6.019832	16.532287
43656	0	1.020069	9.954566	-0.654778	0.010197	0.099546	-0.006542	-0.352590	-6.023362	16.525961
43657	0	1.031865	9.918161	-0.665488	0.010315	0.099182	-0.006653	-0.350634	-6.026569	16.518096
43658	0	1.026195	9.869156	-0.678315	0.010261	0.098692	-0.006780	-0.346752	-6.027113	16.511526
43659	0	1.013182	9.790047	-0.732318	0.010132	0.097900	-0.007324	-0.348246	-6.026131	16.508683
43660	0	0.988807	9.759454	-0.769536	0.009887	0.097595	-0.007689	-0.340481	-6.026770	16.502910
43661	0	0.970502	9.722874	-0.769324	0.009705	0.097229	-0.007690	-0.337546	-6.026316	16.501200
43662	0	0.921081	9.631304	-0.745208	0.009216	0.096313	-0.007452	-0.337701	-6.018784	16.496807
43663	0	0.963756	9.613029	-0.763801	0.009644	0.096130	-0.007629	-0.327329	-6.010782	16.486676
43664	0	0.932651	9.564015	-0.631789	0.009326	0.095641	-0.006304	-0.310913	-6.010164	16.486599
43665	0	0.927346	9.509231	-0.629931	0.009277	0.095093	-0.006287	-0.295869	-6.004245	16.476547
43666	0	0.933143	9.448056	-0.565506	0.009331	0.094481	-0.005641	-0.279418	-6.003696	16.476213
43667	0	0.933725	9.435950	-0.599669	0.009338	0.094360	-0.005981	-0.261472	-6.000978	16.473438
43668	0	0.939979	9.362501	-0.523074	0.009397	0.093626	-0.005219	-0.247111	-6.003474	16.470938
43669	0	0.951725	9.362723	-0.563411	0.009521	0.093628	-0.005615	-0.224257	-5.996837	16.460299
43670	0	0.877788	9.325893	-0.615745	0.008780	0.093260	-0.006142	-0.205314	-5.993450	16.456423
43671	0	0.860262	9.271127	-0.618627	0.008606	0.092712	-0.006165	-0.179035	-5.987938	16.456853
43672	0	0.890473	9.282983	-0.629407	0.008904	0.092832	-0.006269	-0.149315	-5.988045	16.457253
43673	0	0.915501	9.258876	-0.624926	0.009155	0.092590	-0.006226	-0.120489	-5.986302	16.452167
43674	0	0.927608	9.246392	-0.526225	0.009276	0.092465	-0.005236	-0.088490	-5.984352	16.453097
43675	0	0.915545	9.216131	-0.540117	0.009155	0.092163	-0.005371	-0.052123	-5.983013	16.452910
43676	0	0.909885	9.264538	-0.491529	0.009094	0.092648	-0.004883	-0.012617	-5.986990	16.449235
43677	0	0.921946	9.258834	-0.533933	0.009216	0.092590	-0.005310	0.022300	-5.989311	16.456825
43678	0	0.904040	9.234052	-0.485259	0.009039	0.092342	-0.004820	0.062082	-5.989399	16.454214
43679	0	0.891605	9.258818	-0.539999	0.008911	0.092590	-0.005371	0.096595	-5.993870	16.458531
43680	0	0.898363	9.270411	-0.656174	0.008982	0.092707	-0.006528	0.136601	-5.994730	16.469403
43681	0	0.891732	9.295318	-0.754160	0.008911	0.092957	-0.007507	0.177156	-6.000847	16.479905
43682	0	0.916739	9.319048	-0.766849	0.009167	0.093193	-0.007638	0.213139	-6.000196	16.489343
43683	0	0.921881	9.331904	-0.785385	0.009216	0.093323	-0.007812	0.262284	-6.001775	16.496584
43684	0	0.910063	9.355574	-0.781389	0.009099	0.093559	-0.007773	0.310401	-6.002279	16.504665
43685	0	0.909584	9.405150	-0.767274	0.009094	0.094055	-0.007629	0.361772	-6.002729	16.511014
43686	0	0.897335	9.422824	-0.691094	0.008975	0.094232	-0.006863	0.418985	-5.999106	16.518124
43687	0	0.922151	9.460083	-0.706154	0.009216	0.094604	-0.007019	0.468753	-6.003815	16.525401
43688	0	0.972106	9.507968	-0.758002	0.009714	0.095084	-0.007532	0.524655	-6.010574	16.538844
43689	0	1.007417	9.514963	-0.785893	0.010071	0.095154	-0.007812	0.578767	-6.013057	16.548518
43690	0	1.014098	9.593345	-0.880422	0.010138	0.095938	-0.008761	0.627990	-6.015567	16.562171
43691	0	0.995591	9.618627	-0.871566	0.009949	0.096191	-0.008667	0.684477	-6.022591	16.565578
43692	0	0.953444	9.672493	-0.942176	0.009536	0.096729	-0.009376	0.737525	-6.019503	16.576403
43693	0	0.963883	9.704148	-0.969270	0.009644	0.097046	-0.009644	0.793945	-6.012477	16.584517
43694	0	0.969788	9.733624	-1.015629	0.009694	0.097342	-0.010109	0.848151	-6.015446	16.592186
43695	0	0.983328	9.783432	-0.956637	0.009827	0.097839	-0.009521	0.898879	-6.021567	16.605441
43696	0	0.977945	9.825137	-0.959827	0.009778	0.098256	-0.009551	0.952662	-6.021723	16.609627
43697	0	0.976905	9.893302	-0.950874	0.009766	0.098938	-0.009460	1.006867	-6.024074	16.623798
43698	0	1.002023	9.892239	-0.966726	0.010016	0.098927	-0.009619	1.061693	-6.026902	16.629567
43699	0	1.025478	9.942233	-0.895397	0.010254	0.099426	-0.008911	1.109667	-6.026272	16.635451
43700	0	1.050313	9.977798	-1.014128	0.010499	0.099783	-0.010097	1.160030	-6.029512	16.636101
43701	0	1.013574	9.984913	-0.980631	0.010132	0.099854	-0.009766	1.205386	-6.032371	16.642211
43702	0	1.032366	10.038896	-1.062012	0.010323	0.100393	-0.010580	1.249838	-6.032058	16.647044
43703	0	0.994895	10.021518	-1.121002	0.009949	0.100220	-0.011169	1.295058	-6.030808	16.649934
43704	0	1.043654	10.045075	-1.097957	0.010437	0.100454	-0.010946	1.331820	-6.028705	16.654913
43705	0	1.044036	10.015435	-1.126600	0.010437	0.100159	-0.011230	1.371609	-6.031055	16.652108
43706	0	1.019828	10.026712	-1.146032	0.010199	0.100271	-0.011424	1.411902	-6.029169	16.657119
43707	0	1.018923	10.046102	-1.107657	0.010193	0.100464	-0.011047	1.444430	-6.023504	16.655990
43708	0	1.012705	10.027032	-1.107700	0.010124	0.100274	-0.011045	1.479157	-6.025054	16.662894
43709	0	1.043432	10.058287	-1.101695	0.010437	0.100586	-0.010986	1.513365	-6.020445	16.661928
43710	0	1.055141	10.051569	-1.052520	0.010553	0.100518	-0.010499	1.542338	-6.016548	16.662161
43711	0	1.031672	10.046066	-1.101398	0.010315	0.100464	-0.010986	1.573146	-6.016934	16.662975
43712	0	0.988719	9.996699	-1.051375	0.009891	0.099969	-0.010492	1.596845	-6.011355	16.662718
43713	0	0.951338	9.960773	-1.076458	0.009521	0.099609	-0.010742	1.621848	-6.000369	16.665257
43714	0	1.035609	9.984771	-1.050445	0.010359	0.099850	-0.010483	1.645582	-5.995458	16.670348
43715	0	1.037452	9.924090	-1.100817	0.010376	0.099243	-0.010986	1.669963	-5.992059	16.669261
43716	0	1.006362	9.893208	-1.128730	0.010067	0.098933	-0.011274	1.684184	-5.986451	16.671442
43717	0	0.994848	9.856983	-1.069935	0.009949	0.098572	-0.010681	1.704835	-5.984403	16.668930
43718	0	0.964241	9.826035	-1.079307	0.009643	0.098262	-0.010779	1.719970	-5.982354	16.670126
43719	0	0.970249	9.808213	-1.051277	0.009705	0.098083	-0.010498	1.736709	-5.978085	16.666483
43720	0	0.999993	9.759198	-0.998699	0.010005	0.097592	-0.009978	1.746117	-5.970221	16.670013
43721	0	0.988403	9.704554	-1.013881	0.009888	0.097046	-0.010132	1.753689	-5.963986	16.670023
43722	0	1.012424	9.716636	-1.009138	0.010124	0.097167	-0.010085	1.760463	-5.962075	16.670390
43723	0	0.994641	9.667941	-1.038083	0.009949	0.096680	-0.010376	1.765668	-5.957418	16.669833
43724	0	0.944936	9.612942	-0.972119	0.009456	0.096129	-0.009715	1.772354	-5.947914	16.668182
43725	0	0.957984	9.582548	-0.903301	0.009583	0.095825	-0.009033	1.771458	-5.942607	16.669393
43726	0	0.944975	9.558141	-0.940084	0.009455	0.095581	-0.009399	1.772509	-5.934594	16.666148
43727	0	0.933057	9.515436	-0.860837	0.009338	0.095154	-0.008606	1.774370	-5.923089	16.671137
43728	0	0.925817	9.484976	-0.849093	0.009261	0.094850	-0.008490	1.775293	-5.917326	16.669366
43729	0	0.933565	9.466561	-0.885214	0.009338	0.094666	-0.008850	1.776811	-5.911887	16.671680
43730	0	0.951115	9.460440	-0.837285	0.009516	0.094604	-0.008367	1.783710	-5.904089	16.668834
43731	0	0.946064	9.436089	-0.945486	0.009460	0.094360	-0.009460	1.776259	-5.902162	16.671809
43732	0	0.933829	9.399525	-0.914327	0.009338	0.093995	-0.009145	1.773634	-5.899887	16.671843
43733	0	0.909232	9.381193	-0.896478	0.009094	0.093811	-0.008972	1.763296	-5.895370	16.681554
43734	0	0.884488	9.344608	-0.919941	0.008845	0.093446	-0.009202	1.758973	-5.892630	16.689613
43735	0	0.897545	9.344480	-0.915234	0.008972	0.093445	-0.009155	1.753947	-5.894452	16.698233
43736	0	0.879434	9.374968	-0.853268	0.008795	0.093749	-0.008539	1.744908	-5.891641	16.704686
43737	0	0.915726	9.344502	-0.896805	0.009155	0.093445	-0.008972	1.738925	-5.891822	16.706895
43738	0	0.934420	9.387247	-0.877505	0.009342	0.093872	-0.008781	1.729829	-5.891995	16.717068
43739	0	0.903389	9.362806	-0.860386	0.009033	0.093628	-0.008606	1.726166	-5.890544	16.721632
43740	0	0.940281	9.375043	-0.828938	0.009400	0.093750	-0.008297	1.715242	-5.891297	16.731714
43741	0	0.933800	9.375020	-0.866520	0.009338	0.093750	-0.008667	1.711192	-5.888595	16.746654
43742	0	0.952469	9.405574	-0.944778	0.009521	0.094055	-0.009458	1.697896	-5.891336	16.756837
43743	0	0.946631	9.405571	-0.938818	0.009460	0.094055	-0.009399	1.683110	-5.896128	16.761114
43744	0	0.935277	9.466627	-0.906149	0.009350	0.094666	-0.009072	1.668260	-5.897357	16.775329
43745	0	0.958144	9.466642	-0.890282	0.009583	0.094666	-0.008911	1.656654	-5.893718	16.788434
43746	0	0.934081	9.478869	-0.894893	0.009336	0.094789	-0.008956	1.646460	-5.897759	16.801407
43747	0	0.952635	9.521491	-0.884413	0.009521	0.095215	-0.008850	1.637721	-5.901240	16.812355
43748	0	0.960019	9.558156	-0.894663	0.009592	0.095581	-0.008961	1.619065	-5.908576	16.829300
43749	0	0.952839	9.594736	-0.884168	0.009521	0.095947	-0.008850	1.606933	-5.914430	16.850996
43750	0	0.953652	9.588764	-0.912246	0.009535	0.095886	-0.009139	1.585396	-5.914016	16.865297
43751	0	0.982682	9.661962	-0.969484	0.009827	0.096619	-0.009705	1.571917	-5.911762	16.880300
43752	0	0.971027	9.637765	-1.058460	0.009705	0.096376	-0.010601	1.550323	-5.915894	16.897291
43753	0	0.983277	9.692498	-1.042058	0.009827	0.096924	-0.010437	1.529169	-5.920556	16.910836
43754	0	0.984838	9.723186	-1.063053	0.009838	0.097231	-0.010649	1.506019	-5.930032	16.926842
43755	0	0.965278	9.753481	-1.078927	0.009644	0.097534	-0.010803	1.487614	-5.938173	16.942202
43756	0	0.942119	9.784174	-1.027029	0.009418	0.097840	-0.010287	1.465391	-5.939785	16.966732
43757	0	0.958571	9.796306	-1.011296	0.009583	0.097961	-0.010132	1.441887	-5.940955	16.974208
43758	0	1.014092	9.845370	-0.940782	0.010138	0.098453	-0.009423	1.421936	-5.942293	16.994190
43759	0	0.989298	9.863450	-0.998793	0.009888	0.098633	-0.010010	1.395028	-5.945800	17.006096
43760	0	1.032980	9.882103	-1.036834	0.010325	0.098819	-0.010394	1.363524	-5.948170	17.020492
43761	0	1.032139	9.869573	-1.077985	0.010315	0.098694	-0.010803	1.334888	-5.952943	17.034675
43762	0	0.996597	9.912608	-1.042655	0.009961	0.099124	-0.010451	1.304833	-5.955854	17.041142
43763	0	1.001568	9.918468	-1.077430	0.010010	0.099182	-0.010803	1.269564	-5.959837	17.058088
43764	0	1.002638	9.931120	-1.114877	0.010021	0.099309	-0.011173	1.239407	-5.962898	17.078043
43765	0	0.995002	9.918478	-1.132824	0.009949	0.099182	-0.011353	1.209751	-5.961581	17.091573
43766	0	0.982935	9.924964	-1.011743	0.009829	0.099247	-0.010144	1.177515	-5.959763	17.102854
43767	0	1.038022	9.955112	-0.954900	0.010376	0.099548	-0.009583	1.137516	-5.961874	17.115816
43768	0	1.008249	9.961664	-0.973018	0.010078	0.099614	-0.009760	1.101929	-5.963753	17.129274
43769	0	1.013506	9.949051	-0.948447	0.010132	0.099487	-0.009521	1.058096	-5.964678	17.140400
43770	0	0.965126	9.925187	-0.941463	0.009649	0.099249	-0.009448	1.018013	-5.964140	17.153952
43771	0	0.964200	9.900256	-0.911865	0.009644	0.098999	-0.009155	0.973895	-5.959495	17.168691
43772	0	1.000428	9.870252	-0.843998	0.010006	0.098700	-0.008472	0.934775	-5.954755	17.181092
43773	0	1.000804	9.888019	-0.863205	0.010010	0.098877	-0.008667	0.892668	-5.949917	17.195389
43774	0	1.037280	9.870300	-0.874109	0.010372	0.098700	-0.008780	0.845603	-5.947784	17.207520
43775	0	1.032414	9.857382	-0.838758	0.010315	0.098572	-0.008423	0.803179	-5.955582	17.219170
43776	0	0.991083	9.827373	-0.886035	0.009906	0.098270	-0.008903	0.752499	-5.958474	17.232287
43777	0	0.976784	9.772132	-0.935505	0.009766	0.097717	-0.009399	0.698895	-5.958041	17.247565
43778	0	0.928321	9.754565	-0.975969	0.009281	0.097542	-0.009800	0.650418	-5.957470	17.253781
43779	0	0.952383	9.698903	-1.015095	0.009521	0.096985	-0.010193	0.599866	-5.957267	17.260798
43780	0	1.001097	9.699650	-0.982897	0.010014	0.096992	-0.009866	0.555614	-5.951328	17.264113
43781	0	0.988519	9.668337	-0.960916	0.009888	0.096680	-0.009644	0.513507	-5.945318	17.270655
43782	0	0.970153	9.681155	-0.941812	0.009699	0.096808	-0.009453	0.471645	-5.945538	17.276400
43783	0	0.964234	9.643872	-0.765212	0.009644	0.096436	-0.007690	0.424509	-5.941084	17.291082
43784	0	0.957990	9.625948	-0.666552	0.009580	0.096257	-0.006699	0.384172	-5.938365	17.296156
43785	0	0.976541	9.619405	-0.655340	0.009766	0.096191	-0.006592	0.337249	-5.935116	17.307046
43786	0	0.927131	9.565015	-0.684269	0.009276	0.095647	-0.006882	0.288961	-5.926029	17.320968
43787	0	0.934086	9.546131	-0.624758	0.009338	0.095459	-0.006287	0.240779	-5.925991	17.331438
43788	0	0.940929	9.510012	-0.708366	0.009404	0.095098	-0.007125	0.189753	-5.929055	17.342900
43789	0	0.958596	9.521770	-0.758932	0.009583	0.095215	-0.007629	0.140862	-5.930134	17.342641
43790	0	0.928664	9.485671	-0.806887	0.009284	0.094854	-0.008100	0.102732	-5.930197	17.346130
43791	0	0.903783	9.448506	-0.838829	0.009033	0.094482	-0.008423	0.059585	-5.932606	17.355424
43792	0	0.916878	9.473317	-0.789925	0.009164	0.094731	-0.007927	0.024464	-5.935309	17.368967
43793	0	0.916206	9.478903	-0.717467	0.009155	0.094788	-0.007202	-0.010021	-5.940333	17.376132
43794	0	0.953736	9.491379	-0.711491	0.009535	0.094912	-0.007148	-0.050759	-5.940217	17.381778
43795	0	0.982878	9.460611	-0.613627	0.009827	0.094604	-0.006165	-0.086428	-5.939629	17.392372
43796	0	0.959352	9.466944	-0.632584	0.009586	0.094668	-0.006352	-0.120034	-5.945133	17.406264
43797	0	0.940940	9.478839	-0.632093	0.009399	0.094788	-0.006348	-0.153613	-5.953986	17.417920
43798	0	0.911948	9.460663	-0.639109	0.009113	0.094605	-0.006417	-0.186832	-5.958225	17.428162
43799	0	0.915803	9.454491	-0.668961	0.009155	0.094543	-0.006714	-0.218131	-5.958275	17.449525
43800	0	0.941049	9.491386	-0.675994	0.009404	0.094913	-0.006787	-0.252914	-5.962575	17.465634
43801	0	0.946542	9.497176	-0.736525	0.009460	0.094971	-0.007385	-0.278854	-5.965181	17.482712
43802	0	0.959361	9.527911	-0.726483	0.009592	0.095278	-0.007284	-0.303479	-5.963748	17.493786
43803	0	0.958779	9.545949	-0.694379	0.009583	0.095459	-0.006958	-0.322299	-5.966704	17.508279
43804	0	0.953216	9.570493	-0.685594	0.009531	0.095704	-0.006869	-0.340103	-5.964701	17.522638
43805	0	0.958974	9.588653	-0.657697	0.009583	0.095886	-0.006592	-0.359677	-5.969947	17.537168
43806	0	0.972523	9.619165	-0.654930	0.009719	0.096191	-0.006562	-0.376462	-5.974144	17.547919
43807	0	0.964713	9.637500	-0.670173	0.009644	0.096375	-0.006714	-0.392433	-5.975017	17.562498
43808	0	0.917078	9.649789	-0.703984	0.009162	0.096498	-0.007056	-0.413427	-5.982071	17.576140
43809	0	0.952620	9.692447	-0.700374	0.009521	0.096924	-0.007019	-0.433422	-5.984160	17.593744
43810	0	0.990144	9.698584	-0.734742	0.009896	0.096986	-0.007355	-0.443621	-5.986793	17.604825
43811	0	0.995202	9.729050	-0.743584	0.009949	0.097290	-0.007446	-0.457441	-5.987199	17.616970
43812	0	1.021024	9.777754	-0.723626	0.010199	0.097778	-0.007242	-0.465752	-5.997387	17.630996
43813	0	1.001009	9.796212	-0.700886	0.010010	0.097961	-0.007019	-0.479218	-5.994308	17.641836
43814	0	1.007513	9.796249	-0.790760	0.010071	0.097962	-0.007915	-0.488828	-5.995858	17.653735
43815	0	1.038661	9.832725	-0.810878	0.010376	0.098328	-0.008118	-0.500671	-6.004646	17.662907
43816	0	1.034226	9.844866	-0.784915	0.010336	0.098449	-0.007856	-0.510601	-6.008449	17.676248
43817	0	1.001641	9.869307	-0.848503	0.010010	0.098694	-0.008484	-0.511043	-6.012479	17.691778
43818	0	1.026917	9.881351	-0.806197	0.010266	0.098814	-0.008060	-0.508887	-6.012494	17.692408
43819	0	0.970651	9.899869	-0.726513	0.009705	0.098999	-0.007263	-0.507872	-6.011227	17.699111
43820	0	1.020120	9.930232	-0.763921	0.010197	0.099303	-0.007633	-0.502114	-6.012949	17.704901
43821	0	1.038051	9.948674	-0.805781	0.010376	0.099487	-0.008057	-0.501909	-6.014670	17.712675
43822	0	1.051242	9.924047	-0.714640	0.010507	0.099241	-0.007144	-0.500042	-6.017878	17.714875
43823	0	1.025846	9.930349	-0.769358	0.010254	0.099304	-0.007690	-0.497193	-6.019702	17.718206
43824	0	1.001919	9.948518	-0.867524	0.010018	0.099485	-0.008674	-0.496369	-6.017212	17.723811
43825	0	0.995106	9.924270	-0.873067	0.009949	0.099243	-0.008728	-0.494200	-6.016467	17.731308
43826	0	1.007723	9.930158	-0.794581	0.010075	0.099302	-0.007940	-0.488685	-6.016019	17.736405
43827	0	1.007161	9.942476	-0.850065	0.010071	0.099426	-0.008484	-0.469962	-6.013623	17.735452
43828	0	1.019272	9.942147	-0.804354	0.010194	0.099422	-0.008030	-0.454927	-6.008959	17.735614
43829	0	1.025520	9.936437	-0.800472	0.010254	0.099365	-0.007996	-0.444982	-6.007037	17.734333
43830	0	1.007432	9.942357	-0.771765	0.010073	0.099424	-0.007710	-0.436163	-6.005434	17.736328
43831	0	1.019289	9.887643	-0.800210	0.010193	0.098877	-0.007996	-0.429454	-6.001955	17.741894
43832	0	1.007104	9.856876	-0.765547	0.010070	0.098570	-0.007643	-0.415249	-5.999865	17.744566
43833	0	1.031785	9.838731	-0.776485	0.010315	0.098389	-0.007751	-0.400341	-5.999755	17.744266
43834	0	1.026174	9.807919	-0.803703	0.010259	0.098081	-0.008023	-0.384729	-5.999905	17.740889
43835	0	1.000800	9.802140	-0.855914	0.010010	0.098022	-0.008545	-0.368710	-5.994431	17.741271
43836	0	1.000349	9.783593	-0.803420	0.010006	0.097836	-0.008024	-0.357563	-5.988087	17.739778
43837	0	1.006937	9.728869	-0.764849	0.010071	0.097290	-0.007629	-0.335599	-5.982920	17.739311
43838	0	1.007016	9.722454	-0.713695	0.010068	0.097226	-0.007118	-0.314024	-5.981989	17.740553
43839	0	0.994629	9.704481	-0.722013	0.009949	0.097046	-0.007202	-0.292975	-5.975630	17.734987
43840	0	0.969895	9.661441	-0.689140	0.009699	0.096616	-0.006872	-0.270185	-5.972192	17.728832
43841	0	0.970008	9.655692	-0.624345	0.009705	0.096558	-0.006226	-0.249164	-5.963194	17.722210
43842	0	0.969434	9.588302	-0.683047	0.009695	0.095884	-0.006811	-0.226112	-5.958783	17.713349
43843	0	0.988749	9.576261	-0.685795	0.009888	0.095764	-0.006836	-0.200393	-5.954928	17.713614
43844	0	0.933618	9.551457	-0.733090	0.009337	0.095516	-0.007308	-0.173192	-5.949912	17.709185
43845	0	0.982881	9.496859	-0.698385	0.009827	0.094971	-0.006958	-0.142025	-5.948958	17.698838
43846	0	0.970842	9.520822	-0.752224	0.009708	0.095210	-0.007499	-0.114369	-5.945413	17.699326
43847	0	0.933480	9.478633	-0.710171	0.009338	0.094788	-0.007080	-0.088301	-5.937539	17.693392
43848	0	0.939352	9.478273	-0.641869	0.009392	0.094785	-0.006392	-0.055856	-5.935936	17.691503
43849	0	0.939729	9.454174	-0.674093	0.009399	0.094543	-0.006714	-0.023122	-5.929723	17.683645
43850	0	0.939348	9.441595	-0.630605	0.009395	0.094418	-0.006280	0.008124	-5.924578	17.684016
43851	0	0.970688	9.466347	-0.564587	0.009705	0.094666	-0.005615	0.044692	-5.923533	17.681377
43852	0	0.946424	9.447564	-0.650002	0.009464	0.094478	-0.006471	0.079712	-5.919790	17.680066
43853	0	0.940117	9.417468	-0.741567	0.009399	0.094177	-0.007385	0.116183	-5.918321	17.678717
43854	0	0.934450	9.398714	-0.619359	0.009341	0.093989	-0.006165	0.150543	-5.918559	17.685133
43855	0	0.934174	9.435749	-0.723522	0.009338	0.094360	-0.007202	0.189635	-5.918950	17.686684
43856	0	0.922349	9.429047	-0.718613	0.009222	0.094294	-0.007147	0.236707	-5.917058	17.687260
43857	0	0.921671	9.435774	-0.711433	0.009216	0.094360	-0.007080	0.277236	-5.913852	17.691295
43858	0	0.903637	9.447368	-0.700249	0.009033	0.094477	-0.006966	0.320901	-5.913976	17.696997
43859	0	0.933768	9.454086	-0.705484	0.009338	0.094543	-0.007019	0.363203	-5.909419	17.701339
43860	0	0.970057	9.477912	-0.743472	0.009703	0.094782	-0.007397	0.408321	-5.903198	17.703034
43861	0	0.970572	9.496767	-0.724062	0.009705	0.094971	-0.007202	0.453581	-5.900850	17.709646
43862	0	0.946673	9.532544	-0.817476	0.009462	0.095329	-0.008135	0.500797	-5.902477	17.712653
43863	0	0.933860	9.545533	-0.840316	0.009338	0.095459	-0.008362	0.549433	-5.899122	17.712452
43864	0	0.939761	9.587572	-0.787271	0.009399	0.095879	-0.007835	0.593279	-5.893309	17.711378
43865	0	0.958525	9.576038	-0.840196	0.009583	0.095764	-0.008362	0.640715	-5.892972	17.708792
43866	0	1.001470	9.617885	-0.867002	0.010015	0.096183	-0.008626	0.692017	-5.889535	17.714718
43867	0	1.001121	9.667591	-0.888969	0.010010	0.096680	-0.008850	0.738147	-5.887656	17.712835
43868	0	0.976849	9.666670	-0.928038	0.009768	0.096671	-0.009235	0.790642	-5.885241	17.711917
43869	0	0.982811	9.704153	-0.907844	0.009827	0.097046	-0.009033	0.842873	-5.883314	17.717197
43870	0	0.995621	9.758153	-0.910327	0.009952	0.097586	-0.009064	0.888401	-5.885108	17.719324
43871	0	1.000599	9.783542	-0.907998	0.010010	0.097839	-0.009033	0.942225	-5.877108	17.721797
43872	0	0.975944	9.794863	-0.935244	0.009757	0.097953	-0.009311	0.989967	-5.876279	17.727942
43873	0	1.013140	9.856838	-0.949631	0.010132	0.098572	-0.009460	1.031140	-5.872225	17.727130
43874	0	1.019724	9.837682	-0.956977	0.010191	0.098381	-0.009533	1.073321	-5.875910	17.726842
43875	0	1.019581	9.887322	-0.925306	0.010193	0.098877	-0.009216	1.115211	-5.875672	17.726448
43876	0	1.050052	9.874289	-0.999824	0.010503	0.098746	-0.009962	1.156548	-5.869508	17.723839
43877	0	0.989163	9.911708	-0.974152	0.009888	0.099121	-0.009705	1.198980	-5.870489	17.718879
43878	0	1.001368	9.941437	-0.987720	0.010017	0.099418	-0.009840	1.240807	-5.862605	17.722916
43879	0	1.006852	9.960567	-1.004891	0.010071	0.099609	-0.010010	1.285254	-5.856444	17.718674
43880	0	0.994647	9.977983	-1.067316	0.009943	0.099784	-0.010638	1.324754	-5.856868	17.719335
43881	0	0.994725	9.960582	-1.004657	0.009949	0.099609	-0.010010	1.366533	-5.851588	17.716642
43882	0	1.025037	9.990391	-1.005286	0.010250	0.099907	-0.010023	1.399892	-5.848272	17.717341
43883	0	1.043760	9.960600	-1.028601	0.010437	0.099609	-0.010254	1.436116	-5.845343	17.718533
43884	0	1.031802	9.947636	-1.065290	0.010316	0.099480	-0.010624	1.468732	-5.844187	17.721307
43885	0	1.031670	9.997256	-1.095132	0.010315	0.099976	-0.010925	1.497908	-5.842620	17.722747
43886	0	1.043981	9.978298	-1.051635	0.010440	0.099786	-0.010489	1.528589	-5.839007	17.716526
43887	0	1.024960	9.954655	-1.082379	0.010254	0.099548	-0.010803	1.551897	-5.830524	17.708399
43888	0	1.017802	9.966478	-1.025782	0.010183	0.099667	-0.010235	1.577769	-5.820796	17.704947
43889	0	1.019088	9.924100	-1.052044	0.010193	0.099243	-0.010498	1.603228	-5.814901	17.701888
43890	0	1.030371	9.929833	-1.074241	0.010310	0.099299	-0.010726	1.621955	-5.803912	17.697001
43891	0	1.025375	9.893653	-1.032905	0.010254	0.098938	-0.010315	1.638074	-5.800077	17.690869
43892	0	1.024713	9.868889	-1.090866	0.010253	0.098690	-0.010893	1.656292	-5.789818	17.682660
43893	0	1.007098	9.850937	-0.996209	0.010071	0.098511	-0.009949	1.671694	-5.786317	17.675417
43894	0	0.994404	9.814009	-1.035209	0.009949	0.098141	-0.010342	1.683660	-5.777196	17.670329
43895	0	1.006844	9.783862	-1.062911	0.010071	0.097839	-0.010620	1.694197	-5.770848	17.659861
43896	0	0.994030	9.783638	-1.046766	0.009943	0.097837	-0.010455	1.708741	-5.764043	17.655189
43897	0	0.969952	9.704554	-1.062803	0.009705	0.097046	-0.010620	1.717886	-5.754446	17.651447
43898	0	0.975113	9.692214	-0.997604	0.009755	0.096923	-0.009965	1.730540	-5.745993	17.649003
43899	0	0.970111	9.643548	-0.934265	0.009705	0.096436	-0.009338	1.735544	-5.738034	17.640105
43900	0	0.944851	9.625175	-0.867732	0.009453	0.096251	-0.008676	1.737411	-5.728981	17.634664
43901	0	0.963811	9.600898	-0.897074	0.009644	0.096008	-0.008972	1.735493	-5.718603	17.626862
43902	0	0.969294	9.558204	-0.848191	0.009693	0.095582	-0.008482	1.735446	-5.714351	17.614956
43903	0	0.958174	9.515415	-0.823666	0.009583	0.095154	-0.008240	1.731361	-5.709432	17.613244
43904	0	0.957470	9.484924	-0.878323	0.009581	0.094849	-0.008783	1.730396	-5.698456	17.612390
43905	0	0.927565	9.454400	-0.890710	0.009277	0.094543	-0.008911	1.725283	-5.692487	17.606944
43906	0	0.945625	9.454473	-0.902264	0.009457	0.094544	-0.009026	1.720937	-5.688134	17.612333
43907	0	0.921728	9.405586	-0.865853	0.009216	0.094055	-0.008667	1.710358	-5.685363	17.607967
43908	0	0.958314	9.387363	-0.840137	0.009584	0.093873	-0.008407	1.703233	-5.679862	17.609061
43909	0	0.903422	9.381157	-0.920991	0.009033	0.093811	-0.009216	1.694750	-5.677218	17.607446
43910	0	0.885403	9.368914	-0.810105	0.008852	0.093689	-0.008105	1.688910	-5.675732	17.606877
43911	0	0.891090	9.344509	-0.787059	0.008911	0.093445	-0.007874	1.684387	-5.671506	17.610254
43912	0	0.902713	9.350632	-0.792921	0.009032	0.093506	-0.007929	1.683933	-5.661293	17.612454
43913	0	0.897257	9.314010	-0.762337	0.008972	0.093140	-0.007629	1.675701	-5.657788	17.614683
43914	0	0.946162	9.375070	-0.803567	0.009460	0.093750	-0.008045	1.663230	-5.655249	17.612854
43915	0	0.903248	9.326232	-0.823375	0.009033	0.093262	-0.008240	1.655033	-5.650390	17.613747
43916	0	0.915223	9.314128	-0.809974	0.009153	0.093141	-0.008106	1.645886	-5.645054	17.621389
43917	0	0.908987	9.320144	-0.811383	0.009094	0.093201	-0.008118	1.639600	-5.635817	17.633496
43918	0	0.902594	9.350757	-0.877200	0.009024	0.093507	-0.008782	1.625520	-5.634637	17.645143
43919	0	0.891425	9.362841	-0.823089	0.008911	0.093628	-0.008240	1.613325	-5.634518	17.651010
43920	0	0.898048	9.393329	-0.815661	0.008978	0.093933	-0.008162	1.605938	-5.633733	17.659217
43921	0	0.927973	9.430025	-0.804301	0.009277	0.094299	-0.008057	1.587688	-5.632742	17.672047
43922	0	0.916318	9.430167	-0.844780	0.009159	0.094301	-0.008457	1.574356	-5.633797	17.687565
43923	0	0.946639	9.472717	-0.816479	0.009460	0.094727	-0.008179	1.556299	-5.636989	17.693170
43924	0	0.965457	9.478972	-0.905476	0.009655	0.094789	-0.009067	1.540237	-5.632480	17.709949
43925	0	0.964611	9.509400	-0.877301	0.009644	0.095093	-0.008789	1.519151	-5.631579	17.723056
43926	0	0.977394	9.552264	-0.899029	0.009770	0.095522	-0.009002	1.503738	-5.631825	17.737857
43927	0	0.934560	9.576467	-0.938708	0.009338	0.095764	-0.009399	1.487039	-5.636382	17.755167
43928	0	0.935598	9.613097	-0.930501	0.009353	0.096130	-0.009315	1.473800	-5.636256	17.770393
43929	0	0.952992	9.655800	-0.999805	0.009521	0.096558	-0.010010	1.458293	-5.642124	17.781813
43930	0	0.966431	9.680246	-0.967015	0.009660	0.096802	-0.009682	1.442493	-5.643360	17.803172
43931	0	0.946613	9.698566	-0.920209	0.009460	0.096985	-0.009216	1.423517	-5.645976	17.825016
43932	0	0.984384	9.759694	-0.960023	0.009837	0.097596	-0.009615	1.404508	-5.649692	17.841012
43933	0	0.995345	9.784070	-0.980850	0.009949	0.097839	-0.009827	1.381431	-5.651047	17.855602
43934	0	1.002573	9.833111	-0.970595	0.010018	0.098330	-0.009729	1.352613	-5.655482	17.865735
43935	0	0.983837	9.845071	-1.035531	0.009827	0.098450	-0.010376	1.326777	-5.664804	17.879515
43936	0	1.003728	9.918620	-1.043203	0.010033	0.099184	-0.010457	1.295948	-5.665828	17.898212
43937	0	1.007753	9.942752	-1.041856	0.010071	0.099426	-0.010437	1.272936	-5.669306	17.911081
43938	0	1.008801	9.942998	-1.007306	0.010083	0.099428	-0.010096	1.245402	-5.670618	17.925622
43939	0	1.032415	9.948905	-1.053359	0.010315	0.099487	-0.010559	1.214020	-5.676778	17.948253
43940	0	1.022108	9.985836	-1.054103	0.010211	0.099856	-0.010570	1.179961	-5.684057	17.958718
43941	0	1.019870	10.003858	-1.022900	0.010193	0.100037	-0.010254	1.149866	-5.686437	17.972182
43942	0	1.057569	10.046995	-1.078853	0.010571	0.100468	-0.010815	1.118701	-5.688015	17.984049
43943	0	1.001309	10.058806	-1.059690	0.010010	0.100586	-0.010620	1.090527	-5.687435	18.000469
43944	0	1.013958	10.065432	-1.127429	0.010139	0.100651	-0.011307	1.052166	-5.684266	18.010318
43945	0	1.043906	10.065079	-1.094937	0.010437	0.100647	-0.010986	1.008934	-5.682272	18.018804
43946	0	1.062965	10.047296	-1.033428	0.010624	0.100471	-0.010364	0.974193	-5.684432	18.030295
43947	0	1.044245	10.058873	-1.071068	0.010437	0.100586	-0.010742	0.936929	-5.686201	18.045033
43948	0	1.014827	10.034975	-1.052214	0.010142	0.100347	-0.010558	0.894900	-5.688680	18.050604
43949	0	1.044364	10.034457	-0.991375	0.010437	0.100342	-0.009949	0.853865	-5.691903	18.060103
43950	0	0.996467	9.992225	-0.917209	0.009961	0.099919	-0.009208	0.811504	-5.691617	18.074267
43951	0	1.007445	9.973433	-0.820028	0.010071	0.099731	-0.008240	0.765254	-5.691544	18.078143
43952	0	1.002228	9.967763	-0.769513	0.010016	0.099675	-0.007734	0.719045	-5.694004	18.085483
43953	0	1.001334	9.967327	-0.758725	0.010010	0.099670	-0.007629	0.669346	-5.693849	18.097387
43954	0	1.013999	9.931216	-0.756273	0.010139	0.099309	-0.007607	0.617401	-5.691301	18.110590
43955	0	1.019456	9.900285	-0.837573	0.010193	0.098999	-0.008423	0.561694	-5.688900	18.119603
43956	0	0.983307	9.846282	-1.023572	0.009830	0.098458	-0.010283	0.505897	-5.688436	18.131475
43957	0	1.007577	9.802641	-1.021118	0.010071	0.098022	-0.010254	0.454942	-5.689754	18.141485
43958	0	1.026581	9.785132	-1.086030	0.010263	0.097847	-0.010901	0.405744	-5.688005	18.149500
43959	0	0.964811	9.729300	-1.034394	0.009644	0.097290	-0.010376	0.367492	-5.689116	18.150152
43960	0	0.959271	9.723714	-0.917615	0.009591	0.097234	-0.009213	0.323061	-5.686722	18.149565
43961	0	0.977204	9.686515	-0.814308	0.009766	0.096863	-0.008179	0.280144	-5.689915	18.154847
43962	0	1.008722	9.680812	-0.715264	0.010083	0.096806	-0.007193	0.231890	-5.690300	18.159515
43963	0	0.977134	9.668154	-0.643331	0.009766	0.096680	-0.006470	0.187909	-5.692706	18.160417
43964	0	1.002406	9.631823	-0.617864	0.010020	0.096316	-0.006214	0.145145	-5.692832	18.159880
43965	0	0.964798	9.570496	-0.545329	0.009644	0.095703	-0.005493	0.096675	-5.693749	18.163298
43966	0	0.953223	9.528335	-0.689980	0.009530	0.095281	-0.006940	0.047399	-5.691935	18.170237
43967	0	0.976812	9.479060	-0.765024	0.009766	0.094788	-0.007690	-0.002176	-5.690493	18.176659
43968	0	0.910012	9.449069	-0.782347	0.009099	0.094488	-0.007855	-0.041809	-5.687403	18.180161
43969	0	0.927606	9.424115	-0.784064	0.009277	0.094238	-0.007874	-0.082764	-5.681393	18.186243
43970	0	0.897168	9.387972	-0.790525	0.008969	0.093878	-0.007931	-0.114930	-5.679799	18.191953
43971	0	0.884975	9.399634	-0.754146	0.008850	0.093994	-0.007568	-0.148556	-5.674927	18.195590
43972	0	0.933956	9.387631	-0.614794	0.009337	0.093875	-0.006172	-0.179415	-5.673071	18.207738
43973	0	0.946581	9.381162	-0.529011	0.009460	0.093811	-0.005310	-0.205080	-5.675217	18.214359
43974	0	0.947590	9.381284	-0.512430	0.009471	0.093812	-0.005149	-0.235973	-5.676810	18.218270
43975	0	0.910003	9.362854	-0.449217	0.009094	0.093628	-0.004517	-0.266796	-5.679443	18.220039
43976	0	0.916984	9.362975	-0.536304	0.009167	0.093629	-0.005383	-0.292731	-5.678779	18.224683
43977	0	0.940345	9.369033	-0.619899	0.009399	0.093689	-0.006226	-0.326209	-5.679212	18.228718
43978	0	0.935049	9.363072	-0.603040	0.009346	0.093630	-0.006051	-0.352630	-5.680188	18.235439
43979	0	0.916054	9.332362	-0.657218	0.009155	0.093323	-0.006592	-0.377929	-5.682102	18.241917
43980	0	0.904449	9.362975	-0.696605	0.009043	0.093629	-0.006980	-0.396313	-5.679655	18.253507
43981	0	0.928298	9.362819	-0.590748	0.009277	0.093628	-0.005920	-0.413452	-5.682010	18.261779
43982	0	0.941705	9.417713	-0.539594	0.009410	0.094177	-0.005406	-0.427576	-5.686187	18.273006
43983	0	0.934345	9.381104	-0.493411	0.009338	0.093811	-0.004944	-0.441151	-5.687917	18.288299
43984	0	0.959434	9.448174	-0.467037	0.009592	0.094481	-0.004681	-0.455002	-5.686206	18.298862
43985	0	0.959263	9.484795	-0.438728	0.009583	0.094849	-0.004395	-0.465322	-5.693982	18.307610
43986	0	0.942603	9.484631	-0.516922	0.009419	0.094847	-0.005174	-0.472043	-5.697401	18.313796
43987	0	0.965203	9.527573	-0.688721	0.009644	0.095276	-0.006897	-0.485294	-5.702929	18.323608
43988	0	0.972856	9.576283	-0.681104	0.009721	0.095763	-0.006817	-0.494240	-5.707482	18.343693
43989	0	0.983345	9.551938	-0.768967	0.009827	0.095520	-0.007690	-0.496835	-5.710861	18.358400
43990	0	0.965876	9.625015	-0.695982	0.009657	0.096251	-0.006957	-0.495133	-5.708412	18.366680
43991	0	0.971003	9.643470	-0.745021	0.009705	0.096436	-0.007446	-0.492303	-5.710112	18.381573
43992	0	1.014611	9.692110	-0.678956	0.010142	0.096922	-0.006783	-0.486802	-5.709913	18.395259
43993	0	0.995536	9.692260	-0.727048	0.009949	0.096924	-0.007263	-0.479669	-5.713065	18.404616
43994	0	1.009187	9.771322	-0.667260	0.010083	0.097714	-0.006668	-0.475588	-5.718618	18.409621
43995	0	1.062193	9.802165	-0.739340	0.010620	0.098022	-0.007385	-0.467565	-5.716071	18.418730
43996	0	1.038579	9.801951	-0.758948	0.010379	0.098021	-0.007586	-0.464319	-5.719518	18.426349
43997	0	0.982977	9.863138	-0.800940	0.009827	0.098633	-0.007996	-0.449611	-5.718495	18.432591
43998	0	1.020450	9.881024	-0.803868	0.010199	0.098812	-0.008023	-0.432835	-5.720763	18.439033
43999	0	1.001863	9.918020	-0.831307	0.010010	0.099182	-0.008301	-0.419948	-5.726328	18.450951
44000	0	1.002758	9.929831	-0.839915	0.010027	0.099299	-0.008387	-0.406601	-5.722494	18.457430
44001	0	1.037937	9.954659	-0.868297	0.010376	0.099548	-0.008667	-0.389388	-5.721784	18.463987
44002	0	1.026496	9.996993	-0.865444	0.010261	0.099972	-0.008638	-0.371977	-5.722237	18.467722
44003	0	1.044394	9.991283	-0.764240	0.010437	0.099915	-0.007629	-0.357843	-5.725617	18.465979
44004	0	1.106281	10.027516	-0.822446	0.011061	0.100277	-0.008205	-0.336833	-5.723546	18.466030
44005	0	1.074849	10.021762	-0.880535	0.010742	0.100220	-0.008789	-0.319165	-5.726187	18.469366
44006	0	1.075628	10.015239	-0.853312	0.010755	0.100154	-0.008517	-0.301713	-5.723676	18.470124
44007	0	1.025713	10.046206	-0.886684	0.010254	0.100464	-0.008850	-0.283545	-5.722794	18.472623
44008	0	1.019959	10.076380	-0.859479	0.010199	0.100765	-0.008579	-0.266530	-5.719454	18.472058
44009	0	1.050090	10.058396	-0.899097	0.010498	0.100586	-0.008972	-0.245435	-5.718383	18.465390
44010	0	1.043695	10.058166	-0.816892	0.010443	0.100582	-0.008156	-0.230958	-5.707366	18.459829
44011	0	1.049850	10.021817	-0.837989	0.010498	0.100220	-0.008362	-0.210796	-5.703431	18.452499
44012	0	1.080552	10.021389	-0.860277	0.010803	0.100216	-0.008582	-0.187392	-5.701730	18.444076
44013	0	1.037795	10.027913	-0.807437	0.010376	0.100281	-0.008057	-0.167569	-5.699503	18.438091
44014	0	1.050212	9.990932	-0.817087	0.010502	0.099911	-0.008154	-0.148449	-5.695359	18.432842
44015	0	1.012888	9.966963	-0.855751	0.010132	0.099670	-0.008545	-0.134496	-5.687504	18.434056
44016	0	1.000171	9.960602	-0.846724	0.010003	0.099607	-0.008449	-0.113361	-5.681505	18.429652
44017	0	0.994569	9.905854	-0.874866	0.009949	0.099060	-0.008728	-0.089321	-5.673780	18.417760
44018	0	1.018520	9.905402	-0.837037	0.010186	0.099056	-0.008343	-0.057438	-5.668285	18.409053
44019	0	1.012844	9.875375	-0.831836	0.010132	0.098755	-0.008301	-0.037138	-5.659966	18.398920
44020	0	1.042725	9.856714	-0.842060	0.010429	0.098569	-0.008397	-0.009897	-5.653152	18.386803
44021	0	1.043743	9.795928	-0.789962	0.010437	0.097961	-0.007874	0.020408	-5.649184	18.379214
44022	0	0.970815	9.771072	-0.770014	0.009705	0.097713	-0.007682	0.041753	-5.648839	18.371791
44023	0	0.994451	9.759395	-0.765100	0.009949	0.097595	-0.007629	0.066793	-5.639368	18.367085
44024	0	0.962944	9.679745	-0.781919	0.009635	0.096799	-0.007794	0.096390	-5.628415	18.353449
44025	0	0.988639	9.649527	-0.746495	0.009888	0.096497	-0.007446	0.118744	-5.622366	18.338033
44026	0	0.982139	9.624794	-0.775111	0.009824	0.096250	-0.007728	0.147041	-5.615087	18.322129
44027	0	0.982866	9.588419	-0.710491	0.009827	0.095886	-0.007080	0.176921	-5.612883	18.308958
44028	0	0.970265	9.533075	-0.703449	0.009708	0.095332	-0.007008	0.208578	-5.601358	18.308769
44029	0	0.964092	9.533516	-0.692480	0.009644	0.095337	-0.006897	0.242075	-5.593566	18.295345
44030	0	0.945214	9.496537	-0.661262	0.009455	0.094967	-0.006587	0.272928	-5.585756	18.285144
44031	0	0.927533	9.448060	-0.704622	0.009277	0.094482	-0.007019	0.305695	-5.578703	18.275785
44032	0	0.914627	9.423347	-0.617940	0.009151	0.094234	-0.006158	0.331935	-5.568773	18.261809
44033	0	0.964204	9.429744	-0.680317	0.009644	0.094299	-0.006775	0.366258	-5.562252	18.249653
44034	0	0.952065	9.398680	-0.692411	0.009518	0.093989	-0.006893	0.403691	-5.561233	18.242581
44035	0	0.934143	9.399185	-0.655929	0.009338	0.093994	-0.006531	0.438292	-5.560227	18.231784
44036	0	0.946580	9.392618	-0.655853	0.009466	0.093928	-0.006527	0.476729	-5.555033	18.220607
44037	0	0.933927	9.356466	-0.680455	0.009338	0.093567	-0.006775	0.512351	-5.551468	18.219108
44038	0	0.915322	9.374343	-0.674216	0.009156	0.093745	-0.006713	0.547759	-5.543111	18.208699
44039	0	0.945961	9.368690	-0.631861	0.009460	0.093689	-0.006287	0.586507	-5.537322	18.200075
44040	0	0.884516	9.343850	-0.607371	0.008848	0.093440	-0.006045	0.620540	-5.528889	18.197699
44041	0	0.915354	9.374803	-0.674373	0.009155	0.093750	-0.006714	0.656444	-5.522090	18.191345
44042	0	0.945456	9.343766	-0.717423	0.009457	0.093440	-0.007140	0.697368	-5.514931	18.189028
44043	0	0.884835	9.325926	-0.747911	0.008850	0.093262	-0.007446	0.737007	-5.508197	18.185075
44044	0	0.914924	9.374156	-0.779261	0.009151	0.093744	-0.007757	0.779518	-5.500923	18.185107
44045	0	0.903556	9.386904	-0.796773	0.009033	0.093872	-0.007935	0.819133	-5.499224	18.185699
44046	0	0.915720	9.428964	-0.803876	0.009159	0.094293	-0.008001	0.863928	-5.492381	18.182439
44047	0	0.940006	9.435694	-0.894651	0.009399	0.094360	-0.008911	0.905849	-5.488653	18.182540
44048	0	0.921840	9.416575	-0.908271	0.009217	0.094170	-0.009044	0.952426	-5.485565	18.184250
44049	0	0.940106	9.484518	-0.827761	0.009399	0.094849	-0.008240	0.997232	-5.482996	18.185057
44050	0	0.934649	9.502039	-0.865651	0.009341	0.095024	-0.008621	1.038868	-5.484772	18.185818
44051	0	0.958302	9.515051	-0.821642	0.009583	0.095154	-0.008179	1.083350	-5.480818	18.187054
44052	0	0.970326	9.593747	-0.811048	0.009705	0.095941	-0.008072	1.128415	-5.474668	18.186363
44053	0	0.964324	9.594410	-0.821611	0.009644	0.095947	-0.008179	1.172226	-5.469727	18.184959
44054	0	0.940132	9.642576	-0.865192	0.009398	0.096429	-0.008620	1.208829	-5.468568	18.185386
44055	0	0.976687	9.655392	-0.949681	0.009766	0.096558	-0.009460	1.251299	-5.465602	18.179135
44056	0	0.995807	9.703422	-0.938482	0.009951	0.097038	-0.009351	1.290376	-5.469829	18.184447
44057	0	0.982940	9.722508	-1.047098	0.009827	0.097229	-0.010437	1.329205	-5.468559	18.188778
44058	0	1.007535	9.770637	-0.998882	0.010076	0.097710	-0.009956	1.366299	-5.463851	18.189279
44059	0	0.989136	9.783536	-0.980190	0.009888	0.097839	-0.009766	1.407729	-5.463651	18.192864
44060	0	0.995500	9.794937	-0.993478	0.009955	0.097953	-0.009900	1.447454	-5.458742	18.191417
44061	0	1.012957	9.838579	-0.949277	0.010132	0.098389	-0.009460	1.483980	-5.451620	18.191105
44062	0	1.001122	9.850061	-0.998043	0.010005	0.098504	-0.009953	1.515229	-5.454313	18.196931
44063	0	1.013223	9.893500	-0.979545	0.010132	0.098938	-0.009766	1.548958	-5.450291	18.193742
44064	0	1.007230	9.923390	-0.966761	0.010071	0.099236	-0.009643	1.576750	-5.447506	18.199045
44065	0	1.031861	9.966735	-0.973213	0.010315	0.099670	-0.009705	1.607490	-5.447207	18.199185
44066	0	1.032417	9.947793	-1.051537	0.010322	0.099481	-0.010492	1.633334	-5.445698	18.197942
44067	0	1.013437	9.948393	-1.119721	0.010132	0.099487	-0.011169	1.664342	-5.444176	18.201436
44068	0	1.001518	9.947768	-1.130378	0.010015	0.099480	-0.011287	1.683060	-5.440461	18.205570
44069	0	1.025486	9.972929	-1.167533	0.010254	0.099731	-0.011658	1.702457	-5.437134	18.203748
44070	0	1.031426	9.966452	-1.115623	0.010316	0.099666	-0.011145	1.714851	-5.430774	18.206350
44071	0	1.049853	10.021822	-1.099960	0.010498	0.100220	-0.010986	1.729031	-5.426819	18.211137
44072	0	1.018998	10.015380	-1.017204	0.010193	0.100155	-0.010159	1.743672	-5.419005	18.211447
44073	0	0.994337	9.991363	-1.093862	0.009949	0.099915	-0.010925	1.757982	-5.408392	18.214143
44074	0	0.993639	9.978978	-1.041117	0.009937	0.099791	-0.010403	1.766955	-5.402842	18.214829
44075	0	1.037307	9.979238	-1.098996	0.010376	0.099792	-0.010986	1.770384	-5.395027	18.215535
44076	0	1.030580	9.942520	-1.111931	0.010308	0.099425	-0.011116	1.773370	-5.387691	18.216148
44077	0	1.007037	9.942603	-1.080588	0.010071	0.099426	-0.010803	1.775912	-5.382701	18.211776
44078	0	1.018969	9.887587	-1.190972	0.010191	0.098876	-0.011908	1.777645	-5.376760	18.212423
44079	0	1.000817	9.912099	-1.123277	0.010010	0.099121	-0.011230	1.779557	-5.370418	18.210764
44080	0	0.994466	9.869327	-1.092691	0.009945	0.098693	-0.010930	1.775100	-5.365559	18.211965
44081	0	1.049539	9.863325	-1.049656	0.010498	0.098633	-0.010498	1.773051	-5.357985	18.204633
44082	0	1.012267	9.802310	-1.055357	0.010126	0.098022	-0.010556	1.769211	-5.349428	18.205645
44083	0	1.000712	9.777885	-0.988513	0.010010	0.097778	-0.009888	1.765738	-5.341767	18.199439
44084	0	1.012236	9.753625	-0.999787	0.010126	0.097535	-0.010005	1.756615	-5.332792	18.203276
44085	0	0.982430	9.723019	-0.969509	0.009827	0.097229	-0.009705	1.744566	-5.325412	18.205864
44086	0	1.000124	9.692698	-0.894369	0.010004	0.096926	-0.008954	1.731750	-5.317460	18.201129
44087	0	0.964269	9.643650	-0.890171	0.009644	0.096436	-0.008911	1.719710	-5.311818	18.202724
44088	0	0.951408	9.625596	-0.918700	0.009520	0.096254	-0.009198	1.705865	-5.300658	18.200342
44089	0	0.939671	9.582703	-0.901655	0.009399	0.095825	-0.009033	1.685440	-5.292778	18.197662
44090	0	0.963404	9.583012	-0.898283	0.009638	0.095828	-0.009001	1.663151	-5.283612	18.200539
44091	0	0.958191	9.570515	-0.944062	0.009583	0.095703	-0.009460	1.638450	-5.278227	18.206757
44092	0	0.939546	9.528061	-0.903756	0.009398	0.095279	-0.009055	1.616512	-5.271124	18.208156
44093	0	0.921454	9.503372	-0.876944	0.009216	0.095032	-0.008789	1.591939	-5.264345	18.210042
44094	0	0.939248	9.479356	-0.897472	0.009396	0.094791	-0.008994	1.567687	-5.255923	18.212757
44095	0	0.921214	9.460677	-0.883009	0.009216	0.094604	-0.008850	1.542678	-5.246228	18.212922
44096	0	0.939264	9.467081	-0.909909	0.009391	0.094669	-0.009116	1.520838	-5.243737	18.223457
44097	0	0.915381	9.430105	-0.816039	0.009155	0.094299	-0.008179	1.497685	-5.237295	18.224621
44098	0	0.946107	9.424210	-0.843199	0.009457	0.094241	-0.008448	1.477881	-5.237984	18.229403
44099	0	0.922397	9.399487	-0.797825	0.009216	0.093994	-0.007996	1.455793	-5.242621	18.234506
44100	0	0.941446	9.405819	-0.818197	0.009415	0.094056	-0.008205	1.425923	-5.237714	18.245752
44101	0	0.933861	9.356874	-0.846328	0.009338	0.093567	-0.008484	1.399597	-5.233322	18.251847
44102	0	0.921550	9.381557	-0.781342	0.009216	0.093814	-0.007833	1.375071	-5.227693	18.259540
44103	0	0.940081	9.381274	-0.815759	0.009399	0.093811	-0.008179	1.348107	-5.224720	18.266428
44104	0	0.891624	9.406024	-0.872012	0.008913	0.094058	-0.008747	1.313856	-5.223882	18.275545
44105	0	0.909778	9.411744	-0.877223	0.009094	0.094116	-0.008789	1.292183	-5.223471	18.283660
44106	0	0.947589	9.411922	-0.818366	0.009467	0.094118	-0.008206	1.263572	-5.229402	18.286715
44107	0	0.928207	9.393431	-0.791472	0.009277	0.093933	-0.007935	1.238107	-5.230485	18.293126
44108	0	0.898461	9.424161	-0.811888	0.008981	0.094240	-0.008140	1.211459	-5.230477	18.302984
44109	0	0.940511	9.472772	-0.821987	0.009399	0.094727	-0.008240	1.186000	-5.232648	18.314442
44110	0	0.935576	9.503483	-0.805664	0.009349	0.095034	-0.008079	1.157773	-5.236275	18.330088
44111	0	0.891821	9.509420	-0.833801	0.008911	0.095093	-0.008362	1.127774	-5.240048	18.337845
44112	0	0.953847	9.515731	-0.798563	0.009535	0.095156	-0.008009	1.098417	-5.239702	18.344287
44113	0	0.983124	9.570490	-0.802995	0.009827	0.095703	-0.008057	1.064859	-5.240470	18.358680
44114	0	0.941164	9.564667	-0.822423	0.009408	0.095645	-0.008248	1.034405	-5.240091	18.369789
44115	0	0.928387	9.600932	-0.809819	0.009277	0.096008	-0.008118	1.009330	-5.243137	18.385754
44116	0	0.941780	9.649990	-0.811599	0.009412	0.096498	-0.008140	0.979582	-5.245496	18.401707
44117	0	0.958698	9.662043	-0.802999	0.009583	0.096619	-0.008057	0.946771	-5.246024	18.404840
44118	0	0.990188	9.680692	-0.859198	0.009896	0.096806	-0.008614	0.919673	-5.247835	18.417617
44119	0	0.977376	9.704697	-0.821741	0.009766	0.097046	-0.008240	0.891830	-5.252641	18.429210
44120	0	1.009106	9.735482	-0.865786	0.010087	0.097353	-0.008683	0.860512	-5.252562	18.442199
44121	0	0.989333	9.753576	-0.901000	0.009888	0.097534	-0.009033	0.831770	-5.254302	18.453583
44122	0	0.984170	9.790547	-0.987647	0.009837	0.097903	-0.009903	0.799285	-5.254639	18.465523
44123	0	1.025688	9.802448	-0.937506	0.010254	0.098022	-0.009399	0.769438	-5.253204	18.474429
44124	0	0.996289	9.839405	-0.889687	0.009954	0.098392	-0.008924	0.736887	-5.258115	18.486912
44125	0	0.964691	9.857305	-0.932146	0.009644	0.098572	-0.009338	0.715729	-5.257105	18.495679
44126	0	0.977752	9.894173	-0.909539	0.009771	0.098940	-0.009122	0.683735	-5.259350	18.505743
44127	0	1.025977	9.900109	-0.875893	0.010254	0.098999	-0.008789	0.647647	-5.261251	18.513807
44128	0	1.057269	9.906600	-0.870218	0.010571	0.099064	-0.008729	0.615513	-5.258900	18.521392
44129	0	1.032164	9.900081	-0.943443	0.010315	0.098999	-0.009460	0.584140	-5.261698	18.531337
44130	0	1.008671	9.943094	-0.920250	0.010083	0.099429	-0.009226	0.555471	-5.260706	18.548387
44131	0	0.970829	9.930616	-0.906890	0.009705	0.099304	-0.009094	0.524885	-5.260035	18.556107
44132	0	0.983715	9.912655	-0.920506	0.009833	0.099125	-0.009227	0.498298	-5.259463	18.567998
44133	0	0.958751	9.869575	-0.876219	0.009583	0.098694	-0.008789	0.465908	-5.260339	18.576472
44134	0	1.026523	9.955384	-0.858088	0.010263	0.099551	-0.008614	0.427204	-5.257501	18.583325
44135	0	1.013756	9.936729	-0.826919	0.010132	0.099365	-0.008301	0.389703	-5.259199	18.589950
44136	0	1.038918	9.943247	-0.857319	0.010386	0.099430	-0.008604	0.352750	-5.257350	18.603751
44137	0	1.019834	9.924528	-0.826869	0.010193	0.099243	-0.008301	0.314538	-5.258726	18.612948
44138	0	1.033210	9.906623	-0.881306	0.010325	0.099064	-0.008847	0.273873	-5.261441	18.623484
44139	0	1.013360	9.887958	-0.863494	0.010132	0.098877	-0.008667	0.235487	-5.258503	18.634263
44140	0	1.038030	9.900635	-0.881681	0.010379	0.099004	-0.008847	0.199207	-5.255236	18.641107
44141	0	1.001180	9.845226	-0.863558	0.010010	0.098450	-0.008667	0.161496	-5.252624	18.648368
44142	0	1.013514	9.845755	-0.881552	0.010136	0.098454	-0.008849	0.121376	-5.247083	18.653709
44143	0	0.994983	9.845193	-0.815057	0.009949	0.098450	-0.008179	0.087877	-5.243493	18.655417
44144	0	1.001176	9.808968	-0.748197	0.010012	0.098087	-0.007513	0.050756	-5.238707	18.656613
44145	0	0.982969	9.802447	-0.717069	0.009827	0.098022	-0.007202	0.013233	-5.237348	18.660142
44146	0	0.989681	9.766174	-0.748005	0.009893	0.097660	-0.007506	-0.018178	-5.236457	18.657583
44147	0	0.970726	9.771888	-0.693183	0.009705	0.097717	-0.006958	-0.049691	-5.234683	18.658910
44148	0	0.940406	9.723411	-0.767172	0.009404	0.097232	-0.007700	-0.083725	-5.229643	18.659949
44149	0	1.001131	9.698686	-0.760193	0.010010	0.096985	-0.007629	-0.116983	-5.226549	18.662157
44150	0	1.001289	9.692956	-0.755010	0.010013	0.096928	-0.007575	-0.147450	-5.221905	18.663980
44151	0	0.995278	9.637627	-0.790809	0.009949	0.096375	-0.007935	-0.179655	-5.221802	18.664687
44152	0	0.940897	9.625726	-0.797841	0.009407	0.096255	-0.008004	-0.211494	-5.219058	18.672795
44153	0	0.946175	9.613158	-0.755133	0.009460	0.096130	-0.007568	-0.232467	-5.215718	18.671982
44154	0	0.934218	9.588905	-0.654242	0.009340	0.095888	-0.006558	-0.252477	-5.213042	18.672522
44155	0	0.976785	9.582625	-0.681798	0.009766	0.095825	-0.006836	-0.274786	-5.210766	18.673661
44156	0	0.970929	9.576594	-0.635962	0.009708	0.095765	-0.006373	-0.292020	-5.206894	18.671973
44157	0	0.989220	9.564282	-0.639082	0.009888	0.095642	-0.006409	-0.313970	-5.207366	18.666206
44158	0	0.983553	9.540009	-0.635514	0.009835	0.095399	-0.006373	-0.336682	-5.202786	18.668707
44159	0	0.964400	9.509379	-0.639297	0.009644	0.095093	-0.006409	-0.356571	-5.198374	18.673691
44160	0	0.958693	9.503409	-0.673188	0.009583	0.095034	-0.006744	-0.372557	-5.198737	18.677236
44161	0	0.940139	9.484927	-0.743568	0.009399	0.094849	-0.007446	-0.386075	-5.196230	18.674654
44162	0	0.916397	9.484971	-0.625669	0.009159	0.094850	-0.006266	-0.397942	-5.197155	18.678771
44163	0	0.915887	9.484858	-0.652645	0.009155	0.094849	-0.006531	-0.404061	-5.196542	18.681210
44164	0	0.947133	9.496960	-0.578626	0.009467	0.094970	-0.005791	-0.410293	-5.196651	18.683582
44165	0	1.019386	9.521501	-0.561070	0.010193	0.095215	-0.005615	-0.416618	-5.192879	18.685725
44166	0	1.007918	9.503134	-0.584620	0.010073	0.095032	-0.005851	-0.423097	-5.195712	18.690752
44167	0	0.983128	9.515332	-0.567654	0.009827	0.095154	-0.005676	-0.424052	-5.196322	18.699459
44168	0	0.941096	9.521263	-0.610462	0.009408	0.095213	-0.006104	-0.424625	-5.194939	18.697956
44169	0	0.891391	9.515369	-0.604032	0.008911	0.095154	-0.006042	-0.428491	-5.193310	18.703045
44170	0	0.940306	9.545827	-0.676923	0.009404	0.095458	-0.006771	-0.431431	-5.187055	18.700057
44171	0	0.952852	9.551909	-0.677817	0.009521	0.095520	-0.006775	-0.428236	-5.190556	18.698964
44172	0	1.008211	9.600529	-0.739762	0.010084	0.096005	-0.007393	-0.423577	-5.183189	18.702125
44173	0	0.982922	9.545827	-0.617146	0.009827	0.095459	-0.006165	-0.416344	-5.181288	18.704615
44174	0	0.965117	9.594459	-0.630823	0.009648	0.095945	-0.006301	-0.408693	-5.179722	18.707390
44175	0	0.959063	9.594588	-0.635636	0.009583	0.095947	-0.006348	-0.399365	-5.184419	18.710531
44176	0	0.990460	9.655281	-0.668293	0.009903	0.096554	-0.006671	-0.386089	-5.181436	18.711579
44177	0	1.007427	9.667875	-0.641730	0.010071	0.096680	-0.006409	-0.377100	-5.180574	18.718608
44178	0	0.983600	9.679770	-0.698899	0.009833	0.096799	-0.006976	-0.363144	-5.178738	18.725338
44179	0	0.964850	9.667843	-0.745616	0.009644	0.096680	-0.007446	-0.352296	-5.179678	18.726556
44180	0	0.977703	9.698073	-0.796777	0.009775	0.096982	-0.007955	-0.337618	-5.176998	18.725166
44181	0	1.001016	9.692252	-0.703654	0.010010	0.096924	-0.007019	-0.317799	-5.172565	18.725301
44182	0	1.025658	9.765084	-0.786503	0.010254	0.097652	-0.007849	-0.299629	-5.170803	18.725352
44183	0	1.001266	9.759354	-0.813425	0.010010	0.097595	-0.008118	-0.280910	-5.169373	18.721170
44184	0	0.989624	9.789484	-0.713341	0.009893	0.097897	-0.007113	-0.258287	-5.167783	18.718944
44185	0	0.976764	9.789865	-0.795361	0.009766	0.097900	-0.007935	-0.236648	-5.165336	18.718210
44186	0	0.995669	9.813850	-0.750894	0.009953	0.098141	-0.007485	-0.210066	-5.165263	18.718818
44187	0	1.019886	9.844760	-0.758767	0.010193	0.098450	-0.007568	-0.188333	-5.167348	18.716598
44188	0	1.002219	9.832125	-0.774886	0.010021	0.098323	-0.007730	-0.166512	-5.163656	18.714645
44189	0	1.025154	9.832585	-0.881177	0.010254	0.098328	-0.008789	-0.140885	-5.156118	18.711421
44190	0	1.000583	9.868763	-0.831196	0.010004	0.098690	-0.008286	-0.111052	-5.153349	18.709271
44191	0	1.025832	9.856939	-0.795850	0.010254	0.098572	-0.007935	-0.083971	-5.153634	18.708150
44192	0	1.007747	9.825871	-0.880317	0.010079	0.098261	-0.008777	-0.054020	-5.146580	18.709022
44193	0	1.037916	9.881360	-0.826348	0.010376	0.098816	-0.008240	-0.027160	-5.145471	18.705809
44194	0	1.007872	9.850316	-0.831817	0.010077	0.098506	-0.008287	0.007980	-5.143269	18.700068
44195	0	0.988890	9.905770	-0.863168	0.009888	0.099060	-0.008606	0.037133	-5.139917	18.696747
44196	0	1.006815	9.899104	-0.881117	0.010073	0.098993	-0.008780	0.072251	-5.130040	18.690653
44197	0	1.019567	9.838656	-0.838324	0.010193	0.098389	-0.008362	0.096859	-5.128592	18.681487
44198	0	1.031446	9.844320	-0.824996	0.010320	0.098445	-0.008223	0.128266	-5.117793	18.674700
44199	0	1.049825	9.863039	-0.808595	0.010498	0.098633	-0.008057	0.161561	-5.113230	18.672080
44200	0	1.013126	9.856406	-0.844493	0.010132	0.098566	-0.008421	0.189041	-5.107863	18.664367
44201	0	0.982629	9.826446	-0.826575	0.009827	0.098267	-0.008240	0.218855	-5.102675	18.656698
44202	0	1.000754	9.838210	-0.825421	0.010009	0.098384	-0.008231	0.245290	-5.096462	18.648635
44203	0	0.982280	9.753221	-0.851101	0.009827	0.097534	-0.008484	0.276938	-5.087304	18.638775
44204	0	0.993921	9.740494	-0.838417	0.009940	0.097407	-0.008355	0.310851	-5.081545	18.628930
44205	0	1.000900	9.747097	-0.814474	0.010010	0.097473	-0.008118	0.342418	-5.075933	18.616067
44206	0	0.994188	9.734443	-0.777466	0.009947	0.097346	-0.007745	0.377287	-5.065356	18.605349
44207	0	0.976459	9.722700	-0.771706	0.009766	0.097229	-0.007690	0.408716	-5.059373	18.588923
44208	0	0.982548	9.722184	-0.801504	0.009824	0.097224	-0.007988	0.440174	-5.056578	18.582271
44209	0	0.988877	9.710474	-0.820343	0.009888	0.097107	-0.008179	0.469140	-5.053127	18.572017
44210	0	0.963937	9.667335	-0.819295	0.009645	0.096675	-0.008167	0.499409	-5.041231	18.561422
44211	0	0.994902	9.655539	-0.893492	0.009949	0.096558	-0.008911	0.527366	-5.036969	18.551671
44212	0	0.982271	9.642933	-0.836979	0.009827	0.096431	-0.008348	0.552332	-5.027585	18.543710
44213	0	0.988858	9.624952	-0.918497	0.009888	0.096252	-0.009155	0.587451	-5.024093	18.531070
44214	0	0.988891	9.624430	-0.838837	0.009889	0.096247	-0.008361	0.619644	-5.019674	18.524143
44215	0	0.957951	9.618877	-0.815245	0.009583	0.096191	-0.008118	0.660760	-5.011386	18.515293
44216	0	0.908660	9.575602	-0.791259	0.009088	0.095758	-0.007882	0.697232	-5.005481	18.501737
44217	0	0.933297	9.582310	-0.796617	0.009338	0.095825	-0.007935	0.734946	-4.994279	18.487795
44218	0	0.950468	9.569672	-0.765946	0.009510	0.095698	-0.007632	0.767060	-4.983064	18.482483
44219	0	0.964269	9.563990	-0.765785	0.009644	0.095642	-0.007629	0.800700	-4.977214	18.476072
44220	0	0.982232	9.563551	-0.783389	0.009825	0.095637	-0.007809	0.830487	-4.969519	18.467960
44221	0	0.939687	9.539593	-0.802266	0.009399	0.095398	-0.007996	0.862384	-4.961706	18.464877
44222	0	0.945469	9.557372	-0.887112	0.009455	0.095576	-0.008843	0.894940	-4.956972	18.461656
44223	0	0.927511	9.545647	-0.930543	0.009277	0.095459	-0.009277	0.927783	-4.949602	18.461771
44224	0	0.933197	9.551331	-0.819845	0.009334	0.095515	-0.008174	0.957055	-4.942883	18.451057
44225	0	0.946137	9.539471	-0.882314	0.009460	0.095398	-0.008789	0.997446	-4.939320	18.445569
44226	0	0.964407	9.557170	-0.809758	0.009645	0.095574	-0.008064	1.036587	-4.932908	18.445345
44227	0	0.964031	9.570078	-0.833152	0.009644	0.095703	-0.008301	1.072670	-4.924305	18.441545
44228	0	0.950937	9.545260	-0.790063	0.009515	0.095454	-0.007874	1.103313	-4.913021	18.439126
44229	0	0.982395	9.557874	-0.875638	0.009827	0.095581	-0.008728	1.136690	-4.905097	18.433272
44230	0	0.969613	9.539118	-0.850569	0.009699	0.095393	-0.008480	1.166929	-4.897102	18.425320
44231	0	0.970461	9.600629	-0.862837	0.009705	0.096008	-0.008606	1.193052	-4.892410	18.423402
44232	0	0.927780	9.575636	-0.904774	0.009276	0.095759	-0.009017	1.229164	-4.889434	18.421683
44233	0	0.958295	9.600607	-0.942171	0.009583	0.096008	-0.009399	1.255095	-4.885295	18.420426
44234	0	0.982572	9.612344	-0.928456	0.009827	0.096126	-0.009261	1.282170	-4.879519	18.422467
44235	0	0.964351	9.612825	-0.856886	0.009644	0.096130	-0.008545	1.309860	-4.874757	18.422789
44236	0	0.976605	9.630553	-0.905320	0.009765	0.096309	-0.009021	1.347749	-4.871740	18.419024
44237	0	0.946137	9.631133	-0.862897	0.009460	0.096313	-0.008606	1.374406	-4.868126	18.417978
44238	0	1.007325	9.703895	-0.904062	0.010072	0.097041	-0.009019	1.399405	-4.865214	18.413303
44239	0	1.013084	9.692222	-0.832077	0.010132	0.096924	-0.008301	1.422324	-4.859307	18.408515
44240	0	0.976798	9.673449	-0.903246	0.009763	0.096737	-0.009012	1.445164	-4.860793	18.412573
44241	0	0.982532	9.692197	-0.996818	0.009827	0.096924	-0.009949	1.467369	-4.854616	18.411648
44242	0	0.988508	9.734554	-0.963875	0.009885	0.097347	-0.009622	1.486689	-4.850266	18.409645
44243	0	0.982690	9.747116	-0.948067	0.009827	0.097473	-0.009460	1.509429	-4.845899	18.410733
44244	0	0.994566	9.716197	-0.988288	0.009949	0.097163	-0.009868	1.526743	-4.837700	18.405787
44245	0	1.019559	9.753224	-0.990397	0.010193	0.097534	-0.009888	1.545158	-4.836270	18.406280
44246	0	0.989288	9.740679	-0.956979	0.009892	0.097408	-0.009555	1.562012	-4.832133	18.403944
44247	0	1.007081	9.771578	-0.990260	0.010071	0.097717	-0.009888	1.578402	-4.827506	18.408411
44248	0	0.982727	9.758945	-0.969215	0.009826	0.097591	-0.009674	1.598717	-4.824716	18.410589
44249	0	1.019333	9.777732	-0.971420	0.010193	0.097778	-0.009705	1.608901	-4.820605	18.416813
44250	0	0.994937	9.771360	-1.003716	0.009949	0.097714	-0.010030	1.616547	-4.816714	18.420864
44251	0	1.007103	9.771672	-1.068612	0.010071	0.097717	-0.010681	1.621654	-4.812399	18.420749
44252	0	1.001048	9.771486	-1.039067	0.010010	0.097715	-0.010386	1.625991	-4.808659	18.416431
44253	0	1.001516	9.802185	-0.976623	0.010010	0.098022	-0.009766	1.626178	-4.810307	18.410810
44254	0	0.989604	9.777636	-1.013634	0.009898	0.097776	-0.010134	1.628551	-4.803201	18.408366
44255	0	1.007140	9.777805	-0.976774	0.010071	0.097778	-0.009766	1.630156	-4.799261	18.410871
44256	0	1.001506	9.747152	-0.946757	0.010011	0.097472	-0.009465	1.632090	-4.799708	18.412778
44257	0	0.970210	9.759563	-1.006919	0.009705	0.097595	-0.010071	1.629378	-4.792164	18.415327
44258	0	1.006492	9.783900	-0.988855	0.010065	0.097839	-0.009885	1.632999	-4.787362	18.413871
44259	0	0.982652	9.759551	-0.982382	0.009827	0.097595	-0.009827	1.629050	-4.782570	18.411868
44260	0	0.988525	9.753516	-0.981361	0.009887	0.097534	-0.009822	1.618439	-4.776178	18.411851
44261	0	1.006852	9.735211	-1.049064	0.010071	0.097351	-0.010498	1.609218	-4.768952	18.406502
44262	0	0.994066	9.729224	-0.968115	0.009944	0.097291	-0.009690	1.597525	-4.760424	18.410996
44263	0	0.958262	9.722971	-1.030814	0.009583	0.097229	-0.010315	1.588790	-4.755927	18.409888
44264	0	0.946222	9.680367	-0.974108	0.009460	0.096803	-0.009752	1.574940	-4.753369	18.408500
44265	0	0.970648	9.680279	-0.969236	0.009705	0.096802	-0.009705	1.559847	-4.750950	18.407425
44266	0	0.995237	9.686615	-0.917636	0.009952	0.096865	-0.009192	1.539963	-4.747189	18.412901
44267	0	0.988732	9.661952	-0.908543	0.009888	0.096619	-0.009094	1.528871	-4.742091	18.408853
44268	0	0.964396	9.643805	-0.899801	0.009643	0.096437	-0.009016	1.506512	-4.739037	18.413240
44269	0	0.927842	9.637583	-0.810079	0.009277	0.096375	-0.008118	1.485651	-4.735638	18.415370
44270	0	0.964551	9.619546	-0.929258	0.009645	0.096194	-0.009305	1.470132	-4.731030	18.416557
44271	0	0.952433	9.607088	-0.840206	0.009521	0.096069	-0.008423	1.444651	-4.729718	18.415790
44272	0	1.001766	9.613434	-0.818187	0.010015	0.096133	-0.008199	1.423801	-4.728751	18.417747
44273	0	0.988851	9.594892	-0.907585	0.009888	0.095947	-0.009094	1.400980	-4.725040	18.421251
44274	0	0.982710	9.582872	-0.794046	0.009828	0.095827	-0.007959	1.377381	-4.719779	18.427894
44275	0	0.970707	9.582699	-0.895030	0.009705	0.095825	-0.008972	1.350278	-4.718046	18.432493
44276	0	0.928164	9.552517	-0.908886	0.009282	0.095523	-0.009112	1.320869	-4.712780	18.441331
44277	0	0.934436	9.564369	-0.901005	0.009338	0.095642	-0.009033	1.291831	-4.715196	18.454591
44278	0	0.916875	9.570759	-0.915180	0.009167	0.095706	-0.009171	1.268644	-4.712939	18.454980
44279	0	0.916059	9.570422	-0.846578	0.009155	0.095703	-0.008484	1.246035	-4.714596	18.461109
44280	0	0.947096	9.540156	-0.818352	0.009470	0.095400	-0.008204	1.219890	-4.711093	18.466102
44281	0	0.970862	9.533837	-0.840167	0.009705	0.095337	-0.008423	1.193403	-4.711240	18.471078
44282	0	0.989918	9.546380	-0.896620	0.009895	0.095462	-0.008991	1.162259	-4.711128	18.479551
44283	0	0.970714	9.546076	-0.815491	0.009705	0.095459	-0.008179	1.132418	-4.709514	18.491427
44284	0	0.940289	9.522001	-0.841259	0.009404	0.095218	-0.008437	1.101613	-4.703267	18.499414
44285	0	0.934319	9.576533	-0.852655	0.009338	0.095764	-0.008545	1.078525	-4.704313	18.507274
44286	0	0.929137	9.564542	-0.885384	0.009286	0.095644	-0.008875	1.052243	-4.706084	18.514183
44287	0	0.922279	9.576516	-0.871020	0.009216	0.095764	-0.008728	1.029939	-4.709109	18.519031
44288	0	0.917373	9.576750	-0.842578	0.009168	0.095766	-0.008449	1.001452	-4.711616	18.530408
44289	0	0.958738	9.582669	-0.870630	0.009583	0.095825	-0.008728	0.974399	-4.712677	18.536229
44290	0	0.972143	9.619421	-0.811643	0.009714	0.096193	-0.008136	0.950095	-4.716660	18.544248
44291	0	0.952387	9.625383	-0.840423	0.009521	0.096252	-0.008423	0.926712	-4.714782	18.551269
44292	0	0.965222	9.637798	-0.799485	0.009647	0.096376	-0.008019	0.896140	-4.715846	18.561656
44293	0	0.959231	9.643680	-0.900940	0.009583	0.096436	-0.009033	0.866772	-4.722659	18.571116
44294	0	1.015699	9.656138	-0.895863	0.010151	0.096560	-0.008986	0.833777	-4.725066	18.579891
44295	0	0.965367	9.661968	-0.864428	0.009644	0.096619	-0.008667	0.805789	-4.732275	18.587178
44296	0	0.948547	9.686666	-0.871708	0.009480	0.096865	-0.008744	0.772301	-4.733359	18.599745
44297	0	0.958157	9.698704	-0.858242	0.009583	0.096985	-0.008606	0.743294	-4.727481	18.609987
44298	0	1.000823	9.717377	-0.822907	0.010007	0.097172	-0.008254	0.712657	-4.724294	18.619686
44299	0	1.037931	9.723062	-0.797165	0.010376	0.097229	-0.007996	0.683185	-4.723487	18.632498
44300	0	0.977421	9.735613	-0.840748	0.009771	0.097354	-0.008436	0.648396	-4.722095	18.638635
44301	0	0.977271	9.747501	-0.869924	0.009766	0.097473	-0.008728	0.613120	-4.725537	18.654705
44302	0	0.996820	9.753881	-0.864385	0.009962	0.097537	-0.008671	0.580363	-4.727903	18.660356
44303	0	0.971280	9.765775	-0.888572	0.009705	0.097656	-0.008911	0.549367	-4.732660	18.670343
44304	0	1.002919	9.796525	-0.852966	0.010026	0.097963	-0.008555	0.518065	-4.731594	18.680702
44305	0	1.007608	9.796310	-0.858074	0.010071	0.097961	-0.008606	0.487338	-4.732920	18.692949
44306	0	0.972124	9.814900	-0.902059	0.009715	0.098147	-0.009045	0.458384	-4.735313	18.695735
44307	0	0.989277	9.814673	-0.888124	0.009888	0.098145	-0.008911	0.422204	-4.736318	18.708181
44308	0	0.996094	9.821150	-0.845812	0.009958	0.098209	-0.008486	0.388865	-4.734623	18.714595
44309	0	1.007200	9.839096	-0.814964	0.010071	0.098389	-0.008179	0.353997	-4.731229	18.721010
44310	0	0.995612	9.833276	-0.742547	0.009951	0.098331	-0.007450	0.324129	-4.732863	18.729908
44311	0	1.019736	9.820716	-0.790899	0.010193	0.098206	-0.007935	0.293332	-4.733320	18.736248
44312	0	0.977623	9.821067	-0.803737	0.009774	0.098208	-0.008067	0.257536	-4.730871	18.744048
44313	0	1.001565	9.802482	-0.881725	0.010010	0.098022	-0.008850	0.218349	-4.732930	18.749748
44314	0	1.008262	9.821171	-0.857503	0.010082	0.098209	-0.008602	0.185518	-4.728478	18.760210
44315	0	1.001365	9.790186	-0.858475	0.010010	0.097900	-0.008606	0.159398	-4.728078	18.773584
44316	0	0.989549	9.808900	-0.871729	0.009895	0.098086	-0.008747	0.123486	-4.723379	18.781476
44317	0	1.007526	9.790222	-0.833496	0.010071	0.097900	-0.008362	0.091424	-4.723845	18.779257
44318	0	0.959374	9.766055	-0.786008	0.009591	0.097659	-0.007881	0.065941	-4.722180	18.781643
44319	0	1.019903	9.765742	-0.821827	0.010193	0.097656	-0.008240	0.039952	-4.724601	18.784481
44320	0	1.020820	9.753780	-0.737635	0.010204	0.097536	-0.007404	0.006275	-4.724378	18.787799
44321	0	0.995121	9.729150	-0.730148	0.009949	0.097290	-0.007324	-0.021672	-4.722476	18.798705
44322	0	1.026083	9.759970	-0.749950	0.010259	0.097598	-0.007524	-0.050578	-4.720253	18.797890
44323	0	0.988775	9.735326	-0.790767	0.009888	0.097351	-0.007935	-0.083228	-4.715489	18.805328
44324	0	0.970820	9.698990	-0.743209	0.009704	0.096989	-0.007454	-0.109842	-4.716084	18.807178
44325	0	0.982976	9.692523	-0.705659	0.009827	0.096924	-0.007080	-0.138394	-4.714974	18.810646
44326	0	0.971030	9.680622	-0.725614	0.009710	0.096805	-0.007277	-0.164442	-4.710198	18.812092
44327	0	1.007118	9.668132	-0.742452	0.010071	0.096680	-0.007446	-0.190952	-4.705890	18.811547
44328	0	1.000804	9.643977	-0.695971	0.010010	0.096438	-0.006976	-0.211119	-4.699112	18.811117
44329	0	1.007265	9.649772	-0.755142	0.010071	0.096497	-0.007568	-0.231967	-4.696549	18.811253
44330	0	1.007869	9.613173	-0.648365	0.010074	0.096131	-0.006497	-0.249042	-4.697784	18.810729
44331	0	0.982633	9.613152	-0.712603	0.009827	0.096130	-0.007141	-0.267810	-4.692633	18.811479
44332	0	0.934365	9.594997	-0.672536	0.009337	0.095949	-0.006745	-0.292397	-4.695287	18.812732
44333	0	0.952425	9.606974	-0.652075	0.009521	0.096069	-0.006531	-0.304979	-4.693833	18.813334
44334	0	0.983355	9.576456	-0.674702	0.009831	0.095764	-0.006756	-0.316040	-4.691650	18.809746
44335	0	0.982990	9.564268	-0.633369	0.009827	0.095642	-0.006348	-0.333166	-4.690800	18.803292
44336	0	1.001872	9.582678	-0.691699	0.010015	0.095826	-0.006930	-0.349838	-4.689922	18.802093
44337	0	1.007647	9.539795	-0.682761	0.010071	0.095398	-0.006836	-0.360750	-4.691941	18.806417
44338	0	0.983699	9.533623	-0.657196	0.009837	0.095336	-0.006576	-0.365917	-4.687007	18.807181
44339	0	0.946355	9.515392	-0.707437	0.009460	0.095154	-0.007080	-0.373750	-4.685945	18.811014
44340	0	0.934908	9.551979	-0.639347	0.009344	0.095520	-0.006397	-0.379065	-4.687159	18.813710
44341	0	0.915783	9.570294	-0.604148	0.009155	0.095703	-0.006042	-0.381130	-4.685457	18.817619
44342	0	0.970923	9.545799	-0.561421	0.009709	0.095458	-0.005613	-0.380946	-4.680546	18.819610
44343	0	0.995001	9.576384	-0.622844	0.009949	0.095764	-0.006226	-0.378296	-4.677329	18.818568
44344	0	0.988869	9.582449	-0.604674	0.009890	0.095824	-0.006049	-0.382003	-4.671500	18.818079
44345	0	1.001167	9.564159	-0.677916	0.010010	0.095642	-0.006775	-0.377888	-4.669024	18.820602
44346	0	0.958783	9.582281	-0.696982	0.009585	0.095823	-0.006967	-0.374922	-4.667204	18.824710
44347	0	0.946502	9.570240	-0.677880	0.009460	0.095703	-0.006775	-0.370988	-4.667950	18.822682
44348	0	0.953588	9.582265	-0.696741	0.009530	0.095823	-0.006967	-0.370519	-4.670218	18.818580
44349	0	0.964666	9.631245	-0.611486	0.009644	0.096313	-0.006104	-0.357806	-4.669162	18.819213
44350	0	0.970986	9.655400	-0.723578	0.009710	0.096555	-0.007225	-0.345705	-4.663969	18.814751
44351	0	0.958426	9.637365	-0.660186	0.009583	0.096375	-0.006592	-0.334625	-4.661308	18.816492
44352	0	0.970940	9.655451	-0.687106	0.009707	0.096556	-0.006857	-0.318698	-4.658898	18.816889
44353	0	1.000871	9.661767	-0.709490	0.010010	0.096619	-0.007080	-0.301922	-4.652967	18.815885
44354	0	1.018982	9.698142	-0.754564	0.010190	0.096982	-0.007538	-0.293600	-4.648042	18.819105
44355	0	1.007419	9.692245	-0.770328	0.010071	0.096924	-0.007690	-0.279403	-4.647307	18.824700
44356	0	1.008269	9.710196	-0.779651	0.010077	0.097104	-0.007778	-0.258388	-4.649965	18.821694
44357	0	0.988903	9.716633	-0.807469	0.009888	0.097168	-0.008057	-0.237757	-4.646960	18.817514
44358	0	1.013370	9.740705	-0.804788	0.010134	0.097408	-0.008033	-0.220790	-4.642283	18.815007
44359	0	1.001009	9.759318	-0.801996	0.010010	0.097595	-0.007996	-0.192974	-4.638059	18.812450
44360	0	0.964654	9.777264	-0.733375	0.009644	0.097775	-0.007313	-0.169168	-4.636887	18.812546
44361	0	0.977156	9.814224	-0.734700	0.009766	0.098145	-0.007324	-0.142916	-4.639213	18.802583
44362	0	1.002436	9.819875	-0.751465	0.010021	0.098201	-0.007492	-0.117208	-4.638265	18.799067
44363	0	1.025815	9.838655	-0.771192	0.010254	0.098389	-0.007690	-0.092729	-4.638613	18.794428
44364	0	1.044760	9.819890	-0.787617	0.010445	0.098201	-0.007856	-0.070397	-4.637442	18.794033
44365	0	1.019268	9.808202	-0.758770	0.010193	0.098083	-0.007568	-0.048668	-4.632569	18.795587
44366	0	1.019418	9.832167	-0.860602	0.010192	0.098324	-0.008584	-0.023804	-4.630628	18.794866
44367	0	1.000982	9.826396	-0.948782	0.010010	0.098267	-0.009460	0.007689	-4.626384	18.785090
44368	0	0.976420	9.831978	-0.929577	0.009766	0.098322	-0.009272	0.035171	-4.620247	18.782773
44369	0	0.970831	9.850841	-0.868929	0.009705	0.098511	-0.008667	0.060695	-4.620104	18.776690
44370	0	1.013943	9.844266	-0.824969	0.010139	0.098445	-0.008224	0.090744	-4.616703	18.769171
44371	0	1.001112	9.856952	-0.771755	0.010010	0.098572	-0.007690	0.121899	-4.613729	18.761252
44372	0	1.013503	9.868684	-0.783342	0.010134	0.098689	-0.007807	0.152432	-4.610684	18.753129
44373	0	1.013329	9.838649	-0.814223	0.010132	0.098389	-0.008118	0.180323	-4.607803	18.753763
44374	0	1.043632	9.862633	-0.855645	0.010439	0.098628	-0.008533	0.206625	-4.600382	18.745744
44375	0	1.025297	9.826468	-0.887255	0.010254	0.098267	-0.008850	0.232370	-4.594886	18.738457
44376	0	1.013241	9.825937	-0.934536	0.010129	0.098262	-0.009323	0.257997	-4.594552	18.730202
44377	0	0.982232	9.826454	-0.912114	0.009827	0.098267	-0.009094	0.288918	-4.585133	18.725856
44378	0	0.957233	9.801529	-0.899239	0.009573	0.098018	-0.008965	0.320041	-4.579998	18.718065
44379	0	0.970252	9.777624	-0.899710	0.009705	0.097778	-0.008972	0.349115	-4.573268	18.705133
44380	0	1.024803	9.758951	-0.794880	0.010249	0.097591	-0.007924	0.378089	-4.567509	18.690020
44381	0	0.988845	9.765386	-0.814547	0.009888	0.097656	-0.008118	0.410465	-4.563926	18.680306
44382	0	1.007074	9.764877	-0.819612	0.010072	0.097651	-0.008174	0.436128	-4.558259	18.672556
44383	0	1.019054	9.759339	-0.765583	0.010193	0.097595	-0.007629	0.466708	-4.550986	18.666491
44384	0	0.993943	9.710041	-0.856137	0.009943	0.097102	-0.008537	0.494947	-4.542411	18.653994
44385	0	0.976483	9.692209	-0.813934	0.009766	0.096924	-0.008118	0.520155	-4.536981	18.645788
44386	0	0.976072	9.679639	-0.854883	0.009764	0.096798	-0.008528	0.544868	-4.529038	18.636399
44387	0	0.933688	9.649457	-0.881270	0.009338	0.096497	-0.008789	0.572481	-4.522838	18.630289
44388	0	0.969729	9.636796	-0.843399	0.009701	0.096370	-0.008410	0.601191	-4.514262	18.623870
44389	0	0.976508	9.612853	-0.832275	0.009766	0.096130	-0.008301	0.627024	-4.509163	18.616774
44390	0	0.988649	9.600271	-0.757376	0.009886	0.096004	-0.007552	0.652651	-4.505450	18.605049
44391	0	0.976473	9.625053	-0.795889	0.009766	0.096252	-0.007935	0.681468	-4.499899	18.591238
44392	0	0.988758	9.594114	-0.764370	0.009886	0.095943	-0.007617	0.713086	-4.497492	18.581703
44393	0	0.927401	9.557930	-0.795955	0.009277	0.095581	-0.007935	0.742573	-4.489018	18.576229
44394	0	0.945128	9.563651	-0.831242	0.009453	0.095638	-0.008290	0.768894	-4.482752	18.564886
44395	0	0.963929	9.545738	-0.795908	0.009644	0.095459	-0.007935	0.797945	-4.473157	18.552728
44396	0	0.962994	9.527038	-0.788860	0.009635	0.095272	-0.007862	0.829384	-4.462627	18.546003
44397	0	0.964550	9.490728	-0.765667	0.009644	0.094910	-0.007629	0.861967	-4.460439	18.536549
44398	0	0.982870	9.520740	-0.849844	0.009830	0.095209	-0.008478	0.885832	-4.455025	18.532641
44399	0	0.933811	9.509072	-0.802029	0.009338	0.095093	-0.007996	0.915014	-4.450227	18.528741
44400	0	0.945547	9.490318	-0.855704	0.009459	0.094905	-0.008533	0.942908	-4.440971	18.524167
44401	0	0.958352	9.496882	-0.795584	0.009583	0.094971	-0.007935	0.968146	-4.437693	18.514453
44402	0	0.952258	9.502498	-0.818352	0.009522	0.095027	-0.008161	0.995362	-4.433409	18.506980
44403	0	0.964316	9.515146	-0.808477	0.009644	0.095154	-0.008057	1.028686	-4.428475	18.499365
44404	0	0.921424	9.484083	-0.850363	0.009215	0.094843	-0.008479	1.057712	-4.422717	18.494873
44405	0	0.952340	9.521250	-0.796031	0.009521	0.095215	-0.007935	1.087871	-4.420566	18.496963
44406	0	0.958616	9.533037	-0.764200	0.009585	0.095332	-0.007621	1.112507	-4.417048	18.497323
44407	0	0.958371	9.496862	-0.820153	0.009583	0.094971	-0.008179	1.139435	-4.414046	18.491893
44408	0	0.933428	9.520933	-0.891017	0.009340	0.095210	-0.008896	1.155968	-4.402447	18.489093
44409	0	0.933997	9.533459	-0.881261	0.009338	0.095337	-0.008789	1.183642	-4.399961	18.483993
44410	0	0.934157	9.551192	-0.898374	0.009341	0.095514	-0.008959	1.212921	-4.395994	18.480611
44411	0	0.940225	9.557901	-0.923463	0.009399	0.095581	-0.009216	1.234214	-4.395002	18.479945
44412	0	0.964657	9.575802	-0.890399	0.009648	0.095759	-0.008887	1.253588	-4.388521	18.476939
44413	0	0.994861	9.606723	-0.862960	0.009949	0.096069	-0.008606	1.281038	-4.383987	18.474055
44414	0	0.964540	9.618445	-0.891840	0.009643	0.096187	-0.008898	1.304874	-4.382932	18.474816
44415	0	0.970408	9.649515	-0.856170	0.009705	0.096497	-0.008545	1.324123	-4.377915	18.473462
44416	0	0.970530	9.673572	-0.805258	0.009703	0.096738	-0.008030	1.349869	-4.376644	18.479879
44417	0	0.976751	9.667808	-0.929209	0.009766	0.096680	-0.009277	1.366788	-4.374515	18.476079
44418	0	1.013340	9.722383	-0.962815	0.010135	0.097225	-0.009613	1.383666	-4.368628	18.479800
44419	0	1.007596	9.716574	-0.984338	0.010071	0.097168	-0.009827	1.402674	-4.370360	18.477900
44420	0	0.996060	9.740527	-1.000098	0.009958	0.097407	-0.009983	1.422879	-4.368762	18.479847
44421	0	0.995278	9.759368	-1.008163	0.009949	0.097595	-0.010071	1.434933	-4.369184	18.478199
44422	0	0.953402	9.746725	-0.974252	0.009529	0.097469	-0.009727	1.453149	-4.370617	18.477239
44423	0	0.976582	9.765470	-0.965901	0.009766	0.097656	-0.009644	1.470413	-4.366511	18.479087
44424	0	0.982713	9.783457	-1.047714	0.009827	0.097836	-0.010468	1.479746	-4.362729	18.482758
44425	0	0.970419	9.808255	-0.953161	0.009705	0.098083	-0.009521	1.490679	-4.357911	18.486042
44426	0	1.001049	9.814086	-0.948799	0.010009	0.098142	-0.009481	1.497529	-4.355509	18.490213
44427	0	0.982632	9.802250	-1.007075	0.009827	0.098022	-0.010071	1.496811	-4.350780	18.490327
44428	0	1.007348	9.814383	-0.964685	0.010070	0.098145	-0.009644	1.499857	-4.350644	18.495522
44429	0	1.007191	9.832705	-1.044151	0.010071	0.098328	-0.010437	1.504431	-4.347630	18.496045
44430	0	1.007672	9.838642	-0.959143	0.010073	0.098387	-0.009592	1.502947	-4.347920	18.499172
44431	0	0.958309	9.881549	-1.031851	0.009583	0.098816	-0.010315	1.506332	-4.344243	18.501911
44432	0	0.982473	9.844783	-1.069115	0.009828	0.098448	-0.010689	1.508510	-4.336641	18.497236
44433	0	1.006225	9.863399	-1.073944	0.010071	0.098633	-0.010742	1.504530	-4.322428	18.499849
44434	0	0.974887	9.839082	-1.042957	0.009748	0.098391	-0.010432	1.500755	-4.318573	18.500680
44435	0	1.001229	9.838890	-1.000498	0.010010	0.098389	-0.010010	1.494329	-4.317126	18.504422
44436	0	1.019794	9.845060	-1.041872	0.010198	0.098450	-0.010427	1.483568	-4.313151	18.503983
44437	0	0.982494	9.808384	-1.013018	0.009827	0.098083	-0.010132	1.480940	-4.306827	18.501658
44438	0	1.006672	9.826710	-1.049076	0.010067	0.098267	-0.010495	1.475093	-4.302192	18.501169
44439	0	0.989188	9.808388	-1.000183	0.009888	0.098083	-0.010010	1.465478	-4.302761	18.497021
44440	0	0.959394	9.790081	-1.035329	0.009590	0.097900	-0.010361	1.456079	-4.302819	18.497770
44441	0	0.958870	9.771853	-1.060311	0.009583	0.097717	-0.010620	1.435646	-4.305686	18.499298
44442	0	0.983765	9.747665	-0.934986	0.009838	0.097475	-0.009366	1.416164	-4.300794	18.496436
44443	0	1.007244	9.759673	-0.950420	0.010071	0.097595	-0.009521	1.395169	-4.298332	18.500814
44444	0	1.019450	9.741602	-0.984429	0.010196	0.097415	-0.009853	1.383781	-4.292532	18.502656
44445	0	1.001016	9.729166	-0.944338	0.010010	0.097290	-0.009460	1.363208	-4.288640	18.500681
44446	0	1.000996	9.711101	-0.830283	0.010010	0.097109	-0.008328	1.332314	-4.284498	18.505311
44447	0	0.988630	9.680332	-0.926249	0.009888	0.096802	-0.009277	1.313997	-4.278483	18.510012
44448	0	0.957891	9.674438	-0.867983	0.009580	0.096743	-0.008698	1.291223	-4.273235	18.513215
44449	0	0.964413	9.631532	-0.864582	0.009644	0.096313	-0.008667	1.265302	-4.269546	18.517226
44450	0	1.007468	9.601305	-0.872302	0.010072	0.096011	-0.008747	1.235952	-4.268643	18.519387
44451	0	0.976683	9.607129	-0.858275	0.009766	0.096069	-0.008606	1.207615	-4.265705	18.521889
44452	0	0.946454	9.570895	-0.890248	0.009462	0.095707	-0.008926	1.178357	-4.263932	18.524548
44453	0	0.940054	9.588858	-0.906823	0.009399	0.095886	-0.009094	1.146484	-4.260861	18.529562
44454	0	0.945949	9.558770	-0.907701	0.009462	0.095585	-0.009104	1.113707	-4.253044	18.531366
44455	0	0.939772	9.509511	-0.894917	0.009399	0.095093	-0.008972	1.085089	-4.246603	18.537316
44456	0	0.946001	9.491519	-0.878231	0.009457	0.094913	-0.008804	1.058021	-4.246305	18.534711
44457	0	0.945929	9.479007	-0.821265	0.009460	0.094788	-0.008240	1.024505	-4.240533	18.539349
44458	0	0.915649	9.491623	-0.895661	0.009152	0.094914	-0.008980	0.995849	-4.241046	18.541714
44459	0	0.928152	9.478929	-0.839913	0.009277	0.094788	-0.008423	0.966496	-4.241693	18.544410
44460	0	0.910659	9.473083	-0.817153	0.009102	0.094729	-0.008193	0.939686	-4.243006	18.551993
44461	0	0.940119	9.448423	-0.895129	0.009399	0.094482	-0.008972	0.913771	-4.240780	18.552000
44462	0	0.958908	9.491468	-0.865941	0.009585	0.094913	-0.008687	0.879866	-4.240843	18.554050
44463	0	0.946053	9.497310	-0.870179	0.009460	0.094971	-0.008728	0.847179	-4.236476	18.565012
44464	0	0.946198	9.491517	-0.834945	0.009459	0.094913	-0.008371	0.819913	-4.235058	18.571404
44465	0	0.958722	9.491117	-0.846171	0.009583	0.094910	-0.008484	0.792185	-4.236278	18.581342
44466	0	0.959277	9.485233	-0.762220	0.009591	0.094851	-0.007647	0.761767	-4.233925	18.590461
44467	0	0.940873	9.484971	-0.778822	0.009399	0.094849	-0.007812	0.731549	-4.240762	18.599374
44468	0	0.905989	9.515657	-0.780453	0.009051	0.095156	-0.007825	0.706089	-4.246662	18.608372
44469	0	0.934081	9.552164	-0.785101	0.009338	0.095520	-0.007874	0.678314	-4.245188	18.612603
44470	0	0.965452	9.540274	-0.816513	0.009648	0.095401	-0.008195	0.641615	-4.248161	18.622384
44471	0	0.977086	9.533828	-0.821768	0.009766	0.095337	-0.008240	0.614248	-4.250013	18.630996
44472	0	0.978002	9.564553	-0.743744	0.009775	0.095644	-0.007463	0.582191	-4.251444	18.641488
44473	0	0.971089	9.546039	-0.815484	0.009705	0.095459	-0.008179	0.552730	-4.254564	18.645995
44474	0	0.941746	9.588949	-0.804737	0.009412	0.095888	-0.008070	0.524576	-4.256841	18.659567
44475	0	0.927981	9.613169	-0.816039	0.009277	0.096130	-0.008179	0.501703	-4.255331	18.667799
44476	0	0.935251	9.631591	-0.812553	0.009343	0.096315	-0.008142	0.480405	-4.261973	18.679838
44477	0	0.940616	9.619220	-0.816162	0.009399	0.096191	-0.008179	0.459133	-4.265549	18.687727
44478	0	1.002941	9.692587	-0.812365	0.010023	0.096925	-0.008144	0.433810	-4.268535	18.695656
44479	0	1.013914	9.668081	-0.821753	0.010132	0.096680	-0.008240	0.406599	-4.272710	18.702981
44480	0	0.972374	9.674361	-0.793389	0.009719	0.096743	-0.007952	0.384381	-4.273988	18.713608
44481	0	1.019762	9.723072	-0.845852	0.010193	0.097229	-0.008484	0.353424	-4.275029	18.726367
44482	0	0.990291	9.729406	-0.877922	0.009896	0.097293	-0.008800	0.328707	-4.278363	18.733530
44483	0	0.989350	9.741305	-0.816052	0.009888	0.097412	-0.008179	0.306387	-4.280717	18.742310
44484	0	0.991185	9.741443	-0.842801	0.009899	0.097414	-0.008448	0.282353	-4.291115	18.754257
44485	0	0.959024	9.759616	-0.877012	0.009583	0.097595	-0.008789	0.259197	-4.295639	18.763038
44486	0	0.978569	9.802430	-0.788044	0.009781	0.098023	-0.007897	0.238379	-4.296792	18.774085
44487	0	1.007691	9.808433	-0.803880	0.010071	0.098083	-0.008057	0.216695	-4.299471	18.782871
44488	0	1.027492	9.851253	-0.867197	0.010265	0.098512	-0.008693	0.191709	-4.306065	18.792421
44489	0	1.013450	9.869526	-0.858666	0.010132	0.098694	-0.008606	0.168511	-4.304691	18.798664
44490	0	1.014451	9.845232	-0.848918	0.010137	0.098452	-0.008507	0.147445	-4.309474	18.799238
44491	0	1.007461	9.838984	-0.858818	0.010071	0.098389	-0.008606	0.125944	-4.309435	18.808085
44492	0	1.038855	9.887954	-0.824990	0.010383	0.098879	-0.008265	0.107137	-4.311818	18.816181
44493	0	1.001922	9.826743	-0.913602	0.010010	0.098267	-0.009155	0.083984	-4.318318	18.820955
44494	0	0.985066	9.863447	-0.891980	0.009845	0.098634	-0.008934	0.066581	-4.320600	18.827429
44495	0	0.976798	9.857298	-0.828374	0.009766	0.098572	-0.008301	0.046152	-4.318938	18.831027
44496	0	0.983331	9.869688	-0.800598	0.009830	0.098696	-0.008023	0.025425	-4.317810	18.833561
44497	0	0.989283	9.851167	-0.791660	0.009888	0.098511	-0.007935	0.003859	-4.319348	18.837435
44498	0	1.045031	9.851264	-0.757668	0.010447	0.098512	-0.007594	-0.017150	-4.319284	18.844016
44499	0	1.019833	9.857248	-0.816343	0.010193	0.098572	-0.008179	-0.035545	-4.321198	18.848083
44500	0	0.996219	9.857380	-0.800925	0.009959	0.098573	-0.008026	-0.055884	-4.320199	18.852820
44501	0	0.989463	9.851139	-0.871280	0.009888	0.098511	-0.008728	-0.074184	-4.323825	18.855485
44502	0	0.972328	9.845162	-0.855935	0.009718	0.098451	-0.008576	-0.094774	-4.325523	18.861522
44503	0	1.001199	9.814580	-0.889469	0.010010	0.098145	-0.008911	-0.114466	-4.323736	18.860325
44504	0	1.001824	9.790291	-0.831658	0.010014	0.097902	-0.008329	-0.130067	-4.324747	18.864059
44505	0	1.000974	9.790117	-0.755830	0.010010	0.097900	-0.007568	-0.142397	-4.320342	18.864936
44506	0	0.976048	9.771967	-0.777972	0.009765	0.097718	-0.007792	-0.157884	-4.311073	18.864367
44507	0	0.971226	9.777823	-0.749859	0.009705	0.097778	-0.007507	-0.168507	-4.315682	18.862192
44508	0	0.978530	9.765598	-0.753665	0.009781	0.097655	-0.007551	-0.186016	-4.316473	18.861789
44509	0	1.000902	9.716866	-0.780483	0.010010	0.097168	-0.007812	-0.195423	-4.311286	18.858152
44510	0	1.001087	9.735233	-0.772845	0.010008	0.097352	-0.007736	-0.204736	-4.310571	18.851599
44511	0	0.970688	9.674135	-0.664035	0.009705	0.096741	-0.006653	-0.219811	-4.308906	18.847570
44512	0	0.983491	9.668070	-0.710938	0.009830	0.096681	-0.007116	-0.228568	-4.309769	18.846424
44513	0	0.964133	9.637554	-0.694679	0.009644	0.096375	-0.006958	-0.242205	-4.302787	18.842334
44514	0	1.007041	9.649822	-0.723875	0.010066	0.096498	-0.007241	-0.245553	-4.303640	18.839715
44515	0	0.964556	9.619107	-0.744801	0.009644	0.096191	-0.007446	-0.244010	-4.301681	18.838745
44516	0	0.965000	9.606799	-0.696362	0.009647	0.096068	-0.006962	-0.242086	-4.300509	18.831426
44517	0	0.952349	9.594732	-0.616066	0.009521	0.095947	-0.006165	-0.246872	-4.298512	18.823695
44518	0	0.965257	9.588560	-0.658430	0.009646	0.095886	-0.006584	-0.247042	-4.301492	18.820177
44519	0	1.007296	9.582525	-0.701522	0.010071	0.095825	-0.007019	-0.251951	-4.299753	18.815565
44520	0	0.983034	9.551964	-0.732261	0.009830	0.095520	-0.007318	-0.246530	-4.295223	18.817822
44521	0	0.952834	9.545811	-0.635049	0.009521	0.095459	-0.006348	-0.243389	-4.299072	18.812251
44522	0	0.916685	9.551787	-0.635952	0.009169	0.095518	-0.006353	-0.236241	-4.292586	18.803941
44523	0	0.934093	9.539734	-0.635308	0.009338	0.095398	-0.006348	-0.229807	-4.291295	18.792979
44524	0	0.983760	9.557830	-0.660633	0.009831	0.095579	-0.006603	-0.226498	-4.294324	18.789738
44525	0	0.982578	9.521407	-0.715259	0.009827	0.095215	-0.007141	-0.213347	-4.288915	18.790063
44526	0	0.982589	9.521242	-0.582873	0.009825	0.095213	-0.005822	-0.205994	-4.285899	18.790141
44527	0	0.922262	9.509156	-0.660045	0.009216	0.095093	-0.006592	-0.196057	-4.289134	18.790001
44528	0	0.935406	9.533294	-0.710887	0.009351	0.095334	-0.007098	-0.183424	-4.288809	18.782419
44529	0	0.933837	9.551904	-0.672787	0.009338	0.095520	-0.006714	-0.167111	-4.284455	18.779258
44530	0	0.964257	9.521103	-0.645138	0.009643	0.095212	-0.006437	-0.150724	-4.280059	18.777852
44531	0	0.958200	9.533579	-0.630451	0.009583	0.095337	-0.006287	-0.129652	-4.275071	18.772207
44532	0	0.977200	9.569838	-0.725214	0.009764	0.095700	-0.007238	-0.113622	-4.280668	18.768202
44533	0	0.958585	9.545753	-0.697337	0.009583	0.095459	-0.006958	-0.095731	-4.280335	18.769312
44534	0	0.983566	9.563677	-0.712720	0.009832	0.095638	-0.007112	-0.077514	-4.279954	18.768943
44535	0	0.989313	9.564011	-0.722095	0.009888	0.095642	-0.007202	-0.055503	-4.282156	18.765707
44536	0	0.971939	9.618453	-0.768846	0.009715	0.096187	-0.007668	-0.031147	-4.283009	18.766052
44537	0	0.940559	9.606694	-0.740850	0.009399	0.096069	-0.007385	-0.003914	-4.286085	18.761976
44538	0	0.934774	9.636743	-0.751309	0.009350	0.096369	-0.007493	0.019518	-4.279363	18.758427
44539	0	0.946200	9.649478	-0.728502	0.009460	0.096497	-0.007263	0.045084	-4.276932	18.753528
44540	0	0.989175	9.661297	-0.757441	0.009891	0.096615	-0.007552	0.070772	-4.274046	18.754777
44541	0	0.983416	9.649392	-0.771428	0.009827	0.096497	-0.007690	0.098457	-4.278648	18.756403
44542	0	0.984587	9.685469	-0.739753	0.009841	0.096857	-0.007373	0.127244	-4.280183	18.749574
44543	0	0.970787	9.710469	-0.807975	0.009705	0.097107	-0.008057	0.153953	-4.279807	18.748274
44544	0	0.977126	9.728335	-0.830908	0.009771	0.097285	-0.008286	0.179947	-4.275471	18.745682
44545	0	0.989308	9.747006	-0.881721	0.009888	0.097473	-0.008789	0.212523	-4.277622	18.740330
44546	0	1.026334	9.783035	-0.887328	0.010264	0.097833	-0.008846	0.243555	-4.272232	18.739066
44547	0	0.988671	9.777600	-0.845087	0.009888	0.097778	-0.008423	0.276065	-4.266966	18.729229
44548	0	0.951882	9.795423	-0.808110	0.009519	0.097957	-0.008052	0.309676	-4.262965	18.727106
44549	0	0.952022	9.795948	-0.838599	0.009521	0.097961	-0.008362	0.337658	-4.257349	18.719889
44550	0	1.000541	9.838158	-0.837854	0.010007	0.098384	-0.008349	0.371050	-4.251426	18.716630
44551	0	1.025349	9.814213	-0.839049	0.010254	0.098145	-0.008362	0.404067	-4.246783	18.711884
44552	0	1.074185	9.819683	-0.900044	0.010740	0.098200	-0.008969	0.439783	-4.244474	18.708999
44553	0	1.037977	9.832494	-0.814548	0.010376	0.098328	-0.008118	0.471557	-4.244664	18.709355
44554	0	0.995981	9.825686	-0.917863	0.009955	0.098260	-0.009151	0.504191	-4.245783	18.699348
44555	0	0.976374	9.826460	-0.881353	0.009766	0.098267	-0.008789	0.532307	-4.239467	18.694060
44556	0	0.981748	9.844256	-0.899170	0.009822	0.098445	-0.008961	0.567959	-4.230268	18.687894
44557	0	1.019084	9.844766	-0.887517	0.010193	0.098450	-0.008850	0.596759	-4.223815	18.681534
44558	0	1.006798	9.850353	-0.819525	0.010066	0.098506	-0.008168	0.627730	-4.221881	18.678197
44559	0	1.025383	9.856918	-0.881829	0.010254	0.098572	-0.008789	0.661445	-4.217732	18.668866
44560	0	1.018703	9.838128	-0.862894	0.010192	0.098383	-0.008604	0.690140	-4.207958	18.659325
44561	0	1.019142	9.826427	-0.887757	0.010193	0.098267	-0.008850	0.721855	-4.202205	18.649982
44562	0	1.025026	9.819864	-0.868551	0.010250	0.098201	-0.008661	0.749765	-4.198287	18.640951
44563	0	1.019242	9.808136	-0.875256	0.010193	0.098083	-0.008728	0.778022	-4.193653	18.635478
44564	0	0.939324	9.807689	-0.965497	0.009398	0.098079	-0.009632	0.804378	-4.184666	18.630019
44565	0	0.976525	9.789810	-0.924102	0.009766	0.097900	-0.009216	0.833073	-4.180210	18.619946
44566	0	1.000542	9.801445	-0.965989	0.010009	0.098017	-0.009633	0.864463	-4.172422	18.603077
44567	0	1.007061	9.734915	-0.862791	0.010071	0.097351	-0.008606	0.890175	-4.168104	18.590726
44568	0	1.012924	9.752711	-0.898287	0.010131	0.097529	-0.008956	0.921515	-4.162133	18.582293
44569	0	1.007319	9.741023	-0.746765	0.010071	0.097412	-0.007446	0.946445	-4.160647	18.570102
44570	0	0.988787	9.728392	-0.854644	0.009892	0.097285	-0.008527	0.969502	-4.152261	18.556560
44571	0	0.969991	9.753314	-0.819659	0.009705	0.097534	-0.008179	0.990242	-4.142605	18.547626
44572	0	1.005814	9.704159	-0.872184	0.010060	0.097043	-0.008703	1.011879	-4.135956	18.539269
44573	0	1.012852	9.667845	-0.844106	0.010132	0.096680	-0.008423	1.033007	-4.127912	18.535011
44574	0	0.981906	9.661386	-0.884736	0.009819	0.096616	-0.008826	1.057778	-4.123878	18.524590
44575	0	0.958214	9.637260	-0.893218	0.009583	0.096375	-0.008911	1.082587	-4.119379	18.514161
44576	0	0.945745	9.636826	-0.891122	0.009459	0.096370	-0.008893	1.104137	-4.112910	18.503688
44577	0	0.945769	9.637324	-0.868417	0.009460	0.096375	-0.008667	1.124262	-4.105544	18.495952
44578	0	0.988431	9.612559	-0.817272	0.009882	0.096128	-0.008153	1.147499	-4.104162	18.486161
44579	0	0.970557	9.570168	-0.770719	0.009705	0.095703	-0.007690	1.167279	-4.101115	18.475928
44580	0	0.952082	9.575912	-0.786378	0.009522	0.095760	-0.007847	1.187204	-4.094997	18.469697
44581	0	0.957919	9.558021	-0.849711	0.009583	0.095581	-0.008484	1.202471	-4.086908	18.468018
44582	0	0.969512	9.551680	-0.846647	0.009697	0.095518	-0.008450	1.222083	-4.080608	18.469607
44583	0	0.982289	9.564107	-0.868255	0.009827	0.095642	-0.008667	1.240291	-4.072020	18.463073
44584	0	0.939345	9.508833	-0.853115	0.009392	0.095090	-0.008515	1.258772	-4.069922	18.460664
44585	0	0.952066	9.533528	-0.874675	0.009521	0.095337	-0.008728	1.280857	-4.064863	18.453570
44586	0	0.927492	9.527110	-0.859438	0.009275	0.095272	-0.008583	1.294175	-4.060135	18.446163
44587	0	0.970730	9.557957	-0.837560	0.009705	0.095581	-0.008362	1.310227	-4.059265	18.442754
44588	0	0.952878	9.533153	-0.797794	0.009526	0.095333	-0.007962	1.328734	-4.058130	18.437816
44589	0	0.952366	9.521360	-0.812973	0.009521	0.095215	-0.008118	1.342662	-4.056631	18.436485
44590	0	0.915875	9.527242	-0.845474	0.009159	0.095273	-0.008448	1.350615	-4.052127	18.435868
44591	0	0.951942	9.539710	-0.898337	0.009521	0.095398	-0.008972	1.363537	-4.045598	18.433217
44592	0	0.927475	9.515074	-0.888319	0.009273	0.095152	-0.008873	1.375393	-4.044133	18.429367
44593	0	0.994983	9.533595	-0.892022	0.009949	0.095337	-0.008911	1.385528	-4.041381	18.434858
44594	0	0.988545	9.533346	-0.924593	0.009890	0.095334	-0.009235	1.397568	-4.032383	18.431848
44595	0	0.970847	9.551863	-0.916561	0.009705	0.095520	-0.009155	1.409282	-4.032964	18.433168
44596	0	0.910521	9.563775	-0.876171	0.009102	0.095639	-0.008749	1.423636	-4.032908	18.437961
44597	0	0.940605	9.576265	-0.904226	0.009399	0.095764	-0.009033	1.433548	-4.036754	18.446848
44598	0	0.947431	9.630901	-0.899667	0.009473	0.096310	-0.008991	1.439256	-4.034427	18.449325
44599	0	0.988683	9.631282	-0.843140	0.009888	0.096313	-0.008423	1.448490	-4.029371	18.456829
44600	0	0.970268	9.606660	-0.918114	0.009703	0.096067	-0.009172	1.458061	-4.025327	18.461375
44601	0	0.933762	9.606867	-0.965090	0.009338	0.096069	-0.009644	1.466207	-4.020405	18.460474
44602	0	0.933756	9.637200	-0.954182	0.009336	0.096373	-0.009537	1.471441	-4.017636	18.464477
44603	0	0.952444	9.655664	-0.952847	0.009521	0.096558	-0.009521	1.478975	-4.017085	18.467029
44604	0	0.959437	9.673710	-0.911015	0.009588	0.096738	-0.009109	1.480052	-4.020258	18.474256
44605	0	0.995395	9.692311	-0.970639	0.009949	0.096924	-0.009705	1.481473	-4.022354	18.477284
44606	0	0.978053	9.692116	-0.971061	0.009775	0.096922	-0.009708	1.483266	-4.024613	18.483342
44607	0	0.982862	9.722881	-0.927732	0.009827	0.097229	-0.009277	1.482475	-4.022867	18.486338
44608	0	0.983378	9.710625	-1.006500	0.009830	0.097106	-0.010071	1.474832	-4.022664	18.492137
44609	0	0.983081	9.704591	-0.915075	0.009827	0.097046	-0.009155	1.468795	-4.023490	18.497474
44610	0	0.947065	9.728896	-0.926749	0.009468	0.097289	-0.009269	1.466564	-4.022453	18.501425
44611	0	0.958706	9.747292	-0.915296	0.009583	0.097473	-0.009155	1.463131	-4.023720	18.504067
44612	0	0.959621	9.747211	-0.975762	0.009591	0.097472	-0.009762	1.457728	-4.025677	18.501309
44613	0	0.982986	9.783996	-0.945088	0.009827	0.097839	-0.009460	1.445620	-4.025329	18.508788
44614	0	0.977073	9.753606	-0.961665	0.009771	0.097535	-0.009625	1.434512	-4.020536	18.513533
44615	0	0.994938	9.765690	-0.908652	0.009949	0.097656	-0.009094	1.424811	-4.017238	18.513833
44616	0	1.025710	9.765771	-0.937639	0.010255	0.097657	-0.009384	1.414877	-4.015791	18.519200
44617	0	0.976613	9.777924	-1.000032	0.009766	0.097778	-0.010010	1.402912	-4.012274	18.527562
44618	0	0.940394	9.796270	-0.992320	0.009399	0.097962	-0.009931	1.393541	-4.013478	18.529224
44619	0	0.940002	9.814566	-0.981483	0.009399	0.098145	-0.009827	1.378962	-4.010100	18.535370
44620	0	0.958210	9.796488	-0.923946	0.009583	0.097963	-0.009254	1.360528	-4.004417	18.543109
44621	0	1.000785	9.796265	-0.932756	0.010010	0.097961	-0.009338	1.347039	-3.998113	18.551529
44622	0	0.994406	9.796486	-0.850627	0.009944	0.097963	-0.008524	1.325479	-3.994197	18.560560
44623	0	0.976873	9.790165	-0.907731	0.009766	0.097900	-0.009094	1.305025	-3.993736	18.562125
44624	0	0.989931	9.772006	-0.928960	0.009893	0.097719	-0.009305	1.286399	-3.996543	18.561326
44625	0	0.982962	9.765799	-0.986760	0.009827	0.097656	-0.009888	1.262112	-3.995877	18.566644
44626	0	1.001810	9.766082	-1.001147	0.010015	0.097659	-0.010031	1.238881	-3.994839	18.568135
44627	0	1.007603	9.735215	-1.029969	0.010071	0.097351	-0.010315	1.220218	-3.996834	18.572777
44628	0	0.971587	9.747554	-0.922982	0.009714	0.097474	-0.009247	1.199464	-3.994789	18.575262
44629	0	0.946391	9.753616	-0.913060	0.009460	0.097534	-0.009155	1.169910	-3.994748	18.577419
44630	0	0.953358	9.741610	-0.866076	0.009528	0.097415	-0.008679	1.147345	-3.997017	18.580757
44631	0	0.989307	9.729133	-0.791198	0.009888	0.097290	-0.007935	1.119946	-3.999298	18.587255
44632	0	1.026455	9.723308	-0.798526	0.010264	0.097231	-0.008012	1.087985	-3.995409	18.590613
44633	0	1.019017	9.686536	-0.796794	0.010193	0.096863	-0.007996	1.054557	-3.988152	18.595495
44634	0	0.988687	9.662560	-0.845998	0.009882	0.096623	-0.008491	1.017591	-3.989834	18.604977
44635	0	0.958356	9.674306	-0.863971	0.009583	0.096741	-0.008667	0.984581	-3.986964	18.609490
44636	0	1.001687	9.662446	-0.852302	0.010012	0.096622	-0.008552	0.950016	-3.989005	18.614313
44637	0	0.964604	9.662056	-0.870414	0.009644	0.096619	-0.008728	0.920989	-3.987842	18.618017
44638	0	0.965030	9.638070	-0.987696	0.009648	0.096378	-0.009902	0.890579	-3.986048	18.619864
44639	0	0.952244	9.649881	-0.925319	0.009521	0.096497	-0.009277	0.861231	-3.983062	18.623880
44640	0	0.964783	9.607511	-0.816512	0.009645	0.096073	-0.008192	0.828390	-3.982913	18.628292
44641	0	0.989257	9.625394	-0.852240	0.009888	0.096252	-0.008545	0.801004	-3.984612	18.628284
44642	0	0.953468	9.601156	-0.731894	0.009531	0.096010	-0.007341	0.773449	-3.984917	18.632518
44643	0	0.952576	9.607120	-0.778435	0.009521	0.096069	-0.007812	0.739234	-3.985913	18.635395
44644	0	0.971380	9.607406	-0.760966	0.009712	0.096072	-0.007635	0.708204	-3.983707	18.639109
44645	0	0.964439	9.594954	-0.839601	0.009644	0.095947	-0.008423	0.675545	-3.980602	18.641761
44646	0	1.013631	9.589202	-0.791383	0.010133	0.095890	-0.007942	0.640861	-3.980680	18.650148
44647	0	1.019944	9.600990	-0.870272	0.010193	0.096008	-0.008728	0.610026	-3.984361	18.653532
44648	0	0.996287	9.564730	-0.938509	0.009961	0.095645	-0.009411	0.578352	-3.982207	18.662376
44649	0	0.916213	9.576517	-0.840388	0.009155	0.095764	-0.008423	0.554749	-3.986230	18.671930
44650	0	0.941711	9.594942	-0.824464	0.009413	0.095948	-0.008264	0.531333	-3.987278	18.676815
44651	0	0.946741	9.631454	-0.815810	0.009460	0.096313	-0.008179	0.506100	-3.991420	18.681605
44652	0	0.929708	9.595032	-0.774972	0.009291	0.095949	-0.007771	0.479261	-3.994912	18.689890
44653	0	0.976631	9.601015	-0.736030	0.009766	0.096008	-0.007385	0.448740	-3.991636	18.694607
44654	0	0.976655	9.582958	-0.694852	0.009767	0.095828	-0.006969	0.422906	-3.987530	18.699227
44655	0	0.970616	9.600956	-0.718320	0.009705	0.096008	-0.007202	0.399409	-3.985325	18.705079
44656	0	0.976856	9.570672	-0.775446	0.009768	0.095705	-0.007775	0.373572	-3.981287	18.713202
44657	0	0.934441	9.594879	-0.815394	0.009338	0.095947	-0.008179	0.343185	-3.984300	18.718960
44658	0	0.965880	9.619582	-0.816736	0.009655	0.096194	-0.008190	0.315238	-3.984654	18.724360
44659	0	0.940761	9.625304	-0.840688	0.009399	0.096252	-0.008423	0.295423	-3.990213	18.731139
44660	0	0.954059	9.643781	-0.855652	0.009538	0.096437	-0.008574	0.273147	-3.989413	18.741541
44661	0	0.983026	9.619248	-0.754999	0.009827	0.096191	-0.007568	0.250545	-3.989575	18.743461
44662	0	1.032544	9.674399	-0.781541	0.010322	0.096743	-0.007837	0.223987	-3.989976	18.747124
44663	0	0.977344	9.649730	-0.681468	0.009766	0.096497	-0.006836	0.197974	-3.995153	18.754433
44664	0	0.984846	9.686438	-0.744854	0.009842	0.096864	-0.007465	0.177329	-3.998762	18.758349
44665	0	0.964817	9.680258	-0.749074	0.009644	0.096802	-0.007507	0.156802	-4.000071	18.768866
44666	0	0.983706	9.729221	-0.745671	0.009835	0.097291	-0.007475	0.134545	-3.998084	18.776082
44667	0	0.982873	9.710801	-0.785771	0.009827	0.097107	-0.007874	0.115145	-3.996401	18.778825
44668	0	0.995779	9.729258	-0.813324	0.009953	0.097292	-0.008147	0.098012	-3.998448	18.781569
44669	0	1.001478	9.741261	-0.761640	0.010010	0.097412	-0.007629	0.081841	-4.000185	18.790540
44670	0	1.008444	9.741348	-0.789847	0.010080	0.097413	-0.007909	0.068993	-4.000896	18.792923
[truncated: 501 more rows]
