# Supplementary material for: Properties of traditional bamboo carrying poles have implications for user interactions
Source: PLoS One. 2018 May 10;13(5):e0196208. doi: 10.1371/journal.pone.0196208 (PMC5945030; doi:10.1371/journal.pone.0196208)
Supplement: S1 Text — (ZIP) [file pone.0196208.s005.zip › ResTest_PoleE_L6Load2.txt]

// Start Time: Unknown
// Update Rate: 100.0Hz
// Filter Profile: human (34.3)
// Firmware Version: 2.1.4
PacketCounter	SampleTimeFine	Acc_X	Acc_Y	Acc_Z	VelInc_X	VelInc_Y	VelInc_Z	Roll	Pitch	Yaw	Latitude	Longitude	Altitude	Vel_X	Vel_Y	Vel_Z
42676	0	0.919590	9.777995	0.167597	0.009201	0.097779	0.001687	1.613477	-4.358273	49.405051
42677	0	1.165225	9.661941	0.151950	0.011658	0.096619	0.001526	1.620915	-4.351802	49.400433
42678	0	0.841051	9.423927	0.157749	0.008411	0.094239	0.001575	1.617367	-4.350717	49.387032
42679	0	0.342622	9.240689	0.134523	0.003418	0.092407	0.001343	1.614993	-4.360977	49.374898
42680	0	-0.229069	9.021035	-0.034903	-0.002304	0.090210	-0.000360	1.601567	-4.378183	49.365291
42681	0	-0.670306	8.703716	-0.182187	-0.006714	0.087036	-0.001831	1.591086	-4.392767	49.355808
42682	0	-0.754244	8.325475	-0.308597	-0.007548	0.083254	-0.003096	1.580388	-4.401640	49.341724
42683	0	-0.432117	8.123846	-0.402820	-0.004333	0.081238	-0.004028	1.583077	-4.420345	49.322454
42684	0	0.082979	7.903960	-0.384398	0.000817	0.079040	-0.003847	1.579676	-4.439384	49.308683
42685	0	0.452973	7.897891	-0.640659	0.004517	0.078979	-0.006409	1.576883	-4.459187	49.301193
42686	0	0.864534	7.677871	-0.621058	0.008631	0.076779	-0.006223	1.558544	-4.482116	49.289426
42687	0	1.094128	7.818505	-0.853345	0.010925	0.078186	-0.008545	1.541629	-4.505737	49.287917
42688	0	1.456968	7.366505	-0.783235	0.014556	0.073666	-0.007853	1.509457	-4.528040	49.280299
42689	0	1.107104	7.366603	-1.147367	0.011047	0.073669	-0.011475	1.507509	-4.566210	49.273200
42690	0	1.160382	7.683252	-0.671639	0.011585	0.076836	-0.006713	1.512803	-4.593575	49.277114
42691	0	0.130335	7.696482	-0.445824	0.001282	0.076965	-0.004456	1.516951	-4.625973	49.274841
42692	0	-0.531500	7.794645	-0.443061	-0.005328	0.077944	-0.004461	1.470203	-4.644547	49.284474
42693	0	-0.244332	8.343468	-0.071117	-0.002441	0.083435	-0.000671	1.524759	-4.641944	49.285502
42694	0	-0.061472	8.466104	0.633359	-0.000615	0.084661	0.006328	1.516387	-4.642642	49.288450
42695	0	-0.269504	8.642544	0.677546	-0.002686	0.086426	0.006775	1.515105	-4.630313	49.292702
42696	0	0.491252	9.063643	0.673360	0.004924	0.090637	0.006715	1.491062	-4.616473	49.300590
42697	0	1.068019	9.320089	0.536938	0.010681	0.093201	0.005371	1.493139	-4.615198	49.298413
42698	0	0.793525	9.338061	0.669044	0.007933	0.093384	0.006649	1.442157	-4.619205	49.314516
42699	0	0.506953	9.899939	-0.211080	0.005066	0.098999	-0.002136	1.412217	-4.622882	49.325621
42700	0	0.758584	9.948692	-0.138233	0.007575	0.099487	-0.001413	1.376201	-4.634796	49.339540
42701	0	-0.023482	10.565242	-1.012621	-0.000244	0.105652	-0.010132	1.369113	-4.643752	49.349420
42702	0	-0.272625	10.467582	-0.357766	-0.002729	0.104675	-0.003591	1.354712	-4.647073	49.351462
42703	0	-0.140421	11.108381	-1.019469	-0.001404	0.111084	-0.010193	1.355509	-4.645535	49.361246
42704	0	0.267786	11.041146	-0.227669	0.002683	0.110412	-0.002262	1.369773	-4.640030	49.373079
42705	0	0.445413	11.578343	-0.166989	0.004456	0.115784	-0.001648	1.391941	-4.638876	49.365707
42706	0	0.842416	11.566468	0.572415	0.008420	0.115664	0.005754	1.420923	-4.643076	49.368981
42707	0	0.921703	11.993454	0.566544	0.009216	0.119934	0.005676	1.430970	-4.644100	49.382549
42708	0	0.965468	12.012018	1.149309	0.009644	0.120119	0.011514	1.450614	-4.654605	49.381836
42709	0	0.813114	12.365735	0.981402	0.008118	0.123657	0.009827	1.462018	-4.667541	49.390392
42710	0	0.760254	12.353586	1.076409	0.007595	0.123535	0.010777	1.474379	-4.674504	49.391490
42711	0	0.604079	12.506210	0.724622	0.006042	0.125061	0.007263	1.489695	-4.673096	49.395846
42712	0	0.262413	12.530686	0.390720	0.002621	0.125306	0.003933	1.513411	-4.676190	49.393744
42713	0	0.225351	12.530519	-0.027719	0.002258	0.125305	-0.000244	1.543876	-4.671868	49.390885
42714	0	0.462475	12.505966	-0.199386	0.004628	0.125060	-0.001959	1.575836	-4.668659	49.392793
42715	0	0.475574	12.530448	-0.224746	0.004761	0.125305	-0.002197	1.622403	-4.664482	49.381878
42716	0	0.601889	12.499926	-0.089520	0.006032	0.124999	-0.000834	1.679643	-4.652808	49.368052
42717	0	0.689004	12.481811	0.152074	0.006897	0.124817	0.001587	1.741004	-4.646489	49.353413
42718	0	0.633042	12.391132	0.559914	0.006334	0.123908	0.005667	1.804243	-4.642360	49.337410
42719	0	0.475565	12.311287	0.829146	0.004761	0.123108	0.008362	1.870872	-4.636508	49.318048
42720	0	0.292051	12.092578	0.907703	0.002919	0.120921	0.009139	1.931233	-4.636333	49.296725
42721	0	0.164490	11.890035	0.763115	0.001648	0.118896	0.007690	1.990168	-4.632197	49.275471
42722	0	0.230382	11.707420	0.586826	0.002313	0.117071	0.005925	2.047483	-4.622670	49.255112
42723	0	0.303591	11.444211	0.159412	0.003052	0.114441	0.001648	2.102849	-4.606672	49.234570
42724	0	0.508610	11.163188	-0.192587	0.005095	0.111632	-0.001876	2.155178	-4.598512	49.214796
42725	0	0.707076	10.870172	-0.493820	0.007080	0.108704	-0.004883	2.214276	-4.589924	49.191716
42726	0	0.846011	10.588549	-0.718900	0.008464	0.105889	-0.007128	2.280804	-4.587298	49.173134
42727	0	0.738392	10.314510	-0.720466	0.007385	0.103149	-0.007141	2.351857	-4.587393	49.152996
42728	0	0.659140	10.069629	-0.592846	0.006589	0.100700	-0.005861	2.428753	-4.591275	49.136756
42729	0	0.469644	9.771501	-0.348708	0.004700	0.097717	-0.003418	2.510767	-4.588262	49.116332
42730	0	0.389917	9.502899	-0.130101	0.003901	0.095030	-0.001233	2.593963	-4.586969	49.092744
42731	0	0.310378	9.307859	-0.054768	0.003113	0.093079	-0.000488	2.668937	-4.576014	49.063830
42732	0	0.284889	9.009185	0.191293	0.002851	0.090091	0.001960	2.730406	-4.572006	49.035400
42733	0	0.292333	8.661200	0.569339	0.002930	0.086609	0.005737	2.790016	-4.561856	49.011438
42734	0	0.406707	8.557469	0.149577	0.004074	0.085573	0.001560	2.877057	-4.552056	48.995325
42735	0	0.365891	8.233703	0.156307	0.003662	0.082336	0.001587	2.911181	-4.547100	48.977042
42736	0	0.285795	8.117690	0.011115	0.002861	0.081177	0.000135	2.946663	-4.542560	48.957156
42737	0	0.188955	7.855211	-0.123351	0.001892	0.078552	-0.001221	2.966307	-4.538909	48.943941
42738	0	0.206290	7.635107	-0.638782	0.002069	0.076352	-0.006373	2.989035	-4.531631	48.928228
42739	0	0.072562	7.519379	-0.959498	0.000732	0.075195	-0.009583	3.009715	-4.523551	48.908759
42740	0	0.034782	7.348054	-0.895231	0.000353	0.073483	-0.008936	3.036809	-4.517560	48.892019
42741	0	0.212988	7.220173	-1.149375	0.002136	0.072205	-0.011475	3.068658	-4.510756	48.870125
42742	0	0.321573	7.164537	-1.190092	0.003222	0.071649	-0.011880	3.102888	-4.503472	48.857632
42743	0	0.402388	7.116439	-0.966457	0.004028	0.071167	-0.009644	3.137138	-4.497619	48.847209
42744	0	0.462621	7.073133	-0.946297	0.004629	0.070734	-0.009441	3.172470	-4.494262	48.835780
42745	0	0.567188	7.049371	-0.716334	0.005676	0.070496	-0.007141	3.208810	-4.488359	48.821798
42746	0	0.542173	7.079668	-0.488660	0.005424	0.070798	-0.004867	3.241231	-4.485516	48.819144
42747	0	0.469980	7.122752	-0.324600	0.004700	0.071228	-0.003235	3.259359	-4.485786	48.812687
42748	0	0.372366	7.220240	-0.429889	0.003722	0.072203	-0.004295	3.265151	-4.488156	48.809654
42749	0	0.286917	7.275388	-0.439462	0.002869	0.072754	-0.004395	3.265399	-4.488902	48.808563
42750	0	0.250391	7.421836	-0.530283	0.002503	0.074218	-0.005311	3.252904	-4.489629	48.807090
42751	0	0.207174	7.568463	-0.645875	0.002075	0.075684	-0.006470	3.236370	-4.484243	48.806692
42752	0	0.231191	7.696785	-0.717364	0.002312	0.076967	-0.007180	3.226990	-4.484814	48.801278
42753	0	0.244400	7.928511	-0.725748	0.002441	0.079285	-0.007263	3.218967	-4.488584	48.798871
42754	0	0.244992	8.148251	-0.651077	0.002446	0.081482	-0.006519	3.207018	-4.493681	48.798674
42755	0	0.287180	8.422912	-0.444211	0.002869	0.084229	-0.004456	3.188923	-4.497875	48.796594
42756	0	0.281737	8.654807	-0.307621	0.002813	0.086548	-0.003086	3.175786	-4.502984	48.798690
42757	0	0.299177	8.886751	-0.162857	0.002991	0.088867	-0.001648	3.150767	-4.504142	48.800559
42758	0	0.275018	9.136844	0.133366	0.002748	0.091369	0.001321	3.134514	-4.506193	48.804508
42759	0	0.365920	9.411648	0.408576	0.003662	0.094116	0.004089	3.138326	-4.503078	48.815767
42760	0	0.415033	9.783858	0.215300	0.004145	0.097839	0.002129	3.109240	-4.509873	48.827000
42761	0	0.366411	9.973064	0.465441	0.003662	0.099731	0.004639	3.090278	-4.512884	48.843209
42762	0	0.366357	10.302484	0.268233	0.003666	0.103025	0.002656	3.060316	-4.510488	48.855565
42763	0	0.536907	10.528565	0.033637	0.005371	0.105286	0.000305	3.026218	-4.508132	48.861036
42764	0	0.560729	10.833908	-0.185692	0.005610	0.108338	-0.001889	2.991812	-4.504471	48.868672
42765	0	0.634286	11.047518	-0.442401	0.006348	0.110474	-0.004456	2.958945	-4.499046	48.875130
42766	0	0.737776	11.316385	-0.681559	0.007375	0.113163	-0.006833	2.941129	-4.501497	48.881857
42767	0	0.665619	11.505204	-0.620772	0.006653	0.115051	-0.006226	2.923235	-4.504370	48.887327
42768	0	0.561611	11.725003	-0.483900	0.005621	0.117249	-0.004847	2.915845	-4.499358	48.889208
42769	0	0.561707	11.944586	-0.175995	0.005615	0.119446	-0.001770	2.906235	-4.500889	48.890465
42770	0	0.384797	12.158107	0.075345	0.003848	0.121581	0.000752	2.905456	-4.500551	48.889708
42771	0	0.305022	12.310789	0.561660	0.003052	0.123108	0.005615	2.904086	-4.499021	48.892959
42772	0	0.341182	12.493768	0.769965	0.003414	0.124938	0.007693	2.898512	-4.496468	48.890835
42773	0	0.396498	12.573182	0.892068	0.003967	0.125732	0.008911	2.889967	-4.494021	48.889901
42774	0	0.432900	12.621779	0.815219	0.004329	0.126219	0.008137	2.876368	-4.493615	48.884561
42775	0	0.537407	12.670794	0.551435	0.005371	0.126709	0.005493	2.857374	-4.495949	48.883077
42776	0	0.531386	12.658481	0.286201	0.005316	0.126585	0.002850	2.846474	-4.493786	48.878055
42777	0	0.537542	12.597639	-0.017249	0.005371	0.125977	-0.000183	2.836827	-4.497435	48.879393
42778	0	0.494653	12.548853	-0.253994	0.004951	0.125488	-0.002542	2.834650	-4.492657	48.877930
42779	0	0.445682	12.463358	-0.159976	0.004456	0.124634	-0.001587	2.847262	-4.493629	48.865866
42780	0	0.512437	12.402242	-0.103400	0.005129	0.124022	-0.001003	2.876384	-4.489245	48.854046
42781	0	0.603796	12.298638	0.137537	0.006042	0.122986	0.001404	2.903567	-4.484512	48.840570
42782	0	0.657863	12.134054	0.334286	0.006583	0.121340	0.003361	2.921209	-4.479305	48.823878
42783	0	0.707892	11.944652	0.407043	0.007080	0.119446	0.004089	2.940070	-4.477138	48.805852
42784	0	0.658204	11.718935	0.348573	0.006589	0.117188	0.003503	2.957306	-4.469644	48.794402
42785	0	0.584684	11.474695	0.169442	0.005859	0.114746	0.001709	2.972351	-4.456570	48.784333
42786	0	0.491759	11.193843	-0.083111	0.004918	0.111938	-0.000822	2.982247	-4.455716	48.772784
42787	0	0.396038	10.943608	-0.208607	0.003967	0.109436	-0.002075	2.994402	-4.448290	48.760456
42788	0	0.303724	10.644388	-0.454899	0.003037	0.106444	-0.004538	3.007592	-4.448171	48.747639
42789	0	0.292544	10.357606	-0.587217	0.002930	0.103577	-0.005859	3.023208	-4.444156	48.726473
42790	0	0.310028	10.076636	-0.626527	0.003103	0.100767	-0.006251	3.039761	-4.440974	48.716143
42791	0	0.390004	9.832744	-0.507454	0.003906	0.098328	-0.005066	3.051064	-4.434300	48.694476
42792	0	0.401629	9.533564	-0.374809	0.004016	0.095336	-0.003740	3.061655	-4.435040	48.672315
42793	0	0.341790	9.246809	-0.323989	0.003418	0.092468	-0.003235	3.068804	-4.434952	48.657398
42794	0	0.274533	8.923251	0.078002	0.002747	0.089232	0.000783	3.073707	-4.432652	48.640771
42795	0	0.384350	8.722015	0.203974	0.003845	0.087219	0.002075	3.121088	-4.429509	48.625818
42796	0	0.408138	8.526618	0.073949	0.004086	0.085266	0.000724	3.100633	-4.423278	48.614912
42797	0	0.340966	8.264197	0.237944	0.003418	0.082642	0.002380	3.102512	-4.410947	48.604539
42798	0	0.223467	8.117678	0.068824	0.002241	0.081177	0.000669	3.076589	-4.401230	48.597047
42799	0	0.280149	7.775960	-0.186776	0.002808	0.077759	-0.001892	3.041530	-4.391899	48.584050
42800	0	0.333980	7.648285	-0.529730	0.003344	0.076481	-0.005323	3.003164	-4.386493	48.570433
42801	0	0.341289	7.422124	-0.601476	0.003418	0.074219	-0.006042	2.961010	-4.378914	48.558580
42802	0	0.389033	7.294670	-0.883389	0.003895	0.072944	-0.008857	2.925620	-4.372544	48.547103
42803	0	0.426755	7.159823	-1.059515	0.004272	0.071594	-0.010620	2.886232	-4.365837	48.533827
42804	0	0.407552	7.062650	-1.013063	0.004079	0.070624	-0.010144	2.864664	-4.361232	48.522910
42805	0	0.426866	7.031471	-0.975140	0.004272	0.070312	-0.009766	2.841872	-4.355434	48.514957
42806	0	0.425911	6.952524	-0.850064	0.004265	0.069523	-0.008517	2.814833	-4.346136	48.507990
42807	0	0.286704	6.958159	-0.841092	0.002869	0.069580	-0.008423	2.795377	-4.342978	48.506808
42808	0	0.177041	6.952232	-0.618517	0.001766	0.069521	-0.006202	2.767975	-4.348998	48.509692
42809	0	0.116237	7.000882	-0.486070	0.001160	0.070007	-0.004883	2.732438	-4.353224	48.502732
42810	0	0.085847	7.068198	-0.365325	0.000859	0.070681	-0.003679	2.690454	-4.351327	48.502033
42811	0	0.079420	7.177918	-0.387226	0.000793	0.071777	-0.003906	2.635970	-4.351602	48.506129
42812	0	0.140787	7.239402	-0.459178	0.001405	0.072392	-0.004632	2.571960	-4.355349	48.512907
42813	0	0.214015	7.361065	-0.429321	0.002136	0.073608	-0.004333	2.509071	-4.360391	48.518125
42814	0	0.294332	7.575160	-0.488433	0.002937	0.075749	-0.004922	2.451836	-4.368034	48.528736
42815	0	0.409141	7.751674	-0.398575	0.004089	0.077515	-0.004028	2.388883	-4.369982	48.535002
42816	0	0.409988	7.928764	-0.255547	0.004093	0.079287	-0.002599	2.325940	-4.378437	48.549564
42817	0	0.367104	8.154435	-0.325149	0.003662	0.081543	-0.003296	2.263464	-4.389969	48.555909
42818	0	0.344102	8.392373	-0.108236	0.003435	0.083923	-0.001130	2.197933	-4.397082	48.566450
42819	0	0.354045	8.617948	0.443642	0.003540	0.086182	0.004395	2.141748	-4.397599	48.580275
42820	0	0.421231	9.069707	0.055284	0.004212	0.090697	0.000515	2.093460	-4.396780	48.594836
42821	0	0.445697	9.161126	0.450554	0.004456	0.091614	0.004456	2.030867	-4.398177	48.602293
42822	0	0.542918	9.563447	0.454566	0.005435	0.095636	0.004498	1.973972	-4.391159	48.619073
42823	0	0.597936	9.747096	0.366341	0.005981	0.097473	0.003601	1.900389	-4.388462	48.636866
42824	0	0.616092	10.113377	0.092101	0.006161	0.101134	0.000861	1.832461	-4.387885	48.648669
42825	0	0.451805	10.339305	0.073652	0.004517	0.103394	0.000671	1.759503	-4.388582	48.669164
42826	0	0.372690	10.608357	-0.298487	0.003727	0.106082	-0.003041	1.697894	-4.387019	48.685519
42827	0	0.280793	10.919378	-0.397687	0.002808	0.109192	-0.004028	1.643617	-4.386106	48.693700
42828	0	0.281110	11.108811	-0.351569	0.002808	0.111087	-0.003558	1.598958	-4.388096	48.710260
42829	0	0.275027	11.419752	-0.295873	0.002747	0.114197	-0.002991	1.566601	-4.390655	48.718299
42830	0	0.361208	11.620990	-0.014298	0.003608	0.116210	-0.000179	1.530734	-4.393994	48.724471
42831	0	0.445537	11.865183	0.228540	0.004456	0.118652	0.002258	1.504296	-4.392975	48.735062
42832	0	0.560820	12.066265	0.563509	0.005613	0.120664	0.005609	1.479021	-4.387492	48.743689
42833	0	0.610389	12.292297	0.771939	0.006104	0.122925	0.007690	1.451636	-4.387640	48.759783
42834	0	0.604634	12.426026	0.967109	0.006042	0.124263	0.009641	1.423211	-4.391166	48.774788
42835	0	0.537256	12.579115	0.967286	0.005371	0.125793	0.009644	1.396211	-4.392231	48.786207
42836	0	0.477023	12.621404	0.868811	0.004764	0.126216	0.008664	1.374326	-4.397635	48.793471
42837	0	0.506301	12.707464	0.550864	0.005066	0.127075	0.005493	1.360062	-4.394308	48.804260
42838	0	0.554520	12.695174	0.425898	0.005548	0.126952	0.004242	1.344590	-4.390487	48.811353
42839	0	0.603361	12.738068	0.177821	0.006042	0.127380	0.001770	1.337097	-4.381488	48.819880
42840	0	0.650830	12.683132	0.117100	0.006513	0.126831	0.001176	1.341772	-4.376604	48.819791
42841	0	0.665043	12.646533	0.236106	0.006653	0.126465	0.002380	1.359498	-4.373448	48.820409
42842	0	0.603069	12.585723	0.462030	0.006037	0.125855	0.004661	1.396576	-4.366867	48.817598
42843	0	0.542397	12.481931	0.649137	0.005432	0.124817	0.006531	1.433294	-4.358144	48.811737
42844	0	0.474164	12.378784	0.854968	0.004745	0.123785	0.008589	1.469709	-4.354403	48.811911
42845	0	0.371770	12.176716	0.821233	0.003723	0.121765	0.008240	1.496620	-4.347518	48.797940
42846	0	0.333860	11.987766	0.657007	0.003345	0.119876	0.006598	1.524548	-4.339518	48.789231
42847	0	0.359172	11.767735	0.442148	0.003601	0.117676	0.004456	1.558746	-4.329054	48.776804
42848	0	0.406503	11.505287	0.135891	0.004070	0.115052	0.001397	1.597570	-4.322773	48.766877
42849	0	0.433041	11.236521	-0.192915	0.004333	0.112366	-0.001892	1.635789	-4.318666	48.762333
42850	0	0.474759	10.955426	-0.346961	0.004754	0.109555	-0.003429	1.678327	-4.311070	48.756535
42851	0	0.457577	10.687091	-0.395341	0.004578	0.106873	-0.003906	1.729391	-4.308263	48.750573
42852	0	0.432925	10.393724	-0.380517	0.004330	0.103939	-0.003755	1.785955	-4.307275	48.738414
42853	0	0.439711	10.101156	-0.304138	0.004395	0.101013	-0.002991	1.843815	-4.309201	48.734726
42854	0	0.415357	9.856944	-0.100460	0.004155	0.098570	-0.000954	1.903696	-4.306363	48.725361
42855	0	0.402766	9.564237	0.057049	0.004028	0.095642	0.000610	1.952306	-4.304402	48.712956
42856	0	0.427266	9.277235	-0.011785	0.004271	0.092772	-0.000078	2.002272	-4.305955	48.696647
42857	0	0.458222	8.990493	0.100412	0.004578	0.089905	0.001038	2.045720	-4.310502	48.683198
42858	0	0.428345	8.746247	0.058191	0.004281	0.087462	0.000606	2.077518	-4.312384	48.669976
42859	0	0.439318	8.502194	-0.044696	0.004395	0.085022	-0.000427	2.104957	-4.309453	48.654806
42860	0	0.341419	8.099770	0.431786	0.003416	0.080996	0.004356	2.160153	-4.305047	48.644966
42861	0	0.395918	8.245788	-0.344216	0.003967	0.082458	-0.003418	2.194376	-4.292832	48.636158
42862	0	0.339522	7.739272	-0.067740	0.003403	0.077393	-0.000656	2.226384	-4.280465	48.630240
42863	0	0.255894	7.696473	-0.288873	0.002563	0.076965	-0.002869	2.256837	-4.272554	48.624557
42864	0	0.267147	7.531506	-0.310583	0.002676	0.075315	-0.003092	2.279525	-4.265134	48.604910
42865	0	0.372239	7.336313	-0.502203	0.003723	0.073364	-0.005005	2.307029	-4.263332	48.593206
42866	0	0.194977	7.256696	-0.627177	0.001951	0.072568	-0.006260	2.326380	-4.260050	48.587220
42867	0	0.152455	7.116599	-0.623739	0.001526	0.071167	-0.006226	2.346382	-4.257312	48.576620
42868	0	0.151793	7.079671	-0.827469	0.001522	0.070798	-0.008264	2.365261	-4.250060	48.567735
42869	0	0.231661	6.970104	-0.678725	0.002319	0.069702	-0.006775	2.386258	-4.244637	48.561429
42870	0	0.225005	6.951456	-0.736516	0.002253	0.069516	-0.007349	2.413577	-4.239524	48.555253
42871	0	0.262152	6.957846	-0.648833	0.002625	0.069580	-0.006470	2.444693	-4.233178	48.553282
42872	0	0.353160	6.994105	-0.603719	0.003533	0.069942	-0.006020	2.474023	-4.228891	48.550578
42873	0	0.457394	7.061691	-0.562788	0.004578	0.070618	-0.005615	2.494816	-4.220740	48.556905
42874	0	0.493993	7.153046	-0.546550	0.004936	0.071531	-0.005458	2.507436	-4.224819	48.559582
42875	0	0.464041	7.263133	-0.586430	0.004639	0.072632	-0.005859	2.515685	-4.225823	48.560279
42876	0	0.446046	7.391156	-0.538134	0.004458	0.073912	-0.005382	2.515759	-4.227132	48.561941
42877	0	0.342343	7.537854	-0.524366	0.003418	0.075378	-0.005249	2.507888	-4.233328	48.567100
42878	0	0.233447	7.714821	-0.438554	0.002330	0.077148	-0.004384	2.510321	-4.238198	48.572277
42879	0	0.220001	7.989477	-0.390974	0.002197	0.079895	-0.003906	2.515339	-4.239981	48.580845
42880	0	0.190042	8.154191	-0.226660	0.001897	0.081542	-0.002266	2.516137	-4.242935	48.591290
42881	0	0.176911	8.410648	-0.097551	0.001770	0.084106	-0.000977	2.514911	-4.239856	48.596567
42882	0	0.268693	8.728018	-0.060329	0.002683	0.087280	-0.000608	2.508779	-4.243642	48.595917
42883	0	0.378473	8.880598	0.153465	0.003784	0.088806	0.001526	2.497630	-4.242686	48.605234
42884	0	0.323826	9.142891	0.556682	0.003235	0.091429	0.005571	2.503407	-4.245651	48.614193
42885	0	0.391057	9.576395	0.061548	0.003906	0.095764	0.000610	2.497319	-4.249016	48.625334
42886	0	0.391589	9.637308	0.453463	0.003914	0.096374	0.004526	2.487222	-4.250054	48.637162
42887	0	0.354278	10.046351	0.251287	0.003540	0.100464	0.002502	2.475083	-4.251600	48.652365
42888	0	0.373107	10.259902	0.069900	0.003729	0.102599	0.000692	2.467794	-4.252150	48.661747
42889	0	0.402565	10.577423	-0.231019	0.004028	0.105774	-0.002319	2.458104	-4.247097	48.670123
42890	0	0.438381	10.730005	-0.187158	0.004389	0.107300	-0.001874	2.456124	-4.239742	48.671947
42891	0	0.640819	11.029046	-0.537298	0.006409	0.110291	-0.005371	2.458777	-4.237292	48.671109
42892	0	0.670722	11.260895	-0.489230	0.006712	0.112609	-0.004887	2.465141	-4.230333	48.674337
42893	0	0.567671	11.474569	-0.221696	0.005676	0.114746	-0.002197	2.485442	-4.228717	48.676444
42894	0	0.561033	11.688153	-0.042801	0.005615	0.116881	-0.000407	2.506518	-4.221830	48.676923
42895	0	0.543366	11.920205	0.235725	0.005432	0.119202	0.002380	2.529762	-4.221045	48.670493
42896	0	0.458067	12.097370	0.480821	0.004580	0.120973	0.004835	2.556246	-4.218804	48.665876
42897	0	0.457773	12.231580	0.675057	0.004578	0.122314	0.006775	2.579730	-4.216629	48.665815
42898	0	0.463729	12.384427	0.762423	0.004639	0.123843	0.007641	2.596101	-4.212667	48.660052
42899	0	0.444840	12.439099	0.755055	0.004456	0.124390	0.007568	2.613432	-4.203421	48.655208
42900	0	0.467503	12.500214	0.494756	0.004684	0.125001	0.004969	2.633604	-4.192282	48.651882
42901	0	0.530125	12.512328	0.357206	0.005310	0.125122	0.003601	2.661104	-4.181657	48.645759
42902	0	0.497972	12.506259	0.156439	0.004987	0.125062	0.001590	2.685295	-4.172740	48.639519
42903	0	0.506263	12.512240	0.063324	0.005066	0.125122	0.000671	2.721236	-4.167287	48.631987
42904	0	0.469110	12.463423	0.084783	0.004693	0.124634	0.000900	2.770585	-4.162999	48.622087
42905	0	0.475395	12.439088	0.214150	0.004761	0.124390	0.002197	2.823339	-4.153949	48.607118
42906	0	0.510374	12.353971	0.282381	0.005114	0.123538	0.002879	2.876127	-4.141777	48.588962
42907	0	0.494257	12.182846	0.488842	0.004944	0.121826	0.004944	2.929907	-4.136961	48.567334
42908	0	0.517908	12.097757	0.410774	0.005184	0.120975	0.004162	2.982756	-4.128587	48.544259
42909	0	0.530837	11.865364	0.300413	0.005310	0.118652	0.003052	3.030153	-4.123674	48.524632
42910	0	0.505857	11.670081	0.126163	0.005061	0.116700	0.001309	3.078308	-4.118192	48.508224
42911	0	0.549260	11.456271	-0.072262	0.005493	0.114563	-0.000671	3.130815	-4.114943	48.489416
42912	0	0.560144	11.260616	-0.302216	0.005612	0.112607	-0.002970	3.185354	-4.101489	48.471711
42913	0	0.506460	10.955610	-0.414438	0.005066	0.109558	-0.004089	3.244418	-4.098094	48.448237
42914	0	0.530162	10.747629	-0.413171	0.005307	0.107478	-0.004076	3.305442	-4.090219	48.419305
42915	0	0.493664	10.497896	-0.353459	0.004944	0.104980	-0.003479	3.367657	-4.080147	48.394775
42916	0	0.425549	10.247382	-0.284743	0.004258	0.102475	-0.002794	3.428919	-4.074784	48.367059
42917	0	0.366096	9.997486	-0.163471	0.003662	0.099976	-0.001587	3.485620	-4.070678	48.340240
42918	0	0.341516	9.747065	-0.135700	0.003415	0.097471	-0.001314	3.537925	-4.067823	48.313403
42919	0	0.329238	9.466527	-0.107167	0.003296	0.094666	-0.001038	3.581243	-4.060495	48.284336
42920	0	0.243310	9.119221	0.396142	0.002437	0.091189	0.004024	3.661614	-4.051265	48.255067
42921	0	0.353127	9.155256	-0.179628	0.003540	0.091553	-0.001770	3.696178	-4.037331	48.230468
42922	0	0.376060	8.654989	0.168289	0.003769	0.086549	0.001719	3.746072	-4.022416	48.207927
42923	0	0.316621	8.599869	-0.056876	0.003174	0.085999	-0.000549	3.773211	-4.009008	48.192759
42924	0	0.315303	8.251822	-0.255892	0.003159	0.082519	-0.002541	3.800252	-3.998465	48.169954
42925	0	0.359658	8.190855	-0.617548	0.003601	0.081909	-0.006165	3.816885	-3.990122	48.150375
42926	0	0.321967	7.952688	-0.649479	0.003225	0.079527	-0.006492	3.822832	-3.979987	48.130491
42927	0	0.322782	7.781903	-0.928644	0.003235	0.077820	-0.009277	3.837580	-3.968127	48.112437
42928	0	0.345766	7.702397	-1.070478	0.003464	0.077024	-0.010699	3.847402	-3.958700	48.087385
42929	0	0.402085	7.519473	-0.934630	0.004028	0.075195	-0.009338	3.860819	-3.946253	48.065231
42930	0	0.400485	7.439895	-1.015859	0.004013	0.074400	-0.010148	3.878430	-3.932795	48.042809
42931	0	0.378054	7.366810	-0.916748	0.003784	0.073669	-0.009155	3.898869	-3.925984	48.020938
42932	0	0.340438	7.378798	-0.754128	0.003410	0.073789	-0.007532	3.914508	-3.914746	48.002963
42933	0	0.384090	7.299779	-0.495101	0.003845	0.072998	-0.004944	3.927281	-3.905636	47.978714
42934	0	0.340770	7.324102	-0.465686	0.003408	0.073241	-0.004653	3.934864	-3.901839	47.959718
42935	0	0.262196	7.330325	-0.280931	0.002625	0.073303	-0.002808	3.938974	-3.894624	47.945018
42936	0	0.237420	7.391270	-0.415312	0.002375	0.073913	-0.004154	3.938794	-3.890875	47.932251
42937	0	0.250084	7.476911	-0.437768	0.002502	0.074768	-0.004395	3.914483	-3.885328	47.918552
42938	0	0.182773	7.513763	-0.611328	0.001827	0.075136	-0.006131	3.888199	-3.882610	47.915353
42939	0	0.225712	7.629658	-0.797075	0.002258	0.076294	-0.007996	3.852297	-3.877939	47.905268
42940	0	0.262163	7.734002	-0.889870	0.002622	0.077337	-0.008923	3.818469	-3.875274	47.892769
42941	0	0.250301	7.879851	-0.895332	0.002502	0.078796	-0.008972	3.792316	-3.872832	47.886911
42942	0	0.304992	8.075535	-0.854968	0.003053	0.080753	-0.008568	3.767996	-3.865815	47.878468
42943	0	0.323600	8.258178	-0.675952	0.003235	0.082581	-0.006775	3.747837	-3.863798	47.874777
42944	0	0.360791	8.465712	-0.331068	0.003603	0.084657	-0.003326	3.727871	-3.866814	47.868278
42945	0	0.403521	8.703610	-0.107603	0.004028	0.087036	-0.001099	3.699556	-3.872024	47.858663
42946	0	0.392603	8.929153	0.221296	0.003921	0.089293	0.002182	3.660994	-3.875145	47.856602
42947	0	0.421252	9.161261	0.326626	0.004211	0.091614	0.003235	3.622871	-3.872547	47.854236
42948	0	0.427938	9.392852	0.334114	0.004274	0.093930	0.003299	3.572235	-3.874741	47.853766
42949	0	0.427095	9.618995	0.328005	0.004272	0.096191	0.003235	3.519399	-3.869051	47.854392
42950	0	0.427075	9.758853	0.446519	0.004269	0.097590	0.004425	3.473143	-3.867732	47.856823
42951	0	0.463803	10.199062	-0.209587	0.004639	0.101990	-0.002136	3.428530	-3.862934	47.863721
42952	0	0.488393	10.211173	-0.012210	0.004881	0.102112	-0.000164	3.382347	-3.862305	47.867885
42953	0	0.451511	10.601938	-0.307015	0.004517	0.106018	-0.003113	3.337093	-3.856510	47.872839
42954	0	0.457250	10.730421	-0.377845	0.004574	0.107303	-0.003820	3.293312	-3.850948	47.873593
42955	0	0.408920	10.943750	-0.454271	0.004089	0.109436	-0.004578	3.257972	-3.846724	47.870341
42956	0	0.475670	11.175884	-0.379392	0.004760	0.111757	-0.003836	3.216363	-3.839402	47.868371
42957	0	0.506368	11.346483	-0.180789	0.005066	0.113464	-0.001831	3.194220	-3.832921	47.864116
42958	0	0.426724	11.529548	-0.016354	0.004268	0.115295	-0.000197	3.161913	-3.828118	47.859616
42959	0	0.421147	11.700392	0.234336	0.004211	0.117004	0.002319	3.139526	-3.823756	47.858559
42960	0	0.439431	11.846637	0.380127	0.004395	0.118467	0.003771	3.111604	-3.818718	47.849081
42961	0	0.415190	11.926123	0.558457	0.004150	0.119263	0.005554	3.083555	-3.815560	47.846799
42962	0	0.488535	12.078303	0.595591	0.004886	0.120785	0.005920	3.051038	-3.810476	47.843656
42963	0	0.579625	12.121466	0.497457	0.005798	0.121216	0.004944	3.023104	-3.803721	47.838864
42964	0	0.585287	12.115189	0.393953	0.005855	0.121153	0.003906	2.992769	-3.797239	47.833154
42965	0	0.616138	12.145983	0.142897	0.006165	0.121460	0.001404	2.970106	-3.789530	47.828765
42966	0	0.609129	12.145910	0.081088	0.006097	0.121459	0.000782	2.943807	-3.779624	47.827672
42967	0	0.591392	12.097210	-0.090188	0.005920	0.120972	-0.000916	2.931872	-3.768802	47.825545
42968	0	0.517775	12.030015	0.021302	0.005175	0.120300	0.000210	2.929964	-3.766995	47.819103
42969	0	0.499726	11.975135	0.194957	0.005005	0.119751	0.001953	2.934530	-3.754761	47.812269
42970	0	0.504589	11.877507	0.412967	0.005051	0.118774	0.004143	2.948315	-3.744997	47.804613
42971	0	0.494406	11.804263	0.523441	0.004944	0.118042	0.005249	2.963434	-3.740131	47.801767
42972	0	0.481836	11.657813	0.503902	0.004822	0.116578	0.005036	2.962102	-3.731216	47.789496
42973	0	0.506025	11.486803	0.428286	0.005066	0.114868	0.004272	2.952929	-3.720071	47.777264
42974	0	0.455967	11.254898	0.130841	0.004565	0.112549	0.001302	2.947318	-3.709225	47.766298
42975	0	0.371925	11.065691	-0.084986	0.003723	0.110657	-0.000854	2.943877	-3.700173	47.753240
42976	0	0.377473	10.845946	-0.322762	0.003776	0.108459	-0.003226	2.946592	-3.694471	47.740963
42977	0	0.366079	10.650629	-0.555616	0.003662	0.106506	-0.005554	2.949931	-3.688405	47.731278
42978	0	0.396031	10.388107	-0.507013	0.003964	0.103881	-0.005071	2.950635	-3.679220	47.718978
42979	0	0.439082	10.180631	-0.483204	0.004395	0.101807	-0.004822	2.963525	-3.670428	47.704669
42980	0	0.414006	10.003541	-0.344954	0.004143	0.100036	-0.003439	2.976884	-3.662382	47.694120
42981	0	0.415013	9.741200	-0.183758	0.004150	0.097412	-0.001831	2.986012	-3.656984	47.677817
42982	0	0.445307	9.564117	-0.075122	0.004455	0.095641	-0.000746	2.993826	-3.649814	47.664357
42983	0	0.421331	9.344475	0.085330	0.004211	0.093445	0.000854	2.996584	-3.646537	47.650661
42984	0	0.366640	9.130759	0.121721	0.003665	0.091308	0.001218	2.998670	-3.642682	47.637767
42985	0	0.420567	8.953882	0.073589	0.004211	0.089539	0.000732	2.995307	-3.629741	47.629198
42986	0	0.340584	8.642536	0.325342	0.003407	0.086426	0.003242	2.980807	-3.622852	47.616849
42987	0	0.384416	8.648682	-0.110183	0.003845	0.086487	-0.001099	2.986084	-3.615972	47.608250
42988	0	0.414237	8.355670	-0.145600	0.004148	0.083556	-0.001472	2.965788	-3.603364	47.601596
42989	0	0.414650	8.276427	-0.353069	0.004150	0.082764	-0.003540	2.953787	-3.592491	47.596515
42990	0	0.316494	8.105650	-0.387038	0.003165	0.081056	-0.003888	2.929856	-3.586686	47.587835
42991	0	0.335030	7.983529	-0.633469	0.003357	0.079834	-0.006348	2.912319	-3.571797	47.581837
42992	0	0.255266	7.910479	-0.740559	0.002550	0.079103	-0.007421	2.891770	-3.569987	47.576168
42993	0	0.225795	7.806532	-0.737097	0.002258	0.078064	-0.007385	2.871870	-3.563774	47.573313
42994	0	0.231521	7.745693	-0.740494	0.002318	0.077456	-0.007419	2.852797	-3.553470	47.568564
42995	0	0.244099	7.727162	-0.621196	0.002441	0.077271	-0.006226	2.833557	-3.546754	47.569527
42996	0	0.262399	7.684597	-0.557725	0.002624	0.076845	-0.005589	2.817767	-3.541309	47.570373
42997	0	0.299126	7.690483	-0.456828	0.002991	0.076904	-0.004578	2.805062	-3.536251	47.567364
42998	0	0.335740	7.714906	-0.314088	0.003358	0.077148	-0.003156	2.784134	-3.529421	47.568883
42999	0	0.390647	7.788143	-0.272993	0.003906	0.077881	-0.002747	2.760603	-3.523447	47.575756
43000	0	0.397025	7.843173	-0.238364	0.003967	0.078431	-0.002408	2.726173	-3.521671	47.576309
43001	0	0.391344	7.940756	-0.302118	0.003906	0.079407	-0.003052	2.683100	-3.525659	47.582740
43002	0	0.398875	8.050889	-0.460359	0.003982	0.080507	-0.004638	2.635572	-3.529170	47.590289
43003	0	0.348125	8.111766	-0.521752	0.003479	0.081116	-0.005249	2.592150	-3.525646	47.596575
43004	0	0.317932	8.227946	-0.418450	0.003178	0.082278	-0.004210	2.558530	-3.521541	47.599538
43005	0	0.305118	8.416890	-0.436761	0.003052	0.084167	-0.004395	2.522905	-3.513996	47.608241
43006	0	0.390392	8.581702	-0.211809	0.003904	0.085816	-0.002143	2.490833	-3.506847	47.619152
43007	0	0.378894	8.746354	-0.106930	0.003784	0.087463	-0.001099	2.453562	-3.506650	47.627029
43008	0	0.336867	8.874132	0.319477	0.003366	0.088742	0.003172	2.425176	-3.504667	47.634181
43009	0	0.390737	9.258980	0.185533	0.003906	0.092590	0.001831	2.395926	-3.499985	47.650515
43010	0	0.372173	9.295093	0.581469	0.003723	0.092953	0.005785	2.359996	-3.492947	47.668843
43011	0	0.341545	9.600666	0.509861	0.003418	0.096008	0.005066	2.321719	-3.484227	47.683072
43012	0	0.329002	9.734656	0.437545	0.003290	0.097348	0.004338	2.278801	-3.477980	47.693937
43013	0	0.366610	9.973071	0.162387	0.003662	0.099731	0.001587	2.237128	-3.476146	47.707809
43014	0	0.373162	10.119546	-0.037501	0.003731	0.101195	-0.000414	2.193626	-3.470276	47.727815
43015	0	0.457698	10.302822	-0.277649	0.004578	0.103027	-0.002808	2.159694	-3.462166	47.748207
43016	0	0.469942	10.510567	-0.399243	0.004698	0.105104	-0.004026	2.123611	-3.456569	47.762553
43017	0	0.518870	10.669031	-0.437294	0.005188	0.106689	-0.004395	2.101362	-3.449701	47.780857
43018	0	0.555690	10.858300	-0.353922	0.005555	0.108582	-0.003557	2.083462	-3.444124	47.797547
43019	0	0.592591	10.992408	-0.072323	0.005920	0.109924	-0.000732	2.075215	-3.442968	47.805901
43020	0	0.562560	11.157125	0.173124	0.005626	0.111571	0.001727	2.072259	-3.436086	47.816015
43021	0	0.537199	11.321979	0.568399	0.005371	0.113220	0.005676	2.065697	-3.430477	47.824119
43022	0	0.439603	11.449961	0.752894	0.004395	0.114500	0.007523	2.060638	-3.424315	47.828816
43023	0	0.457114	11.566150	0.824502	0.004578	0.115662	0.008240	2.056392	-3.411588	47.840418
43024	0	0.481014	11.633158	0.831694	0.004808	0.116332	0.008311	2.051931	-3.406622	47.846668
43025	0	0.463916	11.682086	0.696496	0.004639	0.116821	0.006958	2.046130	-3.400392	47.854720
43026	0	0.493882	11.694276	0.373317	0.004945	0.116942	0.003736	2.050437	-3.387574	47.861608
43027	0	0.549123	11.706546	0.213929	0.005493	0.117065	0.002136	2.048448	-3.378624	47.870397
43028	0	0.549201	11.718739	0.030556	0.005489	0.117188	0.000311	2.054671	-3.374012	47.879944
43029	0	0.506415	11.657714	-0.062672	0.005066	0.116577	-0.000610	2.071952	-3.365049	47.883313
43030	0	0.407889	11.615030	0.054354	0.004086	0.116150	0.000577	2.106148	-3.351247	47.885670
43031	0	0.414282	11.554080	0.264335	0.004150	0.115540	0.002686	2.149092	-3.336505	47.890734
43032	0	0.431069	11.517941	0.511922	0.004317	0.115177	0.005164	2.194968	-3.322617	47.892700
43033	0	0.433271	11.432089	0.569712	0.004333	0.114319	0.005737	2.236443	-3.314371	47.893460
43034	0	0.438685	11.255471	0.660247	0.004393	0.112553	0.006634	2.269552	-3.300842	47.890526
43035	0	0.457350	11.132957	0.423922	0.004578	0.111328	0.004272	2.304938	-3.289010	47.888842
43036	0	0.456038	10.943910	0.283336	0.004569	0.109438	0.002864	2.338071	-3.272328	47.887034
43037	0	0.518551	10.778810	-0.034030	0.005188	0.107788	-0.000305	2.376565	-3.262169	47.884006
43038	0	0.529718	10.607649	-0.315726	0.005304	0.106077	-0.003121	2.416670	-3.247192	47.874336
43039	0	0.518552	10.442946	-0.437709	0.005188	0.104431	-0.004333	2.465932	-3.237433	47.862773
43040	0	0.487465	10.216731	-0.440146	0.004877	0.102169	-0.004358	2.515521	-3.227060	47.863159
43041	0	0.452127	10.082792	-0.401651	0.004517	0.100830	-0.003967	2.572927	-3.225082	47.853791
43042	0	0.415645	9.893398	-0.252717	0.004159	0.098935	-0.002478	2.631751	-3.214644	47.847031
43043	0	0.377928	9.716768	-0.102395	0.003784	0.097168	-0.000977	2.689196	-3.201206	47.838053
43044	0	0.340364	9.539831	0.034730	0.003408	0.095398	0.000395	2.747874	-3.187608	47.828631
43045	0	0.329425	9.387272	0.130087	0.003296	0.093872	0.001343	2.800719	-3.177553	47.815351
43046	0	0.323036	9.167768	0.219853	0.003231	0.091677	0.002237	2.850599	-3.168675	47.809628
43047	0	0.366184	9.063750	0.076025	0.003662	0.090637	0.000793	2.894138	-3.160270	47.797459
43048	0	0.310666	8.886639	-0.009579	0.003112	0.088866	-0.000066	2.934339	-3.145599	47.788521
43049	0	0.310876	8.703605	-0.075853	0.003113	0.087036	-0.000732	2.970195	-3.132308	47.780510
43050	0	0.352809	8.563227	-0.040079	0.003531	0.085632	-0.000357	3.030571	-3.119782	47.774194
43051	0	0.310958	8.514333	-0.349940	0.003113	0.085144	-0.003479	3.059590	-3.107703	47.764099
43052	0	0.359029	8.367595	-0.403999	0.003594	0.083677	-0.004008	3.104412	-3.094215	47.758051
43053	0	0.353648	8.306786	-0.393040	0.003540	0.083069	-0.003906	3.139074	-3.081263	47.754835
43054	0	0.365316	8.214779	-0.550734	0.003654	0.082150	-0.005481	3.177687	-3.071727	47.746420
43055	0	0.353694	8.160228	-0.643237	0.003540	0.081604	-0.006409	3.212636	-3.059939	47.734449
43056	0	0.371670	8.111004	-0.575022	0.003716	0.081112	-0.005724	3.251333	-3.052435	47.727832
43057	0	0.365716	8.074772	-0.594784	0.003662	0.080750	-0.005920	3.291744	-3.037213	47.727111
43058	0	0.395343	8.098970	-0.453337	0.003957	0.080991	-0.004511	3.325238	-3.024502	47.719636
43059	0	0.396498	8.087031	-0.399551	0.003967	0.080872	-0.003967	3.366869	-3.013121	47.713765
43060	0	0.383781	8.123413	-0.355739	0.003840	0.081235	-0.003536	3.398423	-3.001255	47.707667
43061	0	0.317640	8.172516	-0.307351	0.003174	0.081726	-0.003052	3.430791	-2.996737	47.698446
43062	0	0.348323	8.263798	-0.335995	0.003484	0.082639	-0.003341	3.459218	-2.987757	47.692414
43063	0	0.298778	8.331267	-0.464624	0.002991	0.083313	-0.004639	3.471649	-2.975700	47.680845
43064	0	0.280482	8.410467	-0.472737	0.002801	0.084105	-0.004715	3.490443	-2.972755	47.674536
43065	0	0.256291	8.514350	-0.598935	0.002563	0.085144	-0.005981	3.503024	-2.963762	47.668660
43066	0	0.305369	8.648428	-0.594378	0.003050	0.086485	-0.005937	3.514618	-2.960788	47.659770
43067	0	0.324056	8.770642	-0.514222	0.003235	0.087708	-0.005127	3.536632	-2.959999	47.652273
43068	0	0.361264	8.910903	-0.358107	0.003613	0.089109	-0.003572	3.550916	-2.951683	47.647816
43069	0	0.378519	9.069792	-0.196598	0.003784	0.090698	-0.001953	3.569071	-2.944368	47.645756
43070	0	0.391273	9.265015	-0.052731	0.003908	0.092650	-0.000515	3.586280	-2.941354	47.641749
43071	0	0.390490	9.429950	0.102611	0.003906	0.094299	0.001038	3.602345	-2.930774	47.632152
43072	0	0.396380	9.606944	0.259775	0.003964	0.096069	0.002601	3.607756	-2.921113	47.627109
43073	0	0.402555	9.716881	0.468472	0.004028	0.097168	0.004700	3.627271	-2.908818	47.623521
43074	0	0.426610	9.997567	0.179390	0.004266	0.099976	0.001800	3.635515	-2.900361	47.622189
43075	0	0.445410	10.070814	0.213301	0.004456	0.100708	0.002136	3.640919	-2.889758	47.618550
43076	0	0.481472	10.290542	0.078776	0.004818	0.102905	0.000787	3.641455	-2.877336	47.618456
43077	0	0.512604	10.394290	-0.152668	0.005127	0.103943	-0.001526	3.644120	-2.867463	47.610433
43078	0	0.481915	10.504051	-0.293281	0.004819	0.105041	-0.002932	3.647130	-2.858882	47.608841
43079	0	0.481919	10.638409	-0.361020	0.004822	0.106384	-0.003601	3.658697	-2.847300	47.604897
43080	0	0.487381	10.815277	-0.467445	0.004877	0.108153	-0.004658	3.678208	-2.835105	47.599505
43081	0	0.482148	10.906931	-0.313114	0.004822	0.109070	-0.003113	3.699392	-2.825985	47.590221
43082	0	0.451587	11.041129	-0.140700	0.004516	0.110412	-0.001380	3.729291	-2.817232	47.584207
43083	0	0.378509	11.132820	0.065448	0.003784	0.111328	0.000671	3.748652	-2.808913	47.575960
43084	0	0.384619	11.236633	0.268828	0.003847	0.112366	0.002712	3.775146	-2.798278	47.563163
43085	0	0.414592	11.297705	0.400562	0.004150	0.112976	0.004028	3.800256	-2.783566	47.544797
43086	0	0.419541	11.358806	0.378615	0.004202	0.113587	0.003799	3.815488	-2.767183	47.532700
43087	0	0.444943	11.407538	0.364858	0.004456	0.114075	0.003662	3.830758	-2.751236	47.522174
43088	0	0.505293	11.383177	0.233966	0.005053	0.113832	0.002353	3.845588	-2.741692	47.505587
43089	0	0.524443	11.395301	0.120511	0.005249	0.113953	0.001221	3.862875	-2.727319	47.489124
43090	0	0.462108	11.334251	-0.047483	0.004628	0.113342	-0.000459	3.880860	-2.710591	47.472592
43091	0	0.506667	11.322002	-0.087631	0.005066	0.113220	-0.000854	3.904444	-2.701914	47.459087
43092	0	0.500134	11.273099	-0.068702	0.005006	0.112731	-0.000654	3.939264	-2.687858	47.446498
43093	0	0.439587	11.169439	0.033136	0.004395	0.111694	0.000366	3.976657	-2.679443	47.429074
43094	0	0.470096	11.108425	0.081410	0.004702	0.111084	0.000846	4.011146	-2.668647	47.404320
43095	0	0.505932	11.047416	0.069851	0.005066	0.110474	0.000732	4.047798	-2.651775	47.382245
43096	0	0.474171	10.925331	0.064305	0.004747	0.109253	0.000665	4.072087	-2.635630	47.357076
43097	0	0.487448	10.803250	-0.045254	0.004883	0.108032	-0.000427	4.100328	-2.616950	47.335214
43098	0	0.480098	10.638294	-0.293771	0.004804	0.106383	-0.002919	4.121719	-2.604727	47.311577
43099	0	0.415153	10.443039	-0.368259	0.004150	0.104431	-0.003662	4.145811	-2.596814	47.286487
43100	0	0.451164	10.308565	-0.421804	0.004518	0.103086	-0.004191	4.177000	-2.581250	47.257751
43101	0	0.414487	10.162266	-0.417723	0.004150	0.101624	-0.004150	4.208804	-2.565929	47.234137
43102	0	0.395550	10.015572	-0.368381	0.003956	0.100157	-0.003654	4.243838	-2.556270	47.214970
43103	0	0.371564	9.887635	-0.326171	0.003723	0.098877	-0.003235	4.276592	-2.538221	47.190487
43104	0	0.358404	9.710563	-0.190737	0.003587	0.097106	-0.001884	4.305403	-2.525218	47.159490
43105	0	0.323590	9.472692	0.187240	0.003235	0.094727	0.001892	4.330711	-2.516012	47.140321
43106	0	0.371664	9.509193	-0.061855	0.003724	0.095092	-0.000589	4.367271	-2.496995	47.119268
43107	0	0.377938	9.204147	0.187957	0.003784	0.092041	0.001892	4.384308	-2.480016	47.089809
43108	0	0.389657	9.185792	0.057710	0.003896	0.091858	0.000585	4.394928	-2.470626	47.065582
43109	0	0.371659	8.929470	-0.049029	0.003723	0.089294	-0.000488	4.398703	-2.452106	47.044977
43110	0	0.431443	8.862337	-0.378670	0.004319	0.088623	-0.003789	4.396883	-2.436597	47.021967
43111	0	0.378230	8.740259	-0.481880	0.003784	0.087402	-0.004822	4.394185	-2.425020	47.000048
43112	0	0.426435	8.606001	-0.646130	0.004268	0.086060	-0.006465	4.390405	-2.411766	46.979996
43113	0	0.383950	8.538876	-0.805327	0.003845	0.085388	-0.008057	4.387214	-2.396102	46.952851
43114	0	0.395422	8.447387	-0.743846	0.003956	0.084474	-0.007441	4.385550	-2.385068	46.937696
43115	0	0.353195	8.392406	-0.786952	0.003540	0.083923	-0.007874	4.381402	-2.365351	46.921368
43116	0	0.321335	8.300902	-0.737706	0.003219	0.083009	-0.007378	4.382188	-2.349677	46.898377
43117	0	0.323022	8.300796	-0.567675	0.003235	0.083008	-0.005676	4.384340	-2.334263	46.880135
43118	0	0.298094	8.270286	-0.402496	0.002981	0.082703	-0.004029	4.379900	-2.324541	46.862063
43119	0	0.305180	8.306914	-0.267635	0.003052	0.083069	-0.002686	4.368656	-2.314933	46.847997
43120	0	0.305063	8.313022	-0.186086	0.003052	0.083130	-0.001874	4.351998	-2.303583	46.836489
43121	0	0.317156	8.349670	-0.230040	0.003174	0.083496	-0.002319	4.327542	-2.290698	46.817559
43122	0	0.329135	8.355895	-0.311222	0.003290	0.083558	-0.003137	4.295531	-2.282678	46.800985
43123	0	0.341392	8.423005	-0.455232	0.003418	0.084229	-0.004578	4.262521	-2.267745	46.786470
43124	0	0.341038	8.496565	-0.578108	0.003409	0.084964	-0.005809	4.226574	-2.259819	46.771409
43125	0	0.354079	8.575701	-0.698661	0.003540	0.085754	-0.007019	4.184695	-2.251545	46.760789
43126	0	0.348038	8.667682	-0.674357	0.003480	0.086675	-0.006771	4.149904	-2.243045	46.745223
43127	0	0.360077	8.789222	-0.583563	0.003601	0.087891	-0.005859	4.120543	-2.233385	46.730837
43128	0	0.360366	8.917522	-0.420178	0.003600	0.089174	-0.004225	4.092615	-2.228430	46.716771
43129	0	0.402889	9.033245	-0.180926	0.004028	0.090332	-0.001831	4.066459	-2.219354	46.707840
43130	0	0.427729	9.234621	-0.053301	0.004273	0.092346	-0.000566	4.026314	-2.214391	46.705705
43131	0	0.433419	9.338298	0.217011	0.004333	0.093384	0.002136	3.986065	-2.205515	46.705356
43132	0	0.463866	9.514985	0.285382	0.004640	0.095151	0.002815	3.940945	-2.194112	46.695546
43133	0	0.464074	9.655618	0.321438	0.004639	0.096558	0.003174	3.894086	-2.186339	46.685199
43134	0	0.391244	9.826163	0.352964	0.003910	0.098263	0.003500	3.860682	-2.179108	46.679934
43135	0	0.403094	9.960816	0.230700	0.004028	0.099609	0.002258	3.805702	-2.172417	46.680260
43136	0	0.396964	10.131745	0.013966	0.003972	0.101317	0.000098	3.759881	-2.159890	46.679495
43137	0	0.384090	10.260091	-0.122932	0.003845	0.102600	-0.001282	3.702384	-2.145261	46.678090
43138	0	0.414151	10.394831	-0.418703	0.004141	0.103947	-0.004228	3.658694	-2.136212	46.675378
43139	0	0.451712	10.534835	-0.410727	0.004517	0.105347	-0.004150	3.612824	-2.126908	46.679204
43140	0	0.487654	10.638872	-0.415259	0.004883	0.106387	-0.004186	3.578309	-2.110425	46.677159
43141	0	0.555908	10.784994	-0.363051	0.005554	0.107849	-0.003662	3.545859	-2.105877	46.675443
43142	0	0.525939	10.858078	-0.082336	0.005259	0.108581	-0.000853	3.516123	-2.097005	46.675952
43143	0	0.494679	11.010717	0.057284	0.004944	0.110107	0.000549	3.492706	-2.090322	46.676442
43144	0	0.464641	11.102008	0.349269	0.004644	0.111021	0.003465	3.464777	-2.082811	46.680935
43145	0	0.463702	11.218170	0.454093	0.004639	0.112183	0.004517	3.440870	-2.071292	46.679816
43146	0	0.439420	11.254411	0.551593	0.004391	0.112546	0.005481	3.405920	-2.065011	46.678514
43147	0	0.457960	11.291344	0.479667	0.004578	0.112915	0.004761	3.370151	-2.057493	46.683004
43148	0	0.507166	11.291094	0.401033	0.005070	0.112912	0.003978	3.337761	-2.049856	46.686482
43149	0	0.525415	11.309743	0.162030	0.005249	0.113098	0.001587	3.304548	-2.045397	46.690472
43150	0	0.568139	11.315849	-0.014786	0.005686	0.113158	-0.000177	3.275262	-2.031227	46.693949
43151	0	0.561047	11.267152	-0.186943	0.005615	0.112671	-0.001892	3.252855	-2.016678	46.691750
43152	0	0.481184	11.193864	-0.116201	0.004812	0.111938	-0.001176	3.239248	-2.006570	46.694952
43153	0	0.469589	11.157241	0.031044	0.004700	0.111572	0.000305	3.234496	-1.992878	46.689272
43154	0	0.419865	11.108423	0.195971	0.004204	0.111084	0.001963	3.238125	-1.977815	46.686683
43155	0	0.451457	11.090111	0.377985	0.004517	0.110901	0.003784	3.243105	-1.965925	46.684150
43156	0	0.444403	10.998582	0.517432	0.004451	0.109985	0.005178	3.247819	-1.949134	46.683249
43157	0	0.396611	10.888645	0.464609	0.003967	0.108887	0.004639	3.240362	-1.938115	46.680481
43158	0	0.396128	10.723755	0.374845	0.003964	0.107238	0.003737	3.228975	-1.924733	46.673124
43159	0	0.439253	10.577386	0.075331	0.004395	0.105774	0.000732	3.206620	-1.912820	46.670029
43160	0	0.438578	10.406629	-0.275819	0.004390	0.104066	-0.002767	3.197616	-1.898765	46.668103
43161	0	0.438863	10.253947	-0.445208	0.004395	0.102539	-0.004456	3.194028	-1.882536	46.665514
43162	0	0.486854	10.137943	-0.524336	0.004870	0.101379	-0.005242	3.195524	-1.870720	46.666796
43163	0	0.457413	9.960933	-0.488708	0.004578	0.099609	-0.004883	3.200842	-1.857139	46.664482
43164	0	0.450957	9.802133	-0.416251	0.004509	0.098022	-0.004159	3.205439	-1.848359	46.658633
43165	0	0.451805	9.649637	-0.214254	0.004517	0.096497	-0.002136	3.213391	-1.840504	46.656243
43166	0	0.397273	9.496962	0.022257	0.003969	0.094970	0.000231	3.223765	-1.835168	46.653002
43167	0	0.353791	9.399423	0.073123	0.003540	0.093994	0.000732	3.225695	-1.822923	46.646797
43168	0	0.371836	9.228518	0.231548	0.003718	0.092285	0.002316	3.227346	-1.813203	46.642144
43169	0	0.371801	9.100359	0.232096	0.003723	0.091003	0.002319	3.225669	-1.797045	46.637200
43170	0	0.383132	8.941652	0.123326	0.003835	0.089417	0.001224	3.213565	-1.783106	46.633353
43171	0	0.384252	8.856215	-0.017351	0.003845	0.088562	-0.000183	3.201437	-1.770106	46.635090
43172	0	0.359263	8.703644	-0.180336	0.003595	0.087036	-0.001813	3.189142	-1.756978	46.632800
43173	0	0.359525	8.575471	-0.152180	0.003601	0.085754	-0.001526	3.183989	-1.739648	46.634964
43174	0	0.358745	8.557227	-0.504331	0.003590	0.085571	-0.005058	3.164298	-1.727008	46.635529
43175	0	0.323300	8.428969	-0.414905	0.003235	0.084290	-0.004150	3.162891	-1.714921	46.634124
43176	0	0.303973	8.380212	-0.493264	0.003048	0.083801	-0.004942	3.150625	-1.694003	46.634943
43177	0	0.304943	8.313024	-0.457274	0.003052	0.083130	-0.004578	3.144357	-1.681089	46.637712
43178	0	0.286527	8.276405	-0.474383	0.002864	0.082764	-0.004751	3.134616	-1.673038	46.644816
43179	0	0.317652	8.251968	-0.396211	0.003174	0.082520	-0.003967	3.128029	-1.667133	46.646679
43180	0	0.330064	8.276376	-0.395601	0.003301	0.082764	-0.003958	3.126245	-1.657345	46.652294
43181	0	0.384637	8.294696	-0.267829	0.003845	0.082947	-0.002686	3.116927	-1.649324	46.657897
43182	0	0.415566	8.325225	-0.290215	0.004152	0.083252	-0.002915	3.099490	-1.644283	46.665239
43183	0	0.433207	8.367968	-0.218161	0.004333	0.083679	-0.002197	3.078869	-1.632805	46.670519
43184	0	0.390237	8.416893	-0.270212	0.003903	0.084168	-0.002716	3.060683	-1.621805	46.677907
43185	0	0.366417	8.483955	-0.376691	0.003662	0.084839	-0.003784	3.038188	-1.615129	46.678396
43186	0	0.317899	8.545097	-0.323936	0.003178	0.085450	-0.003262	3.009178	-1.607218	46.688793
43187	0	0.348171	8.685373	-0.358148	0.003479	0.086853	-0.003601	2.984176	-1.601063	46.697679
43188	0	0.324116	8.746357	-0.202537	0.003240	0.087463	-0.002036	2.970957	-1.593607	46.705541
43189	0	0.317327	8.868421	-0.108949	0.003174	0.088684	-0.001099	2.959968	-1.583548	46.713699
43190	0	0.366123	9.063621	0.008425	0.003660	0.090636	0.000079	2.954385	-1.575702	46.723822
43191	0	0.397139	9.216268	0.184255	0.003967	0.092163	0.001831	2.940966	-1.571763	46.728132
43192	0	0.379107	9.338147	0.339192	0.003792	0.093382	0.003380	2.926897	-1.562193	46.739688
43193	0	0.415158	9.484804	0.373685	0.004150	0.094849	0.003723	2.911088	-1.555294	46.756764
43194	0	0.378413	9.637213	0.297513	0.003786	0.096373	0.002957	2.890594	-1.544339	46.770133
43195	0	0.384560	9.783893	0.215517	0.003845	0.097839	0.002136	2.869009	-1.536146	46.788516
43196	0	0.421052	9.973061	-0.025092	0.004212	0.099730	-0.000267	2.851154	-1.524897	46.804152
43197	0	0.415020	10.083030	-0.114089	0.004150	0.100830	-0.001160	2.830461	-1.515420	46.822043
43198	0	0.397060	10.229502	-0.233182	0.003966	0.102295	-0.002343	2.818365	-1.510767	46.840789
43199	0	0.445208	10.357700	-0.335118	0.004456	0.103577	-0.003357	2.812757	-1.497388	46.857742
43200	0	0.438746	10.504162	-0.266877	0.004387	0.105042	-0.002674	2.807715	-1.488710	46.869242
43201	0	0.463836	10.626215	-0.104447	0.004639	0.106262	-0.001038	2.815924	-1.479300	46.878960
43202	0	0.524801	10.778813	0.046453	0.005248	0.107788	0.000474	2.826824	-1.470376	46.892280
43203	0	0.525294	10.919198	0.267437	0.005249	0.109192	0.002686	2.839344	-1.465846	46.904143
43204	0	0.464645	11.022992	0.435972	0.004645	0.110229	0.004372	2.852407	-1.458254	46.909371
43205	0	0.481876	11.157294	0.566559	0.004822	0.111572	0.005676	2.863963	-1.446775	46.920329
43206	0	0.451203	11.181779	0.643886	0.004510	0.111817	0.006448	2.873590	-1.440435	46.927254
43207	0	0.427213	11.248822	0.560690	0.004272	0.112488	0.005615	2.882455	-1.431601	46.935361
43208	0	0.469936	11.291553	0.418044	0.004699	0.112915	0.004194	2.896811	-1.423672	46.944202
43209	0	0.439570	11.334236	0.133237	0.004395	0.113342	0.001343	2.907604	-1.416213	46.955505
43210	0	0.427820	11.328124	0.075312	0.004274	0.113281	0.000772	2.927431	-1.411394	46.966124
43211	0	0.469497	11.315931	-0.033095	0.004700	0.113159	-0.000305	2.953814	-1.397832	46.970418
43212	0	0.456586	11.297606	-0.033397	0.004568	0.112976	-0.000296	2.992956	-1.386856	46.981518
43213	0	0.433006	11.261019	0.050853	0.004333	0.112610	0.000549	3.034719	-1.374645	46.983214
43214	0	0.468915	11.255211	0.286006	0.004692	0.112551	0.002909	3.084444	-1.362875	46.981546
43215	0	0.457094	11.194120	0.513492	0.004578	0.111938	0.005188	3.138886	-1.347196	46.979455
43216	0	0.480310	11.139614	0.522236	0.004807	0.111394	0.005265	3.183010	-1.333684	46.974798
43217	0	0.481596	11.041464	0.459604	0.004822	0.110413	0.004639	3.227197	-1.318930	46.973421
43218	0	0.444254	10.919576	0.336261	0.004443	0.109195	0.003394	3.260160	-1.309378	46.967577
43219	0	0.420530	10.754434	0.038712	0.004211	0.107544	0.000427	3.302797	-1.294145	46.959294
43220	0	0.455680	10.632085	-0.207509	0.004564	0.106321	-0.002033	3.347778	-1.277572	46.954827
43221	0	0.451294	10.479584	-0.437395	0.004517	0.104797	-0.004333	3.391899	-1.265403	46.943308
43222	0	0.480963	10.308116	-0.568289	0.004814	0.103084	-0.005634	3.445818	-1.252319	46.934169
43223	0	0.518172	10.168269	-0.432460	0.005188	0.101685	-0.004272	3.504456	-1.237160	46.922922
43224	0	0.480141	10.045821	-0.406359	0.004808	0.100460	-0.004009	3.566374	-1.221122	46.909659
43225	0	0.445733	9.918120	-0.163948	0.004456	0.099182	-0.001587	3.627102	-1.214803	46.900413
43226	0	0.378636	9.747353	0.063804	0.003787	0.097473	0.000690	3.687624	-1.205417	46.889504
43227	0	0.335530	9.613134	0.197056	0.003357	0.096130	0.002014	3.739610	-1.194701	46.878375
43228	0	0.298461	9.466992	0.322865	0.002987	0.094668	0.003271	3.790972	-1.183006	46.866599
43229	0	0.310641	9.332395	0.265128	0.003113	0.093323	0.002686	3.832969	-1.166060	46.849054
43230	0	0.291359	9.124912	0.154990	0.002916	0.091249	0.001580	3.870921	-1.153972	46.839372
43231	0	0.365468	8.972252	0.092586	0.003662	0.089722	0.000977	3.935376	-1.135860	46.827261
43232	0	0.369929	8.892612	-0.177511	0.003707	0.088926	-0.001749	3.968674	-1.117740	46.813887
43233	0	0.439330	8.770664	-0.259564	0.004395	0.087708	-0.002563	4.010325	-1.108006	46.802284
43234	0	0.390292	8.648170	-0.424144	0.003903	0.086483	-0.004214	4.045989	-1.099533	46.786714
43235	0	0.408796	8.495892	-0.564666	0.004089	0.084961	-0.005615	4.088111	-1.089893	46.777635
43236	0	0.371655	8.477092	-0.619760	0.003719	0.084773	-0.006166	4.129995	-1.078785	46.760098
43237	0	0.359719	8.398246	-0.643598	0.003601	0.083984	-0.006409	4.167116	-1.066034	46.745293
43238	0	0.322276	8.330603	-0.661448	0.003226	0.083308	-0.006585	4.207500	-1.053691	46.732960
43239	0	0.347938	8.300557	-0.601236	0.003479	0.083008	-0.005981	4.250149	-1.046970	46.714499
43240	0	0.347613	8.263632	-0.454733	0.003480	0.082638	-0.004518	4.291495	-1.033883	46.704633
43241	0	0.372292	8.257919	-0.381433	0.003723	0.082581	-0.003784	4.333394	-1.025752	46.695756
43242	0	0.372154	8.269995	-0.258936	0.003722	0.082701	-0.002563	4.369249	-1.016956	46.678778
43243	0	0.390477	8.282425	-0.239873	0.003906	0.082825	-0.002380	4.394666	-1.007009	46.665754
43244	0	0.365771	8.306642	-0.243643	0.003658	0.083067	-0.002418	4.420705	-0.998329	46.650551
43245	0	0.347816	8.361786	-0.324370	0.003479	0.083618	-0.003235	4.432913	-0.989393	46.642915
43246	0	0.310998	8.422622	-0.478567	0.003110	0.084227	-0.004779	4.442330	-0.982001	46.626334
43247	0	0.304980	8.477758	-0.653495	0.003052	0.084778	-0.006531	4.448218	-0.972086	46.612856
43248	0	0.311206	8.575314	-0.678542	0.003108	0.085753	-0.006783	4.451079	-0.970068	46.603054
43249	0	0.341830	8.685237	-0.733182	0.003418	0.086853	-0.007324	4.461409	-0.963308	46.589566
43250	0	0.359942	8.764408	-0.692033	0.003601	0.087645	-0.006913	4.471112	-0.953880	46.579464
43251	0	0.317280	8.904981	-0.452693	0.003174	0.089050	-0.004517	4.484819	-0.945199	46.559615
43252	0	0.402519	9.075804	-0.290116	0.004026	0.090758	-0.002891	4.498426	-0.935993	46.540909
43253	0	0.421556	9.234595	-0.073892	0.004211	0.092346	-0.000732	4.506729	-0.933164	46.525241
43254	0	0.398102	9.362680	0.144892	0.003976	0.093627	0.001451	4.510106	-0.931290	46.512666
43255	0	0.360086	9.521477	0.147030	0.003601	0.095215	0.001465	4.503771	-0.922909	46.501410
43256	0	0.390660	9.680054	0.203489	0.003905	0.096801	0.002025	4.491782	-0.916301	46.489053
43257	0	0.366479	9.838849	0.074377	0.003662	0.098389	0.000732	4.478685	-0.911538	46.480047
43258	0	0.378750	9.881493	0.228422	0.003789	0.098815	0.002280	4.474093	-0.901941	46.471786
43259	0	0.463195	10.174596	-0.256137	0.004639	0.101746	-0.002563	4.471716	-0.886890	46.467251
43260	0	0.486376	10.192902	-0.103034	0.004869	0.101929	-0.001034	4.467617	-0.872698	46.450700
43261	0	0.451897	10.412588	-0.231907	0.004517	0.104126	-0.002319	4.467331	-0.867930	46.451618
43262	0	0.531454	10.491852	-0.292880	0.005315	0.104918	-0.002930	4.466177	-0.860253	46.442335
43263	0	0.488293	10.681167	-0.390214	0.004883	0.106812	-0.003906	4.461667	-0.853129	46.434328
43264	0	0.445687	10.784904	-0.206880	0.004456	0.107849	-0.002068	4.462861	-0.847096	46.421366
43265	0	0.402313	10.913099	-0.159116	0.004028	0.109131	-0.001587	4.467230	-0.834181	46.408504
43266	0	0.353036	10.998532	-0.019338	0.003530	0.109985	-0.000192	4.468914	-0.827407	46.395162
43267	0	0.384839	11.114499	0.133582	0.003845	0.111145	0.001343	4.475893	-0.822722	46.378218
43268	0	0.458386	11.230379	0.199474	0.004583	0.112304	0.001999	4.479820	-0.815582	46.369117
43269	0	0.470237	11.260978	0.268421	0.004700	0.112610	0.002686	4.480652	-0.809939	46.348591
43270	0	0.512771	11.303636	0.255885	0.005132	0.113036	0.002560	4.480895	-0.798072	46.336584
43271	0	0.586405	11.352523	0.176499	0.005859	0.113525	0.001770	4.485053	-0.794710	46.316196
43272	0	0.550529	11.358529	0.066189	0.005502	0.113585	0.000661	4.483294	-0.790809	46.305005
43273	0	0.494077	11.358656	-0.030630	0.004944	0.113586	-0.000305	4.483660	-0.780300	46.290959
43274	0	0.456985	11.322024	-0.092122	0.004571	0.113220	-0.000918	4.485761	-0.771876	46.276866
43275	0	0.426849	11.303716	-0.080731	0.004272	0.113037	-0.000793	4.499056	-0.760670	46.264020
43276	0	0.462333	11.261025	0.055987	0.004630	0.112610	0.000582	4.520362	-0.746117	46.243394
43277	0	0.464090	11.199952	0.052887	0.004639	0.112000	0.000549	4.540294	-0.740878	46.224486
43278	0	0.507007	11.132856	0.225824	0.005071	0.111328	0.002278	4.559855	-0.732583	46.207753
43279	0	0.549267	11.041301	0.236229	0.005493	0.110413	0.002380	4.577360	-0.724450	46.193062
43280	0	0.505977	10.949757	0.177638	0.005064	0.109497	0.001795	4.595285	-0.712229	46.172221
43281	0	0.445148	10.821551	0.017920	0.004456	0.108215	0.000183	4.598077	-0.700328	46.147065
43282	0	0.426084	10.705565	-0.184440	0.004263	0.107056	-0.001839	4.602897	-0.691120	46.125094
43283	0	0.365941	10.546868	-0.372785	0.003662	0.105469	-0.003723	4.606833	-0.681626	46.103971
43284	0	0.377692	10.400250	-0.532893	0.003778	0.104003	-0.005320	4.615898	-0.674895	46.076765
43285	0	0.383897	10.235570	-0.531950	0.003845	0.102356	-0.005310	4.625252	-0.661825	46.052222
43286	0	0.438202	10.088960	-0.503537	0.004382	0.100890	-0.005024	4.636851	-0.655622	46.025076
43287	0	0.445515	9.960870	-0.374157	0.004456	0.099609	-0.003723	4.656687	-0.648777	45.999193
43288	0	0.457981	9.826413	-0.292004	0.004577	0.098265	-0.002906	4.671824	-0.645888	45.973018
43289	0	0.402741	9.680168	-0.086749	0.004028	0.096802	-0.000854	4.685904	-0.637833	45.948083
43290	0	0.390187	9.442234	0.343112	0.003905	0.094421	0.003453	4.711406	-0.625863	45.926810
43291	0	0.390604	9.484871	0.084730	0.003906	0.094849	0.000854	4.718688	-0.618398	45.904573
43292	0	0.365886	9.210239	0.315327	0.003662	0.092102	0.003160	4.724969	-0.606498	45.880066
43293	0	0.335281	9.155287	0.049129	0.003357	0.091553	0.000488	4.719777	-0.594393	45.861312
43294	0	0.395851	8.966075	-0.151292	0.003958	0.089661	-0.001521	4.707674	-0.588726	45.837318
43295	0	0.383878	8.837993	-0.395078	0.003845	0.088379	-0.003967	4.684674	-0.574345	45.814545
43296	0	0.401243	8.703922	-0.593279	0.004014	0.087038	-0.005949	4.661747	-0.566661	45.793753
43297	0	0.383868	8.593897	-0.828859	0.003845	0.085938	-0.008301	4.644040	-0.552907	45.773160
43298	0	0.371055	8.533095	-0.845026	0.003710	0.085330	-0.008460	4.629519	-0.549078	45.751433
43299	0	0.347814	8.422914	-0.841691	0.003479	0.084229	-0.008423	4.620229	-0.542898	45.731751
43300	0	0.341466	8.398575	-0.804137	0.003416	0.083985	-0.008045	4.613917	-0.535838	45.714273
43301	0	0.341699	8.361846	-0.579458	0.003418	0.083618	-0.005798	4.607725	-0.528960	45.697178
43302	0	0.286443	8.337466	-0.401001	0.002867	0.083374	-0.004022	4.590814	-0.519958	45.682371
43303	0	0.317642	8.313006	-0.212552	0.003174	0.083130	-0.002136	4.575042	-0.517460	45.663665
43304	0	0.287430	8.343422	-0.075710	0.002873	0.083434	-0.000772	4.552971	-0.512432	45.648470
43305	0	0.311212	8.313002	-0.034084	0.003113	0.083130	-0.000366	4.516984	-0.505232	45.631172
43306	0	0.427149	8.368093	-0.279361	0.004271	0.083680	-0.002818	4.482289	-0.500630	45.615373
43307	0	0.366675	8.313105	-0.332281	0.003662	0.083130	-0.003357	4.434315	-0.501189	45.606283
43308	0	0.379415	8.399080	-0.599757	0.003793	0.083988	-0.006035	4.382489	-0.497587	45.593050
43309	0	0.390919	8.465930	-0.777260	0.003906	0.084656	-0.007812	4.327674	-0.496020	45.584054
43310	0	0.379524	8.515318	-0.745749	0.003790	0.085151	-0.007488	4.285570	-0.497610	45.576849
43311	0	0.287409	8.593930	-0.687225	0.002869	0.085938	-0.006897	4.251959	-0.499526	45.563398
43312	0	0.349347	8.722294	-0.510522	0.003489	0.087221	-0.005138	4.207828	-0.499051	45.558664
43313	0	0.348469	8.856280	-0.339168	0.003479	0.088562	-0.003418	4.173262	-0.500757	45.552389
43314	0	0.422280	8.972063	0.032633	0.004223	0.089721	0.000297	4.134620	-0.494863	45.544616
43315	0	0.408974	9.149102	0.174414	0.004089	0.091492	0.001709	4.089933	-0.489630	45.538731
43316	0	0.415263	9.264553	0.420248	0.004150	0.092648	0.004160	4.036732	-0.487271	45.541819
43317	0	0.360259	9.460283	0.328170	0.003601	0.094604	0.003235	3.979214	-0.483400	45.536356
43318	0	0.318215	9.459485	0.575470	0.003177	0.094598	0.005709	3.922673	-0.485009	45.541495
43319	0	0.347781	9.796100	0.113958	0.003479	0.097961	0.001099	3.873934	-0.478356	45.545755
43320	0	0.353771	9.777542	0.202082	0.003537	0.097776	0.001973	3.817178	-0.473782	45.550025
43321	0	0.353947	10.028179	-0.190113	0.003540	0.100281	-0.001953	3.756928	-0.467680	45.559962
43322	0	0.420851	10.071235	-0.271208	0.004210	0.100711	-0.002765	3.696296	-0.461025	45.568369
43323	0	0.452039	10.266277	-0.398220	0.004517	0.102661	-0.004028	3.644064	-0.459714	45.573899
43324	0	0.501535	10.339666	-0.334424	0.005012	0.103395	-0.003386	3.596550	-0.458456	45.580798
43325	0	0.530667	10.485988	-0.393260	0.005310	0.104858	-0.003967	3.557976	-0.449350	45.585936
43326	0	0.524277	10.650784	-0.184915	0.005241	0.106507	-0.001884	3.520421	-0.445583	45.594566
43327	0	0.475867	10.736086	0.027489	0.004761	0.107361	0.000244	3.486969	-0.438374	45.604346
43328	0	0.426538	10.882333	0.234532	0.004268	0.108824	0.002320	3.459893	-0.431212	45.615966
43329	0	0.396406	10.980128	0.502857	0.003967	0.109802	0.005005	3.434280	-0.423125	45.623017
43330	0	0.426356	11.083531	0.587860	0.004265	0.110837	0.005846	3.399620	-0.417126	45.629806
43331	0	0.445504	11.138730	0.625911	0.004456	0.111389	0.006226	3.364115	-0.412181	45.639345
43332	0	0.487818	11.181139	0.504103	0.004882	0.111813	0.005011	3.331993	-0.404291	45.656030
43333	0	0.537042	11.205968	0.308468	0.005371	0.112061	0.003052	3.297244	-0.398974	45.665791
43334	0	0.549279	11.224232	0.107422	0.005491	0.112243	0.001042	3.263590	-0.395761	45.673935
43335	0	0.488069	11.254903	-0.046274	0.004883	0.112549	-0.000488	3.236351	-0.388725	45.678552
43336	0	0.487778	11.218388	-0.213125	0.004878	0.112184	-0.002147	3.219416	-0.383527	45.687617
43337	0	0.451291	11.199983	-0.237238	0.004517	0.112000	-0.002380	3.210083	-0.374854	45.695147
43338	0	0.389212	11.181660	-0.004112	0.003898	0.111816	-0.000046	3.204088	-0.364435	45.701946
43339	0	0.407951	11.145063	0.170404	0.004089	0.111450	0.001709	3.207907	-0.349670	45.706314
43340	0	0.424388	11.096355	0.461969	0.004252	0.110963	0.004628	3.215322	-0.336225	45.709584
43341	0	0.457043	11.016930	0.566573	0.004578	0.110168	0.005676	3.224982	-0.324644	45.719630
43342	0	0.516842	10.962168	0.717457	0.005173	0.109621	0.007181	3.230344	-0.315639	45.721632
43343	0	0.506619	10.845944	0.451717	0.005066	0.108459	0.004517	3.228164	-0.311491	45.724579
43344	0	0.463398	10.711578	0.251042	0.004639	0.107116	0.002503	3.219047	-0.302024	45.727890
43345	0	0.427330	10.577390	-0.073062	0.004272	0.105774	-0.000732	3.215494	-0.298392	45.732172
43346	0	0.396292	10.424819	-0.427096	0.003968	0.104248	-0.004270	3.215458	-0.287811	45.737381
43347	0	0.408154	10.278315	-0.556085	0.004089	0.102783	-0.005554	3.221318	-0.274579	45.736955
43348	0	0.436959	10.107282	-0.613048	0.004378	0.101073	-0.006117	3.235374	-0.260012	45.741031
43349	0	0.451486	10.021863	-0.545378	0.004517	0.100220	-0.005432	3.258792	-0.253457	45.743125
43350	0	0.444955	9.856926	-0.348118	0.004452	0.098570	-0.003461	3.281122	-0.246406	45.745321
43351	0	0.463684	9.741197	-0.093918	0.004639	0.097412	-0.000916	3.307657	-0.239926	45.746707
43352	0	0.390428	9.619160	0.121319	0.003902	0.096191	0.001234	3.331090	-0.237786	45.742611
43353	0	0.341843	9.484918	0.303428	0.003418	0.094849	0.003052	3.350717	-0.233885	45.737681
43354	0	0.329459	9.356828	0.337194	0.003296	0.093568	0.003383	3.362446	-0.228253	45.740717
43355	0	0.310782	9.234654	0.267926	0.003113	0.092346	0.002686	3.368734	-0.217890	45.739460
43356	0	0.310090	9.088150	0.144468	0.003102	0.090881	0.001451	3.375773	-0.211911	45.738147
43357	0	0.341457	8.953870	-0.024426	0.003418	0.089539	-0.000244	3.374473	-0.203404	45.741210
43358	0	0.389627	8.850112	-0.280860	0.003900	0.088501	-0.002809	3.373137	-0.194809	45.745306
43359	0	0.396827	8.746308	-0.476549	0.003967	0.087463	-0.004761	3.378046	-0.191615	45.748027
43360	0	0.408742	8.660780	-0.593457	0.004091	0.086608	-0.005930	3.382822	-0.182269	45.746497
43361	0	0.396917	8.557060	-0.538070	0.003967	0.085571	-0.005371	3.394484	-0.180434	45.747984
43362	0	0.403021	8.562904	-0.565691	0.004031	0.085630	-0.005635	3.422363	-0.174737	45.751479
43363	0	0.341409	8.465529	-0.410233	0.003418	0.084656	-0.004089	3.438885	-0.165150	45.756178
43364	0	0.322732	8.471539	-0.260359	0.003226	0.084716	-0.002590	3.455884	-0.162499	45.756059
43365	0	0.317422	8.404519	-0.111445	0.003174	0.084045	-0.001099	3.476416	-0.159070	45.762207
43366	0	0.329655	8.428854	-0.040516	0.003296	0.084289	-0.000399	3.484146	-0.156003	45.760547
43367	0	0.366241	8.459472	0.042521	0.003662	0.084595	0.000427	3.485863	-0.152595	45.763987
43368	0	0.372285	8.422755	-0.067963	0.003723	0.084228	-0.000676	3.489502	-0.148299	45.764976
43369	0	0.426869	8.477804	-0.219640	0.004272	0.084778	-0.002197	3.487342	-0.139250	45.767540
43370	0	0.426670	8.489990	-0.439180	0.004265	0.084900	-0.004394	3.484066	-0.137594	45.770650
43371	0	0.384204	8.557160	-0.665064	0.003845	0.085571	-0.006653	3.480258	-0.129063	45.773515
43372	0	0.353596	8.587670	-0.688895	0.003533	0.085876	-0.006893	3.473814	-0.128301	45.775593
43373	0	0.341497	8.666976	-0.659544	0.003418	0.086670	-0.006592	3.477967	-0.119889	45.783510
43374	0	0.310808	8.764512	-0.544521	0.003106	0.087646	-0.005440	3.484508	-0.118004	45.795160
43375	0	0.299423	8.880575	-0.409546	0.002991	0.088806	-0.004089	3.491793	-0.118403	45.805493
43376	0	0.348474	8.978167	-0.117914	0.003485	0.089782	-0.001172	3.500082	-0.114712	45.804448
43377	0	0.366624	9.112540	0.103043	0.003662	0.091125	0.001038	3.508383	-0.116334	45.805234
43378	0	0.379368	9.259043	0.290899	0.003792	0.092590	0.002914	3.514404	-0.115285	45.808656
43379	0	0.415089	9.368908	0.591831	0.004150	0.093689	0.005920	3.516316	-0.113138	45.818205
43380	0	0.445762	9.558119	0.487446	0.004457	0.095581	0.004878	3.519831	-0.111422	45.824599
43381	0	0.451742	9.661860	0.354041	0.004517	0.096619	0.003540	3.518576	-0.109310	45.832215
43382	0	0.426859	9.783848	0.214234	0.004273	0.097838	0.002136	3.510644	-0.100627	45.844788
43383	0	0.414750	9.912132	-0.102760	0.004150	0.099121	-0.001038	3.498311	-0.093839	45.857336
43384	0	0.420774	10.028087	-0.333117	0.004206	0.100281	-0.003337	3.490851	-0.092542	45.862926
43385	0	0.390347	10.119630	-0.470177	0.003906	0.101196	-0.004700	3.492310	-0.085708	45.870107
43386	0	0.462695	10.247695	-0.532242	0.004633	0.102477	-0.005315	3.499989	-0.075386	45.875341
43387	0	0.469438	10.357634	-0.519926	0.004700	0.103577	-0.005188	3.511683	-0.065964	45.880332
43388	0	0.493213	10.485680	-0.340033	0.004932	0.104857	-0.003380	3.533334	-0.062268	45.883539
43389	0	0.470014	10.589580	-0.093639	0.004700	0.105896	-0.000916	3.555114	-0.059472	45.887188
43390	0	0.451944	10.736135	0.237008	0.004517	0.107361	0.002398	3.584534	-0.059299	45.888636
43391	0	0.396682	10.821627	0.455581	0.003967	0.108215	0.004578	3.606679	-0.055651	45.892167
43392	0	0.396373	10.901179	0.604008	0.003965	0.109011	0.006059	3.625141	-0.050678	45.892786
43393	0	0.359656	10.962009	0.578323	0.003601	0.109619	0.005798	3.639716	-0.042634	45.892593
43394	0	0.388964	11.010902	0.417055	0.003897	0.110108	0.004181	3.649212	-0.031980	45.893808
43395	0	0.481929	11.053505	0.212221	0.004822	0.110535	0.002136	3.662367	-0.026157	45.892486
43396	0	0.542051	11.059604	0.025618	0.005426	0.110596	0.000277	3.682004	-0.016840	45.889806
43397	0	0.512303	11.059532	-0.234620	0.005127	0.110596	-0.002319	3.708334	-0.009723	45.884775
43398	0	0.499219	11.065416	-0.343898	0.004996	0.110655	-0.003411	3.735419	-0.002562	45.875841
43399	0	0.476093	11.047268	-0.272431	0.004761	0.110474	-0.002686	3.774092	0.000177	45.867962
43400	0	0.444863	11.010625	-0.122252	0.004456	0.110106	-0.001177	3.820111	0.010448	45.859597
43401	0	0.439339	11.016924	0.153529	0.004395	0.110168	0.001587	3.872255	0.014863	45.851113
43402	0	0.445298	10.956413	0.472954	0.004454	0.109562	0.004780	3.923089	0.019364	45.838789
43403	0	0.463578	10.937733	0.532606	0.004639	0.109375	0.005371	3.968524	0.025932	45.832395
43404	0	0.512004	10.846520	0.530375	0.005120	0.108463	0.005342	4.007465	0.029934	45.822140
43405	0	0.475424	10.742293	0.290147	0.004761	0.107422	0.002930	4.035407	0.040617	45.806300
43406	0	0.474393	10.595719	0.015830	0.004746	0.105957	0.000188	4.065370	0.046406	45.795461
43407	0	0.451285	10.516283	-0.350618	0.004517	0.105164	-0.003479	4.092843	0.053103	45.778247
43408	0	0.389464	10.369393	-0.546461	0.003898	0.103696	-0.005425	4.134060	0.058630	45.759005
43409	0	0.390510	10.259722	-0.694029	0.003906	0.102600	-0.006897	4.180460	0.061820	45.740822
43410	0	0.414750	10.155400	-0.653790	0.004148	0.101557	-0.006495	4.227380	0.063742	45.719984
43411	0	0.414198	10.027843	-0.542094	0.004150	0.100281	-0.005371	4.282274	0.075355	45.696055
43412	0	0.406754	9.923912	-0.295466	0.004073	0.099240	-0.002907	4.335517	0.084418	45.673596
43413	0	0.402433	9.820513	-0.132708	0.004028	0.098206	-0.001282	4.386417	0.092018	45.651367
43414	0	0.396416	9.710949	0.200590	0.003960	0.097109	0.002046	4.431174	0.090516	45.627001
43415	0	0.366549	9.594795	0.209958	0.003662	0.095947	0.002136	4.472828	0.090334	45.603182
43416	0	0.354493	9.430246	0.349737	0.003547	0.094301	0.003529	4.508609	0.096694	45.579759
43417	0	0.371499	9.362960	0.288629	0.003723	0.093628	0.002930	4.559599	0.110214	45.562369
43418	0	0.394810	9.265254	0.068844	0.003950	0.092652	0.000707	4.579959	0.115882	45.546641
43419	0	0.402463	9.167459	-0.124862	0.004028	0.091675	-0.001221	4.612556	0.123339	45.526859
43420	0	0.383200	9.032981	-0.287902	0.003837	0.090330	-0.002863	4.630653	0.131732	45.505231
43421	0	0.439024	8.917103	-0.649097	0.004395	0.089172	-0.006470	4.655503	0.138844	45.482549
43422	0	0.395419	8.855641	-0.824259	0.003958	0.088558	-0.008222	4.680393	0.144681	45.460276
43423	0	0.396230	8.764419	-0.869249	0.003967	0.087646	-0.008667	4.711507	0.152192	45.436057
43424	0	0.358738	8.745553	-0.892378	0.003591	0.087458	-0.008902	4.738482	0.157159	45.410198
43425	0	0.366080	8.672876	-0.698600	0.003662	0.086731	-0.006958	4.773313	0.160033	45.381140
43426	0	0.322998	8.623754	-0.508559	0.003233	0.086239	-0.005061	4.803927	0.165843	45.357613
43427	0	0.341768	8.648589	-0.301782	0.003418	0.086487	-0.002991	4.837856	0.168580	45.330698
43428	0	0.305244	8.648437	-0.178664	0.003051	0.086485	-0.001763	4.866987	0.168993	45.311134
43429	0	0.323226	8.673109	0.023163	0.003235	0.086731	0.000244	4.881626	0.175592	45.288529
43430	0	0.346955	8.648595	-0.052478	0.003473	0.086486	-0.000514	4.893845	0.183538	45.264329
43431	0	0.354089	8.697497	-0.098437	0.003540	0.086975	-0.000977	4.902227	0.185120	45.245308
43432	0	0.354086	8.715739	-0.330741	0.003540	0.087157	-0.003312	4.894136	0.186309	45.225592
43433	0	0.384514	8.734183	-0.572947	0.003845	0.087341	-0.005737	4.881999	0.188242	45.208151
43434	0	0.372362	8.795296	-0.767054	0.003722	0.087953	-0.007675	4.874278	0.187974	45.194686
43435	0	0.396646	8.819612	-0.872519	0.003967	0.088196	-0.008728	4.868850	0.190299	45.177373
43436	0	0.390684	8.929405	-0.811498	0.003904	0.089294	-0.008112	4.871033	0.188379	45.157591
43437	0	0.378116	9.008766	-0.671872	0.003784	0.090088	-0.006714	4.875454	0.193538	45.134798
43438	0	0.371857	9.100222	-0.428720	0.003717	0.091002	-0.004283	4.879313	0.194071	45.119539
43439	0	0.378135	9.204106	-0.238307	0.003784	0.092041	-0.002380	4.881026	0.199903	45.097861
43440	0	0.401871	9.362810	0.035907	0.004023	0.093628	0.000360	4.881221	0.207242	45.083996
43441	0	0.378621	9.466535	0.189670	0.003784	0.094666	0.001892	4.874041	0.207621	45.069341
43442	0	0.379158	9.576285	0.203278	0.003788	0.095763	0.002023	4.860282	0.206375	45.050674
43443	0	0.396956	9.661845	0.050875	0.003967	0.096619	0.000488	4.834223	0.206383	45.033201
43444	0	0.397144	9.753327	-0.024372	0.003971	0.097533	-0.000264	4.808446	0.208480	45.018595
43445	0	0.384408	9.899959	-0.242010	0.003845	0.098999	-0.002441	4.781958	0.212006	45.000907
43446	0	0.377785	9.936726	-0.402438	0.003781	0.099366	-0.004047	4.753559	0.217903	44.980859
43447	0	0.408823	10.034238	-0.352476	0.004089	0.100342	-0.003540	4.734439	0.221130	44.969925
43448	0	0.414625	10.193051	-0.514183	0.004148	0.101930	-0.005157	4.715227	0.224310	44.959271
43449	0	0.463994	10.247806	-0.262113	0.004639	0.102478	-0.002625	4.709682	0.224888	44.945907
43450	0	0.445523	10.400330	-0.248531	0.004457	0.104003	-0.002496	4.696472	0.229335	44.934276
43451	0	0.433580	10.455319	-0.053723	0.004333	0.104553	-0.000549	4.681350	0.229169	44.917369
43452	0	0.421584	10.546775	0.040496	0.004216	0.105468	0.000390	4.663390	0.231868	44.905101
43453	0	0.426814	10.632320	0.136018	0.004272	0.106323	0.001343	4.642837	0.238862	44.893667
43454	0	0.419914	10.717663	0.157762	0.004202	0.107177	0.001560	4.622288	0.244341	44.878701
43455	0	0.433366	10.717750	0.124057	0.004333	0.107178	0.001221	4.599065	0.246597	44.865907
43456	0	0.481893	10.772617	0.042027	0.004822	0.107726	0.000405	4.581281	0.251630	44.860021
43457	0	0.518788	10.784937	-0.107489	0.005188	0.107849	-0.001099	4.554007	0.253697	44.850129
43458	0	0.494626	10.827649	-0.170487	0.004943	0.108276	-0.001722	4.533322	0.252058	44.834179
43459	0	0.506607	10.827658	-0.261551	0.005066	0.108276	-0.002625	4.521753	0.253582	44.823972
43460	0	0.469609	10.833792	-0.277640	0.004700	0.108337	-0.002790	4.504856	0.259061	44.812731
43461	0	0.439478	10.852062	-0.164012	0.004395	0.108521	-0.001648	4.494592	0.260541	44.802215
43462	0	0.414857	10.821552	-0.131751	0.004150	0.108215	-0.001328	4.481942	0.264277	44.788688
43463	0	0.408704	10.784916	0.098210	0.004089	0.107849	0.000977	4.473863	0.268972	44.770104
43464	0	0.402635	10.742067	0.221482	0.004024	0.107421	0.002208	4.464098	0.268398	44.753475
43465	0	0.469719	10.693361	0.268945	0.004700	0.106934	0.002686	4.457611	0.273361	44.739971
43466	0	0.475446	10.675035	0.203016	0.004755	0.106750	0.002022	4.446241	0.276117	44.725003
43467	0	0.463437	10.559096	0.104308	0.004639	0.105591	0.001038	4.437899	0.282758	44.711744
43468	0	0.463150	10.479732	-0.040010	0.004629	0.104797	-0.000417	4.417360	0.281857	44.701622
43469	0	0.439439	10.375992	-0.157702	0.004395	0.103760	-0.001587	4.404118	0.283534	44.690574
43470	0	0.445224	10.296666	-0.320777	0.004455	0.102966	-0.003216	4.392882	0.287489	44.680792
43471	0	0.439547	10.180684	-0.438893	0.004395	0.101807	-0.004395	4.384110	0.287540	44.662742
43472	0	0.463516	10.076952	-0.480564	0.004640	0.100769	-0.004811	4.375259	0.293640	44.646624
43473	0	0.463904	9.973168	-0.469439	0.004639	0.099731	-0.004700	4.367226	0.294458	44.643974
43474	0	0.451811	9.881604	-0.383064	0.004517	0.098816	-0.003836	4.359202	0.293861	44.632675
43475	0	0.426927	9.777873	-0.249198	0.004272	0.097778	-0.002502	4.344763	0.298853	44.621013
43476	0	0.420481	9.710701	-0.186783	0.004205	0.097107	-0.001872	4.337456	0.300107	44.604195
43477	0	0.421027	9.588632	-0.085004	0.004211	0.095886	-0.000854	4.329978	0.302820	44.593930
43478	0	0.378018	9.490976	-0.071706	0.003781	0.094910	-0.000724	4.319653	0.305528	44.583745
43479	0	0.384341	9.405526	-0.011335	0.003845	0.094055	-0.000122	4.306866	0.309064	44.572508
43480	0	0.377858	9.338389	-0.015101	0.003780	0.093384	-0.000166	4.286496	0.312481	44.566908
43481	0	0.360139	9.234624	-0.053826	0.003601	0.092346	-0.000549	4.270597	0.313354	44.555062
43482	0	0.378484	9.167518	-0.172796	0.003784	0.091675	-0.001749	4.242202	0.313656	44.548931
43483	0	0.390588	9.118714	-0.254195	0.003906	0.091187	-0.002563	4.213156	0.315216	44.544601
43484	0	0.353921	8.990659	-0.353738	0.003539	0.089906	-0.003559	4.183392	0.316082	44.535897
43485	0	0.384694	8.947837	-0.394679	0.003845	0.089478	-0.003967	4.155243	0.314941	44.532193
43486	0	0.342285	8.899200	-0.488718	0.003421	0.088991	-0.004904	4.131808	0.313202	44.521536
43487	0	0.378080	8.874624	-0.492624	0.003784	0.088745	-0.004944	4.107248	0.318596	44.517128
43488	0	0.353082	8.862602	-0.458493	0.003532	0.088625	-0.004604	4.080270	0.321563	44.509816
43489	0	0.378415	8.831850	-0.383075	0.003784	0.088318	-0.003845	4.059728	0.322574	44.505078
43490	0	0.384299	8.837960	-0.275851	0.003844	0.088379	-0.002779	4.031521	0.325225	44.505241
43491	0	0.397104	8.844025	-0.242414	0.003967	0.088440	-0.002441	4.007468	0.321334	44.502082
43492	0	0.349099	8.862336	-0.189473	0.003486	0.088623	-0.001919	3.974592	0.315430	44.495461
43493	0	0.372529	8.880662	-0.229782	0.003723	0.088806	-0.002319	3.945290	0.313619	44.497363
43494	0	0.372579	8.893013	-0.248839	0.003727	0.088929	-0.002521	3.902399	0.316109	44.500828
43495	0	0.366294	8.960073	-0.289430	0.003662	0.089600	-0.002930	3.855634	0.316038	44.501745
43496	0	0.372609	8.966366	-0.343863	0.003724	0.089663	-0.003469	3.814858	0.314563	44.505859
43497	0	0.348168	9.051623	-0.338628	0.003479	0.090515	-0.003418	3.773356	0.312220	44.509905
43498	0	0.379641	9.106731	-0.381335	0.003789	0.091066	-0.003843	3.734327	0.303874	44.515170
43499	0	0.373100	9.185832	-0.235211	0.003723	0.091858	-0.002380	3.697713	0.294984	44.518939
43500	0	0.361957	9.277249	-0.053187	0.003616	0.092772	-0.000554	3.669000	0.291682	44.525197
43501	0	0.348283	9.374959	0.094274	0.003479	0.093750	0.000916	3.634491	0.287476	44.536332
43502	0	0.397398	9.478507	0.227774	0.003974	0.094786	0.002252	3.601668	0.287748	44.544806
43503	0	0.372212	9.558021	0.277725	0.003723	0.095581	0.002747	3.563570	0.289227	44.553777
43504	0	0.414709	9.655366	0.314735	0.004148	0.096555	0.003113	3.521334	0.289770	44.566204
43505	0	0.402916	9.771654	0.228899	0.004028	0.097717	0.002258	3.483992	0.289023	44.575890
43506	0	0.396758	9.802128	0.082918	0.003969	0.098022	0.000793	3.440929	0.291298	44.588906
43507	0	0.414976	9.936560	-0.094115	0.004150	0.099365	-0.000977	3.398791	0.292712	44.602754
43508	0	0.402475	9.991612	-0.154236	0.004026	0.099916	-0.001577	3.357414	0.295395	44.620373
43509	0	0.427292	10.076972	-0.290557	0.004272	0.100769	-0.002930	3.328816	0.295872	44.636172
43510	0	0.476021	10.162522	-0.267118	0.004761	0.101624	-0.002698	3.297464	0.297362	44.649620
43511	0	0.457251	10.260083	-0.235855	0.004578	0.102600	-0.002380	3.272014	0.303936	44.666494
43512	0	0.474624	10.321188	-0.183047	0.004749	0.103211	-0.001849	3.250027	0.308036	44.677915
43513	0	0.452057	10.412580	0.007271	0.004517	0.104126	0.000061	3.235972	0.304115	44.690765
43514	0	0.415670	10.467401	0.260037	0.004157	0.104674	0.002586	3.219296	0.304690	44.701796
43515	0	0.421067	10.540728	0.337144	0.004211	0.105408	0.003357	3.202149	0.305578	44.714030
43516	0	0.414485	10.601682	0.358154	0.004148	0.106017	0.003569	3.186792	0.309510	44.725680
43517	0	0.414959	10.601741	0.319658	0.004150	0.106018	0.003174	3.160785	0.310366	44.739417
43518	0	0.439157	10.668820	0.201619	0.004393	0.106688	0.001998	3.139776	0.311646	44.752781
43519	0	0.451810	10.638407	0.099176	0.004517	0.106384	0.000977	3.122017	0.310278	44.766981
43520	0	0.470212	10.662745	0.028615	0.004703	0.106627	0.000274	3.107353	0.311052	44.781970
43521	0	0.476127	10.644536	-0.133748	0.004761	0.106445	-0.001343	3.100175	0.310989	44.793389
43522	0	0.463916	10.644541	-0.144906	0.004640	0.106445	-0.001454	3.092755	0.311958	44.795600
43523	0	0.457407	10.638440	-0.134533	0.004578	0.106384	-0.001343	3.093951	0.316250	44.803575
43524	0	0.444385	10.589621	0.053439	0.004448	0.105896	0.000544	3.102405	0.320933	44.812672
43525	0	0.426907	10.546912	0.181738	0.004272	0.105469	0.001831	3.115779	0.324704	44.826174
43526	0	0.444181	10.528730	0.362170	0.004448	0.105287	0.003634	3.128208	0.331175	44.840847
43527	0	0.426583	10.492034	0.419565	0.004272	0.104919	0.004211	3.143694	0.338458	44.845810
43528	0	0.462363	10.406638	0.423081	0.004625	0.104066	0.004241	3.153275	0.340110	44.855018
43529	0	0.414547	10.333293	0.304453	0.004150	0.103333	0.003052	3.159508	0.345607	44.862869
43530	0	0.456162	10.260044	0.125882	0.004567	0.102600	0.001266	3.166201	0.351986	44.868024
43531	0	0.450964	10.192893	-0.110666	0.004517	0.101929	-0.001099	3.173324	0.360106	44.870009
43532	0	0.462494	10.089086	-0.264937	0.004624	0.100891	-0.002641	3.181556	0.359925	44.878788
43533	0	0.432968	9.997523	-0.379786	0.004333	0.099976	-0.003784	3.195656	0.364860	44.888655
43534	0	0.395512	9.887528	-0.419939	0.003960	0.098876	-0.004178	3.218779	0.370661	44.896925
43535	0	0.427069	9.814376	-0.374549	0.004272	0.098145	-0.003723	3.243105	0.373019	44.897608
43536	0	0.390136	9.728734	-0.306238	0.003902	0.097288	-0.003036	3.273051	0.374569	44.902934
43537	0	0.390264	9.649636	-0.136906	0.003906	0.096497	-0.001343	3.302649	0.379042	44.907774
43538	0	0.377436	9.570323	0.004513	0.003777	0.095703	0.000070	3.330278	0.381776	44.910059
43539	0	0.366210	9.515406	0.107690	0.003662	0.095154	0.001099	3.354639	0.381924	44.908097
43540	0	0.396513	9.423868	0.176902	0.003966	0.094238	0.001787	3.374924	0.383471	44.907160
43541	0	0.396518	9.362821	0.114418	0.003967	0.093628	0.001160	3.391866	0.386296	44.899266
43542	0	0.383924	9.301779	0.111507	0.003840	0.093018	0.001128	3.406289	0.387781	44.901132
43543	0	0.378386	9.191882	-0.080979	0.003784	0.091919	-0.000793	3.424877	0.388281	44.901679
43544	0	0.377727	9.142960	-0.230575	0.003783	0.091430	-0.002292	3.440597	0.395847	44.896158
43545	0	0.372215	9.088082	-0.343318	0.003723	0.090881	-0.003418	3.457962	0.397245	44.893306
43546	0	0.372270	9.026821	-0.407614	0.003720	0.090269	-0.004059	3.478189	0.394349	44.891298
43547	0	0.372040	9.014793	-0.472102	0.003723	0.090149	-0.004700	3.503544	0.397918	44.888594
43548	0	0.389960	8.947354	-0.476492	0.003901	0.089475	-0.004743	3.530553	0.399327	44.891547
43549	0	0.396421	8.972095	-0.368333	0.003967	0.089722	-0.003662	3.556003	0.403305	44.889824
43550	0	0.383983	8.965804	-0.274948	0.003839	0.089659	-0.002728	3.581230	0.401698	44.886554
43551	0	0.372142	8.959931	-0.130743	0.003723	0.089600	-0.001282	3.612394	0.403933	44.881660
43552	0	0.353586	8.965964	-0.031561	0.003536	0.089660	-0.000296	3.636104	0.404509	44.874613
43553	0	0.378555	8.984370	0.004290	0.003784	0.089844	0.000061	3.657618	0.402754	44.873395
43554	0	0.341885	9.014802	0.007126	0.003420	0.090148	0.000085	3.673242	0.404098	44.869785
43555	0	0.347792	9.069817	-0.110778	0.003479	0.090698	-0.001099	3.683015	0.405516	44.862345
43556	0	0.341715	9.094125	-0.240328	0.003415	0.090941	-0.002399	3.686258	0.402978	44.860361
43557	0	0.365928	9.149139	-0.367262	0.003662	0.091492	-0.003662	3.697792	0.406490	44.857294
43558	0	0.402151	9.173432	-0.436755	0.004022	0.091735	-0.004355	3.711323	0.406603	44.853372
43559	0	0.396657	9.216234	-0.514095	0.003967	0.092163	-0.005127	3.726948	0.407162	44.843183
43560	0	0.384362	9.307600	-0.474186	0.003843	0.093077	-0.004728	3.742199	0.406763	44.843285
43561	0	0.384337	9.368846	-0.343376	0.003845	0.093689	-0.003418	3.760007	0.408930	44.838571
43562	0	0.408793	9.490831	-0.175768	0.004086	0.094909	-0.001741	3.777938	0.405985	44.830082
43563	0	0.409448	9.582503	0.028713	0.004089	0.095825	0.000305	3.797957	0.399852	44.825922
43564	0	0.367507	9.655776	0.140905	0.003672	0.096558	0.001428	3.818324	0.395997	44.816909
43565	0	0.390368	9.759562	0.175320	0.003906	0.097595	0.001770	3.836506	0.398995	44.813420
43566	0	0.396052	9.838896	0.215171	0.003962	0.098389	0.002163	3.847916	0.400288	44.809521
43567	0	0.384450	9.924343	0.169488	0.003845	0.099243	0.001709	3.862549	0.401102	44.806585
43568	0	0.426817	9.991467	0.020723	0.004271	0.099915	0.000216	3.870483	0.403706	44.807571
43569	0	0.433075	10.064697	-0.068944	0.004333	0.100647	-0.000671	3.889101	0.406839	44.797070
43570	0	0.451287	10.131708	-0.181801	0.004510	0.101317	-0.001807	3.899404	0.403385	44.787990
43571	0	0.451451	10.217238	-0.319196	0.004517	0.102173	-0.003174	3.917975	0.405500	44.781385
43572	0	0.432693	10.259863	-0.274474	0.004329	0.102599	-0.002723	3.940660	0.407267	44.770922
43573	0	0.439225	10.308779	-0.289312	0.004395	0.103088	-0.002869	3.965934	0.409516	44.760794
43574	0	0.377839	10.400250	-0.232973	0.003779	0.104003	-0.002308	3.988313	0.410420	44.756902
43575	0	0.371994	10.467539	-0.008534	0.003723	0.104675	-0.000061	4.013113	0.413936	44.747711
43576	0	0.426459	10.504157	0.004621	0.004266	0.105042	0.000072	4.039785	0.415334	44.735848
43577	0	0.433496	10.528596	0.162356	0.004333	0.105286	0.001648	4.064162	0.414213	44.719290
43578	0	0.427461	10.589639	0.182123	0.004275	0.105896	0.001842	4.085156	0.415238	44.708033
43579	0	0.469473	10.607988	0.223222	0.004700	0.106079	0.002258	4.111158	0.420990	44.695574
43580	0	0.468937	10.614041	0.114284	0.004689	0.106140	0.001168	4.136380	0.421063	44.684156
43581	0	0.451660	10.601806	-0.002193	0.004517	0.106018	0.000000	4.157933	0.421071	44.673441
43582	0	0.451075	10.577311	-0.031447	0.004516	0.105773	-0.000288	4.184172	0.426540	44.656277
43583	0	0.426951	10.552968	-0.106027	0.004272	0.105530	-0.001038	4.206613	0.429634	44.645984
43584	0	0.432436	10.534518	-0.197290	0.004327	0.105346	-0.001938	4.242369	0.432110	44.632508
43585	0	0.457812	10.510186	-0.180852	0.004578	0.105103	-0.001770	4.281887	0.431417	44.613917
43586	0	0.439176	10.479632	-0.078236	0.004395	0.104796	-0.000749	4.316353	0.435506	44.596032
43587	0	0.451976	10.424786	-0.016059	0.004517	0.104248	-0.000122	4.356258	0.432133	44.579902
43588	0	0.482819	10.400275	-0.053827	0.004827	0.104003	-0.000504	4.390843	0.431498	44.560982
43589	0	0.439059	10.345477	0.002832	0.004395	0.103455	0.000061	4.424586	0.436018	44.542670
43590	0	0.420211	10.247671	-0.155566	0.004203	0.102477	-0.001530	4.450945	0.436814	44.517598
43591	0	0.408534	10.192806	-0.289738	0.004089	0.101929	-0.002869	4.480726	0.440932	44.495027
43592	0	0.370791	10.076666	-0.270885	0.003715	0.100767	-0.002682	4.509131	0.448135	44.474768
43593	0	0.408504	10.021876	-0.429930	0.004089	0.100220	-0.004272	4.537235	0.452358	44.450906
43594	0	0.450586	9.930100	-0.411435	0.004507	0.099302	-0.004082	4.572316	0.453081	44.429709
43595	0	0.427002	9.850985	-0.362842	0.004272	0.098511	-0.003601	4.601697	0.455356	44.410728
43596	0	0.457110	9.789631	-0.405301	0.004572	0.097898	-0.004023	4.634737	0.455637	44.389964
43597	0	0.427010	9.698429	-0.271004	0.004272	0.096985	-0.002686	4.661134	0.458042	44.368532
43598	0	0.390179	9.582512	-0.025678	0.003901	0.095825	-0.000232	4.688402	0.458007	44.339944
43599	0	0.390425	9.619111	-0.107198	0.003906	0.096191	-0.001038	4.726960	0.460271	44.321968
43600	0	0.340781	9.448282	0.070318	0.003414	0.094482	0.000726	4.751851	0.468401	44.298053
43601	0	0.353855	9.448242	-0.026469	0.003540	0.094482	-0.000244	4.774225	0.470457	44.274852
43602	0	0.365530	9.326079	-0.066448	0.003658	0.093261	-0.000651	4.787602	0.474393	44.244344
43603	0	0.402257	9.271245	-0.214485	0.004028	0.092712	-0.002136	4.795531	0.481286	44.220340
43604	0	0.413470	9.203975	-0.369169	0.004138	0.092040	-0.003680	4.807046	0.484754	44.195062
43605	0	0.427109	9.143001	-0.550512	0.004272	0.091431	-0.005493	4.819306	0.485414	44.168517
43606	0	0.414677	9.112285	-0.632092	0.004147	0.091124	-0.006310	4.829880	0.483942	44.146170
43607	0	0.396221	9.081984	-0.641848	0.003967	0.090820	-0.006409	4.839641	0.489006	44.120487
43608	0	0.388886	9.057409	-0.631341	0.003896	0.090574	-0.006307	4.845813	0.496530	44.100119
43609	0	0.317184	9.002613	-0.514094	0.003174	0.090027	-0.005127	4.861312	0.498034	44.076251
43610	0	0.335156	9.039080	-0.376184	0.003353	0.090391	-0.003752	4.871655	0.499308	44.050124
43611	0	0.329599	9.014865	-0.312064	0.003296	0.090149	-0.003113	4.879310	0.498657	44.026180
43612	0	0.323216	9.027003	-0.179150	0.003235	0.090270	-0.001786	4.883785	0.501830	44.006792
43613	0	0.390308	9.045430	-0.219454	0.003906	0.090454	-0.002197	4.877848	0.505544	43.980584
43614	0	0.426124	9.045444	-0.224861	0.004266	0.090454	-0.002254	4.869087	0.510967	43.957557
43615	0	0.414848	9.088162	-0.310725	0.004150	0.090881	-0.003113	4.859628	0.512821	43.933331
43616	0	0.439036	9.118704	-0.467857	0.004390	0.091187	-0.004689	4.843762	0.511180	43.910355
43617	0	0.396904	9.143156	-0.547692	0.003967	0.091431	-0.005493	4.821226	0.508020	43.893546
43618	0	0.354314	9.186050	-0.648859	0.003543	0.091860	-0.006498	4.806850	0.506439	43.870979
43619	0	0.353438	9.234680	-0.603657	0.003540	0.092346	-0.006042	4.797526	0.512394	43.856324
43620	0	0.364854	9.308036	-0.522502	0.003651	0.093080	-0.005238	4.780051	0.514044	43.840717
43621	0	0.354596	9.387197	-0.347560	0.003540	0.093872	-0.003479	4.773852	0.506128	43.823632
43622	0	0.410305	9.435954	-0.193591	0.004101	0.094359	-0.001947	4.757792	0.502956	43.807253
43623	0	0.408892	9.570323	-0.059697	0.004089	0.095703	-0.000610	4.739712	0.503200	43.791274
43624	0	0.372853	9.637317	0.083732	0.003722	0.096374	0.000820	4.717317	0.495505	43.777711
43625	0	0.402871	9.728999	0.014837	0.004028	0.097290	0.000122	4.684274	0.494808	43.761521
43626	0	0.391181	9.802121	0.037735	0.003906	0.098022	0.000358	4.659130	0.488129	43.748923
43627	0	0.335542	9.844981	-0.015524	0.003357	0.098450	-0.000183	4.624706	0.489532	43.734787
43628	0	0.384081	9.936559	-0.126176	0.003841	0.099365	-0.001287	4.593035	0.489722	43.723573
43629	0	0.371920	9.991501	-0.156740	0.003723	0.099915	-0.001587	4.568658	0.493674	43.712877
43630	0	0.420495	10.101474	-0.305085	0.004203	0.101014	-0.003074	4.540783	0.490558	43.705568
43631	0	0.463642	10.168520	-0.321825	0.004639	0.101685	-0.003235	4.519955	0.492340	43.695627
43632	0	0.475542	10.211222	-0.220765	0.004756	0.102112	-0.002225	4.498555	0.492262	43.688809
43633	0	0.519015	10.308865	-0.193281	0.005188	0.103088	-0.001953	4.473758	0.489214	43.675938
43634	0	0.464600	10.321045	-0.079412	0.004642	0.103210	-0.000814	4.449310	0.484576	43.671356
43635	0	0.415231	10.412603	-0.065112	0.004150	0.104126	-0.000671	4.424930	0.481899	43.661609
43636	0	0.415458	10.436922	-0.036702	0.004154	0.104369	-0.000387	4.400818	0.480820	43.656127
43637	0	0.415199	10.504145	-0.003897	0.004150	0.105042	-0.000061	4.374627	0.478542	43.645519
43638	0	0.403157	10.528475	-0.036360	0.004031	0.105285	-0.000383	4.351191	0.477334	43.642479
43639	0	0.451138	10.534692	-0.003407	0.004517	0.105347	-0.000061	4.320062	0.482115	43.644842
43640	0	0.468897	10.601825	-0.089799	0.004688	0.106018	-0.000923	4.291016	0.480467	43.647454
43641	0	0.464144	10.577402	-0.114012	0.004639	0.105774	-0.001160	4.267786	0.476662	43.643527
43642	0	0.494717	10.595730	-0.165810	0.004949	0.105957	-0.001671	4.251794	0.477412	43.635348
43643	0	0.450768	10.565247	-0.144770	0.004517	0.105652	-0.001465	4.231177	0.486217	43.632446
43644	0	0.425712	10.546987	-0.141117	0.004254	0.105470	-0.001431	4.207141	0.482303	43.630696
43645	0	0.414390	10.504196	-0.120375	0.004150	0.105042	-0.001221	4.186541	0.488548	43.625387
43646	0	0.395953	10.467506	0.022643	0.003954	0.104675	0.000216	4.173706	0.481483	43.625888
43647	0	0.432911	10.473639	0.111017	0.004333	0.104736	0.001099	4.159103	0.485336	43.626674
43648	0	0.462676	10.406482	0.150330	0.004629	0.104065	0.001488	4.139981	0.486969	43.629117
43649	0	0.463990	10.351547	0.098702	0.004639	0.103516	0.000977	4.126199	0.484785	43.623927
43650	0	0.469650	10.272127	0.077666	0.004702	0.102721	0.000752	4.097248	0.489391	43.626748
43651	0	0.464294	10.192856	-0.028976	0.004639	0.101929	-0.000305	4.077714	0.483642	43.622292
43652	0	0.415141	10.144098	-0.159961	0.004158	0.101440	-0.001617	4.055461	0.490089	43.620400
43653	0	0.402755	10.058631	-0.255006	0.004028	0.100586	-0.002563	4.038124	0.489919	43.621431
43654	0	0.383861	9.991519	-0.313343	0.003843	0.099915	-0.003148	4.019259	0.494242	43.619505
43655	0	0.384107	9.899931	-0.274203	0.003845	0.098999	-0.002747	4.011961	0.497966	43.617452
43656	0	0.426461	9.808375	-0.352342	0.004264	0.098083	-0.003531	4.000622	0.496067	43.617367
43657	0	0.427543	9.753431	-0.273729	0.004272	0.097534	-0.002747	3.987685	0.491495	43.614884
43658	0	0.439634	9.680235	-0.271364	0.004400	0.096802	-0.002728	3.968377	0.495067	43.619440
43659	0	0.408599	9.594762	-0.200405	0.004089	0.095947	-0.002014	3.954176	0.497990	43.612479
43660	0	0.395677	9.527625	-0.185921	0.003960	0.095276	-0.001872	3.936758	0.500359	43.609370
43661	0	0.341509	9.429965	-0.144973	0.003418	0.094299	-0.001465	3.916405	0.502752	43.605675
43662	0	0.353365	9.387234	-0.166381	0.003533	0.093872	-0.001679	3.895385	0.501297	43.602519
43663	0	0.341595	9.301803	-0.230427	0.003418	0.093018	-0.002319	3.874992	0.502696	43.603128
43664	0	0.377896	9.240758	-0.141371	0.003779	0.092407	-0.001435	3.846242	0.502156	43.597791
43665	0	0.390297	9.210257	-0.236559	0.003906	0.092102	-0.002380	3.826267	0.505171	43.605463
43666	0	0.396195	9.149309	-0.233234	0.003961	0.091493	-0.002352	3.800020	0.502385	43.600712
43667	0	0.408374	9.100444	-0.339749	0.004089	0.091003	-0.003418	3.772653	0.508489	43.605608
43668	0	0.419829	9.045564	-0.299661	0.004200	0.090455	-0.003012	3.751799	0.509548	43.605659
43669	0	0.414961	9.039382	-0.309177	0.004150	0.090393	-0.003113	3.723597	0.509532	43.609670
43670	0	0.402906	9.021142	-0.268474	0.004026	0.090211	-0.002706	3.695603	0.505126	43.612995
43671	0	0.371917	9.021067	-0.352611	0.003723	0.090210	-0.003540	3.676257	0.509107	43.615579
43672	0	0.365301	8.984523	-0.288631	0.003654	0.089845	-0.002902	3.654585	0.508688	43.616595
43673	0	0.365990	8.978330	-0.223847	0.003662	0.089783	-0.002258	3.627777	0.510403	43.621465
43674	0	0.347365	8.990633	-0.225783	0.003474	0.089906	-0.002280	3.597711	0.510054	43.626415
43675	0	0.390307	9.045484	-0.241923	0.003906	0.090454	-0.002441	3.568275	0.513034	43.633200
43676	0	0.396136	9.069987	-0.261750	0.003961	0.090699	-0.002642	3.536195	0.510984	43.635138
43677	0	0.378444	9.100390	-0.260747	0.003784	0.091003	-0.002625	3.513362	0.509606	43.640648
43678	0	0.402884	9.130920	-0.238408	0.004028	0.091309	-0.002408	3.482011	0.507892	43.646869
43679	0	0.366585	9.204143	-0.211196	0.003662	0.092041	-0.002136	3.450483	0.502134	43.656029
43680	0	0.348888	9.240747	-0.139220	0.003486	0.092407	-0.001416	3.419280	0.496969	43.659316
43681	0	0.354154	9.307880	-0.095354	0.003540	0.093079	-0.000977	3.389529	0.493878	43.665198
43682	0	0.335746	9.375014	-0.042318	0.003359	0.093750	-0.000443	3.364536	0.494247	43.671507
43683	0	0.396541	9.460446	0.056747	0.003967	0.094604	0.000549	3.341279	0.495037	43.679678
43684	0	0.396096	9.545795	0.060852	0.003963	0.095458	0.000586	3.312626	0.495323	43.695186
43685	0	0.396240	9.606922	0.148534	0.003967	0.096069	0.001465	3.286781	0.499656	43.702314
43686	0	0.407360	9.661870	0.085507	0.004079	0.096619	0.000834	3.261118	0.504361	43.716485
43687	0	0.426948	9.777845	0.002415	0.004272	0.097778	0.000000	3.231672	0.506418	43.729872
43688	0	0.401953	9.814480	-0.084727	0.004022	0.098145	-0.000868	3.206517	0.507587	43.746916
43689	0	0.390528	9.918237	-0.101807	0.003906	0.099182	-0.001038	3.182774	0.507449	43.762337
43690	0	0.408402	10.003690	-0.129009	0.004086	0.100037	-0.001304	3.166058	0.509060	43.778195
43691	0	0.414787	10.046418	-0.132732	0.004150	0.100464	-0.001343	3.147204	0.510697	43.792343
43692	0	0.426225	10.119660	-0.136444	0.004267	0.101196	-0.001373	3.135900	0.514527	43.802532
43693	0	0.457536	10.217302	-0.078455	0.004578	0.102173	-0.000793	3.124522	0.515761	43.808683
43694	0	0.451086	10.290526	0.014706	0.004511	0.102905	0.000139	3.114654	0.514303	43.824721
43695	0	0.445385	10.351561	0.159282	0.004456	0.103516	0.001587	3.106765	0.514625	43.835256
43696	0	0.420262	10.394203	0.178684	0.004208	0.103942	0.001781	3.099393	0.518558	43.842452
43697	0	0.420480	10.449234	0.220252	0.004211	0.104492	0.002197	3.092292	0.524089	43.853812
43698	0	0.419589	10.504147	0.178677	0.004198	0.105042	0.001780	3.082864	0.524974	43.862004
43699	0	0.396233	10.534684	0.128374	0.003967	0.105347	0.001282	3.079267	0.528750	43.875382
43700	0	0.419600	10.528587	0.128282	0.004201	0.105286	0.001286	3.080806	0.532521	43.888530
43701	0	0.432697	10.577420	0.103709	0.004333	0.105774	0.001038	3.079817	0.538059	43.896245
43702	0	0.432013	10.546876	0.023990	0.004320	0.105469	0.000242	3.080789	0.536598	43.903255
43703	0	0.494064	10.589613	-0.037075	0.004944	0.105896	-0.000366	3.084176	0.538618	43.910324
43704	0	0.468939	10.565207	0.040451	0.004693	0.105652	0.000418	3.096868	0.541071	43.915479
43705	0	0.414396	10.522492	0.090875	0.004150	0.105225	0.000916	3.102493	0.546611	43.918840
43706	0	0.437342	10.528627	0.142873	0.004381	0.105286	0.001451	3.124487	0.553540	43.922921
43707	0	0.426569	10.504233	0.260241	0.004272	0.105042	0.002625	3.146681	0.559514	43.920819
43708	0	0.431085	10.467720	0.310870	0.004319	0.104676	0.003129	3.167339	0.566795	43.930269
43709	0	0.457303	10.430977	0.278968	0.004578	0.104309	0.002808	3.185451	0.570021	43.939414
43710	0	0.438494	10.357811	0.213724	0.004385	0.103578	0.002161	3.209924	0.568485	43.942776
43711	0	0.463554	10.290559	0.077062	0.004639	0.102905	0.000793	3.233314	0.570486	43.939026
43712	0	0.450212	10.235634	0.017609	0.004510	0.102356	0.000198	3.256190	0.577732	43.936701
43713	0	0.420683	10.144016	-0.221845	0.004211	0.101440	-0.002197	3.278268	0.581412	43.939166
43714	0	0.420187	10.076742	-0.275329	0.004202	0.100768	-0.002728	3.304525	0.579878	43.935683
43715	0	0.383792	9.960891	-0.283393	0.003845	0.099609	-0.002808	3.332818	0.586665	43.932635
43716	0	0.389048	9.911828	-0.319431	0.003891	0.099119	-0.003165	3.364504	0.585665	43.930861
43717	0	0.390287	9.832711	-0.216662	0.003906	0.098328	-0.002136	3.398067	0.588031	43.930911
43718	0	0.413938	9.777724	-0.094379	0.004143	0.097777	-0.000916	3.429252	0.590427	43.928822
43719	0	0.414518	9.710703	-0.039866	0.004150	0.097107	-0.000366	3.465473	0.595045	43.922027
43720	0	0.383031	9.631365	-0.003213	0.003835	0.096313	-0.000004	3.497017	0.598835	43.912971
43721	0	0.390454	9.545935	0.107312	0.003906	0.095459	0.001099	3.525376	0.599607	43.900107
43722	0	0.377493	9.472713	0.114024	0.003780	0.094727	0.001169	3.558263	0.604790	43.889141
43723	0	0.354221	9.423832	0.040049	0.003540	0.094238	0.000427	3.588722	0.600654	43.881362
43724	0	0.390571	9.344385	-0.086924	0.003910	0.093444	-0.000847	3.613871	0.604484	43.867573
43725	0	0.390581	9.283422	-0.100169	0.003906	0.092834	-0.000977	3.642603	0.603489	43.852580
43726	0	0.378019	9.216054	-0.269983	0.003782	0.092161	-0.002675	3.671106	0.604361	43.833295
43727	0	0.377983	9.167408	-0.344227	0.003784	0.091675	-0.003418	3.699455	0.608078	43.827789
43728	0	0.407715	9.130579	-0.422102	0.004080	0.091307	-0.004199	3.725085	0.609693	43.822507
43729	0	0.408563	9.081936	-0.405353	0.004089	0.090820	-0.004028	3.754807	0.612567	43.812932
43730	0	0.389447	9.039021	-0.386129	0.003899	0.090391	-0.003835	3.786301	0.615945	43.796626
43731	0	0.384702	9.008701	-0.223002	0.003845	0.090088	-0.002197	3.825701	0.611941	43.779177
43732	0	0.335817	9.051278	-0.174055	0.003360	0.090513	-0.001714	3.857560	0.612362	43.766178
43733	0	0.359964	9.020984	-0.063583	0.003601	0.090210	-0.000610	3.887777	0.612700	43.751567
43734	0	0.359510	9.039218	-0.007638	0.003597	0.090392	-0.000051	3.917276	0.613936	43.738153
43735	0	0.347481	9.039312	-0.044905	0.003479	0.090393	-0.000427	3.942691	0.617842	43.721455
43736	0	0.358928	9.051403	-0.146303	0.003592	0.090514	-0.001448	3.960075	0.619106	43.709237
43737	0	0.347295	9.033197	-0.220928	0.003479	0.090332	-0.002197	3.973230	0.625122	43.695731
43738	0	0.370796	9.100176	-0.388840	0.003710	0.091002	-0.003870	3.994304	0.625563	43.685260
43739	0	0.408848	9.118545	-0.478206	0.004089	0.091187	-0.004761	4.018910	0.624628	43.671233
43740	0	0.420934	9.179322	-0.506233	0.004210	0.091794	-0.005048	4.034927	0.622809	43.659356
43741	0	0.390673	9.222304	-0.447753	0.003906	0.092224	-0.004456	4.060035	0.620174	43.641479
43742	0	0.384675	9.289269	-0.366846	0.003846	0.092894	-0.003646	4.085826	0.617587	43.628681
43743	0	0.353802	9.356641	-0.234183	0.003540	0.093567	-0.002319	4.111407	0.618369	43.617267
43744	0	0.396235	9.417600	-0.134857	0.003963	0.094176	-0.001328	4.134913	0.617029	43.602366
43745	0	0.372350	9.497068	-0.007569	0.003723	0.094971	-0.000061	4.150437	0.615318	43.584976
43746	0	0.359888	9.564229	0.068559	0.003601	0.095642	0.000702	4.167906	0.616724	43.570926
43747	0	0.402800	9.655768	0.041575	0.004028	0.096558	0.000427	4.179442	0.615794	43.559030
43748	0	0.390706	9.704583	0.002602	0.003905	0.097046	0.000037	4.190616	0.612279	43.550103
43749	0	0.390433	9.777836	-0.037540	0.003906	0.097778	-0.000366	4.199092	0.613241	43.532068
43750	0	0.420859	9.881461	-0.162245	0.004207	0.098815	-0.001606	4.215863	0.609468	43.515147
43751	0	0.402724	9.930401	-0.172263	0.004028	0.099304	-0.001709	4.229185	0.609215	43.495128
43752	0	0.408886	10.009643	-0.198952	0.004086	0.100097	-0.001981	4.236907	0.604911	43.480251
43753	0	0.408679	10.082991	-0.233132	0.004089	0.100830	-0.002319	4.248436	0.606137	43.471397
43754	0	0.432447	10.156152	-0.125879	0.004328	0.101562	-0.001245	4.261072	0.608404	43.453891
43755	0	0.414910	10.229484	-0.081124	0.004150	0.102295	-0.000793	4.278721	0.608429	43.439690
43756	0	0.426863	10.259908	-0.066310	0.004270	0.102599	-0.000647	4.294954	0.608065	43.431707
43757	0	0.427401	10.351553	-0.019920	0.004272	0.103516	-0.000183	4.310391	0.605078	43.415391
43758	0	0.457683	10.406416	0.007493	0.004580	0.104064	0.000089	4.323358	0.607665	43.406539
43759	0	0.433318	10.461434	0.041046	0.004333	0.104614	0.000427	4.339201	0.606945	43.386356
43760	0	0.432891	10.485861	0.031314	0.004333	0.104858	0.000332	4.357110	0.609833	43.367210
43761	0	0.439130	10.498058	-0.013772	0.004395	0.104980	-0.000122	4.371592	0.612168	43.346287
43762	0	0.506283	10.546743	-0.102400	0.005058	0.105468	-0.001009	4.385199	0.605837	43.329418
43763	0	0.451521	10.546866	-0.117366	0.004517	0.105469	-0.001160	4.397892	0.605863	43.312977
43764	0	0.475343	10.552879	-0.138634	0.004757	0.105529	-0.001371	4.411386	0.608225	43.292465
43765	0	0.451191	10.559071	-0.154719	0.004517	0.105591	-0.001526	4.431958	0.611762	43.277253
43766	0	0.437943	10.528464	-0.134735	0.004385	0.105285	-0.001325	4.454043	0.616333	43.257918
43767	0	0.439044	10.546885	-0.032790	0.004395	0.105469	-0.000305	4.475914	0.619643	43.232801
43768	0	0.444454	10.528581	0.029810	0.004447	0.105286	0.000320	4.497420	0.621260	43.209786
43769	0	0.427178	10.473652	0.077125	0.004272	0.104736	0.000793	4.519164	0.620772	43.193578
43770	0	0.420434	10.437033	-0.000840	0.004210	0.104370	0.000016	4.543349	0.625361	43.169252
43771	0	0.439100	10.418721	0.022103	0.004395	0.104187	0.000244	4.565985	0.628102	43.151940
43772	0	0.401702	10.345344	-0.183303	0.004020	0.103454	-0.001816	4.582534	0.629440	43.137243
43773	0	0.414574	10.266089	-0.245961	0.004150	0.102661	-0.002441	4.600296	0.632852	43.123784
43774	0	0.449845	10.204975	-0.249750	0.004507	0.102050	-0.002479	4.618754	0.640774	43.107331
43775	0	0.427148	10.137876	-0.398458	0.004272	0.101379	-0.003967	4.635289	0.639804	43.081295
43776	0	0.426601	10.076666	-0.389667	0.004270	0.100767	-0.003881	4.650840	0.641841	43.061530
43777	0	0.426905	9.991399	-0.355999	0.004272	0.099915	-0.003540	4.670867	0.643767	43.039760
43778	0	0.426082	9.911884	-0.353360	0.004265	0.099119	-0.003519	4.684973	0.646427	43.021508
43779	0	0.439356	9.838820	-0.318966	0.004395	0.098389	-0.003174	4.700608	0.645638	43.000225
43780	0	0.414841	9.796013	-0.236535	0.004148	0.097960	-0.002351	4.714997	0.643939	42.980679
43781	0	0.414812	9.692388	-0.026306	0.004150	0.096924	-0.000244	4.734555	0.645357	42.959081
43782	0	0.402257	9.686148	-0.182752	0.004023	0.096862	-0.001808	4.754561	0.643820	42.935191
43783	0	0.372136	9.539803	0.017513	0.003723	0.095398	0.000183	4.761402	0.644791	42.914189
43784	0	0.353430	9.521491	-0.008795	0.003536	0.095215	-0.000077	4.771572	0.645834	42.889866
43785	0	0.389919	9.411644	-0.146871	0.003906	0.094116	-0.001465	4.773556	0.652827	42.870948
43786	0	0.382679	9.387209	-0.355149	0.003830	0.093872	-0.003549	4.774235	0.654680	42.847137
43787	0	0.402426	9.313982	-0.421156	0.004028	0.093140	-0.004211	4.771823	0.657556	42.830700
43788	0	0.395237	9.240748	-0.555549	0.003959	0.092407	-0.005555	4.769747	0.663103	42.813887
43789	0	0.377842	9.179701	-0.592201	0.003784	0.091797	-0.005920	4.769162	0.667811	42.795151
43790	0	0.395023	9.161381	-0.623178	0.003955	0.091614	-0.006229	4.769662	0.671192	42.776478
43791	0	0.360115	9.118615	-0.580416	0.003601	0.091187	-0.005798	4.774384	0.668557	42.753340
43792	0	0.366354	9.100218	-0.410686	0.003662	0.091002	-0.004102	4.778356	0.664589	42.736469
43793	0	0.371994	9.106448	-0.293300	0.003723	0.091064	-0.002930	4.780049	0.666657	42.719023
43794	0	0.366020	9.100332	-0.109764	0.003655	0.091003	-0.001105	4.768092	0.658881	42.702967
43795	0	0.378271	9.106464	-0.102642	0.003784	0.091064	-0.001038	4.751768	0.658922	42.690504
43796	0	0.365946	9.063724	-0.094726	0.003658	0.090637	-0.000955	4.739936	0.655823	42.669188
43797	0	0.384159	9.112594	-0.224603	0.003845	0.091125	-0.002258	4.722263	0.658427	42.655604
43798	0	0.389881	9.076097	-0.331280	0.003899	0.090760	-0.003333	4.694152	0.656156	42.636031
43799	0	0.385076	9.100416	-0.474201	0.003845	0.091003	-0.004761	4.668604	0.647140	42.632021
43800	0	0.392119	9.124958	-0.525110	0.003917	0.091249	-0.005273	4.639069	0.639363	42.618181
43801	0	0.397069	9.149248	-0.602845	0.003967	0.091492	-0.006042	4.619320	0.632788	42.606534
43802	0	0.403955	9.179845	-0.526814	0.004035	0.091798	-0.005282	4.599371	0.624874	42.594759
43803	0	0.366405	9.246902	-0.431566	0.003662	0.092468	-0.004333	4.575272	0.620354	42.585845
43804	0	0.390653	9.295727	-0.281449	0.003910	0.092957	-0.002833	4.549821	0.622687	42.573898
43805	0	0.372590	9.381126	-0.138154	0.003723	0.093811	-0.001404	4.520508	0.617418	42.562664
43806	0	0.361124	9.429819	-0.011232	0.003606	0.094298	-0.000139	4.485877	0.608872	42.557283
43807	0	0.360688	9.503148	0.015158	0.003601	0.095032	0.000122	4.448220	0.600046	42.550281
43808	0	0.367648	9.570212	-0.014964	0.003674	0.095702	-0.000185	4.404034	0.594443	42.551454
43809	0	0.390661	9.643587	-0.094239	0.003906	0.096436	-0.000977	4.361491	0.591985	42.548321
43810	0	0.427495	9.716824	-0.099390	0.004272	0.097168	-0.001030	4.316993	0.587030	42.547202
43811	0	0.403236	9.759580	-0.210171	0.004028	0.097595	-0.002136	4.274466	0.580237	42.544898
43812	0	0.446286	9.820595	-0.155624	0.004463	0.098206	-0.001579	4.245763	0.578498	42.546280
43813	0	0.458070	9.930473	-0.235228	0.004578	0.099304	-0.002380	4.211477	0.572862	42.543607
43814	0	0.452278	9.979284	-0.131951	0.004522	0.099792	-0.001348	4.177610	0.570143	42.549071
43815	0	0.403223	10.064713	-0.113254	0.004028	0.100647	-0.001160	4.145044	0.563459	42.557036
43816	0	0.415522	10.113455	-0.053183	0.004158	0.101134	-0.000556	4.115693	0.564534	42.554321
43817	0	0.396805	10.180656	0.021239	0.003967	0.101807	0.000183	4.080928	0.561417	42.558970
43818	0	0.378787	10.235590	-0.015946	0.003785	0.102356	-0.000186	4.049415	0.556110	42.562395
43819	0	0.463592	10.302749	-0.009834	0.004639	0.103027	-0.000122	4.021194	0.556931	42.567424
43820	0	0.457182	10.382081	0.001656	0.004572	0.103821	-0.000013	3.986279	0.554826	42.569131
43821	0	0.463552	10.388207	-0.033901	0.004639	0.103882	-0.000366	3.954494	0.556014	42.573902
43822	0	0.457126	10.418707	-0.028704	0.004571	0.104187	-0.000312	3.925160	0.553530	42.573022
43823	0	0.457569	10.461457	-0.082587	0.004578	0.104614	-0.000854	3.892046	0.553377	42.580162
43824	0	0.451192	10.473654	-0.077005	0.004512	0.104736	-0.000798	3.859640	0.550905	42.593137
43825	0	0.414881	10.498073	-0.070387	0.004150	0.104980	-0.000732	3.826559	0.550393	42.599052
43826	0	0.426749	10.461444	-0.078065	0.004269	0.104614	-0.000798	3.805457	0.549370	42.605622
43827	0	0.421103	10.498049	-0.004359	0.004211	0.104980	-0.000061	3.784565	0.547462	42.613762
43828	0	0.420718	10.485855	-0.006698	0.004210	0.104858	-0.000088	3.760041	0.548710	42.620858
43829	0	0.458001	10.473610	0.069114	0.004578	0.104736	0.000671	3.736500	0.543773	42.625776
43830	0	0.488098	10.449130	0.103591	0.004887	0.104491	0.001016	3.712479	0.547512	42.632704
43831	0	0.451739	10.412588	0.038380	0.004517	0.104126	0.000366	3.691115	0.544338	42.637740
43832	0	0.451158	10.388095	0.127051	0.004518	0.103881	0.001255	3.671999	0.548583	42.638067
43833	0	0.439371	10.363764	0.056654	0.004395	0.103638	0.000549	3.651011	0.547089	42.645843
43834	0	0.414685	10.266019	0.059314	0.004148	0.102660	0.000583	3.637593	0.546334	42.658924
43835	0	0.414335	10.229516	0.038047	0.004150	0.102295	0.000366	3.619610	0.551829	42.660843
43836	0	0.431611	10.180680	-0.032848	0.004319	0.101807	-0.000339	3.606329	0.552916	42.668258
43837	0	0.438994	10.119650	-0.042370	0.004395	0.101196	-0.000427	3.600560	0.555653	42.682586
43838	0	0.425638	10.040318	-0.083944	0.004263	0.100403	-0.000848	3.589105	0.560744	42.688727
43839	0	0.408561	9.973163	-0.097290	0.004089	0.099731	-0.000977	3.582916	0.562695	42.693326
43840	0	0.414049	9.899921	-0.102179	0.004143	0.098999	-0.001031	3.570462	0.562959	42.698915
43841	0	0.433471	9.869385	-0.109342	0.004333	0.098694	-0.001099	3.562523	0.559191	42.707283
43842	0	0.409195	9.765534	-0.089780	0.004091	0.097655	-0.000906	3.550877	0.556030	42.708703
43843	0	0.371955	9.716828	-0.157628	0.003723	0.097168	-0.001587	3.536357	0.557962	42.709184
43844	0	0.383918	9.625253	-0.143388	0.003838	0.096252	-0.001444	3.522607	0.553734	42.715927
43845	0	0.384721	9.600842	-0.182083	0.003845	0.096008	-0.001831	3.508547	0.549070	42.723932
43846	0	0.378850	9.509300	-0.210490	0.003788	0.095093	-0.002116	3.493163	0.546228	42.733342
43847	0	0.384177	9.436068	-0.255640	0.003845	0.094360	-0.002563	3.482645	0.548167	42.735494
43848	0	0.438857	9.405526	-0.199339	0.004387	0.094055	-0.002001	3.471972	0.543887	42.743503
43849	0	0.408835	9.344499	-0.170207	0.004089	0.093445	-0.001709	3.461492	0.542805	42.741177
43850	0	0.396057	9.283469	-0.071231	0.003964	0.092834	-0.000719	3.451227	0.545185	42.742643
43851	0	0.396490	9.265157	-0.139685	0.003967	0.092651	-0.001404	3.440742	0.545799	42.745140
43852	0	0.371824	9.222415	-0.108024	0.003717	0.092224	-0.001085	3.432726	0.542414	42.750249
43853	0	0.384537	9.210216	-0.151917	0.003845	0.092102	-0.001526	3.422648	0.539906	42.756062
43854	0	0.372210	9.155299	-0.168504	0.003723	0.091553	-0.001697	3.406304	0.538900	42.759436
43855	0	0.378468	9.149191	-0.200375	0.003784	0.091492	-0.002014	3.391462	0.535999	42.762380
43856	0	0.396427	9.143092	-0.125270	0.003967	0.091431	-0.001262	3.378481	0.537436	42.769153
43857	0	0.427043	9.149203	-0.218738	0.004272	0.091492	-0.002197	3.364164	0.537663	42.769202
43858	0	0.402239	9.118667	-0.247970	0.004024	0.091187	-0.002483	3.357887	0.536907	42.776005
43859	0	0.396933	9.149184	-0.249394	0.003967	0.091492	-0.002502	3.345700	0.532181	42.786405
43860	0	0.385091	9.161398	-0.327165	0.003849	0.091614	-0.003280	3.333914	0.527641	42.790487
43861	0	0.366233	9.179713	-0.286032	0.003662	0.091797	-0.002869	3.321796	0.525166	42.792504
43862	0	0.378300	9.204128	-0.247833	0.003784	0.092041	-0.002486	3.310339	0.524418	42.795825
43863	0	0.402484	9.246851	-0.164255	0.004028	0.092468	-0.001648	3.301802	0.526378	42.792596
43864	0	0.426449	9.283466	-0.187313	0.004265	0.092834	-0.001882	3.289642	0.524472	42.792342
43865	0	0.427322	9.338382	-0.060037	0.004272	0.093384	-0.000610	3.275838	0.521101	42.800162
43866	0	0.415271	9.393214	-0.052033	0.004151	0.093932	-0.000529	3.263144	0.517019	42.798716
43867	0	0.408833	9.442151	-0.084520	0.004089	0.094421	-0.000854	3.250223	0.515849	42.802447
43868	0	0.383828	9.497087	-0.003551	0.003842	0.094971	-0.000043	3.239614	0.518289	42.807882
43869	0	0.409085	9.558102	-0.048177	0.004089	0.095581	-0.000488	3.230175	0.514045	42.811753
43870	0	0.384949	9.625146	-0.040806	0.003848	0.096251	-0.000415	3.220526	0.509887	42.822499
43871	0	0.397096	9.655746	0.018585	0.003967	0.096558	0.000183	3.215507	0.503055	42.827126
43872	0	0.409192	9.771650	0.013294	0.004096	0.097716	0.000127	3.206641	0.505386	42.830823
43873	0	0.451958	9.796131	0.054492	0.004517	0.097961	0.000549	3.209935	0.499439	42.831759
43874	0	0.452142	9.881496	0.072849	0.004522	0.098815	0.000723	3.201786	0.497914	42.834889
43875	0	0.439757	9.960924	0.000131	0.004395	0.099609	0.000000	3.198495	0.491938	42.838734
43876	0	0.409423	10.003570	-0.024171	0.004095	0.100036	-0.000242	3.196096	0.490444	42.843829
43877	0	0.414808	10.070811	0.048746	0.004150	0.100708	0.000488	3.195132	0.490611	42.845928
43878	0	0.390139	10.119629	-0.000550	0.003901	0.101196	-0.000002	3.197233	0.488283	42.843827
43879	0	0.408742	10.119638	0.036243	0.004089	0.101196	0.000366	3.199608	0.487998	42.840219
43880	0	0.456466	10.247840	0.010604	0.004573	0.102478	0.000113	3.206058	0.494697	42.842106
43881	0	0.433467	10.253898	-0.025594	0.004333	0.102539	-0.000244	3.217230	0.490934	42.840152
43882	0	0.458387	10.284312	0.027199	0.004580	0.102843	0.000281	3.225566	0.483686	42.836797
43883	0	0.463514	10.327175	0.108872	0.004639	0.103271	0.001099	3.234558	0.485156	42.838882
43884	0	0.444311	10.339393	0.149411	0.004448	0.103394	0.001506	3.245601	0.488023	42.842925
43885	0	0.451265	10.382106	0.071929	0.004517	0.103821	0.000732	3.258052	0.489916	42.842509
43886	0	0.438324	10.376005	0.136426	0.004386	0.103760	0.001377	3.270072	0.490532	42.837443
43887	0	0.420600	10.394337	0.144507	0.004211	0.103943	0.001465	3.289545	0.494253	42.826225
43888	0	0.413860	10.400402	0.048933	0.004139	0.104004	0.000509	3.309120	0.492309	42.811680
43889	0	0.427091	10.388211	0.082894	0.004272	0.103882	0.000854	3.335100	0.491597	42.807351
43890	0	0.420528	10.382105	0.065665	0.004208	0.103821	0.000681	3.359579	0.491803	42.801352
43891	0	0.433158	10.357703	0.138229	0.004333	0.103577	0.001404	3.381152	0.491524	42.796304
43892	0	0.475510	10.382092	0.029662	0.004756	0.103821	0.000322	3.407223	0.490056	42.791355
43893	0	0.475883	10.314988	0.137607	0.004761	0.103149	0.001404	3.435767	0.489757	42.786615
43894	0	0.408348	10.296658	0.083219	0.004085	0.102966	0.000859	3.463466	0.488664	42.775082
43895	0	0.396539	10.229519	0.064103	0.003967	0.102295	0.000671	3.495078	0.488429	42.763970
43896	0	0.414366	10.198978	-0.015387	0.004146	0.101990	-0.000122	3.528338	0.488221	42.750713
43897	0	0.414254	10.144047	-0.100567	0.004150	0.101440	-0.000977	3.558696	0.494612	42.739757
43898	0	0.394391	10.082899	-0.131125	0.003951	0.100829	-0.001279	3.592992	0.500240	42.728999
43899	0	0.402738	10.015817	-0.210189	0.004028	0.100159	-0.002075	3.621140	0.498715	42.721449
43900	0	0.420256	9.979011	-0.234260	0.004209	0.099791	-0.002312	3.654043	0.502960	42.706842
43901	0	0.458078	9.887612	-0.222796	0.004578	0.098877	-0.002197	3.687056	0.496685	42.696834
43902	0	0.415015	9.875254	-0.216886	0.004156	0.098753	-0.002137	3.721213	0.500967	42.683906
43903	0	0.396588	9.777764	-0.198989	0.003967	0.097778	-0.001953	3.761705	0.500017	42.667413
43904	0	0.396015	9.747057	-0.218487	0.003963	0.097471	-0.002149	3.801682	0.501295	42.650359
43905	0	0.359901	9.661821	-0.137985	0.003601	0.096619	-0.001343	3.843084	0.501277	42.633731
43906	0	0.389427	9.649561	-0.090207	0.003901	0.096496	-0.000868	3.881177	0.507442	42.617775
43907	0	0.377895	9.558095	-0.100658	0.003784	0.095581	-0.000977	3.914668	0.511299	42.603823
43908	0	0.376817	9.496955	-0.112990	0.003773	0.094970	-0.001098	3.951099	0.514358	42.592989
43909	0	0.390242	9.466525	-0.125389	0.003906	0.094666	-0.001221	3.988571	0.516603	42.575216
43910	0	0.365217	9.435903	-0.131787	0.003654	0.094359	-0.001287	4.022938	0.515832	42.557873
43911	0	0.372385	9.374933	-0.216440	0.003723	0.093750	-0.002136	4.054719	0.512415	42.538790
43912	0	0.377904	9.344243	-0.234421	0.003785	0.093443	-0.002315	4.088536	0.517303	42.519987
43913	0	0.360036	9.307776	-0.326016	0.003601	0.093079	-0.003235	4.116893	0.515370	42.495024
43914	0	0.353186	9.307606	-0.319024	0.003538	0.093077	-0.003164	4.146294	0.520362	42.475025
43915	0	0.347537	9.258964	-0.247278	0.003479	0.092590	-0.002441	4.182504	0.522274	42.452759
43916	0	0.371220	9.283078	-0.344599	0.003715	0.092832	-0.003421	4.210940	0.522413	42.428026
43917	0	0.353562	9.246778	-0.204411	0.003540	0.092468	-0.002014	4.245775	0.525351	42.419529
43918	0	0.401702	9.265001	-0.209672	0.004019	0.092650	-0.002075	4.269747	0.525065	42.399575
43919	0	0.402447	9.271209	-0.203636	0.004028	0.092712	-0.002014	4.294590	0.527362	42.382160
43920	0	0.383811	9.234484	-0.195306	0.003837	0.092345	-0.001937	4.312101	0.523084	42.367219
43921	0	0.377956	9.252900	-0.221769	0.003784	0.092529	-0.002197	4.334773	0.526332	42.344896
43922	0	0.383300	9.295393	-0.348077	0.003835	0.092955	-0.003460	4.357889	0.525726	42.325871
43923	0	0.378557	9.289458	-0.362347	0.003784	0.092896	-0.003601	4.382791	0.521228	42.298310
43924	0	0.384829	9.344229	-0.341864	0.003847	0.093443	-0.003403	4.399728	0.517091	42.279888
43925	0	0.372322	9.356617	-0.404498	0.003723	0.093567	-0.004028	4.417635	0.514197	42.260098
43926	0	0.390924	9.386939	-0.365206	0.003906	0.093870	-0.003635	4.435531	0.507840	42.242936
43927	0	0.390136	9.435979	-0.301486	0.003906	0.094360	-0.002991	4.462246	0.511171	42.221502
43928	0	0.407883	9.484727	-0.244517	0.004079	0.094848	-0.002429	4.479386	0.508711	42.207792
43929	0	0.353970	9.545873	-0.184517	0.003540	0.095459	-0.001831	4.493849	0.506798	42.187502
43930	0	0.384405	9.545787	-0.168634	0.003844	0.095458	-0.001677	4.503221	0.504690	42.172373
43931	0	0.397289	9.674023	-0.196629	0.003967	0.096741	-0.001953	4.516327	0.495693	42.153499
43932	0	0.373707	9.716676	-0.143892	0.003734	0.097167	-0.001431	4.523678	0.489469	42.130633
43933	0	0.372358	9.759504	-0.196116	0.003723	0.097595	-0.001953	4.530664	0.486616	42.110586
43934	0	0.409051	9.838751	-0.191749	0.004089	0.098388	-0.001909	4.537833	0.482891	42.093233
43935	0	0.403061	9.863263	-0.226230	0.004028	0.098633	-0.002258	4.540008	0.477828	42.077322
43936	0	0.427729	9.924176	-0.264843	0.004276	0.099242	-0.002633	4.555187	0.474176	42.059135
43937	0	0.415430	9.942593	-0.171949	0.004150	0.099426	-0.001709	4.564786	0.467369	42.040889
43938	0	0.458864	10.027943	-0.222930	0.004585	0.100280	-0.002219	4.573740	0.461116	42.024790
43939	0	0.427267	10.082999	-0.110624	0.004272	0.100830	-0.001099	4.579841	0.458692	42.006841
43940	0	0.415023	10.107321	-0.112076	0.004150	0.101073	-0.001115	4.584075	0.456657	41.995456
43941	0	0.409267	10.150127	-0.098308	0.004089	0.101501	-0.000977	4.588858	0.450797	41.976979
43942	0	0.415573	10.204986	-0.038674	0.004157	0.102050	-0.000380	4.594288	0.450314	41.956828
43943	0	0.445513	10.198975	-0.031135	0.004456	0.101990	-0.000305	4.598585	0.448774	41.938772
43944	0	0.458051	10.229362	-0.130564	0.004576	0.102294	-0.001295	4.607782	0.441174	41.925392
43945	0	0.475896	10.266116	-0.207805	0.004761	0.102661	-0.002075	4.608504	0.440710	41.914171
43946	0	0.487657	10.272219	-0.220734	0.004879	0.102722	-0.002203	4.610623	0.441037	41.900839
43947	0	0.451166	10.290542	-0.201781	0.004517	0.102905	-0.002014	4.612213	0.444084	41.885984
43948	0	0.444279	10.308828	-0.215346	0.004445	0.103088	-0.002144	4.620454	0.444126	41.874230
43949	0	0.414777	10.308831	-0.190132	0.004150	0.103088	-0.001892	4.628183	0.444646	41.857816
43950	0	0.414441	10.296527	-0.136942	0.004145	0.102965	-0.001362	4.634129	0.442575	41.844393
43951	0	0.396876	10.253895	-0.068011	0.003967	0.102539	-0.000671	4.641395	0.438680	41.835682
43952	0	0.421247	10.278226	-0.081426	0.004213	0.102782	-0.000812	4.641945	0.437302	41.828464
43953	0	0.451349	10.260024	0.011524	0.004517	0.102600	0.000122	4.646966	0.438631	41.813414
43954	0	0.463108	10.223390	-0.038761	0.004632	0.102234	-0.000381	4.652382	0.437338	41.804644
43955	0	0.427204	10.162353	-0.055306	0.004272	0.101624	-0.000549	4.654242	0.435340	41.802178
43956	0	0.445186	10.143949	-0.153773	0.004454	0.101439	-0.001534	4.656464	0.434925	41.793283
43957	0	0.408612	10.137953	-0.152588	0.004089	0.101379	-0.001526	4.653968	0.436126	41.783766
43958	0	0.396111	10.070792	-0.165181	0.003961	0.100708	-0.001648	4.655835	0.433096	41.771580
43959	0	0.414632	10.028092	-0.280798	0.004150	0.100281	-0.002808	4.653758	0.435135	41.761955
43960	0	0.377795	9.979229	-0.256828	0.003776	0.099792	-0.002564	4.655715	0.429848	41.751873
43961	0	0.408764	9.918210	-0.262822	0.004089	0.099182	-0.002625	4.657544	0.429214	41.738983
43962	0	0.481282	9.893722	-0.232972	0.004818	0.098937	-0.002327	4.658279	0.432562	41.731966
43963	0	0.414309	9.851106	-0.207476	0.004150	0.098511	-0.002075	4.655303	0.438476	41.720713
43964	0	0.401772	9.808329	-0.164868	0.004013	0.098083	-0.001648	4.653733	0.430480	41.716468
43965	0	0.414655	9.735125	-0.183024	0.004150	0.097351	-0.001831	4.650295	0.432442	41.704429
43966	0	0.384021	9.655759	-0.182407	0.003837	0.096558	-0.001830	4.640707	0.425625	41.692755
43967	0	0.341378	9.631369	-0.213352	0.003418	0.096313	-0.002136	4.635076	0.428014	41.682440
43968	0	0.364981	9.582553	-0.187748	0.003654	0.095825	-0.001887	4.620998	0.429833	41.681650
43969	0	0.372152	9.545932	-0.267595	0.003723	0.095459	-0.002686	4.607056	0.429158	41.673882
43970	0	0.390034	9.503213	-0.345163	0.003902	0.095032	-0.003460	4.594638	0.428990	41.664577
43971	0	0.396679	9.466593	-0.304002	0.003967	0.094666	-0.003052	4.578062	0.426927	41.657701
43972	0	0.408643	9.429969	-0.277343	0.004087	0.094299	-0.002785	4.561861	0.425520	41.650732
43973	0	0.421132	9.429978	-0.291474	0.004211	0.094299	-0.002930	4.541352	0.422986	41.644977
43974	0	0.390451	9.387241	-0.264517	0.003905	0.093872	-0.002656	4.525869	0.421274	41.643670
43975	0	0.372486	9.356716	-0.304149	0.003723	0.093567	-0.003052	4.511027	0.416487	41.637242
43976	0	0.372668	9.338406	-0.198022	0.003726	0.093384	-0.001994	4.491706	0.413004	41.633664
43977	0	0.353898	9.344532	-0.248531	0.003540	0.093445	-0.002502	4.468522	0.411624	41.626913
43978	0	0.341535	9.326305	-0.257729	0.003415	0.093263	-0.002591	4.449300	0.408656	41.621758
43979	0	0.366032	9.320148	-0.339807	0.003662	0.093201	-0.003418	4.422656	0.408185	41.619262
43980	0	0.415141	9.344630	-0.335837	0.004147	0.093446	-0.003379	4.395268	0.399586	41.612746
43981	0	0.408773	9.326240	-0.321724	0.004089	0.093262	-0.003235	4.371636	0.398930	41.612455
43982	0	0.439358	9.350762	-0.341809	0.004391	0.093507	-0.003444	4.338202	0.392776	41.612283
43983	0	0.421501	9.362840	-0.333941	0.004211	0.093628	-0.003357	4.314653	0.385706	41.614254
43984	0	0.348472	9.362844	-0.238843	0.003486	0.093628	-0.002407	4.289854	0.384181	41.618779
43985	0	0.360325	9.423883	-0.254008	0.003601	0.094238	-0.002563	4.259303	0.378860	41.614833
43986	0	0.360374	9.442195	-0.212762	0.003605	0.094421	-0.002151	4.229415	0.377573	41.613721
43987	0	0.353969	9.478814	-0.180356	0.003540	0.094788	-0.001831	4.194077	0.375333	41.614966
43988	0	0.402602	9.515555	-0.229597	0.004027	0.095155	-0.002326	4.155953	0.374279	41.617676
43989	0	0.390890	9.533720	-0.150089	0.003906	0.095337	-0.001526	4.124020	0.368350	41.620570
43990	0	0.428013	9.594749	-0.120464	0.004277	0.095947	-0.001232	4.089252	0.362130	41.621698
43991	0	0.427180	9.649693	-0.100784	0.004272	0.096497	-0.001038	4.052063	0.360120	41.628913
43992	0	0.396384	9.686301	-0.052355	0.003965	0.096863	-0.000551	4.017397	0.359130	41.635877
43993	0	0.378713	9.735090	0.021275	0.003784	0.097351	0.000183	3.980595	0.352739	41.638674
43994	0	0.391682	9.777717	0.002775	0.003912	0.097777	-0.000002	3.943990	0.344124	41.651601
43995	0	0.384399	9.826646	0.064093	0.003845	0.098267	0.000610	3.906634	0.342361	41.667579
43996	0	0.402349	9.863293	-0.008941	0.004025	0.098633	-0.000122	3.866825	0.341735	41.676246
43997	0	0.445711	9.924319	-0.027448	0.004456	0.099243	-0.000305	3.829516	0.337084	41.679448
43998	0	0.427869	9.948740	-0.076341	0.004275	0.099487	-0.000793	3.792916	0.330439	41.687301
43999	0	0.457319	9.979299	-0.107073	0.004578	0.099792	-0.001099	3.759091	0.332745	41.697008
44000	0	0.438417	10.034196	-0.040259	0.004385	0.100342	-0.000433	3.722547	0.330819	41.710806
44001	0	0.409059	10.083019	-0.077228	0.004089	0.100830	-0.000793	3.696598	0.326586	41.727745
44002	0	0.397533	10.113520	-0.072667	0.003969	0.101135	-0.000751	3.666501	0.316830	41.736975
44003	0	0.396810	10.113533	-0.052858	0.003967	0.101135	-0.000549	3.641006	0.313101	41.745314
44004	0	0.390705	10.156139	0.073568	0.003907	0.101562	0.000712	3.612751	0.310343	41.755265
44005	0	0.427283	10.198969	0.020256	0.004272	0.101990	0.000183	3.588951	0.307018	41.764891
44006	0	0.409080	10.180558	0.024229	0.004089	0.101806	0.000221	3.563216	0.302556	41.771615
44007	0	0.451579	10.235594	0.026537	0.004517	0.102356	0.000244	3.537612	0.300499	41.785767
44008	0	0.469656	10.217185	0.055021	0.004698	0.102172	0.000530	3.513417	0.298872	41.802241
44009	0	0.451307	10.241711	0.020295	0.004517	0.102417	0.000183	3.489177	0.299965	41.810110
44010	0	0.451051	10.223378	0.024076	0.004509	0.102234	0.000222	3.466420	0.295332	41.821775
44011	0	0.433196	10.205088	-0.016626	0.004333	0.102051	-0.000183	3.445599	0.294159	41.837123
44012	0	0.414533	10.198986	-0.031420	0.004147	0.101990	-0.000333	3.422565	0.292757	41.848190
44013	0	0.408662	10.198985	0.007548	0.004089	0.101990	0.000061	3.404367	0.292913	41.861104
44014	0	0.413887	10.156275	-0.008064	0.004145	0.101562	-0.000093	3.387920	0.296575	41.871720
44015	0	0.414922	10.131835	0.044052	0.004150	0.101318	0.000427	3.370685	0.295107	41.870072
44016	0	0.433334	10.107411	-0.008321	0.004331	0.101074	-0.000096	3.353729	0.289213	41.879488
44017	0	0.451504	10.070805	0.025415	0.004517	0.100708	0.000244	3.340342	0.288088	41.889186
44018	0	0.475641	10.052389	0.082255	0.004757	0.100524	0.000813	3.326781	0.285813	41.895727
44019	0	0.421027	10.003664	0.025496	0.004211	0.100037	0.000244	3.312145	0.284333	41.895599
44020	0	0.426577	9.948648	0.045551	0.004270	0.099486	0.000448	3.301694	0.285833	41.904004
44021	0	0.378194	9.899913	-0.029881	0.003784	0.098999	-0.000305	3.292220	0.285587	41.910206
44022	0	0.389838	9.881607	-0.059386	0.003901	0.098816	-0.000598	3.285164	0.286426	41.916020
44023	0	0.384152	9.808370	-0.121608	0.003845	0.098083	-0.001221	3.277522	0.287999	41.916042
44024	0	0.407910	9.759542	-0.132754	0.004082	0.097595	-0.001334	3.267569	0.288345	41.921892
44025	0	0.420775	9.698498	-0.183322	0.004211	0.096985	-0.001831	3.267851	0.289938	41.919651
44026	0	0.432174	9.692408	-0.140403	0.004326	0.096924	-0.001409	3.260256	0.292067	41.917911
44027	0	0.433022	9.631360	-0.055424	0.004333	0.096313	-0.000549	3.263989	0.293164	41.917487
44028	0	0.384038	9.588612	-0.135573	0.003839	0.095886	-0.001353	3.264852	0.288225	41.920914
44029	0	0.396986	9.576404	-0.103861	0.003967	0.095764	-0.001038	3.263832	0.282375	41.918481
44030	0	0.372208	9.515310	-0.097772	0.003728	0.095153	-0.000979	3.259702	0.286631	41.924193
44031	0	0.360144	9.460446	-0.091706	0.003601	0.094604	-0.000916	3.259273	0.283435	41.921155
44032	0	0.365665	9.448168	-0.091893	0.003662	0.094481	-0.000919	3.256611	0.287293	41.921044
44033	0	0.378170	9.429946	-0.207298	0.003784	0.094299	-0.002075	3.251702	0.287581	41.919520
44034	0	0.383954	9.411613	-0.164861	0.003839	0.094116	-0.001644	3.254983	0.284786	41.921155
44035	0	0.390340	9.393322	-0.122137	0.003906	0.093933	-0.001221	3.253593	0.285513	41.915334
44036	0	0.377789	9.381101	-0.201638	0.003778	0.093811	-0.002016	3.251930	0.282355	41.918808
44037	0	0.421004	9.387208	-0.159000	0.004211	0.093872	-0.001587	3.253600	0.281305	41.919671
44038	0	0.384373	9.368794	-0.159460	0.003842	0.093688	-0.001594	3.252530	0.276842	41.914329
44039	0	0.372097	9.362796	-0.128611	0.003723	0.093628	-0.001282	3.255615	0.276737	41.912937
44040	0	0.371649	9.356696	-0.104844	0.003718	0.093567	-0.001047	3.254975	0.276301	41.904593
44041	0	0.354003	9.362790	-0.140570	0.003540	0.093628	-0.001404	3.255088	0.273557	41.896414
44042	0	0.359866	9.393216	-0.128913	0.003600	0.093932	-0.001286	3.257214	0.272588	41.891851
44043	0	0.384264	9.417728	-0.128730	0.003845	0.094177	-0.001282	3.261673	0.272957	41.882491
44044	0	0.384120	9.435929	-0.117382	0.003839	0.094359	-0.001171	3.262794	0.268138	41.876911
44045	0	0.397050	9.436022	-0.115940	0.003967	0.094360	-0.001160	3.260240	0.261492	41.875343
44046	0	0.409244	9.484775	-0.152872	0.004095	0.094848	-0.001526	3.261505	0.261926	41.874302
44047	0	0.402829	9.509272	-0.116411	0.004028	0.095093	-0.001160	3.264651	0.259206	41.869969
44048	0	0.396589	9.539698	-0.129360	0.003966	0.095397	-0.001291	3.265128	0.256974	41.857957
44049	0	0.384336	9.594722	-0.110932	0.003845	0.095947	-0.001099	3.275715	0.256427	41.853673
44050	0	0.371629	9.625155	-0.082157	0.003719	0.096251	-0.000815	3.280939	0.257297	41.849918
44051	0	0.378008	9.674079	-0.080433	0.003784	0.096741	-0.000793	3.291577	0.259414	41.843586
44052	0	0.420200	9.716797	-0.045586	0.004203	0.097168	-0.000449	3.297263	0.257681	41.840571
44053	0	0.396579	9.753422	-0.037113	0.003967	0.097534	-0.000366	3.300872	0.256715	41.837912
44054	0	0.420900	9.790031	-0.032175	0.004208	0.097900	-0.000316	3.305793	0.252362	41.834251
44055	0	0.427058	9.844978	-0.012755	0.004272	0.098450	-0.000122	3.309880	0.251870	41.823374
44056	0	0.414408	9.899906	-0.032501	0.004146	0.098999	-0.000317	3.317195	0.250990	41.816181
44057	0	0.402374	9.942643	-0.031434	0.004028	0.099426	-0.000305	3.325308	0.253637	41.803876
44058	0	0.389661	9.979248	-0.009106	0.003897	0.099792	-0.000080	3.335549	0.251102	41.795616
44059	0	0.390087	10.028092	-0.049959	0.003906	0.100281	-0.000488	3.346203	0.254549	41.791075
44060	0	0.407102	10.040312	0.002154	0.004078	0.100403	0.000038	3.362719	0.259813	41.780636
44061	0	0.426939	10.089126	0.010589	0.004272	0.100891	0.000122	3.378660	0.260690	41.766407
44062	0	0.438639	10.107439	0.055862	0.004388	0.101074	0.000577	3.396852	0.259893	41.753987
44063	0	0.439494	10.131838	0.022711	0.004395	0.101318	0.000244	3.413654	0.256838	41.745683
44064	0	0.426979	10.168474	0.031548	0.004272	0.101685	0.000332	3.429536	0.257356	41.732318
44065	0	0.439185	10.162371	0.028534	0.004395	0.101624	0.000305	3.449398	0.257809	41.723613
44066	0	0.425893	10.223419	-0.012013	0.004267	0.102234	-0.000101	3.468196	0.263980	41.715326
44067	0	0.408038	10.211212	-0.026590	0.004089	0.102112	-0.000244	3.490209	0.271395	41.703614
44068	0	0.418622	10.186800	0.011686	0.004193	0.101868	0.000139	3.512967	0.276723	41.692907
44069	0	0.402602	10.217303	0.040543	0.004028	0.102173	0.000427	3.534973	0.276734	41.679933
44070	0	0.413724	10.192894	-0.031290	0.004145	0.101929	-0.000288	3.560332	0.282522	41.667014
44071	0	0.445432	10.205071	-0.051507	0.004456	0.102051	-0.000488	3.587673	0.281349	41.653316
44072	0	0.432716	10.186786	0.010039	0.004331	0.101868	0.000129	3.616708	0.282884	41.633868
44073	0	0.439145	10.156266	0.009437	0.004395	0.101562	0.000122	3.645308	0.283854	41.625609
44074	0	0.438359	10.137956	-0.008162	0.004388	0.101379	-0.000055	3.672374	0.286142	41.607222
44075	0	0.427321	10.125725	-0.015206	0.004272	0.101257	-0.000122	3.703600	0.282779	41.594439
44076	0	0.421106	10.082895	-0.070382	0.004212	0.100829	-0.000670	3.739015	0.281602	41.589492
44077	0	0.396408	10.070777	-0.107227	0.003967	0.100708	-0.001038	3.775886	0.282559	41.577226
44078	0	0.414246	10.064579	-0.095452	0.004144	0.100646	-0.000924	3.807929	0.281318	41.565541
44079	0	0.445001	9.991425	-0.168094	0.004456	0.099915	-0.001648	3.843071	0.284936	41.548682
44080	0	0.432282	9.979085	-0.193149	0.004322	0.099792	-0.001898	3.878850	0.281287	41.526102
44081	0	0.408830	9.905952	-0.162321	0.004089	0.099060	-0.001587	3.918016	0.279820	41.505850
44082	0	0.427229	9.875230	-0.181238	0.004270	0.098753	-0.001781	3.951054	0.273983	41.484110
44083	0	0.408671	9.844906	-0.235119	0.004089	0.098450	-0.002319	3.985393	0.274230	41.465175
44084	0	0.383906	9.789790	-0.216648	0.003839	0.097898	-0.002139	4.014653	0.271969	41.441458
44085	0	0.384455	9.741146	-0.222713	0.003845	0.097412	-0.002197	4.047204	0.269958	41.428996
44086	0	0.377930	9.710454	-0.198198	0.003782	0.097105	-0.001952	4.079632	0.270753	41.407485
44087	0	0.371769	9.686247	-0.179906	0.003723	0.096863	-0.001770	4.111359	0.274522	41.390060
44088	0	0.407384	9.606790	-0.204227	0.004078	0.096068	-0.002011	4.145445	0.276679	41.367404
44089	0	0.402382	9.588581	-0.216347	0.004028	0.095886	-0.002136	4.175087	0.279357	41.337936
44090	0	0.419786	9.557982	-0.178792	0.004202	0.095580	-0.001763	4.201801	0.281538	41.317554
44091	0	0.396406	9.539761	-0.179547	0.003967	0.095398	-0.001770	4.229626	0.282784	41.300392
44092	0	0.402276	9.515236	-0.190513	0.004022	0.095153	-0.001883	4.254056	0.278789	41.281138
44093	0	0.341406	9.448210	-0.179475	0.003418	0.094482	-0.001770	4.281435	0.280905	41.263435
44094	0	0.370940	9.441901	-0.263733	0.003715	0.094419	-0.002613	4.308180	0.284377	41.243009
44095	0	0.359785	9.387181	-0.185073	0.003601	0.093872	-0.001831	4.329477	0.285724	41.220063
44096	0	0.389855	9.429774	-0.244481	0.003899	0.094298	-0.002420	4.356489	0.283067	41.202189
44097	0	0.366134	9.399351	-0.258772	0.003662	0.093994	-0.002563	4.383425	0.281247	41.182258
44098	0	0.384294	9.380864	-0.275134	0.003843	0.093809	-0.002734	4.401808	0.278925	41.167076
44099	0	0.426955	9.393269	-0.258349	0.004272	0.093933	-0.002563	4.423506	0.279729	41.146453
44100	0	0.420202	9.399169	-0.299078	0.004205	0.093992	-0.002970	4.446425	0.280243	41.130515
44101	0	0.384441	9.399367	-0.294569	0.003845	0.093994	-0.002930	4.463320	0.278431	41.115304
44102	0	0.366581	9.405250	-0.340450	0.003660	0.094053	-0.003389	4.479294	0.268749	41.106688
44103	0	0.341529	9.417685	-0.312773	0.003418	0.094177	-0.003113	4.494923	0.269194	41.087249
44104	0	0.371654	9.448101	-0.291531	0.003717	0.094481	-0.002899	4.511948	0.267501	41.071648
44105	0	0.402941	9.472610	-0.276083	0.004028	0.094727	-0.002747	4.526651	0.263443	41.055781
44106	0	0.384494	9.466435	-0.266433	0.003847	0.094665	-0.002653	4.537667	0.263382	41.041208
44107	0	0.421143	9.509251	-0.263415	0.004211	0.095093	-0.002625	4.546706	0.260676	41.024708
44108	0	0.439471	9.564091	-0.258999	0.004394	0.095641	-0.002584	4.551909	0.256629	41.008206
44109	0	0.402804	9.600808	-0.275468	0.004028	0.096008	-0.002747	4.559153	0.254228	40.998046
44110	0	0.390502	9.643441	-0.277058	0.003905	0.096435	-0.002764	4.564867	0.251829	40.992192
44111	0	0.414449	9.667991	-0.268648	0.004150	0.096680	-0.002686	4.563432	0.256128	40.977908
44112	0	0.352419	9.716805	-0.275020	0.003528	0.097168	-0.002748	4.562989	0.257506	40.962910
44113	0	0.390598	9.729001	-0.256500	0.003906	0.097290	-0.002563	4.562376	0.255134	40.954014
44114	0	0.414843	9.789943	-0.256902	0.004149	0.097899	-0.002567	4.561977	0.253615	40.943422
44115	0	0.427334	9.851065	-0.201656	0.004272	0.098511	-0.002014	4.562259	0.249985	40.928851
44116	0	0.452099	9.899785	-0.196178	0.004518	0.098998	-0.001959	4.563091	0.243429	40.916747
44117	0	0.445245	9.924334	-0.066664	0.004456	0.099243	-0.000671	4.555059	0.244625	40.907303
44118	0	0.414195	9.960944	-0.109005	0.004144	0.099609	-0.001089	4.553588	0.244220	40.898564
44119	0	0.445590	10.015871	-0.103474	0.004456	0.100159	-0.001038	4.548028	0.241161	40.896941
44120	0	0.396678	10.052400	-0.158004	0.003967	0.100524	-0.001582	4.543271	0.239090	40.894226
44121	0	0.390570	10.064709	-0.170361	0.003906	0.100647	-0.001709	4.534722	0.237113	40.882739
44122	0	0.408876	10.107422	-0.181740	0.004087	0.101074	-0.001821	4.528751	0.232965	40.875170
44123	0	0.420971	10.131844	-0.158620	0.004211	0.101318	-0.001587	4.525448	0.232317	40.864175
44124	0	0.445581	10.150131	-0.164544	0.004452	0.101501	-0.001647	4.521299	0.225058	40.859409
44125	0	0.427042	10.156254	-0.183362	0.004272	0.101562	-0.001831	4.521840	0.224645	40.853259
44126	0	0.457113	10.174572	-0.195696	0.004573	0.101746	-0.001959	4.517193	0.223957	40.847578
44127	0	0.463818	10.217294	-0.146050	0.004639	0.102173	-0.001465	4.509875	0.221856	40.841541
44128	0	0.427056	10.192880	-0.089712	0.004271	0.101929	-0.000907	4.496636	0.219045	40.842724
44129	0	0.396567	10.223401	-0.109337	0.003967	0.102234	-0.001099	4.488382	0.218167	40.842367
44130	0	0.384396	10.223380	-0.114864	0.003841	0.102234	-0.001149	4.485384	0.212639	40.836558
44131	0	0.384552	10.198976	-0.128004	0.003845	0.101990	-0.001282	4.481068	0.209631	40.833321
44132	0	0.396644	10.198887	-0.127548	0.003967	0.101989	-0.001279	4.474866	0.207881	40.828250
44133	0	0.426622	10.186800	-0.127715	0.004272	0.101868	-0.001282	4.467407	0.212130	40.827342
44134	0	0.456686	10.162353	-0.114156	0.004564	0.101624	-0.001151	4.454272	0.206512	40.827160
44135	0	0.445472	10.144053	-0.133799	0.004456	0.101440	-0.001343	4.446414	0.204777	40.821094
44136	0	0.439336	10.095220	-0.169558	0.004393	0.100952	-0.001700	4.438600	0.201162	40.819923
44137	0	0.432967	10.083036	-0.145671	0.004333	0.100830	-0.001465	4.427128	0.202669	40.816787
44138	0	0.395796	10.040288	-0.175346	0.003959	0.100403	-0.001755	4.423399	0.200665	40.818823
44139	0	0.353322	9.997596	-0.163984	0.003540	0.099976	-0.001648	4.411890	0.205619	40.823538
44140	0	0.382465	9.954871	-0.199234	0.003831	0.099548	-0.001999	4.401918	0.210073	40.819604
44141	0	0.432852	9.960963	-0.182885	0.004333	0.099609	-0.001831	4.397032	0.212998	40.818752
44142	0	0.419894	9.899916	-0.200801	0.004201	0.098999	-0.002010	4.392009	0.212487	40.820082
44143	0	0.439234	9.863309	-0.267905	0.004395	0.098633	-0.002686	4.382249	0.212205	40.820390
44144	0	0.451741	9.820549	-0.193153	0.004512	0.098206	-0.001941	4.369309	0.202852	40.818056
44145	0	0.409054	9.753428	-0.188413	0.004089	0.097534	-0.001892	4.357770	0.198598	40.823961
44146	0	0.409115	9.722928	-0.235383	0.004091	0.097229	-0.002365	4.342154	0.195917	40.820732
44147	0	0.384086	9.686316	-0.218863	0.003845	0.096863	-0.002197	4.329751	0.198219	40.823356
44148	0	0.376982	9.637495	-0.186282	0.003775	0.096375	-0.001876	4.312010	0.201112	40.824531
44149	0	0.366115	9.613066	-0.279900	0.003662	0.096130	-0.002808	4.299581	0.199436	40.830136
44150	0	0.390332	9.552039	-0.247216	0.003903	0.095520	-0.002486	4.280449	0.196707	40.828417
44151	0	0.421072	9.552053	-0.303678	0.004211	0.095520	-0.003052	4.260234	0.194746	40.827539
44152	0	0.402537	9.497121	-0.270092	0.004026	0.094971	-0.002717	4.238587	0.193196	40.831549
44153	0	0.426933	9.484916	-0.267196	0.004272	0.094849	-0.002686	4.220076	0.194164	40.831251
44154	0	0.414034	9.448392	-0.276742	0.004144	0.094483	-0.002781	4.201727	0.195457	40.840953
44155	0	0.408945	9.399462	-0.279134	0.004089	0.093994	-0.002808	4.179745	0.192535	40.842800
44156	0	0.384773	9.430093	-0.317994	0.003845	0.094300	-0.003202	4.150246	0.186695	40.839374
44157	0	0.384717	9.411665	-0.211333	0.003845	0.094116	-0.002136	4.120340	0.181487	40.848872
44158	0	0.391221	9.411663	-0.231417	0.003910	0.094116	-0.002335	4.093347	0.176063	40.848292
44159	0	0.402961	9.381166	-0.247669	0.004028	0.093811	-0.002502	4.059937	0.171707	40.857441
44160	0	0.408946	9.381267	-0.242765	0.004091	0.093812	-0.002451	4.029361	0.171114	40.858623
44161	0	0.378712	9.368946	-0.297132	0.003784	0.093689	-0.002991	4.003492	0.164735	40.861099
44162	0	0.415917	9.393356	-0.274947	0.004156	0.093933	-0.002769	3.977124	0.158238	40.867432
44163	0	0.415271	9.411679	-0.296931	0.004150	0.094116	-0.002991	3.949045	0.152664	40.872107
44164	0	0.409575	9.411772	-0.268131	0.004093	0.094117	-0.002705	3.918671	0.146754	40.878048
44165	0	0.366156	9.442182	-0.162452	0.003662	0.094421	-0.001648	3.888336	0.144556	40.886419
44166	0	0.341588	9.460489	-0.188713	0.003416	0.094604	-0.001906	3.863048	0.141953	40.893462
44167	0	0.335965	9.472692	-0.162192	0.003357	0.094727	-0.001648	3.829640	0.135828	40.902471
44168	0	0.378895	9.515412	-0.101820	0.003789	0.095154	-0.001047	3.792882	0.132933	40.907711
44169	0	0.397170	9.539805	-0.107334	0.003967	0.095398	-0.001099	3.760459	0.124790	40.906371
44170	0	0.409823	9.594779	-0.175137	0.004098	0.095947	-0.001781	3.723511	0.121653	40.906331
44171	0	0.397217	9.606947	-0.119392	0.003967	0.096069	-0.001221	3.689679	0.112964	40.915576
44172	0	0.403485	9.649589	-0.053250	0.004038	0.096496	-0.000557	3.658649	0.113651	40.923161
44173	0	0.415083	9.704609	-0.070463	0.004150	0.097046	-0.000732	3.623956	0.110225	40.924383
44174	0	0.408909	9.771755	-0.120592	0.004089	0.097717	-0.001226	3.598001	0.107683	40.935364
44175	0	0.396915	9.771721	0.002460	0.003967	0.097717	0.000000	3.567229	0.102527	40.943954
44176	0	0.372290	9.826571	0.019975	0.003726	0.098266	0.000171	3.531344	0.103217	40.956782
44177	0	0.402306	9.869407	-0.003900	0.004028	0.098694	-0.000061	3.503971	0.106286	40.970374
44178	0	0.383737	9.906030	-0.108543	0.003835	0.099060	-0.001116	3.466861	0.100406	40.976215
44179	0	0.414935	9.936555	-0.101106	0.004150	0.099365	-0.001038	3.434331	0.098778	40.984291
44180	0	0.432882	9.997585	-0.090377	0.004331	0.099976	-0.000924	3.409123	0.098013	40.989300
44181	0	0.445611	10.003691	-0.125751	0.004456	0.100037	-0.001282	3.379589	0.094586	41.003976
44182	0	0.439600	10.052491	-0.035970	0.004395	0.100525	-0.000379	3.356049	0.090043	41.016517
44183	0	0.408902	10.089128	-0.096019	0.004089	0.100891	-0.000977	3.335399	0.087605	41.021151
44184	0	0.415323	10.131826	-0.038016	0.004149	0.101318	-0.000395	3.316794	0.080450	41.028806
44185	0	0.396224	10.156266	0.020353	0.003967	0.101562	0.000183	3.291734	0.083241	41.035109
44186	0	0.389254	10.144047	0.048551	0.003896	0.101440	0.000467	3.269094	0.083978	41.041592
44187	0	0.432956	10.168464	0.062708	0.004333	0.101685	0.000610	3.248325	0.085422	41.056191
44188	0	0.444535	10.198874	0.096183	0.004447	0.101989	0.000949	3.231832	0.084259	41.068279
44189	0	0.463826	10.211163	0.123794	0.004639	0.102112	0.001221	3.210310	0.081872	41.074493
44190	0	0.457813	10.211069	0.084093	0.004577	0.102111	0.000828	3.193373	0.077399	41.076077
44191	0	0.439491	10.211175	0.049770	0.004395	0.102112	0.000488	3.180591	0.074129	41.077101
44192	0	0.408926	10.186672	0.008971	0.004089	0.101867	0.000079	3.166435	0.071437	41.075832
44193	0	0.396380	10.174577	-0.029690	0.003967	0.101746	-0.000305	3.154930	0.072525	41.083887
44194	0	0.389659	10.156259	-0.028462	0.003899	0.101562	-0.000289	3.147767	0.072008	41.079381
44195	0	0.396651	10.125736	-0.005974	0.003967	0.101257	-0.000061	3.144122	0.070030	41.086165
44196	0	0.450812	10.143978	0.018121	0.004515	0.101439	0.000185	3.146140	0.074644	41.083576
44197	0	0.451428	10.095226	0.085368	0.004517	0.100952	0.000854	3.144829	0.074431	41.085376
44198	0	0.457278	10.070800	0.103711	0.004573	0.100708	0.001036	3.140917	0.071722	41.084125
44199	0	0.421143	10.015871	0.115841	0.004211	0.100159	0.001160	3.140057	0.068898	41.080657
44200	0	0.402564	10.028087	0.054550	0.004028	0.100281	0.000546	3.138857	0.069134	41.079978
44201	0	0.402798	9.985354	0.066999	0.004028	0.099854	0.000671	3.137982	0.066817	41.074765
44202	0	0.390407	9.912115	0.029917	0.003905	0.099121	0.000301	3.138201	0.065419	41.073312
44203	0	0.390096	9.887715	-0.061155	0.003906	0.098877	-0.000610	3.137252	0.068737	41.069545
44204	0	0.401188	9.832778	-0.086412	0.004017	0.098328	-0.000857	3.142764	0.071734	41.069035
44205	0	0.414739	9.796142	-0.141282	0.004150	0.097961	-0.001404	3.150993	0.072413	41.065795
44206	0	0.420284	9.759516	-0.118893	0.004205	0.097595	-0.001178	3.161687	0.071808	41.058427
44207	0	0.439264	9.704584	-0.147423	0.004395	0.097046	-0.001465	3.170402	0.071196	41.055780
44208	0	0.420500	9.661871	-0.063803	0.004208	0.096619	-0.000629	3.178185	0.071482	41.047336
44209	0	0.408273	9.619160	-0.086452	0.004089	0.096191	-0.000854	3.187789	0.076552	41.043688
44210	0	0.407626	9.631341	-0.088200	0.004076	0.096313	-0.000875	3.193231	0.073421	41.038560
44211	0	0.365844	9.558115	-0.043620	0.003662	0.095581	-0.000427	3.201586	0.075028	41.027427
44212	0	0.377169	9.521497	-0.075904	0.003777	0.095215	-0.000751	3.209406	0.078070	41.019864
44213	0	0.366201	9.472647	-0.134992	0.003662	0.094727	-0.001343	3.215627	0.075336	41.003577
44214	0	0.378024	9.460358	-0.118061	0.003783	0.094604	-0.001174	3.221216	0.076117	40.990181
44215	0	0.396181	9.423831	-0.196301	0.003967	0.094238	-0.001953	3.230892	0.079906	40.982898
44216	0	0.414023	9.423804	-0.173883	0.004139	0.094238	-0.001729	3.240337	0.075448	40.968445
44217	0	0.426984	9.399409	-0.141526	0.004272	0.093994	-0.001404	3.251846	0.075780	40.955871
44218	0	0.395897	9.381010	-0.112881	0.003962	0.093810	-0.001122	3.258334	0.076119	40.943869
44219	0	0.390260	9.362787	-0.147862	0.003906	0.093628	-0.001465	3.272870	0.077728	40.933998
44220	0	0.371151	9.374905	-0.119963	0.003716	0.093749	-0.001187	3.285574	0.079795	40.923826
44221	0	0.341470	9.350583	-0.105134	0.003418	0.093506	-0.001038	3.300127	0.080983	40.914576
44222	0	0.377559	9.381004	-0.095497	0.003778	0.093810	-0.000943	3.312246	0.080516	40.908188
44223	0	0.384477	9.387194	-0.111146	0.003845	0.093872	-0.001099	3.325535	0.078240	40.894487
44224	0	0.377637	9.362718	-0.076771	0.003783	0.093627	-0.000758	3.334801	0.083865	40.886583
44225	0	0.408534	9.417724	-0.135517	0.004089	0.094177	-0.001343	3.347610	0.085919	40.875562
44226	0	0.432799	9.417595	-0.162362	0.004325	0.094176	-0.001612	3.359630	0.079311	40.864117
44227	0	0.396550	9.442112	-0.233325	0.003967	0.094421	-0.002319	3.373956	0.078464	40.845236
44228	0	0.402170	9.460348	-0.199032	0.004025	0.094604	-0.001982	3.381958	0.078965	40.835317
44229	0	0.390326	9.497059	-0.160128	0.003906	0.094971	-0.001587	3.397011	0.079737	40.828452
44230	0	0.341009	9.533582	-0.199142	0.003411	0.095336	-0.001983	3.405283	0.078330	40.824274
44231	0	0.365759	9.570308	-0.123753	0.003662	0.095703	-0.001221	3.423055	0.080943	40.817555
44232	0	0.383522	9.588618	-0.071472	0.003836	0.095886	-0.000706	3.431372	0.078788	40.800191
44233	0	0.390506	9.643544	-0.093210	0.003906	0.096436	-0.000916	3.448694	0.077453	40.790739
44234	0	0.432675	9.661768	-0.157142	0.004331	0.096618	-0.001559	3.460611	0.079236	40.780739
44235	0	0.445474	9.747308	-0.074594	0.004456	0.097473	-0.000732	3.474045	0.077490	40.764131
44236	0	0.420901	9.765525	-0.035325	0.004210	0.097655	-0.000333	3.495487	0.075457	40.750183
44237	0	0.420903	9.820549	-0.111493	0.004211	0.098206	-0.001099	3.512017	0.075497	40.732394
44238	0	0.402355	9.850956	-0.114878	0.004023	0.098510	-0.001132	3.529003	0.071651	40.721000
44239	0	0.377985	9.912104	-0.129888	0.003784	0.099121	-0.001282	3.546408	0.073890	40.706880
44240	0	0.358980	9.905896	-0.103148	0.003592	0.099059	-0.001011	3.567848	0.073178	40.693564
44241	0	0.396074	9.967057	-0.056742	0.003967	0.099670	-0.000549	3.586165	0.078100	40.679337
44242	0	0.431841	10.009759	-0.078779	0.004320	0.100098	-0.000770	3.604451	0.077424	40.665345
44243	0	0.463788	10.040283	-0.020170	0.004639	0.100403	-0.000183	3.623137	0.075742	40.655961
44244	0	0.445085	10.070715	-0.017756	0.004454	0.100707	-0.000160	3.640392	0.076338	40.643413
44245	0	0.408549	10.101333	-0.008219	0.004089	0.101013	-0.000061	3.661795	0.078256	40.623274
44246	0	0.426570	10.119619	-0.012496	0.004264	0.101196	-0.000104	3.683083	0.073635	40.613115
44247	0	0.420470	10.156260	-0.081629	0.004211	0.101562	-0.000793	3.706211	0.078631	40.600618
44248	0	0.388599	10.156266	-0.031362	0.003892	0.101562	-0.000290	3.730472	0.082784	40.587879
44249	0	0.402663	10.174547	-0.105715	0.004028	0.101746	-0.001038	3.750010	0.082013	40.576812
44250	0	0.438707	10.162260	-0.067194	0.004391	0.101623	-0.000650	3.771885	0.083444	40.566732
44251	0	0.415144	10.198950	-0.087800	0.004150	0.101990	-0.000854	3.795784	0.079619	40.555684
44252	0	0.439282	10.174475	-0.025721	0.004396	0.101745	-0.000231	3.823036	0.081109	40.547158
44253	0	0.427007	10.186768	-0.039249	0.004272	0.101868	-0.000366	3.850018	0.081258	40.531365
44254	0	0.420326	10.168463	-0.019937	0.004206	0.101685	-0.000175	3.874501	0.081408	40.520344
44255	0	0.420597	10.156267	-0.021314	0.004211	0.101562	-0.000183	3.905823	0.085043	40.505571
44256	0	0.370857	10.119632	-0.038935	0.003712	0.101196	-0.000365	3.930653	0.086027	40.493373
44257	0	0.384087	10.119628	-0.063877	0.003845	0.101196	-0.000610	3.960242	0.088438	40.479951
44258	0	0.432329	10.095083	-0.130859	0.004324	0.100951	-0.001278	3.992414	0.086543	40.469019
44259	0	0.395569	10.040291	-0.125167	0.003967	0.100403	-0.001221	4.025367	0.097042	40.459325
44260	0	0.412257	10.034153	-0.143515	0.004127	0.100342	-0.001405	4.057580	0.098877	40.449630
44261	0	0.432893	10.021932	-0.198375	0.004333	0.100220	-0.001953	4.089831	0.101386	40.431131
44262	0	0.408361	9.948570	-0.167789	0.004080	0.099486	-0.001648	4.121617	0.094372	40.413707
44263	0	0.426943	9.948678	-0.252850	0.004272	0.099487	-0.002502	4.148984	0.095046	40.403693
44264	0	0.395984	9.899654	-0.257825	0.003961	0.098997	-0.002555	4.173425	0.093122	40.388356
44265	0	0.378462	9.851020	-0.210018	0.003784	0.098511	-0.002075	4.199925	0.089880	40.377000
44266	0	0.414685	9.832501	-0.319036	0.004150	0.098326	-0.003163	4.228827	0.091094	40.366711
44267	0	0.433274	9.771665	-0.264937	0.004333	0.097717	-0.002625	4.255346	0.089161	40.351775
44268	0	0.427155	9.734841	-0.270008	0.004271	0.097349	-0.002674	4.283295	0.085172	40.337456
44269	0	0.445222	9.704544	-0.240514	0.004456	0.097046	-0.002380	4.309838	0.086364	40.327356
44270	0	0.413939	9.673937	-0.227016	0.004143	0.096740	-0.002247	4.334857	0.087622	40.307301
44271	0	0.402676	9.631334	-0.099605	0.004028	0.096313	-0.000977	4.355597	0.086859	40.300607
44272	0	0.402608	9.606796	-0.164703	0.004025	0.096068	-0.001626	4.378205	0.082289	40.290326
44273	0	0.372165	9.558100	-0.045270	0.003723	0.095581	-0.000427	4.406342	0.081468	40.281250
44274	0	0.365216	9.564004	-0.196220	0.003658	0.095640	-0.001944	4.426074	0.086173	40.270988
44275	0	0.353988	9.497043	-0.160356	0.003540	0.094971	-0.001587	4.443734	0.083705	40.265061
44276	0	0.378326	9.521262	-0.279180	0.003783	0.095213	-0.002781	4.454338	0.080887	40.254591
44277	0	0.402471	9.472618	-0.306849	0.004028	0.094727	-0.003052	4.472069	0.082421	40.238152
44278	0	0.407529	9.442037	-0.315636	0.004082	0.094420	-0.003146	4.482068	0.087400	40.228734
44279	0	0.420784	9.417682	-0.355554	0.004211	0.094177	-0.003540	4.498449	0.088873	40.220911
44280	0	0.420047	9.423711	-0.345943	0.004204	0.094237	-0.003449	4.508025	0.090043	40.205512
44281	0	0.402795	9.417668	-0.392028	0.004028	0.094177	-0.003906	4.522676	0.087571	40.194336
44282	0	0.408703	9.411391	-0.376306	0.004088	0.094114	-0.003752	4.533770	0.086283	40.174401
44283	0	0.366130	9.423802	-0.324329	0.003662	0.094238	-0.003235	4.541521	0.084442	40.161330
44284	0	0.347388	9.429823	-0.258988	0.003477	0.094298	-0.002581	4.550407	0.085604	40.150293
44285	0	0.366297	9.436016	-0.244750	0.003662	0.094360	-0.002441	4.555451	0.081833	40.139740
44286	0	0.384419	9.442041	-0.221411	0.003846	0.094420	-0.002210	4.558499	0.081516	40.133785
44287	0	0.372086	9.436039	-0.207758	0.003723	0.094360	-0.002075	4.559105	0.081570	40.130204
44288	0	0.432673	9.466452	-0.360933	0.004328	0.094665	-0.003607	4.559836	0.079993	40.124633
44289	0	0.421261	9.466556	-0.378194	0.004211	0.094666	-0.003784	4.554799	0.075708	40.115849
44290	0	0.427452	9.509190	-0.328960	0.004274	0.095092	-0.003292	4.549615	0.072709	40.104982
44291	0	0.421142	9.564198	-0.354304	0.004211	0.095642	-0.003540	4.550758	0.069876	40.101542
44292	0	0.360185	9.582421	-0.372890	0.003600	0.095824	-0.003730	4.547270	0.064932	40.086579
44293	0	0.348001	9.613052	-0.347396	0.003479	0.096130	-0.003479	4.539121	0.060926	40.083915
44294	0	0.373076	9.643547	-0.279305	0.003725	0.096436	-0.002798	4.530976	0.051379	40.082230
44295	0	0.390952	9.667967	-0.206976	0.003906	0.096680	-0.002075	4.522385	0.044755	40.079889
44296	0	0.427727	9.722821	-0.187538	0.004278	0.097228	-0.001882	4.512823	0.043112	40.082057
44297	0	0.457834	9.771741	-0.182258	0.004578	0.097717	-0.001831	4.500704	0.039534	40.085778
44298	0	0.464425	9.790043	-0.192398	0.004640	0.097900	-0.001937	4.483232	0.031439	40.075309
44299	0	0.439752	9.820578	-0.199731	0.004395	0.098206	-0.002014	4.461455	0.025172	40.079237
44300	0	0.410135	9.851075	-0.209002	0.004095	0.098511	-0.002103	4.444391	0.015098	40.079164
44301	0	0.391074	9.881618	-0.254657	0.003906	0.098816	-0.002563	4.422639	0.007124	40.079440
44302	0	0.373427	9.930434	-0.166182	0.003732	0.099304	-0.001676	4.404592	0.001431	40.080074
44303	0	0.396911	9.979256	-0.243507	0.003967	0.099792	-0.002441	4.395120	-0.003432	40.076031
44304	0	0.403077	10.009691	-0.143906	0.004031	0.100097	-0.001452	4.377639	-0.005713	40.073054
44305	0	0.451428	10.040303	-0.078173	0.004517	0.100403	-0.000793	4.362025	-0.005763	40.071869
44306	0	0.475813	10.064706	-0.173358	0.004755	0.100647	-0.001747	4.344529	-0.012135	40.078646
44307	0	0.481915	10.076940	-0.151068	0.004822	0.100769	-0.001526	4.325242	-0.012016	40.088942
44308	0	0.438789	10.113541	-0.124263	0.004389	0.101135	-0.001252	4.312149	-0.013686	40.084164
44309	0	0.433510	10.113532	-0.120930	0.004333	0.101135	-0.001221	4.297207	-0.018408	40.091605
44310	0	0.379239	10.119629	-0.142871	0.003787	0.101196	-0.001443	4.279018	-0.027306	40.097811
44311	0	0.372625	10.131853	-0.193842	0.003723	0.101318	-0.001953	4.260230	-0.033608	40.098376
44312	0	0.415426	10.144066	-0.160973	0.004156	0.101440	-0.001619	4.247346	-0.034397	40.106196
44313	0	0.402367	10.125785	-0.162713	0.004028	0.101257	-0.001648	4.221601	-0.031901	40.103404
44314	0	0.438538	10.107542	-0.183661	0.004385	0.101075	-0.001851	4.203022	-0.035133	40.106264
44315	0	0.469738	10.131872	-0.187858	0.004700	0.101318	-0.001892	4.185549	-0.035297	40.107454
44316	0	0.451106	10.137958	-0.111932	0.004512	0.101379	-0.001133	4.167941	-0.037225	40.111699
44317	0	0.427213	10.125751	-0.114440	0.004272	0.101257	-0.001160	4.148604	-0.039729	40.117094
44318	0	0.433169	10.119648	-0.136320	0.004333	0.101196	-0.001374	4.133924	-0.041576	40.120383
44319	0	0.384525	10.095230	-0.096027	0.003845	0.100952	-0.000977	4.113284	-0.044462	40.127722
44320	0	0.372611	10.083010	-0.117411	0.003722	0.100830	-0.001188	4.095105	-0.051802	40.132641
44321	0	0.390324	10.022001	-0.095994	0.003906	0.100220	-0.000977	4.073996	-0.051230	40.137838
44322	0	0.420555	9.991461	-0.068623	0.004205	0.099915	-0.000700	4.056133	-0.055055	40.144579
44323	0	0.439156	9.979279	-0.132921	0.004395	0.099792	-0.001343	4.038479	-0.054505	40.154903
44324	0	0.450908	9.954866	-0.166545	0.004510	0.099548	-0.001682	4.016882	-0.056324	40.159618
44325	0	0.439452	9.893826	-0.156996	0.004395	0.098938	-0.001587	3.995000	-0.059095	40.157586
44326	0	0.427308	9.869398	-0.178641	0.004272	0.098694	-0.001798	3.979810	-0.063745	40.156530
44327	0	0.402768	9.838899	-0.218430	0.004028	0.098389	-0.002197	3.962610	-0.065803	40.163385
44328	0	0.396800	9.808368	-0.215853	0.003965	0.098083	-0.002172	3.945309	-0.071663	40.171105
44329	0	0.408831	9.783966	-0.212414	0.004089	0.097839	-0.002136	3.929023	-0.073238	40.176280
44330	0	0.384266	9.710718	-0.167007	0.003842	0.097107	-0.001685	3.909049	-0.076395	40.183055
44331	0	0.402472	9.710731	-0.169578	0.004028	0.097107	-0.001709	3.891426	-0.074967	40.184212
44332	0	0.414238	9.643587	-0.228085	0.004143	0.096436	-0.002294	3.874181	-0.077293	40.185344
44333	0	0.414755	9.613070	-0.163562	0.004150	0.096130	-0.001648	3.857423	-0.076721	40.193732
44334	0	0.438906	9.588641	-0.154868	0.004388	0.095886	-0.001563	3.838239	-0.080997	40.198505
44335	0	0.415190	9.552020	-0.169537	0.004150	0.095520	-0.001709	3.819791	-0.085611	40.201108
44336	0	0.373034	9.539821	-0.239778	0.003726	0.095398	-0.002415	3.797319	-0.093587	40.202979
44337	0	0.366263	9.533741	-0.260575	0.003662	0.095337	-0.002625	3.772714	-0.096937	40.207339
44338	0	0.366284	9.509316	-0.226477	0.003662	0.095093	-0.002282	3.749682	-0.100568	40.210547
44339	0	0.384099	9.503224	-0.193694	0.003845	0.095032	-0.001953	3.728130	-0.098235	40.220039
44340	0	0.402077	9.442261	-0.196775	0.004020	0.094422	-0.001983	3.707893	-0.102259	40.217846
44341	0	0.420688	9.466613	-0.242598	0.004211	0.094666	-0.002441	3.687232	-0.099484	40.226260
44342	0	0.420428	9.417742	-0.160081	0.004202	0.094177	-0.001617	3.664797	-0.105162	40.221983
44343	0	0.402801	9.454389	-0.205598	0.004028	0.094543	-0.002075	3.639428	-0.107542	40.223404
44344	0	0.390345	9.448279	-0.140702	0.003905	0.094482	-0.001427	3.613515	-0.108079	40.221414
44345	0	0.397062	9.466568	-0.156938	0.003967	0.094666	-0.001587	3.590284	-0.114882	40.222957
44346	0	0.366851	9.448286	-0.189582	0.003668	0.094482	-0.001919	3.560357	-0.118451	40.218917
44347	0	0.335699	9.460498	-0.211448	0.003357	0.094604	-0.002136	3.531924	-0.121253	40.225758
44348	0	0.372226	9.460487	-0.164418	0.003722	0.094604	-0.001666	3.503389	-0.124078	40.224856
44349	0	0.403084	9.484894	-0.224096	0.004028	0.094849	-0.002258	3.480318	-0.129883	40.220137
44350	0	0.379158	9.484884	-0.159529	0.003789	0.094849	-0.001614	3.456208	-0.135802	40.226412
44351	0	0.433715	9.545904	-0.101750	0.004333	0.095459	-0.001038	3.430021	-0.142949	40.227146
44352	0	0.446521	9.552012	-0.109944	0.004462	0.095520	-0.001120	3.403878	-0.149280	40.228778
44353	0	0.384632	9.588624	-0.041478	0.003845	0.095886	-0.000427	3.386900	-0.153366	40.225535
44354	0	0.390560	9.631268	-0.032726	0.003908	0.096313	-0.000341	3.368065	-0.153137	40.230932
44355	0	0.360218	9.655762	-0.029225	0.003601	0.096558	-0.000305	3.350643	-0.157214	40.228192
44356	0	0.354369	9.686281	-0.044627	0.003542	0.096863	-0.000463	3.329250	-0.161996	40.223189
44357	0	0.408602	9.735126	-0.022428	0.004089	0.097351	-0.000244	3.303887	-0.160863	40.222265
44358	0	0.402245	9.716789	0.005639	0.004021	0.097168	0.000039	3.281401	-0.165694	40.225404
44359	0	0.432977	9.796172	-0.065227	0.004333	0.097961	-0.000671	3.256970	-0.164077	40.224329
44360	0	0.445232	9.802244	-0.123066	0.004448	0.098022	-0.001245	3.238595	-0.171945	40.221793
44361	0	0.433464	9.820574	-0.151121	0.004333	0.098206	-0.001526	3.219413	-0.176016	40.221985
44362	0	0.433470	9.857194	-0.105798	0.004335	0.098572	-0.001070	3.203431	-0.177943	40.227403
44363	0	0.420953	9.918230	-0.071996	0.004211	0.099182	-0.000732	3.186910	-0.178492	40.230146
44364	0	0.389873	9.918228	-0.045364	0.003901	0.099182	-0.000463	3.173388	-0.178041	40.228477
44365	0	0.366209	9.948736	-0.072494	0.003662	0.099487	-0.000732	3.162616	-0.180750	40.225288
44366	0	0.371839	9.985369	-0.052826	0.003722	0.099854	-0.000535	3.152824	-0.179145	40.226074
44367	0	0.415115	10.015865	0.019081	0.004150	0.100159	0.000183	3.141947	-0.182775	40.225774
44368	0	0.445307	10.040202	0.020193	0.004457	0.100402	0.000198	3.135828	-0.181610	40.233468
44369	0	0.451431	10.046394	0.037459	0.004517	0.100464	0.000366	3.124119	-0.181712	40.234984
44370	0	0.438967	10.046387	0.019754	0.004390	0.100464	0.000199	3.124045	-0.184357	40.240064
44371	0	0.415500	10.064678	0.000674	0.004150	0.100647	0.000000	3.114141	-0.192295	40.239510
44372	0	0.458190	10.095138	0.026063	0.004586	0.100951	0.000257	3.108361	-0.190087	40.241754
44373	0	0.408783	10.095219	0.037143	0.004089	0.100952	0.000366	3.100210	-0.191035	40.239115
44374	0	0.414734	10.089110	-0.041303	0.004147	0.100891	-0.000418	3.092759	-0.194640	40.236474
44375	0	0.420756	10.064711	-0.049308	0.004211	0.100647	-0.000488	3.095993	-0.192972	40.231519
44376	0	0.407449	10.095238	-0.068538	0.004081	0.100952	-0.000682	3.097782	-0.188580	40.228158
44377	0	0.445288	10.076916	-0.000548	0.004456	0.100769	0.000000	3.101836	-0.188245	40.225633
44378	0	0.456759	10.083025	-0.038319	0.004572	0.100830	-0.000378	3.106042	-0.186087	40.224886
44379	0	0.463754	10.070810	0.035448	0.004639	0.100708	0.000366	3.117145	-0.187488	40.217954
44380	0	0.402823	10.021971	0.112776	0.004025	0.100220	0.001136	3.124050	-0.193215	40.209757
44381	0	0.420837	10.021992	0.090785	0.004211	0.100220	0.000916	3.130670	-0.192460	40.208699
44382	0	0.402360	9.997557	0.089260	0.004022	0.099976	0.000899	3.136100	-0.197333	40.198633
44383	0	0.396764	9.991451	-0.025449	0.003967	0.099915	-0.000244	3.145561	-0.200393	40.191671
44384	0	0.420716	9.960861	0.009109	0.004211	0.099608	0.000101	3.154786	-0.198163	40.187719
44385	0	0.408817	9.918206	-0.141228	0.004089	0.099182	-0.001404	3.162344	-0.199551	40.185147
44386	0	0.383388	9.857090	-0.137848	0.003842	0.098571	-0.001360	3.181601	-0.192486	40.176757
44387	0	0.439445	9.838854	-0.099006	0.004395	0.098389	-0.000977	3.194979	-0.195136	40.164201
44388	0	0.426912	9.789936	-0.102151	0.004272	0.097899	-0.001004	3.212968	-0.195096	40.158176
44389	0	0.414659	9.790036	-0.087609	0.004150	0.097900	-0.000854	3.235934	-0.193383	40.152165
44390	0	0.401666	9.771625	-0.109972	0.004020	0.097716	-0.001081	3.255010	-0.192517	40.143210
44391	0	0.359912	9.759508	-0.093786	0.003601	0.097595	-0.000916	3.278926	-0.192942	40.133094
44392	0	0.377639	9.710601	-0.048913	0.003779	0.097106	-0.000472	3.296680	-0.192008	40.119110
44393	0	0.359989	9.704578	-0.087296	0.003601	0.097046	-0.000854	3.316202	-0.193304	40.109470
44394	0	0.420220	9.637368	-0.120963	0.004209	0.096374	-0.001197	3.329225	-0.188460	40.108740
44395	0	0.408041	9.606939	-0.178760	0.004089	0.096069	-0.001770	3.347875	-0.180573	40.101793
44396	0	0.437289	9.606919	-0.170054	0.004376	0.096069	-0.001683	3.366207	-0.179146	40.089057
44397	0	0.432937	9.594699	-0.197568	0.004333	0.095947	-0.001953	3.390906	-0.176996	40.085672
44398	0	0.413715	9.570090	-0.262831	0.004142	0.095701	-0.002609	3.411377	-0.174319	40.075504
44399	0	0.420621	9.558095	-0.196940	0.004211	0.095581	-0.001953	3.428708	-0.170846	40.063503
44400	0	0.371027	9.539668	-0.200589	0.003713	0.095397	-0.001987	3.449743	-0.170795	40.049367
44401	0	0.335630	9.527550	-0.173131	0.003357	0.095276	-0.001709	3.474315	-0.172828	40.025920
44402	0	0.377988	9.509172	-0.103945	0.003782	0.095092	-0.001021	3.493768	-0.172603	40.011825
44403	0	0.402747	9.509251	-0.154470	0.004028	0.095093	-0.001526	3.514208	-0.174310	40.003789
44404	0	0.402225	9.515281	-0.091650	0.004026	0.095153	-0.000893	3.540685	-0.171956	39.994722
44405	0	0.420953	9.484851	-0.099684	0.004211	0.094849	-0.000977	3.562915	-0.172327	39.981741
44406	0	0.396206	9.503062	-0.109509	0.003963	0.095031	-0.001079	3.580556	-0.174444	39.967003
44407	0	0.402917	9.515348	-0.178581	0.004028	0.095154	-0.001770	3.597200	-0.178202	39.953511
44408	0	0.390436	9.509158	-0.176067	0.003907	0.095092	-0.001741	3.618102	-0.177507	39.936858
44409	0	0.378431	9.515349	-0.172656	0.003784	0.095154	-0.001709	3.636962	-0.180383	39.918293
44410	0	0.396475	9.570176	-0.231596	0.003967	0.095702	-0.002295	3.660334	-0.180141	39.908916
44411	0	0.414660	9.570283	-0.227790	0.004150	0.095703	-0.002258	3.681626	-0.178355	39.906540
44412	0	0.389482	9.588509	-0.194880	0.003899	0.095885	-0.001932	3.699370	-0.176534	39.897517
44413	0	0.439035	9.631324	-0.203431	0.004395	0.096313	-0.002014	3.721164	-0.174288	39.886649
44414	0	0.431999	9.637341	-0.164943	0.004325	0.096374	-0.001628	3.744494	-0.171127	39.882149
44415	0	0.432932	9.649661	-0.081290	0.004333	0.096497	-0.000793	3.765155	-0.168678	39.866622
44416	0	0.426409	9.698373	-0.115214	0.004264	0.096984	-0.001138	3.780008	-0.171571	39.863537
44417	0	0.384258	9.710691	-0.068980	0.003845	0.097107	-0.000671	3.799598	-0.171069	39.852813
44418	0	0.377686	9.722793	-0.091109	0.003778	0.097228	-0.000892	3.820174	-0.171716	39.843357
44419	0	0.402335	9.777823	-0.148420	0.004028	0.097778	-0.001465	3.840655	-0.168541	39.835803
44420	0	0.395544	9.789908	-0.195211	0.003957	0.097899	-0.001931	3.862960	-0.169649	39.831324
44421	0	0.427193	9.820532	-0.184566	0.004272	0.098206	-0.001831	3.877754	-0.171691	39.827086
44422	0	0.426770	9.857070	-0.187389	0.004271	0.098571	-0.001861	3.891006	-0.171044	39.818972
44423	0	0.426822	9.875477	-0.154497	0.004272	0.098755	-0.001526	3.910977	-0.168785	39.820151
44424	0	0.438510	9.924205	-0.121548	0.004386	0.099242	-0.001199	3.928041	-0.170414	39.816299
44425	0	0.408288	9.942647	-0.032596	0.004089	0.099426	-0.000305	3.949807	-0.165495	39.810075
44426	0	0.413666	9.979250	0.000688	0.004137	0.099792	0.000019	3.961549	-0.167499	39.801548
44427	0	0.396422	9.973152	-0.026202	0.003967	0.099731	-0.000244	3.979836	-0.166449	39.793363
44428	0	0.407725	10.003578	-0.090323	0.004083	0.100036	-0.000891	3.991904	-0.162772	39.781108
44429	0	0.390389	10.009766	-0.056543	0.003906	0.100098	-0.000549	4.008038	-0.162520	39.771657
44430	0	0.438934	10.040157	-0.145582	0.004389	0.100402	-0.001436	4.028071	-0.165711	39.760767
44431	0	0.432882	10.034182	-0.105442	0.004333	0.100342	-0.001038	4.044998	-0.162931	39.753816
44432	0	0.474933	10.064582	-0.151512	0.004750	0.100646	-0.001499	4.060760	-0.164462	39.745597
44433	0	0.470347	10.040246	-0.111617	0.004700	0.100403	-0.001099	4.078490	-0.171352	39.743413
44434	0	0.421755	10.070676	-0.146129	0.004218	0.100707	-0.001439	4.101374	-0.173283	39.734737
44435	0	0.414760	10.052475	-0.118267	0.004150	0.100525	-0.001160	4.125293	-0.172668	39.727054
44436	0	0.426894	10.058472	-0.091981	0.004267	0.100585	-0.000901	4.144094	-0.177671	39.720024
44437	0	0.390351	10.028078	-0.056580	0.003906	0.100281	-0.000549	4.160597	-0.176988	39.711894
44438	0	0.402247	10.034172	-0.041864	0.004023	0.100342	-0.000400	4.180057	-0.179357	39.709845
44439	0	0.451460	10.046379	-0.075480	0.004517	0.100464	-0.000732	4.203112	-0.179510	39.703072
44440	0	0.456848	10.040190	-0.146064	0.004573	0.100402	-0.001449	4.214529	-0.177126	39.705134
44441	0	0.445237	10.015852	-0.160680	0.004456	0.100159	-0.001587	4.234885	-0.176047	39.702282
44442	0	0.463366	9.991316	-0.219281	0.004632	0.099914	-0.002176	4.251356	-0.180578	39.696253
44443	0	0.426732	9.973138	-0.227085	0.004272	0.099731	-0.002258	4.263417	-0.177317	39.689922
44444	0	0.408084	9.918068	-0.224125	0.004079	0.099181	-0.002223	4.282143	-0.182251	39.682467
44445	0	0.396659	9.930367	-0.313062	0.003967	0.099304	-0.003113	4.300353	-0.184179	39.676842
44446	0	0.396703	9.887551	-0.255511	0.003965	0.098876	-0.002539	4.317134	-0.188778	39.677162
44447	0	0.384199	9.838854	-0.269487	0.003845	0.098389	-0.002686	4.325709	-0.187694	39.669065
44448	0	0.450443	9.820459	-0.180400	0.004510	0.098205	-0.001789	4.340734	-0.183878	39.661185
44449	0	0.457573	9.802236	-0.153832	0.004578	0.098022	-0.001526	4.353057	-0.184318	39.667244
44450	0	0.432675	9.826548	-0.174905	0.004329	0.098266	-0.001735	4.367455	-0.184634	39.663122
44451	0	0.432857	9.741221	-0.141191	0.004333	0.097412	-0.001404	4.374662	-0.181416	39.656957
44452	0	0.420331	9.771700	-0.155338	0.004201	0.097717	-0.001542	4.385523	-0.186747	39.647360
44453	0	0.353626	9.692381	-0.159633	0.003540	0.096924	-0.001587	4.394420	-0.184903	39.643440
44454	0	0.365037	9.710597	-0.179614	0.003654	0.097106	-0.001789	4.400393	-0.183724	39.632170
44455	0	0.366861	9.643507	-0.214674	0.003662	0.096436	-0.002136	4.410601	-0.194079	39.628267
44456	0	0.354890	9.637245	-0.241357	0.003552	0.096373	-0.002402	4.421663	-0.192496	39.623108
44457	0	0.414982	9.631320	-0.281783	0.004150	0.096313	-0.002808	4.431491	-0.194488	39.615438
44458	0	0.445456	9.619006	-0.271881	0.004454	0.096190	-0.002707	4.443856	-0.198245	39.612626
44459	0	0.433254	9.594718	-0.269030	0.004333	0.095947	-0.002686	4.447153	-0.199748	39.605401
44460	0	0.408500	9.570225	-0.257252	0.004086	0.095702	-0.002573	4.444379	-0.200629	39.606491
44461	0	0.372338	9.539800	-0.243905	0.003723	0.095398	-0.002441	4.439299	-0.203542	39.602440
44462	0	0.372361	9.576406	-0.237994	0.003723	0.095764	-0.002377	4.441065	-0.206711	39.591503
44463	0	0.396511	9.539810	-0.213366	0.003967	0.095398	-0.002136	4.435832	-0.206769	39.597535
44464	0	0.402005	9.564230	-0.267850	0.004024	0.095642	-0.002681	4.430851	-0.205224	39.593633
44465	0	0.402757	9.551997	-0.323717	0.004028	0.095520	-0.003235	4.431465	-0.206993	39.593267
44466	0	0.433148	9.539716	-0.311271	0.004332	0.095397	-0.003118	4.423396	-0.209523	39.593180
44467	0	0.409194	9.558099	-0.298921	0.004089	0.095581	-0.002991	4.419477	-0.215291	39.597416
44468	0	0.433737	9.527505	-0.249626	0.004338	0.095275	-0.002500	4.413252	-0.216861	39.599353
44469	0	0.433310	9.558136	-0.298165	0.004333	0.095581	-0.002991	4.400215	-0.219040	39.601955
44470	0	0.384688	9.570327	-0.327035	0.003844	0.095703	-0.003278	4.389079	-0.224858	39.593370
44471	0	0.378457	9.600847	-0.261789	0.003784	0.096008	-0.002625	4.379056	-0.227978	39.599487
44472	0	0.372484	9.619155	-0.297159	0.003723	0.096191	-0.002978	4.368919	-0.232659	39.591842
44473	0	0.390661	9.606956	-0.249329	0.003906	0.096069	-0.002502	4.355878	-0.235730	39.594555
44474	0	0.433635	9.667989	-0.259405	0.004333	0.096680	-0.002606	4.339133	-0.241753	39.593970
44475	0	0.427545	9.680193	-0.206109	0.004272	0.096802	-0.002075	4.320371	-0.247944	39.596212
44476	0	0.403731	9.686286	-0.166970	0.004034	0.096863	-0.001681	4.304525	-0.254478	39.603069
44477	0	0.427467	9.735129	-0.255162	0.004272	0.097351	-0.002563	4.288441	-0.259720	39.602510
44478	0	0.409763	9.747314	-0.112137	0.004093	0.097473	-0.001137	4.268201	-0.267582	39.600160
44479	0	0.403094	9.783942	-0.126864	0.004028	0.097839	-0.001282	4.250763	-0.273308	39.598937
44480	0	0.397228	9.796169	-0.166719	0.003972	0.097961	-0.001683	4.229803	-0.276167	39.596831
44481	0	0.390703	9.814479	-0.144567	0.003906	0.098145	-0.001465	4.205325	-0.279730	39.599458
44482	0	0.390788	9.851107	-0.183493	0.003907	0.098511	-0.001854	4.181077	-0.283144	39.603976
44483	0	0.408974	9.869406	-0.132581	0.004089	0.098694	-0.001343	4.159249	-0.286219	39.606046
44484	0	0.427552	9.930426	-0.135661	0.004272	0.099304	-0.001370	4.141192	-0.292407	39.610596
44485	0	0.463828	9.942647	-0.139058	0.004639	0.099426	-0.001404	4.123762	-0.294568	39.611765
44486	0	0.433242	9.924337	-0.142535	0.004333	0.099243	-0.001439	4.105673	-0.297033	39.616126
44487	0	0.434075	9.967033	-0.157200	0.004333	0.099670	-0.001587	4.086389	-0.308021	39.623485
44488	0	0.398152	9.954758	-0.098867	0.003982	0.099547	-0.001008	4.061986	-0.310600	39.625284
44489	0	0.408706	9.985378	-0.089691	0.004089	0.099854	-0.000916	4.038429	-0.310567	39.623951
44490	0	0.402470	10.028095	-0.128780	0.004024	0.100281	-0.001306	4.015927	-0.314490	39.625639
44491	0	0.409015	10.021992	-0.120186	0.004089	0.100220	-0.001221	3.992236	-0.318053	39.633644
44492	0	0.403110	10.021989	-0.147251	0.004029	0.100220	-0.001489	3.971576	-0.322761	39.633268
44493	0	0.427435	10.028101	-0.193597	0.004272	0.100281	-0.001953	3.949739	-0.327518	39.637734
44494	0	0.427553	10.028107	-0.184149	0.004275	0.100281	-0.001859	3.927778	-0.330345	39.634804
44495	0	0.439494	10.003676	-0.139227	0.004395	0.100037	-0.001404	3.912425	-0.333456	39.638342
44496	0	0.451724	10.003687	-0.142288	0.004517	0.100037	-0.001442	3.888347	-0.336774	39.634257
44497	0	0.421142	10.009781	-0.083579	0.004211	0.100098	-0.000854	3.864730	-0.339375	39.639006
44498	0	0.390913	10.015862	-0.055875	0.003905	0.100159	-0.000573	3.846073	-0.346409	39.644335
44499	0	0.408746	10.022000	-0.120458	0.004089	0.100220	-0.001221	3.825459	-0.346870	39.650494
44500	0	0.390495	9.985350	-0.080866	0.003901	0.099854	-0.000823	3.806871	-0.353520	39.651496
44501	0	0.427398	9.979258	-0.077252	0.004272	0.099792	-0.000793	3.780605	-0.357866	39.655701
44502	0	0.433740	9.936537	-0.110217	0.004336	0.099365	-0.001119	3.759364	-0.361668	39.660516
44503	0	0.445786	9.948733	-0.096395	0.004456	0.099487	-0.000977	3.742648	-0.366942	39.668730
44504	0	0.452146	9.918244	-0.172468	0.004520	0.099182	-0.001745	3.716707	-0.370749	39.671863
44505	0	0.445936	9.875486	-0.096098	0.004456	0.098755	-0.000977	3.696483	-0.377795	39.676405
44506	0	0.415920	9.887605	-0.105523	0.004157	0.098876	-0.001068	3.679267	-0.382848	39.675159
44507	0	0.384858	9.857190	-0.187897	0.003845	0.098572	-0.001892	3.661795	-0.389363	39.672680
44508	0	0.403742	9.826569	-0.105664	0.004034	0.098266	-0.001073	3.640669	-0.395910	39.671554
44509	0	0.414629	9.808377	-0.071888	0.004150	0.098083	-0.000732	3.622671	-0.393732	39.676204
44510	0	0.426941	9.808342	-0.093314	0.004264	0.098083	-0.000950	3.600941	-0.402804	39.682247
44511	0	0.439491	9.777846	-0.151580	0.004395	0.097778	-0.001526	3.586918	-0.405842	39.685099
44512	0	0.439231	9.735136	-0.130907	0.004395	0.097351	-0.001323	3.568638	-0.405832	39.684197
44513	0	0.439373	9.722912	-0.133667	0.004395	0.097229	-0.001343	3.559122	-0.407476	39.681504
44514	0	0.421024	9.686291	-0.113536	0.004210	0.096863	-0.001148	3.541653	-0.410911	39.683873
44515	0	0.409045	9.655775	-0.139168	0.004089	0.096558	-0.001404	3.525045	-0.414803	39.684158
44516	0	0.427493	9.674091	-0.167308	0.004274	0.096741	-0.001685	3.508449	-0.418074	39.680255
44517	0	0.433126	9.649683	-0.182339	0.004333	0.096497	-0.001831	3.497091	-0.418018	39.687122
44518	0	0.426715	9.613060	-0.168201	0.004268	0.096130	-0.001694	3.480820	-0.419976	39.687069
44519	0	0.420885	9.606955	-0.096670	0.004211	0.096069	-0.000977	3.466883	-0.419503	39.680982
44520	0	0.451107	9.582542	-0.143023	0.004511	0.095825	-0.001446	3.445998	-0.422320	39.668775
44521	0	0.439089	9.594755	-0.108868	0.004395	0.095947	-0.001099	3.431985	-0.420572	39.669434
44522	0	0.474934	9.582555	-0.149593	0.004753	0.095825	-0.001507	3.416766	-0.418656	39.666746
44523	0	0.415185	9.570325	-0.120610	0.004150	0.095703	-0.001221	3.397136	-0.422999	39.661785
44524	0	0.445989	9.570313	-0.087393	0.004457	0.095703	-0.000887	3.379281	-0.428454	39.656668
44525	0	0.390730	9.558126	-0.157207	0.003906	0.095581	-0.001587	3.359298	-0.432315	39.648916
44526	0	0.378886	9.545898	-0.142795	0.003786	0.095459	-0.001435	3.348293	-0.438240	39.643913
44527	0	0.396765	9.582534	-0.139322	0.003967	0.095825	-0.001404	3.333521	-0.441265	39.633758
44528	0	0.396584	9.539813	-0.143574	0.003967	0.095398	-0.001444	3.321666	-0.442114	39.628372
44529	0	0.414816	9.594753	-0.133080	0.004150	0.095947	-0.001343	3.305185	-0.442032	39.625493
44530	0	0.420703	9.576419	-0.088645	0.004207	0.095764	-0.000892	3.296804	-0.445064	39.625904
44531	0	0.439560	9.619146	-0.096642	0.004395	0.096191	-0.000977	3.282509	-0.448911	39.625375
44532	0	0.433452	9.606944	-0.094976	0.004335	0.096069	-0.000957	3.272182	-0.450426	39.612376
44533	0	0.409154	9.649654	-0.054027	0.004089	0.096497	-0.000549	3.259244	-0.455578	39.606093
44534	0	0.360635	9.625141	0.026964	0.003605	0.096251	0.000261	3.247233	-0.459926	39.605163
44535	0	0.384447	9.698493	-0.097252	0.003845	0.096985	-0.000977	3.240317	-0.461616	39.604331
44536	0	0.402966	9.692375	-0.071690	0.004026	0.096924	-0.000725	3.228855	-0.468016	39.608852
44537	0	0.402533	9.729018	-0.036045	0.004028	0.097290	-0.000366	3.219866	-0.467027	39.604482
44538	0	0.431901	9.716840	-0.095689	0.004327	0.097168	-0.000965	3.207991	-0.460376	39.601940
44539	0	0.457314	9.771757	-0.139866	0.004578	0.097717	-0.001404	3.199816	-0.457682	39.596536
44540	0	0.432422	9.814455	-0.108637	0.004324	0.098145	-0.001089	3.194478	-0.460552	39.595210
44541	0	0.415190	9.826654	-0.054897	0.004150	0.098267	-0.000549	3.191973	-0.464883	39.600819
44542	0	0.434082	9.826544	-0.079458	0.004336	0.098266	-0.000793	3.191058	-0.472641	39.600949
44543	0	0.414435	9.869412	-0.091374	0.004150	0.098694	-0.000916	3.186847	-0.468185	39.595776
44544	0	0.394763	9.863311	-0.048430	0.003955	0.098633	-0.000485	3.183408	-0.462300	39.591886
44545	0	0.415187	9.905999	-0.036766	0.004150	0.099060	-0.000366	3.182830	-0.466520	39.584078
44546	0	0.414795	9.918140	-0.000303	0.004153	0.099181	-0.000004	3.179790	-0.462936	39.581831
44547	0	0.402640	9.936529	-0.055367	0.004028	0.099365	-0.000549	3.182618	-0.463255	39.577621
44548	0	0.414446	9.967045	-0.025791	0.004146	0.099670	-0.000254	3.185230	-0.464403	39.568549
44549	0	0.445940	9.973130	0.042082	0.004456	0.099731	0.000427	3.190312	-0.471240	39.563311
44550	0	0.470481	9.997475	0.071286	0.004706	0.099975	0.000719	3.195149	-0.471864	39.556661
44551	0	0.439225	9.991465	0.005625	0.004395	0.099915	0.000061	3.198395	-0.471735	39.555215
44552	0	0.420277	10.003676	-0.074666	0.004207	0.100037	-0.000743	3.200370	-0.469796	39.548144
44553	0	0.414998	10.021972	-0.031439	0.004150	0.100220	-0.000305	3.208590	-0.471789	39.538886
44554	0	0.402227	9.991376	-0.051591	0.004027	0.099914	-0.000507	3.216122	-0.468437	39.531019
44555	0	0.420872	10.003668	-0.049925	0.004211	0.100037	-0.000488	3.226414	-0.467841	39.528806
44556	0	0.462827	10.028099	0.009069	0.004633	0.100281	0.000099	3.233884	-0.464986	39.529013
44557	0	0.451506	9.991452	-0.074590	0.004517	0.099915	-0.000732	3.247122	-0.465751	39.530456
44558	0	0.426702	9.991460	-0.016340	0.004269	0.099915	-0.000150	3.260611	-0.466406	39.525321
44559	0	0.420495	9.973170	-0.019480	0.004211	0.099731	-0.000183	3.271799	-0.461435	39.517062
44560	0	0.431470	10.003684	-0.010150	0.004320	0.100037	-0.000085	3.288573	-0.457664	39.507503
44561	0	0.408860	9.954840	0.016621	0.004089	0.099548	0.000183	3.305774	-0.459274	39.507385
44562	0	0.389979	9.954852	0.000869	0.003904	0.099548	0.000027	3.324220	-0.456450	39.497348
44563	0	0.402486	9.948732	-0.068948	0.004028	0.099487	-0.000671	3.342779	-0.454964	39.496761
44564	0	0.395420	9.887599	-0.133500	0.003960	0.098876	-0.001318	3.360147	-0.451188	39.482784
44565	0	0.420572	9.906010	-0.117642	0.004211	0.099060	-0.001160	3.377315	-0.447123	39.483508
44566	0	0.425659	9.875482	-0.127190	0.004260	0.098755	-0.001255	3.394595	-0.445616	39.480824
44567	0	0.438733	9.851088	-0.087547	0.004395	0.098511	-0.000854	3.416696	-0.439736	39.477230
44568	0	0.419232	9.838864	-0.085775	0.004196	0.098389	-0.000835	3.440350	-0.437728	39.464077
44569	0	0.444842	9.808377	-0.026356	0.004456	0.098083	-0.000244	3.460520	-0.431691	39.449790
44570	0	0.382678	9.802241	-0.085244	0.003830	0.098022	-0.000833	3.481422	-0.430420	39.442191
44571	0	0.414404	9.771744	-0.051038	0.004150	0.097717	-0.000488	3.505165	-0.425487	39.436156
44572	0	0.382988	9.747202	-0.128459	0.003832	0.097472	-0.001266	3.525269	-0.425651	39.427416
44573	0	0.371816	9.704581	-0.142314	0.003723	0.097046	-0.001404	3.545777	-0.422271	39.414430
44574	0	0.407527	9.704473	-0.164755	0.004079	0.097045	-0.001626	3.568849	-0.420550	39.407442
44575	0	0.402775	9.649622	-0.233551	0.004028	0.096497	-0.002319	3.585804	-0.422472	39.390975
44576	0	0.451182	9.637321	-0.206901	0.004515	0.096374	-0.002047	3.610082	-0.421630	39.383543
44577	0	0.396150	9.619115	-0.264254	0.003967	0.096191	-0.002625	3.629245	-0.417378	39.377136
44578	0	0.382700	9.631214	-0.213919	0.003833	0.096313	-0.002111	3.659985	-0.413037	39.369392
44579	0	0.408478	9.606914	-0.185161	0.004089	0.096069	-0.001831	3.682199	-0.410101	39.362579
44580	0	0.383182	9.600710	-0.177211	0.003836	0.096007	-0.001750	3.706417	-0.408013	39.352929
44581	0	0.353883	9.576399	-0.111691	0.003540	0.095764	-0.001099	3.726037	-0.408977	39.343579
44582	0	0.371861	9.564092	-0.133951	0.003720	0.095641	-0.001319	3.748459	-0.409427	39.334519
44583	0	0.378373	9.576393	-0.123996	0.003784	0.095764	-0.001221	3.769311	-0.411345	39.322848
44584	0	0.395982	9.570223	-0.121210	0.003965	0.095702	-0.001199	3.783050	-0.407120	39.315645
44585	0	0.408708	9.558082	-0.203001	0.004089	0.095581	-0.002014	3.799874	-0.406899	39.312064
44586	0	0.414361	9.557988	-0.200016	0.004146	0.095580	-0.001986	3.815083	-0.406981	39.307065
44587	0	0.402187	9.576404	-0.251743	0.004028	0.095764	-0.002502	3.830752	-0.401815	39.299670
44588	0	0.370252	9.564095	-0.267170	0.003710	0.095641	-0.002655	3.848508	-0.395665	39.290806
44589	0	0.390133	9.551984	-0.282062	0.003906	0.095520	-0.002808	3.861939	-0.392314	39.282530
44590	0	0.407497	9.600703	-0.212397	0.004079	0.096007	-0.002102	3.886074	-0.390157	39.277918
44591	0	0.390534	9.631295	-0.258468	0.003906	0.096313	-0.002563	3.909127	-0.391604	39.271413
44592	0	0.408253	9.643468	-0.085045	0.004087	0.096435	-0.000836	3.923710	-0.388174	39.266722
44593	0	0.421126	9.667938	-0.154552	0.004211	0.096680	-0.001526	3.944699	-0.390377	39.252967
44594	0	0.427141	9.698370	-0.157908	0.004272	0.096984	-0.001566	3.958147	-0.392744	39.257347
44595	0	0.408811	9.704561	-0.197006	0.004089	0.097046	-0.001953	3.975946	-0.393736	39.251619
44596	0	0.408933	9.722766	-0.139650	0.004086	0.097228	-0.001377	3.996526	-0.399453	39.247991
44597	0	0.408999	9.741173	-0.233403	0.004089	0.097412	-0.002319	4.011629	-0.402669	39.248974
44598	0	0.390633	9.728888	-0.223727	0.003907	0.097289	-0.002227	4.021762	-0.404102	39.243834
44599	0	0.409263	9.783894	-0.239170	0.004089	0.097839	-0.002380	4.032896	-0.410411	39.245839
44600	0	0.409309	9.783830	-0.198512	0.004095	0.097838	-0.001976	4.041377	-0.410522	39.244774
44601	0	0.421434	9.814423	-0.141642	0.004211	0.098145	-0.001404	4.053893	-0.416315	39.244245
44602	0	0.421373	9.857067	-0.168883	0.004216	0.098571	-0.001674	4.069268	-0.415861	39.244110
44603	0	0.390809	9.869367	-0.056846	0.003906	0.098694	-0.000549	4.089268	-0.420277	39.241379
44604	0	0.427408	9.924219	-0.066117	0.004275	0.099242	-0.000649	4.100685	-0.421276	39.240570
44605	0	0.372351	9.899895	-0.068050	0.003723	0.098999	-0.000671	4.109134	-0.424131	39.240101
44606	0	0.377768	9.930341	-0.094374	0.003784	0.099303	-0.000935	4.117487	-0.418968	39.237236
44607	0	0.421015	9.979237	-0.196140	0.004211	0.099792	-0.001953	4.124779	-0.419909	39.228897
44608	0	0.420301	9.960845	-0.198075	0.004209	0.099608	-0.001970	4.134585	-0.415925	39.222270
44609	0	0.426879	9.973144	-0.269164	0.004272	0.099731	-0.002686	4.139301	-0.414163	39.216566
44610	0	0.432101	9.997561	-0.173194	0.004326	0.099976	-0.001721	4.149092	-0.410945	39.207033
44611	0	0.451339	9.985343	-0.166174	0.004517	0.099854	-0.001648	4.162582	-0.409595	39.198335
44612	0	0.420381	9.991350	-0.107768	0.004205	0.099914	-0.001065	4.174564	-0.410833	39.193933
44613	0	0.433528	9.997538	-0.153423	0.004333	0.099976	-0.001526	4.181855	-0.415223	39.187998
44614	0	0.408446	10.009695	-0.081858	0.004092	0.100097	-0.000811	4.188773	-0.408721	39.191800
44615	0	0.378338	10.046379	-0.074676	0.003784	0.100464	-0.000732	4.202926	-0.410174	39.191280
44616	0	0.408700	10.027971	-0.107671	0.004087	0.100280	-0.001066	4.212670	-0.411981	39.185762
44617	0	0.396567	10.028074	-0.159211	0.003967	0.100281	-0.001587	4.216391	-0.412496	39.178103
44618	0	0.408150	10.003565	-0.215517	0.004086	0.100036	-0.002147	4.223812	-0.410270	39.175532
44619	0	0.426616	10.009788	-0.213853	0.004272	0.100098	-0.002136	4.224114	-0.405419	39.169085
44620	0	0.444193	9.991432	-0.239550	0.004442	0.099915	-0.002385	4.233667	-0.407497	39.164209
44621	0	0.439140	9.960943	-0.147044	0.004395	0.099609	-0.001465	4.237812	-0.406233	39.162581
44622	0	0.413988	9.973151	-0.184787	0.004144	0.099731	-0.001842	4.241868	-0.404308	39.176921
44623	0	0.445477	9.942611	-0.190241	0.004456	0.099426	-0.001892	4.251572	-0.405825	39.176953
44624	0	0.421203	9.942510	-0.173616	0.004210	0.099425	-0.001730	4.256484	-0.411118	39.178181
44625	0	0.390579	9.899898	-0.128652	0.003906	0.098999	-0.001282	4.259747	-0.412907	39.174395
44626	0	0.390467	9.893708	-0.165431	0.003904	0.098937	-0.001657	4.253832	-0.415661	39.177208
44627	0	0.384323	9.881597	-0.158865	0.003845	0.098816	-0.001587	4.253571	-0.415704	39.176018
44628	0	0.408130	9.851083	-0.250797	0.004085	0.098511	-0.002506	4.253244	-0.414279	39.173410
44629	0	0.420270	9.814488	-0.305266	0.004211	0.098145	-0.003052	4.252065	-0.406532	39.173169
44630	0	0.431521	9.783926	-0.256934	0.004315	0.097839	-0.002565	4.254482	-0.408758	39.169718
44631	0	0.439615	9.747301	-0.280986	0.004395	0.097473	-0.002808	4.254765	-0.413088	39.160785
44632	0	0.408906	9.735013	-0.251209	0.004092	0.097350	-0.002507	4.258279	-0.411794	39.162029
44633	0	0.378148	9.710694	-0.183610	0.003784	0.097107	-0.001831	4.261993	-0.410970	39.154691
44634	0	0.371391	9.710607	-0.202684	0.003717	0.097106	-0.002025	4.262354	-0.409218	39.153485
44635	0	0.379189	9.686252	-0.152379	0.003784	0.096863	-0.001526	4.257649	-0.420695	39.154556
44636	0	0.361676	9.673984	-0.163894	0.003616	0.096740	-0.001644	4.249380	-0.423651	39.160203
44637	0	0.372421	9.637448	-0.152532	0.003723	0.096375	-0.001526	4.246510	-0.427295	39.160602
44638	0	0.440008	9.631241	-0.170507	0.004396	0.096313	-0.001708	4.240770	-0.434017	39.162758
44639	0	0.445415	9.594744	-0.219242	0.004456	0.095947	-0.002197	4.232843	-0.434737	39.171350
44640	0	0.439240	9.594740	-0.217823	0.004391	0.095947	-0.002188	4.219276	-0.439132	39.169636
44641	0	0.415176	9.576432	-0.280008	0.004150	0.095764	-0.002808	4.208030	-0.443174	39.167885
44642	0	0.415376	9.594732	-0.297267	0.004152	0.095947	-0.002976	4.201412	-0.447330	39.165570
44643	0	0.390835	9.570327	-0.261625	0.003906	0.095703	-0.002625	4.189298	-0.452243	39.164307
44644	0	0.372717	9.552027	-0.210838	0.003727	0.095520	-0.002120	4.173155	-0.454867	39.159234
44645	0	0.396503	9.582549	-0.224963	0.003967	0.095825	-0.002258	4.160610	-0.454561	39.153848
44646	0	0.426218	9.582564	-0.253887	0.004268	0.095825	-0.002546	4.149557	-0.450369	39.150636
44647	0	0.433709	9.588627	-0.243347	0.004333	0.095886	-0.002441	4.137881	-0.457057	39.146532
44648	0	0.440266	9.570336	-0.235299	0.004401	0.095703	-0.002365	4.121236	-0.461187	39.143416
44649	0	0.421376	9.594747	-0.273595	0.004211	0.095947	-0.002747	4.106254	-0.466391	39.130398
44650	0	0.421450	9.570343	-0.210304	0.004215	0.095703	-0.002115	4.089497	-0.467897	39.129815
44651	0	0.396876	9.564237	-0.224367	0.003967	0.095642	-0.002258	4.069872	-0.472058	39.128589
44652	0	0.366502	9.588665	-0.258038	0.003665	0.095886	-0.002596	4.049221	-0.474493	39.132359
44653	0	0.396577	9.619187	-0.224114	0.003967	0.096191	-0.002258	4.026627	-0.475059	39.129763
44654	0	0.433226	9.649679	-0.202539	0.004330	0.096497	-0.002041	4.006147	-0.480503	39.129527
44655	0	0.396508	9.661899	-0.218619	0.003967	0.096619	-0.002197	3.990905	-0.480279	39.130785
44656	0	0.408886	9.667988	-0.178925	0.004085	0.096680	-0.001809	3.965181	-0.487695	39.125428
44657	0	0.445776	9.722942	-0.260527	0.004456	0.097229	-0.002625	3.940356	-0.492659	39.128310
44658	0	0.427986	9.716805	-0.153346	0.004276	0.097168	-0.001549	3.920125	-0.499248	39.133548
44659	0	0.427029	9.729051	-0.150159	0.004272	0.097290	-0.001526	3.889487	-0.499092	39.138352
44660	0	0.439451	9.759532	-0.133333	0.004390	0.097595	-0.001356	3.860588	-0.507025	39.142239
44661	0	0.396655	9.796173	-0.181607	0.003967	0.097961	-0.001831	3.840958	-0.508547	39.145528
44662	0	0.409035	9.814453	-0.049709	0.004087	0.098145	-0.000520	3.812365	-0.514300	39.151231
44663	0	0.439528	9.851105	-0.162765	0.004395	0.098511	-0.001648	3.786641	-0.517544	39.151649
44664	0	0.433219	9.881508	-0.006093	0.004334	0.098815	-0.000082	3.760092	-0.517323	39.155947
44665	0	0.451774	9.912125	-0.101718	0.004517	0.099121	-0.001038	3.734360	-0.521006	39.155504
44666	0	0.464046	9.906023	-0.085651	0.004641	0.099060	-0.000875	3.710238	-0.523210	39.152343
44667	0	0.445322	9.918252	-0.175393	0.004456	0.099182	-0.001770	3.689422	-0.522871	39.152109
44668	0	0.444853	9.942656	-0.086266	0.004451	0.099426	-0.000884	3.662643	-0.522645	39.158499
44669	0	0.421257	9.960950	-0.083394	0.004211	0.099609	-0.000854	3.636865	-0.526343	39.162581
44670	0	0.415368	9.960962	-0.146427	0.004152	0.099609	-0.001485	3.610977	-0.530294	39.162922
[truncated: 501 more rows]
