# Supplementary material for: Properties of traditional bamboo carrying poles have implications for user interactions
Source: PLoS One. 2018 May 10;13(5):e0196208. doi: 10.1371/journal.pone.0196208 (PMC5945030; doi:10.1371/journal.pone.0196208)
Supplement: S1 Text — (ZIP) [file pone.0196208.s005.zip › ResTest_PoleE_L7Load1.txt]

// Start Time: Unknown
// Update Rate: 100.0Hz
// Filter Profile: human (34.3)
// Firmware Version: 2.1.4
PacketCounter	SampleTimeFine	Acc_X	Acc_Y	Acc_Z	VelInc_X	VelInc_Y	VelInc_Z	Roll	Pitch	Yaw	Latitude	Longitude	Altitude	Vel_X	Vel_Y	Vel_Z
49443	0	1.410383	9.625101	-1.013891	0.014099	0.096252	-0.010132	2.066693	-4.466505	17.499265
49444	0	1.069485	9.600365	-1.113321	0.010690	0.096005	-0.011123	2.079491	-4.472690	17.488621
49445	0	0.544281	9.600545	-1.191994	0.005432	0.096008	-0.011902	2.101344	-4.485475	17.485620
49446	0	0.240634	9.679436	-1.037551	0.002401	0.096797	-0.010352	2.130608	-4.491437	17.472464
49447	0	0.298533	9.771543	-0.935955	0.002991	0.097717	-0.009338	2.156463	-4.485092	17.463529
49448	0	0.822405	9.704044	-0.891582	0.008228	0.097042	-0.008894	2.182739	-4.479990	17.453888
49449	0	1.366843	9.570206	-0.734449	0.013672	0.095703	-0.007324	2.206828	-4.475525	17.441861
49450	0	1.415267	9.539367	-0.756599	0.014153	0.095395	-0.007548	2.227868	-4.475542	17.435704
49451	0	1.038800	9.515166	-0.788362	0.010376	0.095154	-0.007874	2.240677	-4.489585	17.419600
49452	0	0.558898	9.337907	-0.844411	0.005577	0.093380	-0.008442	2.245041	-4.503791	17.400568
49453	0	0.331071	9.167459	-0.927420	0.003296	0.091675	-0.009277	2.244072	-4.522020	17.373730
49454	0	0.321848	8.917073	-0.945539	0.003201	0.089171	-0.009455	2.247849	-4.543686	17.347411
49455	0	0.520354	8.599723	-0.873167	0.005188	0.085999	-0.008728	2.256165	-4.564043	17.308076
49456	0	0.732137	8.306174	-0.655030	0.007294	0.083065	-0.006539	2.274131	-4.600795	17.263261
49457	0	0.900749	8.062324	-0.488722	0.008972	0.080627	-0.004883	2.282663	-4.648574	17.213376
49458	0	0.812000	8.000399	-0.130413	0.008068	0.080009	-0.001290	2.305410	-4.718442	17.162095
49459	0	0.749889	8.294225	0.108328	0.007446	0.082947	0.001099	2.329908	-4.785683	17.114161
49460	0	0.894574	8.488328	0.031830	0.008896	0.084888	0.000334	2.352821	-4.849554	17.080814
49461	0	1.101992	8.703221	0.119722	0.010986	0.087036	0.001221	2.384260	-4.892857	17.071969
49462	0	0.856097	7.158709	0.361858	0.008539	0.071589	0.003623	2.391207	-4.930317	17.086071
49463	0	0.313302	8.422855	0.135606	0.003113	0.084229	0.001404	2.452794	-4.961404	17.115333
49464	0	0.095937	7.238486	-0.166396	0.000951	0.072385	-0.001670	2.440366	-4.976912	17.136784
49465	0	0.769678	8.220991	-0.500765	0.007690	0.082214	-0.004944	2.526818	-4.987544	17.172694
49466	0	0.435960	8.085855	-0.631544	0.004346	0.080861	-0.006292	2.555757	-5.008264	17.210512
49467	0	0.922341	7.866764	-1.042022	0.009216	0.078674	-0.010376	2.618562	-5.018168	17.246221
49468	0	1.504523	8.419815	-1.490795	0.015032	0.084208	-0.014863	2.679878	-5.035321	17.268016
49469	0	1.638124	8.482577	-1.360295	0.016357	0.084839	-0.013550	2.752557	-5.066257	17.298893
49470	0	0.983730	8.724740	-1.123913	0.009812	0.087260	-0.011161	2.854243	-5.098946	17.319180
49471	0	0.746760	9.025839	-1.083307	0.007446	0.090271	-0.010742	2.967458	-5.126196	17.345586
49472	0	0.604720	9.115586	-0.887481	0.006023	0.091166	-0.008791	3.071435	-5.156514	17.360171
49473	0	0.411272	9.520801	-0.613392	0.004089	0.095215	-0.006042	3.178391	-5.186166	17.387054
49474	0	0.610786	9.879608	-0.594056	0.006090	0.098802	-0.005866	3.262157	-5.208358	17.413922
49475	0	0.843856	9.874980	-0.537944	0.008423	0.098755	-0.005310	3.340092	-5.228886	17.447067
49476	0	1.268491	10.190705	-0.729372	0.012667	0.101914	-0.007222	3.419357	-5.250835	17.473894
49477	0	1.400152	10.472874	-0.884048	0.013977	0.104736	-0.008789	3.474837	-5.278818	17.501895
49478	0	1.124571	10.464610	-1.352868	0.011220	0.104656	-0.013472	3.535716	-5.307035	17.531959
49479	0	1.021834	10.753183	-1.806321	0.010193	0.107544	-0.018005	3.596022	-5.333515	17.551414
49480	0	1.118480	10.934005	-1.726185	0.011159	0.109351	-0.017208	3.651315	-5.360179	17.568833
49481	0	1.045734	10.918050	-1.885367	0.010437	0.109192	-0.018799	3.707397	-5.380783	17.590525
49482	0	1.110222	11.196240	-2.061936	0.011089	0.111975	-0.020559	3.767287	-5.393148	17.612953
49483	0	1.314084	11.278164	-1.934087	0.013123	0.112793	-0.019287	3.821203	-5.411362	17.626130
49484	0	1.476072	11.428478	-1.884163	0.014746	0.114296	-0.018785	3.876745	-5.426077	17.643629
49485	0	1.746607	11.620188	-2.079420	0.017456	0.116211	-0.020752	3.918013	-5.435459	17.659193
49486	0	1.669668	11.648847	-2.093459	0.016682	0.116497	-0.020899	3.952882	-5.449712	17.672587
49487	0	1.368233	11.803700	-1.882254	0.013672	0.118042	-0.018799	3.975443	-5.459656	17.682380
49488	0	1.338459	11.900733	-1.836551	0.013387	0.119008	-0.018359	3.980766	-5.457416	17.696647
49489	0	1.117222	11.883488	-1.812945	0.011169	0.118835	-0.018127	3.981893	-5.459887	17.709090
49490	0	1.086539	11.987393	-1.872679	0.010869	0.119871	-0.018743	3.965992	-5.456121	17.721208
49491	0	1.208479	11.932803	-1.858825	0.012085	0.119324	-0.018616	3.939186	-5.455613	17.730083
49492	0	1.190072	11.903500	-2.096372	0.011901	0.119028	-0.021003	3.901130	-5.454759	17.740310
49493	0	1.287060	11.835707	-2.198502	0.012878	0.118347	-0.022034	3.854318	-5.447023	17.737591
49494	0	1.383189	11.776825	-2.353711	0.013839	0.117758	-0.023585	3.807724	-5.440168	17.734951
49495	0	1.140688	11.701724	-2.313177	0.011414	0.117004	-0.023193	3.747224	-5.432799	17.741233
49496	0	1.090473	11.594348	-2.202588	0.010911	0.115930	-0.022096	3.679360	-5.426800	17.728519
49497	0	0.994118	11.494118	-1.970946	0.009949	0.114929	-0.019775	3.614705	-5.419302	17.716974
49498	0	1.096017	11.404792	-1.730614	0.010971	0.114035	-0.017386	3.535126	-5.408214	17.704208
49499	0	1.274681	11.262149	-1.511944	0.012756	0.112610	-0.015198	3.456480	-5.398233	17.689659
49500	0	1.326817	11.123681	-1.196483	0.013287	0.111225	-0.012053	3.366837	-5.378857	17.680626
49501	0	1.402417	10.969157	-1.138247	0.014038	0.109680	-0.011475	3.271489	-5.363758	17.666594
49502	0	1.429937	10.751778	-1.125308	0.014316	0.107505	-0.011355	3.163265	-5.345967	17.654833
49503	0	1.292449	10.609138	-1.076186	0.012939	0.106079	-0.010864	3.053337	-5.329442	17.649587
49504	0	1.161169	10.361830	-1.201759	0.011628	0.103603	-0.012130	2.930095	-5.310836	17.642001
49505	0	1.109430	10.127296	-1.313663	0.011108	0.101257	-0.013245	2.808750	-5.294516	17.634074
49506	0	1.075380	9.971895	-1.328851	0.010775	0.099702	-0.013399	2.682592	-5.270335	17.623568
49507	0	1.066126	9.754911	-1.210481	0.010681	0.097534	-0.012207	2.563429	-5.246701	17.612885
49508	0	1.013885	9.562292	-1.185126	0.010153	0.095610	-0.011946	2.451307	-5.229713	17.599759
49509	0	0.993275	9.394428	-1.072059	0.009949	0.093933	-0.010803	2.351606	-5.209981	17.584904
49510	0	0.856140	9.273796	-0.830219	0.008574	0.092730	-0.008382	2.254650	-5.193276	17.566494
49511	0	0.748934	9.082939	-0.864881	0.007507	0.090820	-0.008728	2.156572	-5.170138	17.544142
49512	0	0.624087	8.876495	-0.611053	0.006251	0.088758	-0.006193	2.052589	-5.155499	17.515265
49513	0	0.590896	8.820019	-0.438348	0.005920	0.088196	-0.004456	1.961100	-5.139401	17.492446
49514	0	0.686379	8.643610	-0.320266	0.006874	0.086432	-0.003278	1.863916	-5.123993	17.463888
49515	0	0.700965	8.441679	-0.493052	0.007019	0.084412	-0.005005	1.764801	-5.110295	17.441982
49516	0	0.735848	8.271531	-0.412103	0.007366	0.082711	-0.004189	1.673144	-5.098462	17.417803
49517	0	0.707306	8.191262	-0.359831	0.007080	0.081909	-0.003662	1.585488	-5.087627	17.398291
49518	0	0.760738	8.112429	-0.274192	0.007615	0.081121	-0.002804	1.499371	-5.075754	17.381339
49519	0	0.805036	8.001996	-0.361305	0.008057	0.080017	-0.003662	1.429868	-5.066257	17.371715
49520	0	0.803912	7.892410	-0.205131	0.008044	0.078922	-0.002101	1.358954	-5.057758	17.354982
49521	0	0.811407	7.861392	-0.050955	0.008118	0.078613	-0.000549	1.301453	-5.052138	17.349816
49522	0	0.835303	7.837172	-0.110343	0.008354	0.078371	-0.001142	1.245916	-5.050531	17.350245
49523	0	0.799600	7.775919	-0.087791	0.007996	0.077759	-0.000916	1.190288	-5.051793	17.358226
49524	0	0.756588	7.775785	0.059385	0.007568	0.077758	0.000563	1.144279	-5.048513	17.361272
49525	0	0.701993	7.763664	0.002698	0.007019	0.077637	0.000000	1.104097	-5.050492	17.368871
49526	0	0.689756	7.769686	-0.003808	0.006898	0.077697	-0.000069	1.058754	-5.050439	17.373938
49527	0	0.677585	7.794195	-0.040193	0.006775	0.077942	-0.000427	1.020718	-5.052891	17.387092
49528	0	0.634989	7.836917	-0.047694	0.006349	0.078369	-0.000499	0.987519	-5.056158	17.405257
49529	0	0.574142	7.885730	-0.096214	0.005737	0.078857	-0.000977	0.964785	-5.063631	17.426926
49530	0	0.550568	7.964973	-0.148953	0.005501	0.079650	-0.001497	0.951589	-5.072093	17.450667
49531	0	0.580411	8.068810	-0.091224	0.005798	0.080688	-0.000916	0.944596	-5.082146	17.478037
49532	0	0.527262	8.160227	-0.115366	0.005260	0.081603	-0.001154	0.941432	-5.101176	17.508365
49533	0	0.427929	8.282416	-0.202224	0.004272	0.082825	-0.002014	0.949532	-5.112135	17.536824
49534	0	0.533217	8.422600	-0.166693	0.005323	0.084227	-0.001664	0.950201	-5.125990	17.569996
49535	0	0.684124	8.514329	-0.318254	0.006836	0.085144	-0.003174	0.958845	-5.134748	17.608756
49536	0	0.881257	8.636009	-0.484901	0.008801	0.086362	-0.004839	0.969766	-5.151753	17.652239
49537	0	1.075738	8.746037	-0.678960	0.010742	0.087463	-0.006775	0.987510	-5.171717	17.694354
49538	0	1.188645	8.897890	-0.725213	0.011871	0.088983	-0.007232	1.012712	-5.191092	17.735458
49539	0	1.142957	9.051128	-0.874706	0.011414	0.090515	-0.008728	1.035518	-5.210680	17.774092
49540	0	1.127346	9.239422	-0.928758	0.011263	0.092399	-0.009256	1.072672	-5.223073	17.810929
49541	0	1.057343	9.368407	-0.918873	0.010559	0.093689	-0.009155	1.111674	-5.239988	17.849329
49542	0	0.980894	9.550578	-0.907553	0.009794	0.095510	-0.009042	1.150280	-5.257164	17.880461
49543	0	0.977911	9.734592	-0.877034	0.009766	0.097351	-0.008728	1.197952	-5.272751	17.913288
49544	0	1.023285	9.928761	-0.952667	0.010221	0.099293	-0.009486	1.243170	-5.286590	17.936138
49545	0	1.063261	10.088597	-0.974428	0.010620	0.100891	-0.009705	1.286845	-5.300391	17.958709
49546	0	1.090139	10.203358	-1.043953	0.010889	0.102039	-0.010396	1.334254	-5.313755	17.982761
49547	0	1.123906	10.363258	-1.066087	0.011230	0.103638	-0.010620	1.378128	-5.322820	18.001171
49548	0	1.096034	10.508514	-1.189898	0.010942	0.105091	-0.011863	1.416883	-5.341788	18.012281
49549	0	1.051212	10.650047	-1.169868	0.010498	0.106506	-0.011658	1.459535	-5.356328	18.032675
49550	0	0.974633	10.813628	-1.214670	0.009732	0.108142	-0.012108	1.499301	-5.370654	18.051036
49551	0	0.995989	10.888177	-1.285071	0.009949	0.108887	-0.012817	1.532870	-5.381665	18.071088
49552	0	1.101581	11.015257	-1.341161	0.011008	0.110158	-0.013373	1.571448	-5.388842	18.088042
49553	0	1.172960	11.095697	-1.333733	0.011719	0.110962	-0.013306	1.603188	-5.399400	18.104292
49554	0	1.211282	11.180095	-1.358747	0.012106	0.111806	-0.013553	1.638159	-5.405938	18.114736
49555	0	1.282520	11.254482	-1.363657	0.012817	0.112549	-0.013611	1.663774	-5.413357	18.124791
49556	0	1.363001	11.271957	-1.454251	0.013626	0.112723	-0.014517	1.689486	-5.416871	18.130289
49557	0	1.331253	11.315643	-1.454151	0.013306	0.113159	-0.014526	1.704740	-5.423440	18.130555
49558	0	1.319502	11.351793	-1.541879	0.013197	0.113519	-0.015411	1.712143	-5.421178	18.130223
49559	0	1.354953	11.334108	-1.587796	0.013550	0.113342	-0.015869	1.721154	-5.420720	18.126066
49560	0	1.349075	11.321634	-1.668524	0.013488	0.113217	-0.016681	1.725680	-5.423266	18.127056
49561	0	1.275704	11.303615	-1.605842	0.012756	0.113037	-0.016052	1.731910	-5.423604	18.126153
49562	0	1.233077	11.279004	-1.637067	0.012330	0.112790	-0.016371	1.731999	-5.424077	18.122285
49563	0	1.195677	11.248808	-1.654302	0.011963	0.112488	-0.016541	1.735293	-5.418177	18.107117
49564	0	1.133211	11.157319	-1.575205	0.011340	0.111572	-0.015753	1.735330	-5.410141	18.092865
49565	0	1.085561	11.090332	-1.457526	0.010864	0.110901	-0.014587	1.723711	-5.401233	18.078435
49566	0	1.120112	11.011402	-1.320793	0.011213	0.110111	-0.013221	1.711530	-5.388547	18.057696
49567	0	1.140386	10.931574	-1.183379	0.011414	0.109314	-0.011841	1.705079	-5.378068	18.040566
49568	0	1.150861	10.822054	-1.144608	0.011516	0.108218	-0.011461	1.689945	-5.370271	18.023921
49569	0	1.110529	10.711873	-0.993035	0.011108	0.107117	-0.009949	1.671374	-5.366323	18.005907
49570	0	1.054592	10.596255	-0.909566	0.010552	0.105960	-0.009119	1.647476	-5.358528	17.984519
49571	0	0.969545	10.455613	-0.931527	0.009705	0.104553	-0.009338	1.623522	-5.347821	17.964849
49572	0	0.949239	10.309755	-0.963278	0.009502	0.103094	-0.009660	1.595621	-5.336029	17.934120
49573	0	0.964061	10.180933	-0.949572	0.009644	0.101807	-0.009521	1.568539	-5.332032	17.906094
49574	0	0.980850	10.028843	-0.957442	0.009820	0.100286	-0.009593	1.548656	-5.318337	17.883522
49575	0	0.951564	9.863540	-1.023442	0.009521	0.098633	-0.010254	1.527336	-5.311099	17.863474
49576	0	1.011406	9.735811	-0.952797	0.010120	0.097356	-0.009544	1.509296	-5.303101	17.841478
49577	0	1.067823	9.564426	-1.029788	0.010681	0.095642	-0.010315	1.490159	-5.299276	17.815652
49578	0	1.115619	9.418178	-0.862600	0.011164	0.094180	-0.008635	1.481028	-5.289423	17.783652
49579	0	1.110120	9.350797	-0.828661	0.011108	0.093506	-0.008301	1.464948	-5.279797	17.752329
49580	0	1.060297	9.198366	-0.710712	0.010606	0.091983	-0.007113	1.458539	-5.275061	17.718726
49581	0	0.896532	9.069930	-0.750273	0.008972	0.090698	-0.007507	1.454181	-5.265500	17.693441
49582	0	0.767034	8.990659	-0.505146	0.007677	0.089906	-0.005056	1.449780	-5.255270	17.667113
49583	0	0.689313	8.917285	-0.420748	0.006897	0.089172	-0.004211	1.447137	-5.248241	17.636817
49584	0	0.670152	8.837896	-0.396653	0.006706	0.088379	-0.003960	1.458057	-5.240162	17.611221
49585	0	0.677363	8.709710	-0.317850	0.006775	0.087097	-0.003174	1.466819	-5.235829	17.577459
49586	0	0.689461	8.654663	-0.300692	0.006894	0.086547	-0.003000	1.477754	-5.234073	17.549382
49587	0	0.696166	8.550973	-0.281462	0.006958	0.085510	-0.002808	1.488894	-5.236744	17.525161
49588	0	0.757124	8.514226	-0.331572	0.007575	0.085142	-0.003310	1.497224	-5.230031	17.510051
49589	0	0.738921	8.428855	-0.325185	0.007385	0.084290	-0.003235	1.521465	-5.233580	17.491994
49590	0	0.708906	8.416371	-0.395578	0.007087	0.084165	-0.003941	1.543012	-5.235243	17.478340
49591	0	0.708464	8.367769	-0.435513	0.007080	0.083679	-0.004333	1.573430	-5.240088	17.465410
49592	0	0.727513	8.367498	-0.385137	0.007272	0.083676	-0.003828	1.605878	-5.243327	17.455348
49593	0	0.769538	8.349445	-0.350742	0.007690	0.083496	-0.003479	1.645528	-5.248493	17.441565
49594	0	0.819239	8.336972	-0.277397	0.008188	0.083371	-0.002743	1.688570	-5.252795	17.434272
49595	0	0.867166	8.392179	-0.217808	0.008667	0.083923	-0.002136	1.745586	-5.257853	17.429626
49596	0	0.922895	8.434665	-0.140493	0.009225	0.084348	-0.001367	1.797277	-5.262309	17.429254
49597	0	0.934349	8.483771	-0.132038	0.009338	0.084839	-0.001282	1.849228	-5.267935	17.426148
49598	0	0.831537	8.526082	-0.219237	0.008310	0.085262	-0.002153	1.901305	-5.273622	17.424847
49599	0	0.770415	8.562975	-0.302893	0.007690	0.085632	-0.002991	1.952058	-5.291097	17.426532
49600	0	0.760422	8.617115	-0.487447	0.007595	0.086174	-0.004838	2.000199	-5.302338	17.427315
49601	0	0.763787	8.733688	-0.748945	0.007629	0.087341	-0.007446	2.056123	-5.312630	17.432378
49602	0	0.679851	8.787545	-0.825954	0.006791	0.087881	-0.008205	2.126010	-5.321419	17.436229
49603	0	0.629823	8.879906	-0.921596	0.006287	0.088806	-0.009155	2.203166	-5.335538	17.445167
49604	0	0.680688	8.969979	-0.939625	0.006798	0.089706	-0.009339	2.275003	-5.346274	17.451760
49605	0	0.806689	9.105637	-0.971120	0.008057	0.091064	-0.009644	2.358918	-5.358320	17.463131
49606	0	0.851181	9.226200	-0.912135	0.008504	0.092270	-0.009048	2.448456	-5.367299	17.470321
49607	0	0.947453	9.349791	-0.861611	0.009460	0.093506	-0.008545	2.535139	-5.383580	17.472858
49608	0	0.992735	9.469952	-0.968083	0.009915	0.094708	-0.009605	2.625498	-5.397218	17.480587
49609	0	0.965533	9.557324	-0.873983	0.009644	0.095581	-0.008667	2.712269	-5.410326	17.481834
49610	0	1.022678	9.720505	-0.888926	0.010217	0.097213	-0.008816	2.798261	-5.421199	17.483943
49611	0	1.075638	9.807549	-0.928481	0.010742	0.098083	-0.009216	2.877630	-5.436782	17.488256
49612	0	1.053755	9.909286	-1.119673	0.010527	0.099102	-0.011126	2.958914	-5.448444	17.497560
49613	0	1.185058	9.966248	-1.153328	0.011841	0.099670	-0.011475	3.025770	-5.458642	17.498981
49614	0	1.217266	10.086412	-1.299858	0.012165	0.100873	-0.012937	3.095319	-5.466237	17.506895
49615	0	1.166691	10.210256	-1.330782	0.011658	0.102112	-0.013245	3.165767	-5.475553	17.506767
49616	0	1.180396	10.275466	-1.397939	0.011798	0.102763	-0.013922	3.229604	-5.481315	17.505257
49617	0	1.148224	10.350623	-1.367576	0.011475	0.103516	-0.013611	3.301035	-5.488748	17.505229
49618	0	1.107003	10.464645	-1.422894	0.011063	0.104655	-0.014170	3.365688	-5.495842	17.500248
49619	0	1.043950	10.509423	-1.421992	0.010437	0.105103	-0.014160	3.430665	-5.497551	17.495932
49620	0	1.105258	10.544413	-1.445659	0.011052	0.105452	-0.014402	3.489552	-5.497036	17.488268
49621	0	1.117429	10.619492	-1.353394	0.011169	0.106201	-0.013489	3.538317	-5.501053	17.481523
49622	0	1.166943	10.630297	-1.490129	0.011666	0.106309	-0.014861	3.581406	-5.503270	17.479577
49623	0	1.099031	10.680588	-1.395617	0.010986	0.106812	-0.013916	3.624593	-5.506280	17.472514
49624	0	1.032666	10.691676	-1.445425	0.010323	0.106921	-0.014424	3.656860	-5.509370	17.466520
49625	0	1.013362	10.699071	-1.498046	0.010132	0.106995	-0.014954	3.685710	-5.510004	17.461769
49626	0	0.976838	10.710490	-1.551854	0.009768	0.107108	-0.015496	3.709812	-5.508638	17.453991
49627	0	1.062302	10.668731	-1.539375	0.010620	0.106689	-0.015381	3.724094	-5.510414	17.444706
49628	0	1.172177	10.643811	-1.573051	0.011724	0.106441	-0.015713	3.743436	-5.507270	17.435410
49629	0	1.189821	10.577232	-1.527279	0.011902	0.105774	-0.015259	3.759108	-5.502060	17.418871
49630	0	1.249894	10.528124	-1.584509	0.012505	0.105282	-0.015837	3.768870	-5.494805	17.398312
49631	0	1.269030	10.467552	-1.568855	0.012695	0.104675	-0.015686	3.772092	-5.488075	17.380352
49632	0	1.224954	10.406591	-1.520331	0.012258	0.104065	-0.015203	3.772523	-5.477932	17.362408
49633	0	1.140780	10.333347	-1.470730	0.011414	0.103333	-0.014709	3.771374	-5.470153	17.335215
49634	0	1.103056	10.278475	-1.372896	0.011036	0.102784	-0.013729	3.772059	-5.462545	17.316662
49635	0	1.030647	10.211426	-1.280470	0.010315	0.102112	-0.012817	3.758998	-5.451156	17.295645
49636	0	1.010914	10.132431	-1.229128	0.010115	0.101322	-0.012304	3.745007	-5.442976	17.282598
49637	0	1.061231	10.058819	-0.999544	0.010620	0.100586	-0.010010	3.729753	-5.431537	17.261082
49638	0	1.053279	10.016512	-0.911057	0.010543	0.100163	-0.009128	3.710861	-5.417581	17.246125
49639	0	0.975451	9.900189	-0.901384	0.009766	0.098999	-0.009033	3.689165	-5.402248	17.230627
49640	0	0.918471	9.803105	-0.964565	0.009193	0.098028	-0.009666	3.665575	-5.389730	17.216844
49641	0	0.835624	9.698832	-1.016451	0.008362	0.096985	-0.010193	3.633197	-5.380752	17.198362
49642	0	0.797879	9.589672	-1.053418	0.007984	0.095893	-0.010565	3.597623	-5.372032	17.184376
49643	0	0.835760	9.527967	-1.114025	0.008362	0.095276	-0.011169	3.563388	-5.364756	17.171047
49644	0	0.883445	9.388226	-1.102694	0.008842	0.093879	-0.011051	3.534690	-5.353928	17.155104
49645	0	0.847844	9.295961	-1.047525	0.008484	0.092957	-0.010498	3.507274	-5.344967	17.141388
49646	0	0.853223	9.192765	-1.042801	0.008533	0.091925	-0.010453	3.476390	-5.341143	17.131066
49647	0	0.915154	9.240958	-0.968567	0.009155	0.092407	-0.009705	3.453872	-5.333960	17.113154
49648	0	0.981787	9.082576	-0.806450	0.009819	0.090824	-0.008081	3.432885	-5.329907	17.102097
49649	0	0.903518	9.039414	-0.657434	0.009033	0.090393	-0.006592	3.410675	-5.330135	17.101166
49650	0	0.879039	9.002942	-0.598769	0.008793	0.090028	-0.006008	3.385202	-5.323986	17.087101
49651	0	0.927561	8.978440	-0.602009	0.009277	0.089783	-0.006042	3.356778	-5.319144	17.078086
49652	0	0.914879	8.960412	-0.591672	0.009151	0.089602	-0.005938	3.330111	-5.313192	17.071386
49653	0	0.866813	8.899087	-0.650729	0.008667	0.088989	-0.006531	3.299918	-5.312147	17.065969
49654	0	0.903861	8.832240	-0.731511	0.009035	0.088321	-0.007339	3.268568	-5.314001	17.057935
49655	0	0.866981	8.819754	-0.772845	0.008667	0.088196	-0.007751	3.238340	-5.315358	17.056663
49656	0	0.800371	8.850509	-0.823833	0.008000	0.088504	-0.008255	3.216428	-5.317310	17.057845
49657	0	0.732437	8.801449	-0.840396	0.007324	0.088013	-0.008423	3.190986	-5.315317	17.061681
49658	0	0.690119	8.856604	-0.849216	0.006897	0.088565	-0.008508	3.170275	-5.318401	17.064561
49659	0	0.714392	8.880702	-0.767786	0.007141	0.088806	-0.007690	3.152761	-5.319985	17.075043
49660	0	0.763866	8.899020	-0.723378	0.007634	0.088990	-0.007238	3.145879	-5.323593	17.081417
49661	0	0.793631	8.935585	-0.572894	0.007935	0.089355	-0.005737	3.134137	-5.323763	17.090917
49662	0	0.855250	8.984357	-0.553364	0.008548	0.089844	-0.005538	3.127751	-5.327577	17.095683
49663	0	0.892032	9.039293	-0.548051	0.008911	0.090393	-0.005493	3.110647	-5.337313	17.106968
49664	0	0.862711	9.100301	-0.576041	0.008624	0.091002	-0.005774	3.092401	-5.339617	17.124267
49665	0	0.928553	9.161425	-0.724662	0.009277	0.091614	-0.007263	3.070205	-5.347945	17.143724
49666	0	0.911598	9.192096	-0.855626	0.009110	0.091920	-0.008574	3.047088	-5.352642	17.162044
49667	0	0.898178	9.259099	-0.968944	0.008972	0.092590	-0.009705	3.026831	-5.362047	17.177369
49668	0	0.954773	9.326291	-1.088646	0.009541	0.093263	-0.010895	3.015193	-5.368153	17.192507
49669	0	0.995103	9.387285	-1.201593	0.009949	0.093872	-0.012024	3.003603	-5.368056	17.216469
49670	0	1.032537	9.478858	-1.133010	0.010319	0.094789	-0.011336	2.994322	-5.373268	17.237758
49671	0	1.044517	9.551957	-1.189831	0.010437	0.095520	-0.011902	2.988535	-5.380138	17.254901
49672	0	0.972694	9.649500	-1.067369	0.009720	0.096496	-0.010674	2.985983	-5.385861	17.270638
49673	0	0.891861	9.759416	-0.964733	0.008911	0.097595	-0.009644	2.988811	-5.392039	17.286613
49674	0	0.893586	9.856868	-0.909515	0.008925	0.098569	-0.009103	2.978406	-5.401533	17.301055
49675	0	0.958738	9.960990	-0.896112	0.009583	0.099609	-0.008972	2.963909	-5.404681	17.318838
49676	0	0.990504	10.022045	-0.850434	0.009896	0.100220	-0.008523	2.941437	-5.411973	17.328939
49677	0	1.013772	10.046502	-1.035901	0.010132	0.100464	-0.010376	2.920420	-5.415875	17.346262
49678	0	1.057752	10.113891	-1.148046	0.010571	0.101137	-0.011502	2.894262	-5.420715	17.360856
49679	0	0.995723	10.193003	-1.170004	0.009949	0.101929	-0.011719	2.871540	-5.427123	17.377688
49680	0	0.972950	10.236146	-1.269196	0.009722	0.102359	-0.012719	2.839457	-5.432399	17.396461
49681	0	0.983264	10.260237	-1.413954	0.009827	0.102600	-0.014160	2.814799	-5.435447	17.414394
49682	0	1.051674	10.285017	-1.409834	0.010509	0.102848	-0.014119	2.790220	-5.439889	17.427742
49683	0	1.087458	10.345631	-1.377292	0.010864	0.103455	-0.013794	2.765709	-5.447696	17.441510
49684	0	1.187097	10.358117	-1.366971	0.011861	0.103580	-0.013691	2.741035	-5.455215	17.458063
49685	0	1.239258	10.382331	-1.310036	0.012390	0.103821	-0.013123	2.715657	-5.454413	17.465600
49686	0	1.251520	10.407375	-1.274142	0.012516	0.104070	-0.012774	2.679202	-5.449941	17.480174
49687	0	1.202845	10.419141	-1.247117	0.012024	0.104187	-0.012512	2.633138	-5.451284	17.491854
49688	0	1.142776	10.432044	-1.178144	0.011422	0.104317	-0.011820	2.590136	-5.453837	17.497072
49689	0	1.043513	10.388732	-1.259067	0.010437	0.103882	-0.012634	2.541344	-5.448105	17.498368
49690	0	1.079699	10.371544	-1.311074	0.010799	0.103709	-0.013158	2.488523	-5.441681	17.502248
49691	0	1.086410	10.333892	-1.343978	0.010864	0.103333	-0.013489	2.433553	-5.437670	17.508730
49692	0	1.152820	10.292289	-1.206339	0.011535	0.102917	-0.012110	2.381002	-5.426667	17.516530
49693	0	1.140822	10.254496	-1.203988	0.011414	0.102539	-0.012085	2.329923	-5.416894	17.519043
49694	0	1.048654	10.206470	-1.018249	0.010487	0.102060	-0.010226	2.279930	-5.413072	17.524269
49695	0	0.994361	10.199431	-0.917124	0.009949	0.101990	-0.009216	2.228890	-5.403458	17.521886
49696	0	0.962782	10.139190	-0.834224	0.009633	0.101387	-0.008395	2.168128	-5.393805	17.528800
49697	0	0.921246	10.028537	-0.855625	0.009216	0.100281	-0.008606	2.110939	-5.385435	17.527270
49698	0	0.944517	9.986738	-0.814580	0.009452	0.099862	-0.008203	2.045270	-5.373789	17.524827
49699	0	1.006362	9.894341	-0.861334	0.010071	0.098938	-0.008667	1.982388	-5.361518	17.527322
49700	0	1.010839	9.797898	-0.960724	0.010118	0.097973	-0.009660	1.920513	-5.346764	17.520672
49701	0	1.019041	9.729662	-1.129823	0.010193	0.097290	-0.011353	1.856100	-5.339696	17.519697
49702	0	1.005895	9.633118	-1.021640	0.010065	0.096325	-0.010269	1.793001	-5.328249	17.515657
49703	0	1.006008	9.570907	-1.027016	0.010071	0.095703	-0.010315	1.739111	-5.311293	17.506251
49704	0	0.961720	9.443742	-1.031150	0.009622	0.094433	-0.010349	1.693201	-5.301788	17.496258
49705	0	0.927054	9.406010	-0.966332	0.009277	0.094055	-0.009705	1.642360	-5.289231	17.493689
49706	0	0.968243	9.351747	-0.720119	0.009690	0.093513	-0.007242	1.591767	-5.275220	17.488668
49707	0	1.019051	9.295905	-0.613053	0.010193	0.092957	-0.006165	1.549466	-5.267835	17.481921
49708	0	0.988098	9.259650	-0.557312	0.009883	0.092594	-0.005609	1.505216	-5.260898	17.477969
49709	0	0.927194	9.216541	-0.454170	0.009277	0.092163	-0.004578	1.460074	-5.249598	17.474156
49710	0	0.859101	9.161922	-0.386580	0.008595	0.091618	-0.003897	1.420716	-5.240738	17.473884
49711	0	0.811471	9.094452	-0.447885	0.008118	0.090942	-0.004517	1.372219	-5.232643	17.474525
49712	0	0.755923	9.064433	-0.550559	0.007562	0.090642	-0.005541	1.326884	-5.224991	17.474721
49713	0	0.762760	9.009008	-0.539822	0.007629	0.090088	-0.005432	1.283165	-5.218019	17.471634
49714	0	0.774326	8.948467	-0.619130	0.007748	0.089482	-0.006220	1.245713	-5.207752	17.470775
49715	0	0.787216	8.911274	-0.583968	0.007874	0.089111	-0.005859	1.219537	-5.201260	17.469628
49716	0	0.775129	8.893197	-0.617038	0.007749	0.088931	-0.006186	1.197854	-5.199964	17.467469
49717	0	0.793537	8.905101	-0.584733	0.007935	0.089050	-0.005859	1.181244	-5.196227	17.467466
49718	0	0.812051	8.880738	-0.521760	0.008119	0.088807	-0.005225	1.170189	-5.193924	17.472174
49719	0	0.836430	8.917236	-0.445094	0.008362	0.089172	-0.004456	1.163036	-5.192313	17.472124
49720	0	0.813025	8.929267	-0.316812	0.008122	0.089293	-0.003165	1.164904	-5.197950	17.483733
49721	0	0.873231	8.959940	-0.280089	0.008728	0.089600	-0.002808	1.154788	-5.198844	17.490498
49722	0	0.904307	8.990371	-0.254640	0.009041	0.089904	-0.002550	1.148420	-5.197132	17.498715
49723	0	0.933874	9.021012	-0.347390	0.009338	0.090210	-0.003479	1.140087	-5.193098	17.511302
49724	0	0.922213	9.045367	-0.493129	0.009216	0.090454	-0.004934	1.134241	-5.195835	17.528801
49725	0	0.934821	9.100244	-0.488231	0.009338	0.091003	-0.004883	1.131411	-5.203650	17.548298
49726	0	0.851105	9.154904	-0.665524	0.008504	0.091550	-0.006653	1.132229	-5.207556	17.563617
49727	0	0.885905	9.203929	-0.757892	0.008850	0.092041	-0.007568	1.143264	-5.213471	17.576407
49728	0	0.881270	9.252369	-0.760460	0.008806	0.092525	-0.007590	1.158814	-5.216229	17.589692
49729	0	0.922378	9.356449	-0.831957	0.009216	0.093567	-0.008301	1.179237	-5.220002	17.612678
49730	0	0.923676	9.471805	-0.878978	0.009231	0.094721	-0.008766	1.205441	-5.221964	17.628573
49731	0	0.910424	9.521169	-0.771768	0.009094	0.095215	-0.007690	1.235898	-5.228630	17.645302
49732	0	0.918319	9.612092	-0.722218	0.009174	0.096124	-0.007196	1.264249	-5.233837	17.661106
49733	0	0.953139	9.716485	-0.729189	0.009521	0.097168	-0.007263	1.295633	-5.240166	17.678045
49734	0	0.924900	9.825643	-0.777668	0.009235	0.098260	-0.007749	1.326438	-5.250472	17.688309
49735	0	0.922438	9.850818	-0.753107	0.009216	0.098511	-0.007507	1.352010	-5.254268	17.697296
49736	0	0.973362	9.929429	-0.861644	0.009721	0.099298	-0.008594	1.376335	-5.263320	17.708949
49737	0	1.026403	9.997224	-0.954564	0.010254	0.099976	-0.009521	1.402119	-5.269085	17.721143
49738	0	1.077240	10.087935	-1.027249	0.010762	0.100883	-0.010242	1.434575	-5.274766	17.728256
49739	0	1.099622	10.125322	-1.083158	0.010986	0.101257	-0.010803	1.465231	-5.280045	17.728452
49740	0	1.132312	10.209884	-1.131488	0.011311	0.102103	-0.011288	1.494191	-5.288100	17.733994
49741	0	1.099560	10.308354	-1.169169	0.010986	0.103088	-0.011658	1.530486	-5.292410	17.734124
49742	0	1.113852	10.337772	-1.182292	0.011127	0.103383	-0.011787	1.568429	-5.299671	17.735532
49743	0	1.075369	10.375444	-1.120779	0.010742	0.103760	-0.011169	1.609445	-5.306291	17.736614
49744	0	1.107672	10.533169	-1.061419	0.011070	0.105336	-0.010576	1.649250	-5.307180	17.739021
49745	0	1.141999	10.485521	-1.021850	0.011414	0.104858	-0.010193	1.675957	-5.307949	17.736314
49746	0	1.137053	10.570307	-1.033246	0.011365	0.105706	-0.010306	1.702979	-5.307724	17.735090
49747	0	1.136337	10.589274	-1.070186	0.011353	0.105896	-0.010681	1.724243	-5.313074	17.732607
49748	0	1.107110	10.570371	-1.123232	0.011068	0.105706	-0.011211	1.745892	-5.309722	17.727554
49749	0	1.050017	10.607681	-1.198137	0.010498	0.106079	-0.011963	1.764523	-5.305580	17.725435
49750	0	1.031858	10.607197	-1.280539	0.010319	0.106073	-0.012794	1.776636	-5.299109	17.713701
49751	0	1.056545	10.607582	-1.344860	0.010559	0.106079	-0.013428	1.798415	-5.299678	17.704830
49752	0	1.014973	10.564141	-1.391435	0.010144	0.105644	-0.013897	1.816607	-5.299310	17.695762
49753	0	1.062321	10.534387	-1.387399	0.010620	0.105347	-0.013855	1.836703	-5.296382	17.682126
49754	0	1.153964	10.497198	-1.312427	0.011541	0.104975	-0.013101	1.862077	-5.288294	17.667833
49755	0	1.147592	10.491704	-1.192170	0.011475	0.104919	-0.011902	1.883020	-5.283074	17.655430
49756	0	1.105061	10.448442	-1.226336	0.011049	0.104486	-0.012247	1.900588	-5.277980	17.637250
49757	0	1.092581	10.363689	-1.123743	0.010925	0.103638	-0.011230	1.907524	-5.271659	17.628030
49758	0	1.092566	10.351260	-1.009716	0.010926	0.103514	-0.010085	1.921025	-5.263864	17.600847
49759	0	1.140908	10.241638	-0.959445	0.011414	0.102417	-0.009583	1.934115	-5.251579	17.579698
49760	0	1.182499	10.174392	-0.924671	0.011831	0.101744	-0.009241	1.940032	-5.237099	17.556706
49761	0	1.110370	10.095189	-0.928583	0.011108	0.100952	-0.009277	1.949151	-5.224398	17.538256
49762	0	1.079181	10.021894	-0.844040	0.010794	0.100219	-0.008440	1.949232	-5.214635	17.520234
49763	0	1.079818	9.906040	-0.885248	0.010803	0.099060	-0.008850	1.951568	-5.201242	17.501520
49764	0	1.029701	9.796193	-0.885792	0.010304	0.097961	-0.008855	1.954792	-5.184955	17.482456
49765	0	0.994311	9.692470	-0.988482	0.009949	0.096924	-0.009888	1.951421	-5.170889	17.456117
49766	0	0.963014	9.613166	-0.957539	0.009632	0.096131	-0.009577	1.950134	-5.160964	17.424973
49767	0	0.951265	9.515428	-0.934255	0.009521	0.095154	-0.009338	1.955441	-5.142695	17.393705
49768	0	0.919093	9.399397	-0.966071	0.009198	0.093994	-0.009652	1.966042	-5.126306	17.364887
49769	0	0.872314	9.326084	-0.916892	0.008728	0.093262	-0.009155	1.983362	-5.112531	17.331246
49770	0	0.816684	9.209943	-0.815480	0.008169	0.092100	-0.008144	1.996963	-5.101457	17.300410
49771	0	0.829115	9.167449	-0.715635	0.008301	0.091675	-0.007141	2.016638	-5.080795	17.265820
49772	0	0.845972	9.118508	-0.645278	0.008465	0.091186	-0.006439	2.033672	-5.065719	17.240780
49773	0	0.811585	9.002602	-0.514441	0.008118	0.090027	-0.005127	2.056315	-5.053972	17.206875
49774	0	0.847817	8.984112	-0.469126	0.008480	0.089842	-0.004674	2.078276	-5.042180	17.182415
49775	0	0.921374	8.886682	-0.428554	0.009216	0.088867	-0.004272	2.094523	-5.029567	17.162678
49776	0	0.908862	8.831499	-0.498757	0.009089	0.088316	-0.004971	2.116157	-5.020369	17.136507
49777	0	0.878980	8.758435	-0.471882	0.008789	0.087585	-0.004700	2.140476	-5.012094	17.118110
49778	0	0.854699	8.709298	-0.518554	0.008546	0.087094	-0.005165	2.166941	-5.004175	17.094754
49779	0	0.842297	8.703488	-0.563447	0.008423	0.087036	-0.005615	2.191309	-4.995407	17.078765
49780	0	0.829812	8.636065	-0.604184	0.008301	0.086362	-0.006021	2.218488	-4.983016	17.066737
49781	0	0.799532	8.611872	-0.564449	0.007996	0.086121	-0.005615	2.256412	-4.973581	17.052289
49782	0	0.805818	8.605375	-0.503333	0.008056	0.086056	-0.005003	2.295645	-4.967758	17.036146
49783	0	0.811711	8.624044	-0.504430	0.008118	0.086243	-0.005005	2.346407	-4.958020	17.030045
49784	0	0.817850	8.617492	-0.456877	0.008177	0.086177	-0.004535	2.390257	-4.950984	17.019609
49785	0	0.805511	8.672952	-0.369929	0.008057	0.086731	-0.003662	2.437299	-4.940090	17.018517
49786	0	0.769130	8.678622	-0.407464	0.007687	0.086788	-0.004042	2.478992	-4.937209	17.013598
49787	0	0.726545	8.715583	-0.528515	0.007263	0.087158	-0.005249	2.524621	-4.931142	17.007992
49788	0	0.757869	8.776005	-0.560152	0.007572	0.087763	-0.005567	2.568506	-4.930440	17.001031
49789	0	0.763716	8.776486	-0.729963	0.007629	0.087769	-0.007263	2.613918	-4.931689	17.002689
49790	0	0.771383	8.848607	-0.909202	0.007706	0.088491	-0.009047	2.670150	-4.933458	17.009655
49791	0	0.799754	8.904490	-1.029917	0.007996	0.089050	-0.010254	2.725803	-4.927147	17.017065
49792	0	0.855518	8.970324	-1.088570	0.008548	0.089710	-0.010834	2.789577	-4.927731	17.024035
49793	0	0.904253	9.050794	-1.024842	0.009033	0.090515	-0.010193	2.857503	-4.930580	17.022365
49794	0	0.948802	9.128558	-1.030464	0.009479	0.091293	-0.010244	2.930598	-4.933461	17.027608
49795	0	0.940823	9.233830	-0.995285	0.009399	0.092346	-0.009888	3.008715	-4.935411	17.033342
49796	0	0.973180	9.360601	-0.898043	0.009722	0.093613	-0.008922	3.078249	-4.938521	17.031236
49797	0	0.989761	9.484225	-0.854353	0.009888	0.094849	-0.008484	3.147985	-4.941112	17.030250
49798	0	1.028505	9.611047	-0.866359	0.010273	0.096117	-0.008605	3.215099	-4.946334	17.037539
49799	0	1.013908	9.697898	-0.878487	0.010132	0.096985	-0.008728	3.279822	-4.945426	17.035972
49800	0	1.046213	9.806413	-0.938266	0.010451	0.098070	-0.009332	3.336848	-4.948599	17.039063
49801	0	1.069078	9.899216	-1.067431	0.010681	0.098999	-0.010620	3.396913	-4.950339	17.043122
49802	0	1.022226	9.983221	-1.162720	0.010212	0.099838	-0.011584	3.443448	-4.952725	17.049174
49803	0	1.014561	10.064021	-1.298126	0.010132	0.100647	-0.012939	3.488671	-4.958826	17.047899
49804	0	0.973817	10.178428	-1.453503	0.009732	0.101791	-0.014489	3.537632	-4.955962	17.051113
49805	0	0.965313	10.253062	-1.597865	0.009644	0.102539	-0.015930	3.589373	-4.957126	17.051915
49806	0	0.997901	10.361212	-1.571066	0.009968	0.103621	-0.015662	3.640227	-4.959767	17.058441
49807	0	1.032124	10.466793	-1.560928	0.010315	0.104675	-0.015564	3.687025	-4.956876	17.065119
49808	0	1.094586	10.556816	-1.521285	0.010938	0.105576	-0.015167	3.734017	-4.955930	17.066218
49809	0	1.142068	10.607312	-1.426010	0.011414	0.106079	-0.014221	3.773667	-4.953690	17.066485
49810	0	1.228714	10.703767	-1.439818	0.012281	0.107043	-0.014361	3.810540	-4.949853	17.070792
49811	0	1.123782	10.717372	-1.381915	0.011230	0.107178	-0.013794	3.835323	-4.947567	17.070706
49812	0	1.112757	10.759385	-1.434908	0.011123	0.107596	-0.014334	3.849555	-4.942556	17.070722
49813	0	1.147788	10.797006	-1.514231	0.011475	0.107971	-0.015137	3.853392	-4.935781	17.067970
49814	0	1.142250	10.802830	-1.625165	0.011419	0.108029	-0.016247	3.856619	-4.928975	17.060502
49815	0	1.165737	10.815452	-1.684452	0.011658	0.108154	-0.016846	3.852972	-4.918220	17.063216
49816	0	1.214533	10.791061	-1.800053	0.012145	0.107910	-0.018003	3.847748	-4.908240	17.062896
49817	0	1.196371	10.785077	-1.823921	0.011963	0.107849	-0.018250	3.834911	-4.898819	17.059204
49818	0	1.165472	10.754874	-1.864806	0.011659	0.107547	-0.018657	3.824010	-4.884562	17.049172
49819	0	1.147610	10.748496	-1.750350	0.011475	0.107483	-0.017517	3.807953	-4.875786	17.039132
49820	0	1.110682	10.706260	-1.716862	0.011111	0.107059	-0.017185	3.788801	-4.860716	17.023834
49821	0	1.103551	10.644955	-1.615451	0.011047	0.106445	-0.016174	3.766098	-4.837545	17.010130
49822	0	1.095602	10.609083	-1.427868	0.010962	0.106087	-0.014304	3.737077	-4.819719	17.001746
49823	0	1.134493	10.577812	-1.272832	0.011353	0.105774	-0.012756	3.705027	-4.800434	16.996126
49824	0	1.109182	10.487012	-1.236238	0.011093	0.104866	-0.012396	3.666816	-4.787821	16.991237
49825	0	1.055280	10.406981	-1.112998	0.010559	0.104065	-0.011169	3.622044	-4.769415	16.984591
49826	0	1.048032	10.292039	-1.122840	0.010485	0.102915	-0.011275	3.568065	-4.753257	16.981144
49827	0	1.018401	10.205693	-1.087607	0.010193	0.102051	-0.010925	3.511295	-4.731832	16.970946
49828	0	0.998430	10.060546	-1.156701	0.009992	0.100598	-0.011622	3.446559	-4.712039	16.965273
49829	0	1.000006	9.955628	-1.282449	0.010010	0.099548	-0.012878	3.382851	-4.689539	16.956855
49830	0	1.016581	9.816932	-1.332529	0.010173	0.098161	-0.013383	3.314041	-4.669976	16.946164
49831	0	1.067508	9.723705	-1.294520	0.010681	0.097229	-0.013000	3.247225	-4.651405	16.938647
49832	0	1.041372	9.597040	-1.284187	0.010425	0.095963	-0.012892	3.186286	-4.627111	16.921684
49833	0	1.030825	9.461037	-1.106450	0.010315	0.094604	-0.011108	3.131415	-4.607436	16.913397
49834	0	0.980528	9.407195	-0.993265	0.009813	0.094066	-0.009984	3.067049	-4.585996	16.906660
49835	0	0.945644	9.308326	-0.862133	0.009460	0.093079	-0.008667	3.009078	-4.569277	16.896455
49836	0	0.944260	9.254152	-0.712542	0.009452	0.092537	-0.007173	2.949047	-4.545686	16.880198
49837	0	0.890163	9.113014	-0.654016	0.008911	0.091125	-0.006592	2.882060	-4.521951	16.874249
49838	0	0.845627	8.998360	-0.863051	0.008465	0.089977	-0.008688	2.807391	-4.499026	16.859803
49839	0	0.835397	8.899385	-0.672419	0.008362	0.088989	-0.006775	2.740530	-4.476629	16.842396
49840	0	0.834371	8.845385	-0.735707	0.008346	0.088449	-0.007407	2.673629	-4.462170	16.835630
49841	0	0.848129	8.722429	-0.806605	0.008484	0.087219	-0.008118	2.603849	-4.446733	16.827114
49842	0	0.817047	8.680748	-0.863936	0.008173	0.086802	-0.008687	2.538904	-4.431413	16.815446
49843	0	0.750466	8.630670	-0.673974	0.007507	0.086304	-0.006775	2.490203	-4.415705	16.807807
49844	0	0.706833	8.533600	-0.710199	0.007074	0.085333	-0.007133	2.445609	-4.395562	16.801755
49845	0	0.713618	8.496390	-0.655884	0.007141	0.084961	-0.006592	2.399124	-4.376627	16.790108
49846	0	0.737475	8.514938	-0.460582	0.007375	0.085148	-0.004634	2.358871	-4.364481	16.785497
49847	0	0.793068	8.471823	-0.345285	0.007935	0.084717	-0.003479	2.320892	-4.347071	16.781142
49848	0	0.823193	8.478180	-0.376717	0.008231	0.084781	-0.003794	2.282253	-4.336143	16.779782
49849	0	0.817979	8.471763	-0.321034	0.008179	0.084717	-0.003235	2.246210	-4.325649	16.780433
49850	0	0.812093	8.490169	-0.297572	0.008120	0.084901	-0.003003	2.205856	-4.316192	16.789321
49851	0	0.793685	8.459564	-0.369756	0.007935	0.084595	-0.003723	2.167902	-4.307608	16.798013
49852	0	0.818327	8.502521	-0.511428	0.008183	0.085024	-0.005137	2.133056	-4.297015	16.811306
49853	0	0.812119	8.520630	-0.522374	0.008118	0.085205	-0.005249	2.095605	-4.289872	16.821663
49854	0	0.800703	8.545180	-0.530249	0.008002	0.085451	-0.005321	2.067590	-4.284569	16.836185
49855	0	0.806012	8.575477	-0.511512	0.008057	0.085754	-0.005127	2.047814	-4.277622	16.852067
49856	0	0.806704	8.679227	-0.509255	0.008063	0.086792	-0.005103	2.029583	-4.271141	16.873667
49857	0	0.793904	8.752466	-0.493234	0.007935	0.087524	-0.004944	2.010048	-4.265687	16.898046
49858	0	0.795266	8.843942	-0.564819	0.007943	0.088440	-0.005653	1.998680	-4.266523	16.926805
49859	0	0.836663	8.941623	-0.579564	0.008362	0.089417	-0.005798	1.990592	-4.261129	16.956350
49860	0	0.825484	9.051395	-0.670544	0.008249	0.090514	-0.006709	1.981394	-4.256225	16.980971
49861	0	0.836856	9.118594	-0.707961	0.008362	0.091187	-0.007080	1.975983	-4.252742	17.009997
49862	0	0.868942	9.228186	-0.842773	0.008680	0.092283	-0.008422	1.978792	-4.251521	17.031875
49863	0	0.910537	9.344358	-0.897383	0.009094	0.093445	-0.008972	1.976154	-4.252567	17.055773
49864	0	0.949028	9.441762	-0.946537	0.009482	0.094419	-0.009464	1.973064	-4.249373	17.082146
49865	0	0.953039	9.527423	-1.044395	0.009521	0.095276	-0.010437	1.976978	-4.247031	17.107548
49866	0	0.979448	9.685711	-1.051872	0.009783	0.096859	-0.010512	1.980325	-4.247799	17.126799
49867	0	1.008438	9.783694	-1.038560	0.010071	0.097839	-0.010376	1.987296	-4.250656	17.152834
49868	0	1.041550	9.899109	-1.156393	0.010404	0.098993	-0.011556	1.992814	-4.251119	17.175213
49869	0	1.068963	9.997398	-1.038270	0.010681	0.099976	-0.010376	1.996432	-4.247804	17.199849
49870	0	1.052632	10.112991	-1.045400	0.010514	0.101131	-0.010451	1.995203	-4.248385	17.228166
49871	0	1.080777	10.223250	-1.062880	0.010803	0.102234	-0.010620	2.001052	-4.240405	17.241177
49872	0	1.094562	10.338918	-1.070188	0.010934	0.103391	-0.010699	2.000105	-4.240272	17.260960
49873	0	1.093347	10.449127	-1.104798	0.010925	0.104492	-0.011047	1.996658	-4.236025	17.288455
49874	0	1.131955	10.534268	-1.153631	0.011308	0.105344	-0.011538	1.991358	-4.235527	17.312656
49875	0	1.124075	10.601745	-1.256922	0.011230	0.106018	-0.012573	1.983264	-4.233127	17.332633
49876	0	1.071053	10.662686	-1.359310	0.010701	0.106627	-0.013603	1.968571	-4.229420	17.352502
49877	0	1.080750	10.736255	-1.402172	0.010803	0.107361	-0.014038	1.947156	-4.220044	17.376670
49878	0	1.118482	10.809644	-1.448631	0.011178	0.108096	-0.014494	1.935226	-4.213214	17.397519
49879	0	1.135641	10.833830	-1.463878	0.011353	0.108337	-0.014648	1.921497	-4.203438	17.410836
49880	0	1.112483	10.858353	-1.473719	0.011116	0.108582	-0.014751	1.902941	-4.198647	17.424686
49881	0	1.123529	10.937650	-1.451136	0.011230	0.109375	-0.014526	1.884019	-4.189944	17.435070
49882	0	1.154650	10.821923	-1.417460	0.011544	0.108217	-0.014192	1.862840	-4.178558	17.445287
49883	0	1.184510	10.986526	-1.395789	0.011841	0.109863	-0.013977	1.839720	-4.169174	17.458310
49884	0	1.129774	10.950430	-1.440330	0.011299	0.109501	-0.014428	1.810838	-4.154049	17.466194
49885	0	1.172144	10.919519	-1.419361	0.011719	0.109192	-0.014221	1.779104	-4.143089	17.472138
49886	0	1.172466	10.877616	-1.443471	0.011724	0.108771	-0.014472	1.737524	-4.130825	17.463137
49887	0	1.190452	10.828078	-1.461359	0.011902	0.108276	-0.014648	1.698177	-4.119870	17.459151
49888	0	1.178044	10.828886	-1.411777	0.011785	0.108284	-0.014152	1.660079	-4.102008	17.452244
49889	0	1.202021	10.712081	-1.241933	0.012024	0.107117	-0.012451	1.623529	-4.084332	17.452641
49890	0	1.182496	10.700677	-1.229592	0.011833	0.107002	-0.012327	1.587624	-4.061868	17.448229
49891	0	1.171106	10.626678	-1.046034	0.011719	0.106262	-0.010498	1.544530	-4.039819	17.443763
49892	0	1.157075	10.566245	-0.825093	0.011580	0.105659	-0.008287	1.502580	-4.015446	17.437901
49893	0	1.110105	10.461875	-0.886744	0.011108	0.104614	-0.008911	1.452347	-3.993585	17.434272
49894	0	1.017293	10.358976	-0.890028	0.010178	0.103585	-0.008947	1.398206	-3.974493	17.421436
49895	0	1.019047	10.290977	-0.892320	0.010193	0.102905	-0.008972	1.341577	-3.957893	17.409927
49896	0	0.999493	10.127255	-1.010982	0.010004	0.101267	-0.010158	1.285170	-3.933730	17.409286
49897	0	1.018343	10.016630	-1.307178	0.010193	0.100159	-0.013123	1.225085	-3.909372	17.394667
49898	0	1.010296	9.895650	-1.108480	0.010113	0.098950	-0.011130	1.170494	-3.884433	17.377673
49899	0	1.018782	9.735662	-1.069665	0.010193	0.097351	-0.010742	1.115191	-3.864923	17.356476
49900	0	0.974929	9.651255	-1.129038	0.009755	0.096508	-0.011324	1.073500	-3.844424	17.340606
49901	0	0.951460	9.552387	-1.065286	0.009521	0.095520	-0.010681	1.037919	-3.822663	17.315968
49902	0	0.920066	9.497851	-0.803950	0.009203	0.094976	-0.008061	1.009769	-3.805855	17.294927
49903	0	0.921479	9.381257	-0.577586	0.009216	0.093811	-0.005798	0.980796	-3.789408	17.267102
49904	0	0.957575	9.271578	-0.469581	0.009580	0.092714	-0.004717	0.953065	-3.769719	17.238492
49905	0	0.927116	9.222558	-0.314941	0.009277	0.092224	-0.003174	0.920902	-3.746990	17.213558
49906	0	0.962207	9.155624	-0.199829	0.009631	0.091555	-0.002028	0.882338	-3.720330	17.188142
49907	0	0.957554	9.008939	-0.278337	0.009583	0.090088	-0.002808	0.849339	-3.696456	17.165827
49908	0	0.944287	8.923778	-0.370835	0.009446	0.089236	-0.003736	0.811060	-3.677488	17.142800
49909	0	0.848169	8.850211	-0.345561	0.008484	0.088501	-0.003479	0.778716	-3.659823	17.120908
49910	0	0.804856	8.752753	-0.445138	0.008051	0.087526	-0.004471	0.751139	-3.642162	17.101037
49911	0	0.786966	8.648798	-0.566388	0.007874	0.086487	-0.005676	0.732385	-3.622728	17.083512
49912	0	0.737526	8.624509	-0.540109	0.007377	0.086245	-0.005407	0.721864	-3.606466	17.066676
49913	0	0.750342	8.593777	-0.549434	0.007507	0.085938	-0.005493	0.721044	-3.586900	17.049160
49914	0	0.719392	8.514370	-0.464882	0.007195	0.085144	-0.004642	0.728446	-3.571590	17.031975
49915	0	0.763055	8.514337	-0.416197	0.007629	0.085144	-0.004150	0.741486	-3.558543	17.018213
49916	0	0.787490	8.508068	-0.242080	0.007875	0.085081	-0.002404	0.760843	-3.543317	17.013788
49917	0	0.769134	8.496070	-0.099031	0.007690	0.084961	-0.000977	0.776435	-3.529866	17.006271
49918	0	0.787893	8.526466	-0.047236	0.007874	0.085265	-0.000456	0.795644	-3.520974	16.997517
49919	0	0.812222	8.532665	-0.044092	0.008118	0.085327	-0.000427	0.810831	-3.512475	16.992551
49920	0	0.807036	8.556886	-0.034289	0.008065	0.085569	-0.000333	0.821026	-3.504886	16.987525
49921	0	0.849337	8.575331	-0.098934	0.008484	0.085754	-0.000977	0.834725	-3.503251	16.983287
49922	0	0.820671	8.581108	-0.291038	0.008197	0.085813	-0.002894	0.852415	-3.502423	16.985461
49923	0	0.843164	8.611854	-0.453947	0.008423	0.086121	-0.004517	0.879088	-3.500031	16.989077
49924	0	0.838340	8.672396	-0.538597	0.008379	0.086726	-0.005357	0.913895	-3.491655	16.989074
49925	0	0.812668	8.739837	-0.645136	0.008118	0.087402	-0.006409	0.966048	-3.489220	16.992221
49926	0	0.844766	8.805985	-0.715044	0.008440	0.088064	-0.007106	1.020132	-3.484942	16.998740
49927	0	0.855429	8.892390	-0.675905	0.008545	0.088928	-0.006714	1.074472	-3.482791	17.003245
49928	0	0.868901	9.001302	-0.679664	0.008685	0.090017	-0.006744	1.136792	-3.473648	17.014953
49929	0	0.885624	9.093785	-0.640386	0.008850	0.090942	-0.006348	1.203532	-3.467252	17.024217
49930	0	0.911698	9.214870	-0.669819	0.009107	0.092154	-0.006645	1.265317	-3.466005	17.032622
49931	0	0.910487	9.289094	-0.573382	0.009094	0.092896	-0.005676	1.332258	-3.465038	17.036051
49932	0	0.900068	9.397880	-0.652478	0.008993	0.093984	-0.006465	1.401002	-3.460133	17.046958
49933	0	0.922860	9.526977	-0.781174	0.009216	0.095276	-0.007751	1.469279	-3.460761	17.058835
49934	0	0.943848	9.635338	-0.878780	0.009424	0.096360	-0.008728	1.536342	-3.463471	17.066894
49935	0	0.941442	9.728191	-1.013522	0.009399	0.097290	-0.010071	1.608241	-3.466871	17.074880
49936	0	0.968404	9.781358	-1.105232	0.009673	0.097821	-0.010994	1.672805	-3.465444	17.076952
49937	0	1.020599	9.898976	-1.275687	0.010193	0.098999	-0.012695	1.740383	-3.466473	17.073586
49938	0	1.035262	9.970242	-1.319152	0.010341	0.099712	-0.013125	1.812704	-3.466090	17.070177
49939	0	1.069128	10.082082	-1.227452	0.010681	0.100830	-0.012207	1.885730	-3.463495	17.069357
49940	0	1.102049	10.220352	-1.284200	0.011006	0.102214	-0.012772	1.961033	-3.465224	17.068371
49941	0	1.069349	10.326181	-1.173198	0.010681	0.103271	-0.011658	2.039855	-3.464769	17.066682
49942	0	1.126385	10.409831	-1.102655	0.011255	0.104107	-0.010954	2.116239	-3.460048	17.062647
49943	0	1.136481	10.491115	-1.087065	0.011353	0.104919	-0.010803	2.186341	-3.459232	17.061881
49944	0	1.156617	10.556674	-1.081703	0.011559	0.105574	-0.010756	2.248557	-3.452246	17.054589
49945	0	1.166405	10.631629	-1.116822	0.011658	0.106323	-0.011108	2.309465	-3.444890	17.054014
49946	0	1.161514	10.672966	-1.188406	0.011609	0.106735	-0.011840	2.353528	-3.437233	17.048634
49947	0	1.135832	10.735465	-1.408074	0.011353	0.107361	-0.014038	2.395822	-3.429459	17.037385
49948	0	1.148746	10.758584	-1.453122	0.011485	0.107592	-0.014490	2.436307	-3.418143	17.031274
49949	0	1.135987	10.753792	-1.590470	0.011353	0.107544	-0.015869	2.471172	-3.412274	17.017837
49950	0	1.088380	10.770679	-1.689690	0.010879	0.107714	-0.016856	2.511420	-3.404153	17.010295
49951	0	1.105138	10.814732	-1.707050	0.011047	0.108154	-0.017029	2.552713	-3.395007	16.998653
49952	0	1.148508	10.813481	-1.593170	0.011482	0.108141	-0.015892	2.591850	-3.384464	16.987047
49953	0	1.110538	10.821004	-1.487240	0.011108	0.108215	-0.014832	2.632229	-3.367530	16.975767
49954	0	1.176959	10.820127	-1.402857	0.011773	0.108205	-0.013998	2.661735	-3.349983	16.960786
49955	0	1.189587	10.790796	-1.320698	0.011902	0.107910	-0.013184	2.683798	-3.329680	16.940693
49956	0	1.158208	10.747516	-1.416225	0.011583	0.107477	-0.014146	2.698576	-3.314481	16.925653
49957	0	1.165781	10.668748	-1.460173	0.011658	0.106689	-0.014587	2.711428	-3.300906	16.900553
49958	0	1.091783	10.601436	-1.401064	0.010925	0.106014	-0.014006	2.714421	-3.279064	16.875465
49959	0	1.110124	10.504119	-1.508311	0.011108	0.105042	-0.015076	2.720093	-3.257851	16.851522
49960	0	1.114486	10.424736	-1.521804	0.011154	0.104247	-0.015213	2.723224	-3.234326	16.824979
49961	0	1.116012	10.345444	-1.270471	0.011169	0.103455	-0.012695	2.731062	-3.210080	16.806099
49962	0	1.138920	10.278158	-1.290755	0.011395	0.102782	-0.012897	2.739738	-3.190310	16.783121
49963	0	1.085608	10.205132	-1.092839	0.010864	0.102051	-0.010925	2.740894	-3.166737	16.752888
49964	0	1.065909	10.138081	-0.946873	0.010665	0.101380	-0.009467	2.740357	-3.145377	16.724958
49965	0	1.055257	10.034266	-0.829863	0.010559	0.100342	-0.008301	2.735455	-3.122966	16.701257
49966	0	1.060429	9.942863	-0.871112	0.010607	0.099427	-0.008724	2.717946	-3.105338	16.675929
49967	0	1.006488	9.832913	-0.908460	0.010071	0.098328	-0.009094	2.704323	-3.083815	16.647482
49968	0	0.956104	9.723425	-1.003725	0.009570	0.097232	-0.010052	2.684898	-3.058762	16.622925
49969	0	0.957130	9.601129	-1.066433	0.009583	0.096008	-0.010681	2.662406	-3.031222	16.597222
49970	0	0.937141	9.497809	-1.124926	0.009377	0.094976	-0.011259	2.648160	-3.011068	16.574002
49971	0	0.877881	9.387410	-1.061068	0.008789	0.093872	-0.010620	2.634292	-2.984507	16.550915
49972	0	0.894491	9.290010	-1.078361	0.008951	0.092899	-0.010785	2.629981	-2.962798	16.530747
49973	0	0.896224	9.179807	-0.976347	0.008972	0.091797	-0.009766	2.624899	-2.936222	16.501384
49974	0	0.906778	9.112842	-1.012452	0.009074	0.091127	-0.010128	2.617971	-2.914088	16.480115
49975	0	0.921434	9.057659	-0.848153	0.009216	0.090576	-0.008484	2.612513	-2.897064	16.453648
49976	0	0.939057	8.996671	-0.762129	0.009396	0.089966	-0.007626	2.604402	-2.876003	16.429199
49977	0	0.872297	8.905112	-0.670948	0.008728	0.089050	-0.006714	2.596196	-2.854687	16.404653
49978	0	0.828693	8.850246	-0.621400	0.008290	0.088502	-0.006217	2.589662	-2.835680	16.386452
49979	0	0.842187	8.819617	-0.603847	0.008423	0.088196	-0.006042	2.581807	-2.819622	16.365098
49980	0	0.841215	8.752547	-0.584717	0.008420	0.087524	-0.005852	2.572968	-2.794746	16.347214
49981	0	0.866507	8.715866	-0.628291	0.008667	0.087158	-0.006287	2.565268	-2.777622	16.323771
49982	0	0.841472	8.679242	-0.615638	0.008418	0.086792	-0.006158	2.560339	-2.758582	16.308446
49983	0	0.811756	8.660908	-0.665048	0.008118	0.086609	-0.006653	2.554276	-2.744076	16.294349
49984	0	0.799578	8.636447	-0.707841	0.007995	0.086365	-0.007076	2.553990	-2.731513	16.286961
49985	0	0.811985	8.581446	-0.696737	0.008118	0.085815	-0.006958	2.563333	-2.720376	16.274730
49986	0	0.781127	8.611842	-0.662043	0.007816	0.086119	-0.006611	2.572752	-2.699664	16.267291
49987	0	0.769146	8.636394	-0.647930	0.007690	0.086365	-0.006470	2.582135	-2.687065	16.262147
49988	0	0.793587	8.678937	-0.534254	0.007936	0.086790	-0.005330	2.595119	-2.672323	16.259828
49989	0	0.793659	8.703519	-0.538334	0.007935	0.087036	-0.005371	2.607715	-2.661272	16.256800
49990	0	0.800320	8.739922	-0.510558	0.007999	0.087400	-0.005091	2.623533	-2.652745	16.258123
49991	0	0.849151	8.788927	-0.483308	0.008484	0.087891	-0.004822	2.634587	-2.649277	16.262217
49992	0	0.868691	8.825193	-0.619644	0.008682	0.088253	-0.006187	2.642500	-2.641919	16.268690
49993	0	0.867131	8.886602	-0.757712	0.008667	0.088867	-0.007568	2.649881	-2.634228	16.282795
49994	0	0.843553	8.941209	-0.839238	0.008431	0.089414	-0.008380	2.661888	-2.626033	16.294369
49995	0	0.848645	8.984217	-1.002178	0.008484	0.089844	-0.010010	2.673251	-2.615735	16.304721
49996	0	0.868079	9.081297	-1.072856	0.008672	0.090816	-0.010706	2.697885	-2.613488	16.314612
49997	0	0.891802	9.130595	-1.142934	0.008911	0.091309	-0.011414	2.713782	-2.608384	16.327696
49998	0	0.929812	9.209258	-1.171376	0.009291	0.092096	-0.011690	2.739289	-2.603923	16.344009
49999	0	0.934555	9.331871	-1.198880	0.009338	0.093323	-0.011963	2.767250	-2.599052	16.358359
50000	0	0.996870	9.416598	-1.033319	0.009962	0.094170	-0.010306	2.796111	-2.593747	16.374969
50001	0	0.995701	9.557735	-1.003687	0.009949	0.095581	-0.010010	2.824839	-2.590410	16.388104
50002	0	0.960388	9.618070	-0.996779	0.009599	0.096184	-0.009943	2.850552	-2.583248	16.399088
50003	0	0.971741	9.698133	-0.948349	0.009705	0.096985	-0.009460	2.874037	-2.585187	16.409096
50004	0	0.967687	9.819529	-0.983140	0.009669	0.098198	-0.009812	2.892431	-2.580892	16.421481
50005	0	0.965136	9.869213	-0.989723	0.009644	0.098694	-0.009888	2.899706	-2.576752	16.434397
50006	0	1.015294	9.966410	-1.144189	0.010147	0.099666	-0.011434	2.905450	-2.570142	16.449554
50007	0	1.032391	10.027862	-1.227805	0.010315	0.100281	-0.012268	2.913176	-2.566978	16.460311
50008	0	1.052147	10.094591	-1.315056	0.010516	0.100947	-0.013144	2.917448	-2.559486	16.476241
50009	0	1.080993	10.168273	-1.435122	0.010803	0.101685	-0.014343	2.922825	-2.553514	16.488085
50010	0	1.076246	10.234974	-1.503580	0.010756	0.102351	-0.015031	2.924841	-2.547648	16.498665
50011	0	1.111550	10.284183	-1.514788	0.011108	0.102844	-0.015137	2.933816	-2.542153	16.506452
50012	0	1.058270	10.338647	-1.480223	0.010572	0.103389	-0.014793	2.940136	-2.540064	16.519972
50013	0	1.061913	10.412574	-1.440674	0.010620	0.104126	-0.014404	2.939373	-2.525684	16.527742
50014	0	1.135174	10.473547	-1.300362	0.011350	0.104735	-0.013006	2.933202	-2.514736	16.539856
50015	0	1.147728	10.522443	-1.251123	0.011475	0.105225	-0.012512	2.928851	-2.504531	16.547553
50016	0	1.123982	10.552974	-1.237725	0.011235	0.105529	-0.012389	2.912623	-2.496393	16.558429
50017	0	1.147566	10.534861	-1.298389	0.011475	0.105347	-0.013000	2.891320	-2.484409	16.569616
50018	0	1.117334	10.578140	-1.385410	0.011171	0.105778	-0.013884	2.856228	-2.473336	16.578796
50019	0	1.086673	10.541179	-1.486190	0.010864	0.105408	-0.014893	2.819769	-2.462708	16.587353
50020	0	1.117297	10.566540	-1.589809	0.011174	0.105660	-0.015930	2.781979	-2.448225	16.587673
50021	0	1.043828	10.529068	-1.675225	0.010437	0.105286	-0.016785	2.743794	-2.436438	16.586224
50022	0	1.044072	10.487253	-1.656852	0.010439	0.104868	-0.016599	2.707964	-2.425231	16.586446
50023	0	1.074210	10.480217	-1.651008	0.010742	0.104797	-0.016541	2.671847	-2.411968	16.591353
50024	0	1.037032	10.438274	-1.437246	0.010375	0.104378	-0.014405	2.633090	-2.393937	16.589579
50025	0	1.086165	10.376467	-1.326951	0.010864	0.103760	-0.013306	2.590495	-2.378139	16.586091
50026	0	1.072548	10.383346	-1.087767	0.010736	0.103828	-0.010915	2.546720	-2.353248	16.589606
50027	0	1.055315	10.321532	-0.978181	0.010559	0.103210	-0.009827	2.494237	-2.333814	16.585630
50028	0	1.060276	10.273660	-0.956897	0.010608	0.102732	-0.009616	2.439167	-2.315586	16.589214
50029	0	1.073835	10.217812	-0.885524	0.010742	0.102173	-0.008911	2.373823	-2.298604	16.590397
50030	0	1.036446	10.115345	-1.020258	0.010368	0.101147	-0.010265	2.300092	-2.281438	16.588566
50031	0	1.048943	10.028869	-1.122898	0.010498	0.100281	-0.011292	2.226024	-2.258857	16.583132
50032	0	1.022622	9.951203	-1.189903	0.010237	0.099504	-0.011961	2.152041	-2.233958	16.584095
50033	0	1.067234	9.833665	-1.306208	0.010681	0.098328	-0.013123	2.078976	-2.210914	16.586334
50034	0	1.010714	9.762069	-1.294602	0.010114	0.097612	-0.013003	2.009143	-2.190538	16.583641
50035	0	0.945319	9.699222	-1.147966	0.009460	0.096985	-0.011536	1.940486	-2.169378	16.579722
50036	0	0.943796	9.615029	-1.082386	0.009445	0.096144	-0.010876	1.876196	-2.148263	16.574021
50037	0	0.927114	9.583013	-0.935517	0.009277	0.095825	-0.009399	1.820777	-2.128366	16.568270
50038	0	0.877122	9.498620	-0.987069	0.008777	0.094980	-0.009923	1.755296	-2.109331	16.557592
50039	0	0.914556	9.424305	-0.752063	0.009155	0.094238	-0.007568	1.694748	-2.085007	16.547973
50040	0	0.973960	9.376423	-0.742270	0.009746	0.093760	-0.007474	1.629627	-2.065211	16.537374
50041	0	0.933440	9.289967	-0.733787	0.009338	0.092896	-0.007385	1.568648	-2.047927	16.531388
50042	0	0.871564	9.211401	-0.705711	0.008719	0.092110	-0.007109	1.502049	-2.030792	16.517355
50043	0	0.836226	9.180063	-0.715372	0.008362	0.091797	-0.007202	1.439053	-2.019037	16.515012
50044	0	0.799413	9.113609	-0.724235	0.007996	0.091132	-0.007290	1.376772	-2.004884	16.506338
50045	0	0.854172	9.094688	-0.800920	0.008545	0.090942	-0.008057	1.314487	-1.988586	16.496804
50046	0	0.866054	9.034273	-0.676239	0.008660	0.090340	-0.006804	1.259772	-1.976699	16.492495
50047	0	0.878993	9.009095	-0.636446	0.008789	0.090088	-0.006409	1.200983	-1.965659	16.485793
50048	0	0.897120	8.966889	-0.659457	0.008973	0.089666	-0.006626	1.158003	-1.951109	16.481917
50049	0	0.885023	8.966318	-0.655707	0.008850	0.089661	-0.006592	1.111012	-1.939210	16.476114
50050	0	0.853997	8.954444	-0.564361	0.008545	0.089542	-0.005669	1.076208	-1.920933	16.475157
50051	0	0.823792	8.954014	-0.473440	0.008240	0.089539	-0.004761	1.039695	-1.906760	16.475203
50052	0	0.854003	8.960384	-0.431579	0.008541	0.089602	-0.004342	1.003248	-1.893685	16.477416
50053	0	0.860881	8.941778	-0.467019	0.008606	0.089417	-0.004700	0.962625	-1.885751	16.482054
50054	0	0.879723	8.935809	-0.462131	0.008794	0.089357	-0.004642	0.933865	-1.878440	16.482243
50055	0	0.909676	8.966205	-0.528189	0.009094	0.089661	-0.005310	0.895089	-1.870019	16.482580
50056	0	0.898167	8.978648	-0.590429	0.008977	0.089786	-0.005925	0.865584	-1.864413	16.486887
50057	0	0.866973	9.033304	-0.669680	0.008667	0.090332	-0.006714	0.840984	-1.856185	16.493819
50058	0	0.831410	9.033335	-0.611418	0.008306	0.090333	-0.006131	0.816414	-1.855504	16.507447
50059	0	0.854701	9.100417	-0.566099	0.008545	0.091003	-0.005676	0.794170	-1.846663	16.514151
50060	0	0.812587	9.137084	-0.557408	0.008121	0.091371	-0.005585	0.777732	-1.840662	16.521879
50061	0	0.873681	9.204055	-0.560921	0.008728	0.092041	-0.005615	0.767206	-1.840195	16.530998
50062	0	0.929824	9.252737	-0.578128	0.009295	0.092527	-0.005787	0.757202	-1.833413	16.542506
50063	0	0.952734	9.301737	-0.609751	0.009521	0.093018	-0.006104	0.746811	-1.829286	16.557609
50064	0	0.935701	9.393175	-0.694227	0.009350	0.093932	-0.006947	0.738572	-1.826511	16.559034
50065	0	0.922472	9.405474	-0.713603	0.009216	0.094055	-0.007141	0.729394	-1.825270	16.565805
50066	0	0.874887	9.490835	-0.786324	0.008744	0.094909	-0.007864	0.725331	-1.819320	16.577250
50067	0	0.922306	9.539742	-0.884875	0.009216	0.095398	-0.008850	0.720654	-1.815754	16.592468
50068	0	0.966764	9.582157	-1.007495	0.009657	0.095823	-0.010069	0.724973	-1.816695	16.606694
50069	0	1.001575	9.686149	-0.958942	0.010010	0.096863	-0.009583	0.730212	-1.812130	16.619446
50070	0	1.076216	9.704164	-0.923537	0.010754	0.097043	-0.009231	0.733009	-1.810705	16.630227
50071	0	1.068897	9.802068	-0.977490	0.010681	0.098022	-0.009766	0.741085	-1.808311	16.640331
50072	0	1.039767	9.862734	-0.875817	0.010391	0.098629	-0.008747	0.751071	-1.804503	16.645212
50073	0	1.026296	9.911891	-0.849843	0.010254	0.099121	-0.008484	0.765057	-1.803695	16.659459
50074	0	0.973327	9.978634	-0.870046	0.009723	0.099788	-0.008697	0.766739	-1.804568	16.665567
50075	0	0.983805	10.046200	-0.898064	0.009827	0.100464	-0.008972	0.773620	-1.806322	16.669771
50076	0	0.998173	10.082304	-0.930720	0.009971	0.100825	-0.009295	0.785251	-1.807777	16.666248
50077	0	1.014452	10.113282	-0.953386	0.010132	0.101135	-0.009521	0.796515	-1.811000	16.668769
50078	0	1.028319	10.143372	-1.132199	0.010279	0.101435	-0.011317	0.799098	-1.804948	16.674376
50079	0	1.080705	10.198818	-1.008257	0.010803	0.101990	-0.010071	0.809542	-1.798343	16.667948
50080	0	1.069564	10.198435	-1.113922	0.010688	0.101986	-0.011132	0.814743	-1.796123	16.668103
50081	0	1.069042	10.247628	-1.117658	0.010681	0.102478	-0.011169	0.820150	-1.795583	16.664678
50082	0	1.028209	10.259402	-1.119622	0.010272	0.102596	-0.011185	0.830456	-1.796042	16.660005
50083	0	1.025607	10.278171	-1.032767	0.010254	0.102783	-0.010315	0.842059	-1.787734	16.652196
50084	0	1.087139	10.290028	-1.053187	0.010868	0.102901	-0.010524	0.848494	-1.780666	16.652082
50085	0	1.092768	10.284260	-1.069446	0.010925	0.102844	-0.010681	0.860821	-1.772644	16.642908
50086	0	1.105465	10.290045	-0.998298	0.011051	0.102901	-0.009976	0.865666	-1.765865	16.635797
50087	0	1.098971	10.296559	-0.976939	0.010986	0.102966	-0.009766	0.867384	-1.759026	16.627332
50088	0	1.086934	10.265869	-1.045059	0.010870	0.102659	-0.010445	0.871560	-1.747809	16.619080
50089	0	1.080408	10.229468	-1.037749	0.010803	0.102295	-0.010376	0.870846	-1.738323	16.608324
50090	0	1.031853	10.211060	-1.129525	0.010316	0.102111	-0.011295	0.868438	-1.730943	16.599419
50091	0	1.025787	10.186669	-1.147985	0.010254	0.101868	-0.011475	0.872033	-1.725208	16.587892
50092	0	1.019698	10.119296	-1.057845	0.010201	0.101193	-0.010571	0.878677	-1.711013	16.573573
50093	0	1.049557	10.101250	-1.166584	0.010498	0.101013	-0.011658	0.885572	-1.698194	16.559295
50094	0	1.048964	10.076609	-1.083272	0.010492	0.100767	-0.010820	0.897259	-1.685211	16.536683
50095	0	1.019300	10.027950	-0.965649	0.010193	0.100281	-0.009644	0.909808	-1.675154	16.522425
50096	0	1.001111	10.021573	-0.901005	0.010010	0.100217	-0.008999	0.920369	-1.666485	16.498657
50097	0	0.970523	9.942561	-0.830794	0.009705	0.099426	-0.008301	0.926434	-1.656927	16.482493
50098	0	0.970679	9.905747	-0.783485	0.009706	0.099058	-0.007828	0.932445	-1.648018	16.463624
50099	0	0.988790	9.802277	-0.854119	0.009888	0.098022	-0.008545	0.925904	-1.638064	16.444009
50100	0	0.988701	9.765598	-0.787105	0.009888	0.097656	-0.007867	0.928584	-1.627000	16.422748
50101	0	1.019465	9.728997	-0.787211	0.010193	0.097290	-0.007874	0.924646	-1.618875	16.404465
50102	0	0.988987	9.655619	-0.861018	0.009891	0.096557	-0.008604	0.929678	-1.608032	16.383632
50103	0	0.921580	9.625187	-0.818598	0.009216	0.096252	-0.008179	0.936197	-1.597359	16.364061
50104	0	0.921035	9.545625	-0.796448	0.009214	0.095457	-0.007950	0.951568	-1.582439	16.341729
50105	0	0.970207	9.515289	-0.843617	0.009705	0.095154	-0.008423	0.965266	-1.569493	16.315302
50106	0	0.938906	9.484629	-0.760624	0.009394	0.094847	-0.007595	0.976529	-1.553826	16.292033
50107	0	0.946225	9.423670	-0.807307	0.009460	0.094238	-0.008057	0.994209	-1.546084	16.272422
50108	0	0.952500	9.368384	-0.761710	0.009524	0.093685	-0.007602	1.010687	-1.536868	16.246797
50109	0	0.945594	9.356643	-0.636119	0.009460	0.093567	-0.006348	1.024937	-1.521194	16.227375
50110	0	0.944892	9.295458	-0.627117	0.009451	0.092956	-0.006253	1.044681	-1.508645	16.210952
50111	0	0.885142	9.283281	-0.710021	0.008850	0.092834	-0.007080	1.067254	-1.500363	16.199000
50112	0	0.854542	9.240216	-0.719986	0.008547	0.092403	-0.007182	1.086992	-1.488716	16.183581
50113	0	0.835845	9.228378	-0.679784	0.008362	0.092285	-0.006775	1.113195	-1.474619	16.169124
50114	0	0.872277	9.240267	-0.647648	0.008720	0.092404	-0.006455	1.137028	-1.467613	16.154893
50115	0	0.885129	9.216104	-0.692276	0.008850	0.092163	-0.006897	1.166699	-1.459236	16.142332
50116	0	0.897786	9.197282	-0.691533	0.008974	0.091975	-0.006888	1.197901	-1.454151	16.130217
50117	0	0.891565	9.222163	-0.680288	0.008911	0.092224	-0.006775	1.230316	-1.450037	16.122273
50118	0	0.886265	9.209494	-0.637129	0.008859	0.092097	-0.006343	1.263274	-1.445169	16.110536
50119	0	0.897523	9.216046	-0.686723	0.008972	0.092163	-0.006836	1.299746	-1.439203	16.093772
50120	0	0.904166	9.227684	-0.632256	0.009039	0.092279	-0.006289	1.339522	-1.432958	16.089248
50121	0	0.934617	9.264770	-0.705696	0.009338	0.092651	-0.007019	1.383932	-1.433029	16.085963
50122	0	0.923351	9.239678	-0.646154	0.009232	0.092400	-0.006424	1.427981	-1.425804	16.077757
50123	0	0.928182	9.264814	-0.748081	0.009277	0.092651	-0.007446	1.468142	-1.421845	16.071722
50124	0	0.917083	9.300659	-0.785278	0.009164	0.093010	-0.007821	1.504762	-1.421054	16.070315
50125	0	0.928302	9.331886	-0.882436	0.009277	0.093323	-0.008789	1.545555	-1.418694	16.063556
50126	0	0.953723	9.343160	-0.920750	0.009532	0.093436	-0.009166	1.594159	-1.415877	16.055699
50127	0	0.928125	9.350079	-1.017498	0.009277	0.093506	-0.010132	1.644520	-1.411479	16.052830
50128	0	0.941293	9.440599	-0.989465	0.009407	0.094411	-0.009853	1.692180	-1.409417	16.051710
50129	0	0.952965	9.490421	-0.981066	0.009521	0.094910	-0.009766	1.744013	-1.410149	16.044981
50130	0	0.942007	9.562544	-1.014639	0.009416	0.095631	-0.010101	1.795535	-1.406368	16.046526
50131	0	0.958501	9.563707	-0.956934	0.009583	0.095642	-0.009521	1.850399	-1.400259	16.038891
50132	0	0.983726	9.642033	-0.905258	0.009831	0.096425	-0.009008	1.900355	-1.398048	16.031234
50133	0	0.959156	9.661358	-0.968537	0.009583	0.096619	-0.009644	1.947520	-1.399697	16.025316
50134	0	0.960793	9.696944	-0.946551	0.009600	0.096974	-0.009423	1.994990	-1.400387	16.019770
50135	0	0.958668	9.777317	-1.078528	0.009583	0.097778	-0.010742	2.042985	-1.396383	16.011673
50136	0	0.977749	9.782345	-1.129131	0.009773	0.097828	-0.011256	2.081656	-1.392499	16.001665
50137	0	1.026168	9.801696	-1.175794	0.010254	0.098022	-0.011719	2.125001	-1.392831	15.988953
50138	0	1.045806	9.837192	-1.128958	0.010452	0.098377	-0.011249	2.170331	-1.390762	15.985556
50139	0	1.074415	9.874988	-1.157655	0.010742	0.098755	-0.011536	2.215274	-1.384357	15.976373
50140	0	1.068881	9.916689	-1.129052	0.010685	0.099172	-0.011252	2.256888	-1.380078	15.974463
50141	0	1.031983	9.936008	-1.175811	0.010315	0.099365	-0.011719	2.299891	-1.377065	15.969014
50142	0	1.014278	9.977766	-1.177245	0.010141	0.099782	-0.011737	2.338375	-1.370076	15.963341
50143	0	0.995273	9.984949	-1.205404	0.009949	0.099854	-0.012024	2.370643	-1.366076	15.955421
50144	0	1.020380	10.032930	-1.150590	0.010201	0.100333	-0.011475	2.403990	-1.361265	15.948224
50145	0	1.061617	10.058299	-1.193022	0.010620	0.100586	-0.011902	2.433888	-1.348291	15.937020
50146	0	1.061589	10.045469	-1.149696	0.010612	0.100458	-0.011471	2.461477	-1.344696	15.933987
50147	0	1.056392	10.046073	-1.186314	0.010559	0.100464	-0.011841	2.484720	-1.341678	15.930424
50148	0	1.038683	10.045374	-1.179189	0.010386	0.100457	-0.011764	2.514664	-1.334758	15.920946
50149	0	1.000671	10.058397	-1.253046	0.010010	0.100586	-0.012512	2.533258	-1.322898	15.913872
50150	0	0.988008	10.064005	-1.214083	0.009881	0.100642	-0.012122	2.552264	-1.313499	15.900029
50151	0	1.007107	10.021813	-1.295160	0.010071	0.100220	-0.012939	2.564021	-1.305489	15.892897
50152	0	0.994478	10.015289	-1.298262	0.009949	0.100155	-0.012964	2.582809	-1.292838	15.880249
50153	0	1.000600	9.985214	-1.270913	0.010010	0.099854	-0.012695	2.596520	-1.280298	15.870788
50154	0	1.036918	9.972718	-1.169755	0.010368	0.099729	-0.011686	2.607268	-1.272933	15.860957
50155	0	1.025094	9.936439	-1.185047	0.010254	0.099365	-0.011841	2.616239	-1.261265	15.852000
50156	0	1.018540	9.905683	-1.193350	0.010186	0.099058	-0.011922	2.627495	-1.252164	15.837304
50157	0	1.000944	9.893716	-1.166500	0.010010	0.098938	-0.011658	2.633804	-1.243575	15.823675
50158	0	1.000985	9.850842	-1.185861	0.010009	0.098509	-0.011856	2.634700	-1.236589	15.809704
50159	0	1.024764	9.796130	-1.209133	0.010254	0.097961	-0.012085	2.639899	-1.221251	15.795345
50160	0	1.017943	9.759408	-1.185573	0.010180	0.097594	-0.011854	2.639681	-1.213026	15.790405
50161	0	1.012682	9.729098	-1.104370	0.010132	0.097290	-0.011047	2.633185	-1.198974	15.773085
50162	0	0.999319	9.723061	-1.110152	0.009999	0.097230	-0.011102	2.630874	-1.183730	15.767564
50163	0	1.019092	9.667992	-1.037570	0.010193	0.096680	-0.010376	2.628406	-1.173252	15.753281
50164	0	0.969424	9.637572	-0.988141	0.009700	0.096375	-0.009888	2.618957	-1.158535	15.746328
50165	0	0.933692	9.588656	-0.964171	0.009338	0.095886	-0.009644	2.614788	-1.148726	15.740809
50166	0	0.927135	9.545969	-0.945255	0.009274	0.095459	-0.009458	2.606699	-1.137939	15.727120
50167	0	0.920913	9.515506	-1.012662	0.009216	0.095154	-0.010132	2.598353	-1.121309	15.721301
50168	0	0.931811	9.479083	-0.950366	0.009323	0.094790	-0.009512	2.586269	-1.107216	15.713361
50169	0	0.939156	9.411784	-0.951318	0.009399	0.094116	-0.009521	2.574096	-1.089729	15.711641
50170	0	0.901499	9.399818	-1.004534	0.009017	0.093997	-0.010055	2.560804	-1.079354	15.706673
50171	0	0.873005	9.350668	-0.981710	0.008728	0.093506	-0.009827	2.547109	-1.073874	15.701223
50172	0	0.927825	9.350819	-0.979814	0.009281	0.093507	-0.009809	2.532325	-1.062428	15.696659
50173	0	0.878840	9.314043	-1.036954	0.008789	0.093140	-0.010376	2.522457	-1.053794	15.694682
50174	0	0.909272	9.295830	-0.943977	0.009092	0.092957	-0.009448	2.510242	-1.046429	15.692082
50175	0	0.921485	9.271315	-0.890483	0.009216	0.092712	-0.008911	2.500396	-1.036781	15.683501
50176	0	0.902753	9.277513	-0.803779	0.009029	0.092774	-0.008044	2.490373	-1.026730	15.683274
50177	0	0.933826	9.295743	-0.829099	0.009338	0.092957	-0.008301	2.476259	-1.018823	15.678862
50178	0	0.915805	9.283591	-0.851655	0.009154	0.092835	-0.008526	2.462755	-1.015677	15.675620
50179	0	0.915549	9.277398	-0.762248	0.009155	0.092773	-0.007629	2.452123	-1.008224	15.669286
50180	0	0.921720	9.277521	-0.815510	0.009216	0.092774	-0.008165	2.437327	-1.001656	15.668514
50181	0	0.909472	9.253038	-0.889934	0.009094	0.092529	-0.008911	2.420683	-0.994727	15.677635
50182	0	0.897461	9.289846	-0.899707	0.008972	0.092897	-0.009010	2.402359	-0.990245	15.683115
50183	0	0.885750	9.307909	-0.889877	0.008850	0.093079	-0.008911	2.385158	-0.991857	15.688261
50184	0	0.905142	9.338522	-0.961042	0.009048	0.093385	-0.009619	2.372853	-0.989138	15.694655
50185	0	0.897529	9.320198	-0.913901	0.008972	0.093201	-0.009155	2.350845	-0.985521	15.700362
50186	0	0.904533	9.393509	-0.948215	0.009039	0.093935	-0.009489	2.340386	-0.985881	15.707707
50187	0	0.928304	9.454411	-0.938723	0.009277	0.094543	-0.009399	2.323679	-0.985411	15.717933
50188	0	0.898408	9.460666	-0.911740	0.008983	0.094605	-0.009131	2.304684	-0.979857	15.730811
50189	0	0.922020	9.509347	-0.944969	0.009216	0.095093	-0.009460	2.289640	-0.977169	15.740102
50190	0	0.928483	9.533899	-0.881618	0.009284	0.095338	-0.008829	2.272013	-0.970858	15.744968
50191	0	0.964635	9.588741	-0.962905	0.009644	0.095886	-0.009644	2.252780	-0.966937	15.758841
50192	0	0.977403	9.595006	-1.033567	0.009770	0.095949	-0.010347	2.236914	-0.963930	15.775212
50193	0	0.976477	9.619355	-1.090721	0.009766	0.096191	-0.010925	2.213468	-0.955517	15.786753
50194	0	0.940216	9.662369	-1.130292	0.009398	0.096622	-0.011317	2.194498	-0.953618	15.795464
50195	0	1.007275	9.686400	-1.121830	0.010071	0.096863	-0.011230	2.178211	-0.948562	15.808041
50196	0	1.001662	9.747650	-1.137379	0.010013	0.097475	-0.011390	2.157626	-0.945898	15.812992
50197	0	1.013494	9.771863	-1.036023	0.010132	0.097717	-0.010376	2.137350	-0.942334	15.824793
50198	0	0.983615	9.808682	-1.106104	0.009832	0.098085	-0.011077	2.116937	-0.939472	15.836075
50199	0	0.995354	9.887834	-1.078605	0.009949	0.098877	-0.010803	2.095180	-0.937851	15.844051
50200	0	0.983796	9.918577	-1.081156	0.009835	0.099184	-0.010830	2.072017	-0.933841	15.845887
50201	0	0.977106	9.961102	-1.121114	0.009766	0.099609	-0.011230	2.047960	-0.932876	15.856200
50202	0	0.990583	9.949132	-1.056397	0.009898	0.099490	-0.010582	2.025436	-0.934556	15.867627
50203	0	1.025807	9.991639	-1.108796	0.010254	0.099915	-0.011108	2.000299	-0.932171	15.880862
50204	0	1.013985	10.010319	-1.128851	0.010139	0.100101	-0.011312	1.971029	-0.925524	15.886982
50205	0	1.043938	10.028352	-1.138718	0.010437	0.100281	-0.011414	1.939110	-0.921153	15.889447
50206	0	1.020139	10.047190	-1.231577	0.010198	0.100470	-0.012338	1.912328	-0.918325	15.893542
50207	0	1.025766	10.040646	-1.260238	0.010254	0.100403	-0.012634	1.874248	-0.915426	15.902182
50208	0	1.026391	10.053433	-1.175144	0.010261	0.100532	-0.011778	1.842396	-0.912204	15.907381
50209	0	1.013598	10.071130	-1.174808	0.010132	0.100708	-0.011780	1.804643	-0.909922	15.908907
50210	0	1.013507	10.053452	-1.132006	0.010139	0.100531	-0.011351	1.768003	-0.898062	15.911577
50211	0	1.074412	10.052813	-1.138328	0.010742	0.100525	-0.011414	1.731796	-0.893405	15.911928
50212	0	1.104880	10.059494	-1.101981	0.011050	0.100592	-0.011048	1.697583	-0.885020	15.911785
50213	0	1.031293	10.010106	-0.997780	0.010315	0.100098	-0.010010	1.659196	-0.876000	15.905846
50214	0	1.043185	9.992467	-1.015761	0.010432	0.099921	-0.010191	1.619284	-0.868836	15.907741
50215	0	1.062260	10.010058	-0.985538	0.010620	0.100098	-0.009888	1.580721	-0.864997	15.910958
50216	0	1.025707	9.986303	-0.990945	0.010259	0.099859	-0.009946	1.537367	-0.856505	15.913191
50217	0	1.067464	9.961374	-1.009575	0.010681	0.099609	-0.010132	1.494311	-0.842400	15.915347
50218	0	1.054424	9.901059	-0.873594	0.010546	0.099007	-0.008779	1.443312	-0.834122	15.910644
50219	0	0.982265	9.875896	-0.929942	0.009827	0.098755	-0.009338	1.396474	-0.822942	15.914930
50220	0	0.987641	9.846165	-0.927942	0.009879	0.098457	-0.009322	1.345027	-0.813291	15.911012
50221	0	0.952477	9.820983	-1.008738	0.009521	0.098206	-0.010132	1.291623	-0.810534	15.914510
50222	0	0.964876	9.748519	-1.006296	0.009649	0.097481	-0.010105	1.240304	-0.803527	15.905705
50223	0	0.982436	9.711155	-1.064124	0.009827	0.097107	-0.010681	1.191633	-0.794336	15.902863
50224	0	0.957457	9.663163	-1.007470	0.009578	0.096627	-0.010114	1.143778	-0.784141	15.900671
50225	0	0.958025	9.625633	-0.960690	0.009583	0.096252	-0.009644	1.098515	-0.775092	15.893350
50226	0	0.933266	9.607905	-0.856155	0.009334	0.096076	-0.008595	1.057623	-0.767619	15.888070
50227	0	0.951672	9.552321	-0.845331	0.009521	0.095520	-0.008484	1.019273	-0.755620	15.884850
50228	0	0.975177	9.522351	-0.833314	0.009755	0.095221	-0.008363	0.981860	-0.745316	15.876068
50229	0	0.951851	9.479068	-0.728816	0.009521	0.094788	-0.007324	0.936627	-0.735470	15.868334
50230	0	0.902558	9.442836	-0.642827	0.009027	0.094426	-0.006459	0.897361	-0.728056	15.861221
50231	0	0.933794	9.417993	-0.729019	0.009338	0.094177	-0.007324	0.854304	-0.721311	15.852022
50232	0	0.958010	9.400152	-0.703933	0.009581	0.093999	-0.007073	0.811202	-0.714533	15.849296
50233	0	0.921629	9.350804	-0.729632	0.009216	0.093506	-0.007324	0.775447	-0.708392	15.850359
50234	0	0.939651	9.326788	-0.699623	0.009398	0.093266	-0.007025	0.738683	-0.699876	15.843320
50235	0	0.940102	9.301927	-0.687187	0.009399	0.093018	-0.006897	0.706149	-0.695787	15.842996
50236	0	0.891409	9.265602	-0.694544	0.008914	0.092654	-0.006969	0.674813	-0.689857	15.841389
50237	0	0.884850	9.246997	-0.705976	0.008850	0.092468	-0.007080	0.647957	-0.681853	15.839656
50238	0	0.896895	9.247248	-0.689902	0.008968	0.092471	-0.006918	0.622949	-0.676615	15.845495
50239	0	0.866629	9.240803	-0.621465	0.008667	0.092407	-0.006226	0.607622	-0.669756	15.841825
50240	0	0.879054	9.246971	-0.619243	0.008787	0.092469	-0.006205	0.590766	-0.667942	15.837815
50241	0	0.879146	9.240789	-0.596764	0.008789	0.092407	-0.005981	0.571967	-0.665018	15.840134
50242	0	0.861228	9.246967	-0.521022	0.008610	0.092469	-0.005222	0.555302	-0.662356	15.843846
50243	0	0.891571	9.265162	-0.590948	0.008911	0.092651	-0.005920	0.539993	-0.662071	15.836244
50244	0	0.910635	9.271290	-0.625320	0.009103	0.092712	-0.006266	0.522928	-0.660588	15.840040
50245	0	0.903739	9.277339	-0.591484	0.009033	0.092773	-0.005920	0.514183	-0.659852	15.836470
50246	0	0.904617	9.295550	-0.565879	0.009041	0.092956	-0.005666	0.503872	-0.660689	15.839543
50247	0	0.897753	9.301742	-0.640352	0.008972	0.093018	-0.006409	0.495766	-0.661508	15.845232
50248	0	0.922907	9.326049	-0.639984	0.009227	0.093261	-0.006399	0.494745	-0.658513	15.847368
50249	0	0.922185	9.368852	-0.610198	0.009216	0.093689	-0.006104	0.491190	-0.659608	15.852107
50250	0	0.934687	9.411454	-0.616114	0.009349	0.094114	-0.006162	0.488792	-0.651546	15.862861
50251	0	0.970953	9.429882	-0.677472	0.009705	0.094299	-0.006775	0.486926	-0.651854	15.869669
50252	0	0.934741	9.472439	-0.677925	0.009348	0.094725	-0.006775	0.490414	-0.645593	15.877905
50253	0	0.903931	9.521394	-0.781645	0.009033	0.095215	-0.007812	0.493424	-0.647183	15.883539
50254	0	0.935895	9.539445	-0.758574	0.009350	0.095396	-0.007577	0.502201	-0.652428	15.886958
50255	0	0.928484	9.606803	-0.836851	0.009277	0.096069	-0.008362	0.508517	-0.655574	15.896197
50256	0	0.917974	9.649140	-0.845261	0.009170	0.096494	-0.008437	0.525115	-0.661900	15.900842
50257	0	0.989436	9.698286	-0.874277	0.009888	0.096985	-0.008728	0.540748	-0.664091	15.905476
50258	0	0.947897	9.752719	-0.926490	0.009474	0.097529	-0.009247	0.560165	-0.664497	15.907583
50259	0	0.977062	9.795897	-0.941981	0.009766	0.097961	-0.009399	0.582263	-0.664665	15.915878
50260	0	1.008617	9.819747	-0.945883	0.010080	0.098200	-0.009440	0.601957	-0.665878	15.917896
50261	0	0.983137	9.911853	-0.881269	0.009827	0.099121	-0.008789	0.627460	-0.665783	15.919214
50262	0	0.996446	9.953935	-0.898718	0.009957	0.099543	-0.008959	0.658244	-0.668522	15.921108
50263	0	1.001344	9.972935	-0.899133	0.010010	0.099731	-0.008972	0.678412	-0.667285	15.918384
50264	0	1.008556	10.039525	-0.976431	0.010077	0.100398	-0.009744	0.700311	-0.670944	15.922456
50265	0	1.038072	10.058368	-0.935745	0.010376	0.100586	-0.009338	0.720189	-0.670959	15.919324
50266	0	1.063341	10.039564	-0.982344	0.010629	0.100398	-0.009804	0.740679	-0.671056	15.911024
50267	0	1.001146	10.131579	-1.039938	0.010010	0.101318	-0.010376	0.765252	-0.667756	15.905837
50268	0	1.019917	10.076122	-1.019589	0.010196	0.100763	-0.010179	0.783164	-0.666386	15.904553
50269	0	1.056645	10.143776	-1.112578	0.010559	0.101440	-0.011108	0.801053	-0.669480	15.902784
50270	0	1.057874	10.155409	-1.110217	0.010573	0.101557	-0.011083	0.821350	-0.670326	15.902130
50271	0	1.068766	10.131571	-1.094351	0.010681	0.101318	-0.010925	0.840256	-0.672514	15.893106
50272	0	1.069783	10.204272	-1.110195	0.010694	0.102045	-0.011085	0.858017	-0.672280	15.886236
50273	0	1.043992	10.192613	-1.082478	0.010437	0.101929	-0.010803	0.880450	-0.670568	15.875392
50274	0	1.069068	10.228677	-1.074443	0.010687	0.102289	-0.010725	0.900332	-0.669917	15.860953
50275	0	1.025232	10.198789	-1.015210	0.010254	0.101990	-0.010132	0.921460	-0.663065	15.857573
50276	0	1.074490	10.179912	-1.049803	0.010738	0.101802	-0.010478	0.942154	-0.665513	15.846808
50277	0	1.074054	10.192678	-1.076211	0.010742	0.101929	-0.010742	0.962710	-0.658838	15.833720
50278	0	1.025310	10.143320	-1.159456	0.010250	0.101436	-0.011576	0.982231	-0.657616	15.820684
50279	0	1.043911	10.095011	-1.130779	0.010437	0.100952	-0.011292	0.998987	-0.655294	15.807099
50280	0	1.026111	10.082369	-1.145814	0.010258	0.100825	-0.011447	1.010101	-0.654428	15.793400
50281	0	1.006775	10.040117	-1.082149	0.010071	0.100403	-0.010803	1.029233	-0.646292	15.777686
50282	0	1.055249	9.996973	-1.104197	0.010552	0.099972	-0.011024	1.048681	-0.641737	15.765628
50283	0	1.025181	9.972960	-1.009119	0.010254	0.099731	-0.010071	1.070310	-0.634647	15.747354
50284	0	1.024245	9.923853	-0.945628	0.010249	0.099239	-0.009440	1.086641	-0.622215	15.722891
50285	0	1.056071	9.887524	-0.892824	0.010559	0.098877	-0.008911	1.104673	-0.619233	15.706375
50286	0	1.073821	9.850683	-0.907673	0.010745	0.098507	-0.009068	1.113445	-0.606499	15.686513
50287	0	1.000616	9.789979	-0.947048	0.010010	0.097900	-0.009460	1.123509	-0.597562	15.667851
50288	0	1.012426	9.765320	-0.839606	0.010124	0.097654	-0.008383	1.137322	-0.592744	15.652377
50289	0	0.970187	9.673981	-0.843646	0.009705	0.096741	-0.008423	1.151772	-0.584681	15.633624
50290	0	0.981599	9.637208	-0.852318	0.009821	0.096373	-0.008512	1.163765	-0.574002	15.611140
50291	0	0.964562	9.557941	-0.819553	0.009644	0.095581	-0.008179	1.182123	-0.571610	15.589202
50292	0	0.946247	9.551505	-0.847221	0.009464	0.095516	-0.008457	1.198327	-0.564680	15.562062
50293	0	0.915243	9.472520	-0.892848	0.009155	0.094727	-0.008911	1.217555	-0.556612	15.541593
50294	0	0.933134	9.460033	-0.859598	0.009333	0.094602	-0.008580	1.235006	-0.550305	15.525680
50295	0	0.890662	9.387117	-0.813306	0.008911	0.093872	-0.008118	1.252137	-0.540023	15.505426
50296	0	0.907795	9.350300	-0.804574	0.009085	0.093504	-0.008027	1.273144	-0.526960	15.481200
50297	0	0.884711	9.283319	-0.825734	0.008850	0.092834	-0.008240	1.293216	-0.518571	15.468415
50298	0	0.914767	9.258632	-0.670668	0.009150	0.092587	-0.006688	1.314383	-0.511208	15.451076
50299	0	0.927466	9.228374	-0.704115	0.009277	0.092285	-0.007019	1.339944	-0.502917	15.430492
50300	0	0.909111	9.197404	-0.720987	0.009089	0.091976	-0.007186	1.368095	-0.501340	15.418998
50301	0	0.903413	9.173395	-0.704250	0.009033	0.091736	-0.007019	1.395695	-0.497675	15.407469
50302	0	0.909735	9.166807	-0.763716	0.009095	0.091670	-0.007616	1.420348	-0.495626	15.394958
50303	0	0.872678	9.124567	-0.765339	0.008728	0.091248	-0.007629	1.448784	-0.489366	15.382166
50304	0	0.890936	9.111963	-0.709266	0.008908	0.091122	-0.007068	1.478403	-0.485904	15.364552
50305	0	0.921745	9.106264	-0.691931	0.009216	0.091064	-0.006897	1.504806	-0.482604	15.355039
50306	0	0.916025	9.093657	-0.696393	0.009157	0.090939	-0.006942	1.530940	-0.481712	15.343577
50307	0	0.909308	9.094055	-0.686188	0.009094	0.090942	-0.006836	1.561916	-0.475608	15.335166
50308	0	0.903272	9.105713	-0.758768	0.009030	0.091060	-0.007560	1.595405	-0.474048	15.330762
50309	0	0.879312	9.130606	-0.698612	0.008789	0.091309	-0.006958	1.628996	-0.474498	15.322199
50310	0	0.867681	9.172767	-0.674065	0.008675	0.091730	-0.006710	1.665472	-0.472566	15.316673
50311	0	0.824447	9.161068	-0.766138	0.008240	0.091614	-0.007629	1.703862	-0.473987	15.315360
50312	0	0.861397	9.184804	-0.797594	0.008615	0.091851	-0.007938	1.749030	-0.468849	15.314422
50313	0	0.860578	9.203777	-0.888397	0.008606	0.092041	-0.008850	1.789445	-0.464203	15.309115
50314	0	0.897289	9.251923	-0.889143	0.008971	0.092523	-0.008858	1.829569	-0.461888	15.311296
50315	0	0.928469	9.258595	-0.876662	0.009277	0.092590	-0.008728	1.875591	-0.466547	15.307900
50316	0	0.929569	9.312490	-0.981949	0.009292	0.093129	-0.009783	1.918962	-0.467175	15.302020
50317	0	0.910113	9.368420	-1.029126	0.009094	0.093689	-0.010254	1.962915	-0.471287	15.299261
50318	0	0.929449	9.397852	-1.055485	0.009291	0.093984	-0.010512	2.013004	-0.471639	15.298535
50319	0	0.934447	9.441622	-1.053906	0.009338	0.094421	-0.010498	2.060992	-0.474775	15.293016
50320	0	0.947807	9.501601	-1.044006	0.009472	0.095021	-0.010398	2.110077	-0.477967	15.289845
50321	0	0.989263	9.563709	-1.023498	0.009888	0.095642	-0.010193	2.158771	-0.479626	15.288479
50322	0	0.965692	9.629828	-1.001421	0.009653	0.096303	-0.009973	2.206787	-0.479961	15.298060
50323	0	0.977223	9.673567	-0.993053	0.009766	0.096741	-0.009888	2.255822	-0.483531	15.300034
50324	0	1.014910	9.733600	-0.995343	0.010144	0.097341	-0.009913	2.301061	-0.485005	15.297249
50325	0	1.013710	9.795693	-0.998757	0.010132	0.097961	-0.009949	2.344665	-0.486910	15.289811
50326	0	1.014700	9.837416	-1.097337	0.010141	0.098378	-0.010942	2.378881	-0.489278	15.286209
50327	0	0.977165	9.868944	-1.114223	0.009766	0.098694	-0.011108	2.416501	-0.492113	15.286838
50328	0	0.996697	9.941278	-1.199769	0.009960	0.099417	-0.011971	2.446189	-0.495796	15.284802
50329	0	1.019486	9.960597	-1.192865	0.010193	0.099609	-0.011902	2.475285	-0.494004	15.282160
50330	0	1.007723	10.014693	-1.332737	0.010074	0.100151	-0.013299	2.506203	-0.494000	15.283379
50331	0	1.013874	10.045981	-1.284374	0.010132	0.100464	-0.012817	2.534703	-0.497791	15.283212
50332	0	1.039526	10.124461	-1.338573	0.010389	0.101249	-0.013359	2.563270	-0.500498	15.283746
50333	0	1.019641	10.113221	-1.332606	0.010193	0.101135	-0.013306	2.584957	-0.500406	15.290156
50334	0	1.026471	10.179728	-1.275537	0.010261	0.101800	-0.012737	2.603795	-0.501016	15.288217
50335	0	1.074511	10.186476	-1.283807	0.010742	0.101868	-0.012817	2.625495	-0.500316	15.285961
50336	0	1.038372	10.216377	-1.275489	0.010382	0.102166	-0.012737	2.643803	-0.498573	15.289231
50337	0	1.068083	10.217163	-1.233951	0.010681	0.102173	-0.012329	2.654002	-0.494217	15.289447
50338	0	1.098727	10.235194	-1.302899	0.010985	0.102353	-0.013021	2.660968	-0.492358	15.290818
50339	0	1.074013	10.223408	-1.373309	0.010742	0.102234	-0.013733	2.659807	-0.486080	15.291828
50340	0	1.097836	10.211212	-1.355106	0.010982	0.102112	-0.013551	2.658723	-0.478585	15.290267
50341	0	1.074029	10.192926	-1.397450	0.010742	0.101929	-0.013977	2.654397	-0.472622	15.285873
50342	0	1.036819	10.205213	-1.384958	0.010371	0.102052	-0.013850	2.652205	-0.465468	15.279059
50343	0	1.056171	10.211302	-1.463817	0.010559	0.102112	-0.014648	2.639315	-0.464625	15.276793
50344	0	1.050199	10.174946	-1.418780	0.010503	0.101748	-0.014201	2.623013	-0.459838	15.276792
50345	0	0.988541	10.113722	-1.426989	0.009888	0.101135	-0.014282	2.607692	-0.453564	15.270118
50346	0	1.073725	10.120206	-1.393916	0.010737	0.101200	-0.013953	2.590547	-0.449556	15.267850
50347	0	1.068049	10.089222	-1.262599	0.010681	0.100891	-0.012634	2.579829	-0.444999	15.260712
50348	0	1.024833	10.065151	-1.204996	0.010252	0.100649	-0.012069	2.557199	-0.436985	15.257097
50349	0	1.037093	10.010057	-1.120910	0.010376	0.100098	-0.011230	2.531405	-0.427343	15.253956
50350	0	1.005376	9.961661	-0.994976	0.010060	0.099614	-0.009968	2.509297	-0.415874	15.251719
50351	0	0.970333	9.912388	-0.973852	0.009705	0.099121	-0.009766	2.476631	-0.410405	15.239018
50352	0	1.006289	9.876344	-0.998505	0.010068	0.098760	-0.010017	2.437952	-0.400689	15.238198
50353	0	0.994175	9.833137	-0.949024	0.009949	0.098328	-0.009521	2.400196	-0.388640	15.230497
50354	0	0.998879	9.736251	-1.040783	0.009995	0.097359	-0.010437	2.364583	-0.376995	15.225870
50355	0	1.000387	9.662289	-1.101563	0.010010	0.096619	-0.011047	2.325701	-0.366241	15.222486
50356	0	0.999057	9.632596	-1.051931	0.009997	0.096321	-0.010557	2.279382	-0.354381	15.218549
50357	0	1.000757	9.558457	-1.034568	0.010010	0.095581	-0.010376	2.241558	-0.347998	15.204183
50358	0	0.944684	9.492061	-1.089677	0.009456	0.094916	-0.010926	2.204574	-0.333697	15.195396
50359	0	0.920963	9.448650	-1.046722	0.009216	0.094482	-0.010498	2.165999	-0.321906	15.194080
50360	0	0.932062	9.394379	-0.992310	0.009324	0.093941	-0.009949	2.133344	-0.313997	15.184327
50361	0	0.921206	9.363125	-0.881934	0.009216	0.093628	-0.008850	2.094578	-0.305119	15.185742
50362	0	0.914323	9.320951	-0.826968	0.009147	0.093206	-0.008301	2.055131	-0.297146	15.180303
50363	0	0.890946	9.277592	-0.747855	0.008911	0.092773	-0.007507	2.018448	-0.291436	15.179746
50364	0	0.914797	9.223289	-0.882575	0.009151	0.092230	-0.008854	1.982173	-0.283431	15.173635
50365	0	0.884772	9.204389	-0.735223	0.008850	0.092041	-0.007385	1.939760	-0.276712	15.168875
50366	0	0.884271	9.162256	-0.857113	0.008844	0.091619	-0.008602	1.899781	-0.271000	15.165546
50367	0	0.897262	9.112852	-0.802177	0.008972	0.091125	-0.008057	1.854765	-0.267932	15.162719
50368	0	0.860324	9.119526	-0.832308	0.008606	0.091192	-0.008353	1.815576	-0.260885	15.160119
50369	0	0.860744	9.057819	-0.803235	0.008606	0.090576	-0.008057	1.783625	-0.259168	15.158113
50370	0	0.879320	9.088701	-0.780192	0.008792	0.090885	-0.007825	1.753476	-0.257235	15.159992
50371	0	0.842054	9.063999	-0.815026	0.008423	0.090637	-0.008179	1.716151	-0.250700	15.153074
50372	0	0.884802	9.052143	-0.761292	0.008845	0.090520	-0.007634	1.687954	-0.250509	15.152076
50373	0	0.885182	9.076050	-0.669507	0.008850	0.090759	-0.006714	1.663055	-0.249268	15.159406
50374	0	0.879463	9.057943	-0.671597	0.008792	0.090578	-0.006738	1.634389	-0.249280	15.165188
50375	0	0.903556	9.094368	-0.632576	0.009033	0.090942	-0.006348	1.605565	-0.248845	15.166044
50376	0	0.861638	9.082319	-0.664925	0.008610	0.090822	-0.006671	1.576982	-0.253770	15.171342
50377	0	0.884986	9.124953	-0.693236	0.008850	0.091248	-0.006958	1.543550	-0.250113	15.174398
50378	0	0.921686	9.125307	-0.694428	0.009215	0.091251	-0.006968	1.512111	-0.248755	15.188380
50379	0	0.928374	9.179756	-0.712397	0.009277	0.091797	-0.007141	1.489662	-0.253463	15.201528
50380	0	0.898598	9.179882	-0.794921	0.008985	0.091798	-0.007962	1.472328	-0.251900	15.216103
50381	0	0.909795	9.222486	-0.779949	0.009094	0.092224	-0.007812	1.455048	-0.253192	15.231130
50382	0	0.873732	9.265324	-0.771175	0.008735	0.092652	-0.007726	1.436597	-0.253147	15.244352
50383	0	0.872829	9.338503	-0.767503	0.008728	0.093384	-0.007690	1.416617	-0.250270	15.263480
50384	0	0.903783	9.344737	-0.764670	0.009033	0.093447	-0.007660	1.399340	-0.252717	15.280333
50385	0	0.915796	9.411690	-0.773994	0.009155	0.094116	-0.007751	1.384242	-0.252784	15.298193
50386	0	0.915944	9.466760	-0.844913	0.009160	0.094666	-0.008461	1.368758	-0.248737	15.316382
50387	0	0.940542	9.521575	-0.877280	0.009399	0.095215	-0.008789	1.348130	-0.252565	15.330876
50388	0	0.953941	9.576758	-1.007894	0.009533	0.095766	-0.010099	1.322635	-0.256704	15.349635
50389	0	0.983396	9.606985	-1.042542	0.009827	0.096069	-0.010437	1.307919	-0.261713	15.365296
50390	0	0.985169	9.674176	-1.083088	0.009841	0.096742	-0.010841	1.294565	-0.270703	15.383825
50391	0	0.964622	9.759604	-1.061015	0.009644	0.097595	-0.010620	1.281836	-0.270229	15.400908
50392	0	0.977975	9.796258	-1.095614	0.009770	0.097962	-0.010966	1.268896	-0.277579	15.413596
50393	0	0.977380	9.851089	-1.073336	0.009766	0.098511	-0.010742	1.257514	-0.283578	15.423429
50394	0	1.015339	9.912143	-0.992174	0.010147	0.099121	-0.009932	1.245152	-0.287449	15.438078
50395	0	1.080757	9.967050	-0.927132	0.010803	0.099670	-0.009277	1.237228	-0.289171	15.452266
50396	0	1.026907	10.034243	-1.047413	0.010262	0.100342	-0.010487	1.222149	-0.293175	15.467508
50397	0	1.013588	10.046527	-1.041959	0.010132	0.100464	-0.010437	1.201347	-0.294350	15.482495
50398	0	1.051041	10.119936	-1.032541	0.010506	0.101198	-0.010342	1.181955	-0.296358	15.492168
50399	0	0.983111	10.119767	-1.096963	0.009827	0.101196	-0.010986	1.161962	-0.297999	15.499977
50400	0	1.020602	10.150540	-1.099104	0.010201	0.101503	-0.011014	1.135196	-0.299659	15.514691
50401	0	1.007856	10.168541	-1.115481	0.010071	0.101685	-0.011169	1.117755	-0.304960	15.524702
50402	0	1.026980	10.217579	-1.124430	0.010269	0.102174	-0.011263	1.095831	-0.302361	15.532059
50403	0	1.092146	10.260265	-1.121084	0.010925	0.102600	-0.011230	1.072922	-0.294788	15.539184
50404	0	1.061399	10.242418	-1.171833	0.010612	0.102422	-0.011742	1.045822	-0.294262	15.542497
50405	0	1.080721	10.272345	-1.170383	0.010803	0.102722	-0.011719	1.028135	-0.295490	15.547086
50406	0	1.051132	10.297009	-1.166756	0.010506	0.102968	-0.011689	1.003011	-0.298613	15.549987
50407	0	1.007337	10.278508	-1.127214	0.010071	0.102783	-0.011292	0.980450	-0.298268	15.556874
50408	0	1.002158	10.272795	-1.190191	0.010015	0.102726	-0.011925	0.954028	-0.302906	15.560658
50409	0	1.037787	10.241976	-1.163168	0.010376	0.102417	-0.011658	0.924044	-0.301778	15.566870
50410	0	1.093040	10.218060	-1.176142	0.010928	0.102178	-0.011789	0.891598	-0.301387	15.560224
50411	0	1.098838	10.217524	-1.114555	0.010986	0.102173	-0.011169	0.863705	-0.300762	15.556115
50412	0	1.081085	10.169038	-1.116188	0.010807	0.101688	-0.011184	0.837976	-0.302166	15.551340
50413	0	1.062028	10.144262	-1.041557	0.010620	0.101440	-0.010437	0.812713	-0.299441	15.550394
50414	0	1.025334	10.168955	-0.915047	0.010254	0.101687	-0.009173	0.785952	-0.295853	15.546035
50415	0	1.013268	10.125987	-0.857497	0.010132	0.101257	-0.008606	0.749976	-0.293871	15.546480
50416	0	1.025186	10.089912	-0.918412	0.010255	0.100896	-0.009216	0.712401	-0.287579	15.545356
50417	0	1.031412	10.022202	-0.851899	0.010315	0.100220	-0.008545	0.681777	-0.283749	15.543092
50418	0	1.031406	9.949493	-0.901107	0.010313	0.099492	-0.009044	0.643287	-0.282044	15.541239
50419	0	0.994611	9.888051	-0.967101	0.009949	0.098877	-0.009705	0.603329	-0.276220	15.533411
50420	0	1.006671	9.839839	-1.003370	0.010065	0.098395	-0.010065	0.565834	-0.275319	15.529392
50421	0	1.006718	9.808615	-0.974269	0.010071	0.098083	-0.009766	0.538025	-0.268334	15.523923
50422	0	0.975580	9.741933	-0.975960	0.009758	0.097417	-0.009782	0.510904	-0.263003	15.521306
50423	0	0.940059	9.674332	-0.931027	0.009399	0.096741	-0.009338	0.476571	-0.261733	15.512368
50424	0	0.940215	9.625920	-0.895569	0.009401	0.096257	-0.008978	0.449224	-0.259968	15.510140
50425	0	0.952077	9.570515	-0.840061	0.009521	0.095703	-0.008423	0.421614	-0.256384	15.502491
50426	0	0.957968	9.546362	-0.774801	0.009581	0.095462	-0.007769	0.395654	-0.252553	15.488216
50427	0	1.019143	9.521602	-0.676054	0.010193	0.095215	-0.006775	0.376846	-0.247987	15.467271
50428	0	0.970115	9.466835	-0.630470	0.009701	0.094667	-0.006319	0.358229	-0.245582	15.457191
50429	0	0.927333	9.393442	-0.596706	0.009277	0.093933	-0.005981	0.339540	-0.237876	15.447312
50430	0	0.932530	9.350925	-0.648733	0.009330	0.093508	-0.006502	0.320222	-0.229612	15.439670
50431	0	0.933558	9.344582	-0.633706	0.009338	0.093445	-0.006348	0.306138	-0.223434	15.433805
50432	0	0.896569	9.277593	-0.662471	0.008966	0.092775	-0.006632	0.296100	-0.219764	15.425022
50433	0	0.909014	9.222506	-0.695092	0.009094	0.092224	-0.006958	0.286223	-0.211991	15.418210
50434	0	0.908700	9.216416	-0.706337	0.009086	0.092164	-0.007067	0.280952	-0.210982	15.409041
50435	0	0.860521	9.179721	-0.652697	0.008606	0.091797	-0.006531	0.275262	-0.207370	15.410353
50436	0	0.915866	9.142978	-0.610211	0.009153	0.091431	-0.006097	0.280628	-0.211248	15.402794
50437	0	0.903539	9.142983	-0.617364	0.009033	0.091431	-0.006165	0.290901	-0.211294	15.398672
50438	0	0.910332	9.148889	-0.515269	0.009098	0.091490	-0.005146	0.298078	-0.215101	15.393997
50439	0	0.842028	9.124736	-0.525655	0.008423	0.091248	-0.005249	0.306404	-0.209182	15.389399
50440	0	0.866581	9.130670	-0.509040	0.008661	0.091308	-0.005081	0.316806	-0.212112	15.382781
50441	0	0.872759	9.124720	-0.519511	0.008728	0.091248	-0.005188	0.324594	-0.208883	15.375994
50442	0	0.896958	9.124600	-0.521403	0.008970	0.091247	-0.005202	0.338067	-0.205303	15.368972
50443	0	0.903931	9.106293	-0.581282	0.009033	0.091064	-0.005798	0.355101	-0.210310	15.364713
50444	0	0.917359	9.148630	-0.645094	0.009167	0.091488	-0.006438	0.369893	-0.216275	15.364010
50445	0	0.873779	9.161127	-0.655280	0.008728	0.091614	-0.006531	0.396367	-0.225854	15.366312
50446	0	0.887905	9.160561	-0.623114	0.008869	0.091608	-0.006209	0.422564	-0.235604	15.370061
50447	0	0.885802	9.209968	-0.710100	0.008850	0.092102	-0.007080	0.447404	-0.242849	15.366321
50448	0	0.923470	9.270555	-0.647711	0.009232	0.092708	-0.006452	0.477783	-0.244136	15.370599
50449	0	0.910303	9.289278	-0.680051	0.009094	0.092896	-0.006775	0.508199	-0.252370	15.370244
50450	0	0.954279	9.319148	-0.740226	0.009539	0.093194	-0.007376	0.539651	-0.254884	15.373059
50451	0	0.946242	9.362503	-0.784485	0.009460	0.093628	-0.007812	0.577989	-0.254762	15.375645
50452	0	0.946988	9.398403	-0.785174	0.009464	0.093987	-0.007817	0.618986	-0.259041	15.384667
50453	0	0.927889	9.454000	-0.845988	0.009277	0.094543	-0.008423	0.662700	-0.258382	15.388480
50454	0	0.934421	9.514266	-0.841278	0.009341	0.095146	-0.008376	0.705713	-0.259427	15.391885
50455	0	0.885484	9.527224	-0.833749	0.008850	0.095276	-0.008301	0.748595	-0.262642	15.390808
50456	0	0.959815	9.618001	-0.859271	0.009591	0.096184	-0.008558	0.788408	-0.268537	15.392203
50457	0	0.971485	9.667469	-0.889335	0.009705	0.096680	-0.008850	0.838396	-0.278236	15.393880
50458	0	1.046079	9.721332	-0.983036	0.010457	0.097218	-0.009792	0.882275	-0.280079	15.402448
50459	0	1.032366	9.746801	-0.956449	0.010315	0.097473	-0.009521	0.931465	-0.287951	15.396661
50460	0	1.027260	9.800745	-0.940972	0.010271	0.098012	-0.009364	0.983209	-0.287445	15.393659
50461	0	1.001396	9.850568	-1.017686	0.010010	0.098511	-0.010132	1.034216	-0.290033	15.389721
50462	0	1.002272	9.898361	-1.050796	0.010017	0.098989	-0.010467	1.080946	-0.293831	15.389446
50463	0	0.952643	9.923901	-1.053282	0.009521	0.099243	-0.010498	1.119933	-0.297192	15.388166
50464	0	1.008569	10.008400	-1.067225	0.010080	0.100089	-0.010630	1.167306	-0.301134	15.382389
50465	0	1.062559	10.021416	-1.194376	0.010620	0.100220	-0.011902	1.214109	-0.305079	15.385494
50466	0	1.088070	10.044658	-1.130063	0.010875	0.100452	-0.011254	1.265602	-0.309715	15.383388
50467	0	1.099146	10.082486	-1.127223	0.010986	0.100830	-0.011230	1.311715	-0.313413	15.380350
50468	0	1.075714	10.105759	-1.147714	0.010752	0.101063	-0.011436	1.356496	-0.317464	15.375077
50469	0	1.068281	10.149682	-1.157492	0.010681	0.101501	-0.011536	1.399428	-0.317328	15.368576
50470	0	1.025907	10.167074	-1.104192	0.010257	0.101675	-0.011004	1.440401	-0.317792	15.362155
50471	0	1.050132	10.186347	-1.150891	0.010498	0.101868	-0.011475	1.477684	-0.319432	15.357428
50472	0	1.051057	10.179382	-1.102671	0.010504	0.101798	-0.010994	1.513286	-0.324955	15.349497
50473	0	1.043958	10.192473	-1.120335	0.010437	0.101929	-0.011169	1.550272	-0.325712	15.349348
50474	0	1.087397	10.173276	-1.175877	0.010869	0.101737	-0.011726	1.585340	-0.329321	15.336619
50475	0	1.062003	10.161972	-1.169099	0.010620	0.101624	-0.011658	1.621485	-0.327289	15.325667
50476	0	1.067708	10.191693	-1.218224	0.010680	0.101920	-0.012153	1.653437	-0.321886	15.318012
50477	0	1.037900	10.149781	-1.266117	0.010376	0.101501	-0.012634	1.682575	-0.323456	15.308205
50478	0	1.008041	10.173402	-1.241279	0.010077	0.101738	-0.012383	1.714381	-0.326024	15.297266
50479	0	0.994744	10.113280	-1.198473	0.009949	0.101135	-0.011963	1.737964	-0.322667	15.286982
50480	0	1.036851	10.106591	-1.239793	0.010373	0.101068	-0.012373	1.764858	-0.315768	15.271386
50481	0	1.055656	10.082806	-1.228683	0.010559	0.100830	-0.012268	1.784820	-0.311154	15.255284
50482	0	1.030607	10.027384	-1.159523	0.010309	0.100276	-0.011574	1.808163	-0.305625	15.248214
50483	0	1.050092	10.009496	-1.186104	0.010498	0.100098	-0.011841	1.830101	-0.307028	15.234545
50484	0	1.007181	9.978556	-1.110346	0.010077	0.099787	-0.011088	1.846128	-0.299686	15.216672
50485	0	0.988349	9.905847	-1.137010	0.009888	0.099060	-0.011353	1.865197	-0.292954	15.199041
50486	0	1.012498	9.874928	-1.115797	0.010123	0.098751	-0.011144	1.880524	-0.293026	15.184485
50487	0	0.982540	9.832604	-1.106266	0.009827	0.098328	-0.011047	1.897135	-0.289636	15.169798
50488	0	1.036719	9.783440	-1.042409	0.010373	0.097836	-0.010407	1.914979	-0.280730	15.144439
50489	0	1.031676	9.716645	-1.014450	0.010315	0.097168	-0.010132	1.928586	-0.280780	15.129322
50490	0	0.988956	9.722415	-0.937701	0.009892	0.097225	-0.009364	1.942558	-0.276271	15.113845
50491	0	0.988411	9.643463	-0.935161	0.009888	0.096436	-0.009338	1.957032	-0.269832	15.093636
50492	0	0.938732	9.594486	-0.882593	0.009392	0.095945	-0.008816	1.967860	-0.262143	15.075361
50493	0	0.921260	9.551985	-0.897773	0.009216	0.095520	-0.008972	1.973485	-0.255467	15.065114
50494	0	0.932718	9.515260	-0.862407	0.009331	0.095153	-0.008617	1.980360	-0.248864	15.051871
50495	0	0.921050	9.484833	-0.861547	0.009216	0.094849	-0.008606	1.990731	-0.239596	15.041669
50496	0	0.913968	9.429834	-0.954380	0.009143	0.094298	-0.009541	1.993635	-0.233594	15.031704
50497	0	0.975804	9.375000	-0.922432	0.009766	0.093750	-0.009216	2.002181	-0.222207	15.019204
50498	0	0.950099	9.338241	-0.954616	0.009505	0.093383	-0.009538	2.011437	-0.214892	15.009192
50499	0	0.884853	9.301692	-0.952938	0.008850	0.093018	-0.009521	2.020172	-0.210875	15.000938
50500	0	0.890146	9.264869	-0.918491	0.008907	0.092649	-0.009171	2.035602	-0.201542	14.988989
50501	0	0.884984	9.258936	-0.916538	0.008850	0.092590	-0.009155	2.046949	-0.199066	14.976176
50502	0	0.903240	9.270862	-0.918537	0.009032	0.092710	-0.009176	2.057185	-0.197133	14.967807
50503	0	0.890781	9.210138	-0.818984	0.008911	0.092102	-0.008179	2.069919	-0.190773	14.959401
50504	0	0.926859	9.203846	-0.814915	0.009270	0.092039	-0.008141	2.079498	-0.187180	14.949110
50505	0	0.909762	9.216234	-0.806141	0.009094	0.092163	-0.008057	2.084441	-0.189188	14.942912
50506	0	0.903721	9.179420	-0.801678	0.009039	0.091795	-0.008006	2.096539	-0.184782	14.930589
50507	0	0.854382	9.173516	-0.818753	0.008545	0.091736	-0.008179	2.106563	-0.181291	14.927363
50508	0	0.841483	9.191702	-0.820228	0.008420	0.091917	-0.008197	2.112193	-0.172621	14.918044
50509	0	0.896972	9.179644	-0.836921	0.008972	0.091797	-0.008362	2.120244	-0.167415	14.907550
50510	0	0.866586	9.185461	-0.844850	0.008661	0.091856	-0.008438	2.132283	-0.171038	14.909592
50511	0	0.897259	9.210071	-0.831513	0.008972	0.092102	-0.008301	2.149110	-0.169494	14.909131
50512	0	0.946694	9.240238	-0.791849	0.009460	0.092404	-0.007903	2.167240	-0.175458	14.912223
50513	0	0.922055	9.246693	-0.849375	0.009216	0.092468	-0.008484	2.178548	-0.178678	14.915271
50514	0	0.916626	9.258599	-0.839457	0.009163	0.092587	-0.008382	2.193269	-0.180778	14.914751
50515	0	0.860487	9.277204	-0.892673	0.008606	0.092773	-0.008911	2.211518	-0.177458	14.918003
50516	0	0.885094	9.319641	-0.870987	0.008847	0.093198	-0.008698	2.224645	-0.180029	14.924681
50517	0	0.891896	9.301616	-0.971098	0.008911	0.093018	-0.009705	2.231694	-0.187630	14.931844
50518	0	0.917533	9.404990	-1.033732	0.009171	0.094051	-0.010328	2.241766	-0.191451	14.936599
50519	0	0.933811	9.423815	-1.037737	0.009338	0.094238	-0.010376	2.242601	-0.189107	14.941235
50520	0	0.982820	9.448035	-1.081458	0.009826	0.094481	-0.010807	2.250882	-0.190111	14.947516
50521	0	0.946431	9.490825	-1.105626	0.009460	0.094910	-0.011047	2.260838	-0.192725	14.956538
50522	0	0.940999	9.514874	-1.088995	0.009406	0.095150	-0.010882	2.269069	-0.195412	14.961697
50523	0	0.946652	9.576282	-1.117582	0.009460	0.095764	-0.011169	2.275835	-0.200648	14.966455
50524	0	0.959825	9.637014	-1.113116	0.009594	0.096372	-0.011122	2.286274	-0.203719	14.975921
50525	0	0.970960	9.680029	-1.087289	0.009705	0.096802	-0.010864	2.295494	-0.207682	14.976950
50526	0	1.002658	9.740787	-1.015598	0.010019	0.097409	-0.010150	2.301902	-0.214279	14.989382
50527	0	0.994908	9.789978	-0.995435	0.009949	0.097900	-0.009949	2.307605	-0.212791	14.994120
50528	0	0.983192	9.808077	-1.026817	0.009827	0.098082	-0.010265	2.310235	-0.217006	15.006862
50529	0	0.983024	9.814419	-1.055889	0.009827	0.098145	-0.010559	2.309124	-0.219226	15.013184
50530	0	0.947328	9.875365	-1.141088	0.009467	0.098754	-0.011414	2.305299	-0.224330	15.024307
50531	0	1.007213	9.881617	-1.208178	0.010071	0.098816	-0.012085	2.300720	-0.223901	15.028907
50532	0	1.001077	9.906080	-1.219599	0.010012	0.099060	-0.012201	2.293821	-0.220840	15.040623
50533	0	0.994875	9.924349	-1.269273	0.009949	0.099243	-0.012695	2.290012	-0.218880	15.047641
50534	0	1.056299	9.954828	-1.317535	0.010558	0.099548	-0.013179	2.285395	-0.222372	15.060343
50535	0	1.007364	9.997598	-1.275103	0.010071	0.099976	-0.012756	2.278685	-0.223550	15.072494
50536	0	1.026191	9.997630	-1.218794	0.010259	0.099976	-0.012197	2.268299	-0.225203	15.087170
50537	0	1.013540	10.015920	-1.183351	0.010132	0.100159	-0.011841	2.259220	-0.227324	15.092972
50538	0	1.013897	10.040401	-1.151065	0.010139	0.100403	-0.011521	2.246196	-0.225954	15.093906
50539	0	1.019287	10.052689	-1.164055	0.010193	0.100525	-0.011658	2.226016	-0.223996	15.102022
50540	0	1.043431	10.053192	-1.214865	0.010436	0.100529	-0.012174	2.196913	-0.220017	15.111297
50541	0	1.007690	10.034398	-1.187826	0.010071	0.100342	-0.011902	2.169424	-0.224956	15.120247
50542	0	1.026468	10.016509	-1.256752	0.010265	0.100163	-0.012588	2.145763	-0.222285	15.122751
50543	0	1.025410	10.022319	-1.309594	0.010254	0.100220	-0.013123	2.114537	-0.220653	15.123559
50544	0	1.012759	10.004705	-1.316693	0.010132	0.100043	-0.013192	2.084874	-0.213940	15.128318
50545	0	0.988518	10.010051	-1.230798	0.009888	0.100098	-0.012329	2.060019	-0.209176	15.136443
50546	0	0.969750	9.967795	-1.153196	0.009699	0.099675	-0.011555	2.033152	-0.205744	15.137300
50547	0	0.995305	9.961176	-1.126668	0.009949	0.099609	-0.011292	2.003941	-0.208822	15.138390
50548	0	1.020233	9.961610	-1.091037	0.010201	0.099613	-0.010938	1.972095	-0.207920	15.147798
50549	0	1.043622	9.955162	-0.997791	0.010437	0.099548	-0.010010	1.934570	-0.205152	15.143852
50550	0	0.988433	9.919127	-0.954667	0.009886	0.099188	-0.009581	1.894815	-0.201661	15.151139
50551	0	1.007198	9.894086	-0.930663	0.010071	0.098938	-0.009338	1.857349	-0.201188	15.152307
50552	0	0.988803	9.827518	-0.886887	0.009890	0.098271	-0.008909	1.809685	-0.197567	15.155202
50553	0	0.976517	9.827027	-0.930021	0.009766	0.098267	-0.009338	1.764566	-0.195223	15.159933
50554	0	0.988910	9.760634	-1.038769	0.009887	0.097603	-0.010423	1.722817	-0.196146	15.162902
50555	0	1.000990	9.723261	-1.070942	0.010010	0.097229	-0.010742	1.683557	-0.194477	15.168500
50556	0	0.982410	9.699614	-1.063788	0.009827	0.096992	-0.010677	1.636142	-0.189701	15.165005
50557	0	0.976465	9.643926	-1.034238	0.009766	0.096436	-0.010376	1.595552	-0.186750	15.167080
50558	0	0.964047	9.644576	-0.990885	0.009641	0.096442	-0.009943	1.554427	-0.184673	15.172236
50559	0	0.964211	9.613362	-0.912259	0.009644	0.096130	-0.009155	1.514888	-0.181204	15.176889
50560	0	0.988391	9.583472	-0.923419	0.009884	0.095831	-0.009274	1.467181	-0.179480	15.175168
50561	0	0.976261	9.576728	-0.857460	0.009766	0.095764	-0.008606	1.429020	-0.174164	15.178122
50562	0	0.945597	9.522248	-0.777382	0.009454	0.095220	-0.007812	1.382952	-0.175066	15.177644
50563	0	0.952710	9.521749	-0.850914	0.009521	0.095215	-0.008545	1.339247	-0.180074	15.178260
50564	0	0.910757	9.485595	-0.795252	0.009105	0.094853	-0.007986	1.298094	-0.181798	15.181175
50565	0	0.872499	9.424126	-0.814759	0.008728	0.094238	-0.008179	1.259493	-0.176418	15.179746
50566	0	0.909059	9.436866	-0.808321	0.009088	0.094366	-0.008117	1.218241	-0.178396	15.185960
50567	0	0.939802	9.424108	-0.796421	0.009399	0.094238	-0.007996	1.179443	-0.175031	15.189989
50568	0	0.890863	9.400137	-0.820930	0.008907	0.093999	-0.008239	1.142815	-0.174935	15.193231
50569	0	0.940492	9.399610	-0.802727	0.009399	0.093994	-0.008057	1.106747	-0.179978	15.208976
50570	0	0.916689	9.351090	-0.778790	0.009166	0.093509	-0.007815	1.072343	-0.179681	15.209650
50571	0	0.915471	9.350836	-0.815068	0.009155	0.093506	-0.008179	1.037361	-0.177311	15.215097
50572	0	0.927292	9.363402	-0.754899	0.009275	0.093632	-0.007574	1.006006	-0.172611	15.221634
50573	0	0.890903	9.350819	-0.772569	0.008911	0.093506	-0.007751	0.973705	-0.168392	15.225434
50574	0	0.915273	9.363350	-0.749221	0.009151	0.093632	-0.007517	0.942883	-0.169485	15.230284
50575	0	0.921748	9.381285	-0.748323	0.009216	0.093811	-0.007507	0.912644	-0.169255	15.230322
50576	0	0.891379	9.381550	-0.688754	0.008913	0.093814	-0.006910	0.884104	-0.168589	15.235858
50577	0	0.934623	9.411682	-0.693916	0.009338	0.094116	-0.006958	0.860626	-0.176581	15.245956
50578	0	0.935489	9.387437	-0.683959	0.009354	0.093873	-0.006860	0.835404	-0.176575	15.257649
50579	0	0.915526	9.417863	-0.730645	0.009155	0.094177	-0.007324	0.813158	-0.174988	15.267430
50580	0	0.891342	9.405824	-0.726998	0.008910	0.094057	-0.007289	0.789353	-0.177326	15.274745
50581	0	0.921965	9.454426	-0.786002	0.009216	0.094543	-0.007874	0.772217	-0.179739	15.279689
50582	0	0.958894	9.503377	-0.752715	0.009588	0.095033	-0.007542	0.753982	-0.178988	15.285278
50583	0	0.946103	9.503307	-0.791785	0.009460	0.095032	-0.007935	0.733312	-0.178048	15.301108
50584	0	0.934131	9.527870	-0.825462	0.009339	0.095278	-0.008267	0.717246	-0.178769	15.309882
50585	0	0.934218	9.552051	-0.706846	0.009338	0.095520	-0.007080	0.702614	-0.181770	15.319240
50586	0	0.965613	9.576569	-0.789865	0.009651	0.095765	-0.007912	0.686384	-0.186054	15.328454
50587	0	0.964911	9.619151	-0.817088	0.009644	0.096191	-0.008179	0.676286	-0.191040	15.332950
50588	0	0.971954	9.643576	-0.772794	0.009715	0.096436	-0.007736	0.665764	-0.194741	15.342579
50589	0	0.964880	9.668016	-0.883921	0.009644	0.096680	-0.008850	0.652384	-0.199195	15.357684
50590	0	0.978238	9.680173	-0.851598	0.009775	0.096802	-0.008524	0.642300	-0.206083	15.365480
50591	0	0.970761	9.716833	-0.896501	0.009705	0.097168	-0.008972	0.633227	-0.207947	15.377733
50592	0	0.989706	9.729054	-0.852073	0.009893	0.097290	-0.008531	0.620955	-0.210594	15.384963
50593	0	0.989160	9.783923	-0.939660	0.009888	0.097839	-0.009399	0.616925	-0.213507	15.391340
50594	0	1.008107	9.802125	-0.890619	0.010078	0.098022	-0.008906	0.615926	-0.215007	15.393688
50595	0	1.001374	9.826676	-0.945459	0.010010	0.098267	-0.009460	0.608260	-0.218059	15.394561
50596	0	0.996236	9.838867	-0.907622	0.009956	0.098389	-0.009083	0.599774	-0.223488	15.396381
50597	0	1.013523	9.875461	-0.891032	0.010132	0.098755	-0.008911	0.598076	-0.225859	15.400476
50598	0	1.026474	9.881480	-0.915148	0.010261	0.098815	-0.009154	0.594242	-0.229020	15.410841
50599	0	1.001342	9.881579	-0.921373	0.010010	0.098816	-0.009216	0.590632	-0.231640	15.421551
50600	0	0.989849	9.899771	-0.921098	0.009894	0.098998	-0.009212	0.589250	-0.234848	15.427189
50601	0	0.989088	9.905957	-0.982839	0.009888	0.099060	-0.009827	0.590457	-0.237000	15.432064
50602	0	1.019914	9.918004	-0.958760	0.010199	0.099180	-0.009586	0.590966	-0.236205	15.429437
50603	0	1.019156	9.918213	-0.982799	0.010193	0.099182	-0.009827	0.591458	-0.233361	15.426126
50604	0	1.025015	9.936444	-0.927950	0.010251	0.099364	-0.009280	0.589806	-0.230878	15.429388
50605	0	1.019186	9.954837	-0.940016	0.010193	0.099548	-0.009399	0.589729	-0.228321	15.426482
50606	0	0.994840	9.942560	-0.964976	0.009946	0.099426	-0.009645	0.593844	-0.229801	15.425166
50607	0	0.976943	9.948661	-0.934179	0.009766	0.099487	-0.009338	0.597013	-0.232727	15.430281
50608	0	1.020239	9.954562	-0.904660	0.010200	0.099546	-0.009041	0.602669	-0.234631	15.425625
50609	0	1.068492	9.942557	-0.970765	0.010681	0.099426	-0.009705	0.605438	-0.237544	15.428197
50610	0	1.051170	9.911833	-0.952937	0.010505	0.099119	-0.009528	0.605868	-0.244299	15.422370
50611	0	1.013222	9.893739	-0.916135	0.010132	0.098938	-0.009155	0.611996	-0.243402	15.420250
50612	0	1.013130	9.875233	-0.899228	0.010132	0.098753	-0.008985	0.619810	-0.241532	15.410679
50613	0	0.995114	9.869316	-0.861111	0.009949	0.098694	-0.008606	0.624942	-0.242966	15.407294
50614	0	1.001359	9.820294	-0.899046	0.010014	0.098204	-0.008983	0.632837	-0.241771	15.393571
50615	0	1.007084	9.814374	-0.855399	0.010071	0.098145	-0.008545	0.642345	-0.240523	15.382503
50616	0	1.001068	9.820284	-0.893713	0.010009	0.098204	-0.008930	0.649404	-0.241443	15.374950
50617	0	0.976736	9.777783	-0.854853	0.009766	0.097778	-0.008545	0.652588	-0.242196	15.366120
50618	0	0.989464	9.753105	-0.843981	0.009891	0.097532	-0.008430	0.662582	-0.245682	15.361613
50619	0	0.958259	9.716696	-0.843436	0.009583	0.097168	-0.008423	0.675180	-0.244478	15.357502
50620	0	0.976353	9.734768	-0.815040	0.009766	0.097348	-0.008142	0.684477	-0.240722	15.345672
50621	0	0.951944	9.710614	-0.819053	0.009521	0.097107	-0.008179	0.697307	-0.237032	15.333520
50622	0	0.964255	9.679859	-0.827392	0.009639	0.096800	-0.008264	0.708460	-0.240192	15.323705
50623	0	0.940100	9.625135	-0.825074	0.009399	0.096252	-0.008240	0.720564	-0.240777	15.315193
50624	0	0.940208	9.594331	-0.839741	0.009402	0.095944	-0.008385	0.734510	-0.239321	15.298560
50625	0	0.958689	9.594562	-0.801013	0.009583	0.095947	-0.007996	0.750646	-0.243229	15.282115
50626	0	0.941036	9.557563	-0.810137	0.009407	0.095577	-0.008086	0.767750	-0.245900	15.274104
50627	0	0.957955	9.576339	-0.788653	0.009583	0.095764	-0.007874	0.782203	-0.241048	15.264732
50628	0	0.982067	9.533359	-0.809917	0.009820	0.095335	-0.008083	0.800139	-0.240588	15.254592
50629	0	0.964456	9.521331	-0.770816	0.009644	0.095215	-0.007690	0.820347	-0.240465	15.245205
50630	0	0.934030	9.520935	-0.774622	0.009339	0.095211	-0.007727	0.842928	-0.240316	15.240510
50631	0	0.946213	9.496924	-0.776736	0.009460	0.094971	-0.007751	0.860951	-0.241028	15.226578
50632	0	0.952532	9.490395	-0.829285	0.009524	0.094906	-0.008272	0.884843	-0.240952	15.220384
50633	0	0.921576	9.478590	-0.807721	0.009216	0.094788	-0.008057	0.908577	-0.239012	15.209879
50634	0	0.946297	9.441551	-0.720429	0.009459	0.094418	-0.007183	0.933325	-0.243020	15.206269
50635	0	0.939959	9.478557	-0.777607	0.009399	0.094788	-0.007751	0.961870	-0.241917	15.194833
50636	0	0.970671	9.478039	-0.764552	0.009705	0.094783	-0.007618	0.993856	-0.243119	15.182194
50637	0	0.940103	9.496831	-0.759631	0.009399	0.094971	-0.007568	1.026372	-0.243718	15.173123
50638	0	0.916343	9.471814	-0.795597	0.009158	0.094721	-0.007930	1.056942	-0.248811	15.165327
50639	0	0.934285	9.478443	-0.845356	0.009338	0.094788	-0.008423	1.092877	-0.252967	15.154665
50640	0	0.953075	9.490055	-0.820715	0.009530	0.094903	-0.008180	1.124947	-0.252531	15.149582
50641	0	0.952111	9.484602	-0.845262	0.009521	0.094849	-0.008423	1.159736	-0.250857	15.139798
50642	0	0.964271	9.471815	-0.826957	0.009643	0.094721	-0.008239	1.195875	-0.249752	15.135215
50643	0	0.964903	9.496783	-0.857064	0.009644	0.094971	-0.008545	1.225943	-0.255110	15.132240
50644	0	0.972129	9.526618	-0.911065	0.009715	0.095269	-0.009086	1.254937	-0.261370	15.126637
50645	0	0.976584	9.563891	-0.937068	0.009766	0.095642	-0.009338	1.292434	-0.260491	15.119250
50646	0	0.964545	9.557088	-0.895032	0.009644	0.095574	-0.008915	1.333579	-0.261586	15.107983
50647	0	0.946441	9.569950	-0.943233	0.009460	0.095703	-0.009399	1.371880	-0.265177	15.101779
50648	0	0.989825	9.593606	-0.919527	0.009895	0.095940	-0.009161	1.411726	-0.267486	15.099456
50649	0	0.970710	9.582197	-0.936879	0.009705	0.095825	-0.009338	1.446962	-0.269333	15.092485
50650	0	1.001870	9.611887	-1.004368	0.010015	0.096123	-0.010011	1.485109	-0.273199	15.087750
50651	0	0.995190	9.661521	-0.924893	0.009949	0.096619	-0.009216	1.522758	-0.275777	15.085052
50652	0	0.934527	9.660905	-0.894638	0.009344	0.096612	-0.008916	1.557720	-0.275951	15.075140
50653	0	0.970850	9.673687	-0.943502	0.009705	0.096741	-0.009399	1.598778	-0.279413	15.073958
50654	0	0.977486	9.697178	-1.078233	0.009772	0.096975	-0.010753	1.632777	-0.281366	15.070526
50655	0	0.995099	9.734758	-1.022400	0.009949	0.097351	-0.010193	1.668228	-0.282954	15.063117
50656	0	1.007532	9.752347	-1.028438	0.010075	0.097527	-0.010256	1.700556	-0.282723	15.053398
50657	0	1.025368	9.734772	-1.077281	0.010254	0.097351	-0.010742	1.735304	-0.281484	15.045817
50658	0	0.994697	9.764608	-1.065396	0.009948	0.097650	-0.010621	1.772833	-0.279497	15.043903
50659	0	1.019358	9.783566	-1.095772	0.010193	0.097839	-0.010925	1.809589	-0.279353	15.034372
50660	0	1.019567	9.813302	-0.998986	0.010194	0.098137	-0.009953	1.850972	-0.280403	15.032528
50661	0	0.976981	9.777403	-1.053407	0.009766	0.097778	-0.010498	1.892064	-0.284264	15.026020
50662	0	0.989999	9.800980	-1.077783	0.009895	0.098013	-0.010754	1.919213	-0.288681	15.018754
50663	0	1.013206	9.832438	-1.058919	0.010132	0.098328	-0.010559	1.953066	-0.287909	15.009765
50664	0	1.049724	9.837930	-1.064587	0.010498	0.098382	-0.010620	1.981993	-0.285922	15.006448
50665	0	1.043801	9.838556	-1.107407	0.010437	0.098389	-0.011047	2.011876	-0.286105	14.998906
50666	0	0.970623	9.795203	-1.100230	0.009706	0.097955	-0.010979	2.038287	-0.285947	14.988318
50667	0	1.043795	9.856888	-1.088959	0.010437	0.098572	-0.010864	2.066483	-0.286037	14.978151
50668	0	1.007148	9.819774	-1.075123	0.010072	0.098200	-0.010732	2.088334	-0.284663	14.977545
50669	0	1.001106	9.802057	-1.088014	0.010010	0.098022	-0.010864	2.106122	-0.285092	14.982569
50670	0	1.037779	9.826085	-1.048770	0.010378	0.098263	-0.010469	2.126254	-0.283911	14.978903
50671	0	0.995221	9.783682	-1.112762	0.009949	0.097839	-0.011108	2.147832	-0.286949	14.975994
50672	0	0.971124	9.819815	-1.097955	0.009711	0.098200	-0.010964	2.164454	-0.285906	14.967751
50673	0	0.988951	9.814275	-1.081779	0.009888	0.098145	-0.010803	2.180358	-0.286978	14.958170
50674	0	0.989411	9.771175	-1.078406	0.009891	0.097713	-0.010772	2.193819	-0.290082	14.952178
50675	0	0.988866	9.765519	-1.087290	0.009888	0.097656	-0.010864	2.202992	-0.290154	14.949699
50676	0	1.006983	9.752987	-1.065333	0.010072	0.097531	-0.010638	2.219727	-0.286868	14.946871
50677	0	0.994709	9.753352	-1.081071	0.009949	0.097534	-0.010803	2.227403	-0.283918	14.938154
50678	0	0.982488	9.704233	-1.125825	0.009823	0.097044	-0.011246	2.241118	-0.285353	14.930105
50679	0	0.988702	9.698430	-1.068693	0.009888	0.096985	-0.010681	2.246882	-0.283510	14.920842
50680	0	0.945855	9.649421	-1.100277	0.009459	0.096495	-0.010999	2.250807	-0.282480	14.917636
50681	0	0.957852	9.600835	-1.044019	0.009583	0.096008	-0.010437	2.253523	-0.276675	14.907375
50682	0	0.987915	9.619098	-1.050855	0.009879	0.096191	-0.010505	2.256964	-0.275649	14.901070
50683	0	0.982584	9.619061	-1.050613	0.009827	0.096191	-0.010498	2.265461	-0.273636	14.890122
50684	0	0.989127	9.576146	-1.051634	0.009886	0.095762	-0.010514	2.267168	-0.279104	14.887878
50685	0	0.964311	9.570286	-0.976862	0.009644	0.095703	-0.009766	2.269757	-0.277454	14.882535
50686	0	0.951658	9.551945	-1.032084	0.009520	0.095519	-0.010322	2.267953	-0.272817	14.880368
50687	0	0.945723	9.539837	-1.055819	0.009460	0.095398	-0.010559	2.265851	-0.267927	14.873584
50688	0	0.963565	9.539770	-1.013444	0.009637	0.095398	-0.010131	2.269126	-0.265394	14.868203
50689	0	0.952197	9.497094	-1.000708	0.009521	0.094971	-0.010010	2.264973	-0.264890	14.864464
50690	0	0.915450	9.484855	-0.933614	0.009156	0.094849	-0.009334	2.267116	-0.261696	14.862430
50691	0	0.921857	9.478735	-0.915555	0.009216	0.094788	-0.009155	2.266609	-0.263322	14.860349
50692	0	0.897559	9.472595	-0.970254	0.008976	0.094726	-0.009706	2.262020	-0.261723	14.854208
50693	0	0.933808	9.478774	-0.909310	0.009338	0.094788	-0.009094	2.259751	-0.260259	14.850051
50694	0	0.939485	9.478811	-0.970113	0.009398	0.094788	-0.009703	2.256963	-0.254831	14.848903
50695	0	0.939813	9.436086	-0.963980	0.009399	0.094360	-0.009644	2.251665	-0.252233	14.852300
50696	0	0.939626	9.448346	-0.939222	0.009397	0.094483	-0.009393	2.250054	-0.250766	14.849139
50697	0	0.909332	9.448287	-1.012844	0.009094	0.094482	-0.010132	2.245194	-0.248602	14.854368
50698	0	0.915499	9.466556	-0.957309	0.009152	0.094666	-0.009576	2.241093	-0.250664	14.854429
50699	0	0.958627	9.448217	-0.964232	0.009583	0.094482	-0.009644	2.238716	-0.254131	14.851873
50700	0	0.946391	9.436027	-0.963631	0.009467	0.094359	-0.009642	2.231443	-0.249207	14.855548
50701	0	0.971014	9.490978	-0.969795	0.009705	0.094910	-0.009705	2.222695	-0.254822	14.858807
50702	0	0.934998	9.472734	-0.980566	0.009349	0.094727	-0.009814	2.211530	-0.255093	14.863220
50703	0	0.958518	9.490987	-1.000530	0.009583	0.094910	-0.010010	2.205389	-0.257237	14.869523
50704	0	0.946989	9.527633	-0.956482	0.009465	0.095276	-0.009574	2.193723	-0.261794	14.874411
50705	0	0.958733	9.539818	-0.969759	0.009583	0.095398	-0.009705	2.184517	-0.266509	14.873923
50706	0	0.971626	9.552051	-0.943996	0.009714	0.095520	-0.009447	2.175121	-0.268013	14.875424
50707	0	0.946403	9.552051	-0.932970	0.009460	0.095520	-0.009338	2.163851	-0.271234	14.875695
50708	0	0.965318	9.558157	-0.931286	0.009650	0.095581	-0.009321	2.153262	-0.273797	14.887288
50709	0	0.970417	9.576511	-0.994002	0.009705	0.095764	-0.009949	2.142068	-0.272275	14.891462
50710	0	0.946531	9.631483	-1.004437	0.009459	0.096314	-0.010054	2.130424	-0.278127	14.902549
50711	0	0.940069	9.625318	-1.061230	0.009399	0.096252	-0.010620	2.120386	-0.278579	14.908581
50712	0	0.922207	9.655924	-1.059538	0.009218	0.096559	-0.010605	2.108447	-0.282059	14.916104
50713	0	0.952424	9.631489	-1.097152	0.009521	0.096313	-0.010986	2.090156	-0.284222	14.924026
50714	0	0.965172	9.698847	-1.118324	0.009648	0.096987	-0.011201	2.068613	-0.287109	14.929097
50715	0	1.007190	9.692514	-1.103487	0.010071	0.096924	-0.011047	2.053217	-0.287303	14.934777
50716	0	1.007516	9.704913	-1.119196	0.010073	0.097048	-0.011206	2.036315	-0.289110	14.939403
50717	0	1.031774	9.723066	-1.054109	0.010315	0.097229	-0.010559	2.014536	-0.291321	14.949640
50718	0	0.989814	9.766056	-1.117750	0.009892	0.097659	-0.011195	1.993254	-0.296821	14.959767
50719	0	0.982670	9.784123	-1.121411	0.009827	0.097839	-0.011230	1.973504	-0.295749	14.969403
50720	0	0.964898	9.802726	-1.111443	0.009643	0.098025	-0.011137	1.946491	-0.302073	14.974974
50721	0	0.982635	9.820739	-1.115369	0.009827	0.098206	-0.011169	1.927443	-0.300642	14.981619
50722	0	1.013422	9.802726	-1.093540	0.010131	0.098025	-0.010956	1.902952	-0.303457	14.985916
50723	0	1.007463	9.845212	-1.151169	0.010071	0.098450	-0.011536	1.874677	-0.306683	14.997898
50724	0	1.002021	9.851628	-1.049161	0.010016	0.098515	-0.010511	1.851264	-0.309975	15.010163
50725	0	1.019801	9.851277	-1.126918	0.010193	0.098511	-0.011292	1.824889	-0.314765	15.022304
50726	0	0.959645	9.839323	-1.061760	0.009592	0.098392	-0.010637	1.801226	-0.318846	15.023889
50727	0	0.983018	9.863469	-1.145541	0.009827	0.098633	-0.011475	1.778407	-0.321778	15.030699
50728	0	1.001791	9.863824	-1.122955	0.010016	0.098636	-0.011253	1.750180	-0.322392	15.039775
50729	0	0.964936	9.851312	-1.065398	0.009644	0.098511	-0.010681	1.718021	-0.328045	15.042969
50730	0	1.002463	9.833539	-1.090294	0.010021	0.098332	-0.010933	1.682653	-0.330884	15.053753
50731	0	1.007005	9.875828	-1.022190	0.010071	0.098755	-0.010254	1.645069	-0.328946	15.064106
50732	0	0.988511	9.839828	-1.046926	0.009886	0.098395	-0.010496	1.613227	-0.327102	15.071643
50733	0	1.019049	9.839178	-1.016523	0.010193	0.098389	-0.010193	1.580400	-0.323325	15.074809
50734	0	0.987808	9.851951	-0.949969	0.009882	0.098516	-0.009527	1.547872	-0.317826	15.082546
50735	0	1.007144	9.857444	-0.955442	0.010071	0.098572	-0.009583	1.514583	-0.317579	15.084471
50736	0	1.031911	9.821252	-0.888904	0.010316	0.098210	-0.008917	1.481851	-0.320387	15.099040
50737	0	0.995459	9.796399	-0.930517	0.009949	0.097961	-0.009338	1.442694	-0.326221	15.110716
50738	0	0.989928	9.766495	-0.996639	0.009899	0.097661	-0.010005	1.396935	-0.325335	15.119459
50739	0	0.982956	9.753718	-0.948769	0.009827	0.097534	-0.009521	1.356650	-0.327741	15.121739
50740	0	0.946567	9.705689	-1.094283	0.009466	0.097053	-0.010981	1.311463	-0.326101	15.124070
50741	0	0.969971	9.705016	-1.089171	0.009705	0.097046	-0.010925	1.271202	-0.319323	15.128202
50742	0	0.981557	9.669119	-1.082458	0.009816	0.096687	-0.010859	1.230366	-0.317597	15.128584
50743	0	0.958611	9.643834	-1.022421	0.009583	0.096436	-0.010254	1.194526	-0.320845	15.130059
50744	0	0.952892	9.632073	-0.937503	0.009528	0.096318	-0.009401	1.162520	-0.320819	15.128182
50745	0	0.964694	9.637672	-0.863860	0.009644	0.096375	-0.008667	1.128155	-0.323876	15.128599
50746	0	0.934758	9.595356	-0.864157	0.009345	0.095951	-0.008672	1.091574	-0.325922	15.132207
50747	0	0.952107	9.601071	-0.735445	0.009521	0.096008	-0.007385	1.054258	-0.324535	15.134717
50748	0	0.958658	9.577073	-0.809049	0.009582	0.095769	-0.008118	1.021214	-0.329585	15.137366
50749	0	0.927694	9.558400	-0.826724	0.009277	0.095581	-0.008301	0.980440	-0.328152	15.140089
50750	0	0.928011	9.534441	-0.808685	0.009276	0.095343	-0.008112	0.949666	-0.331664	15.143668
50751	0	0.952786	9.509509	-0.863448	0.009521	0.095093	-0.008667	0.909920	-0.338361	15.142316
50752	0	0.941539	9.522079	-0.851337	0.009412	0.095219	-0.008541	0.875914	-0.341706	15.144014
50753	0	0.958210	9.497304	-0.845823	0.009583	0.094971	-0.008484	0.844255	-0.340276	15.143924
50754	0	0.964410	9.473173	-0.853769	0.009642	0.094730	-0.008555	0.822121	-0.342320	15.142867
50755	0	0.940561	9.466680	-0.834040	0.009399	0.094666	-0.008362	0.795696	-0.348847	15.149050
50756	0	0.959725	9.448618	-0.835619	0.009594	0.094484	-0.008381	0.764986	-0.351924	15.144579
50757	0	0.964543	9.478917	-0.742379	0.009644	0.094788	-0.007446	0.737141	-0.353267	15.146652
50758	0	0.958950	9.473096	-0.749887	0.009585	0.094729	-0.007524	0.706853	-0.357329	15.154602
50759	0	0.946503	9.442228	-0.736799	0.009460	0.094421	-0.007385	0.685328	-0.361978	15.159586
50760	0	0.910709	9.454521	-0.751879	0.009103	0.094544	-0.007534	0.666260	-0.366236	15.164524
50761	0	0.897722	9.448312	-0.730899	0.008972	0.094482	-0.007324	0.647212	-0.371457	15.170649
50762	0	0.928627	9.485078	-0.691202	0.009287	0.094850	-0.006927	0.627991	-0.369865	15.182976
50763	0	0.952565	9.448298	-0.737274	0.009521	0.094482	-0.007385	0.612188	-0.374003	15.189808
50764	0	0.977679	9.466713	-0.777534	0.009773	0.094666	-0.007788	0.596611	-0.377356	15.193819
50765	0	0.958641	9.466568	-0.792809	0.009583	0.094666	-0.007935	0.588117	-0.381145	15.196090
50766	0	0.941384	9.484858	-0.785363	0.009407	0.094849	-0.007861	0.578449	-0.388421	15.199940
50767	0	0.903490	9.497120	-0.786559	0.009033	0.094971	-0.007874	0.568275	-0.389533	15.206629
50768	0	0.928412	9.515480	-0.828071	0.009280	0.095155	-0.008286	0.561949	-0.393264	15.217389
50769	0	0.964606	9.539779	-0.756722	0.009644	0.095398	-0.007568	0.559928	-0.395377	15.222002
50770	0	0.983480	9.564107	-0.695223	0.009831	0.095641	-0.006956	0.554774	-0.398571	15.230677
50771	0	0.989382	9.564180	-0.731969	0.009888	0.095642	-0.007324	0.548890	-0.405020	15.240428
50772	0	0.984096	9.600721	-0.731359	0.009838	0.096007	-0.007316	0.545683	-0.407543	15.242832
50773	0	1.013687	9.606913	-0.860234	0.010132	0.096069	-0.008606	0.540719	-0.412616	15.246971
50774	0	0.966049	9.643373	-0.860066	0.009653	0.096435	-0.008599	0.541744	-0.420452	15.253783
50775	0	0.946797	9.680123	-0.829841	0.009460	0.096802	-0.008301	0.538244	-0.428440	15.256377
50776	0	0.966555	9.685943	-0.830502	0.009658	0.096861	-0.008297	0.547112	-0.436615	15.262450
50777	0	0.994904	9.716742	-0.897779	0.009949	0.097168	-0.008972	0.552941	-0.436125	15.265531
50778	0	1.013510	9.740917	-0.880821	0.010132	0.097410	-0.008801	0.561219	-0.439089	15.266607
50779	0	1.007808	9.753255	-0.867685	0.010071	0.097534	-0.008667	0.571986	-0.446789	15.266544
50780	0	1.045799	9.777296	-0.869638	0.010451	0.097775	-0.008687	0.582217	-0.453730	15.268074
50781	0	1.007888	9.771551	-0.904336	0.010071	0.097717	-0.009033	0.593497	-0.462285	15.275678
50782	0	0.984527	9.807815	-0.906711	0.009842	0.098080	-0.009054	0.607849	-0.465346	15.281497
50783	0	0.970730	9.850977	-0.885791	0.009705	0.098511	-0.008850	0.616201	-0.467631	15.283801
50784	0	0.971448	9.862848	-0.966960	0.009709	0.098630	-0.009660	0.626878	-0.472747	15.287014
50785	0	0.989271	9.857066	-0.971086	0.009888	0.098572	-0.009705	0.633381	-0.477769	15.284505
50786	0	1.051317	9.899436	-1.021791	0.010508	0.098996	-0.010206	0.646218	-0.483377	15.287924
50787	0	1.050013	9.905846	-1.014525	0.010498	0.099060	-0.010132	0.660966	-0.484997	15.289526
50788	0	1.044354	9.887124	-0.974857	0.010441	0.098873	-0.009732	0.679251	-0.487273	15.297512
50789	0	1.032014	9.942421	-1.014675	0.010315	0.099426	-0.010132	0.695620	-0.492541	15.296067
50790	0	1.002222	9.948100	-0.986972	0.010019	0.099483	-0.009857	0.709416	-0.495078	15.302581
50791	0	1.013793	9.948580	-0.965266	0.010132	0.099487	-0.009644	0.719173	-0.501319	15.301666
50792	0	1.027125	9.923805	-0.936476	0.010265	0.099239	-0.009357	0.726823	-0.507374	15.298662
50793	0	1.025639	9.936345	-1.045157	0.010254	0.099365	-0.010437	0.742810	-0.509563	15.295587
50794	0	1.020285	9.960396	-1.035477	0.010198	0.099606	-0.010345	0.753906	-0.514822	15.293030
50795	0	1.007249	9.930247	-0.917221	0.010071	0.099304	-0.009155	0.772624	-0.516035	15.288927
50796	0	1.037958	9.911590	-0.981315	0.010379	0.099117	-0.009800	0.787032	-0.516236	15.287941
50797	0	1.007515	9.881434	-0.971609	0.010071	0.098816	-0.009705	0.799629	-0.520565	15.285956
50798	0	0.989713	9.893262	-0.895126	0.009896	0.098934	-0.008935	0.817705	-0.520806	15.282403
50799	0	0.989338	9.899692	-0.959837	0.009888	0.098999	-0.009583	0.835385	-0.526624	15.282942
50800	0	1.002204	9.874813	-0.963346	0.010020	0.098750	-0.009615	0.855916	-0.528095	15.274341
50801	0	1.000731	9.838735	-0.965954	0.010010	0.098389	-0.009644	0.873732	-0.524551	15.267642
50802	0	1.018547	9.814051	-0.950663	0.010187	0.098142	-0.009493	0.888764	-0.522002	15.254969
50803	0	0.982773	9.820408	-1.002328	0.009827	0.098206	-0.010010	0.903654	-0.522691	15.245048
50804	0	0.988711	9.783423	-0.968697	0.009890	0.097836	-0.009671	0.921273	-0.519144	15.239881
50805	0	0.945869	9.747153	-0.923519	0.009460	0.097473	-0.009216	0.942607	-0.516423	15.227789
50806	0	0.988819	9.716253	-0.865740	0.009884	0.097164	-0.008644	0.957334	-0.520749	15.214373
50807	0	1.007093	9.710541	-0.898846	0.010071	0.097107	-0.008972	0.975653	-0.520195	15.205785
50808	0	0.977085	9.691802	-0.871670	0.009766	0.096920	-0.008700	0.994141	-0.525615	15.199811
50809	0	1.001331	9.686117	-0.874198	0.010010	0.096863	-0.008728	1.009798	-0.529049	15.190983
50810	0	0.964981	9.630822	-0.907756	0.009650	0.096310	-0.009062	1.027626	-0.527872	15.180856
50811	0	0.964119	9.606803	-0.904958	0.009644	0.096069	-0.009033	1.046177	-0.524394	15.164479
50812	0	1.000044	9.582100	-0.920644	0.010004	0.095822	-0.009189	1.066407	-0.519469	15.152284
50813	0	0.958345	9.539611	-0.868620	0.009583	0.095398	-0.008667	1.088524	-0.519866	15.139445
50814	0	0.976724	9.527007	-0.842275	0.009767	0.095272	-0.008401	1.113685	-0.519895	15.122197
50815	0	0.927580	9.496946	-0.904783	0.009277	0.094971	-0.009033	1.130354	-0.517389	15.106389
50816	0	0.926944	9.484412	-0.871897	0.009274	0.094846	-0.008697	1.156612	-0.511720	15.100345
50817	0	0.940188	9.472412	-0.832588	0.009399	0.094727	-0.008301	1.186141	-0.513910	15.092436
50818	0	0.970678	9.453753	-0.794107	0.009709	0.094539	-0.007924	1.205859	-0.509957	15.086543
50819	0	0.945902	9.441982	-0.813759	0.009460	0.094421	-0.008118	1.229179	-0.507422	15.079313
50820	0	0.938886	9.429443	-0.817783	0.009396	0.094296	-0.008158	1.252629	-0.498444	15.067440
50821	0	0.927738	9.399223	-0.832238	0.009277	0.093994	-0.008301	1.278027	-0.497682	15.057053
50822	0	0.946105	9.429376	-0.787652	0.009460	0.094296	-0.007856	1.301638	-0.497547	15.050036
50823	0	0.958740	9.405248	-0.814309	0.009583	0.094055	-0.008118	1.331681	-0.502641	15.041604
50824	0	0.941006	9.392492	-0.850040	0.009409	0.093927	-0.008474	1.362525	-0.503197	15.034532
50825	0	0.933709	9.399211	-0.850783	0.009338	0.093994	-0.008484	1.390881	-0.500846	15.031211
50826	0	0.939446	9.398737	-0.819168	0.009397	0.093989	-0.008166	1.420813	-0.497457	15.023674
50827	0	0.915769	9.393062	-0.826537	0.009155	0.093933	-0.008240	1.451179	-0.499562	15.015240
50828	0	0.952631	9.380257	-0.880773	0.009525	0.093805	-0.008780	1.484755	-0.500032	15.012766
50829	0	0.970504	9.386971	-0.832694	0.009705	0.093872	-0.008301	1.515770	-0.499769	15.007291
50830	0	0.934202	9.441247	-0.869026	0.009338	0.094416	-0.008659	1.552422	-0.503389	15.004846
50831	0	0.915672	9.399115	-0.936704	0.009155	0.093994	-0.009338	1.586511	-0.504421	15.003491
50832	0	0.891236	9.428968	-0.930525	0.008913	0.094293	-0.009274	1.622965	-0.502866	14.995593
50833	0	0.933982	9.441794	-1.010172	0.009338	0.094421	-0.010071	1.659625	-0.503935	14.992126
50834	0	0.927834	9.453305	-0.979527	0.009279	0.094536	-0.009768	1.692318	-0.502136	14.985843
50835	0	0.934181	9.484473	-1.089538	0.009338	0.094849	-0.010864	1.728977	-0.505723	14.979301
50836	0	0.916115	9.520344	-1.059570	0.009162	0.095207	-0.010561	1.769976	-0.504076	14.979290
50837	0	0.964873	9.557723	-0.967629	0.009644	0.095581	-0.009644	1.808393	-0.509521	14.977533
50838	0	0.965669	9.563083	-0.907255	0.009653	0.095634	-0.009038	1.848898	-0.513022	14.971363
50839	0	0.995332	9.612720	-0.900100	0.009949	0.096130	-0.008972	1.882416	-0.517674	14.966999
50840	0	0.959402	9.605932	-0.936688	0.009591	0.096063	-0.009336	1.918960	-0.520358	14.963536
50841	0	0.958007	9.649346	-1.010303	0.009583	0.096497	-0.010071	1.956354	-0.516750	14.961216
50842	0	0.976145	9.666994	-1.040694	0.009760	0.096673	-0.010380	1.987572	-0.517884	14.952724
50843	0	0.970628	9.692076	-1.040307	0.009705	0.096924	-0.010376	2.018688	-0.519158	14.946712
50844	0	0.995570	9.715817	-1.076091	0.009952	0.097161	-0.010736	2.046882	-0.523227	14.949111
50845	0	1.001609	9.734717	-1.144132	0.010010	0.097351	-0.011414	2.078714	-0.529989	14.946070
50846	0	1.038598	9.776714	-1.155500	0.010388	0.097770	-0.011531	2.106052	-0.526570	14.943646
50847	0	0.976852	9.771424	-1.113262	0.009766	0.097717	-0.011108	2.133620	-0.529269	14.940815
50848	0	1.001859	9.831759	-1.124490	0.010015	0.098321	-0.011219	2.162948	-0.533296	14.937035
50849	0	0.989103	9.832463	-1.131475	0.009888	0.098328	-0.011292	2.189306	-0.536456	14.935726
50850	0	1.001806	9.856261	-1.074835	0.010015	0.098565	-0.010728	2.212168	-0.538706	14.927602
50851	0	1.019502	9.887420	-1.119179	0.010193	0.098877	-0.011169	2.237432	-0.540450	14.933586
50852	0	1.032325	9.935709	-1.147633	0.010319	0.099360	-0.011459	2.256310	-0.544881	14.936014
50853	0	1.013653	9.911832	-1.149442	0.010132	0.099121	-0.011475	2.278461	-0.549584	14.933461
50854	0	1.038828	9.929566	-1.195418	0.010385	0.099298	-0.011942	2.291846	-0.553187	14.934166
50855	0	1.013103	9.924157	-1.161106	0.010132	0.099243	-0.011597	2.307740	-0.551546	14.934944
50856	0	1.019084	9.948226	-1.145393	0.010191	0.099483	-0.011443	2.319441	-0.550682	14.933194
50857	0	1.012956	9.960828	-1.130324	0.010132	0.099609	-0.011292	2.332231	-0.547346	14.932261
50858	0	0.994165	9.942243	-1.187481	0.009944	0.099423	-0.011865	2.343158	-0.544017	14.931226
50859	0	1.044436	9.960757	-1.209349	0.010437	0.099609	-0.012085	2.352277	-0.551729	14.929232
50860	0	1.044962	9.936116	-1.161758	0.010451	0.099361	-0.011614	2.355890	-0.549049	14.929062
50861	0	1.061527	9.912102	-1.172380	0.010620	0.099121	-0.011719	2.360593	-0.542869	14.912855
50862	0	0.993301	9.911949	-1.198314	0.009938	0.099120	-0.011973	2.371129	-0.536185	14.910381
50863	0	0.994801	9.912082	-1.196576	0.009949	0.099121	-0.011963	2.373732	-0.534669	14.906569
50864	0	0.988888	9.893692	-1.196701	0.009886	0.098937	-0.011969	2.371226	-0.537517	14.903988
50865	0	0.995118	9.881620	-1.250806	0.009949	0.098816	-0.012512	2.365727	-0.539694	14.899667
50866	0	1.006963	9.863395	-1.170662	0.010076	0.098633	-0.011711	2.359795	-0.532108	14.897756
50867	0	0.994281	9.820724	-1.195408	0.009949	0.098206	-0.011963	2.348842	-0.524524	14.894481
50868	0	0.981480	9.814855	-1.108049	0.009814	0.098147	-0.011091	2.335613	-0.524374	14.887461
50869	0	0.988642	9.790130	-1.091827	0.009888	0.097900	-0.010925	2.326673	-0.522110	14.882677
50870	0	0.982156	9.765885	-1.071586	0.009824	0.097657	-0.010729	2.310570	-0.518698	14.867687
50871	0	1.013087	9.729106	-0.993969	0.010132	0.097290	-0.009949	2.299233	-0.516724	14.863929
50872	0	0.975579	9.704980	-1.040780	0.009763	0.097048	-0.010420	2.284303	-0.507728	14.861254
50873	0	0.939898	9.686409	-0.969208	0.009399	0.096863	-0.009705	2.268895	-0.506369	14.858332
50874	0	0.958122	9.662187	-0.966706	0.009582	0.096621	-0.009680	2.253189	-0.505116	14.856890
50875	0	0.970522	9.643723	-0.980947	0.009705	0.096436	-0.009827	2.232232	-0.505041	14.855557
50876	0	0.969979	9.644090	-1.026260	0.009706	0.096438	-0.010281	2.210159	-0.497421	14.851591
50877	0	0.994588	9.607121	-0.956669	0.009949	0.096069	-0.009583	2.190622	-0.493216	14.844881
50878	0	0.957342	9.552597	-0.996020	0.009576	0.095524	-0.009978	2.168263	-0.489484	14.844379
50879	0	0.945846	9.503364	-0.956565	0.009460	0.095032	-0.009583	2.147351	-0.486274	14.847049
50880	0	0.933406	9.491436	-0.983628	0.009334	0.094913	-0.009854	2.124902	-0.485984	14.841513
50881	0	0.964231	9.472849	-1.011502	0.009644	0.094727	-0.010132	2.104073	-0.483678	14.844161
50882	0	0.915107	9.467068	-1.007821	0.009152	0.094668	-0.010098	2.078995	-0.481235	14.844362
50883	0	0.940144	9.436241	-0.962137	0.009399	0.094360	-0.009644	2.051604	-0.482870	14.845637
50884	0	0.927698	9.400040	-0.927394	0.009281	0.093998	-0.009295	2.025931	-0.476973	14.846037
50885	0	0.939521	9.424063	-0.913538	0.009399	0.094238	-0.009155	2.001205	-0.471082	14.848633
50886	0	0.932551	9.387800	-0.854831	0.009330	0.093876	-0.008567	1.977993	-0.465078	14.849650
50887	0	0.909201	9.375154	-0.828586	0.009094	0.093750	-0.008301	1.959115	-0.461538	14.849014
50888	0	0.915198	9.369331	-0.831388	0.009151	0.093692	-0.008332	1.936084	-0.462525	14.851304
50889	0	0.909630	9.387348	-0.919992	0.009094	0.093872	-0.009216	1.915353	-0.464191	14.843272
50890	0	0.897911	9.350924	-0.830948	0.008976	0.093508	-0.008329	1.890440	-0.467223	14.846069
50891	0	0.891503	9.344642	-0.889048	0.008911	0.093445	-0.008911	1.864520	-0.471146	14.844388
50892	0	0.904293	9.369374	-0.964304	0.009041	0.093692	-0.009664	1.838955	-0.472847	14.852100
50893	0	0.934161	9.375160	-0.950252	0.009338	0.093750	-0.009521	1.815301	-0.475944	14.860444
50894	0	0.953293	9.363148	-0.886048	0.009527	0.093631	-0.008874	1.798459	-0.482164	14.869526
50895	0	0.891482	9.362910	-0.877286	0.008911	0.093628	-0.008789	1.778144	-0.485875	14.878739
50896	0	0.910162	9.411951	-0.880205	0.009101	0.094118	-0.008818	1.758605	-0.485942	14.887720
50897	0	0.915981	9.442283	-0.870761	0.009155	0.094421	-0.008728	1.733378	-0.490638	14.896188
50898	0	0.941047	9.448594	-0.836186	0.009408	0.094484	-0.008383	1.707563	-0.492883	14.905700
50899	0	0.952302	9.472808	-0.834287	0.009521	0.094727	-0.008362	1.684136	-0.493970	14.913065
50900	0	0.940598	9.454747	-0.910228	0.009402	0.094546	-0.009118	1.664390	-0.497624	14.917249
50901	0	0.952401	9.466703	-0.938170	0.009521	0.094666	-0.009399	1.642613	-0.499827	14.931784
50902	0	0.941111	9.497492	-0.922107	0.009404	0.094974	-0.009242	1.616913	-0.507320	14.943460
50903	0	0.940225	9.509412	-0.950524	0.009399	0.095093	-0.009521	1.596956	-0.509862	14.960599
50904	0	0.946698	9.558466	-0.953138	0.009465	0.095583	-0.009550	1.574056	-0.511115	14.970858
50905	0	0.946535	9.594819	-0.987405	0.009460	0.095947	-0.009888	1.557310	-0.516062	14.980818
50906	0	0.935111	9.625450	-0.941926	0.009348	0.096253	-0.009434	1.539581	-0.519014	14.992339
50907	0	0.964701	9.637564	-0.956766	0.009644	0.096375	-0.009583	1.521492	-0.522249	15.005563
50908	0	0.977201	9.656106	-0.910980	0.009772	0.096560	-0.009126	1.502279	-0.521102	15.021005
50909	0	0.977115	9.710814	-0.919773	0.009766	0.097107	-0.009216	1.480140	-0.526770	15.040303
50910	0	0.990762	9.729283	-0.983225	0.009898	0.097292	-0.009851	1.458198	-0.536964	15.048590
50911	0	0.983376	9.741349	-0.998931	0.009827	0.097412	-0.010010	1.433817	-0.544345	15.061795
50912	0	0.966133	9.814802	-1.013231	0.009657	0.098146	-0.010152	1.410534	-0.548582	15.072503
50913	0	0.989324	9.790147	-1.109397	0.009888	0.097900	-0.011108	1.393174	-0.554089	15.082682
50914	0	1.020788	9.826898	-1.026823	0.010203	0.098268	-0.010286	1.371683	-0.558413	15.091469
50915	0	0.983228	9.826743	-1.042396	0.009827	0.098267	-0.010437	1.356101	-0.563974	15.104418
50916	0	1.008476	9.857398	-1.057948	0.010081	0.098573	-0.010594	1.338407	-0.567032	15.116563
50917	0	1.013556	9.887857	-1.047925	0.010132	0.098877	-0.010498	1.316091	-0.570472	15.120575
50918	0	1.008230	9.918628	-0.983261	0.010077	0.099185	-0.009851	1.295001	-0.575154	15.129073
50919	0	1.025694	9.930574	-0.986910	0.010254	0.099304	-0.009888	1.273157	-0.577768	15.139185
50920	0	1.020222	9.918646	-0.983286	0.010199	0.099185	-0.009851	1.251276	-0.581072	15.149944
50921	0	0.976599	9.924518	-1.017285	0.009766	0.099243	-0.010193	1.227717	-0.580591	15.160598
50922	0	1.007706	9.961503	-1.043437	0.010071	0.099613	-0.010458	1.200148	-0.586853	15.167388
50923	0	1.037985	9.961096	-1.060143	0.010376	0.099609	-0.010620	1.178200	-0.590415	15.172378
50924	0	1.026774	9.985781	-1.019650	0.010262	0.099856	-0.010217	1.154705	-0.596587	15.185120
50925	0	1.038111	9.942788	-1.011077	0.010376	0.099426	-0.010132	1.129939	-0.601656	15.189489
50926	0	1.032786	9.930930	-1.134895	0.010324	0.099307	-0.011372	1.103339	-0.604654	15.194651
50927	0	1.001612	9.924514	-1.090154	0.010010	0.099243	-0.010925	1.075492	-0.611105	15.199557
50928	0	0.984266	9.906591	-1.097907	0.009839	0.099064	-0.011001	1.050020	-0.614485	15.198972
50929	0	0.970918	9.912271	-1.017278	0.009705	0.099121	-0.010193	1.026303	-0.618970	15.199401
50930	0	1.001872	9.930941	-0.964003	0.010018	0.099307	-0.009665	0.997430	-0.618637	15.195396
50931	0	1.007223	9.924511	-0.931610	0.010071	0.099243	-0.009338	0.971283	-0.619464	15.198877
50932	0	1.019192	9.888196	-0.829594	0.010195	0.098880	-0.008318	0.945199	-0.615370	15.198385
50933	0	1.049836	9.869552	-0.876987	0.010498	0.098694	-0.008789	0.922500	-0.614934	15.204105
50934	0	1.025895	9.845425	-0.897091	0.010254	0.098453	-0.008995	0.894006	-0.619982	15.207704
50935	0	1.025973	9.820716	-0.851958	0.010254	0.098206	-0.008545	0.864035	-0.625965	15.211056
50936	0	1.021098	9.820953	-0.902416	0.010204	0.098208	-0.009044	0.840850	-0.632913	15.213112
50937	0	0.989193	9.771874	-0.925747	0.009888	0.097717	-0.009277	0.816974	-0.637128	15.207820
50938	0	0.965244	9.723383	-0.927743	0.009651	0.097232	-0.009299	0.790772	-0.637806	15.211227
50939	0	0.988780	9.710899	-0.931682	0.009888	0.097107	-0.009338	0.764647	-0.637270	15.202164
50940	0	0.952225	9.705168	-0.964119	0.009521	0.097050	-0.009662	0.739906	-0.637464	15.201135
50941	0	0.982419	9.662033	-0.865107	0.009827	0.096619	-0.008667	0.720423	-0.633805	15.200995
50942	0	0.988196	9.643978	-0.886471	0.009882	0.096438	-0.008880	0.702069	-0.633066	15.198361
50943	0	0.958369	9.637562	-0.798089	0.009583	0.096375	-0.007996	0.683976	-0.633701	15.193348
50944	0	0.952904	9.595009	-0.819389	0.009523	0.095949	-0.008211	0.662873	-0.639674	15.192849
50945	0	0.958160	9.570429	-0.731023	0.009583	0.095703	-0.007324	0.645535	-0.637799	15.190575
50946	0	0.927301	9.552321	-0.777083	0.009274	0.095522	-0.007785	0.628194	-0.635269	15.190472
50947	0	0.946393	9.521584	-0.828533	0.009460	0.095215	-0.008301	0.609075	-0.638690	15.188714
50948	0	0.947051	9.527742	-0.740389	0.009467	0.095277	-0.007416	0.594225	-0.641978	15.186676
50949	0	0.965034	9.509258	-0.786759	0.009644	0.095093	-0.007874	0.586399	-0.649384	15.181612
50950	0	0.947537	9.484834	-0.834111	0.009474	0.094848	-0.008350	0.574519	-0.650574	15.176712
50951	0	0.933954	9.478800	-0.841702	0.009338	0.094788	-0.008423	0.566854	-0.651248	15.172921
50952	0	0.952289	9.454407	-0.748876	0.009523	0.094543	-0.007496	0.557640	-0.649869	15.173721
50953	0	0.946095	9.423838	-0.762751	0.009460	0.094238	-0.007629	0.554836	-0.649707	15.176831
50954	0	0.939785	9.436081	-0.701243	0.009400	0.094360	-0.007015	0.550862	-0.645895	15.178381
50955	0	0.952575	9.417686	-0.689632	0.009521	0.094177	-0.006897	0.549507	-0.650296	15.180175
50956	0	0.934652	9.417624	-0.707910	0.009346	0.094176	-0.007079	0.548858	-0.650143	15.180394
50957	0	0.922027	9.423753	-0.684096	0.009216	0.094238	-0.006836	0.554388	-0.654177	15.182057
50958	0	0.941357	9.429608	-0.703863	0.009407	0.094297	-0.007030	0.564783	-0.661308	15.178923
50959	0	0.952464	9.423756	-0.745142	0.009521	0.094238	-0.007446	0.570410	-0.664365	15.181415
50960	0	0.934364	9.411369	-0.758704	0.009344	0.094114	-0.007579	0.579728	-0.663035	15.180014
50961	0	0.903551	9.423747	-0.708789	0.009033	0.094238	-0.007080	0.588563	-0.665045	15.180357
50962	0	0.928397	9.447939	-0.735141	0.009281	0.094481	-0.007340	0.601245	-0.667667	15.181504
50963	0	0.933849	9.460385	-0.763728	0.009338	0.094604	-0.007629	0.610091	-0.667022	15.180785
50964	0	0.958493	9.472368	-0.698418	0.009583	0.094725	-0.006974	0.621334	-0.669109	15.175899
50965	0	0.995505	9.478604	-0.739672	0.009949	0.094788	-0.007385	0.634497	-0.675946	15.174523
50966	0	0.984264	9.520974	-0.778651	0.009839	0.095211	-0.007775	0.647362	-0.679476	15.178799
50967	0	0.952143	9.533563	-0.782820	0.009521	0.095337	-0.007812	0.665534	-0.678649	15.179531
50968	0	0.958751	9.539296	-0.804529	0.009582	0.095395	-0.008027	0.686831	-0.684992	15.186470
50969	0	0.958705	9.563987	-0.819939	0.009583	0.095642	-0.008179	0.710879	-0.689655	15.187154
50970	0	0.959887	9.600101	-0.842370	0.009591	0.096004	-0.008404	0.733936	-0.698157	15.185549
50971	0	0.915958	9.576187	-0.911404	0.009155	0.095764	-0.009094	0.756892	-0.702599	15.183402
50972	0	0.947442	9.600116	-0.830115	0.009469	0.096004	-0.008280	0.781716	-0.708240	15.185785
50973	0	0.989201	9.631002	-0.961277	0.009888	0.096313	-0.009583	0.816795	-0.712764	15.179811
50974	0	1.001961	9.666967	-0.966522	0.010017	0.096672	-0.009644	0.841837	-0.714597	15.183040
50975	0	0.995366	9.661593	-0.899601	0.009949	0.096619	-0.008972	0.869396	-0.719692	15.180449
50976	0	0.953394	9.709851	-0.904677	0.009531	0.097101	-0.009021	0.899390	-0.722366	15.184475
50977	0	0.958406	9.728680	-0.955298	0.009583	0.097290	-0.009521	0.935726	-0.723470	15.183361
50978	0	0.971012	9.758593	-0.942662	0.009707	0.097589	-0.009402	0.963513	-0.725922	15.181345
50979	0	1.019560	9.783668	-1.003317	0.010193	0.097839	-0.010010	0.990218	-0.728395	15.181033
50980	0	0.989900	9.807455	-0.880432	0.009892	0.098078	-0.008776	1.022863	-0.735280	15.176933
50981	0	1.007515	9.832495	-0.942286	0.010071	0.098328	-0.009399	1.049430	-0.739626	15.174443
50982	0	0.983234	9.831929	-0.996330	0.009834	0.098322	-0.009935	1.081233	-0.736663	15.176976
50983	0	1.025842	9.856841	-1.016004	0.010254	0.098572	-0.010132	1.113312	-0.741204	15.178423
50984	0	1.001866	9.874558	-0.960546	0.010018	0.098748	-0.009579	1.143521	-0.740895	15.173517
50985	0	0.989292	9.875162	-1.040200	0.009888	0.098755	-0.010376	1.173031	-0.746261	15.172173
50986	0	1.020793	9.886679	-1.009085	0.010202	0.098870	-0.010062	1.205291	-0.752069	15.161276
50987	0	1.013638	9.887313	-1.089474	0.010132	0.098877	-0.010864	1.239863	-0.756730	15.160053
50988	0	1.001699	9.911080	-1.064721	0.010018	0.099113	-0.010621	1.269187	-0.754662	15.152865
50989	0	1.037989	9.911831	-1.045957	0.010376	0.099121	-0.010437	1.294539	-0.758514	15.148184
50990	0	1.038354	9.892948	-1.020469	0.010384	0.098932	-0.010178	1.324891	-0.757903	15.137082
50991	0	1.007068	9.905753	-0.973045	0.010071	0.099060	-0.009705	1.353906	-0.757118	15.125285
50992	0	0.988921	9.911244	-1.002782	0.009887	0.099115	-0.010001	1.383957	-0.759302	15.122203
50993	0	0.970045	9.917972	-1.028108	0.009705	0.099182	-0.010254	1.414616	-0.753888	15.120797
50994	0	1.011853	9.892962	-1.106870	0.010123	0.098932	-0.011041	1.446155	-0.747952	15.111208
50995	0	1.044056	9.887380	-1.064596	0.010437	0.098877	-0.010620	1.475111	-0.751556	15.099059
50996	0	1.038044	9.874586	-1.069640	0.010383	0.098748	-0.010673	1.501860	-0.748460	15.091725
50997	0	1.007407	9.887421	-1.070346	0.010071	0.098877	-0.010681	1.526918	-0.751671	15.083553
50998	0	0.983519	9.868552	-1.099099	0.009832	0.098688	-0.010970	1.550410	-0.754381	15.075167
50999	0	0.915692	9.814203	-1.064177	0.009155	0.098145	-0.010620	1.574893	-0.755825	15.054748
51000	0	1.013209	9.813686	-1.092805	0.010135	0.098139	-0.010908	1.597305	-0.752259	15.045200
51001	0	1.031533	9.795952	-1.021080	0.010315	0.097961	-0.010193	1.617589	-0.752028	15.041897
51002	0	1.019003	9.771047	-1.061694	0.010193	0.097713	-0.010595	1.642080	-0.748133	15.034260
51003	0	0.994686	9.734881	-0.991186	0.009949	0.097351	-0.009888	1.669634	-0.745277	15.025881
51004	0	0.975954	9.764980	-0.995410	0.009761	0.097651	-0.009936	1.689607	-0.743068	15.009484
51005	0	0.988534	9.716668	-0.965891	0.009888	0.097168	-0.009644	1.706902	-0.739569	14.997027
51006	0	1.012625	9.704076	-1.012398	0.010126	0.097043	-0.010102	1.731469	-0.739123	14.978624
51007	0	0.976287	9.649488	-1.015073	0.009766	0.096497	-0.010132	1.753000	-0.735235	14.962412
51008	0	0.963894	9.636877	-1.049098	0.009637	0.096371	-0.010475	1.771029	-0.737084	14.948846
51009	0	0.958194	9.631193	-0.965956	0.009583	0.096313	-0.009644	1.789368	-0.735655	14.939654
51010	0	0.976121	9.643032	-0.969256	0.009764	0.096432	-0.009676	1.808334	-0.731951	14.931008
51011	0	0.982445	9.606764	-0.947993	0.009827	0.096069	-0.009460	1.830754	-0.728564	14.921828
51012	0	0.963538	9.588117	-0.945465	0.009639	0.095882	-0.009439	1.849233	-0.723736	14.914200
51013	0	0.933380	9.564099	-0.978073	0.009338	0.095642	-0.009766	1.866535	-0.717541	14.902643
51014	0	0.963295	9.545418	-1.005978	0.009634	0.095456	-0.010040	1.889103	-0.715581	14.892163
51015	0	0.945818	9.515261	-0.904822	0.009460	0.095154	-0.009033	1.906471	-0.712037	14.887437
51016	0	0.976038	9.490535	-0.974980	0.009761	0.094907	-0.009735	1.923287	-0.710720	14.875230
51017	0	0.994838	9.466387	-0.941641	0.009949	0.094666	-0.009399	1.943131	-0.709533	14.870567
51018	0	0.933492	9.496579	-0.944729	0.009337	0.094967	-0.009434	1.958631	-0.705707	14.858082
51019	0	0.891290	9.454183	-0.886565	0.008911	0.094543	-0.008850	1.976691	-0.706905	14.841973
51020	0	0.891144	9.453890	-0.907496	0.008914	0.094540	-0.009065	1.988448	-0.702958	14.833499
51021	0	0.884986	9.435886	-0.892720	0.008850	0.094360	-0.008911	2.007173	-0.701755	14.819679
51022	0	0.939543	9.453903	-0.864937	0.009398	0.094540	-0.008639	2.018580	-0.697199	14.811084
51023	0	0.957841	9.429848	-0.807128	0.009583	0.094299	-0.008057	2.035624	-0.691328	14.810596
51024	0	0.963077	9.435767	-0.773469	0.009635	0.094358	-0.007720	2.052663	-0.685286	14.805959
51025	0	0.946341	9.417584	-0.886191	0.009460	0.094177	-0.008850	2.066306	-0.688009	14.801815
51026	0	0.928775	9.447699	-0.925196	0.009283	0.094479	-0.009240	2.079927	-0.692828	14.797258
51027	0	0.933777	9.423689	-0.959678	0.009338	0.094238	-0.009583	2.096602	-0.691320	14.797815
51028	0	0.933274	9.423380	-0.968226	0.009336	0.094234	-0.009672	2.108143	-0.686010	14.795227
51029	0	0.922150	9.441943	-1.014532	0.009216	0.094421	-0.010132	2.123823	-0.691517	14.792379
51030	0	0.904337	9.453690	-1.023649	0.009043	0.094539	-0.010221	2.142438	-0.691525	14.790740
51031	0	0.952311	9.478631	-1.002042	0.009521	0.094788	-0.010010	2.154685	-0.692700	14.789617
51032	0	0.946018	9.502824	-1.071149	0.009463	0.095029	-0.010703	2.164084	-0.688196	14.787270
51033	0	0.939984	9.496942	-0.996060	0.009399	0.094971	-0.009949	2.177735	-0.687926	14.787190
51034	0	0.958260	9.533302	-1.022718	0.009583	0.095334	-0.010218	2.188417	-0.687241	14.783629
51035	0	0.915714	9.551892	-1.014054	0.009155	0.095520	-0.010132	2.198273	-0.688682	14.786390
51036	0	0.904344	9.563765	-1.082915	0.009036	0.095639	-0.010821	2.207047	-0.696682	14.788257
51037	0	0.940239	9.570179	-1.099541	0.009399	0.095703	-0.010986	2.217355	-0.699421	14.792918
51038	0	0.964964	9.594345	-1.076943	0.009649	0.095944	-0.010761	2.226353	-0.699081	14.789907
51039	0	0.988452	9.619048	-1.075339	0.009888	0.096191	-0.010742	2.238915	-0.694557	14.788419
51040	0	0.939591	9.631027	-1.071294	0.009393	0.096312	-0.010704	2.248848	-0.697528	14.786630
51041	0	0.964683	9.686118	-1.020509	0.009644	0.096863	-0.010193	2.262628	-0.700577	14.789846
51042	0	0.953206	9.667472	-1.004105	0.009527	0.096676	-0.010035	2.269788	-0.705501	14.794312
51043	0	1.013150	9.735086	-1.056136	0.010132	0.097351	-0.010559	2.271896	-0.704297	14.798852
51044	0	0.976855	9.704429	-1.038324	0.009765	0.097045	-0.010381	2.274237	-0.708026	14.800181
51045	0	0.988914	9.741235	-1.012815	0.009888	0.097412	-0.010132	2.269242	-0.708854	14.800820
51046	0	0.976696	9.753394	-1.116532	0.009768	0.097534	-0.011163	2.271547	-0.707398	14.800110
51047	0	0.976183	9.759520	-1.135595	0.009766	0.097595	-0.011353	2.274919	-0.702157	14.804526
51048	0	1.018430	9.777807	-1.202583	0.010184	0.097777	-0.012032	2.267766	-0.701272	14.812127
51049	0	1.006717	9.784024	-1.183663	0.010071	0.097839	-0.011841	2.262297	-0.696201	14.817366
51050	0	0.962988	9.784145	-1.164553	0.009636	0.097840	-0.011650	2.256301	-0.688361	14.818613
51051	0	0.958722	9.808346	-1.159308	0.009583	0.098083	-0.011597	2.251546	-0.693000	14.821828
51052	0	0.953060	9.808312	-1.158468	0.009530	0.098083	-0.011590	2.244768	-0.692790	14.824527
51053	0	0.982775	9.814517	-1.097965	0.009827	0.098145	-0.010986	2.236521	-0.693204	14.831268
51054	0	1.001757	9.826811	-1.145137	0.010012	0.098268	-0.011461	2.224592	-0.699163	14.835299
51055	0	1.013436	9.869472	-1.109837	0.010132	0.098694	-0.011108	2.212506	-0.701213	14.840815
51056	0	0.983551	9.832965	-1.144297	0.009831	0.098329	-0.011456	2.197313	-0.705111	14.839018
51057	0	1.000991	9.832939	-1.145948	0.010010	0.098328	-0.011475	2.179216	-0.704399	14.841735
51058	0	0.982710	9.839379	-1.160863	0.009827	0.098392	-0.011628	2.155965	-0.704052	14.839840
51059	0	0.964858	9.808507	-1.145695	0.009644	0.098083	-0.011475	2.134984	-0.708963	14.845845
51060	0	0.990118	9.814919	-1.239855	0.009897	0.098147	-0.012416	2.114224	-0.712759	14.844460
51061	0	1.000940	9.814583	-1.183033	0.010010	0.098145	-0.011841	2.101497	-0.711481	14.850677
51062	0	0.976196	9.796529	-1.150123	0.009765	0.097963	-0.011516	2.084185	-0.707466	14.853910
51063	0	0.995424	9.826771	-1.103251	0.009949	0.098267	-0.011047	2.066492	-0.712977	14.857268
51064	0	0.996357	9.784237	-1.063735	0.009959	0.097841	-0.010652	2.049369	-0.717182	14.856797
51065	0	0.976712	9.753585	-1.035885	0.009766	0.097534	-0.010376	2.028806	-0.718064	14.858499
51066	0	0.982831	9.772273	-1.031930	0.009830	0.097720	-0.010343	2.001042	-0.715766	14.860490
51067	0	0.964607	9.759724	-1.029345	0.009644	0.097595	-0.010315	1.975448	-0.717820	14.865685
51068	0	0.989162	9.747903	-1.019204	0.009892	0.097477	-0.010211	1.952777	-0.715958	14.871045
51069	0	0.982593	9.717078	-1.022795	0.009827	0.097168	-0.010254	1.921731	-0.714209	14.871528
51070	0	1.001091	9.717432	-1.042887	0.010008	0.097173	-0.010447	1.900561	-0.716900	14.877157
51071	0	0.983169	9.716979	-1.041532	0.009827	0.097168	-0.010437	1.874612	-0.721911	14.879896
51072	0	0.928538	9.662380	-0.988495	0.009287	0.096622	-0.009906	1.849471	-0.719255	14.887146
51073	0	0.952305	9.631583	-0.906767	0.009521	0.096313	-0.009094	1.817547	-0.720248	14.894769
51074	0	0.964760	9.644287	-0.987018	0.009646	0.096440	-0.009896	1.786143	-0.720749	14.899351
51075	0	1.001099	9.649935	-0.955331	0.010010	0.096497	-0.009583	1.751077	-0.721297	14.904288
51076	0	0.934187	9.613889	-1.010761	0.009340	0.096136	-0.010136	1.717320	-0.722248	14.909925
51077	0	0.970256	9.601148	-0.979757	0.009705	0.096008	-0.009827	1.682279	-0.718918	14.917656
51078	0	0.927475	9.583342	-1.004880	0.009273	0.095831	-0.010075	1.651072	-0.720584	14.924902
51079	0	0.958093	9.570621	-0.985936	0.009583	0.095703	-0.009888	1.616751	-0.717777	14.928871
51080	0	0.988227	9.558895	-0.987310	0.009884	0.095587	-0.009892	1.593051	-0.714992	14.930024
51081	0	0.933880	9.540029	-0.974230	0.009338	0.095398	-0.009766	1.564677	-0.714579	14.937900
51082	0	0.915723	9.552583	-0.908658	0.009155	0.095524	-0.009109	1.536848	-0.716040	14.946002
51083	0	0.909697	9.527759	-0.913474	0.009094	0.095276	-0.009155	1.511737	-0.718422	14.948632
51084	0	0.934306	9.528084	-0.866498	0.009343	0.095279	-0.008688	1.483623	-0.717425	14.948255
51085	0	0.939841	9.540033	-0.888664	0.009399	0.095398	-0.008911	1.453837	-0.715338	14.952851
51086	0	0.958060	9.528203	-0.853026	0.009580	0.095280	-0.008557	1.420926	-0.715591	14.957493
51087	0	0.933798	9.515574	-0.852384	0.009338	0.095154	-0.008545	1.395218	-0.714263	14.968190
51088	0	0.952337	9.552571	-0.921304	0.009521	0.095524	-0.009235	1.367962	-0.716768	14.967567
51089	0	0.903778	9.491149	-0.900944	0.009033	0.094910	-0.009033	1.338929	-0.721359	14.971203
51090	0	0.922937	9.534185	-0.895893	0.009225	0.095340	-0.008986	1.306662	-0.725796	14.979118
51091	0	0.903631	9.509482	-0.906974	0.009033	0.095093	-0.009094	1.276791	-0.728587	14.988261
51092	0	0.922534	9.509832	-0.902396	0.009222	0.095097	-0.009046	1.250356	-0.731637	14.994385
51093	0	0.946671	9.527707	-0.907523	0.009460	0.095276	-0.009094	1.227231	-0.738190	15.004988
51094	0	0.953516	9.558427	-0.842846	0.009533	0.095583	-0.008446	1.206225	-0.739982	15.015894
51095	0	0.989255	9.564345	-0.876882	0.009888	0.095642	-0.008789	1.181656	-0.744869	15.022766
51096	0	0.983935	9.558427	-0.842530	0.009836	0.095583	-0.008444	1.159242	-0.747758	15.036185
51097	0	0.958684	9.564351	-0.821817	0.009583	0.095642	-0.008240	1.133100	-0.752042	15.043060
51098	0	0.928818	9.589026	-0.824068	0.009285	0.095889	-0.008258	1.112206	-0.754991	15.052014
51099	0	0.903189	9.576612	-0.883021	0.009033	0.095764	-0.008850	1.087986	-0.752498	15.062830
51100	0	0.921827	9.601328	-0.879323	0.009213	0.096012	-0.008811	1.066451	-0.757288	15.072840
51101	0	0.946684	9.607005	-0.846864	0.009460	0.096069	-0.008484	1.047899	-0.763980	15.077845
51102	0	0.966359	9.655913	-0.904959	0.009656	0.096559	-0.009064	1.030804	-0.772063	15.085011
51103	0	0.971623	9.631396	-0.889319	0.009705	0.096313	-0.008911	1.009174	-0.784917	15.093952
51104	0	0.972666	9.655981	-0.898552	0.009727	0.096559	-0.008998	0.994077	-0.782998	15.103780
51105	0	0.952574	9.655848	-0.846929	0.009521	0.096558	-0.008484	0.976304	-0.787127	15.107108
51106	0	0.953125	9.686488	-0.905127	0.009529	0.096864	-0.009066	0.958943	-0.788680	15.118285
51107	0	0.970985	9.698527	-0.890102	0.009705	0.096985	-0.008911	0.946601	-0.793942	15.127175
51108	0	0.983685	9.716887	-0.924722	0.009836	0.097168	-0.009257	0.934150	-0.793813	15.127765
51109	0	0.995108	9.729068	-0.902376	0.009949	0.097290	-0.009033	0.922628	-0.795629	15.135902
51110	0	1.014406	9.753555	-0.955128	0.010136	0.097535	-0.009564	0.907013	-0.804426	15.147414
51111	0	1.007298	9.771796	-0.987880	0.010071	0.097717	-0.009888	0.896155	-0.806021	15.154259
51112	0	1.020334	9.771864	-0.943193	0.010197	0.097718	-0.009443	0.882486	-0.812854	15.158182
51113	0	0.995861	9.771693	-0.927043	0.009949	0.097717	-0.009277	0.873975	-0.823490	15.163706
51114	0	0.984549	9.789998	-0.938069	0.009846	0.097899	-0.009386	0.867211	-0.822296	15.166955
51115	0	0.983021	9.790104	-0.957224	0.009827	0.097900	-0.009583	0.854744	-0.825521	15.171072
51116	0	0.995632	9.784061	-0.931425	0.009955	0.097840	-0.009318	0.849472	-0.825687	15.175175
51117	0	0.995295	9.783983	-0.938996	0.009949	0.097839	-0.009399	0.837962	-0.829712	15.177325
51118	0	1.032469	9.814513	-0.925047	0.010323	0.098145	-0.009259	0.827245	-0.831300	15.177133
51119	0	0.977314	9.808344	-0.945330	0.009766	0.098083	-0.009460	0.818531	-0.839104	15.181855
51120	0	0.984251	9.826599	-0.889137	0.009841	0.098266	-0.008897	0.811631	-0.840041	15.180417
51121	0	0.964696	9.820506	-0.909610	0.009644	0.098206	-0.009094	0.813234	-0.843170	15.178191
51122	0	0.983692	9.826432	-0.958649	0.009832	0.098265	-0.009587	0.811860	-0.847547	15.179725
51123	0	1.019431	9.808409	-0.933059	0.010193	0.098083	-0.009338	0.802278	-0.848343	15.177142
51124	0	1.037862	9.784078	-0.925625	0.010378	0.097840	-0.009262	0.794893	-0.848365	15.174329
51125	0	0.976967	9.790015	-0.903140	0.009766	0.097900	-0.009033	0.792317	-0.852217	15.175956
51126	0	0.971503	9.783798	-0.921493	0.009712	0.097838	-0.009213	0.793568	-0.854638	15.178006
51127	0	0.971184	9.777736	-0.824261	0.009705	0.097778	-0.008240	0.796424	-0.862233	15.177625
51128	0	0.977817	9.789760	-0.922408	0.009780	0.097898	-0.009223	0.797248	-0.859275	15.181698
51129	0	1.019285	9.741190	-0.885241	0.010193	0.097412	-0.008850	0.799369	-0.858413	15.178717
51130	0	1.013646	9.771544	-0.830918	0.010131	0.097716	-0.008306	0.803193	-0.864057	15.180876
51131	0	0.964536	9.753351	-0.842850	0.009644	0.097534	-0.008423	0.809324	-0.865300	15.182940
51132	0	0.989298	9.740968	-0.813238	0.009891	0.097410	-0.008129	0.812662	-0.867267	15.185142
51133	0	1.001043	9.728969	-0.836503	0.010010	0.097290	-0.008362	0.815723	-0.867204	15.177206
51134	0	1.000957	9.698356	-0.904495	0.010011	0.096984	-0.009040	0.821123	-0.865018	15.176238
51135	0	1.031488	9.704548	-0.824473	0.010315	0.097046	-0.008240	0.826361	-0.864088	15.171280
51136	0	0.983140	9.686070	-0.795195	0.009826	0.096862	-0.007945	0.834011	-0.869937	15.172095
51137	0	0.958305	9.643504	-0.958714	0.009583	0.096436	-0.009583	0.838822	-0.869874	15.163709
51138	0	0.994411	9.673874	-0.868372	0.009950	0.096739	-0.008677	0.846709	-0.862454	15.162188
51139	0	0.970967	9.661708	-0.916643	0.009705	0.096619	-0.009155	0.859372	-0.867659	15.161952
51140	0	0.977494	9.630893	-0.875923	0.009775	0.096310	-0.008751	0.868535	-0.866622	15.154414
51141	0	0.983041	9.631246	-0.788125	0.009827	0.096313	-0.007874	0.877151	-0.870189	15.151192
51142	0	0.940598	9.624909	-0.813977	0.009406	0.096250	-0.008134	0.883550	-0.869184	15.147733
51143	0	0.958573	9.637334	-0.879839	0.009583	0.096375	-0.008789	0.894053	-0.872165	15.145517
51144	0	0.953063	9.582116	-0.802469	0.009527	0.095822	-0.008015	0.905419	-0.875369	15.144513
51145	0	1.001465	9.612908	-0.830988	0.010010	0.096130	-0.008301	0.915708	-0.880311	15.141588
51146	0	0.995869	9.582105	-0.876069	0.009958	0.095822	-0.008747	0.931372	-0.879970	15.141668
51147	0	0.958233	9.576264	-0.850127	0.009583	0.095764	-0.008484	0.951579	-0.878897	15.142491
51148	0	0.964484	9.575852	-0.859806	0.009643	0.095760	-0.008580	0.972243	-0.880740	15.136717
51149	0	0.976876	9.557928	-0.856119	0.009766	0.095581	-0.008545	0.991090	-0.883645	15.132518
51150	0	0.989690	9.569751	-0.822886	0.009893	0.095699	-0.008212	1.010532	-0.886943	15.132110
51151	0	0.970348	9.539632	-0.838166	0.009705	0.095398	-0.008362	1.033516	-0.884778	15.121523
51152	0	0.982465	9.557581	-0.799067	0.009824	0.095577	-0.007975	1.052051	-0.884909	15.114071
51153	0	0.982597	9.594592	-0.789077	0.009827	0.095947	-0.007874	1.071980	-0.883209	15.111338
51154	0	0.982587	9.569756	-0.829395	0.009825	0.095699	-0.008275	1.093999	-0.883684	15.110835
51155	0	1.007293	9.612853	-0.844135	0.010071	0.096130	-0.008423	1.115360	-0.885355	15.108467
51156	0	1.007624	9.600245	-0.823765	0.010075	0.096004	-0.008216	1.140591	-0.886419	15.107177
51157	0	0.946574	9.582258	-0.923808	0.009460	0.095825	-0.009216	1.165964	-0.891932	15.102269
51158	0	0.922680	9.593928	-0.910096	0.009227	0.095942	-0.009077	1.193802	-0.891130	15.100263
51159	0	0.983125	9.606702	-0.887016	0.009827	0.096069	-0.008850	1.216953	-0.895765	15.090798
51160	0	0.977329	9.624551	-0.897642	0.009774	0.096248	-0.008952	1.245145	-0.893849	15.089799
51161	0	0.958487	9.624969	-0.924262	0.009583	0.096252	-0.009216	1.275763	-0.895832	15.085232
51162	0	0.995433	9.648880	-0.904563	0.009953	0.096491	-0.009026	1.298925	-0.897110	15.083914
51163	0	0.965260	9.655394	-0.918455	0.009644	0.096558	-0.009155	1.333076	-0.906973	15.083592
51164	0	0.960478	9.660828	-0.917695	0.009600	0.096611	-0.009153	1.360404	-0.912158	15.083730
51165	0	0.976407	9.649379	-0.979478	0.009766	0.096497	-0.009766	1.394158	-0.909607	15.076302
51166	0	0.988858	9.648824	-0.917587	0.009884	0.096491	-0.009153	1.420156	-0.914331	15.069943
51167	0	0.988900	9.673791	-1.027915	0.009888	0.096741	-0.010254	1.449364	-0.915109	15.071138
51168	0	0.995400	9.667100	-0.959848	0.009951	0.096674	-0.009572	1.479898	-0.918308	15.061951
51169	0	0.994970	9.679946	-0.972654	0.009949	0.096802	-0.009705	1.505112	-0.918663	15.058354
51170	0	0.970579	9.703835	-0.983767	0.009706	0.097041	-0.009810	1.536445	-0.918199	15.049697
51171	0	1.013409	9.722599	-1.028020	0.010132	0.097229	-0.010254	1.566607	-0.920128	15.041503
51172	0	0.983761	9.728025	-0.984270	0.009830	0.097283	-0.009819	1.593767	-0.927708	15.035526
51173	0	0.988854	9.759243	-1.015778	0.009888	0.097595	-0.010132	1.623525	-0.927913	15.033479
51174	0	1.012902	9.746511	-1.021018	0.010133	0.097467	-0.010184	1.653169	-0.922737	15.029545
51175	0	1.025208	9.771459	-0.997705	0.010254	0.097717	-0.009949	1.685591	-0.919815	15.023992
51176	0	1.019229	9.770824	-0.985255	0.010189	0.097712	-0.009823	1.719553	-0.922808	15.015818
51177	0	1.037697	9.728761	-0.991052	0.010376	0.097290	-0.009888	1.745537	-0.923182	15.006638
51178	0	1.007504	9.758631	-1.038842	0.010072	0.097589	-0.010362	1.776231	-0.926266	15.003415
51179	0	1.000858	9.771466	-1.046275	0.010010	0.097717	-0.010437	1.805577	-0.924156	14.993570
51180	0	0.951974	9.758718	-1.050898	0.009519	0.097589	-0.010489	1.828890	-0.924712	14.985793
51181	0	0.982625	9.753186	-1.051996	0.009827	0.097534	-0.010498	1.853855	-0.923493	14.977774
51182	0	0.994591	9.758834	-1.056413	0.009948	0.097590	-0.010543	1.878042	-0.920563	14.973161
51183	0	0.976562	9.771474	-1.046082	0.009766	0.097717	-0.010437	1.905266	-0.919782	14.971577
51184	0	1.006952	9.734334	-1.062552	0.010070	0.097345	-0.010607	1.926558	-0.918641	14.963171
51185	0	1.012859	9.765385	-1.131517	0.010132	0.097656	-0.011292	1.953616	-0.914122	14.960894
51186	0	0.994428	9.771028	-0.995515	0.009942	0.097713	-0.009935	1.976111	-0.915877	14.957529
51187	0	1.007160	9.728814	-0.996650	0.010071	0.097290	-0.009949	1.996259	-0.915971	14.949864
51188	0	1.025449	9.758887	-1.012260	0.010255	0.097590	-0.010107	2.013628	-0.914701	14.938829
51189	0	0.964208	9.728873	-1.038962	0.009644	0.097290	-0.010376	2.028960	-0.912169	14.928952
51190	0	0.988282	9.685803	-1.078791	0.009884	0.096860	-0.010770	2.049591	-0.910166	14.923211
51191	0	0.982660	9.698309	-1.014889	0.009827	0.096985	-0.010132	2.069039	-0.909259	14.919941
51192	0	0.946394	9.679556	-1.067213	0.009459	0.096798	-0.010654	2.089293	-0.913714	14.913058
51193	0	0.983157	9.686095	-1.051046	0.009827	0.096863	-0.010498	2.103366	-0.918668	14.908724
51194	0	1.001858	9.697977	-0.968284	0.010019	0.096981	-0.009669	2.118474	-0.916878	14.897567
51195	0	0.964385	9.667832	-1.026647	0.009644	0.096680	-0.010254	2.132686	-0.916380	14.891775
51196	0	0.939952	9.667539	-1.029302	0.009399	0.096677	-0.010280	2.147828	-0.915661	14.883990
51197	0	0.952224	9.661709	-1.002408	0.009521	0.096619	-0.010010	2.164140	-0.915687	14.877782
51198	0	0.964600	9.655248	-1.017256	0.009645	0.096554	-0.010161	2.176654	-0.916573	14.869561
51199	0	0.958226	9.625181	-1.050409	0.009583	0.096252	-0.010498	2.183151	-0.915420	14.860272
51200	0	0.976938	9.600490	-1.064166	0.009765	0.096006	-0.010633	2.193436	-0.920176	14.855333
51201	0	0.970045	9.606874	-1.014144	0.009705	0.096069	-0.010132	2.204149	-0.914388	14.848424
51202	0	0.981591	9.600566	-1.003890	0.009818	0.096006	-0.010030	2.214229	-0.910911	14.839902
51203	0	0.958204	9.588534	-1.020171	0.009583	0.095886	-0.010193	2.224091	-0.909462	14.834478
51204	0	0.957976	9.569949	-1.082890	0.009581	0.095700	-0.010821	2.232379	-0.907643	14.823319
51205	0	0.952127	9.570272	-0.958674	0.009521	0.095703	-0.009583	2.236717	-0.906421	14.815437
51206	0	0.964546	9.582339	-1.039069	0.009643	0.095824	-0.010386	2.242402	-0.908945	14.818478
51207	0	0.952250	9.576320	-0.971305	0.009521	0.095764	-0.009705	2.251749	-0.909187	14.806914
51208	0	0.958295	9.588311	-1.027393	0.009583	0.095883	-0.010271	2.254532	-0.907672	14.806126
51209	0	0.963994	9.564209	-0.970820	0.009644	0.095642	-0.009705	2.258135	-0.902423	14.801274
51210	0	0.988251	9.582447	-0.941192	0.009880	0.095825	-0.009407	2.263411	-0.904437	14.804874
51211	0	0.958027	9.588616	-0.940240	0.009583	0.095886	-0.009399	2.266316	-0.900819	14.802945
51212	0	0.951983	9.564074	-0.995620	0.009517	0.095641	-0.009955	2.266644	-0.903602	14.801377
51213	0	0.915567	9.533668	-0.976750	0.009155	0.095337	-0.009766	2.268335	-0.903183	14.806707
51214	0	0.952704	9.576269	-0.909770	0.009521	0.095763	-0.009098	2.267392	-0.908901	14.809700
51215	0	0.946685	9.558064	-1.019086	0.009460	0.095581	-0.010193	2.264491	-0.915621	14.814372
51216	0	0.935069	9.558035	-0.969839	0.009351	0.095580	-0.009701	2.260990	-0.914567	14.813706
51217	0	0.946269	9.558143	-1.030943	0.009460	0.095581	-0.010315	2.253838	-0.916301	14.818490
51218	0	0.946952	9.588512	-1.018792	0.009464	0.095886	-0.010182	2.259912	-0.921651	14.824938
51219	0	0.922051	9.582493	-1.031365	0.009216	0.095825	-0.010315	2.257775	-0.925718	14.824310
51220	0	0.959472	9.576295	-1.043329	0.009590	0.095763	-0.010435	2.255079	-0.930229	14.830793
51221	0	0.939721	9.582561	-1.006896	0.009399	0.095825	-0.010071	2.252202	-0.926666	14.831832
51222	0	0.970347	9.594738	-1.036860	0.009700	0.095947	-0.010373	2.246124	-0.930056	14.826461
51223	0	0.964897	9.600810	-1.037278	0.009644	0.096008	-0.010376	2.241809	-0.935544	14.834070
51224	0	0.928664	9.594711	-1.085254	0.009288	0.095946	-0.010859	2.234008	-0.933194	14.835439
51225	0	0.958424	9.607004	-1.055112	0.009583	0.096069	-0.010559	2.223927	-0.934282	14.836147
51226	0	0.977042	9.631503	-1.041439	0.009768	0.096314	-0.010422	2.214566	-0.935614	14.838316
51227	0	0.964205	9.661959	-1.030760	0.009644	0.096619	-0.010315	2.205255	-0.932884	14.840285
51228	0	0.951667	9.662047	-1.078210	0.009518	0.096620	-0.010789	2.196590	-0.930742	14.842062
51229	0	0.940270	9.668029	-1.097824	0.009399	0.096680	-0.010986	2.186444	-0.933655	14.842101
51230	0	0.971613	9.674108	-0.992434	0.009710	0.096741	-0.009933	2.175142	-0.939556	14.847764
51231	0	1.007233	9.698588	-1.024276	0.010071	0.096985	-0.010254	2.161416	-0.940381	14.848709
51232	0	0.983596	9.704767	-1.083766	0.009830	0.097048	-0.010842	2.155380	-0.946979	14.851570
51233	0	0.976462	9.723004	-1.006178	0.009766	0.097229	-0.010071	2.144104	-0.944828	14.851357
51234	0	0.970468	9.717068	-1.095943	0.009702	0.097170	-0.010969	2.132195	-0.947273	14.863719
51235	0	0.970526	9.716898	-1.097679	0.009705	0.097168	-0.010986	2.120426	-0.947069	14.870958
51236	0	0.995755	9.716930	-1.022451	0.009950	0.097169	-0.010236	2.106701	-0.955314	14.879425
51237	0	0.970307	9.729171	-1.054504	0.009705	0.097290	-0.010559	2.089650	-0.952531	14.889145
51238	0	0.976460	9.759918	-1.027416	0.009762	0.097598	-0.010287	2.073672	-0.954799	14.890864
51239	0	0.958446	9.741365	-1.054306	0.009583	0.097412	-0.010559	2.054355	-0.956055	14.900076
51240	0	1.007632	9.778266	-1.051134	0.010074	0.097781	-0.010528	2.034777	-0.958154	14.901900
51241	0	0.988965	9.759655	-1.048381	0.009888	0.097595	-0.010498	2.017528	-0.959439	14.904743
51242	0	1.019952	9.778178	-1.051424	0.010197	0.097780	-0.010531	1.996899	-0.961735	14.908900
51243	0	1.006972	9.753671	-1.035326	0.010071	0.097534	-0.010376	1.969750	-0.959446	14.915209
51244	0	0.976650	9.766312	-1.036890	0.009763	0.097661	-0.010392	1.941938	-0.962785	14.916615
51245	0	0.964372	9.771925	-1.047963	0.009644	0.097717	-0.010498	1.919813	-0.961970	14.922348
51246	0	0.994918	9.772317	-1.087004	0.009949	0.097721	-0.010889	1.896942	-0.961504	14.922028
51247	0	0.995230	9.759694	-1.102892	0.009949	0.097595	-0.011047	1.874813	-0.964648	14.926850
51248	0	1.025960	9.790505	-1.032364	0.010261	0.097903	-0.010340	1.855524	-0.962488	14.934573
51249	0	1.000621	9.747559	-0.998952	0.010010	0.097473	-0.010010	1.831197	-0.957322	14.936297
51250	0	0.963968	9.747995	-1.025200	0.009636	0.097478	-0.010275	1.803865	-0.960683	14.942017
51251	0	0.976853	9.753632	-1.047542	0.009766	0.097534	-0.010498	1.776760	-0.963073	14.941640
51252	0	1.007482	9.723433	-0.963574	0.010076	0.097232	-0.009660	1.747998	-0.961187	14.947505
51253	0	0.970463	9.723125	-0.949844	0.009705	0.097229	-0.009521	1.720393	-0.960222	14.955870
51254	0	0.982631	9.741800	-0.963720	0.009826	0.097416	-0.009659	1.694557	-0.959920	14.965451
51255	0	0.994987	9.729211	-1.023310	0.009949	0.097290	-0.010254	1.669609	-0.960219	14.972081
51256	0	0.958485	9.705203	-1.006812	0.009584	0.097050	-0.010091	1.642342	-0.959672	14.978988
51257	0	0.970283	9.662125	-0.986402	0.009705	0.096619	-0.009888	1.613745	-0.956575	14.980111
51258	0	0.964408	9.668644	-0.969483	0.009640	0.096684	-0.009719	1.584855	-0.960643	14.989310
51259	0	0.958639	9.668160	-1.010988	0.009583	0.096680	-0.010132	1.558302	-0.964214	14.987460
51260	0	0.953177	9.631863	-0.981887	0.009528	0.096316	-0.009845	1.527106	-0.967417	14.998159
51261	0	0.933820	9.649895	-0.937530	0.009338	0.096497	-0.009399	1.497981	-0.966173	15.002024
51262	0	0.958125	9.638011	-0.921131	0.009582	0.096378	-0.009230	1.475648	-0.964780	15.002273
51263	0	1.001047	9.625423	-0.919688	0.010010	0.096252	-0.009216	1.451972	-0.964604	15.001325
51264	0	1.001200	9.631816	-0.848461	0.010011	0.096316	-0.008507	1.425127	-0.965114	15.005573
51265	0	1.007534	9.600969	-0.913570	0.010071	0.096008	-0.009155	1.401289	-0.969497	15.006791
51266	0	0.965479	9.601204	-0.909504	0.009652	0.096010	-0.009117	1.374502	-0.971616	15.013645
51267	0	0.946079	9.582742	-0.882560	0.009460	0.095825	-0.008850	1.344747	-0.971004	15.018857
51268	0	0.940014	9.583119	-0.926653	0.009399	0.095829	-0.009290	1.316479	-0.970840	15.021275
51269	0	0.921709	9.576580	-0.895384	0.009216	0.095764	-0.008972	1.294059	-0.970745	15.026689
51270	0	0.952218	9.589095	-0.928328	0.009522	0.095889	-0.009302	1.271009	-0.969397	15.029042
51271	0	0.922236	9.527691	-0.871035	0.009216	0.095276	-0.008728	1.249217	-0.975625	15.029362
51272	0	0.983750	9.588900	-0.824514	0.009838	0.095887	-0.008265	1.224363	-0.973883	15.032808
51273	0	0.952338	9.576566	-0.846481	0.009521	0.095764	-0.008484	1.201004	-0.975121	15.035220
51274	0	0.983223	9.595161	-0.867045	0.009830	0.095950	-0.008690	1.177382	-0.977310	15.044429
51275	0	0.958790	9.576480	-0.859283	0.009583	0.095764	-0.008606	1.161262	-0.982701	15.054182
51276	0	0.947267	9.540014	-0.801417	0.009471	0.095399	-0.008031	1.140693	-0.983772	15.061744
51277	0	0.928187	9.570430	-0.871033	0.009277	0.095703	-0.008728	1.119045	-0.988118	15.071515
51278	0	0.934834	9.582805	-0.886420	0.009347	0.095827	-0.008876	1.104641	-0.988695	15.082417
51279	0	0.964852	9.582593	-0.877563	0.009644	0.095825	-0.008789	1.088148	-0.993554	15.090032
51280	0	0.983782	9.588772	-0.832704	0.009836	0.095887	-0.008335	1.077960	-0.994473	15.096640
51281	0	0.946488	9.576432	-0.817166	0.009460	0.095764	-0.008179	1.069009	-0.998748	15.103124
51282	0	0.952985	9.594790	-0.797490	0.009530	0.095947	-0.007982	1.059567	-0.997464	15.102776
51283	0	0.958519	9.613076	-0.841540	0.009583	0.096130	-0.008423	1.050098	-0.999611	15.108590
51284	0	0.983534	9.625242	-0.822103	0.009831	0.096252	-0.008225	1.044289	-1.003230	15.115866
51285	0	0.964600	9.600913	-0.834950	0.009644	0.096008	-0.008362	1.028967	-1.005104	15.113044
51286	0	0.977642	9.637575	-0.857202	0.009770	0.096375	-0.008582	1.016418	-1.011212	15.115899
51287	0	0.933905	9.631385	-0.896745	0.009338	0.096313	-0.008972	1.010163	-1.010990	15.117412
51288	0	0.946709	9.655778	-0.846706	0.009461	0.096558	-0.008475	0.999892	-1.016674	15.126707
51289	0	0.988883	9.661893	-0.927323	0.009888	0.096619	-0.009277	0.994468	-1.016939	15.133184
51290	0	0.953021	9.655763	-0.877391	0.009523	0.096558	-0.008781	0.985076	-1.023930	15.140770
51291	0	0.977235	9.698410	-0.805767	0.009766	0.096985	-0.008057	0.985688	-1.030829	15.146374
51292	0	0.972113	9.716568	-0.812127	0.009718	0.097166	-0.008121	0.985875	-1.033543	15.146396
51293	0	0.977417	9.735025	-0.830040	0.009766	0.097351	-0.008301	0.984824	-1.042540	15.147800
51294	0	0.996648	9.741054	-0.884469	0.009965	0.097410	-0.008850	0.977777	-1.043319	15.146360
51295	0	1.007637	9.722872	-0.854157	0.010071	0.097229	-0.008545	0.973220	-1.048828	15.147873
51296	0	1.014544	9.735017	-0.914457	0.010142	0.097350	-0.009149	0.967828	-1.051456	15.149270
51297	0	0.995568	9.735050	-0.952010	0.009949	0.097351	-0.009521	0.965643	-1.058536	15.153796
51298	0	0.978273	9.765368	-0.982761	0.009779	0.097654	-0.009825	0.968371	-1.061892	15.159375
51299	0	0.964631	9.765617	-0.933636	0.009644	0.097656	-0.009338	0.965408	-1.064064	15.162217
51300	0	0.984003	9.783699	-0.934035	0.009831	0.097838	-0.009335	0.971535	-1.073101	15.160500
51301	0	1.001062	9.808275	-0.916230	0.010010	0.098083	-0.009155	0.979034	-1.073092	15.158548
51302	0	1.019728	9.814184	-0.893006	0.010194	0.098143	-0.008925	0.983757	-1.076095	15.159058
51303	0	0.994865	9.814399	-0.940514	0.009949	0.098145	-0.009399	0.989702	-1.075025	15.156999
51304	0	1.007276	9.826385	-0.892957	0.010070	0.098265	-0.008924	0.996031	-1.077405	15.155718
51305	0	1.019717	9.826519	-0.922665	0.010193	0.098267	-0.009216	1.007412	-1.081394	15.156287
51306	0	1.026955	9.789502	-0.973278	0.010262	0.097897	-0.009726	1.015239	-1.089730	15.157539
51307	0	0.989179	9.814368	-0.934294	0.009888	0.098145	-0.009338	1.019826	-1.093542	15.150558
51308	0	0.971722	9.789748	-0.984127	0.009712	0.097898	-0.009836	1.025157	-1.098368	15.152436
51309	0	0.964625	9.802145	-0.934617	0.009644	0.098022	-0.009338	1.033554	-1.100548	15.147368
51310	0	1.007461	9.820215	-0.942240	0.010076	0.098203	-0.009416	1.040799	-1.098414	15.148829
51311	0	1.013402	9.808238	-0.965260	0.010132	0.098083	-0.009644	1.050738	-1.099932	15.151415
51312	0	1.013341	9.777490	-0.960868	0.010136	0.097775	-0.009601	1.059447	-1.096336	15.150321
51313	0	0.958518	9.802131	-0.892089	0.009583	0.098022	-0.008911	1.070090	-1.098452	15.139702
51314	0	0.989489	9.789654	-0.918328	0.009892	0.097898	-0.009175	1.078739	-1.100278	15.136247
51315	0	1.000908	9.777755	-1.007894	0.010010	0.097778	-0.010071	1.087534	-1.098566	15.130887
51316	0	1.006848	9.747031	-0.954858	0.010069	0.097471	-0.009539	1.098454	-1.097134	15.127670
51317	0	1.001246	9.722757	-0.922847	0.010010	0.097229	-0.009216	1.112130	-1.099293	15.126867
51318	0	0.989259	9.740722	-0.919132	0.009892	0.097408	-0.009180	1.124635	-1.098461	15.124332
51319	0	0.945841	9.716674	-0.923133	0.009460	0.097168	-0.009216	1.141633	-1.095084	15.122474
51320	0	0.988508	9.728589	-0.858761	0.009883	0.097287	-0.008575	1.155196	-1.096568	15.116170
51321	0	0.964310	9.673963	-0.843598	0.009644	0.096741	-0.008423	1.169962	-1.094972	15.109517
51322	0	0.988347	9.673675	-0.870871	0.009886	0.096738	-0.008694	1.187007	-1.091209	15.108662
51323	0	0.994538	9.661793	-0.892268	0.009949	0.096619	-0.008911	1.199894	-1.086239	15.104318
51324	0	0.969967	9.661531	-0.925234	0.009697	0.096617	-0.009240	1.213509	-1.088505	15.089782
51325	0	0.969879	9.655723	-0.953135	0.009705	0.096558	-0.009521	1.224393	-1.080716	15.082132
51326	0	0.956973	9.618920	-0.973738	0.009570	0.096190	-0.009725	1.238876	-1.079298	15.079204
51327	0	0.951997	9.606804	-0.923139	0.009521	0.096069	-0.009216	1.256167	-1.076494	15.078845
51328	0	0.970186	9.594261	-0.932520	0.009701	0.095944	-0.009308	1.276114	-1.076808	15.077210
51329	0	0.939777	9.576264	-0.868552	0.009399	0.095764	-0.008667	1.297487	-1.073802	15.069684
51330	0	0.957763	9.612535	-0.829309	0.009579	0.096127	-0.008278	1.314846	-1.071441	15.065131
51331	0	0.981964	9.619087	-0.831529	0.009827	0.096191	-0.008301	1.331261	-1.062011	15.057313
51332	0	0.975494	9.576023	-0.822761	0.009751	0.095762	-0.008208	1.353507	-1.065192	15.045719
51333	0	0.982548	9.564070	-0.831816	0.009827	0.095642	-0.008301	1.373477	-1.062685	15.039039
51334	0	0.963919	9.563710	-0.920434	0.009641	0.095638	-0.009191	1.389124	-1.059894	15.029238
51335	0	0.952130	9.570138	-0.972192	0.009521	0.095703	-0.009705	1.409130	-1.058695	15.027326
51336	0	0.958506	9.539187	-0.914945	0.009582	0.095394	-0.009130	1.432269	-1.061869	15.020021
51337	0	0.964639	9.533409	-0.905990	0.009644	0.095337	-0.009033	1.463462	-1.064257	15.010788
51338	0	0.970714	9.520728	-0.807549	0.009710	0.095209	-0.008050	1.493341	-1.059364	15.010481
51339	0	0.976669	9.551787	-0.875037	0.009766	0.095520	-0.008728	1.519303	-1.059574	15.003544
51340	0	0.946368	9.539116	-0.854981	0.009462	0.095393	-0.008529	1.543898	-1.060095	15.002065
51341	0	0.927650	9.533491	-0.893347	0.009277	0.095337	-0.008911	1.569911	-1.058035	14.994463
51342	0	0.964114	9.557445	-0.915876	0.009642	0.095576	-0.009139	1.592669	-1.056389	14.989262
51343	0	0.946060	9.545677	-0.850856	0.009460	0.095459	-0.008484	1.621470	-1.055490	14.987567
51344	0	0.933880	9.575681	-0.934323	0.009338	0.095758	-0.009327	1.640190	-1.054948	14.984695
51345	0	0.982422	9.551794	-0.960575	0.009827	0.095520	-0.009583	1.667126	-1.051045	14.977816
51346	0	0.945715	9.557386	-0.910297	0.009455	0.095576	-0.009080	1.693919	-1.052886	14.972892
51347	0	0.970649	9.576110	-0.967198	0.009705	0.095764	-0.009644	1.727084	-1.054157	14.971917
51348	0	0.982993	9.587688	-0.923983	0.009830	0.095880	-0.009212	1.758884	-1.053606	14.969689
51349	0	0.994979	9.594472	-0.936336	0.009949	0.095947	-0.009338	1.787828	-1.053820	14.965469
51350	0	0.952463	9.630528	-0.910871	0.009523	0.096308	-0.009084	1.816713	-1.054237	14.961936
51351	0	0.946043	9.606686	-0.942472	0.009460	0.096069	-0.009399	1.846100	-1.053184	14.962577
51352	0	0.958368	9.624561	-0.898251	0.009582	0.096248	-0.008963	1.868910	-1.054574	14.953395
51353	0	0.995003	9.661625	-0.984895	0.009949	0.096619	-0.009827	1.894589	-1.055081	14.955635
51354	0	1.001626	9.648889	-0.928659	0.010012	0.096492	-0.009261	1.923976	-1.059446	14.953604
51355	0	1.001140	9.667701	-1.003395	0.010010	0.096680	-0.010010	1.951706	-1.060371	14.947668
51356	0	0.977042	9.667139	-0.983767	0.009768	0.096674	-0.009814	1.978541	-1.061623	14.942040
51357	0	0.964836	9.679907	-1.003113	0.009644	0.096802	-0.010010	2.002958	-1.066263	14.934577
51358	0	0.946490	9.661015	-1.098786	0.009469	0.096612	-0.010968	2.025463	-1.060395	14.936270
51359	0	0.982531	9.704386	-1.088366	0.009827	0.097046	-0.010864	2.047475	-1.057854	14.932129
51360	0	0.976441	9.691651	-1.055910	0.009763	0.096919	-0.010537	2.072565	-1.058812	14.928856
51361	0	0.970251	9.753218	-1.064034	0.009705	0.097534	-0.010620	2.095442	-1.055394	14.921545
51362	0	0.994505	9.716098	-1.025388	0.009944	0.097163	-0.010234	2.118102	-1.055645	14.912783
51363	0	0.964574	9.747106	-1.045447	0.009644	0.097473	-0.010437	2.137812	-1.057179	14.909515
51364	0	0.995175	9.764969	-1.030693	0.009953	0.097651	-0.010289	2.157837	-1.055211	14.910048
51365	0	1.037652	9.777624	-1.027314	0.010376	0.097778	-0.010254	2.179518	-1.054808	14.906558
51366	0	0.964079	9.783303	-1.049317	0.009644	0.097835	-0.010476	2.198632	-1.050555	14.903619
51367	0	0.976288	9.777719	-1.045017	0.009766	0.097778	-0.010437	2.213240	-1.046309	14.902968
51368	0	1.000506	9.740788	-1.096321	0.010004	0.097409	-0.010952	2.225669	-1.046471	14.902552
51369	0	1.000385	9.759427	-1.106103	0.010010	0.097595	-0.011047	2.240840	-1.038562	14.899680
51370	0	1.024441	9.783439	-1.127377	0.010242	0.097836	-0.011258	2.258243	-1.040994	14.890793
51371	0	1.013740	9.789802	-1.118512	0.010132	0.097900	-0.011169	2.275860	-1.046460	14.891377
51372	0	0.983706	9.783190	-1.158186	0.009837	0.097834	-0.011567	2.292252	-1.045431	14.886558
51373	0	0.957951	9.802082	-1.057701	0.009583	0.098022	-0.010559	2.312420	-1.040904	14.888974
51374	0	0.969713	9.777323	-1.079069	0.009698	0.097775	-0.010778	2.325978	-1.038958	14.885972
51375	0	0.982708	9.783778	-1.093898	0.009827	0.097839	-0.010925	2.341205	-1.038426	14.885903
51376	0	0.988888	9.771191	-1.066096	0.009888	0.097713	-0.010648	2.355798	-1.038752	14.879543
51377	0	1.043426	9.783907	-1.147956	0.010437	0.097839	-0.011475	2.360794	-1.034522	14.878310
51378	0	1.000168	9.747196	-1.118405	0.010004	0.097472	-0.011180	2.364813	-1.030739	14.875026
51379	0	1.025039	9.777880	-1.141260	0.010254	0.097778	-0.011414	2.362974	-1.025572	14.878217
51380	0	0.988154	9.747254	-1.159859	0.009880	0.097473	-0.011595	2.366713	-1.026291	14.874975
51381	0	0.989165	9.728902	-1.172388	0.009888	0.097290	-0.011719	2.371932	-1.029986	14.865605
51382	0	0.989427	9.753087	-1.100176	0.009895	0.097531	-0.010997	2.377036	-1.027700	14.867058
51383	0	0.970330	9.692338	-1.062540	0.009705	0.096924	-0.010620	2.382460	-1.025116	14.860766
51384	0	0.952224	9.704331	-1.051250	0.009519	0.097044	-0.010509	2.385338	-1.028289	14.858605
51385	0	0.970613	9.710725	-1.000524	0.009705	0.097107	-0.010010	2.379261	-1.028952	14.852021
51386	0	1.019593	9.680182	-1.042767	0.010196	0.096802	-0.010428	2.377614	-1.028095	14.852284
51387	0	1.007221	9.686281	-1.080179	0.010071	0.096863	-0.010803	2.375193	-1.028675	14.850715
51388	0	0.994634	9.674056	-1.055396	0.009951	0.096740	-0.010557	2.370596	-1.022528	14.847657
51389	0	0.958238	9.643622	-1.036982	0.009583	0.096436	-0.010376	2.362568	-1.021259	14.844558
51390	0	0.939662	9.643809	-1.071810	0.009398	0.096437	-0.010731	2.346965	-1.017967	14.850919
51391	0	0.939386	9.594840	-1.024838	0.009399	0.095947	-0.010254	2.339520	-1.010235	14.841704
51392	0	0.963277	9.576607	-0.951034	0.009632	0.095766	-0.009511	2.337942	-1.009853	14.837690
51393	0	0.970380	9.582584	-0.994328	0.009705	0.095825	-0.009949	2.330621	-1.007766	14.833153
51394	0	0.969779	9.582762	-0.907348	0.009703	0.095826	-0.009084	2.317627	-1.000816	14.833429
51395	0	0.958666	9.576461	-0.932949	0.009583	0.095764	-0.009338	2.306320	-1.004603	14.831320
51396	0	0.977166	9.552108	-0.973967	0.009773	0.095520	-0.009748	2.295010	-1.001563	14.828262
51397	0	0.970414	9.527687	-0.926764	0.009705	0.095276	-0.009277	2.282569	-0.999849	14.827365
51398	0	0.921295	9.558447	-0.930621	0.009215	0.095583	-0.009319	2.266151	-0.995836	14.827753
51399	0	0.939833	9.521626	-0.981394	0.009399	0.095215	-0.009827	2.250159	-0.993422	14.828749
51400	0	0.951992	9.521766	-0.985287	0.009519	0.095217	-0.009863	2.237339	-0.993831	14.823704
51401	0	0.952175	9.509378	-0.945003	0.009521	0.095093	-0.009460	2.224070	-0.993021	14.821267
51402	0	0.951992	9.491328	-1.034176	0.009521	0.094912	-0.010356	2.206225	-0.990013	14.824204
51403	0	0.958177	9.509389	-0.944996	0.009583	0.095093	-0.009460	2.192804	-0.987959	14.823768
51404	0	0.957887	9.503477	-0.936980	0.009581	0.095034	-0.009379	2.180531	-0.984765	14.826995
51405	0	0.928022	9.509434	-0.968648	0.009277	0.095093	-0.009705	2.158043	-0.987065	14.825970
51406	0	0.940072	9.546339	-0.953427	0.009404	0.095462	-0.009546	2.142915	-0.981825	14.831882
51407	0	0.927914	9.539936	-0.926099	0.009277	0.095398	-0.009277	2.122585	-0.982824	14.831911
51408	0	0.952220	9.533990	-0.966367	0.009524	0.095339	-0.009672	2.111631	-0.979146	14.831897
51409	0	0.946075	9.503284	-0.902130	0.009460	0.095032	-0.009033	2.096541	-0.978373	14.830303
51410	0	0.933991	9.540074	-0.924382	0.009338	0.095400	-0.009254	2.083109	-0.979126	14.836867
51411	0	0.958403	9.594822	-0.932699	0.009583	0.095947	-0.009338	2.068778	-0.979794	14.840172
51412	0	0.965076	9.552154	-0.900058	0.009646	0.095521	-0.009011	2.055388	-0.983951	14.853926
51413	0	0.934451	9.564275	-0.944775	0.009338	0.095642	-0.009460	2.039514	-0.990150	14.858231
51414	0	0.941729	9.582716	-0.972462	0.009411	0.095826	-0.009741	2.019424	-0.996654	14.859123
51415	0	0.982860	9.570454	-0.932183	0.009827	0.095703	-0.009338	1.998901	-0.997831	14.861224
51416	0	0.952933	9.582808	-0.922960	0.009524	0.095827	-0.009245	1.979910	-1.002635	14.866208
51417	0	0.946343	9.594802	-1.018299	0.009460	0.095947	-0.010193	1.967474	-1.005028	14.877501
51418	0	0.977495	9.631547	-0.979378	0.009771	0.096314	-0.009808	1.950393	-1.008165	14.886627
51419	0	0.982682	9.661958	-0.975625	0.009827	0.096619	-0.009766	1.938589	-1.007244	14.895203
51420	0	0.952811	9.662036	-0.955022	0.009521	0.096620	-0.009564	1.921123	-1.013946	14.904856
51421	0	0.946733	9.649729	-0.938517	0.009460	0.096497	-0.009399	1.903587	-1.020965	14.915818
51422	0	0.984270	9.686504	-0.996592	0.009840	0.096864	-0.009981	1.884968	-1.022973	14.927370
51423	0	0.982916	9.698600	-0.987410	0.009827	0.096985	-0.009888	1.868266	-1.024772	14.936164
51424	0	0.989483	9.704908	-1.027397	0.009892	0.097048	-0.010288	1.850824	-1.026366	14.946343
51425	0	1.013692	9.729089	-1.011859	0.010132	0.097290	-0.010132	1.834614	-1.031165	14.954129
51426	0	0.953441	9.729262	-1.033175	0.009531	0.097291	-0.010350	1.812199	-1.033956	14.961534
51427	0	0.947134	9.753441	-1.018052	0.009460	0.097534	-0.010193	1.797056	-1.045534	14.967713
51428	0	0.960891	9.753552	-0.972298	0.009604	0.097534	-0.009742	1.774296	-1.050708	14.972518
51429	0	0.976962	9.747449	-1.048182	0.009766	0.097473	-0.010498	1.754597	-1.054180	14.980822
51430	0	0.983551	9.802606	-1.008184	0.009834	0.098024	-0.010099	1.733339	-1.054440	14.986255
51431	0	0.982916	9.778017	-1.023390	0.009827	0.097778	-0.010254	1.709275	-1.056157	14.995000
51432	0	0.971328	9.778224	-0.995649	0.009709	0.097781	-0.009971	1.691977	-1.059574	15.001207
51433	0	0.958562	9.820706	-1.017557	0.009583	0.098206	-0.010193	1.671119	-1.061988	15.007138
51434	0	0.983712	9.833201	-1.032276	0.009832	0.098330	-0.010342	1.648457	-1.066303	15.011269
51435	0	1.007481	9.802399	-0.980730	0.010071	0.098022	-0.009827	1.625245	-1.069791	15.020543
51436	0	1.014692	9.827032	-1.056685	0.010139	0.098269	-0.010582	1.606999	-1.077243	15.027755
51437	0	0.989182	9.832914	-1.048007	0.009888	0.098328	-0.010498	1.585403	-1.080828	15.033198
[truncated: 501 more rows]
