# Supplementary material for: Properties of traditional bamboo carrying poles have implications for user interactions
Source: PLoS One. 2018 May 10;13(5):e0196208. doi: 10.1371/journal.pone.0196208 (PMC5945030; doi:10.1371/journal.pone.0196208)
Supplement: S1 Text — (ZIP) [file pone.0196208.s005.zip › ResTest_PoleE_L7Load2.txt]

// Start Time: Unknown
// Update Rate: 100.0Hz
// Filter Profile: human (34.3)
// Firmware Version: 2.1.4
PacketCounter	SampleTimeFine	Acc_X	Acc_Y	Acc_Z	VelInc_X	VelInc_Y	VelInc_Z	Roll	Pitch	Yaw	Latitude	Longitude	Altitude	Vel_X	Vel_Y	Vel_Z
49443	0	0.219653	9.747319	-0.023107	0.002197	0.097473	-0.000244	2.747222	-0.275473	42.451954
49444	0	0.042451	9.735139	-0.166532	0.000425	0.097351	-0.001683	2.726131	-0.274472	42.451758
49445	0	0.115519	9.710727	-0.212328	0.001160	0.097107	-0.002136	2.710876	-0.269210	42.449847
49446	0	0.364746	9.686422	-0.264955	0.003653	0.096864	-0.002660	2.698804	-0.263085	42.452277
49447	0	0.542478	9.710752	-0.298506	0.005432	0.097107	-0.002991	2.692205	-0.254340	42.454457
49448	0	0.602715	9.741311	-0.249022	0.006027	0.097413	-0.002492	2.690212	-0.254232	42.455634
49449	0	0.403093	9.704585	-0.115442	0.004028	0.097046	-0.001160	2.684050	-0.257289	42.457379
49450	0	0.153868	9.686169	0.032008	0.001531	0.096862	0.000315	2.677681	-0.266793	42.458348
49451	0	-0.078794	9.600820	0.135304	-0.000793	0.096008	0.001343	2.665476	-0.273338	42.456484
49452	0	-0.175593	9.484743	0.180649	-0.001760	0.094848	0.001790	2.645796	-0.277580	42.451756
49453	0	0.006135	9.289520	0.190697	0.000061	0.092896	0.001892	2.627389	-0.278003	42.453723
49454	0	0.403070	9.014765	0.102404	0.004028	0.090148	0.001005	2.603274	-0.280933	42.446954
49455	0	0.673239	8.660726	0.099360	0.006714	0.086609	0.000977	2.580587	-0.305395	42.444045
49456	0	0.720749	8.489487	-0.171502	0.007176	0.084897	-0.001738	2.550075	-0.347336	42.443312
49457	0	0.467809	8.300643	-0.352052	0.004639	0.083008	-0.003540	2.523254	-0.401515	42.447819
49458	0	0.115489	8.166854	-0.665042	0.001115	0.081667	-0.006677	2.486292	-0.456988	42.455571
49459	0	-0.301264	8.429416	-1.059468	-0.003052	0.084290	-0.010620	2.451758	-0.510295	42.453883
49460	0	-0.680244	8.058469	-1.029464	-0.006823	0.080579	-0.010327	2.406474	-0.540346	42.442240
49461	0	0.532070	7.477387	-1.057387	0.005310	0.074768	-0.010620	2.335646	-0.556464	42.442034
49462	0	0.479834	8.235265	-1.681540	0.004784	0.082355	-0.016806	2.349078	-0.577802	42.438222
49463	0	0.635507	7.482851	-0.016691	0.006348	0.074829	-0.000183	2.323910	-0.589180	42.431379
49464	0	0.715670	8.381688	-1.890565	0.007155	0.083808	-0.018946	2.269186	-0.590891	42.430418
49465	0	1.532434	7.885652	-0.013790	0.015320	0.078857	-0.000122	2.293073	-0.597438	42.436252
49466	0	1.130473	8.917001	-0.131723	0.011301	0.089170	-0.001319	2.290469	-0.602272	42.431982
49467	0	0.794279	8.263945	0.685236	0.007935	0.082642	0.006836	2.268042	-0.614037	42.436586
49468	0	0.160834	8.959644	0.384633	0.001604	0.089598	0.003819	2.232311	-0.620040	42.451745
49469	0	0.220203	9.075697	0.850727	0.002197	0.090759	0.008484	2.202833	-0.625326	42.443079
49470	0	0.062373	9.380415	0.867624	0.000620	0.093806	0.008654	2.174997	-0.630917	42.453372
49471	0	-0.451943	9.515070	0.494063	-0.004517	0.095154	0.004883	2.104896	-0.627761	42.458800
49472	0	-0.087078	9.832436	0.178504	-0.000860	0.098325	0.001767	2.083921	-0.615472	42.462729
49473	0	0.414603	10.022151	-0.268774	0.004150	0.100220	-0.002747	2.016797	-0.610093	42.471252
49474	0	0.548082	10.132616	-0.523510	0.005485	0.101325	-0.005253	1.997255	-0.604639	42.490124
49475	0	0.909351	10.516699	-0.807422	0.009094	0.105164	-0.008118	1.950320	-0.603231	42.495992
49476	0	0.946981	10.602679	-1.088838	0.009459	0.106027	-0.010900	1.939261	-0.613533	42.512376
49477	0	0.562598	10.809482	-0.741545	0.005615	0.108093	-0.007446	1.906738	-0.624369	42.518654
49478	0	0.314152	11.077952	-0.439411	0.003134	0.110780	-0.004394	1.907295	-0.632200	42.522514
49479	0	0.068058	11.334221	-0.164920	0.000671	0.113342	-0.001648	1.908384	-0.641290	42.530672
49480	0	-0.070704	11.505183	0.566302	-0.000715	0.115051	0.005673	1.918954	-0.649246	42.524684
49481	0	0.268994	11.694376	0.817160	0.002686	0.116943	0.008179	1.925927	-0.653615	42.525906
49482	0	0.410129	11.871466	1.102729	0.004098	0.118714	0.011032	1.930584	-0.656992	42.527746
49483	0	0.573264	11.895786	1.263322	0.005737	0.118958	0.012634	1.931556	-0.652225	42.524823
49484	0	1.134308	12.115576	0.805208	0.011342	0.121156	0.008054	1.932964	-0.653037	42.521776
49485	0	1.263467	12.084925	0.550024	0.012634	0.120850	0.005493	1.926372	-0.653465	42.523200
49486	0	1.050439	12.151957	0.220645	0.010498	0.121520	0.002211	1.930736	-0.659511	42.531082
49487	0	0.787816	12.139870	0.096690	0.007874	0.121399	0.000977	1.939883	-0.663892	42.532356
49488	0	0.440866	12.127563	-0.040935	0.004403	0.121276	-0.000386	1.961693	-0.669194	42.530512
49489	0	0.256578	12.084968	0.032655	0.002563	0.120850	0.000366	1.999299	-0.671426	42.530547
49490	0	0.145848	12.139911	0.011226	0.001469	0.121399	0.000164	2.048338	-0.661959	42.521111
49491	0	0.047887	12.066755	0.157284	0.000488	0.120667	0.001648	2.120099	-0.653002	42.504546
49492	0	0.473104	12.049074	0.368513	0.004742	0.120488	0.003755	2.186013	-0.642585	42.489753
49493	0	0.640105	11.951013	0.493564	0.006409	0.119507	0.005005	2.251812	-0.634499	42.467469
49494	0	0.693654	11.823672	0.632519	0.006943	0.118233	0.006392	2.316414	-0.627570	42.448530
49495	0	0.732049	11.682409	0.512992	0.007324	0.116821	0.005188	2.372810	-0.623331	42.433510
49496	0	0.511981	11.505683	0.386036	0.005118	0.115055	0.003914	2.425829	-0.624324	42.417905
49497	0	0.354586	11.303787	0.177243	0.003540	0.113037	0.001831	2.485199	-0.630106	42.405601
49498	0	0.220175	11.083866	-0.072145	0.002208	0.110839	-0.000665	2.543970	-0.624075	42.391615
49499	0	0.170270	10.845765	-0.317926	0.001709	0.108459	-0.003113	2.614399	-0.618038	42.375121
49500	0	0.388735	10.631625	-0.386143	0.003893	0.106318	-0.003794	2.687200	-0.612855	42.355893
49501	0	0.560957	10.424536	-0.422515	0.005615	0.104248	-0.004150	2.768739	-0.607646	42.332994
49502	0	0.669526	10.167634	-0.424734	0.006702	0.101679	-0.004175	2.849159	-0.600551	42.311085
49503	0	0.848053	9.991231	-0.385052	0.008484	0.099915	-0.003784	2.924042	-0.597481	42.291557
49504	0	0.823225	9.740772	-0.233377	0.008233	0.097409	-0.002266	3.002569	-0.597004	42.270598
49505	0	0.695804	9.539665	-0.195662	0.006958	0.095398	-0.001892	3.079174	-0.597391	42.251891
49506	0	0.598443	9.313698	-0.103315	0.005981	0.093138	-0.000980	3.143219	-0.601207	42.228891
49507	0	0.433159	9.130818	-0.090686	0.004333	0.091309	-0.000854	3.208514	-0.598902	42.208229
49508	0	0.225187	8.935283	-0.166983	0.002254	0.089354	-0.001628	3.262311	-0.597012	42.188372
49509	0	0.103721	8.618253	0.153841	0.001038	0.086182	0.001587	3.327105	-0.596001	42.169923
49510	0	0.114978	8.556697	-0.229264	0.001157	0.085568	-0.002234	3.406588	-0.586982	42.150151
49511	0	0.213199	8.288542	-0.095377	0.002136	0.082886	-0.000916	3.459485	-0.581156	42.134969
49512	0	0.249291	8.226933	-0.445160	0.002493	0.082272	-0.004410	3.517675	-0.581801	42.121868
49513	0	0.267889	8.001613	-0.296196	0.002686	0.080017	-0.002930	3.563839	-0.572551	42.113284
49514	0	0.358463	7.897269	-0.558730	0.003587	0.078975	-0.005557	3.607477	-0.570224	42.100795
49515	0	0.365892	7.763499	-0.637064	0.003662	0.077637	-0.006348	3.641114	-0.566537	42.086570
49516	0	0.353314	7.640896	-0.708960	0.003533	0.076411	-0.007065	3.677970	-0.567511	42.070411
49517	0	0.249948	7.580330	-0.923652	0.002502	0.075806	-0.009216	3.708471	-0.564302	42.059122
49518	0	0.261704	7.512699	-0.860822	0.002618	0.075130	-0.008586	3.742413	-0.564081	42.050026
49519	0	0.274504	7.439971	-0.886856	0.002747	0.074402	-0.008850	3.770761	-0.563025	42.037849
49520	0	0.329020	7.402814	-0.872817	0.003292	0.074031	-0.008704	3.807631	-0.561785	42.021922
49521	0	0.365738	7.427778	-0.813814	0.003662	0.074280	-0.008118	3.839001	-0.555514	42.011567
49522	0	0.517686	7.439621	-0.671637	0.005178	0.074398	-0.006695	3.871734	-0.554007	41.999324
49523	0	0.646921	7.488851	-0.648909	0.006470	0.074890	-0.006470	3.900874	-0.553885	41.990606
49524	0	0.640868	7.512917	-0.573021	0.006407	0.075130	-0.005715	3.923100	-0.557278	41.982908
49525	0	0.549435	7.635437	-0.550042	0.005493	0.076355	-0.005493	3.933527	-0.559695	41.971129
49526	0	0.403828	7.732940	-0.544481	0.004030	0.077330	-0.005447	3.929499	-0.572174	41.960109
49527	0	0.262550	7.867496	-0.652257	0.002625	0.078674	-0.006531	3.917577	-0.574190	41.950700
49528	0	0.110203	7.989651	-0.608002	0.001101	0.079896	-0.006087	3.907343	-0.576936	41.939649
49529	0	0.054849	8.154334	-0.652614	0.000549	0.081543	-0.006531	3.901112	-0.576338	41.930383
49530	0	0.024429	8.343514	-0.548237	0.000242	0.083435	-0.005484	3.899673	-0.579581	41.921631
49531	0	0.098146	8.514440	-0.548678	0.000977	0.085144	-0.005493	3.891369	-0.586758	41.908251
49532	0	0.245198	8.648701	-0.364454	0.002451	0.086487	-0.003650	3.884591	-0.588352	41.899335
49533	0	0.445811	8.935569	-0.298042	0.004456	0.089355	-0.002991	3.871316	-0.591731	41.892094
49534	0	0.543918	9.100245	-0.088322	0.005437	0.091002	-0.000896	3.855678	-0.594534	41.883548
49535	0	0.549302	9.234583	0.324543	0.005493	0.092346	0.003235	3.842413	-0.593980	41.876017
49536	0	0.629079	9.631321	-0.051447	0.006286	0.096313	-0.000527	3.826979	-0.600052	41.871495
49537	0	0.635362	9.765543	0.257985	0.006348	0.097656	0.002563	3.807829	-0.607079	41.870798
49538	0	0.307013	10.088994	0.005697	0.003063	0.100890	0.000033	3.781114	-0.615069	41.874630
49539	0	0.219571	10.211176	0.038996	0.002197	0.102112	0.000366	3.754549	-0.613339	41.873567
49540	0	0.518219	10.540932	-0.236849	0.005184	0.105409	-0.002393	3.728260	-0.611212	41.874306
49541	0	0.568330	10.607930	-0.241637	0.005676	0.106079	-0.002441	3.701467	-0.618818	41.880950
49542	0	0.642098	10.907182	-0.499423	0.006423	0.109071	-0.005014	3.680454	-0.616647	41.884788
49543	0	0.750851	11.029106	-0.401163	0.007507	0.110291	-0.004028	3.663108	-0.617976	41.882640
49544	0	0.763818	11.279404	-0.501954	0.007631	0.112794	-0.005033	3.649970	-0.625032	41.882415
49545	0	0.665860	11.444078	-0.273849	0.006653	0.114441	-0.002747	3.642064	-0.630863	41.886558
49546	0	0.508082	11.633207	-0.168140	0.005077	0.116332	-0.001693	3.630961	-0.634348	41.888046
49547	0	0.366575	11.834697	0.104697	0.003662	0.118347	0.001038	3.621956	-0.637862	41.884867
49548	0	0.281833	11.974972	0.332139	0.002814	0.119750	0.003314	3.614961	-0.641920	41.887529
49549	0	0.231715	12.066637	0.513105	0.002319	0.120667	0.005127	3.611167	-0.639774	41.885350
49550	0	0.231332	12.151984	0.538394	0.002315	0.121520	0.005379	3.606357	-0.638338	41.880384
49551	0	0.427407	12.231419	0.464408	0.004272	0.122314	0.004639	3.601311	-0.639641	41.875541
49552	0	0.579896	12.274062	0.428949	0.005801	0.122741	0.004283	3.595204	-0.637494	41.873215
49553	0	0.726571	12.292455	0.250755	0.007263	0.122925	0.002502	3.590235	-0.639628	41.865251
49554	0	0.757403	12.267974	0.159018	0.007573	0.122680	0.001596	3.595914	-0.640389	41.859422
49555	0	0.738392	12.219254	0.096721	0.007385	0.122192	0.000977	3.604473	-0.639057	41.852305
49556	0	0.664993	12.164325	0.155371	0.006650	0.121643	0.001568	3.617665	-0.638972	41.847193
49557	0	0.549512	12.127708	0.118921	0.005493	0.121277	0.001221	3.647265	-0.640679	41.837695
49558	0	0.494320	12.054498	0.149479	0.004948	0.120544	0.001524	3.674895	-0.636265	41.828438
49559	0	0.475458	11.932419	0.132383	0.004761	0.119324	0.001343	3.692905	-0.629948	41.811398
49560	0	0.571636	11.810369	0.096999	0.005725	0.118103	0.000999	3.721205	-0.621401	41.797646
49561	0	0.622084	11.645554	0.088877	0.006226	0.116455	0.000916	3.747081	-0.616388	41.780250
49562	0	0.712261	11.462442	-0.044622	0.007131	0.114624	-0.000420	3.773359	-0.608383	41.771801
49563	0	0.725145	11.267141	-0.118367	0.007263	0.112671	-0.001160	3.797322	-0.596488	41.760109
49564	0	0.673885	11.096208	-0.233372	0.006751	0.110962	-0.002306	3.825547	-0.584049	41.748517
49565	0	0.512249	10.864216	-0.271101	0.005127	0.108643	-0.002686	3.852148	-0.579566	41.735765
49566	0	0.315961	10.632047	-0.410407	0.003164	0.106321	-0.004078	3.880313	-0.574944	41.721975
49567	0	0.243915	10.400288	-0.411673	0.002441	0.104004	-0.004089	3.910557	-0.572958	41.704038
49568	0	0.200450	10.174199	-0.416449	0.002009	0.101743	-0.004144	3.934100	-0.567928	41.687654
49569	0	0.164514	9.985305	-0.337205	0.001648	0.099854	-0.003357	3.951649	-0.565058	41.670175
49570	0	0.237179	9.722657	-0.358668	0.002375	0.097227	-0.003571	3.970714	-0.562088	41.653310
49571	0	0.390476	9.503135	-0.306569	0.003906	0.095032	-0.003052	3.987318	-0.560583	41.638417
49572	0	0.475472	9.228393	-0.254407	0.004757	0.092284	-0.002530	4.004282	-0.558066	41.622139
49573	0	0.512224	8.966124	0.094672	0.005127	0.089661	0.000977	4.042140	-0.551919	41.613250
49574	0	0.620762	8.959814	-0.274818	0.006215	0.089598	-0.002746	4.044901	-0.542599	41.600802
49575	0	0.683156	8.618186	-0.080746	0.006836	0.086182	-0.000793	4.062784	-0.536751	41.586806
49576	0	0.517283	8.483844	-0.234038	0.005178	0.084838	-0.002347	4.053673	-0.529340	41.580496
49577	0	0.499792	8.190975	-0.280341	0.005005	0.081909	-0.002808	4.047676	-0.519807	41.576310
49578	0	0.455658	8.123989	-0.437274	0.004563	0.081239	-0.004387	4.027547	-0.510636	41.569242
49579	0	0.335322	7.910271	-0.511162	0.003357	0.079102	-0.005127	4.005339	-0.505506	41.566302
49580	0	0.285769	7.782430	-0.807374	0.002861	0.077823	-0.008088	3.984179	-0.501094	41.561520
49581	0	0.286516	7.696723	-0.877359	0.002869	0.076965	-0.008789	3.961152	-0.496374	41.557330
49582	0	0.224541	7.544422	-0.905014	0.002251	0.075442	-0.009065	3.939119	-0.489270	41.549092
49583	0	0.298681	7.483120	-0.926171	0.002991	0.074829	-0.009277	3.915219	-0.483704	41.545546
49584	0	0.291502	7.410217	-0.856305	0.002921	0.074100	-0.008575	3.896089	-0.474926	41.539974
49585	0	0.274348	7.385442	-0.791814	0.002747	0.073853	-0.007935	3.870609	-0.470987	41.530676
49586	0	0.279923	7.318558	-0.648146	0.002801	0.073184	-0.006498	3.844286	-0.468528	41.529204
49587	0	0.274787	7.342688	-0.638997	0.002747	0.073425	-0.006409	3.815164	-0.470846	41.526033
49588	0	0.232456	7.342982	-0.579980	0.002321	0.073428	-0.005822	3.780334	-0.476486	41.519624
49589	0	0.177369	7.391574	-0.570826	0.001770	0.073914	-0.005737	3.735437	-0.482333	41.518150
49590	0	0.147342	7.392012	-0.545970	0.001472	0.073917	-0.005497	3.677765	-0.485188	41.521038
49591	0	0.183567	7.507653	-0.612302	0.001831	0.075073	-0.006165	3.614519	-0.492336	41.519660
49592	0	0.281935	7.551053	-0.634552	0.002816	0.075507	-0.006387	3.552155	-0.496938	41.522753
49593	0	0.348263	7.709063	-0.618348	0.003479	0.077087	-0.006226	3.489768	-0.502367	41.523068
49594	0	0.458884	7.807380	-0.652712	0.004584	0.078071	-0.006568	3.429919	-0.509372	41.518552
49595	0	0.567662	7.971445	-0.508707	0.005676	0.079712	-0.005127	3.372822	-0.509998	41.518143
49596	0	0.598388	8.148641	-0.366353	0.005981	0.081485	-0.003703	3.317375	-0.513580	41.517414
49597	0	0.555786	8.349745	-0.282185	0.005554	0.083496	-0.002869	3.253590	-0.518649	41.522174
49598	0	0.440867	8.569503	-0.168053	0.004401	0.085694	-0.001736	3.180085	-0.528797	41.522419
49599	0	0.366712	8.758527	-0.000608	0.003662	0.087585	-0.000061	3.108468	-0.535591	41.525582
49600	0	0.282054	8.898163	0.369430	0.002817	0.088984	0.003651	3.052523	-0.540700	41.535150
49601	0	0.250310	9.313921	0.072844	0.002502	0.093140	0.000671	2.982530	-0.541839	41.543070
49602	0	0.286685	9.404864	0.327994	0.002869	0.094050	0.003227	2.918546	-0.540377	41.554899
49603	0	0.384838	9.673960	0.152946	0.003845	0.096741	0.001465	2.842352	-0.544570	41.565593
49604	0	0.592724	9.881480	0.019737	0.005926	0.098815	0.000132	2.766930	-0.546162	41.583856
49605	0	0.379029	10.180747	-0.158165	0.003784	0.101807	-0.001648	2.692694	-0.552981	41.602906
49606	0	0.293997	10.327482	-0.199471	0.002942	0.103273	-0.002064	2.616311	-0.550485	41.621085
49607	0	0.506684	10.583682	-0.348278	0.005066	0.105835	-0.003540	2.554860	-0.551155	41.637169
49608	0	0.579849	10.760939	-0.275550	0.005799	0.107608	-0.002813	2.493943	-0.550068	41.653815
49609	0	0.451915	11.035325	-0.422611	0.004517	0.110352	-0.004272	2.446187	-0.552490	41.665237
49610	0	0.391209	11.181820	-0.217967	0.003910	0.111817	-0.002226	2.399182	-0.554454	41.681567
49611	0	0.482137	11.395274	-0.020098	0.004822	0.113953	-0.000244	2.356208	-0.554242	41.694579
49612	0	0.518891	11.614587	0.299711	0.005186	0.116147	0.002956	2.316364	-0.557449	41.700933
49613	0	0.622614	11.767451	0.364163	0.006226	0.117676	0.003601	2.277370	-0.558559	41.712047
49614	0	0.787197	11.925504	0.719602	0.007874	0.119257	0.007162	2.245372	-0.557936	41.722597
49615	0	0.738458	12.084738	0.790828	0.007385	0.120850	0.007874	2.212941	-0.558195	41.732738
49616	0	0.579052	12.163651	0.754935	0.005796	0.121638	0.007516	2.181853	-0.553633	41.745050
49617	0	0.592139	12.225207	0.600797	0.005920	0.122253	0.005981	2.157310	-0.555230	41.753269
49618	0	0.567811	12.292074	0.526869	0.005678	0.122922	0.005240	2.131343	-0.555924	41.765305
49619	0	0.475944	12.329037	0.404944	0.004761	0.123291	0.004028	2.111970	-0.555327	41.775708
49620	0	0.468968	12.341229	0.157697	0.004697	0.123412	0.001568	2.103712	-0.549080	41.783807
49621	0	0.500198	12.341317	0.146794	0.005005	0.123413	0.001465	2.101054	-0.546787	41.790817
49622	0	0.438029	12.286418	0.201136	0.004388	0.122864	0.002020	2.109168	-0.540155	41.795603
49623	0	0.512690	12.268118	0.284676	0.005127	0.122681	0.002869	2.129771	-0.540547	41.799005
49624	0	0.500624	12.195010	0.383088	0.005004	0.121949	0.003862	2.159484	-0.543152	41.800620
49625	0	0.530553	12.133963	0.527478	0.005310	0.121338	0.005310	2.192866	-0.539230	41.799770
49626	0	0.523398	11.975700	0.679181	0.005239	0.119755	0.006826	2.225936	-0.534039	41.793552
49627	0	0.476198	11.853181	0.594998	0.004761	0.118530	0.005981	2.256345	-0.535400	41.788311
49628	0	0.481173	11.645875	0.460569	0.004824	0.116457	0.004638	2.287882	-0.523963	41.785478
49629	0	0.524384	11.450327	0.313486	0.005249	0.114502	0.003174	2.326902	-0.519197	41.784273
49630	0	0.553814	11.254927	0.042981	0.005544	0.112549	0.000472	2.369899	-0.514011	41.781690
49631	0	0.579196	11.047334	-0.174921	0.005798	0.110474	-0.001709	2.411594	-0.507958	41.778749
49632	0	0.657661	10.815110	-0.329926	0.006578	0.108152	-0.003253	2.460469	-0.506737	41.773340
49633	0	0.598228	10.564978	-0.414148	0.005981	0.105652	-0.004089	2.516774	-0.508595	41.764232
49634	0	0.542773	10.338700	-0.448361	0.005433	0.103389	-0.004436	2.570070	-0.503342	41.761814
49635	0	0.573736	10.107195	-0.414519	0.005737	0.101074	-0.004089	2.633517	-0.503897	41.763963
49636	0	0.469968	9.881045	-0.321288	0.004700	0.098812	-0.003161	2.693342	-0.504353	41.767023
49637	0	0.378407	9.661765	-0.206190	0.003784	0.096619	-0.002014	2.750009	-0.504907	41.761995
49638	0	0.402879	9.435929	-0.013548	0.004027	0.094359	-0.000093	2.800953	-0.507188	41.749632
49639	0	0.378452	9.197991	-0.016259	0.003784	0.091980	-0.000122	2.851480	-0.508182	41.744869
49640	0	0.298693	8.996491	-0.023635	0.002991	0.089965	-0.000202	2.895058	-0.503900	41.734410
49641	0	0.305072	8.770741	-0.039928	0.003052	0.087708	-0.000366	2.938296	-0.503113	41.724164
49642	0	0.268063	8.453756	0.361598	0.002684	0.084536	0.003659	2.997012	-0.499174	41.715169
49643	0	0.359803	8.569209	-0.357382	0.003601	0.085693	-0.003540	3.042250	-0.495811	41.712135
49644	0	0.347202	8.081048	-0.033800	0.003473	0.080811	-0.000308	3.084700	-0.494587	41.701972
49645	0	0.310864	8.123726	-0.282759	0.003113	0.081238	-0.002808	3.112949	-0.489454	41.696320
49646	0	0.328263	7.891612	-0.286392	0.003287	0.078917	-0.002847	3.137970	-0.483433	41.688803
49647	0	0.451163	7.757487	-0.538698	0.004517	0.077576	-0.005371	3.161434	-0.476997	41.683533
49648	0	0.413821	7.629128	-0.590180	0.004140	0.076292	-0.005891	3.177975	-0.475282	41.679608
49649	0	0.402599	7.507180	-0.703580	0.004028	0.075073	-0.007019	3.203857	-0.472019	41.682932
49650	0	0.450722	7.463894	-0.920946	0.004512	0.074641	-0.009189	3.236009	-0.465665	41.681680
49651	0	0.476249	7.354572	-0.721772	0.004761	0.073547	-0.007202	3.260380	-0.469339	41.677254
49652	0	0.433439	7.384692	-0.780114	0.004336	0.073849	-0.007783	3.288924	-0.466850	41.677644
49653	0	0.408991	7.336259	-0.685346	0.004089	0.073364	-0.006836	3.316434	-0.468781	41.671946
49654	0	0.354494	7.317575	-0.627716	0.003541	0.073177	-0.006261	3.342169	-0.475873	41.667934
49655	0	0.341863	7.324098	-0.526544	0.003418	0.073242	-0.005249	3.368222	-0.477471	41.669104
49656	0	0.305555	7.403195	-0.462251	0.003053	0.074033	-0.004611	3.386359	-0.482539	41.668590
49657	0	0.237996	7.458437	-0.513570	0.002380	0.074585	-0.005127	3.400172	-0.482407	41.671363
49658	0	0.219999	7.555935	-0.447642	0.002196	0.075560	-0.004474	3.404692	-0.488667	41.670032
49659	0	0.244733	7.623291	-0.555153	0.002441	0.076233	-0.005554	3.401083	-0.498123	41.671122
49660	0	0.239555	7.714783	-0.597065	0.002392	0.077147	-0.005977	3.392539	-0.504374	41.669238
49661	0	0.250588	7.855267	-0.597449	0.002502	0.078552	-0.005981	3.382841	-0.509906	41.670836
49662	0	0.306379	8.038345	-0.590220	0.003058	0.080383	-0.005907	3.376278	-0.518694	41.662178
49663	0	0.323880	8.203126	-0.451357	0.003235	0.082031	-0.004517	3.372457	-0.525036	41.658013
49664	0	0.404148	8.398356	-0.444229	0.004036	0.083983	-0.004450	3.362497	-0.533531	41.650703
49665	0	0.372867	8.587650	-0.243165	0.003723	0.085876	-0.002441	3.349922	-0.541650	41.647694
49666	0	0.398489	8.825569	-0.180549	0.003978	0.088256	-0.001812	3.342025	-0.551595	41.649843
49667	0	0.439829	8.972145	0.043762	0.004395	0.089722	0.000427	3.329322	-0.557173	41.651666
49668	0	0.452604	9.228278	0.302195	0.004523	0.092283	0.003012	3.317047	-0.561290	41.649854
49669	0	0.524897	9.497081	0.182540	0.005249	0.094971	0.001831	3.324415	-0.562109	41.652969
49670	0	0.519202	9.667904	0.232281	0.005187	0.096680	0.002307	3.306171	-0.568940	41.657202
49671	0	0.647150	9.887652	0.227221	0.006470	0.098877	0.002258	3.290719	-0.571983	41.663174
49672	0	0.549466	10.131717	0.181531	0.005496	0.101317	0.001798	3.271403	-0.571443	41.670124
49673	0	0.427258	10.369898	-0.138523	0.004272	0.103699	-0.001404	3.251455	-0.572365	41.680995
49674	0	0.371470	10.528621	-0.153184	0.003723	0.105286	-0.001550	3.232491	-0.563964	41.688099
49675	0	0.610494	10.742204	-0.261464	0.006104	0.107422	-0.002625	3.222653	-0.566207	41.696882
49676	0	0.457884	10.925323	-0.326764	0.004580	0.109253	-0.003277	3.213595	-0.566164	41.705803
49677	0	0.330194	11.132779	-0.415456	0.003296	0.111328	-0.004150	3.218355	-0.573182	41.709671
49678	0	0.373412	11.279197	-0.275776	0.003735	0.112792	-0.002755	3.221484	-0.573541	41.714107
49679	0	0.463676	11.553939	-0.227050	0.004639	0.115540	-0.002258	3.233972	-0.572606	41.708190
49680	0	0.444996	11.639428	0.142656	0.004452	0.116394	0.001440	3.247650	-0.571571	41.702730
49681	0	0.519268	11.846945	0.297416	0.005188	0.118469	0.002991	3.264018	-0.576788	41.697581
49682	0	0.556792	11.938634	0.537983	0.005564	0.119386	0.005398	3.281608	-0.581496	41.695255
49683	0	0.555383	12.030119	0.602496	0.005554	0.120300	0.006042	3.298664	-0.581986	41.695025
49684	0	0.580269	12.097293	0.605633	0.005797	0.120973	0.006067	3.309318	-0.587694	41.692230
49685	0	0.604069	12.176612	0.541203	0.006042	0.121765	0.005432	3.328335	-0.586346	41.682782
49686	0	0.604005	12.170559	0.421266	0.006038	0.121705	0.004231	3.346067	-0.588919	41.671049
49687	0	0.616287	12.194891	0.265908	0.006165	0.121948	0.002686	3.371064	-0.588084	41.665234
49688	0	0.573305	12.158259	0.186487	0.005733	0.121582	0.001900	3.404036	-0.588464	41.658558
49689	0	0.591262	12.121650	0.074670	0.005920	0.121216	0.000793	3.448300	-0.581958	41.650945
49690	0	0.577587	12.072927	0.101173	0.005782	0.120728	0.001066	3.499850	-0.576611	41.632227
49691	0	0.579483	12.036210	0.128789	0.005798	0.120361	0.001343	3.552061	-0.573999	41.620454
49692	0	0.572377	11.951011	0.252524	0.005730	0.119509	0.002576	3.600414	-0.568640	41.601573
49693	0	0.549167	11.834879	0.330196	0.005493	0.118347	0.003357	3.653355	-0.567128	41.577673
49694	0	0.506033	11.694664	0.257989	0.005062	0.116945	0.002638	3.709949	-0.565528	41.554783
49695	0	0.420649	11.572362	0.165512	0.004211	0.115723	0.001709	3.763240	-0.560967	41.532892
49696	0	0.450356	11.377106	0.100081	0.004506	0.113770	0.001053	3.815584	-0.559032	41.516513
49697	0	0.409130	11.199895	-0.097449	0.004089	0.112000	-0.000916	3.875828	-0.561895	41.493985
49698	0	0.409263	11.034878	-0.169965	0.004092	0.110350	-0.001642	3.935377	-0.563354	41.473715
49699	0	0.506185	10.845800	-0.329024	0.005066	0.108459	-0.003235	3.993514	-0.560448	41.449097
49700	0	0.511533	10.607231	-0.425270	0.005118	0.106074	-0.004198	4.052159	-0.558774	41.425782
49701	0	0.488332	10.381878	-0.377869	0.004883	0.103821	-0.003723	4.113210	-0.560803	41.406501
49702	0	0.512906	10.186086	-0.382403	0.005127	0.101863	-0.003772	4.171463	-0.564759	41.378010
49703	0	0.512109	9.966878	-0.377460	0.005127	0.099670	-0.003723	4.230114	-0.559578	41.351455
49704	0	0.462674	9.759092	-0.307759	0.004627	0.097592	-0.003031	4.284612	-0.560380	41.320607
49705	0	0.420937	9.490923	-0.102722	0.004211	0.094910	-0.000977	4.345450	-0.558659	41.292834
49706	0	0.457187	9.277684	0.165720	0.004575	0.092775	0.001731	4.436089	-0.555226	41.270028
49707	0	0.457350	9.197982	-0.124806	0.004578	0.091980	-0.001221	4.469730	-0.550896	41.244205
49708	0	0.511033	8.984426	-0.003663	0.005119	0.089844	0.000007	4.524268	-0.539877	41.217552
49709	0	0.408188	8.795187	-0.063013	0.004089	0.087952	-0.000610	4.549799	-0.530990	41.199550
49710	0	0.455691	8.575286	-0.287142	0.004561	0.085753	-0.002847	4.582380	-0.526303	41.179085
49711	0	0.402423	8.447205	-0.465328	0.004028	0.084473	-0.004639	4.601880	-0.522559	41.157693
49712	0	0.340260	8.233406	-0.620249	0.003408	0.082335	-0.006193	4.614718	-0.516646	41.136647
49713	0	0.231312	8.129781	-0.892200	0.002319	0.081299	-0.008911	4.630193	-0.510467	41.120010
49714	0	0.278640	7.989107	-0.888464	0.002795	0.079892	-0.008872	4.648298	-0.500978	41.096443
49715	0	0.219322	7.879480	-0.984025	0.002197	0.078796	-0.009827	4.668289	-0.498196	41.076627
49716	0	0.230423	7.799822	-0.974099	0.002311	0.077999	-0.009732	4.681354	-0.492161	41.051835
49717	0	0.268066	7.745222	-0.941229	0.002686	0.077454	-0.009399	4.700568	-0.488040	41.031048
49718	0	0.322193	7.659543	-0.845741	0.003225	0.076596	-0.008449	4.713755	-0.486016	41.008218
49719	0	0.360007	7.604931	-0.696390	0.003601	0.076050	-0.006958	4.722568	-0.487091	40.985422
49720	0	0.408621	7.623145	-0.539157	0.004087	0.076232	-0.005383	4.734437	-0.487510	40.959838
49721	0	0.433406	7.592759	-0.384734	0.004333	0.075928	-0.003845	4.737502	-0.490044	40.940887
49722	0	0.433671	7.623186	-0.275046	0.004334	0.076232	-0.002751	4.736120	-0.494885	40.924351
49723	0	0.414998	7.611119	-0.298229	0.004150	0.076111	-0.002991	4.723403	-0.495767	40.907447
49724	0	0.403063	7.708891	-0.448708	0.004026	0.077088	-0.004500	4.703727	-0.503767	40.893234
49725	0	0.366484	7.757720	-0.473392	0.003662	0.077576	-0.004761	4.664296	-0.509570	40.878790
49726	0	0.366969	7.861918	-0.694055	0.003667	0.078617	-0.006966	4.628049	-0.515562	40.868598
49727	0	0.335773	7.916537	-0.784528	0.003357	0.079163	-0.007874	4.587426	-0.519147	40.852068
49728	0	0.354184	8.020916	-0.888638	0.003541	0.080206	-0.008916	4.545584	-0.522828	40.837434
49729	0	0.348227	8.166749	-0.858135	0.003479	0.081665	-0.008606	4.511474	-0.529676	40.825153
49730	0	0.330699	8.313590	-0.730869	0.003303	0.083134	-0.007336	4.474769	-0.537853	40.812931
49731	0	0.354299	8.465724	-0.608126	0.003540	0.084656	-0.006104	4.445107	-0.543842	40.800096
49732	0	0.330432	8.648886	-0.383473	0.003302	0.086488	-0.003861	4.410213	-0.549163	40.783959
49733	0	0.318018	8.874551	-0.186278	0.003174	0.088745	-0.001892	4.372962	-0.558861	40.777694
49734	0	0.313132	9.026976	0.021449	0.003125	0.090270	0.000181	4.331256	-0.567855	40.766171
49735	0	0.378959	9.258976	0.089215	0.003784	0.092590	0.000854	4.285061	-0.575537	40.750267
49736	0	0.367793	9.404983	0.298818	0.003674	0.094051	0.002945	4.232926	-0.582276	40.746442
49737	0	0.342022	9.600752	0.139209	0.003418	0.096008	0.001343	4.174589	-0.586352	40.741258
49738	0	0.476605	9.746808	0.312675	0.004765	0.097469	0.003090	4.131715	-0.589502	40.737128
49739	0	0.610084	10.046420	-0.024671	0.006104	0.100464	-0.000305	4.065672	-0.588159	40.739982
49740	0	0.493802	10.223777	-0.221601	0.004938	0.102237	-0.002262	4.014494	-0.589690	40.739628
49741	0	0.378033	10.351676	-0.190002	0.003784	0.103516	-0.001953	3.956265	-0.587110	40.744855
49742	0	0.658310	10.529005	-0.313716	0.006583	0.105289	-0.003188	3.901279	-0.588668	40.744090
49743	0	0.621867	10.693568	-0.355087	0.006226	0.106934	-0.003601	3.848021	-0.582961	40.744932
49744	0	0.554171	10.938039	-0.406485	0.005540	0.109379	-0.004109	3.801989	-0.586541	40.749071
49745	0	0.482604	11.023038	-0.295110	0.004822	0.110229	-0.002991	3.761366	-0.592722	40.752066
49746	0	0.525698	11.236747	-0.238438	0.005257	0.112367	-0.002422	3.723203	-0.594847	40.752936
49747	0	0.512868	11.370823	0.053127	0.005127	0.113708	0.000488	3.680419	-0.598415	40.754511
49748	0	0.549908	11.504746	0.280539	0.005496	0.115048	0.002772	3.647990	-0.603321	40.755945
49749	0	0.433387	11.614862	0.370207	0.004333	0.116150	0.003662	3.609034	-0.605638	40.758827
49750	0	0.470368	11.736491	0.542751	0.004700	0.117367	0.005390	3.572962	-0.611302	40.758320
49751	0	0.475902	11.779638	0.528356	0.004761	0.117798	0.005249	3.539701	-0.611403	40.757321
49752	0	0.481887	11.815983	0.480127	0.004818	0.118161	0.004768	3.508066	-0.614014	40.755840
49753	0	0.488146	11.877350	0.308935	0.004883	0.118774	0.003052	3.472068	-0.614603	40.756304
49754	0	0.567022	11.889412	0.224309	0.005673	0.118895	0.002211	3.441034	-0.613489	40.758159
49755	0	0.524542	11.846931	0.039500	0.005249	0.118469	0.000366	3.413372	-0.611904	40.756034
49756	0	0.554296	11.822529	-0.010732	0.005547	0.118225	-0.000126	3.395582	-0.610381	40.756500
49757	0	0.579251	11.785916	0.019348	0.005798	0.117859	0.000183	3.385526	-0.606603	40.749533
49758	0	0.566157	11.706555	0.056717	0.005664	0.117065	0.000569	3.387679	-0.606252	40.743312
49759	0	0.567460	11.651643	0.200051	0.005676	0.116516	0.002014	3.401128	-0.606500	40.738511
49760	0	0.579062	11.584524	0.325698	0.005795	0.115845	0.003268	3.412245	-0.604477	40.733340
49761	0	0.585167	11.480771	0.341153	0.005859	0.114807	0.003418	3.418622	-0.598650	40.729282
49762	0	0.596103	11.334359	0.401270	0.005966	0.113343	0.004015	3.420859	-0.595384	40.727157
49763	0	0.567134	11.212181	0.317475	0.005676	0.112122	0.003174	3.419764	-0.592204	40.720851
49764	0	0.529366	11.053497	0.201410	0.005300	0.110535	0.002015	3.420680	-0.588083	40.716341
49765	0	0.506258	10.852066	-0.134287	0.005066	0.108521	-0.001343	3.420720	-0.586769	40.715272
49766	0	0.456702	10.656742	-0.250900	0.004571	0.106567	-0.002503	3.426615	-0.584847	40.708191
49767	0	0.408800	10.498027	-0.403488	0.004089	0.104980	-0.004028	3.433732	-0.585725	40.705392
49768	0	0.425975	10.333164	-0.496411	0.004270	0.103332	-0.004957	3.441458	-0.576995	40.707707
49769	0	0.390212	10.107378	-0.404324	0.003906	0.101074	-0.004028	3.458330	-0.574804	40.700273
49770	0	0.395723	9.936262	-0.486708	0.003959	0.099363	-0.004851	3.476480	-0.575607	40.695217
49771	0	0.372411	9.783890	-0.336904	0.003723	0.097839	-0.003357	3.490694	-0.579159	40.690124
49772	0	0.378079	9.600730	-0.174718	0.003786	0.096007	-0.001733	3.507862	-0.575188	40.685398
49773	0	0.414672	9.405510	-0.184308	0.004150	0.094055	-0.001831	3.522521	-0.573086	40.680606
49774	0	0.408517	9.240602	-0.107023	0.004082	0.092406	-0.001061	3.533351	-0.579673	40.671158
49775	0	0.414830	9.082040	-0.024855	0.004150	0.090820	-0.000244	3.538867	-0.579317	40.662972
49776	0	0.451048	8.905035	0.078573	0.004512	0.089050	0.000784	3.536566	-0.579935	40.660924
49777	0	0.445190	8.740278	0.114065	0.004456	0.087402	0.001160	3.561528	-0.577562	40.660206
49778	0	0.438788	8.673006	-0.131314	0.004387	0.086730	-0.001320	3.552639	-0.581280	40.658060
49779	0	0.481696	8.483920	-0.237835	0.004822	0.084839	-0.002380	3.550016	-0.577213	40.658005
49780	0	0.376897	8.380186	-0.334359	0.003774	0.083801	-0.003353	3.537149	-0.573100	40.661810
49781	0	0.359661	8.233709	-0.401867	0.003601	0.082336	-0.004028	3.523930	-0.569137	40.667260
49782	0	0.389327	8.191098	-0.552507	0.003897	0.081910	-0.005535	3.510026	-0.566737	40.667767
49783	0	0.359921	8.068927	-0.688867	0.003601	0.080688	-0.006897	3.498402	-0.566624	40.665749
49784	0	0.329168	8.020187	-0.723915	0.003292	0.080201	-0.007247	3.487490	-0.568329	40.667029
49785	0	0.335231	7.940748	-0.799019	0.003357	0.079407	-0.007996	3.479931	-0.564300	40.664512
49786	0	0.316182	7.965262	-0.724513	0.003164	0.079652	-0.007253	3.469431	-0.562988	40.665868
49787	0	0.311080	7.946818	-0.652676	0.003113	0.079468	-0.006531	3.464052	-0.562538	40.665977
49788	0	0.292465	7.910211	-0.529445	0.002925	0.079102	-0.005302	3.452915	-0.564604	40.667126
49789	0	0.317337	7.959043	-0.432306	0.003174	0.079590	-0.004333	3.438372	-0.566379	40.668775
49790	0	0.329737	7.989541	-0.356922	0.003294	0.079895	-0.003581	3.421900	-0.573724	40.669887
49791	0	0.335503	8.038403	-0.285028	0.003357	0.080383	-0.002869	3.396312	-0.573406	40.677127
49792	0	0.353843	8.123947	-0.336106	0.003535	0.081239	-0.003382	3.367713	-0.580345	40.679882
49793	0	0.354748	8.160490	-0.338873	0.003540	0.081604	-0.003418	3.327308	-0.593138	40.686473
49794	0	0.344308	8.264472	-0.448809	0.003432	0.082644	-0.004519	3.285810	-0.610320	40.694564
49795	0	0.372685	8.368041	-0.430688	0.003723	0.083679	-0.004333	3.250147	-0.617504	40.706011
49796	0	0.410030	8.514706	-0.449935	0.004096	0.085146	-0.004524	3.217324	-0.625789	40.707412
49797	0	0.427664	8.618253	-0.382059	0.004272	0.086182	-0.003845	3.185561	-0.633469	40.722204
49798	0	0.434326	8.789217	-0.267436	0.004341	0.087892	-0.002697	3.156886	-0.638786	40.730440
49799	0	0.445825	8.923395	-0.253946	0.004456	0.089233	-0.002563	3.126990	-0.644713	40.743073
49800	0	0.452365	9.014644	0.177791	0.004520	0.090147	0.001757	3.100900	-0.651967	40.754818
49801	0	0.409066	9.289532	0.080855	0.004089	0.092896	0.000793	3.083138	-0.656637	40.770454
49802	0	0.427482	9.386928	0.322851	0.004274	0.093870	0.003203	3.053169	-0.660245	40.775731
49803	0	0.421294	9.594643	0.265246	0.004211	0.095947	0.002625	3.020544	-0.665341	40.788530
49804	0	0.445906	9.753148	0.264800	0.004458	0.097532	0.002620	2.988220	-0.669624	40.808985
49805	0	0.341999	9.936466	0.161855	0.003418	0.099365	0.001587	2.952342	-0.675195	40.827121
49806	0	0.336142	10.082892	0.064338	0.003361	0.100829	0.000613	2.918627	-0.679018	40.845578
49807	0	0.439366	10.241754	-0.186444	0.004395	0.102417	-0.001892	2.888444	-0.680659	40.864058
49808	0	0.500601	10.345612	-0.247813	0.005003	0.103456	-0.002508	2.856016	-0.686567	40.880707
49809	0	0.525430	10.522493	-0.358395	0.005249	0.105225	-0.003601	2.838212	-0.694788	40.895732
49810	0	0.544313	10.687298	-0.287718	0.005442	0.106873	-0.002895	2.819587	-0.698982	40.909789
49811	0	0.531686	10.778792	-0.188241	0.005310	0.107788	-0.001892	2.810143	-0.708994	40.924403
49812	0	0.471633	10.937394	-0.058420	0.004713	0.109374	-0.000591	2.803409	-0.715395	40.932192
49813	0	0.494544	11.047357	0.085294	0.004944	0.110474	0.000854	2.805781	-0.720201	40.946485
49814	0	0.568103	11.163227	0.335088	0.005678	0.111632	0.003353	2.808702	-0.726314	40.952183
49815	0	0.567917	11.303712	0.475709	0.005676	0.113037	0.004761	2.813156	-0.732923	40.966308
49816	0	0.512385	11.340416	0.657581	0.005132	0.113403	0.006584	2.822162	-0.728610	40.977746
49817	0	0.579523	11.438026	0.634374	0.005798	0.114380	0.006348	2.826622	-0.729128	40.988284
49818	0	0.603092	11.468578	0.523031	0.006036	0.114685	0.005240	2.837294	-0.727940	41.001253
49819	0	0.554880	11.511275	0.463400	0.005554	0.115112	0.004639	2.842260	-0.725865	41.005311
49820	0	0.535858	11.492936	0.212043	0.005360	0.114929	0.002127	2.848800	-0.728079	41.011003
49821	0	0.518577	11.486839	0.089950	0.005188	0.114868	0.000916	2.865058	-0.729117	41.016435
49822	0	0.457417	11.450201	0.049312	0.004573	0.114502	0.000517	2.889046	-0.733660	41.018306
49823	0	0.451137	11.401405	0.057782	0.004517	0.114014	0.000610	2.921943	-0.731673	41.022750
49824	0	0.449824	11.334400	0.123457	0.004505	0.113343	0.001278	2.965932	-0.727947	41.024419
49825	0	0.432364	11.279437	0.226935	0.004333	0.112793	0.002319	3.016832	-0.721167	41.024557
49826	0	0.473677	11.237012	0.308518	0.004741	0.112369	0.003135	3.067432	-0.720420	41.025707
49827	0	0.499572	11.114713	0.391959	0.005005	0.111145	0.003967	3.116574	-0.714084	41.023118
49828	0	0.504665	11.023488	0.364172	0.005047	0.110233	0.003689	3.165404	-0.716921	41.018439
49829	0	0.530361	10.894899	0.215148	0.005310	0.108948	0.002197	3.213326	-0.713183	41.010574
49830	0	0.511272	10.778934	0.072661	0.005114	0.107789	0.000764	3.252791	-0.715506	41.006293
49831	0	0.488074	10.607884	-0.095667	0.004883	0.106079	-0.000916	3.297072	-0.716644	41.001799
49832	0	0.481630	10.479439	-0.268892	0.004817	0.104795	-0.002645	3.344297	-0.719463	40.990001
49833	0	0.475627	10.308717	-0.309918	0.004761	0.103088	-0.003052	3.396886	-0.718026	40.985533
49834	0	0.542029	10.137326	-0.460321	0.005423	0.101376	-0.004549	3.457916	-0.719190	40.977253
49835	0	0.494635	9.985125	-0.408109	0.004944	0.099854	-0.004028	3.518397	-0.725679	40.973463
49836	0	0.457868	9.862758	-0.302590	0.004582	0.098629	-0.002974	3.579038	-0.725054	40.962028
49837	0	0.458078	9.710572	-0.200544	0.004578	0.097107	-0.001953	3.640613	-0.732330	40.952529
49838	0	0.421923	9.576173	-0.082798	0.004217	0.095762	-0.000775	3.703412	-0.738214	40.936641
49839	0	0.390544	9.442111	-0.065666	0.003906	0.094421	-0.000610	3.759448	-0.740578	40.920611
49840	0	0.402275	9.301664	-0.032109	0.004026	0.093017	-0.000275	3.816507	-0.739446	40.910153
49841	0	0.359967	9.149172	-0.010201	0.003601	0.091492	-0.000061	3.867674	-0.740941	40.895007
49842	0	0.298297	8.942020	0.286032	0.002988	0.089418	0.002911	3.932023	-0.737595	40.883847
49843	0	0.371759	9.033168	-0.126321	0.003723	0.090332	-0.001221	3.985830	-0.734112	40.881036
49844	0	0.388746	8.715843	-0.024649	0.003895	0.087158	-0.000205	4.040028	-0.727774	40.867355
49845	0	0.371597	8.734068	-0.259505	0.003723	0.087341	-0.002563	4.081267	-0.722009	40.860432
49846	0	0.388552	8.550763	-0.283922	0.003892	0.085508	-0.002809	4.122117	-0.717090	40.851694
49847	0	0.384092	8.502045	-0.539830	0.003845	0.085022	-0.005371	4.158612	-0.715248	40.843252
49848	0	0.371162	8.373465	-0.606156	0.003714	0.083736	-0.006036	4.193657	-0.716772	40.829468
49849	0	0.384302	8.367693	-0.722960	0.003845	0.083679	-0.007202	4.231146	-0.717982	40.819667
49850	0	0.377835	8.330475	-0.795573	0.003779	0.083307	-0.007929	4.267997	-0.721217	40.804022
49851	0	0.396286	8.288333	-0.698922	0.003967	0.082886	-0.006958	4.311025	-0.719650	40.787107
49852	0	0.419837	8.257387	-0.674168	0.004202	0.082576	-0.006716	4.346825	-0.719350	40.768799
49853	0	0.408819	8.270055	-0.613258	0.004089	0.082703	-0.006104	4.387147	-0.721901	40.758088
49854	0	0.414524	8.281963	-0.423652	0.004148	0.082821	-0.004210	4.424606	-0.722647	40.749189
49855	0	0.402810	8.331210	-0.343984	0.004028	0.083313	-0.003418	4.454828	-0.726161	40.741849
49856	0	0.384892	8.355425	-0.323743	0.003844	0.083555	-0.003218	4.481923	-0.736400	40.724977
49857	0	0.353552	8.398414	-0.300267	0.003540	0.083984	-0.002991	4.498360	-0.734032	40.710615
49858	0	0.364926	8.502103	-0.326302	0.003653	0.085021	-0.003260	4.503015	-0.733391	40.696489
49859	0	0.293443	8.550999	-0.445751	0.002930	0.085510	-0.004456	4.505887	-0.743727	40.683047
49860	0	0.282058	8.618049	-0.555982	0.002816	0.086181	-0.005559	4.507350	-0.753648	40.671174
49861	0	0.323283	8.709719	-0.640938	0.003235	0.087097	-0.006409	4.508565	-0.755233	40.657704
49862	0	0.353704	8.813363	-0.641207	0.003535	0.088134	-0.006411	4.510765	-0.761882	40.641993
49863	0	0.366264	8.923310	-0.580261	0.003662	0.089233	-0.005798	4.516548	-0.766850	40.625263
49864	0	0.421345	9.081907	-0.514069	0.004212	0.090819	-0.005136	4.522136	-0.772278	40.612525
49865	0	0.458123	9.191843	-0.385331	0.004578	0.091919	-0.003845	4.532380	-0.780715	40.594531
49866	0	0.476881	9.356583	-0.227907	0.004768	0.093566	-0.002275	4.537013	-0.784944	40.580178
49867	0	0.452020	9.515364	-0.030600	0.004517	0.095154	-0.000305	4.538272	-0.792747	40.568236
49868	0	0.446449	9.649550	0.055143	0.004462	0.096496	0.000547	4.533795	-0.798938	40.559705
49869	0	0.457519	9.777830	0.153435	0.004578	0.097778	0.001526	4.524049	-0.799313	40.547623
49870	0	0.456597	9.887620	0.197288	0.004572	0.098876	0.001969	4.520091	-0.795723	40.538258
49871	0	0.451744	10.076901	0.067131	0.004517	0.100769	0.000671	4.520273	-0.800085	40.527683
49872	0	0.543656	10.168344	-0.017637	0.005433	0.101684	-0.000184	4.511658	-0.807652	40.520569
49873	0	0.548831	10.333294	-0.169913	0.005493	0.103333	-0.001709	4.500752	-0.806046	40.514063
49874	0	0.523396	10.400428	-0.174235	0.005239	0.104004	-0.001751	4.491325	-0.804821	40.509057
49875	0	0.512554	10.528589	-0.371821	0.005127	0.105286	-0.003723	4.486024	-0.807252	40.503930
49876	0	0.506541	10.632322	-0.328197	0.005062	0.106323	-0.003286	4.481331	-0.814768	40.495961
49877	0	0.476326	10.736081	-0.420936	0.004761	0.107361	-0.004211	4.479196	-0.821499	40.488764
49878	0	0.391129	10.803129	-0.310810	0.003911	0.108031	-0.003109	4.478368	-0.825717	40.473995
49879	0	0.451431	10.913086	-0.214125	0.004517	0.109131	-0.002136	4.483698	-0.827169	40.464988
49880	0	0.488034	10.992413	-0.081522	0.004878	0.109924	-0.000804	4.495375	-0.833177	40.449689
49881	0	0.451756	11.071778	0.097096	0.004517	0.110718	0.000977	4.501126	-0.837631	40.438754
49882	0	0.549230	11.132834	0.156893	0.005495	0.111328	0.001575	4.506633	-0.838131	40.425992
49883	0	0.604143	11.169460	0.218683	0.006042	0.111694	0.002197	4.517014	-0.840491	40.416179
49884	0	0.555037	11.181661	0.345454	0.005552	0.111816	0.003458	4.520065	-0.841245	40.397011
49885	0	0.567062	11.181669	0.219728	0.005676	0.111816	0.002197	4.519522	-0.838661	40.382330
49886	0	0.572714	11.193848	0.176158	0.005725	0.111938	0.001769	4.526651	-0.844427	40.371095
49887	0	0.494343	11.108401	0.005522	0.004944	0.111084	0.000061	4.532113	-0.847560	40.356333
49888	0	0.512361	11.108305	-0.045171	0.005125	0.111083	-0.000440	4.543966	-0.849748	40.342603
49889	0	0.536499	11.071788	-0.172142	0.005371	0.110718	-0.001709	4.556230	-0.847369	40.331853
49890	0	0.498667	11.022947	-0.169145	0.004992	0.110229	-0.001673	4.574948	-0.845066	40.310837
49891	0	0.506029	10.943611	-0.105736	0.005066	0.109436	-0.001038	4.594881	-0.842836	40.290982
49892	0	0.541765	10.876476	-0.018716	0.005421	0.108765	-0.000162	4.620434	-0.843269	40.274606
49893	0	0.500356	10.791013	-0.045003	0.005005	0.107910	-0.000427	4.643778	-0.845426	40.254338
49894	0	0.494380	10.674937	-0.024515	0.004941	0.106750	-0.000229	4.660400	-0.852085	40.237130
49895	0	0.457414	10.571286	-0.129641	0.004578	0.105713	-0.001282	4.675428	-0.851991	40.214261
49896	0	0.443846	10.461356	-0.150438	0.004448	0.104613	-0.001494	4.685486	-0.845373	40.193707
49897	0	0.408533	10.333233	-0.269889	0.004089	0.103333	-0.002686	4.699488	-0.844969	40.174624
49898	0	0.420171	10.204947	-0.382182	0.004203	0.102050	-0.003811	4.710932	-0.847987	40.153869
49899	0	0.438876	10.064685	-0.446401	0.004395	0.100647	-0.004456	4.719689	-0.845850	40.134214
49900	0	0.449949	9.942509	-0.490879	0.004504	0.099425	-0.004900	4.728989	-0.844948	40.116654
49901	0	0.433318	9.814386	-0.453149	0.004333	0.098145	-0.004517	4.745558	-0.849044	40.100596
49902	0	0.487703	9.686058	-0.388944	0.004882	0.096861	-0.003876	4.760770	-0.847716	40.078677
49903	0	0.457586	9.539790	-0.171639	0.004578	0.095398	-0.001709	4.768712	-0.849488	40.057718
49904	0	0.438647	9.460334	-0.156539	0.004391	0.094604	-0.001541	4.797248	-0.848415	40.044342
49905	0	0.463570	9.332284	-0.073959	0.004639	0.093323	-0.000732	4.805047	-0.848549	40.026276
49906	0	0.468749	9.246845	-0.118113	0.004693	0.092468	-0.001174	4.812928	-0.845656	40.008909
49907	0	0.408655	9.100354	-0.024536	0.004089	0.091003	-0.000244	4.813537	-0.845951	39.993647
49908	0	0.438455	9.008809	-0.177109	0.004388	0.090088	-0.001773	4.810270	-0.845855	39.978491
49909	0	0.438841	8.892893	-0.291733	0.004395	0.088928	-0.002930	4.793351	-0.842251	39.964401
49910	0	0.382632	8.807648	-0.515394	0.003832	0.088076	-0.005164	4.779206	-0.839639	39.952265
49911	0	0.354082	8.715917	-0.608921	0.003540	0.087158	-0.006104	4.759609	-0.845354	39.939466
49912	0	0.372324	8.630647	-0.655345	0.003724	0.086306	-0.006564	4.744678	-0.848882	39.930564
49913	0	0.341263	8.587810	-0.761335	0.003418	0.085876	-0.007629	4.722595	-0.846710	39.916974
49914	0	0.352433	8.539227	-0.728050	0.003529	0.085391	-0.007293	4.705534	-0.845818	39.906115
49915	0	0.341111	8.526721	-0.719239	0.003418	0.085266	-0.007202	4.691850	-0.841497	39.893483
49916	0	0.346421	8.484053	-0.601374	0.003465	0.084840	-0.006023	4.678268	-0.845531	39.881921
49917	0	0.353764	8.471755	-0.462674	0.003540	0.084717	-0.004639	4.661604	-0.846875	39.869974
49918	0	0.377754	8.532883	-0.429606	0.003778	0.085328	-0.004310	4.642859	-0.850116	39.861344
49919	0	0.396351	8.538912	-0.315322	0.003967	0.085388	-0.003174	4.614710	-0.849437	39.851697
49920	0	0.389825	8.545107	-0.292300	0.003898	0.085450	-0.002950	4.578459	-0.854572	39.847611
49921	0	0.396617	8.557229	-0.284012	0.003967	0.085571	-0.002869	4.539785	-0.857435	39.840593
49922	0	0.415265	8.630706	-0.405743	0.004148	0.086306	-0.004093	4.491901	-0.868649	39.833226
49923	0	0.403331	8.667195	-0.502715	0.004028	0.086670	-0.005066	4.440207	-0.879779	39.823490
49924	0	0.392125	8.704183	-0.495138	0.003916	0.087040	-0.004989	4.390750	-0.891445	39.817573
49925	0	0.384892	8.801462	-0.564392	0.003845	0.088013	-0.005676	4.348294	-0.900871	39.809772
49926	0	0.379479	8.893416	-0.582070	0.003791	0.088932	-0.005856	4.303080	-0.910594	39.799440
49927	0	0.421129	8.978466	-0.466250	0.004211	0.089783	-0.004700	4.255351	-0.914880	39.794281
49928	0	0.470214	9.106739	-0.337139	0.004699	0.091066	-0.003404	4.214497	-0.923574	39.789933
49929	0	0.439344	9.216403	-0.203520	0.004395	0.092163	-0.002075	4.164545	-0.926607	39.786237
49930	0	0.420893	9.356710	-0.048945	0.004209	0.093567	-0.000529	4.115553	-0.931480	39.786133
49931	0	0.385064	9.442044	0.162972	0.003845	0.094421	0.001587	4.063322	-0.942393	39.783788
49932	0	0.403473	9.600472	0.250158	0.004039	0.096005	0.002467	4.021917	-0.942066	39.786034
49933	0	0.366501	9.747213	0.199789	0.003662	0.097473	0.001953	3.968919	-0.950065	39.790089
49934	0	0.421698	9.850698	0.202661	0.004217	0.098508	0.001982	3.916302	-0.954456	39.793087
49935	0	0.421174	9.997490	0.145091	0.004211	0.099976	0.001404	3.861856	-0.959408	39.797831
49936	0	0.451925	10.095346	-0.108288	0.004517	0.100953	-0.001126	3.812120	-0.966860	39.802562
49937	0	0.518466	10.192958	-0.147862	0.005188	0.101929	-0.001526	3.758694	-0.967613	39.815378
49938	0	0.549013	10.303149	-0.340013	0.005486	0.103030	-0.003445	3.708782	-0.976004	39.821351
49939	0	0.543239	10.376107	-0.350125	0.005432	0.103760	-0.003540	3.665608	-0.980619	39.829034
49940	0	0.518811	10.467859	-0.378971	0.005188	0.104677	-0.003828	3.623285	-0.985098	39.836315
49941	0	0.543055	10.601896	-0.265351	0.005432	0.106018	-0.002686	3.588249	-0.987867	39.840072
49942	0	0.457270	10.699596	-0.137593	0.004574	0.106996	-0.001401	3.561070	-0.991188	39.849059
49943	0	0.531129	10.791008	0.008890	0.005310	0.107910	0.000061	3.531089	-0.997104	39.855874
49944	0	0.556181	10.888394	0.240135	0.005556	0.108885	0.002375	3.502466	-1.007632	39.857725
49945	0	0.494270	10.949622	0.411355	0.004944	0.109497	0.004089	3.476629	-1.011417	39.867641
49946	0	0.530829	11.016437	0.477457	0.005307	0.110166	0.004747	3.447686	-1.017168	39.869904
49947	0	0.543066	11.077748	0.521779	0.005432	0.110779	0.005188	3.416256	-1.021022	39.885236
49948	0	0.500091	11.077511	0.411141	0.005002	0.110776	0.004087	3.390652	-1.024640	39.891192
49949	0	0.494290	11.077829	0.240636	0.004944	0.110779	0.002380	3.362899	-1.028373	39.896890
49950	0	0.543057	11.071662	0.092779	0.005430	0.110717	0.000906	3.339530	-1.033490	39.909050
49951	0	0.506888	11.071765	-0.010711	0.005066	0.110718	-0.000122	3.323121	-1.041165	39.914014
49952	0	0.464022	11.004569	-0.081396	0.004644	0.110045	-0.000825	3.310756	-1.041407	39.919273
49953	0	0.487448	10.961956	-0.084845	0.004883	0.109619	-0.000854	3.303504	-1.037292	39.924305
49954	0	0.468046	10.931405	-0.005629	0.004683	0.109314	-0.000050	3.309562	-1.039744	39.929297
49955	0	0.469834	10.864284	0.157279	0.004700	0.108643	0.001587	3.323489	-1.043138	39.939314
49956	0	0.549296	10.852071	0.239537	0.005489	0.108521	0.002413	3.340881	-1.051746	39.946658
49957	0	0.530822	10.766669	0.389009	0.005310	0.107666	0.003906	3.357000	-1.054681	39.954259
49958	0	0.524454	10.650747	0.350348	0.005245	0.106507	0.003508	3.360297	-1.058803	39.960961
49959	0	0.530147	10.559143	0.286205	0.005310	0.105591	0.002869	3.366263	-1.054307	39.966354
49960	0	0.534864	10.424933	0.163070	0.005354	0.104249	0.001635	3.369267	-1.053154	39.968741
49961	0	0.512973	10.327134	-0.048930	0.005127	0.103271	-0.000488	3.369130	-1.060882	39.973564
49962	0	0.494795	10.168347	-0.245181	0.004949	0.101684	-0.002444	3.376391	-1.064708	39.980153
49963	0	0.463459	10.040254	-0.337131	0.004639	0.100403	-0.003357	3.391569	-1.064602	39.985395
49964	0	0.444443	9.930165	-0.462263	0.004447	0.099302	-0.004606	3.409296	-1.066143	39.990931
49965	0	0.439103	9.826609	-0.447032	0.004395	0.098267	-0.004456	3.425381	-1.066501	39.997572
49966	0	0.408306	9.686009	-0.425795	0.004082	0.096861	-0.004241	3.444348	-1.072538	40.003150
49967	0	0.426604	9.582469	-0.289510	0.004272	0.095825	-0.002869	3.474921	-1.069411	40.010467
49968	0	0.401243	9.478645	-0.159653	0.004015	0.094787	-0.001578	3.495816	-1.070969	40.010451
49969	0	0.390232	9.375009	-0.044402	0.003906	0.093750	-0.000427	3.515212	-1.070800	40.010670
49970	0	0.401928	9.246833	0.038156	0.004020	0.092468	0.000394	3.529370	-1.074965	40.015074
49971	0	0.408899	9.161389	0.059475	0.004089	0.091614	0.000610	3.547747	-1.079202	40.018010
49972	0	0.378117	9.045433	0.099340	0.003783	0.090454	0.001006	3.562677	-1.081158	40.016111
49973	0	0.427383	8.953851	-0.000666	0.004272	0.089539	0.000000	3.570052	-1.087577	40.020736
49974	0	0.439475	8.819495	0.016058	0.004396	0.088195	0.000170	3.580835	-1.090100	40.026842
49975	0	0.396649	8.837858	-0.257595	0.003967	0.088379	-0.002563	3.595881	-1.093559	40.035801
49976	0	0.402852	8.672952	-0.314827	0.004026	0.086730	-0.003138	3.608855	-1.100856	40.039340
49977	0	0.408683	8.679179	-0.452278	0.004089	0.086792	-0.004517	3.615913	-1.102005	40.040018
49978	0	0.395918	8.593623	-0.453708	0.003962	0.085937	-0.004529	3.625677	-1.103133	40.046087
49979	0	0.396339	8.575375	-0.587146	0.003967	0.085754	-0.005859	3.640810	-1.102492	40.044982
49980	0	0.444554	8.520386	-0.430405	0.004447	0.085204	-0.004297	3.649084	-1.104915	40.050255
49981	0	0.427062	8.508268	-0.507302	0.004272	0.085083	-0.005066	3.657859	-1.106627	40.059597
49982	0	0.433203	8.477625	-0.490597	0.004330	0.084777	-0.004897	3.669088	-1.114026	40.068729
49983	0	0.408952	8.514356	-0.385576	0.004089	0.085144	-0.003845	3.682494	-1.118718	40.074077
49984	0	0.415302	8.538684	-0.332456	0.004150	0.085387	-0.003318	3.690722	-1.126824	40.073653
49985	0	0.335550	8.575429	-0.262981	0.003357	0.085754	-0.002625	3.697034	-1.129386	40.081301
49986	0	0.377949	8.636380	-0.269796	0.003780	0.086364	-0.002697	3.697597	-1.132687	40.088161
49987	0	0.323400	8.654790	-0.274610	0.003235	0.086548	-0.002747	3.696209	-1.136027	40.091743
49988	0	0.353552	8.746368	-0.298497	0.003538	0.087463	-0.002991	3.687959	-1.137055	40.095787
49989	0	0.348050	8.807387	-0.365726	0.003479	0.088074	-0.003662	3.680960	-1.143415	40.099278
49990	0	0.409583	8.868421	-0.401221	0.004092	0.088684	-0.004019	3.671803	-1.152614	40.097239
49991	0	0.384815	8.984375	-0.390331	0.003845	0.089844	-0.003906	3.667462	-1.160730	40.102269
49992	0	0.440319	9.039201	-0.298222	0.004399	0.090392	-0.002985	3.663415	-1.170073	40.109623
49993	0	0.427531	9.161360	-0.165026	0.004272	0.091614	-0.001648	3.665733	-1.178151	40.113753
49994	0	0.409381	9.313861	-0.099040	0.004094	0.093139	-0.000981	3.676307	-1.182316	40.118167
49995	0	0.433241	9.436040	0.005939	0.004333	0.094360	0.000061	3.677703	-1.185583	40.122798
49996	0	0.469914	9.564209	0.194361	0.004697	0.095642	0.001949	3.683950	-1.193231	40.134430
49997	0	0.415431	9.674051	0.256518	0.004150	0.096741	0.002563	3.681215	-1.202644	40.141691
49998	0	0.452742	9.802134	0.250618	0.004524	0.098022	0.002505	3.679440	-1.211215	40.150469
49999	0	0.512611	9.930418	0.092208	0.005127	0.099304	0.000916	3.671178	-1.215029	40.161717
50000	0	0.444913	9.997580	-0.096240	0.004454	0.099976	-0.000964	3.668340	-1.214381	40.169388
50001	0	0.488055	10.156270	-0.145882	0.004883	0.101562	-0.001465	3.660743	-1.216324	40.175952
50002	0	0.518335	10.266118	-0.285531	0.005183	0.102661	-0.002857	3.657851	-1.220900	40.183307
50003	0	0.427072	10.382076	-0.311642	0.004272	0.103821	-0.003113	3.661060	-1.223355	40.193560
50004	0	0.433138	10.479607	-0.319042	0.004330	0.104796	-0.003181	3.670067	-1.229640	40.198693
50005	0	0.433157	10.583480	-0.233047	0.004333	0.105835	-0.002319	3.681340	-1.232002	40.205457
50006	0	0.426652	10.705439	-0.248017	0.004268	0.107055	-0.002464	3.697548	-1.235169	40.215986
50007	0	0.506345	10.766608	-0.032406	0.005066	0.107666	-0.000305	3.716844	-1.237005	40.218571
50008	0	0.438926	10.870396	0.164604	0.004389	0.108704	0.001670	3.741111	-1.241839	40.218854
50009	0	0.482146	10.931449	0.266452	0.004822	0.109314	0.002686	3.762209	-1.245754	40.217334
50010	0	0.512216	10.962099	0.335180	0.005126	0.109620	0.003375	3.785511	-1.246126	40.220044
50011	0	0.463792	11.010799	0.340063	0.004639	0.110107	0.003418	3.802472	-1.249609	40.220031
50012	0	0.554631	11.065862	0.299331	0.005552	0.110658	0.003016	3.825296	-1.247786	40.221218
50013	0	0.543568	11.065712	0.235423	0.005432	0.110657	0.002380	3.851066	-1.255537	40.215942
50014	0	0.494410	11.096260	0.187657	0.004951	0.110962	0.001900	3.873699	-1.253252	40.218982
50015	0	0.536689	11.071804	0.021504	0.005371	0.110718	0.000244	3.902441	-1.253127	40.214161
50016	0	0.548036	11.041279	-0.008949	0.005485	0.110413	-0.000058	3.933505	-1.252970	40.208979
50017	0	0.494175	10.980231	-0.010830	0.004944	0.109802	-0.000061	3.981410	-1.255038	40.202996
50018	0	0.536677	10.998544	0.022454	0.005366	0.109985	0.000271	4.028131	-1.259622	40.194052
50019	0	0.488249	10.931439	0.092978	0.004883	0.109314	0.000977	4.075658	-1.263331	40.185206
50020	0	0.469467	10.901066	0.162792	0.004699	0.109010	0.001677	4.125234	-1.262960	40.174763
50021	0	0.493837	10.803307	0.154602	0.004944	0.108032	0.001587	4.166914	-1.260689	40.156148
50022	0	0.486573	10.742350	0.103555	0.004871	0.107423	0.001078	4.210087	-1.258281	40.138551
50023	0	0.463578	10.632324	-0.034891	0.004639	0.106323	-0.000305	4.255497	-1.259116	40.123292
50024	0	0.480880	10.522339	-0.141038	0.004815	0.105224	-0.001369	4.299329	-1.256430	40.112039
50025	0	0.427614	10.388079	-0.241931	0.004272	0.103882	-0.002380	4.340597	-1.264787	40.099826
50026	0	0.445614	10.283907	-0.360271	0.004462	0.102840	-0.003556	4.390641	-1.262465	40.083410
50027	0	0.457910	10.168282	-0.394986	0.004578	0.101685	-0.003906	4.438081	-1.268596	40.072882
50028	0	0.451926	10.039728	-0.409621	0.004519	0.100399	-0.004054	4.484448	-1.274004	40.052468
50029	0	0.499888	9.948538	-0.444465	0.005005	0.099487	-0.004395	4.540392	-1.271685	40.036429
50030	0	0.450171	9.807941	-0.301181	0.004504	0.098081	-0.002968	4.590035	-1.273054	40.013763
50031	0	0.457654	9.716710	-0.217775	0.004578	0.097168	-0.002136	4.637271	-1.275895	39.997071
50032	0	0.463656	9.545935	0.085630	0.004637	0.095459	0.000895	4.681361	-1.279085	39.978343
50033	0	0.427358	9.466558	0.012434	0.004272	0.094666	0.000183	4.750663	-1.283810	39.953456
50034	0	0.446016	9.356810	0.100800	0.004457	0.093568	0.001042	4.790853	-1.290423	39.934986
50035	0	0.481852	9.277344	-0.046311	0.004822	0.092773	-0.000427	4.833134	-1.290090	39.915358
50036	0	0.419911	9.118567	-0.058438	0.004205	0.091186	-0.000559	4.863312	-1.286821	39.899562
50037	0	0.444914	9.039288	-0.173542	0.004456	0.090393	-0.001709	4.894863	-1.282701	39.885054
50038	0	0.480540	8.916987	-0.385411	0.004808	0.089170	-0.003837	4.915247	-1.283185	39.865658
50039	0	0.414763	8.831670	-0.606141	0.004150	0.088318	-0.006042	4.937910	-1.284485	39.844760
50040	0	0.322267	8.739820	-0.695293	0.003228	0.087399	-0.006934	4.960867	-1.282251	39.827951
50041	0	0.396201	8.672931	-0.801610	0.003967	0.086731	-0.007996	4.986211	-1.280528	39.807447
50042	0	0.346660	8.642035	-0.817618	0.003468	0.086422	-0.008159	5.007862	-1.284724	39.784075
50043	0	0.317098	8.556950	-0.752887	0.003174	0.085571	-0.007507	5.035290	-1.286249	39.761063
50044	0	0.384100	8.526072	-0.653338	0.003839	0.085262	-0.006514	5.060315	-1.293369	39.736579
50045	0	0.396201	8.520405	-0.545216	0.003967	0.085205	-0.005432	5.085747	-1.290846	39.720298
50046	0	0.426196	8.532434	-0.445277	0.004262	0.085325	-0.004436	5.107340	-1.295215	39.701495
50047	0	0.426999	8.489964	-0.275842	0.004272	0.084900	-0.002747	5.121708	-1.295846	39.678007
50048	0	0.420362	8.508196	-0.186601	0.004207	0.085082	-0.001855	5.135069	-1.295491	39.655746
50049	0	0.427091	8.520500	-0.183846	0.004272	0.085205	-0.001831	5.143454	-1.297263	39.641133
50050	0	0.420846	8.569256	-0.330619	0.004208	0.085692	-0.003311	5.135253	-1.302484	39.624036
50051	0	0.396905	8.606002	-0.481231	0.003967	0.086060	-0.004822	5.121141	-1.309241	39.603219
50052	0	0.378852	8.624450	-0.601098	0.003787	0.086244	-0.006024	5.101966	-1.315755	39.587087
50053	0	0.365942	8.679340	-0.779809	0.003662	0.086792	-0.007812	5.081632	-1.317044	39.571758
50054	0	0.395857	8.746710	-0.899715	0.003961	0.087466	-0.009005	5.070605	-1.319492	39.555658
50055	0	0.420775	8.807491	-0.774009	0.004211	0.088074	-0.007751	5.054529	-1.319721	39.536296
50056	0	0.401825	8.917491	-0.662281	0.004021	0.089174	-0.006630	5.044194	-1.321255	39.520270
50057	0	0.421615	8.996595	-0.487631	0.004211	0.089966	-0.004883	5.034787	-1.331504	39.510057
50058	0	0.416000	9.173521	-0.284567	0.004160	0.091735	-0.002856	5.020397	-1.335449	39.487835
50059	0	0.396755	9.259041	-0.059718	0.003967	0.092590	-0.000610	5.002944	-1.339244	39.469689
50060	0	0.415396	9.411513	-0.014120	0.004150	0.094115	-0.000157	4.982055	-1.346965	39.452517
50061	0	0.384683	9.509241	0.118380	0.003845	0.095093	0.001160	4.951766	-1.352094	39.437399
50062	0	0.403311	9.643428	0.086871	0.004031	0.096435	0.000842	4.918847	-1.357816	39.426677
50063	0	0.445418	9.759495	0.106806	0.004456	0.097595	0.001038	4.881681	-1.359630	39.415807
50064	0	0.432661	9.851110	-0.057314	0.004330	0.098511	-0.000610	4.836980	-1.359646	39.405102
50065	0	0.470120	9.899899	-0.016066	0.004700	0.098999	-0.000183	4.809467	-1.364852	39.393218
50066	0	0.561843	10.132035	-0.420093	0.005617	0.101319	-0.004228	4.777733	-1.370345	39.387240
50067	0	0.555895	10.150193	-0.278147	0.005554	0.101501	-0.002808	4.746625	-1.379602	39.375527
50068	0	0.519955	10.327338	-0.413171	0.005197	0.103272	-0.004159	4.714913	-1.386936	39.373993
50069	0	0.549409	10.400449	-0.290717	0.005493	0.104004	-0.002930	4.688565	-1.391895	39.364939
50070	0	0.507047	10.516488	-0.243710	0.005068	0.105165	-0.002458	4.664711	-1.398703	39.359588
50071	0	0.494290	10.644567	-0.175090	0.004944	0.106445	-0.001770	4.642626	-1.401543	39.352725
50072	0	0.500444	10.736094	-0.085617	0.005003	0.107361	-0.000877	4.618444	-1.406878	39.347802
50073	0	0.439341	10.803209	0.093684	0.004395	0.108032	0.000916	4.594301	-1.409079	39.337875
50074	0	0.463256	10.906884	0.109651	0.004636	0.109069	0.001080	4.574868	-1.409302	39.333146
50075	0	0.531016	10.949680	0.142431	0.005310	0.109497	0.001404	4.551670	-1.413002	39.328041
50076	0	0.518846	11.010627	0.103631	0.005188	0.110106	0.001018	4.530391	-1.417217	39.325502
50077	0	0.567126	11.047367	0.136113	0.005676	0.110474	0.001343	4.509507	-1.415825	39.325210
50078	0	0.554364	11.077869	0.060889	0.005544	0.110779	0.000586	4.483453	-1.419462	39.323302
50079	0	0.500531	11.071775	0.002076	0.005005	0.110718	0.000000	4.460040	-1.423595	39.318030
50080	0	0.488387	11.090100	-0.122580	0.004883	0.110901	-0.001241	4.442663	-1.428454	39.311831
50081	0	0.500643	11.053475	-0.151455	0.005005	0.110535	-0.001526	4.428933	-1.433813	39.304893
50082	0	0.525120	11.083997	-0.149709	0.005252	0.110840	-0.001504	4.419816	-1.436848	39.296218
50083	0	0.536468	11.041296	-0.103221	0.005371	0.110413	-0.001038	4.412160	-1.433907	39.290072
50084	0	0.511323	10.998537	0.098742	0.005114	0.109985	0.000987	4.409662	-1.436756	39.275675
50085	0	0.561291	10.955828	0.164399	0.005615	0.109558	0.001648	4.411579	-1.437698	39.267114
50086	0	0.596888	10.907038	0.236605	0.005977	0.109070	0.002372	4.415294	-1.432930	39.259264
50087	0	0.585266	10.815468	0.292909	0.005859	0.108154	0.002930	4.413528	-1.429096	39.250385
50088	0	0.565394	10.723916	0.195290	0.005662	0.107239	0.001951	4.409307	-1.424024	39.244360
50089	0	0.499920	10.638454	0.006358	0.005005	0.106384	0.000061	4.404178	-1.421645	39.240603
50090	0	0.456478	10.546887	-0.090443	0.004566	0.105469	-0.000911	4.394916	-1.423757	39.229759
50091	0	0.445023	10.412634	-0.255782	0.004456	0.104126	-0.002563	4.386312	-1.421760	39.224982
50092	0	0.486497	10.284556	-0.474882	0.004871	0.102845	-0.004750	4.382319	-1.418708	39.216838
50093	0	0.487240	10.162388	-0.519101	0.004883	0.101624	-0.005188	4.383385	-1.411047	39.211745
50094	0	0.510410	10.028076	-0.440350	0.005106	0.100281	-0.004401	4.383681	-1.412912	39.206239
50095	0	0.530505	9.912113	-0.446067	0.005310	0.099121	-0.004456	4.387197	-1.411223	39.196354
50096	0	0.456576	9.802220	-0.337691	0.004567	0.098022	-0.003367	4.396028	-1.413556	39.192562
50097	0	0.427414	9.692363	-0.232445	0.004272	0.096924	-0.002319	4.399835	-1.419397	39.185252
50098	0	0.421531	9.576319	-0.147325	0.004214	0.095763	-0.001475	4.395104	-1.424429	39.180333
50099	0	0.341794	9.454346	-0.067044	0.003418	0.094543	-0.000671	4.391746	-1.428151	39.175680
50100	0	0.353652	9.338296	0.061255	0.003540	0.093383	0.000611	4.387977	-1.427358	39.166654
50101	0	0.383882	9.307887	-0.018668	0.003845	0.093079	-0.000183	4.390070	-1.423311	39.164503
50102	0	0.437703	9.106456	0.091717	0.004381	0.091064	0.000908	4.376043	-1.421795	39.162321
50103	0	0.469697	9.075956	-0.176265	0.004700	0.090759	-0.001770	4.364418	-1.422187	39.164866
50104	0	0.499933	8.917276	-0.235068	0.004999	0.089172	-0.002366	4.342265	-1.426194	39.159179
50105	0	0.536599	8.862410	-0.431832	0.005371	0.088623	-0.004333	4.320329	-1.423433	39.158681
50106	0	0.493124	8.746644	-0.507957	0.004933	0.087465	-0.005097	4.294723	-1.424499	39.157360
50107	0	0.427214	8.679302	-0.663958	0.004272	0.086792	-0.006653	4.275055	-1.427882	39.155147
50108	0	0.396656	8.618468	-0.691805	0.003966	0.086184	-0.006932	4.254053	-1.432012	39.153791
50109	0	0.372483	8.545001	-0.645829	0.003723	0.085449	-0.006470	4.236675	-1.438024	39.152034
50110	0	0.323557	8.520701	-0.649706	0.003238	0.085206	-0.006509	4.218877	-1.438808	39.151348
50111	0	0.329045	8.490079	-0.474872	0.003296	0.084900	-0.004761	4.200718	-1.435183	39.151207
50112	0	0.370700	8.490166	-0.405304	0.003712	0.084901	-0.004066	4.181993	-1.432641	39.146850
50113	0	0.396674	8.496138	-0.254971	0.003967	0.084961	-0.002563	4.161567	-1.435630	39.148990
50114	0	0.421114	8.508333	-0.172348	0.004210	0.085083	-0.001743	4.133015	-1.441580	39.153050
50115	0	0.433188	8.532756	-0.119786	0.004333	0.085327	-0.001221	4.100486	-1.443150	39.151296
50116	0	0.439213	8.557276	-0.188089	0.004391	0.085572	-0.001907	4.063251	-1.448783	39.155960
50117	0	0.390726	8.587756	-0.283422	0.003906	0.085876	-0.002869	4.015472	-1.453806	39.154698
50118	0	0.348854	8.600275	-0.410808	0.003481	0.086001	-0.004143	3.967450	-1.467587	39.153856
50119	0	0.342372	8.654952	-0.521769	0.003418	0.086548	-0.005249	3.924170	-1.478480	39.161286
50120	0	0.361605	8.716290	-0.539836	0.003613	0.087161	-0.005430	3.880573	-1.486528	39.166131
50121	0	0.366647	8.807530	-0.497407	0.003662	0.088074	-0.005005	3.838822	-1.495573	39.171404
50122	0	0.440251	8.905368	-0.448705	0.004403	0.089052	-0.004516	3.800484	-1.498118	39.178912
50123	0	0.482626	8.978313	-0.309372	0.004822	0.089783	-0.003113	3.774695	-1.507296	39.191300
50124	0	0.531899	9.118593	-0.127793	0.005319	0.091186	-0.001305	3.739677	-1.511421	39.198565
50125	0	0.506581	9.210176	0.088605	0.005066	0.092102	0.000854	3.698964	-1.515346	39.212590
50126	0	0.469894	9.319687	0.350481	0.004698	0.093198	0.003481	3.667941	-1.520753	39.217373
50127	0	0.458165	9.521328	0.363711	0.004578	0.095215	0.003601	3.622878	-1.529825	39.227817
50128	0	0.403624	9.606432	0.376502	0.004036	0.096066	0.003735	3.584736	-1.534555	39.241021
50129	0	0.384364	9.722776	0.303285	0.003845	0.097229	0.002991	3.533143	-1.537122	39.257894
50130	0	0.420531	9.826429	0.140535	0.004209	0.098265	0.001367	3.486069	-1.537307	39.270422
50131	0	0.421108	9.954844	-0.020935	0.004211	0.099548	-0.000244	3.444085	-1.540688	39.286483
50132	0	0.488188	10.046568	-0.239704	0.004882	0.100465	-0.002433	3.401471	-1.544086	39.307213
50133	0	0.524692	10.125868	-0.362764	0.005249	0.101257	-0.003662	3.360761	-1.544845	39.326380
50134	0	0.585718	10.260377	-0.399515	0.005855	0.102603	-0.004020	3.331725	-1.550841	39.344378
50135	0	0.579658	10.369983	-0.443222	0.005798	0.103699	-0.004456	3.304350	-1.552005	39.362797
50136	0	0.530519	10.437143	-0.250207	0.005305	0.104371	-0.002517	3.286593	-1.555330	39.379467
50137	0	0.487935	10.577431	-0.126335	0.004883	0.105774	-0.001282	3.264973	-1.555152	39.395887
50138	0	0.487808	10.656613	0.175294	0.004874	0.106566	0.001745	3.254925	-1.563269	39.412342
50139	0	0.439412	10.784897	0.299668	0.004395	0.107849	0.002991	3.246721	-1.567013	39.429946
50140	0	0.445689	10.876326	0.483991	0.004454	0.108764	0.004833	3.237746	-1.574490	39.441632
50141	0	0.518611	10.913017	0.654375	0.005188	0.109131	0.006531	3.222156	-1.576833	39.455755
50142	0	0.567028	10.973897	0.540595	0.005672	0.109739	0.005397	3.210647	-1.578737	39.471278
50143	0	0.560853	10.974125	0.391481	0.005615	0.109741	0.003906	3.199667	-1.575843	39.486586
50144	0	0.651672	11.047351	0.228352	0.006517	0.110474	0.002275	3.189350	-1.579089	39.502180
50145	0	0.610385	11.041256	0.061417	0.006104	0.110413	0.000610	3.183380	-1.583242	39.521351
50146	0	0.549453	11.028958	-0.072098	0.005494	0.110290	-0.000726	3.176337	-1.587276	39.540610
50147	0	0.500286	11.029046	-0.184050	0.005005	0.110291	-0.001831	3.183997	-1.588691	39.548703
50148	0	0.451355	11.022813	-0.162934	0.004512	0.110229	-0.001606	3.206122	-1.594007	39.554431
50149	0	0.414749	10.986324	-0.057802	0.004150	0.109863	-0.000549	3.233879	-1.594536	39.562834
50150	0	0.425598	10.961991	0.118832	0.004266	0.109619	0.001224	3.268502	-1.587978	39.574375
50151	0	0.512191	10.949861	0.319063	0.005127	0.109497	0.003235	3.312567	-1.586261	39.579491
50152	0	0.541720	10.895318	0.445519	0.005422	0.108952	0.004489	3.345810	-1.585338	39.586985
50153	0	0.579130	10.815574	0.442960	0.005798	0.108154	0.004456	3.370980	-1.581407	39.589898
50154	0	0.559412	10.748628	0.413026	0.005601	0.107485	0.004159	3.399203	-1.577856	39.598479
50155	0	0.530835	10.644581	0.168324	0.005310	0.106445	0.001709	3.424493	-1.579673	39.607090
50156	0	0.463446	10.491941	-0.019505	0.004635	0.104919	-0.000174	3.445503	-1.582721	39.610720
50157	0	0.463514	10.388151	-0.191857	0.004639	0.103882	-0.001892	3.472277	-1.582283	39.615564
50158	0	0.456605	10.265810	-0.405288	0.004570	0.102659	-0.004020	3.506888	-1.581356	39.616603
50159	0	0.457396	10.143900	-0.455239	0.004578	0.101440	-0.004517	3.544977	-1.580525	39.625796
50160	0	0.487332	10.045783	-0.506159	0.004875	0.100460	-0.005015	3.595413	-1.581830	39.630196
50161	0	0.524700	9.930251	-0.425363	0.005249	0.099304	-0.004211	3.641851	-1.583048	39.628889
50162	0	0.542683	9.820135	-0.311877	0.005427	0.098203	-0.003075	3.691103	-1.585933	39.628943
50163	0	0.433012	9.704566	-0.089840	0.004333	0.097046	-0.000854	3.740745	-1.585345	39.625605
50164	0	0.408113	9.600852	0.029412	0.004083	0.096008	0.000340	3.792692	-1.586901	39.624333
50165	0	0.409013	9.521535	0.111481	0.004089	0.095215	0.001160	3.844431	-1.591105	39.620511
50166	0	0.341704	9.423990	0.152216	0.003419	0.094239	0.001558	3.886102	-1.592203	39.621340
50167	0	0.372104	9.289594	0.113124	0.003723	0.092896	0.001160	3.918872	-1.592903	39.619691
50168	0	0.413957	9.198025	-0.002778	0.004146	0.091980	0.000004	3.955903	-1.588672	39.617116
50169	0	0.371975	9.021066	0.130514	0.003723	0.090210	0.001343	4.001349	-1.587583	39.614989
50170	0	0.420128	9.087891	-0.199822	0.004204	0.090879	-0.001968	4.036605	-1.587746	39.610867
50171	0	0.487896	8.892760	-0.217077	0.004883	0.088928	-0.002136	4.078699	-1.586138	39.605137
50172	0	0.432068	8.843626	-0.351265	0.004325	0.088437	-0.003487	4.110086	-1.584044	39.601977
50173	0	0.420912	8.727882	-0.491076	0.004211	0.087280	-0.004883	4.144520	-1.584340	39.600135
50174	0	0.438582	8.727488	-0.545589	0.004390	0.087276	-0.005427	4.179723	-1.582717	39.596675
50175	0	0.408682	8.660706	-0.613109	0.004089	0.086609	-0.006104	4.214046	-1.582875	39.592698
50176	0	0.383274	8.635891	-0.606997	0.003839	0.086361	-0.006037	4.256036	-1.577904	39.578181
50177	0	0.396270	8.581394	-0.515536	0.003967	0.085815	-0.005127	4.291915	-1.575330	39.570591
50178	0	0.401975	8.587231	-0.417246	0.004019	0.085874	-0.004147	4.324435	-1.580101	39.560799
50179	0	0.409088	8.599746	-0.344304	0.004089	0.085999	-0.003418	4.355839	-1.585473	39.557118
50180	0	0.403332	8.605677	-0.276086	0.004031	0.086058	-0.002736	4.386840	-1.591624	39.548803
50181	0	0.427267	8.618124	-0.166833	0.004272	0.086182	-0.001648	4.411927	-1.595071	39.537805
50182	0	0.408687	8.617931	-0.237990	0.004089	0.086180	-0.002360	4.435939	-1.595004	39.527565
50183	0	0.390442	8.648637	-0.312753	0.003906	0.086487	-0.003113	4.453511	-1.595873	39.522003
50184	0	0.365928	8.709477	-0.352060	0.003658	0.087095	-0.003510	4.466201	-1.600491	39.508891
50185	0	0.384423	8.782935	-0.470499	0.003845	0.087830	-0.004700	4.471216	-1.602586	39.502711
50186	0	0.359699	8.807236	-0.569490	0.003598	0.088073	-0.005688	4.478756	-1.604508	39.494617
50187	0	0.366002	8.874460	-0.666084	0.003662	0.088745	-0.006653	4.487336	-1.605296	39.487851
50188	0	0.396439	8.965785	-0.637517	0.003963	0.089659	-0.006364	4.500057	-1.611180	39.480369
50189	0	0.427453	9.051464	-0.507311	0.004272	0.090515	-0.005066	4.507459	-1.617162	39.472210
50190	0	0.452587	9.149003	-0.387100	0.004520	0.091491	-0.003860	4.518952	-1.627183	39.471257
50191	0	0.464446	9.271185	-0.287715	0.004639	0.092712	-0.002869	4.527742	-1.637486	39.465320
50192	0	0.465318	9.386986	-0.143173	0.004650	0.093870	-0.001422	4.537994	-1.644301	39.461384
50193	0	0.464195	9.521472	0.035734	0.004639	0.095215	0.000366	4.546933	-1.651272	39.458556
50194	0	0.482612	9.619056	0.101593	0.004827	0.096190	0.001019	4.549344	-1.652335	39.451720
50195	0	0.464248	9.716780	0.085284	0.004639	0.097168	0.000854	4.549467	-1.659392	39.437979
50196	0	0.483112	9.802136	0.054758	0.004828	0.098022	0.000546	4.545144	-1.665232	39.430141
50197	0	0.469755	9.875499	0.109819	0.004700	0.098755	0.001099	4.543737	-1.665379	39.421796
50198	0	0.475287	10.070806	-0.159075	0.004755	0.100708	-0.001588	4.545095	-1.665897	39.412827
50199	0	0.525425	10.070769	-0.146807	0.005249	0.100708	-0.001465	4.546756	-1.674749	39.404402
50200	0	0.519046	10.229428	-0.166036	0.005198	0.102294	-0.001655	4.551185	-1.668760	39.398472
50201	0	0.537289	10.314919	-0.250792	0.005371	0.103149	-0.002502	4.555260	-1.673816	39.395780
50202	0	0.500427	10.406399	-0.294700	0.005008	0.104064	-0.002941	4.559733	-1.673056	39.389511
50203	0	0.506770	10.485812	-0.226720	0.005066	0.104858	-0.002258	4.567464	-1.677983	39.382649
50204	0	0.476479	10.595577	-0.210609	0.004764	0.105956	-0.002093	4.579329	-1.682123	39.369979
50205	0	0.408801	10.644520	-0.129556	0.004089	0.106445	-0.001282	4.592288	-1.683516	39.364226
50206	0	0.450666	10.723798	-0.120002	0.004514	0.107238	-0.001188	4.602861	-1.678744	39.356052
50207	0	0.506834	10.797105	-0.031620	0.005066	0.107971	-0.000305	4.612504	-1.683867	39.342558
50208	0	0.501047	10.827550	0.093923	0.005010	0.108275	0.000954	4.625677	-1.687303	39.336971
50209	0	0.549780	10.870343	0.047789	0.005493	0.108704	0.000488	4.634404	-1.694550	39.325489
50210	0	0.592524	10.900813	0.075815	0.005929	0.109008	0.000772	4.646149	-1.693113	39.317727
50211	0	0.567426	10.931414	0.040951	0.005676	0.109314	0.000427	4.662376	-1.693249	39.302086
50212	0	0.560911	10.906989	-0.005067	0.005610	0.109070	-0.000036	4.675162	-1.694318	39.292141
50213	0	0.561178	10.919198	-0.080601	0.005615	0.109192	-0.000793	4.685936	-1.693236	39.279512
50214	0	0.511825	10.882561	-0.089559	0.005119	0.108826	-0.000880	4.699744	-1.694656	39.267025
50215	0	0.475813	10.870357	-0.105435	0.004761	0.108704	-0.001038	4.715065	-1.694588	39.258226
50216	0	0.487360	10.858053	-0.097383	0.004877	0.108581	-0.000950	4.738001	-1.693388	39.242651
50217	0	0.487816	10.791021	-0.069574	0.004883	0.107910	-0.000671	4.761458	-1.690856	39.226890
50218	0	0.517631	10.742200	0.004456	0.005178	0.107422	0.000073	4.789753	-1.690774	39.208343
50219	0	0.542524	10.717817	0.033914	0.005432	0.107178	0.000366	4.816096	-1.685669	39.195145
50220	0	0.535300	10.632337	-0.026398	0.005357	0.106323	-0.000237	4.842041	-1.683968	39.182243
50221	0	0.512562	10.540769	-0.050804	0.005127	0.105408	-0.000488	4.860887	-1.684584	39.159315
50222	0	0.488089	10.479597	-0.189096	0.004879	0.104796	-0.001871	4.880001	-1.689141	39.138499
50223	0	0.451501	10.363735	-0.245916	0.004517	0.103638	-0.002441	4.897088	-1.690085	39.123152
50224	0	0.432728	10.259757	-0.396036	0.004330	0.102598	-0.003942	4.915630	-1.690369	39.102845
50225	0	0.439085	10.162277	-0.484127	0.004395	0.101624	-0.004822	4.935124	-1.689374	39.082881
50226	0	0.462692	10.064439	-0.506126	0.004631	0.100645	-0.005044	4.952280	-1.687892	39.061489
50227	0	0.500408	9.966958	-0.453574	0.005005	0.099670	-0.004517	4.971694	-1.690040	39.044539
50228	0	0.500251	9.856920	-0.432653	0.005003	0.098570	-0.004311	4.987612	-1.692533	39.025092
50229	0	0.475981	9.747268	-0.276466	0.004761	0.097473	-0.002747	5.006314	-1.694098	39.004497
50230	0	0.457584	9.649565	-0.007166	0.004577	0.096496	-0.000036	5.045809	-1.695061	38.981558
50231	0	0.482310	9.588607	-0.080452	0.004822	0.095886	-0.000793	5.056402	-1.698934	38.963784
50232	0	0.457473	9.503100	-0.010016	0.004580	0.095031	-0.000084	5.073357	-1.695315	38.945783
50233	0	0.408685	9.393321	-0.000545	0.004089	0.093933	0.000000	5.077451	-1.694236	38.923524
50234	0	0.450895	9.326180	-0.111087	0.004511	0.093262	-0.001110	5.075734	-1.694309	38.911475
50235	0	0.450738	9.216359	-0.225599	0.004517	0.092163	-0.002258	5.070157	-1.685367	38.890777
50236	0	0.449098	9.130979	-0.487967	0.004497	0.091310	-0.004879	5.068327	-1.681419	38.876092
50237	0	0.402815	9.051531	-0.597892	0.004028	0.090515	-0.005981	5.062572	-1.684486	38.860369
50238	0	0.420792	8.947782	-0.737855	0.004210	0.089478	-0.007380	5.057557	-1.684796	38.844056
50239	0	0.420802	8.892863	-0.780967	0.004211	0.088928	-0.007812	5.051429	-1.683979	38.828638
50240	0	0.377592	8.837938	-0.737422	0.003777	0.088379	-0.007380	5.042219	-1.686859	38.807312
50241	0	0.396449	8.825686	-0.665417	0.003967	0.088257	-0.006653	5.041626	-1.686742	38.788163
50242	0	0.414262	8.795156	-0.531625	0.004145	0.087952	-0.005313	5.043631	-1.687198	38.775063
50243	0	0.396804	8.776854	-0.408892	0.003967	0.087769	-0.004089	5.040776	-1.691109	38.759525
50244	0	0.390505	8.752368	-0.304829	0.003907	0.087523	-0.003052	5.033973	-1.690996	38.741520
50245	0	0.408844	8.764668	-0.213002	0.004089	0.087646	-0.002136	5.023550	-1.692391	38.727133
50246	0	0.390447	8.770783	-0.174186	0.003904	0.087708	-0.001758	5.000687	-1.695058	38.710518
50247	0	0.433527	8.776905	-0.272787	0.004333	0.087769	-0.002747	4.973929	-1.700065	38.698425
50248	0	0.439489	8.807577	-0.341705	0.004397	0.088075	-0.003442	4.939378	-1.699565	38.682469
50249	0	0.445503	8.795305	-0.442859	0.004456	0.087952	-0.004456	4.901930	-1.701703	38.677416
50250	0	0.426951	8.820192	-0.638528	0.004271	0.088200	-0.006416	4.859358	-1.703484	38.665373
50251	0	0.408595	8.838152	-0.747838	0.004089	0.088379	-0.007507	4.819673	-1.702336	38.652921
50252	0	0.450863	8.917980	-0.803017	0.004509	0.089177	-0.008060	4.779847	-1.705356	38.638612
50253	0	0.439486	8.978482	-0.674671	0.004395	0.089783	-0.006775	4.741799	-1.708770	38.631902
50254	0	0.415284	9.051962	-0.546936	0.004150	0.090518	-0.005498	4.703638	-1.714908	38.619199
50255	0	0.421483	9.118732	-0.320782	0.004211	0.091187	-0.003235	4.667656	-1.721942	38.615519
50256	0	0.440343	9.240767	-0.168566	0.004401	0.092407	-0.001716	4.628441	-1.727262	38.603789
50257	0	0.396836	9.320057	0.021555	0.003967	0.093201	0.000183	4.586545	-1.731035	38.596400
50258	0	0.439829	9.441999	0.107324	0.004396	0.094420	0.001041	4.545828	-1.735746	38.590914
50259	0	0.420635	9.515328	0.181030	0.004211	0.095154	0.001770	4.495176	-1.732325	38.592004
50260	0	0.413471	9.606811	0.110193	0.004140	0.096068	0.001058	4.440168	-1.728669	38.589515
50261	0	0.464530	9.680164	-0.038131	0.004639	0.096802	-0.000427	4.383587	-1.739042	38.585860
50262	0	0.452715	9.735032	-0.023402	0.004529	0.097350	-0.000275	4.333523	-1.739663	38.589678
50263	0	0.475779	9.899994	-0.216237	0.004761	0.098999	-0.002197	4.290894	-1.738968	38.595494
50264	0	0.529881	9.955145	-0.245525	0.005303	0.099550	-0.002494	4.244241	-1.736404	38.599709
50265	0	0.518994	10.070956	-0.380176	0.005188	0.100708	-0.003845	4.192590	-1.741300	38.603304
50266	0	0.495235	10.083269	-0.274770	0.004948	0.100832	-0.002782	4.151579	-1.749310	38.604756
50267	0	0.561564	10.253999	-0.252512	0.005615	0.102539	-0.002563	4.106520	-1.752453	38.607800
50268	0	0.500374	10.272253	-0.092869	0.005005	0.102722	-0.000961	4.067923	-1.753953	38.616278
50269	0	0.488201	10.388218	-0.094331	0.004883	0.103882	-0.000977	4.029021	-1.755749	38.618607
50270	0	0.531091	10.430761	0.113875	0.005308	0.104308	0.001103	3.987946	-1.761563	38.624117
50271	0	0.482251	10.534642	0.088259	0.004822	0.105347	0.000854	3.955071	-1.765334	38.634628
50272	0	0.506557	10.583260	0.167617	0.005067	0.105833	0.001643	3.917030	-1.766579	38.637704
50273	0	0.518547	10.632294	0.173520	0.005188	0.106323	0.001709	3.886411	-1.766766	38.644732
50274	0	0.512145	10.656579	0.203878	0.005121	0.106566	0.002006	3.848294	-1.770105	38.658745
50275	0	0.512896	10.705526	0.100980	0.005127	0.107056	0.000977	3.810272	-1.775028	38.666595
50276	0	0.488611	10.717672	0.033876	0.004887	0.107177	0.000310	3.777003	-1.777183	38.671169
50277	0	0.524781	10.717784	-0.015708	0.005249	0.107178	-0.000183	3.746709	-1.778645	38.680375
50278	0	0.512496	10.729992	-0.084467	0.005124	0.107300	-0.000864	3.723545	-1.782320	38.692046
50279	0	0.482015	10.736106	-0.083639	0.004822	0.107361	-0.000854	3.701730	-1.783260	38.699035
50280	0	0.524810	10.693357	-0.074111	0.005245	0.106934	-0.000758	3.680966	-1.789061	38.706716
50281	0	0.512694	10.699456	0.074230	0.005127	0.106995	0.000732	3.667875	-1.791744	38.710754
50282	0	0.475851	10.668848	0.088264	0.004760	0.106688	0.000874	3.655550	-1.793219	38.722883
50283	0	0.519238	10.644493	0.244888	0.005188	0.106445	0.002441	3.644928	-1.800729	38.729051
50284	0	0.519120	10.613943	0.209049	0.005197	0.106139	0.002090	3.641239	-1.797800	38.740235
50285	0	0.518271	10.552996	0.262782	0.005188	0.105530	0.002625	3.634998	-1.794784	38.744362
50286	0	0.578351	10.498053	0.257421	0.005787	0.104980	0.002569	3.626875	-1.794067	38.756216
50287	0	0.524421	10.424823	0.104335	0.005249	0.104248	0.001038	3.617841	-1.791524	38.763270
50288	0	0.480840	10.351573	0.056600	0.004811	0.103516	0.000560	3.608244	-1.791049	38.769360
50289	0	0.500413	10.266121	-0.097247	0.005005	0.102661	-0.000977	3.600945	-1.792865	38.776311
50290	0	0.500037	10.174577	-0.224917	0.005003	0.101746	-0.002251	3.596538	-1.792522	38.785316
50291	0	0.456962	10.089158	-0.323169	0.004578	0.100891	-0.003235	3.590256	-1.785990	38.789374
50292	0	0.480276	9.985358	-0.335343	0.004806	0.099854	-0.003351	3.590152	-1.785246	38.800030
50293	0	0.469795	9.887700	-0.372411	0.004700	0.098877	-0.003723	3.588665	-1.785730	38.803993
50294	0	0.481621	9.814447	-0.269371	0.004818	0.098145	-0.002688	3.592275	-1.786238	38.810977
50295	0	0.451292	9.741202	-0.202672	0.004517	0.097412	-0.002014	3.604472	-1.784506	38.814361
50296	0	0.475313	9.649544	-0.150259	0.004753	0.096496	-0.001491	3.616176	-1.787127	38.812977
50297	0	0.421114	9.545895	-0.079961	0.004211	0.095459	-0.000793	3.620945	-1.789472	38.825415
50298	0	0.377917	9.503094	-0.025881	0.003783	0.095031	-0.000257	3.621057	-1.787263	38.833177
50299	0	0.384452	9.393312	-0.018811	0.003845	0.093933	-0.000183	3.624513	-1.789142	38.844091
50300	0	0.420809	9.338386	0.004296	0.004210	0.093384	0.000051	3.631204	-1.790114	38.854022
50301	0	0.414794	9.271254	-0.085119	0.004150	0.092712	-0.000854	3.624550	-1.789642	38.858434
50302	0	0.432399	9.179707	-0.127491	0.004328	0.091797	-0.001276	3.620608	-1.787469	38.863540
50303	0	0.457297	9.130887	-0.256206	0.004578	0.091309	-0.002563	3.616311	-1.784039	38.873573
50304	0	0.469115	9.075915	-0.299105	0.004690	0.090759	-0.002989	3.616655	-1.787636	38.885142
50305	0	0.451179	9.021025	-0.353890	0.004517	0.090210	-0.003540	3.612758	-1.783804	38.895431
50306	0	0.438676	8.978227	-0.378961	0.004384	0.089783	-0.003782	3.619686	-1.789563	38.904601
50307	0	0.420991	8.935538	-0.403187	0.004211	0.089355	-0.004028	3.621837	-1.789994	38.910273
50308	0	0.378130	8.911000	-0.325162	0.003780	0.089110	-0.003242	3.631147	-1.793550	38.919757
50309	0	0.359900	8.880613	-0.287200	0.003601	0.088806	-0.002869	3.633031	-1.793203	38.932188
50310	0	0.371913	8.880511	-0.178045	0.003718	0.088805	-0.001778	3.634289	-1.796653	38.937079
50311	0	0.402908	8.905020	-0.171219	0.004028	0.089050	-0.001709	3.636083	-1.800104	38.942637
50312	0	0.426976	8.929355	-0.178180	0.004273	0.089293	-0.001777	3.640320	-1.797874	38.953054
50313	0	0.439612	8.923332	-0.195296	0.004395	0.089233	-0.001953	3.637834	-1.802327	38.963605
50314	0	0.445849	8.941563	-0.207180	0.004458	0.089416	-0.002075	3.631235	-1.804827	38.969352
50315	0	0.415054	8.959980	-0.249536	0.004150	0.089600	-0.002502	3.619920	-1.807397	38.976444
50316	0	0.439275	8.996626	-0.364010	0.004395	0.089966	-0.003649	3.606686	-1.807373	38.984203
50317	0	0.390893	9.014893	-0.390357	0.003906	0.090149	-0.003906	3.601062	-1.813015	38.990745
50318	0	0.397500	9.112466	-0.383445	0.003972	0.091125	-0.003840	3.591347	-1.818961	38.997377
50319	0	0.396847	9.124765	-0.408608	0.003967	0.091248	-0.004089	3.585114	-1.822767	39.000743
50320	0	0.415489	9.240705	-0.377991	0.004152	0.092407	-0.003778	3.584815	-1.828319	39.005732
50321	0	0.427011	9.289563	-0.225770	0.004272	0.092896	-0.002258	3.581994	-1.827789	39.012681
50322	0	0.457267	9.338373	-0.067320	0.004572	0.093384	-0.000670	3.583332	-1.831192	39.018038
50323	0	0.488244	9.417726	0.024439	0.004883	0.094177	0.000244	3.580972	-1.833268	39.025040
50324	0	0.481794	9.527602	0.170657	0.004820	0.095276	0.001709	3.581788	-1.833622	39.032222
50325	0	0.463786	9.582518	0.195588	0.004639	0.095825	0.001953	3.576351	-1.835237	39.038189
50326	0	0.439576	9.680065	0.165353	0.004393	0.096801	0.001653	3.573195	-1.841576	39.045662
50327	0	0.420907	9.759527	0.146816	0.004211	0.097595	0.001465	3.567039	-1.841498	39.058214
50328	0	0.414666	9.838864	-0.010888	0.004146	0.098389	-0.000116	3.556085	-1.845185	39.067867
50329	0	0.396244	9.906029	-0.121745	0.003967	0.099060	-0.001221	3.550058	-1.841976	39.077551
50330	0	0.456187	9.991479	-0.200841	0.004567	0.099915	-0.002008	3.547823	-1.838270	39.083722
50331	0	0.475780	10.052510	-0.256132	0.004761	0.100525	-0.002563	3.543180	-1.837222	39.093179
50332	0	0.499830	10.119608	-0.281126	0.004998	0.101196	-0.002804	3.549461	-1.839650	39.101129
50333	0	0.506353	10.198965	-0.275446	0.005066	0.101990	-0.002747	3.556179	-1.839353	39.101649
50334	0	0.530229	10.241686	-0.149766	0.005304	0.102417	-0.001481	3.572621	-1.839431	39.106148
50335	0	0.500843	10.314919	-0.032198	0.005005	0.103149	-0.000305	3.589141	-1.845779	39.112004
50336	0	0.482965	10.406398	0.025027	0.004828	0.104064	0.000271	3.609637	-1.849446	39.114918
50337	0	0.439249	10.443164	0.211642	0.004395	0.104431	0.002136	3.629167	-1.849664	39.120429
50338	0	0.457052	10.492087	0.238465	0.004573	0.104920	0.002401	3.645200	-1.849339	39.121065
50339	0	0.506555	10.528600	0.218113	0.005066	0.105286	0.002197	3.660497	-1.851209	39.123462
50340	0	0.469790	10.540808	0.221020	0.004699	0.105408	0.002226	3.675244	-1.852510	39.126253
50341	0	0.494304	10.571301	0.084401	0.004944	0.105713	0.000854	3.684266	-1.853957	39.133227
50342	0	0.549115	10.552881	-0.016246	0.005491	0.105529	-0.000143	3.702991	-1.856143	39.136051
50343	0	0.512454	10.565188	-0.050720	0.005127	0.105652	-0.000488	3.721158	-1.855855	39.140728
50344	0	0.524168	10.571180	-0.080019	0.005243	0.105712	-0.000771	3.750901	-1.856408	39.143759
50345	0	0.512333	10.534683	-0.009267	0.005127	0.105347	-0.000061	3.782941	-1.854680	39.142062
50346	0	0.425835	10.522374	-0.052773	0.004265	0.105224	-0.000491	3.820512	-1.849757	39.135275
50347	0	0.439300	10.522494	0.069300	0.004395	0.105225	0.000732	3.861134	-1.850060	39.125553
50348	0	0.499617	10.534717	0.067524	0.005001	0.105347	0.000714	3.901190	-1.846934	39.127145
50349	0	0.469501	10.437108	0.172520	0.004700	0.104370	0.001770	3.947946	-1.843883	39.126657
50350	0	0.504945	10.406780	0.182915	0.005056	0.104067	0.001863	3.983265	-1.838004	39.116355
50351	0	0.524280	10.357728	0.094444	0.005249	0.103577	0.000977	4.016263	-1.833041	39.109021
50352	0	0.480339	10.296672	0.057677	0.004808	0.102966	0.000607	4.046876	-1.829297	39.099670
50353	0	0.487719	10.241680	-0.143677	0.004883	0.102417	-0.001404	4.081232	-1.825155	39.088656
50354	0	0.486843	10.150000	-0.205138	0.004871	0.101501	-0.002019	4.115334	-1.824088	39.083497
50355	0	0.463657	10.095108	-0.363376	0.004639	0.100952	-0.003601	4.149963	-1.824157	39.070105
50356	0	0.475673	10.027660	-0.358049	0.004756	0.100278	-0.003545	4.188251	-1.827391	39.063778
50357	0	0.506403	9.966884	-0.412974	0.005066	0.099670	-0.004089	4.232167	-1.827656	39.058218
50358	0	0.474550	9.838510	-0.323180	0.004757	0.098386	-0.003193	4.275023	-1.816724	39.042576
50359	0	0.464013	9.808218	-0.303139	0.004639	0.098083	-0.002991	4.320111	-1.820747	39.028620
50360	0	0.464230	9.722623	-0.201355	0.004642	0.097227	-0.001973	4.365290	-1.823755	39.013325
50361	0	0.457442	9.686229	-0.168600	0.004578	0.096863	-0.001648	4.407875	-1.821986	38.998899
50362	0	0.463038	9.619021	-0.090465	0.004632	0.096190	-0.000870	4.447006	-1.821914	38.981970
50363	0	0.384130	9.515430	0.081710	0.003845	0.095154	0.000854	4.489622	-1.819040	38.972906
50364	0	0.413781	9.509294	-0.005566	0.004142	0.095093	-0.000014	4.536995	-1.816096	38.963318
50365	0	0.438907	9.393320	-0.057583	0.004395	0.093933	-0.000549	4.566843	-1.811165	38.947963
50366	0	0.425710	9.393183	-0.184908	0.004261	0.093932	-0.001823	4.595648	-1.808411	38.935490
50367	0	0.408913	9.265097	-0.161083	0.004089	0.092651	-0.001587	4.622763	-1.810077	38.920493
50368	0	0.469725	9.270958	-0.373434	0.004698	0.092710	-0.003711	4.649366	-1.811724	38.904750
50369	0	0.414351	9.191811	-0.490434	0.004150	0.091919	-0.004883	4.673749	-1.805616	38.893724
50370	0	0.431875	9.160972	-0.561790	0.004319	0.091611	-0.005598	4.696124	-1.807697	38.878665
50371	0	0.445145	9.124621	-0.636993	0.004456	0.091248	-0.006348	4.721692	-1.805346	38.859383
50372	0	0.402144	9.099904	-0.598727	0.004020	0.091001	-0.005965	4.747114	-1.810072	38.850514
50373	0	0.421200	9.081841	-0.546351	0.004211	0.090820	-0.005432	4.784422	-1.813583	38.828236
50374	0	0.414619	9.075465	-0.423596	0.004151	0.090755	-0.004213	4.810708	-1.809455	38.814063
50375	0	0.402535	9.069744	-0.313979	0.004028	0.090698	-0.003113	4.842581	-1.807852	38.795834
50376	0	0.426894	9.081896	-0.147657	0.004267	0.090819	-0.001458	4.863513	-1.812435	38.778481
50377	0	0.433632	9.088083	-0.184979	0.004333	0.090881	-0.001831	4.884817	-1.817837	38.761785
50378	0	0.403311	9.106335	-0.127228	0.004034	0.091063	-0.001259	4.899454	-1.818313	38.743046
50379	0	0.439431	9.124740	-0.171790	0.004395	0.091248	-0.001709	4.908302	-1.819908	38.730605
50380	0	0.451607	9.155174	-0.319261	0.004516	0.091552	-0.003192	4.906767	-1.822548	38.722665
50381	0	0.408799	9.185786	-0.409177	0.004089	0.091858	-0.004089	4.907537	-1.823091	38.704443
50382	0	0.420913	9.204016	-0.555720	0.004208	0.092040	-0.005560	4.901892	-1.827383	38.692781
50383	0	0.390922	9.228488	-0.647189	0.003906	0.092285	-0.006470	4.902469	-1.833891	38.671919
50384	0	0.390910	9.283351	-0.623232	0.003912	0.092834	-0.006230	4.902784	-1.833002	38.656656
50385	0	0.421313	9.362733	-0.586781	0.004211	0.093628	-0.005859	4.910971	-1.837587	38.641469
50386	0	0.452339	9.441924	-0.404781	0.004520	0.094419	-0.004045	4.911635	-1.843376	38.625189
50387	0	0.451682	9.484853	-0.293263	0.004517	0.094849	-0.002930	4.913029	-1.845603	38.608629
50388	0	0.470159	9.582422	-0.116456	0.004701	0.095824	-0.001166	4.908697	-1.848376	38.592571
50389	0	0.439891	9.661847	-0.042287	0.004395	0.096619	-0.000427	4.901318	-1.855305	38.582505
50390	0	0.447028	9.710573	-0.041034	0.004464	0.097106	-0.000419	4.889302	-1.863964	38.566227
50391	0	0.433608	9.759511	-0.011234	0.004333	0.097595	-0.000122	4.875687	-1.868397	38.548253
50392	0	0.434031	9.838770	-0.076556	0.004338	0.098388	-0.000774	4.863187	-1.872325	38.534551
50393	0	0.463920	9.899919	-0.139021	0.004639	0.098999	-0.001404	4.845183	-1.874549	38.516662
50394	0	0.463909	9.942663	-0.282866	0.004639	0.099426	-0.002842	4.827576	-1.876970	38.505820
50395	0	0.488419	10.015892	-0.316433	0.004883	0.100159	-0.003174	4.814401	-1.880500	38.487730
50396	0	0.555580	10.083042	-0.296154	0.005556	0.100830	-0.002973	4.799420	-1.882138	38.480635
50397	0	0.531008	10.125743	-0.292610	0.005310	0.101257	-0.002930	4.792976	-1.884132	38.470679
50398	0	0.506637	10.198984	-0.230772	0.005066	0.101990	-0.002313	4.785079	-1.886500	38.459082
50399	0	0.506183	10.247825	-0.176895	0.005066	0.102478	-0.001770	4.781515	-1.883811	38.452471
50400	0	0.468950	10.284435	-0.035213	0.004691	0.102844	-0.000364	4.765620	-1.883528	38.441412
50401	0	0.439132	10.345474	-0.042342	0.004395	0.103455	-0.000427	4.759059	-1.881615	38.431132
50402	0	0.475367	10.400392	0.001748	0.004754	0.104004	0.000007	4.744758	-1.882620	38.421258
50403	0	0.463989	10.388176	0.031261	0.004639	0.103882	0.000305	4.734127	-1.885550	38.413874
50404	0	0.494578	10.424707	0.026839	0.004946	0.104247	0.000258	4.720696	-1.887192	38.406520
50405	0	0.512449	10.437031	-0.078401	0.005127	0.104370	-0.000793	4.707776	-1.886220	38.400913
50406	0	0.530568	10.449225	-0.131449	0.005304	0.104492	-0.001325	4.694056	-1.889448	38.392317
50407	0	0.555646	10.443124	-0.151160	0.005554	0.104431	-0.001526	4.675780	-1.893782	38.387770
50408	0	0.525533	10.461425	-0.216401	0.005253	0.104614	-0.002170	4.667056	-1.898417	38.383122
50409	0	0.494221	10.461444	-0.298706	0.004944	0.104614	-0.002991	4.660513	-1.898568	38.370944
50410	0	0.476113	10.437002	-0.188028	0.004757	0.104370	-0.001885	4.652335	-1.905053	38.364984
50411	0	0.463700	10.382090	-0.115723	0.004639	0.103821	-0.001160	4.647071	-1.905074	38.361303
50412	0	0.481742	10.363775	-0.060090	0.004818	0.103638	-0.000606	4.639291	-1.906276	38.357236
50413	0	0.482060	10.357671	0.006234	0.004822	0.103577	0.000061	4.635204	-1.906789	38.353850
50414	0	0.530913	10.333240	0.049472	0.005307	0.103333	0.000490	4.627467	-1.910456	38.347526
50415	0	0.536793	10.296649	-0.023681	0.005371	0.102966	-0.000244	4.616571	-1.908610	38.341236
50416	0	0.499425	10.199002	-0.076896	0.004998	0.101990	-0.000779	4.602389	-1.905951	38.337805
50417	0	0.481978	10.180682	-0.072117	0.004822	0.101807	-0.000732	4.587011	-1.905468	38.330122
50418	0	0.480790	10.095272	-0.198508	0.004817	0.100952	-0.001992	4.576176	-1.897043	38.323042
50419	0	0.457322	10.046442	-0.291773	0.004578	0.100464	-0.002930	4.559831	-1.893994	38.318064
50420	0	0.432130	9.985486	-0.344723	0.004324	0.099854	-0.003455	4.548062	-1.892964	38.310854
50421	0	0.450925	9.936583	-0.371613	0.004517	0.099365	-0.003723	4.537264	-1.886522	38.309650
50422	0	0.480320	9.869499	-0.352594	0.004807	0.098695	-0.003527	4.533695	-1.884711	38.304961
50423	0	0.451819	9.802281	-0.389573	0.004517	0.098022	-0.003906	4.518745	-1.888625	38.298810
50424	0	0.445659	9.710731	-0.338967	0.004458	0.097107	-0.003398	4.506352	-1.888481	38.290738
50425	0	0.488216	9.674100	-0.267691	0.004883	0.096741	-0.002686	4.493440	-1.889730	38.296859
50426	0	0.469540	9.631383	-0.272210	0.004698	0.096313	-0.002730	4.480946	-1.888858	38.293275
50427	0	0.415036	9.515391	-0.127422	0.004150	0.095154	-0.001282	4.469238	-1.890758	38.293061
50428	0	0.451115	9.521516	-0.205618	0.004516	0.095215	-0.002061	4.460896	-1.887320	38.293725
50429	0	0.445520	9.429946	-0.096436	0.004456	0.094299	-0.000977	4.443394	-1.888841	38.293911
50430	0	0.396275	9.399454	-0.160959	0.003966	0.093994	-0.001624	4.423013	-1.886442	38.294332
50431	0	0.426885	9.338442	-0.260785	0.004272	0.093384	-0.002625	4.399911	-1.883968	38.291173
50432	0	0.456891	9.295808	-0.275743	0.004570	0.092957	-0.002775	4.375370	-1.884568	38.288944
50433	0	0.451818	9.259091	-0.358426	0.004517	0.092590	-0.003601	4.351916	-1.888439	38.294319
50434	0	0.421348	9.240906	-0.428198	0.004214	0.092408	-0.004300	4.326818	-1.889394	38.293159
50435	0	0.457681	9.191980	-0.413226	0.004578	0.091919	-0.004150	4.301624	-1.890221	38.299217
50436	0	0.414672	9.161570	-0.483060	0.004148	0.091615	-0.004848	4.277898	-1.889925	38.298826
50437	0	0.384344	9.143143	-0.444129	0.003845	0.091431	-0.004456	4.257480	-1.889664	38.299724
50438	0	0.408608	9.161548	-0.441173	0.004086	0.091615	-0.004428	4.234757	-1.892309	38.297523
50439	0	0.409074	9.173634	-0.278910	0.004089	0.091736	-0.002808	4.209142	-1.895963	38.297298
50440	0	0.384624	9.137135	-0.348464	0.003847	0.091371	-0.003504	4.182670	-1.896814	38.297168
50441	0	0.408968	9.161447	-0.266113	0.004089	0.091614	-0.002686	4.149683	-1.899124	38.296072
50442	0	0.420832	9.161539	-0.243434	0.004211	0.091615	-0.002454	4.122883	-1.897148	38.299557
50443	0	0.439568	9.185851	-0.216974	0.004395	0.091858	-0.002197	4.086110	-1.900481	38.303721
50444	0	0.433453	9.198191	-0.284533	0.004335	0.091981	-0.002875	4.046299	-1.901236	38.309558
50445	0	0.427573	9.240820	-0.344892	0.004272	0.092407	-0.003479	4.006579	-1.907132	38.315039
50446	0	0.433986	9.277550	-0.338792	0.004339	0.092774	-0.003419	3.965916	-1.909797	38.315741
50447	0	0.409504	9.320161	-0.338590	0.004089	0.093201	-0.003418	3.924055	-1.918503	38.326915
50448	0	0.416466	9.363069	-0.357170	0.004161	0.093630	-0.003598	3.889220	-1.924856	38.334560
50449	0	0.445173	9.375104	-0.296376	0.004456	0.093750	-0.002991	3.853942	-1.921999	38.337634
50450	0	0.432580	9.466697	-0.193435	0.004325	0.094666	-0.001960	3.820771	-1.924944	38.347560
50451	0	0.475972	9.527623	-0.107253	0.004761	0.095276	-0.001099	3.787057	-1.925650	38.356537
50452	0	0.481956	9.576413	0.001787	0.004819	0.095764	-0.000010	3.751932	-1.928418	38.363861
50453	0	0.457486	9.637420	0.143387	0.004578	0.096375	0.001404	3.713783	-1.927539	38.380687
50454	0	0.469420	9.734981	0.118402	0.004694	0.097350	0.001159	3.681602	-1.929842	38.387543
50455	0	0.439479	9.789999	0.131126	0.004395	0.097900	0.001282	3.644588	-1.932319	38.399738
50456	0	0.427134	9.814362	0.002951	0.004272	0.098144	-0.000002	3.605402	-1.933061	38.414439
50457	0	0.414701	9.881609	-0.009420	0.004150	0.098816	-0.000122	3.570566	-1.931134	38.429253
50458	0	0.445179	9.954956	-0.138162	0.004449	0.099549	-0.001410	3.535902	-1.936348	38.450603
50459	0	0.421221	9.979319	-0.265789	0.004211	0.099792	-0.002686	3.501590	-1.938883	38.470490
50460	0	0.451571	10.070950	-0.199730	0.004518	0.100709	-0.002020	3.473443	-1.938568	38.484307
50461	0	0.469915	10.101366	-0.254574	0.004700	0.101013	-0.002563	3.450897	-1.939666	38.498521
50462	0	0.494486	10.150157	-0.159711	0.004942	0.101501	-0.001613	3.430920	-1.944773	38.518716
50463	0	0.542948	10.205103	-0.102706	0.005432	0.102051	-0.001038	3.416745	-1.943675	38.529432
50464	0	0.505931	10.266117	0.003671	0.005060	0.102661	0.000021	3.396806	-1.944632	38.541255
50465	0	0.482802	10.296591	0.080745	0.004822	0.102966	0.000793	3.378829	-1.953529	38.549682
50466	0	0.471453	10.351330	0.193400	0.004711	0.103514	0.001920	3.360580	-1.959422	38.563573
50467	0	0.457458	10.382069	0.251246	0.004578	0.103821	0.002502	3.346988	-1.958347	38.580311
50468	0	0.487827	10.418565	0.198913	0.004876	0.104186	0.001973	3.326894	-1.962780	38.595834
50469	0	0.494894	10.400358	0.080380	0.004944	0.104004	0.000793	3.312968	-1.970392	38.612746
50470	0	0.465094	10.388074	0.039229	0.004648	0.103881	0.000386	3.303720	-1.975410	38.626913
50471	0	0.475912	10.400396	0.049222	0.004761	0.104004	0.000488	3.296830	-1.975570	38.639074
50472	0	0.542864	10.394287	-0.029058	0.005428	0.103943	-0.000298	3.286648	-1.977831	38.654497
50473	0	0.470338	10.363752	-0.097719	0.004700	0.103638	-0.000977	3.284758	-1.983729	38.669746
50474	0	0.476659	10.381988	-0.079577	0.004767	0.103820	-0.000795	3.282665	-1.984652	38.679791
50475	0	0.469420	10.339376	-0.049842	0.004700	0.103394	-0.000488	3.291406	-1.980365	38.684069
50476	0	0.450147	10.327173	0.063663	0.004505	0.103271	0.000650	3.304114	-1.978215	38.696399
50477	0	0.414631	10.302760	0.127436	0.004150	0.103027	0.001282	3.309654	-1.975785	38.712396
50478	0	0.462929	10.290562	0.241303	0.004630	0.102905	0.002426	3.321689	-1.976702	38.720290
50479	0	0.463499	10.217321	0.182020	0.004639	0.102173	0.001831	3.331220	-1.974679	38.735431
50480	0	0.487198	10.205110	0.112302	0.004875	0.102051	0.001138	3.345119	-1.973067	38.747336
50481	0	0.512300	10.119661	0.108785	0.005127	0.101196	0.001099	3.354721	-1.970585	38.758473
50482	0	0.493527	10.076902	-0.027379	0.004935	0.100769	-0.000266	3.360897	-1.972400	38.761767
50483	0	0.469251	10.003677	-0.147803	0.004700	0.100037	-0.001465	3.373413	-1.965915	38.766042
50484	0	0.492438	9.954826	-0.223665	0.004929	0.099548	-0.002224	3.385449	-1.962804	38.769731
50485	0	0.445346	9.881549	-0.282585	0.004456	0.098816	-0.002808	3.403994	-1.962035	38.779430
50486	0	0.469462	9.850826	-0.304718	0.004695	0.098509	-0.003028	3.423872	-1.963396	38.783640
50487	0	0.445388	9.765558	-0.343935	0.004456	0.097656	-0.003418	3.446441	-1.963059	38.789314
50488	0	0.450797	9.728878	-0.226290	0.004513	0.097289	-0.002240	3.470724	-1.959145	38.792584
50489	0	0.445117	9.655742	-0.155087	0.004456	0.096558	-0.001526	3.497921	-1.955685	38.792350
50490	0	0.468972	9.582396	-0.141430	0.004690	0.095824	-0.001393	3.520554	-1.956911	38.794748
50491	0	0.445157	9.533704	-0.032519	0.004456	0.095337	-0.000305	3.542160	-1.953853	38.794726
50492	0	0.420130	9.490970	-0.018267	0.004203	0.094910	-0.000162	3.564510	-1.953746	38.794252
50493	0	0.414643	9.442157	0.004336	0.004150	0.094421	0.000061	3.583504	-1.950667	38.793932
50494	0	0.407496	9.381120	-0.048019	0.004081	0.093811	-0.000463	3.602595	-1.945329	38.796215
50495	0	0.408688	9.332255	-0.142442	0.004089	0.093323	-0.001404	3.625427	-1.944023	38.799176
50496	0	0.420204	9.301653	-0.164345	0.004206	0.093017	-0.001629	3.640992	-1.941231	38.790934
50497	0	0.408825	9.259001	-0.245526	0.004089	0.092590	-0.002441	3.655699	-1.941601	38.792644
50498	0	0.414709	9.216156	-0.309717	0.004148	0.092162	-0.003079	3.675349	-1.942776	38.795548
50499	0	0.408937	9.197933	-0.349618	0.004089	0.091980	-0.003479	3.694346	-1.944503	38.797392
50500	0	0.427097	9.197730	-0.353546	0.004272	0.091978	-0.003513	3.719540	-1.944422	38.798772
50501	0	0.444992	9.136923	-0.313241	0.004456	0.091370	-0.003113	3.741800	-1.939098	38.798071
50502	0	0.456674	9.155111	-0.305021	0.004566	0.091552	-0.003031	3.763802	-1.941576	38.794726
50503	0	0.408996	9.149112	-0.234114	0.004089	0.091492	-0.002319	3.788826	-1.944073	38.791733
50504	0	0.439641	9.149041	-0.140585	0.004395	0.091491	-0.001387	3.810587	-1.946935	38.788880
50505	0	0.402864	9.161345	-0.130349	0.004028	0.091614	-0.001282	3.835502	-1.949033	38.788051
50506	0	0.402830	9.173478	-0.066957	0.004028	0.091735	-0.000654	3.852403	-1.950653	38.783729
50507	0	0.427387	9.222380	-0.160169	0.004272	0.092224	-0.001587	3.868452	-1.954100	38.783609
50508	0	0.415500	9.209973	-0.229956	0.004152	0.092100	-0.002288	3.880735	-1.959169	38.781247
50509	0	0.396495	9.222380	-0.282130	0.003967	0.092224	-0.002808	3.895521	-1.958029	38.776564
50510	0	0.438892	9.246690	-0.357811	0.004389	0.092467	-0.003568	3.906183	-1.959928	38.774075
50511	0	0.445557	9.332214	-0.446838	0.004456	0.093323	-0.004456	3.919714	-1.961839	38.768291
50512	0	0.402865	9.350321	-0.431313	0.004027	0.093504	-0.004298	3.935893	-1.965342	38.757688
50513	0	0.427428	9.399354	-0.337134	0.004272	0.093994	-0.003357	3.951342	-1.969377	38.747125
50514	0	0.427530	9.466311	-0.315786	0.004275	0.094664	-0.003142	3.968017	-1.971162	38.737606
50515	0	0.420846	9.521473	-0.123945	0.004211	0.095215	-0.001221	3.988444	-1.969195	38.733185
50516	0	0.433043	9.570287	-0.054258	0.004327	0.095703	-0.000526	4.005659	-1.974998	38.726368
50517	0	0.445629	9.649646	-0.050603	0.004456	0.096497	-0.000488	4.024549	-1.977487	38.725746
50518	0	0.446021	9.686166	-0.005017	0.004457	0.096862	-0.000036	4.038871	-1.983230	38.719468
50519	0	0.488431	9.790032	-0.001103	0.004883	0.097900	0.000000	4.049571	-1.986292	38.711567
50520	0	0.463971	9.814359	-0.045696	0.004641	0.098144	-0.000450	4.055310	-1.986783	38.712163
50521	0	0.488015	9.887705	-0.025665	0.004883	0.098877	-0.000244	4.067576	-1.985112	38.705879
50522	0	0.475484	9.991344	-0.113883	0.004755	0.099914	-0.001124	4.081901	-1.986442	38.703819
50523	0	0.438987	10.015875	-0.117257	0.004395	0.100159	-0.001160	4.094464	-1.982643	38.697316
50524	0	0.468692	10.046379	-0.126545	0.004690	0.100464	-0.001247	4.112806	-1.980481	38.692552
50525	0	0.463191	10.113528	-0.239235	0.004639	0.101135	-0.002380	4.124169	-1.974428	38.684114
50526	0	0.462415	10.180638	-0.144755	0.004624	0.101807	-0.001429	4.143312	-1.975616	38.671400
50527	0	0.463804	10.217246	-0.209562	0.004639	0.102173	-0.002075	4.163992	-1.976456	38.668311
50528	0	0.433134	10.235473	-0.116510	0.004332	0.102355	-0.001140	4.190334	-1.977575	38.659576
50529	0	0.488314	10.308823	-0.063210	0.004883	0.103088	-0.000610	4.212254	-1.979309	38.652483
50530	0	0.525100	10.320941	0.005506	0.005249	0.103209	0.000078	4.235629	-1.982700	38.642227
50531	0	0.451457	10.357666	-0.038974	0.004517	0.103577	-0.000366	4.259438	-1.981701	38.632317
50532	0	0.487057	10.382122	0.036005	0.004878	0.103821	0.000380	4.278661	-1.974612	38.625971
50533	0	0.481820	10.400406	-0.008604	0.004822	0.104004	-0.000061	4.303902	-1.971747	38.616119
50534	0	0.450761	10.424799	-0.050234	0.004509	0.104248	-0.000478	4.328610	-1.971430	38.605805
50535	0	0.476462	10.418672	-0.057081	0.004761	0.104187	-0.000549	4.349949	-1.976811	38.590284
50536	0	0.531484	10.424692	-0.116723	0.005317	0.104247	-0.001143	4.374702	-1.975942	38.574055
50537	0	0.494073	10.406462	-0.185778	0.004944	0.104065	-0.001831	4.401762	-1.973846	38.559758
50538	0	0.518096	10.381946	-0.166566	0.005181	0.103820	-0.001640	4.427305	-1.974810	38.548956
50539	0	0.500152	10.382066	-0.112683	0.005005	0.103821	-0.001099	4.456028	-1.972304	38.534442
50540	0	0.486919	10.351480	-0.069628	0.004876	0.103515	-0.000667	4.486475	-1.965679	38.518308
50541	0	0.487787	10.333238	-0.119247	0.004883	0.103333	-0.001160	4.520422	-1.961394	38.504823
50542	0	0.493210	10.302727	-0.046241	0.004933	0.103027	-0.000432	4.551785	-1.960993	38.488912
50543	0	0.463385	10.266118	-0.075666	0.004639	0.102661	-0.000732	4.576416	-1.956746	38.474832
50544	0	0.468556	10.198973	-0.074562	0.004689	0.101990	-0.000720	4.602754	-1.953601	38.453292
50545	0	0.464103	10.150087	-0.185790	0.004639	0.101501	-0.001831	4.630620	-1.957500	38.435512
50546	0	0.470182	10.088864	-0.282422	0.004704	0.100889	-0.002801	4.654591	-1.957032	38.420531
50547	0	0.481587	10.064666	-0.301078	0.004822	0.100647	-0.002991	4.674941	-1.951789	38.404662
50548	0	0.492916	10.015696	-0.330199	0.004931	0.100158	-0.003275	4.703401	-1.950710	38.388459
50549	0	0.470070	9.936427	-0.417220	0.004700	0.099365	-0.004150	4.726079	-1.953542	38.377541
50550	0	0.464149	9.850678	-0.409654	0.004640	0.098508	-0.004072	4.751985	-1.957419	38.357857
50551	0	0.463453	9.826566	-0.381360	0.004639	0.098267	-0.003784	4.783870	-1.954241	38.339139
50552	0	0.444316	9.710448	-0.234640	0.004447	0.097105	-0.002316	4.816760	-1.951079	38.325079
50553	0	0.432929	9.753365	-0.271162	0.004333	0.097534	-0.002686	4.845005	-1.947531	38.309018
50554	0	0.419629	9.619038	-0.135872	0.004203	0.096190	-0.001333	4.872968	-1.940842	38.292571
50555	0	0.451678	9.588600	-0.123785	0.004517	0.095886	-0.001221	4.890982	-1.942184	38.277972
50556	0	0.439544	9.521375	-0.059965	0.004395	0.095214	-0.000584	4.907756	-1.944294	38.263919
50557	0	0.408757	9.466540	-0.172026	0.004089	0.094666	-0.001709	4.919018	-1.943215	38.244290
50558	0	0.469725	9.429790	-0.302442	0.004695	0.094298	-0.003014	4.929609	-1.947455	38.227830
50559	0	0.463887	9.374956	-0.379483	0.004639	0.093750	-0.003784	4.940084	-1.949275	38.215166
50560	0	0.432736	9.338166	-0.503535	0.004333	0.093382	-0.005027	4.948113	-1.944763	38.196781
50561	0	0.433219	9.277313	-0.598709	0.004333	0.092773	-0.005981	4.952656	-1.945149	38.181114
50562	0	0.426659	9.228388	-0.599998	0.004270	0.092284	-0.005993	4.959049	-1.943355	38.168995
50563	0	0.396467	9.197944	-0.580875	0.003967	0.091980	-0.005798	4.969690	-1.942047	38.155819
50564	0	0.414427	9.161127	-0.521971	0.004145	0.091612	-0.005209	4.980833	-1.943499	38.134551
50565	0	0.439215	9.179665	-0.354888	0.004395	0.091797	-0.003540	4.989500	-1.942035	38.116959
50566	0	0.402266	9.161265	-0.295414	0.004024	0.091613	-0.002948	4.995156	-1.942276	38.096653
50567	0	0.433202	9.161369	-0.262976	0.004333	0.091614	-0.002625	4.999370	-1.941745	38.077868
50568	0	0.414982	9.167369	-0.269652	0.004147	0.091674	-0.002696	4.997598	-1.947203	38.071646
50569	0	0.396667	9.149175	-0.182988	0.003967	0.091492	-0.001831	4.993827	-1.947618	38.054434
50570	0	0.408611	9.185834	-0.279368	0.004087	0.091858	-0.002806	4.976472	-1.947343	38.043448
50571	0	0.408781	9.173644	-0.383244	0.004089	0.091736	-0.003845	4.958178	-1.946936	38.034446
50572	0	0.426929	9.192069	-0.471992	0.004269	0.091920	-0.004736	4.935837	-1.949348	38.027073
50573	0	0.451483	9.185882	-0.578531	0.004517	0.091858	-0.005798	4.917225	-1.948815	38.019006
50574	0	0.438744	9.234823	-0.594126	0.004391	0.092347	-0.005956	4.897006	-1.946593	38.007779
50575	0	0.457425	9.259139	-0.547809	0.004578	0.092590	-0.005493	4.876036	-1.944139	37.999439
50576	0	0.432528	9.320340	-0.514436	0.004326	0.093203	-0.005158	4.856488	-1.945098	37.988913
50577	0	0.433330	9.356758	-0.456388	0.004333	0.093567	-0.004578	4.837424	-1.946498	37.975746
50578	0	0.421344	9.423865	-0.343766	0.004210	0.094238	-0.003451	4.818549	-1.951585	37.967343
50579	0	0.434053	9.454350	-0.199688	0.004333	0.094543	-0.002014	4.795372	-1.961416	37.958386
50580	0	0.447565	9.545797	-0.092035	0.004470	0.095458	-0.000942	4.766825	-1.969658	37.952918
50581	0	0.421323	9.594738	-0.077017	0.004211	0.095947	-0.000793	4.736711	-1.973177	37.951907
50582	0	0.439774	9.655775	-0.047349	0.004397	0.096558	-0.000503	4.699853	-1.974901	37.950661
50583	0	0.439261	9.704625	-0.101309	0.004395	0.097046	-0.001038	4.668597	-1.973905	37.945087
50584	0	0.444963	9.753583	-0.193319	0.004451	0.097535	-0.001966	4.628256	-1.973932	37.943856
50585	0	0.445436	9.796221	-0.253560	0.004456	0.097961	-0.002563	4.593281	-1.973945	37.945503
50586	0	0.481851	9.869555	-0.229406	0.004819	0.098695	-0.002325	4.554912	-1.974908	37.948075
50587	0	0.444831	9.906111	-0.278204	0.004456	0.099060	-0.002808	4.522962	-1.967967	37.946223
50588	0	0.462644	10.003909	-0.309995	0.004623	0.100039	-0.003122	4.494960	-1.972887	37.947240
50589	0	0.500483	10.052547	-0.204771	0.005005	0.100525	-0.002075	4.461263	-1.974244	37.946092
50590	0	0.463928	10.113551	-0.119953	0.004638	0.101135	-0.001226	4.428392	-1.977507	37.949425
50591	0	0.518797	10.150159	-0.052628	0.005188	0.101501	-0.000549	4.399965	-1.978831	37.950540
50592	0	0.464045	10.223382	-0.016943	0.004638	0.102234	-0.000198	4.365112	-1.983317	37.952930
50593	0	0.518876	10.235583	0.033302	0.005188	0.102356	0.000305	4.331481	-1.985724	37.957916
50594	0	0.500574	10.296538	-0.003785	0.005006	0.102965	-0.000067	4.296826	-1.987088	37.963309
50595	0	0.494188	10.333265	-0.015928	0.004944	0.103333	-0.000183	4.267888	-1.986475	37.970502
50596	0	0.505593	10.333302	-0.090230	0.005061	0.103333	-0.000930	4.234838	-1.982158	37.976981
50597	0	0.494429	10.339400	-0.186633	0.004944	0.103394	-0.001892	4.203778	-1.984120	37.981395
50598	0	0.470396	10.412610	-0.151421	0.004700	0.104126	-0.001535	4.177920	-1.990238	37.986679
50599	0	0.482252	10.382108	-0.205948	0.004822	0.103821	-0.002075	4.158066	-1.992486	37.987959
50600	0	0.494082	10.418765	-0.208338	0.004945	0.104187	-0.002106	4.130973	-1.989549	37.994361
50601	0	0.464029	10.406505	-0.114328	0.004639	0.104065	-0.001160	4.110371	-1.992816	38.003454
50602	0	0.476586	10.418712	-0.154046	0.004764	0.104187	-0.001554	4.092417	-1.996724	38.007166
50603	0	0.475441	10.388224	-0.071649	0.004761	0.103882	-0.000732	4.072290	-1.991221	38.013687
50604	0	0.480604	10.394297	0.010527	0.004808	0.103943	0.000093	4.055589	-1.990269	38.029370
50605	0	0.475993	10.357659	0.080740	0.004761	0.103577	0.000793	4.037563	-1.990901	38.035995
50606	0	0.488203	10.357547	0.120356	0.004881	0.103576	0.001187	4.016963	-1.993778	38.046015
50607	0	0.482255	10.296622	0.032270	0.004822	0.102966	0.000305	3.994804	-1.996221	38.054777
50608	0	0.500496	10.259908	0.078108	0.005006	0.102599	0.000767	3.976161	-1.996635	38.057294
50609	0	0.494033	10.223404	0.013703	0.004944	0.102234	0.000122	3.956719	-1.994205	38.065235
50610	0	0.487586	10.162358	-0.044231	0.004875	0.101624	-0.000459	3.935544	-1.996357	38.070054
50611	0	0.469517	10.137971	-0.151861	0.004700	0.101379	-0.001526	3.924596	-1.992721	38.083874
50612	0	0.480500	10.052544	-0.168324	0.004812	0.100525	-0.001695	3.908845	-1.985960	38.097394
50613	0	0.487986	10.022004	-0.194445	0.004883	0.100220	-0.001953	3.896238	-1.984034	38.106977
50614	0	0.438188	9.930452	-0.132211	0.004388	0.099304	-0.001327	3.888387	-1.978640	38.114005
50615	0	0.494316	9.899913	-0.176605	0.004944	0.098999	-0.001770	3.881112	-1.979297	38.123998
50616	0	0.475733	9.826678	-0.126618	0.004759	0.098267	-0.001274	3.869172	-1.979045	38.137261
50617	0	0.433211	9.802264	-0.176339	0.004333	0.098022	-0.001770	3.858707	-1.978875	38.150030
50618	0	0.457323	9.692398	-0.150832	0.004575	0.096924	-0.001513	3.849951	-1.978481	38.153907
50619	0	0.439574	9.637458	-0.176313	0.004395	0.096375	-0.001770	3.839072	-1.981364	38.162129
50620	0	0.396850	9.594747	-0.174714	0.003969	0.095947	-0.001757	3.824972	-1.981966	38.170342
50621	0	0.415089	9.527599	-0.213052	0.004150	0.095276	-0.002136	3.815415	-1.983962	38.179624
50622	0	0.433155	9.472681	-0.242652	0.004334	0.094727	-0.002431	3.807459	-1.981849	38.182970
50623	0	0.384608	9.436048	-0.182248	0.003845	0.094360	-0.001831	3.794334	-1.984302	38.194036
50624	0	0.439382	9.356713	-0.229691	0.004395	0.093567	-0.002303	3.784100	-1.983640	38.200493
50625	0	0.421264	9.332280	-0.231516	0.004211	0.093323	-0.002319	3.776347	-1.986493	38.204831
50626	0	0.433358	9.301777	-0.145034	0.004335	0.093018	-0.001457	3.765283	-1.985660	38.208899
50627	0	0.439422	9.271255	-0.127239	0.004395	0.092712	-0.001282	3.751129	-1.986689	38.214968
50628	0	0.408940	9.222418	-0.094836	0.004088	0.092224	-0.000958	3.735994	-1.989354	38.218895
50629	0	0.402713	9.204128	-0.182041	0.004028	0.092041	-0.001831	3.720056	-1.989240	38.234423
50630	0	0.433172	9.185799	-0.125142	0.004331	0.091858	-0.001261	3.705782	-1.992024	38.247002
50631	0	0.420945	9.161404	-0.157645	0.004211	0.091614	-0.001587	3.690082	-1.990942	38.258282
50632	0	0.426532	9.173623	-0.185829	0.004268	0.091736	-0.001872	3.670278	-1.989330	38.270210
50633	0	0.432951	9.124800	-0.255446	0.004333	0.091248	-0.002563	3.656384	-1.985612	38.278123
50634	0	0.414228	9.149215	-0.308156	0.004142	0.091492	-0.003096	3.636213	-1.987439	38.285856
50635	0	0.439031	9.149219	-0.267560	0.004395	0.091492	-0.002686	3.621193	-1.983366	38.303593
50636	0	0.414115	9.149310	-0.326505	0.004142	0.091493	-0.003277	3.603961	-1.983824	38.305199
50637	0	0.377987	9.155335	-0.303854	0.003784	0.091553	-0.003052	3.584887	-1.979647	38.312144
50638	0	0.414123	9.216450	-0.288883	0.004141	0.092164	-0.002904	3.563647	-1.981399	38.315987
50639	0	0.402633	9.210227	-0.145644	0.004028	0.092102	-0.001465	3.550686	-1.980283	38.324459
50640	0	0.396359	9.252947	-0.253916	0.003963	0.092529	-0.002547	3.538181	-1.982908	38.334025
50641	0	0.420760	9.307906	-0.224715	0.004211	0.093079	-0.002258	3.522021	-1.979505	38.340497
50642	0	0.408213	9.350593	-0.112677	0.004081	0.093506	-0.001138	3.506166	-1.982518	38.345515
50643	0	0.451302	9.411642	-0.048063	0.004517	0.094116	-0.000488	3.494449	-1.979530	38.348839
50644	0	0.463384	9.448231	-0.015596	0.004631	0.094482	-0.000169	3.476472	-1.984302	38.352821
50645	0	0.451552	9.460459	-0.029065	0.004517	0.094604	-0.000305	3.456466	-1.984356	38.356811
50646	0	0.469214	9.539823	-0.032469	0.004697	0.095398	-0.000338	3.438531	-1.980137	38.365024
50647	0	0.433204	9.582527	-0.011574	0.004333	0.095825	-0.000122	3.428515	-1.979773	38.371308
50648	0	0.408655	9.649653	0.008806	0.004086	0.096497	0.000073	3.408669	-1.982368	38.381798
50649	0	0.432758	9.722929	-0.023529	0.004333	0.097229	-0.000244	3.395753	-1.976818	38.392496
50650	0	0.432102	9.735109	-0.015733	0.004321	0.097351	-0.000166	3.383138	-1.978125	38.401081
50651	0	0.439229	9.802256	-0.018144	0.004395	0.098022	-0.000183	3.378705	-1.976889	38.412652
50652	0	0.445413	9.881581	-0.047670	0.004451	0.098816	-0.000485	3.366101	-1.982145	38.423045
50653	0	0.457882	9.936525	-0.084630	0.004578	0.099365	-0.000854	3.354182	-1.984847	38.433262
50654	0	0.457886	10.003672	-0.095370	0.004580	0.100037	-0.000960	3.344069	-1.985403	38.445938
50655	0	0.488362	10.034174	-0.073520	0.004883	0.100342	-0.000732	3.344785	-1.987689	38.454570
50656	0	0.470409	10.113414	-0.067663	0.004701	0.101134	-0.000677	3.341746	-1.992953	38.468550
50657	0	0.445556	10.168458	0.042524	0.004456	0.101685	0.000427	3.341547	-1.994281	38.474697
50658	0	0.463810	10.192870	0.005176	0.004638	0.101929	0.000057	3.345198	-1.996091	38.484896
50659	0	0.427321	10.223387	0.036072	0.004272	0.102234	0.000366	3.348779	-1.998403	38.499729
50660	0	0.445260	10.241630	0.089428	0.004457	0.102416	0.000904	3.357248	-1.995362	38.510004
50661	0	0.494306	10.284430	0.029862	0.004944	0.102844	0.000305	3.362044	-1.995830	38.520513
50662	0	0.488248	10.339351	0.027978	0.004881	0.103394	0.000292	3.372902	-1.998884	38.525460
50663	0	0.512577	10.351567	-0.013431	0.005127	0.103516	-0.000122	3.383942	-1.998887	38.532550
50664	0	0.518424	10.357672	0.014617	0.005185	0.103577	0.000158	3.394855	-1.999219	38.541632
50665	0	0.500291	10.345475	0.034722	0.005005	0.103455	0.000366	3.413374	-1.998338	38.547694
50666	0	0.481264	10.382095	-0.030012	0.004817	0.103821	-0.000282	3.430574	-1.994778	38.546370
50667	0	0.445241	10.363788	0.022151	0.004456	0.103638	0.000244	3.453091	-1.992566	38.547891
50668	0	0.451154	10.369885	0.072089	0.004510	0.103699	0.000748	3.480189	-1.995563	38.548190
50669	0	0.457567	10.357690	0.058380	0.004578	0.103577	0.000610	3.507030	-1.994665	38.549189
50670	0	0.426309	10.321099	0.119878	0.004268	0.103210	0.001228	3.537374	-1.990556	38.545851
50671	0	0.494115	10.333299	0.112866	0.004944	0.103333	0.001160	3.569179	-1.988713	38.547066
50672	0	0.517909	10.266260	0.125248	0.005182	0.102662	0.001281	3.598169	-1.986348	38.546847
50673	0	0.536409	10.266166	0.058367	0.005371	0.102661	0.000610	3.625320	-1.979632	38.544684
50674	0	0.517011	10.186792	0.015717	0.005174	0.101868	0.000191	3.660457	-1.976710	38.534997
50675	0	0.475805	10.174583	0.033870	0.004761	0.101746	0.000366	3.688834	-1.974822	38.531081
50676	0	0.438866	10.113402	-0.094084	0.004389	0.101134	-0.000910	3.721404	-1.975905	38.529177
50677	0	0.445272	10.064646	-0.198573	0.004456	0.100647	-0.001953	3.755944	-1.973992	38.525986
50678	0	0.450952	10.027810	-0.253815	0.004510	0.100279	-0.002507	3.788798	-1.974941	38.512800
50679	0	0.438661	9.942583	-0.265428	0.004395	0.099426	-0.002625	3.820605	-1.967211	38.502841
50680	0	0.498981	9.911928	-0.271394	0.004989	0.099120	-0.002685	3.851945	-1.969920	38.494159
50681	0	0.470026	9.838796	-0.186760	0.004700	0.098389	-0.001831	3.891951	-1.971851	38.486662
50682	0	0.494085	9.789809	-0.175516	0.004945	0.097898	-0.001721	3.928895	-1.968523	38.481402
50683	0	0.494099	9.765565	-0.199027	0.004944	0.097656	-0.001953	3.969899	-1.966461	38.470816
50684	0	0.499866	9.704462	-0.096518	0.004999	0.097045	-0.000929	4.010165	-1.967002	38.458510
50685	0	0.439248	9.643511	-0.149930	0.004395	0.096436	-0.001465	4.048620	-1.965765	38.443255
50686	0	0.408116	9.582412	-0.071619	0.004085	0.095824	-0.000679	4.090677	-1.962605	38.421668
50687	0	0.427089	9.539765	-0.113073	0.004272	0.095398	-0.001099	4.126701	-1.961890	38.413007
50688	0	0.432946	9.515139	-0.168183	0.004330	0.095152	-0.001652	4.160397	-1.962814	38.401773
50689	0	0.402631	9.435990	-0.161839	0.004028	0.094360	-0.001587	4.196142	-1.961560	38.389818
50690	0	0.438810	9.362657	-0.143768	0.004390	0.093627	-0.001406	4.232742	-1.960630	38.372162
50691	0	0.469543	9.387136	-0.253710	0.004700	0.093872	-0.002502	4.272463	-1.956720	38.360093
50692	0	0.456663	9.307593	-0.260253	0.004568	0.093077	-0.002572	4.307411	-1.956231	38.348882
50693	0	0.451203	9.313884	-0.284151	0.004517	0.093140	-0.002808	4.346554	-1.951961	38.337865
50694	0	0.468870	9.258744	-0.309049	0.004690	0.092588	-0.003058	4.383656	-1.951532	38.326967
50695	0	0.414779	9.234566	-0.282877	0.004150	0.092346	-0.002808	4.407473	-1.949619	38.308412
50696	0	0.401545	9.222182	-0.269182	0.004023	0.092222	-0.002667	4.435346	-1.942041	38.292892
50697	0	0.408602	9.222357	-0.331555	0.004089	0.092224	-0.003296	4.457340	-1.939288	38.274992
50698	0	0.401834	9.246569	-0.317535	0.004021	0.092466	-0.003153	4.482812	-1.937742	38.260167
50699	0	0.433109	9.210147	-0.295156	0.004333	0.092102	-0.002930	4.507544	-1.936068	38.247060
50700	0	0.456778	9.216086	-0.298989	0.004572	0.092161	-0.002974	4.525361	-1.932228	38.225383
50701	0	0.457054	9.216253	-0.374553	0.004578	0.092163	-0.003723	4.550712	-1.924911	38.201484
50702	0	0.444076	9.203938	-0.336022	0.004441	0.092040	-0.003341	4.572522	-1.925660	38.188770
50703	0	0.462940	9.252907	-0.319389	0.004639	0.092529	-0.003174	4.594876	-1.915524	38.174623
50704	0	0.455693	9.277198	-0.347468	0.004559	0.092772	-0.003459	4.611811	-1.914892	38.157263
50705	0	0.427021	9.320019	-0.379893	0.004272	0.093201	-0.003784	4.627537	-1.913536	38.147072
50706	0	0.414179	9.332027	-0.389262	0.004146	0.093321	-0.003875	4.647071	-1.910265	38.135004
50707	0	0.403017	9.344432	-0.355111	0.004028	0.093445	-0.003540	4.658362	-1.913902	38.113050
50708	0	0.415055	9.405282	-0.351706	0.004153	0.094053	-0.003502	4.674483	-1.911957	38.101151
50709	0	0.432933	9.454314	-0.361437	0.004333	0.094543	-0.003601	4.688241	-1.908268	38.085861
50710	0	0.438405	9.515259	-0.302956	0.004386	0.095153	-0.003018	4.699343	-1.907221	38.070627
50711	0	0.457876	9.558078	-0.245005	0.004578	0.095581	-0.002441	4.707309	-1.909713	38.058871
50712	0	0.433683	9.606815	-0.240537	0.004335	0.096068	-0.002398	4.713171	-1.912495	38.044218
50713	0	0.457758	9.661843	-0.305903	0.004578	0.096619	-0.003052	4.719411	-1.913655	38.031546
50714	0	0.451560	9.735008	-0.233826	0.004517	0.097350	-0.002335	4.721338	-1.913614	38.021027
50715	0	0.451748	9.765620	-0.231980	0.004517	0.097656	-0.002319	4.719487	-1.915797	38.011381
50716	0	0.427161	9.789939	-0.196043	0.004273	0.097899	-0.001954	4.724546	-1.914791	38.000931
50717	0	0.475818	9.869386	-0.165484	0.004761	0.098694	-0.001648	4.730124	-1.912708	37.986063
50718	0	0.456821	9.905930	-0.184404	0.004572	0.099059	-0.001845	4.726197	-1.909367	37.975864
50719	0	0.451641	9.979244	-0.171178	0.004517	0.099792	-0.001709	4.726995	-1.910190	37.964733
50720	0	0.512115	10.034106	-0.208356	0.005126	0.100341	-0.002082	4.726419	-1.905728	37.954425
50721	0	0.500691	10.082992	-0.165150	0.005005	0.100830	-0.001648	4.727963	-1.908935	37.939543
50722	0	0.482616	10.125626	-0.111351	0.004826	0.101256	-0.001106	4.733667	-1.910587	37.933755
50723	0	0.512449	10.150154	-0.128540	0.005127	0.101501	-0.001282	4.735261	-1.908815	37.925172
50724	0	0.493902	10.192862	-0.165853	0.004938	0.101929	-0.001656	4.736050	-1.910885	37.917979
50725	0	0.451573	10.217286	-0.097934	0.004517	0.102173	-0.000977	4.736674	-1.910905	37.911521
50726	0	0.482364	10.247690	-0.110418	0.004820	0.102477	-0.001104	4.733942	-1.916043	37.905366
50727	0	0.476203	10.290518	-0.183295	0.004761	0.102905	-0.001831	4.733542	-1.918455	37.893708
50728	0	0.470052	10.296536	-0.183824	0.004702	0.102965	-0.001836	4.733682	-1.918286	37.888836
50729	0	0.506601	10.308826	-0.195940	0.005066	0.103088	-0.001953	4.738062	-1.919393	37.879576
50730	0	0.507205	10.308714	-0.184328	0.005066	0.103087	-0.001844	4.734199	-1.927315	37.877428
50731	0	0.506635	10.314936	-0.244292	0.005066	0.103149	-0.002441	4.733287	-1.928890	37.866490
50732	0	0.506674	10.314829	-0.220708	0.005066	0.103148	-0.002201	4.737326	-1.930916	37.863774
50733	0	0.494329	10.308832	-0.153191	0.004944	0.103088	-0.001526	4.741404	-1.931349	37.860714
50734	0	0.493820	10.308756	-0.154148	0.004942	0.103087	-0.001538	4.742358	-1.928177	37.848812
50735	0	0.493708	10.296659	-0.110256	0.004944	0.102966	-0.001099	4.744071	-1.921734	37.845580
50736	0	0.474197	10.266129	-0.068677	0.004746	0.102661	-0.000680	4.749002	-1.917753	37.842289
50737	0	0.494220	10.260015	-0.073572	0.004944	0.102600	-0.000732	4.750002	-1.916839	37.836561
50738	0	0.482046	10.241683	-0.110982	0.004818	0.102417	-0.001105	4.752378	-1.920571	37.827106
50739	0	0.500281	10.162361	-0.104057	0.005005	0.101624	-0.001038	4.753006	-1.919157	37.817490
50740	0	0.499367	10.144074	-0.214339	0.005000	0.101440	-0.002143	4.750829	-1.912991	37.806205
50741	0	0.488143	10.125739	-0.195291	0.004883	0.101257	-0.001953	4.747857	-1.912515	37.798036
50742	0	0.445126	10.064686	-0.269062	0.004452	0.100647	-0.002686	4.750990	-1.913095	37.785455
50743	0	0.457663	10.015856	-0.250939	0.004578	0.100159	-0.002502	4.756226	-1.913130	37.778814
50744	0	0.462954	9.979183	-0.245520	0.004636	0.099792	-0.002456	4.752908	-1.907138	37.774645
50745	0	0.445197	9.924324	-0.244479	0.004456	0.099243	-0.002441	4.754090	-1.904188	37.771260
50746	0	0.481623	9.893785	-0.275538	0.004814	0.098938	-0.002754	4.752681	-1.907845	37.770647
50747	0	0.463756	9.838868	-0.317511	0.004639	0.098389	-0.003174	4.751451	-1.907805	37.761596
50748	0	0.433035	9.753329	-0.238124	0.004331	0.097533	-0.002383	4.746429	-1.908601	37.754838
50749	0	0.469429	9.735136	-0.262379	0.004700	0.097351	-0.002625	4.742825	-1.903446	37.751534
50750	0	0.462758	9.661877	-0.280217	0.004627	0.096619	-0.002807	4.734736	-1.905175	37.753458
50751	0	0.402670	9.643566	-0.219533	0.004028	0.096436	-0.002197	4.729745	-1.904453	37.746155
50752	0	0.475313	9.600859	-0.206741	0.004757	0.096008	-0.002072	4.721116	-1.901128	37.739432
50753	0	0.494190	9.564240	-0.298399	0.004944	0.095642	-0.002991	4.710278	-1.900079	37.739639
50754	0	0.450590	9.521526	-0.248387	0.004512	0.095215	-0.002489	4.701236	-1.894245	37.741366
50755	0	0.475677	9.478798	-0.255660	0.004761	0.094788	-0.002563	4.690165	-1.890758	37.740716
50756	0	0.456847	9.429969	-0.333378	0.004569	0.094299	-0.003344	4.675509	-1.891353	37.739546
50757	0	0.427212	9.399470	-0.346428	0.004272	0.093994	-0.003479	4.654821	-1.892236	37.739923
50758	0	0.432806	9.369049	-0.331809	0.004333	0.093690	-0.003328	4.639578	-1.888065	37.739457
50759	0	0.439017	9.338441	-0.389637	0.004395	0.093384	-0.003906	4.624743	-1.884041	37.736452
50760	0	0.438348	9.308014	-0.363010	0.004385	0.093080	-0.003643	4.606112	-1.883496	37.734176
50761	0	0.451562	9.301818	-0.352538	0.004517	0.093018	-0.003540	4.585351	-1.883581	37.737781
50762	0	0.439198	9.271384	-0.319187	0.004392	0.092713	-0.003206	4.564882	-1.885263	37.737789
50763	0	0.451382	9.265184	-0.285762	0.004517	0.092651	-0.002869	4.548545	-1.883140	37.740618
50764	0	0.420346	9.271413	-0.362315	0.004206	0.092713	-0.003640	4.524834	-1.881669	37.740100
50765	0	0.427331	9.277412	-0.388911	0.004272	0.092773	-0.003906	4.500982	-1.883972	37.747280
50766	0	0.421301	9.277534	-0.372655	0.004212	0.092774	-0.003751	4.468388	-1.886026	37.747304
50767	0	0.409172	9.283524	-0.363988	0.004089	0.092834	-0.003662	4.438272	-1.890173	37.756256
50768	0	0.428005	9.314123	-0.335204	0.004276	0.093141	-0.003374	4.408516	-1.896103	37.756538
50769	0	0.445255	9.350701	-0.412771	0.004456	0.093506	-0.004150	4.378099	-1.893620	37.763159
50770	0	0.420426	9.338676	-0.346734	0.004205	0.093386	-0.003495	4.341272	-1.894239	37.769052
50771	0	0.463517	9.393420	-0.333102	0.004639	0.093933	-0.003357	4.307071	-1.891226	37.777417
50772	0	0.463081	9.417869	-0.175397	0.004631	0.094178	-0.001780	4.273350	-1.892318	37.786572
50773	0	0.458315	9.472710	-0.259544	0.004578	0.094727	-0.002625	4.235601	-1.900262	37.792149
50774	0	0.459011	9.478819	-0.241754	0.004588	0.094788	-0.002444	4.200700	-1.903959	37.800587
50775	0	0.457774	9.509330	-0.167934	0.004578	0.095093	-0.001709	4.162384	-1.905417	37.807924
50776	0	0.415494	9.564237	-0.143553	0.004150	0.095642	-0.001467	4.122306	-1.912287	37.821826
50777	0	0.433432	9.600868	-0.124992	0.004333	0.096008	-0.001282	4.081713	-1.914647	37.829537
50778	0	0.409063	9.625272	-0.107068	0.004090	0.096252	-0.001097	4.048078	-1.916361	37.834854
50779	0	0.439647	9.704604	-0.095394	0.004395	0.097046	-0.000977	4.018711	-1.920082	37.848704
50780	0	0.458381	9.747331	-0.096532	0.004581	0.097473	-0.000993	3.983776	-1.924324	37.868733
50781	0	0.476303	9.814459	-0.051898	0.004761	0.098145	-0.000549	3.945727	-1.928427	37.880370
50782	0	0.434025	9.844981	-0.076515	0.004337	0.098450	-0.000794	3.909032	-1.933169	37.885177
50783	0	0.451633	9.887727	-0.107066	0.004517	0.098877	-0.001099	3.873943	-1.934239	37.897631
50784	0	0.470059	9.936534	-0.064834	0.004699	0.099365	-0.000677	3.838126	-1.937700	37.906753
50785	0	0.470096	9.924362	-0.161694	0.004700	0.099243	-0.001648	3.799677	-1.940443	37.915591
50786	0	0.439082	10.009831	-0.143608	0.004396	0.100098	-0.001464	3.765161	-1.935311	37.927389
50787	0	0.458196	10.040289	-0.119923	0.004578	0.100403	-0.001221	3.737971	-1.941581	37.942225
50788	0	0.482898	10.058515	-0.073112	0.004829	0.100585	-0.000751	3.713192	-1.942450	37.953351
50789	0	0.500611	10.113548	-0.119688	0.005005	0.101135	-0.001221	3.683572	-1.945148	37.958399
50790	0	0.488466	10.150171	-0.102734	0.004885	0.101501	-0.001051	3.654274	-1.946375	37.967829
50791	0	0.524865	10.192878	-0.022079	0.005249	0.101929	-0.000244	3.625396	-1.947357	37.980814
50792	0	0.475858	10.180568	0.036835	0.004760	0.101806	0.000351	3.603104	-1.947567	37.996723
50793	0	0.487934	10.217309	-0.034471	0.004883	0.102173	-0.000366	3.576307	-1.945075	38.010312
50794	0	0.493699	10.211176	0.011951	0.004936	0.102112	0.000103	3.555087	-1.947349	38.023554
50795	0	0.475917	10.235601	0.013694	0.004761	0.102356	0.000122	3.535717	-1.947031	38.039828
50796	0	0.487187	10.253941	-0.007772	0.004879	0.102539	-0.000093	3.516482	-1.940473	38.054262
50797	0	0.482177	10.235594	0.013841	0.004822	0.102356	0.000122	3.495476	-1.941862	38.062498
50798	0	0.488093	10.241723	-0.105239	0.004883	0.102417	-0.001066	3.477307	-1.941059	38.076541
50799	0	0.494036	10.217303	-0.017507	0.004944	0.102173	-0.000183	3.465568	-1.938617	38.093710
50800	0	0.499445	10.217306	-0.064439	0.004997	0.102173	-0.000656	3.449716	-1.936764	38.098321
50801	0	0.476155	10.180665	-0.041645	0.004761	0.101807	-0.000427	3.434837	-1.939014	38.110142
50802	0	0.458094	10.168352	-0.027983	0.004579	0.101684	-0.000284	3.427182	-1.943013	38.119855
50803	0	0.469547	10.144064	-0.036330	0.004700	0.101440	-0.000366	3.421166	-1.939544	38.131730
50804	0	0.450513	10.125741	0.000060	0.004507	0.101257	0.000006	3.424218	-1.938704	38.141952
50805	0	0.488045	10.095226	0.061075	0.004883	0.100952	0.000610	3.421027	-1.937485	38.154754
50806	0	0.463120	10.040298	0.054494	0.004634	0.100403	0.000549	3.423267	-1.935780	38.163140
50807	0	0.481987	9.991464	0.042673	0.004822	0.099915	0.000427	3.421121	-1.934850	38.169593
50808	0	0.487416	9.967058	-0.061485	0.004878	0.099670	-0.000611	3.422458	-1.931669	38.174939
50809	0	0.463452	9.930439	-0.042750	0.004639	0.099304	-0.000427	3.420005	-1.928178	38.181124
50810	0	0.462926	9.887696	-0.110243	0.004630	0.098877	-0.001100	3.420558	-1.928498	38.186472
50811	0	0.469785	9.838864	-0.189841	0.004700	0.098389	-0.001892	3.425197	-1.927611	38.191770
50812	0	0.456888	9.838784	-0.178958	0.004574	0.098388	-0.001783	3.429712	-1.923126	38.196227
50813	0	0.451330	9.759516	-0.196344	0.004517	0.097595	-0.001953	3.439111	-1.920513	38.202435
50814	0	0.468559	9.698397	-0.229194	0.004693	0.096984	-0.002279	3.451389	-1.913029	38.203038
50815	0	0.463648	9.686274	-0.171816	0.004639	0.096863	-0.001709	3.459573	-1.911713	38.205017
50816	0	0.463347	9.649548	-0.143460	0.004634	0.096496	-0.001423	3.470836	-1.912486	38.199524
50817	0	0.457438	9.594708	-0.203019	0.004578	0.095947	-0.002014	3.487310	-1.909874	38.204595
50818	0	0.451131	9.564093	-0.120353	0.004510	0.095641	-0.001192	3.498363	-1.912825	38.204827
50819	0	0.451476	9.527584	-0.159426	0.004517	0.095276	-0.001587	3.504571	-1.911892	38.203518
50820	0	0.433068	9.484746	-0.167323	0.004330	0.094848	-0.001663	3.514046	-1.914390	38.202626
50821	0	0.421245	9.454307	-0.215149	0.004211	0.094543	-0.002136	3.529922	-1.916945	38.202949
50822	0	0.421078	9.448141	-0.174876	0.004213	0.094481	-0.001740	3.538555	-1.915138	38.201228
50823	0	0.427138	9.423804	-0.196716	0.004272	0.094238	-0.001953	3.553010	-1.915111	38.201649
50824	0	0.438872	9.380990	-0.242158	0.004392	0.093810	-0.002409	3.565811	-1.912829	38.202072
50825	0	0.470103	9.387185	-0.171752	0.004700	0.093872	-0.001709	3.573656	-1.915739	38.194297
50826	0	0.439448	9.362688	-0.210093	0.004396	0.093627	-0.002092	3.581580	-1.914648	38.195132
50827	0	0.439601	9.368858	-0.227144	0.004395	0.093689	-0.002258	3.595071	-1.917729	38.196445
50828	0	0.415074	9.344376	-0.204925	0.004152	0.093444	-0.002041	3.602854	-1.917131	38.189643
50829	0	0.438953	9.362789	-0.214837	0.004395	0.093628	-0.002136	3.615163	-1.912302	38.191030
50830	0	0.408023	9.356564	-0.156548	0.004079	0.093566	-0.001551	3.630782	-1.915253	38.189471
50831	0	0.433773	9.387172	-0.123275	0.004333	0.093872	-0.001221	3.642975	-1.921676	38.183464
50832	0	0.445738	9.374919	-0.143740	0.004463	0.093749	-0.001429	3.651215	-1.915825	38.177910
50833	0	0.439233	9.362782	-0.214563	0.004395	0.093628	-0.002136	3.660205	-1.914431	38.176557
50834	0	0.433362	9.417593	-0.161401	0.004329	0.094176	-0.001606	3.667458	-1.921665	38.174469
50835	0	0.439226	9.442130	-0.135610	0.004395	0.094421	-0.001343	3.681160	-1.920152	38.166878
50836	0	0.451141	9.490848	-0.217308	0.004511	0.094909	-0.002164	3.689786	-1.922109	38.158864
50837	0	0.409134	9.484836	-0.257028	0.004089	0.094849	-0.002563	3.695578	-1.925852	38.152219
50838	0	0.427313	9.521382	-0.246377	0.004276	0.095214	-0.002456	3.702837	-1.923393	38.147749
50839	0	0.420794	9.533690	-0.177888	0.004211	0.095337	-0.001770	3.711095	-1.920474	38.137620
50840	0	0.426571	9.594608	-0.155616	0.004265	0.095946	-0.001544	3.723203	-1.922767	38.130051
50841	0	0.421091	9.625226	-0.165971	0.004211	0.096252	-0.001648	3.734810	-1.923403	38.120059
50842	0	0.445320	9.661764	-0.119031	0.004454	0.096618	-0.001184	3.740439	-1.924053	38.116664
50843	0	0.475807	9.729008	-0.068451	0.004761	0.097290	-0.000671	3.753436	-1.922028	38.108195
50844	0	0.463286	9.753410	-0.083046	0.004633	0.097534	-0.000820	3.763100	-1.923040	38.095685
50845	0	0.463598	9.790044	-0.074264	0.004639	0.097900	-0.000732	3.772615	-1.920998	38.087838
50846	0	0.475452	9.826652	-0.088775	0.004755	0.098267	-0.000875	3.784480	-1.921519	38.072676
50847	0	0.439145	9.851075	-0.074980	0.004395	0.098511	-0.000732	3.802266	-1.919055	38.063694
50848	0	0.462802	9.875394	-0.139078	0.004632	0.098754	-0.001378	3.814563	-1.915656	38.056665
50849	0	0.482167	9.936509	-0.105175	0.004822	0.099365	-0.001038	3.828413	-1.916679	38.048242
50850	0	0.451549	9.973039	-0.089504	0.004516	0.099730	-0.000883	3.839662	-1.917657	38.049578
50851	0	0.457753	10.009748	-0.129586	0.004578	0.100098	-0.001282	3.853371	-1.918728	38.044467
50852	0	0.494191	10.046275	-0.120633	0.004943	0.100463	-0.001188	3.871466	-1.918766	38.036688
50853	0	0.463929	10.052460	-0.112341	0.004639	0.100525	-0.001099	3.897253	-1.920594	38.026978
50854	0	0.482375	10.088993	-0.092559	0.004823	0.100890	-0.000905	3.918133	-1.922798	38.012496
50855	0	0.481554	10.107437	-0.057533	0.004822	0.101074	-0.000549	3.945125	-1.916790	38.006157
50856	0	0.468244	10.137948	-0.049925	0.004686	0.101379	-0.000480	3.964729	-1.913418	38.000716
50857	0	0.463903	10.156244	-0.026335	0.004639	0.101562	-0.000244	3.983927	-1.914779	37.991127
50858	0	0.469845	10.156149	-0.054970	0.004700	0.101562	-0.000527	4.006631	-1.914275	37.978011
50859	0	0.487916	10.174552	-0.136238	0.004883	0.101746	-0.001343	4.026184	-1.911287	37.971357
50860	0	0.518285	10.168319	-0.116496	0.005180	0.101684	-0.001139	4.053208	-1.915221	37.964383
50861	0	0.487455	10.137959	-0.093752	0.004883	0.101379	-0.000916	4.075523	-1.906907	37.956161
50862	0	0.516751	10.168446	-0.104911	0.005171	0.101685	-0.001021	4.104164	-1.904280	37.952592
50863	0	0.487725	10.156244	-0.130783	0.004883	0.101562	-0.001282	4.131030	-1.899152	37.945427
50864	0	0.480942	10.168433	-0.093881	0.004810	0.101685	-0.000907	4.164380	-1.899124	37.936051
50865	0	0.476199	10.113473	-0.149667	0.004761	0.101135	-0.001465	4.197904	-1.901557	37.918867
50866	0	0.452059	10.095075	-0.125214	0.004519	0.100951	-0.001224	4.227851	-1.904897	37.899117
50867	0	0.451270	10.095219	-0.045746	0.004517	0.100952	-0.000427	4.259598	-1.901434	37.891887
50868	0	0.474848	10.076798	-0.106484	0.004752	0.100768	-0.001038	4.288021	-1.898108	37.873967
50869	0	0.487714	10.052464	-0.168030	0.004883	0.100525	-0.001648	4.322290	-1.892681	37.860677
50870	0	0.505302	10.015744	-0.155402	0.005054	0.100158	-0.001530	4.347481	-1.891988	37.841931
50871	0	0.482001	9.991415	-0.173748	0.004822	0.099915	-0.001709	4.377548	-1.891075	37.829888
50872	0	0.481188	9.966819	-0.234168	0.004818	0.099669	-0.002316	4.405010	-1.885267	37.816019
50873	0	0.445253	9.930368	-0.270967	0.004456	0.099304	-0.002686	4.430293	-1.883008	37.804803
50874	0	0.444908	9.887427	-0.282237	0.004449	0.098875	-0.002795	4.459214	-1.884483	37.789823
50875	0	0.451152	9.857100	-0.374977	0.004517	0.098572	-0.003723	4.487618	-1.880003	37.773553
50876	0	0.450429	9.783647	-0.362229	0.004506	0.097837	-0.003593	4.518850	-1.879278	37.758413
50877	0	0.469734	9.765536	-0.326502	0.004700	0.097656	-0.003235	4.551656	-1.877833	37.742886
50878	0	0.468788	9.710457	-0.289468	0.004695	0.097105	-0.002868	4.580887	-1.870780	37.737601
50879	0	0.445329	9.710644	-0.252543	0.004456	0.097107	-0.002502	4.605478	-1.869246	37.722393
50880	0	0.494132	9.661709	-0.166287	0.004939	0.096618	-0.001634	4.637491	-1.872921	37.710639
50881	0	0.469758	9.661823	-0.222035	0.004700	0.096619	-0.002197	4.662264	-1.871545	37.701448
50882	0	0.451121	9.606808	-0.153250	0.004512	0.096068	-0.001512	4.684655	-1.871732	37.686527
50883	0	0.426968	9.564197	-0.148083	0.004272	0.095642	-0.001465	4.701267	-1.869352	37.671144
50884	0	0.438751	9.545762	-0.224776	0.004388	0.095458	-0.002230	4.720366	-1.870090	37.662414
50885	0	0.439163	9.509247	-0.288299	0.004395	0.095093	-0.002869	4.735051	-1.867827	37.650715
50886	0	0.426120	9.490822	-0.358718	0.004266	0.094909	-0.003569	4.754867	-1.863632	37.637503
50887	0	0.469300	9.478751	-0.342958	0.004700	0.094788	-0.003418	4.766280	-1.856823	37.624390
50888	0	0.450448	9.448069	-0.467616	0.004502	0.094481	-0.004663	4.780249	-1.860972	37.615411
50889	0	0.476120	9.435948	-0.447351	0.004761	0.094360	-0.004456	4.799427	-1.863009	37.602089
50890	0	0.463993	9.423571	-0.420017	0.004639	0.094236	-0.004187	4.813314	-1.865957	37.590318
50891	0	0.439682	9.429870	-0.391843	0.004395	0.094299	-0.003906	4.825585	-1.870109	37.579421
50892	0	0.445713	9.448016	-0.303002	0.004459	0.094481	-0.003016	4.840625	-1.868618	37.569186
50893	0	0.414944	9.442120	-0.318061	0.004150	0.094421	-0.003174	4.846325	-1.868749	37.562544
50894	0	0.389875	9.448153	-0.276547	0.003903	0.094481	-0.002761	4.849417	-1.864318	37.552962
50895	0	0.414869	9.436025	-0.250900	0.004150	0.094360	-0.002502	4.854871	-1.863414	37.542854
50896	0	0.420687	9.442038	-0.306770	0.004208	0.094420	-0.003065	4.855517	-1.863729	37.530704
50897	0	0.451628	9.460446	-0.311434	0.004517	0.094604	-0.003113	4.854836	-1.864580	37.521058
50898	0	0.500324	9.478662	-0.324045	0.005004	0.094787	-0.003239	4.854370	-1.865003	37.510956
50899	0	0.488363	9.484856	-0.372386	0.004883	0.094849	-0.003723	4.852651	-1.867310	37.503052
50900	0	0.482030	9.515313	-0.427093	0.004823	0.095153	-0.004274	4.845947	-1.865734	37.501223
50901	0	0.439526	9.497078	-0.457545	0.004395	0.094971	-0.004578	4.840794	-1.868002	37.496501
50902	0	0.415532	9.551992	-0.438919	0.004151	0.095520	-0.004391	4.836478	-1.874131	37.491903
50903	0	0.402918	9.594747	-0.365578	0.004028	0.095947	-0.003662	4.826447	-1.876455	37.490353
50904	0	0.396893	9.619148	-0.309733	0.003968	0.096191	-0.003100	4.820273	-1.878578	37.490268
50905	0	0.427005	9.661893	-0.280166	0.004272	0.096619	-0.002808	4.810725	-1.876937	37.483027
50906	0	0.445269	9.704599	-0.168488	0.004450	0.097046	-0.001698	4.793275	-1.881419	37.480552
50907	0	0.457608	9.716828	-0.181827	0.004578	0.097168	-0.001831	4.775663	-1.880773	37.481528
50908	0	0.463680	9.765643	-0.203753	0.004635	0.097656	-0.002050	4.758048	-1.884146	37.473081
50909	0	0.457697	9.802275	-0.224730	0.004578	0.098022	-0.002258	4.742603	-1.884707	37.482884
50910	0	0.420892	9.832810	-0.252450	0.004210	0.098328	-0.002542	4.720235	-1.885214	37.480328
50911	0	0.457446	9.845042	-0.272622	0.004578	0.098450	-0.002747	4.694004	-1.882715	37.476892
50912	0	0.475195	9.887843	-0.312031	0.004754	0.098878	-0.003134	4.675851	-1.881516	37.474793
50913	0	0.415140	9.936562	-0.303790	0.004150	0.099365	-0.003052	4.657359	-1.883932	37.471486
50914	0	0.446022	9.936558	-0.282538	0.004457	0.099365	-0.002842	4.635735	-1.888309	37.469588
50915	0	0.506509	9.997601	-0.242590	0.005066	0.099976	-0.002441	4.615395	-1.888598	37.475062
50916	0	0.500261	10.003680	-0.154593	0.005003	0.100037	-0.001556	4.600825	-1.889492	37.484568
50917	0	0.476076	10.034201	-0.138842	0.004761	0.100342	-0.001404	4.580659	-1.890826	37.493646
50918	0	0.506001	10.052526	-0.136531	0.005065	0.100525	-0.001373	4.568960	-1.886520	37.504646
50919	0	0.457610	10.076909	0.019468	0.004578	0.100769	0.000183	4.553177	-1.886085	37.510140
50920	0	0.451692	10.107411	-0.038392	0.004513	0.101074	-0.000404	4.527394	-1.891963	37.512166
50921	0	0.464137	10.107420	-0.065480	0.004639	0.101074	-0.000671	4.505947	-1.896293	37.515641
50922	0	0.476462	10.113547	-0.117311	0.004766	0.101135	-0.001188	4.486106	-1.896518	37.521977
50923	0	0.445602	10.089138	-0.187692	0.004456	0.100891	-0.001892	4.466186	-1.898351	37.532538
50924	0	0.482826	10.101323	-0.190489	0.004822	0.101013	-0.001924	4.442329	-1.906992	37.540940
50925	0	0.482250	10.137969	-0.297959	0.004822	0.101379	-0.002991	4.427089	-1.909070	37.545029
50926	0	0.469846	10.101381	-0.295108	0.004701	0.101013	-0.002969	4.404315	-1.907845	37.555985
50927	0	0.470090	10.083050	-0.235991	0.004700	0.100830	-0.002380	4.378399	-1.910470	37.560433
50928	0	0.500953	10.077026	-0.305949	0.005007	0.100770	-0.003073	4.360671	-1.914856	37.567249
50929	0	0.457848	10.089129	-0.194219	0.004578	0.100891	-0.001953	4.345567	-1.917125	37.572574
50930	0	0.470446	10.070797	-0.112638	0.004701	0.100708	-0.001139	4.328873	-1.922803	37.581806
50931	0	0.457693	10.040297	-0.096592	0.004578	0.100403	-0.000977	4.314004	-1.923422	37.593433
50932	0	0.475990	10.015874	-0.063533	0.004759	0.100159	-0.000650	4.294060	-1.925941	37.598682
50933	0	0.494003	9.997585	-0.059780	0.004944	0.099976	-0.000610	4.276969	-1.922810	37.605321
50934	0	0.505507	9.985371	-0.051005	0.005057	0.099854	-0.000525	4.257651	-1.921571	37.614243
50935	0	0.494760	9.948740	-0.156920	0.004944	0.099487	-0.001587	4.234548	-1.927115	37.613528
50936	0	0.452261	9.893838	-0.196162	0.004523	0.098938	-0.001980	4.210717	-1.927634	37.621009
50937	0	0.469988	9.863311	-0.218372	0.004700	0.098633	-0.002197	4.192229	-1.929157	37.631425
50938	0	0.463906	9.832812	-0.343808	0.004639	0.098328	-0.003452	4.172944	-1.930846	37.639956
50939	0	0.457773	9.790081	-0.309958	0.004578	0.097900	-0.003113	4.154769	-1.932207	37.644881
50940	0	0.469282	9.790117	-0.258167	0.004700	0.097900	-0.002599	4.132051	-1.925405	37.658205
50941	0	0.506152	9.759564	-0.188186	0.005066	0.097595	-0.001892	4.117356	-1.921539	37.661758
50942	0	0.450788	9.729013	-0.149729	0.004507	0.097290	-0.001506	4.104552	-1.923827	37.668097
50943	0	0.451515	9.661881	-0.065836	0.004517	0.096619	-0.000671	4.086392	-1.923420	37.676851
50944	0	0.469445	9.655776	-0.075861	0.004696	0.096558	-0.000768	4.072886	-1.923042	37.681399
50945	0	0.445530	9.643581	-0.151014	0.004456	0.096436	-0.001526	4.051445	-1.924057	37.685855
50946	0	0.402806	9.600846	-0.136013	0.004027	0.096008	-0.001373	4.032984	-1.926190	37.695447
50947	0	0.421256	9.576446	-0.175129	0.004211	0.095764	-0.001770	4.007852	-1.928812	37.700541
50948	0	0.403236	9.521515	-0.208106	0.004030	0.095215	-0.002099	3.983506	-1.932623	37.704953
50949	0	0.426982	9.509341	-0.291298	0.004272	0.095093	-0.002930	3.960628	-1.930610	37.716830
50950	0	0.444561	9.466714	-0.294356	0.004450	0.094666	-0.002958	3.940092	-1.926676	37.721661
50951	0	0.494220	9.491031	-0.340253	0.004944	0.094910	-0.003418	3.918800	-1.925860	37.727557
50952	0	0.475510	9.454494	-0.270071	0.004757	0.094544	-0.002716	3.897535	-1.924873	37.734219
50953	0	0.445788	9.454363	-0.187804	0.004456	0.094543	-0.001892	3.877827	-1.928942	37.741829
50954	0	0.457803	9.429980	-0.190994	0.004581	0.094299	-0.001925	3.856291	-1.926048	37.752735
50955	0	0.420936	9.454396	-0.205624	0.004211	0.094543	-0.002075	3.830656	-1.924779	37.758842
50956	0	0.426712	9.454379	-0.183895	0.004268	0.094543	-0.001855	3.808636	-1.925341	37.772274
50957	0	0.439101	9.460507	-0.174778	0.004395	0.094604	-0.001770	3.779054	-1.922317	37.781472
50958	0	0.395865	9.436169	-0.158391	0.003960	0.094361	-0.001604	3.751899	-1.922346	37.784879
50959	0	0.402852	9.454405	-0.247975	0.004028	0.094543	-0.002502	3.721717	-1.923749	37.794474
50960	0	0.458123	9.448373	-0.243720	0.004578	0.094483	-0.002458	3.694337	-1.929301	37.802464
50961	0	0.482125	9.491030	-0.266419	0.004822	0.094910	-0.002686	3.665966	-1.929807	37.813294
50962	0	0.469926	9.485002	-0.287109	0.004698	0.094850	-0.002888	3.643290	-1.932753	37.817918
50963	0	0.445504	9.497124	-0.236007	0.004456	0.094971	-0.002380	3.616189	-1.933279	37.826510
50964	0	0.427214	9.497093	-0.177538	0.004271	0.094971	-0.001791	3.594722	-1.936403	37.837746
50965	0	0.414794	9.545941	-0.162912	0.004150	0.095459	-0.001648	3.569514	-1.934686	37.844357
50966	0	0.408690	9.570319	-0.122842	0.004084	0.095703	-0.001245	3.547600	-1.939843	37.851618
50967	0	0.408864	9.613056	-0.089933	0.004089	0.096130	-0.000916	3.525720	-1.940214	37.855408
50968	0	0.445665	9.649656	-0.068415	0.004454	0.096497	-0.000700	3.504298	-1.945040	37.870518
50969	0	0.464241	9.661858	-0.059260	0.004639	0.096619	-0.000610	3.480653	-1.950787	37.881786
50970	0	0.476338	9.716728	-0.037555	0.004767	0.097167	-0.000392	3.458716	-1.947366	37.892133
50971	0	0.500673	9.747304	0.013244	0.005005	0.097473	0.000122	3.443950	-1.950882	37.905797
50972	0	0.476911	9.741105	-0.106390	0.004764	0.097411	-0.001079	3.424079	-1.958583	37.913819
50973	0	0.470422	9.808340	-0.071619	0.004700	0.098083	-0.000732	3.402535	-1.965095	37.917619
50974	0	0.428169	9.838790	-0.135661	0.004281	0.098388	-0.001371	3.382776	-1.967050	37.922045
50975	0	0.432977	9.881631	-0.144963	0.004333	0.098816	-0.001465	3.362555	-1.963935	37.928358
50976	0	0.438325	9.906037	-0.191600	0.004387	0.099060	-0.001924	3.351204	-1.960871	37.942367
50977	0	0.445116	9.912143	-0.163966	0.004456	0.099121	-0.001648	3.339027	-1.956948	37.955711
50978	0	0.468930	9.936538	-0.205381	0.004690	0.099365	-0.002059	3.330538	-1.957165	37.956800
50979	0	0.512394	9.979267	-0.085089	0.005127	0.099792	-0.000854	3.323869	-1.954939	37.960308
50980	0	0.493786	10.021972	-0.059835	0.004937	0.100220	-0.000604	3.315241	-1.956966	37.966578
50981	0	0.469780	10.003671	0.018511	0.004700	0.100037	0.000183	3.310400	-1.956026	37.971995
50982	0	0.450675	10.052512	0.025158	0.004512	0.100525	0.000248	3.303711	-1.951474	37.976500
50983	0	0.469896	10.040283	0.079755	0.004700	0.100403	0.000793	3.296503	-1.951772	37.978767
50984	0	0.432995	10.052402	0.031232	0.004332	0.100524	0.000313	3.294470	-1.951160	37.982183
50985	0	0.482140	10.076906	-0.030639	0.004822	0.100769	-0.000305	3.293280	-1.951944	37.988074
50986	0	0.451133	10.089130	-0.024848	0.004516	0.100891	-0.000247	3.292364	-1.948285	37.996784
50987	0	0.458032	10.064685	-0.036673	0.004578	0.100647	-0.000366	3.290387	-1.952540	38.000856
50988	0	0.495090	10.095101	-0.128859	0.004949	0.100951	-0.001283	3.294517	-1.956341	38.004384
50989	0	0.518645	10.107428	-0.110025	0.005188	0.101074	-0.001099	3.293793	-1.955806	38.011723
50990	0	0.487936	10.076897	-0.056331	0.004879	0.100769	-0.000553	3.302818	-1.957410	38.013145
50991	0	0.482099	10.070800	-0.067764	0.004822	0.100708	-0.000671	3.307384	-1.957723	38.013088
50992	0	0.457371	10.058605	0.015605	0.004576	0.100586	0.000170	3.320427	-1.956654	38.019093
50993	0	0.469511	10.083032	0.023422	0.004700	0.100830	0.000244	3.329163	-1.952536	38.014728
50994	0	0.463023	10.052495	0.076013	0.004629	0.100525	0.000773	3.341779	-1.954879	38.009836
50995	0	0.475924	10.034196	0.059485	0.004761	0.100342	0.000610	3.356907	-1.954291	38.011631
50996	0	0.487662	9.985367	0.032264	0.004879	0.099854	0.000335	3.368195	-1.952779	38.014737
50997	0	0.457724	9.973140	-0.062000	0.004578	0.099731	-0.000610	3.376696	-1.953511	38.017577
50998	0	0.487716	9.948645	-0.088976	0.004882	0.099486	-0.000875	3.391669	-1.949306	38.011852
50999	0	0.494039	9.918216	-0.081121	0.004944	0.099182	-0.000793	3.409598	-1.946489	38.007028
51000	0	0.444629	9.893675	-0.170497	0.004448	0.098937	-0.001684	3.431086	-1.945817	38.011039
51001	0	0.433446	9.857131	-0.209509	0.004333	0.098572	-0.002075	3.451699	-1.948229	38.002730
51002	0	0.432935	9.844857	-0.171180	0.004334	0.098449	-0.001688	3.476875	-1.943543	37.998236
51003	0	0.427042	9.814422	-0.155143	0.004272	0.098145	-0.001526	3.504232	-1.942399	37.987226
51004	0	0.463143	9.783809	-0.184455	0.004634	0.097838	-0.001822	3.528681	-1.940759	37.978742
51005	0	0.481951	9.710692	-0.063035	0.004822	0.097107	-0.000610	3.549720	-1.939223	37.976021
51006	0	0.451168	9.686155	-0.128311	0.004512	0.096862	-0.001261	3.573663	-1.940226	37.962797
51007	0	0.475916	9.667950	-0.118188	0.004761	0.096680	-0.001160	3.597441	-1.939528	37.955691
51008	0	0.487597	9.643459	-0.073769	0.004879	0.096435	-0.000716	3.620409	-1.937019	37.945788
51009	0	0.457564	9.619109	-0.179245	0.004578	0.096191	-0.001770	3.644606	-1.935889	37.937076
51010	0	0.438998	9.588493	-0.159124	0.004390	0.095885	-0.001571	3.666649	-1.937364	37.929437
51011	0	0.451793	9.558071	-0.136254	0.004517	0.095581	-0.001343	3.687837	-1.940138	37.921652
51012	0	0.433513	9.551866	-0.177198	0.004335	0.095519	-0.001749	3.712871	-1.941053	37.909582
51013	0	0.421154	9.503119	-0.228088	0.004211	0.095032	-0.002258	3.737636	-1.942486	37.898227
51014	0	0.445708	9.521225	-0.257126	0.004456	0.095213	-0.002548	3.762897	-1.945641	37.887588
51015	0	0.457344	9.478735	-0.197496	0.004578	0.094788	-0.001953	3.786802	-1.941817	37.878799
51016	0	0.444637	9.484723	-0.220096	0.004447	0.094848	-0.002180	3.809539	-1.942345	37.870274
51017	0	0.445323	9.448216	-0.154873	0.004456	0.094482	-0.001526	3.834786	-1.940692	37.858247
51018	0	0.426281	9.435931	-0.146954	0.004268	0.094359	-0.001450	3.856547	-1.935947	37.852121
51019	0	0.390814	9.454297	-0.191249	0.003906	0.094543	-0.001892	3.878918	-1.939443	37.836936
51020	0	0.396878	9.466310	-0.238333	0.003970	0.094664	-0.002360	3.904314	-1.939049	37.830826
51021	0	0.408663	9.442108	-0.191343	0.004089	0.094421	-0.001892	3.927800	-1.936931	37.824547
51022	0	0.420388	9.441899	-0.250585	0.004206	0.094419	-0.002484	3.951549	-1.936010	37.807935
51023	0	0.439566	9.472602	-0.252106	0.004395	0.094727	-0.002502	3.971646	-1.938649	37.794787
51024	0	0.464099	9.454210	-0.158694	0.004641	0.094543	-0.001564	3.996958	-1.940264	37.783837
51025	0	0.494100	9.490932	-0.240022	0.004944	0.094910	-0.002380	4.018413	-1.938066	37.774273
51026	0	0.475332	9.521346	-0.231748	0.004754	0.095214	-0.002298	4.038961	-1.938400	37.762375
51027	0	0.433135	9.503115	-0.301259	0.004333	0.095032	-0.002991	4.062917	-1.937143	37.749640
51028	0	0.432694	9.545664	-0.280895	0.004329	0.095457	-0.002791	4.081589	-1.936274	37.740920
51029	0	0.445454	9.564162	-0.282524	0.004456	0.095642	-0.002808	4.100294	-1.936321	37.730700
51030	0	0.402547	9.594488	-0.273764	0.004025	0.095945	-0.002721	4.118050	-1.937593	37.722907
51031	0	0.427293	9.612980	-0.258408	0.004272	0.096130	-0.002563	4.140234	-1.939386	37.718234
51032	0	0.445344	9.643329	-0.250072	0.004456	0.096434	-0.002483	4.158465	-1.938065	37.713455
51033	0	0.451712	9.692344	-0.221326	0.004517	0.096924	-0.002197	4.174972	-1.939838	37.713355
51034	0	0.469900	9.728898	-0.102667	0.004701	0.097289	-0.001009	4.193404	-1.938781	37.700063
51035	0	0.433072	9.747310	-0.141550	0.004333	0.097473	-0.001404	4.204795	-1.936541	37.691053
51036	0	0.451285	9.777702	-0.144508	0.004511	0.097777	-0.001428	4.222825	-1.939884	37.685127
51037	0	0.433180	9.820544	-0.184164	0.004333	0.098206	-0.001831	4.232807	-1.938992	37.679300
51038	0	0.433195	9.850939	-0.205056	0.004330	0.098510	-0.002036	4.247273	-1.942729	37.674877
51039	0	0.427467	9.851035	-0.233176	0.004272	0.098511	-0.002319	4.259433	-1.946399	37.659244
51040	0	0.463607	9.936431	-0.205328	0.004642	0.099364	-0.002040	4.272445	-1.940097	37.653435
51041	0	0.469966	9.942583	-0.239866	0.004700	0.099426	-0.002380	4.291128	-1.941151	37.643535
51042	0	0.475762	9.966932	-0.200254	0.004760	0.099669	-0.001990	4.302766	-1.939734	37.632999
51043	0	0.482460	9.985312	-0.178433	0.004822	0.099854	-0.001770	4.316761	-1.944017	37.627049
51044	0	0.470117	9.991353	-0.126794	0.004704	0.099914	-0.001250	4.334607	-1.941177	37.621812
51045	0	0.457578	10.028058	-0.214878	0.004578	0.100281	-0.002136	4.346564	-1.940115	37.611615
51046	0	0.457593	10.076787	-0.089422	0.004574	0.100768	-0.000880	4.360037	-1.943436	37.609038
51047	0	0.457435	10.076902	-0.159790	0.004578	0.100769	-0.001587	4.370117	-1.940684	37.598614
51048	0	0.463337	10.095198	-0.064964	0.004632	0.100952	-0.000633	4.386278	-1.943144	37.594034
51049	0	0.457285	10.089118	-0.117303	0.004578	0.100891	-0.001160	4.399022	-1.938596	37.584406
51050	0	0.475230	10.095077	-0.223992	0.004750	0.100951	-0.002225	4.413549	-1.942046	37.581797
51051	0	0.494137	10.101296	-0.197089	0.004944	0.101013	-0.001953	4.431189	-1.940326	37.580585
51052	0	0.475019	10.070699	-0.158114	0.004755	0.100707	-0.001562	4.450354	-1.935777	37.572906
51053	0	0.487764	10.101319	-0.154183	0.004883	0.101013	-0.001526	4.465928	-1.930908	37.567264
51054	0	0.475081	10.101208	-0.138402	0.004750	0.101012	-0.001375	4.473449	-1.932420	37.555363
51055	0	0.469685	10.089106	-0.129618	0.004700	0.100891	-0.001282	4.487349	-1.930112	37.545366
51056	0	0.463132	10.088998	-0.132708	0.004632	0.100890	-0.001311	4.502775	-1.930234	37.535727
51057	0	0.463577	10.082998	-0.190414	0.004639	0.100830	-0.001892	4.513945	-1.927967	37.532283
51058	0	0.456147	10.064628	-0.138026	0.004571	0.100646	-0.001368	4.525886	-1.918077	37.526202
51059	0	0.481866	10.034169	-0.214822	0.004822	0.100342	-0.002136	4.536986	-1.915696	37.528834
51060	0	0.505940	10.015738	-0.223794	0.005059	0.100158	-0.002222	4.552553	-1.916966	37.526955
51061	0	0.518821	9.991421	-0.257639	0.005188	0.099915	-0.002563	4.564746	-1.918371	37.528682
51062	0	0.481966	9.960819	-0.266358	0.004822	0.099608	-0.002651	4.576389	-1.917084	37.526696
51063	0	0.469752	9.924271	-0.313065	0.004700	0.099243	-0.003113	4.594440	-1.915755	37.523288
51064	0	0.445345	9.911859	-0.310325	0.004451	0.099119	-0.003088	4.609533	-1.920002	37.517774
51065	0	0.439467	9.869345	-0.306453	0.004395	0.098694	-0.003052	4.621825	-1.921345	37.511525
51066	0	0.432716	9.844868	-0.284570	0.004333	0.098449	-0.002833	4.633676	-1.915103	37.503939
51067	0	0.432852	9.790036	-0.269470	0.004333	0.097900	-0.002686	4.641831	-1.910457	37.501626
51068	0	0.462673	9.783812	-0.314290	0.004628	0.097838	-0.003132	4.652208	-1.909926	37.495641
51069	0	0.433077	9.735091	-0.287850	0.004333	0.097351	-0.002869	4.661239	-1.907896	37.497108
51070	0	0.457139	9.716691	-0.234485	0.004572	0.097167	-0.002339	4.665144	-1.908398	37.494795
51071	0	0.470140	9.686245	-0.251270	0.004700	0.096863	-0.002502	4.674699	-1.911552	37.490667
51072	0	0.458282	9.661741	-0.277379	0.004580	0.096618	-0.002768	4.679522	-1.915438	37.487703
51073	0	0.414774	9.613034	-0.256912	0.004150	0.096130	-0.002563	4.683676	-1.913451	37.485846
51074	0	0.383609	9.588535	-0.269926	0.003839	0.095885	-0.002697	4.683842	-1.910538	37.485446
51075	0	0.402492	9.594732	-0.372546	0.004028	0.095947	-0.003723	4.684046	-1.907675	37.487612
51076	0	0.444771	9.545921	-0.317208	0.004448	0.095459	-0.003179	4.673683	-1.908561	37.483457
51077	0	0.445606	9.533673	-0.397119	0.004456	0.095337	-0.003967	4.675827	-1.910383	37.479005
51078	0	0.463765	9.521394	-0.336673	0.004640	0.095214	-0.003366	4.674728	-1.909197	37.478822
51079	0	0.445167	9.515406	-0.347716	0.004456	0.095154	-0.003479	4.669980	-1.905706	37.472280
51080	0	0.456574	9.466584	-0.322767	0.004569	0.094666	-0.003232	4.662187	-1.902874	37.472237
51081	0	0.451512	9.466575	-0.255776	0.004517	0.094666	-0.002563	4.652716	-1.902252	37.472913
51082	0	0.421180	9.442154	-0.321434	0.004208	0.094421	-0.003224	4.638006	-1.908508	37.471039
51083	0	0.433509	9.466582	-0.377503	0.004333	0.094666	-0.003784	4.624425	-1.911637	37.468666
51084	0	0.409543	9.460447	-0.309112	0.004092	0.094604	-0.003095	4.617582	-1.916705	37.465293
51085	0	0.414343	9.466624	-0.346793	0.004150	0.094666	-0.003479	4.601665	-1.909450	37.467059
51086	0	0.437707	9.442287	-0.307923	0.004380	0.094422	-0.003091	4.585053	-1.906774	37.464364
51087	0	0.463364	9.460517	-0.334464	0.004639	0.094604	-0.003357	4.567633	-1.901837	37.472097
51088	0	0.450306	9.466709	-0.344235	0.004506	0.094666	-0.003455	4.549606	-1.899310	37.476828
51089	0	0.457550	9.478829	-0.358549	0.004578	0.094788	-0.003601	4.528249	-1.897880	37.482623
51090	0	0.445110	9.478909	-0.275807	0.004451	0.094789	-0.002777	4.502741	-1.899400	37.484002
51091	0	0.421152	9.515431	-0.303602	0.004211	0.095154	-0.003052	4.481256	-1.900673	37.494083
51092	0	0.403009	9.533731	-0.288280	0.004028	0.095337	-0.002898	4.460209	-1.903953	37.496973
51093	0	0.409088	9.588657	-0.236416	0.004089	0.095886	-0.002380	4.438313	-1.906954	37.501698
51094	0	0.420904	9.570385	-0.220574	0.004214	0.095703	-0.002227	4.410571	-1.901797	37.502038
51095	0	0.426962	9.631400	-0.174846	0.004272	0.096313	-0.001770	4.382375	-1.899647	37.511425
51096	0	0.457021	9.607081	-0.200930	0.004571	0.096070	-0.002032	4.352448	-1.899925	37.518357
51097	0	0.451883	9.674121	-0.272553	0.004517	0.096741	-0.002747	4.325002	-1.903701	37.520098
51098	0	0.470285	9.716870	-0.261770	0.004704	0.097168	-0.002644	4.291969	-1.904047	37.526633
51099	0	0.482735	9.716824	-0.198780	0.004822	0.097168	-0.002014	4.258387	-1.911762	37.527126
51100	0	0.465228	9.747359	-0.205604	0.004649	0.097473	-0.002084	4.223249	-1.916608	37.539739
51101	0	0.421035	9.771771	-0.143974	0.004211	0.097717	-0.001465	4.191271	-1.916524	37.548961
51102	0	0.420752	9.802400	-0.193766	0.004209	0.098023	-0.001965	4.157276	-1.916458	37.558997
51103	0	0.433394	9.851103	-0.138219	0.004333	0.098511	-0.001404	4.129573	-1.918168	37.565070
51104	0	0.445561	9.881609	-0.085306	0.004456	0.098816	-0.000873	4.104343	-1.919447	37.579060
51105	0	0.463796	9.924339	-0.089409	0.004639	0.099243	-0.000916	4.077037	-1.919847	37.588577
51106	0	0.476029	9.936528	-0.054749	0.004759	0.099365	-0.000568	4.050370	-1.922756	37.602862
51107	0	0.464144	9.942637	-0.114026	0.004639	0.099426	-0.001160	4.025399	-1.927214	37.620730
51108	0	0.482459	10.022009	-0.109676	0.004827	0.100220	-0.001121	3.995612	-1.926155	37.631216
51109	0	0.457807	9.997601	-0.155891	0.004578	0.099976	-0.001587	3.960948	-1.927800	37.639238
51110	0	0.439038	10.009824	-0.162948	0.004395	0.100098	-0.001654	3.930680	-1.924186	37.648609
51111	0	0.451786	10.028119	-0.217523	0.004517	0.100281	-0.002197	3.902918	-1.926741	37.661653
51112	0	0.482249	10.052541	-0.219409	0.004824	0.100525	-0.002214	3.877180	-1.926495	37.668444
51113	0	0.457507	10.076948	-0.162838	0.004578	0.100769	-0.001648	3.852324	-1.924744	37.683185
51114	0	0.475224	10.070839	-0.115968	0.004755	0.100708	-0.001182	3.824829	-1.922700	37.689419
51115	0	0.500149	10.095250	-0.101953	0.005005	0.100952	-0.001038	3.801759	-1.920049	37.704922
51116	0	0.487515	10.113547	-0.122913	0.004875	0.101135	-0.001246	3.779560	-1.921180	37.715505
51117	0	0.494041	10.089138	-0.053059	0.004944	0.100891	-0.000549	3.755722	-1.918481	37.726138
51118	0	0.493343	10.107444	-0.043197	0.004936	0.101074	-0.000451	3.731486	-1.916443	37.730628
51119	0	0.470396	10.082994	-0.034982	0.004700	0.100830	-0.000366	3.710253	-1.922478	37.746219
51120	0	0.457842	10.076849	-0.074954	0.004585	0.100768	-0.000761	3.694544	-1.915940	37.766138
51121	0	0.457380	10.064716	-0.004543	0.004578	0.100647	-0.000061	3.674153	-1.912803	37.777433
51122	0	0.475010	10.064726	-0.130072	0.004753	0.100647	-0.001312	3.658413	-1.910524	37.784806
51123	0	0.463489	10.022001	-0.071724	0.004639	0.100220	-0.000732	3.638436	-1.907391	37.795323
51124	0	0.481463	10.021988	-0.129938	0.004814	0.100220	-0.001313	3.620003	-1.909098	37.807941
51125	0	0.457429	9.967070	-0.120976	0.004578	0.099670	-0.001221	3.604788	-1.906415	37.821916
51126	0	0.463170	10.003669	-0.094378	0.004631	0.100037	-0.000955	3.589772	-1.908287	37.825568
51127	0	0.470085	9.954836	-0.121462	0.004700	0.099548	-0.001221	3.580178	-1.910725	37.830131
51128	0	0.421260	9.930331	-0.028217	0.004213	0.099303	-0.000294	3.564177	-1.911103	37.837782
51129	0	0.396618	9.899915	-0.090670	0.003967	0.098999	-0.000916	3.551320	-1.910971	37.846195
51130	0	0.439384	9.826654	-0.040038	0.004392	0.098267	-0.000410	3.537382	-1.914656	37.852022
51131	0	0.469749	9.832777	-0.066665	0.004700	0.098328	-0.000671	3.529234	-1.913243	37.862242
51132	0	0.457129	9.783945	-0.035169	0.004573	0.097839	-0.000358	3.519662	-1.912527	37.865094
51133	0	0.487872	9.783964	-0.115328	0.004883	0.097839	-0.001160	3.509576	-1.908853	37.866731
51134	0	0.469004	9.747330	-0.132264	0.004691	0.097473	-0.001330	3.497868	-1.908701	37.872863
51135	0	0.439304	9.710710	-0.200937	0.004395	0.097107	-0.002014	3.489628	-1.908057	37.875706
51136	0	0.402508	9.661866	-0.175957	0.004025	0.096619	-0.001761	3.484860	-1.909870	37.873795
51137	0	0.438866	9.655797	-0.164272	0.004395	0.096558	-0.001648	3.476064	-1.904017	37.878844
51138	0	0.419482	9.613059	-0.230848	0.004199	0.096130	-0.002310	3.471941	-1.900155	37.877609
51139	0	0.421028	9.558108	-0.189329	0.004211	0.095581	-0.001892	3.470833	-1.899920	37.872257
51140	0	0.445230	9.564113	-0.226234	0.004453	0.095641	-0.002261	3.469676	-1.900530	37.875897
51141	0	0.426950	9.570323	-0.213740	0.004272	0.095703	-0.002136	3.468543	-1.898118	37.874992
51142	0	0.438786	9.527593	-0.121926	0.004388	0.095276	-0.001224	3.460826	-1.899244	37.871953
51143	0	0.451442	9.503185	-0.128112	0.004517	0.095032	-0.001282	3.457542	-1.897732	37.869855
51144	0	0.438893	9.490976	-0.158292	0.004390	0.094910	-0.001586	3.451341	-1.897842	37.872409
51145	0	0.408644	9.466575	-0.121357	0.004089	0.094666	-0.001221	3.440200	-1.895412	37.870295
51146	0	0.390174	9.460443	-0.163307	0.003900	0.094604	-0.001635	3.435820	-1.899140	37.871099
51147	0	0.427061	9.460464	-0.231690	0.004272	0.094604	-0.002319	3.430372	-1.898016	37.875264
51148	0	0.438801	9.466577	-0.237090	0.004391	0.094666	-0.002376	3.422198	-1.895880	37.876087
51149	0	0.469859	9.442143	-0.231986	0.004700	0.094421	-0.002319	3.420338	-1.895656	37.873279
51150	0	0.457264	9.466567	-0.201315	0.004575	0.094666	-0.002015	3.415477	-1.894169	37.871922
51151	0	0.464009	9.466541	-0.158989	0.004639	0.094666	-0.001587	3.416596	-1.897002	37.872949
51152	0	0.457699	9.466470	-0.153210	0.004580	0.094665	-0.001533	3.413584	-1.895021	37.873763
51153	0	0.439627	9.448231	-0.164991	0.004395	0.094482	-0.001648	3.413515	-1.898260	37.872588
51154	0	0.415145	9.478675	-0.122366	0.004153	0.094787	-0.001225	3.408856	-1.897193	37.868848
51155	0	0.408565	9.515399	-0.146324	0.004089	0.095154	-0.001465	3.404518	-1.893841	37.867383
51156	0	0.413904	9.503189	-0.115737	0.004143	0.095032	-0.001157	3.402745	-1.890463	37.866766
51157	0	0.415287	9.551994	-0.121840	0.004150	0.095520	-0.001221	3.397581	-1.894527	37.862425
51158	0	0.433532	9.558025	-0.158236	0.004338	0.095580	-0.001583	3.394255	-1.892098	37.867732
51159	0	0.470114	9.570303	-0.164923	0.004700	0.095703	-0.001648	3.393342	-1.894928	37.863675
51160	0	0.470304	9.612938	-0.109835	0.004702	0.096129	-0.001101	3.387164	-1.897725	37.863487
51161	0	0.464150	9.649648	-0.134060	0.004639	0.096497	-0.001343	3.382174	-1.902186	37.859757
51162	0	0.433922	9.643456	-0.097208	0.004338	0.096435	-0.000973	3.378992	-1.904405	37.852401
51163	0	0.433268	9.698483	-0.134747	0.004333	0.096985	-0.001343	3.382153	-1.904547	37.848645
51164	0	0.420983	9.716699	-0.110894	0.004210	0.097167	-0.001108	3.380674	-1.906005	37.848682
51165	0	0.415074	9.753415	-0.073476	0.004150	0.097534	-0.000732	3.381015	-1.907504	37.849257
51166	0	0.432627	9.783865	-0.092815	0.004333	0.097838	-0.000920	3.387822	-1.900121	37.848398
51167	0	0.457275	9.808372	-0.036800	0.004578	0.098083	-0.000366	3.387511	-1.895437	37.844925
51168	0	0.456400	9.857187	-0.056190	0.004567	0.098572	-0.000553	3.395309	-1.892799	37.840169
51169	0	0.475696	9.851090	-0.031164	0.004761	0.098511	-0.000305	3.400411	-1.889387	37.831040
51170	0	0.480965	9.881605	-0.075088	0.004813	0.098816	-0.000746	3.403911	-1.886315	37.829223
51171	0	0.445518	9.912106	-0.055804	0.004456	0.099121	-0.000549	3.411557	-1.886982	37.828300
51172	0	0.457776	9.948625	-0.106025	0.004577	0.099486	-0.001056	3.414364	-1.889306	37.825446
51173	0	0.451118	10.009779	-0.086709	0.004517	0.100098	-0.000854	3.426387	-1.884162	37.821996
51174	0	0.413659	9.985352	-0.070974	0.004139	0.099854	-0.000697	3.438501	-1.882486	37.814771
51175	0	0.451276	10.009773	-0.062659	0.004517	0.100098	-0.000610	3.454665	-1.879151	37.817309
51176	0	0.432185	10.009778	-0.004929	0.004325	0.100098	-0.000033	3.470528	-1.876549	37.808081
51177	0	0.439450	10.046379	-0.044596	0.004395	0.100464	-0.000427	3.489456	-1.877539	37.804533
51178	0	0.500196	10.052393	-0.054818	0.005004	0.100524	-0.000526	3.511785	-1.876303	37.802021
51179	0	0.463554	10.070808	-0.056173	0.004639	0.100708	-0.000549	3.523501	-1.873710	37.799576
51180	0	0.475044	10.101322	-0.065727	0.004754	0.101013	-0.000636	3.545069	-1.870607	37.798014
51181	0	0.458181	10.076878	-0.038572	0.004578	0.100769	-0.000366	3.564858	-1.876253	37.787152
51182	0	0.464613	10.082902	-0.060858	0.004646	0.100829	-0.000589	3.584267	-1.877028	37.781670
51183	0	0.457995	10.076895	0.003923	0.004578	0.100769	0.000061	3.606644	-1.880488	37.770914
51184	0	0.445963	10.070696	-0.037177	0.004459	0.100707	-0.000349	3.630080	-1.881699	37.761270
51185	0	0.463287	10.070812	-0.057658	0.004639	0.100708	-0.000549	3.658625	-1.876113	37.755318
51186	0	0.498819	10.052493	-0.087109	0.004992	0.100525	-0.000849	3.681571	-1.872232	37.753250
51187	0	0.463748	10.040278	-0.045147	0.004639	0.100403	-0.000427	3.706742	-1.871827	37.750230
51188	0	0.517964	10.040189	-0.093325	0.005185	0.100402	-0.000903	3.738568	-1.866539	37.741944
51189	0	0.506420	10.009736	-0.137136	0.005066	0.100098	-0.001343	3.768760	-1.865614	37.733413
51190	0	0.438508	9.991337	-0.191317	0.004391	0.099914	-0.001888	3.794910	-1.860267	37.720233
51191	0	0.463401	9.942607	-0.155276	0.004639	0.099426	-0.001526	3.823398	-1.855995	37.719863
51192	0	0.462472	9.924189	-0.173260	0.004629	0.099242	-0.001702	3.855912	-1.851979	37.712497
51193	0	0.451296	9.918174	-0.186077	0.004517	0.099182	-0.001831	3.887788	-1.848876	37.701607
51194	0	0.462859	9.881470	-0.142911	0.004631	0.098815	-0.001403	3.915757	-1.847060	37.691297
51195	0	0.481890	9.863241	-0.186029	0.004822	0.098633	-0.001831	3.947216	-1.844809	37.681784
51196	0	0.474881	9.820331	-0.228258	0.004754	0.098204	-0.002256	3.975286	-1.839831	37.663987
51197	0	0.457587	9.789973	-0.235050	0.004578	0.097900	-0.002319	4.009285	-1.838932	37.651226
51198	0	0.469448	9.765395	-0.240093	0.004696	0.097654	-0.002382	4.028691	-1.838424	37.641934
51199	0	0.470012	9.759449	-0.246960	0.004700	0.097595	-0.002441	4.059312	-1.840077	37.631425
51200	0	0.433018	9.740980	-0.215658	0.004333	0.097410	-0.002131	4.086455	-1.837286	37.615457
51201	0	0.470165	9.704518	-0.228515	0.004700	0.097046	-0.002258	4.115681	-1.840717	37.607965
51202	0	0.439801	9.649410	-0.215602	0.004398	0.096495	-0.002130	4.144663	-1.841424	37.601560
51203	0	0.457697	9.637387	-0.283053	0.004578	0.096375	-0.002808	4.169440	-1.841829	37.594815
51204	0	0.438801	9.600711	-0.202016	0.004393	0.096007	-0.001999	4.192377	-1.837415	37.585879
51205	0	0.469720	9.594691	-0.185600	0.004700	0.095947	-0.001831	4.219683	-1.835438	37.571377
51206	0	0.444626	9.582397	-0.160276	0.004450	0.095824	-0.001576	4.248727	-1.832166	37.558729
51207	0	0.432894	9.582508	-0.154611	0.004333	0.095825	-0.001526	4.270476	-1.827728	37.545404
51208	0	0.438689	9.551851	-0.177523	0.004385	0.095519	-0.001750	4.298320	-1.830966	37.534345
51209	0	0.438990	9.539773	-0.209505	0.004395	0.095398	-0.002075	4.319714	-1.826467	37.519651
51210	0	0.402040	9.545748	-0.304471	0.004018	0.095458	-0.003031	4.334044	-1.830738	37.508906
51211	0	0.439055	9.509244	-0.282522	0.004395	0.095093	-0.002808	4.352804	-1.827109	37.498033
51212	0	0.407964	9.503022	-0.268176	0.004081	0.095031	-0.002660	4.376880	-1.826893	37.487121
51213	0	0.450915	9.503151	-0.313048	0.004517	0.095032	-0.003113	4.395735	-1.819101	37.486377
51214	0	0.462314	9.478608	-0.371304	0.004623	0.094787	-0.003698	4.411025	-1.819991	37.482381
51215	0	0.432978	9.490920	-0.404329	0.004333	0.094910	-0.004028	4.426687	-1.816824	37.472676
51216	0	0.438144	9.478634	-0.334228	0.004387	0.094787	-0.003326	4.443442	-1.811435	37.465800
51217	0	0.433140	9.490937	-0.294242	0.004333	0.094910	-0.002930	4.456405	-1.810059	37.461695
51218	0	0.408211	9.515258	-0.223935	0.004085	0.095153	-0.002223	4.473714	-1.808121	37.451002
51219	0	0.439112	9.533663	-0.264038	0.004395	0.095337	-0.002625	4.490346	-1.805175	37.446350
51220	0	0.432313	9.564101	-0.211903	0.004326	0.095641	-0.002108	4.501594	-1.802961	37.444976
51221	0	0.432969	9.570309	-0.208465	0.004333	0.095703	-0.002075	4.510485	-1.799475	37.442416
51222	0	0.450772	9.582402	-0.289550	0.004508	0.095824	-0.002888	4.517349	-1.800251	37.434332
51223	0	0.481645	9.600838	-0.269214	0.004822	0.096008	-0.002686	4.522746	-1.795017	37.430487
51224	0	0.462357	9.594728	-0.313117	0.004627	0.095947	-0.003126	4.526302	-1.791808	37.422878
51225	0	0.463705	9.643553	-0.403070	0.004639	0.096436	-0.004028	4.526692	-1.791087	37.422531
51226	0	0.414666	9.643454	-0.372924	0.004147	0.096435	-0.003728	4.525895	-1.792393	37.417848
51227	0	0.439221	9.667963	-0.323980	0.004395	0.096680	-0.003235	4.529332	-1.790817	37.418021
51228	0	0.457384	9.734990	-0.306794	0.004573	0.097350	-0.003062	4.533606	-1.793128	37.415579
51229	0	0.469504	9.747321	-0.299587	0.004700	0.097473	-0.002991	4.537239	-1.788799	37.413351
51230	0	0.450730	9.747303	-0.227343	0.004507	0.097473	-0.002269	4.540264	-1.790230	37.419015
51231	0	0.463635	9.796142	-0.208060	0.004639	0.097961	-0.002075	4.544154	-1.788645	37.418643
51232	0	0.451661	9.832647	-0.178105	0.004512	0.098327	-0.001781	4.541251	-1.795282	37.422468
51233	0	0.488182	9.887703	-0.207386	0.004883	0.098877	-0.002075	4.537259	-1.795139	37.414908
51234	0	0.487640	9.893833	-0.182032	0.004880	0.098938	-0.001829	4.524586	-1.792041	37.407462
51235	0	0.475651	9.893826	-0.256098	0.004761	0.098938	-0.002563	4.519239	-1.788297	37.408285
51236	0	0.420086	9.924335	-0.261581	0.004203	0.099243	-0.002620	4.512270	-1.787153	37.414695
51237	0	0.433756	9.906007	-0.280096	0.004333	0.099060	-0.002808	4.502142	-1.792994	37.417682
51238	0	0.445873	9.979199	-0.296965	0.004463	0.099792	-0.002978	4.489765	-1.789007	37.416867
51239	0	0.457793	9.948719	-0.281117	0.004578	0.099487	-0.002808	4.491410	-1.790512	37.419389
51240	0	0.463166	9.985300	-0.256671	0.004639	0.099853	-0.002571	4.483935	-1.783591	37.419859
51241	0	0.482483	10.009755	-0.164527	0.004822	0.100098	-0.001648	4.478412	-1.788258	37.430022
51242	0	0.464468	10.021880	-0.151852	0.004644	0.100219	-0.001521	4.472979	-1.789765	37.440385
51243	0	0.470660	10.058569	-0.103074	0.004700	0.100586	-0.001038	4.462696	-1.798752	37.450268
51244	0	0.446958	10.046291	-0.095998	0.004469	0.100463	-0.000963	4.456527	-1.800664	37.454814
51245	0	0.451317	10.052514	-0.121411	0.004517	0.100525	-0.001221	4.446506	-1.797958	37.463252
51246	0	0.438377	10.034220	-0.192708	0.004387	0.100342	-0.001941	4.428414	-1.795555	37.471486
51247	0	0.457296	10.064739	-0.231026	0.004578	0.100647	-0.002319	4.415586	-1.791363	37.475807
51248	0	0.468556	10.040322	-0.247737	0.004690	0.100403	-0.002484	4.405145	-1.787255	37.482799
51249	0	0.469928	10.046398	-0.182618	0.004700	0.100464	-0.001831	4.397073	-1.787908	37.486095
51250	0	0.500055	10.021999	-0.224470	0.005004	0.100220	-0.002249	4.389911	-1.785251	37.499109
51251	0	0.476042	10.034195	-0.176220	0.004761	0.100342	-0.001770	4.378454	-1.786106	37.510601
51252	0	0.451454	10.009777	-0.230153	0.004516	0.100098	-0.002304	4.373010	-1.786018	37.522209
51253	0	0.452043	10.040284	-0.218885	0.004517	0.100403	-0.002197	4.360889	-1.791547	37.524079
51254	0	0.409631	9.979162	-0.101096	0.004096	0.099792	-0.001021	4.346404	-1.792992	37.531612
51255	0	0.445476	9.985363	-0.133719	0.004456	0.099854	-0.001343	4.337473	-1.793178	37.537594
51256	0	0.493893	9.936544	-0.163380	0.004942	0.099365	-0.001637	4.330703	-1.790899	37.543925
51257	0	0.481951	9.924340	-0.139508	0.004822	0.099243	-0.001404	4.318072	-1.789463	37.548011
51258	0	0.487471	9.881631	-0.216999	0.004878	0.098816	-0.002180	4.303799	-1.786783	37.555629
51259	0	0.487900	9.899942	-0.206546	0.004883	0.098999	-0.002075	4.289983	-1.783518	37.562813
51260	0	0.468586	9.851122	-0.173808	0.004691	0.098511	-0.001751	4.272469	-1.778559	37.569640
51261	0	0.463869	9.832785	-0.243274	0.004639	0.098328	-0.002441	4.259813	-1.779759	37.578551
51262	0	0.445186	9.790083	-0.320824	0.004455	0.097900	-0.003218	4.246204	-1.777712	37.583261
51263	0	0.408721	9.759545	-0.200728	0.004089	0.097595	-0.002014	4.235546	-1.776403	37.594851
51264	0	0.433200	9.753423	-0.180715	0.004329	0.097534	-0.001818	4.220594	-1.781423	37.602681
51265	0	0.414561	9.729034	-0.231517	0.004150	0.097290	-0.002319	4.213120	-1.776980	37.612868
51266	0	0.444467	9.698500	-0.206179	0.004445	0.096985	-0.002068	4.203735	-1.777705	37.617689
51267	0	0.482066	9.674100	-0.206489	0.004822	0.096741	-0.002075	4.188982	-1.777546	37.617420
51268	0	0.482011	9.686305	-0.222469	0.004819	0.096863	-0.002238	4.170367	-1.780145	37.630484
51269	0	0.445126	9.606985	-0.236774	0.004456	0.096069	-0.002380	4.152743	-1.776191	37.640991
51270	0	0.420002	9.625388	-0.258476	0.004202	0.096253	-0.002600	4.132384	-1.775125	37.647139
51271	0	0.439348	9.588670	-0.248626	0.004395	0.095886	-0.002502	4.110505	-1.775036	37.653830
51272	0	0.438651	9.600996	-0.282126	0.004392	0.096009	-0.002837	4.088963	-1.770036	37.651667
51273	0	0.420893	9.552054	-0.316137	0.004211	0.095520	-0.003174	4.071489	-1.768193	37.655442
51274	0	0.402722	9.533724	-0.294904	0.004023	0.095337	-0.002966	4.048684	-1.774907	37.655110
51275	0	0.439424	9.521519	-0.261240	0.004395	0.095215	-0.002625	4.031595	-1.775714	37.661745
51276	0	0.451935	9.527617	-0.289060	0.004516	0.095276	-0.002906	4.010755	-1.781294	37.669789
51277	0	0.476145	9.545936	-0.236367	0.004761	0.095459	-0.002380	3.988212	-1.783302	37.669464
51278	0	0.463777	9.533744	-0.233001	0.004640	0.095337	-0.002348	3.964171	-1.782237	37.669369
51279	0	0.445717	9.509316	-0.230054	0.004456	0.095093	-0.002319	3.939024	-1.785324	37.678419
51280	0	0.433594	9.521532	-0.207816	0.004336	0.095215	-0.002099	3.911413	-1.785985	37.683223
51281	0	0.408760	9.491012	-0.218088	0.004089	0.094910	-0.002197	3.889130	-1.785024	37.688251
51282	0	0.445277	9.545936	-0.220781	0.004452	0.095459	-0.002226	3.864966	-1.787407	37.694201
51283	0	0.415116	9.545955	-0.266436	0.004150	0.095459	-0.002686	3.837061	-1.789469	37.703310
51284	0	0.415835	9.533706	-0.195045	0.004151	0.095337	-0.001972	3.808433	-1.799036	37.713752
51285	0	0.445561	9.582559	-0.218000	0.004456	0.095825	-0.002197	3.785317	-1.800240	37.718871
51286	0	0.439600	9.570343	-0.171261	0.004394	0.095703	-0.001736	3.755247	-1.804280	37.718680
51287	0	0.463874	9.619185	-0.205448	0.004639	0.096191	-0.002075	3.728119	-1.805515	37.721892
51288	0	0.439473	9.619160	-0.134530	0.004394	0.096191	-0.001363	3.704808	-1.808063	37.728846
51289	0	0.451742	9.625272	-0.144367	0.004517	0.096252	-0.001465	3.677136	-1.810208	37.735439
51290	0	0.440096	9.643557	-0.146630	0.004395	0.096436	-0.001484	3.653738	-1.817877	37.742829
51291	0	0.415336	9.655768	-0.120552	0.004150	0.096558	-0.001221	3.633249	-1.822571	37.746784
51292	0	0.428216	9.692390	-0.123322	0.004278	0.096924	-0.001252	3.608387	-1.828418	37.753246
51293	0	0.451590	9.716824	-0.126382	0.004517	0.097168	-0.001282	3.584801	-1.828744	37.763783
51294	0	0.451498	9.735115	-0.043376	0.004515	0.097351	-0.000453	3.559695	-1.830268	37.768271
51295	0	0.439454	9.765631	-0.034902	0.004395	0.097656	-0.000366	3.537058	-1.831438	37.774158
51296	0	0.457559	9.759547	-0.085827	0.004577	0.097595	-0.000881	3.507676	-1.831317	37.780095
51297	0	0.457505	9.790080	-0.138357	0.004578	0.097900	-0.001404	3.481528	-1.829422	37.792733
51298	0	0.462998	9.838899	-0.116606	0.004633	0.098389	-0.001181	3.462067	-1.827131	37.798158
51299	0	0.464359	9.844984	-0.193463	0.004639	0.098450	-0.001953	3.438082	-1.833998	37.798276
51300	0	0.464660	9.875520	-0.141197	0.004648	0.098755	-0.001429	3.416337	-1.833273	37.802647
51301	0	0.451660	9.887709	-0.090045	0.004517	0.098877	-0.000916	3.396422	-1.834415	37.808348
51302	0	0.488376	9.906016	-0.123684	0.004882	0.099060	-0.001252	3.376241	-1.837757	37.814053
51303	0	0.482177	9.936531	-0.078403	0.004822	0.099365	-0.000793	3.362922	-1.838901	37.814489
51304	0	0.482045	9.936532	-0.058070	0.004821	0.099365	-0.000592	3.347173	-1.839641	37.818411
51305	0	0.470006	9.991463	-0.071966	0.004700	0.099915	-0.000732	3.330098	-1.841170	37.820497
51306	0	0.451355	9.948752	-0.069612	0.004517	0.099487	-0.000708	3.314403	-1.838809	37.819630
51307	0	0.433654	9.973130	0.012899	0.004333	0.099731	0.000122	3.303982	-1.843484	37.827458
51308	0	0.445852	10.009684	-0.009805	0.004461	0.100097	-0.000109	3.289326	-1.841431	37.826552
51309	0	0.482366	10.015865	-0.053998	0.004822	0.100159	-0.000549	3.276191	-1.844711	37.824560
51310	0	0.482603	10.009672	-0.107286	0.004825	0.100097	-0.001081	3.264976	-1.847457	37.824996
51311	0	0.469817	9.967054	-0.084813	0.004700	0.099670	-0.000854	3.255211	-1.846837	37.827818
51312	0	0.475426	9.985374	-0.095419	0.004757	0.099854	-0.000964	3.241315	-1.844928	37.827148
51313	0	0.506897	10.003647	-0.036590	0.005066	0.100037	-0.000366	3.238495	-1.849571	37.833384
51314	0	0.471105	9.997440	-0.085061	0.004705	0.099975	-0.000854	3.231579	-1.857174	37.839037
51315	0	0.433500	9.985343	-0.067491	0.004333	0.099854	-0.000671	3.233176	-1.860057	37.847209
51316	0	0.439691	9.954741	-0.061747	0.004397	0.099547	-0.000618	3.230130	-1.860659	37.850500
51317	0	0.451508	9.967047	-0.061124	0.004517	0.099670	-0.000610	3.228696	-1.860063	37.855346
51318	0	0.438795	9.979260	-0.012895	0.004391	0.099792	-0.000124	3.231983	-1.857975	37.850491
51319	0	0.463905	9.973143	-0.000820	0.004639	0.099731	0.000000	3.238946	-1.859520	37.854825
51320	0	0.469895	9.918121	0.004077	0.004700	0.099181	0.000044	3.240068	-1.859764	37.856294
51321	0	0.451314	9.881606	-0.091774	0.004517	0.098816	-0.000916	3.240195	-1.856900	37.854861
51322	0	0.481326	9.906007	-0.080262	0.004814	0.099060	-0.000798	3.242815	-1.857022	37.851932
51323	0	0.445399	9.869387	-0.098104	0.004456	0.098694	-0.000977	3.245588	-1.856341	37.850179
51324	0	0.432910	9.851066	-0.135990	0.004330	0.098511	-0.001352	3.252005	-1.856863	37.840118
51325	0	0.420649	9.814452	-0.160058	0.004211	0.098145	-0.001587	3.265533	-1.852301	37.835458
51326	0	0.444084	9.783842	-0.156435	0.004445	0.097838	-0.001554	3.275789	-1.848552	37.832749
51327	0	0.445469	9.765605	-0.196498	0.004456	0.097656	-0.001953	3.287278	-1.848759	37.828278
51328	0	0.457442	9.777722	-0.162361	0.004576	0.097777	-0.001611	3.299928	-1.848427	37.828909
51329	0	0.457240	9.722908	-0.111366	0.004578	0.097229	-0.001099	3.315207	-1.843429	37.827234
51330	0	0.462715	9.692370	-0.083921	0.004627	0.096924	-0.000824	3.330795	-1.844473	37.819416
51331	0	0.481868	9.674070	-0.135548	0.004822	0.096741	-0.001343	3.343413	-1.841994	37.810928
51332	0	0.469140	9.649559	-0.113452	0.004693	0.096496	-0.001124	3.353036	-1.841217	37.811450
51333	0	0.457717	9.619132	-0.098767	0.004578	0.096191	-0.000977	3.363864	-1.841810	37.801437
51334	0	0.432880	9.637357	-0.179913	0.004332	0.096374	-0.001793	3.368908	-1.839741	37.791464
51335	0	0.390310	9.588610	-0.208695	0.003906	0.095886	-0.002075	3.380645	-1.837269	37.775237
51336	0	0.414127	9.612925	-0.186907	0.004144	0.096129	-0.001855	3.395192	-1.835595	37.767436
51337	0	0.439139	9.594696	-0.227738	0.004395	0.095947	-0.002258	3.415619	-1.833132	37.761602
51338	0	0.444976	9.582387	-0.231005	0.004449	0.095824	-0.002296	3.429526	-1.835467	37.749651
51339	0	0.457492	9.582494	-0.227469	0.004578	0.095825	-0.002258	3.446760	-1.833483	37.743958
51340	0	0.469307	9.557988	-0.212038	0.004694	0.095580	-0.002109	3.458547	-1.833642	37.738599
51341	0	0.458081	9.564168	-0.160255	0.004578	0.095642	-0.001587	3.474916	-1.838652	37.731297
51342	0	0.421659	9.570196	-0.163220	0.004217	0.095702	-0.001618	3.489168	-1.839197	37.722370
51343	0	0.415468	9.551966	-0.105325	0.004150	0.095520	-0.001038	3.505632	-1.845477	37.720312
51344	0	0.440533	9.551876	-0.108329	0.004402	0.095519	-0.001069	3.520368	-1.850397	37.720504
51345	0	0.396711	9.564187	-0.141926	0.003967	0.095642	-0.001404	3.536639	-1.851352	37.709703
51346	0	0.457287	9.588527	-0.126646	0.004577	0.095885	-0.001252	3.551377	-1.847934	37.699699
51347	0	0.481734	9.588625	-0.135720	0.004822	0.095886	-0.001343	3.566252	-1.843815	37.699246
51348	0	0.474884	9.557983	-0.218267	0.004751	0.095580	-0.002166	3.584129	-1.842235	37.691348
51349	0	0.463411	9.594724	-0.154105	0.004639	0.095947	-0.001526	3.599907	-1.837964	37.679950
51350	0	0.474541	9.619039	-0.212175	0.004751	0.096190	-0.002106	3.616668	-1.832310	37.673298
51351	0	0.451611	9.619119	-0.172253	0.004517	0.096191	-0.001709	3.630488	-1.832915	37.668686
51352	0	0.432866	9.619009	-0.236720	0.004332	0.096190	-0.002347	3.652282	-1.830714	37.663825
51353	0	0.414765	9.643543	-0.172225	0.004150	0.096436	-0.001709	3.665783	-1.828650	37.657870
51354	0	0.414407	9.686161	-0.175006	0.004145	0.096862	-0.001736	3.680516	-1.829125	37.654611
51355	0	0.414550	9.674080	-0.105015	0.004150	0.096741	-0.001038	3.693121	-1.824440	37.646514
51356	0	0.456545	9.722885	-0.138532	0.004567	0.097229	-0.001369	3.710601	-1.823597	37.640468
51357	0	0.505957	9.729030	-0.044327	0.005066	0.097290	-0.000427	3.727108	-1.817175	37.634923
51358	0	0.474728	9.753399	-0.126806	0.004747	0.097534	-0.001253	3.742307	-1.818178	37.629630
51359	0	0.463748	9.759514	-0.105022	0.004639	0.097595	-0.001038	3.754791	-1.817901	37.627749
51360	0	0.475654	9.789931	-0.150334	0.004758	0.097899	-0.001491	3.767375	-1.817448	37.619601
51361	0	0.433120	9.808332	-0.184615	0.004333	0.098083	-0.001831	3.782683	-1.815955	37.626667
51362	0	0.426561	9.820427	-0.224692	0.004268	0.098205	-0.002228	3.802731	-1.814756	37.617959
51363	0	0.439548	9.857129	-0.197571	0.004395	0.098572	-0.001953	3.826689	-1.817057	37.617358
51364	0	0.458246	9.881345	-0.225990	0.004579	0.098814	-0.002243	3.843948	-1.822767	37.611738
51365	0	0.481634	9.899907	-0.129817	0.004822	0.098999	-0.001282	3.860631	-1.817566	37.601746
51366	0	0.492879	9.893790	-0.139527	0.004932	0.098938	-0.001376	3.880420	-1.814516	37.598090
51367	0	0.500029	9.906013	-0.087257	0.005005	0.099060	-0.000854	3.898977	-1.810322	37.600308
51368	0	0.511425	9.948626	-0.163979	0.005117	0.099486	-0.001624	3.914673	-1.807836	37.596436
51369	0	0.469921	9.948705	-0.166460	0.004700	0.099487	-0.001648	3.931520	-1.808435	37.591768
51370	0	0.432652	9.936432	-0.108767	0.004332	0.099364	-0.001071	3.948445	-1.803740	37.590694
51371	0	0.457782	9.967006	-0.172891	0.004578	0.099670	-0.001709	3.969037	-1.805088	37.580627
51372	0	0.439128	9.942519	-0.176405	0.004395	0.099425	-0.001749	3.984016	-1.802503	37.583268
51373	0	0.445307	9.991434	-0.196960	0.004456	0.099915	-0.001953	4.000614	-1.800803	37.581740
51374	0	0.481231	9.991333	-0.261423	0.004816	0.099914	-0.002597	4.018191	-1.797746	37.575787
51375	0	0.500053	9.979234	-0.166938	0.005005	0.099792	-0.001648	4.040424	-1.793890	37.573576
51376	0	0.474568	9.973046	-0.146713	0.004751	0.099730	-0.001447	4.061513	-1.788692	37.573332
51377	0	0.481897	9.985344	-0.117815	0.004822	0.099854	-0.001160	4.080364	-1.786516	37.562018
51378	0	0.475257	9.954738	-0.072637	0.004755	0.099547	-0.000709	4.098472	-1.784704	37.556038
51379	0	0.469460	9.979241	-0.172692	0.004700	0.099792	-0.001709	4.116706	-1.779986	37.554534
51380	0	0.444718	9.954698	-0.164244	0.004445	0.099547	-0.001623	4.136540	-1.783599	37.555392
51381	0	0.451918	9.967015	-0.087089	0.004517	0.099670	-0.000854	4.153038	-1.787595	37.558322
51382	0	0.433579	9.942515	-0.193939	0.004338	0.099425	-0.001925	4.166748	-1.785881	37.551021
51383	0	0.476171	9.924275	-0.191107	0.004761	0.099243	-0.001892	4.186278	-1.788142	37.553951
51384	0	0.506063	9.905912	-0.194577	0.005067	0.099059	-0.001930	4.201822	-1.782062	37.556444
51385	0	0.518252	9.893792	-0.251642	0.005188	0.098938	-0.002502	4.215583	-1.776945	37.556199
51386	0	0.480855	9.863149	-0.315575	0.004810	0.098632	-0.003141	4.229850	-1.776170	37.544392
51387	0	0.463738	9.832722	-0.252113	0.004639	0.098328	-0.002502	4.249255	-1.775887	37.549735
51388	0	0.445322	9.832519	-0.286352	0.004453	0.098326	-0.002846	4.267579	-1.777737	37.555672
51389	0	0.439242	9.832726	-0.282411	0.004395	0.098328	-0.002808	4.284452	-1.776527	37.554248
51390	0	0.426821	9.820422	-0.248964	0.004268	0.098205	-0.002475	4.299432	-1.778354	37.550696
51391	0	0.420423	9.783930	-0.203192	0.004211	0.097839	-0.002014	4.317879	-1.771123	37.555581
51392	0	0.462214	9.771611	-0.206389	0.004623	0.097716	-0.002050	4.331325	-1.770796	37.556939
51393	0	0.469967	9.741189	-0.202465	0.004700	0.097412	-0.002014	4.341274	-1.771981	37.561084
51394	0	0.469678	9.734994	-0.192727	0.004699	0.097350	-0.001913	4.355597	-1.770847	37.560175
51395	0	0.482199	9.722869	-0.221059	0.004822	0.097229	-0.002197	4.368897	-1.772287	37.561759
51396	0	0.445308	9.716699	-0.253434	0.004456	0.097167	-0.002529	4.372662	-1.770542	37.554911
51397	0	0.433119	9.667968	-0.256769	0.004333	0.096680	-0.002563	4.375285	-1.769033	37.557224
51398	0	0.414286	9.667848	-0.337504	0.004145	0.096679	-0.003366	4.384225	-1.768170	37.554869
51399	0	0.427316	9.655750	-0.305448	0.004272	0.096558	-0.003052	4.385074	-1.770247	37.556440
51400	0	0.451221	9.637367	-0.312275	0.004518	0.096374	-0.003119	4.387743	-1.765150	37.554588
51401	0	0.469970	9.631331	-0.317899	0.004700	0.096313	-0.003174	4.391501	-1.766391	37.557159
51402	0	0.451447	9.600723	-0.325050	0.004516	0.096007	-0.003245	4.395270	-1.766247	37.557732
51403	0	0.488187	9.613016	-0.269473	0.004883	0.096130	-0.002686	4.403828	-1.766347	37.555695
51404	0	0.487548	9.631272	-0.246151	0.004880	0.096313	-0.002460	4.402685	-1.762266	37.560377
51405	0	0.451614	9.576414	-0.238202	0.004517	0.095764	-0.002380	4.402292	-1.762931	37.563552
51406	0	0.451297	9.606839	-0.269212	0.004515	0.096068	-0.002689	4.403219	-1.762101	37.566449
51407	0	0.457314	9.613051	-0.274930	0.004578	0.096130	-0.002747	4.404095	-1.757994	37.569160
51408	0	0.437861	9.625275	-0.262950	0.004385	0.096252	-0.002630	4.400860	-1.751633	37.572230
51409	0	0.445157	9.619171	-0.310907	0.004456	0.096191	-0.003113	4.394062	-1.748113	37.583776
51410	0	0.450527	9.606962	-0.346805	0.004508	0.096069	-0.003472	4.386611	-1.746096	37.587060
51411	0	0.451437	9.600868	-0.316545	0.004517	0.096008	-0.003174	4.374267	-1.744681	37.588258
51412	0	0.469215	9.637475	-0.333777	0.004695	0.096375	-0.003341	4.368413	-1.742632	37.591731
51413	0	0.476110	9.613041	-0.329417	0.004761	0.096130	-0.003296	4.364016	-1.744312	37.595644
51414	0	0.439206	9.643579	-0.280036	0.004395	0.096436	-0.002805	4.356440	-1.742641	37.604448
51415	0	0.427020	9.674109	-0.298193	0.004272	0.096741	-0.002991	4.343699	-1.741211	37.610552
51416	0	0.407887	9.637493	-0.284567	0.004085	0.096375	-0.002851	4.334476	-1.735660	37.614137
51417	0	0.421260	9.680201	-0.322592	0.004211	0.096802	-0.003235	4.321549	-1.738285	37.617266
51418	0	0.452104	9.698502	-0.198378	0.004519	0.096985	-0.001997	4.303613	-1.742529	37.622837
51419	0	0.464013	9.710712	-0.194021	0.004639	0.097107	-0.001953	4.286046	-1.745474	37.629815
51420	0	0.464080	9.710717	-0.166923	0.004641	0.097107	-0.001683	4.267183	-1.746925	37.628182
51421	0	0.463760	9.722920	-0.157827	0.004639	0.097229	-0.001587	4.254659	-1.746933	37.640552
51422	0	0.469784	9.741234	-0.179890	0.004697	0.097412	-0.001814	4.234690	-1.749327	37.644219
51423	0	0.457172	9.783999	-0.230430	0.004578	0.097839	-0.002319	4.214734	-1.743648	37.654324
51424	0	0.443802	9.784089	-0.227498	0.004443	0.097840	-0.002290	4.195060	-1.738866	37.668012
51425	0	0.427854	9.790048	-0.242703	0.004272	0.097900	-0.002441	4.175875	-1.747225	37.681884
51426	0	0.409883	9.802288	-0.215334	0.004101	0.098022	-0.002169	4.155636	-1.746148	37.689303
51427	0	0.457691	9.851097	-0.157481	0.004578	0.098511	-0.001587	4.139213	-1.746558	37.698509
51428	0	0.475982	9.875506	-0.179482	0.004759	0.098755	-0.001807	4.122488	-1.748909	37.700348
51429	0	0.457799	9.869403	-0.138994	0.004578	0.098694	-0.001404	4.104046	-1.750530	37.712565
51430	0	0.494388	9.875520	-0.166336	0.004944	0.098755	-0.001682	4.079743	-1.751811	37.720032
51431	0	0.470009	9.906030	-0.119991	0.004700	0.099060	-0.001221	4.053342	-1.753474	37.729578
51432	0	0.494298	9.936545	-0.110310	0.004944	0.099365	-0.001119	4.033027	-1.753685	37.731658
51433	0	0.506631	9.960951	-0.114631	0.005066	0.099609	-0.001160	4.015289	-1.755394	37.745716
51434	0	0.415482	9.930425	-0.123732	0.004150	0.099304	-0.001256	3.991392	-1.761703	37.748260
51435	0	0.433083	9.924356	-0.175416	0.004333	0.099243	-0.001770	3.970712	-1.759851	37.750951
51436	0	0.457630	9.924320	-0.160197	0.004572	0.099243	-0.001616	3.951595	-1.766118	37.757240
51437	0	0.445516	9.954858	-0.151151	0.004456	0.099548	-0.001526	3.932683	-1.766872	37.767397
[truncated: 501 more rows]
