# Supplementary material for: Properties of traditional bamboo carrying poles have implications for user interactions
Source: PLoS One. 2018 May 10;13(5):e0196208. doi: 10.1371/journal.pone.0196208 (PMC5945030; doi:10.1371/journal.pone.0196208)
Supplement: S1 Text — (ZIP) [file pone.0196208.s005.zip › ResTest_PoleE_L8Load1.txt]

// Start Time: Unknown
// Update Rate: 100.0Hz
// Filter Profile: human (34.3)
// Firmware Version: 2.1.4
PacketCounter	SampleTimeFine	Acc_X	Acc_Y	Acc_Z	VelInc_X	VelInc_Y	VelInc_Z	Roll	Pitch	Yaw	Latitude	Longitude	Altitude	Vel_X	Vel_Y	Vel_Z
58271	0	0.110239	9.741097	-1.093506	0.001099	0.097412	-0.010925	2.476110	3.178604	13.070208
58272	0	0.305656	9.612678	-1.119622	0.003058	0.096128	-0.011189	2.483705	3.180708	13.045519
58273	0	0.921267	9.509254	-1.117444	0.009216	0.095093	-0.011169	2.487507	3.184915	13.020111
58274	0	1.433336	9.448143	-1.118504	0.014336	0.094481	-0.011182	2.486581	3.187445	12.985851
58275	0	1.422419	9.295489	-1.124034	0.014221	0.092957	-0.011230	2.494362	3.183492	12.954813
58276	0	1.124156	9.136453	-0.961564	0.011236	0.091367	-0.009601	2.509299	3.177020	12.920021
58277	0	0.630134	8.904795	-0.843660	0.006287	0.089050	-0.008423	2.524614	3.158885	12.878672
58278	0	0.082962	8.556775	-0.711028	0.000822	0.085568	-0.007103	2.534496	3.150032	12.836758
58279	0	0.105390	8.264073	-0.434627	0.001038	0.082642	-0.004333	2.552163	3.130682	12.783065
58280	0	0.529969	8.111053	-0.187133	0.005282	0.081112	-0.001861	2.564135	3.111730	12.721868
58281	0	0.991905	8.086764	-0.098479	0.009888	0.080872	-0.000977	2.570390	3.072495	12.668657
58282	0	1.181901	8.189437	-0.039368	0.011783	0.081900	-0.000385	2.577770	3.025498	12.630592
58283	0	1.383288	8.092597	0.012328	0.013794	0.080933	0.000122	2.571141	2.974289	12.593165
58284	0	1.342404	7.944737	0.035780	0.013382	0.079454	0.000368	2.584454	2.915095	12.577418
58285	0	1.333238	8.739817	-0.039073	0.013306	0.087402	-0.000366	2.618334	2.878790	12.588419
58286	0	1.049632	6.694514	-0.198901	0.010478	0.066948	-0.001991	2.616314	2.846520	12.598242
58287	0	0.442765	8.220817	-0.592102	0.004395	0.082214	-0.005859	2.703283	2.799164	12.626865
58288	0	0.086535	7.439367	-0.421008	0.000853	0.074394	-0.004203	2.714349	2.779015	12.634967
58289	0	0.190624	8.110924	-0.702948	0.001892	0.081116	-0.006958	2.815487	2.758246	12.658355
58290	0	0.437408	8.066812	-0.805028	0.004361	0.080672	-0.008016	2.865698	2.739310	12.687198
58291	0	0.793532	8.062047	-0.860980	0.007935	0.080627	-0.008545	2.959775	2.737618	12.715901
58292	0	1.954533	8.353022	-1.031851	0.019533	0.083540	-0.010262	3.039863	2.720782	12.734288
58293	0	1.613589	8.372936	-0.903293	0.016113	0.083740	-0.008972	3.125711	2.689512	12.751798
58294	0	1.221588	8.749658	-0.789153	0.012193	0.087506	-0.007819	3.222466	2.658485	12.771057
58295	0	1.065011	9.001491	-0.966127	0.010620	0.090027	-0.009583	3.324066	2.619940	12.786825
58296	0	0.381453	9.122338	-0.768799	0.003783	0.091231	-0.007608	3.424595	2.579339	12.815970
58297	0	-0.003610	9.551320	-0.801656	-0.000061	0.095520	-0.007935	3.522581	2.548428	12.836893
58298	0	0.153984	9.659573	-0.896247	0.001515	0.096602	-0.008894	3.603734	2.518658	12.855808
58299	0	0.673137	9.783052	-0.959969	0.006714	0.097839	-0.009521	3.696364	2.497153	12.881619
58300	0	1.372416	10.092234	-1.046828	0.013708	0.100930	-0.010413	3.762242	2.477892	12.913208
58301	0	1.766635	10.124463	-1.209080	0.017639	0.101257	-0.012024	3.842026	2.446568	12.942084
58302	0	1.784832	10.438656	-1.521470	0.017818	0.104401	-0.015153	3.913340	2.413940	12.966859
58303	0	1.645035	10.557694	-1.641493	0.016418	0.105591	-0.016357	3.979123	2.379750	12.993001
58304	0	1.224226	10.683271	-1.720678	0.012210	0.106846	-0.017148	4.043683	2.345398	13.010570
58305	0	0.839301	10.966655	-1.922934	0.008362	0.109680	-0.019165	4.111806	2.313407	13.030133
58306	0	1.063983	11.031062	-2.056131	0.010622	0.110321	-0.020514	4.161302	2.295372	13.044054
58307	0	1.491658	11.222961	-2.251516	0.014893	0.112244	-0.022461	4.217824	2.271430	13.056204
58308	0	1.563083	11.306122	-1.938477	0.015611	0.113072	-0.019336	4.269461	2.251418	13.075263
58309	0	1.838504	11.455629	-1.974075	0.018372	0.114563	-0.019714	4.296795	2.238107	13.082639
58310	0	1.902934	11.533476	-2.113219	0.019009	0.115342	-0.021111	4.320030	2.218062	13.094661
58311	0	1.618752	11.657244	-2.156096	0.016174	0.116577	-0.021545	4.337059	2.205696	13.110622
58312	0	1.486699	11.766439	-2.066589	0.014857	0.117666	-0.020662	4.341476	2.196554	13.119837
58313	0	1.007659	11.840778	-2.123987	0.010071	0.118408	-0.021240	4.341643	2.191264	13.129184
58314	0	0.874309	11.914259	-2.122236	0.008739	0.119140	-0.021240	4.324800	2.188102	13.136413
58315	0	1.025510	11.926831	-2.194162	0.010254	0.119263	-0.021973	4.295326	2.187292	13.141188
58316	0	1.050371	11.928016	-2.211548	0.010500	0.119273	-0.022155	4.257881	2.184081	13.144896
58317	0	1.384655	11.896880	-2.405802	0.013855	0.118958	-0.024109	4.208579	2.192088	13.139633
58318	0	1.615614	11.820053	-2.430974	0.016157	0.118187	-0.024375	4.145734	2.193523	13.139800
58319	0	1.501355	11.769057	-2.422097	0.015015	0.117676	-0.024292	4.077318	2.195312	13.143654
58320	0	1.525671	11.686738	-2.443866	0.015256	0.116851	-0.024518	3.999069	2.194545	13.134499
58321	0	1.306057	11.647160	-2.317210	0.013062	0.116455	-0.023254	3.917514	2.195341	13.122702
58322	0	1.238651	11.540262	-2.104936	0.012388	0.115386	-0.021139	3.828174	2.197245	13.115095
58323	0	1.384674	11.360368	-1.931392	0.013855	0.113586	-0.019409	3.731345	2.205543	13.102287
58324	0	1.444477	11.302029	-1.625410	0.014449	0.113006	-0.016352	3.631739	2.210170	13.089911
58325	0	1.567649	11.164890	-1.515424	0.015686	0.111633	-0.015259	3.523538	2.220190	13.076221
58326	0	1.645083	11.027381	-1.365646	0.016460	0.110258	-0.013771	3.403342	2.230489	13.060579
58327	0	1.512805	10.841329	-1.220875	0.015137	0.108398	-0.012329	3.276110	2.239953	13.053509
58328	0	1.473975	10.692127	-1.312688	0.014752	0.106904	-0.013252	3.141410	2.253775	13.043840
58329	0	1.262515	10.475362	-1.293122	0.012634	0.104736	-0.013062	2.999197	2.264070	13.039695
58330	0	1.126097	10.265268	-1.310274	0.011273	0.102634	-0.013234	2.852821	2.278232	13.036103
58331	0	1.091284	10.084868	-1.409851	0.010925	0.100830	-0.014221	2.713017	2.292499	13.024186
58332	0	0.972931	9.954101	-1.361010	0.009741	0.099523	-0.013736	2.568206	2.305951	13.015151
58333	0	0.956614	9.736748	-1.178044	0.009583	0.097351	-0.011902	2.425229	2.325367	13.007444
58334	0	0.996742	9.629450	-1.064302	0.009976	0.096282	-0.010747	2.300832	2.336156	12.991872
58335	0	0.883613	9.412694	-0.856428	0.008850	0.094116	-0.008667	2.175444	2.353298	12.980868
58336	0	0.820166	9.220543	-1.165374	0.008211	0.092191	-0.011763	2.039859	2.365116	12.969442
58337	0	0.712853	9.070726	-0.672885	0.007141	0.090698	-0.006836	1.903772	2.381474	12.947571
58338	0	0.813998	8.999070	-0.602539	0.008153	0.089982	-0.006136	1.762156	2.398449	12.927814
58339	0	1.005803	8.765322	-0.478769	0.010071	0.087646	-0.004883	1.636875	2.415552	12.911305
58340	0	1.028040	8.614895	-0.747144	0.010289	0.086140	-0.007565	1.511340	2.427272	12.900134
58341	0	1.011983	8.466142	-0.431274	0.010132	0.084656	-0.004395	1.399616	2.443878	12.883934
58342	0	1.040123	8.375471	-0.329250	0.010413	0.083750	-0.003379	1.280964	2.460362	12.872724
58343	0	1.116063	8.221917	-0.389178	0.011169	0.082214	-0.003967	1.175570	2.472576	12.865529
58344	0	1.071794	8.143201	-0.307747	0.010724	0.081429	-0.003147	1.077843	2.480923	12.862539
58345	0	0.963528	8.093491	-0.158305	0.009644	0.080933	-0.001648	0.986314	2.492198	12.861385
58346	0	0.852282	7.989785	-0.048288	0.008528	0.079897	-0.000544	0.899416	2.498918	12.858562
58347	0	0.823683	7.879745	-0.104353	0.008240	0.078796	-0.001099	0.820011	2.502326	12.862697
58348	0	0.755773	7.910329	-0.050340	0.007562	0.079103	-0.000562	0.736131	2.507198	12.866427
58349	0	0.670902	7.861344	0.041807	0.006714	0.078613	0.000366	0.661407	2.512799	12.876186
58350	0	0.688339	7.843030	0.027329	0.006886	0.078430	0.000225	0.591750	2.516027	12.884731
58351	0	0.677527	7.806417	-0.038327	0.006775	0.078064	-0.000427	0.528320	2.513955	12.898022
58352	0	0.634742	7.800312	-0.036545	0.006348	0.078003	-0.000401	0.477712	2.512865	12.911040
58353	0	0.598484	7.788085	-0.057822	0.005981	0.077881	-0.000610	0.431655	2.506040	12.930658
58354	0	0.635852	7.818628	-0.155522	0.006354	0.078186	-0.001584	0.390652	2.498441	12.949575
58355	0	0.635333	7.843007	-0.125993	0.006348	0.078430	-0.001282	0.360273	2.488379	12.972834
58356	0	0.679107	7.934326	0.030275	0.006785	0.079344	0.000288	0.340836	2.477581	13.000613
58357	0	0.678340	7.971119	0.006767	0.006775	0.079712	0.000061	0.333421	2.462508	13.033584
58358	0	0.752884	8.099121	0.074989	0.007524	0.080992	0.000746	0.330264	2.451489	13.071247
58359	0	0.787986	8.178651	0.067001	0.007874	0.081787	0.000671	0.334971	2.439159	13.109445
58360	0	0.813858	8.269999	-0.018366	0.008131	0.082701	-0.000186	0.334716	2.425536	13.148250
58361	0	0.946930	8.373920	-0.067555	0.009460	0.083740	-0.000671	0.343783	2.410601	13.186320
58362	0	1.101510	8.422410	-0.202847	0.011004	0.084226	-0.002022	0.356979	2.393868	13.224564
58363	0	1.166948	8.569140	-0.470629	0.011658	0.085693	-0.004700	0.371037	2.376900	13.272138
58364	0	1.175190	8.672392	-0.588857	0.011743	0.086726	-0.005874	0.395016	2.364006	13.312341
58365	0	1.197382	8.782630	-0.698075	0.011963	0.087830	-0.006958	0.429310	2.349577	13.355904
58366	0	1.126682	8.970957	-0.770827	0.011252	0.089714	-0.007677	0.473758	2.331274	13.404205
58367	0	0.923198	9.130336	-0.821942	0.009216	0.091309	-0.008179	0.528103	2.311822	13.450198
58368	0	0.882843	9.269760	-0.781568	0.008820	0.092702	-0.007774	0.582116	2.300758	13.497047
58369	0	0.849581	9.478244	-0.834737	0.008484	0.094788	-0.008301	0.641217	2.286359	13.544387
58370	0	0.876379	9.623783	-0.734893	0.008751	0.096243	-0.007298	0.705007	2.270478	13.587991
58371	0	1.051216	9.795647	-0.706702	0.010498	0.097961	-0.007019	0.763908	2.253248	13.626480
58372	0	1.127737	9.940880	-0.820200	0.011259	0.099415	-0.008154	0.822269	2.231774	13.663111
58373	0	1.203813	10.082395	-0.968986	0.012024	0.100830	-0.009644	0.877741	2.215608	13.698314
58374	0	1.194845	10.221364	-1.063871	0.011930	0.102221	-0.010592	0.931842	2.195541	13.726217
58375	0	1.093800	10.338667	-1.146369	0.010925	0.103394	-0.011414	0.989243	2.181625	13.754743
58376	0	1.285943	10.520022	-1.278733	0.012843	0.105208	-0.012736	1.046328	2.164003	13.774679
58377	0	1.289511	10.582542	-1.409465	0.012878	0.105835	-0.014038	1.109175	2.146263	13.795112
58378	0	1.207163	10.696705	-1.377986	0.012057	0.106976	-0.013726	1.168398	2.131289	13.820140
58379	0	1.423628	10.844990	-1.440060	0.014221	0.108459	-0.014343	1.230789	2.115609	13.842347
58380	0	1.524615	10.928515	-1.384362	0.015227	0.109295	-0.013787	1.291432	2.095868	13.860157
58381	0	1.459314	11.016078	-1.336282	0.014587	0.110168	-0.013306	1.352202	2.089693	13.878794
58382	0	1.576392	11.093838	-1.396155	0.015759	0.110946	-0.013909	1.407181	2.083835	13.892508
58383	0	1.489939	11.150522	-1.383510	0.014893	0.111511	-0.013794	1.450547	2.076565	13.907170
58384	0	1.350824	11.252878	-1.496037	0.013502	0.112535	-0.014915	1.496628	2.069873	13.915650
58385	0	1.300378	11.284851	-1.517486	0.013000	0.112854	-0.015137	1.535786	2.066109	13.924715
58386	0	1.252036	11.326537	-1.561042	0.012518	0.113270	-0.015580	1.566527	2.063097	13.930428
58387	0	1.250697	11.333979	-1.643968	0.012512	0.113342	-0.016418	1.587936	2.067707	13.933540
58388	0	1.250734	11.351441	-1.637076	0.012501	0.113520	-0.016339	1.620039	2.060629	13.940244
58389	0	1.226858	11.364332	-1.705606	0.012268	0.113647	-0.017029	1.647561	2.059464	13.942825
58390	0	1.275645	11.333098	-1.673608	0.012757	0.113334	-0.016717	1.666668	2.059491	13.943024
58391	0	1.274908	11.279147	-1.734910	0.012756	0.112793	-0.017334	1.681352	2.065691	13.937949
58392	0	1.230993	11.193441	-1.639912	0.012314	0.111936	-0.016388	1.692360	2.068707	13.934139
58393	0	1.263469	11.157060	-1.624648	0.012634	0.111572	-0.016235	1.702814	2.067009	13.923911
58394	0	1.269199	11.077368	-1.572085	0.012695	0.110775	-0.015709	1.713989	2.069095	13.910801
58395	0	1.274932	11.016921	-1.458788	0.012756	0.110168	-0.014587	1.713185	2.075132	13.896746
58396	0	1.376782	10.925491	-1.392159	0.013780	0.109254	-0.013918	1.715056	2.086133	13.877523
58397	0	1.439896	10.797162	-1.220952	0.014404	0.107971	-0.012207	1.715357	2.090686	13.855912
58398	0	1.401824	10.724031	-1.135530	0.014028	0.107239	-0.011358	1.709785	2.099703	13.832345
58399	0	1.384671	10.589806	-0.993833	0.013855	0.105896	-0.009949	1.696457	2.107946	13.811508
58400	0	1.327921	10.480336	-0.991807	0.013288	0.104801	-0.009929	1.682640	2.117346	13.788967
58401	0	1.237867	10.351787	-0.969528	0.012390	0.103516	-0.009705	1.670253	2.129279	13.765477
58402	0	1.235698	10.224032	-1.009858	0.012366	0.102238	-0.010114	1.650944	2.138833	13.739208
58403	0	1.177144	10.077126	-1.060829	0.011780	0.100769	-0.010620	1.635816	2.147291	13.719924
58404	0	1.023038	9.930986	-1.028060	0.010237	0.099308	-0.010292	1.620909	2.153598	13.696133
58405	0	0.896174	9.796303	-1.024766	0.008972	0.097961	-0.010254	1.612360	2.164703	13.675922
58406	0	0.942751	9.723402	-1.230908	0.009439	0.097232	-0.012318	1.600488	2.175938	13.649874
58407	0	0.963125	9.515470	-0.903697	0.009644	0.095154	-0.009033	1.602754	2.189822	13.619214
58408	0	0.997529	9.448426	-0.867712	0.009985	0.094483	-0.008676	1.601787	2.200751	13.582642
58409	0	0.951670	9.246809	-0.855212	0.009521	0.092468	-0.008545	1.608098	2.205838	13.547478
58410	0	0.956635	9.197912	-0.734691	0.009573	0.091979	-0.007339	1.614642	2.213704	13.512471
58411	0	0.902709	9.118645	-0.544347	0.009033	0.091187	-0.005432	1.626559	2.221592	13.480107
58412	0	0.834548	8.984248	-0.528354	0.008349	0.089843	-0.005272	1.639396	2.226767	13.449855
58413	0	0.908839	8.862298	-0.483397	0.009094	0.088623	-0.004822	1.652632	2.234720	13.416608
58414	0	0.981008	8.807392	-0.357427	0.009815	0.088074	-0.003565	1.661954	2.242351	13.381835
58415	0	1.000512	8.703611	-0.367544	0.010010	0.087036	-0.003662	1.676820	2.249066	13.352164
58416	0	1.030391	8.624069	-0.426033	0.010304	0.086242	-0.004238	1.703578	2.250127	13.323984
58417	0	1.025325	8.489932	-0.410315	0.010254	0.084900	-0.004089	1.719648	2.251258	13.297274
58418	0	1.037485	8.501909	-0.365035	0.010374	0.085020	-0.003630	1.745239	2.250394	13.274730
58419	0	0.970698	8.404385	-0.454052	0.009705	0.084045	-0.004517	1.775329	2.247259	13.247601
58420	0	0.885532	8.379580	-0.465254	0.008854	0.083797	-0.004625	1.810489	2.245294	13.223634
58421	0	0.848102	8.379947	-0.503974	0.008484	0.083801	-0.005005	1.856551	2.248815	13.205449
58422	0	0.799097	8.318623	-0.407232	0.007990	0.083188	-0.004037	1.903899	2.247144	13.187325
58423	0	0.817864	8.337218	-0.418741	0.008179	0.083374	-0.004150	1.953385	2.246953	13.170411
58424	0	0.842058	8.361258	-0.390061	0.008422	0.083614	-0.003860	2.008386	2.248400	13.156809
58425	0	0.805917	8.355539	-0.267177	0.008057	0.083557	-0.002625	2.072153	2.244625	13.146108
58426	0	0.794325	8.385679	-0.228115	0.007939	0.083858	-0.002232	2.139241	2.238576	13.141145
58427	0	0.732945	8.453178	-0.243177	0.007324	0.084534	-0.002380	2.208161	2.231022	13.133246
58428	0	0.684929	8.470872	-0.357090	0.006845	0.084711	-0.003522	2.273834	2.225072	13.126898
58429	0	0.708915	8.532406	-0.389672	0.007080	0.085327	-0.003845	2.342865	2.211539	13.129078
58430	0	0.784240	8.543476	-0.607739	0.007830	0.085440	-0.006024	2.413548	2.193258	13.126386
58431	0	0.855627	8.593159	-0.713793	0.008545	0.085938	-0.007080	2.490461	2.176714	13.128465
58432	0	0.973960	8.664982	-0.792677	0.009727	0.086657	-0.007869	2.567007	2.157950	13.131142
58433	0	0.947513	8.757714	-0.855307	0.009460	0.087585	-0.008484	2.657415	2.137209	13.136460
58434	0	1.017240	8.847136	-1.034355	0.010161	0.088481	-0.010272	2.749822	2.121348	13.140094
58435	0	1.154965	8.952794	-1.033080	0.011536	0.089539	-0.010254	2.847758	2.101800	13.140163
58436	0	1.151276	9.048403	-1.000197	0.011502	0.090494	-0.009922	2.948281	2.086854	13.139250
58437	0	1.093573	9.148155	-1.015145	0.010925	0.091492	-0.010071	3.049164	2.072027	13.144634
58438	0	1.168953	9.249641	-1.098734	0.011679	0.092507	-0.010906	3.149090	2.056848	13.146813
58439	0	1.118345	9.361738	-1.063759	0.011169	0.093628	-0.010559	3.244800	2.037958	13.149376
58440	0	1.072589	9.500168	-0.982154	0.010709	0.095012	-0.009743	3.339508	2.015640	13.150333
58441	0	1.099883	9.575351	-1.124824	0.010986	0.095764	-0.011169	3.432821	1.998949	13.146290
58442	0	1.121015	9.713387	-1.183422	0.011194	0.097145	-0.011757	3.523062	1.978419	13.141449
58443	0	1.057549	9.825575	-1.173419	0.010559	0.098267	-0.011658	3.611493	1.957531	13.139427
58444	0	1.054521	9.932991	-1.317002	0.010530	0.099341	-0.013095	3.697260	1.938643	13.135209
58445	0	1.106332	10.026914	-1.453362	0.011047	0.100281	-0.014465	3.774384	1.918430	13.129654
58446	0	1.140099	10.146723	-1.375894	0.011384	0.101479	-0.013689	3.852693	1.897356	13.128973
58447	0	1.154900	10.216141	-1.477834	0.011536	0.102173	-0.014709	3.928659	1.880306	13.120208
58448	0	1.187955	10.299159	-1.558352	0.011868	0.103003	-0.015520	3.998104	1.864797	13.113851
58449	0	1.216185	10.374827	-1.593208	0.012146	0.103760	-0.015869	4.066545	1.845163	13.107458
58450	0	1.243519	10.433687	-1.568803	0.012422	0.104347	-0.015630	4.129193	1.828115	13.099250
58451	0	1.277144	10.503095	-1.586600	0.012756	0.105042	-0.015808	4.191131	1.809519	13.090967
58452	0	1.358871	10.543670	-1.682987	0.013579	0.105446	-0.016780	4.243562	1.796989	13.076841
58453	0	1.386887	10.558271	-1.603266	0.013855	0.105591	-0.015991	4.287170	1.779796	13.067821
58454	0	1.431887	10.636011	-1.660056	0.014310	0.106367	-0.016563	4.325443	1.767848	13.056872
58455	0	1.386458	10.625580	-1.687821	0.013855	0.106262	-0.016846	4.358731	1.755175	13.044454
58456	0	1.368963	10.630610	-1.730133	0.013690	0.106310	-0.017278	4.382348	1.753085	13.033742
58457	0	1.324966	10.650255	-1.729248	0.013245	0.106506	-0.017273	4.401674	1.745240	13.018619
58458	0	1.270081	10.667872	-1.781609	0.012705	0.106681	-0.017800	4.417209	1.747006	13.008670
58459	0	1.227445	10.638177	-1.764986	0.012268	0.106384	-0.017639	4.427328	1.737672	12.996904
58460	0	1.203090	10.649975	-1.797507	0.012036	0.106501	-0.017966	4.435248	1.740793	12.984080
58461	0	1.171808	10.577423	-1.806504	0.011719	0.105774	-0.018066	4.432037	1.738775	12.966154
58462	0	1.171252	10.547011	-1.775407	0.011717	0.105469	-0.017759	4.424943	1.740814	12.952545
58463	0	1.213712	10.510550	-1.720006	0.012146	0.105103	-0.017212	4.410019	1.747750	12.933152
58464	0	1.194500	10.443933	-1.741829	0.011945	0.104437	-0.017433	4.392311	1.744909	12.917925
58465	0	1.159307	10.388580	-1.657924	0.011597	0.103882	-0.016602	4.365954	1.746309	12.898813
58466	0	1.158469	10.303757	-1.519419	0.011589	0.103034	-0.015215	4.340841	1.748789	12.877602
58467	0	1.116385	10.248266	-1.468144	0.011169	0.102478	-0.014709	4.307600	1.752734	12.855035
58468	0	1.133489	10.218492	-1.340490	0.011341	0.102180	-0.013433	4.274040	1.757561	12.837421
58469	0	1.134495	10.107913	-1.211217	0.011353	0.101074	-0.012146	4.233758	1.764341	12.815522
58470	0	1.163661	10.011222	-1.192077	0.011642	0.100107	-0.011957	4.190449	1.769086	12.798066
58471	0	1.207915	9.924934	-1.185622	0.012085	0.099243	-0.011902	4.135989	1.773841	12.779300
58472	0	1.237587	9.810086	-1.103048	0.012379	0.098095	-0.011080	4.077050	1.775147	12.765230
58473	0	1.257061	9.705209	-1.154764	0.012573	0.097046	-0.011597	4.017295	1.776207	12.744601
58474	0	1.207397	9.633128	-1.145160	0.012079	0.096325	-0.011499	3.958323	1.780416	12.723764
58475	0	1.158977	9.510005	-1.252448	0.011597	0.095093	-0.012573	3.897730	1.786302	12.703482
58476	0	1.108956	9.438085	-1.212039	0.011094	0.094374	-0.012172	3.833712	1.789410	12.683970
58477	0	1.012431	9.369491	-1.192266	0.010132	0.093689	-0.011963	3.783383	1.796040	12.671353
58478	0	0.956321	9.291303	-1.159433	0.009567	0.092907	-0.011640	3.726212	1.798569	12.654878
58479	0	0.964056	9.222902	-1.064149	0.009644	0.092224	-0.010681	3.676156	1.799753	12.645915
58480	0	0.920571	9.174933	-0.964457	0.009210	0.091744	-0.009687	3.621705	1.802240	12.633065
58481	0	0.909204	9.100804	-0.886613	0.009094	0.091003	-0.008911	3.564229	1.802610	12.622532
58482	0	0.890334	9.040483	-0.798569	0.008906	0.090401	-0.008029	3.508644	1.804005	12.612086
58483	0	0.848292	9.003036	-0.691371	0.008484	0.090027	-0.006958	3.451811	1.802676	12.606400
58484	0	0.823693	8.961021	-0.737198	0.008237	0.089606	-0.007420	3.390477	1.800007	12.599478
58485	0	0.872686	8.881145	-0.842950	0.008728	0.088806	-0.008484	3.319971	1.798740	12.593274
58486	0	0.921373	8.851499	-0.771431	0.009213	0.088511	-0.007766	3.252825	1.795679	12.586201
58487	0	0.971202	8.807727	-0.862260	0.009705	0.088074	-0.008667	3.194893	1.783117	12.585021
58488	0	1.033050	8.765869	-0.963500	0.010329	0.087654	-0.009678	3.138609	1.778487	12.584159
58489	0	1.056002	8.765035	-0.972989	0.010559	0.087646	-0.009766	3.091930	1.774149	12.587382
58490	0	1.062684	8.753255	-0.838087	0.010621	0.087530	-0.008413	3.049429	1.763450	12.590277
58491	0	1.013641	8.771040	-0.826470	0.010132	0.087708	-0.008301	3.002296	1.754254	12.592336
58492	0	1.008323	8.759243	-0.807850	0.010079	0.087590	-0.008107	2.965438	1.745681	12.604400
58493	0	0.983340	8.838033	-0.668524	0.009827	0.088379	-0.006714	2.928903	1.733203	12.615212
58494	0	0.996253	8.874896	-0.570872	0.009961	0.088747	-0.005741	2.887858	1.727292	12.627642
58495	0	1.020101	8.899048	-0.582663	0.010193	0.088989	-0.005859	2.846413	1.712817	12.640163
58496	0	1.003052	8.954055	-0.490936	0.010025	0.089540	-0.004939	2.809294	1.701369	12.657656
58497	0	0.940292	8.984591	-0.637314	0.009399	0.089844	-0.006409	2.764928	1.692579	12.676786
58498	0	0.941244	9.058337	-0.733671	0.009406	0.090581	-0.007375	2.717717	1.680443	12.694213
58499	0	0.897967	9.100516	-0.759979	0.008972	0.091003	-0.007629	2.681218	1.666898	12.711481
58500	0	0.899727	9.149747	-0.882181	0.008987	0.091496	-0.008852	2.644167	1.650716	12.732359
58501	0	0.910094	9.198197	-0.967941	0.009094	0.091980	-0.009705	2.613680	1.638587	12.754637
58502	0	0.978929	9.289931	-0.951126	0.009778	0.092898	-0.009532	2.589386	1.620784	12.780366
58503	0	0.983381	9.338506	-1.023543	0.009827	0.093384	-0.010254	2.567651	1.608225	12.802270
58504	0	1.045875	9.442516	-1.025299	0.010451	0.094423	-0.010278	2.538900	1.595382	12.830376
58505	0	1.130039	9.521608	-0.955977	0.011292	0.095215	-0.009583	2.513346	1.580575	12.861852
58506	0	1.065126	9.576687	-0.951403	0.010637	0.095766	-0.009538	2.486664	1.559698	12.890954
58507	0	1.068910	9.631517	-1.078023	0.010681	0.096313	-0.010803	2.460726	1.546367	12.919275
58508	0	1.113351	9.741672	-1.036429	0.011124	0.097415	-0.010391	2.430657	1.530738	12.946257
58509	0	1.160753	9.790204	-1.071544	0.011597	0.097900	-0.010742	2.401116	1.514060	12.975703
58510	0	1.229764	9.845467	-1.163953	0.012290	0.098453	-0.011665	2.372912	1.501356	13.004993
58511	0	1.245784	9.924573	-1.187349	0.012451	0.099243	-0.011902	2.341769	1.489814	13.033461
58512	0	1.259445	9.973868	-1.261170	0.012587	0.099736	-0.012639	2.312165	1.477103	13.062394
58513	0	1.215739	10.040534	-1.284806	0.012146	0.100403	-0.012878	2.279478	1.460516	13.094133
58514	0	1.150976	10.108108	-1.254525	0.011497	0.101079	-0.012574	2.248346	1.441799	13.124134
58515	0	1.142260	10.199237	-1.278847	0.011414	0.101990	-0.012817	2.217450	1.427886	13.156392
58516	0	1.155685	10.254704	-1.248597	0.011553	0.102544	-0.012516	2.185112	1.419355	13.185139
58517	0	1.130063	10.290800	-1.278739	0.011292	0.102905	-0.012817	2.153032	1.405263	13.214778
58518	0	1.131420	10.358415	-1.199622	0.011309	0.103581	-0.012025	2.122918	1.394977	13.247444
58519	0	1.160206	10.358048	-1.284283	0.011597	0.103577	-0.012878	2.084520	1.384899	13.272975
58520	0	1.185530	10.395368	-1.258689	0.011851	0.103950	-0.012625	2.043950	1.376307	13.298371
58521	0	1.215118	10.388636	-1.308188	0.012146	0.103882	-0.013123	2.000252	1.366456	13.322992
58522	0	1.234396	10.395836	-1.384756	0.012340	0.103952	-0.013896	1.948468	1.357793	13.350395
58523	0	1.220880	10.407093	-1.374717	0.012207	0.104065	-0.013794	1.897926	1.351667	13.373509
58524	0	1.215327	10.377755	-1.445256	0.012149	0.103772	-0.014495	1.851831	1.342549	13.386808
58525	0	1.245412	10.364353	-1.411482	0.012451	0.103638	-0.014160	1.802933	1.335199	13.407460
58526	0	1.294608	10.353103	-1.311350	0.012944	0.103526	-0.013154	1.759329	1.328759	13.428187
58527	0	1.361048	10.345960	-1.240991	0.013611	0.103455	-0.012451	1.714905	1.324563	13.448525
58528	0	1.336795	10.310106	-1.086168	0.013365	0.103097	-0.010904	1.668970	1.316180	13.470946
58529	0	1.305419	10.260542	-1.045506	0.013062	0.102600	-0.010498	1.621405	1.319268	13.479683
58530	0	1.237067	10.231049	-1.011336	0.012375	0.102304	-0.010169	1.560142	1.318865	13.498091
58531	0	1.207952	10.223939	-0.934640	0.012085	0.102234	-0.009399	1.501456	1.319670	13.514627
58532	0	1.176666	10.115270	-1.021470	0.011768	0.101147	-0.010272	1.437080	1.316393	13.526928
58533	0	1.201690	10.065386	-1.074678	0.012024	0.100647	-0.010803	1.373306	1.319181	13.539829
58534	0	1.133200	9.987223	-1.020969	0.011338	0.099866	-0.010264	1.310763	1.320993	13.550960
58535	0	1.097922	9.912830	-1.117370	0.010986	0.099121	-0.011230	1.245626	1.324007	13.563023
58536	0	1.060309	9.877552	-1.143210	0.010606	0.098769	-0.011484	1.185407	1.321844	13.568297
58537	0	1.073521	9.808958	-0.995759	0.010742	0.098083	-0.010010	1.124503	1.324476	13.573759
58538	0	1.059611	9.761165	-0.968411	0.010606	0.097607	-0.009724	1.077788	1.330190	13.575113
58539	0	1.024952	9.656176	-0.862600	0.010254	0.096558	-0.008667	1.029152	1.329691	13.582162
58540	0	0.993421	9.601864	-0.738550	0.009939	0.096015	-0.007426	0.980055	1.329884	13.579904
58541	0	1.042802	9.540174	-0.679664	0.010437	0.095398	-0.006836	0.933020	1.334721	13.589296
58542	0	1.083946	9.479716	-0.605418	0.010846	0.094794	-0.006087	0.892506	1.336926	13.588428
58543	0	1.092399	9.417936	-0.558228	0.010925	0.094177	-0.005615	0.852255	1.332501	13.593299
58544	0	1.097641	9.339066	-0.612694	0.010983	0.093388	-0.006161	0.810972	1.335006	13.600258
58545	0	1.061205	9.271543	-0.564189	0.010620	0.092712	-0.005676	0.768665	1.338720	13.607680
58546	0	1.066474	9.192651	-0.643714	0.010665	0.091925	-0.006463	0.736624	1.332739	13.616997
58547	0	1.055655	9.149374	-0.669007	0.010559	0.091492	-0.006714	0.706719	1.329684	13.619546
58548	0	1.066890	9.107009	-0.665274	0.010675	0.091068	-0.006667	0.688363	1.331599	13.626835
58549	0	1.013302	9.045515	-0.633085	0.010132	0.090454	-0.006348	0.666843	1.323766	13.630075
58550	0	1.019076	9.045719	-0.612039	0.010195	0.090456	-0.006131	0.653330	1.322361	13.639879
58551	0	0.970571	9.021028	-0.560819	0.009705	0.090210	-0.005615	0.644065	1.314470	13.644416
58552	0	0.933462	9.002787	-0.449474	0.009340	0.090027	-0.004503	0.633011	1.315042	13.652339
58553	0	0.890711	8.990532	-0.488031	0.008911	0.089905	-0.004883	0.629876	1.313359	13.664624
58554	0	0.865763	8.978380	-0.383919	0.008658	0.089784	-0.003840	0.628283	1.307395	13.678588
58555	0	0.866899	8.990418	-0.385487	0.008667	0.089905	-0.003845	0.640493	1.297892	13.690554
58556	0	0.879218	8.965873	-0.374489	0.008793	0.089659	-0.003743	0.642246	1.292009	13.695437
58557	0	0.891595	8.965982	-0.403605	0.008911	0.089661	-0.004028	0.652141	1.278739	13.709732
58558	0	0.934854	8.996347	-0.399210	0.009348	0.089964	-0.003983	0.662977	1.270845	13.721030
58559	0	0.964635	8.990364	-0.441185	0.009644	0.089905	-0.004395	0.685061	1.260104	13.734195
58560	0	0.977467	9.026676	-0.475231	0.009770	0.090268	-0.004735	0.707288	1.247355	13.751983
58561	0	0.964638	9.039141	-0.539380	0.009644	0.090393	-0.005371	0.735950	1.236585	13.765888
58562	0	0.995876	9.081423	-0.599185	0.009953	0.090816	-0.005966	0.768291	1.222736	13.782313
58563	0	1.032328	9.130551	-0.656069	0.010315	0.091309	-0.006531	0.805985	1.205031	13.801195
58564	0	1.076445	9.172609	-0.644153	0.010758	0.091729	-0.006408	0.848079	1.190189	13.814326
58565	0	1.062886	9.234233	-0.723872	0.010620	0.092346	-0.007202	0.893855	1.172006	13.835951
58566	0	1.070261	9.312724	-0.731915	0.010698	0.093131	-0.007277	0.946352	1.159325	13.854059
58567	0	1.086839	9.356238	-0.834623	0.010864	0.093567	-0.008301	1.002491	1.146918	13.878458
58568	0	1.069704	9.422514	-0.782667	0.010689	0.094230	-0.007783	1.056003	1.129353	13.903327
58569	0	1.074708	9.484356	-0.817039	0.010742	0.094849	-0.008118	1.119796	1.115860	13.928486
58570	0	1.082051	9.556541	-0.839547	0.010813	0.095571	-0.008347	1.177800	1.098957	13.940793
58571	0	1.008366	9.649034	-0.878206	0.010071	0.096497	-0.008728	1.241763	1.076046	13.960167
58572	0	1.010513	9.733147	-0.938188	0.010097	0.097338	-0.009326	1.307119	1.058229	13.977372
58573	0	1.057346	9.789389	-0.969373	0.010559	0.097900	-0.009644	1.365531	1.033675	13.994635
58574	0	1.029127	9.867367	-0.992665	0.010283	0.098680	-0.009868	1.433568	1.015691	14.007975
58575	0	1.062954	9.929712	-1.043398	0.010620	0.099304	-0.010376	1.499963	0.996933	14.021386
58576	0	1.107839	10.007511	-1.073122	0.011065	0.100082	-0.010676	1.562283	0.974238	14.032884
58577	0	1.136155	10.070087	-1.098158	0.011353	0.100708	-0.010925	1.625703	0.955949	14.042840
58578	0	1.187112	10.159863	-1.195627	0.011859	0.101607	-0.011894	1.694812	0.934045	14.050478
58579	0	1.203398	10.204249	-1.220561	0.012024	0.102051	-0.012146	1.760773	0.914444	14.059128
58580	0	1.211393	10.257440	-1.238927	0.012105	0.102583	-0.012327	1.829184	0.896097	14.065763
58581	0	1.233664	10.259153	-1.214986	0.012329	0.102600	-0.012085	1.900011	0.879062	14.063738
58582	0	1.241703	10.342795	-1.282261	0.012404	0.103436	-0.012766	1.961497	0.856492	14.062830
58583	0	1.270214	10.393557	-1.280899	0.012695	0.103943	-0.012756	2.017926	0.840191	14.060458
58584	0	1.332242	10.434902	-1.242843	0.013319	0.104356	-0.012375	2.074837	0.827605	14.055542
58585	0	1.301331	10.411740	-1.275245	0.013000	0.104126	-0.012695	2.135860	0.804573	14.048837
58586	0	1.278729	10.471224	-1.255714	0.012781	0.104719	-0.012506	2.190540	0.788873	14.042920
58587	0	1.220927	10.515730	-1.250185	0.012207	0.105164	-0.012451	2.244335	0.777444	14.041542
58588	0	1.179236	10.508213	-1.321201	0.011784	0.105089	-0.013164	2.295508	0.758719	14.033726
58589	0	1.172276	10.515734	-1.329053	0.011719	0.105164	-0.013245	2.343923	0.745104	14.026813
58590	0	1.184995	10.496117	-1.356508	0.011848	0.104967	-0.013520	2.391034	0.734026	14.017640
58591	0	1.202705	10.485313	-1.352693	0.012024	0.104858	-0.013489	2.430680	0.721102	14.000645
58592	0	1.227316	10.478062	-1.439868	0.012274	0.104786	-0.014359	2.471266	0.711922	13.981746
58593	0	1.214764	10.436420	-1.450658	0.012146	0.104370	-0.014465	2.514489	0.700224	13.967113
58594	0	1.178106	10.380302	-1.403923	0.011783	0.103808	-0.013998	2.557973	0.692091	13.955087
58595	0	1.153379	10.363343	-1.413197	0.011536	0.103638	-0.014099	2.592234	0.684139	13.937934
58596	0	1.202110	10.313516	-1.462385	0.012019	0.103140	-0.014592	2.625064	0.671725	13.915398
58597	0	1.177631	10.253557	-1.412738	0.011780	0.102539	-0.014099	2.654314	0.665388	13.892765
58598	0	1.176845	10.210208	-1.326856	0.011773	0.102105	-0.013241	2.682801	0.660507	13.865719
58599	0	1.245192	10.131504	-1.266014	0.012451	0.101318	-0.012634	2.709262	0.649742	13.838691
58600	0	1.275326	10.069936	-1.142797	0.012758	0.100701	-0.011405	2.732512	0.645810	13.813172
58601	0	1.250804	9.979045	-1.094861	0.012512	0.099792	-0.010925	2.756370	0.641059	13.787113
58602	0	1.274409	9.899217	-1.044701	0.012748	0.098994	-0.010423	2.781497	0.635854	13.760548
58603	0	1.232628	9.844784	-0.936175	0.012329	0.098450	-0.009338	2.805525	0.630090	13.728833
58604	0	1.164686	9.771281	-0.909362	0.011652	0.097713	-0.009080	2.818802	0.627021	13.700455
58605	0	1.097923	9.667965	-1.001790	0.010986	0.096680	-0.010010	2.825978	0.625890	13.674594
58606	0	1.066178	9.564028	-0.961285	0.010667	0.095641	-0.009599	2.840109	0.622586	13.643022
58607	0	1.030997	9.484793	-1.130196	0.010315	0.094849	-0.011292	2.850404	0.618400	13.616846
58608	0	0.992879	9.405259	-1.071686	0.009938	0.094053	-0.010702	2.865750	0.619846	13.583437
58609	0	0.994197	9.277279	-1.087599	0.009949	0.092773	-0.010864	2.877663	0.617966	13.550989
58610	0	0.998925	9.215954	-1.121233	0.009995	0.092161	-0.011193	2.898718	0.615210	13.517259
58611	0	0.975687	9.161284	-1.027053	0.009766	0.091614	-0.010254	2.917047	0.615995	13.487134
58612	0	0.998488	9.100004	-0.921157	0.009993	0.091002	-0.009189	2.943316	0.615910	13.457915
58613	0	0.927180	9.033038	-0.808156	0.009277	0.090332	-0.008057	2.972533	0.613592	13.423686
58614	0	0.969012	8.971633	-0.709449	0.009694	0.089718	-0.007070	3.001934	0.609527	13.394698
58615	0	0.939779	8.910996	-0.673430	0.009399	0.089111	-0.006714	3.025983	0.602504	13.367816
58616	0	0.939070	8.874148	-0.604150	0.009396	0.088742	-0.006022	3.048240	0.599981	13.342495
58617	0	0.958173	8.807236	-0.624616	0.009583	0.088074	-0.006226	3.072634	0.591948	13.315777
58618	0	0.970343	8.800836	-0.586132	0.009703	0.088010	-0.005840	3.097301	0.582300	13.286677
58619	0	1.006662	8.746229	-0.685600	0.010071	0.087463	-0.006836	3.121067	0.578245	13.263384
58620	0	0.993847	8.703197	-0.792878	0.009939	0.087033	-0.007914	3.138919	0.569085	13.244643
58621	0	0.952203	8.666812	-0.752742	0.009521	0.086670	-0.007507	3.163313	0.558372	13.224402
58622	0	0.982814	8.696862	-0.757827	0.009828	0.086971	-0.007548	3.200510	0.547554	13.206787
58623	0	0.976459	8.654542	-0.747592	0.009766	0.086548	-0.007446	3.237474	0.538767	13.190458
58624	0	0.933324	8.660173	-0.699103	0.009336	0.086604	-0.006957	3.280302	0.532883	13.174535
58625	0	0.915871	8.709411	-0.668806	0.009155	0.087097	-0.006653	3.324769	0.518127	13.162730
58626	0	0.916840	8.702731	-0.566222	0.009162	0.087030	-0.005625	3.372415	0.499310	13.157638
58627	0	0.830506	8.733879	-0.576933	0.008301	0.087341	-0.005737	3.412952	0.483233	13.155061
58628	0	0.861946	8.794309	-0.644357	0.008614	0.087946	-0.006413	3.451844	0.465025	13.150841
58629	0	0.812022	8.807094	-0.741571	0.008118	0.088074	-0.007385	3.490012	0.450826	13.150187
58630	0	0.837259	8.885680	-0.827461	0.008367	0.088861	-0.008241	3.532489	0.431773	13.154776
58631	0	0.903975	8.898487	-0.900907	0.009033	0.088989	-0.008972	3.578442	0.412152	13.156264
58632	0	0.972439	8.952323	-1.030346	0.009717	0.089528	-0.010268	3.622065	0.391232	13.159331
58633	0	1.044363	9.002165	-1.126602	0.010437	0.090027	-0.011230	3.665649	0.371227	13.158624
58634	0	1.088097	9.080304	-1.177126	0.010877	0.090809	-0.011730	3.715658	0.354064	13.158439
58635	0	1.057101	9.160668	-1.267565	0.010559	0.091614	-0.012634	3.765815	0.327368	13.161123
58636	0	1.053221	9.287408	-1.251929	0.010522	0.092881	-0.012475	3.818894	0.302812	13.167074
58637	0	1.099577	9.355943	-1.243810	0.010986	0.093567	-0.012390	3.876221	0.279345	13.176167
58638	0	1.076772	9.458234	-1.198598	0.010760	0.094589	-0.011938	3.932654	0.258455	13.182783
58639	0	1.136454	9.563543	-1.091028	0.011353	0.095642	-0.010864	3.986397	0.232167	13.190589
58640	0	1.157081	9.678108	-1.100198	0.011559	0.096787	-0.010958	4.037355	0.206784	13.195845
58641	0	1.111622	9.752906	-1.132795	0.011108	0.097534	-0.011292	4.078969	0.185454	13.207884
58642	0	1.180613	9.879876	-1.176907	0.011795	0.098804	-0.011732	4.120548	0.160495	13.222065
58643	0	1.166840	9.948235	-1.217630	0.011658	0.099487	-0.012146	4.154256	0.135986	13.234471
58644	0	1.107493	9.996113	-1.320814	0.011068	0.099965	-0.013184	4.181051	0.116203	13.246164
58645	0	1.112232	10.088662	-1.466878	0.011108	0.100891	-0.014648	4.202990	0.088182	13.258218
58646	0	1.102320	10.166889	-1.624157	0.011014	0.101674	-0.016215	4.231318	0.065440	13.270022
58647	0	1.118163	10.229092	-1.686189	0.011169	0.102295	-0.016846	4.247844	0.039260	13.269112
58648	0	1.156553	10.307593	-1.665468	0.011559	0.103080	-0.016635	4.268449	0.020028	13.279362
58649	0	1.197195	10.381714	-1.631305	0.011963	0.103821	-0.016296	4.285663	-0.002441	13.289498
58650	0	1.217091	10.423785	-1.579240	0.012163	0.104240	-0.015781	4.296410	-0.023485	13.297860
58651	0	1.330998	10.589460	-1.587484	0.013306	0.105896	-0.015869	4.301229	-0.040749	13.307818
58652	0	1.289754	10.534153	-1.619154	0.012886	0.105344	-0.016186	4.306358	-0.065825	13.315495
58653	0	1.221510	10.638393	-1.543787	0.012207	0.106384	-0.015442	4.300957	-0.087111	13.330508
58654	0	1.277626	10.662931	-1.596757	0.012772	0.106627	-0.015984	4.282743	-0.104747	13.342889
58655	0	1.233483	10.669134	-1.597418	0.012329	0.106689	-0.015991	4.263524	-0.123567	13.355847
58656	0	1.271174	10.669723	-1.672152	0.012706	0.106693	-0.016751	4.230493	-0.142625	13.363207
58657	0	1.324893	10.675680	-1.802593	0.013245	0.106750	-0.018066	4.186156	-0.159887	13.375217
58658	0	1.294909	10.664732	-1.886374	0.012947	0.106641	-0.018902	4.144306	-0.174813	13.386529
58659	0	1.300231	10.614750	-1.973462	0.013000	0.106140	-0.019775	4.098956	-0.189983	13.387503
58660	0	1.282353	10.609956	-1.898106	0.012820	0.106092	-0.019023	4.052601	-0.206596	13.388503
58661	0	1.239175	10.578116	-1.826764	0.012390	0.105774	-0.018311	4.005167	-0.221378	13.393805
58662	0	1.245450	10.561038	-1.677649	0.012454	0.105603	-0.016822	3.955166	-0.234871	13.404754
58663	0	1.214647	10.535387	-1.478005	0.012146	0.105347	-0.014832	3.898401	-0.248400	13.415397
58664	0	1.183776	10.506135	-1.326958	0.011841	0.105054	-0.013326	3.836187	-0.258095	13.418871
58665	0	1.171809	10.462159	-1.189929	0.011719	0.104614	-0.011963	3.765581	-0.270404	13.419921
58666	0	1.140788	10.384221	-1.134006	0.011412	0.103834	-0.011410	3.687780	-0.279288	13.427499
58667	0	1.171313	10.291473	-1.176400	0.011719	0.102905	-0.011841	3.601368	-0.286154	13.435180
58668	0	1.158445	10.232367	-1.178851	0.011585	0.102314	-0.011871	3.507939	-0.298461	13.444375
58669	0	1.177573	10.139058	-1.273247	0.011780	0.101379	-0.012817	3.411030	-0.307086	13.446206
58670	0	1.188749	10.013325	-1.316988	0.011893	0.100121	-0.013261	3.306340	-0.313696	13.454160
58671	0	1.262874	9.919501	-1.444306	0.012634	0.099182	-0.014526	3.209456	-0.320561	13.460907
58672	0	1.213422	9.763184	-1.422161	0.012135	0.097620	-0.014302	3.114037	-0.333519	13.463800
58673	0	1.207756	9.718038	-1.401978	0.012085	0.097168	-0.014099	3.019663	-0.338278	13.467871
58674	0	1.181321	9.591802	-1.191514	0.011826	0.095907	-0.011990	2.929763	-0.337134	13.471838
58675	0	1.116309	9.504425	-1.426518	0.011169	0.095032	-0.014343	2.834887	-0.343023	13.476401
58676	0	1.072479	9.432722	-1.088166	0.010729	0.094318	-0.010954	2.746170	-0.351740	13.475415
58677	0	1.091445	9.357620	-0.950379	0.010925	0.093567	-0.009583	2.648836	-0.352150	13.475746
58678	0	1.071339	9.273604	-0.850068	0.010720	0.092729	-0.008573	2.559282	-0.357476	13.483706
58679	0	1.000265	9.162188	-0.908167	0.010010	0.091614	-0.009155	2.466283	-0.362333	13.482876
58680	0	1.017031	9.126506	-0.655808	0.010179	0.091259	-0.006629	2.376372	-0.365878	13.486427
58681	0	1.006577	9.058190	-0.639712	0.010071	0.090576	-0.006470	2.283421	-0.373239	13.482332
58682	0	0.981007	8.955633	-0.667886	0.009816	0.089550	-0.006754	2.186418	-0.379351	13.483090
58683	0	0.958121	8.917687	-0.566919	0.009583	0.089172	-0.005737	2.097937	-0.391608	13.486900
58684	0	0.871976	8.833136	-0.590414	0.008725	0.088326	-0.005969	2.012830	-0.398780	13.496844
58685	0	0.884506	8.740726	-0.622519	0.008850	0.087402	-0.006287	1.931320	-0.406337	13.504456
58686	0	0.889873	8.680641	-0.634601	0.008901	0.086802	-0.006410	1.846382	-0.418008	13.512226
58687	0	0.915175	8.679620	-0.604888	0.009155	0.086792	-0.006104	1.773298	-0.427669	13.522145
58688	0	0.950857	8.607113	-0.563986	0.009514	0.086067	-0.005691	1.704959	-0.435172	13.535908
58689	0	0.976446	8.569642	-0.557037	0.009766	0.085693	-0.005615	1.644342	-0.448278	13.556569
58690	0	0.988048	8.564009	-0.450289	0.009885	0.085637	-0.004550	1.580625	-0.457319	13.575500
58691	0	0.952214	8.545143	-0.471966	0.009521	0.085449	-0.004761	1.524720	-0.473033	13.593158
58692	0	0.964067	8.557761	-0.476382	0.009645	0.085575	-0.004801	1.474409	-0.482835	13.614777
58693	0	0.958290	8.557291	-0.405441	0.009583	0.085571	-0.004089	1.426831	-0.498527	13.637224
58694	0	0.909516	8.557587	-0.422735	0.009094	0.085574	-0.004264	1.376936	-0.514830	13.658359
58695	0	0.921567	8.575582	-0.369171	0.009216	0.085754	-0.003723	1.334001	-0.529316	13.684419
58696	0	0.939926	8.642991	-0.424102	0.009398	0.086429	-0.004271	1.294163	-0.547236	13.718936
58697	0	0.933773	8.654920	-0.375497	0.009338	0.086548	-0.003784	1.254729	-0.562179	13.754294
58698	0	0.952018	8.722319	-0.449702	0.009520	0.087222	-0.004519	1.224253	-0.578300	13.784395
58699	0	0.940445	8.758624	-0.492021	0.009399	0.087585	-0.004944	1.192449	-0.600341	13.817524
58700	0	0.929051	8.850234	-0.457663	0.009287	0.088502	-0.004592	1.171647	-0.620674	13.856616
58701	0	0.916071	8.898938	-0.487041	0.009155	0.088989	-0.004883	1.154551	-0.643217	13.893133
58702	0	0.880952	8.941602	-0.540010	0.008800	0.089417	-0.005408	1.142934	-0.671513	13.940404
58703	0	0.885925	9.069784	-0.517938	0.008850	0.090698	-0.005188	1.130564	-0.698350	13.971456
58704	0	0.966963	9.106348	-0.637983	0.009662	0.091063	-0.006392	1.114870	-0.723501	14.016703
58705	0	1.020288	9.173493	-0.701639	0.010193	0.091736	-0.007019	1.110692	-0.750939	14.060769
58706	0	1.083295	9.295247	-0.805285	0.010823	0.092954	-0.008052	1.111353	-0.777495	14.109940
58707	0	1.136240	9.344337	-0.860877	0.011353	0.093445	-0.008606	1.114196	-0.804010	14.153129
58708	0	1.174622	9.459923	-0.825012	0.011738	0.094601	-0.008245	1.119317	-0.828839	14.199161
58709	0	1.105914	9.551753	-0.941086	0.011047	0.095520	-0.009399	1.132052	-0.857265	14.239620
58710	0	1.156986	9.709854	-0.919314	0.011559	0.097101	-0.009179	1.148023	-0.885064	14.290755
58711	0	1.148506	9.759286	-0.916724	0.011475	0.097595	-0.009155	1.161100	-0.911854	14.330971
58712	0	1.150209	9.850306	-0.974153	0.011496	0.098505	-0.009729	1.174205	-0.933825	14.372435
58713	0	1.178903	9.979010	-0.935211	0.011780	0.099792	-0.009338	1.188941	-0.959084	14.415755
58714	0	1.223624	10.106590	-1.023391	0.012225	0.101068	-0.010221	1.202347	-0.985965	14.461781
58715	0	1.215226	10.162111	-1.100187	0.012146	0.101624	-0.010986	1.218799	-1.007329	14.502688
58716	0	1.180379	10.253083	-1.084672	0.011792	0.102533	-0.010836	1.229901	-1.034733	14.538542
58717	0	1.142535	10.308570	-1.185275	0.011414	0.103088	-0.011841	1.241930	-1.061914	14.579682
58718	0	1.163013	10.399569	-1.254880	0.011621	0.103998	-0.012537	1.253575	-1.086683	14.615780
58719	0	1.178587	10.485612	-1.295239	0.011780	0.104858	-0.012939	1.266346	-1.107501	14.650955
58720	0	1.222413	10.546126	-1.316581	0.012218	0.105464	-0.013149	1.282984	-1.127834	14.683004
58721	0	1.215713	10.607636	-1.325637	0.012146	0.106079	-0.013245	1.294466	-1.153998	14.718236
58722	0	1.254326	10.674092	-1.419774	0.012534	0.106744	-0.014184	1.307895	-1.177966	14.745298
58723	0	1.257929	10.699199	-1.344307	0.012573	0.106995	-0.013428	1.323094	-1.198711	14.776352
58724	0	1.307691	10.753752	-1.254562	0.013073	0.107538	-0.012544	1.323880	-1.217511	14.799838
58725	0	1.318746	10.772608	-1.343170	0.013184	0.107727	-0.013428	1.326648	-1.236330	14.817242
58726	0	1.313430	10.833469	-1.264447	0.013129	0.108335	-0.012643	1.327052	-1.256477	14.840296
58727	0	1.282180	10.815381	-1.312230	0.012817	0.108154	-0.013123	1.325428	-1.275886	14.859548
58728	0	1.325474	10.827542	-1.390711	0.013253	0.108274	-0.013916	1.314778	-1.292179	14.879534
58729	0	1.330907	10.815425	-1.342475	0.013306	0.108154	-0.013428	1.310307	-1.310584	14.894881
58730	0	1.362144	10.815392	-1.469586	0.013618	0.108153	-0.014704	1.300749	-1.329580	14.912657
58731	0	1.336666	10.754424	-1.519569	0.013367	0.107544	-0.015198	1.296994	-1.344822	14.918004
58732	0	1.336696	10.717853	-1.506514	0.013366	0.107178	-0.015072	1.288457	-1.361250	14.926954
58733	0	1.299364	10.681319	-1.513083	0.013000	0.106812	-0.015137	1.280637	-1.369359	14.930484
58734	0	1.273617	10.651050	-1.396110	0.012742	0.106509	-0.013966	1.274515	-1.378299	14.940825
58735	0	1.232369	10.602001	-1.286759	0.012329	0.106018	-0.012878	1.261335	-1.388012	14.938973
58736	0	1.243497	10.541217	-1.162736	0.012440	0.105411	-0.011637	1.249815	-1.398185	14.942499
58737	0	1.232284	10.498203	-1.024548	0.012329	0.104980	-0.010254	1.239223	-1.406600	14.942602
58738	0	1.230916	10.443630	-0.893968	0.012317	0.104434	-0.008956	1.219949	-1.413488	14.941227
58739	0	1.171417	10.327327	-0.852965	0.011719	0.103271	-0.008545	1.201706	-1.423547	14.943015
58740	0	1.176289	10.248448	-0.990060	0.011770	0.102482	-0.009919	1.179373	-1.430620	14.931846
58741	0	1.134978	10.138140	-0.999258	0.011353	0.101379	-0.010010	1.158537	-1.442807	14.923697
58742	0	1.164601	10.028754	-0.983122	0.011652	0.100285	-0.009854	1.130752	-1.451257	14.917483
58743	0	1.195540	9.936722	-1.103756	0.011963	0.099365	-0.011047	1.117768	-1.458257	14.904778
58744	0	1.193769	9.790713	-1.089087	0.011948	0.097904	-0.010906	1.097998	-1.462340	14.886315
58745	0	1.207917	9.716934	-1.036988	0.012085	0.097168	-0.010376	1.089016	-1.471177	14.871146
58746	0	1.164336	9.601126	-0.974726	0.011646	0.096010	-0.009754	1.078993	-1.483282	14.852132
58747	0	1.146712	9.527690	-0.848252	0.011475	0.095276	-0.008484	1.075591	-1.489551	14.834830
58748	0	1.109046	9.436181	-0.640567	0.011094	0.094361	-0.006407	1.072521	-1.499892	14.816155
58749	0	1.024517	9.338452	-0.610704	0.010254	0.093384	-0.006104	1.075227	-1.503903	14.797700
58750	0	1.022716	9.283594	-0.605682	0.010236	0.092835	-0.006050	1.081805	-1.507891	14.777111
58751	0	1.000355	9.198047	-0.439845	0.010010	0.091980	-0.004395	1.085017	-1.514374	14.756597
58752	0	1.029925	9.100354	-0.465014	0.010302	0.091003	-0.004647	1.086931	-1.525772	14.738795
58753	0	0.975866	9.008833	-0.427915	0.009766	0.090088	-0.004272	1.093661	-1.530926	14.716627
58754	0	1.005443	8.947738	-0.441683	0.010056	0.089478	-0.004409	1.102062	-1.542497	14.697480
58755	0	0.957916	8.825658	-0.599066	0.009583	0.088257	-0.005981	1.112249	-1.552788	14.677686
58756	0	0.878100	8.770593	-0.613136	0.008781	0.087707	-0.006122	1.123441	-1.566901	14.659892
58757	0	0.872263	8.727985	-0.532580	0.008728	0.087280	-0.005310	1.142456	-1.574323	14.642684
58758	0	0.865249	8.666756	-0.561218	0.008656	0.086669	-0.005586	1.175789	-1.584746	14.622302
58759	0	0.897315	8.611874	-0.503524	0.008972	0.086121	-0.005005	1.214412	-1.600453	14.608418
58760	0	0.940223	8.599285	-0.485328	0.009401	0.085995	-0.004822	1.254370	-1.615888	14.588557
58761	0	0.958422	8.556929	-0.436912	0.009583	0.085571	-0.004333	1.300044	-1.632309	14.574559
58762	0	0.952294	8.587155	-0.316140	0.009525	0.085873	-0.003124	1.347498	-1.642977	14.560290
58763	0	0.921940	8.575259	-0.339431	0.009216	0.085754	-0.003357	1.395444	-1.661235	14.550246
58764	0	0.946736	8.538400	-0.243674	0.009466	0.085385	-0.002395	1.449722	-1.676770	14.541381
58765	0	0.940130	8.532564	-0.266659	0.009399	0.085327	-0.002625	1.504059	-1.693299	14.534610
58766	0	0.910068	8.532170	-0.250846	0.009097	0.085323	-0.002465	1.559998	-1.712400	14.534043
58767	0	0.934350	8.562973	-0.401110	0.009338	0.085632	-0.003967	1.616383	-1.733627	14.528571
58768	0	0.916970	8.574422	-0.496233	0.009165	0.085748	-0.004910	1.683437	-1.754581	14.525027
58769	0	0.940767	8.611611	-0.567014	0.009399	0.086121	-0.005615	1.754197	-1.780142	14.522546
58770	0	0.948284	8.659335	-0.675871	0.009477	0.086598	-0.006702	1.826413	-1.803075	14.524671
58771	0	0.977356	8.727393	-0.769158	0.009766	0.087280	-0.007629	1.905686	-1.828344	14.525107
58772	0	0.899343	8.744272	-0.837391	0.008987	0.087450	-0.008304	1.995481	-1.851173	14.531174
58773	0	0.928695	8.855413	-0.825295	0.009277	0.088562	-0.008179	2.089182	-1.878501	14.534400
58774	0	0.973347	8.927026	-0.822159	0.009724	0.089278	-0.008146	2.183426	-1.905912	14.535398
58775	0	0.965143	9.001956	-0.758438	0.009644	0.090027	-0.007507	2.279094	-1.930782	14.542055
58776	0	0.972972	9.104147	-0.756147	0.009720	0.091049	-0.007481	2.378460	-1.957961	14.548790
58777	0	1.038801	9.215530	-0.758600	0.010376	0.092163	-0.007507	2.473716	-1.987416	14.544808
58778	0	1.059191	9.287035	-0.829438	0.010583	0.092878	-0.008216	2.568109	-2.013402	14.556950
58779	0	1.069110	9.355859	-0.898621	0.010681	0.093567	-0.008911	2.657650	-2.040422	14.568192
58780	0	1.071613	9.494305	-0.962976	0.010701	0.094953	-0.009552	2.749027	-2.073228	14.573337
58781	0	1.112029	9.520405	-1.173437	0.011108	0.095215	-0.011658	2.838722	-2.102499	14.572515
58782	0	1.139056	9.633808	-1.262833	0.011375	0.096351	-0.012546	2.934589	-2.135545	14.571935
58783	0	1.167071	9.721642	-1.435716	0.011658	0.097229	-0.014282	3.020422	-2.166097	14.571798
58784	0	1.206690	9.798254	-1.445481	0.012050	0.097997	-0.014373	3.113910	-2.201351	14.577125
58785	0	1.191225	9.904683	-1.454721	0.011902	0.099060	-0.014465	3.206203	-2.228563	14.580194
58786	0	1.229823	10.005512	-1.490631	0.012288	0.100070	-0.014814	3.308911	-2.255521	14.578191
58787	0	1.185487	10.130440	-1.394484	0.011841	0.101318	-0.013855	3.408058	-2.286502	14.566656
58788	0	1.188246	10.231730	-1.296029	0.011869	0.102329	-0.012877	3.498498	-2.315873	14.564381
58789	0	1.185295	10.313813	-1.283617	0.011841	0.103149	-0.012756	3.584953	-2.344056	14.567079
58790	0	1.193749	10.421438	-1.269104	0.011926	0.104225	-0.012613	3.668196	-2.371594	14.565602
58791	0	1.166577	10.472723	-1.312717	0.011658	0.104736	-0.013062	3.737783	-2.394984	14.561439
58792	0	1.210600	10.543951	-1.447726	0.012100	0.105449	-0.014415	3.803425	-2.416013	14.555805
58793	0	1.252057	10.576466	-1.519449	0.012512	0.105774	-0.015137	3.863749	-2.439851	14.549863
58794	0	1.259572	10.617121	-1.695198	0.012589	0.106180	-0.016901	3.916581	-2.462675	14.544099
58795	0	1.245305	10.637535	-1.793505	0.012451	0.106384	-0.017883	3.970107	-2.480048	14.532535
58796	0	1.289044	10.672258	-1.894731	0.012881	0.106731	-0.018904	4.014913	-2.505170	14.527138
58797	0	1.282017	10.686455	-1.884240	0.012817	0.106873	-0.018799	4.059665	-2.523329	14.524991
58798	0	1.324811	10.709293	-1.862581	0.013249	0.107100	-0.018581	4.105092	-2.537344	14.516251
58799	0	1.367881	10.735262	-1.817089	0.013672	0.107361	-0.018127	4.149441	-2.559772	14.508878
58800	0	1.331730	10.733925	-1.782167	0.013319	0.107345	-0.017788	4.183502	-2.573042	14.499555
58801	0	1.312027	10.735703	-1.723743	0.013123	0.107361	-0.017212	4.208887	-2.585475	14.488884
58802	0	1.293081	10.735028	-1.551690	0.012935	0.107353	-0.015493	4.232157	-2.595771	14.476074
58803	0	1.287358	10.711554	-1.655183	0.012878	0.107117	-0.016541	4.242545	-2.605208	14.464151
58804	0	1.237968	10.613779	-1.643799	0.012380	0.106137	-0.016441	4.237485	-2.619707	14.450356
58805	0	1.232910	10.571470	-1.768942	0.012329	0.105713	-0.017700	4.224388	-2.634344	14.436709
58806	0	1.244493	10.492441	-1.803677	0.012450	0.104922	-0.018045	4.213451	-2.643396	14.422444
58807	0	1.281591	10.461651	-1.701606	0.012817	0.104614	-0.017029	4.197972	-2.656359	14.403490
58808	0	1.249952	10.358420	-1.668237	0.012508	0.103580	-0.016699	4.178205	-2.661167	14.381115
58809	0	1.238734	10.315223	-1.573083	0.012390	0.103149	-0.015747	4.158708	-2.672340	14.356088
58810	0	1.207637	10.260784	-1.386591	0.012080	0.102605	-0.013885	4.136579	-2.681842	14.343226
58811	0	1.128157	10.181019	-1.249230	0.011292	0.101807	-0.012512	4.112929	-2.684029	14.321907
58812	0	1.108734	10.077922	-1.189514	0.011088	0.100776	-0.011924	4.079258	-2.696035	14.304868
58813	0	1.116789	10.010185	-1.119458	0.011169	0.100098	-0.011230	4.037050	-2.707160	14.284297
58814	0	1.115623	9.901231	-1.069019	0.011166	0.099007	-0.010733	3.986642	-2.709343	14.272226
58815	0	1.135517	9.753872	-1.094322	0.011353	0.097534	-0.010986	3.934764	-2.725325	14.253382
58816	0	1.178465	9.694019	-1.250303	0.011784	0.096934	-0.012549	3.878682	-2.739870	14.242072
58817	0	1.128553	9.552648	-1.240697	0.011292	0.095520	-0.012451	3.824310	-2.746050	14.223562
58818	0	1.102876	9.437931	-1.250357	0.011035	0.094373	-0.012547	3.769651	-2.751924	14.208994
58819	0	1.067476	9.369514	-1.198144	0.010681	0.093689	-0.012024	3.716435	-2.757384	14.192461
58820	0	1.078038	9.321900	-1.226964	0.010790	0.093213	-0.012306	3.670075	-2.759123	14.170611
58821	0	1.067557	9.192553	-1.369315	0.010681	0.091919	-0.013733	3.619190	-2.765803	14.157913
58822	0	1.005236	9.077361	-1.014078	0.010060	0.090769	-0.010176	3.573858	-2.768680	14.143319
58823	0	1.018734	9.045860	-0.893308	0.010193	0.090454	-0.008972	3.523015	-2.774242	14.125206
58824	0	1.036080	8.967308	-0.910542	0.010365	0.089669	-0.009139	3.478623	-2.782030	14.106123
58825	0	0.964207	8.929827	-0.850641	0.009644	0.089294	-0.008545	3.427993	-2.792585	14.091378
58826	0	0.939610	8.893699	-0.678157	0.009397	0.088934	-0.006821	3.376300	-2.804393	14.082098
58827	0	0.909338	8.825937	-0.643625	0.009094	0.088257	-0.006470	3.331501	-2.815514	14.071732
58828	0	0.915392	8.765381	-0.649075	0.009153	0.087651	-0.006526	3.284064	-2.828273	14.057673
58829	0	0.866299	8.740553	-0.630923	0.008667	0.087402	-0.006348	3.232188	-2.835334	14.048822
58830	0	0.902439	8.673960	-0.653922	0.009025	0.086737	-0.006577	3.180059	-2.847405	14.042262
58831	0	0.903203	8.618495	-0.728664	0.009033	0.086182	-0.007324	3.128373	-2.858551	14.042740
58832	0	0.927641	8.613028	-0.764107	0.009274	0.086127	-0.007677	3.078734	-2.873839	14.046280
58833	0	0.982625	8.581827	-0.759799	0.009827	0.085815	-0.007629	3.034927	-2.886157	14.054651
58834	0	0.964456	8.564033	-0.790657	0.009643	0.085638	-0.007934	2.996862	-2.901505	14.060955
58835	0	0.958330	8.581772	-0.754136	0.009583	0.085815	-0.007568	2.958812	-2.915281	14.065551
58836	0	0.983261	8.575974	-0.742974	0.009828	0.085758	-0.007454	2.924598	-2.934756	14.079041
58837	0	0.934170	8.618254	-0.663654	0.009338	0.086182	-0.006653	2.900816	-2.952039	14.091138
58838	0	0.946799	8.630552	-0.593374	0.009466	0.086305	-0.005949	2.878259	-2.967511	14.105682
58839	0	0.983320	8.691447	-0.553627	0.009827	0.086914	-0.005554	2.852358	-2.989277	14.120216
58840	0	0.972043	8.721984	-0.482975	0.009717	0.087219	-0.004848	2.826567	-3.007409	14.142770
58841	0	0.982783	8.795279	-0.516661	0.009827	0.087952	-0.005188	2.796294	-3.022432	14.170018
58842	0	0.971371	8.838144	-0.579483	0.009706	0.088381	-0.005816	2.765687	-3.045258	14.196655
58843	0	0.959304	8.880641	-0.663425	0.009583	0.088806	-0.006653	2.739038	-3.072082	14.223740
58844	0	0.960763	8.972289	-0.757263	0.009604	0.089722	-0.007592	2.711224	-3.090440	14.256293
58845	0	0.971733	9.014878	-0.853195	0.009705	0.090149	-0.008545	2.692018	-3.119271	14.286310
58846	0	1.005026	9.075773	-0.954693	0.010036	0.090758	-0.009557	2.676824	-3.150266	14.317581
58847	0	0.983680	9.155335	-1.048318	0.009827	0.091553	-0.010498	2.655365	-3.175029	14.350898
58848	0	1.052885	9.265185	-1.046185	0.010518	0.092652	-0.010468	2.644396	-3.200451	14.381843
58849	0	1.032680	9.313866	-1.037301	0.010315	0.093140	-0.010376	2.637790	-3.227153	14.420593
58850	0	1.089520	9.386892	-1.054859	0.010888	0.093869	-0.010553	2.629210	-3.247862	14.456828
58851	0	1.106054	9.521378	-1.043278	0.011047	0.095215	-0.010437	2.621422	-3.275727	14.488910
58852	0	1.120513	9.576056	-1.018127	0.011195	0.095761	-0.010185	2.613900	-3.299714	14.522575
58853	0	1.185412	9.686171	-0.976028	0.011841	0.096863	-0.009766	2.604991	-3.327647	14.560627
58854	0	1.176154	9.765291	-1.114616	0.011745	0.097653	-0.011159	2.587413	-3.358223	14.595308
58855	0	1.166686	9.881630	-1.097322	0.011658	0.098816	-0.010986	2.569506	-3.380621	14.638192
58856	0	1.181230	9.936522	-1.222858	0.011798	0.099365	-0.012242	2.551095	-3.408627	14.668312
58857	0	1.166218	10.003766	-1.274415	0.011658	0.100037	-0.012756	2.534264	-3.424971	14.706105
58858	0	1.198506	10.077158	-1.363149	0.011971	0.100771	-0.013648	2.512820	-3.451326	14.739428
58859	0	1.264833	10.162481	-1.438293	0.012634	0.101624	-0.014404	2.486367	-3.477806	14.775519
58860	0	1.242988	10.229752	-1.398037	0.012418	0.102297	-0.013996	2.466141	-3.501860	14.821234
58861	0	1.239786	10.290645	-1.390042	0.012390	0.102905	-0.013916	2.446225	-3.521246	14.857729
58862	0	1.235424	10.364060	-1.435813	0.012344	0.103640	-0.014374	2.426387	-3.542839	14.890288
58863	0	1.215381	10.400527	-1.396011	0.012146	0.104004	-0.013977	2.405161	-3.562193	14.922182
58864	0	1.180096	10.449533	-1.270644	0.011794	0.104494	-0.012723	2.384313	-3.580720	14.953130
58865	0	1.221281	10.522714	-1.291337	0.012207	0.105225	-0.012939	2.353348	-3.597883	14.985245
58866	0	1.234580	10.572012	-1.243365	0.012340	0.105718	-0.012461	2.321548	-3.615556	15.016642
58867	0	1.245391	10.602282	-1.295904	0.012451	0.106018	-0.013000	2.274418	-3.629254	15.049116
58868	0	1.245758	10.603243	-1.336704	0.012456	0.106028	-0.013407	2.229222	-3.641717	15.074549
58869	0	1.251337	10.584096	-1.405300	0.012512	0.105835	-0.014099	2.177084	-3.653437	15.100196
58870	0	1.264317	10.573074	-1.561300	0.012636	0.105725	-0.015656	2.128880	-3.670992	15.126891
58871	0	1.251596	10.547481	-1.576465	0.012512	0.105469	-0.015808	2.079581	-3.685097	15.149656
58872	0	1.257893	10.524260	-1.598518	0.012580	0.105236	-0.016027	2.031538	-3.694052	15.172438
58873	0	1.299715	10.529189	-1.576920	0.013000	0.105286	-0.015808	1.987321	-3.700587	15.194090
58874	0	1.304923	10.518015	-1.422536	0.013054	0.105174	-0.014266	1.941117	-3.705595	15.221398
58875	0	1.323895	10.443686	-1.240929	0.013245	0.104431	-0.012451	1.893347	-3.709729	15.249728
58876	0	1.280368	10.444576	-1.116274	0.012805	0.104441	-0.011209	1.841274	-3.718819	15.275580
58877	0	1.244557	10.449731	-0.996316	0.012451	0.104492	-0.010010	1.788305	-3.723371	15.302000
58878	0	1.170723	10.402052	-1.102041	0.011707	0.104014	-0.011078	1.723008	-3.733630	15.325088
58879	0	1.153299	10.333869	-0.951908	0.011536	0.103333	-0.009583	1.650879	-3.741204	15.347322
58880	0	1.164746	10.249768	-0.999920	0.011652	0.102490	-0.010068	1.572320	-3.746488	15.363262
58881	0	1.201756	10.163229	-1.183338	0.012024	0.101624	-0.011902	1.493391	-3.749280	15.385068
58882	0	1.182809	10.079502	-1.231212	0.011827	0.100787	-0.012377	1.418278	-3.759843	15.402269
58883	0	1.232265	9.973900	-1.184512	0.012329	0.099731	-0.011902	1.351513	-3.762490	15.412866
58884	0	1.175906	9.920649	-1.289319	0.011766	0.099198	-0.012949	1.285448	-3.763732	15.429262
58885	0	1.171226	9.845650	-1.117761	0.011719	0.098450	-0.011230	1.222454	-3.766268	15.435002
58886	0	1.176156	9.767284	-0.955325	0.011766	0.097668	-0.009600	1.166449	-3.770632	15.441484
58887	0	1.085774	9.729496	-0.819017	0.010864	0.097290	-0.008240	1.106597	-3.773029	15.448551
58888	0	1.053988	9.663020	-0.662911	0.010546	0.096626	-0.006677	1.048539	-3.776226	15.458987
58889	0	1.085907	9.595110	-0.642138	0.010864	0.095947	-0.006470	0.989087	-3.780202	15.474508
58890	0	1.090885	9.547006	-0.633289	0.010915	0.095467	-0.006374	0.937570	-3.783171	15.490513
58891	0	1.085708	9.442485	-0.544774	0.010864	0.094421	-0.005493	0.880726	-3.784513	15.501985
58892	0	1.102911	9.376005	-0.565900	0.011032	0.093757	-0.005709	0.818331	-3.790768	15.509062
58893	0	1.085938	9.314295	-0.587724	0.010864	0.093140	-0.005920	0.763600	-3.794549	15.515052
58894	0	1.078713	9.235636	-0.665083	0.010793	0.092353	-0.006690	0.713186	-3.797352	15.524569
58895	0	1.031325	9.173916	-0.722355	0.010315	0.091736	-0.007263	0.662027	-3.804872	15.527123
58896	0	0.988029	9.113409	-0.684670	0.009884	0.091131	-0.006880	0.618542	-3.809947	15.530937
58897	0	0.994685	9.057820	-0.711803	0.009949	0.090576	-0.007141	0.587519	-3.817107	15.537905
58898	0	0.963663	9.039770	-0.676962	0.009639	0.090396	-0.006790	0.559562	-3.823860	15.545219
58899	0	0.958044	8.990614	-0.584205	0.009583	0.089905	-0.005859	0.535540	-3.830716	15.558178
58900	0	0.975428	8.978597	-0.453081	0.009761	0.089785	-0.004543	0.517503	-3.831909	15.572161
58901	0	0.952015	8.941698	-0.432655	0.009521	0.089417	-0.004333	0.506388	-3.839790	15.587753
58902	0	0.939012	8.947846	-0.345660	0.009396	0.089478	-0.003466	0.492713	-3.842123	15.596172
58903	0	0.957644	8.929518	-0.304888	0.009583	0.089294	-0.003052	0.486826	-3.843612	15.604205
58904	0	0.950874	8.923453	-0.292076	0.009509	0.089234	-0.002925	0.479306	-3.852432	15.613335
58905	0	0.940467	8.917196	-0.329172	0.009399	0.089172	-0.003296	0.471662	-3.868446	15.621978
58906	0	0.977489	8.892734	-0.438599	0.009775	0.088927	-0.004387	0.468032	-3.877431	15.639944
58907	0	0.982566	8.892836	-0.445511	0.009827	0.088928	-0.004456	0.464945	-3.885369	15.654534
58908	0	1.037319	8.911106	-0.507042	0.010373	0.089111	-0.005066	0.468223	-3.894577	15.668688
58909	0	1.025407	8.904939	-0.526400	0.010254	0.089050	-0.005249	0.484790	-3.903860	15.683245
58910	0	1.019571	8.947441	-0.492963	0.010193	0.089476	-0.004913	0.503010	-3.916565	15.699681
58911	0	1.007215	8.972009	-0.496988	0.010071	0.089722	-0.004944	0.533526	-3.927264	15.714139
58912	0	1.001719	9.032626	-0.502049	0.010012	0.090328	-0.004996	0.561438	-3.943229	15.729883
58913	0	0.976861	9.063573	-0.399372	0.009766	0.090637	-0.003967	0.592097	-3.955916	15.743270
58914	0	0.995953	9.111987	-0.435212	0.009954	0.091122	-0.004326	0.622294	-3.971186	15.757433
58915	0	1.001676	9.179450	-0.448876	0.010010	0.091797	-0.004456	0.660794	-3.988776	15.772200
58916	0	1.021119	9.221475	-0.589882	0.010206	0.092217	-0.005865	0.699739	-4.003656	15.789035
58917	0	1.050178	9.264817	-0.754154	0.010498	0.092651	-0.007507	0.739127	-4.016782	15.804603
58918	0	1.032799	9.300650	-0.768286	0.010322	0.093011	-0.007638	0.791392	-4.033126	15.827693
58919	0	1.050710	9.356194	-0.913467	0.010498	0.093567	-0.009094	0.838012	-4.052487	15.848627
58920	0	1.027969	9.446765	-0.873575	0.010272	0.094473	-0.008688	0.892981	-4.070088	15.871207
58921	0	1.056554	9.496484	-0.939062	0.010559	0.094971	-0.009338	0.953328	-4.086247	15.881687
58922	0	1.118984	9.568382	-0.968657	0.011182	0.095691	-0.009627	1.021488	-4.104133	15.892447
58923	0	1.142188	9.624652	-0.914636	0.011414	0.096252	-0.009094	1.080707	-4.122225	15.908958
58924	0	1.192412	9.708883	-0.882770	0.011918	0.097095	-0.008773	1.142590	-4.137580	15.925373
58925	0	1.203530	9.777145	-0.909227	0.012024	0.097778	-0.009033	1.209106	-4.159090	15.936928
58926	0	1.089673	9.837084	-0.822703	0.010886	0.098376	-0.008176	1.266094	-4.179499	15.945633
58927	0	1.154076	9.899305	-0.945589	0.011536	0.098999	-0.009399	1.328827	-4.193566	15.954033
58928	0	1.155636	9.946704	-1.030070	0.011545	0.099474	-0.010246	1.388828	-4.214456	15.964166
58929	0	1.160520	9.990782	-1.097775	0.011597	0.099915	-0.010925	1.446427	-4.232256	15.977745
58930	0	1.229272	10.037930	-1.194673	0.012284	0.100388	-0.011886	1.513691	-4.250067	15.980005
58931	0	1.245433	10.045587	-1.275536	0.012451	0.100464	-0.012695	1.579756	-4.261966	15.980811
58932	0	1.234010	10.092625	-1.330520	0.012335	0.100935	-0.013244	1.647287	-4.276291	15.979279
58933	0	1.227926	10.155372	-1.330153	0.012268	0.101562	-0.013245	1.709357	-4.297144	15.978212
58934	0	1.180893	10.190338	-1.280724	0.011802	0.101912	-0.012749	1.773307	-4.313613	15.969186
58935	0	1.178068	10.240926	-1.318203	0.011780	0.102417	-0.013123	1.837912	-4.322932	15.965382
58936	0	1.166496	10.288200	-1.257118	0.011660	0.102890	-0.012510	1.903853	-4.336986	15.962470
58937	0	1.147766	10.302033	-1.202031	0.011475	0.103027	-0.011963	1.965777	-4.348292	15.960027
58938	0	1.197331	10.325046	-1.170568	0.011969	0.103257	-0.011651	2.024709	-4.361366	15.950040
58939	0	1.251463	10.332598	-1.207756	0.012512	0.103333	-0.012024	2.082368	-4.371930	15.942836
58940	0	1.221285	10.355771	-1.217740	0.012211	0.103563	-0.012132	2.131278	-4.381968	15.935093
58941	0	1.190337	10.344888	-1.243626	0.011902	0.103455	-0.012390	2.180966	-4.391541	15.917543
58942	0	1.227206	10.325385	-1.337571	0.012270	0.103259	-0.013337	2.222334	-4.401835	15.906843
58943	0	1.177789	10.308295	-1.395782	0.011780	0.103088	-0.013916	2.267722	-4.408062	15.886021
58944	0	1.281335	10.325606	-1.324617	0.012814	0.103261	-0.013207	2.309243	-4.415728	15.871707
58945	0	1.275108	10.277807	-1.371536	0.012756	0.102783	-0.013672	2.356190	-4.417877	15.859237
58946	0	1.237856	10.227889	-1.355651	0.012379	0.102284	-0.013515	2.401967	-4.425698	15.842653
58947	0	1.238946	10.198465	-1.304110	0.012390	0.101990	-0.013000	2.446303	-4.432688	15.826175
58948	0	1.220609	10.197468	-1.281288	0.012205	0.101979	-0.012777	2.485170	-4.441417	15.805088
58949	0	1.177448	10.125361	-1.230376	0.011780	0.101257	-0.012268	2.524463	-4.442912	15.787609
58950	0	1.176932	10.094067	-1.224836	0.011768	0.100945	-0.012218	2.558706	-4.451447	15.763114
58951	0	1.152904	10.021667	-1.242101	0.011536	0.100220	-0.012390	2.592915	-4.451311	15.747076
58952	0	1.163985	9.984413	-1.217350	0.011644	0.099847	-0.012147	2.622611	-4.453464	15.720346
58953	0	1.153046	9.936302	-1.253454	0.011536	0.099365	-0.012512	2.647593	-4.454884	15.695072
58954	0	1.170841	9.880815	-1.221499	0.011708	0.098811	-0.012191	2.675112	-4.462348	15.663810
58955	0	1.141388	9.808026	-1.168465	0.011414	0.098083	-0.011658	2.705734	-4.469708	15.639847
58956	0	1.104635	9.776938	-1.063635	0.011048	0.097772	-0.010613	2.732272	-4.473971	15.608554
58957	0	1.080153	9.741006	-1.009242	0.010803	0.097412	-0.010071	2.757257	-4.478314	15.580240
58958	0	1.061408	9.673401	-0.964832	0.010616	0.096736	-0.009626	2.782929	-4.481765	15.549033
58959	0	1.049365	9.625057	-0.924088	0.010498	0.096252	-0.009216	2.811502	-4.482586	15.524675
58960	0	1.066544	9.588120	-0.885923	0.010672	0.095882	-0.008839	2.835502	-4.480937	15.494260
58961	0	1.116656	9.527477	-0.935309	0.011169	0.095276	-0.009338	2.852428	-4.483370	15.466490
58962	0	1.097798	9.447797	-0.944685	0.010980	0.094480	-0.009429	2.873261	-4.487307	15.441738
58963	0	1.116631	9.387024	-0.984771	0.011169	0.093872	-0.009827	2.897956	-4.489596	15.418141
58964	0	1.054962	9.337728	-1.055724	0.010551	0.093379	-0.010540	2.918349	-4.493645	15.395908
58965	0	1.037309	9.325978	-1.039629	0.010376	0.093262	-0.010376	2.942705	-4.496272	15.369893
58966	0	1.042981	9.246248	-0.994858	0.010431	0.092464	-0.009929	2.966575	-4.500439	15.347118
58967	0	1.031070	9.234458	-1.008991	0.010315	0.092346	-0.010071	2.989634	-4.501155	15.320286
58968	0	1.030350	9.215737	-0.970280	0.010306	0.092159	-0.009682	3.014783	-4.503559	15.305138
58969	0	1.055709	9.173417	-0.972257	0.010559	0.091736	-0.009705	3.036362	-4.506861	15.283600
58970	0	1.024873	9.136363	-0.903213	0.010250	0.091366	-0.009008	3.065143	-4.510732	15.262483
58971	0	1.025054	9.130736	-0.825761	0.010254	0.091309	-0.008240	3.086656	-4.511694	15.238466
58972	0	1.030423	9.130425	-0.817440	0.010307	0.091306	-0.008154	3.111194	-4.513107	15.218376
58973	0	0.952187	9.118468	-0.746829	0.009521	0.091187	-0.007446	3.137885	-4.518633	15.201570
58974	0	0.964051	9.105840	-0.866764	0.009644	0.091060	-0.008651	3.157808	-4.520285	15.187648
58975	0	0.976791	9.136746	-0.960083	0.009766	0.091370	-0.009583	3.179640	-4.528712	15.173405
58976	0	0.971246	9.111826	-0.909077	0.009708	0.091121	-0.009070	3.203924	-4.539301	15.163123
58977	0	1.007734	9.075660	-0.941825	0.010071	0.090759	-0.009399	3.226301	-4.553046	15.152311
58978	0	1.015017	9.099474	-0.933791	0.010144	0.090998	-0.009315	3.253131	-4.565903	15.138878
58979	0	1.038142	9.112272	-0.960290	0.010376	0.091125	-0.009583	3.277150	-4.578268	15.134662
58980	0	1.033027	9.160471	-0.928591	0.010325	0.091608	-0.009258	3.310095	-4.589704	15.125670
58981	0	1.013650	9.167182	-0.984965	0.010132	0.091675	-0.009827	3.337041	-4.601069	15.122628
58982	0	1.050909	9.203202	-1.037977	0.010507	0.092034	-0.010362	3.357914	-4.609602	15.115343
58983	0	1.074790	9.240400	-0.991165	0.010742	0.092407	-0.009888	3.385637	-4.622201	15.116115
58984	0	1.039445	9.282486	-1.007729	0.010386	0.092828	-0.010058	3.407319	-4.637346	15.109312
58985	0	1.075226	9.301413	-1.118842	0.010742	0.093018	-0.011169	3.428911	-4.655190	15.106328
58986	0	1.082865	9.325074	-1.117026	0.010823	0.093254	-0.011147	3.454960	-4.667282	15.105281
58987	0	1.056528	9.374699	-1.155440	0.010559	0.093750	-0.011536	3.476058	-4.680269	15.104127
58988	0	1.087973	9.435067	-1.141170	0.010876	0.094354	-0.011391	3.499780	-4.690505	15.097431
58989	0	1.092809	9.472352	-1.149707	0.010925	0.094727	-0.011475	3.524940	-4.699260	15.098267
58990	0	1.020124	9.520453	-1.203442	0.010198	0.095208	-0.012009	3.554037	-4.708957	15.096775
58991	0	1.043928	9.570085	-1.228390	0.010437	0.095703	-0.012268	3.571160	-4.716970	15.096713
58992	0	1.099845	9.618347	-1.262257	0.010990	0.096187	-0.012606	3.589432	-4.732099	15.098611
58993	0	1.074785	9.667733	-1.246460	0.010742	0.096680	-0.012451	3.603415	-4.743991	15.100793
58994	0	1.143066	9.703782	-1.224723	0.011424	0.097040	-0.012235	3.616218	-4.756898	15.106581
58995	0	1.178849	9.728755	-1.282830	0.011780	0.097290	-0.012817	3.627146	-4.772230	15.107861
58996	0	1.137350	9.771050	-1.229590	0.011370	0.097712	-0.012291	3.630904	-4.781732	15.113927
58997	0	1.172397	9.820445	-1.318723	0.011719	0.098206	-0.013184	3.633403	-4.792847	15.110993
58998	0	1.155540	9.832320	-1.288892	0.011545	0.098325	-0.012886	3.634591	-4.809686	15.122497
58999	0	1.160325	9.881478	-1.318638	0.011597	0.098816	-0.013184	3.635950	-4.822219	15.123682
59000	0	1.185576	9.936264	-1.324701	0.011853	0.099362	-0.013251	3.629084	-4.830029	15.125439
59001	0	1.202685	9.942585	-1.330618	0.012024	0.099426	-0.013306	3.627531	-4.838257	15.134995
59002	0	1.197399	9.960882	-1.348294	0.011969	0.099608	-0.013491	3.616629	-4.849205	15.141854
59003	0	1.215198	9.985411	-1.354004	0.012146	0.099854	-0.013550	3.603440	-4.860776	15.150376
59004	0	1.191902	10.016027	-1.309350	0.011913	0.100160	-0.013103	3.589994	-4.872002	15.160275
59005	0	1.178483	9.991586	-1.347463	0.011780	0.099915	-0.013489	3.571773	-4.882399	15.171406
59006	0	1.160765	9.997965	-1.399384	0.011606	0.099977	-0.014010	3.550861	-4.888637	15.178313
59007	0	1.135220	10.009956	-1.359712	0.011353	0.100098	-0.013611	3.533054	-4.892820	15.189000
59008	0	1.141240	10.028633	-1.325870	0.011413	0.100284	-0.013279	3.508041	-4.897079	15.192508
59009	0	1.172459	9.991690	-1.413871	0.011719	0.099915	-0.014160	3.481671	-4.908164	15.199426
59010	0	1.142787	10.010622	-1.433359	0.011425	0.100102	-0.014362	3.447120	-4.915782	15.206264
59011	0	1.153293	10.010212	-1.449776	0.011536	0.100098	-0.014526	3.412607	-4.917038	15.212661
59012	0	1.153051	9.962152	-1.376562	0.011530	0.099617	-0.013799	3.372875	-4.921991	15.215051
59013	0	1.147347	9.961412	-1.357708	0.011475	0.099609	-0.013611	3.332236	-4.924884	15.223727
59014	0	1.171260	9.895164	-1.332626	0.011716	0.098947	-0.013361	3.290266	-4.925277	15.230349
59015	0	1.183828	9.906526	-1.216725	0.011841	0.099060	-0.012207	3.242575	-4.926490	15.235941
59016	0	1.183661	9.901263	-1.178710	0.011835	0.099009	-0.011823	3.199644	-4.932357	15.245772
59017	0	1.190398	9.894181	-1.137820	0.011902	0.098938	-0.011414	3.156848	-4.938939	15.255721
59018	0	1.135780	9.827746	-1.069369	0.011356	0.098273	-0.010734	3.108425	-4.944735	15.267507
59019	0	1.116824	9.808889	-1.032623	0.011169	0.098083	-0.010376	3.048452	-4.947410	15.281288
59020	0	1.153247	9.821981	-0.986421	0.011533	0.098215	-0.009911	2.992373	-4.951159	15.293332
59021	0	1.152943	9.760106	-1.038919	0.011536	0.097595	-0.010437	2.934300	-4.947862	15.301469
59022	0	1.152117	9.718531	-1.078007	0.011523	0.097179	-0.010831	2.872443	-4.949325	15.315437
59023	0	1.141323	9.650385	-1.270159	0.011414	0.096497	-0.012756	2.805540	-4.952551	15.330441
59024	0	1.153838	9.633269	-1.192546	0.011535	0.096327	-0.011976	2.743276	-4.960593	15.343731
59025	0	1.141448	9.583201	-1.221387	0.011414	0.095825	-0.012268	2.676557	-4.965245	15.357719
59026	0	1.092384	9.541812	-1.285223	0.010926	0.095412	-0.012894	2.624697	-4.965872	15.371435
59027	0	1.018950	9.503769	-1.136698	0.010193	0.095032	-0.011414	2.566644	-4.965447	15.382227
59028	0	1.030308	9.492531	-0.999492	0.010307	0.094920	-0.010039	2.510968	-4.964060	15.396112
59029	0	1.031260	9.473104	-0.905020	0.010315	0.094727	-0.009094	2.455557	-4.965002	15.411080
59030	0	1.018644	9.455558	-0.840768	0.010187	0.094551	-0.008457	2.393496	-4.967892	15.426399
59031	0	1.074158	9.466916	-0.721663	0.010742	0.094666	-0.007263	2.334746	-4.971275	15.447975
59032	0	1.068101	9.400572	-0.767029	0.010679	0.094002	-0.007721	2.270957	-4.977157	15.462089
59033	0	1.074138	9.375422	-0.770146	0.010742	0.093750	-0.007751	2.207620	-4.979942	15.479652
59034	0	1.080214	9.357979	-0.808980	0.010801	0.093575	-0.008141	2.142959	-4.984740	15.502217
59035	0	1.086330	9.344954	-0.849448	0.010864	0.093445	-0.008545	2.078636	-4.987202	15.525737
59036	0	1.061907	9.339773	-0.931528	0.010618	0.093393	-0.009360	2.021031	-4.991630	15.545149
59037	0	1.049858	9.308313	-0.990585	0.010498	0.093079	-0.009949	1.965729	-4.995515	15.565308
59038	0	1.025283	9.272543	-0.970060	0.010254	0.092721	-0.009742	1.912314	-4.997394	15.587207
59039	0	1.068427	9.296052	-0.941780	0.010681	0.092957	-0.009460	1.857417	-5.004426	15.606185
59040	0	1.056839	9.302699	-0.873180	0.010565	0.093024	-0.008765	1.813695	-5.012145	15.628018
59041	0	1.056434	9.320338	-0.795720	0.010559	0.093201	-0.007996	1.763977	-5.022007	15.650179
59042	0	1.038583	9.357465	-0.757690	0.010386	0.093572	-0.007614	1.715647	-5.025889	15.675337
59043	0	1.043589	9.344802	-0.685532	0.010437	0.093445	-0.006897	1.661757	-5.028151	15.699007
59044	0	1.031450	9.381914	-0.690016	0.010312	0.093817	-0.006936	1.614767	-5.034803	15.728172
59045	0	1.019771	9.369140	-0.728621	0.010193	0.093689	-0.007324	1.565305	-5.044166	15.755971
59046	0	1.032791	9.387935	-0.751815	0.010324	0.093877	-0.007554	1.518483	-5.051682	15.782640
59047	0	1.069006	9.405766	-0.881285	0.010681	0.094055	-0.008850	1.470403	-5.065429	15.806425
59048	0	1.082311	9.436666	-0.843927	0.010820	0.094364	-0.008471	1.429409	-5.071745	15.837298
59049	0	1.062295	9.466792	-0.900472	0.010620	0.094666	-0.009033	1.391820	-5.077981	15.865948
59050	0	1.087303	9.467301	-0.924970	0.010869	0.094670	-0.009282	1.349744	-5.085515	15.893661
59051	0	1.117539	9.515640	-0.967226	0.011169	0.095154	-0.009705	1.308264	-5.095271	15.916032
59052	0	1.149124	9.564862	-0.912654	0.011486	0.095647	-0.009151	1.275663	-5.104143	15.945347
59053	0	1.104736	9.570496	-0.821845	0.011047	0.095703	-0.008240	1.247334	-5.106990	15.970129
59054	0	1.123537	9.631718	-0.781278	0.011230	0.096316	-0.007832	1.222183	-5.116854	15.995461
59055	0	1.123165	9.643740	-0.791030	0.011230	0.096436	-0.007935	1.190477	-5.121114	16.021361
59056	0	1.105214	9.668549	-0.828723	0.011049	0.096684	-0.008314	1.155593	-5.127237	16.050973
59057	0	1.117329	9.704774	-0.827402	0.011169	0.097046	-0.008301	1.120928	-5.134472	16.080571
59058	0	1.123823	9.766255	-0.956466	0.011238	0.097660	-0.009590	1.088215	-5.137009	16.106032
59059	0	1.153776	9.765816	-0.998864	0.011536	0.097656	-0.010010	1.060365	-5.141622	16.138936
59060	0	1.081250	9.747818	-1.056227	0.010807	0.097477	-0.010579	1.037736	-5.150118	16.161236
59061	0	1.087096	9.851215	-1.060021	0.010864	0.098511	-0.010620	1.011632	-5.159874	16.188908
59062	0	1.155113	9.845270	-1.026104	0.011548	0.098452	-0.010275	0.992730	-5.165518	16.215188
59063	0	1.172677	9.893789	-0.969586	0.011719	0.098938	-0.009705	0.980018	-5.176977	16.238770
59064	0	1.155655	9.936502	-0.948969	0.011551	0.099364	-0.009504	0.960738	-5.185724	16.259471
59065	0	1.215003	9.912207	-1.005626	0.012146	0.099121	-0.010071	0.941544	-5.192486	16.276865
59066	0	1.142426	9.961119	-0.960236	0.011421	0.099610	-0.009615	0.924641	-5.198168	16.295255
59067	0	1.129029	9.979366	-0.926614	0.011292	0.099792	-0.009277	0.909291	-5.198971	16.312643
59068	0	1.159325	9.967416	-0.972554	0.011594	0.099672	-0.009744	0.885924	-5.200359	16.333255
59069	0	1.147646	9.991592	-1.029959	0.011475	0.099915	-0.010315	0.865849	-5.204388	16.353941
59070	0	1.184762	10.010040	-1.021066	0.011844	0.100100	-0.010223	0.848974	-5.210823	16.371938
59071	0	1.214121	10.003861	-1.097350	0.012146	0.100037	-0.010986	0.832262	-5.207380	16.382366
59072	0	1.231928	9.998067	-1.064366	0.012319	0.099979	-0.010656	0.815758	-5.210126	16.392372
59073	0	1.245605	9.997598	-1.097721	0.012451	0.099976	-0.010986	0.803563	-5.217743	16.397444
59074	0	1.203580	9.997575	-1.017035	0.012033	0.099976	-0.010175	0.796481	-5.222354	16.411483
59075	0	1.202642	10.009784	-1.006598	0.012024	0.100098	-0.010071	0.789218	-5.227242	16.418437
59076	0	1.105430	9.991512	-0.999211	0.011052	0.099915	-0.010000	0.778102	-5.231693	16.426065
59077	0	1.122934	9.973249	-1.000062	0.011230	0.099731	-0.010010	0.765980	-5.232395	16.428583
59078	0	1.171020	9.967393	-0.961561	0.011716	0.099672	-0.009625	0.752978	-5.227836	16.435207
59079	0	1.172385	9.936512	-0.963851	0.011719	0.099365	-0.009644	0.745740	-5.235686	16.437977
59080	0	1.185101	9.924282	-1.005443	0.011850	0.099242	-0.010061	0.736482	-5.238447	16.435817
59081	0	1.153162	9.863352	-0.958012	0.011536	0.098633	-0.009583	0.732006	-5.235670	16.442486
59082	0	1.128319	9.857313	-0.920790	0.011283	0.098573	-0.009212	0.725139	-5.237857	16.447540
59083	0	1.135473	9.814410	-0.885205	0.011353	0.098145	-0.008850	0.725894	-5.242264	16.455467
59084	0	1.129173	9.783881	-0.836671	0.011295	0.097838	-0.008367	0.724570	-5.239898	16.456957
59085	0	1.104678	9.747325	-0.830029	0.011047	0.097473	-0.008301	0.722336	-5.240983	16.463193
59086	0	1.116400	9.735161	-0.842041	0.011168	0.097351	-0.008422	0.719511	-5.238660	16.458552
59087	0	1.140858	9.698535	-0.824089	0.011414	0.096985	-0.008240	0.719566	-5.234534	16.456442
59088	0	1.116118	9.667922	-0.794000	0.011159	0.096680	-0.007937	0.721233	-5.238889	16.458130
59089	0	1.110899	9.637435	-0.799668	0.011108	0.096375	-0.007996	0.721301	-5.241278	16.455505
59090	0	1.141036	9.594639	-0.800342	0.011415	0.095946	-0.007998	0.726031	-5.238007	16.451407
59091	0	1.116391	9.570270	-0.825212	0.011169	0.095703	-0.008240	0.739583	-5.233105	16.446582
59092	0	1.103571	9.539636	-0.796731	0.011036	0.095397	-0.007959	0.748119	-5.234486	16.438351
59093	0	1.098468	9.533599	-0.758242	0.010986	0.095337	-0.007568	0.763943	-5.234078	16.430863
59094	0	1.061553	9.460071	-0.779237	0.010616	0.094602	-0.007780	0.777658	-5.234715	16.427357
59095	0	1.092682	9.454218	-0.715563	0.010925	0.094543	-0.007141	0.794303	-5.237994	16.417945
59096	0	1.068148	9.405102	-0.810339	0.010683	0.094052	-0.008086	0.814249	-5.237667	16.410396
59097	0	1.055706	9.405400	-0.807295	0.010559	0.094055	-0.008057	0.833039	-5.236745	16.402707
59098	0	1.043131	9.380633	-0.768659	0.010432	0.093808	-0.007663	0.861226	-5.237056	16.389635
59099	0	1.049922	9.368718	-0.704105	0.010498	0.093689	-0.007019	0.887437	-5.239741	16.373760
59100	0	1.007125	9.343923	-0.672362	0.010073	0.093441	-0.006697	0.919805	-5.239111	16.361372
59101	0	1.037870	9.350370	-0.680045	0.010376	0.093506	-0.006775	0.950038	-5.243655	16.350956
59102	0	1.025769	9.307197	-0.630642	0.010259	0.093074	-0.006277	0.985066	-5.243548	16.344541
59103	0	1.062438	9.338127	-0.698531	0.010620	0.093384	-0.006958	1.017580	-5.249918	16.332642
59104	0	1.075187	9.313159	-0.704114	0.010750	0.093134	-0.007013	1.050712	-5.253597	16.325233
59105	0	1.062085	9.295337	-0.790992	0.010620	0.092957	-0.007874	1.094046	-5.255821	16.323438
59106	0	1.080566	9.313008	-0.755332	0.010804	0.093133	-0.007520	1.134110	-5.258862	16.318695
59107	0	1.056135	9.344128	-0.754821	0.010559	0.093445	-0.007507	1.182921	-5.262827	16.310950
59108	0	1.044854	9.312800	-0.732437	0.010441	0.093132	-0.007284	1.231012	-5.273448	16.305898
59109	0	1.056285	9.350186	-0.773384	0.010559	0.093506	-0.007690	1.283052	-5.279184	16.296396
59110	0	1.050588	9.343149	-0.855080	0.010505	0.093435	-0.008511	1.331148	-5.281850	16.287071
59111	0	1.056457	9.368469	-0.822057	0.010559	0.093689	-0.008179	1.380752	-5.289742	16.285415
59112	0	1.112378	9.385753	-0.879922	0.011119	0.093863	-0.008752	1.437374	-5.296936	16.274139
59113	0	1.080630	9.405018	-0.932434	0.010803	0.094055	-0.009277	1.493267	-5.301965	16.267157
59114	0	1.093824	9.446628	-0.893555	0.010931	0.094472	-0.008884	1.554070	-5.311893	16.256849
59115	0	1.056212	9.459923	-0.975254	0.010559	0.094604	-0.009705	1.610836	-5.316864	16.251517
59116	0	1.063069	9.489369	-0.912012	0.010626	0.094899	-0.009068	1.672142	-5.323852	16.238536
59117	0	1.056277	9.539235	-0.933062	0.010559	0.095398	-0.009277	1.734907	-5.329420	16.230821
59118	0	1.081148	9.562401	-0.986585	0.010810	0.095630	-0.009812	1.797828	-5.332528	16.221358
59119	0	1.086792	9.588031	-0.963752	0.010864	0.095886	-0.009583	1.862067	-5.338032	16.217959
59120	0	1.099651	9.641727	-0.962716	0.010993	0.096423	-0.009572	1.926399	-5.343262	16.207442
59121	0	1.087041	9.691755	-0.988172	0.010864	0.096924	-0.009827	1.990549	-5.351590	16.196500
59122	0	1.130648	9.714851	-1.017590	0.011303	0.097155	-0.010121	2.053596	-5.356837	16.187576
59123	0	1.166313	9.765034	-1.024320	0.011658	0.097656	-0.010193	2.111387	-5.364236	16.183514
59124	0	1.124799	9.751360	-1.102138	0.011240	0.097521	-0.010965	2.175979	-5.374754	16.174309
59125	0	1.147575	9.795542	-1.134233	0.011475	0.097961	-0.011292	2.234170	-5.377296	16.167818
59126	0	1.178687	9.836821	-1.193641	0.011782	0.098375	-0.011883	2.295366	-5.384567	16.160191
59127	0	1.129912	9.856415	-1.213999	0.011292	0.098572	-0.012085	2.358324	-5.394683	16.151102
59128	0	1.192012	9.885443	-1.207018	0.011917	0.098862	-0.012013	2.422900	-5.399412	16.141647
59129	0	1.166459	9.941763	-1.312107	0.011658	0.099426	-0.013062	2.490706	-5.408839	16.128152
59130	0	1.137117	9.952556	-1.225278	0.011366	0.099532	-0.012204	2.546157	-5.416136	16.110324
59131	0	1.129702	9.972437	-1.256351	0.011292	0.099731	-0.012512	2.604321	-5.423661	16.095986
59132	0	1.106330	10.001462	-1.296788	0.011058	0.100021	-0.012920	2.658049	-5.431120	16.086165
59133	0	1.129496	10.003070	-1.249555	0.011292	0.100037	-0.012451	2.708216	-5.436167	16.076319
59134	0	1.209461	10.026248	-1.264573	0.012092	0.100268	-0.012602	2.757394	-5.440614	16.065678
59135	0	1.178298	10.045786	-1.298317	0.011780	0.100464	-0.012939	2.806444	-5.445353	16.055876
59136	0	1.154253	10.044600	-1.264247	0.011541	0.100451	-0.012600	2.854078	-5.447652	16.043748
59137	0	1.183830	10.064249	-1.279401	0.011841	0.100647	-0.012756	2.896117	-5.445780	16.032707
59138	0	1.177644	10.051101	-1.304622	0.011774	0.100515	-0.013015	2.931621	-5.449512	16.012033
59139	0	1.153996	10.039839	-1.315269	0.011536	0.100403	-0.013123	2.965792	-5.455434	15.990376
59140	0	1.154577	10.020636	-1.302862	0.011544	0.100210	-0.013000	2.997541	-5.458113	15.975361
59141	0	1.153783	10.015403	-1.358235	0.011536	0.100159	-0.013550	3.034221	-5.461619	15.962662
59142	0	1.184778	10.014500	-1.303435	0.011845	0.100149	-0.013005	3.066940	-5.466038	15.944811
59143	0	1.189803	9.978992	-1.387670	0.011902	0.099792	-0.013855	3.091205	-5.462655	15.930784
59144	0	1.207686	9.953941	-1.306929	0.012077	0.099543	-0.013044	3.119391	-5.462943	15.915017
59145	0	1.196147	9.930137	-1.369367	0.011963	0.099304	-0.013672	3.144257	-5.462340	15.895640
59146	0	1.116217	9.899148	-1.330578	0.011167	0.098993	-0.013288	3.164123	-5.458115	15.872789
59147	0	1.123008	9.850897	-1.398985	0.011230	0.098511	-0.013977	3.179098	-5.458706	15.848200
59148	0	1.147269	9.838354	-1.267205	0.011474	0.098385	-0.012661	3.191884	-5.458191	15.829459
59149	0	1.134644	9.826549	-1.325810	0.011353	0.098267	-0.013245	3.207442	-5.451896	15.811782
59150	0	1.127888	9.759101	-1.303842	0.011279	0.097592	-0.013028	3.219261	-5.452273	15.796153
59151	0	1.159844	9.741072	-1.246037	0.011597	0.097412	-0.012451	3.229783	-5.454804	15.782049
59152	0	1.111081	9.692020	-1.150062	0.011111	0.096921	-0.011494	3.237693	-5.454498	15.767232
59153	0	1.098409	9.661818	-1.135874	0.010986	0.096619	-0.011353	3.245070	-5.451973	15.747720
59154	0	1.140568	9.625115	-1.002990	0.011409	0.096251	-0.010023	3.252613	-5.448152	15.736530
59155	0	1.080322	9.582460	-1.025949	0.010803	0.095825	-0.010254	3.258863	-5.448087	15.724424
59156	0	1.061863	9.539605	-1.026585	0.010619	0.095396	-0.010265	3.258979	-5.447395	15.712341
59157	0	1.073607	9.503314	-1.085803	0.010742	0.095032	-0.010864	3.250908	-5.440075	15.703214
59158	0	1.066582	9.424083	-1.115536	0.010669	0.094240	-0.011158	3.247145	-5.436617	15.693072
59159	0	1.086300	9.344511	-1.074097	0.010864	0.093445	-0.010742	3.245353	-5.435025	15.675902
59160	0	1.061559	9.344578	-1.177095	0.010616	0.093445	-0.011778	3.236659	-5.434325	15.658800
59161	0	1.074108	9.289585	-1.104560	0.010742	0.092896	-0.011047	3.233716	-5.433030	15.652685
59162	0	1.055288	9.271264	-1.122881	0.010556	0.092712	-0.011228	3.234576	-5.429005	15.641754
59163	0	1.055580	9.259098	-1.055672	0.010559	0.092590	-0.010559	3.230923	-5.424906	15.633588
59164	0	1.073352	9.253029	-0.982463	0.010736	0.092530	-0.009823	3.232446	-5.422237	15.620371
59165	0	1.055899	9.198018	-0.945857	0.010559	0.091980	-0.009460	3.229245	-5.421905	15.614995
59166	0	1.043471	9.210260	-0.982011	0.010436	0.092102	-0.009824	3.223685	-5.420101	15.611073
59167	0	1.031520	9.191953	-0.878263	0.010315	0.091919	-0.008789	3.214672	-5.420150	15.608666
59168	0	1.000775	9.167640	-0.889441	0.010010	0.091676	-0.008899	3.207841	-5.417578	15.612181
59169	0	0.976609	9.149235	-0.896507	0.009766	0.091492	-0.008972	3.197294	-5.418180	15.621991
59170	0	1.001484	9.155388	-0.889005	0.010010	0.091554	-0.008898	3.186434	-5.424304	15.621793
59171	0	0.989221	9.124779	-0.951454	0.009888	0.091248	-0.009521	3.176416	-5.429797	15.624556
59172	0	1.001966	9.137007	-0.992997	0.010018	0.091370	-0.009935	3.167818	-5.431409	15.637467
59173	0	1.019614	9.136951	-1.006859	0.010193	0.091370	-0.010071	3.163752	-5.435316	15.636968
59174	0	1.026427	9.161267	-0.975830	0.010260	0.091613	-0.009762	3.157691	-5.441012	15.644483
59175	0	1.037887	9.149218	-0.957476	0.010376	0.091492	-0.009583	3.146516	-5.444424	15.646833
59176	0	1.026246	9.161478	-0.968476	0.010259	0.091615	-0.009689	3.139087	-5.448986	15.658345
59177	0	1.007294	9.222401	-0.860460	0.010071	0.092224	-0.008606	3.135643	-5.451504	15.664673
59178	0	1.014091	9.240602	-0.908811	0.010136	0.092406	-0.009091	3.129703	-5.457908	15.673764
59179	0	1.026006	9.259030	-0.817136	0.010254	0.092590	-0.008179	3.118556	-5.465511	15.689100
59180	0	1.070144	9.295540	-0.870487	0.010693	0.092956	-0.008714	3.105546	-5.476414	15.703035
59181	0	1.068505	9.295712	-0.951143	0.010681	0.092957	-0.009521	3.090745	-5.481190	15.727185
59182	0	1.081859	9.350682	-1.065319	0.010811	0.093507	-0.010661	3.078628	-5.490473	15.749039
59183	0	1.069180	9.368879	-1.103854	0.010681	0.093689	-0.011047	3.065507	-5.503191	15.769379
59184	0	1.070671	9.417665	-1.132809	0.010702	0.094176	-0.011335	3.054221	-5.508455	15.787582
59185	0	1.074866	9.460487	-1.189300	0.010742	0.094604	-0.011902	3.041093	-5.515869	15.807730
59186	0	1.075903	9.509344	-1.224185	0.010755	0.095093	-0.012251	3.027637	-5.520740	15.832630
59187	0	1.086997	9.558119	-1.195664	0.010864	0.095581	-0.011963	3.017407	-5.527125	15.859010
59188	0	1.099905	9.625318	-1.188144	0.010997	0.096252	-0.011889	3.005458	-5.529360	15.881715
59189	0	1.093256	9.649640	-1.153029	0.010925	0.096497	-0.011536	2.996683	-5.537561	15.903528
59190	0	1.106756	9.680116	-1.145541	0.011062	0.096801	-0.011464	2.984079	-5.544094	15.922468
59191	0	1.111588	9.753484	-1.097288	0.011108	0.097534	-0.010986	2.965676	-5.552528	15.944964
59192	0	1.125529	9.796286	-1.143350	0.011245	0.097962	-0.011448	2.946419	-5.564312	15.968754
59193	0	1.129519	9.857345	-1.206785	0.011292	0.098572	-0.012085	2.923950	-5.568006	15.997323
59194	0	1.142853	9.900335	-1.233641	0.011420	0.099002	-0.012356	2.899169	-5.576897	16.022727
59195	0	1.166617	9.936736	-1.279318	0.011658	0.099365	-0.012817	2.868921	-5.585833	16.045102
59196	0	1.180274	9.943300	-1.329129	0.011796	0.099430	-0.013319	2.834538	-5.592632	16.074429
59197	0	1.179099	9.967194	-1.346766	0.011780	0.099670	-0.013489	2.807621	-5.604402	16.109515
59198	0	1.186856	9.992039	-1.317491	0.011863	0.099917	-0.013203	2.773326	-5.610053	16.137337
59199	0	1.190477	10.058940	-1.431654	0.011902	0.100586	-0.014343	2.740594	-5.612252	16.159919
59200	0	1.166745	10.083823	-1.353504	0.011662	0.100836	-0.013557	2.712509	-5.616784	16.192546
59201	0	1.191219	10.113810	-1.364182	0.011902	0.101135	-0.013672	2.676100	-5.627278	16.220932
59202	0	1.198298	10.120587	-1.271905	0.011983	0.101201	-0.012757	2.630505	-5.626376	16.247883
59203	0	1.178506	10.120046	-1.302438	0.011780	0.101196	-0.013062	2.586395	-5.631298	16.269580
59204	0	1.178931	10.169682	-1.331897	0.011790	0.101692	-0.013353	2.545340	-5.629095	16.295779
59205	0	1.190827	10.150608	-1.350953	0.011902	0.101501	-0.013550	2.497992	-5.635147	16.314597
59206	0	1.142964	10.127109	-1.330511	0.011426	0.101266	-0.013348	2.447872	-5.638087	16.335846
59207	0	1.190564	10.132397	-1.374944	0.011902	0.101318	-0.013794	2.395673	-5.641060	16.356247
59208	0	1.209129	10.145695	-1.378337	0.012092	0.101451	-0.013827	2.344148	-5.639383	16.381307
59209	0	1.196331	10.132363	-1.344876	0.011963	0.101318	-0.013489	2.296941	-5.638539	16.402919
59210	0	1.196389	10.090568	-1.269740	0.011963	0.100901	-0.012738	2.248661	-5.638432	16.424720
59211	0	1.178308	10.095740	-1.234418	0.011780	0.100952	-0.012390	2.194667	-5.640929	16.446524
59212	0	1.190830	10.078420	-1.139379	0.011908	0.100779	-0.011444	2.135601	-5.640610	16.467411
59213	0	1.202455	10.059252	-1.153881	0.012024	0.100586	-0.011597	2.067927	-5.640099	16.490461
59214	0	1.165611	10.023867	-1.112098	0.011659	0.100232	-0.011177	2.002313	-5.636049	16.507579
59215	0	1.165748	9.985981	-1.141996	0.011658	0.099854	-0.011475	1.937794	-5.634503	16.532705
59216	0	1.153798	9.956599	-1.087857	0.011535	0.099560	-0.010939	1.866870	-5.637009	16.558030
59217	0	1.141263	9.912814	-1.165999	0.011414	0.099121	-0.011719	1.797180	-5.634505	16.581833
59218	0	1.171310	9.853124	-1.142173	0.011716	0.098524	-0.011480	1.727472	-5.629895	16.599375
59219	0	1.153211	9.802937	-1.141906	0.011536	0.098022	-0.011475	1.660988	-5.624376	16.617533
59220	0	1.159028	9.749230	-1.087602	0.011589	0.097486	-0.010938	1.586981	-5.624385	16.636585
59221	0	1.165712	9.747948	-1.093069	0.011658	0.097473	-0.010986	1.520202	-5.622292	16.649613
59222	0	1.109946	9.700243	-0.997061	0.011106	0.096996	-0.010022	1.457651	-5.612711	16.671852
59223	0	1.104195	9.644138	-0.940723	0.011047	0.096436	-0.009460	1.393002	-5.605042	16.686729
59224	0	1.103588	9.620612	-0.882049	0.011036	0.096202	-0.008866	1.336856	-5.603788	16.703560
59225	0	1.080621	9.589016	-0.831277	0.010803	0.095886	-0.008362	1.276640	-5.606168	16.720253
59226	0	1.087042	9.540972	-0.827746	0.010870	0.095406	-0.008326	1.217192	-5.605499	16.737479
59227	0	1.104107	9.503653	-0.807010	0.011047	0.095032	-0.008118	1.158448	-5.596701	16.750599
59228	0	1.072478	9.455660	-0.766770	0.010729	0.094552	-0.007718	1.096053	-5.590578	16.759361
59229	0	1.085933	9.406016	-0.831207	0.010864	0.094055	-0.008362	1.034269	-5.583282	16.765603
59230	0	1.066541	9.358000	-0.785076	0.010671	0.093575	-0.007897	0.975617	-5.575570	16.782940
59231	0	1.055991	9.332608	-0.813965	0.010559	0.093323	-0.008179	0.926410	-5.575249	16.790751
59232	0	1.006687	9.259999	-0.812376	0.010072	0.092596	-0.008162	0.876574	-5.567823	16.810438
59233	0	1.049429	9.247146	-0.796347	0.010498	0.092468	-0.007996	0.835057	-5.561798	16.828753
59234	0	1.073311	9.223259	-0.722611	0.010734	0.092230	-0.007260	0.791105	-5.559868	16.839559
59235	0	1.037204	9.210434	-0.625958	0.010376	0.092102	-0.006287	0.755777	-5.553774	16.852224
59236	0	1.036359	9.223051	-0.650812	0.010367	0.092228	-0.006538	0.716583	-5.547772	16.866053
59237	0	1.025365	9.192054	-0.638624	0.010254	0.091919	-0.006409	0.687047	-5.546145	16.876985
59238	0	1.006853	9.173950	-0.523810	0.010070	0.091738	-0.005266	0.649934	-5.543476	16.895559
59239	0	1.013195	9.167625	-0.546887	0.010132	0.091675	-0.005493	0.617928	-5.542381	16.906630
59240	0	1.025517	9.155680	-0.554547	0.010254	0.091556	-0.005568	0.588508	-5.542719	16.922583
59241	0	1.006821	9.167628	-0.577953	0.010071	0.091675	-0.005798	0.563204	-5.538208	16.930980
59242	0	1.000464	9.131243	-0.660133	0.010004	0.091311	-0.006616	0.543457	-5.537540	16.941084
59243	0	1.031953	9.161407	-0.664155	0.010315	0.091614	-0.006653	0.527420	-5.541844	16.957886
59244	0	1.026073	9.155336	-0.668607	0.010262	0.091553	-0.006692	0.518064	-5.538215	16.973814
59245	0	1.006968	9.161453	-0.676628	0.010071	0.091614	-0.006775	0.505327	-5.535344	16.989139
59246	0	1.013148	9.204204	-0.620324	0.010129	0.092042	-0.006208	0.497007	-5.537016	17.004046
59247	0	0.994942	9.216306	-0.579751	0.009949	0.092163	-0.005798	0.493690	-5.536527	17.027438
59248	0	1.019824	9.258913	-0.628210	0.010194	0.092589	-0.006286	0.487292	-5.540532	17.041931
59249	0	1.037975	9.307797	-0.574088	0.010376	0.093079	-0.005737	0.489594	-5.543773	17.060035
59250	0	1.063180	9.332022	-0.537975	0.010627	0.093321	-0.005379	0.488946	-5.548529	17.070737
59251	0	1.062029	9.356675	-0.634950	0.010620	0.093567	-0.006348	0.489506	-5.547184	17.079845
59252	0	1.056441	9.374815	-0.720975	0.010559	0.093749	-0.007206	0.491992	-5.552082	17.099337
59253	0	1.068516	9.405385	-0.782291	0.010681	0.094055	-0.007812	0.502548	-5.555283	17.114685
59254	0	1.100108	9.453890	-0.784396	0.010994	0.094541	-0.007833	0.513336	-5.562224	17.125661
59255	0	1.086955	9.472475	-0.861920	0.010864	0.094727	-0.008606	0.527156	-5.566821	17.144332
59256	0	1.082210	9.539058	-0.932092	0.010814	0.095393	-0.009304	0.545411	-5.575053	17.160529
59257	0	1.092913	9.606669	-0.875227	0.010925	0.096069	-0.008728	0.572315	-5.577891	17.174050
59258	0	1.123858	9.648836	-0.916962	0.011238	0.096491	-0.009144	0.600934	-5.576706	17.185456
59259	0	1.141923	9.692040	-0.857621	0.011414	0.096924	-0.008545	0.636162	-5.581707	17.196250
59260	0	1.136829	9.770638	-0.869984	0.011363	0.097710	-0.008670	0.669316	-5.586147	17.212647
59261	0	1.141882	9.808067	-0.857035	0.011414	0.098083	-0.008545	0.697410	-5.590587	17.221263
59262	0	1.143114	9.892929	-0.801281	0.011424	0.098932	-0.007986	0.726861	-5.597083	17.227207
59263	0	1.142109	9.887432	-0.826090	0.011414	0.098877	-0.008240	0.749931	-5.604080	17.229007
59264	0	1.112994	9.935518	-0.953022	0.011123	0.099359	-0.009503	0.779235	-5.610673	17.239454
59265	0	1.135378	9.942273	-1.077358	0.011353	0.099426	-0.010742	0.813876	-5.610465	17.246546
59266	0	1.147960	10.020885	-1.034591	0.011477	0.100212	-0.010318	0.844680	-5.612340	17.246416
59267	0	1.135974	10.027678	-1.065003	0.011353	0.100281	-0.010620	0.877378	-5.618821	17.253044
59268	0	1.198437	10.075516	-1.174878	0.011977	0.100760	-0.011719	0.910470	-5.625495	17.250538
59269	0	1.208659	10.076530	-1.138399	0.012085	0.100769	-0.011353	0.944812	-5.625680	17.255515
59270	0	1.197469	10.106139	-1.145302	0.011966	0.101067	-0.011416	0.985156	-5.634229	17.256298
59271	0	1.221742	10.113055	-1.101803	0.012207	0.101135	-0.010986	1.019808	-5.644299	17.266180
59272	0	1.217065	10.154879	-1.077917	0.012166	0.101553	-0.010745	1.057177	-5.647897	17.271028
59273	0	1.190195	10.192499	-1.095990	0.011902	0.101929	-0.010925	1.095111	-5.646455	17.269510
59274	0	1.159859	10.185646	-1.011339	0.011597	0.101860	-0.010079	1.132581	-5.646967	17.266584
59275	0	1.178166	10.204739	-1.046804	0.011780	0.102051	-0.010437	1.166880	-5.647513	17.258349
59276	0	1.209174	10.173449	-1.095526	0.012088	0.101738	-0.010927	1.197827	-5.650369	17.251456
59277	0	1.220602	10.168173	-1.125724	0.012207	0.101685	-0.011230	1.227418	-5.647788	17.243513
59278	0	1.244615	10.216366	-1.149266	0.012448	0.102166	-0.011468	1.254550	-5.643933	17.235010
59279	0	1.245549	10.216894	-1.180910	0.012451	0.102173	-0.011780	1.286967	-5.647383	17.223726
59280	0	1.166254	10.179514	-1.204943	0.011665	0.101798	-0.012022	1.317249	-5.642799	17.214741
59281	0	1.177703	10.155881	-1.211864	0.011780	0.101562	-0.012085	1.355152	-5.638565	17.198870
59282	0	1.171092	10.118564	-1.114480	0.011713	0.101189	-0.011115	1.388561	-5.634688	17.183269
59283	0	1.165635	10.101052	-1.107313	0.011658	0.101013	-0.011047	1.417590	-5.631625	17.173172
59284	0	1.171479	10.057745	-1.088150	0.011716	0.100580	-0.010855	1.447962	-5.628821	17.158660
59285	0	1.177596	10.040085	-1.052126	0.011780	0.100403	-0.010498	1.474129	-5.622789	17.151610
59286	0	1.164470	9.984662	-1.063068	0.011649	0.099849	-0.010606	1.502711	-5.616135	17.134013
59287	0	1.178073	9.960656	-1.107169	0.011780	0.099609	-0.011047	1.530877	-5.615768	17.115604
59288	0	1.165621	9.911331	-1.075251	0.011660	0.099115	-0.010730	1.557231	-5.610268	17.096527
59289	0	1.135144	9.881349	-1.040031	0.011353	0.098816	-0.010376	1.585667	-5.607330	17.078661
59290	0	1.165541	9.807517	-1.069203	0.011655	0.098078	-0.010669	1.613078	-5.606409	17.058565
59291	0	1.153314	9.783688	-1.064560	0.011536	0.097839	-0.010620	1.642946	-5.601864	17.042701
59292	0	1.158747	9.752736	-1.008517	0.011591	0.097529	-0.010061	1.671258	-5.596014	17.019702
59293	0	1.159673	9.716610	-0.929683	0.011597	0.097168	-0.009277	1.694549	-5.594042	16.995272
59294	0	1.110345	9.636901	-0.921798	0.011108	0.096371	-0.009194	1.723019	-5.586134	16.968430
59295	0	1.098069	9.570120	-0.851286	0.010986	0.095703	-0.008484	1.757936	-5.577136	16.946341
59296	0	1.078717	9.551451	-0.832334	0.010792	0.095516	-0.008298	1.788507	-5.569333	16.927971
59297	0	1.104643	9.502978	-0.844616	0.011047	0.095032	-0.008423	1.816716	-5.565935	16.906151
59298	0	1.086491	9.435303	-0.867612	0.010861	0.094356	-0.008653	1.845711	-5.567892	16.877771
59299	0	1.031865	9.411350	-0.881371	0.010315	0.094116	-0.008789	1.875982	-5.570196	16.857845
59300	0	1.074871	9.361981	-0.910763	0.010749	0.093622	-0.009083	1.906762	-5.567866	16.832118
59301	0	1.043807	9.331972	-0.912411	0.010437	0.093323	-0.009094	1.943533	-5.567053	16.813176
59302	0	1.086407	9.313082	-0.899603	0.010866	0.093133	-0.008971	1.974215	-5.562290	16.790362
59303	0	1.019300	9.258794	-0.869235	0.010193	0.092590	-0.008667	2.005933	-5.560145	16.769024
59304	0	1.037201	9.246005	-0.887116	0.010376	0.092463	-0.008841	2.043764	-5.553036	16.754941
59305	0	1.025319	9.215989	-0.858023	0.010254	0.092163	-0.008545	2.087884	-5.549767	16.736028
59306	0	1.049868	9.190951	-0.815601	0.010496	0.091912	-0.008128	2.122629	-5.550424	16.718547
59307	0	1.049395	9.142832	-0.766306	0.010498	0.091431	-0.007629	2.164454	-5.542770	16.704272
59308	0	1.055146	9.154515	-0.718241	0.010550	0.091548	-0.007148	2.207332	-5.541345	16.692358
59309	0	1.061986	9.142817	-0.705189	0.010620	0.091431	-0.007019	2.248252	-5.538202	16.672655
59310	0	1.043709	9.123908	-0.736184	0.010436	0.091242	-0.007329	2.288977	-5.536931	16.659430
59311	0	1.007454	9.124417	-0.766487	0.010071	0.091248	-0.007629	2.333410	-5.538915	16.643139
59312	0	0.995902	9.135887	-0.773330	0.009955	0.091362	-0.007701	2.373690	-5.540833	16.631006
59313	0	1.013324	9.118288	-0.852129	0.010132	0.091187	-0.008484	2.419692	-5.540355	16.630864
59314	0	1.068305	9.123636	-0.811126	0.010683	0.091240	-0.008071	2.469500	-5.537912	16.620604
59315	0	1.044030	9.136568	-0.913012	0.010437	0.091370	-0.009094	2.513391	-5.539878	16.618506
59316	0	1.044740	9.166327	-0.859245	0.010443	0.091667	-0.008556	2.557714	-5.543355	16.608963
59317	0	1.080923	9.173111	-0.913474	0.010803	0.091736	-0.009094	2.607613	-5.548522	16.596459
59318	0	1.038963	9.208705	-0.946199	0.010387	0.092092	-0.009420	2.658509	-5.549042	16.591729
59319	0	1.019706	9.203704	-0.919049	0.010193	0.092041	-0.009155	2.701127	-5.552083	16.592027
59320	0	1.014602	9.233257	-0.951299	0.010139	0.092338	-0.009471	2.752297	-5.557982	16.591745
59321	0	1.013517	9.258528	-1.047851	0.010132	0.092590	-0.010437	2.802393	-5.560049	16.591829
59322	0	1.044366	9.306384	-1.037543	0.010443	0.093068	-0.010338	2.847547	-5.559080	16.590992
59323	0	1.092935	9.325648	-1.072266	0.010925	0.093262	-0.010681	2.897198	-5.561993	16.592337
59324	0	1.105655	9.391618	-1.129755	0.011055	0.093922	-0.011253	2.949789	-5.561891	16.596054
59325	0	1.136337	9.429345	-1.059980	0.011353	0.094299	-0.010559	2.998267	-5.572834	16.590572
59326	0	1.125822	9.519696	-1.123118	0.011251	0.095202	-0.011191	3.044945	-5.578876	16.592691
59327	0	1.074704	9.520942	-1.139342	0.010742	0.095215	-0.011353	3.092670	-5.582667	16.595828
59328	0	1.094377	9.580724	-1.172463	0.010935	0.095814	-0.011680	3.145357	-5.591286	16.592886
59329	0	1.093523	9.612480	-1.169431	0.010925	0.096130	-0.011658	3.187657	-5.600999	16.596900
59330	0	1.125665	9.672379	-1.189219	0.011250	0.096729	-0.011854	3.231590	-5.607298	16.597270
59331	0	1.142102	9.697976	-1.224056	0.011414	0.096985	-0.012207	3.270156	-5.613988	16.595122
59332	0	1.143530	9.751799	-1.219137	0.011428	0.097524	-0.012153	3.313963	-5.620608	16.607496
59333	0	1.178417	9.807817	-1.248898	0.011780	0.098083	-0.012451	3.356990	-5.623651	16.607230
59334	0	1.173260	9.849416	-1.280636	0.011727	0.098499	-0.012772	3.396147	-5.627713	16.606207
59335	0	1.129636	9.875083	-1.296609	0.011292	0.098755	-0.012939	3.425968	-5.631246	16.603267
59336	0	1.118068	9.923099	-1.259339	0.011179	0.099235	-0.012567	3.455801	-5.631070	16.606643
59337	0	1.147958	9.942263	-1.375513	0.011475	0.099426	-0.013733	3.480072	-5.634672	16.613462
59338	0	1.167437	9.965886	-1.343443	0.011667	0.099663	-0.013412	3.505113	-5.640685	16.621030
59339	0	1.190371	10.015615	-1.320118	0.011902	0.100159	-0.013184	3.523731	-5.640623	16.633023
59340	0	1.208955	10.015082	-1.378230	0.012088	0.100153	-0.013768	3.538633	-5.640454	16.636612
59341	0	1.202566	10.046253	-1.398515	0.012024	0.100464	-0.013977	3.546690	-5.640260	16.640732
59342	0	1.172462	10.058117	-1.431036	0.011722	0.100583	-0.014299	3.557973	-5.641509	16.643801
59343	0	1.153744	10.058484	-1.373948	0.011536	0.100586	-0.013733	3.564163	-5.641307	16.651353
59344	0	1.147610	10.107121	-1.411462	0.011477	0.101071	-0.014112	3.565490	-5.637549	16.656401
59345	0	1.166081	10.082972	-1.416015	0.011658	0.100830	-0.014160	3.564116	-5.638738	16.662821
59346	0	1.178182	10.113503	-1.428105	0.011786	0.101134	-0.014283	3.560300	-5.632290	16.670771
59347	0	1.214615	10.095253	-1.379102	0.012146	0.100952	-0.013794	3.555777	-5.630147	16.679197
59348	0	1.202261	10.077134	-1.395589	0.012024	0.100769	-0.013971	3.537278	-5.626315	16.681246
59349	0	1.208872	10.083103	-1.488310	0.012085	0.100830	-0.014893	3.525167	-5.628137	16.691316
59350	0	1.154518	10.052800	-1.455223	0.011542	0.100526	-0.014569	3.504812	-5.629000	16.691070
59351	0	1.129582	10.009986	-1.456890	0.011292	0.100098	-0.014587	3.482645	-5.631485	16.694964
59352	0	1.142238	10.010419	-1.385920	0.011421	0.100101	-0.013880	3.458175	-5.630383	16.702133
59353	0	1.147740	9.985588	-1.395783	0.011475	0.099854	-0.013977	3.435103	-5.631102	16.708379
59354	0	1.178549	9.949487	-1.348318	0.011785	0.099491	-0.013512	3.401302	-5.629638	16.717048
59355	0	1.165587	9.955200	-1.266827	0.011658	0.099548	-0.012695	3.369173	-5.624985	16.723906
59356	0	1.177176	9.931463	-1.163764	0.011776	0.099311	-0.011665	3.335994	-5.617598	16.736667
59357	0	1.202281	9.894148	-1.107850	0.012024	0.098938	-0.011108	3.299909	-5.613875	16.751243
59358	0	1.147493	9.864298	-1.083106	0.011472	0.098639	-0.010866	3.257815	-5.615057	16.763053
59359	0	1.110940	9.820945	-1.070558	0.011108	0.098206	-0.010742	3.213740	-5.613708	16.774191
59360	0	1.147394	9.772958	-1.130349	0.011477	0.097725	-0.011341	3.168230	-5.608159	16.783719
59361	0	1.110598	9.717305	-1.069863	0.011108	0.097168	-0.010742	3.115537	-5.602733	16.794728
59362	0	1.140460	9.669451	-1.097949	0.011408	0.096689	-0.011023	3.062805	-5.596342	16.815287
59363	0	1.177843	9.650218	-1.124498	0.011780	0.096497	-0.011292	3.006350	-5.592071	16.826487
59364	0	1.141199	9.566090	-1.310531	0.011411	0.095654	-0.013153	2.948120	-5.590846	16.832861
59365	0	1.092984	9.515818	-1.180147	0.010925	0.095154	-0.011841	2.899574	-5.593582	16.839683
59366	0	1.086950	9.461892	-1.184211	0.010873	0.094613	-0.011886	2.845531	-5.586823	16.850040
59367	0	1.061936	9.448759	-1.180019	0.010620	0.094482	-0.011841	2.794954	-5.583168	16.857747
59368	0	1.055766	9.425105	-1.037952	0.010557	0.094247	-0.010418	2.747144	-5.581064	16.862478
59369	0	1.074728	9.405828	-0.923989	0.010742	0.094055	-0.009277	2.700290	-5.584606	16.873220
59370	0	1.087256	9.388191	-0.928494	0.010874	0.093878	-0.009325	2.650203	-5.580434	16.876767
59371	0	1.055964	9.338801	-0.855939	0.010559	0.093384	-0.008606	2.591994	-5.578411	16.881412
59372	0	1.074364	9.351631	-0.754934	0.010742	0.093513	-0.007598	2.530981	-5.577757	16.894274
59373	0	1.031545	9.332731	-0.831019	0.010315	0.093323	-0.008362	2.466014	-5.575851	16.907550
59374	0	1.032322	9.272463	-0.845518	0.010316	0.092721	-0.008504	2.404200	-5.582286	16.925482
59375	0	0.994614	9.253348	-0.862526	0.009949	0.092529	-0.008667	2.350462	-5.576605	16.940381
59376	0	1.006749	9.187147	-0.932703	0.010065	0.091866	-0.009378	2.284439	-5.576887	16.958369
59377	0	1.062166	9.198427	-0.935561	0.010620	0.091980	-0.009399	2.228091	-5.576060	16.977177
59378	0	1.074659	9.180929	-0.988579	0.010745	0.091805	-0.009923	2.179911	-5.575157	16.993498
59379	0	1.068279	9.167928	-0.990570	0.010681	0.091675	-0.009949	2.124166	-5.574327	17.015135
59380	0	1.099172	9.162461	-0.897258	0.010989	0.091621	-0.009008	2.077527	-5.574768	17.036223
59381	0	1.056242	9.210471	-0.845082	0.010559	0.092102	-0.008484	2.034625	-5.576234	17.054135
59382	0	1.001878	9.217064	-0.819970	0.010015	0.092168	-0.008235	1.988468	-5.577797	17.076167
59383	0	0.994934	9.241034	-0.777486	0.009949	0.092407	-0.007812	1.939522	-5.576058	17.099753
59384	0	1.043914	9.235294	-0.697635	0.010437	0.092351	-0.007006	1.900652	-5.576472	17.127188
59385	0	1.043774	9.240971	-0.686255	0.010437	0.092407	-0.006897	1.855793	-5.574999	17.148938
59386	0	1.080700	9.253654	-0.777153	0.010804	0.092534	-0.007805	1.812018	-5.576050	17.179601
59387	0	1.068252	9.241014	-0.826659	0.010681	0.092407	-0.008301	1.767448	-5.575061	17.201230
59388	0	1.062308	9.265999	-0.887292	0.010622	0.092657	-0.008904	1.726024	-5.573564	17.227896
59389	0	1.043984	9.277607	-0.900285	0.010437	0.092773	-0.009033	1.686094	-5.574186	17.254183
59390	0	1.075192	9.332977	-0.931013	0.010747	0.093328	-0.009338	1.648878	-5.577322	17.282271
59391	0	1.038183	9.338571	-0.894540	0.010376	0.093384	-0.008972	1.613709	-5.581610	17.305236
59392	0	1.063401	9.424324	-0.852640	0.010632	0.094241	-0.008553	1.579393	-5.581810	17.332447
59393	0	1.093062	9.454451	-0.877106	0.010925	0.094543	-0.008789	1.555112	-5.585417	17.358749
59394	0	1.070041	9.485179	-0.872946	0.010692	0.094851	-0.008754	1.523153	-5.593142	17.386744
59395	0	1.099008	9.539931	-0.772944	0.010986	0.095398	-0.007751	1.493992	-5.595113	17.412690
59396	0	1.087932	9.589033	-0.835513	0.010872	0.095889	-0.008379	1.463022	-5.601197	17.439572
59397	0	1.111417	9.607057	-0.870712	0.011108	0.096069	-0.008728	1.435597	-5.605186	17.468588
59398	0	1.094521	9.656082	-0.927392	0.010937	0.096560	-0.009297	1.405229	-5.612177	17.498925
59399	0	1.087198	9.662010	-0.986501	0.010864	0.096619	-0.009888	1.375721	-5.618107	17.525735
59400	0	1.143765	9.692798	-1.018691	0.011429	0.096927	-0.010209	1.347234	-5.625252	17.551889
59401	0	1.147781	9.747517	-1.065918	0.011475	0.097473	-0.010681	1.318809	-5.625562	17.582540
59402	0	1.166879	9.784457	-1.080193	0.011663	0.097843	-0.010820	1.295053	-5.628485	17.604200
59403	0	1.160612	9.808419	-1.084795	0.011597	0.098083	-0.010864	1.273797	-5.636090	17.626411
59404	0	1.143232	9.851305	-1.039104	0.011432	0.098512	-0.010405	1.255872	-5.633591	17.644880
59405	0	1.111196	9.906131	-1.011564	0.011108	0.099060	-0.010132	1.234789	-5.634464	17.671271
59406	0	1.130451	9.936822	-0.983711	0.011298	0.099367	-0.009855	1.211560	-5.638537	17.693201
59407	0	1.160666	10.003794	-1.004614	0.011597	0.100037	-0.010071	1.181518	-5.646728	17.711177
59408	0	1.156138	9.991724	-0.963990	0.011555	0.099916	-0.009656	1.160857	-5.651158	17.734414
59409	0	1.160068	10.003837	-1.017113	0.011597	0.100037	-0.010193	1.134037	-5.652476	17.749931
59410	0	1.209456	10.040722	-1.086610	0.012093	0.100406	-0.010882	1.113616	-5.651406	17.767292
59411	0	1.215261	10.028219	-1.133286	0.012146	0.100281	-0.011353	1.089562	-5.655640	17.783305
59412	0	1.191557	10.046862	-1.160089	0.011914	0.100467	-0.011619	1.067706	-5.653802	17.796889
59413	0	1.177708	10.046625	-1.151763	0.011780	0.100464	-0.011536	1.045191	-5.647228	17.815528
59414	0	1.171543	10.071363	-1.087069	0.011713	0.100712	-0.010890	1.021403	-5.646560	17.831059
59415	0	1.153898	10.052583	-1.115764	0.011536	0.100525	-0.011169	1.006467	-5.647083	17.841495
59416	0	1.184579	10.071071	-1.082594	0.011847	0.100709	-0.010841	0.987517	-5.643007	17.849044
59417	0	1.190279	10.058792	-1.084485	0.011902	0.100586	-0.010864	0.964056	-5.640809	17.859247
59418	0	1.190614	10.089510	-1.007851	0.011903	0.100894	-0.010094	0.945364	-5.641337	17.873855
59419	0	1.190252	10.064874	-1.029695	0.011902	0.100647	-0.010315	0.923626	-5.638893	17.885586
59420	0	1.153679	10.052961	-1.032251	0.011537	0.100528	-0.010341	0.901538	-5.635839	17.894390
59421	0	1.134995	10.046597	-1.048070	0.011353	0.100464	-0.010498	0.880612	-5.629703	17.901132
59422	0	1.165259	10.034724	-1.008061	0.011652	0.100346	-0.010098	0.860212	-5.627167	17.903673
59423	0	1.159524	9.991652	-1.017524	0.011597	0.099915	-0.010193	0.838901	-5.622317	17.910092
59424	0	1.183720	9.973577	-0.971609	0.011837	0.099734	-0.009731	0.820466	-5.619360	17.913965
59425	0	1.177806	9.936707	-1.029921	0.011780	0.099365	-0.010315	0.801242	-5.614138	17.917287
59426	0	1.165314	9.918646	-0.929318	0.011654	0.099185	-0.009308	0.783206	-5.610039	17.924563
59427	0	1.159353	9.906159	-0.908156	0.011597	0.099060	-0.009094	0.767606	-5.603211	17.922781
59428	0	1.122238	9.863716	-0.923839	0.011224	0.098636	-0.009253	0.750261	-5.598372	17.926946
59429	0	1.092524	9.851179	-0.816613	0.010925	0.098511	-0.008179	0.734961	-5.595083	17.924817
59430	0	1.116733	9.845291	-0.826207	0.011168	0.098452	-0.008276	0.718239	-5.590527	17.920893
59431	0	1.122485	9.771888	-0.822851	0.011230	0.097717	-0.008240	0.704480	-5.580732	17.918523
59432	0	1.163985	9.735549	-0.839183	0.011646	0.097354	-0.008401	0.692960	-5.569976	17.917733
59433	0	1.183848	9.698607	-0.841222	0.011841	0.096985	-0.008423	0.679858	-5.564034	17.911021
59434	0	1.152858	9.656038	-0.851738	0.011531	0.096560	-0.008524	0.671439	-5.558134	17.906431
59435	0	1.104828	9.600856	-0.805226	0.011047	0.096008	-0.008057	0.665536	-5.555992	17.904391
59436	0	1.086452	9.582559	-0.761682	0.010865	0.095825	-0.007621	0.660148	-5.551898	17.899202
59437	0	1.055886	9.539786	-0.787493	0.010559	0.095398	-0.007874	0.661724	-5.548400	17.886103
59438	0	1.055736	9.503022	-0.843300	0.010558	0.095031	-0.008426	0.670086	-5.544313	17.876867
59439	0	1.080359	9.490936	-0.732763	0.010803	0.094910	-0.007324	0.673916	-5.541412	17.865175
59440	0	1.074068	9.454241	-0.739632	0.010742	0.094543	-0.007393	0.677457	-5.536281	17.859030
59441	0	1.068097	9.435974	-0.641800	0.010681	0.094360	-0.006409	0.688728	-5.532483	17.837419
59442	0	1.073931	9.429682	-0.717085	0.010741	0.094297	-0.007160	0.700993	-5.526803	17.832787
59443	0	1.068088	9.423744	-0.709164	0.010681	0.094238	-0.007080	0.714593	-5.523079	17.823321
59444	0	1.062189	9.393006	-0.693211	0.010619	0.093931	-0.006921	0.727776	-5.522998	17.817566
59445	0	1.061488	9.350555	-0.721390	0.010620	0.093506	-0.007202	0.741560	-5.513229	17.811052
59446	0	1.024151	9.344262	-0.754802	0.010242	0.093444	-0.007531	0.761616	-5.508747	17.801117
59447	0	1.062161	9.325998	-0.728330	0.010620	0.093262	-0.007263	0.786058	-5.507183	17.784671
59448	0	1.080598	9.325620	-0.750728	0.010805	0.093258	-0.007487	0.809860	-5.504887	17.777764
59449	0	1.087087	9.307651	-0.721940	0.010864	0.093079	-0.007202	0.830469	-5.509616	17.770175
59450	0	1.020667	9.313296	-0.695592	0.010205	0.093135	-0.006932	0.859057	-5.507890	17.760268
59451	0	1.031420	9.319894	-0.673917	0.010315	0.093201	-0.006714	0.889333	-5.503532	17.757241
59452	0	1.056115	9.313326	-0.643003	0.010557	0.093136	-0.006399	0.926737	-5.504821	17.746449
59453	0	1.056211	9.332033	-0.619608	0.010559	0.093323	-0.006165	0.964415	-5.505035	17.745683
59454	0	1.056605	9.313146	-0.693120	0.010565	0.093134	-0.006900	1.002156	-5.503096	17.742255
59455	0	1.056109	9.356424	-0.705137	0.010559	0.093567	-0.007019	1.040898	-5.502089	17.734751
59456	0	1.056101	9.374231	-0.693041	0.010563	0.093744	-0.006901	1.076126	-5.496332	17.728619
59457	0	1.068726	9.380693	-0.815698	0.010681	0.093811	-0.008118	1.123236	-5.500461	17.727308
59458	0	1.082108	9.392043	-0.799223	0.010815	0.093925	-0.007953	1.170587	-5.504921	17.721278
59459	0	1.086906	9.398998	-0.834155	0.010864	0.093994	-0.008301	1.219494	-5.507456	17.714416
59460	0	1.093642	9.428546	-0.879229	0.010934	0.094290	-0.008749	1.271233	-5.507314	17.705150
59461	0	1.050352	9.441683	-0.907442	0.010498	0.094421	-0.009033	1.320522	-5.510733	17.698252
59462	0	1.099904	9.483503	-0.842773	0.010997	0.094839	-0.008385	1.371378	-5.510092	17.699242
59463	0	1.099155	9.508779	-0.889706	0.010986	0.095093	-0.008850	1.427105	-5.513103	17.691103
59464	0	1.124694	9.562607	-0.881371	0.011240	0.095632	-0.008762	1.487524	-5.518102	17.688851
59465	0	1.129721	9.581936	-0.969472	0.011292	0.095825	-0.009644	1.547680	-5.521743	17.682113
59466	0	1.136830	9.611321	-0.937170	0.011363	0.096119	-0.009319	1.608896	-5.524786	17.679966
59467	0	1.105035	9.618637	-0.938665	0.011047	0.096191	-0.009338	1.665524	-5.525099	17.671968
59468	0	1.148785	9.678548	-0.960819	0.011480	0.096791	-0.009559	1.722977	-5.530757	17.666216
59469	0	1.148186	9.697862	-0.981896	0.011475	0.096985	-0.009766	1.785203	-5.536108	17.651890
59470	0	1.149269	9.721019	-1.010492	0.011489	0.097216	-0.010056	1.841268	-5.537376	17.644513
59471	0	1.147932	9.722319	-1.085049	0.011475	0.097229	-0.010803	1.895704	-5.539782	17.645066
59472	0	1.185094	9.745494	-1.094876	0.011849	0.097461	-0.010899	1.953576	-5.538535	17.639779
59473	0	1.135512	9.795507	-1.128321	0.011353	0.097961	-0.011230	2.014283	-5.538533	17.632759
59474	0	1.166338	9.824766	-1.150627	0.011662	0.098253	-0.011459	2.068103	-5.536595	17.622395
59475	0	1.178775	9.832132	-1.048741	0.011780	0.098328	-0.010437	2.126088	-5.542673	17.610635
59476	0	1.119121	9.861264	-1.132362	0.011185	0.098619	-0.011271	2.187139	-5.547193	17.602990
59477	0	1.123554	9.893198	-1.109591	0.011230	0.098938	-0.011047	2.242611	-5.549933	17.595531
59478	0	1.118525	9.879762	-1.149455	0.011179	0.098804	-0.011450	2.293943	-5.554135	17.584832
59479	0	1.147755	9.905468	-1.109247	0.011475	0.099060	-0.011047	2.345252	-5.554365	17.580741
59480	0	1.142385	9.928555	-1.197815	0.011418	0.099292	-0.011931	2.398920	-5.557766	17.563623
59481	0	1.172019	9.929908	-1.169985	0.011719	0.099304	-0.011658	2.446610	-5.556319	17.559693
59482	0	1.159857	9.941039	-1.238865	0.011599	0.099415	-0.012353	2.487210	-5.553351	17.546733
59483	0	1.129794	9.923781	-1.218375	0.011292	0.099243	-0.012146	2.530001	-5.557655	17.545696
59484	0	1.154933	9.904333	-1.226382	0.011548	0.099049	-0.012222	2.577723	-5.556198	17.530550
59485	0	1.166579	9.935949	-1.297627	0.011658	0.099365	-0.012939	2.619675	-5.562540	17.518121
59486	0	1.148961	9.934933	-1.244034	0.011491	0.099354	-0.012403	2.661639	-5.558154	17.507210
59487	0	1.172011	9.954419	-1.199603	0.011719	0.099548	-0.011963	2.699554	-5.556596	17.489400
59488	0	1.165623	9.941419	-1.200095	0.011660	0.099418	-0.011969	2.736383	-5.549580	17.475733
59489	0	1.135188	9.942279	-1.156623	0.011353	0.099426	-0.011536	2.771007	-5.545571	17.467647
59490	0	1.177959	9.892628	-1.193495	0.011778	0.098930	-0.011903	2.807406	-5.544346	17.464635
59491	0	1.178016	9.893497	-1.162200	0.011780	0.098938	-0.011597	2.836091	-5.541493	17.458972
59492	0	1.135471	9.862252	-1.228467	0.011353	0.098626	-0.012258	2.867224	-5.540872	17.444052
59493	0	1.129448	9.832461	-1.247233	0.011292	0.098328	-0.012451	2.891734	-5.541216	17.427786
59494	0	1.148002	9.807398	-1.202933	0.011480	0.098077	-0.012006	2.918554	-5.537624	17.419818
59495	0	1.128888	9.795921	-1.210540	0.011292	0.097961	-0.012085	2.941884	-5.531346	17.410086
59496	0	1.116145	9.758848	-1.263142	0.011164	0.097590	-0.012614	2.961252	-5.525521	17.407995
59497	0	1.110552	9.747151	-1.222273	0.011108	0.097473	-0.012207	2.979306	-5.518939	17.395738
59498	0	1.110138	9.710100	-1.225560	0.011102	0.097103	-0.012239	2.999084	-5.515321	17.384119
59499	0	1.104391	9.704363	-1.210635	0.011047	0.097046	-0.012085	3.023982	-5.508041	17.370345
59500	0	1.097220	9.691821	-1.153088	0.010979	0.096919	-0.011518	3.039164	-5.497029	17.361191
59501	0	1.122955	9.661699	-1.148950	0.011230	0.096619	-0.011475	3.056197	-5.492557	17.356509
59502	0	1.159510	9.630782	-1.145826	0.011594	0.096310	-0.011444	3.072455	-5.490677	17.346433
59503	0	1.104657	9.606838	-1.087350	0.011047	0.096069	-0.010864	3.082892	-5.486223	17.342792
59504	0	1.116603	9.551604	-1.156544	0.011168	0.095517	-0.011555	3.095389	-5.481042	17.328240
59505	0	1.067903	9.539739	-1.117623	0.010681	0.095398	-0.011169	3.102946	-5.475053	17.320389
59506	0	1.079436	9.539555	-1.100888	0.010798	0.095396	-0.011001	3.112432	-5.466640	17.309352
59507	0	1.104209	9.503125	-1.142278	0.011047	0.095032	-0.011414	3.122839	-5.456905	17.303842
59508	0	1.116137	9.484644	-1.064767	0.011159	0.094848	-0.010639	3.132295	-5.456311	17.301442
59509	0	1.074128	9.460409	-1.050259	0.010742	0.094604	-0.010498	3.136939	-5.451695	17.299714
59510	0	1.098645	9.435866	-1.032806	0.010983	0.094359	-0.010324	3.140717	-5.451673	17.291749
59511	0	1.080664	9.417691	-1.031444	0.010803	0.094177	-0.010315	3.139367	-5.452239	17.286859
59512	0	1.044390	9.405431	-0.994671	0.010444	0.094054	-0.009948	3.137241	-5.448905	17.282461
59513	0	1.086681	9.411576	-1.001122	0.010864	0.094116	-0.010010	3.138101	-5.448442	17.278115
59514	0	1.044217	9.399221	-1.001338	0.010442	0.093992	-0.010014	3.136663	-5.445437	17.280856
59515	0	1.020000	9.374926	-1.031461	0.010193	0.093750	-0.010315	3.135280	-5.450587	17.279783
59516	0	1.063686	9.399221	-1.025061	0.010633	0.093992	-0.010254	3.130034	-5.451210	17.285888
59517	0	1.061969	9.338403	-1.043531	0.010620	0.093384	-0.010437	3.126844	-5.447188	17.281537
59518	0	1.074002	9.356733	-1.000411	0.010741	0.093567	-0.010007	3.122112	-5.442225	17.285706
59519	0	1.104695	9.344525	-1.006733	0.011047	0.093445	-0.010071	3.116690	-5.438183	17.286449
59520	0	1.068359	9.368951	-1.029977	0.010680	0.093689	-0.010308	3.104942	-5.438839	17.292757
59521	0	1.037761	9.350615	-1.067702	0.010376	0.093506	-0.010681	3.098607	-5.437328	17.296948
59522	0	1.044037	9.375031	-0.987661	0.010440	0.093750	-0.009880	3.092900	-5.434482	17.303925
59523	0	1.019884	9.368882	-1.037145	0.010193	0.093689	-0.010376	3.085727	-5.438315	17.313452
59524	0	1.032805	9.374919	-1.018127	0.010326	0.093749	-0.010184	3.080081	-5.437002	17.327303
59525	0	1.080905	9.411676	-0.957058	0.010803	0.094116	-0.009583	3.064271	-5.440530	17.330029
59526	0	1.063452	9.430094	-1.040409	0.010632	0.094300	-0.010413	3.051658	-5.440622	17.339541
59527	0	1.080924	9.423899	-1.017997	0.010803	0.094238	-0.010193	3.034172	-5.444485	17.355837
59528	0	1.106043	9.472853	-1.033916	0.011059	0.094728	-0.010350	3.019088	-5.442977	17.369105
59529	0	1.056702	9.442139	-1.116190	0.010559	0.094421	-0.011169	3.008261	-5.449027	17.382264
59530	0	1.063630	9.484861	-1.145174	0.010635	0.094848	-0.011460	2.996165	-5.446594	17.394336
59531	0	1.080796	9.497156	-1.072983	0.010803	0.094971	-0.010742	2.979363	-5.448798	17.411341
59532	0	1.063540	9.539927	-1.089167	0.010629	0.095399	-0.010901	2.966029	-5.453268	17.417489
59533	0	1.086893	9.545917	-1.116333	0.010864	0.095459	-0.011169	2.956799	-5.455322	17.433570
59534	0	1.081343	9.564305	-1.078167	0.010812	0.095642	-0.010792	2.942739	-5.453752	17.452337
59535	0	1.074347	9.594911	-1.072443	0.010742	0.095947	-0.010742	2.919316	-5.451806	17.472038
59536	0	1.093136	9.650042	-1.124381	0.010927	0.096499	-0.011256	2.902597	-5.453158	17.487591
59537	0	1.105261	9.649772	-1.164335	0.011047	0.096497	-0.011658	2.883527	-5.455721	17.501565
59538	0	1.099884	9.680563	-1.142655	0.010996	0.096804	-0.011446	2.858608	-5.455587	17.517969
59539	0	1.141860	9.698654	-1.151657	0.011414	0.096985	-0.011536	2.834212	-5.457838	17.536091
59540	0	1.142989	9.705096	-1.214499	0.011423	0.097049	-0.012169	2.804094	-5.462009	17.557108
59541	0	1.178281	9.741480	-1.212145	0.011780	0.097412	-0.012146	2.773528	-5.461794	17.573059
59542	0	1.154321	9.729692	-1.177293	0.011541	0.097295	-0.011792	2.748738	-5.460218	17.599339
59543	0	1.117038	9.765887	-1.181834	0.011169	0.097656	-0.011841	2.720466	-5.457589	17.616625
59544	0	1.129725	9.778508	-1.189722	0.011292	0.097783	-0.011918	2.694154	-5.459407	17.636569
59545	0	1.135537	9.784189	-1.200064	0.011353	0.097839	-0.012024	2.665052	-5.458919	17.655199
59546	0	1.129985	9.815242	-1.182683	0.011296	0.098149	-0.011856	2.629102	-5.459270	17.672808
59547	0	1.135588	9.808639	-1.266993	0.011353	0.098083	-0.012695	2.598148	-5.459390	17.678725
59548	0	1.191539	9.851851	-1.194086	0.011908	0.098516	-0.011973	2.558573	-5.464553	17.699925
59549	0	1.129930	9.857498	-1.211273	0.011292	0.098572	-0.012146	2.518287	-5.469679	17.712407
59550	0	1.142975	9.845948	-1.137286	0.011429	0.098455	-0.011409	2.474719	-5.466937	17.727149
59551	0	1.141587	9.833097	-1.162731	0.011414	0.098328	-0.011658	2.437655	-5.465763	17.740300
59552	0	1.123907	9.858209	-1.205180	0.011234	0.098578	-0.012086	2.396340	-5.467374	17.753594
59553	0	1.165496	9.845468	-1.235316	0.011658	0.098450	-0.012390	2.351622	-5.460208	17.769167
59554	0	1.110488	9.840272	-1.209492	0.011103	0.098398	-0.012134	2.304909	-5.458776	17.782830
59555	0	1.110711	9.839306	-1.162190	0.011108	0.098389	-0.011658	2.261461	-5.453357	17.800211
59556	0	1.189798	9.846289	-1.160935	0.011899	0.098458	-0.011647	2.215974	-5.448276	17.808747
59557	0	1.178039	9.827048	-1.064480	0.011780	0.098267	-0.010681	2.171933	-5.445144	17.826379
59558	0	1.123188	9.815536	-1.044816	0.011231	0.098151	-0.010488	2.124252	-5.441838	17.844887
59559	0	1.154197	9.790357	-1.033886	0.011536	0.097900	-0.010376	2.079145	-5.445369	17.866007
59560	0	1.142286	9.797180	-1.038423	0.011426	0.097967	-0.010425	2.030142	-5.437891	17.882356
59561	0	1.141227	9.796649	-1.063603	0.011414	0.097961	-0.010681	1.975757	-5.432445	17.898143
59562	0	1.147635	9.791439	-1.060653	0.011472	0.097910	-0.010653	1.920782	-5.433899	17.905984
59563	0	1.141534	9.723394	-1.094074	0.011414	0.097229	-0.010986	1.865521	-5.431936	17.922424
59564	0	1.159978	9.736515	-1.109992	0.011600	0.097361	-0.011140	1.816939	-5.428176	17.939710
59565	0	1.153248	9.723405	-1.076110	0.011536	0.097229	-0.010803	1.766074	-5.420533	17.947942
59566	0	1.122304	9.705993	-1.080190	0.011224	0.097055	-0.010841	1.717808	-5.415590	17.964489
59567	0	1.111079	9.650057	-1.015244	0.011108	0.096497	-0.010193	1.668225	-5.414439	17.982733
59568	0	1.111328	9.699490	-0.897569	0.011112	0.096992	-0.009013	1.622364	-5.411879	17.998822
59569	0	1.098674	9.668345	-0.917628	0.010986	0.096680	-0.009216	1.573541	-5.408492	18.010034
59570	0	1.098436	9.638537	-0.921792	0.010986	0.096381	-0.009259	1.522724	-5.402268	18.024539
59571	0	1.086506	9.643879	-0.820068	0.010864	0.096436	-0.008240	1.474572	-5.399471	18.043362
59572	0	1.092708	9.614067	-0.879341	0.010926	0.096137	-0.008834	1.424830	-5.396578	18.058131
59573	0	1.110874	9.588987	-0.911674	0.011108	0.095886	-0.009155	1.377442	-5.393053	18.068948
59574	0	1.092802	9.559102	-0.891840	0.010925	0.095588	-0.008957	1.329982	-5.392380	18.081720
59575	0	1.104990	9.564536	-0.917934	0.011047	0.095642	-0.009216	1.284378	-5.391447	18.090600
59576	0	1.105259	9.552895	-0.892496	0.011052	0.095526	-0.008960	1.241191	-5.388044	18.101132
59577	0	1.068176	9.509630	-0.893402	0.010681	0.095093	-0.008972	1.193693	-5.384784	18.114585
59578	0	1.062322	9.498017	-0.923187	0.010621	0.094977	-0.009263	1.154660	-5.383366	18.124175
59579	0	1.074350	9.527836	-0.839303	0.010742	0.095276	-0.008423	1.117420	-5.381009	18.134019
59580	0	1.104615	9.534517	-0.851196	0.011049	0.095342	-0.008547	1.073961	-5.373308	18.149580
59581	0	1.098994	9.509442	-0.803223	0.010986	0.095093	-0.008057	1.043295	-5.373719	18.160510
59582	0	1.087180	9.503698	-0.840730	0.010871	0.095035	-0.008435	1.008068	-5.370801	18.168813
59583	0	1.074476	9.497281	-0.784460	0.010742	0.094971	-0.007874	0.971663	-5.369977	18.180522
59584	0	1.074999	9.522025	-0.767024	0.010747	0.095219	-0.007694	0.941605	-5.369684	18.184524
59585	0	1.067876	9.491260	-0.827034	0.010681	0.094910	-0.008301	0.903241	-5.362808	18.198718
59586	0	1.092192	9.528237	-0.754425	0.010920	0.095281	-0.007569	0.871635	-5.361704	18.210537
59587	0	1.086400	9.515597	-0.858241	0.010864	0.095154	-0.008606	0.841669	-5.357352	18.226560
59588	0	1.092286	9.491544	-0.786635	0.010924	0.094913	-0.007888	0.814325	-5.351606	18.237129
59589	0	1.105069	9.521592	-0.779469	0.011047	0.095215	-0.007812	0.791305	-5.351639	18.249403
59590	0	1.105852	9.546194	-0.843093	0.011054	0.095461	-0.008449	0.768702	-5.352983	18.257908
59591	0	1.110977	9.521575	-0.834970	0.011108	0.095215	-0.008362	0.752590	-5.350616	18.267272
59592	0	1.074420	9.539975	-0.802262	0.010744	0.095399	-0.008033	0.739027	-5.346770	18.275417
59593	0	1.105009	9.570355	-0.810892	0.011047	0.095703	-0.008118	0.727034	-5.346028	18.286689
59594	0	1.075184	9.594739	-0.821468	0.010747	0.095947	-0.008223	0.715878	-5.347822	18.301612
59595	0	1.111373	9.600855	-0.774076	0.011108	0.096008	-0.007751	0.701627	-5.350187	18.311988
59596	0	1.130553	9.649688	-0.790493	0.011302	0.096497	-0.007914	0.689820	-5.350381	18.323666
59597	0	1.111069	9.606929	-0.762669	0.011108	0.096069	-0.007629	0.685331	-5.349135	18.325301
59598	0	1.135683	9.612996	-0.828905	0.011356	0.096129	-0.008296	0.675722	-5.345701	18.330017
59599	0	1.141902	9.649603	-0.817757	0.011414	0.096497	-0.008179	0.673012	-5.348149	18.337553
59600	0	1.118477	9.673906	-0.896159	0.011180	0.096739	-0.008970	0.661340	-5.349808	18.346774
59601	0	1.105318	9.680130	-0.890894	0.011047	0.096802	-0.008911	0.657424	-5.352648	18.353665
59602	0	1.136532	9.692146	-0.891063	0.011364	0.096922	-0.008907	0.659943	-5.350209	18.362206
59603	0	1.111611	9.704461	-0.885452	0.011108	0.097046	-0.008850	0.663798	-5.355264	18.370555
59604	0	1.119192	9.722536	-0.873703	0.011185	0.097226	-0.008738	0.661875	-5.359731	18.377600
59605	0	1.111077	9.765557	-0.879363	0.011108	0.097656	-0.008789	0.665695	-5.358454	18.386172
59606	0	1.129891	9.753139	-0.843783	0.011295	0.097532	-0.008432	0.670706	-5.358646	18.396131
59607	0	1.135583	9.771584	-0.922757	0.011353	0.097717	-0.009216	0.682670	-5.358517	18.400551
59608	0	1.142129	9.813956	-0.876126	0.011419	0.098141	-0.008751	0.693594	-5.356875	18.406641
59609	0	1.141760	9.783844	-0.928200	0.011414	0.097839	-0.009277	0.698145	-5.357658	18.401492
59610	0	1.172785	9.838460	-0.948069	0.011726	0.098386	-0.009470	0.709509	-5.355437	18.401444
59611	0	1.141228	9.808274	-0.971378	0.011414	0.098083	-0.009705	0.719074	-5.349969	18.401979
59612	0	1.153493	9.844589	-0.943579	0.011533	0.098448	-0.009418	0.738382	-5.348616	18.396544
59613	0	1.147301	9.820412	-0.899000	0.011475	0.098206	-0.008972	0.758115	-5.342833	18.395707
59614	0	1.140677	9.844480	-0.957257	0.011410	0.098446	-0.009558	0.774677	-5.335573	18.388378
59615	0	1.147296	9.826573	-0.941056	0.011475	0.098267	-0.009399	0.786703	-5.329743	18.385536
59616	0	1.165328	9.844664	-0.913047	0.011654	0.098448	-0.009117	0.801252	-5.325104	18.384066
59617	0	1.147781	9.820334	-0.905337	0.011475	0.098206	-0.009033	0.823827	-5.324908	18.381880
59618	0	1.166497	9.850436	-0.921166	0.011663	0.098506	-0.009196	0.840859	-5.322791	18.378669
59619	0	1.147471	9.856982	-0.941985	0.011475	0.098572	-0.009399	0.863894	-5.319071	18.368440
59620	0	1.141141	9.832122	-0.958202	0.011414	0.098323	-0.009562	0.885904	-5.312740	18.359953
59621	0	1.159846	9.814264	-0.978249	0.011597	0.098145	-0.009766	0.905189	-5.311106	18.344023
59622	0	1.123415	9.795418	-1.073725	0.011233	0.097957	-0.010715	0.930234	-5.308535	18.330605
59623	0	1.135639	9.795911	-0.935799	0.011353	0.097961	-0.009338	0.952738	-5.309214	18.319776
59624	0	1.141693	9.777084	-1.007067	0.011420	0.097773	-0.010050	0.976548	-5.301626	18.311285
59625	0	1.141215	9.771508	-1.052012	0.011414	0.097717	-0.010498	1.002036	-5.296410	18.295610
59626	0	1.135236	9.783330	-0.897705	0.011350	0.097836	-0.008956	1.026304	-5.295649	18.283824
59627	0	1.122632	9.734969	-0.838344	0.011230	0.097351	-0.008362	1.051177	-5.286801	18.273253
59628	0	1.140309	9.740625	-0.910137	0.011405	0.097408	-0.009077	1.079295	-5.280724	18.260431
59629	0	1.129344	9.734865	-0.899604	0.011292	0.097351	-0.008972	1.107360	-5.279146	18.240298
59630	0	1.123648	9.734246	-0.923064	0.011233	0.097345	-0.009204	1.138254	-5.278975	18.230650
59631	0	1.092631	9.679924	-0.899808	0.010925	0.096802	-0.008972	1.168586	-5.276289	18.218834
59632	0	1.141743	9.660984	-0.917567	0.011415	0.096613	-0.009147	1.202672	-5.275893	18.202082
59633	0	1.147794	9.679827	-0.924879	0.011475	0.096802	-0.009216	1.240583	-5.275975	18.188549
59634	0	1.135671	9.630334	-0.894392	0.011358	0.096306	-0.008915	1.274543	-5.270236	18.176950
59635	0	1.129095	9.643306	-0.899954	0.011292	0.096436	-0.008972	1.306448	-5.265664	18.170750
59636	0	1.122844	9.606092	-0.923881	0.011229	0.096064	-0.009211	1.339642	-5.261670	18.157800
59637	0	1.122857	9.606685	-0.863618	0.011230	0.096069	-0.008606	1.375201	-5.255426	18.143455
59638	0	1.110477	9.599944	-0.912598	0.011104	0.096003	-0.009094	1.412697	-5.252893	18.127868
59639	0	1.086497	9.551723	-0.851430	0.010864	0.095520	-0.008484	1.448982	-5.249703	18.108566
59640	0	1.086728	9.575550	-0.851438	0.010865	0.095758	-0.008484	1.485071	-5.248138	18.094749
59641	0	1.093283	9.527254	-0.851168	0.010925	0.095276	-0.008484	1.518231	-5.253124	18.076853
59642	0	1.087925	9.514319	-0.851169	0.010879	0.095146	-0.008479	1.557134	-5.249884	18.062483
59643	0	1.080746	9.508948	-0.863694	0.010803	0.095093	-0.008606	1.594121	-5.250938	18.046535
59644	0	1.111465	9.520410	-0.913039	0.011116	0.095207	-0.009096	1.634782	-5.245364	18.033157
59645	0	1.055845	9.490628	-0.943428	0.010559	0.094910	-0.009399	1.676434	-5.240746	18.022047
59646	0	1.092228	9.471673	-0.865159	0.010923	0.094720	-0.008615	1.719680	-5.235352	18.009335
59647	0	1.080970	9.478345	-0.870427	0.010803	0.094788	-0.008667	1.764283	-5.239116	17.992781
59648	0	1.118386	9.501833	-0.945039	0.011182	0.095022	-0.009414	1.808069	-5.237659	17.974799
59649	0	1.092489	9.490605	-0.907165	0.010925	0.094910	-0.009033	1.854015	-5.233179	17.960323
59650	0	1.068463	9.495891	-0.951230	0.010679	0.094963	-0.009477	1.896434	-5.235746	17.950541
59651	0	1.105447	9.508774	-0.962421	0.011047	0.095093	-0.009583	1.945901	-5.240405	17.939948
59652	0	1.088102	9.483460	-0.908903	0.010878	0.094838	-0.009056	1.985036	-5.240515	17.929487
59653	0	1.068155	9.484479	-0.955929	0.010681	0.094849	-0.009521	2.030177	-5.237073	17.921180
59654	0	1.080275	9.495801	-0.994281	0.010803	0.094962	-0.009903	2.077681	-5.232659	17.910540
59655	0	1.105142	9.490480	-1.011213	0.011047	0.094910	-0.010071	2.126778	-5.233717	17.901049
59656	0	1.100077	9.513885	-0.983256	0.010994	0.095144	-0.009788	2.180284	-5.238011	17.890956
59657	0	1.099174	9.520998	-0.980694	0.010986	0.095215	-0.009766	2.229509	-5.240573	17.873132
59658	0	1.075522	9.526042	-1.013689	0.010753	0.095265	-0.010093	2.281798	-5.239779	17.864541
59659	0	1.098907	9.545390	-1.048060	0.010986	0.095459	-0.010437	2.333351	-5.239265	17.857855
59660	0	1.093397	9.562689	-1.050264	0.010930	0.095632	-0.010464	2.379301	-5.240117	17.845554
59661	0	1.086358	9.569919	-1.065624	0.010864	0.095703	-0.010620	2.421715	-5.235504	17.838874
59662	0	1.135523	9.599489	-1.036711	0.011351	0.096000	-0.010327	2.468417	-5.237100	17.828823
59663	0	1.123602	9.600347	-1.065786	0.011230	0.096008	-0.010620	2.512661	-5.239866	17.822635
59664	0	1.136637	9.642147	-1.012570	0.011363	0.096426	-0.010086	2.558706	-5.239938	17.820859
59665	0	1.135578	9.630908	-1.108237	0.011353	0.096313	-0.011047	2.599386	-5.239989	17.816577
59666	0	1.111760	9.648211	-1.158305	0.011114	0.096487	-0.011545	2.643599	-5.240401	17.809169
59667	0	1.092579	9.649274	-1.150644	0.010925	0.096497	-0.011475	2.680541	-5.237238	17.803612
59668	0	1.147918	9.684911	-1.145605	0.011475	0.096854	-0.011417	2.725478	-5.238884	17.792999
59669	0	1.135572	9.691910	-1.151135	0.011353	0.096924	-0.011475	2.767973	-5.238873	17.786225
59670	0	1.142242	9.733826	-1.096453	0.011419	0.097342	-0.010939	2.797480	-5.238674	17.783086
59671	0	1.159682	9.728642	-1.144425	0.011597	0.097290	-0.011414	2.832677	-5.235056	17.776307
59672	0	1.165787	9.740107	-1.138253	0.011658	0.097404	-0.011353	2.865860	-5.231435	17.773142
59673	0	1.159980	9.740821	-1.180897	0.011597	0.097412	-0.011780	2.899295	-5.231328	17.768253
59674	0	1.136411	9.776579	-1.192679	0.011358	0.097770	-0.011900	2.929728	-5.234368	17.767973
59675	0	1.099238	9.789670	-1.186571	0.010986	0.097900	-0.011841	2.957848	-5.237623	17.766821
59676	0	1.118401	9.795092	-1.197303	0.011181	0.097954	-0.011952	2.981065	-5.237462	17.764595
59677	0	1.159866	9.771492	-1.173651	0.011597	0.097717	-0.011719	3.001101	-5.235931	17.760058
59678	0	1.110876	9.770966	-1.232169	0.011111	0.097712	-0.012304	3.020628	-5.229251	17.754498
59679	0	1.153583	9.765382	-1.234820	0.011536	0.097656	-0.012329	3.042167	-5.225707	17.750045
59680	0	1.147681	9.789238	-1.214047	0.011475	0.097895	-0.012124	3.060482	-5.224462	17.747973
59681	0	1.141223	9.795946	-1.258975	0.011414	0.097961	-0.012573	3.079083	-5.219172	17.740014
59682	0	1.159321	9.807762	-1.255482	0.011594	0.098079	-0.012546	3.088924	-5.214665	17.736764
59683	0	1.110819	9.820455	-1.215437	0.011108	0.098206	-0.012146	3.097832	-5.210569	17.734784
59684	0	1.129318	9.801788	-1.302830	0.011291	0.098020	-0.013018	3.109588	-5.209890	17.726993
59685	0	1.123343	9.777712	-1.184791	0.011230	0.097778	-0.011841	3.116852	-5.209463	17.730937
59686	0	1.160393	9.777492	-1.234625	0.011602	0.097775	-0.012343	3.119120	-5.207366	17.732763
59687	0	1.184129	9.747282	-1.227017	0.011841	0.097473	-0.012268	3.120634	-5.204053	17.730462
59688	0	1.184287	9.759343	-1.264355	0.011841	0.097594	-0.012639	3.125023	-5.202624	17.727013
59689	0	1.154038	9.728947	-1.226811	0.011536	0.097290	-0.012268	3.124294	-5.204295	17.722499
59690	0	1.130007	9.747096	-1.214919	0.011300	0.097471	-0.012147	3.126313	-5.200408	17.712717
59691	0	1.110732	9.716756	-1.178416	0.011108	0.097168	-0.011780	3.130533	-5.195259	17.710452
59692	0	1.117090	9.704519	-1.239387	0.011167	0.097045	-0.012400	3.122964	-5.196445	17.709834
59693	0	1.122933	9.655844	-1.201838	0.011230	0.096558	-0.012024	3.115549	-5.191197	17.706165
59694	0	1.104336	9.668148	-1.151918	0.011045	0.096681	-0.011525	3.107514	-5.185917	17.702581
59695	0	1.123140	9.643656	-1.195383	0.011230	0.096436	-0.011963	3.095874	-5.183086	17.702658
59696	0	1.184086	9.643852	-1.168585	0.011842	0.096437	-0.011702	3.076186	-5.178042	17.705399
59697	0	1.098283	9.607108	-1.121894	0.010986	0.096069	-0.011230	3.061372	-5.169935	17.708646
59698	0	1.079814	9.601274	-1.100820	0.010796	0.096011	-0.011024	3.040959	-5.168975	17.710711
59699	0	1.098217	9.619328	-1.121847	0.010986	0.096191	-0.011230	3.025572	-5.160105	17.709622
59700	0	1.091832	9.558495	-1.113610	0.010917	0.095584	-0.011147	3.011893	-5.158071	17.716065
59701	0	1.091863	9.509517	-1.103334	0.010925	0.095093	-0.011047	2.994018	-5.146101	17.715379
59702	0	1.170630	9.540399	-1.020439	0.011705	0.095402	-0.010226	2.966699	-5.143206	17.720192
59703	0	1.129321	9.491173	-1.084444	0.011292	0.094910	-0.010864	2.941652	-5.141277	17.726195
59704	0	1.099279	9.503764	-1.068082	0.010989	0.095036	-0.010703	2.913831	-5.141586	17.726397
59705	0	1.092358	9.454619	-1.084216	0.010925	0.094543	-0.010864	2.885953	-5.135527	17.730325
59706	0	1.085885	9.467286	-1.073837	0.010860	0.094670	-0.010759	2.859225	-5.129647	17.737498
59707	0	1.067929	9.442428	-1.065744	0.010681	0.094421	-0.010681	2.829268	-5.123401	17.741296
59708	0	1.061464	9.400254	-1.055025	0.010615	0.094000	-0.010573	2.799965	-5.118530	17.746360
59709	0	1.086643	9.417890	-1.060321	0.010864	0.094177	-0.010620	2.778162	-5.117176	17.754120
59710	0	1.086990	9.418247	-1.031918	0.010868	0.094180	-0.010343	2.748307	-5.115421	17.766021
59711	0	1.110960	9.436218	-0.944081	0.011108	0.094360	-0.009460	2.723160	-5.112951	17.775553
59712	0	1.074900	9.412180	-1.000979	0.010744	0.094120	-0.010032	2.695211	-5.114924	17.784584
59713	0	1.056431	9.417872	-0.950111	0.010559	0.094177	-0.009521	2.669124	-5.117320	17.791816
59714	0	1.050776	9.418297	-0.969758	0.010508	0.094180	-0.009726	2.633712	-5.113578	17.800065
59715	0	1.037916	9.424104	-1.059252	0.010376	0.094238	-0.010620	2.598655	-5.113389	17.810888
59716	0	1.069093	9.430597	-0.993226	0.010687	0.094304	-0.009954	2.570245	-5.114322	17.824540
59717	0	1.093403	9.417851	-1.035530	0.010925	0.094177	-0.010376	2.543412	-5.120911	17.844493
59718	0	1.082609	9.442509	-1.037378	0.010820	0.094423	-0.010396	2.514903	-5.123780	17.860939
59719	0	1.087027	9.430116	-0.974115	0.010864	0.094299	-0.009766	2.483713	-5.127095	17.872138
59720	0	1.112089	9.460984	-0.944674	0.011120	0.094607	-0.009473	2.450348	-5.124500	17.892855
59721	0	1.049719	9.460680	-0.968297	0.010498	0.094604	-0.009705	2.422309	-5.119555	17.908975
59722	0	1.098836	9.491561	-0.981984	0.010984	0.094913	-0.009845	2.390801	-5.120282	17.919677
59723	0	1.099259	9.497240	-0.961974	0.010986	0.094971	-0.009644	2.360477	-5.123854	17.934211
59724	0	1.099850	9.509855	-0.999663	0.010999	0.095096	-0.010024	2.325872	-5.119562	17.946670
59725	0	1.092568	9.527871	-0.998238	0.010925	0.095276	-0.010010	2.291297	-5.116001	17.964236
59726	0	1.080668	9.540527	-1.011074	0.010803	0.095403	-0.010139	2.256102	-5.116102	17.982238
59727	0	1.147726	9.582740	-1.035269	0.011475	0.095825	-0.010376	2.226526	-5.115182	18.001942
59728	0	1.124068	9.595307	-0.999981	0.011235	0.095951	-0.010025	2.194701	-5.117625	18.021627
59729	0	1.099046	9.631579	-1.035009	0.010986	0.096313	-0.010376	2.162301	-5.118428	18.036371
59730	0	1.075328	9.607552	-1.029879	0.010750	0.096073	-0.010324	2.129978	-5.118428	18.054421
59731	0	1.080985	9.649839	-0.992397	0.010803	0.096497	-0.009949	2.098988	-5.122206	18.068692
59732	0	1.093965	9.680825	-1.066632	0.010938	0.096806	-0.010693	2.066069	-5.120331	18.085543
59733	0	1.147848	9.680438	-1.077561	0.011475	0.096802	-0.010803	2.031687	-5.120670	18.104430
59734	0	1.148636	9.699177	-1.023471	0.011481	0.096990	-0.010261	1.999468	-5.122509	18.121902
59735	0	1.159712	9.741544	-1.113993	0.011597	0.097412	-0.011169	1.962964	-5.118699	18.143355
59736	0	1.172088	9.766486	-1.090002	0.011719	0.097662	-0.010928	1.928358	-5.116943	18.160288
59737	0	1.135301	9.814733	-1.089968	0.011353	0.098145	-0.010925	1.896680	-5.113236	18.181338
59738	0	1.123215	9.784725	-1.066124	0.011230	0.097844	-0.010692	1.859442	-5.110969	18.197746
59739	0	1.141689	9.796470	-1.101484	0.011414	0.097961	-0.011047	1.819687	-5.110483	18.218128
59740	0	1.124030	9.827536	-1.070627	0.011236	0.098272	-0.010738	1.780794	-5.111012	18.230255
59741	0	1.147704	9.851415	-1.040209	0.011475	0.098511	-0.010437	1.738509	-5.109574	18.249411
59742	0	1.166479	9.845992	-1.094352	0.011662	0.098456	-0.010978	1.697251	-5.107942	18.264164
59743	0	1.184228	9.851443	-1.058425	0.011841	0.098511	-0.010620	1.653897	-5.105296	18.284656
59744	0	1.178432	9.888702	-1.088227	0.011783	0.098884	-0.010915	1.614728	-5.102906	18.298652
59745	0	1.184558	9.887956	-1.108013	0.011841	0.098877	-0.011108	1.580394	-5.103996	18.317218
59746	0	1.123990	9.888546	-1.046670	0.011239	0.098882	-0.010503	1.537032	-5.100680	18.333489
59747	0	1.123452	9.857548	-1.113265	0.011230	0.098572	-0.011169	1.492666	-5.100885	18.353043
59748	0	1.172964	9.906973	-1.033122	0.011726	0.099067	-0.010364	1.453758	-5.100327	18.368554
59749	0	1.135366	9.887991	-1.004049	0.011353	0.098877	-0.010071	1.417188	-5.097370	18.384211
59750	0	1.202457	9.925217	-1.034693	0.012026	0.099249	-0.010377	1.381070	-5.091595	18.401456
59751	0	1.178211	9.869680	-1.010039	0.011780	0.098694	-0.010132	1.343343	-5.090037	18.415165
59752	0	1.130056	9.888578	-1.082860	0.011295	0.098883	-0.010862	1.303094	-5.091770	18.423610
59753	0	1.141219	9.857531	-1.083361	0.011414	0.098572	-0.010864	1.266046	-5.085766	18.435138
59754	0	1.134754	9.852096	-1.040480	0.011349	0.098517	-0.010437	1.227546	-5.080165	18.437545
59755	0	1.141257	9.857572	-1.070706	0.011414	0.098572	-0.010742	1.185674	-5.074726	18.445633
59756	0	1.134650	9.858224	-1.002870	0.011350	0.098578	-0.010062	1.145411	-5.066730	18.457692
59757	0	1.134937	9.827020	-1.034531	0.011353	0.098267	-0.010376	1.108352	-5.058698	18.471527
59758	0	1.159059	9.803225	-1.065188	0.011590	0.098029	-0.010681	1.072936	-5.054987	18.483045
59759	0	1.159847	9.796420	-0.961323	0.011597	0.097961	-0.009644	1.036397	-5.052812	18.488926
59760	0	1.171818	9.772492	-0.931358	0.011722	0.097722	-0.009339	1.005152	-5.044592	18.495200
59761	0	1.159141	9.747669	-0.967529	0.011597	0.097473	-0.009705	0.969886	-5.034255	18.493628
59762	0	1.127641	9.723889	-0.974073	0.011280	0.097236	-0.009768	0.936130	-5.025716	18.500478
59763	0	1.129163	9.698772	-0.936974	0.011292	0.096985	-0.009399	0.900435	-5.021724	18.494697
59764	0	1.104200	9.674885	-0.912809	0.011047	0.096745	-0.009157	0.865048	-5.011190	18.499606
59765	0	1.123028	9.686513	-0.925310	0.011230	0.096863	-0.009277	0.835472	-5.006767	18.504231
59766	0	1.098937	9.631902	-0.883969	0.010985	0.096317	-0.008863	0.806429	-5.007323	18.506971
59767	0	1.116839	9.601088	-0.900704	0.011169	0.096008	-0.009033	0.774224	-5.001838	18.510783
59768	0	1.073936	9.583191	-0.902203	0.010739	0.095830	-0.009043	0.748590	-4.997671	18.512578
59769	0	1.098341	9.582760	-0.858292	0.010986	0.095825	-0.008606	0.720208	-4.990007	18.514574
59770	0	1.085781	9.570880	-0.811073	0.010858	0.095707	-0.008133	0.692867	-4.986093	18.511845
59771	0	1.086446	9.552162	-0.840437	0.010864	0.095520	-0.008423	0.669781	-4.982126	18.511784
59772	0	1.098737	9.540074	-0.739716	0.010986	0.095400	-0.007410	0.653403	-4.979193	18.515012
59773	0	1.080664	9.497140	-0.786041	0.010803	0.094971	-0.007874	0.636856	-4.979129	18.514047
59774	0	1.074733	9.485061	-0.789863	0.010749	0.094850	-0.007909	0.623674	-4.973097	18.515628
59775	0	1.104401	9.466688	-0.737295	0.011047	0.094666	-0.007385	0.607686	-4.964873	18.523754
59776	0	1.116190	9.442370	-0.735610	0.011162	0.094423	-0.007361	0.600378	-4.960806	18.524055
59777	0	1.080147	9.399480	-0.737947	0.010803	0.093994	-0.007385	0.592336	-4.954493	18.523249
59778	0	1.104723	9.448349	-0.797777	0.011044	0.094483	-0.007984	0.583796	-4.954777	18.522305
59779	0	1.104784	9.436051	-0.756563	0.011047	0.094360	-0.007568	0.579855	-4.951199	18.515096
59780	0	1.068266	9.399431	-0.774251	0.010681	0.093994	-0.007747	0.573984	-4.948878	18.511551
59781	0	1.086460	9.442096	-0.671930	0.010864	0.094421	-0.006714	0.579531	-4.945123	18.514441
59782	0	1.104823	9.423615	-0.733719	0.011047	0.094236	-0.007336	0.580443	-4.942010	18.514198
59783	0	1.086754	9.411502	-0.757850	0.010864	0.094116	-0.007568	0.591900	-4.941842	18.513630
59784	0	1.062830	9.399071	-0.655597	0.010626	0.093991	-0.006552	0.596006	-4.940684	18.514127
59785	0	1.080290	9.454316	-0.653562	0.010803	0.094543	-0.006531	0.601031	-4.936085	18.510479
59786	0	1.092449	9.435873	-0.697735	0.010924	0.094359	-0.006968	0.610953	-4.932072	18.507938
59787	0	1.050040	9.423730	-0.733344	0.010498	0.094238	-0.007324	0.621174	-4.930769	18.507725
59788	0	1.074966	9.441830	-0.668275	0.010746	0.094419	-0.006672	0.633448	-4.930995	18.505250
59789	0	1.080315	9.448176	-0.739384	0.010803	0.094482	-0.007385	0.642558	-4.926766	18.511047
59790	0	1.067848	9.460141	-0.754261	0.010680	0.094603	-0.007525	0.662277	-4.920549	18.513355
59791	0	1.111130	9.496864	-0.746820	0.011108	0.094971	-0.007446	0.687698	-4.919891	18.512976
59792	0	1.142450	9.502505	-0.799342	0.011418	0.095027	-0.007979	0.703689	-4.923177	18.510308
59793	0	1.086740	9.527350	-0.893273	0.010864	0.095276	-0.008911	0.728519	-4.922842	18.514003
59794	0	1.111587	9.520800	-0.812247	0.011114	0.095210	-0.008101	0.754137	-4.920866	18.508499
59795	0	1.074358	9.563973	-0.832615	0.010742	0.095642	-0.008301	0.783528	-4.918440	18.504812
59796	0	1.062566	9.575576	-0.850001	0.010622	0.095758	-0.008474	0.813170	-4.918688	18.505691
59797	0	1.136116	9.594348	-0.924506	0.011353	0.095947	-0.009216	0.846399	-4.924870	18.508150
59798	0	1.131167	9.599776	-0.850993	0.011309	0.096001	-0.008481	0.879960	-4.924384	18.502845
59799	0	1.123652	9.624885	-0.882062	0.011230	0.096252	-0.008789	0.916565	-4.927524	18.500550
59800	0	1.112043	9.673010	-0.918901	0.011120	0.096733	-0.009158	0.952278	-4.924241	18.493884
59801	0	1.117296	9.679807	-0.912915	0.011169	0.096802	-0.009094	0.992392	-4.924349	18.496610
59802	0	1.112067	9.709561	-0.883227	0.011115	0.097099	-0.008799	1.031241	-4.926896	18.491420
59803	0	1.141964	9.734666	-0.907308	0.011414	0.097351	-0.009033	1.077337	-4.930027	18.484514
59804	0	1.124225	9.764304	-0.927375	0.011242	0.097647	-0.009235	1.121322	-4.926431	18.483739
59805	0	1.141469	9.752979	-0.986888	0.011414	0.097534	-0.009827	1.170025	-4.923860	18.477828
59806	0	1.135581	9.794762	-0.970904	0.011354	0.097952	-0.009667	1.217945	-4.921554	18.467308
59807	0	1.153856	9.807965	-0.992239	0.011536	0.098083	-0.009888	1.257717	-4.921062	18.457842
59808	0	1.136096	9.813185	-1.054088	0.011357	0.098136	-0.010507	1.296927	-4.921475	18.452163
59809	0	1.135508	9.832333	-1.047474	0.011353	0.098328	-0.010437	1.340288	-4.920659	18.438160
59810	0	1.147966	9.849711	-1.115957	0.011479	0.098501	-0.011124	1.381214	-4.917212	18.433317
59811	0	1.153907	9.881127	-1.041640	0.011536	0.098816	-0.010376	1.427267	-4.917310	18.426281
59812	0	1.148636	9.874107	-1.067431	0.011481	0.098745	-0.010640	1.466062	-4.919302	18.424413
59813	0	1.190208	9.893421	-1.071584	0.011902	0.098938	-0.010681	1.505578	-4.915802	18.413295
59814	0	1.178172	9.880314	-1.084796	0.011780	0.098807	-0.010812	1.546777	-4.914255	18.405170
59815	0	1.153911	9.887273	-1.089898	0.011536	0.098877	-0.010864	1.586395	-4.914476	18.393816
59816	0	1.165964	9.916933	-1.121283	0.011664	0.099173	-0.011179	1.624868	-4.905311	18.383440
59817	0	1.159773	9.905594	-1.150909	0.011597	0.099060	-0.011475	1.663997	-4.902775	18.376488
59818	0	1.128923	9.917021	-1.102922	0.011293	0.099174	-0.010995	1.703153	-4.894253	18.364004
59819	0	1.153748	9.911691	-1.169140	0.011536	0.099121	-0.011658	1.741646	-4.892757	18.350005
59820	0	1.153933	9.886477	-1.114618	0.011539	0.098868	-0.011115	1.777203	-4.889976	18.336323
59821	0	1.147343	9.875081	-1.163250	0.011475	0.098755	-0.011597	1.818261	-4.884991	18.325061
59822	0	1.172253	9.898561	-1.097329	0.011716	0.098990	-0.010937	1.860226	-4.888903	18.309829
59823	0	1.147566	9.862922	-1.120005	0.011475	0.098633	-0.011169	1.895561	-4.886449	18.291110
59824	0	1.172124	9.831620	-1.138580	0.011721	0.098320	-0.011353	1.932873	-4.883503	18.272380
59825	0	1.129025	9.820204	-1.174952	0.011292	0.098206	-0.011719	1.968389	-4.878435	18.256752
59826	0	1.135021	9.856104	-1.150170	0.011350	0.098564	-0.011476	1.998509	-4.875373	18.241640
59827	0	1.110884	9.820261	-1.107315	0.011108	0.098206	-0.011047	2.028282	-4.872105	18.227404
59828	0	1.129127	9.795155	-1.112828	0.011292	0.097955	-0.011100	2.061119	-4.868053	18.217483
59829	0	1.189984	9.771438	-1.156232	0.011902	0.097717	-0.011536	2.091925	-4.862033	18.203786
59830	0	1.164961	9.740374	-1.112744	0.011653	0.097406	-0.011101	2.122945	-4.854395	18.186521
59831	0	1.117025	9.728716	-1.149824	0.011169	0.097290	-0.011475	2.150436	-4.851630	18.172441
59832	0	1.123340	9.697502	-1.124251	0.011231	0.096978	-0.011217	2.180045	-4.850190	18.158314
59833	0	1.116439	9.679958	-1.101060	0.011169	0.096802	-0.010986	2.208476	-4.840479	18.140790
59834	0	1.146249	9.673298	-1.088010	0.011464	0.096736	-0.010852	2.241636	-4.834764	18.123926
59835	0	1.141048	9.618936	-1.119018	0.011414	0.096191	-0.011169	2.265991	-4.827346	18.108189
59836	0	1.152500	9.600282	-1.013306	0.011529	0.096004	-0.010113	2.289920	-4.818641	18.090158
59837	0	1.135253	9.594475	-1.039925	0.011353	0.095947	-0.010376	2.317499	-4.814709	18.072941
59838	0	1.122986	9.539048	-1.001283	0.011230	0.095392	-0.009995	2.338026	-4.809987	18.059688
59839	0	1.061860	9.533437	-1.058352	0.010620	0.095337	-0.010559	2.366977	-4.804301	18.051441
59840	0	1.049369	9.508510	-1.007836	0.010494	0.095087	-0.010059	2.389449	-4.799689	18.041226
59841	0	1.080177	9.484673	-1.039486	0.010803	0.094849	-0.010376	2.411813	-4.794022	18.034268
59842	0	1.091706	9.472004	-1.043471	0.010921	0.094722	-0.010414	2.436360	-4.784799	18.018756
59843	0	1.111353	9.454061	-0.997008	0.011108	0.094543	-0.009949	2.461799	-4.787008	18.007682
59844	0	1.075209	9.435171	-1.031443	0.010752	0.094354	-0.010297	2.482758	-4.783517	17.995963
59845	0	1.110679	9.429737	-0.966447	0.011108	0.094299	-0.009644	2.507729	-4.777511	17.980774
59846	0	1.104347	9.404856	-1.006907	0.011044	0.094050	-0.010052	2.528362	-4.773449	17.971352
59847	0	1.074242	9.387021	-0.972235	0.010742	0.093872	-0.009705	2.549357	-4.769766	17.965776
59848	0	1.049805	9.398716	-1.000574	0.010498	0.093989	-0.009985	2.574241	-4.765796	17.953428
59849	0	1.062374	9.332075	-0.947617	0.010620	0.093323	-0.009460	2.592994	-4.766196	17.948051
59850	0	1.093216	9.355984	-1.024598	0.010932	0.093562	-0.010225	2.617662	-4.762513	17.938831
59851	0	1.092673	9.368680	-0.984567	0.010925	0.093689	-0.009827	2.640105	-4.760336	17.938652
59852	0	1.105371	9.386541	-0.927043	0.011050	0.093867	-0.009255	2.657762	-4.760542	17.931692
59853	0	1.068344	9.380897	-1.014854	0.010681	0.093811	-0.010132	2.677344	-4.759432	17.928757
59854	0	1.062613	9.368261	-0.987370	0.010624	0.093684	-0.009861	2.692292	-4.758122	17.922395
59855	0	1.043857	9.368732	-0.996258	0.010437	0.093689	-0.009949	2.708590	-4.756059	17.917420
59856	0	1.049807	9.362294	-0.962563	0.010501	0.093624	-0.009611	2.725456	-4.748664	17.913864
59857	0	1.062275	9.405340	-1.057224	0.010620	0.094055	-0.010559	2.740670	-4.747974	17.910793
59858	0	1.087329	9.411045	-1.065970	0.010869	0.094112	-0.010647	2.755300	-4.749279	17.916994
59859	0	1.081106	9.405266	-1.002492	0.010803	0.094055	-0.010010	2.772928	-4.754882	17.915966
59860	0	1.052003	9.429117	-1.048257	0.010513	0.094294	-0.010468	2.790341	-4.759136	17.915254
59861	0	1.117188	9.429714	-1.045402	0.011169	0.094299	-0.010437	2.810034	-4.758239	17.913824
59862	0	1.074769	9.429231	-1.116002	0.010746	0.094295	-0.011143	2.829902	-4.756458	17.918884
59863	0	1.080444	9.478541	-1.130870	0.010803	0.094788	-0.011292	2.849765	-4.754105	17.918072
59864	0	1.123872	9.520789	-1.121690	0.011232	0.095210	-0.011205	2.863570	-4.757844	17.917293
59865	0	1.105196	9.502949	-1.112301	0.011047	0.095032	-0.011108	2.880161	-4.759529	17.919942
59866	0	1.117841	9.508751	-1.138589	0.011178	0.095088	-0.011382	2.883623	-4.756139	17.927699
59867	0	1.123094	9.539645	-1.093791	0.011230	0.095398	-0.010925	2.897482	-4.752909	17.936355
59868	0	1.117852	9.575851	-1.138481	0.011169	0.095760	-0.011378	2.904376	-4.759869	17.939430
59869	0	1.123501	9.582371	-1.111665	0.011230	0.095825	-0.011108	2.913023	-4.761452	17.950085
59870	0	1.148489	9.618641	-1.119498	0.011483	0.096188	-0.011187	2.921849	-4.759653	17.956533
59871	0	1.104955	9.667852	-1.142137	0.011047	0.096680	-0.011414	2.929758	-4.758414	17.966585
59872	0	1.136015	9.649282	-1.167769	0.011356	0.096494	-0.011674	2.933028	-4.759054	17.975380
59873	0	1.154192	9.704501	-1.178094	0.011536	0.097046	-0.011780	2.933108	-4.762556	17.986982
59874	0	1.125127	9.716454	-1.209222	0.011243	0.097166	-0.012088	2.937280	-4.768562	17.990477
59875	0	1.160044	9.765590	-1.153486	0.011597	0.097656	-0.011536	2.935262	-4.769102	17.997776
59876	0	1.112207	9.747134	-1.220652	0.011115	0.097472	-0.012206	2.934483	-4.773376	18.013033
59877	0	1.123425	9.765616	-1.257058	0.011230	0.097656	-0.012573	2.930395	-4.773921	18.018348
59878	0	1.154661	9.789904	-1.232345	0.011542	0.097899	-0.012324	2.928207	-4.775021	18.027344
59879	0	1.135512	9.777862	-1.226330	0.011353	0.097778	-0.012268	2.921450	-4.774123	18.036831
59880	0	1.111439	9.808444	-1.231095	0.011113	0.098083	-0.012320	2.910129	-4.771610	18.048735
59881	0	1.141964	9.832769	-1.244517	0.011414	0.098328	-0.012451	2.902001	-4.774711	18.059932
59882	0	1.136823	9.845007	-1.205874	0.011364	0.098449	-0.012074	2.883530	-4.775675	18.073996
59883	0	1.153686	9.851264	-1.274056	0.011536	0.098511	-0.012756	2.864056	-4.773093	18.082672
59884	0	1.141999	9.851524	-1.191361	0.011415	0.098514	-0.011931	2.842287	-4.774365	18.087588
59885	0	1.153865	9.869607	-1.206392	0.011536	0.098694	-0.012085	2.816839	-4.773873	18.095539
59886	0	1.160187	9.863957	-1.287542	0.011602	0.098637	-0.012897	2.790183	-4.769241	18.104501
59887	0	1.141741	9.845263	-1.340299	0.011414	0.098450	-0.013428	2.760432	-4.769595	18.111250
59888	0	1.148226	9.845742	-1.292861	0.011481	0.098454	-0.012952	2.732411	-4.766684	18.121312
59889	0	1.154007	9.875738	-1.309984	0.011536	0.098755	-0.013123	2.704927	-4.767642	18.136942
59890	0	1.118147	9.839700	-1.298677	0.011178	0.098393	-0.013017	2.669255	-4.767586	18.142765
59891	0	1.141604	9.857473	-1.273134	0.011414	0.098572	-0.012756	2.639443	-4.766445	18.145226
59892	0	1.148222	9.851843	-1.194758	0.011479	0.098516	-0.011974	2.607343	-4.765699	18.155363
59893	0	1.153294	9.827084	-1.156340	0.011536	0.098267	-0.011597	2.567616	-4.758556	18.164307
59894	0	1.159476	9.809432	-1.149985	0.011591	0.098091	-0.011531	2.530722	-4.758979	18.167386
59895	0	1.141819	9.826991	-1.125801	0.011414	0.098267	-0.011292	2.490789	-4.760325	18.176072
59896	0	1.142098	9.791100	-1.143645	0.011422	0.097907	-0.011469	2.451888	-4.754933	18.184581
59897	0	1.153345	9.790414	-1.083281	0.011536	0.097900	-0.010864	2.414238	-4.748401	18.190821
59898	0	1.146906	9.766752	-1.063901	0.011470	0.097663	-0.010680	2.365075	-4.743487	18.197963
59899	0	1.153899	9.747660	-1.119699	0.011536	0.097473	-0.011230	2.324884	-4.743359	18.206891
59900	0	1.147804	9.724040	-1.143112	0.011480	0.097236	-0.011469	2.279622	-4.736628	18.211177
59901	0	1.123220	9.698856	-1.138041	0.011230	0.096985	-0.011414	2.239615	-4.734609	18.217998
59902	0	1.154137	9.699560	-1.124889	0.011539	0.096992	-0.011287	2.194035	-4.733875	18.228051
59903	0	1.129170	9.668425	-1.094591	0.011292	0.096680	-0.010986	2.145246	-4.730023	18.237832
59904	0	1.141385	9.632656	-1.055979	0.011414	0.096322	-0.010601	2.095150	-4.726270	18.251461
59905	0	1.147224	9.625705	-0.990684	0.011475	0.096252	-0.009949	2.044239	-4.719472	18.264998
59906	0	1.122725	9.614228	-0.976919	0.011225	0.096139	-0.009805	2.001024	-4.718467	18.273433
59907	0	1.104598	9.595128	-0.954388	0.011047	0.095947	-0.009583	1.953945	-4.712850	18.282561
59908	0	1.122729	9.583617	-0.916537	0.011227	0.095833	-0.009201	1.910277	-4.709686	18.295683
59909	0	1.105108	9.558435	-0.923891	0.011047	0.095581	-0.009277	1.863489	-4.710134	18.299329
59910	0	1.111689	9.553048	-0.983367	0.011115	0.095527	-0.009872	1.816007	-4.708268	18.311271
59911	0	1.123208	9.515752	-0.954373	0.011230	0.095154	-0.009583	1.768401	-4.706186	18.320333
59912	0	1.098749	9.528648	-0.903885	0.010989	0.095283	-0.009078	1.720145	-4.700208	18.336333
59913	0	1.074506	9.503573	-0.947833	0.010742	0.095032	-0.009521	1.667461	-4.699625	18.339041
59914	0	1.092914	9.486022	-0.933558	0.010930	0.094856	-0.009375	1.619328	-4.694497	18.349995
59915	0	1.068464	9.454604	-0.863442	0.010681	0.094543	-0.008667	1.578792	-4.694773	18.361844
59916	0	1.105352	9.467394	-0.856264	0.011054	0.094670	-0.008602	1.529941	-4.690202	18.376022
59917	0	1.111447	9.460677	-0.845055	0.011108	0.094604	-0.008484	1.488718	-4.693566	18.384298
59918	0	1.099630	9.467228	-0.814182	0.010998	0.094669	-0.008174	1.448649	-4.687918	18.399901
59919	0	1.080350	9.466836	-0.820677	0.010803	0.094666	-0.008240	1.407766	-4.684307	18.407725
59920	0	1.055858	9.430675	-0.814482	0.010559	0.094304	-0.008175	1.370025	-4.679782	18.420796
59921	0	1.092771	9.442392	-0.875877	0.010925	0.094421	-0.008789	1.332330	-4.678692	18.429745
59922	0	1.081030	9.467253	-0.833318	0.010807	0.094670	-0.008363	1.295324	-4.678682	18.444786
59923	0	1.067969	9.430198	-0.845613	0.010681	0.094299	-0.008484	1.260691	-4.672912	18.451340
59924	0	1.092173	9.442882	-0.815327	0.010921	0.094426	-0.008184	1.221909	-4.669242	18.456383
59925	0	1.062008	9.442371	-0.839678	0.010620	0.094421	-0.008423	1.189186	-4.665206	18.464516
59926	0	1.123195	9.491588	-0.846238	0.011230	0.094913	-0.008492	1.151771	-4.664129	18.478643
59927	0	1.104442	9.466796	-0.864411	0.011047	0.094666	-0.008667	1.122974	-4.656566	18.489086
59928	0	1.067208	9.461035	-0.823564	0.010674	0.094608	-0.008256	1.097108	-4.649695	18.502907
59929	0	1.056366	9.491120	-0.803257	0.010559	0.094910	-0.008057	1.066837	-4.651246	18.515735
59930	0	1.081004	9.546391	-0.829272	0.010812	0.095462	-0.008314	1.040065	-4.645137	18.525084
59931	0	1.086515	9.503321	-0.822154	0.010864	0.095032	-0.008240	1.016871	-4.642213	18.540982
59932	0	1.098920	9.546205	-0.788165	0.010987	0.095461	-0.007898	0.995460	-4.640581	18.559562
59933	0	1.105320	9.564293	-0.889481	0.011047	0.095642	-0.008911	0.974684	-4.643464	18.574169
59934	0	1.081411	9.558308	-0.794976	0.010814	0.095582	-0.007963	0.957487	-4.639966	18.583424
59935	0	1.098783	9.600959	-0.858970	0.010986	0.096008	-0.008606	0.937077	-4.637738	18.591534
59936	0	1.117184	9.625592	-0.886220	0.011172	0.096254	-0.008879	0.916319	-4.633144	18.601861
59937	0	1.105126	9.631452	-0.956751	0.011047	0.096313	-0.009583	0.897434	-4.633675	18.610093
59938	0	1.111590	9.637675	-0.862203	0.011115	0.096375	-0.008637	0.877948	-4.630605	18.620772
59939	0	1.123219	9.668074	-0.938650	0.011230	0.096680	-0.009399	0.861585	-4.628558	18.629060
59940	0	1.159768	9.717137	-0.917712	0.011600	0.097170	-0.009191	0.844618	-4.622292	18.637424
59941	0	1.147644	9.680221	-0.914818	0.011475	0.096802	-0.009155	0.835234	-4.620434	18.641642
59942	0	1.166365	9.729014	-0.932016	0.011661	0.097290	-0.009325	0.828477	-4.620006	18.650709
59943	0	1.166033	9.753474	-0.963469	0.011658	0.097534	-0.009644	0.817373	-4.619169	18.648442
59944	0	1.154405	9.771803	-0.962418	0.011540	0.097718	-0.009626	0.813838	-4.619411	18.653223
59945	0	1.129092	9.802312	-0.908787	0.011292	0.098022	-0.009094	0.805153	-4.614653	18.665937
59946	0	1.147159	9.808495	-0.962739	0.011473	0.098084	-0.009631	0.799833	-4.609378	18.669281
59947	0	1.159719	9.808334	-0.909528	0.011597	0.098083	-0.009094	0.800097	-4.606006	18.674868
59948	0	1.153797	9.832755	-0.970272	0.011536	0.098328	-0.009705	0.797056	-4.604740	18.677480
59949	0	1.148113	9.832566	-1.000955	0.011480	0.098326	-0.010010	0.796013	-4.601745	18.672643
59950	0	1.148174	9.838798	-0.951627	0.011481	0.098388	-0.009520	0.791272	-4.598292	18.675859
59951	0	1.116918	9.832786	-1.019096	0.011169	0.098328	-0.010193	0.788168	-4.594015	18.678018
59952	0	1.171976	9.851054	-1.006666	0.011718	0.098511	-0.010067	0.787046	-4.592386	18.676683
59953	0	1.129204	9.875442	-1.001373	0.011292	0.098755	-0.010010	0.790727	-4.589034	18.679959
59954	0	1.122729	9.887576	-0.941548	0.011231	0.098876	-0.009408	0.798767	-4.580439	18.674676
59955	0	1.153934	9.863215	-0.952382	0.011536	0.098633	-0.009521	0.800718	-4.580792	18.677446
59956	0	1.124483	9.887406	-0.922229	0.011237	0.098875	-0.009221	0.801464	-4.585747	18.676362
59957	0	1.153800	9.887668	-0.958248	0.011536	0.098877	-0.009583	0.800760	-4.584576	18.675662
59958	0	1.160237	9.863102	-0.989386	0.011600	0.098632	-0.009888	0.807204	-4.582880	18.674614
59959	0	1.110810	9.893776	-1.013443	0.011108	0.098938	-0.010132	0.809524	-4.578664	18.675063
59960	0	1.135438	9.857009	-1.026357	0.011352	0.098571	-0.010260	0.813558	-4.578109	18.670455
59961	0	1.147659	9.844915	-0.952489	0.011475	0.098450	-0.009521	0.817001	-4.576584	18.667882
59962	0	1.134885	9.856971	-1.008739	0.011355	0.098570	-0.010078	0.826671	-4.565164	18.666597
59963	0	1.159747	9.820452	-0.995818	0.011597	0.098206	-0.009949	0.837130	-4.562306	18.660331
59964	0	1.135889	9.832245	-0.925344	0.011353	0.098325	-0.009235	0.857708	-4.564785	18.651549
59965	0	1.129352	9.820421	-0.953307	0.011292	0.098206	-0.009521	0.870666	-4.563309	18.647225
59966	0	1.105370	9.795720	-0.980032	0.011051	0.097959	-0.009789	0.882924	-4.562493	18.640019
59967	0	1.104704	9.741119	-0.910445	0.011047	0.097412	-0.009094	0.894590	-4.558323	18.631097
59968	0	1.135149	9.771340	-0.961399	0.011352	0.097714	-0.009604	0.906369	-4.554421	18.624371
59969	0	1.116777	9.747208	-0.941241	0.011169	0.097473	-0.009399	0.921176	-4.548696	18.618625
59970	0	1.135391	9.740726	-0.944038	0.011349	0.097409	-0.009426	0.937589	-4.551019	18.610592
59971	0	1.159836	9.716636	-0.941397	0.011597	0.097168	-0.009399	0.954392	-4.549283	18.600704
59972	0	1.104791	9.710178	-0.926267	0.011050	0.097103	-0.009246	0.973806	-4.542805	18.589156
59973	0	1.117106	9.710492	-0.954009	0.011169	0.097107	-0.009521	0.995458	-4.541032	18.574616
59974	0	1.129219	9.636918	-0.872376	0.011294	0.096371	-0.008704	1.018378	-4.534654	18.560500
59975	0	1.104387	9.643406	-0.868803	0.011047	0.096436	-0.008667	1.042846	-4.526688	18.553638
59976	0	1.122119	9.612521	-0.860500	0.011223	0.096127	-0.008588	1.062956	-4.520903	18.541566
59977	0	1.129159	9.606755	-0.868664	0.011292	0.096069	-0.008667	1.085929	-4.517177	18.528956
59978	0	1.122957	9.624732	-0.817433	0.011230	0.096249	-0.008158	1.105376	-4.512203	18.516255
59979	0	1.117183	9.582293	-0.874984	0.011169	0.095825	-0.008728	1.131251	-4.511272	18.499182
59980	0	1.135614	9.551348	-0.873057	0.011356	0.095515	-0.008711	1.154460	-4.507217	18.488997
59981	0	1.104910	9.533457	-0.844705	0.011047	0.095337	-0.008423	1.183295	-4.505451	18.470697
59982	0	1.098558	9.526836	-0.910508	0.010989	0.095270	-0.009082	1.210813	-4.497401	18.457869
59983	0	1.104791	9.509052	-0.838671	0.011047	0.095093	-0.008362	1.240410	-4.494201	18.446797
59984	0	1.110818	9.514667	-0.831899	0.011109	0.095149	-0.008290	1.274577	-4.488927	18.430381
59985	0	1.080274	9.502939	-0.887586	0.010803	0.095032	-0.008850	1.305202	-4.484573	18.417785
59986	0	1.080113	9.490242	-0.844271	0.010802	0.094905	-0.008413	1.340157	-4.479374	18.409071
59987	0	1.086851	9.484574	-0.796331	0.010864	0.094849	-0.007935	1.374488	-4.480558	18.399014
59988	0	1.099521	9.483943	-0.893363	0.010994	0.094842	-0.008908	1.404686	-4.478300	18.387068
59989	0	1.080724	9.496746	-0.845427	0.010803	0.094971	-0.008423	1.442102	-4.479291	18.375413
59990	0	1.105281	9.483958	-0.863683	0.011055	0.094842	-0.008608	1.476460	-4.472860	18.364918
59991	0	1.074817	9.447893	-0.900175	0.010742	0.094482	-0.008972	1.511915	-4.476330	18.353392
59992	0	1.069167	9.483813	-0.936764	0.010693	0.094841	-0.009337	1.547886	-4.471512	18.344068
59993	0	1.117260	9.496776	-0.924281	0.011169	0.094971	-0.009216	1.579468	-4.471587	18.327438
59994	0	1.093072	9.496059	-0.985253	0.010931	0.094964	-0.009819	1.619303	-4.467602	18.319522
59995	0	1.086643	9.496696	-0.961713	0.010864	0.094971	-0.009583	1.660593	-4.466547	18.308537
59996	0	1.111390	9.495826	-1.011389	0.011112	0.094962	-0.010079	1.701690	-4.464997	18.298109
59997	0	1.074185	9.527207	-0.968149	0.010742	0.095276	-0.009644	1.746785	-4.460937	18.287260
59998	0	1.086174	9.520267	-0.987832	0.010863	0.095206	-0.009842	1.790083	-4.455443	18.275509
59999	0	1.092732	9.514988	-0.974079	0.010925	0.095154	-0.009705	1.832958	-4.454200	18.269631
60000	0	1.093447	9.550786	-0.926920	0.010929	0.095512	-0.009229	1.880970	-4.456864	18.261312
60001	0	1.086878	9.551550	-1.004796	0.010864	0.095520	-0.010010	1.926105	-4.458623	18.257997
60002	0	1.093970	9.562654	-1.073662	0.010934	0.095632	-0.010697	1.972632	-4.462054	18.247198
60003	0	1.080780	9.569911	-0.992153	0.010803	0.095703	-0.009888	2.012500	-4.463843	18.242785
60004	0	1.142635	9.575124	-1.011486	0.011422	0.095756	-0.010078	2.055475	-4.465197	18.233685
60005	0	1.087170	9.588186	-0.986101	0.010864	0.095886	-0.009827	2.095940	-4.470374	18.229380
60006	0	1.124427	9.605563	-1.066685	0.011245	0.096060	-0.010629	2.140850	-4.466232	18.218164
60007	0	1.129554	9.618659	-1.023376	0.011292	0.096191	-0.010193	2.188969	-4.467392	18.206571
60008	0	1.099475	9.642105	-1.055486	0.010994	0.096425	-0.010519	2.230674	-4.464728	18.208240
60009	0	1.141564	9.661502	-1.065094	0.011414	0.096619	-0.010620	2.266600	-4.463570	18.199660
60010	0	1.117491	9.654660	-1.065014	0.011173	0.096550	-0.010621	2.300482	-4.461919	18.194806
60011	0	1.086749	9.679692	-1.096489	0.010864	0.096802	-0.010925	2.346710	-4.462180	18.187745
60012	0	1.148368	9.697009	-1.097873	0.011480	0.096974	-0.010944	2.386717	-4.462558	18.179605
60013	0	1.147530	9.728579	-1.163160	0.011475	0.097290	-0.011597	2.427215	-4.459905	18.169744
60014	0	1.141827	9.733689	-1.182407	0.011415	0.097342	-0.011789	2.467388	-4.460802	18.165468
60015	0	1.129184	9.734754	-1.132162	0.011292	0.097351	-0.011292	2.502170	-4.457650	18.157497
60016	0	1.123173	9.764509	-1.174695	0.011230	0.097649	-0.011719	2.534680	-4.455632	18.149312
60017	0	1.129306	9.746958	-1.156418	0.011292	0.097473	-0.011536	2.567554	-4.453922	18.145161
60018	0	1.142133	9.764497	-1.113261	0.011416	0.097649	-0.011106	2.598692	-4.456045	18.142021
60019	0	1.129496	9.753031	-1.174761	0.011292	0.097534	-0.011719	2.632040	-4.456592	18.135275
60020	0	1.166194	9.764470	-1.186479	0.011664	0.097648	-0.011838	2.662811	-4.450238	18.130034
60021	0	1.129251	9.777516	-1.137875	0.011292	0.097778	-0.011353	2.692817	-4.447854	18.126952
60022	0	1.123179	9.764731	-1.154585	0.011231	0.097650	-0.011527	2.714281	-4.444718	18.121374
60023	0	1.165961	9.777553	-1.204475	0.011658	0.097778	-0.012024	2.738046	-4.443416	18.116797
60024	0	1.123412	9.764742	-1.196849	0.011233	0.097651	-0.011944	2.766314	-4.440831	18.115137
60025	0	1.153656	9.771473	-1.204383	0.011536	0.097717	-0.012024	2.789083	-4.438403	18.107056
60026	0	1.147842	9.764775	-1.208377	0.011476	0.097651	-0.012064	2.811844	-4.438258	18.096904
60027	0	1.117293	9.771438	-1.234896	0.011169	0.097717	-0.012329	2.834660	-4.438867	18.086656
60028	0	1.142214	9.746558	-1.158931	0.011420	0.097467	-0.011576	2.850124	-4.437501	18.079275
60029	0	1.153328	9.771639	-1.221643	0.011536	0.097717	-0.012207	2.860492	-4.431209	18.074751
60030	0	1.147293	9.746933	-1.138480	0.011470	0.097471	-0.011372	2.875419	-4.431218	18.072405
60031	0	1.128932	9.722785	-1.246219	0.011292	0.097229	-0.012451	2.887702	-4.425142	18.072206
60032	0	1.159101	9.734717	-1.181219	0.011592	0.097348	-0.011803	2.898278	-4.420528	18.067269
60033	0	1.159711	9.728824	-1.216001	0.011597	0.097290	-0.012146	2.914072	-4.417509	18.067503
60034	0	1.129264	9.704074	-1.181831	0.011292	0.097042	-0.011808	2.925257	-4.415297	18.061675
60035	0	1.129762	9.716663	-1.141894	0.011292	0.097168	-0.011414	2.931035	-4.418865	18.057526
60036	0	1.124323	9.679801	-1.210226	0.011242	0.096799	-0.012096	2.937288	-4.416855	18.057383
60037	0	1.104906	9.661836	-1.178062	0.011047	0.096619	-0.011780	2.937793	-4.415265	18.052478
60038	0	1.086807	9.637402	-1.183806	0.010867	0.096374	-0.011843	2.931692	-4.412785	18.048668
60039	0	1.129410	9.643548	-1.183892	0.011292	0.096436	-0.011841	2.928921	-4.412265	18.043823
60040	0	1.123831	9.643426	-1.202084	0.011235	0.096435	-0.012021	2.927970	-4.412299	18.046048
60041	0	1.105149	9.619104	-1.165684	0.011047	0.096191	-0.011658	2.926529	-4.413588	18.041143
60042	0	1.129925	9.619141	-1.158771	0.011299	0.096190	-0.011596	2.916443	-4.410103	18.037130
60043	0	1.104264	9.613118	-1.122821	0.011047	0.096130	-0.011230	2.913241	-4.400873	18.031525
60044	0	1.097731	9.570504	-1.109575	0.010977	0.095704	-0.011105	2.902141	-4.397846	18.029090
60045	0	1.116759	9.558224	-1.103900	0.011169	0.095581	-0.011047	2.891589	-4.391999	18.026369
60046	0	1.116637	9.564483	-1.041234	0.011166	0.095644	-0.010421	2.880925	-4.389199	18.026231
60047	0	1.104861	9.558210	-1.097597	0.011047	0.095581	-0.010986	2.867993	-4.387034	18.019441
60048	0	1.099101	9.521811	-1.113510	0.010988	0.095217	-0.011149	2.850071	-4.386720	18.020988
60049	0	1.092842	9.533733	-1.085749	0.010925	0.095337	-0.010864	2.841169	-4.386856	18.024350
60050	0	1.117656	9.491096	-1.102148	0.011175	0.094910	-0.011034	2.825343	-4.384907	18.024981
60051	0	1.105448	9.497113	-1.189183	0.011047	0.094971	-0.011902	2.812667	-4.389828	18.026680
60052	0	1.106025	9.503323	-1.089371	0.011061	0.095032	-0.010906	2.796686	-4.385671	18.034464
60053	0	1.123377	9.503294	-1.036140	0.011230	0.095032	-0.010376	2.778347	-4.386039	18.039450
60054	0	1.111368	9.515771	-1.063517	0.011114	0.095156	-0.010653	2.756539	-4.381911	18.049844
60055	0	1.105117	9.491061	-1.085211	0.011047	0.094910	-0.010864	2.741051	-4.382877	18.053822
60056	0	1.099453	9.479057	-1.069891	0.010993	0.094789	-0.010718	2.716746	-4.381083	18.061933
60057	0	1.104648	9.460665	-1.023490	0.011047	0.094604	-0.010254	2.692860	-4.376424	18.070203
60058	0	1.098565	9.479264	-1.057063	0.010984	0.094791	-0.010583	2.677010	-4.374324	18.083089
60059	0	1.098923	9.460597	-1.054282	0.010986	0.094604	-0.010559	2.656527	-4.374196	18.091388
60060	0	1.087502	9.497419	-1.001696	0.010869	0.094973	-0.010038	2.630018	-4.377763	18.093141
60061	0	1.080464	9.485050	-1.023512	0.010803	0.094849	-0.010254	2.606656	-4.375821	18.095054
60062	0	1.099083	9.503736	-1.056398	0.010988	0.095036	-0.010583	2.582904	-4.375321	18.106156
60063	0	1.092572	9.503350	-1.005366	0.010925	0.095032	-0.010071	2.561366	-4.372244	18.114030
60064	0	1.110945	9.521948	-1.044647	0.011108	0.095218	-0.010464	2.539772	-4.369889	18.122292
60065	0	1.117226	9.521690	-1.041525	0.011169	0.095215	-0.010437	2.512744	-4.369648	18.129897
60066	0	1.069026	9.515921	-1.025275	0.010686	0.095158	-0.010272	2.488501	-4.371266	18.143009
60067	0	1.111080	9.527787	-1.066092	0.011108	0.095276	-0.010681	2.463321	-4.370491	18.151279
60068	0	1.105440	9.534261	-1.068205	0.011051	0.095341	-0.010702	2.438204	-4.370696	18.166072
60069	0	1.074416	9.540005	-1.041572	0.010742	0.095398	-0.010437	2.411646	-4.369432	18.175932
60070	0	1.117358	9.552633	-1.018722	0.011172	0.095524	-0.010212	2.380927	-4.367367	18.191269
60071	0	1.135639	9.594948	-1.047359	0.011353	0.095947	-0.010498	2.350725	-4.368301	18.208336
60072	0	1.117791	9.619715	-1.073645	0.011177	0.096195	-0.010755	2.328113	-4.365662	18.217892
60073	0	1.110870	9.601095	-0.986158	0.011108	0.096008	-0.009888	2.295808	-4.362475	18.233365
60074	0	1.111440	9.644225	-1.054463	0.011108	0.096440	-0.010569	2.266403	-4.365913	18.243109
60075	0	1.092814	9.649920	-1.040982	0.010925	0.096497	-0.010437	2.233150	-4.365615	18.253768
60076	0	1.141580	9.674887	-1.072116	0.011418	0.096745	-0.010749	2.199319	-4.358919	18.266888
60077	0	1.147645	9.662146	-1.034781	0.011475	0.096619	-0.010376	2.164867	-4.357428	18.283418
60078	0	1.111031	9.699428	-1.138874	0.011112	0.096991	-0.011418	2.128769	-4.351362	18.299860
60079	0	1.153531	9.692723	-1.156855	0.011536	0.096924	-0.011597	2.094486	-4.347106	18.317074
60080	0	1.129453	9.711528	-1.059658	0.011290	0.097113	-0.010626	2.059117	-4.349194	18.325979
60081	0	1.129514	9.723183	-1.077393	0.011292	0.097229	-0.010803	2.023599	-4.349699	18.341995
60082	0	1.130519	9.717441	-1.072252	0.011298	0.097173	-0.010745	1.996217	-4.354221	18.351649
60083	0	1.141162	9.717134	-1.053018	0.011414	0.097168	-0.010559	1.961187	-4.348220	18.363182
60084	0	1.147082	9.742101	-1.022639	0.011470	0.097418	-0.010258	1.923344	-4.345666	18.378187
60085	0	1.154023	9.747557	-1.102114	0.011536	0.097473	-0.011047	1.891508	-4.347198	18.394566
60086	0	1.130190	9.760320	-1.084300	0.011300	0.097600	-0.010874	1.854550	-4.345572	18.403957
60087	0	1.147623	9.735416	-1.120208	0.011475	0.097351	-0.011230	1.820210	-4.343638	18.417762
60088	0	1.166345	9.760306	-1.022610	0.011661	0.097600	-0.010259	1.781054	-4.343268	18.432135
60089	0	1.123074	9.759876	-1.052598	0.011230	0.097595	-0.010559	1.741312	-4.339828	18.444790
60090	0	1.159893	9.778785	-1.077019	0.011597	0.097785	-0.010798	1.707323	-4.338668	18.457086
60091	0	1.123385	9.778118	-1.101859	0.011230	0.097778	-0.011047	1.672725	-4.338794	18.466779
60092	0	1.117732	9.766434	-1.101957	0.011175	0.097661	-0.011051	1.634770	-4.337479	18.477551
60093	0	1.165508	9.753774	-1.089625	0.011658	0.097534	-0.010925	1.599863	-4.330640	18.485707
60094	0	1.147143	9.766575	-1.041154	0.011469	0.097663	-0.010441	1.564674	-4.329843	18.496361
60095	0	1.129060	9.784242	-1.010319	0.011292	0.097839	-0.010132	1.530360	-4.325088	18.504021
60096	0	1.135252	9.742076	-0.973788	0.011350	0.097418	-0.009770	1.491193	-4.324683	18.520348
60097	0	1.117027	9.753756	-1.028204	0.011169	0.097534	-0.010315	1.451765	-4.321898	18.528089
60098	0	1.147424	9.723911	-1.028026	0.011476	0.097236	-0.010311	1.414592	-4.316572	18.537216
60099	0	1.159712	9.765876	-0.937279	0.011597	0.097656	-0.009399	1.382673	-4.313426	18.541442
60100	0	1.128906	9.729801	-0.980634	0.011292	0.097295	-0.009835	1.347895	-4.306859	18.547987
60101	0	1.123124	9.735387	-1.016532	0.011230	0.097351	-0.010193	1.314813	-4.304059	18.552832
60102	0	1.123563	9.723596	-0.894982	0.011231	0.097234	-0.008979	1.280057	-4.305348	18.554308
60103	0	1.123323	9.704877	-0.985636	0.011230	0.097046	-0.009888	1.242416	-4.304871	18.559913
60104	0	1.110911	9.699240	-0.912987	0.011113	0.096990	-0.009154	1.212872	-4.296448	18.562816
60105	0	1.141065	9.692701	-0.949252	0.011414	0.096924	-0.009521	1.177953	-4.289321	18.567133
60106	0	1.140540	9.662785	-1.004297	0.011407	0.096624	-0.010075	1.139788	-4.283829	18.574517
60107	0	1.092714	9.643728	-0.870650	0.010925	0.096436	-0.008728	1.113371	-4.282356	18.585640
60108	0	1.105378	9.656219	-0.902873	0.011050	0.096560	-0.009051	1.085926	-4.282893	18.589757
60109	0	1.110995	9.649858	-0.956059	0.011108	0.096497	-0.009583	1.059080	-4.280975	18.598275
60110	0	1.110791	9.638094	-0.933351	0.011111	0.096378	-0.009356	1.030890	-4.273273	18.606667
60111	0	1.116882	9.625430	-0.889180	0.011169	0.096252	-0.008911	1.007125	-4.268872	18.613379
60112	0	1.122717	9.637964	-0.836048	0.011229	0.096377	-0.008385	0.977707	-4.263589	18.615261
60113	0	1.092410	9.607150	-0.919517	0.010925	0.096069	-0.009216	0.951953	-4.258545	18.615478
60114	0	1.110460	9.601343	-0.873388	0.011106	0.096012	-0.008747	0.935582	-4.253813	18.613070
60115	0	1.116691	9.594898	-0.773384	0.011169	0.095947	-0.007751	0.913901	-4.247183	18.614476
60116	0	1.098222	9.601246	-0.849383	0.010981	0.096011	-0.008511	0.893267	-4.245466	18.616748
60117	0	1.086839	9.588726	-0.822229	0.010864	0.095886	-0.008240	0.871675	-4.246754	18.623159
60118	0	1.081352	9.558384	-0.849738	0.010811	0.095583	-0.008511	0.855163	-4.246310	18.626649
60119	0	1.092403	9.564334	-0.804348	0.010925	0.095642	-0.008057	0.838523	-4.241175	18.636920
60120	0	1.110418	9.552301	-0.765320	0.011106	0.095522	-0.007665	0.824018	-4.235941	18.639743
60121	0	1.111039	9.576490	-0.828960	0.011108	0.095764	-0.008301	0.809957	-4.234694	18.643487
60122	0	1.080687	9.552145	-0.809029	0.010807	0.095521	-0.008096	0.802643	-4.230875	18.645880
60123	0	1.098357	9.558194	-0.817207	0.010986	0.095581	-0.008179	0.794036	-4.223973	18.643382
60124	0	1.122402	9.564338	-0.828551	0.011225	0.095643	-0.008288	0.789740	-4.219487	18.652038
60125	0	1.123169	9.564192	-0.793490	0.011230	0.095642	-0.007935	0.789489	-4.217357	18.651064
60126	0	1.093083	9.564108	-0.787013	0.010927	0.095641	-0.007874	0.783612	-4.218097	18.652692
60127	0	1.110877	9.576398	-0.793616	0.011108	0.095764	-0.007935	0.784895	-4.214957	18.649542
60128	0	1.092514	9.564106	-0.793953	0.010925	0.095641	-0.007938	0.785672	-4.211184	18.644453
60129	0	1.092338	9.564250	-0.866492	0.010925	0.095642	-0.008667	0.782467	-4.205318	18.646414
60130	0	1.086063	9.564191	-0.823651	0.010859	0.095642	-0.008236	0.782509	-4.203105	18.643943
60131	0	1.092880	9.588556	-0.830391	0.010925	0.095886	-0.008301	0.785574	-4.203710	18.642484
60132	0	1.099593	9.588357	-0.819030	0.010993	0.095884	-0.008185	0.790974	-4.203645	18.636106
60133	0	1.093055	9.600731	-0.806136	0.010925	0.096008	-0.008057	0.795982	-4.206325	18.630172
60134	0	1.118224	9.618772	-0.855945	0.011179	0.096189	-0.008554	0.801287	-4.206659	18.628261
60135	0	1.123591	9.637318	-0.843079	0.011230	0.096375	-0.008423	0.810138	-4.209568	18.624055
60136	0	1.118453	9.624800	-0.851197	0.011180	0.096250	-0.008500	0.823629	-4.211514	18.620920
60137	0	1.123376	9.661709	-0.874106	0.011230	0.096619	-0.008728	0.838408	-4.211893	18.618721
60138	0	1.135826	9.655257	-0.864647	0.011358	0.096554	-0.008633	0.854033	-4.208365	18.619166
60139	0	1.117647	9.649463	-0.874059	0.011169	0.096497	-0.008728	0.868307	-4.213179	18.617423
60140	0	1.161320	9.642889	-0.889219	0.011610	0.096431	-0.008876	0.886911	-4.213404	18.618593
60141	0	1.142019	9.649409	-0.911238	0.011414	0.096497	-0.009094	0.907761	-4.217762	18.615902
60142	0	1.099901	9.679420	-0.915052	0.010999	0.096796	-0.009131	0.929602	-4.214618	18.615165
60143	0	1.123384	9.673871	-0.935515	0.011230	0.096741	-0.009338	0.948985	-4.215224	18.604999
60144	0	1.111766	9.728324	-0.890344	0.011115	0.097285	-0.008884	0.970630	-4.214772	18.604985
60145	0	1.080659	9.704354	-0.941985	0.010803	0.097046	-0.009399	0.994177	-4.215316	18.598945
60146	0	1.130134	9.709894	-0.994720	0.011297	0.097101	-0.009930	1.014256	-4.216761	18.595157
60147	0	1.147376	9.728810	-0.942049	0.011475	0.097290	-0.009399	1.038442	-4.212368	18.587449
60148	0	1.129056	9.703854	-1.001466	0.011289	0.097041	-0.009992	1.065026	-4.211306	18.579944
60149	0	1.160108	9.759224	-0.979011	0.011597	0.097595	-0.009766	1.093256	-4.213147	18.570936
60150	0	1.124259	9.746413	-0.965161	0.011239	0.097466	-0.009632	1.115520	-4.213867	18.569545
60151	0	1.141613	9.759190	-1.034341	0.011414	0.097595	-0.010315	1.148391	-4.213612	18.563753
60152	0	1.148128	9.795175	-0.936459	0.011479	0.097955	-0.009336	1.181694	-4.212417	18.560194
60153	0	1.135353	9.734797	-0.961289	0.011353	0.097351	-0.009583	1.216783	-4.210220	18.555048
60154	0	1.135731	9.758546	-1.033989	0.011353	0.097589	-0.010315	1.245546	-4.211409	18.547439
60155	0	1.117326	9.759232	-0.991192	0.011169	0.097595	-0.009888	1.273490	-4.212565	18.542064
60156	0	1.154164	9.752617	-0.959536	0.011543	0.097528	-0.009570	1.302601	-4.207321	18.532785
60157	0	1.159905	9.777537	-0.973151	0.011597	0.097778	-0.009705	1.333567	-4.206742	18.526970
60158	0	1.105571	9.734115	-1.088204	0.011051	0.097344	-0.010858	1.361983	-4.208911	18.515757
60159	0	1.116917	9.740944	-1.009685	0.011169	0.097412	-0.010071	1.392181	-4.205350	18.505917
60160	0	1.110621	9.752569	-1.039469	0.011107	0.097528	-0.010367	1.423857	-4.200724	18.492587
60161	0	1.123290	9.722583	-1.046395	0.011230	0.097229	-0.010437	1.455038	-4.200301	18.486907
60162	0	1.191136	9.746293	-1.015361	0.011907	0.097466	-0.010125	1.488026	-4.202615	18.474961
60163	0	1.160119	9.734779	-0.967126	0.011597	0.097351	-0.009644	1.520221	-4.204583	18.462144
60164	0	1.092969	9.709693	-1.021422	0.010934	0.097099	-0.010187	1.551741	-4.196437	18.453290
60165	0	1.141255	9.722636	-1.052367	0.011414	0.097229	-0.010498	1.581451	-4.192032	18.444685
60166	0	1.116783	9.703677	-1.009267	0.011167	0.097040	-0.010061	1.618150	-4.190267	18.429718
60167	0	1.129000	9.716501	-1.077048	0.011292	0.097168	-0.010742	1.651140	-4.185395	18.416348
60168	0	1.116342	9.697636	-1.040054	0.011166	0.096979	-0.010372	1.684190	-4.179583	18.405316
60169	0	1.116898	9.692040	-1.083442	0.011169	0.096924	-0.010803	1.720733	-4.175967	18.390708
60170	0	1.110816	9.679066	-1.059201	0.011107	0.096794	-0.010561	1.757009	-4.173613	18.379927
60171	0	1.111141	9.643274	-0.972900	0.011108	0.096436	-0.009705	1.785667	-4.173839	18.368842
60172	0	1.117679	9.673117	-0.996345	0.011175	0.096734	-0.009937	1.816345	-4.172466	18.354537
60173	0	1.129653	9.637106	-1.082877	0.011292	0.096375	-0.010803	1.846282	-4.175215	18.345942
60174	0	1.112050	9.636347	-1.027363	0.011118	0.096367	-0.010244	1.880660	-4.174999	18.335313
60175	0	1.086492	9.618865	-1.027904	0.010864	0.096191	-0.010254	1.910397	-4.172548	18.318098
60176	0	1.129264	9.642676	-1.033385	0.011292	0.096430	-0.010305	1.943673	-4.169502	18.309111
60177	0	1.086468	9.612736	-1.022075	0.010864	0.096130	-0.010193	1.976395	-4.166729	18.302400
60178	0	1.141892	9.587561	-1.052352	0.011414	0.095880	-0.010493	2.012055	-4.169859	18.292770
60179	0	1.147881	9.612648	-1.022481	0.011475	0.096130	-0.010193	2.049716	-4.171589	18.281789
60180	0	1.068950	9.593661	-0.967567	0.010689	0.095940	-0.009646	2.084286	-4.169088	18.270904
60181	0	1.098963	9.576100	-1.009722	0.010986	0.095764	-0.010071	2.115543	-4.169715	18.258659
60182	0	1.081031	9.575413	-1.015442	0.010809	0.095757	-0.010124	2.151191	-4.168057	18.253943
60183	0	1.068261	9.545612	-1.040078	0.010681	0.095459	-0.010376	2.180619	-4.166541	18.242457
60184	0	1.104964	9.557221	-1.027211	0.011049	0.095575	-0.010243	2.214438	-4.163711	18.236481
60185	0	1.098741	9.551725	-1.082657	0.010986	0.095520	-0.010803	2.241944	-4.161783	18.229182
60186	0	1.105300	9.563359	-1.007976	0.011049	0.095636	-0.010057	2.268312	-4.162891	18.215971
60187	0	1.099004	9.527264	-1.009738	0.010986	0.095276	-0.010071	2.299869	-4.164022	18.204741
60188	0	1.087830	9.544894	-1.033070	0.010871	0.095452	-0.010307	2.327633	-4.169520	18.193779
60189	0	1.110837	9.545656	-1.003289	0.011108	0.095459	-0.010010	2.354966	-4.166144	18.182252
60190	0	1.092805	9.569416	-1.044854	0.010924	0.095697	-0.010423	2.385473	-4.167286	18.172170
60191	0	1.074252	9.545639	-1.027766	0.010742	0.095459	-0.010254	2.413493	-4.164386	18.163751
60192	0	1.086988	9.508380	-1.014302	0.010864	0.095087	-0.010118	2.442523	-4.167836	18.160749
60193	0	1.099129	9.539437	-1.046450	0.010986	0.095398	-0.010437	2.475065	-4.170494	18.154580
60194	0	1.112167	9.550981	-1.075554	0.011118	0.095512	-0.010736	2.497439	-4.171690	18.148695
60195	0	1.141566	9.515122	-1.088472	0.011414	0.095154	-0.010864	2.521449	-4.170956	18.143092
60196	0	1.081353	9.532809	-1.068227	0.010807	0.095331	-0.010661	2.546211	-4.175471	18.145644
60197	0	1.080458	9.557886	-1.088221	0.010803	0.095581	-0.010864	2.567284	-4.173846	18.136887
60198	0	1.111585	9.575673	-1.091824	0.011110	0.095759	-0.010900	2.587828	-4.177198	18.140422
60199	0	1.093233	9.582183	-1.106955	0.010925	0.095825	-0.011047	2.613885	-4.182349	18.133536
60200	0	1.094166	9.599816	-1.086719	0.010939	0.096001	-0.010848	2.636101	-4.182680	18.131114
60201	0	1.129373	9.588381	-1.088329	0.011292	0.095886	-0.010864	2.658293	-4.182072	18.124627
60202	0	1.105675	9.599977	-1.104430	0.011051	0.096003	-0.011025	2.680304	-4.185452	18.118222
60203	0	1.086666	9.594557	-1.081584	0.010864	0.095947	-0.010803	2.694867	-4.185019	18.113380
60204	0	1.111502	9.606339	-1.151548	0.011112	0.096066	-0.011500	2.712323	-4.185137	18.110288
60205	0	1.111782	9.612749	-1.167247	0.011108	0.096130	-0.011658	2.729358	-4.193085	18.109632
60206	0	1.095037	9.636636	-1.145787	0.010943	0.096369	-0.011444	2.745250	-4.198083	18.104275
60207	0	1.117254	9.612841	-1.148799	0.011169	0.096130	-0.011475	2.760573	-4.198545	18.102632
60208	0	1.105737	9.642861	-1.188206	0.011053	0.096431	-0.011868	2.776191	-4.200426	18.098465
60209	0	1.129515	9.661704	-1.185046	0.011292	0.096619	-0.011841	2.786819	-4.201465	18.105739
60210	0	1.106056	9.667381	-1.156665	0.011054	0.096676	-0.011556	2.799267	-4.205917	18.103080
60211	0	1.135606	9.673929	-1.197117	0.011353	0.096741	-0.011963	2.808401	-4.206825	18.106304
60212	0	1.136303	9.691964	-1.131623	0.011359	0.096921	-0.011309	2.816787	-4.208048	18.104492
60213	0	1.105199	9.655676	-1.153838	0.011047	0.096558	-0.011536	2.819424	-4.210239	18.106136
60214	0	1.117837	9.661581	-1.160987	0.011178	0.096617	-0.011602	2.827587	-4.207426	18.106261
60215	0	1.117366	9.686233	-1.184062	0.011169	0.096863	-0.011841	2.826864	-4.209144	18.105034
60216	0	1.112001	9.679903	-1.135566	0.011116	0.096800	-0.011353	2.829980	-4.210564	18.105823
60217	0	1.135876	9.698399	-1.190302	0.011353	0.096985	-0.011902	2.830837	-4.214615	18.104080
60218	0	1.143043	9.728743	-1.214938	0.011425	0.097288	-0.012149	2.830833	-4.217693	18.104890
60219	0	1.080559	9.680127	-1.239185	0.010803	0.096802	-0.012390	2.832136	-4.217207	18.109260
60220	0	1.117359	9.716626	-1.233101	0.011173	0.097166	-0.012333	2.829193	-4.214325	18.112965
60221	0	1.141360	9.698545	-1.177494	0.011414	0.096985	-0.011780	2.822894	-4.211077	18.112808
60222	0	1.147700	9.729103	-1.152344	0.011475	0.097291	-0.011526	2.819308	-4.210600	18.106355
60223	0	1.160022	9.735133	-1.226266	0.011597	0.097351	-0.012268	2.812383	-4.211469	18.105989
60224	0	1.160397	9.710760	-1.176322	0.011603	0.097107	-0.011769	2.804517	-4.208905	18.110492
60225	0	1.135209	9.716919	-1.238095	0.011353	0.097168	-0.012390	2.793071	-4.205090	18.111535
60226	0	1.104972	9.692651	-1.181238	0.011045	0.096926	-0.011823	2.780169	-4.206774	18.119181
60227	0	1.147934	9.692476	-1.195077	0.011475	0.096924	-0.011963	2.765334	-4.209025	18.119802
60228	0	1.118130	9.680361	-1.180648	0.011178	0.096803	-0.011817	2.752427	-4.209604	18.118709
60229	0	1.135345	9.698682	-1.164054	0.011353	0.096985	-0.011658	2.731461	-4.207339	18.125096
60230	0	1.147207	9.686844	-1.167361	0.011476	0.096867	-0.011685	2.717007	-4.199951	18.121121
60231	0	1.141544	9.698571	-1.158779	0.011414	0.096985	-0.011597	2.705910	-4.198845	18.124619
60232	0	1.111000	9.662163	-1.083037	0.011111	0.096620	-0.010847	2.685344	-4.194063	18.131038
60233	0	1.123355	9.643699	-1.115384	0.011230	0.096436	-0.011169	2.666262	-4.194385	18.135513
60234	0	1.154215	9.704950	-1.094001	0.011541	0.097048	-0.010956	2.646944	-4.192008	18.141577
60235	0	1.104827	9.662131	-1.120672	0.011047	0.096619	-0.011230	2.618037	-4.189728	18.151301
60236	0	1.098564	9.632075	-1.061346	0.010987	0.096318	-0.010634	2.592459	-4.184461	18.154693
60237	0	1.110849	9.643781	-1.078289	0.011108	0.096436	-0.010803	2.567739	-4.181239	18.156998
60238	0	1.110632	9.601451	-1.068278	0.011108	0.096012	-0.010702	2.544022	-4.175449	18.161089
60239	0	1.111209	9.607204	-1.089777	0.011108	0.096069	-0.010925	2.510558	-4.176462	18.168805
60240	0	1.105251	9.607694	-1.041917	0.011054	0.096074	-0.010444	2.480663	-4.171320	18.174767
60241	0	1.110646	9.607186	-1.078280	0.011108	0.096069	-0.010803	2.455657	-4.165683	18.177494
60242	0	1.067620	9.583173	-1.006611	0.010676	0.095829	-0.010092	2.424480	-4.162094	18.177408
60243	0	1.086026	9.601145	-1.035101	0.010864	0.096008	-0.010376	2.393864	-4.154020	18.186447
60244	0	1.098189	9.565019	-1.042229	0.010978	0.095648	-0.010448	2.361820	-4.155602	18.196065
60245	0	1.135536	9.582777	-0.985951	0.011353	0.095825	-0.009888	2.327399	-4.155662	18.208590
60246	0	1.111317	9.571125	-1.028947	0.011113	0.095708	-0.010321	2.289347	-4.152305	18.219658
60247	0	1.123023	9.540061	-1.053527	0.011230	0.095398	-0.010559	2.260074	-4.148662	18.227587
60248	0	1.110458	9.558929	-1.036143	0.011107	0.095586	-0.010390	2.224638	-4.141878	18.240326
60249	0	1.073871	9.558438	-1.059369	0.010742	0.095581	-0.010620	2.192335	-4.134368	18.242732
60250	0	1.092457	9.552807	-1.066185	0.010918	0.095526	-0.010690	2.158176	-4.139189	18.251940
60251	0	1.080742	9.552279	-1.016240	0.010803	0.095520	-0.010193	2.121034	-4.140818	18.258498
60252	0	1.086908	9.558922	-0.955271	0.010872	0.095586	-0.009583	2.083360	-4.134148	18.270102
60253	0	1.098808	9.521695	-0.955960	0.010986	0.095215	-0.009583	2.055046	-4.132930	18.277753
60254	0	1.086293	9.540490	-0.926527	0.010867	0.095402	-0.009293	2.021219	-4.124676	18.294643
60255	0	1.086426	9.552245	-0.912993	0.010864	0.095520	-0.009155	1.989908	-4.121421	18.307012
60256	0	1.123357	9.558832	-0.925716	0.011230	0.095586	-0.009288	1.952441	-4.122949	18.316138
60257	0	1.110997	9.564455	-0.973975	0.011108	0.095642	-0.009766	1.920475	-4.121474	18.332011
60258	0	1.062799	9.528308	-0.980815	0.010623	0.095281	-0.009837	1.884777	-4.124084	18.344185
60259	0	1.123225	9.582768	-0.973919	0.011230	0.095825	-0.009766	1.852362	-4.122834	18.355727
60260	0	1.044082	9.552720	-1.011675	0.010440	0.095525	-0.010140	1.822951	-4.120529	18.370284
60261	0	1.123025	9.576703	-0.979893	0.011230	0.095764	-0.009827	1.788905	-4.116868	18.385298
60262	0	1.104859	9.570992	-0.944313	0.011046	0.095708	-0.009466	1.760538	-4.116115	18.394081
60263	0	1.080578	9.594948	-0.943505	0.010803	0.095947	-0.009460	1.729316	-4.115793	18.408115
60264	0	1.099042	9.589312	-0.962423	0.010991	0.095890	-0.009654	1.692894	-4.111593	18.419212
60265	0	1.135683	9.600996	-0.925488	0.011353	0.096008	-0.009277	1.665288	-4.113353	18.432487
[truncated: 501 more rows]
