# Supplementary material for: Properties of traditional bamboo carrying poles have implications for user interactions
Source: PLoS One. 2018 May 10;13(5):e0196208. doi: 10.1371/journal.pone.0196208 (PMC5945030; doi:10.1371/journal.pone.0196208)
Supplement: S1 Text — (ZIP) [file pone.0196208.s005.zip › ResTest_PoleE_L8Load2.txt]

// Start Time: Unknown
// Update Rate: 100.0Hz
// Filter Profile: human (34.3)
// Firmware Version: 2.1.4
PacketCounter	SampleTimeFine	Acc_X	Acc_Y	Acc_Z	VelInc_X	VelInc_Y	VelInc_Z	Roll	Pitch	Yaw	Latitude	Longitude	Altitude	Vel_X	Vel_Y	Vel_Z
58271	0	0.346463	9.930471	0.134197	0.003479	0.099304	0.001343	1.828835	-0.989753	47.647387
58272	0	0.674422	9.894001	0.249910	0.006745	0.098940	0.002501	1.830327	-0.988403	47.642158
58273	0	0.763030	9.826640	0.323899	0.007629	0.098267	0.003235	1.825278	-0.989350	47.636447
58274	0	0.458871	9.661700	0.355359	0.004579	0.096618	0.003548	1.818137	-1.001154	47.628023
58275	0	-0.059604	9.558085	0.269614	-0.000610	0.095581	0.002686	1.805584	-1.018247	47.624175
58276	0	-0.459713	9.277382	0.186660	-0.004611	0.092773	0.001851	1.786856	-1.035356	47.618848
58277	0	-0.456793	8.990497	0.160437	-0.004578	0.089905	0.001587	1.765275	-1.047694	47.610878
58278	0	-0.356729	8.606025	-0.013293	-0.003583	0.086060	-0.000151	1.742499	-1.068717	47.599627
58279	0	-0.163141	8.325221	0.026780	-0.001648	0.083252	0.000244	1.710538	-1.091593	47.588582
58280	0	0.164430	8.227532	-0.201143	0.001618	0.082275	-0.002029	1.685818	-1.128512	47.567945
58281	0	0.246215	8.258198	-0.564677	0.002441	0.082581	-0.005676	1.645032	-1.158975	47.547708
58282	0	0.384538	8.112148	-0.815286	0.003823	0.081120	-0.008183	1.602939	-1.192510	47.527628
58283	0	0.513727	8.087527	-1.095430	0.005127	0.080872	-0.010986	1.557365	-1.208368	47.518901
58284	0	1.125767	7.514120	-0.863236	0.011250	0.075138	-0.008670	1.499089	-1.222077	47.508063
58285	0	1.833085	7.787768	-1.005850	0.018311	0.077881	-0.010071	1.481842	-1.251266	47.512809
58286	0	0.408602	7.977610	-1.038979	0.004069	0.079774	-0.010413	1.448337	-1.274167	47.519670
58287	0	0.451187	7.855399	-0.902043	0.004517	0.078552	-0.009033	1.429683	-1.267664	47.516253
58288	0	1.263318	8.154605	-0.784026	0.012624	0.081547	-0.007848	1.419736	-1.280224	47.521809
58289	0	0.019545	8.325226	-0.402132	0.000183	0.083252	-0.004028	1.409791	-1.296664	47.529964
58290	0	-0.199623	8.569319	-0.017276	-0.001989	0.085693	-0.000170	1.413901	-1.287514	47.528648
58291	0	0.573694	8.660852	0.342793	0.005737	0.086609	0.003418	1.400764	-1.287053	47.529404
58292	0	0.121869	8.831434	0.681623	0.001220	0.088316	0.006795	1.373166	-1.285636	47.528235
58293	0	0.291907	9.124632	0.904915	0.002930	0.091248	0.009033	1.353087	-1.273153	47.538667
58294	0	0.424781	9.380482	0.964842	0.004250	0.093808	0.009615	1.312374	-1.273357	47.567507
58295	0	0.219744	9.551630	0.852565	0.002197	0.095520	0.008484	1.262429	-1.273069	47.559305
58296	0	0.225655	9.703690	0.636010	0.002257	0.097040	0.006310	1.202601	-1.272427	47.565913
58297	0	0.207623	9.985173	0.340904	0.002075	0.099854	0.003357	1.142518	-1.273736	47.581635
58298	0	0.018833	10.156008	0.118689	0.000185	0.101561	0.001143	1.091819	-1.277215	47.597697
58299	0	0.121747	10.394435	-0.343567	0.001221	0.103943	-0.003479	1.043768	-1.272969	47.607810
58300	0	0.182161	10.590171	-0.549200	0.001824	0.105900	-0.005527	1.005311	-1.269697	47.610367
58301	0	0.408796	10.723995	-0.565493	0.004089	0.107239	-0.005676	0.982514	-1.267133	47.623164
58302	0	0.646779	10.974361	-0.653874	0.006467	0.109743	-0.006548	0.973000	-1.267800	47.626353
58303	0	0.659740	11.206015	-0.342002	0.006592	0.112061	-0.003418	0.975133	-1.273441	47.628014
58304	0	0.654643	11.285279	0.121208	0.006541	0.112853	0.001216	0.979022	-1.278729	47.626761
58305	0	0.885864	11.541712	0.328575	0.008850	0.115417	0.003296	0.988876	-1.287205	47.621194
58306	0	0.686514	11.627202	0.698547	0.006853	0.116272	0.006998	1.001219	-1.298979	47.618974
58307	0	0.604106	11.840923	0.920402	0.006042	0.118408	0.009216	1.013011	-1.297089	47.608800
58308	0	0.854841	11.841102	1.216797	0.008542	0.118410	0.012181	1.025843	-1.303141	47.607940
58309	0	0.476194	11.932476	1.121897	0.004761	0.119324	0.011230	1.036889	-1.304102	47.605284
58310	0	0.402600	11.999774	1.205543	0.004030	0.119997	0.012061	1.042411	-1.299191	47.593298
58311	0	0.292663	12.085234	1.193600	0.002930	0.120850	0.011963	1.067999	-1.295869	47.587720
58312	0	0.126979	12.116012	0.889795	0.001275	0.121159	0.008918	1.087062	-1.290446	47.578573
58313	0	0.322439	12.109579	0.815260	0.003235	0.121094	0.008179	1.111887	-1.280194	47.570154
58314	0	0.350967	12.079236	0.491250	0.003518	0.120790	0.004952	1.149871	-1.272054	47.560628
58315	0	0.420674	12.030221	0.453141	0.004211	0.120300	0.004578	1.193925	-1.267489	47.552263
58316	0	0.584353	11.963271	0.295513	0.005849	0.119631	0.003020	1.256224	-1.262381	47.544111
58317	0	0.500512	11.987420	0.200739	0.005005	0.119873	0.002075	1.320978	-1.262716	47.531871
58318	0	0.408571	11.859473	0.223493	0.004089	0.118593	0.002307	1.390634	-1.259274	47.511889
58319	0	0.366547	11.761552	0.126454	0.003662	0.117615	0.001343	1.466970	-1.262759	47.494262
58320	0	0.116893	11.621573	0.275546	0.001166	0.116214	0.002836	1.547143	-1.265243	47.476313
58321	0	0.255786	11.499270	0.321346	0.002563	0.114990	0.003296	1.629572	-1.259486	47.459485
58322	0	0.407812	11.329016	0.408293	0.004078	0.113287	0.004170	1.718128	-1.259137	47.431379
58323	0	0.523809	11.108801	0.430527	0.005249	0.111084	0.004395	1.809976	-1.247304	47.408466
58324	0	0.833182	10.945087	0.528086	0.008340	0.109446	0.005377	1.909424	-1.237976	47.383966
58325	0	0.865499	10.760972	0.473713	0.008667	0.107605	0.004822	1.998801	-1.224679	47.368031
58326	0	0.839118	10.566285	0.359672	0.008398	0.105659	0.003678	2.086262	-1.216672	47.345011
58327	0	0.707469	10.321254	0.236785	0.007080	0.103210	0.002441	2.167159	-1.210376	47.322010
58328	0	0.468324	10.168442	-0.052200	0.004687	0.101685	-0.000449	2.249005	-1.206119	47.299791
58329	0	0.292105	9.924228	-0.165713	0.002930	0.099243	-0.001587	2.330237	-1.196684	47.279423
58330	0	0.210864	9.740646	-0.301293	0.002118	0.097408	-0.002946	2.409345	-1.186218	47.263080
58331	0	0.102802	9.502905	-0.403385	0.001038	0.095032	-0.003967	2.490270	-1.175858	47.239198
58332	0	0.259956	9.331004	-0.599680	0.002604	0.093314	-0.005930	2.572581	-1.171475	47.216108
58333	0	0.255573	9.124370	-0.568119	0.002563	0.091248	-0.005615	2.655605	-1.163234	47.194506
58334	0	0.217707	8.758427	-0.050873	0.002184	0.087584	-0.000432	2.756193	-1.154433	47.176587
58335	0	0.463118	8.928909	-0.618706	0.004639	0.089294	-0.006104	2.863094	-1.146154	47.159266
58336	0	0.383148	8.435041	-0.034672	0.003833	0.084351	-0.000280	2.953031	-1.144391	47.142422
58337	0	0.152303	8.544842	-0.127935	0.001526	0.085449	-0.001221	3.032080	-1.140818	47.121564
58338	0	0.206607	8.209252	0.020083	0.002069	0.082092	0.000253	3.104755	-1.135908	47.101559
58339	0	0.213617	8.209216	-0.028438	0.002136	0.082092	-0.000244	3.161195	-1.135729	47.077227
58340	0	0.170734	7.952921	0.086594	0.001709	0.079529	0.000898	3.208247	-1.132924	47.055453
58341	0	0.146081	7.897843	-0.289990	0.001465	0.078979	-0.002869	3.253874	-1.127543	47.039679
58342	0	0.291715	7.763434	-0.228035	0.002921	0.077635	-0.002259	3.285006	-1.122092	47.019848
58343	0	0.383887	7.708608	-0.545531	0.003845	0.077087	-0.005432	3.319259	-1.113626	47.004313
58344	0	0.474001	7.628918	-0.604604	0.004747	0.076290	-0.006028	3.345632	-1.103801	46.986146
58345	0	0.566928	7.592641	-0.685639	0.005676	0.075928	-0.006836	3.375923	-1.094455	46.971481
58346	0	0.681213	7.549564	-0.854086	0.006821	0.075497	-0.008525	3.399669	-1.082446	46.962524
58347	0	0.622373	7.525423	-0.972216	0.006226	0.075256	-0.009705	3.425900	-1.081004	46.951192
58348	0	0.573293	7.506650	-0.987673	0.005733	0.075068	-0.009862	3.448174	-1.082562	46.943456
58349	0	0.433336	7.531495	-0.947987	0.004333	0.075317	-0.009460	3.477490	-1.083734	46.931570
58350	0	0.183100	7.586006	-0.920965	0.001830	0.075862	-0.009194	3.500764	-1.086612	46.917788
58351	0	-0.042636	7.671934	-0.904898	-0.000427	0.076721	-0.009033	3.524673	-1.088715	46.910665
58352	0	-0.097085	7.732670	-0.706326	-0.000975	0.077328	-0.007051	3.542678	-1.095133	46.900642
58353	0	-0.109982	7.861250	-0.653996	-0.001099	0.078613	-0.006531	3.556661	-1.094105	46.890418
58354	0	-0.049213	7.977071	-0.460230	-0.000491	0.079771	-0.004597	3.565150	-1.093083	46.880973
58355	0	0.121950	8.099387	-0.353550	0.001221	0.080994	-0.003540	3.558991	-1.091611	46.871667
58356	0	0.298887	8.215340	-0.151082	0.002988	0.082153	-0.001517	3.550023	-1.093024	46.858464
58357	0	0.348084	8.355719	-0.071687	0.003479	0.083557	-0.000732	3.528700	-1.095417	46.845314
58358	0	0.427782	8.550922	-0.032276	0.004275	0.085509	-0.000335	3.512568	-1.098607	46.833808
58359	0	0.518924	8.691419	-0.095841	0.005188	0.086914	-0.000977	3.488495	-1.100187	46.824270
58360	0	0.567917	8.929351	-0.023651	0.005678	0.089293	-0.000268	3.447844	-1.101265	46.810860
58361	0	0.470041	9.100372	-0.094426	0.004700	0.091003	-0.000977	3.407250	-1.102107	46.810727
58362	0	0.408972	9.222595	-0.203352	0.004090	0.092225	-0.002071	3.360336	-1.101272	46.816029
58363	0	0.616092	9.405610	-0.179567	0.006165	0.094055	-0.001831	3.317239	-1.096829	46.812895
58364	0	0.493476	9.686296	-0.045770	0.004936	0.096863	-0.000477	3.294740	-1.095121	46.817227
58365	0	0.280292	9.973273	-0.387667	0.002808	0.099731	-0.003906	3.260869	-1.089803	46.812943
58366	0	0.474988	10.028107	-0.088995	0.004751	0.100281	-0.000917	3.229433	-1.088238	46.801843
58367	0	0.609955	10.290589	-0.118830	0.006104	0.102905	-0.001221	3.193361	-1.083804	46.797979
58368	0	0.438758	10.443120	-0.039330	0.004386	0.104431	-0.000422	3.161480	-1.085633	46.807989
58369	0	0.426559	10.705673	-0.271561	0.004272	0.107056	-0.002747	3.128480	-1.077934	46.827800
58370	0	0.212420	10.845964	-0.076092	0.002121	0.108459	-0.000793	3.094127	-1.081326	46.830709
58371	0	0.085316	11.090027	0.210822	0.000854	0.110901	0.002075	3.059980	-1.080017	46.833941
58372	0	0.158181	11.254760	0.119511	0.001584	0.112548	0.001165	3.029820	-1.077689	46.832879
58373	0	0.128792	11.443932	0.467620	0.001282	0.114441	0.004639	2.992359	-1.083762	46.830835
58374	0	0.159476	11.553718	0.205774	0.001598	0.115538	0.002028	2.963441	-1.080111	46.828607
58375	0	0.512849	11.749140	0.364025	0.005127	0.117493	0.003601	2.925263	-1.081349	46.822312
58376	0	0.702650	11.797603	0.406995	0.007022	0.117977	0.004045	2.901489	-1.085683	46.819394
58377	0	0.592437	11.913912	0.418784	0.005920	0.119141	0.004150	2.865569	-1.089605	46.822701
58378	0	0.757738	12.029682	0.314720	0.007576	0.120297	0.003127	2.846340	-1.090774	46.817873
58379	0	0.641058	12.060471	0.362307	0.006409	0.120605	0.003601	2.825462	-1.092505	46.816238
58380	0	0.586081	12.170179	0.353910	0.005862	0.121702	0.003523	2.810188	-1.091069	46.813778
58381	0	0.555937	12.139817	0.355798	0.005554	0.121399	0.003540	2.793263	-1.095865	46.811327
58382	0	0.355430	12.194591	0.328087	0.003550	0.121946	0.003270	2.783265	-1.100105	46.804750
58383	0	0.487801	12.176568	0.401773	0.004883	0.121765	0.004028	2.793216	-1.095286	46.796788
58384	0	0.523967	12.146098	0.455257	0.005239	0.121461	0.004556	2.796151	-1.096156	46.791978
58385	0	0.554776	12.103379	0.553710	0.005554	0.121033	0.005554	2.812256	-1.089590	46.782763
58386	0	0.614776	12.005925	0.660000	0.006151	0.120058	0.006618	2.829728	-1.085639	46.771841
58387	0	0.531102	11.987362	0.535734	0.005310	0.119873	0.005371	2.842701	-1.085582	46.752147
58388	0	0.390353	11.834895	0.612379	0.003908	0.118348	0.006137	2.855428	-1.080180	46.736050
58389	0	0.274416	11.706606	0.413429	0.002747	0.117065	0.004150	2.871413	-1.077059	46.717116
58390	0	0.175686	11.566207	0.312898	0.001764	0.115662	0.003141	2.884083	-1.069124	46.699036
58391	0	0.097243	11.395284	0.101958	0.000977	0.113953	0.001038	2.902823	-1.064657	46.676067
58392	0	0.230068	11.218178	-0.059966	0.002310	0.112182	-0.000586	2.917597	-1.055359	46.651022
58393	0	0.298285	11.010730	-0.185089	0.002991	0.110107	-0.001831	2.938377	-1.047402	46.632178
58394	0	0.467636	10.827520	-0.268554	0.004683	0.108275	-0.002665	2.960408	-1.040215	46.614887
58395	0	0.560858	10.632281	-0.319998	0.005615	0.106323	-0.003174	2.988210	-1.033559	46.595059
58396	0	0.578122	10.424664	-0.276224	0.005785	0.104247	-0.002737	3.015391	-1.029928	46.571091
58397	0	0.591537	10.211171	-0.239763	0.005920	0.102112	-0.002380	3.034345	-1.024587	46.554048
58398	0	0.529905	10.009624	-0.213273	0.005300	0.100097	-0.002110	3.060479	-1.024342	46.531835
58399	0	0.475912	9.790028	-0.093601	0.004761	0.097900	-0.000916	3.084207	-1.022500	46.515750
58400	0	0.402439	9.606828	-0.078563	0.004025	0.096068	-0.000772	3.099760	-1.022389	46.498886
58401	0	0.310926	9.289588	0.194084	0.003113	0.092896	0.001953	3.114933	-1.017423	46.477423
58402	0	0.407128	9.258917	-0.176792	0.004081	0.092589	-0.001735	3.155846	-1.005876	46.463706
58403	0	0.536446	8.862351	0.127749	0.005371	0.088623	0.001282	3.161031	-0.997056	46.452197
58404	0	0.516580	8.886765	-0.001608	0.005174	0.088867	-0.000009	3.170350	-0.986794	46.438050
58405	0	0.256007	8.593771	-0.139716	0.002563	0.085938	-0.001404	3.161515	-0.982340	46.427240
58406	0	0.297626	8.465621	-0.242178	0.002983	0.084656	-0.002429	3.151718	-0.973372	46.412902
58407	0	0.432794	8.209310	-0.193110	0.004333	0.082092	-0.001953	3.120724	-0.965813	46.398051
58408	0	0.236754	8.160758	-0.501067	0.002368	0.081607	-0.005022	3.104751	-0.965367	46.394354
58409	0	-0.091636	8.026265	-0.663561	-0.000916	0.080261	-0.006653	3.080592	-0.964854	46.384347
58410	0	-0.110731	7.855552	-0.672443	-0.001101	0.078554	-0.006742	3.056504	-0.956298	46.366302
58411	0	0.115620	7.769991	-0.815867	0.001160	0.077698	-0.008179	3.027199	-0.952268	46.354024
58412	0	0.127130	7.672696	-0.787697	0.001274	0.076725	-0.007895	2.999862	-0.949424	46.338684
58413	0	0.164311	7.605154	-0.730728	0.001648	0.076050	-0.007324	2.974543	-0.943214	46.325414
58414	0	0.383449	7.519983	-0.654108	0.003836	0.075198	-0.006559	2.946559	-0.942264	46.313420
58415	0	0.567388	7.483089	-0.577760	0.005676	0.074829	-0.005798	2.914553	-0.939154	46.304201
58416	0	0.536460	7.434553	-0.567288	0.005365	0.074344	-0.005696	2.878388	-0.938251	46.298928
58417	0	0.549400	7.446435	-0.449141	0.005493	0.074463	-0.004517	2.839404	-0.939963	46.289701
58418	0	0.537358	7.440660	-0.455663	0.005372	0.074405	-0.004589	2.789380	-0.942564	46.283863
58419	0	0.409157	7.464805	-0.411115	0.004089	0.074646	-0.004150	2.729227	-0.946044	46.280473
58420	0	0.220398	7.507926	-0.396822	0.002201	0.075077	-0.004011	2.663845	-0.950720	46.273645
58421	0	0.183722	7.593065	-0.477338	0.001831	0.075928	-0.004822	2.590913	-0.959878	46.273611
58422	0	0.141970	7.672996	-0.485886	0.001416	0.076727	-0.004908	2.518232	-0.964992	46.272984
58423	0	0.104056	7.763970	-0.471128	0.001038	0.077637	-0.004761	2.445383	-0.969339	46.271315
58424	0	0.158974	7.874441	-0.479028	0.001593	0.078741	-0.004844	2.367768	-0.964932	46.271736
58425	0	0.268530	7.965345	-0.416278	0.002686	0.079651	-0.004211	2.297956	-0.964468	46.271367
58426	0	0.305568	8.167252	-0.417825	0.003051	0.081670	-0.004234	2.219487	-0.970969	46.274776
58427	0	0.323899	8.331413	-0.177100	0.003235	0.083313	-0.001831	2.137074	-0.976630	46.272550
58428	0	0.263874	8.520677	-0.121824	0.002632	0.085206	-0.001282	2.051842	-0.985272	46.279432
58429	0	0.268886	8.624300	-0.061469	0.002686	0.086243	-0.000671	1.976684	-0.989576	46.282666
58430	0	0.257422	8.812884	0.268350	0.002569	0.088131	0.002618	1.891525	-0.996036	46.277866
58431	0	0.152909	9.069682	0.261172	0.001526	0.090698	0.002563	1.830565	-1.000254	46.287792
58432	0	0.207932	9.258265	0.383254	0.002081	0.092586	0.003760	1.741227	-0.998613	46.299722
58433	0	0.384395	9.490720	0.420773	0.003845	0.094910	0.004150	1.672260	-0.997493	46.313359
58434	0	0.524759	9.649174	0.245098	0.005246	0.096494	0.002375	1.582095	-0.999295	46.326850
58435	0	0.726384	9.887467	0.276717	0.007263	0.098877	0.002686	1.488471	-1.000220	46.345568
58436	0	0.500847	10.125063	0.249865	0.005006	0.101253	0.002424	1.404750	-1.003290	46.365591
58437	0	0.421018	10.284393	0.050750	0.004211	0.102844	0.000427	1.315625	-1.001620	46.380696
58438	0	0.585392	10.583366	0.073042	0.005857	0.105834	0.000653	1.232869	-0.998351	46.407770
58439	0	0.463719	10.687333	-0.109344	0.004639	0.106873	-0.001160	1.162187	-0.996268	46.421321
58440	0	0.377764	10.931567	-0.101870	0.003780	0.109315	-0.001086	1.091604	-0.992679	46.441932
58441	0	0.439284	11.071783	0.005475	0.004395	0.110718	0.000000	1.035237	-0.990477	46.459416
58442	0	0.579183	11.212163	0.022507	0.005795	0.112122	0.000172	0.981145	-0.987344	46.474616
58443	0	0.385126	11.431791	0.235547	0.003845	0.114319	0.002319	0.945100	-0.993250	46.498794
58444	0	0.269172	11.644768	0.695402	0.002695	0.116450	0.006908	0.900241	-0.990493	46.515817
58445	0	0.274167	11.761348	0.673800	0.002747	0.117615	0.006714	0.876752	-0.986153	46.530665
58446	0	0.303802	11.919488	0.942540	0.003040	0.119198	0.009387	0.839902	-0.984733	46.546073
58447	0	0.238377	12.029806	1.149734	0.002380	0.120300	0.011475	0.818228	-0.988769	46.558351
58448	0	0.324363	12.102502	1.130699	0.003242	0.121028	0.011276	0.789219	-0.991135	46.564415
58449	0	0.384788	12.157998	1.180007	0.003845	0.121582	0.011780	0.770192	-0.994340	46.574938
58450	0	0.445671	12.200452	1.000193	0.004460	0.122005	0.009989	0.757985	-0.991714	46.590301
58451	0	0.457984	12.219156	0.837265	0.004578	0.122192	0.008362	0.747957	-0.994340	46.605553
58452	0	0.543601	12.280082	0.710113	0.005436	0.122801	0.007101	0.748039	-0.994611	46.612785
58453	0	0.598288	12.237604	0.621340	0.005981	0.122375	0.006226	0.759639	-0.996151	46.621718
58454	0	0.579917	12.194916	0.459222	0.005801	0.121948	0.004614	0.780115	-0.994327	46.626831
58455	0	0.597752	12.091272	0.588190	0.005981	0.120911	0.005920	0.816744	-0.990756	46.632445
58456	0	0.407391	12.060896	0.292056	0.004082	0.120607	0.002975	0.868073	-0.983404	46.633599
58457	0	0.518107	12.005831	0.434366	0.005188	0.120056	0.004395	0.916601	-0.976809	46.624333
58458	0	0.748950	11.866189	0.617687	0.007493	0.118658	0.006246	0.983159	-0.973603	46.630410
58459	0	0.420844	11.755777	0.676768	0.004211	0.117554	0.006836	1.049728	-0.970703	46.629354
58460	0	0.297815	11.585895	0.810084	0.002984	0.115854	0.008165	1.113613	-0.964784	46.626709
58461	0	0.456909	11.456719	0.646289	0.004578	0.114563	0.006531	1.181508	-0.956223	46.624711
58462	0	0.204998	11.243812	0.627245	0.002058	0.112434	0.006336	1.246563	-0.947989	46.622342
58463	0	0.120447	11.065974	0.463295	0.001221	0.110657	0.004700	1.315836	-0.931159	46.617725
58464	0	0.233805	10.840590	0.388954	0.002348	0.108403	0.003958	1.387990	-0.920731	46.615001
58465	0	0.237352	10.638549	0.157848	0.002380	0.106384	0.001648	1.462854	-0.913455	46.612785
58466	0	0.272673	10.418734	0.022156	0.002732	0.104187	0.000291	1.539139	-0.907547	46.607265
58467	0	0.457174	10.217199	-0.183408	0.004578	0.102173	-0.001770	1.610958	-0.901139	46.605128
58468	0	0.492900	9.984908	-0.245432	0.004931	0.099851	-0.002384	1.691346	-0.898746	46.598872
58469	0	0.414879	9.783751	-0.281429	0.004150	0.097839	-0.002747	1.770642	-0.897165	46.595898
58470	0	0.481301	9.514687	-0.361491	0.004818	0.095149	-0.003551	1.848104	-0.891698	46.588943
58471	0	0.476100	9.338124	-0.372635	0.004761	0.093384	-0.003662	1.926947	-0.892288	46.587194
58472	0	0.378190	9.069163	-0.299224	0.003784	0.090693	-0.002933	2.002372	-0.889875	46.579654
58473	0	0.365602	8.831940	0.112611	0.003662	0.088318	0.001221	2.125192	-0.882140	46.583475
58474	0	0.516941	8.831321	-0.189533	0.005176	0.088314	-0.001838	2.199835	-0.874460	46.576733
58475	0	0.433155	8.600031	0.181462	0.004333	0.085999	0.001892	2.303108	-0.872005	46.576730
58476	0	0.224710	8.453656	0.132400	0.002254	0.084536	0.001373	2.370021	-0.863405	46.575395
58477	0	0.359257	8.264192	-0.011571	0.003601	0.082642	-0.000061	2.445982	-0.851729	46.581895
58478	0	0.278391	8.160545	0.052317	0.002790	0.081605	0.000563	2.501545	-0.842680	46.583531
58479	0	0.249760	7.977264	-0.101392	0.002502	0.079773	-0.000977	2.555309	-0.835815	46.586644
58480	0	0.255111	7.915877	-0.254795	0.002553	0.079160	-0.002516	2.601961	-0.833323	46.583503
58481	0	0.182314	7.763567	-0.296221	0.001831	0.077637	-0.002930	2.650068	-0.821650	46.586323
58482	0	0.199336	7.695818	-0.607809	0.001998	0.076961	-0.006046	2.697527	-0.814680	46.589203
58483	0	0.231324	7.623051	-0.765519	0.002319	0.076233	-0.007629	2.736462	-0.805193	46.593034
58484	0	0.169457	7.506465	-0.801343	0.001697	0.075068	-0.007986	2.778386	-0.801830	46.596541
58485	0	0.164109	7.500893	-0.918331	0.001648	0.075012	-0.009155	2.821452	-0.791462	46.596130
58486	0	0.267061	7.463618	-0.838526	0.002671	0.074639	-0.008357	2.865008	-0.790709	46.594206
58487	0	0.329647	7.452055	-0.802676	0.003296	0.074524	-0.007996	2.913242	-0.791300	46.597700
58488	0	0.341588	7.445338	-0.747789	0.003419	0.074456	-0.007448	2.959344	-0.786122	46.604277
58489	0	0.390614	7.482670	-0.625449	0.003906	0.074829	-0.006226	3.003885	-0.786250	46.601833
58490	0	0.451488	7.531068	-0.527460	0.004516	0.075313	-0.005246	3.047609	-0.785006	46.604823
58491	0	0.384232	7.617085	-0.411116	0.003845	0.076172	-0.004089	3.080934	-0.780412	46.612350
58492	0	0.353611	7.702377	-0.274623	0.003533	0.077024	-0.002730	3.105007	-0.784443	46.618973
58493	0	0.323289	7.818574	-0.336577	0.003235	0.078186	-0.003357	3.118388	-0.781554	46.622196
58494	0	0.262580	7.891736	-0.288532	0.002620	0.078918	-0.002887	3.116686	-0.790348	46.625577
58495	0	0.232003	8.020051	-0.310416	0.002319	0.080200	-0.003113	3.104768	-0.791363	46.627737
58496	0	0.226104	8.166510	-0.333712	0.002259	0.081665	-0.003340	3.101486	-0.793995	46.626900
58497	0	0.238394	8.288579	-0.341442	0.002380	0.082886	-0.003418	3.097017	-0.798949	46.629458
58498	0	0.239346	8.477790	-0.371080	0.002387	0.084778	-0.003716	3.089800	-0.807703	46.628844
58499	0	0.244223	8.654807	-0.328950	0.002441	0.086548	-0.003296	3.081779	-0.808739	46.634666
58500	0	0.262685	8.850131	-0.357939	0.002625	0.088501	-0.003589	3.070233	-0.810519	46.637928
58501	0	0.287249	9.033225	-0.242860	0.002869	0.090332	-0.002441	3.054479	-0.815452	46.639741
58502	0	0.251632	9.234610	-0.100463	0.002510	0.092346	-0.001012	3.046016	-0.823322	46.638924
58503	0	0.226051	9.448253	-0.133117	0.002258	0.094482	-0.001343	3.032413	-0.826077	46.642516
58504	0	0.226825	9.612932	-0.045469	0.002262	0.096129	-0.000465	3.020161	-0.833494	46.641573
58505	0	0.292965	9.790052	0.341427	0.002930	0.097900	0.003418	3.024969	-0.833624	46.643383
58506	0	0.481873	10.113432	0.073550	0.004821	0.101134	0.000724	3.012421	-0.831520	46.654316
58507	0	0.536787	10.278308	0.494989	0.005371	0.102783	0.004944	3.006552	-0.829166	46.674517
58508	0	0.402250	10.491794	0.350570	0.004022	0.104918	0.003490	2.990472	-0.831069	46.696274
58509	0	0.616089	10.620109	0.209024	0.006165	0.106201	0.002075	2.974711	-0.827273	46.697678
58510	0	0.578997	10.870221	0.316030	0.005791	0.108703	0.003143	2.957486	-0.827052	46.710019
58511	0	0.396505	10.974108	0.148030	0.003967	0.109741	0.001465	2.941817	-0.825077	46.721727
58512	0	0.378051	11.218151	0.077968	0.003779	0.112182	0.000763	2.925153	-0.826487	46.733750
58513	0	0.341675	11.315931	-0.108847	0.003418	0.113159	-0.001099	2.915261	-0.825369	46.743051
58514	0	0.469123	11.431914	-0.088736	0.004697	0.114319	-0.000896	2.907591	-0.819882	46.751259
58515	0	0.463917	11.614984	-0.080021	0.004639	0.116150	-0.000793	2.914731	-0.820540	46.760972
58516	0	0.286503	11.724879	0.192894	0.002869	0.117249	0.001939	2.924774	-0.817233	46.765596
58517	0	0.438906	11.846957	0.102245	0.004395	0.118469	0.001038	2.939852	-0.812202	46.773755
58518	0	0.445100	11.944707	0.397971	0.004444	0.119447	0.003997	2.956659	-0.818938	46.774823
58519	0	0.353637	12.005727	0.528716	0.003540	0.120056	0.005310	2.978865	-0.815635	46.776275
58520	0	0.322884	12.079114	0.647090	0.003227	0.120790	0.006484	2.991660	-0.817101	46.774882
58521	0	0.286438	12.109537	0.772778	0.002869	0.121094	0.007751	3.014402	-0.812880	46.772211
58522	0	0.316101	12.134213	0.762220	0.003164	0.121341	0.007643	3.034084	-0.809518	46.767751
58523	0	0.347345	12.127845	0.717787	0.003479	0.121277	0.007202	3.057258	-0.803962	46.763087
58524	0	0.364893	12.054876	0.700712	0.003651	0.120547	0.007031	3.080561	-0.801886	46.755847
58525	0	0.432365	12.072957	0.533318	0.004333	0.120728	0.005371	3.116619	-0.791894	46.742014
58526	0	0.564971	11.987869	0.476855	0.005656	0.119877	0.004807	3.152731	-0.784935	46.725795
58527	0	0.573045	11.914235	0.343104	0.005737	0.119141	0.003479	3.198716	-0.778033	46.714193
58528	0	0.560001	11.804488	0.242288	0.005601	0.118044	0.002468	3.242361	-0.776743	46.696580
58529	0	0.542696	11.706610	0.105258	0.005432	0.117065	0.001099	3.287194	-0.771516	46.679082
58530	0	0.450244	11.590573	-0.038027	0.004505	0.115906	-0.000336	3.331163	-0.768895	46.660604
58531	0	0.383902	11.401371	-0.041769	0.003845	0.114014	-0.000366	3.382864	-0.762641	46.632557
58532	0	0.382870	11.254775	-0.063902	0.003833	0.112548	-0.000590	3.432404	-0.758472	46.606727
58533	0	0.371674	11.083993	-0.030042	0.003723	0.110840	-0.000244	3.490549	-0.751786	46.581401
58534	0	0.376280	10.900901	-0.016042	0.003771	0.109009	-0.000112	3.541827	-0.743255	46.558934
58535	0	0.359331	10.754428	0.013244	0.003601	0.107544	0.000183	3.595774	-0.734903	46.541604
58536	0	0.345260	10.577560	0.070369	0.003464	0.105775	0.000754	3.650615	-0.722520	46.519763
58537	0	0.298645	10.357692	0.032690	0.002991	0.103577	0.000366	3.694135	-0.717567	46.498566
58538	0	0.267495	10.125741	0.007061	0.002677	0.101257	0.000106	3.734084	-0.715148	46.478532
58539	0	0.201601	9.857451	0.439395	0.002014	0.098572	0.004456	3.805839	-0.716384	46.461717
58540	0	0.360022	9.905769	-0.150272	0.003602	0.099058	-0.001468	3.846150	-0.714419	46.440180
58541	0	0.323220	9.558172	0.117482	0.003235	0.095581	0.001221	3.901003	-0.710688	46.417315
58542	0	0.236763	9.429724	-0.151486	0.002374	0.094297	-0.001494	3.925916	-0.703410	46.393980
58543	0	0.334885	9.167435	-0.222829	0.003357	0.091675	-0.002197	3.964490	-0.693598	46.374210
58544	0	0.425193	9.039076	-0.306916	0.004255	0.090391	-0.003053	3.984888	-0.689826	46.351549
58545	0	0.347135	8.801213	-0.502020	0.003479	0.088013	-0.005005	4.004511	-0.681089	46.322100
58546	0	0.333568	8.685066	-0.541208	0.003341	0.086851	-0.005402	4.018038	-0.675830	46.292005
58547	0	0.395922	8.514357	-0.672467	0.003967	0.085144	-0.006714	4.032221	-0.666405	46.270657
58548	0	0.449567	8.392100	-0.753633	0.004499	0.083921	-0.007529	4.041348	-0.663054	46.247156
58549	0	0.481952	8.282402	-0.751638	0.004822	0.082825	-0.007507	4.053361	-0.661545	46.226683
58550	0	0.322026	8.178572	-0.819516	0.003229	0.081785	-0.008197	4.050885	-0.651187	46.201621
58551	0	0.304449	8.007816	-0.635066	0.003052	0.080078	-0.006348	4.055116	-0.642226	46.180506
58552	0	0.309321	7.946730	-0.696109	0.003098	0.079467	-0.006965	4.049877	-0.637623	46.157813
58553	0	0.231399	7.879660	-0.598068	0.002319	0.078796	-0.005981	4.048937	-0.631267	46.134636
58554	0	0.157532	7.806428	-0.487715	0.001576	0.078064	-0.004882	4.042453	-0.630916	46.106018
58555	0	0.195128	7.769834	-0.426269	0.001953	0.077698	-0.004272	4.028317	-0.629013	46.086624
58556	0	0.134015	7.739299	-0.289911	0.001339	0.077393	-0.002911	4.011734	-0.631316	46.065025
58557	0	0.134036	7.733209	-0.254832	0.001343	0.077332	-0.002563	3.989682	-0.628148	46.047527
58558	0	0.133526	7.708914	-0.269552	0.001337	0.077088	-0.002717	3.958232	-0.625999	46.022309
58559	0	0.201637	7.721048	-0.290142	0.002014	0.077209	-0.002930	3.916575	-0.629772	46.002616
58560	0	0.274957	7.745725	-0.381572	0.002750	0.077456	-0.003850	3.866039	-0.629219	45.984533
58561	0	0.286812	7.776134	-0.502693	0.002869	0.077759	-0.005066	3.808726	-0.629489	45.963393
58562	0	0.317058	7.789028	-0.634799	0.003172	0.077887	-0.006392	3.743362	-0.628902	45.941716
58563	0	0.360217	7.873978	-0.733739	0.003601	0.078735	-0.007385	3.673790	-0.631896	45.924235
58564	0	0.348196	7.954265	-0.822314	0.003480	0.079538	-0.008265	3.612847	-0.636898	45.899821
58565	0	0.396912	8.081485	-0.838059	0.003967	0.080811	-0.008423	3.553018	-0.641252	45.880337
58566	0	0.433796	8.198043	-0.719876	0.004337	0.081977	-0.007239	3.496433	-0.643495	45.863742
58567	0	0.415189	8.331656	-0.685279	0.004150	0.083313	-0.006897	3.435818	-0.647026	45.844402
58568	0	0.403162	8.472276	-0.432367	0.004031	0.084721	-0.004366	3.378953	-0.648455	45.828458
58569	0	0.367085	8.636535	-0.172224	0.003662	0.086365	-0.001770	3.315962	-0.660445	45.816053
58570	0	0.277240	8.788929	0.021280	0.002764	0.087890	0.000158	3.245426	-0.671852	45.800133
58571	0	0.226500	8.947586	0.225815	0.002258	0.089478	0.002197	3.168021	-0.680349	45.787142
58572	0	0.136268	9.130276	0.275214	0.001356	0.091305	0.002687	3.087574	-0.688258	45.769541
58573	0	0.147244	9.319783	0.385119	0.001465	0.093201	0.003784	3.005870	-0.697176	45.752706
58574	0	0.185100	9.496207	0.350884	0.001846	0.094965	0.003431	2.912900	-0.702625	45.739228
58575	0	0.202048	9.600479	0.476836	0.002014	0.096008	0.004700	2.831472	-0.709847	45.726573
58576	0	0.312359	9.893399	0.144397	0.003124	0.098935	0.001362	2.736760	-0.709220	45.715144
58577	0	0.506764	10.015689	0.233351	0.005066	0.100159	0.002258	2.650901	-0.711250	45.704242
58578	0	0.525619	10.204909	0.066684	0.005252	0.102050	0.000580	2.553501	-0.716364	45.698786
58579	0	0.458360	10.333341	-0.144650	0.004578	0.103333	-0.001526	2.465927	-0.723244	45.701025
58580	0	0.513725	10.485915	-0.085900	0.005138	0.104858	-0.000938	2.379685	-0.722256	45.707151
58581	0	0.446074	10.748465	-0.329386	0.004456	0.107483	-0.003357	2.312963	-0.727831	45.715757
58582	0	0.348998	10.785099	-0.138865	0.003489	0.107850	-0.001461	2.236497	-0.729882	45.707665
58583	0	0.451579	11.065733	-0.097665	0.004517	0.110657	-0.001038	2.173886	-0.729365	45.711964
58584	0	0.451470	11.138654	0.145986	0.004515	0.111387	0.001404	2.116583	-0.729727	45.703450
58585	0	0.488466	11.315831	0.170154	0.004883	0.113159	0.001648	2.062653	-0.731969	45.694639
58586	0	0.585986	11.382154	0.613523	0.005863	0.113824	0.006088	2.015718	-0.728934	45.693113
58587	0	0.611219	11.541424	0.645859	0.006104	0.115417	0.006409	1.966424	-0.737758	45.687409
58588	0	0.392805	11.589505	0.746990	0.003923	0.115898	0.007424	1.921728	-0.742991	45.691275
58589	0	0.384764	11.712265	0.871740	0.003845	0.117126	0.008667	1.872687	-0.745673	45.689267
58590	0	0.311593	11.748099	0.905218	0.003118	0.117484	0.009011	1.833022	-0.744329	45.686589
58591	0	0.103765	11.785557	0.786240	0.001038	0.117859	0.007812	1.784705	-0.744786	45.686543
58592	0	0.207177	11.821586	0.782933	0.002075	0.118218	0.007790	1.746398	-0.741686	45.683206
58593	0	0.268798	11.797916	0.553043	0.002686	0.117981	0.005493	1.710334	-0.744365	45.681357
58594	0	0.348313	11.797605	0.510345	0.003483	0.117977	0.005078	1.686006	-0.744851	45.673428
58595	0	0.512680	11.761424	0.331428	0.005127	0.117615	0.003296	1.668028	-0.745041	45.664993
58596	0	0.579969	11.718518	0.389045	0.005797	0.117186	0.003881	1.659168	-0.747690	45.660792
58597	0	0.586018	11.657710	0.396764	0.005859	0.116577	0.003967	1.658638	-0.748804	45.652353
58598	0	0.536956	11.596623	0.389813	0.005372	0.115966	0.003906	1.666547	-0.746731	45.645617
58599	0	0.494262	11.517395	0.437987	0.004944	0.115173	0.004395	1.680949	-0.745749	45.633160
58600	0	0.365578	11.389338	0.538753	0.003659	0.113893	0.005403	1.696020	-0.742435	45.623385
58601	0	0.335132	11.261101	0.577939	0.003357	0.112610	0.005798	1.715254	-0.736685	45.607911
58602	0	0.310042	11.139217	0.586183	0.003101	0.111391	0.005882	1.736213	-0.735634	45.592978
58603	0	0.341285	10.998645	0.535173	0.003418	0.109985	0.005371	1.756244	-0.730304	45.578037
58604	0	0.450049	10.840045	0.402717	0.004505	0.108399	0.004050	1.780370	-0.725677	45.568203
58605	0	0.445273	10.687321	0.321715	0.004456	0.106873	0.003235	1.799024	-0.722966	45.554175
58606	0	0.493521	10.516392	0.128708	0.004937	0.105164	0.001307	1.820879	-0.721435	45.542437
58607	0	0.438943	10.339398	0.089175	0.004395	0.103394	0.000916	1.847034	-0.716394	45.540017
58608	0	0.340242	10.150053	-0.085840	0.003407	0.101501	-0.000840	1.867438	-0.711362	45.537632
58609	0	0.286103	9.985348	-0.100247	0.002869	0.099854	-0.000977	1.897047	-0.703232	45.538114
58610	0	0.260388	9.808217	-0.172920	0.002609	0.098083	-0.001699	1.931737	-0.697830	45.529496
58611	0	0.219348	9.649578	-0.289855	0.002197	0.096497	-0.002869	1.967196	-0.694115	45.525666
58612	0	0.224366	9.496836	-0.234201	0.002251	0.094969	-0.002317	1.996829	-0.686325	45.522717
58613	0	0.299219	9.344433	-0.137370	0.002991	0.093445	-0.001343	2.034731	-0.688652	45.525230
58614	0	0.299393	9.148913	-0.210238	0.002993	0.091490	-0.002075	2.068756	-0.691063	45.519427
58615	0	0.317454	8.947807	0.155511	0.003174	0.089478	0.001587	2.109454	-0.692578	45.516874
58616	0	0.438812	8.856297	0.098353	0.004395	0.088562	0.001035	2.175547	-0.683675	45.509640
58617	0	0.426654	8.697575	0.187537	0.004272	0.086975	0.001892	2.197489	-0.676474	45.505247
58618	0	0.413400	8.679357	0.127945	0.004138	0.086793	0.001308	2.235645	-0.671822	45.499190
58619	0	0.365557	8.490042	0.114204	0.003662	0.084900	0.001160	2.259490	-0.663714	45.503714
58620	0	0.322024	8.416737	-0.072549	0.003222	0.084167	-0.000707	2.285098	-0.662634	45.504219
58621	0	0.286803	8.258056	-0.031136	0.002869	0.082581	-0.000305	2.293698	-0.662407	45.506737
58622	0	0.213122	8.215210	-0.307428	0.002134	0.082152	-0.003065	2.306493	-0.658578	45.509239
58623	0	0.182839	8.111553	-0.348482	0.001831	0.081116	-0.003479	2.314736	-0.655290	45.511758
58624	0	0.243078	8.050395	-0.533174	0.002436	0.080504	-0.005322	2.328059	-0.648967	45.510461
58625	0	0.292819	8.007756	-0.629455	0.002930	0.080078	-0.006287	2.339571	-0.647456	45.509157
58626	0	0.316853	7.989252	-0.673780	0.003170	0.079893	-0.006730	2.350884	-0.645837	45.510754
58627	0	0.353471	7.977248	-0.653934	0.003540	0.079773	-0.006531	2.363621	-0.638197	45.516163
58628	0	0.340984	7.964825	-0.655595	0.003407	0.079649	-0.006549	2.374206	-0.643258	45.518559
58629	0	0.330139	7.965007	-0.501408	0.003296	0.079651	-0.005005	2.387924	-0.651380	45.525143
58630	0	0.288005	8.007547	-0.479185	0.002879	0.080076	-0.004780	2.405636	-0.652959	45.530324
58631	0	0.195979	8.050462	-0.397916	0.001953	0.080505	-0.003967	2.422971	-0.662846	45.534343
58632	0	0.172615	8.123560	-0.235057	0.001721	0.081236	-0.002344	2.432474	-0.669981	45.542670
58633	0	0.146714	8.178708	-0.134203	0.001465	0.081787	-0.001343	2.431833	-0.673714	45.549711
58634	0	0.195600	8.245762	-0.103208	0.001957	0.082458	-0.001037	2.425974	-0.672959	45.556779
58635	0	0.268689	8.355715	-0.115505	0.002686	0.083557	-0.001160	2.420205	-0.675383	45.561430
58636	0	0.348828	8.471573	-0.095102	0.003481	0.084716	-0.000968	2.397852	-0.686014	45.561977
58637	0	0.409273	8.544933	-0.126377	0.004089	0.085449	-0.001282	2.374524	-0.691056	45.570024
58638	0	0.465234	8.709702	-0.104387	0.004645	0.087097	-0.001062	2.350982	-0.700813	45.577834
58639	0	0.421492	8.813484	-0.101687	0.004211	0.088135	-0.001038	2.324911	-0.705857	45.591813
58640	0	0.373462	8.984377	-0.140885	0.003730	0.089844	-0.001423	2.307720	-0.712591	45.597263
58641	0	0.372777	9.118652	-0.120717	0.003723	0.091187	-0.001221	2.291451	-0.718992	45.606130
58642	0	0.263874	9.258937	-0.074810	0.002633	0.092589	-0.000767	2.268986	-0.726571	45.617673
58643	0	0.232327	9.429919	0.031544	0.002319	0.094299	0.000305	2.257114	-0.732093	45.625830
58644	0	0.251375	9.533572	0.216164	0.002509	0.095336	0.002156	2.251252	-0.738514	45.629900
58645	0	0.292703	9.808356	0.049038	0.002930	0.098083	0.000488	2.249436	-0.736172	45.638037
58646	0	0.371806	9.857137	0.312756	0.003716	0.098572	0.003117	2.237373	-0.738975	45.645324
58647	0	0.347945	10.070777	0.312007	0.003479	0.100708	0.003113	2.229730	-0.740552	45.657561
58648	0	0.402355	10.143947	0.307245	0.004028	0.101439	0.003066	2.223265	-0.736406	45.677731
58649	0	0.402574	10.382027	0.459202	0.004028	0.103821	0.004578	2.208043	-0.734912	45.692884
58650	0	0.250090	10.528340	0.406315	0.002497	0.105284	0.004057	2.201642	-0.740823	45.711979
58651	0	0.182899	10.675030	0.208658	0.001831	0.106750	0.002075	2.189587	-0.739678	45.736360
58652	0	0.414264	10.723789	0.161247	0.004146	0.107238	0.001610	2.187283	-0.737344	45.746497
58653	0	0.445346	10.882564	0.275187	0.004456	0.108826	0.002747	2.182367	-0.736261	45.766403
58654	0	0.365694	10.992343	0.092230	0.003658	0.109923	0.000925	2.185730	-0.735671	45.779347
58655	0	0.567527	11.102309	0.127394	0.005676	0.111023	0.001282	2.194501	-0.735534	45.794570
58656	0	0.567214	11.169456	0.198913	0.005673	0.111694	0.001998	2.204337	-0.735286	45.813979
58657	0	0.518905	11.254914	0.199370	0.005188	0.112549	0.002014	2.225778	-0.737396	45.829538
58658	0	0.500576	11.316057	0.287072	0.005006	0.113160	0.002888	2.243606	-0.738521	45.848165
58659	0	0.445925	11.377040	0.375370	0.004456	0.113770	0.003784	2.274827	-0.743693	45.869868
58660	0	0.330204	11.413910	0.490962	0.003303	0.114138	0.004943	2.308524	-0.744545	45.885815
58661	0	0.310709	11.487009	0.576309	0.003113	0.114868	0.005798	2.343923	-0.740173	45.897877
58662	0	0.278923	11.456935	0.660182	0.002795	0.114567	0.006643	2.385531	-0.735688	45.911907
58663	0	0.279541	11.480999	0.691568	0.002808	0.114807	0.006958	2.427878	-0.724772	45.920909
58664	0	0.332417	11.451082	0.750026	0.003332	0.114508	0.007545	2.472212	-0.718123	45.930941
58665	0	0.371800	11.407791	0.709256	0.003723	0.114075	0.007141	2.520975	-0.714220	45.939917
58666	0	0.425464	11.377691	0.546974	0.004262	0.113774	0.005518	2.569455	-0.707715	45.942940
58667	0	0.420277	11.291740	0.428012	0.004211	0.112915	0.004333	2.623510	-0.699912	45.946741
58668	0	0.400150	11.212615	0.301585	0.004010	0.112124	0.003067	2.675658	-0.692007	45.950686
58669	0	0.371685	11.108495	0.172242	0.003723	0.111084	0.001770	2.724571	-0.686392	45.948976
58670	0	0.303074	11.022980	0.015361	0.003038	0.110229	0.000210	2.782820	-0.679363	45.949212
58671	0	0.329046	10.925272	-0.072983	0.003296	0.109253	-0.000671	2.843939	-0.674626	45.948808
58672	0	0.394546	10.809211	-0.109143	0.003956	0.108092	-0.001032	2.906845	-0.664630	45.943631
58673	0	0.420283	10.675031	-0.097439	0.004211	0.106750	-0.000916	2.969802	-0.656399	45.939422
58674	0	0.492416	10.558914	-0.140323	0.004927	0.105590	-0.001338	3.040268	-0.654726	45.933852
58675	0	0.493470	10.418732	-0.024609	0.004944	0.104187	-0.000183	3.109291	-0.645670	45.932339
58676	0	0.467345	10.315075	0.005712	0.004681	0.103150	0.000119	3.178080	-0.638740	45.934594
58677	0	0.396185	10.168525	0.073259	0.003967	0.101685	0.000793	3.246481	-0.633696	45.937487
58678	0	0.370637	10.016157	0.134950	0.003712	0.100161	0.001406	3.310557	-0.628630	45.936898
58679	0	0.243397	9.808594	0.341499	0.002441	0.098083	0.003479	3.385073	-0.620945	45.937558
58680	0	0.260431	9.814639	0.095535	0.002609	0.098145	0.001031	3.473002	-0.616221	45.937005
58681	0	0.273783	9.503329	0.251495	0.002747	0.095032	0.002563	3.531169	-0.606829	45.940685
58682	0	0.235610	9.521628	0.051678	0.002362	0.095216	0.000573	3.598664	-0.600402	45.938468
58683	0	0.273771	9.301816	0.069054	0.002747	0.093018	0.000732	3.649865	-0.590524	45.938499
58684	0	0.302440	9.240609	-0.116123	0.003034	0.092406	-0.001122	3.698714	-0.580137	45.940961
58685	0	0.292352	9.033125	-0.253755	0.002930	0.090332	-0.002502	3.742876	-0.573355	45.941886
58686	0	0.261408	8.971629	-0.443492	0.002612	0.089718	-0.004404	3.781918	-0.576986	45.939658
58687	0	0.329204	8.849923	-0.485631	0.003296	0.088501	-0.004822	3.826275	-0.573175	45.936532
58688	0	0.322034	8.788382	-0.644716	0.003226	0.087886	-0.006416	3.866191	-0.566647	45.933837
58689	0	0.286205	8.642373	-0.607495	0.002869	0.086426	-0.006042	3.908984	-0.559280	45.928233
58690	0	0.364568	8.593004	-0.705687	0.003648	0.085933	-0.007023	3.954056	-0.558011	45.919988
58691	0	0.396126	8.526412	-0.662117	0.003967	0.085266	-0.006592	3.993366	-0.551184	45.918382
58692	0	0.352743	8.465021	-0.503254	0.003528	0.084652	-0.005003	4.033256	-0.552125	45.914705
58693	0	0.329298	8.416613	-0.460453	0.003296	0.084167	-0.004578	4.069724	-0.549543	45.905886
58694	0	0.335175	8.379738	-0.379895	0.003350	0.083798	-0.003778	4.099003	-0.552731	45.904305
58695	0	0.311238	8.386176	-0.276364	0.003113	0.083862	-0.002747	4.122253	-0.553330	45.900117
58696	0	0.316764	8.373923	-0.187657	0.003173	0.083739	-0.001865	4.137501	-0.547289	45.896783
58697	0	0.232055	8.331275	-0.165821	0.002319	0.083313	-0.001648	4.151575	-0.550058	45.890593
58698	0	0.189323	8.343400	-0.155353	0.001894	0.083434	-0.001547	4.160720	-0.550089	45.884379
58699	0	0.207539	8.392341	-0.262205	0.002075	0.083923	-0.002625	4.157347	-0.551478	45.877038
58700	0	0.207434	8.404558	-0.328734	0.002075	0.084045	-0.003291	4.152180	-0.551500	45.868139
58701	0	0.201147	8.465625	-0.487543	0.002014	0.084656	-0.004883	4.142212	-0.549022	45.864936
58702	0	0.219249	8.526795	-0.589294	0.002192	0.085267	-0.005906	4.124586	-0.551388	45.863868
58703	0	0.268593	8.563380	-0.663367	0.002686	0.085632	-0.006653	4.099039	-0.553204	45.858344
58704	0	0.366552	8.667367	-0.739606	0.003662	0.086673	-0.007408	4.083050	-0.559544	45.845398
58705	0	0.341958	8.697618	-0.651554	0.003418	0.086975	-0.006531	4.063076	-0.563382	45.830572
58706	0	0.379069	8.801569	-0.617738	0.003787	0.088015	-0.006195	4.040110	-0.569838	45.815437
58707	0	0.384746	8.935609	-0.450235	0.003845	0.089355	-0.004517	4.021948	-0.574164	45.802019
58708	0	0.361025	9.057640	-0.325601	0.003606	0.090576	-0.003267	4.007836	-0.581024	45.789584
58709	0	0.305828	9.161386	-0.187726	0.003052	0.091614	-0.001892	3.989548	-0.590299	45.780455
58710	0	0.276557	9.283324	0.047895	0.002760	0.092834	0.000457	3.962469	-0.597973	45.765748
58711	0	0.280886	9.429870	0.198095	0.002808	0.094299	0.001953	3.928868	-0.600189	45.756495
58712	0	0.250454	9.515097	0.271240	0.002504	0.095152	0.002680	3.889822	-0.601117	45.749219
58713	0	0.341488	9.686190	0.254092	0.003418	0.096863	0.002502	3.844348	-0.598064	45.738024
58714	0	0.377803	9.740803	0.298451	0.003778	0.097409	0.002945	3.797795	-0.599503	45.732950
58715	0	0.366490	9.905926	0.174910	0.003662	0.099060	0.001709	3.751310	-0.603497	45.722880
58716	0	0.385309	10.027931	0.085964	0.003850	0.100280	0.000813	3.698474	-0.608004	45.715684
58717	0	0.403100	10.125771	-0.117906	0.004028	0.101257	-0.001221	3.651287	-0.612186	45.714118
58718	0	0.342298	10.241857	-0.158512	0.003423	0.102418	-0.001625	3.606543	-0.613622	45.710758
58719	0	0.268346	10.376029	-0.136839	0.002686	0.103760	-0.001404	3.567404	-0.612460	45.703223
58720	0	0.335566	10.541044	-0.270015	0.003352	0.105410	-0.002736	3.528280	-0.617487	45.698134
58721	0	0.366480	10.540786	-0.082447	0.003662	0.105408	-0.000854	3.495495	-0.621465	45.682238
58722	0	0.391185	10.693257	0.015135	0.003911	0.106933	0.000121	3.462899	-0.623281	45.667811
58723	0	0.421191	10.754368	0.106316	0.004211	0.107544	0.001038	3.435481	-0.624819	45.661425
58724	0	0.415084	10.851911	0.160651	0.004150	0.108520	0.001577	3.404484	-0.626226	45.653029
58725	0	0.384866	10.943477	0.436225	0.003845	0.109436	0.004333	3.374070	-0.630327	45.639937
58726	0	0.373037	11.004118	0.533461	0.003730	0.110043	0.005306	3.344169	-0.631406	45.630346
58727	0	0.366565	11.053323	0.497324	0.003662	0.110535	0.004944	3.313302	-0.636093	45.628341
58728	0	0.348268	11.083465	0.533785	0.003486	0.110836	0.005307	3.281128	-0.633601	45.618844
58729	0	0.390838	11.120492	0.411821	0.003906	0.111206	0.004089	3.250788	-0.636458	45.608092
58730	0	0.415595	11.126299	0.375425	0.004154	0.111264	0.003719	3.214117	-0.638864	45.595333
58731	0	0.445005	11.132773	0.271117	0.004456	0.111328	0.002686	3.186909	-0.633832	45.577891
58732	0	0.437952	11.120481	0.166639	0.004383	0.111205	0.001637	3.156249	-0.631010	45.563531
58733	0	0.457704	11.120575	0.148952	0.004578	0.111206	0.001465	3.129883	-0.631258	45.545059
58734	0	0.377854	11.071679	0.116212	0.003782	0.110717	0.001147	3.113690	-0.628381	45.530167
58735	0	0.372077	11.029050	0.092838	0.003723	0.110291	0.000916	3.099486	-0.626923	45.513317
58736	0	0.347613	10.961807	0.192037	0.003474	0.109618	0.001917	3.094989	-0.629731	45.497563
58737	0	0.322911	10.907008	0.280414	0.003235	0.109070	0.002808	3.097787	-0.624347	45.480437
58738	0	0.315754	10.845968	0.365257	0.003162	0.108459	0.003654	3.098905	-0.619862	45.465706
58739	0	0.335272	10.797139	0.402647	0.003357	0.107971	0.004028	3.099858	-0.615779	45.447145
58740	0	0.328372	10.705584	0.396181	0.003287	0.107056	0.003963	3.100566	-0.612088	45.423861
58741	0	0.311322	10.583480	0.415421	0.003113	0.105835	0.004150	3.095335	-0.612790	45.402281
58742	0	0.335529	10.491835	0.282119	0.003357	0.104918	0.002814	3.086566	-0.611245	45.371226
58743	0	0.323286	10.394284	0.177568	0.003235	0.103943	0.001770	3.079111	-0.609758	45.348593
58744	0	0.341062	10.223391	0.057187	0.003413	0.102234	0.000560	3.064274	-0.607789	45.318814
58745	0	0.396348	10.168482	-0.164173	0.003967	0.101685	-0.001648	3.055882	-0.605033	45.298008
58746	0	0.395257	10.009804	-0.205669	0.003959	0.100098	-0.002064	3.046421	-0.599671	45.276336
58747	0	0.396266	9.887726	-0.298683	0.003967	0.098877	-0.002991	3.040591	-0.596106	45.259626
58748	0	0.431625	9.765677	-0.340604	0.004324	0.097656	-0.003411	3.033025	-0.589040	45.239675
58749	0	0.420731	9.582535	-0.043362	0.004211	0.095825	-0.000427	3.039199	-0.585481	45.215153
58750	0	0.394983	9.637369	-0.270565	0.003958	0.096374	-0.002699	3.045934	-0.577925	45.194856
58751	0	0.408902	9.429935	0.017318	0.004089	0.094299	0.000183	3.056697	-0.578830	45.178540
58752	0	0.317071	9.381015	-0.008149	0.003173	0.093810	-0.000081	3.056056	-0.577523	45.158757
58753	0	0.250015	9.252933	0.122316	0.002502	0.092529	0.001221	3.051960	-0.575786	45.139459
58754	0	0.207037	9.136849	0.184525	0.002070	0.091369	0.001836	3.039124	-0.576646	45.120166
58755	0	0.182767	9.063721	0.049941	0.001831	0.090637	0.000488	3.024074	-0.573570	45.099679
58756	0	0.157658	8.947655	0.058357	0.001579	0.089477	0.000570	3.006177	-0.571214	45.076687
58757	0	0.194796	8.856221	-0.059817	0.001953	0.088562	-0.000610	2.989406	-0.565926	45.055313
58758	0	0.273204	8.807431	-0.215378	0.002735	0.088074	-0.002173	2.962686	-0.563679	45.030853
58759	0	0.323202	8.722001	-0.284827	0.003235	0.087219	-0.002869	2.934656	-0.561893	45.007129
58760	0	0.347475	8.667274	-0.384363	0.003472	0.086672	-0.003866	2.903609	-0.567142	44.988267
58761	0	0.378696	8.618272	-0.498423	0.003784	0.086182	-0.005005	2.875010	-0.572879	44.973941
58762	0	0.391065	8.587959	-0.531071	0.003911	0.085878	-0.005330	2.848053	-0.574590	44.958535
58763	0	0.359973	8.563357	-0.504583	0.003601	0.085632	-0.005066	2.820141	-0.575106	44.941586
58764	0	0.329010	8.545227	-0.470200	0.003293	0.085451	-0.004721	2.794104	-0.573762	44.918119
58765	0	0.353947	8.551130	-0.492623	0.003540	0.085510	-0.004944	2.769524	-0.575614	44.893919
58766	0	0.317363	8.557308	-0.391318	0.003173	0.085572	-0.003932	2.743548	-0.578806	44.874607
58767	0	0.311373	8.581602	-0.254265	0.003113	0.085815	-0.002563	2.715001	-0.582009	44.855108
58768	0	0.293239	8.575478	-0.164663	0.002932	0.085754	-0.001668	2.685825	-0.584792	44.839002
58769	0	0.299092	8.624298	-0.107367	0.002991	0.086243	-0.001099	2.652013	-0.586707	44.821843
58770	0	0.305403	8.697529	-0.071157	0.003052	0.086975	-0.000744	2.608860	-0.591253	44.811840
58771	0	0.268946	8.758558	-0.063802	0.002686	0.087585	-0.000671	2.564631	-0.597993	44.791476
58772	0	0.245462	8.831821	-0.105255	0.002449	0.088318	-0.001093	2.511762	-0.606920	44.773864
58773	0	0.250335	8.868457	-0.105658	0.002502	0.088684	-0.001099	2.456940	-0.609728	44.759236
58774	0	0.244520	8.960104	-0.140605	0.002442	0.089601	-0.001441	2.411790	-0.615066	44.742809
58775	0	0.256713	9.051570	-0.154848	0.002563	0.090515	-0.001587	2.362701	-0.621384	44.729901
58776	0	0.312485	9.118673	-0.104905	0.003119	0.091187	-0.001082	2.320281	-0.629793	44.717900
58777	0	0.347861	9.234643	-0.051016	0.003479	0.092346	-0.000549	2.271211	-0.630890	44.705995
58778	0	0.360194	9.344359	0.054261	0.003600	0.093444	0.000505	2.225159	-0.634621	44.694593
58779	0	0.347869	9.442116	0.070500	0.003479	0.094421	0.000671	2.183908	-0.635743	44.684487
58780	0	0.342074	9.570165	0.125775	0.003417	0.095702	0.001227	2.147085	-0.641676	44.675951
58781	0	0.348140	9.643434	0.381270	0.003479	0.096436	0.003784	2.112702	-0.645861	44.670074
58782	0	0.348668	9.868981	0.302209	0.003483	0.098691	0.002988	2.072439	-0.651704	44.661581
58783	0	0.317994	9.905841	0.466961	0.003174	0.099060	0.004639	2.036113	-0.660233	44.658496
58784	0	0.404281	10.039752	0.376098	0.004040	0.100399	0.003724	1.993466	-0.665251	44.658651
58785	0	0.408523	10.137831	0.424146	0.004089	0.101379	0.004211	1.959002	-0.662344	44.666278
58786	0	0.322705	10.271917	0.326753	0.003226	0.102720	0.003234	1.920865	-0.664680	44.663486
58787	0	0.329389	10.339281	0.271675	0.003296	0.103394	0.002686	1.885646	-0.664016	44.664924
58788	0	0.438806	10.436767	0.252860	0.004390	0.104368	0.002503	1.857318	-0.663708	44.665734
58789	0	0.360508	10.516317	0.106411	0.003601	0.105164	0.001038	1.827780	-0.669624	44.668037
58790	0	0.355043	10.613782	0.184179	0.003548	0.106138	0.001823	1.807310	-0.674186	44.672753
58791	0	0.433350	10.687248	0.080360	0.004333	0.106873	0.000793	1.795765	-0.675785	44.672715
58792	0	0.415474	10.766469	0.210593	0.004150	0.107665	0.002095	1.783787	-0.682050	44.685195
58793	0	0.323520	10.827623	0.232522	0.003235	0.108276	0.002319	1.776892	-0.684023	44.690669
58794	0	0.360147	10.851960	0.342747	0.003601	0.108520	0.003429	1.778250	-0.686042	44.691613
58795	0	0.372140	10.906990	0.427201	0.003723	0.109070	0.004272	1.778004	-0.685856	44.695404
58796	0	0.329313	10.931432	0.511773	0.003292	0.109314	0.005126	1.785898	-0.688619	44.699023
58797	0	0.354347	10.980269	0.578782	0.003540	0.109802	0.005798	1.796035	-0.693732	44.698605
58798	0	0.421738	11.004700	0.594873	0.004218	0.110046	0.005960	1.806394	-0.694734	44.702751
58799	0	0.372272	10.998615	0.682335	0.003723	0.109985	0.006836	1.818537	-0.695898	44.703496
58800	0	0.420236	10.968211	0.631034	0.004210	0.109681	0.006322	1.829612	-0.689079	44.706097
58801	0	0.432972	10.925415	0.583939	0.004333	0.109253	0.005859	1.849489	-0.686763	44.708701
58802	0	0.420180	10.889011	0.524086	0.004204	0.108889	0.005270	1.878997	-0.686238	44.709668
58803	0	0.451121	10.864423	0.478946	0.004517	0.108643	0.004822	1.911904	-0.682208	44.711907
58804	0	0.431469	10.809644	0.307497	0.004322	0.108095	0.003109	1.946724	-0.676034	44.713102
58805	0	0.402337	10.760599	0.228080	0.004028	0.107605	0.002319	1.986552	-0.672448	44.717083
58806	0	0.383092	10.687446	0.220321	0.003835	0.106874	0.002242	2.027015	-0.670066	44.722704
58807	0	0.353356	10.614087	0.142679	0.003540	0.106140	0.001465	2.066873	-0.664752	44.725433
58808	0	0.358201	10.504310	0.103980	0.003588	0.105042	0.001083	2.113181	-0.660208	44.725779
58809	0	0.328912	10.412669	0.117747	0.003296	0.104126	0.001221	2.159534	-0.654443	44.729074
58810	0	0.327689	10.302874	0.066356	0.003282	0.103028	0.000708	2.207320	-0.650895	44.728355
58811	0	0.359568	10.211257	0.129939	0.003601	0.102112	0.001343	2.254751	-0.646494	44.724290
58812	0	0.364401	10.101475	0.071699	0.003651	0.101014	0.000768	2.311073	-0.640645	44.726656
58813	0	0.383604	10.015912	0.013623	0.003845	0.100159	0.000183	2.363524	-0.631843	44.731547
58814	0	0.363986	9.900047	0.077607	0.003643	0.099000	0.000822	2.415615	-0.629917	44.740198
58815	0	0.273948	9.790092	0.062137	0.002747	0.097900	0.000671	2.472945	-0.623317	44.740264
58816	0	0.327522	9.680328	0.064454	0.003282	0.096803	0.000694	2.530605	-0.617488	44.742239
58817	0	0.329145	9.527749	0.250908	0.003296	0.095276	0.002563	2.594806	-0.613960	44.747560
58818	0	0.322199	9.545796	-0.034946	0.003225	0.095458	-0.000293	2.661661	-0.611646	44.758103
58819	0	0.396121	9.314074	0.147445	0.003967	0.093140	0.001526	2.723708	-0.605954	44.760141
58820	0	0.401261	9.332298	0.015933	0.004016	0.093323	0.000201	2.774050	-0.603678	44.772061
58821	0	0.353093	9.149228	0.044388	0.003540	0.091492	0.000488	2.828493	-0.594095	44.780778
58822	0	0.358299	9.124727	-0.067838	0.003583	0.091248	-0.000638	2.878002	-0.595876	44.787158
58823	0	0.310394	9.014873	-0.113897	0.003113	0.090149	-0.001099	2.928100	-0.586316	44.794833
58824	0	0.241797	8.947481	-0.231623	0.002423	0.089476	-0.002278	2.975426	-0.581032	44.804319
58825	0	0.268213	8.886616	-0.278289	0.002686	0.088867	-0.002747	3.021109	-0.578057	44.815062
58826	0	0.273535	8.825160	-0.389223	0.002740	0.088253	-0.003857	3.066198	-0.573717	44.819490
58827	0	0.267909	8.782824	-0.394093	0.002686	0.087830	-0.003906	3.110397	-0.566776	44.826452
58828	0	0.297538	8.721486	-0.413148	0.002977	0.087216	-0.004098	3.153531	-0.565458	44.837060
58829	0	0.328789	8.703506	-0.351325	0.003296	0.087036	-0.003479	3.197754	-0.556378	44.845859
58830	0	0.297271	8.654366	-0.340022	0.002975	0.086545	-0.003365	3.244078	-0.555578	44.851445
58831	0	0.329352	8.673005	-0.265727	0.003296	0.086731	-0.002625	3.286568	-0.553972	44.860776
58832	0	0.304486	8.654520	-0.241359	0.003046	0.086546	-0.002385	3.323413	-0.554067	44.866279
58833	0	0.225456	8.642489	-0.277773	0.002258	0.086426	-0.002747	3.363842	-0.550689	44.873490
58834	0	0.255064	8.678966	-0.203957	0.002555	0.086790	-0.002016	3.394052	-0.546740	44.878913
58835	0	0.255865	8.709690	-0.166931	0.002563	0.087097	-0.001648	3.421352	-0.542065	44.888353
58836	0	0.230669	8.721778	-0.189996	0.002309	0.087218	-0.001874	3.454674	-0.540891	44.898752
58837	0	0.322936	8.819550	-0.264141	0.003235	0.088196	-0.002625	3.475928	-0.535325	44.906169
58838	0	0.340608	8.856080	-0.297227	0.003407	0.088561	-0.002964	3.485981	-0.536251	44.918583
58839	0	0.354125	8.886672	-0.306408	0.003540	0.088867	-0.003052	3.501225	-0.539409	44.925236
58840	0	0.378774	8.953609	-0.449150	0.003786	0.089537	-0.004481	3.513716	-0.542948	44.935604
58841	0	0.365831	9.045392	-0.397491	0.003662	0.090454	-0.003967	3.522860	-0.539613	44.946713
58842	0	0.322612	9.100214	-0.386908	0.003226	0.091002	-0.003861	3.531931	-0.541026	44.952938
58843	0	0.287081	9.204068	-0.415643	0.002869	0.092041	-0.004150	3.538927	-0.545146	44.965291
58844	0	0.287264	9.313838	-0.276955	0.002872	0.093139	-0.002759	3.551403	-0.547025	44.974460
58845	0	0.250689	9.399383	-0.184090	0.002502	0.093994	-0.001831	3.562852	-0.554169	44.986651
58846	0	0.263085	9.496979	-0.033191	0.002633	0.094970	-0.000325	3.570389	-0.553305	44.994164
58847	0	0.275058	9.619133	0.041907	0.002747	0.096191	0.000427	3.579549	-0.560037	45.006398
58848	0	0.318458	9.728901	0.162889	0.003181	0.097289	0.001631	3.581189	-0.565739	45.014791
58849	0	0.330054	9.790029	0.262254	0.003296	0.097900	0.002625	3.582860	-0.573310	45.024403
58850	0	0.343494	9.930290	0.256073	0.003427	0.099303	0.002559	3.579847	-0.585160	45.036033
58851	0	0.329258	10.015884	0.195089	0.003296	0.100159	0.001953	3.581681	-0.583660	45.053247
58852	0	0.286331	10.119614	0.152877	0.002862	0.101196	0.001521	3.572176	-0.587166	45.063040
58853	0	0.311344	10.217279	0.104150	0.003113	0.102173	0.001038	3.566958	-0.590001	45.079650
58854	0	0.366388	10.327051	-0.023396	0.003663	0.103271	-0.000237	3.563322	-0.592799	45.095152
58855	0	0.360308	10.424798	-0.012049	0.003601	0.104248	-0.000122	3.560747	-0.596917	45.109711
58856	0	0.409158	10.479646	-0.036667	0.004093	0.104796	-0.000363	3.563474	-0.596945	45.116927
58857	0	0.512414	10.583509	-0.013084	0.005127	0.105835	-0.000122	3.572253	-0.595851	45.131291
58858	0	0.463449	10.668938	-0.014524	0.004633	0.106689	-0.000140	3.576873	-0.599459	45.146026
58859	0	0.421263	10.760498	0.041434	0.004211	0.107605	0.000427	3.589681	-0.602679	45.155542
58860	0	0.427331	10.827654	0.130502	0.004274	0.108276	0.001316	3.600453	-0.603700	45.172073
58861	0	0.347928	10.833758	0.145071	0.003479	0.108337	0.001465	3.614351	-0.606144	45.188105
58862	0	0.256792	10.876484	0.233799	0.002563	0.108765	0.002352	3.627686	-0.612850	45.199035
58863	0	0.268264	10.937547	0.279216	0.002686	0.109375	0.002808	3.642674	-0.611562	45.201008
58864	0	0.286049	10.962057	0.294317	0.002862	0.109620	0.002959	3.658202	-0.612005	45.210075
58865	0	0.310719	10.974186	0.370863	0.003113	0.109741	0.003723	3.672015	-0.608181	45.220805
58866	0	0.346955	10.968159	0.373944	0.003468	0.109681	0.003755	3.686454	-0.612189	45.229422
58867	0	0.396391	10.980265	0.285780	0.003967	0.109802	0.002869	3.696302	-0.610476	45.234710
58868	0	0.432171	10.968071	0.234113	0.004326	0.109680	0.002358	3.712823	-0.607863	45.238625
58869	0	0.414746	10.937535	0.144694	0.004150	0.109375	0.001465	3.729999	-0.606615	45.244318
58870	0	0.383467	10.888702	0.123126	0.003839	0.108887	0.001245	3.743368	-0.604419	45.250600
58871	0	0.335325	10.815478	0.143755	0.003357	0.108154	0.001465	3.770597	-0.602248	45.253223
58872	0	0.346758	10.778846	0.095479	0.003471	0.107788	0.000982	3.798101	-0.599977	45.255637
58873	0	0.329141	10.717793	0.021821	0.003296	0.107178	0.000244	3.824065	-0.596842	45.252951
58874	0	0.382681	10.650681	0.059350	0.003836	0.106506	0.000619	3.849551	-0.588744	45.246560
58875	0	0.409021	10.571301	0.071077	0.004089	0.105713	0.000732	3.871123	-0.591256	45.242568
58876	0	0.408487	10.461476	0.133725	0.004090	0.104614	0.001360	3.893990	-0.586679	45.234025
58877	0	0.390109	10.424828	0.008843	0.003906	0.104248	0.000122	3.929019	-0.582682	45.229204
58878	0	0.401630	10.278334	0.033933	0.004018	0.102783	0.000360	3.950581	-0.582514	45.220924
58879	0	0.347510	10.223402	-0.002067	0.003479	0.102234	0.000000	3.971742	-0.579673	45.210461
58880	0	0.328180	10.095224	-0.042933	0.003287	0.100952	-0.000407	3.994847	-0.575068	45.204908
58881	0	0.298335	9.991460	-0.111423	0.002991	0.099915	-0.001099	4.010749	-0.568263	45.193236
58882	0	0.248172	9.857060	-0.176109	0.002487	0.098571	-0.001740	4.032794	-0.563696	45.187944
58883	0	0.268056	9.765614	-0.154178	0.002686	0.097656	-0.001526	4.049492	-0.559553	45.179954
58884	0	0.303328	9.667862	-0.230607	0.003041	0.096679	-0.002291	4.065686	-0.551879	45.170762
58885	0	0.274130	9.551987	-0.245327	0.002747	0.095520	-0.002441	4.077971	-0.547336	45.162627
58886	0	0.272828	9.442053	-0.198325	0.002736	0.094420	-0.001977	4.083638	-0.539577	45.148406
58887	0	0.335482	9.393295	-0.366813	0.003357	0.093933	-0.003662	4.088995	-0.538923	45.136957
58888	0	0.322798	9.265017	-0.343900	0.003230	0.092650	-0.003430	4.097725	-0.538203	45.128781
58889	0	0.304782	9.173592	-0.293118	0.003052	0.091736	-0.002930	4.097705	-0.535094	45.127056
58890	0	0.377559	9.094234	-0.293488	0.003776	0.090942	-0.002934	4.097448	-0.536950	45.116408
58891	0	0.329253	9.014901	-0.329686	0.003296	0.090149	-0.003296	4.096760	-0.534571	45.105581
58892	0	0.322384	8.984404	-0.268175	0.003227	0.089844	-0.002687	4.087559	-0.532086	45.092228
58893	0	0.317112	8.856232	-0.280091	0.003174	0.088562	-0.002808	4.076968	-0.530466	45.076359
58894	0	0.304651	8.825700	-0.315553	0.003046	0.088257	-0.003160	4.068651	-0.533050	45.058897
58895	0	0.323423	8.776887	-0.285962	0.003235	0.087769	-0.002869	4.054995	-0.534105	45.046858
58896	0	0.273781	8.734218	-0.326015	0.002745	0.087341	-0.003278	4.030076	-0.527114	45.025933
58897	0	0.250519	8.715856	-0.273284	0.002502	0.087158	-0.002747	4.010294	-0.532577	45.014138
58898	0	0.244511	8.673177	-0.343257	0.002446	0.086731	-0.003452	3.982544	-0.533144	44.996773
58899	0	0.281041	8.667095	-0.406557	0.002808	0.086670	-0.004089	3.949388	-0.538937	44.980614
58900	0	0.287063	8.661210	-0.426222	0.002873	0.086611	-0.004287	3.915251	-0.537347	44.967391
58901	0	0.287001	8.636582	-0.437253	0.002869	0.086365	-0.004395	3.884414	-0.541373	44.947641
58902	0	0.299629	8.648979	-0.451092	0.002993	0.086489	-0.004534	3.852475	-0.548663	44.923061
58903	0	0.293239	8.679340	-0.399599	0.002930	0.086792	-0.004028	3.808214	-0.554416	44.902540
58904	0	0.281700	8.704070	-0.472385	0.002812	0.087039	-0.004758	3.761913	-0.562814	44.883486
58905	0	0.274819	8.746511	-0.435896	0.002747	0.087463	-0.004395	3.713867	-0.567243	44.861315
58906	0	0.293404	8.795617	-0.385835	0.002933	0.087955	-0.003897	3.662479	-0.571320	44.842840
58907	0	0.311539	8.886849	-0.313461	0.003113	0.088867	-0.003174	3.610498	-0.576704	44.824595
58908	0	0.293468	8.886914	-0.226323	0.002934	0.088868	-0.002302	3.558917	-0.578902	44.802667
58909	0	0.329911	9.002732	-0.124008	0.003296	0.090027	-0.001282	3.504448	-0.584691	44.781506
58910	0	0.330662	9.075967	-0.115334	0.003302	0.090759	-0.001198	3.446872	-0.592715	44.760232
58911	0	0.335939	9.149157	0.010622	0.003357	0.091492	0.000061	3.388841	-0.597270	44.740311
58912	0	0.330248	9.252809	0.038519	0.003301	0.092528	0.000335	3.324948	-0.600995	44.723417
58913	0	0.305682	9.326100	0.097039	0.003052	0.093262	0.000916	3.256170	-0.608738	44.712871
58914	0	0.306890	9.454079	0.084196	0.003061	0.094542	0.000782	3.182105	-0.619362	44.692660
58915	0	0.298899	9.551946	0.103569	0.002991	0.095520	0.000977	3.109800	-0.618819	44.681107
58916	0	0.286891	9.618983	0.090595	0.002865	0.096190	0.000851	3.042561	-0.625124	44.665603
58917	0	0.293456	9.765592	0.036157	0.002930	0.097656	0.000305	2.974996	-0.632479	44.655035
58918	0	0.293843	9.850965	0.034701	0.002939	0.098510	0.000297	2.914947	-0.633117	44.635859
58919	0	0.293047	9.960928	0.017599	0.002930	0.099609	0.000122	2.851526	-0.635641	44.620140
58920	0	0.366851	10.070654	0.064911	0.003663	0.100707	0.000597	2.790735	-0.643448	44.607080
58921	0	0.390947	10.186705	0.126193	0.003906	0.101868	0.001221	2.742848	-0.648672	44.599985
58922	0	0.421803	10.314672	0.147957	0.004217	0.103148	0.001426	2.681534	-0.651287	44.592593
58923	0	0.439983	10.394184	0.187670	0.004395	0.103943	0.001831	2.629638	-0.658736	44.584041
58924	0	0.374141	10.467102	0.251986	0.003734	0.104672	0.002472	2.575623	-0.668818	44.577131
58925	0	0.280704	10.546763	0.303074	0.002808	0.105469	0.002991	2.530653	-0.669723	44.568614
58926	0	0.354070	10.638003	0.323618	0.003538	0.106381	0.003193	2.482467	-0.674122	44.566040
58927	0	0.256178	10.705431	0.328074	0.002563	0.107056	0.003235	2.431852	-0.673719	44.556711
58928	0	0.323174	10.772298	0.312380	0.003231	0.107724	0.003082	2.386065	-0.675940	44.549591
58929	0	0.445861	10.833648	0.235625	0.004456	0.108337	0.002319	2.345306	-0.680794	44.544702
58930	0	0.397419	10.857751	0.358692	0.003973	0.108579	0.003552	2.307141	-0.683399	44.532428
58931	0	0.451674	10.906892	0.320466	0.004517	0.109070	0.003174	2.272818	-0.684854	44.515942
58932	0	0.439451	10.931126	0.295922	0.004395	0.109312	0.002930	2.239977	-0.686304	44.504521
58933	0	0.360273	10.967938	0.259513	0.003601	0.109680	0.002563	2.205112	-0.689523	44.489769
58934	0	0.348540	10.973862	0.283190	0.003482	0.109739	0.002810	2.179973	-0.694865	44.484178
58935	0	0.323322	10.992382	0.355682	0.003235	0.109924	0.003540	2.160704	-0.694577	44.470890
58936	0	0.280510	10.986096	0.376773	0.002804	0.109861	0.003757	2.147267	-0.697254	44.457110
58937	0	0.335457	10.967990	0.415956	0.003357	0.109680	0.004150	2.135824	-0.696090	44.442770
58938	0	0.347717	10.919064	0.423398	0.003474	0.109191	0.004229	2.128243	-0.700493	44.430362
58939	0	0.365976	10.876496	0.530524	0.003662	0.108765	0.005310	2.131290	-0.698942	44.409526
58940	0	0.457127	10.864296	0.498660	0.004572	0.108643	0.004994	2.137316	-0.699442	44.396908
58941	0	0.402460	10.778848	0.542701	0.004028	0.107788	0.005432	2.140584	-0.696560	44.381721
58942	0	0.389638	10.705589	0.462413	0.003898	0.107056	0.004628	2.142761	-0.696583	44.372443
58943	0	0.323744	10.620124	0.384110	0.003235	0.106201	0.003845	2.145064	-0.700685	44.357405
58944	0	0.293218	10.540796	0.273004	0.002934	0.105408	0.002738	2.151614	-0.700734	44.343833
58945	0	0.317091	10.455352	0.206440	0.003174	0.104553	0.002075	2.161292	-0.699127	44.329061
58946	0	0.371890	10.351558	0.033260	0.003716	0.103516	0.000344	2.171978	-0.703671	44.311050
58947	0	0.377750	10.266136	-0.013580	0.003784	0.102661	-0.000122	2.185036	-0.698200	44.287491
58948	0	0.455955	10.137937	-0.096398	0.004563	0.101379	-0.000943	2.206104	-0.696129	44.262568
58949	0	0.463461	10.040284	-0.141682	0.004639	0.100403	-0.001404	2.218627	-0.693695	44.246516
58950	0	0.419507	9.918131	-0.126215	0.004203	0.099181	-0.001246	2.234654	-0.686733	44.236238
58951	0	0.396453	9.814439	-0.106134	0.003967	0.098145	-0.001038	2.260250	-0.685604	44.222763
58952	0	0.322976	9.704582	-0.025233	0.003229	0.097046	-0.000231	2.283702	-0.688272	44.211621
58953	0	0.256505	9.582542	0.113712	0.002563	0.095825	0.001160	2.308765	-0.691902	44.199154
58954	0	0.249706	9.515490	0.211260	0.002505	0.095154	0.002151	2.353691	-0.683612	44.187032
58955	0	0.237626	9.417777	0.205629	0.002380	0.094177	0.002075	2.374788	-0.680206	44.175592
58956	0	0.291929	9.350756	0.262281	0.002921	0.093507	0.002647	2.402938	-0.679714	44.171323
58957	0	0.280440	9.210249	0.206003	0.002808	0.092102	0.002075	2.419798	-0.677179	44.155262
58958	0	0.316719	9.136997	0.172150	0.003167	0.091370	0.001740	2.440335	-0.678876	44.145459
58959	0	0.353705	9.039337	0.151492	0.003540	0.090393	0.001526	2.452139	-0.676744	44.134161
58960	0	0.280051	8.965960	-0.088671	0.002801	0.089660	-0.000876	2.463282	-0.678109	44.119583
58961	0	0.317239	8.880612	-0.122703	0.003174	0.088806	-0.001221	2.469448	-0.678151	44.109348
58962	0	0.292586	8.788912	-0.332390	0.002926	0.087890	-0.003309	2.486624	-0.680275	44.096388
58963	0	0.280240	8.715792	-0.422077	0.002808	0.087158	-0.004211	2.497063	-0.675952	44.078172
58964	0	0.315461	8.691260	-0.467252	0.003162	0.086913	-0.004658	2.514742	-0.668017	44.065134
58965	0	0.378057	8.636439	-0.434365	0.003784	0.086365	-0.004333	2.526429	-0.665438	44.054235
58966	0	0.371189	8.642421	-0.461316	0.003716	0.086425	-0.004599	2.544028	-0.662758	44.043106
58967	0	0.354000	8.605886	-0.343574	0.003540	0.086060	-0.003418	2.566008	-0.665011	44.028364
58968	0	0.354041	8.581300	-0.316181	0.003539	0.085814	-0.003149	2.581481	-0.668899	44.017965
58969	0	0.317322	8.605922	-0.184869	0.003174	0.086060	-0.001831	2.603534	-0.669838	44.017458
58970	0	0.280733	8.605843	-0.090377	0.002806	0.086059	-0.000891	2.619452	-0.673829	44.012390
58971	0	0.226185	8.587627	-0.086446	0.002258	0.085876	-0.000854	2.631349	-0.680426	44.003140
58972	0	0.207948	8.654696	0.022005	0.002082	0.086547	0.000223	2.634058	-0.679027	44.000636
58973	0	0.225828	8.666990	-0.043102	0.002258	0.086670	-0.000427	2.637672	-0.680784	43.992998
58974	0	0.219624	8.715727	-0.134935	0.002196	0.087157	-0.001350	2.634946	-0.682522	43.984333
58975	0	0.250239	8.758552	-0.146092	0.002502	0.087585	-0.001465	2.628471	-0.684250	43.976968
58976	0	0.323824	8.825686	-0.267183	0.003234	0.088257	-0.002678	2.619247	-0.691663	43.973510
58977	0	0.317619	8.886733	-0.347323	0.003174	0.088867	-0.003479	2.610479	-0.696889	43.960267
58978	0	0.336417	8.972197	-0.333419	0.003361	0.089722	-0.003345	2.594858	-0.702988	43.958911
58979	0	0.390672	9.051538	-0.371682	0.003906	0.090515	-0.003723	2.585621	-0.705606	43.949946
58980	0	0.384802	9.155262	-0.279630	0.003846	0.091553	-0.002795	2.585923	-0.709549	43.952552
58981	0	0.390727	9.259032	-0.158488	0.003906	0.092590	-0.001587	2.582305	-0.712626	43.951292
58982	0	0.360362	9.338280	-0.109592	0.003603	0.093383	-0.001095	2.582618	-0.715160	43.951649
58983	0	0.305498	9.429920	0.085561	0.003052	0.094299	0.000854	2.580204	-0.720858	43.955037
58984	0	0.336435	9.551900	0.146701	0.003363	0.095519	0.001467	2.578836	-0.724697	43.957859
58985	0	0.335711	9.661861	0.335787	0.003357	0.096619	0.003357	2.576647	-0.726895	43.969487
58986	0	0.274742	9.796029	0.311886	0.002747	0.097960	0.003114	2.569497	-0.729841	43.977363
58987	0	0.299083	9.875469	0.439886	0.002991	0.098755	0.004395	2.563271	-0.732013	43.986394
58988	0	0.335662	9.997444	0.379810	0.003357	0.099975	0.003793	2.555928	-0.733635	43.995056
58989	0	0.287000	10.070775	0.324156	0.002869	0.100708	0.003235	2.547009	-0.737103	44.005464
58990	0	0.353821	10.192782	0.306732	0.003542	0.101928	0.003065	2.543242	-0.734887	44.015572
58991	0	0.408967	10.290521	0.140758	0.004089	0.102905	0.001404	2.537775	-0.737049	44.026957
58992	0	0.347811	10.375892	0.164978	0.003479	0.103759	0.001655	2.541794	-0.737903	44.037584
58993	0	0.396485	10.479750	0.047941	0.003967	0.104797	0.000488	2.550219	-0.737013	44.050196
58994	0	0.359807	10.534658	-0.008551	0.003595	0.105347	-0.000079	2.555824	-0.741694	44.062720
58995	0	0.372231	10.632330	0.023106	0.003723	0.106323	0.000244	2.568628	-0.742556	44.076239
58996	0	0.372246	10.754396	0.044821	0.003721	0.107544	0.000462	2.581541	-0.745607	44.081967
58997	0	0.341175	10.797174	0.162455	0.003418	0.107971	0.001648	2.605024	-0.740796	44.092102
58998	0	0.395370	10.858293	0.181922	0.003954	0.108582	0.001844	2.630278	-0.742437	44.108387
58999	0	0.438859	10.882666	0.265545	0.004395	0.108826	0.002686	2.660623	-0.738078	44.116282
59000	0	0.426002	10.925596	0.405941	0.004260	0.109255	0.004089	2.690660	-0.740182	44.129709
59001	0	0.426541	10.974288	0.472840	0.004272	0.109741	0.004761	2.722988	-0.734972	44.141437
59002	0	0.419681	11.005083	0.533403	0.004197	0.110049	0.005366	2.755081	-0.736761	44.151280
59003	0	0.353791	10.992593	0.527807	0.003540	0.109924	0.005310	2.786794	-0.736810	44.167383
59004	0	0.352953	10.998864	0.423773	0.003535	0.109987	0.004269	2.817317	-0.732917	44.180322
59005	0	0.310563	10.992604	0.417162	0.003113	0.109924	0.004211	2.857060	-0.727251	44.187279
59006	0	0.302751	10.974559	0.391291	0.003036	0.109744	0.003948	2.892110	-0.719722	44.195999
59007	0	0.389533	10.949827	0.196957	0.003906	0.109497	0.002014	2.936958	-0.710130	44.205326
59008	0	0.400076	10.882869	0.199878	0.004006	0.108828	0.002047	2.985485	-0.706145	44.218345
59009	0	0.408145	10.833851	0.153125	0.004089	0.108337	0.001587	3.042506	-0.699641	44.227517
59010	0	0.424883	10.785191	0.117900	0.004256	0.107851	0.001231	3.096077	-0.693565	44.234484
59011	0	0.359698	10.736126	0.055918	0.003601	0.107361	0.000610	3.148789	-0.690977	44.240404
59012	0	0.340685	10.589629	0.039708	0.003409	0.105896	0.000448	3.202221	-0.690038	44.244106
59013	0	0.335413	10.571283	-0.035338	0.003357	0.105713	-0.000305	3.252568	-0.688816	44.255030
59014	0	0.309931	10.498064	-0.008888	0.003106	0.104980	-0.000035	3.309145	-0.683183	44.261411
59015	0	0.316509	10.406517	-0.011028	0.003174	0.104065	-0.000061	3.361442	-0.675320	44.268480
59016	0	0.375890	10.248089	0.131496	0.003766	0.102480	0.001368	3.418322	-0.669142	44.274912
59017	0	0.414451	10.217354	0.053224	0.004150	0.102173	0.000610	3.504015	-0.664490	44.286939
59018	0	0.443663	10.052893	0.162330	0.004443	0.100528	0.001677	3.562735	-0.658873	44.290848
59019	0	0.444589	10.052615	0.140798	0.004456	0.100525	0.001465	3.625620	-0.649883	44.302674
59020	0	0.418334	9.845258	0.112086	0.004192	0.098452	0.001170	3.680934	-0.641207	44.304974
59021	0	0.335317	9.808385	0.044168	0.003357	0.098083	0.000488	3.733320	-0.638762	44.313881
59022	0	0.236970	9.643566	0.004572	0.002373	0.096436	0.000091	3.784513	-0.637135	44.325520
59023	0	0.188635	9.612988	-0.150392	0.001892	0.096130	-0.001465	3.828911	-0.632121	44.336005
59024	0	0.229932	9.466308	-0.182556	0.002308	0.094664	-0.001786	3.874401	-0.623536	44.345997
59025	0	0.200871	9.387077	-0.345684	0.002014	0.093872	-0.003418	3.919725	-0.618503	44.354988
59026	0	0.333883	9.276956	-0.292514	0.003345	0.092771	-0.002885	3.967451	-0.612012	44.359344
59027	0	0.414372	9.228392	-0.430553	0.004150	0.092285	-0.004272	4.006529	-0.605482	44.359943
59028	0	0.340086	9.130416	-0.437427	0.003405	0.091306	-0.004338	4.049795	-0.602444	44.365259
59029	0	0.371464	9.069691	-0.467142	0.003723	0.090698	-0.004639	4.089304	-0.593385	44.369749
59030	0	0.352097	8.971764	-0.387903	0.003523	0.089719	-0.003850	4.124592	-0.592613	44.377760
59031	0	0.286561	8.898813	-0.369171	0.002869	0.088989	-0.003662	4.160886	-0.590314	44.386974
59032	0	0.243085	8.880233	-0.338405	0.002435	0.088803	-0.003356	4.195259	-0.587010	44.392749
59033	0	0.237792	8.819507	-0.277194	0.002380	0.088196	-0.002747	4.226369	-0.585553	44.402685
59034	0	0.188210	8.758309	-0.269366	0.001886	0.087584	-0.002676	4.247634	-0.581693	44.404010
59035	0	0.255958	8.770732	-0.184594	0.002563	0.087708	-0.001831	4.265285	-0.578384	44.410843
59036	0	0.291548	8.721829	-0.162711	0.002921	0.087218	-0.001617	4.276207	-0.572722	44.412569
59037	0	0.322958	8.728034	-0.220220	0.003235	0.087280	-0.002197	4.280897	-0.567502	44.415824
59038	0	0.352799	8.679184	-0.288443	0.003529	0.086792	-0.002879	4.286159	-0.568399	44.421986
59039	0	0.378099	8.697515	-0.360326	0.003784	0.086975	-0.003601	4.287340	-0.565867	44.425041
59040	0	0.334794	8.703625	-0.427666	0.003350	0.087036	-0.004277	4.284879	-0.564492	44.423964
59041	0	0.274538	8.685335	-0.457226	0.002747	0.086853	-0.004578	4.276097	-0.564546	44.427006
59042	0	0.268108	8.764673	-0.547951	0.002683	0.087646	-0.005483	4.270311	-0.564055	44.429714
59043	0	0.250013	8.770823	-0.584966	0.002502	0.087708	-0.005859	4.256019	-0.562705	44.429801
59044	0	0.243423	8.825848	-0.619725	0.002436	0.088258	-0.006207	4.242446	-0.562327	44.431164
59045	0	0.262052	8.862349	-0.524358	0.002625	0.088623	-0.005249	4.233908	-0.558814	44.430093
59046	0	0.298343	8.935596	-0.455674	0.002982	0.089355	-0.004567	4.219096	-0.562141	44.429550
59047	0	0.341437	8.996642	-0.352820	0.003418	0.089966	-0.003540	4.202625	-0.559184	44.435620
59048	0	0.353475	9.057665	-0.264322	0.003532	0.090576	-0.002663	4.176587	-0.563821	44.437051
59049	0	0.311417	9.167499	-0.107946	0.003113	0.091675	-0.001099	4.151149	-0.567195	44.434265
59050	0	0.305684	9.234620	-0.042560	0.003054	0.092346	-0.000450	4.119242	-0.572856	44.437820
59051	0	0.280944	9.320087	-0.076522	0.002808	0.093201	-0.000793	4.083051	-0.576870	44.446303
59052	0	0.256554	9.417625	0.021032	0.002566	0.094176	0.000178	4.042627	-0.577451	44.443040
59053	0	0.232150	9.497049	0.046208	0.002319	0.094971	0.000427	3.999049	-0.581780	44.445968
59054	0	0.263007	9.625141	0.010674	0.002628	0.096251	0.000071	3.954431	-0.585488	44.447883
59055	0	0.341762	9.686301	-0.051185	0.003418	0.096863	-0.000549	3.908570	-0.586800	44.457411
59056	0	0.390745	9.814450	-0.013340	0.003905	0.098145	-0.000169	3.865683	-0.591032	44.463591
59057	0	0.390966	9.906022	-0.075601	0.003906	0.099060	-0.000793	3.820774	-0.596640	44.468319
59058	0	0.409896	9.960955	-0.067794	0.004096	0.099609	-0.000719	3.771806	-0.601631	44.470078
59059	0	0.390544	10.089176	-0.160993	0.003906	0.100891	-0.001648	3.726991	-0.602377	44.469965
59060	0	0.366098	10.198991	-0.056214	0.003660	0.101990	-0.000595	3.688340	-0.604919	44.470693
59061	0	0.342149	10.260032	-0.100315	0.003418	0.102600	-0.001038	3.648241	-0.610534	44.473247
59062	0	0.257045	10.375876	0.016386	0.002570	0.103759	0.000130	3.608884	-0.612470	44.475266
59063	0	0.274898	10.430880	0.070558	0.002747	0.104309	0.000671	3.569656	-0.616733	44.477136
59064	0	0.317575	10.510034	0.137964	0.003179	0.105101	0.001350	3.536074	-0.615148	44.476817
59065	0	0.299406	10.613948	0.192351	0.002991	0.106140	0.001892	3.500410	-0.620205	44.475604
59066	0	0.385276	10.644154	0.326466	0.003852	0.106442	0.003236	3.467525	-0.622544	44.474241
59067	0	0.409119	10.717664	0.308748	0.004089	0.107178	0.003052	3.427427	-0.625846	44.469918
59068	0	0.378141	10.772332	0.352223	0.003787	0.107724	0.003489	3.390670	-0.621181	44.469222
59069	0	0.384270	10.821448	0.272316	0.003845	0.108215	0.002686	3.348917	-0.620244	44.475222
59070	0	0.371660	10.857875	0.291720	0.003717	0.108580	0.002883	3.310773	-0.620879	44.476352
59071	0	0.323451	10.839780	0.234944	0.003235	0.108398	0.002319	3.276929	-0.622078	44.479274
59072	0	0.347968	10.870210	0.150136	0.003478	0.108703	0.001464	3.235375	-0.625317	44.478708
59073	0	0.360120	10.894746	0.118672	0.003601	0.108948	0.001160	3.204810	-0.626859	44.472166
59074	0	0.360486	10.876334	0.123326	0.003601	0.108764	0.001213	3.181436	-0.632426	44.473075
59075	0	0.384861	10.858127	0.099364	0.003845	0.108582	0.000977	3.161249	-0.637514	44.467071
59076	0	0.397444	10.839725	0.145336	0.003974	0.108397	0.001437	3.141926	-0.639403	44.457833
59077	0	0.396791	10.827614	0.196426	0.003967	0.108276	0.001953	3.127901	-0.641424	44.451024
59078	0	0.391069	10.784778	0.259623	0.003907	0.107848	0.002585	3.114162	-0.646547	44.446045
59079	0	0.360066	10.754368	0.348761	0.003601	0.107544	0.003479	3.102709	-0.647261	44.437827
59080	0	0.329812	10.711558	0.380238	0.003295	0.107116	0.003800	3.098280	-0.651813	44.431122
59081	0	0.268327	10.626176	0.422404	0.002686	0.106262	0.004211	3.082413	-0.650311	44.421185
59082	0	0.316536	10.595594	0.375504	0.003169	0.105956	0.003748	3.072353	-0.647406	44.412579
59083	0	0.304927	10.498034	0.311969	0.003052	0.104980	0.003113	3.062419	-0.645933	44.404856
59084	0	0.279900	10.424690	0.216283	0.002802	0.104247	0.002150	3.045459	-0.643982	44.392120
59085	0	0.335385	10.327153	0.073960	0.003357	0.103271	0.000732	3.035020	-0.642076	44.383749
59086	0	0.371490	10.260016	-0.003646	0.003716	0.102600	-0.000048	3.019939	-0.641879	44.371519
59087	0	0.384106	10.125762	-0.163975	0.003845	0.101257	-0.001648	3.008071	-0.639039	44.353800
59088	0	0.358839	10.040317	-0.149682	0.003592	0.100403	-0.001510	2.990882	-0.636199	44.332255
59089	0	0.378493	9.918206	-0.189399	0.003784	0.099182	-0.001892	2.990497	-0.639052	44.311752
59090	0	0.396372	9.844892	-0.201988	0.003968	0.098449	-0.002019	2.989025	-0.635799	44.291111
59091	0	0.366156	9.777827	-0.110482	0.003662	0.097778	-0.001099	2.993805	-0.636951	44.273240
59092	0	0.347500	9.655677	-0.007971	0.003478	0.096557	-0.000073	2.998829	-0.634956	44.259591
59093	0	0.298590	9.606950	-0.042510	0.002991	0.096069	-0.000427	2.993937	-0.630869	44.244314
59094	0	0.267424	9.472660	0.025258	0.002676	0.094727	0.000248	2.986058	-0.630253	44.222738
59095	0	0.262093	9.442148	0.018528	0.002625	0.094421	0.000183	2.981142	-0.627473	44.208760
59096	0	0.298317	9.344478	0.055941	0.002983	0.093445	0.000553	2.971095	-0.629058	44.193760
59097	0	0.274591	9.252930	0.025079	0.002747	0.092529	0.000244	2.960546	-0.629757	44.176518
59098	0	0.256183	9.149177	-0.070953	0.002562	0.091492	-0.000720	2.945137	-0.631774	44.161887
59099	0	0.262087	9.100373	-0.126716	0.002625	0.091003	-0.001282	2.924525	-0.628973	44.143511
59100	0	0.310441	9.045442	-0.221781	0.003105	0.090454	-0.002230	2.907157	-0.629997	44.125073
59101	0	0.323263	8.984419	-0.328613	0.003235	0.089844	-0.003296	2.892390	-0.629385	44.105244
59102	0	0.310886	8.905089	-0.319829	0.003108	0.089050	-0.003216	2.867623	-0.632703	44.085135
59103	0	0.311268	8.892874	-0.364961	0.003113	0.088928	-0.003662	2.849341	-0.634744	44.069276
59104	0	0.323316	8.850157	-0.350092	0.003234	0.088501	-0.003515	2.828588	-0.636213	44.046164
59105	0	0.299189	8.831824	-0.279470	0.002991	0.088318	-0.002808	2.809722	-0.639987	44.020241
59106	0	0.287134	8.807394	-0.277447	0.002871	0.088074	-0.002782	2.798066	-0.643231	43.998688
59107	0	0.280963	8.764668	-0.218698	0.002808	0.087646	-0.002197	2.782644	-0.647904	43.979301
59108	0	0.324042	8.789095	-0.216146	0.003239	0.087891	-0.002177	2.760068	-0.652151	43.962517
59109	0	0.323947	8.795165	-0.120920	0.003235	0.087952	-0.001221	2.743146	-0.659921	43.952326
59110	0	0.330724	8.795089	-0.117632	0.003304	0.087951	-0.001198	2.713153	-0.665375	43.932958
59111	0	0.323574	8.807391	-0.083214	0.003235	0.088074	-0.000854	2.682110	-0.668324	43.913083
59112	0	0.299117	8.874555	-0.133152	0.002992	0.088745	-0.001359	2.644779	-0.669532	43.895741
59113	0	0.293117	8.868466	-0.173857	0.002930	0.088684	-0.001770	2.602326	-0.673366	43.877442
59114	0	0.275084	8.917282	-0.137018	0.002749	0.089172	-0.001402	2.559792	-0.677100	43.855988
59115	0	0.262736	8.990537	-0.192223	0.002625	0.089905	-0.001953	2.518708	-0.682696	43.839444
59116	0	0.287990	9.002845	-0.259540	0.002873	0.090028	-0.002625	2.479940	-0.692999	43.821307
59117	0	0.305192	9.088179	-0.149921	0.003052	0.090881	-0.001526	2.444611	-0.695118	43.806600
59118	0	0.304843	9.155445	-0.199221	0.003052	0.091554	-0.002022	2.405942	-0.692859	43.791731
59119	0	0.335929	9.198016	-0.088887	0.003357	0.091980	-0.000916	2.371052	-0.697613	43.779982
59120	0	0.324273	9.301653	-0.004622	0.003240	0.093017	-0.000069	2.341756	-0.703143	43.763408
59121	0	0.311471	9.393277	0.106195	0.003113	0.093933	0.001038	2.310429	-0.707045	43.747021
59122	0	0.299830	9.484611	0.184447	0.002995	0.094847	0.001819	2.277633	-0.713110	43.739982
59123	0	0.323874	9.564115	0.271410	0.003235	0.095642	0.002686	2.241777	-0.719179	43.728564
59124	0	0.300338	9.649274	0.307384	0.002998	0.096494	0.003048	2.209375	-0.726473	43.714073
59125	0	0.256548	9.741116	0.265781	0.002563	0.097412	0.002625	2.168586	-0.730328	43.707515
59126	0	0.323935	9.832371	0.315130	0.003239	0.098325	0.003119	2.128675	-0.732393	43.694600
59127	0	0.330202	9.918096	0.338525	0.003296	0.099182	0.003357	2.094223	-0.740703	43.681889
59128	0	0.355164	10.009425	0.276156	0.003551	0.100095	0.002742	2.069877	-0.742394	43.677638
59129	0	0.421110	10.095164	0.179953	0.004211	0.100952	0.001770	2.034631	-0.743624	43.674181
59130	0	0.421446	10.192637	0.184426	0.004210	0.101927	0.001829	2.015798	-0.749656	43.664218
59131	0	0.378430	10.235567	0.148483	0.003784	0.102356	0.001465	1.991651	-0.751402	43.656222
59132	0	0.402529	10.327039	0.164332	0.004028	0.103271	0.001627	1.971732	-0.749650	43.650843
59133	0	0.335973	10.345421	0.196846	0.003357	0.103455	0.001953	1.953034	-0.754384	43.648797
59134	0	0.268669	10.461332	0.095443	0.002690	0.104613	0.000946	1.942191	-0.752080	43.642080
59135	0	0.335788	10.491927	0.177775	0.003357	0.104919	0.001770	1.932037	-0.754706	43.637000
59136	0	0.354567	10.577285	0.227356	0.003542	0.105773	0.002274	1.930297	-0.760289	43.629688
59137	0	0.329153	10.632351	0.280264	0.003296	0.106323	0.002808	1.933941	-0.757167	43.629801
59138	0	0.383451	10.656757	0.383060	0.003836	0.106567	0.003835	1.936555	-0.757220	43.618176
59139	0	0.359713	10.693397	0.396064	0.003601	0.106934	0.003967	1.941899	-0.754534	43.617633
59140	0	0.383673	10.687295	0.400353	0.003837	0.106873	0.004014	1.951312	-0.756134	43.615454
59141	0	0.389763	10.730045	0.395831	0.003906	0.107300	0.003967	1.959026	-0.748290	43.607991
59142	0	0.345468	10.724063	0.454353	0.003462	0.107240	0.004560	1.974248	-0.742046	43.604393
59143	0	0.347678	10.754471	0.370323	0.003479	0.107544	0.003723	1.993577	-0.741148	43.602461
59144	0	0.353234	10.730157	0.353939	0.003535	0.107301	0.003561	2.014772	-0.739634	43.604628
59145	0	0.353947	10.681219	0.296761	0.003540	0.106812	0.002991	2.037629	-0.740498	43.598486
59146	0	0.389672	10.669170	0.333904	0.003904	0.106690	0.003371	2.070235	-0.733804	43.596594
59147	0	0.396183	10.632434	0.295879	0.003967	0.106323	0.002991	2.102650	-0.729417	43.590705
59148	0	0.431553	10.620327	0.233724	0.004322	0.106202	0.002377	2.143080	-0.724007	43.589773
59149	0	0.426732	10.559208	0.282984	0.004272	0.105591	0.002869	2.183189	-0.720030	43.589717
59150	0	0.370678	10.516654	0.251120	0.003713	0.105165	0.002546	2.219431	-0.715191	43.585540
59151	0	0.329133	10.443231	0.239770	0.003296	0.104431	0.002441	2.265382	-0.711686	43.576715
59152	0	0.328092	10.376132	0.109320	0.003286	0.103761	0.001133	2.307291	-0.707293	43.570034
59153	0	0.273762	10.290593	0.099581	0.002747	0.102905	0.001038	2.351861	-0.698940	43.565719
59154	0	0.296335	10.223565	0.121413	0.002973	0.102235	0.001259	2.400007	-0.690153	43.559352
59155	0	0.335738	10.162367	0.032302	0.003357	0.101624	0.000366	2.446660	-0.692312	43.546959
59156	0	0.341208	10.089020	-0.037602	0.003418	0.100890	-0.000331	2.495892	-0.687323	43.545470
59157	0	0.377844	10.009780	-0.017458	0.003784	0.100098	-0.000122	2.554001	-0.682452	43.541095
59158	0	0.401282	9.911988	-0.088193	0.004016	0.099120	-0.000837	2.603519	-0.680639	43.532526
59159	0	0.317277	9.777885	0.086159	0.003174	0.097778	0.000916	2.664764	-0.681011	43.526970
59160	0	0.383853	9.808230	-0.071552	0.003842	0.098083	-0.000658	2.730010	-0.678231	43.533328
59161	0	0.347277	9.631434	0.104202	0.003479	0.096313	0.001099	2.795430	-0.672500	43.533282
59162	0	0.285383	9.643565	0.007904	0.002855	0.096436	0.000131	2.854825	-0.672428	43.532126
59163	0	0.347213	9.509328	0.050348	0.003479	0.095093	0.000549	2.908101	-0.665795	43.527028
59164	0	0.309743	9.484993	0.065862	0.003098	0.094850	0.000702	2.958445	-0.666143	43.522968
59165	0	0.249812	9.368950	0.074245	0.002502	0.093689	0.000793	3.018878	-0.662620	43.530460
59166	0	0.285507	9.338283	-0.038829	0.002860	0.093383	-0.000346	3.068606	-0.658158	43.528151
59167	0	0.311001	9.259003	-0.095460	0.003113	0.092590	-0.000916	3.115057	-0.656381	43.532447
59168	0	0.347261	9.197732	-0.176706	0.003473	0.091978	-0.001726	3.164129	-0.657208	43.536849
59169	0	0.335141	9.106376	-0.217439	0.003357	0.091064	-0.002136	3.210276	-0.651919	43.539665
59170	0	0.334268	9.069535	-0.273736	0.003345	0.090696	-0.002701	3.254586	-0.650091	43.538286
59171	0	0.322952	9.075824	-0.320894	0.003235	0.090759	-0.003174	3.297144	-0.644869	43.546373
59172	0	0.327772	9.026711	-0.352120	0.003284	0.090268	-0.003489	3.336850	-0.637879	43.548441
59173	0	0.280701	8.996462	-0.296702	0.002808	0.089966	-0.002930	3.382640	-0.638740	43.551160
59174	0	0.279680	8.984010	-0.261479	0.002806	0.089841	-0.002578	3.428107	-0.629070	43.551910
59175	0	0.279956	8.972072	-0.308718	0.002808	0.089722	-0.003052	3.471619	-0.620604	43.546359
59176	0	0.248398	8.978010	-0.217878	0.002486	0.089781	-0.002147	3.510846	-0.619462	43.541804
59177	0	0.274216	8.996553	-0.137118	0.002747	0.089966	-0.001343	3.545350	-0.615503	43.543742
59178	0	0.266845	8.965961	-0.111950	0.002676	0.089660	-0.001095	3.575217	-0.607525	43.548974
59179	0	0.298664	8.978260	-0.093976	0.002991	0.089783	-0.000916	3.604479	-0.603997	43.553833
59180	0	0.334626	9.020874	-0.141451	0.003348	0.090209	-0.001392	3.630966	-0.603014	43.560249
59181	0	0.323011	9.045372	-0.234062	0.003235	0.090454	-0.002319	3.656290	-0.598634	43.566207
59182	0	0.352346	9.075813	-0.274287	0.003530	0.090758	-0.002728	3.672950	-0.592502	43.576476
59183	0	0.292657	9.124725	-0.306393	0.002930	0.091248	-0.003052	3.686612	-0.590237	43.578162
59184	0	0.304122	9.142936	-0.388138	0.003045	0.091430	-0.003870	3.699281	-0.587014	43.583235
59185	0	0.304841	9.228487	-0.373286	0.003052	0.092285	-0.003723	3.709808	-0.584402	43.591028
59186	0	0.316877	9.271085	-0.418184	0.003166	0.092711	-0.004170	3.722405	-0.589172	43.596983
59187	0	0.274343	9.313930	-0.336904	0.002747	0.093140	-0.003357	3.735813	-0.586726	43.611585
59188	0	0.292296	9.368757	-0.345493	0.002923	0.093688	-0.003443	3.749233	-0.588145	43.623091
59189	0	0.360220	9.472633	-0.190141	0.003601	0.094727	-0.001892	3.759051	-0.591159	43.626001
59190	0	0.347543	9.545810	-0.106809	0.003481	0.095458	-0.001057	3.771341	-0.586313	43.635389
59191	0	0.329591	9.606930	-0.031565	0.003296	0.096069	-0.000305	3.782367	-0.588086	43.641945
59192	0	0.286893	9.667872	-0.014632	0.002869	0.096679	-0.000144	3.783608	-0.590129	43.643649
59193	0	0.311276	9.747317	0.072884	0.003113	0.097473	0.000732	3.786302	-0.591880	43.653145
59194	0	0.286570	9.826665	0.115259	0.002868	0.098267	0.001152	3.784094	-0.591296	43.660904
59195	0	0.305358	9.887685	0.092027	0.003052	0.098877	0.000916	3.777030	-0.595278	43.673688
59196	0	0.311250	9.936433	0.080851	0.003116	0.099364	0.000802	3.767970	-0.593391	43.683454
59197	0	0.335730	10.028074	0.030684	0.003357	0.100281	0.000305	3.764456	-0.595555	43.691294
59198	0	0.329272	10.064610	0.037454	0.003296	0.100646	0.000369	3.756594	-0.593642	43.698563
59199	0	0.390354	10.150157	-0.000165	0.003906	0.101501	0.000000	3.756867	-0.592400	43.712796
59200	0	0.407577	10.223419	-0.073729	0.004084	0.102234	-0.000736	3.756441	-0.585324	43.724014
59201	0	0.402836	10.266113	-0.079325	0.004028	0.102661	-0.000793	3.754586	-0.587101	43.734637
59202	0	0.366167	10.302644	-0.060493	0.003662	0.103026	-0.000610	3.746928	-0.588409	43.749274
59203	0	0.365895	10.369882	-0.073595	0.003662	0.103699	-0.000732	3.749124	-0.586605	43.755033
59204	0	0.372154	10.424786	-0.007153	0.003716	0.104248	-0.000069	3.750570	-0.593924	43.763880
59205	0	0.323644	10.455324	0.053749	0.003235	0.104553	0.000549	3.761791	-0.597456	43.775176
59206	0	0.281191	10.485843	0.118987	0.002810	0.104858	0.001196	3.766593	-0.600903	43.787187
59207	0	0.299033	10.491956	0.194711	0.002991	0.104919	0.001953	3.771340	-0.602125	43.792426
59208	0	0.304581	10.528584	0.267103	0.003051	0.105286	0.002673	3.771789	-0.598496	43.800477
59209	0	0.334996	10.565231	0.279889	0.003357	0.105652	0.002808	3.779360	-0.592831	43.812232
59210	0	0.370789	10.601813	0.132205	0.003709	0.106018	0.001325	3.780263	-0.593585	43.820947
59211	0	0.378092	10.565203	0.201101	0.003784	0.105652	0.002014	3.781719	-0.591800	43.830182
59212	0	0.358742	10.577422	0.139244	0.003594	0.105774	0.001397	3.784807	-0.585959	43.837499
59213	0	0.354243	10.552973	0.078953	0.003540	0.105530	0.000793	3.787055	-0.590315	43.845914
59214	0	0.330159	10.491842	0.047955	0.003300	0.104918	0.000480	3.785185	-0.594158	43.857014
59215	0	0.335452	10.491956	0.047673	0.003357	0.104919	0.000488	3.795734	-0.593250	43.862850
59216	0	0.371212	10.485862	0.026993	0.003717	0.104858	0.000281	3.806130	-0.589198	43.872033
59217	0	0.360068	10.418702	-0.007500	0.003601	0.104187	-0.000061	3.819366	-0.590411	43.875197
59218	0	0.378524	10.388185	0.093792	0.003783	0.103882	0.000948	3.828270	-0.594197	43.876583
59219	0	0.354083	10.357669	0.053783	0.003540	0.103577	0.000549	3.838811	-0.596743	43.883515
59220	0	0.347866	10.296647	0.093994	0.003480	0.102966	0.000953	3.850867	-0.597076	43.893324
59221	0	0.353809	10.272232	0.096750	0.003540	0.102722	0.000977	3.858763	-0.596544	43.897013
59222	0	0.310172	10.180687	0.101529	0.003108	0.101807	0.001019	3.861252	-0.591110	43.902280
59223	0	0.298492	10.131856	0.048250	0.002991	0.101318	0.000488	3.865549	-0.586246	43.906986
59224	0	0.297286	10.046405	0.022343	0.002978	0.100464	0.000232	3.872769	-0.581717	43.913316
59225	0	0.329205	10.003674	-0.085501	0.003296	0.100037	-0.000854	3.871071	-0.578912	43.914316
59226	0	0.316475	9.930412	-0.189905	0.003165	0.099304	-0.001894	3.874634	-0.580014	43.914365
59227	0	0.371557	9.881622	-0.237967	0.003723	0.098816	-0.002380	3.871561	-0.572909	43.917333
59228	0	0.363998	9.790059	-0.177244	0.003647	0.097900	-0.001769	3.873243	-0.566540	43.916320
59229	0	0.316896	9.741217	-0.232348	0.003174	0.097412	-0.002319	3.875878	-0.562498	43.915878
59230	0	0.316356	9.674064	-0.251376	0.003163	0.096741	-0.002511	3.876890	-0.564458	43.917054
59231	0	0.311083	9.594733	-0.244120	0.003113	0.095947	-0.002441	3.874413	-0.563819	43.914689
59232	0	0.316482	9.533709	-0.250099	0.003169	0.095337	-0.002502	3.870440	-0.560434	43.911249
59233	0	0.310875	9.490986	-0.152201	0.003113	0.094910	-0.001526	3.863564	-0.557209	43.909260
59234	0	0.322684	9.423829	-0.157737	0.003226	0.094238	-0.001579	3.859012	-0.559537	43.907440
59235	0	0.317524	9.362793	-0.140027	0.003174	0.093628	-0.001404	3.852491	-0.562939	43.906249
59236	0	0.311204	9.326192	-0.163494	0.003115	0.093262	-0.001641	3.842497	-0.561324	43.901473
59237	0	0.304711	9.277364	-0.072553	0.003052	0.092773	-0.000732	3.831767	-0.557171	43.895804
59238	0	0.334558	9.259063	-0.162145	0.003347	0.092590	-0.001635	3.813294	-0.556587	43.895453
59239	0	0.268513	9.204135	-0.181500	0.002686	0.092041	-0.001831	3.791141	-0.557724	43.890768
59240	0	0.268667	9.161430	-0.263356	0.002685	0.091614	-0.002654	3.763332	-0.561987	43.891266
59241	0	0.274792	9.149212	-0.217814	0.002747	0.091492	-0.002197	3.737239	-0.565329	43.888997
59242	0	0.293144	9.149336	-0.268461	0.002932	0.091493	-0.002708	3.705268	-0.566806	43.886929
59243	0	0.268399	9.118729	-0.346000	0.002686	0.091187	-0.003479	3.679295	-0.566602	43.880922
59244	0	0.328884	9.106642	-0.292578	0.003292	0.091065	-0.002954	3.642278	-0.564229	43.874899
59245	0	0.335989	9.106507	-0.309144	0.003357	0.091064	-0.003113	3.613311	-0.569701	43.869326
59246	0	0.324403	9.118827	-0.310521	0.003241	0.091187	-0.003132	3.577714	-0.575864	43.858718
59247	0	0.317566	9.118746	-0.332969	0.003174	0.091187	-0.003357	3.541433	-0.579994	43.849855
59248	0	0.299294	9.131040	-0.254035	0.002994	0.091310	-0.002570	3.502020	-0.580948	43.840622
59249	0	0.323691	9.149228	-0.204630	0.003235	0.091492	-0.002075	3.463855	-0.585184	43.838965
59250	0	0.299696	9.179848	-0.186041	0.002995	0.091798	-0.001896	3.417603	-0.589858	43.835994
59251	0	0.293237	9.204156	-0.167480	0.002930	0.092041	-0.001709	3.373080	-0.594879	43.825548
59252	0	0.300102	9.246972	-0.166485	0.002995	0.092469	-0.001702	3.324716	-0.603413	43.818415
59253	0	0.341930	9.301811	-0.123939	0.003418	0.093018	-0.001282	3.270578	-0.606705	43.810600
59254	0	0.336488	9.338375	-0.036152	0.003359	0.093384	-0.000403	3.217233	-0.615722	43.805205
59255	0	0.348433	9.417749	-0.086906	0.003479	0.094177	-0.000916	3.158730	-0.623840	43.798122
59256	0	0.306607	9.436056	-0.065573	0.003062	0.094360	-0.000701	3.101888	-0.630104	43.790673
59257	0	0.336019	9.478748	0.004526	0.003357	0.094788	0.000000	3.045216	-0.635597	43.780968
59258	0	0.287871	9.545910	-0.047223	0.002874	0.095459	-0.000520	2.986272	-0.642430	43.775108
59259	0	0.287267	9.625244	-0.019517	0.002869	0.096252	-0.000244	2.926076	-0.648817	43.765242
59260	0	0.324647	9.686169	0.007717	0.003242	0.096862	0.000037	2.876832	-0.655089	43.755669
59261	0	0.341803	9.759496	0.065062	0.003418	0.097595	0.000610	2.827601	-0.656690	43.745608
59262	0	0.347907	9.802120	0.073294	0.003479	0.098022	0.000690	2.775985	-0.658298	43.735568
59263	0	0.312002	9.844909	0.095652	0.003113	0.098450	0.000916	2.726340	-0.668220	43.725943
59264	0	0.349637	9.899649	0.122341	0.003493	0.098997	0.001181	2.674865	-0.673232	43.713734
59265	0	0.299275	9.973086	0.144044	0.002991	0.099731	0.001404	2.630854	-0.677057	43.703738
59266	0	0.341997	10.046131	0.176275	0.003422	0.100462	0.001721	2.581711	-0.676515	43.696946
59267	0	0.342156	10.107334	0.205213	0.003418	0.101074	0.002014	2.536696	-0.682103	43.694226
59268	0	0.336213	10.149883	0.194741	0.003364	0.101500	0.001906	2.488434	-0.682006	43.689730
59269	0	0.336224	10.168338	0.272362	0.003357	0.101685	0.002686	2.443520	-0.689361	43.679522
59270	0	0.367550	10.223010	0.249079	0.003673	0.102231	0.002457	2.403212	-0.694002	43.669409
59271	0	0.354365	10.266061	0.149283	0.003540	0.102661	0.001465	2.369950	-0.699619	43.665543
59272	0	0.397851	10.302425	0.289913	0.003974	0.103025	0.002863	2.327566	-0.706030	43.653195
59273	0	0.402703	10.363692	0.253636	0.004028	0.103638	0.002502	2.287922	-0.706013	43.644339
59274	0	0.372131	10.351299	0.247734	0.003720	0.103514	0.002448	2.253439	-0.708619	43.635735
59275	0	0.359964	10.388133	0.210268	0.003601	0.103882	0.002075	2.221049	-0.708592	43.628332
59276	0	0.372136	10.418450	0.227633	0.003719	0.104185	0.002252	2.191785	-0.712390	43.625692
59277	0	0.354136	10.418658	0.197355	0.003540	0.104187	0.001953	2.167232	-0.715434	43.618885
59278	0	0.335820	10.430676	0.243897	0.003359	0.104307	0.002420	2.144773	-0.716219	43.611001
59279	0	0.353716	10.400359	0.209571	0.003540	0.104004	0.002075	2.120039	-0.714529	43.594652
59280	0	0.359306	10.418585	0.212862	0.003594	0.104186	0.002116	2.104223	-0.714512	43.578748
59281	0	0.348166	10.406470	0.183967	0.003479	0.104065	0.001831	2.092599	-0.718963	43.563851
59282	0	0.396804	10.394190	0.301289	0.003972	0.103942	0.003007	2.083813	-0.715883	43.550430
59283	0	0.335617	10.351550	0.311786	0.003357	0.103516	0.003113	2.076058	-0.716397	43.540835
59284	0	0.336069	10.339229	0.269981	0.003355	0.103393	0.002695	2.068673	-0.724184	43.529736
59285	0	0.347660	10.296623	0.378858	0.003479	0.102966	0.003784	2.061608	-0.722902	43.520923
59286	0	0.359282	10.278238	0.293691	0.003595	0.102782	0.002938	2.060921	-0.721533	43.513385
59287	0	0.323294	10.223392	0.317457	0.003235	0.102234	0.003174	2.057907	-0.720735	43.500488
59288	0	0.378010	10.186775	0.262168	0.003779	0.101868	0.002625	2.059868	-0.722914	43.485138
59289	0	0.353726	10.125761	0.249466	0.003540	0.101257	0.002502	2.066427	-0.721242	43.472594
59290	0	0.341307	10.076903	0.168998	0.003411	0.100769	0.001693	2.067359	-0.724827	43.455111
59291	0	0.366495	10.009767	0.127247	0.003662	0.100098	0.001282	2.075692	-0.729719	43.443854
59292	0	0.353909	9.948662	0.070361	0.003545	0.099486	0.000713	2.084688	-0.724848	43.434196
59293	0	0.329401	9.881598	-0.001207	0.003296	0.098816	0.000000	2.096498	-0.724477	43.420587
59294	0	0.335195	9.851083	0.032739	0.003353	0.098511	0.000341	2.110614	-0.724900	43.405537
59295	0	0.311499	9.771713	-0.044657	0.003113	0.097717	-0.000427	2.131140	-0.729317	43.397394
59296	0	0.311255	9.704509	0.006665	0.003117	0.097045	0.000083	2.148280	-0.726349	43.378331
59297	0	0.347500	9.637476	0.033933	0.003479	0.096375	0.000366	2.178071	-0.723346	43.364423
59298	0	0.328630	9.643568	0.053820	0.003287	0.096436	0.000556	2.197065	-0.723857	43.346158
59299	0	0.365899	9.582561	0.119753	0.003662	0.095825	0.001221	2.222576	-0.721737	43.330971
59300	0	0.328886	9.490986	0.091168	0.003289	0.094910	0.000930	2.242373	-0.722964	43.321260
59301	0	0.323025	9.478800	0.113991	0.003235	0.094788	0.001160	2.264157	-0.719032	43.315067
59302	0	0.298195	9.411627	0.055567	0.002981	0.094116	0.000570	2.279881	-0.721658	43.305326
59303	0	0.237869	9.375020	0.077453	0.002380	0.093750	0.000793	2.301039	-0.721249	43.291913
59304	0	0.298507	9.326182	0.025330	0.002987	0.093262	0.000267	2.315843	-0.720696	43.282356
59305	0	0.305309	9.320051	-0.098929	0.003052	0.093201	-0.000977	2.329442	-0.724177	43.272574
59306	0	0.311000	9.240630	-0.101412	0.003115	0.092406	-0.001002	2.342041	-0.720234	43.258418
59307	0	0.353748	9.240710	-0.141885	0.003540	0.092407	-0.001404	2.358658	-0.718894	43.248425
59308	0	0.389921	9.240592	-0.188176	0.003901	0.092406	-0.001862	2.381613	-0.719213	43.236818
59309	0	0.335681	9.179656	-0.178671	0.003357	0.091797	-0.001770	2.400468	-0.720937	43.231834
59310	0	0.360005	9.191785	-0.102395	0.003600	0.091918	-0.001011	2.414766	-0.722661	43.224814
59311	0	0.347508	9.204096	-0.129630	0.003479	0.092041	-0.001282	2.430980	-0.719571	43.221173
59312	0	0.304129	9.203993	-0.108341	0.003043	0.092040	-0.001067	2.449313	-0.719126	43.204131
59313	0	0.274547	9.197989	-0.074808	0.002747	0.091980	-0.000732	2.466978	-0.719534	43.192736
59314	0	0.286050	9.222331	-0.016808	0.002866	0.092223	-0.000154	2.483203	-0.714695	43.181462
59315	0	0.274168	9.210224	0.022917	0.002747	0.092102	0.000244	2.500011	-0.710281	43.173030
59316	0	0.303978	9.240732	0.032279	0.003041	0.092407	0.000336	2.514180	-0.710116	43.168479
59317	0	0.341690	9.259034	-0.025633	0.003418	0.092590	-0.000244	2.527411	-0.710500	43.162188
59318	0	0.347851	9.301649	-0.040188	0.003476	0.093017	-0.000391	2.538944	-0.715147	43.156291
59319	0	0.323405	9.313960	-0.098401	0.003235	0.093140	-0.000977	2.546270	-0.715970	43.143737
59320	0	0.304715	9.368796	-0.142815	0.003050	0.093688	-0.001419	2.555599	-0.714495	43.132408
59321	0	0.317520	9.399397	-0.110957	0.003174	0.093994	-0.001099	2.567158	-0.717932	43.128553
59322	0	0.286751	9.466461	-0.167418	0.002871	0.094665	-0.001671	2.569478	-0.716115	43.120765
59323	0	0.311556	9.484823	-0.184719	0.003113	0.094849	-0.001831	2.587240	-0.721300	43.114277
59324	0	0.360571	9.521377	-0.072086	0.003606	0.095214	-0.000705	2.604867	-0.722880	43.106605
59325	0	0.329993	9.613022	-0.007990	0.003296	0.096130	-0.000061	2.625640	-0.729378	43.101090
59326	0	0.385289	9.655676	0.086670	0.003853	0.096557	0.000877	2.636576	-0.731061	43.100344
59327	0	0.372283	9.710711	0.095970	0.003723	0.097107	0.000977	2.654735	-0.732315	43.096626
59328	0	0.353881	9.765643	0.135740	0.003539	0.097656	0.001369	2.667159	-0.733563	43.091233
59329	0	0.329670	9.808372	0.194032	0.003296	0.098083	0.001953	2.680391	-0.736125	43.093393
59330	0	0.335495	9.899939	0.166645	0.003358	0.098999	0.001682	2.696971	-0.734314	43.089244
59331	0	0.275119	9.936532	0.163496	0.002747	0.099365	0.001648	2.710217	-0.741237	43.086375
59332	0	0.360537	10.003591	0.081680	0.003610	0.100036	0.000828	2.721062	-0.738002	43.087347
59333	0	0.329787	10.040292	0.102287	0.003296	0.100403	0.001038	2.736099	-0.741859	43.086826
59334	0	0.329579	10.076942	0.154003	0.003300	0.100769	0.001556	2.752945	-0.739060	43.089384
59335	0	0.395725	10.131895	0.114223	0.003967	0.101318	0.001160	2.770885	-0.729383	43.088733
59336	0	0.382063	10.205220	0.128150	0.003824	0.102052	0.001307	2.798276	-0.727040	43.092610
59337	0	0.341562	10.217314	0.101659	0.003418	0.102173	0.001038	2.820041	-0.726117	43.100919
59338	0	0.377031	10.223440	0.097308	0.003778	0.102234	0.000995	2.842425	-0.718618	43.099035
59339	0	0.353421	10.253961	0.125385	0.003540	0.102539	0.001282	2.871762	-0.713749	43.100961
59340	0	0.346533	10.327175	0.076819	0.003467	0.103271	0.000797	2.902203	-0.714031	43.101749
59341	0	0.347476	10.315014	0.192228	0.003479	0.103149	0.001953	2.934612	-0.710901	43.102602
59342	0	0.377273	10.351729	0.216770	0.003776	0.103517	0.002196	2.964427	-0.709442	43.109058
59343	0	0.360150	10.406578	0.246668	0.003601	0.104065	0.002502	3.001911	-0.711586	43.114234
59344	0	0.378198	10.376267	0.313315	0.003784	0.103762	0.003163	3.033293	-0.710630	43.115278
59345	0	0.420787	10.388265	0.210371	0.004211	0.103882	0.002136	3.067217	-0.708411	43.121463
59346	0	0.359208	10.351724	0.197775	0.003593	0.103517	0.002009	3.100295	-0.708753	43.131395
59347	0	0.371482	10.357755	0.204561	0.003723	0.103577	0.002075	3.131055	-0.701309	43.138618
59348	0	0.383069	10.363898	0.118467	0.003828	0.103639	0.001222	3.169961	-0.706013	43.148278
59349	0	0.335420	10.327204	0.118046	0.003357	0.103271	0.001221	3.212590	-0.704668	43.152249
59350	0	0.340666	10.308999	0.128594	0.003412	0.103089	0.001323	3.251461	-0.700160	43.156508
59351	0	0.340740	10.284505	0.111840	0.003418	0.102844	0.001160	3.295389	-0.690067	43.158463
59352	0	0.345306	10.260029	0.012107	0.003457	0.102600	0.000161	3.338106	-0.687293	43.158553
59353	0	0.371963	10.217319	0.044392	0.003723	0.102173	0.000488	3.385801	-0.685136	43.165358
59354	0	0.364710	10.186805	0.023470	0.003654	0.101868	0.000278	3.431881	-0.678546	43.166156
59355	0	0.390044	10.174567	-0.040878	0.003906	0.101746	-0.000366	3.477779	-0.673797	43.173874
59356	0	0.364702	10.107446	0.029668	0.003650	0.101074	0.000342	3.527464	-0.672449	43.177986
59357	0	0.304984	10.046403	0.026953	0.003052	0.100464	0.000305	3.566024	-0.672006	43.180215
59358	0	0.316496	9.997588	0.031737	0.003170	0.099976	0.000356	3.607861	-0.667952	43.185246
59359	0	0.292592	9.936521	-0.045857	0.002930	0.099365	-0.000427	3.641867	-0.665414	43.196197
59360	0	0.310213	9.881491	-0.040639	0.003105	0.098815	-0.000368	3.684114	-0.663589	43.197321
59361	0	0.371675	9.863277	-0.082771	0.003723	0.098633	-0.000793	3.721774	-0.657897	43.204715
59362	0	0.382698	9.820422	-0.168989	0.003832	0.098205	-0.001656	3.759674	-0.653948	43.209283
59363	0	0.335175	9.728974	-0.143681	0.003357	0.097290	-0.001404	3.796429	-0.649601	43.215411
59364	0	0.377323	9.692235	-0.162544	0.003774	0.096923	-0.001593	3.833092	-0.650822	43.219426
59365	0	0.366035	9.643499	-0.240564	0.003662	0.096436	-0.002380	3.861041	-0.650466	43.230059
59366	0	0.298140	9.594477	-0.234022	0.002987	0.095945	-0.002309	3.896429	-0.645643	43.238610
59367	0	0.317019	9.539747	-0.234408	0.003174	0.095398	-0.002319	3.924064	-0.643026	43.241381
59368	0	0.322141	9.503049	-0.190543	0.003227	0.095031	-0.001881	3.951860	-0.637749	43.245351
59369	0	0.298710	9.442124	-0.094189	0.002991	0.094421	-0.000916	3.981753	-0.635071	43.248483
59370	0	0.310441	9.442002	-0.184584	0.003105	0.094420	-0.001823	4.006886	-0.635920	43.256625
59371	0	0.310876	9.423795	-0.227746	0.003113	0.094238	-0.002258	4.028088	-0.632763	43.253759
59372	0	0.304057	9.374857	-0.219826	0.003043	0.093749	-0.002174	4.055205	-0.631334	43.256254
59373	0	0.316743	9.332275	-0.147870	0.003174	0.093323	-0.001465	4.070155	-0.625228	43.261661
59374	0	0.309584	9.301651	-0.162910	0.003099	0.093017	-0.001616	4.084794	-0.622503	43.263496
59375	0	0.292970	9.277327	-0.171817	0.002930	0.092773	-0.001709	4.094073	-0.624245	43.266671
59376	0	0.310749	9.252830	-0.271221	0.003113	0.092528	-0.002705	4.101430	-0.619393	43.270798
59377	0	0.317173	9.240704	-0.232953	0.003174	0.092407	-0.002319	4.112023	-0.618528	43.275592
59378	0	0.323033	9.246706	-0.277546	0.003230	0.092467	-0.002768	4.119733	-0.620568	43.271369
59379	0	0.311391	9.228513	-0.311247	0.003113	0.092285	-0.003113	4.117313	-0.623653	43.275935
59380	0	0.311718	9.240627	-0.323256	0.003115	0.092406	-0.003235	4.112441	-0.628440	43.277812
59381	0	0.328972	9.252958	-0.366054	0.003296	0.092529	-0.003662	4.108547	-0.622433	43.284774
59382	0	0.334533	9.259026	-0.304909	0.003344	0.092590	-0.003049	4.106817	-0.626297	43.288616
59383	0	0.329491	9.307877	-0.262016	0.003296	0.093079	-0.002625	4.099506	-0.626786	43.293319
59384	0	0.322868	9.326191	-0.297986	0.003232	0.093262	-0.002982	4.094736	-0.624434	43.295054
59385	0	0.311383	9.356704	-0.286262	0.003113	0.093567	-0.002869	4.085385	-0.627428	43.299196
59386	0	0.275209	9.356702	-0.211476	0.002748	0.093567	-0.002125	4.071151	-0.633543	43.302696
59387	0	0.305156	9.423861	-0.224479	0.003052	0.094238	-0.002258	4.052805	-0.635008	43.313673
59388	0	0.317396	9.442180	-0.245859	0.003173	0.094421	-0.002476	4.030084	-0.638018	43.320108
59389	0	0.287016	9.490994	-0.119595	0.002869	0.094910	-0.001221	3.998268	-0.641578	43.326904
59390	0	0.281258	9.515406	-0.139434	0.002810	0.095154	-0.001415	3.971146	-0.645808	43.333355
59391	0	0.256205	9.558139	-0.138333	0.002563	0.095581	-0.001404	3.944645	-0.645799	43.341791
59392	0	0.317043	9.631378	-0.115376	0.003170	0.096313	-0.001180	3.911858	-0.648009	43.350867
59393	0	0.360115	9.668005	-0.112883	0.003601	0.096680	-0.001160	3.873422	-0.649832	43.363241
59394	0	0.317594	9.710713	-0.088727	0.003174	0.097107	-0.000916	3.838110	-0.653949	43.363094
59395	0	0.323858	9.777854	-0.144213	0.003235	0.097778	-0.001465	3.809522	-0.659968	43.366618
59396	0	0.348458	9.832690	-0.059876	0.003486	0.098327	-0.000627	3.775181	-0.660424	43.378992
59397	0	0.323523	9.875514	-0.088579	0.003235	0.098755	-0.000916	3.738705	-0.662510	43.383276
59398	0	0.329820	9.948742	-0.051616	0.003296	0.099487	-0.000551	3.696370	-0.666889	43.390571
59399	0	0.359996	9.991438	0.087840	0.003601	0.099915	0.000854	3.666937	-0.667189	43.392114
59400	0	0.335635	10.021860	0.037915	0.003354	0.100219	0.000353	3.634894	-0.671606	43.404429
59401	0	0.366248	10.076890	0.045776	0.003662	0.100769	0.000427	3.598208	-0.673792	43.411104
59402	0	0.335952	10.101192	0.082145	0.003357	0.101012	0.000793	3.564418	-0.678447	43.415461
59403	0	0.323410	10.168431	0.088742	0.003235	0.101685	0.000854	3.525257	-0.679209	43.418483
59404	0	0.372707	10.217151	0.064417	0.003721	0.102172	0.000615	3.490628	-0.687487	43.426773
59405	0	0.365898	10.247812	0.009203	0.003662	0.102478	0.000061	3.453911	-0.685715	43.435056
59406	0	0.328991	10.253797	0.051271	0.003289	0.102538	0.000488	3.424516	-0.688145	43.439994
59407	0	0.341950	10.308806	0.088649	0.003418	0.103088	0.000854	3.386855	-0.691628	43.451094
59408	0	0.323446	10.327052	0.045649	0.003238	0.103271	0.000430	3.355469	-0.689732	43.460261
59409	0	0.359556	10.327161	0.032724	0.003601	0.103271	0.000305	3.328862	-0.685289	43.467408
59410	0	0.352535	10.333246	0.073967	0.003529	0.103333	0.000715	3.299642	-0.683347	43.472269
59411	0	0.353612	10.351560	0.069570	0.003540	0.103516	0.000671	3.270559	-0.680583	43.470992
59412	0	0.353146	10.363655	0.086591	0.003531	0.103637	0.000842	3.242067	-0.682255	43.474803
59413	0	0.347668	10.363761	0.075550	0.003479	0.103638	0.000732	3.214347	-0.681217	43.474507
59414	0	0.353169	10.351441	0.201849	0.003535	0.103515	0.001999	3.190477	-0.678974	43.482453
59415	0	0.372670	10.351518	0.142710	0.003723	0.103516	0.001404	3.162484	-0.684582	43.486222
59416	0	0.348246	10.308623	0.159451	0.003486	0.103086	0.001572	3.134849	-0.682635	43.492095
59417	0	0.335542	10.321019	0.148674	0.003357	0.103210	0.001465	3.108283	-0.682516	43.490861
59418	0	0.365985	10.290397	0.176939	0.003658	0.102904	0.001752	3.086513	-0.685790	43.490658
59419	0	0.322866	10.266112	0.129802	0.003235	0.102661	0.001282	3.066065	-0.680428	43.488890
59420	0	0.371041	10.241579	0.139394	0.003711	0.102416	0.001374	3.041721	-0.681639	43.487617
59421	0	0.341604	10.186747	0.130306	0.003418	0.101868	0.001282	3.015435	-0.681119	43.490176
59422	0	0.329345	10.131706	0.146488	0.003291	0.101317	0.001446	2.991498	-0.685258	43.485629
59423	0	0.360145	10.095199	0.087188	0.003601	0.100952	0.000854	2.969458	-0.687388	43.492359
59424	0	0.323676	10.021854	0.144991	0.003235	0.100219	0.001438	2.953659	-0.691112	43.485943
59425	0	0.311130	10.015870	0.037702	0.003113	0.100159	0.000366	2.938953	-0.690989	43.478150
59426	0	0.323030	9.966943	0.039948	0.003231	0.099669	0.000387	2.922490	-0.691782	43.479147
59427	0	0.310865	9.887705	0.025657	0.003113	0.098877	0.000244	2.905764	-0.688649	43.478947
59428	0	0.316252	9.869392	0.009844	0.003165	0.098694	0.000085	2.887670	-0.687105	43.470980
59429	0	0.323338	9.796146	0.019219	0.003235	0.097961	0.000183	2.874688	-0.686992	43.465745
59430	0	0.341491	9.759419	0.039348	0.003414	0.097594	0.000383	2.860479	-0.689525	43.462864
59431	0	0.359923	9.716801	0.025506	0.003601	0.097168	0.000244	2.845237	-0.688992	43.458895
59432	0	0.335083	9.637458	0.009328	0.003353	0.096375	0.000082	2.829489	-0.687910	43.452103
59433	0	0.310802	9.606953	-0.023002	0.003113	0.096069	-0.000244	2.810328	-0.683881	43.443143
59434	0	0.322462	9.539800	-0.044805	0.003224	0.095398	-0.000461	2.792901	-0.685867	43.439595
59435	0	0.310912	9.515401	-0.059713	0.003113	0.095154	-0.000610	2.774670	-0.683148	43.432578
59436	0	0.317040	9.454339	-0.038421	0.003166	0.094543	-0.000401	2.751393	-0.689925	43.424186
59437	0	0.286316	9.423862	-0.102205	0.002869	0.094238	-0.001038	2.730221	-0.685013	43.412944
59438	0	0.310167	9.387225	-0.111351	0.003101	0.093872	-0.001129	2.708860	-0.687112	43.407621
59439	0	0.323482	9.338390	-0.059386	0.003235	0.093384	-0.000610	2.686346	-0.688765	43.400320
59440	0	0.323564	9.301777	-0.141611	0.003234	0.093018	-0.001432	2.664019	-0.692617	43.394340
59441	0	0.329444	9.289576	-0.101965	0.003296	0.092896	-0.001038	2.639652	-0.692534	43.387773
59442	0	0.323159	9.295665	-0.080463	0.003231	0.092957	-0.000819	2.619434	-0.694966	43.377337
59443	0	0.311240	9.259052	-0.095972	0.003113	0.092590	-0.000977	2.596405	-0.696199	43.372540
59444	0	0.304962	9.240735	-0.056262	0.003051	0.092407	-0.000577	2.576422	-0.696452	43.363699
59445	0	0.293140	9.228524	-0.058877	0.002930	0.092285	-0.000610	2.547456	-0.700307	43.353973
59446	0	0.299178	9.234638	-0.054672	0.002994	0.092346	-0.000567	2.519591	-0.699795	43.339952
59447	0	0.298998	9.234640	-0.077175	0.002991	0.092346	-0.000793	2.490524	-0.700588	43.335649
59448	0	0.323525	9.246837	-0.097742	0.003233	0.092468	-0.000995	2.466977	-0.705223	43.326940
59449	0	0.317765	9.228520	-0.077290	0.003174	0.092285	-0.000793	2.439330	-0.711712	43.318253
59450	0	0.330276	9.271257	-0.104250	0.003303	0.092712	-0.001058	2.418521	-0.713735	43.307143
59451	0	0.342150	9.283439	-0.015965	0.003418	0.092834	-0.000183	2.387448	-0.719799	43.296329
59452	0	0.342872	9.320075	-0.097016	0.003425	0.093201	-0.000991	2.359869	-0.726648	43.283297
59453	0	0.323595	9.338369	0.032462	0.003235	0.093384	0.000305	2.333948	-0.729649	43.277640
59454	0	0.336090	9.362689	0.006340	0.003359	0.093627	0.000038	2.300971	-0.733873	43.266277
59455	0	0.293116	9.405506	0.038317	0.002930	0.094055	0.000366	2.278286	-0.737344	43.256317
59456	0	0.293295	9.405405	0.060876	0.002933	0.094054	0.000583	2.244512	-0.739485	43.247726
59457	0	0.323671	9.490952	0.038835	0.003235	0.094910	0.000366	2.215736	-0.743398	43.238547
59458	0	0.330061	9.509162	0.061529	0.003299	0.095092	0.000593	2.187077	-0.747292	43.229132
59459	0	0.311471	9.576383	0.112175	0.003113	0.095764	0.001099	2.157398	-0.751203	43.219650
59460	0	0.335838	9.637339	0.104247	0.003360	0.096374	0.001022	2.131446	-0.751160	43.212739
59461	0	0.329970	9.686235	0.136505	0.003296	0.096863	0.001343	2.103066	-0.757262	43.205038
59462	0	0.318120	9.740982	0.201595	0.003181	0.097410	0.001997	2.078761	-0.758537	43.200492
59463	0	0.305382	9.783901	0.154379	0.003052	0.097839	0.001526	2.055787	-0.762508	43.185909
59464	0	0.336210	9.808121	0.200496	0.003361	0.098082	0.001988	2.034405	-0.765597	43.173589
59465	0	0.323697	9.893768	0.214722	0.003235	0.098938	0.002136	2.019645	-0.769553	43.163881
59466	0	0.330480	9.960799	0.223114	0.003300	0.099608	0.002219	2.003877	-0.776964	43.159390
59467	0	0.378815	10.009721	0.257509	0.003784	0.100098	0.002563	1.988517	-0.783062	43.153061
59468	0	0.360897	10.015658	0.338564	0.003609	0.100157	0.003380	1.979760	-0.784744	43.141833
59469	0	0.372170	10.113518	0.275107	0.003723	0.101135	0.002747	1.972602	-0.784701	43.141329
59470	0	0.372226	10.131725	0.293980	0.003719	0.101317	0.002938	1.968746	-0.789452	43.131131
59471	0	0.365809	10.150162	0.305147	0.003662	0.101501	0.003052	1.966964	-0.786408	43.125822
59472	0	0.359117	10.217293	0.262222	0.003592	0.102173	0.002624	1.966333	-0.786380	43.111765
59473	0	0.384502	10.247809	0.207249	0.003845	0.102478	0.002075	1.967213	-0.787729	43.107095
59474	0	0.317484	10.284430	0.181848	0.003173	0.102844	0.001825	1.972765	-0.791545	43.103753
59475	0	0.317355	10.272233	0.188367	0.003174	0.102722	0.001892	1.980078	-0.792848	43.098978
59476	0	0.390597	10.308867	0.253360	0.003905	0.103088	0.002546	1.992038	-0.795089	43.089108
59477	0	0.372658	10.314959	0.224444	0.003723	0.103149	0.002258	2.005264	-0.800411	43.080508
59478	0	0.372679	10.302787	0.233354	0.003730	0.103027	0.002352	2.023376	-0.798585	43.075677
59479	0	0.396792	10.339399	0.291358	0.003967	0.103394	0.002930	2.039047	-0.800793	43.070462
59480	0	0.371830	10.339438	0.281355	0.003724	0.103394	0.002836	2.062016	-0.795895	43.066986
59481	0	0.328805	10.321146	0.314898	0.003296	0.103210	0.003174	2.087465	-0.788538	43.054422
59482	0	0.346344	10.327399	0.297992	0.003463	0.103273	0.003001	2.108907	-0.790662	43.046010
59483	0	0.304820	10.308950	0.381778	0.003052	0.103088	0.003845	2.137253	-0.788063	43.038345
59484	0	0.352944	10.272501	0.315271	0.003532	0.102724	0.003180	2.164987	-0.786211	43.032040
59485	0	0.384340	10.296734	0.314261	0.003845	0.102966	0.003174	2.197493	-0.785751	43.029086
59486	0	0.396214	10.272511	0.338640	0.003963	0.102724	0.003416	2.228307	-0.785742	43.024413
59487	0	0.383949	10.235712	0.271125	0.003845	0.102356	0.002747	2.265594	-0.780914	43.022869
59488	0	0.358740	10.162628	0.252245	0.003589	0.101625	0.002554	2.298815	-0.780925	43.015843
59489	0	0.396857	10.174604	0.136855	0.003967	0.101746	0.001404	2.336207	-0.783982	43.011303
59490	0	0.354047	10.131867	0.062110	0.003542	0.101318	0.000662	2.380009	-0.783988	43.004623
59491	0	0.340847	10.070865	0.087940	0.003418	0.100708	0.000916	2.418853	-0.774809	42.996049
59492	0	0.339502	10.022104	0.056070	0.003399	0.100221	0.000599	2.460278	-0.772056	42.992169
59493	0	0.311060	9.979290	0.087713	0.003113	0.099792	0.000916	2.502136	-0.771160	42.985809
59494	0	0.371345	9.936578	0.072994	0.003718	0.099365	0.000777	2.554360	-0.767103	42.973167
59495	0	0.377855	9.869418	0.026465	0.003784	0.098694	0.000305	2.599136	-0.762262	42.969974
59496	0	0.364929	9.808489	0.085262	0.003651	0.098084	0.000896	2.646899	-0.762228	42.957400
59497	0	0.378171	9.765687	0.130400	0.003784	0.097656	0.001343	2.690067	-0.760875	42.947695
59498	0	0.334719	9.759701	0.165110	0.003351	0.097596	0.001692	2.735599	-0.757659	42.940077
59499	0	0.274959	9.667999	0.100092	0.002747	0.096680	0.001038	2.776839	-0.762856	42.932764
59500	0	0.299098	9.643595	0.056027	0.002996	0.096436	0.000598	2.819378	-0.757982	42.924660
59501	0	0.292712	9.576418	-0.016033	0.002930	0.095764	-0.000122	2.862918	-0.756594	42.915775
59502	0	0.261357	9.545803	-0.036128	0.002619	0.095458	-0.000320	2.909752	-0.752022	42.909997
59503	0	0.335400	9.478749	-0.058500	0.003357	0.094788	-0.000549	2.950629	-0.750185	42.903438
59504	0	0.352780	9.442017	-0.126660	0.003533	0.094420	-0.001231	2.991339	-0.745190	42.900794
59505	0	0.390034	9.405491	-0.137806	0.003906	0.094055	-0.001343	3.031980	-0.739815	42.886536
59506	0	0.383082	9.374730	-0.218372	0.003833	0.093748	-0.002146	3.076113	-0.739200	42.879190
59507	0	0.353986	9.381020	-0.229329	0.003540	0.093811	-0.002258	3.116626	-0.740854	42.869477
59508	0	0.347436	9.307629	-0.150790	0.003478	0.093077	-0.001473	3.156893	-0.738067	42.868255
59509	0	0.341250	9.295614	-0.162197	0.003418	0.092957	-0.001587	3.197909	-0.733143	42.859984
59510	0	0.273177	9.277097	-0.187347	0.002735	0.092772	-0.001841	3.236404	-0.730765	42.856479
59511	0	0.280228	9.265107	-0.119581	0.002808	0.092651	-0.001160	3.278987	-0.725894	42.857989
59512	0	0.303850	9.283336	-0.071213	0.003040	0.092834	-0.000683	3.313025	-0.725357	42.849723
59513	0	0.292753	9.252915	-0.070085	0.002930	0.092529	-0.000671	3.347389	-0.724376	42.845396
59514	0	0.328755	9.222305	-0.093793	0.003291	0.092223	-0.000914	3.375443	-0.721628	42.839949
59515	0	0.335232	9.240714	-0.094103	0.003357	0.092407	-0.000916	3.404940	-0.717605	42.841575
59516	0	0.346509	9.258922	-0.117580	0.003469	0.092589	-0.001150	3.434575	-0.713906	42.836916
59517	0	0.341233	9.240695	-0.203636	0.003418	0.092407	-0.002014	3.460025	-0.708638	42.839780
59518	0	0.303776	9.283304	-0.232553	0.003040	0.092834	-0.002303	3.485594	-0.707248	42.839225
59519	0	0.274150	9.295614	-0.222046	0.002747	0.092957	-0.002197	3.512128	-0.702759	42.832480
59520	0	0.328568	9.332129	-0.226490	0.003285	0.093322	-0.002244	3.535745	-0.704813	42.835811
59521	0	0.329266	9.387176	-0.276093	0.003296	0.093872	-0.002747	3.551222	-0.702578	42.837127
59522	0	0.316316	9.393172	-0.291663	0.003167	0.093932	-0.002898	3.571675	-0.699406	42.839698
59523	0	0.359526	9.442112	-0.203694	0.003601	0.094421	-0.002014	3.597294	-0.694086	42.843028
59524	0	0.364711	9.460337	-0.140684	0.003650	0.094604	-0.001389	3.617447	-0.692656	42.848119
59525	0	0.341579	9.472655	-0.080469	0.003418	0.094727	-0.000793	3.629030	-0.691729	42.850752
59526	0	0.353380	9.552003	-0.039891	0.003535	0.095520	-0.000389	3.638753	-0.691606	42.850782
59527	0	0.299072	9.619136	-0.043756	0.002991	0.096191	-0.000427	3.649025	-0.693293	42.851543
59528	0	0.279920	9.667894	-0.009103	0.002807	0.096679	-0.000082	3.657684	-0.686234	42.863469
59529	0	0.280504	9.686285	-0.031066	0.002808	0.096863	-0.000305	3.662143	-0.684918	42.869672
59530	0	0.292135	9.753422	-0.044711	0.002924	0.097534	-0.000439	3.669994	-0.683531	42.869498
59531	0	0.311017	9.826668	-0.006510	0.003113	0.098267	-0.000061	3.672687	-0.682208	42.877630
59532	0	0.371253	9.857195	-0.019794	0.003717	0.098572	-0.000192	3.677888	-0.678200	42.880680
59533	0	0.378229	9.899910	-0.000429	0.003784	0.098999	0.000000	3.680758	-0.677639	42.879337
59534	0	0.359166	9.942642	-0.025786	0.003596	0.099426	-0.000253	3.684605	-0.673977	42.884387
59535	0	0.402984	10.021966	-0.048916	0.004028	0.100220	-0.000488	3.683497	-0.677365	42.888433
59536	0	0.342150	10.040184	-0.049420	0.003421	0.100402	-0.000490	3.685989	-0.679848	42.892215
59537	0	0.317075	10.095221	-0.067599	0.003174	0.100952	-0.000671	3.689125	-0.678068	42.901484
59538	0	0.329377	10.150126	-0.050848	0.003289	0.101501	-0.000498	3.699052	-0.684910	42.908858
59539	0	0.298683	10.162370	0.047827	0.002991	0.101624	0.000488	3.708221	-0.682304	42.917174
59540	0	0.328327	10.205097	0.076502	0.003287	0.102051	0.000772	3.714484	-0.679691	42.927604
59541	0	0.359636	10.260028	0.103608	0.003601	0.102600	0.001038	3.714041	-0.676173	42.936454
59542	0	0.371114	10.260023	0.096863	0.003714	0.102600	0.000973	3.716487	-0.675199	42.948525
59543	0	0.389990	10.308867	0.127799	0.003906	0.103088	0.001282	3.718510	-0.670022	42.958523
59544	0	0.382716	10.308858	0.084365	0.003832	0.103088	0.000847	3.719851	-0.666451	42.966083
59545	0	0.359476	10.345482	0.042528	0.003601	0.103455	0.000427	3.719810	-0.661172	42.974443
59546	0	0.370615	10.339367	0.060823	0.003710	0.103394	0.000606	3.714636	-0.658825	42.982978
59547	0	0.310725	10.382097	-0.006262	0.003113	0.103821	-0.000061	3.714130	-0.654418	42.993196
59548	0	0.352731	10.363774	-0.001056	0.003529	0.103638	-0.000004	3.719274	-0.654511	42.991828
59549	0	0.354043	10.351560	-0.024734	0.003540	0.103516	-0.000244	3.720533	-0.656639	42.998718
59550	0	0.335180	10.345380	-0.001132	0.003357	0.103454	-0.000007	3.723394	-0.652676	43.001318
59551	0	0.353533	10.290547	0.060364	0.003540	0.102905	0.000610	3.728562	-0.649127	43.009873
59552	0	0.383361	10.321054	0.022449	0.003836	0.103210	0.000230	3.732180	-0.648536	43.017310
59553	0	0.335342	10.284440	0.078671	0.003357	0.102844	0.000793	3.737356	-0.646277	43.023080
59554	0	0.340472	10.266134	0.071456	0.003410	0.102661	0.000718	3.739009	-0.641879	43.035472
59555	0	0.323411	10.247810	0.066384	0.003235	0.102478	0.000671	3.745076	-0.642646	43.038060
59556	0	0.310920	10.205088	0.107937	0.003111	0.102051	0.001083	3.747199	-0.642564	43.051985
59557	0	0.304749	10.180678	0.017418	0.003052	0.101807	0.000183	3.754858	-0.639480	43.061179
59558	0	0.328424	10.131847	0.034407	0.003287	0.101318	0.000348	3.756983	-0.637590	43.063961
59559	0	0.316960	10.101331	-0.067248	0.003174	0.101013	-0.000671	3.755823	-0.634541	43.073398
59560	0	0.377405	10.052492	-0.043874	0.003776	0.100525	-0.000430	3.763222	-0.634460	43.073671
59561	0	0.347746	9.985354	-0.067644	0.003479	0.099854	-0.000671	3.766583	-0.634368	43.076157
59562	0	0.359336	9.960855	-0.184223	0.003597	0.099608	-0.001842	3.764954	-0.631598	43.081437
59563	0	0.347486	9.918213	-0.135369	0.003479	0.099182	-0.001343	3.775167	-0.628570	43.085029
59564	0	0.340967	9.869276	-0.155601	0.003409	0.098693	-0.001548	3.782234	-0.630608	43.083344
59565	0	0.310973	9.808349	-0.183641	0.003113	0.098083	-0.001831	3.786074	-0.628756	43.084709
59566	0	0.322738	9.753330	-0.153457	0.003228	0.097533	-0.001537	3.780418	-0.629510	43.085358
59567	0	0.317009	9.704614	-0.170239	0.003174	0.097046	-0.001709	3.770237	-0.626810	43.080334
59568	0	0.285869	9.655771	-0.120617	0.002861	0.096558	-0.001208	3.765309	-0.625739	43.080284
59569	0	0.304956	9.631358	-0.115707	0.003052	0.096313	-0.001160	3.759832	-0.624857	43.083413
59570	0	0.298327	9.576432	-0.102563	0.002986	0.095764	-0.001033	3.748819	-0.623314	43.085488
59571	0	0.310659	9.527616	-0.090725	0.003113	0.095276	-0.000916	3.736464	-0.617536	43.084065
59572	0	0.278999	9.460487	-0.174176	0.002795	0.094604	-0.001754	3.719486	-0.612901	43.083444
59573	0	0.293250	9.429940	-0.163799	0.002930	0.094299	-0.001648	3.704987	-0.618019	43.081540
59574	0	0.305272	9.411661	-0.198218	0.003057	0.094116	-0.001995	3.686879	-0.615098	43.075037
59575	0	0.304738	9.381163	-0.291511	0.003052	0.093811	-0.002930	3.666705	-0.611486	43.074254
59576	0	0.310222	9.332417	-0.245768	0.003103	0.093324	-0.002474	3.644546	-0.611900	43.075486
59577	0	0.305031	9.326229	-0.235977	0.003052	0.093262	-0.002380	3.616905	-0.611821	43.074111
59578	0	0.371830	9.314118	-0.231782	0.003719	0.093141	-0.002339	3.588105	-0.612228	43.078971
59579	0	0.311564	9.283505	-0.284668	0.003113	0.092834	-0.002869	3.558692	-0.617427	43.080375
59580	0	0.299427	9.271284	-0.201426	0.002995	0.092712	-0.002032	3.534118	-0.617640	43.076922
59581	0	0.305322	9.234663	-0.174456	0.003052	0.092346	-0.001770	3.500269	-0.621134	43.080586
59582	0	0.299554	9.253077	-0.193603	0.002994	0.092530	-0.001964	3.463824	-0.625262	43.075674
59583	0	0.293038	9.259075	-0.149905	0.002930	0.092590	-0.001526	3.428369	-0.627810	43.074985
59584	0	0.329882	9.271389	-0.187003	0.003297	0.092713	-0.001900	3.389404	-0.631952	43.073102
59585	0	0.311812	9.277365	-0.137794	0.003113	0.092773	-0.001404	3.355211	-0.640215	43.074819
59586	0	0.318242	9.265196	-0.144072	0.003184	0.092651	-0.001474	3.311344	-0.639555	43.070857
59587	0	0.323453	9.307936	-0.210388	0.003235	0.093079	-0.002136	3.269310	-0.640813	43.077284
59588	0	0.317167	9.326350	-0.209867	0.003173	0.093263	-0.002133	3.224462	-0.641041	43.075139
59589	0	0.305180	9.338470	-0.246819	0.003052	0.093384	-0.002502	3.180266	-0.642740	43.076484
59590	0	0.292934	9.417902	-0.209145	0.002929	0.094178	-0.002129	3.132895	-0.645170	43.073077
59591	0	0.281085	9.423896	-0.191538	0.002808	0.094238	-0.001953	3.084842	-0.650774	43.075580
59592	0	0.294067	9.436173	-0.159944	0.002935	0.094361	-0.001634	3.041161	-0.658868	43.073227
59593	0	0.318034	9.484838	0.009946	0.003174	0.094849	0.000061	2.992604	-0.668422	43.078003
59594	0	0.325044	9.521382	-0.006708	0.003247	0.095214	-0.000107	2.942639	-0.673903	43.079543
59595	0	0.341614	9.564217	-0.002208	0.003418	0.095642	-0.000061	2.893822	-0.673371	43.077581
59596	0	0.329094	9.625125	0.072714	0.003292	0.096251	0.000689	2.845709	-0.673577	43.073613
59597	0	0.335987	9.667941	0.046680	0.003357	0.096680	0.000427	2.796699	-0.678753	43.082064
59598	0	0.348911	9.710444	0.103626	0.003485	0.097105	0.000995	2.745472	-0.685549	43.080341
59599	0	0.342172	9.765558	0.132227	0.003418	0.097656	0.001282	2.695743	-0.691583	43.083656
59600	0	0.349201	9.801991	0.103721	0.003486	0.098021	0.000997	2.646055	-0.700570	43.075979
59601	0	0.311843	9.851050	0.016605	0.003113	0.098511	0.000122	2.592739	-0.708793	43.079593
59602	0	0.324980	9.918094	0.024936	0.003245	0.099181	0.000210	2.544893	-0.715600	43.081309
59603	0	0.360643	9.948673	0.101437	0.003601	0.099487	0.000977	2.499167	-0.723400	43.077535
59604	0	0.318281	9.991234	0.096760	0.003184	0.099913	0.000930	2.453700	-0.723329	43.075146
59605	0	0.354309	10.015833	0.076685	0.003540	0.100159	0.000732	2.412160	-0.728495	43.080590
59606	0	0.360518	10.058362	0.132560	0.003607	0.100584	0.001289	2.368725	-0.728313	43.084046
59607	0	0.311743	10.107373	0.124921	0.003113	0.101074	0.001221	2.334237	-0.735238	43.088260
59608	0	0.355009	10.168219	0.131135	0.003549	0.101683	0.001278	2.294403	-0.738554	43.091003
59609	0	0.329788	10.168389	0.198486	0.003296	0.101685	0.001953	2.256470	-0.742426	43.091199
59610	0	0.329973	10.216931	0.283413	0.003300	0.102170	0.002810	2.226678	-0.744020	43.093204
59611	0	0.335779	10.223313	0.283405	0.003357	0.102234	0.002808	2.194852	-0.746587	43.094219
59612	0	0.354342	10.247533	0.288535	0.003541	0.102476	0.002860	2.164348	-0.750828	43.088151
59613	0	0.336292	10.253816	0.277303	0.003357	0.102539	0.002747	2.132563	-0.759097	43.085860
59614	0	0.392247	10.296376	0.202882	0.003918	0.102964	0.002006	2.104448	-0.766052	43.081576
59615	0	0.372666	10.339301	0.209616	0.003723	0.103394	0.002075	2.078995	-0.771647	43.087585
59616	0	0.354199	10.296414	0.207633	0.003547	0.102964	0.002055	2.053209	-0.768013	43.087082
59617	0	0.342277	10.308790	0.178835	0.003418	0.103088	0.001770	2.030592	-0.774987	43.083908
59618	0	0.342462	10.296525	0.133144	0.003427	0.102965	0.001318	2.013381	-0.774510	43.085901
59619	0	0.360390	10.278297	0.147406	0.003601	0.102783	0.001465	2.000849	-0.779314	43.082967
59620	0	0.366611	10.259900	0.191948	0.003667	0.102599	0.001910	1.988244	-0.780091	43.075056
59621	0	0.347825	10.253899	0.177584	0.003479	0.102539	0.001770	1.979510	-0.780917	43.077354
59622	0	0.371771	10.241611	0.202867	0.003721	0.102416	0.002026	1.973824	-0.778612	43.075269
59623	0	0.360155	10.217285	0.237985	0.003601	0.102173	0.002380	1.972156	-0.780783	43.076748
59624	0	0.342133	10.174463	0.329206	0.003419	0.101745	0.003294	1.972066	-0.785054	43.073291
59625	0	0.366017	10.186788	0.347509	0.003662	0.101868	0.003479	1.974148	-0.784265	43.063552
59626	0	0.329151	10.131846	0.358944	0.003291	0.101318	0.003592	1.975307	-0.786083	43.056870
59627	0	0.304927	10.070813	0.280586	0.003052	0.100708	0.002808	1.975030	-0.784795	43.053820
59628	0	0.335212	10.028095	0.279616	0.003351	0.100281	0.002804	1.981449	-0.787349	43.050280
59629	0	0.335858	9.991470	0.255531	0.003357	0.099915	0.002563	1.988502	-0.790844	43.046562
59630	0	0.354176	9.973163	0.156060	0.003543	0.099731	0.001570	1.996689	-0.791182	43.043612
59631	0	0.359776	9.899920	0.097060	0.003601	0.098999	0.000977	2.001258	-0.789036	43.035645
59632	0	0.377461	9.869396	0.034390	0.003777	0.098694	0.000354	2.010401	-0.788560	43.026197
59633	0	0.359777	9.802273	0.077521	0.003601	0.098022	0.000793	2.029409	-0.786425	43.017184
59634	0	0.365476	9.759521	0.000760	0.003654	0.097595	0.000024	2.046175	-0.788528	43.012074
59635	0	0.359737	9.722916	0.010324	0.003601	0.097229	0.000122	2.066071	-0.785951	43.002515
59636	0	0.328681	9.692391	0.018826	0.003288	0.096924	0.000206	2.084777	-0.785994	42.992779
59637	0	0.353980	9.649690	0.138249	0.003540	0.096497	0.001404	2.107794	-0.787364	42.982236
59638	0	0.335564	9.564234	0.134400	0.003356	0.095642	0.001361	2.125758	-0.788610	42.972236
59639	0	0.310847	9.545926	0.058936	0.003113	0.095459	0.000610	2.148720	-0.785145	42.963663
59640	0	0.316513	9.509291	0.097996	0.003164	0.095093	0.000996	2.165360	-0.787818	42.955325
59641	0	0.305252	9.460461	0.083846	0.003052	0.094604	0.000854	2.182547	-0.790434	42.953213
59642	0	0.292960	9.436050	0.074666	0.002931	0.094360	0.000761	2.197786	-0.790865	42.947598
59643	0	0.292754	9.405526	0.011124	0.002930	0.094055	0.000122	2.208779	-0.789956	42.942480
59644	0	0.328894	9.368897	-0.046426	0.003291	0.093689	-0.000449	2.224993	-0.789108	42.933182
59645	0	0.323407	9.350564	-0.135972	0.003235	0.093506	-0.001343	2.243573	-0.789977	42.924527
59646	0	0.335454	9.313857	-0.078418	0.003355	0.093139	-0.000767	2.262834	-0.791176	42.915804
59647	0	0.335183	9.301758	-0.123457	0.003357	0.093018	-0.001221	2.277727	-0.786832	42.901393
59648	0	0.340625	9.320049	-0.120708	0.003407	0.093201	-0.001188	2.298685	-0.787156	42.894975
59649	0	0.335587	9.295651	-0.038465	0.003357	0.092957	-0.000366	2.319310	-0.787552	42.893624
59650	0	0.335473	9.307751	-0.054747	0.003354	0.093078	-0.000525	2.344238	-0.790192	42.881592
59651	0	0.317308	9.283442	-0.050232	0.003174	0.092834	-0.000488	2.359466	-0.791054	42.876057
59652	0	0.328747	9.277249	-0.084734	0.003294	0.092772	-0.000822	2.388585	-0.784819	42.870732
59653	0	0.323275	9.289562	0.023050	0.003235	0.092896	0.000244	2.403329	-0.783921	42.865756
59654	0	0.274246	9.313975	0.056305	0.002742	0.093140	0.000583	2.425449	-0.786405	42.862043
59655	0	0.323309	9.332285	0.016727	0.003235	0.093323	0.000183	2.442824	-0.785941	42.854922
59656	0	0.316784	9.362698	-0.041522	0.003170	0.093627	-0.000399	2.461067	-0.785046	42.844159
59657	0	0.323199	9.393319	-0.007882	0.003235	0.093933	-0.000061	2.480713	-0.783273	42.834777
59658	0	0.353477	9.417619	-0.041384	0.003533	0.094176	-0.000402	2.492501	-0.786736	42.827652
59659	0	0.341864	9.442128	-0.068318	0.003418	0.094421	-0.000671	2.504761	-0.789325	42.821424
59660	0	0.323385	9.472550	-0.119735	0.003236	0.094726	-0.001184	2.519496	-0.788747	42.811559
59661	0	0.341717	9.490953	-0.111333	0.003418	0.094910	-0.001099	2.535229	-0.789585	42.806354
59662	0	0.293235	9.564081	-0.114372	0.002928	0.095641	-0.001128	2.551863	-0.796869	42.797835
59663	0	0.305098	9.576406	-0.086890	0.003052	0.095764	-0.000854	2.567143	-0.797694	42.795169
59664	0	0.323543	9.637342	-0.035075	0.003233	0.096374	-0.000335	2.584219	-0.802344	42.793048
59665	0	0.341720	9.674067	-0.038570	0.003418	0.096741	-0.000366	2.605321	-0.803177	42.781790
59666	0	0.359542	9.735136	0.073471	0.003599	0.097351	0.000753	2.625324	-0.800389	42.779800
59667	0	0.329668	9.753423	0.053531	0.003296	0.097534	0.000549	2.639810	-0.802954	42.774635
59668	0	0.354229	9.802270	0.147861	0.003541	0.098022	0.001497	2.659598	-0.805955	42.764599
59669	0	0.347452	9.845004	0.114457	0.003479	0.098450	0.001160	2.675205	-0.802402	42.767189
59670	0	0.316479	9.887712	0.148303	0.003164	0.098877	0.001495	2.687527	-0.804516	42.762740
59671	0	0.329441	9.948751	0.096051	0.003296	0.099487	0.000977	2.704033	-0.804455	42.763703
59672	0	0.371697	9.973162	0.050051	0.003719	0.099731	0.000517	2.720860	-0.803407	42.767974
59673	0	0.335580	10.009785	0.096086	0.003357	0.100098	0.000977	2.736853	-0.803790	42.767838
59674	0	0.372069	10.052492	0.019658	0.003720	0.100525	0.000212	2.752062	-0.805896	42.759258
59675	0	0.372046	10.101333	0.022499	0.003723	0.101013	0.000244	2.771760	-0.804514	42.756420
59676	0	0.334613	10.101348	0.061104	0.003351	0.101013	0.000632	2.793867	-0.800405	42.758749
59677	0	0.390049	10.150184	0.064828	0.003906	0.101501	0.000671	2.817915	-0.795525	42.757684
59678	0	0.376625	10.205107	0.029299	0.003772	0.102051	0.000319	2.845636	-0.790980	42.757272
59679	0	0.316648	10.199025	0.101022	0.003174	0.101990	0.001038	2.874401	-0.784365	42.755343
59680	0	0.345952	10.229634	0.113659	0.003464	0.102296	0.001165	2.904630	-0.781231	42.755711
59681	0	0.341574	10.260073	0.179951	0.003418	0.102600	0.001831	2.937817	-0.780280	42.753937
59682	0	0.322791	10.272379	0.198027	0.003230	0.102723	0.002011	2.970383	-0.779310	42.751041
59683	0	0.359956	10.272277	0.210988	0.003601	0.102722	0.002136	2.997702	-0.779247	42.756757
59684	0	0.353279	10.272376	0.199509	0.003536	0.102723	0.002022	3.025401	-0.776988	42.756129
59685	0	0.353429	10.284487	0.174463	0.003540	0.102844	0.001770	3.051572	-0.772069	42.753989
59686	0	0.395228	10.278464	0.132289	0.003955	0.102784	0.001352	3.082182	-0.770627	42.751003
59687	0	0.347400	10.253959	0.112814	0.003479	0.102539	0.001160	3.115279	-0.766596	42.750475
59688	0	0.395128	10.260157	0.100407	0.003957	0.102601	0.001035	3.147349	-0.762022	42.754437
59689	0	0.371692	10.241735	0.039422	0.003723	0.102417	0.000427	3.182135	-0.756690	42.756567
59690	0	0.333734	10.211200	-0.009881	0.003344	0.102112	-0.000066	3.217024	-0.751323	42.752171
59691	0	0.341327	10.198978	-0.039997	0.003418	0.101990	-0.000366	3.252785	-0.747693	42.752659
59692	0	0.371008	10.186806	0.075373	0.003714	0.101868	0.000787	3.287762	-0.745269	42.749813
59693	0	0.365828	10.131869	0.051271	0.003662	0.101318	0.000549	3.326959	-0.742529	42.749793
59694	0	0.389605	10.137961	0.037667	0.003898	0.101379	0.000415	3.367885	-0.742312	42.745948
59695	0	0.347288	10.070836	0.039208	0.003479	0.100708	0.000427	3.405700	-0.736964	42.749430
59696	0	0.315956	10.040312	0.056100	0.003161	0.100403	0.000601	3.448939	-0.736389	42.747272
59697	0	0.323563	9.991454	0.002993	0.003235	0.099915	0.000061	3.482403	-0.738878	42.745978
59698	0	0.335558	9.966944	-0.033723	0.003358	0.099669	-0.000307	3.514838	-0.737836	42.740574
59699	0	0.304909	9.924320	-0.015611	0.003052	0.099243	-0.000122	3.551936	-0.736308	42.734487
59700	0	0.340387	9.893711	-0.070986	0.003412	0.098937	-0.000679	3.585414	-0.728224	42.728190
59701	0	0.347326	9.851047	-0.143714	0.003479	0.098511	-0.001404	3.621942	-0.723260	42.729356
59702	0	0.358624	9.826514	-0.198843	0.003589	0.098266	-0.001959	3.654176	-0.722187	42.723388
59703	0	0.359691	9.777810	-0.119120	0.003601	0.097778	-0.001160	3.688898	-0.719014	42.721048
59704	0	0.334414	9.716561	-0.216531	0.003348	0.097166	-0.002138	3.718734	-0.715816	42.719019
59705	0	0.317337	9.686239	-0.197396	0.003174	0.096863	-0.001953	3.741191	-0.717019	42.718960
59706	0	0.310594	9.637207	-0.263118	0.003111	0.096373	-0.002605	3.769623	-0.712942	42.714594
59707	0	0.304720	9.594700	-0.179226	0.003052	0.095947	-0.001770	3.794002	-0.709225	42.710276
59708	0	0.315787	9.576300	-0.177658	0.003164	0.095763	-0.001754	3.819067	-0.703269	42.707472
59709	0	0.323048	9.545875	-0.173014	0.003235	0.095459	-0.001709	3.842300	-0.699741	42.711676
59710	0	0.321944	9.527496	-0.091438	0.003225	0.095275	-0.000897	3.860517	-0.694287	42.710601
59711	0	0.328745	9.497079	-0.141785	0.003296	0.094971	-0.001404	3.875257	-0.685761	42.705254
59712	0	0.333672	9.484859	-0.095893	0.003340	0.094849	-0.000944	3.890923	-0.683717	42.702487
59713	0	0.311172	9.454339	-0.153200	0.003113	0.094543	-0.001526	3.896178	-0.684141	42.708825
59714	0	0.286034	9.399320	-0.185110	0.002866	0.093993	-0.001843	3.903339	-0.679209	42.708147
59715	0	0.293216	9.399392	-0.189933	0.002930	0.093994	-0.001892	3.910001	-0.683937	42.707641
59716	0	0.329589	9.399322	-0.252279	0.003301	0.093993	-0.002518	3.914030	-0.679852	42.707782
59717	0	0.310911	9.399400	-0.305975	0.003113	0.093994	-0.003052	3.921627	-0.677121	42.707972
59718	0	0.346841	9.374922	-0.324921	0.003471	0.093749	-0.003251	3.917233	-0.675221	42.709460
59719	0	0.316904	9.362807	-0.323536	0.003174	0.093628	-0.003235	3.915718	-0.671140	42.709729
59720	0	0.347000	9.368889	-0.335941	0.003469	0.093689	-0.003359	3.914271	-0.674775	42.706678
59721	0	0.341997	9.375013	-0.280100	0.003418	0.093750	-0.002808	3.904062	-0.678973	42.705785
59722	0	0.293366	9.405518	-0.230663	0.002934	0.094055	-0.002307	3.901601	-0.680907	42.699013
59723	0	0.311388	9.387215	-0.200877	0.003113	0.093872	-0.002014	3.892958	-0.683947	42.700758
59724	0	0.299211	9.448274	-0.241901	0.002993	0.094482	-0.002431	3.876454	-0.685036	42.701241
59725	0	0.292780	9.436051	-0.188719	0.002930	0.094360	-0.001892	3.868442	-0.684443	42.695364
59726	0	0.340955	9.466590	-0.199332	0.003413	0.094666	-0.002005	3.852690	-0.681722	42.698474
59727	0	0.317347	9.515403	-0.163559	0.003174	0.095154	-0.001648	3.835759	-0.683001	42.701187
59728	0	0.329985	9.527596	-0.185524	0.003295	0.095276	-0.001868	3.818032	-0.690581	42.704115
59729	0	0.353798	9.545945	-0.242630	0.003540	0.095459	-0.002441	3.797897	-0.689783	42.712520
59730	0	0.341232	9.570359	-0.190194	0.003413	0.095703	-0.001924	3.769949	-0.690425	42.714497
59731	0	0.335402	9.600879	-0.143954	0.003357	0.096008	-0.001465	3.737725	-0.688635	42.721315
59732	0	0.334771	9.643704	-0.175608	0.003350	0.096437	-0.001781	3.706676	-0.687302	42.729843
59733	0	0.329439	9.686314	-0.107248	0.003296	0.096863	-0.001099	3.673696	-0.687187	42.730481
59734	0	0.310835	9.710836	-0.181565	0.003109	0.097108	-0.001840	3.643340	-0.688140	42.726777
59735	0	0.317415	9.759563	-0.156057	0.003174	0.097595	-0.001587	3.610381	-0.690206	42.723845
59736	0	0.329439	9.783967	-0.108365	0.003296	0.097839	-0.001107	3.580744	-0.690123	42.728634
59737	0	0.342098	9.838868	-0.046607	0.003418	0.098389	-0.000488	3.552852	-0.695353	42.732841
59738	0	0.366323	9.857098	0.007206	0.003668	0.098571	0.000044	3.518043	-0.691678	42.737801
59739	0	0.354118	9.905992	0.039184	0.003540	0.099060	0.000366	3.486327	-0.694646	42.742677
59740	0	0.372497	9.960835	0.026286	0.003725	0.099608	0.000234	3.450627	-0.696156	42.747730
59741	0	0.330197	9.973104	0.070075	0.003296	0.099731	0.000671	3.414822	-0.704870	42.756345
59742	0	0.336759	9.991347	0.046002	0.003368	0.099914	0.000424	3.371895	-0.705770	42.765117
59743	0	0.378690	10.058570	0.051490	0.003784	0.100586	0.000488	3.339422	-0.710430	42.760522
59744	0	0.342389	10.052395	-0.009812	0.003423	0.100524	-0.000131	3.300239	-0.713443	42.768656
59745	0	0.360300	10.119635	-0.039562	0.003601	0.101196	-0.000427	3.262319	-0.717309	42.772568
59746	0	0.366304	10.113547	-0.045573	0.003665	0.101135	-0.000486	3.225497	-0.716807	42.775053
59747	0	0.348134	10.137918	0.051522	0.003479	0.101379	0.000488	3.192916	-0.721079	42.777664
59748	0	0.354541	10.156136	0.050898	0.003544	0.101562	0.000481	3.158834	-0.724506	42.780221
59749	0	0.384599	10.180642	0.075845	0.003845	0.101807	0.000732	3.127419	-0.727084	42.783432
59750	0	0.336021	10.180530	0.123683	0.003358	0.101806	0.001211	3.096396	-0.731415	42.790247
59751	0	0.341915	10.180625	0.136953	0.003418	0.101807	0.001343	3.064122	-0.734415	42.792583
59752	0	0.347813	10.229377	0.135775	0.003481	0.102294	0.001335	3.036619	-0.732916	42.793968
59753	0	0.329123	10.205075	0.069823	0.003296	0.102051	0.000671	3.004318	-0.729361	42.797278
59754	0	0.322525	10.198851	0.123657	0.003225	0.101989	0.001213	2.975740	-0.730938	42.800567
59755	0	0.329714	10.186718	0.203735	0.003296	0.101868	0.002014	2.947446	-0.733915	42.803857
59756	0	0.354117	10.174443	0.122650	0.003542	0.101745	0.001205	2.921529	-0.734739	42.807905
59757	0	0.384639	10.150124	0.099508	0.003845	0.101501	0.000977	2.898396	-0.737739	42.813000
59758	0	0.348322	10.162222	0.127980	0.003481	0.101623	0.001257	2.870374	-0.741918	42.810602
59759	0	0.360183	10.131812	0.105774	0.003601	0.101318	0.001038	2.845371	-0.744497	42.819471
59760	0	0.354051	10.113423	0.048631	0.003541	0.101134	0.000467	2.821601	-0.745654	42.824421
59761	0	0.348250	10.089085	0.087130	0.003479	0.100891	0.000854	2.800260	-0.751275	42.826846
59762	0	0.330106	10.064594	0.090256	0.003303	0.100646	0.000888	2.781286	-0.751222	42.828267
59763	0	0.335465	10.040270	0.105745	0.003357	0.100403	0.001038	2.756377	-0.750289	42.833377
59764	0	0.341353	10.027957	0.109768	0.003413	0.100280	0.001077	2.730131	-0.752296	42.837482
59765	0	0.347748	9.979238	0.081248	0.003479	0.099792	0.000793	2.706035	-0.752245	42.841137
59766	0	0.329278	9.948620	0.066770	0.003292	0.099486	0.000648	2.680552	-0.754697	42.841189
59767	0	0.341610	9.930420	0.038189	0.003418	0.099304	0.000366	2.660181	-0.754201	42.839143
59768	0	0.335390	9.887591	0.041301	0.003353	0.098876	0.000397	2.639041	-0.756766	42.837526
59769	0	0.304951	9.838872	0.013576	0.003052	0.098389	0.000122	2.620850	-0.755840	42.832031
59770	0	0.347715	9.790024	0.028667	0.003474	0.097900	0.000271	2.600044	-0.760923	42.827752
59771	0	0.341462	9.765639	-0.016819	0.003418	0.097656	-0.000183	2.580309	-0.758690	42.828280
59772	0	0.323047	9.728997	-0.019587	0.003227	0.097290	-0.000215	2.556035	-0.764209	42.828566
59773	0	0.335804	9.716794	-0.004923	0.003357	0.097168	-0.000061	2.539885	-0.767223	42.827995
59774	0	0.317523	9.674083	-0.069776	0.003176	0.096741	-0.000710	2.523710	-0.768385	42.822213
59775	0	0.317236	9.625252	-0.016547	0.003174	0.096252	-0.000183	2.500508	-0.768327	42.824304
59776	0	0.335705	9.588614	-0.031898	0.003353	0.095886	-0.000332	2.482887	-0.774714	42.832965
59777	0	0.341830	9.576422	-0.053675	0.003418	0.095764	-0.000549	2.465631	-0.776866	42.824228
59778	0	0.335873	9.539794	-0.051501	0.003357	0.095398	-0.000525	2.452012	-0.780766	42.818194
59779	0	0.323486	9.490970	-0.023185	0.003235	0.094910	-0.000244	2.435003	-0.782459	42.822470
59780	0	0.323454	9.503175	-0.020360	0.003234	0.095032	-0.000220	2.412701	-0.784919	42.824262
59781	0	0.335692	9.478764	-0.035511	0.003357	0.094788	-0.000366	2.397120	-0.786628	42.821096
59782	0	0.305176	9.454354	-0.050756	0.003051	0.094543	-0.000527	2.370950	-0.789543	42.814329
59783	0	0.317166	9.448258	-0.053424	0.003174	0.094482	-0.000549	2.350532	-0.788616	42.814453
59784	0	0.335063	9.429942	-0.044864	0.003352	0.094299	-0.000459	2.336156	-0.788463	42.812674
59785	0	0.317275	9.436053	-0.077619	0.003174	0.094360	-0.000793	2.313085	-0.788837	42.813781
59786	0	0.329541	9.429943	-0.104648	0.003293	0.094299	-0.001064	2.289330	-0.793506	42.805596
59787	0	0.311314	9.411625	-0.035302	0.003113	0.094116	-0.000366	2.271188	-0.795649	42.801802
59788	0	0.329733	9.429834	-0.020505	0.003296	0.094298	-0.000218	2.252900	-0.799094	42.800465
59789	0	0.317526	9.417723	-0.016813	0.003174	0.094177	-0.000183	2.232619	-0.802552	42.797141
59790	0	0.348430	9.435929	0.016281	0.003482	0.094359	0.000152	2.216969	-0.807222	42.794729
59791	0	0.317671	9.448231	0.013439	0.003174	0.094482	0.000122	2.199989	-0.812386	42.798510
59792	0	0.348729	9.472542	0.040353	0.003484	0.094726	0.000390	2.181646	-0.818326	42.799765
59793	0	0.378527	9.490960	0.025424	0.003784	0.094910	0.000244	2.167412	-0.821330	42.803845
59794	0	0.293481	9.496954	0.076660	0.002932	0.094970	0.000752	2.148323	-0.826887	42.797093
59795	0	0.342019	9.515362	0.086665	0.003418	0.095154	0.000854	2.131632	-0.831246	42.787267
59796	0	0.342365	9.527467	0.095855	0.003422	0.095275	0.000939	2.106521	-0.835156	42.783051
59797	0	0.305576	9.545875	0.068707	0.003052	0.095459	0.000671	2.085675	-0.841633	42.784397
59798	0	0.330934	9.582386	0.126478	0.003304	0.095824	0.001251	2.067424	-0.850234	42.785610
59799	0	0.366505	9.649639	0.056404	0.003662	0.096497	0.000549	2.047925	-0.855406	42.787367
59800	0	0.330488	9.698374	0.052869	0.003302	0.096984	0.000517	2.031972	-0.860950	42.786034
59801	0	0.353933	9.698475	0.111074	0.003540	0.096985	0.001099	2.015658	-0.861782	42.787518
59802	0	0.341786	9.716687	0.100881	0.003416	0.097167	0.001000	2.003741	-0.865576	42.787413
59803	0	0.317534	9.759508	0.122733	0.003174	0.097595	0.001221	1.993957	-0.869026	42.787418
59804	0	0.311866	9.771610	0.154671	0.003116	0.097716	0.001538	1.982077	-0.874176	42.780555
59805	0	0.353822	9.851075	0.128645	0.003540	0.098511	0.001282	1.974586	-0.873725	42.776320
59806	0	0.335200	9.869296	0.214362	0.003353	0.098693	0.002145	1.973965	-0.874040	42.771845
59807	0	0.317158	9.906013	0.213611	0.003174	0.099060	0.002136	1.972097	-0.873092	42.778268
59808	0	0.328961	9.912117	0.170673	0.003291	0.099121	0.001708	1.971594	-0.872968	42.774520
59809	0	0.348143	9.954830	0.231759	0.003479	0.099548	0.002319	1.971567	-0.877338	42.771779
59810	0	0.348317	9.973049	0.176580	0.003483	0.099730	0.001766	1.970016	-0.879380	42.767321
59811	0	0.366481	9.997550	0.134155	0.003662	0.099976	0.001343	1.969396	-0.884136	42.766838
59812	0	0.403303	10.034089	0.096951	0.004033	0.100341	0.000974	1.972137	-0.885749	42.768286
59813	0	0.335699	10.040292	0.158143	0.003357	0.100403	0.001587	1.976385	-0.887458	42.773039
59814	0	0.384343	10.058605	0.132490	0.003844	0.100586	0.001331	1.981683	-0.888176	42.775372
59815	0	0.372163	10.083027	0.102482	0.003723	0.100830	0.001038	1.994186	-0.888133	42.775571
59816	0	0.371986	10.083017	0.179895	0.003719	0.100830	0.001805	1.999370	-0.890342	42.768317
59817	0	0.360081	10.113542	0.157661	0.003601	0.101135	0.001587	2.009014	-0.891669	42.764670
59818	0	0.359935	10.095249	0.179275	0.003600	0.100952	0.001810	2.026650	-0.892428	42.760546
59819	0	0.347789	10.119666	0.181244	0.003479	0.101196	0.001831	2.045712	-0.892820	42.765985
59820	0	0.353358	10.125797	0.250458	0.003537	0.101257	0.002525	2.067146	-0.890241	42.761063
59821	0	0.354213	10.125768	0.242341	0.003540	0.101257	0.002441	2.085461	-0.894166	42.762456
59822	0	0.324490	10.125775	0.256376	0.003239	0.101257	0.002588	2.111151	-0.902779	42.764309
59823	0	0.353820	10.113607	0.308838	0.003540	0.101135	0.003113	2.136746	-0.902299	42.767158
59824	0	0.346936	10.101469	0.182154	0.003474	0.101014	0.001842	2.158455	-0.898352	42.767331
59825	0	0.347550	10.070874	0.210712	0.003479	0.100708	0.002136	2.189517	-0.896075	42.777365
59826	0	0.364998	10.077074	0.204884	0.003654	0.100770	0.002077	2.219568	-0.892556	42.775405
59827	0	0.372057	10.046445	0.161820	0.003723	0.100464	0.001648	2.251394	-0.891229	42.771500
59828	0	0.389288	10.034254	0.130985	0.003901	0.100342	0.001344	2.287959	-0.884115	42.769885
59829	0	0.336153	10.003659	0.033206	0.003357	0.100037	0.000366	2.324994	-0.891083	42.768946
59830	0	0.348412	9.973191	0.093316	0.003488	0.099731	0.000969	2.364015	-0.888760	42.768933
59831	0	0.341461	9.954881	0.093951	0.003418	0.099548	0.000977	2.404582	-0.886545	42.768926
59832	0	0.353022	9.924361	0.086125	0.003532	0.099243	0.000902	2.449735	-0.885659	42.758389
59833	0	0.329066	9.881636	0.063087	0.003296	0.098816	0.000671	2.494646	-0.881252	42.757356
59834	0	0.334589	9.857192	0.036904	0.003345	0.098572	0.000407	2.536951	-0.883397	42.753991
59835	0	0.347114	9.832801	0.020463	0.003479	0.098328	0.000244	2.580924	-0.875923	42.752199
59836	0	0.382606	9.808482	0.067837	0.003829	0.098084	0.000714	2.620778	-0.874125	42.748136
59837	0	0.365315	9.777863	-0.009508	0.003662	0.097778	-0.000061	2.658544	-0.865325	42.737790
59838	0	0.321445	9.722918	0.026356	0.003217	0.097229	0.000298	2.696531	-0.864284	42.732876
59839	0	0.353968	9.729014	0.020752	0.003540	0.097290	0.000244	2.737570	-0.865534	42.729861
59840	0	0.341326	9.698383	-0.059670	0.003417	0.096984	-0.000562	2.776832	-0.862844	42.720285
59841	0	0.322710	9.674093	-0.015638	0.003235	0.096741	-0.000122	2.815408	-0.855325	42.712415
59842	0	0.333693	9.649661	-0.028811	0.003341	0.096497	-0.000252	2.856494	-0.852515	42.706686
59843	0	0.329260	9.600839	-0.009704	0.003296	0.096008	-0.000061	2.897407	-0.850272	42.705922
59844	0	0.346764	9.594615	-0.083936	0.003471	0.095946	-0.000805	2.936475	-0.847555	42.695274
59845	0	0.341098	9.570313	-0.082216	0.003418	0.095703	-0.000793	2.968792	-0.840909	42.688928
59846	0	0.352524	9.551983	-0.058280	0.003526	0.095520	-0.000546	3.010313	-0.842021	42.682085
59847	0	0.335101	9.545879	-0.131147	0.003357	0.095459	-0.001282	3.043960	-0.836670	42.681222
59848	0	0.328226	9.515258	-0.112517	0.003284	0.095153	-0.001098	3.075033	-0.836908	42.678068
59849	0	0.341463	9.509255	-0.106831	0.003418	0.095093	-0.001038	3.110003	-0.834617	42.672223
59850	0	0.322239	9.515274	-0.094509	0.003227	0.095153	-0.000916	3.142446	-0.830500	42.669678
59851	0	0.310980	9.521450	-0.137386	0.003113	0.095215	-0.001343	3.177848	-0.828639	42.665901
59852	0	0.334539	9.490845	-0.143381	0.003350	0.094909	-0.001405	3.210903	-0.824493	42.666834
59853	0	0.298377	9.503152	-0.155284	0.002991	0.095032	-0.001526	3.241430	-0.817836	42.667182
59854	0	0.358557	9.521361	-0.123940	0.003587	0.095214	-0.001214	3.269930	-0.818117	42.661208
59855	0	0.335394	9.509240	-0.167534	0.003357	0.095093	-0.001648	3.300947	-0.816259	42.655325
59856	0	0.364946	9.533590	-0.129756	0.003655	0.095336	-0.001276	3.324834	-0.810789	42.658438
59857	0	0.323479	9.521451	-0.136620	0.003235	0.095215	-0.001343	3.351048	-0.812415	42.656867
59858	0	0.305032	9.533561	-0.153568	0.003051	0.095336	-0.001513	3.376919	-0.813540	42.661334
59859	0	0.335175	9.545886	-0.112512	0.003357	0.095459	-0.001099	3.406722	-0.809005	42.659494
59860	0	0.358951	9.564078	-0.172177	0.003590	0.095641	-0.001701	3.429187	-0.810599	42.652382
59861	0	0.316936	9.582507	-0.136234	0.003174	0.095825	-0.001343	3.450628	-0.806960	42.649520
59862	0	0.339994	9.582441	-0.090859	0.003408	0.095824	-0.000895	3.465434	-0.798443	42.640662
59863	0	0.341458	9.655755	-0.093495	0.003418	0.096558	-0.000916	3.486503	-0.796077	42.637315
59864	0	0.328115	9.631261	-0.085030	0.003288	0.096313	-0.000833	3.505644	-0.789265	42.634205
59865	0	0.347419	9.655770	-0.062411	0.003479	0.096558	-0.000610	3.520003	-0.785217	42.634850
59866	0	0.334157	9.704495	-0.107969	0.003346	0.097045	-0.001065	3.535082	-0.781138	42.631964
59867	0	0.335357	9.741217	-0.049879	0.003357	0.097412	-0.000488	3.545475	-0.778850	42.631186
59868	0	0.334364	9.753330	-0.119178	0.003349	0.097533	-0.001182	3.555451	-0.773857	42.635238
59869	0	0.298847	9.771724	-0.141204	0.002991	0.097717	-0.001404	3.563155	-0.772910	42.636867
59870	0	0.340936	9.790045	-0.052030	0.003413	0.097900	-0.000505	3.578565	-0.770078	42.638182
59871	0	0.365833	9.832768	-0.104707	0.003662	0.098328	-0.001038	3.587627	-0.767356	42.639724
59872	0	0.346849	9.869384	-0.100267	0.003470	0.098694	-0.000996	3.593808	-0.766776	42.639700
59873	0	0.354337	9.875469	-0.074250	0.003540	0.098755	-0.000732	3.603486	-0.772251	42.636886
59874	0	0.384890	9.936423	-0.131279	0.003851	0.099364	-0.001303	3.613041	-0.771556	42.632959
59875	0	0.310784	9.942641	-0.031072	0.003113	0.099426	-0.000305	3.617459	-0.767414	42.633247
59876	0	0.334534	9.997565	0.053370	0.003346	0.099976	0.000538	3.620239	-0.767631	42.632637
59877	0	0.323791	9.985341	-0.006732	0.003235	0.099854	-0.000061	3.625450	-0.772699	42.632656
59878	0	0.280911	10.015785	-0.056346	0.002813	0.100158	-0.000563	3.624370	-0.769483	42.637770
59879	0	0.341794	10.040282	-0.036957	0.003418	0.100403	-0.000366	3.626168	-0.770990	42.636252
59880	0	0.323228	10.058504	-0.001178	0.003234	0.100585	-0.000007	3.629960	-0.770676	42.641703
59881	0	0.347860	10.052490	-0.031003	0.003479	0.100525	-0.000305	3.633436	-0.771779	42.640617
59882	0	0.402843	10.083004	0.010981	0.004027	0.100830	0.000112	3.633379	-0.774602	42.643191
59883	0	0.390048	10.089134	-0.000025	0.003906	0.100891	0.000000	3.631569	-0.769606	42.640755
59884	0	0.364575	10.119643	-0.006367	0.003650	0.101196	-0.000062	3.631380	-0.766685	42.644925
59885	0	0.347707	10.101324	-0.012721	0.003479	0.101013	-0.000122	3.635132	-0.766118	42.649555
59886	0	0.322615	10.107435	0.016732	0.003230	0.101074	0.000173	3.639061	-0.763271	42.658025
59887	0	0.310969	10.107431	-0.042890	0.003113	0.101074	-0.000427	3.638865	-0.761387	42.661159
59888	0	0.340514	10.113546	0.018003	0.003411	0.101135	0.000179	3.635909	-0.755886	42.658740
59889	0	0.323493	10.113529	0.066527	0.003235	0.101135	0.000671	3.640721	-0.757366	42.656259
59890	0	0.371682	10.095139	0.047631	0.003722	0.100951	0.000476	3.638095	-0.752853	42.658421
59891	0	0.372391	10.070798	-0.018438	0.003723	0.100708	-0.000183	3.637396	-0.755344	42.667004
59892	0	0.396478	10.070719	0.005495	0.003968	0.100707	0.000058	3.638874	-0.752981	42.666056
59893	0	0.365865	10.064710	-0.006169	0.003662	0.100647	-0.000061	3.637439	-0.750591	42.663193
59894	0	0.341035	10.040282	0.012678	0.003410	0.100403	0.000120	3.627712	-0.752113	42.659030
59895	0	0.347593	10.021984	-0.085342	0.003479	0.100220	-0.000854	3.624325	-0.750267	42.664822
59896	0	0.304187	9.991465	-0.121907	0.003045	0.099915	-0.001219	3.622491	-0.748238	42.663633
59897	0	0.329548	9.997563	-0.060482	0.003296	0.099976	-0.000610	3.613977	-0.749376	42.663363
59898	0	0.328646	9.960966	-0.047708	0.003295	0.099609	-0.000478	3.610983	-0.741202	42.658821
59899	0	0.353738	9.918226	-0.066537	0.003540	0.099182	-0.000671	3.601864	-0.739812	42.662322
59900	0	0.352852	9.906029	-0.071687	0.003534	0.099060	-0.000721	3.594930	-0.734757	42.662302
59901	0	0.359687	9.857197	-0.103407	0.003601	0.098572	-0.001038	3.588617	-0.731520	42.660216
59902	0	0.322214	9.820576	-0.065565	0.003226	0.098206	-0.000665	3.575867	-0.728328	42.662017
59903	0	0.341910	9.802249	-0.078519	0.003418	0.098022	-0.000793	3.564034	-0.731354	42.668488
59904	0	0.299028	9.789953	-0.021939	0.002993	0.097899	-0.000228	3.551864	-0.730209	42.673350
59905	0	0.310981	9.759538	-0.072277	0.003113	0.097595	-0.000732	3.538358	-0.728376	42.677644
59906	0	0.316927	9.735108	-0.095003	0.003167	0.097351	-0.000957	3.527396	-0.732542	42.677293
59907	0	0.298917	9.722919	-0.127115	0.002991	0.097229	-0.001282	3.512740	-0.732371	42.675002
59908	0	0.323287	9.680184	-0.124947	0.003231	0.096802	-0.001261	3.497195	-0.736196	42.679251
59909	0	0.347385	9.649693	-0.120818	0.003479	0.096497	-0.001221	3.480161	-0.731757	42.683540
59910	0	0.389051	9.637478	-0.038855	0.003896	0.096375	-0.000402	3.461447	-0.727179	42.684387
59911	0	0.329146	9.606962	-0.090213	0.003296	0.096069	-0.000916	3.443272	-0.723534	42.682219
59912	0	0.340543	9.582559	-0.160414	0.003408	0.095825	-0.001621	3.420622	-0.721642	42.676556
59913	0	0.299284	9.582546	-0.150520	0.002991	0.095825	-0.001526	3.393725	-0.725850	42.676401
59914	0	0.281305	9.545914	-0.141040	0.002811	0.095459	-0.001424	3.375446	-0.729480	42.672374
59915	0	0.280532	9.552043	-0.144211	0.002808	0.095520	-0.001465	3.346037	-0.728401	42.666496
59916	0	0.298322	9.509313	-0.146376	0.002986	0.095093	-0.001481	3.323043	-0.726802	42.660050
59917	0	0.323661	9.533712	-0.126227	0.003235	0.095337	-0.001282	3.297479	-0.730576	42.660308
59918	0	0.354470	9.533719	-0.134134	0.003543	0.095337	-0.001366	3.266105	-0.734403	42.662726
59919	0	0.372308	9.509310	-0.113303	0.003723	0.095093	-0.001160	3.231827	-0.735990	42.661133
59920	0	0.335342	9.527633	-0.126243	0.003356	0.095276	-0.001289	3.197306	-0.734575	42.661592
59921	0	0.323775	9.515388	-0.064679	0.003235	0.095154	-0.000671	3.165547	-0.739702	42.665391
59922	0	0.341980	9.533729	-0.096306	0.003423	0.095337	-0.000989	3.132288	-0.737835	42.664826
59923	0	0.322940	9.533735	-0.095149	0.003235	0.095337	-0.000977	3.100045	-0.732938	42.663696
59924	0	0.321930	9.539821	-0.047599	0.003223	0.095398	-0.000500	3.069402	-0.729625	42.663822
59925	0	0.324066	9.545902	-0.082837	0.003235	0.095459	-0.000854	3.035921	-0.738249	42.667642
59926	0	0.282258	9.558119	-0.083735	0.002819	0.095581	-0.000864	3.001839	-0.744136	42.663368
59927	0	0.299292	9.558134	-0.106725	0.002991	0.095581	-0.001099	2.962122	-0.748413	42.668748
59928	0	0.348345	9.582535	-0.051650	0.003483	0.095825	-0.000548	2.921924	-0.750825	42.668800
59929	0	0.323376	9.606942	-0.015453	0.003235	0.096069	-0.000183	2.885751	-0.751164	42.672511
59930	0	0.322897	9.637463	-0.003014	0.003232	0.096375	-0.000065	2.842402	-0.749196	42.674687
59931	0	0.317787	9.637445	-0.021366	0.003174	0.096375	-0.000244	2.804070	-0.755647	42.677388
59932	0	0.311887	9.673966	0.040606	0.003120	0.096740	0.000366	2.754781	-0.755418	42.674596
59933	0	0.299774	9.686241	0.052007	0.002991	0.096863	0.000488	2.715078	-0.765364	42.679939
59934	0	0.312763	9.734990	0.052419	0.003126	0.097350	0.000490	2.672963	-0.768748	42.688074
59935	0	0.317532	9.777822	0.015682	0.003174	0.097778	0.000122	2.630153	-0.772133	42.693583
59936	0	0.330404	9.759267	0.132110	0.003298	0.097593	0.001289	2.590798	-0.781092	42.696591
59937	0	0.366511	9.838834	0.064565	0.003662	0.098389	0.000610	2.547599	-0.786226	42.697844
59938	0	0.379515	9.850943	0.047013	0.003790	0.098510	0.000437	2.506728	-0.793981	42.703848
59939	0	0.372842	9.863234	0.094446	0.003723	0.098633	0.000916	2.471006	-0.801743	42.709211
59940	0	0.367215	9.911990	0.082101	0.003673	0.099120	0.000790	2.432632	-0.802848	42.709655
59941	0	0.323869	9.930372	0.124940	0.003235	0.099304	0.001221	2.397417	-0.808875	42.709030
59942	0	0.312287	9.930286	0.094205	0.003119	0.099303	0.000912	2.360306	-0.814445	42.710561
59943	0	0.317452	9.985312	0.143024	0.003174	0.099854	0.001404	2.327867	-0.816930	42.722689
59944	0	0.323727	9.979009	0.178623	0.003236	0.099791	0.001761	2.297283	-0.820214	42.725589
59945	0	0.360443	9.997512	0.136815	0.003601	0.099976	0.001343	2.266103	-0.825746	42.737533
59946	0	0.354795	9.997316	0.172425	0.003546	0.099974	0.001698	2.234464	-0.829891	42.742966
59947	0	0.342259	10.021909	0.173682	0.003418	0.100220	0.001709	2.200513	-0.836787	42.743410
59948	0	0.342502	10.040061	0.178508	0.003427	0.100401	0.001764	2.174675	-0.836676	42.746633
59949	0	0.336002	10.040241	0.166743	0.003357	0.100403	0.001648	2.150301	-0.841818	42.751632
59950	0	0.330078	10.070680	0.158184	0.003302	0.100707	0.001564	2.127900	-0.842483	42.754738
59951	0	0.348326	10.089062	0.184988	0.003479	0.100891	0.001831	2.104381	-0.848933	42.758328
59952	0	0.330431	10.082777	0.200947	0.003304	0.100828	0.001990	2.080480	-0.851390	42.749610
59953	0	0.347786	10.089081	0.209172	0.003479	0.100891	0.002075	2.059567	-0.851718	42.751414
59954	0	0.328993	10.082900	0.163344	0.003293	0.100829	0.001619	2.041399	-0.849832	42.755350
59955	0	0.348061	10.070769	0.220944	0.003479	0.100708	0.002197	2.025383	-0.853249	42.755508
59956	0	0.390993	10.088996	0.168178	0.003909	0.100890	0.001672	2.011862	-0.855791	42.755685
59957	0	0.347785	10.070789	0.190054	0.003479	0.100708	0.001892	2.000090	-0.856119	42.754242
59958	0	0.341386	10.046271	0.258908	0.003415	0.100463	0.002580	1.987211	-0.856326	42.759638
59959	0	0.335770	10.034164	0.141338	0.003357	0.100342	0.001404	1.974120	-0.858833	42.759629
59960	0	0.305115	10.015769	0.252432	0.003053	0.100158	0.002521	1.967647	-0.858700	42.765320
59961	0	0.336042	10.003646	0.183363	0.003357	0.100037	0.001831	1.962523	-0.864302	42.764528
59962	0	0.342655	9.973044	0.201810	0.003425	0.099730	0.002019	1.961289	-0.868073	42.759043
59963	0	0.347707	9.997569	0.170675	0.003479	0.099976	0.001709	1.961677	-0.867500	42.763033
59964	0	0.395562	9.948762	0.200754	0.003963	0.099487	0.002009	1.961631	-0.861170	42.768097
59965	0	0.372319	9.918215	0.152463	0.003723	0.099182	0.001526	1.960879	-0.862848	42.764024
59966	0	0.347649	9.887615	0.145528	0.003478	0.098876	0.001462	1.966458	-0.862663	42.766707
59967	0	0.354116	9.869390	0.115140	0.003540	0.098694	0.001160	1.973886	-0.865618	42.762207
59968	0	0.324018	9.820550	0.077022	0.003237	0.098206	0.000776	1.978798	-0.871254	42.761181
59969	0	0.311207	9.820564	0.078661	0.003113	0.098206	0.000793	1.984632	-0.872060	42.757869
59970	0	0.360395	9.765614	0.083297	0.003599	0.097656	0.000840	1.990920	-0.879319	42.754473
59971	0	0.354115	9.759525	0.059887	0.003540	0.097595	0.000610	2.002256	-0.882254	42.757288
59972	0	0.348021	9.741229	0.093670	0.003481	0.097412	0.000953	2.018947	-0.883073	42.753877
59973	0	0.390713	9.710710	0.138972	0.003906	0.097107	0.001404	2.033345	-0.885710	42.743041
59974	0	0.366489	9.680188	0.136171	0.003663	0.096802	0.001375	2.047134	-0.889492	42.741856
59975	0	0.371768	9.661901	0.133229	0.003723	0.096619	0.001343	2.057406	-0.884634	42.737522
59976	0	0.322119	9.613059	0.094097	0.003223	0.096130	0.000956	2.072681	-0.883624	42.734152
59977	0	0.323344	9.594745	0.096289	0.003235	0.095947	0.000977	2.086871	-0.883565	42.733426
59978	0	0.322742	9.582538	0.057215	0.003231	0.095825	0.000583	2.097355	-0.880884	42.727606
59979	0	0.335004	9.564247	0.077689	0.003357	0.095642	0.000793	2.115071	-0.874271	42.726029
59980	0	0.346277	9.564226	0.093275	0.003465	0.095642	0.000943	2.125459	-0.873612	42.726057
59981	0	0.371915	9.521501	0.004543	0.003723	0.095215	0.000061	2.142124	-0.870454	42.727315
59982	0	0.359313	9.527590	0.032258	0.003592	0.095276	0.000335	2.154639	-0.872861	42.734133
59983	0	0.347756	9.497075	-0.007442	0.003479	0.094971	-0.000061	2.168694	-0.872762	42.736530
59984	0	0.322777	9.490876	-0.052844	0.003231	0.094909	-0.000516	2.181700	-0.870503	42.737896
59985	0	0.323193	9.490965	-0.068821	0.003235	0.094910	-0.000671	2.199928	-0.868700	42.736933
59986	0	0.298070	9.490977	-0.005279	0.002984	0.094910	-0.000034	2.220160	-0.866361	42.730005
59987	0	0.286395	9.497087	0.010095	0.002869	0.094971	0.000122	2.243595	-0.862362	42.725892
59988	0	0.316275	9.497077	0.006395	0.003164	0.094971	0.000079	2.259895	-0.862177	42.719847
59989	0	0.317129	9.521494	0.004652	0.003174	0.095215	0.000061	2.275317	-0.860761	42.721779
59990	0	0.316593	9.497080	0.013685	0.003168	0.094971	0.000154	2.293416	-0.859796	42.718384
59991	0	0.366284	9.533691	0.010532	0.003662	0.095337	0.000122	2.311510	-0.862322	42.721868
59992	0	0.359841	9.552022	0.031386	0.003602	0.095520	0.000332	2.331056	-0.859645	42.714585
59993	0	0.341797	9.552007	0.022448	0.003418	0.095520	0.000244	2.352611	-0.861292	42.721024
59994	0	0.347586	9.570324	0.018490	0.003478	0.095703	0.000204	2.373556	-0.860320	42.728309
59995	0	0.304773	9.582530	-0.013714	0.003052	0.095825	-0.000122	2.389562	-0.857171	42.729086
59996	0	0.304243	9.606929	-0.035421	0.003043	0.096069	-0.000336	2.409646	-0.857960	42.729259
59997	0	0.329591	9.619151	0.059377	0.003296	0.096191	0.000610	2.427393	-0.859620	42.727493
59998	0	0.317103	9.673981	-0.011609	0.003173	0.096740	-0.000094	2.451069	-0.859094	42.728115
59999	0	0.323417	9.692398	0.052683	0.003235	0.096924	0.000549	2.475649	-0.859903	42.716806
60000	0	0.353583	9.710705	0.018078	0.003538	0.097107	0.000198	2.494367	-0.858835	42.713406
60001	0	0.353670	9.753439	0.040668	0.003540	0.097534	0.000427	2.516522	-0.856555	42.716669
60002	0	0.340556	9.771765	0.091403	0.003410	0.097717	0.000935	2.538626	-0.852535	42.712990
60003	0	0.366551	9.832764	0.058881	0.003662	0.098328	0.000610	2.561706	-0.858133	42.709031
60004	0	0.305351	9.796173	0.066649	0.003058	0.097961	0.000689	2.585522	-0.853993	42.712144
60005	0	0.304543	9.845003	0.065310	0.003052	0.098450	0.000671	2.604830	-0.848210	42.707261
60006	0	0.334093	9.887722	0.092058	0.003344	0.098877	0.000939	2.624588	-0.846691	42.697586
60007	0	0.311394	9.893803	0.034378	0.003113	0.098938	0.000366	2.648564	-0.849649	42.695949
60008	0	0.372095	9.893827	0.054130	0.003725	0.098938	0.000565	2.673459	-0.846478	42.693144
60009	0	0.378384	9.930442	0.095521	0.003784	0.099304	0.000977	2.696061	-0.847688	42.694794
60010	0	0.359602	9.973178	0.091276	0.003600	0.099731	0.000933	2.716907	-0.844514	42.688409
60011	0	0.384257	10.003683	0.059261	0.003845	0.100037	0.000610	2.735175	-0.843092	42.691585
60012	0	0.359043	10.040316	0.073638	0.003595	0.100403	0.000757	2.756911	-0.839045	42.690273
60013	0	0.365520	10.076942	0.046128	0.003662	0.100769	0.000488	2.785582	-0.832836	42.691952
60014	0	0.328128	10.058615	0.083712	0.003282	0.100586	0.000861	2.810945	-0.834029	42.689439
60015	0	0.322917	10.070838	0.076860	0.003235	0.100708	0.000793	2.837192	-0.829095	42.687539
60016	0	0.364635	10.095254	0.095921	0.003650	0.100952	0.000987	2.866699	-0.826768	42.684867
60017	0	0.347672	10.107458	0.113490	0.003479	0.101074	0.001160	2.892717	-0.825795	42.688945
60018	0	0.359287	10.113563	0.096125	0.003596	0.101135	0.000987	2.919873	-0.823502	42.691950
60019	0	0.377922	10.125789	0.137623	0.003784	0.101257	0.001404	2.948990	-0.819462	42.695332
60020	0	0.352293	10.125883	0.126232	0.003530	0.101258	0.001287	2.975350	-0.813566	42.697593
60021	0	0.359495	10.113568	0.082921	0.003601	0.101135	0.000854	3.001885	-0.808201	42.698199
60022	0	0.322432	10.076924	0.096044	0.003222	0.100769	0.000987	3.030044	-0.811927	42.702930
60023	0	0.298921	10.113543	0.046068	0.002991	0.101135	0.000488	3.059238	-0.811786	42.702836
60024	0	0.347015	10.083047	0.083471	0.003475	0.100830	0.000860	3.086098	-0.807598	42.708312
60025	0	0.347787	10.095229	0.027144	0.003479	0.100952	0.000305	3.122253	-0.807891	42.714065
60026	0	0.353146	10.046415	0.020237	0.003537	0.100464	0.000237	3.160120	-0.802902	42.702757
60027	0	0.390242	10.058610	0.002759	0.003906	0.100586	0.000061	3.196003	-0.800091	42.694714
60028	0	0.353253	10.040287	0.020466	0.003531	0.100403	0.000238	3.232353	-0.802862	42.694956
60029	0	0.353590	10.022005	0.058014	0.003540	0.100220	0.000610	3.264712	-0.799603	42.688867
60030	0	0.370950	10.009784	-0.002802	0.003715	0.100098	0.000000	3.294587	-0.795375	42.689122
60031	0	0.292473	9.973155	-0.015010	0.002930	0.099731	-0.000122	3.324671	-0.791263	42.682919
60032	0	0.334220	9.942650	0.028021	0.003346	0.099426	0.000310	3.356767	-0.787928	42.683802
60033	0	0.322910	9.942615	-0.100753	0.003235	0.099426	-0.000977	3.390297	-0.782951	42.680760
60034	0	0.346565	9.863280	-0.033203	0.003468	0.098633	-0.000306	3.418200	-0.782313	42.674305
60035	0	0.347145	9.869405	-0.027045	0.003479	0.098694	-0.000244	3.446543	-0.775100	42.675974
60036	0	0.370816	9.857170	-0.026154	0.003708	0.098572	-0.000237	3.473450	-0.777072	42.678097
60037	0	0.353700	9.838866	-0.051297	0.003540	0.098389	-0.000488	3.499994	-0.775120	42.679672
60038	0	0.364636	9.820478	-0.074404	0.003655	0.098205	-0.000721	3.524669	-0.766133	42.672012
60039	0	0.304761	9.771727	-0.075201	0.003052	0.097717	-0.000732	3.545476	-0.762893	42.670850
60040	0	0.309737	9.759429	-0.085557	0.003104	0.097594	-0.000834	3.569203	-0.756504	42.668286
60041	0	0.279937	9.735109	-0.111851	0.002808	0.097351	-0.001099	3.590448	-0.748450	42.665496
60042	0	0.272632	9.698374	-0.146114	0.002729	0.096984	-0.001444	3.608726	-0.746444	42.664931
60043	0	0.322816	9.680176	-0.105772	0.003235	0.096802	-0.001038	3.630364	-0.740149	42.668443
60044	0	0.327740	9.643449	-0.152172	0.003282	0.096435	-0.001506	3.647019	-0.736818	42.666555
60045	0	0.329219	9.600834	-0.080462	0.003296	0.096008	-0.000793	3.658155	-0.734019	42.666752
60046	0	0.340360	9.600739	-0.119856	0.003410	0.096007	-0.001183	3.675018	-0.727571	42.658048
60047	0	0.323290	9.576409	-0.117064	0.003235	0.095764	-0.001160	3.685943	-0.726822	42.647810
60048	0	0.328985	9.551892	-0.204490	0.003291	0.095519	-0.002036	3.694328	-0.726987	42.647423
60049	0	0.298444	9.570319	-0.183811	0.002991	0.095703	-0.001831	3.700625	-0.721145	42.650671
60050	0	0.285155	9.521483	-0.173042	0.002855	0.095215	-0.001723	3.707052	-0.718304	42.659326
60051	0	0.286014	9.539810	-0.171468	0.002869	0.095398	-0.001709	3.711757	-0.709748	42.652479
60052	0	0.315070	9.533709	-0.147741	0.003157	0.095337	-0.001476	3.710934	-0.704205	42.650021
60053	0	0.311122	9.533693	-0.158897	0.003113	0.095337	-0.001587	3.711240	-0.703964	42.643913
60054	0	0.359741	9.527486	-0.116918	0.003597	0.095275	-0.001164	3.714702	-0.705735	42.639215
60055	0	0.384287	9.521493	-0.164869	0.003845	0.095215	-0.001648	3.713336	-0.704568	42.636794
60056	0	0.353761	9.551995	-0.128262	0.003535	0.095520	-0.001284	3.709892	-0.708982	42.630059
60057	0	0.335581	9.521495	-0.152159	0.003357	0.095215	-0.001526	3.702586	-0.709298	42.631995
60058	0	0.298625	9.545921	-0.236477	0.002988	0.095459	-0.002372	3.692032	-0.709044	42.637567
60059	0	0.262551	9.545908	-0.188603	0.002625	0.095459	-0.001892	3.682644	-0.711920	42.635587
60060	0	0.304845	9.533726	-0.236173	0.003054	0.095337	-0.002369	3.671861	-0.707347	42.638325
60061	0	0.298979	9.558126	-0.194468	0.002991	0.095581	-0.001953	3.659611	-0.707919	42.631646
60062	0	0.286670	9.582540	-0.223209	0.002866	0.095825	-0.002242	3.645554	-0.710724	42.620739
60063	0	0.366084	9.613062	-0.175900	0.003662	0.096130	-0.001770	3.630230	-0.710879	42.614324
60064	0	0.341540	9.643581	-0.197903	0.003415	0.096436	-0.001992	3.612429	-0.712894	42.613782
60065	0	0.329588	9.655771	-0.053360	0.003296	0.096558	-0.000549	3.591661	-0.714469	42.619815
60066	0	0.335214	9.674100	-0.099247	0.003356	0.096741	-0.001006	3.573354	-0.711539	42.622699
60067	0	0.280573	9.716817	-0.058680	0.002808	0.097168	-0.000610	3.543487	-0.710882	42.621124
60068	0	0.298731	9.741218	-0.048099	0.002986	0.097412	-0.000503	3.515970	-0.714017	42.620072
60069	0	0.286561	9.735138	-0.126519	0.002869	0.097351	-0.001282	3.494389	-0.712062	42.621860
60070	0	0.279598	9.771747	-0.019054	0.002801	0.097717	-0.000212	3.467464	-0.707746	42.619066
60071	0	0.336028	9.808349	-0.046601	0.003357	0.098083	-0.000488	3.439303	-0.713225	42.620116
60072	0	0.397188	9.826577	-0.029947	0.003973	0.098266	-0.000322	3.410494	-0.713519	42.621657
60073	0	0.347259	9.863315	-0.040179	0.003479	0.098633	-0.000427	3.378784	-0.707667	42.623910
60074	0	0.346965	9.857181	-0.065689	0.003466	0.098572	-0.000682	3.347581	-0.713919	42.619540
60075	0	0.335505	9.887719	-0.064536	0.003357	0.098877	-0.000671	3.315296	-0.713369	42.628894
60076	0	0.268482	9.930419	-0.034802	0.002681	0.099304	-0.000376	3.281202	-0.719587	42.629920
60077	0	0.298881	9.960949	-0.021845	0.002991	0.099609	-0.000244	3.249521	-0.718966	42.632231
60078	0	0.304824	9.954734	0.019408	0.003048	0.099547	0.000173	3.222673	-0.720845	42.639205
60079	0	0.262261	9.991447	0.051455	0.002625	0.099915	0.000488	3.190409	-0.720265	42.648973
60080	0	0.359820	10.003550	0.044252	0.003596	0.100036	0.000419	3.160953	-0.724113	42.656502
60081	0	0.360223	10.046364	0.075732	0.003601	0.100464	0.000732	3.130395	-0.727049	42.662303
60082	0	0.367007	10.040144	0.086843	0.003664	0.100402	0.000843	3.099248	-0.735539	42.663797
60083	0	0.390591	10.052478	0.051517	0.003906	0.100525	0.000488	3.066348	-0.736647	42.661676
60084	0	0.329919	10.070683	0.038330	0.003295	0.100707	0.000359	3.036037	-0.743045	42.662063
60085	0	0.317849	10.101285	0.075810	0.003174	0.101013	0.000732	3.004726	-0.749885	42.660650
60086	0	0.317819	10.089020	0.038163	0.003182	0.100890	0.000356	2.973118	-0.746677	42.671773
60087	0	0.274890	10.082993	0.033359	0.002747	0.100830	0.000305	2.938649	-0.750905	42.676783
60088	0	0.317678	10.076810	0.008052	0.003178	0.100768	0.000056	2.908881	-0.751527	42.683679
60089	0	0.335658	10.095208	0.038792	0.003357	0.100952	0.000366	2.882028	-0.752671	42.681845
60090	0	0.360166	10.070797	-0.005467	0.003600	0.100708	-0.000079	2.851963	-0.756023	42.686185
60091	0	0.402910	10.070789	0.044634	0.004028	0.100708	0.000427	2.828022	-0.758520	42.683497
60092	0	0.372219	10.076805	0.048787	0.003724	0.100768	0.000464	2.799169	-0.757956	42.680023
60093	0	0.329399	10.052480	0.075499	0.003296	0.100525	0.000732	2.771248	-0.757390	42.684555
60094	0	0.335403	10.034060	0.074124	0.003352	0.100341	0.000716	2.740446	-0.761065	42.685812
60095	0	0.329974	10.070781	0.044338	0.003296	0.100708	0.000427	2.719874	-0.767064	42.695789
60096	0	0.281080	10.015770	0.066238	0.002814	0.100158	0.000642	2.694177	-0.764629	42.696268
60097	0	0.317426	9.967023	0.093398	0.003174	0.099670	0.000916	2.670753	-0.766686	42.690222
60098	0	0.342140	9.979132	0.042447	0.003418	0.099792	0.000402	2.643252	-0.772238	42.694162
60099	0	0.354045	9.973117	0.136208	0.003540	0.099731	0.001343	2.618837	-0.774294	42.698034
60100	0	0.372465	9.924196	0.145508	0.003723	0.099242	0.001442	2.601415	-0.777560	42.699819
60101	0	0.335504	9.905996	0.087302	0.003357	0.099060	0.000854	2.577756	-0.776993	42.710512
60102	0	0.341654	9.869271	0.047880	0.003413	0.098693	0.000463	2.557710	-0.782446	42.710370
60103	0	0.335805	9.851075	-0.028878	0.003357	0.098511	-0.000305	2.536410	-0.785393	42.707200
60104	0	0.299249	9.820563	-0.050468	0.002993	0.098206	-0.000517	2.519966	-0.786927	42.698608
60105	0	0.280986	9.777822	0.020166	0.002808	0.097778	0.000183	2.496025	-0.791173	42.700489
60106	0	0.336038	9.783846	-0.031559	0.003361	0.097838	-0.000330	2.476983	-0.792351	42.710028
60107	0	0.366100	9.759521	0.037956	0.003662	0.097595	0.000366	2.459107	-0.792670	42.709516
60108	0	0.371643	9.735132	-0.069344	0.003720	0.097351	-0.000707	2.441301	-0.789833	42.707675
60109	0	0.378195	9.722903	0.044142	0.003784	0.097229	0.000427	2.422441	-0.788837	42.709596
60110	0	0.341680	9.686267	-0.001670	0.003413	0.096863	-0.000033	2.400520	-0.794741	42.707853
60111	0	0.305177	9.631343	0.037861	0.003052	0.096313	0.000366	2.383594	-0.796384	42.705305
60112	0	0.287226	9.625129	0.052896	0.002869	0.096251	0.000512	2.361393	-0.802291	42.702343
60113	0	0.274988	9.594715	0.013883	0.002747	0.095947	0.000122	2.339229	-0.807859	42.699416
60114	0	0.238609	9.558006	0.023175	0.002386	0.095580	0.000216	2.317635	-0.809476	42.697761
60115	0	0.299146	9.545892	0.025972	0.002991	0.095459	0.000244	2.296783	-0.811981	42.691638
60116	0	0.335855	9.551892	0.077824	0.003358	0.095519	0.000763	2.276268	-0.814373	42.689972
60117	0	0.354077	9.533694	-0.041521	0.003540	0.095337	-0.000427	2.259671	-0.816859	42.689266
60118	0	0.348422	9.503065	-0.008096	0.003480	0.095031	-0.000098	2.236722	-0.823595	42.693160
60119	0	0.360288	9.521480	-0.017238	0.003601	0.095215	-0.000183	2.221659	-0.827432	42.689864
60120	0	0.305679	9.503176	-0.069849	0.003055	0.095032	-0.000711	2.203919	-0.831660	42.698707
60121	0	0.281232	9.490955	-0.010621	0.002808	0.094910	-0.000122	2.182674	-0.838972	42.695796
60122	0	0.293923	9.490882	-0.093128	0.002938	0.094909	-0.000945	2.163911	-0.841818	42.689309
60123	0	0.311352	9.503175	-0.029352	0.003113	0.095032	-0.000305	2.147782	-0.844283	42.691790
60124	0	0.299593	9.509273	-0.051079	0.002992	0.095093	-0.000526	2.126869	-0.851035	42.689988
60125	0	0.348156	9.497053	0.056332	0.003479	0.094971	0.000549	2.107895	-0.855734	42.684997
60126	0	0.342164	9.527490	0.070834	0.003423	0.095275	0.000699	2.094658	-0.856015	42.690084
60127	0	0.329444	9.521478	0.068737	0.003296	0.095215	0.000671	2.073366	-0.855858	42.696062
60128	0	0.360298	9.527567	-0.001448	0.003597	0.095276	-0.000030	2.053154	-0.864362	42.699510
60129	0	0.305431	9.564203	-0.017106	0.003052	0.095642	-0.000183	2.036684	-0.869018	42.701708
60130	0	0.269316	9.551894	0.040212	0.002690	0.095519	0.000390	2.020211	-0.874065	42.693533
60131	0	0.305359	9.582508	0.050030	0.003052	0.095825	0.000488	2.003812	-0.877858	42.693968
60132	0	0.268650	9.606836	0.070553	0.002688	0.096068	0.000695	1.989517	-0.877172	42.693896
60133	0	0.305397	9.643545	0.031469	0.003052	0.096436	0.000305	1.976204	-0.881399	42.694940
60134	0	0.379349	9.655638	0.094040	0.003788	0.096557	0.000934	1.966190	-0.889494	42.707425
60135	0	0.342017	9.686261	0.116821	0.003418	0.096863	0.001160	1.954077	-0.893686	42.711096
60136	0	0.354567	9.704482	0.081621	0.003544	0.097045	0.000810	1.944362	-0.897400	42.718773
60137	0	0.366432	9.735090	0.128848	0.003662	0.097351	0.001282	1.934423	-0.901585	42.725486
60138	0	0.323932	9.753314	0.081436	0.003239	0.097533	0.000807	1.923545	-0.903923	42.731151
60139	0	0.323563	9.777820	0.141009	0.003235	0.097778	0.001404	1.914184	-0.906404	42.731996
60140	0	0.299241	9.802139	0.203125	0.002992	0.098022	0.002027	1.906688	-0.908844	42.739105
60141	0	0.268740	9.814442	0.177341	0.002686	0.098145	0.001770	1.900713	-0.912590	42.745010
60142	0	0.360274	9.875392	0.147532	0.003604	0.098754	0.001472	1.894296	-0.912760	42.753575
60143	0	0.329777	9.881583	0.177146	0.003296	0.098816	0.001770	1.890624	-0.916519	42.749758
60144	0	0.378930	9.893697	0.109944	0.003787	0.098937	0.001101	1.890994	-0.920707	42.755668
60145	0	0.347750	9.912115	0.048668	0.003479	0.099121	0.000488	1.890848	-0.920572	42.755583
60146	0	0.359679	9.948735	0.060205	0.003597	0.099487	0.000607	1.894025	-0.921613	42.761046
60147	0	0.359997	9.960945	0.091120	0.003601	0.099609	0.000916	1.897006	-0.921935	42.761942
60148	0	0.323351	9.991459	0.157188	0.003232	0.099915	0.001577	1.901328	-0.925224	42.756737
60149	0	0.311163	9.997570	0.121426	0.003113	0.099976	0.001221	1.906724	-0.925461	42.768713
60150	0	0.323052	10.022000	0.186643	0.003232	0.100220	0.001879	1.918810	-0.925314	42.774375
60151	0	0.323150	10.046429	0.212153	0.003235	0.100464	0.002136	1.933587	-0.923005	42.777902
60152	0	0.341375	10.040295	0.185006	0.003410	0.100403	0.001863	1.945818	-0.928445	42.779944
60153	0	0.353897	10.052526	0.162859	0.003540	0.100525	0.001648	1.965876	-0.928770	42.784577
60154	0	0.402842	10.052519	0.238545	0.004025	0.100525	0.002402	1.983083	-0.933725	42.794780
60155	0	0.378103	10.076951	0.193482	0.003784	0.100769	0.001953	2.001906	-0.931756	42.807374
60156	0	0.341243	10.052512	0.214792	0.003411	0.100525	0.002160	2.013743	-0.934635	42.812169
60157	0	0.329405	10.040318	0.193808	0.003296	0.100403	0.001953	2.028905	-0.934058	42.817734
60158	0	0.322771	10.076945	0.165864	0.003230	0.100769	0.001678	2.049434	-0.932909	42.825247
60159	0	0.256201	10.028114	0.150319	0.002563	0.100281	0.001526	2.073377	-0.932778	42.828177
60160	0	0.329103	10.022005	0.127467	0.003292	0.100220	0.001297	2.096886	-0.933105	42.832213
60161	0	0.335312	9.997598	0.107383	0.003357	0.099976	0.001099	2.123290	-0.930304	42.841294
60162	0	0.383384	9.991501	0.120506	0.003838	0.099915	0.001231	2.151212	-0.927563	42.838628
60163	0	0.408441	9.985407	0.119173	0.004089	0.099854	0.001221	2.182437	-0.923461	42.849092
60164	0	0.389377	9.991491	0.088757	0.003896	0.099915	0.000918	2.215759	-0.922765	42.851915
60165	0	0.335702	9.960983	0.137093	0.003357	0.099609	0.001404	2.251558	-0.924400	42.850374
60166	0	0.341299	9.942676	0.093843	0.003418	0.099426	0.000972	2.287984	-0.920232	42.851582
60167	0	0.280802	9.936545	0.070086	0.002808	0.099365	0.000732	2.322383	-0.922275	42.854654
60168	0	0.280449	9.906028	0.045759	0.002808	0.099060	0.000485	2.352547	-0.920227	42.871670
60169	0	0.328947	9.881603	-0.033588	0.003296	0.098816	-0.000305	2.386148	-0.914396	42.875588
60170	0	0.340040	9.838897	0.038966	0.003405	0.098389	0.000426	2.426803	-0.911075	42.877464
60171	0	0.390174	9.844990	0.003053	0.003906	0.098450	0.000061	2.460290	-0.907420	42.883581
60172	0	0.389443	9.814349	-0.063798	0.003897	0.098144	-0.000610	2.490518	-0.906394	42.886897
60173	0	0.335430	9.796142	-0.027984	0.003357	0.097961	-0.000244	2.530283	-0.904943	42.885670
60174	0	0.359004	9.765644	-0.004811	0.003595	0.097656	-0.000010	2.572424	-0.900321	42.885435
60175	0	0.317197	9.735113	-0.002734	0.003174	0.097351	0.000000	2.602624	-0.899728	42.884237
60176	0	0.279792	9.716706	-0.033031	0.002803	0.097167	-0.000299	2.637074	-0.895526	42.882646
60177	0	0.304764	9.692366	-0.094713	0.003052	0.096924	-0.000916	2.672473	-0.892301	42.884558
60178	0	0.285632	9.667855	-0.089056	0.002860	0.096679	-0.000857	2.709893	-0.889509	42.884109
60179	0	0.310690	9.655771	-0.027911	0.003113	0.096558	-0.000244	2.749426	-0.884109	42.892611
60180	0	0.370553	9.655664	-0.071262	0.003711	0.096557	-0.000681	2.785041	-0.879556	42.890124
60181	0	0.359852	9.619156	0.015245	0.003601	0.096191	0.000183	2.819581	-0.878075	42.887468
60182	0	0.365123	9.606847	-0.039433	0.003656	0.096068	-0.000367	2.849997	-0.873521	42.887510
60183	0	0.347312	9.588618	-0.094309	0.003479	0.095886	-0.000916	2.880977	-0.868105	42.890940
60184	0	0.309670	9.588619	-0.062906	0.003100	0.095886	-0.000605	2.908245	-0.865303	42.881607
60185	0	0.298843	9.582495	-0.124544	0.002991	0.095825	-0.001221	2.935909	-0.864221	42.879447
60186	0	0.286085	9.545784	-0.093384	0.002864	0.095458	-0.000904	2.969711	-0.862196	42.881369
60187	0	0.298735	9.551971	-0.131257	0.002991	0.095520	-0.001282	3.004789	-0.859810	42.874735
60188	0	0.322015	9.564106	-0.118659	0.003227	0.095641	-0.001161	3.033979	-0.852950	42.876141
60189	0	0.310614	9.564193	-0.130930	0.003113	0.095642	-0.001282	3.065092	-0.846622	42.874960
60190	0	0.358301	9.545784	-0.154119	0.003587	0.095458	-0.001520	3.088393	-0.843777	42.868694
60191	0	0.371907	9.545886	-0.136300	0.003723	0.095459	-0.001343	3.110735	-0.840512	42.869512
60192	0	0.315822	9.545805	-0.121774	0.003165	0.095458	-0.001201	3.129333	-0.833676	42.874588
60193	0	0.335360	9.558082	-0.148757	0.003357	0.095581	-0.001465	3.154685	-0.831299	42.879340
60194	0	0.309845	9.594626	-0.152791	0.003105	0.095946	-0.001511	3.173453	-0.824928	42.876120
60195	0	0.268402	9.606918	-0.111601	0.002686	0.096069	-0.001099	3.192329	-0.824706	42.876086
60196	0	0.304414	9.600723	-0.109418	0.003048	0.096007	-0.001073	3.215877	-0.821767	42.873995
60197	0	0.310872	9.600829	-0.075093	0.003113	0.096008	-0.000732	3.236096	-0.818470	42.873930
60198	0	0.359610	9.625123	-0.072542	0.003592	0.096251	-0.000709	3.254214	-0.824326	42.866693
60199	0	0.359952	9.649643	-0.111657	0.003601	0.096497	-0.001099	3.273599	-0.824069	42.869093
60200	0	0.365559	9.661765	-0.102682	0.003658	0.096618	-0.001013	3.288340	-0.822463	42.868096
60201	0	0.347416	9.667967	-0.141721	0.003479	0.096680	-0.001404	3.302352	-0.818328	42.868698
60202	0	0.315849	9.698492	-0.065318	0.003163	0.096985	-0.000638	3.318409	-0.814164	42.866305
60203	0	0.292287	9.735110	-0.135570	0.002930	0.097351	-0.001343	3.331783	-0.807737	42.865626
60204	0	0.254306	9.722810	-0.131571	0.002549	0.097228	-0.001307	3.339662	-0.802121	42.868601
60205	0	0.286666	9.759513	-0.129246	0.002869	0.097595	-0.001282	3.350417	-0.801372	42.861232
60206	0	0.316518	9.808254	-0.083071	0.003169	0.098083	-0.000815	3.366447	-0.798399	42.865918
60207	0	0.353849	9.808340	-0.117256	0.003540	0.098083	-0.001160	3.379628	-0.798165	42.867410
60208	0	0.365414	9.826575	-0.046460	0.003658	0.098266	-0.000454	3.390140	-0.794841	42.867484
60209	0	0.378342	9.875486	-0.061906	0.003784	0.098755	-0.000610	3.398367	-0.795536	42.876410
60210	0	0.353431	9.905923	-0.038677	0.003538	0.099059	-0.000384	3.399273	-0.792589	42.872040
60211	0	0.335689	9.906004	-0.055263	0.003357	0.099060	-0.000549	3.401211	-0.794028	42.875339
60212	0	0.298558	9.924232	-0.049730	0.002990	0.099242	-0.000495	3.402053	-0.790711	42.878513
60213	0	0.298501	9.960954	-0.030798	0.002991	0.099609	-0.000305	3.403412	-0.785656	42.881879
60214	0	0.279585	9.979244	-0.049802	0.002795	0.099792	-0.000494	3.406177	-0.787883	42.876749
60215	0	0.329246	9.967053	-0.067034	0.003296	0.099670	-0.000671	3.403090	-0.785473	42.881620
60216	0	0.383058	10.028103	-0.030371	0.003838	0.100281	-0.000303	3.401633	-0.778921	42.886929
60217	0	0.353770	10.009770	-0.085927	0.003540	0.100098	-0.000854	3.405185	-0.777783	42.895868
60218	0	0.359568	10.040279	-0.074739	0.003595	0.100403	-0.000743	3.408357	-0.779686	42.898364
60219	0	0.317649	10.028068	-0.067110	0.003174	0.100281	-0.000671	3.406127	-0.784276	42.904498
60220	0	0.324183	10.040181	-0.006418	0.003240	0.100402	-0.000061	3.407806	-0.788278	42.909700
60221	0	0.341410	10.046401	-0.030285	0.003418	0.100464	-0.000305	3.403220	-0.785307	42.911715
60222	0	0.310026	10.034192	-0.030179	0.003104	0.100342	-0.000301	3.401799	-0.782275	42.918339
60223	0	0.322945	10.076921	-0.024488	0.003235	0.100769	-0.000244	3.400714	-0.777556	42.915943
60224	0	0.340189	10.070817	-0.036771	0.003407	0.100708	-0.000368	3.398308	-0.773762	42.916652
60225	0	0.365793	10.040294	0.073797	0.003662	0.100403	0.000732	3.390008	-0.770440	42.922571
60226	0	0.383082	10.052511	0.044085	0.003837	0.100525	0.000438	3.384445	-0.765211	42.925723
60227	0	0.335347	10.034191	-0.012361	0.003357	0.100342	-0.000122	3.384224	-0.762674	42.924831
60228	0	0.353280	10.046385	0.005961	0.003532	0.100464	0.000057	3.379513	-0.764606	42.928121
60229	0	0.310936	10.015880	0.012429	0.003113	0.100159	0.000122	3.375003	-0.762212	42.940305
60230	0	0.291737	10.021986	-0.006100	0.002922	0.100220	-0.000057	3.377363	-0.758366	42.944157
60231	0	0.310892	10.009781	-0.048096	0.003113	0.100098	-0.000488	3.367012	-0.755406	42.944447
60232	0	0.322351	9.997568	-0.010717	0.003226	0.099976	-0.000108	3.364330	-0.753683	42.953604
60233	0	0.292664	9.973153	0.000673	0.002930	0.099731	0.000000	3.354628	-0.751697	42.954777
60234	0	0.359049	9.936539	-0.028891	0.003594	0.099365	-0.000293	3.348133	-0.748670	42.949992
60235	0	0.353888	9.948736	-0.023835	0.003540	0.099487	-0.000244	3.339427	-0.748814	42.951172
60236	0	0.359351	9.924337	-0.065530	0.003598	0.099243	-0.000660	3.332007	-0.744884	42.950532
60237	0	0.317191	9.887712	-0.102751	0.003174	0.098877	-0.001038	3.318321	-0.744230	42.953039
60238	0	0.298418	9.887608	0.002881	0.002987	0.098876	0.000020	3.306157	-0.742498	42.954227
60239	0	0.286304	9.814471	-0.023664	0.002869	0.098145	-0.000244	3.295402	-0.737519	42.962555
60240	0	0.328392	9.844976	-0.101946	0.003284	0.098450	-0.001023	3.288924	-0.738461	42.962516
60241	0	0.298802	9.783953	-0.090538	0.002991	0.097839	-0.000916	3.275048	-0.736829	42.959187
60242	0	0.328266	9.790070	-0.076599	0.003290	0.097900	-0.000773	3.264323	-0.729571	42.958099
60243	0	0.377997	9.783964	-0.127271	0.003784	0.097839	-0.001282	3.251680	-0.726229	42.958744
60244	0	0.340475	9.722926	-0.094999	0.003409	0.097229	-0.000959	3.238557	-0.722323	42.954069
60245	0	0.335573	9.735121	-0.078233	0.003357	0.097351	-0.000793	3.223412	-0.722439	42.950953
60246	0	0.322903	9.698509	-0.118862	0.003232	0.096985	-0.001199	3.209432	-0.720503	42.959663
60247	0	0.298943	9.692412	-0.157137	0.002991	0.096924	-0.001587	3.189067	-0.720618	42.952442
60248	0	0.286342	9.668002	-0.129297	0.002866	0.096680	-0.001312	3.164245	-0.719416	42.944653
60249	0	0.299106	9.631356	-0.059546	0.002991	0.096313	-0.000610	3.144547	-0.721357	42.941476
60250	0	0.299060	9.625252	-0.044330	0.002991	0.096252	-0.000459	3.124216	-0.722745	42.938511
60251	0	0.323695	9.606950	-0.107845	0.003235	0.096069	-0.001099	3.098137	-0.726815	42.933162
60252	0	0.384710	9.594758	-0.103727	0.003849	0.095947	-0.001059	3.070621	-0.726089	42.931176
60253	0	0.341825	9.613055	-0.101953	0.003418	0.096130	-0.001038	3.047079	-0.728015	42.931087
60254	0	0.341927	9.588629	-0.080651	0.003418	0.095886	-0.000819	3.029899	-0.731147	42.930511
60255	0	0.335945	9.588636	-0.089229	0.003357	0.095886	-0.000916	3.000152	-0.735721	42.933805
60256	0	0.275261	9.588654	-0.145754	0.002751	0.095886	-0.001480	2.971262	-0.738856	42.934165
60257	0	0.287442	9.564214	-0.126474	0.002869	0.095642	-0.001282	2.948956	-0.747373	42.935175
60258	0	0.281402	9.558157	-0.134269	0.002818	0.095581	-0.001370	2.913779	-0.744074	42.936703
60259	0	0.256417	9.564233	-0.144776	0.002563	0.095642	-0.001465	2.891401	-0.746486	42.940072
60260	0	0.341879	9.600850	-0.073563	0.003419	0.096008	-0.000760	2.860276	-0.747896	42.938933
60261	0	0.329807	9.576424	-0.064849	0.003296	0.095764	-0.000671	2.830955	-0.752053	42.936283
60262	0	0.317860	9.564223	-0.053531	0.003178	0.095642	-0.000566	2.792816	-0.754762	42.934509
60263	0	0.348442	9.600841	-0.107141	0.003479	0.096008	-0.001099	2.758382	-0.762845	42.926320
60264	0	0.324420	9.606960	-0.077277	0.003245	0.096069	-0.000800	2.723824	-0.763058	42.925409
60265	0	0.281088	9.625266	-0.094548	0.002808	0.096252	-0.000977	2.684939	-0.768522	42.923862
[truncated: 501 more rows]
