# Supplementary material for: Properties of traditional bamboo carrying poles have implications for user interactions
Source: PLoS One. 2018 May 10;13(5):e0196208. doi: 10.1371/journal.pone.0196208 (PMC5945030; doi:10.1371/journal.pone.0196208)
Supplement: S1 Text — (ZIP) [file pone.0196208.s005.zip › ResTest_PoleE_L9Load1.txt]

// Start Time: Unknown
// Update Rate: 100.0Hz
// Filter Profile: human (34.3)
// Firmware Version: 2.1.4
PacketCounter	SampleTimeFine	Acc_X	Acc_Y	Acc_Z	VelInc_X	VelInc_Y	VelInc_Z	Roll	Pitch	Yaw	Latitude	Longitude	Altitude	Vel_X	Vel_Y	Vel_Z
64627	0	-0.406766	9.741146	-1.118303	-0.004089	0.097412	-0.011169	2.627377	6.208543	11.746158
64628	0	-1.044878	10.296597	-1.036751	-0.010452	0.102968	-0.010342	2.657026	6.204772	11.735380
64629	0	-0.459692	10.131468	-0.888220	-0.004578	0.101318	-0.008850	2.693687	6.226308	11.741735
64630	0	1.049853	9.631121	-0.924673	0.010522	0.096312	-0.009216	2.729190	6.253949	11.739909
64631	0	2.714536	9.320350	-0.783203	0.027161	0.093201	-0.007812	2.749987	6.272887	11.733173
64632	0	3.055496	9.338690	-0.713334	0.030547	0.093390	-0.007120	2.761813	6.263798	11.721011
64633	0	2.004194	9.331670	-1.130181	0.020020	0.093323	-0.011292	2.769590	6.236369	11.699932
64634	0	0.281188	9.404983	-1.192537	0.002791	0.094051	-0.011918	2.776352	6.211305	11.669916
64635	0	-1.054251	9.704554	-1.234612	-0.010559	0.097046	-0.012329	2.798284	6.191524	11.640540
64636	0	-1.211359	9.850667	-1.293565	-0.012113	0.098510	-0.012913	2.827329	6.192182	11.614595
64637	0	-0.148184	9.576166	-0.771831	-0.001465	0.095764	-0.007690	2.860525	6.212986	11.599991
64638	0	1.557426	9.076105	-0.662181	0.015593	0.090760	-0.006590	2.896197	6.236898	11.581671
64639	0	2.685563	8.770614	-0.454234	0.026855	0.087708	-0.004517	2.922534	6.238033	11.562108
64640	0	2.577507	8.458658	-0.281781	0.025757	0.084593	-0.002797	2.939075	6.216267	11.527548
64641	0	1.406558	8.178185	-0.519639	0.014038	0.081787	-0.005188	2.941896	6.180287	11.482537
64642	0	0.021412	8.166412	-0.678106	0.000175	0.081664	-0.006783	2.937098	6.128393	11.423089
64643	0	-0.960396	8.124299	-0.566902	-0.009644	0.081238	-0.005676	2.931441	6.076156	11.351740
64644	0	-0.867978	8.094450	-0.443928	-0.008709	0.080941	-0.004442	2.930929	6.038888	11.288801
64645	0	-0.131324	8.038327	-0.336943	-0.001343	0.080383	-0.003357	2.947203	6.001633	11.225559
64646	0	0.838998	8.275459	0.035756	0.008365	0.082757	0.000391	2.988078	5.971506	11.185668
64647	0	1.400182	8.306487	0.058410	0.013977	0.083069	0.000610	3.022128	5.938723	11.173986
64648	0	1.904020	7.463113	0.103240	0.019026	0.074635	0.001050	3.050813	5.915870	11.179027
64649	0	2.431664	7.341707	-0.015715	0.024292	0.073425	-0.000122	3.105865	5.877351	11.179000
64650	0	2.157063	7.462012	-0.009593	0.021534	0.074631	-0.000072	3.149580	5.818846	11.195025
64651	0	0.985852	7.451903	-0.144004	0.009827	0.074524	-0.001404	3.209309	5.767359	11.217830
64652	0	-0.191196	7.616570	-0.495274	-0.001948	0.076168	-0.004902	3.285889	5.711378	11.238263
64653	0	-0.376425	7.879317	-0.664153	-0.003784	0.078796	-0.006592	3.357947	5.681366	11.262026
64654	0	-0.074225	7.915505	-0.364204	-0.000755	0.079158	-0.003578	3.451112	5.660438	11.287526
64655	0	0.251776	8.214650	-0.648976	0.002502	0.082153	-0.006409	3.566560	5.637053	11.325529
64656	0	0.790448	8.402516	-0.568342	0.007904	0.084031	-0.005595	3.690907	5.634100	11.362249
64657	0	2.296109	8.208495	-0.428917	0.022949	0.082092	-0.004211	3.807417	5.615117	11.392651
64658	0	2.056168	8.547559	-0.744623	0.020534	0.085489	-0.007366	3.923766	5.575578	11.428606
64659	0	1.437201	8.745351	-0.780940	0.014343	0.087463	-0.007751	4.005547	5.536369	11.459628
64660	0	0.857455	9.292168	-1.102540	0.008546	0.092936	-0.010930	4.125485	5.500337	11.481190
64661	0	0.595328	9.367506	-1.187360	0.005920	0.093689	-0.011780	4.242572	5.459533	11.508283
64662	0	0.045960	9.493203	-1.231571	0.000432	0.094945	-0.012217	4.363236	5.425545	11.537430
64663	0	0.167462	9.843503	-1.565381	0.001648	0.098450	-0.015564	4.468818	5.394469	11.560210
64664	0	0.495190	10.120945	-1.566670	0.004937	0.101226	-0.015565	4.586164	5.377440	11.590399
64665	0	1.618916	10.392665	-1.311142	0.016174	0.103943	-0.013000	4.713534	5.359871	11.623350
64666	0	2.105390	10.445001	-1.002452	0.021024	0.104465	-0.009926	4.826774	5.325265	11.648193
64667	0	1.846288	10.654987	-1.388855	0.018433	0.106567	-0.013794	4.936287	5.291461	11.690200
64668	0	1.534808	10.944313	-1.639178	0.015322	0.109459	-0.016311	5.025660	5.263424	11.719789
64669	0	1.156425	11.131580	-1.380865	0.011536	0.111328	-0.013733	5.105600	5.233265	11.737158
64670	0	0.918289	11.464137	-1.890033	0.009154	0.114655	-0.018834	5.175529	5.204749	11.775219
64671	0	0.764826	11.485697	-2.208545	0.007629	0.114868	-0.022034	5.230089	5.186742	11.809871
64672	0	1.188886	11.660490	-2.272444	0.011879	0.116613	-0.022686	5.270521	5.177485	11.833404
64673	0	1.776357	11.773141	-2.346288	0.017761	0.117737	-0.023438	5.299603	5.175864	11.861469
64674	0	2.112704	11.790353	-2.563829	0.021123	0.117908	-0.025623	5.319247	5.173042	11.889342
64675	0	1.984753	11.956355	-2.692753	0.019836	0.119568	-0.026917	5.334683	5.163922	11.916536
64676	0	1.821649	11.986339	-2.687901	0.018210	0.119864	-0.026878	5.339223	5.159392	11.940442
64677	0	1.514819	12.121650	-2.757863	0.015137	0.121216	-0.027588	5.334002	5.150159	11.965080
64678	0	0.954495	12.225961	-2.791475	0.009544	0.122254	-0.027938	5.314872	5.151281	11.991442
64679	0	0.811577	12.262734	-2.767638	0.008118	0.122620	-0.027710	5.285659	5.154643	12.016696
64680	0	0.931825	12.350117	-2.783929	0.009334	0.123489	-0.027886	5.244385	5.170363	12.042052
64681	0	1.176009	12.336900	-2.482764	0.011780	0.123352	-0.024902	5.178077	5.189733	12.068058
64682	0	1.593186	12.273592	-2.429359	0.015951	0.122715	-0.024386	5.094007	5.208539	12.084109
64683	0	1.652573	12.191027	-2.332781	0.016541	0.121887	-0.023438	4.994735	5.223541	12.105760
64684	0	1.498128	12.122781	-2.456355	0.014985	0.121202	-0.024686	4.880956	5.228268	12.114470
64685	0	1.262569	12.081646	-2.458710	0.012634	0.120789	-0.024719	4.756707	5.237390	12.119420
64686	0	0.943171	11.971258	-2.382337	0.009442	0.119682	-0.023971	4.616446	5.248521	12.122852
64687	0	1.024221	11.831841	-2.377085	0.010254	0.118286	-0.023926	4.466651	5.260655	12.121450
64688	0	1.217331	11.648334	-2.157294	0.012183	0.116453	-0.021729	4.312450	5.270927	12.115145
64689	0	1.481644	11.477528	-1.943234	0.014832	0.114746	-0.019592	4.152051	5.286380	12.105411
64690	0	1.826449	11.293714	-1.770732	0.018280	0.112908	-0.017874	3.982190	5.302516	12.094030
64691	0	1.823567	11.153880	-1.599924	0.018250	0.111511	-0.016174	3.803132	5.317217	12.091727
64692	0	1.650037	10.927299	-1.546804	0.016513	0.109245	-0.015649	3.613542	5.330798	12.084818
64693	0	1.347553	10.733748	-2.062678	0.013489	0.107300	-0.020813	3.413566	5.345170	12.070301
64694	0	0.971908	10.573033	-1.428780	0.009739	0.105704	-0.014465	3.219385	5.366886	12.050508
64695	0	0.931341	10.348481	-1.500653	0.009338	0.103455	-0.015198	3.005089	5.394456	12.023729
64696	0	0.969147	10.104953	-1.648391	0.009716	0.101019	-0.016656	2.808164	5.422043	12.003991
64697	0	0.950310	9.957146	-1.240333	0.009521	0.099548	-0.012573	2.610042	5.443228	11.977786
64698	0	1.087018	9.801507	-0.939600	0.010889	0.097998	-0.009554	2.423220	5.465567	11.956541
64699	0	1.188171	9.529154	-0.833532	0.011902	0.095276	-0.008484	2.242883	5.489954	11.940206
64700	0	0.995286	9.396814	-0.603282	0.009970	0.093957	-0.006177	2.064890	5.510992	11.918566
64701	0	0.865477	9.241337	-0.296196	0.008667	0.092407	-0.003113	1.876081	5.526760	11.898851
64702	0	0.746678	9.077664	-0.272905	0.007483	0.090771	-0.002877	1.687557	5.547056	11.881086
64703	0	0.676253	8.881139	-0.254110	0.006775	0.088806	-0.002686	1.499626	5.563464	11.862074
64704	0	0.618611	8.771608	-0.097071	0.006201	0.087713	-0.001119	1.306021	5.582189	11.854710
64705	0	0.700562	8.593991	-0.071443	0.007019	0.085938	-0.000854	1.118830	5.599694	11.846241
64706	0	0.905698	8.392751	-0.001925	0.009068	0.083926	-0.000154	0.936544	5.612777	11.848150
64707	0	1.024139	8.240010	-0.060273	0.010254	0.082397	-0.000732	0.757022	5.629150	11.847290
64708	0	1.021935	8.069669	-0.078967	0.010229	0.080694	-0.000906	0.593007	5.641878	11.849026
64709	0	1.060993	7.965503	-0.203036	0.010620	0.079651	-0.002136	0.441383	5.655755	11.847629
64710	0	1.040785	7.856193	-0.152813	0.010416	0.078559	-0.001623	0.304681	5.666465	11.853830
64711	0	0.945096	7.782108	-0.003256	0.009460	0.077820	-0.000122	0.174822	5.678831	11.862406
64712	0	0.857608	7.703079	-0.029233	0.008587	0.077029	-0.000373	0.057811	5.692901	11.878271
64713	0	0.743839	7.684412	-0.004760	0.007446	0.076843	-0.000122	-0.050773	5.702657	11.893856
64714	0	0.662944	7.635379	0.100876	0.006637	0.076354	0.000940	-0.151252	5.711150	11.909354
64715	0	0.597189	7.592679	0.243424	0.005981	0.075928	0.002380	-0.229824	5.722380	11.931929
64716	0	0.595396	7.574054	0.278141	0.005961	0.075742	0.002731	-0.302163	5.729745	11.960868
64717	0	0.548610	7.586458	0.419838	0.005493	0.075867	0.004150	-0.371286	5.735752	11.991506
64718	0	0.516543	7.591970	0.502086	0.005173	0.075922	0.004978	-0.432529	5.741826	12.021621
64719	0	0.524746	7.598586	0.571653	0.005249	0.075989	0.005676	-0.489752	5.738597	12.054201
64720	0	0.506009	7.640816	0.493806	0.005063	0.076410	0.004902	-0.540128	5.737297	12.091870
64721	0	0.488303	7.647500	0.473280	0.004883	0.076477	0.004700	-0.586397	5.731934	12.125084
64722	0	0.573654	7.696012	0.382082	0.005738	0.076962	0.003790	-0.628095	5.729320	12.164472
64723	0	0.653229	7.751364	0.295291	0.006531	0.077515	0.002930	-0.657467	5.722286	12.205496
64724	0	0.751063	7.806028	0.317659	0.007509	0.078061	0.003160	-0.675342	5.714098	12.260442
64725	0	0.879392	7.855157	0.165422	0.008789	0.078552	0.001648	-0.676184	5.701923	12.317578
64726	0	0.867802	7.958792	0.073975	0.008677	0.079588	0.000744	-0.662116	5.696734	12.376431
64727	0	0.915876	8.081013	-0.019300	0.009155	0.080811	-0.000183	-0.639173	5.687842	12.438073
64728	0	0.953239	8.172456	-0.034149	0.009528	0.081725	-0.000325	-0.607119	5.677995	12.502203
64729	0	0.940537	8.319012	-0.045180	0.009399	0.083191	-0.000427	-0.563918	5.665775	12.568950
64730	0	0.959203	8.483700	-0.056704	0.009594	0.084837	-0.000539	-0.515744	5.664137	12.640812
64731	0	0.928499	8.599684	-0.187152	0.009277	0.085999	-0.001831	-0.452280	5.650731	12.710846
64732	0	0.887148	8.745805	-0.195557	0.008865	0.087460	-0.001915	-0.389474	5.639263	12.786504
64733	0	0.903900	8.953660	-0.273143	0.009033	0.089539	-0.002686	-0.321065	5.628850	12.862978
64734	0	0.905507	9.068953	-0.368426	0.009046	0.090693	-0.003633	-0.247735	5.614604	12.936311
64735	0	0.892039	9.270909	-0.378301	0.008911	0.092712	-0.003723	-0.165054	5.600809	13.008992
64736	0	0.918273	9.459304	-0.433978	0.009174	0.094597	-0.004273	-0.076789	5.588651	13.076109
64737	0	0.917065	9.594160	-0.538554	0.009155	0.095947	-0.005310	0.021515	5.568760	13.145662
64738	0	1.023595	9.745360	-0.639362	0.010224	0.097460	-0.006317	0.119129	5.554073	13.207534
64739	0	1.020348	9.954086	-0.759184	0.010193	0.099548	-0.007507	0.224255	5.541288	13.272340
64740	0	0.925477	10.092575	-0.880656	0.009238	0.100935	-0.008718	0.332240	5.522434	13.334005
64741	0	0.947094	10.240674	-1.040684	0.009460	0.102417	-0.010315	0.442110	5.511245	13.397657
64742	0	1.187489	10.427570	-1.096241	0.011862	0.104287	-0.010867	0.554202	5.497301	13.456605
64743	0	1.319887	10.533548	-1.059095	0.013184	0.105347	-0.010498	0.662929	5.480741	13.513620
64744	0	1.395923	10.744646	-1.169693	0.013947	0.107458	-0.011603	0.770413	5.468519	13.568041
64745	0	1.478379	10.838677	-1.187027	0.014771	0.108398	-0.011780	0.874306	5.454721	13.625770
64746	0	1.462717	10.945824	-1.315632	0.014614	0.109471	-0.013062	0.979848	5.441299	13.671348
64747	0	1.313101	11.094858	-1.437783	0.013123	0.110962	-0.014282	1.083757	5.432900	13.712562
64748	0	1.223183	11.220300	-1.469137	0.012223	0.112216	-0.014599	1.183187	5.424446	13.755413
64749	0	1.245742	11.308572	-1.492087	0.012451	0.113098	-0.014832	1.278262	5.418236	13.795288
64750	0	1.271706	11.415806	-1.534598	0.012708	0.114171	-0.015257	1.372760	5.409125	13.838523
64751	0	1.300916	11.485544	-1.589330	0.013000	0.114868	-0.015808	1.460958	5.400202	13.868231
64752	0	1.332895	11.604869	-1.715957	0.013323	0.116061	-0.017079	1.544162	5.394304	13.903288
64753	0	1.318876	11.662722	-1.643131	0.013184	0.116638	-0.016357	1.620675	5.389130	13.935149
64754	0	1.319520	11.672800	-1.603059	0.013193	0.116738	-0.015957	1.696172	5.386593	13.964139
64755	0	1.221248	11.668974	-1.648172	0.012207	0.116699	-0.016418	1.760548	5.380593	13.985686
64756	0	1.148507	11.709851	-1.702817	0.011485	0.117106	-0.016973	1.816874	5.380227	14.012809
64757	0	1.092163	11.711874	-1.751011	0.010925	0.117126	-0.017456	1.871590	5.383072	14.031862
64758	0	1.152199	11.704354	-1.712596	0.011528	0.117050	-0.017076	1.921939	5.388152	14.051957
64759	0	1.233114	11.638690	-1.768480	0.012329	0.116394	-0.017639	1.968718	5.385361	14.069109
64760	0	1.331272	11.588533	-1.722017	0.013309	0.115891	-0.017181	2.007668	5.380890	14.076740
64761	0	1.361268	11.486339	-1.736415	0.013611	0.114868	-0.017334	2.037869	5.377626	14.079407
64762	0	1.336244	11.424541	-1.723550	0.013370	0.114248	-0.017211	2.061558	5.382930	14.075495
64763	0	1.360896	11.291295	-1.692220	0.013611	0.112915	-0.016907	2.076226	5.383017	14.070869
64764	0	1.402355	11.229907	-1.640391	0.014034	0.112300	-0.016389	2.089294	5.391759	14.057659
64765	0	1.415399	11.096139	-1.539029	0.014160	0.110962	-0.015381	2.097293	5.396166	14.047758
64766	0	1.376899	10.980029	-1.461871	0.013782	0.109800	-0.014606	2.107601	5.407159	14.033647
64767	0	1.323740	10.845868	-1.356320	0.013245	0.108459	-0.013550	2.119440	5.412819	14.019649
64768	0	1.236966	10.723559	-1.267774	0.012376	0.107237	-0.012661	2.134832	5.417486	14.003286
64769	0	1.128138	10.607951	-1.087083	0.011292	0.106079	-0.010864	2.138507	5.426773	13.979081
64770	0	0.986504	10.473573	-1.051979	0.009868	0.104736	-0.010511	2.144839	5.428045	13.956123
64771	0	0.884131	10.333271	-0.910061	0.008850	0.103333	-0.009094	2.149504	5.436378	13.936431
64772	0	0.827657	10.162430	-0.849408	0.008283	0.101624	-0.008497	2.143187	5.442024	13.912275
64773	0	0.798362	10.015959	-0.903383	0.007996	0.100159	-0.009033	2.140564	5.454374	13.881902
64774	0	0.918061	9.857491	-0.830222	0.009192	0.098574	-0.008304	2.134775	5.467009	13.849344
64775	0	1.012383	9.674160	-0.689636	0.010132	0.096741	-0.006897	2.129364	5.475799	13.815038
64776	0	1.028696	9.521682	-0.732653	0.010299	0.095216	-0.007323	2.129287	5.488843	13.786604
64777	0	0.988539	9.399392	-0.684234	0.009888	0.093994	-0.006836	2.132661	5.490793	13.754156
64778	0	0.957080	9.234549	-0.709823	0.009577	0.092345	-0.007093	2.134031	5.497235	13.720764
64779	0	0.921232	9.094198	-0.660293	0.009216	0.090942	-0.006592	2.142918	5.501539	13.682904
64780	0	0.871347	8.965951	-0.552901	0.008720	0.089660	-0.005515	2.156205	5.509881	13.649258
64781	0	0.921346	8.831718	-0.465749	0.009216	0.088318	-0.004639	2.175665	5.513444	13.612782
64782	0	0.914516	8.746228	-0.310983	0.009151	0.087462	-0.003090	2.197190	5.520711	13.580598
64783	0	0.933830	8.618086	-0.271079	0.009338	0.086182	-0.002686	2.226431	5.520994	13.549662
64784	0	0.976138	8.544699	-0.239478	0.009765	0.085447	-0.002370	2.255087	5.525779	13.518556
64785	0	0.951768	8.416726	-0.216167	0.009521	0.084167	-0.002136	2.285194	5.531280	13.488822
64786	0	0.908991	8.337211	-0.166787	0.009087	0.083373	-0.001637	2.322730	5.527160	13.459864
64787	0	0.817904	8.288531	-0.112866	0.008179	0.082886	-0.001099	2.360266	5.527297	13.430630
64788	0	0.720732	8.221133	-0.150073	0.007202	0.082212	-0.001464	2.407951	5.520564	13.401968
64789	0	0.604409	8.154177	-0.217701	0.006042	0.081543	-0.002136	2.462155	5.518368	13.374596
64790	0	0.549882	8.117269	-0.201490	0.005496	0.081174	-0.001973	2.518063	5.514643	13.345704
64791	0	0.537486	8.093106	-0.224492	0.005371	0.080933	-0.002197	2.582797	5.509222	13.321059
64792	0	0.587057	8.056199	-0.192064	0.005867	0.080564	-0.001865	2.659262	5.503448	13.303589
64793	0	0.653388	8.056514	-0.152010	0.006531	0.080566	-0.001465	2.735627	5.498336	13.286243
64794	0	0.733113	8.080626	-0.176025	0.007330	0.080808	-0.001698	2.821047	5.495679	13.274083
64795	0	0.757414	8.062602	-0.116177	0.007568	0.080627	-0.001099	2.910058	5.485325	13.272005
64796	0	0.758709	8.105029	-0.105124	0.007580	0.081052	-0.000982	3.005683	5.473855	13.261707
64797	0	0.757692	8.117511	-0.104555	0.007568	0.081177	-0.000977	3.101448	5.460350	13.252794
64798	0	0.710691	8.171588	-0.283973	0.007096	0.081719	-0.002764	3.206950	5.443334	13.247220
64799	0	0.678498	8.227202	-0.282197	0.006775	0.082275	-0.002747	3.310602	5.427425	13.241758
64800	0	0.759533	8.281090	-0.383130	0.007587	0.082815	-0.003754	3.417125	5.414055	13.240863
64801	0	0.825124	8.324596	-0.496518	0.008240	0.083252	-0.004883	3.529661	5.395593	13.241204
64802	0	0.839757	8.432598	-0.678676	0.008385	0.084334	-0.006698	3.649276	5.375538	13.238443
64803	0	0.904555	8.513516	-0.705024	0.009033	0.085144	-0.006958	3.773350	5.355700	13.245945
64804	0	0.931773	8.657852	-0.785259	0.009302	0.086589	-0.007756	3.901050	5.331719	13.254287
64805	0	0.941023	8.665858	-0.931163	0.009399	0.086670	-0.009216	4.025189	5.314487	13.246652
64806	0	1.077793	8.852550	-0.957517	0.010764	0.088538	-0.009473	4.157011	5.293315	13.250985
64807	0	1.020931	8.946568	-0.846817	0.010193	0.089478	-0.008362	4.293840	5.268542	13.264866
64808	0	0.841161	9.071765	-1.027598	0.008395	0.090732	-0.010165	4.432886	5.244470	13.266171
64809	0	0.898848	9.172181	-1.078758	0.008972	0.091736	-0.010681	4.565036	5.220683	13.271578
64810	0	0.865362	9.376974	-1.052188	0.008639	0.093783	-0.010411	4.699099	5.199875	13.276425
64811	0	0.794753	9.532366	-1.121255	0.007935	0.095337	-0.011108	4.822745	5.181055	13.275833
64812	0	0.968621	9.602356	-1.282426	0.009668	0.096039	-0.012723	4.940760	5.156535	13.263512
64813	0	0.990501	9.739686	-1.249593	0.009888	0.097412	-0.012390	5.063482	5.132761	13.260735
64814	0	1.116058	9.919208	-1.416846	0.011143	0.099208	-0.014071	5.173178	5.108662	13.256153
64815	0	1.192223	9.965393	-1.522904	0.011902	0.099670	-0.015137	5.275897	5.081714	13.246335
64816	0	1.207781	10.053382	-1.633293	0.012064	0.100551	-0.016239	5.379468	5.062089	13.237467
64817	0	1.247184	10.197192	-1.815267	0.012451	0.101990	-0.018066	5.473511	5.034862	13.229865
64818	0	1.226281	10.285238	-1.826405	0.012248	0.102869	-0.018180	5.563272	5.014225	13.218304
64819	0	1.234342	10.404797	-1.833644	0.012329	0.104065	-0.018250	5.656564	4.994332	13.215179
64820	0	1.286189	10.492891	-1.887203	0.012846	0.104945	-0.018792	5.741168	4.972824	13.212284
64821	0	1.349819	10.569878	-1.856735	0.013489	0.105713	-0.018494	5.816731	4.958398	13.200251
64822	0	1.291001	10.670926	-1.828571	0.012897	0.106723	-0.018215	5.888323	4.940891	13.186525
64823	0	1.343515	10.759403	-1.824772	0.013428	0.107605	-0.018188	5.947266	4.928948	13.176777
64824	0	1.247765	10.800142	-1.732336	0.012466	0.108011	-0.017270	5.999675	4.913287	13.160351
64825	0	1.013599	10.881925	-1.822464	0.010132	0.108826	-0.018188	6.034024	4.904963	13.142292
64826	0	1.105948	10.929483	-1.835470	0.011055	0.109301	-0.018323	6.063587	4.896275	13.128088
64827	0	0.958300	10.912684	-1.918769	0.009583	0.109131	-0.019165	6.083974	4.891537	13.113762
64828	0	1.184015	10.967042	-1.976799	0.011841	0.109672	-0.019761	6.086116	4.887896	13.089610
64829	0	1.294233	10.882619	-2.019807	0.012939	0.108826	-0.020203	6.076093	4.880424	13.064704
64830	0	1.257950	10.931714	-2.066969	0.012578	0.109315	-0.020682	6.058013	4.874284	13.038552
64831	0	1.336274	10.852466	-2.195457	0.013367	0.108521	-0.021973	6.032586	4.873129	13.005095
64832	0	1.092106	10.871474	-2.130555	0.010918	0.108711	-0.021325	6.007338	4.864637	12.977159
64833	0	1.031302	10.828345	-2.218317	0.010315	0.108276	-0.022217	5.966049	4.861092	12.940277
64834	0	1.097779	10.762456	-2.071241	0.010983	0.107617	-0.020747	5.923305	4.860974	12.904657
64835	0	1.153107	10.718608	-1.863163	0.011536	0.107178	-0.018677	5.868921	4.861467	12.867275
64836	0	1.334935	10.646985	-1.762346	0.013357	0.106461	-0.017673	5.807835	4.865710	12.825320
64837	0	1.549508	10.560129	-1.641968	0.015503	0.105591	-0.016479	5.734555	4.870446	12.778763
64838	0	1.444250	10.476570	-1.501416	0.014450	0.104755	-0.015079	5.656735	4.875303	12.739030
64839	0	1.329661	10.401778	-1.701235	0.013306	0.104004	-0.017090	5.563198	4.880970	12.690774
64840	0	1.158235	10.251544	-1.538555	0.011580	0.102503	-0.015471	5.459039	4.874299	12.635399
64841	0	0.896785	10.249250	-1.559374	0.008972	0.102478	-0.015686	5.349139	4.875263	12.579133
64842	0	0.888711	10.087695	-1.681804	0.008901	0.100861	-0.016909	5.239544	4.885674	12.527039
64843	0	0.926152	9.938189	-1.632641	0.009277	0.099365	-0.016418	5.126713	4.898894	12.474075
64844	0	1.033747	9.843268	-1.462111	0.010345	0.098418	-0.014712	5.014050	4.903845	12.427064
64845	0	1.183121	9.712097	-1.419458	0.011841	0.097107	-0.014282	4.903484	4.910714	12.379009
64846	0	1.212070	9.629070	-1.310834	0.012127	0.096278	-0.013194	4.793709	4.914015	12.329601
64847	0	1.037002	9.540946	-1.126098	0.010376	0.095398	-0.011353	4.677441	4.917591	12.284183
64848	0	0.919862	9.451397	-1.028688	0.009205	0.094503	-0.010378	4.561007	4.921882	12.236072
64849	0	0.799099	9.363848	-0.972954	0.007996	0.093628	-0.009827	4.436810	4.924246	12.191657
64850	0	0.676432	9.304334	-0.794799	0.006766	0.093035	-0.008046	4.311303	4.923885	12.146295
64851	0	0.719470	9.229352	-0.722567	0.007202	0.092285	-0.007324	4.184057	4.930442	12.103639
64852	0	0.828331	9.114976	-0.715345	0.008286	0.091142	-0.007253	4.054299	4.930154	12.063471
64853	0	0.909077	9.021798	-0.698194	0.009094	0.090210	-0.007080	3.924443	4.931264	12.023672
64854	0	1.030307	8.937860	-0.679023	0.010307	0.089371	-0.006886	3.795728	4.933107	11.988809
64855	0	1.055449	8.826502	-0.717000	0.010559	0.088257	-0.007263	3.669421	4.935074	11.951841
64856	0	1.061083	8.785194	-0.692756	0.010611	0.087845	-0.007017	3.548123	4.930364	11.924155
64857	0	0.976292	8.716649	-0.784658	0.009766	0.087158	-0.007935	3.428013	4.929162	11.895446
64858	0	0.896494	8.663159	-0.736988	0.008966	0.086624	-0.007455	3.312175	4.926096	11.873996
64859	0	0.854581	8.661528	-0.675347	0.008545	0.086609	-0.006836	3.199036	4.920146	11.842935
64860	0	0.860722	8.632087	-0.622665	0.008607	0.086315	-0.006306	3.090716	4.914673	11.822315
64861	0	0.848372	8.606436	-0.585069	0.008484	0.086060	-0.005920	2.994814	4.909628	11.802999
64862	0	0.890796	8.625476	-0.516194	0.008910	0.086250	-0.005232	2.899191	4.907108	11.788448
64863	0	0.842712	8.587937	-0.401926	0.008423	0.085876	-0.004089	2.803345	4.895816	11.777732
64864	0	0.812640	8.612936	-0.400456	0.008125	0.086126	-0.004071	2.712701	4.888409	11.768796
64865	0	0.763303	8.612297	-0.347430	0.007629	0.086121	-0.003540	2.624000	4.877105	11.767657
64866	0	0.672373	8.643177	-0.322229	0.006721	0.086430	-0.003286	2.537651	4.866422	11.761354
64867	0	0.677622	8.685511	-0.286444	0.006775	0.086853	-0.002930	2.450201	4.858105	11.758567
64868	0	0.751026	8.710471	-0.364714	0.007509	0.087102	-0.003715	2.359440	4.850543	11.754988
64869	0	0.805946	8.734423	-0.439292	0.008057	0.087341	-0.004456	2.275360	4.840362	11.749270
64870	0	0.940846	8.771908	-0.597563	0.009404	0.087715	-0.006040	2.190986	4.827742	11.752272
64871	0	1.001327	8.807696	-0.537312	0.010010	0.088074	-0.005432	2.114142	4.815782	11.762845
64872	0	1.069631	8.881672	-0.629602	0.010688	0.088814	-0.006351	2.042882	4.797405	11.774766
64873	0	1.062349	8.935857	-0.599055	0.010620	0.089355	-0.006042	1.976561	4.785473	11.788895
64874	0	0.990045	9.028022	-0.668880	0.009894	0.090278	-0.006732	1.922325	4.770072	11.808529
64875	0	0.977040	9.112765	-0.587921	0.009766	0.091125	-0.005920	1.871405	4.756033	11.830175
64876	0	0.984187	9.228958	-0.512534	0.009835	0.092288	-0.005166	1.822159	4.739382	11.860888
64877	0	0.940722	9.271372	-0.533452	0.009399	0.092712	-0.005371	1.778260	4.721230	11.889546
64878	0	0.929602	9.399872	-0.581383	0.009293	0.093997	-0.005847	1.738677	4.708687	11.913686
64879	0	0.971247	9.448420	-0.655459	0.009705	0.094482	-0.006592	1.694202	4.690914	11.936490
64880	0	0.997395	9.570759	-0.690720	0.009964	0.095706	-0.006944	1.651371	4.670707	11.962332
64881	0	0.989452	9.631600	-0.740450	0.009888	0.096313	-0.007446	1.602501	4.654323	11.986491
64882	0	1.082176	9.711508	-0.848782	0.010817	0.097113	-0.008522	1.563773	4.640004	12.015934
64883	0	1.038440	9.772020	-0.966623	0.010376	0.097717	-0.009705	1.519706	4.622148	12.045977
64884	0	0.997127	9.870254	-1.032538	0.009965	0.098700	-0.010360	1.481553	4.606915	12.081299
64885	0	1.051008	9.979474	-1.040326	0.010498	0.099792	-0.010437	1.444561	4.585152	12.114732
64886	0	1.028614	10.053159	-1.113770	0.010278	0.100530	-0.011163	1.417650	4.567698	12.148565
64887	0	1.062450	10.138172	-1.138886	0.010620	0.101379	-0.011414	1.391159	4.554746	12.183453
64888	0	1.100345	10.187371	-1.121341	0.010995	0.101871	-0.011242	1.360596	4.537028	12.218834
64889	0	1.111635	10.296780	-1.029145	0.011108	0.102966	-0.010315	1.336787	4.519780	12.259167
64890	0	1.161834	10.358140	-1.060911	0.011612	0.103580	-0.010634	1.310727	4.504236	12.295056
64891	0	1.203153	10.412793	-1.077588	0.012024	0.104126	-0.010803	1.282452	4.487335	12.333355
64892	0	1.264971	10.455929	-1.041022	0.012649	0.104556	-0.010444	1.247228	4.477321	12.364771
64893	0	1.275804	10.504487	-1.082967	0.012756	0.105042	-0.010864	1.211506	4.466737	12.404456
64894	0	1.258216	10.529550	-1.155359	0.012576	0.105292	-0.011589	1.174165	4.451413	12.434366
64895	0	1.263497	10.553479	-1.197923	0.012634	0.105530	-0.012024	1.126983	4.441929	12.465203
64896	0	1.245241	10.566781	-1.262177	0.012452	0.105662	-0.012668	1.078853	4.433003	12.500308
64897	0	1.214766	10.583897	-1.314985	0.012146	0.105835	-0.013184	1.043988	4.422622	12.534244
64898	0	1.208824	10.615278	-1.313704	0.012088	0.106148	-0.013178	1.000736	4.413262	12.561133
64899	0	1.141214	10.577805	-1.302939	0.011414	0.105774	-0.013062	0.967190	4.405937	12.594011
64900	0	1.164786	10.603050	-1.284139	0.011654	0.106026	-0.012876	0.931575	4.403434	12.625959
64901	0	1.153414	10.589964	-1.211568	0.011536	0.105896	-0.012146	0.899284	4.395612	12.649292
64902	0	1.110058	10.602885	-1.150266	0.011105	0.106025	-0.011537	0.863540	4.390389	12.678116
64903	0	1.098632	10.577826	-1.088332	0.010986	0.105774	-0.010925	0.819030	4.380682	12.707787
64904	0	1.098650	10.548183	-1.104250	0.010985	0.105477	-0.011086	0.771726	4.369615	12.728983
64905	0	1.049265	10.461897	-1.002745	0.010498	0.104614	-0.010071	0.724534	4.365400	12.750486
64906	0	1.121204	10.456624	-0.976252	0.011219	0.104562	-0.009802	0.682437	4.362848	12.778474
64907	0	1.171354	10.382532	-0.941728	0.011719	0.103821	-0.009460	0.636175	4.358289	12.804320
64908	0	1.225370	10.285648	-0.897152	0.012257	0.102853	-0.009009	0.595028	4.351018	12.829518
64909	0	1.250596	10.242063	-0.851037	0.012512	0.102417	-0.008545	0.557013	4.347279	12.847977
64910	0	1.181829	10.139157	-0.960143	0.011828	0.101387	-0.009637	0.517704	4.348108	12.867802
64911	0	1.177527	10.101710	-0.911781	0.011780	0.101013	-0.009155	0.475748	4.342422	12.887451
64912	0	1.114686	9.998696	-0.824914	0.011160	0.099982	-0.008288	0.431767	4.346330	12.914739
64913	0	1.103671	9.979595	-0.827324	0.011047	0.099792	-0.008301	0.401264	4.347449	12.942788
64914	0	1.126825	9.894694	-0.797594	0.011270	0.098945	-0.008002	0.371819	4.337746	12.966525
64915	0	1.103750	9.820830	-0.699628	0.011047	0.098206	-0.007019	0.346545	4.337713	12.990681
64916	0	1.077601	9.766304	-0.603719	0.010782	0.097661	-0.006059	0.321991	4.333231	13.013690
64917	0	1.061114	9.710906	-0.590154	0.010620	0.097107	-0.005920	0.300614	4.331876	13.037888
64918	0	0.955675	9.601269	-0.476816	0.009563	0.096011	-0.004786	0.280295	4.327661	13.061731
64919	0	0.908669	9.564351	-0.511378	0.009094	0.095642	-0.005127	0.264996	4.324442	13.084300
64920	0	0.870467	9.479069	-0.423484	0.008712	0.094790	-0.004247	0.250632	4.320667	13.105484
64921	0	0.853963	9.375099	-0.456722	0.008545	0.093750	-0.004578	0.238350	4.314590	13.127344
64922	0	0.852754	9.320205	-0.419437	0.008533	0.093202	-0.004191	0.241753	4.309371	13.141457
64923	0	0.878008	9.277414	-0.445870	0.008789	0.092773	-0.004456	0.246561	4.307597	13.170256
64924	0	0.931708	9.198129	-0.433948	0.009320	0.091981	-0.004340	0.246367	4.298670	13.193309
64925	0	0.994431	9.143064	-0.422242	0.009949	0.091431	-0.004211	0.261183	4.291138	13.220882
64926	0	0.932826	9.118500	-0.394374	0.009329	0.091186	-0.003929	0.280593	4.278566	13.252925
64927	0	0.884717	9.045354	-0.398649	0.008850	0.090454	-0.003967	0.304923	4.269153	13.272305
64928	0	0.884113	9.026843	-0.384421	0.008843	0.090269	-0.003823	0.332712	4.258434	13.304295
64929	0	0.884524	9.002637	-0.332202	0.008850	0.090027	-0.003296	0.366667	4.250897	13.330227
64930	0	0.932430	8.959801	-0.283168	0.009328	0.089599	-0.002799	0.409140	4.241549	13.359144
64931	0	0.976499	8.917165	-0.204869	0.009766	0.089172	-0.002014	0.454419	4.228074	13.389269
64932	0	1.025123	8.916839	-0.285415	0.010252	0.089170	-0.002816	0.504832	4.214606	13.423343
64933	0	1.013667	8.917095	-0.193244	0.010132	0.089172	-0.001892	0.557912	4.193683	13.455983
64934	0	0.928725	8.898539	-0.207624	0.009287	0.088986	-0.002034	0.613133	4.178330	13.488612
64935	0	0.866812	8.904896	-0.224646	0.008667	0.089050	-0.002197	0.677051	4.162042	13.519283
64936	0	0.769146	8.922926	-0.246820	0.007692	0.089231	-0.002419	0.741495	4.148053	13.555227
64937	0	0.732144	8.947612	-0.274015	0.007324	0.089478	-0.002686	0.811928	4.136434	13.593583
64938	0	0.725628	8.959355	-0.340691	0.007257	0.089596	-0.003345	0.892634	4.122575	13.637296
64939	0	0.787548	8.984120	-0.324080	0.007874	0.089844	-0.003174	0.979183	4.104493	13.679347
64940	0	0.861532	9.019815	-0.490197	0.008610	0.090202	-0.004834	1.066905	4.082213	13.725550
64941	0	0.909971	9.057154	-0.513853	0.009094	0.090576	-0.005066	1.159916	4.060139	13.765803
64942	0	0.935967	9.104799	-0.577749	0.009349	0.091054	-0.005700	1.259248	4.031247	13.813223
64943	0	0.916570	9.117982	-0.624791	0.009155	0.091187	-0.006165	1.365309	4.002952	13.857199
64944	0	0.937347	9.195700	-0.714723	0.009359	0.091965	-0.007066	1.468579	3.970244	13.903707
64945	0	0.941079	9.233768	-0.747685	0.009399	0.092346	-0.007385	1.583747	3.940933	13.950010
64946	0	0.985536	9.287041	-0.717525	0.009849	0.092878	-0.007081	1.701050	3.917148	13.990485
64947	0	0.971467	9.355821	-0.748167	0.009705	0.093567	-0.007385	1.820061	3.889263	14.032113
64948	0	1.040531	9.445696	-0.706750	0.010396	0.094465	-0.006969	1.939336	3.862279	14.066113
64949	0	1.032227	9.502274	-0.791187	0.010315	0.095032	-0.007812	2.060000	3.837628	14.105510
64950	0	1.052352	9.591817	-0.811859	0.010512	0.095928	-0.008014	2.185675	3.808399	14.145382
64951	0	1.044631	9.648724	-0.821642	0.010437	0.096497	-0.008118	2.303626	3.781235	14.186685
64952	0	1.015995	9.756365	-0.915285	0.010150	0.097574	-0.009050	2.424063	3.753498	14.224861
64953	0	1.008341	9.849861	-1.023685	0.010071	0.098511	-0.010132	2.545894	3.722913	14.260723
64954	0	0.992206	9.920653	-1.020597	0.009912	0.099218	-0.010099	2.668590	3.695720	14.299521
64955	0	0.959553	9.971767	-1.103922	0.009583	0.099731	-0.010925	2.799127	3.664612	14.340163
64956	0	1.035033	10.029740	-1.235892	0.010341	0.100311	-0.012254	2.919227	3.637547	14.381142
64957	0	1.050867	10.057140	-1.237780	0.010498	0.100586	-0.012268	3.043592	3.609190	14.416549
64958	0	1.052498	10.145544	-1.332934	0.010519	0.101470	-0.013223	3.163136	3.586149	14.448940
64959	0	1.093683	10.185302	-1.334759	0.010925	0.101868	-0.013245	3.277841	3.556738	14.478963
64960	0	1.077522	10.261544	-1.386271	0.010765	0.102631	-0.013758	3.394391	3.528870	14.515992
64961	0	1.074936	10.337924	-1.389543	0.010742	0.103394	-0.013794	3.505197	3.504164	14.545140
64962	0	1.137652	10.359595	-1.336629	0.011366	0.103610	-0.013266	3.614405	3.475526	14.562550
64963	0	1.093667	10.380715	-1.352381	0.010925	0.103821	-0.013428	3.718548	3.445978	14.583270
64964	0	1.162296	10.426871	-1.395012	0.011619	0.104280	-0.013865	3.809064	3.424081	14.598859
64965	0	1.233753	10.441911	-1.412009	0.012329	0.104431	-0.014038	3.896601	3.397623	14.615412
64966	0	1.259458	10.500518	-1.452640	0.012589	0.105017	-0.014447	3.980434	3.374671	14.632036
64967	0	1.270014	10.484728	-1.484517	0.012695	0.104858	-0.014771	4.058825	3.351915	14.642173
64968	0	1.259075	10.500710	-1.517664	0.012583	0.105019	-0.015103	4.135995	3.325638	14.658344
64969	0	1.209107	10.503015	-1.545345	0.012085	0.105042	-0.015381	4.211804	3.301213	14.670216
64970	0	1.191902	10.470151	-1.614233	0.011913	0.104712	-0.016075	4.281664	3.277035	14.671824
64971	0	1.135910	10.448146	-1.587420	0.011353	0.104492	-0.015808	4.350898	3.251853	14.683372
64972	0	1.106401	10.421680	-1.612015	0.011060	0.104226	-0.016063	4.409978	3.229037	14.679307
64973	0	1.135519	10.399561	-1.567822	0.011353	0.104004	-0.015625	4.464796	3.207930	14.680212
64974	0	1.123958	10.355136	-1.578218	0.011235	0.103559	-0.015732	4.516023	3.184805	14.678354
64975	0	1.153861	10.338679	-1.469384	0.011536	0.103394	-0.014648	4.561731	3.163321	14.671029
64976	0	1.111275	10.288578	-1.520176	0.011113	0.102891	-0.015166	4.596084	3.145404	14.660657
64977	0	1.049834	10.210734	-1.461854	0.010498	0.102112	-0.014587	4.626120	3.126739	14.648442
64978	0	1.031688	10.148832	-1.406367	0.010315	0.101492	-0.014039	4.648821	3.106325	14.639920
64979	0	1.049858	10.064336	-1.394174	0.010498	0.100647	-0.013916	4.672365	3.087440	14.616137
64980	0	1.098266	10.020985	-1.392651	0.010986	0.100212	-0.013907	4.687989	3.073259	14.590566
64981	0	1.147200	9.911949	-1.301505	0.011475	0.099121	-0.013000	4.698081	3.058175	14.562695
64982	0	1.159193	9.856612	-1.237242	0.011591	0.098568	-0.012359	4.708053	3.038900	14.542419
64983	0	1.153804	9.759316	-1.142871	0.011536	0.097595	-0.011414	4.719325	3.018242	14.513929
64984	0	1.086876	9.667374	-1.139240	0.010868	0.096675	-0.011383	4.723232	2.999778	14.481111
64985	0	1.073766	9.606933	-1.117381	0.010742	0.096069	-0.011169	4.721511	2.987373	14.449005
64986	0	1.024025	9.515252	-1.051365	0.010244	0.095153	-0.010507	4.723450	2.974539	14.419923
64987	0	0.982114	9.448309	-1.049720	0.009827	0.094482	-0.010498	4.715985	2.963356	14.391089
64988	0	0.962959	9.393414	-1.013253	0.009632	0.093934	-0.010131	4.711987	2.948391	14.363774
64989	0	0.939906	9.289527	-1.025642	0.009399	0.092896	-0.010254	4.708441	2.930959	14.330395
64990	0	0.945882	9.228416	-1.001647	0.009459	0.092284	-0.010015	4.702911	2.913916	14.296124
64991	0	0.945479	9.130942	-0.988552	0.009460	0.091309	-0.009888	4.693203	2.903052	14.257314
64992	0	0.926572	9.076006	-0.939746	0.009266	0.090760	-0.009396	4.689199	2.885185	14.228264
64993	0	0.890836	9.039300	-0.952470	0.008911	0.090393	-0.009521	4.686473	2.870697	14.190913
64994	0	0.866289	8.953734	-0.922422	0.008661	0.089538	-0.009223	4.681532	2.850602	14.158659
64995	0	0.848388	8.905048	-0.829882	0.008484	0.089050	-0.008301	4.672572	2.832846	14.124473
64996	0	0.781632	8.862273	-0.817467	0.007812	0.088623	-0.008175	4.666262	2.809999	14.091718
64997	0	0.799875	8.837865	-0.762907	0.007996	0.088379	-0.007629	4.659805	2.788077	14.061252
64998	0	0.836984	8.801173	-0.732176	0.008368	0.088012	-0.007324	4.650438	2.767196	14.031063
64999	0	0.830361	8.746302	-0.750843	0.008301	0.087463	-0.007507	4.645664	2.745454	14.001830
65000	0	0.885819	8.727888	-0.726846	0.008856	0.087279	-0.007266	4.641732	2.724746	13.964049
65001	0	0.915569	8.715820	-0.720168	0.009155	0.087158	-0.007202	4.634599	2.705890	13.933377
65002	0	0.946190	8.727900	-0.714305	0.009460	0.087279	-0.007141	4.630200	2.685879	13.904404
65003	0	0.903919	8.691325	-0.696033	0.009033	0.086914	-0.006958	4.626586	2.659799	13.875834
65004	0	0.874039	8.672896	-0.751209	0.008739	0.086729	-0.007512	4.620540	2.639605	13.855635
65005	0	0.867112	8.709701	-0.762652	0.008667	0.087097	-0.007629	4.610986	2.614916	13.838589
65006	0	0.910742	8.746159	-0.726155	0.009102	0.087462	-0.007258	4.609240	2.588327	13.822792
65007	0	0.885245	8.770723	-0.756897	0.008850	0.087708	-0.007568	4.604374	2.565643	13.809658
65008	0	0.892494	8.813254	-0.708648	0.008916	0.088134	-0.007082	4.604373	2.534485	13.792979
65009	0	0.879142	8.831732	-0.806016	0.008789	0.088318	-0.008057	4.603324	2.511418	13.780996
65010	0	0.825356	8.923035	-0.770163	0.008245	0.089231	-0.007698	4.602622	2.479766	13.772635
65011	0	0.849092	8.965977	-0.842506	0.008484	0.089661	-0.008423	4.599802	2.450700	13.760786
65012	0	0.826270	9.014584	-0.897990	0.008253	0.090147	-0.008977	4.597925	2.418252	13.747223
65013	0	0.842849	9.106332	-0.940537	0.008423	0.091064	-0.009399	4.599804	2.390607	13.734318
65014	0	0.856285	9.124325	-1.015098	0.008555	0.091245	-0.010144	4.602607	2.360518	13.723887
65015	0	0.940713	9.216196	-1.037896	0.009399	0.092163	-0.010376	4.600499	2.330017	13.712198
65016	0	0.985017	9.270825	-1.081350	0.009842	0.092710	-0.010810	4.599273	2.298631	13.703620
65017	0	1.044702	9.356541	-1.129452	0.010437	0.093567	-0.011292	4.596767	2.265190	13.691330
65018	0	1.089495	9.441578	-1.166801	0.010883	0.094418	-0.011664	4.595044	2.229687	13.679848
65019	0	1.056384	9.521399	-1.178239	0.010559	0.095215	-0.011780	4.592116	2.202424	13.672223
65020	0	1.038995	9.643280	-1.215378	0.010385	0.096434	-0.012152	4.589086	2.174193	13.670584
65021	0	1.069186	9.728910	-1.269346	0.010681	0.097290	-0.012695	4.580873	2.139798	13.661731
65022	0	1.046646	9.783635	-1.238130	0.010458	0.097836	-0.012387	4.568333	2.107970	13.658429
65023	0	1.075208	9.918266	-1.280498	0.010742	0.099182	-0.012817	4.548870	2.074436	13.661452
65024	0	1.101229	9.954944	-1.271797	0.011005	0.099548	-0.012733	4.526752	2.044361	13.662183
65025	0	1.075403	10.022036	-1.353573	0.010742	0.100220	-0.013550	4.505473	2.008487	13.662090
65026	0	1.107855	10.126048	-1.386568	0.011070	0.101258	-0.013888	4.473824	1.976766	13.652243
65027	0	1.087332	10.162597	-1.401341	0.010864	0.101624	-0.014038	4.440494	1.944071	13.648555
65028	0	1.095126	10.254719	-1.414122	0.010943	0.102544	-0.014172	4.400978	1.912753	13.643972
65029	0	1.069086	10.297051	-1.614112	0.010681	0.102966	-0.016174	4.358259	1.878950	13.635247
65030	0	1.009905	10.395485	-1.619603	0.010090	0.103951	-0.016230	4.315832	1.845798	13.628144
65031	0	1.050523	10.413231	-1.631243	0.010498	0.104126	-0.016357	4.260554	1.814718	13.616697
65032	0	1.106962	10.475518	-1.640377	0.011061	0.104749	-0.016451	4.203267	1.781740	13.608054
65033	0	1.117658	10.535352	-1.551249	0.011169	0.105347	-0.015564	4.141422	1.750844	13.593599
65034	0	1.167601	10.512413	-1.607599	0.011671	0.105116	-0.016133	4.073268	1.722121	13.586122
65035	0	1.178286	10.565961	-1.563144	0.011780	0.105652	-0.015686	4.008424	1.695421	13.579767
65036	0	1.154981	10.585867	-1.545230	0.011541	0.105850	-0.015516	3.933635	1.662954	13.571930
65037	0	1.128990	10.566273	-1.610430	0.011292	0.105652	-0.016174	3.851895	1.640975	13.557980
65038	0	1.128853	10.599042	-1.626430	0.011288	0.105979	-0.016339	3.765293	1.616311	13.547837
65039	0	1.159838	10.603032	-1.621532	0.011597	0.106018	-0.016296	3.672086	1.590642	13.533662
65040	0	1.208341	10.562863	-1.610830	0.012088	0.105615	-0.016196	3.570995	1.571457	13.520927
65041	0	1.269740	10.529786	-1.578626	0.012695	0.105286	-0.015869	3.474363	1.545007	13.500032
65042	0	1.263559	10.477402	-1.530759	0.012638	0.104760	-0.015400	3.367056	1.523557	13.480768
65043	0	1.208240	10.456695	-1.424512	0.012085	0.104553	-0.014343	3.253300	1.502341	13.455938
65044	0	1.141194	10.440977	-1.374128	0.011408	0.104397	-0.013843	3.136586	1.473944	13.440492
65045	0	1.050113	10.389429	-1.314426	0.010498	0.103882	-0.013245	3.020574	1.446626	13.423500
65046	0	1.044324	10.367274	-1.239442	0.010443	0.103661	-0.012496	2.903046	1.422193	13.407493
65047	0	1.061869	10.285655	-1.173488	0.010620	0.102844	-0.011841	2.779602	1.399916	13.387797
65048	0	1.042825	10.208780	-1.164265	0.010433	0.102075	-0.011753	2.650056	1.381482	13.363920
65049	0	1.098320	10.126949	-1.100026	0.010986	0.101257	-0.011108	2.522188	1.361035	13.342966
65050	0	1.103541	10.080454	-1.059706	0.011041	0.100792	-0.010711	2.387621	1.343003	13.326838
65051	0	1.061335	9.998876	-1.068754	0.010620	0.099976	-0.010803	2.250261	1.326543	13.317788
65052	0	1.047609	9.879188	-1.009846	0.010484	0.098780	-0.010209	2.116733	1.311177	13.300645
65053	0	1.036798	9.821864	-1.069165	0.010376	0.098206	-0.010803	1.981623	1.296040	13.287364
65054	0	1.041398	9.775295	-0.986247	0.010421	0.097741	-0.009972	1.848488	1.279596	13.270817
65055	0	1.073900	9.693445	-0.947828	0.010742	0.096924	-0.009583	1.720365	1.258883	13.259635
65056	0	1.073082	9.591488	-0.854329	0.010736	0.095905	-0.008644	1.594583	1.240083	13.241844
65057	0	1.110378	9.528456	-0.765091	0.011108	0.095276	-0.007751	1.468333	1.221274	13.224930
65058	0	1.103497	9.462715	-0.672127	0.011038	0.094620	-0.006820	1.344063	1.200390	13.214958
65059	0	1.030940	9.381770	-0.582400	0.010315	0.093811	-0.005920	1.221717	1.182664	13.208340
65060	0	0.962534	9.285320	-0.569999	0.009632	0.092847	-0.005791	1.105054	1.166516	13.200056
65061	0	0.920829	9.241369	-0.552142	0.009216	0.092407	-0.005615	0.984146	1.151885	13.194529
65062	0	0.889023	9.169279	-0.521796	0.008895	0.091687	-0.005307	0.868157	1.133107	13.190483
65063	0	0.896816	9.125244	-0.454988	0.008972	0.091248	-0.004639	0.752022	1.113586	13.183536
65064	0	0.926038	9.046843	-0.438291	0.009269	0.090464	-0.004463	0.646106	1.099259	13.186159
65065	0	0.921479	8.984699	-0.364812	0.009216	0.089844	-0.003723	0.546097	1.076329	13.187604
65066	0	0.926815	8.966996	-0.356008	0.009274	0.089666	-0.003635	0.445929	1.057980	13.198826
65067	0	0.927268	8.899242	-0.341008	0.009277	0.088989	-0.003479	0.352536	1.039145	13.196737
65068	0	0.859352	8.844975	-0.382677	0.008596	0.088447	-0.003892	0.264080	1.017613	13.206917
65069	0	0.835983	8.825942	-0.348004	0.008362	0.088257	-0.003540	0.181997	0.994982	13.215232
65070	0	0.859628	8.789672	-0.262917	0.008601	0.087894	-0.002688	0.100691	0.975956	13.226357
65071	0	0.854174	8.801470	-0.281642	0.008545	0.088013	-0.002869	0.028725	0.954593	13.242510
65072	0	0.865680	8.759100	-0.259720	0.008660	0.087589	-0.002644	-0.035972	0.933660	13.258968
65073	0	0.915145	8.758673	-0.191315	0.009155	0.087585	-0.001953	-0.092072	0.912870	13.280528
65074	0	0.939107	8.764903	-0.171833	0.009391	0.087648	-0.001752	-0.139536	0.886507	13.306418
65075	0	0.945706	8.758640	-0.161691	0.009460	0.087585	-0.001648	-0.183542	0.864672	13.337367
65076	0	0.939193	8.770899	-0.161850	0.009392	0.087708	-0.001647	-0.224483	0.838394	13.363385
65077	0	0.921567	8.807442	-0.186274	0.009216	0.088074	-0.001892	-0.266120	0.812885	13.396884
65078	0	0.866371	8.831939	-0.175148	0.008665	0.088319	-0.001773	-0.297661	0.788399	13.428861
65079	0	0.909231	8.868479	-0.254567	0.009094	0.088684	-0.002563	-0.324524	0.764820	13.458028
65080	0	0.939154	8.892871	-0.123536	0.009395	0.088928	-0.001246	-0.342175	0.742073	13.500001
65081	0	0.915686	8.941660	-0.206384	0.009155	0.089417	-0.002075	-0.360050	0.713380	13.544489
65082	0	0.958863	8.996548	-0.186885	0.009585	0.089966	-0.001869	-0.363804	0.682522	13.588906
65083	0	0.958173	9.069827	-0.195573	0.009583	0.090698	-0.001953	-0.363689	0.656608	13.639748
65084	0	0.830297	9.075776	-0.227262	0.008299	0.090758	-0.002265	-0.357929	0.624795	13.685879
65085	0	0.861011	9.161290	-0.306605	0.008606	0.091614	-0.003052	-0.343670	0.593038	13.739904
65086	0	0.879809	9.228169	-0.370584	0.008798	0.092282	-0.003692	-0.329916	0.566225	13.788683
65087	0	0.897736	9.289422	-0.459352	0.008972	0.092896	-0.004578	-0.314126	0.533891	13.838214
65088	0	0.978032	9.356114	-0.579405	0.009776	0.093563	-0.005770	-0.287886	0.503192	13.889577
65089	0	0.995380	9.405312	-0.594459	0.009949	0.094055	-0.005920	-0.261873	0.471485	13.942714
65090	0	1.045149	9.526673	-0.698746	0.010448	0.095270	-0.006947	-0.215718	0.441513	14.004365
65091	0	1.098885	9.570036	-0.680975	0.010986	0.095703	-0.006775	-0.177103	0.413128	14.061227
65092	0	1.130019	9.697415	-0.786635	0.011296	0.096978	-0.007822	-0.127561	0.383512	14.122863
65093	0	1.050433	9.765216	-0.700575	0.010498	0.097656	-0.006958	-0.075064	0.350713	14.177306
65094	0	1.045330	9.868122	-0.722720	0.010449	0.098685	-0.007177	-0.020608	0.320772	14.236796
65095	0	1.056175	9.954395	-0.786473	0.010559	0.099548	-0.007812	0.035981	0.292465	14.294290
65096	0	1.050348	10.045033	-0.778614	0.010503	0.100454	-0.007735	0.090516	0.266331	14.354978
65097	0	1.068396	10.119177	-0.756411	0.010681	0.101196	-0.007507	0.151209	0.237608	14.413210
65098	0	1.093808	10.173123	-0.737177	0.010930	0.101736	-0.007317	0.210010	0.202912	14.475083
65099	0	1.081164	10.271680	-0.835615	0.010803	0.102722	-0.008301	0.268211	0.168177	14.534612
65100	0	1.106852	10.313122	-0.962981	0.011065	0.103137	-0.009572	0.328761	0.138783	14.591434
65101	0	1.068466	10.393691	-1.012854	0.010681	0.103943	-0.010071	0.388711	0.110072	14.651604
65102	0	1.068980	10.459463	-1.128215	0.010689	0.104601	-0.011225	0.447640	0.084332	14.705326
65103	0	1.075065	10.479023	-1.171394	0.010742	0.104797	-0.011658	0.505530	0.050710	14.766919
65104	0	1.106788	10.544559	-1.214221	0.011065	0.105453	-0.012076	0.573113	0.022498	14.818156
65105	0	1.117404	10.564401	-1.214916	0.011169	0.105652	-0.012085	0.638938	-0.006943	14.871086
65106	0	1.191768	10.623869	-1.214955	0.011910	0.106246	-0.012093	0.696933	-0.039341	14.926270
65107	0	1.190837	10.631522	-1.220972	0.011902	0.106323	-0.012146	0.762088	-0.070986	14.979628
65108	0	1.197863	10.678765	-1.227735	0.011975	0.106795	-0.012214	0.826698	-0.099353	15.029379
65109	0	1.153790	10.686552	-1.257012	0.011536	0.106873	-0.012512	0.884894	-0.126619	15.075609
65110	0	1.148318	10.752288	-1.207502	0.011478	0.107530	-0.012019	0.940542	-0.156802	15.121772
65111	0	1.147729	10.723230	-1.232201	0.011475	0.107239	-0.012268	0.994213	-0.184743	15.165025
65112	0	1.184718	10.740262	-1.248718	0.011846	0.107409	-0.012438	1.043039	-0.211440	15.208663
65113	0	1.178645	10.711037	-1.207370	0.011780	0.107117	-0.012024	1.092216	-0.243820	15.244874
65114	0	1.215960	10.685211	-1.321027	0.012159	0.106858	-0.013161	1.141381	-0.269158	15.281636
65115	0	1.190280	10.650047	-1.316935	0.011902	0.106506	-0.013123	1.187670	-0.295331	15.316279
65116	0	1.184143	10.606045	-1.398982	0.011843	0.106066	-0.013948	1.228477	-0.318737	15.353517
65117	0	1.159668	10.558591	-1.346628	0.011597	0.105591	-0.013428	1.266216	-0.343885	15.384857
65118	0	1.104623	10.520887	-1.336344	0.011046	0.105214	-0.013322	1.307380	-0.369083	15.416421
65119	0	1.086374	10.448706	-1.358976	0.010864	0.104492	-0.013550	1.346909	-0.393643	15.443121
65120	0	1.049397	10.386641	-1.275646	0.010496	0.103871	-0.012714	1.388930	-0.416724	15.465830
65121	0	1.086232	10.345058	-1.175590	0.010864	0.103455	-0.011719	1.425833	-0.440059	15.490614
65122	0	1.121979	10.258904	-1.061195	0.011226	0.102592	-0.010572	1.465560	-0.459107	15.510491
65123	0	1.080307	10.192511	-0.949940	0.010803	0.101929	-0.009460	1.504958	-0.484634	15.530074
65124	0	1.073195	10.112547	-0.896384	0.010741	0.101128	-0.008928	1.540717	-0.499861	15.547823
65125	0	1.049234	10.003448	-0.924601	0.010498	0.100037	-0.009216	1.570244	-0.519007	15.564824
65126	0	1.029582	9.911443	-0.869585	0.010303	0.099116	-0.008665	1.601187	-0.535798	15.577453
65127	0	1.049345	9.856972	-0.827021	0.010498	0.098572	-0.008240	1.632036	-0.556127	15.592654
65128	0	1.054713	9.771029	-0.857329	0.010550	0.097713	-0.008545	1.660735	-0.578916	15.606689
65129	0	1.055723	9.631128	-0.832862	0.010559	0.096313	-0.008301	1.689324	-0.602342	15.622222
65130	0	1.024500	9.557345	-0.899327	0.010250	0.095575	-0.008967	1.715714	-0.621823	15.635079
65131	0	1.018899	9.484622	-0.839389	0.010193	0.094849	-0.008362	1.749751	-0.642696	15.647028
65132	0	0.993717	9.410844	-0.815889	0.009940	0.094111	-0.008121	1.791674	-0.664558	15.655809
65133	0	0.994509	9.313685	-0.827574	0.009949	0.093140	-0.008240	1.831165	-0.685583	15.666393
65134	0	0.975539	9.239881	-0.718992	0.009758	0.092402	-0.007152	1.873946	-0.707835	15.678953
65135	0	0.952114	9.173298	-0.651066	0.009521	0.091736	-0.006470	1.920163	-0.732845	15.688375
65136	0	0.897253	9.075036	-0.647184	0.008971	0.090754	-0.006429	1.969751	-0.759887	15.699150
65137	0	0.872636	9.020759	-0.571646	0.008728	0.090210	-0.005676	2.015919	-0.783204	15.712204
65138	0	0.866105	8.989785	-0.555172	0.008663	0.089900	-0.005513	2.060093	-0.805792	15.723455
65139	0	0.811877	8.935291	-0.486723	0.008118	0.089355	-0.004822	2.113315	-0.832179	15.729176
65140	0	0.830130	8.891992	-0.520316	0.008303	0.088923	-0.005157	2.168350	-0.855732	15.742660
65141	0	0.836166	8.813200	-0.517461	0.008362	0.088135	-0.005127	2.225212	-0.880641	15.753692
65142	0	0.836008	8.788250	-0.477985	0.008361	0.087885	-0.004734	2.279853	-0.904822	15.768089
65143	0	0.842608	8.721555	-0.572799	0.008423	0.087219	-0.005676	2.342474	-0.934113	15.776698
65144	0	0.855115	8.678233	-0.491591	0.008551	0.086785	-0.004864	2.405989	-0.959728	15.785845
65145	0	0.873169	8.654442	-0.493682	0.008728	0.086548	-0.004883	2.472035	-0.989306	15.791622
65146	0	0.904557	8.635290	-0.529524	0.009040	0.086357	-0.005236	2.545649	-1.021756	15.802181
65147	0	0.903723	8.611653	-0.512779	0.009033	0.086121	-0.005066	2.622410	-1.051881	15.810872
65148	0	0.873827	8.623156	-0.464004	0.008736	0.086235	-0.004580	2.697326	-1.080503	15.827630
65149	0	0.854830	8.623903	-0.463964	0.008545	0.086243	-0.004578	2.774273	-1.110181	15.847335
65150	0	0.843862	8.647335	-0.507640	0.008430	0.086478	-0.005008	2.859656	-1.147542	15.867220
65151	0	0.799957	8.660488	-0.452593	0.007996	0.086609	-0.004456	2.947063	-1.177776	15.884350
65152	0	0.825559	8.702048	-0.576307	0.008247	0.087026	-0.005696	3.029166	-1.213347	15.896102
65153	0	0.818647	8.690738	-0.691137	0.008179	0.086914	-0.006836	3.122887	-1.248566	15.916361
65154	0	0.874632	8.750537	-0.687454	0.008743	0.087511	-0.006805	3.207595	-1.277492	15.936101
65155	0	0.903959	8.800539	-0.812911	0.009033	0.088013	-0.008057	3.296132	-1.310775	15.957650
65156	0	0.862863	8.835555	-0.833918	0.008618	0.088364	-0.008264	3.388318	-1.348898	15.976725
65157	0	0.916403	8.934685	-0.880684	0.009155	0.089355	-0.008728	3.483571	-1.385089	16.001935
65158	0	0.918056	8.981537	-0.963811	0.009172	0.089825	-0.009559	3.579009	-1.420211	16.022745
65159	0	0.880115	9.093252	-0.924138	0.008789	0.090942	-0.009155	3.681589	-1.460196	16.044729
65160	0	0.900923	9.152286	-0.923099	0.008996	0.091533	-0.009146	3.782389	-1.501487	16.067513
65161	0	0.917081	9.215309	-0.960301	0.009155	0.092163	-0.009521	3.877863	-1.545599	16.094304
65162	0	0.920287	9.304538	-1.044394	0.009186	0.093057	-0.010358	3.978040	-1.591212	16.119161
65163	0	0.971598	9.398428	-1.003057	0.009705	0.093994	-0.009949	4.071834	-1.629654	16.141344
65164	0	1.016603	9.493962	-1.062179	0.010155	0.094950	-0.010542	4.162236	-1.667726	16.161425
65165	0	1.026092	9.532653	-1.185752	0.010254	0.095337	-0.011780	4.249568	-1.700560	16.180835
65166	0	1.095309	9.682938	-1.232095	0.010939	0.096841	-0.012243	4.335411	-1.741863	16.195149
65167	0	1.063158	9.703453	-1.295449	0.010620	0.097046	-0.012878	4.419189	-1.779534	16.205754
65168	0	1.089927	9.810842	-1.389702	0.010887	0.098120	-0.013826	4.495752	-1.817874	16.226307
65169	0	1.111269	9.886585	-1.484149	0.011108	0.098877	-0.014771	4.571918	-1.847082	16.241373
65170	0	1.051140	10.006266	-1.559340	0.010507	0.100074	-0.015525	4.644313	-1.876754	16.247378
65171	0	1.075130	10.069666	-1.593491	0.010742	0.100708	-0.015869	4.713211	-1.911210	16.257319
65172	0	1.126293	10.158734	-1.625320	0.011249	0.101600	-0.016186	4.783372	-1.951386	16.264857
65173	0	1.099815	10.258987	-1.562298	0.010986	0.102600	-0.015564	4.843434	-1.988398	16.263957
65174	0	1.120850	10.342213	-1.616668	0.011192	0.103433	-0.016110	4.899953	-2.030048	16.269453
65175	0	1.130245	10.375113	-1.646543	0.011292	0.103760	-0.016418	4.945976	-2.065838	16.270191
65176	0	1.089963	10.471239	-1.636514	0.010886	0.104719	-0.016331	4.978148	-2.104037	16.276346
65177	0	1.093343	10.515761	-1.693857	0.010925	0.105164	-0.016907	5.007128	-2.136443	16.272468
65178	0	1.125548	10.520772	-1.674976	0.011247	0.105212	-0.016727	5.025878	-2.169415	16.263919
65179	0	1.118036	10.564871	-1.685815	0.011169	0.105652	-0.016846	5.033897	-2.204491	16.253244
65180	0	1.155921	10.582568	-1.852722	0.011557	0.105827	-0.018519	5.036774	-2.230941	16.241401
65181	0	1.190970	10.589572	-1.818495	0.011902	0.105896	-0.018188	5.027388	-2.262762	16.228183
65182	0	1.148954	10.601797	-1.848225	0.011490	0.106017	-0.018487	5.016774	-2.285957	16.209032
65183	0	1.202607	10.620355	-1.811209	0.012024	0.106201	-0.018127	4.994912	-2.311508	16.197553
65184	0	1.190529	10.608580	-1.814134	0.011906	0.106083	-0.018158	4.971683	-2.334321	16.185073
65185	0	1.165960	10.620632	-1.931875	0.011658	0.106201	-0.019348	4.934936	-2.359772	16.169965
65186	0	1.172202	10.585081	-1.956079	0.011722	0.105844	-0.019595	4.892588	-2.383867	16.142883
65187	0	1.171520	10.529261	-1.839504	0.011719	0.105286	-0.018433	4.846601	-2.403280	16.117762
65188	0	1.165029	10.512324	-1.837718	0.011650	0.105116	-0.018419	4.795842	-2.426700	16.091051
65189	0	1.208162	10.456286	-1.764550	0.012085	0.104553	-0.017700	4.730775	-2.446049	16.055077
65190	0	1.195539	10.445913	-1.734969	0.011956	0.104449	-0.017408	4.661348	-2.467974	16.016504
65191	0	1.128620	10.395293	-1.641959	0.011292	0.103943	-0.016479	4.590499	-2.484650	15.974890
65192	0	1.115607	10.324015	-1.574449	0.011159	0.103230	-0.015812	4.511145	-2.503646	15.937581
65193	0	1.079766	10.254986	-1.457685	0.010803	0.102539	-0.014648	4.426670	-2.519117	15.894246
65194	0	1.035865	10.202262	-1.418127	0.010365	0.102011	-0.014262	4.331499	-2.534052	15.859672
65195	0	1.073611	10.090314	-1.432445	0.010742	0.100891	-0.014404	4.236388	-2.548795	15.813543
65196	0	1.048311	10.013132	-1.330637	0.010487	0.100120	-0.013391	4.134692	-2.565949	15.768239
65197	0	1.073468	9.937721	-1.254624	0.010742	0.099365	-0.012634	4.028686	-2.578201	15.725108
65198	0	1.133404	9.854497	-1.231230	0.011337	0.098534	-0.012400	3.922275	-2.595309	15.683403
65199	0	1.061565	9.681460	-1.266240	0.010620	0.096802	-0.012756	3.806527	-2.611116	15.633719
65200	0	1.054375	9.653433	-1.247460	0.010550	0.096521	-0.012569	3.689560	-2.625336	15.594655
65201	0	1.043361	9.547089	-1.187064	0.010437	0.095459	-0.011963	3.574395	-2.642115	15.549407
65202	0	1.023994	9.482131	-1.095278	0.010247	0.094810	-0.011047	3.455796	-2.653793	15.504687
65203	0	0.993963	9.382209	-1.016127	0.009949	0.093811	-0.010254	3.338414	-2.662999	15.467919
65204	0	1.022923	9.304756	-0.930771	0.010236	0.093038	-0.009399	3.221003	-2.674606	15.416501
65205	0	1.006225	9.247742	-0.833222	0.010071	0.092468	-0.008423	3.104218	-2.683533	15.374601
65206	0	0.986527	9.200744	-0.851359	0.009870	0.091998	-0.008609	2.981273	-2.697789	15.332454
65207	0	0.982336	9.119467	-0.778297	0.009827	0.091187	-0.007874	2.863031	-2.712996	15.289923
65208	0	0.957268	9.065733	-0.626059	0.009577	0.090651	-0.006351	2.743815	-2.726473	15.248289
65209	0	0.939456	8.985050	-0.625895	0.009399	0.089844	-0.006348	2.626275	-2.739240	15.211674
65210	0	0.883882	8.937572	-0.631982	0.008840	0.089369	-0.006415	2.499701	-2.757161	15.174106
65211	0	0.854155	8.905682	-0.601258	0.008545	0.089050	-0.006104	2.378634	-2.771713	15.138021
65212	0	0.871496	8.845852	-0.577671	0.008720	0.088452	-0.005862	2.263587	-2.783460	15.101285
65213	0	0.848108	8.783612	-0.626062	0.008484	0.087830	-0.006348	2.145746	-2.799014	15.069617
65214	0	0.865895	8.772546	-0.585092	0.008661	0.087720	-0.005930	2.038231	-2.814898	15.035648
65215	0	0.909682	8.716283	-0.566260	0.009094	0.087158	-0.005737	1.935494	-2.837198	15.002865
65216	0	0.946562	8.705073	-0.581794	0.009465	0.087046	-0.005894	1.830990	-2.857068	14.981265
65217	0	0.921878	8.691771	-0.487477	0.009216	0.086914	-0.004944	1.735240	-2.879248	14.957902
65218	0	0.934142	8.723106	-0.522576	0.009342	0.087227	-0.005294	1.640994	-2.897390	14.938604
65219	0	0.909458	8.679571	-0.481578	0.009094	0.086792	-0.004883	1.547659	-2.916897	14.919119
65220	0	0.854967	8.704591	-0.480633	0.008545	0.087043	-0.004870	1.458610	-2.942201	14.901684
65221	0	0.933825	8.710047	-0.451481	0.009338	0.087097	-0.004578	1.370884	-2.961046	14.884527
65222	0	0.885129	8.722753	-0.402673	0.008849	0.087225	-0.004086	1.287362	-2.982959	14.874070
65223	0	0.866702	8.764925	-0.440098	0.008667	0.087646	-0.004456	1.211004	-3.002044	14.863410
65224	0	0.940469	8.808062	-0.410669	0.009399	0.088078	-0.004164	1.131606	-3.028000	14.855630
65225	0	0.922095	8.838073	-0.372990	0.009216	0.088379	-0.003784	1.056165	-3.052998	14.850522
65226	0	0.910939	8.862890	-0.441489	0.009103	0.088627	-0.004469	0.981043	-3.080754	14.851253
65227	0	0.934499	8.929590	-0.404212	0.009338	0.089294	-0.004089	0.915109	-3.108406	14.852644
65228	0	0.874541	8.978851	-0.504991	0.008740	0.089787	-0.005094	0.853984	-3.133977	14.856549
65229	0	0.909975	9.033379	-0.533205	0.009094	0.090332	-0.005371	0.799012	-3.160018	14.855634
65230	0	0.922836	9.131360	-0.488387	0.009227	0.091311	-0.004927	0.739716	-3.181261	14.869718
65231	0	0.927856	9.210396	-0.521325	0.009277	0.092102	-0.005249	0.689444	-3.201941	14.881537
65232	0	0.940623	9.253460	-0.526480	0.009401	0.092533	-0.005300	0.640738	-3.227023	14.891370
65233	0	0.922401	9.301879	-0.570518	0.009216	0.093018	-0.005737	0.595628	-3.255368	14.898824
65234	0	0.954493	9.436461	-0.692390	0.009537	0.094363	-0.006954	0.553267	-3.284104	14.906500
65235	0	0.970935	9.478946	-0.723249	0.009705	0.094788	-0.007263	0.510705	-3.308603	14.913127
65236	0	1.008332	9.576861	-0.754299	0.010079	0.095767	-0.007568	0.474695	-3.331961	14.921677
65237	0	1.074820	9.631530	-0.851682	0.010742	0.096313	-0.008545	0.435640	-3.357669	14.933428
65238	0	1.088046	9.711115	-0.852818	0.010876	0.097110	-0.008550	0.404664	-3.381756	14.950324
65239	0	1.111510	9.826764	-0.852425	0.011108	0.098267	-0.008545	0.374964	-3.407965	14.966878
65240	0	1.131254	9.894067	-0.952432	0.011305	0.098940	-0.009542	0.349363	-3.434994	14.988829
65241	0	1.112342	9.979234	-0.932204	0.011108	0.099792	-0.009338	0.324920	-3.470269	15.009963
65242	0	1.047627	10.052427	-0.880245	0.010467	0.100524	-0.008818	0.301813	-3.499354	15.032673
65243	0	1.099055	10.119753	-0.883064	0.010986	0.101196	-0.008850	0.274155	-3.522136	15.055060
65244	0	1.087988	10.187034	-0.995530	0.010873	0.101870	-0.009971	0.251239	-3.547848	15.076303
65245	0	1.068244	10.284546	-0.969026	0.010681	0.102844	-0.009705	0.229631	-3.567033	15.100999
65246	0	1.111302	10.351865	-1.008875	0.011110	0.103518	-0.010103	0.207954	-3.587590	15.126866
65247	0	1.111247	10.370015	-1.096880	0.011108	0.103699	-0.010986	0.183188	-3.609690	15.144479
65248	0	1.093577	10.437422	-1.124290	0.010933	0.104373	-0.011257	0.161980	-3.630179	15.164399
65249	0	1.117027	10.510432	-1.139632	0.011169	0.105103	-0.011414	0.137746	-3.648381	15.184831
65250	0	1.148190	10.535104	-1.190920	0.011476	0.105350	-0.011929	0.111469	-3.672349	15.209016
65251	0	1.154020	10.559244	-1.145515	0.011536	0.105591	-0.011475	0.085173	-3.694375	15.231110
65252	0	1.166832	10.571829	-1.214490	0.011666	0.105716	-0.012169	0.054045	-3.713669	15.245069
65253	0	1.165419	10.602068	-1.206545	0.011658	0.106018	-0.012085	0.027881	-3.726908	15.261553
65254	0	1.207942	10.651343	-1.275699	0.012077	0.106511	-0.012778	-0.000109	-3.745570	15.288531
65255	0	1.214611	10.644797	-1.200025	0.012146	0.106445	-0.012024	-0.030404	-3.762435	15.310775
65256	0	1.165934	10.645278	-1.256317	0.011658	0.106450	-0.012588	-0.061591	-3.780633	15.332046
65257	0	1.159412	10.657041	-1.187720	0.011597	0.106567	-0.011902	-0.092859	-3.794527	15.350130
65258	0	1.159129	10.663705	-1.219374	0.011591	0.106634	-0.012219	-0.125272	-3.811199	15.370677
65259	0	1.190004	10.614342	-1.193556	0.011902	0.106140	-0.011963	-0.159435	-3.825544	15.390698
65260	0	1.189344	10.590635	-1.224745	0.011898	0.105903	-0.012275	-0.193506	-3.836898	15.408094
65261	0	1.183408	10.559407	-1.249116	0.011841	0.105591	-0.012512	-0.220721	-3.846143	15.420244
65262	0	1.188558	10.511136	-1.201886	0.011888	0.105108	-0.012044	-0.252342	-3.860319	15.435352
65263	0	1.159241	10.473982	-1.193642	0.011597	0.104736	-0.011963	-0.285635	-3.871654	15.454945
65264	0	1.151986	10.437920	-1.084720	0.011526	0.104376	-0.010873	-0.318097	-3.880881	15.470867
65265	0	1.146665	10.382379	-0.980439	0.011475	0.103821	-0.009827	-0.347050	-3.888088	15.489125
65266	0	1.065480	10.346240	-0.939458	0.010665	0.103459	-0.009417	-0.375760	-3.892828	15.506605
65267	0	1.055078	10.290799	-0.852244	0.010559	0.102905	-0.008545	-0.405234	-3.899446	15.524554
65268	0	1.084722	10.230115	-0.732082	0.010847	0.102300	-0.007341	-0.432653	-3.915430	15.547974
65269	0	1.048922	10.125990	-0.668884	0.010498	0.101257	-0.006714	-0.465306	-3.921289	15.562842
65270	0	1.022796	10.083711	-0.725430	0.010236	0.100835	-0.007275	-0.492799	-3.928088	15.581572
65271	0	1.049230	9.979491	-0.748309	0.010498	0.099792	-0.007507	-0.524977	-3.937027	15.599931
65272	0	1.078955	9.900551	-0.786833	0.010792	0.099004	-0.007887	-0.550728	-3.949849	15.619708
65273	0	1.085975	9.839026	-0.743185	0.010864	0.098389	-0.007446	-0.571682	-3.960062	15.633891
65274	0	1.115114	9.717272	-0.783496	0.011160	0.097171	-0.007846	-0.588737	-3.965064	15.650417
65275	0	1.073565	9.692489	-0.744188	0.010742	0.096924	-0.007446	-0.598154	-3.972612	15.667406
65276	0	1.042282	9.588868	-0.669891	0.010424	0.095888	-0.006705	-0.610204	-3.986720	15.692472
65277	0	1.018612	9.533728	-0.592605	0.010193	0.095337	-0.005920	-0.607851	-3.993801	15.711703
65278	0	0.986486	9.460523	-0.538525	0.009873	0.094604	-0.005383	-0.609071	-3.998653	15.733433
65279	0	0.933343	9.368911	-0.525517	0.009338	0.093689	-0.005249	-0.606361	-4.007670	15.757647
65280	0	0.937824	9.356749	-0.490424	0.009389	0.093567	-0.004895	-0.600158	-4.009673	15.784159
65281	0	0.914826	9.289562	-0.440676	0.009155	0.092896	-0.004395	-0.589713	-4.016030	15.804319
65282	0	0.944377	9.222364	-0.382650	0.009446	0.092224	-0.003809	-0.572676	-4.028166	15.830333
65283	0	0.884513	9.143039	-0.410617	0.008850	0.091431	-0.004089	-0.556611	-4.036892	15.856065
65284	0	0.895400	9.094119	-0.384206	0.008962	0.090941	-0.003819	-0.532116	-4.042186	15.884927
65285	0	0.890480	9.051483	-0.386702	0.008911	0.090515	-0.003845	-0.509538	-4.049044	15.912356
65286	0	0.895475	8.996403	-0.403886	0.008959	0.089965	-0.004011	-0.479460	-4.058673	15.943738
65287	0	0.884808	8.941512	-0.430545	0.008850	0.089417	-0.004272	-0.442384	-4.070718	15.972835
65288	0	0.902565	8.935119	-0.407159	0.009028	0.089353	-0.004034	-0.399378	-4.081777	16.002014
65289	0	0.909002	8.904871	-0.461666	0.009094	0.089050	-0.004578	-0.354549	-4.090838	16.034530
65290	0	0.920468	8.874061	-0.372394	0.009207	0.088742	-0.003679	-0.302153	-4.102747	16.065179
65291	0	0.958194	8.856023	-0.340541	0.009583	0.088562	-0.003357	-0.244864	-4.116829	16.103808
65292	0	0.909199	8.861758	-0.283728	0.009092	0.088619	-0.002784	-0.181407	-4.131376	16.143408
65293	0	0.934079	8.855968	-0.347141	0.009338	0.088562	-0.003418	-0.117824	-4.149158	16.179057
65294	0	0.903289	8.831276	-0.272659	0.009037	0.088314	-0.002670	-0.050560	-4.158703	16.217315
65295	0	0.872957	8.831592	-0.262501	0.008728	0.088318	-0.002563	0.023411	-4.175523	16.253589
65296	0	0.855338	8.830907	-0.354484	0.008548	0.088312	-0.003481	0.100165	-4.197568	16.298962
65297	0	0.848441	8.849879	-0.311319	0.008484	0.088501	-0.003052	0.173263	-4.213148	16.342724
65298	0	0.872796	8.898203	-0.342615	0.008729	0.088984	-0.003359	0.253410	-4.226724	16.390756
65299	0	0.879595	8.904521	-0.556422	0.008789	0.089050	-0.005493	0.338585	-4.249606	16.435352
65300	0	0.892749	8.897329	-0.571658	0.008924	0.088979	-0.005635	0.436767	-4.267477	16.483551
65301	0	0.916292	8.965415	-0.660892	0.009155	0.089661	-0.006531	0.530225	-4.290867	16.527479
65302	0	0.941856	8.994347	-0.750132	0.009415	0.089951	-0.007421	0.626464	-4.309144	16.581519
65303	0	0.934691	9.062910	-0.741326	0.009338	0.090637	-0.007324	0.732473	-4.333345	16.632268
65304	0	0.935674	9.116234	-0.741653	0.009355	0.091170	-0.007320	0.846657	-4.349523	16.681437
65305	0	0.922913	9.172658	-0.766457	0.009216	0.091736	-0.007568	0.960159	-4.378907	16.730156
65306	0	0.918659	9.231843	-0.761706	0.009180	0.092327	-0.007519	1.075370	-4.400458	16.780033
65307	0	0.934456	9.325344	-0.700006	0.009338	0.093262	-0.006897	1.195344	-4.421754	16.826889
65308	0	0.966480	9.366153	-0.757589	0.009656	0.093671	-0.007471	1.316989	-4.446119	16.873739
65309	0	0.970778	9.422946	-0.773384	0.009705	0.094238	-0.007629	1.437368	-4.463569	16.922330
65310	0	0.978137	9.488180	-0.800542	0.009771	0.094892	-0.007901	1.556508	-4.489215	16.975217
65311	0	0.977321	9.618071	-0.907812	0.009766	0.096191	-0.008972	1.676034	-4.511416	17.021078
65312	0	1.021803	9.634010	-0.959601	0.010208	0.096352	-0.009490	1.795746	-4.536192	17.061217
65313	0	1.062918	9.727733	-1.078754	0.010620	0.097290	-0.010681	1.914695	-4.559576	17.105519
65314	0	1.071279	9.786098	-1.111721	0.010699	0.097874	-0.011018	2.024906	-4.588012	17.148242
65315	0	1.136279	9.849673	-1.237079	0.011353	0.098511	-0.012268	2.138316	-4.612246	17.191559
65316	0	1.119828	9.919726	-1.325567	0.011189	0.099213	-0.013147	2.257272	-4.634594	17.233403
65317	0	1.075479	9.959344	-1.359611	0.010742	0.099609	-0.013489	2.374676	-4.661208	17.275131
65318	0	1.127040	10.072048	-1.387271	0.011255	0.100737	-0.013767	2.488763	-4.690474	17.318673
65319	0	1.044470	10.111978	-1.402242	0.010437	0.101135	-0.013916	2.603255	-4.711356	17.354482
65320	0	1.058368	10.206522	-1.423357	0.010574	0.102080	-0.014132	2.712207	-4.734127	17.385293
65321	0	1.093515	10.258533	-1.395632	0.010925	0.102600	-0.013855	2.819842	-4.757416	17.416694
65322	0	1.076685	10.304507	-1.367051	0.010761	0.103059	-0.013571	2.925044	-4.775958	17.449977
65323	0	1.118071	10.344105	-1.406803	0.011169	0.103455	-0.013977	3.020408	-4.800618	17.481898
65324	0	1.144515	10.402446	-1.424639	0.011436	0.104037	-0.014160	3.110131	-4.823382	17.506977
65325	0	1.118044	10.429614	-1.521761	0.011169	0.104309	-0.015137	3.193982	-4.847498	17.530107
65326	0	1.168757	10.433309	-1.506510	0.011679	0.104344	-0.014994	3.267473	-4.869177	17.556627
65327	0	1.154184	10.454194	-1.636427	0.011536	0.104553	-0.016296	3.337170	-4.887885	17.575385
65328	0	1.185888	10.488503	-1.680005	0.011853	0.104896	-0.016738	3.400544	-4.905947	17.594270
65329	0	1.172480	10.435946	-1.745482	0.011719	0.104370	-0.017395	3.462166	-4.924733	17.599870
65330	0	1.137139	10.445920	-1.805734	0.011364	0.104469	-0.018003	3.516831	-4.944421	17.616946
65331	0	1.148354	10.454295	-1.726831	0.011475	0.104553	-0.017212	3.574674	-4.966050	17.624872
65332	0	1.192101	10.458466	-1.701089	0.011919	0.104593	-0.016959	3.627244	-4.979995	17.636632
65333	0	1.153667	10.454599	-1.701163	0.011536	0.104553	-0.016968	3.671519	-4.992918	17.642790
65334	0	1.123067	10.410669	-1.653879	0.011232	0.104112	-0.016506	3.703815	-5.002783	17.645928
65335	0	1.080814	10.375463	-1.602119	0.010803	0.103760	-0.015991	3.733621	-5.019795	17.647461
65336	0	1.069141	10.350158	-1.607375	0.010691	0.103505	-0.016051	3.755259	-5.032133	17.646609
65337	0	1.074413	10.296358	-1.643429	0.010742	0.102966	-0.016418	3.770035	-5.045867	17.640172
65338	0	1.105127	10.259286	-1.572830	0.011051	0.102594	-0.015718	3.778085	-5.057331	17.638277
65339	0	1.073807	10.168419	-1.630144	0.010742	0.101685	-0.016296	3.780917	-5.064108	17.633515
65340	0	1.127966	10.125615	-1.618845	0.011283	0.101256	-0.016185	3.782530	-5.071932	17.620731
65341	0	1.092728	10.040281	-1.562376	0.010925	0.100403	-0.015625	3.778776	-5.085456	17.608062
65342	0	1.098785	9.997622	-1.475953	0.010990	0.099975	-0.014769	3.766397	-5.093964	17.588012
65343	0	1.068006	9.930521	-1.378754	0.010681	0.099304	-0.013794	3.756957	-5.103532	17.568677
65344	0	1.055669	9.881829	-1.242788	0.010557	0.098817	-0.012439	3.742183	-5.113407	17.552134
65345	0	1.074014	9.753652	-1.267908	0.010742	0.097534	-0.012695	3.721046	-5.121442	17.530985
65346	0	1.018572	9.747923	-1.173144	0.010189	0.097477	-0.011747	3.700556	-5.127645	17.508388
65347	0	1.007047	9.662124	-1.151427	0.010071	0.096619	-0.011536	3.673425	-5.137264	17.488409
65348	0	1.055888	9.595413	-1.079448	0.010558	0.095951	-0.010822	3.638639	-5.147796	17.462903
65349	0	0.982393	9.527902	-1.053327	0.009827	0.095276	-0.010559	3.605995	-5.154108	17.437682
65350	0	0.963199	9.437154	-1.139086	0.009637	0.094367	-0.011424	3.564240	-5.157974	17.411495
65351	0	1.007185	9.369229	-1.150774	0.010071	0.093689	-0.011536	3.528679	-5.169033	17.384457
65352	0	0.922164	9.302654	-1.077815	0.009218	0.093023	-0.010809	3.489719	-5.182676	17.351224
65353	0	0.952057	9.235054	-1.095051	0.009521	0.092346	-0.010986	3.444155	-5.191032	17.320093
65354	0	0.988510	9.180772	-1.003257	0.009886	0.091805	-0.010061	3.406907	-5.199349	17.289321
65355	0	0.939668	9.112914	-0.955044	0.009399	0.091125	-0.009583	3.365179	-5.204942	17.261553
65356	0	0.927309	9.101298	-0.955078	0.009272	0.091010	-0.009580	3.327236	-5.215844	17.237629
65357	0	0.897415	9.027374	-0.949353	0.008972	0.090271	-0.009521	3.290326	-5.227331	17.211470
65358	0	0.873352	9.009506	-0.889091	0.008732	0.090093	-0.008917	3.255740	-5.238278	17.188807
65359	0	0.866767	8.978523	-0.808906	0.008667	0.089783	-0.008118	3.217717	-5.247598	17.163449
65360	0	0.860529	8.936204	-0.766493	0.008607	0.089359	-0.007695	3.177351	-5.253807	17.138337
65361	0	0.854537	8.899151	-0.711253	0.008545	0.088989	-0.007141	3.139073	-5.262374	17.111159
65362	0	0.879074	8.893575	-0.772260	0.008789	0.088933	-0.007756	3.094215	-5.272673	17.084279
65363	0	0.897618	8.850330	-0.753638	0.008972	0.088501	-0.007568	3.051216	-5.285858	17.055097
65364	0	0.922699	8.850729	-0.716550	0.009224	0.088505	-0.007200	3.004369	-5.297823	17.033251
65365	0	0.903517	8.801505	-0.729344	0.009033	0.088013	-0.007324	2.962294	-5.308430	17.009020
65366	0	0.928585	8.850833	-0.869578	0.009280	0.088506	-0.008728	2.918790	-5.324015	16.979464
65367	0	0.897373	8.807619	-0.815045	0.008972	0.088074	-0.008179	2.879871	-5.334325	16.957520
65368	0	0.903930	8.838605	-0.839925	0.009036	0.088384	-0.008428	2.841163	-5.346733	16.933572
65369	0	0.885608	8.856374	-0.852076	0.008850	0.088562	-0.008545	2.807751	-5.362763	16.913357
65370	0	0.911190	8.911617	-0.822478	0.009106	0.089114	-0.008253	2.769082	-5.378921	16.894709
65371	0	0.940373	8.972333	-0.766584	0.009399	0.089722	-0.007690	2.734962	-5.392584	16.881484
65372	0	0.905237	8.966442	-0.718993	0.009042	0.089664	-0.007215	2.701170	-5.413942	16.864398
65373	0	0.891615	9.008979	-0.766229	0.008911	0.090088	-0.007690	2.663132	-5.428178	16.846786
65374	0	0.880648	9.076326	-0.687685	0.008799	0.090762	-0.006902	2.629225	-5.445877	16.833355
65375	0	0.891452	9.131070	-0.747768	0.008911	0.091309	-0.007507	2.589346	-5.457995	16.820630
65376	0	0.923104	9.168052	-0.790396	0.009222	0.091679	-0.007936	2.546069	-5.477108	16.808945
65377	0	0.934742	9.210439	-0.838719	0.009338	0.092102	-0.008423	2.498672	-5.496356	16.801126
65378	0	0.960748	9.259750	-0.905102	0.009600	0.092595	-0.009084	2.455108	-5.514016	16.792131
65379	0	0.989345	9.295913	-0.961268	0.009888	0.092957	-0.009644	2.414678	-5.529062	16.772907
65380	0	0.978484	9.375715	-1.010039	0.009776	0.093755	-0.010131	2.374540	-5.547746	16.762852
65381	0	1.050240	9.405769	-1.071591	0.010498	0.094055	-0.010742	2.339644	-5.561178	16.749125
65382	0	1.039726	9.497728	-1.121115	0.010384	0.094975	-0.011239	2.303215	-5.585720	16.737688
65383	0	1.050407	9.564449	-1.144908	0.010498	0.095642	-0.011475	2.269954	-5.601092	16.723756
65384	0	1.112343	9.631974	-1.072701	0.011120	0.096317	-0.010753	2.236394	-5.613314	16.712812
65385	0	1.068940	9.692624	-1.107937	0.010681	0.096924	-0.011108	2.199526	-5.631016	16.694698
65386	0	1.077012	9.790585	-1.035112	0.010758	0.097904	-0.010379	2.164472	-5.652444	16.680154
65387	0	1.074979	9.839113	-1.058964	0.010742	0.098389	-0.010620	2.126105	-5.669007	16.669373
65388	0	1.058379	9.888474	-1.107161	0.010573	0.098882	-0.011108	2.080939	-5.688758	16.657108
65389	0	1.056215	9.936915	-1.162149	0.010559	0.099365	-0.011658	2.036556	-5.700098	16.643697
65390	0	1.045069	9.968211	-1.221669	0.010443	0.099678	-0.012257	1.988394	-5.717094	16.627299
65391	0	1.074858	10.046847	-1.210224	0.010742	0.100464	-0.012146	1.935877	-5.732062	16.615122
65392	0	1.118512	10.090477	-1.250373	0.011182	0.100900	-0.012547	1.883880	-5.743632	16.597997
65393	0	1.135799	10.126245	-1.307823	0.011353	0.101257	-0.013123	1.831176	-5.757551	16.586239
65394	0	1.112367	10.176040	-1.311121	0.011119	0.101755	-0.013156	1.778885	-5.770885	16.566049
65395	0	1.153885	10.211824	-1.374363	0.011536	0.102112	-0.013794	1.720116	-5.782310	16.552031
65396	0	1.136039	10.255759	-1.382980	0.011358	0.102551	-0.013877	1.665705	-5.792787	16.530475
65397	0	1.123159	10.260652	-1.319388	0.011230	0.102600	-0.013245	1.606780	-5.801642	16.518166
65398	0	1.129821	10.304597	-1.333561	0.011293	0.103040	-0.013388	1.547055	-5.814677	16.501643
65399	0	1.160370	10.285061	-1.312764	0.011597	0.102844	-0.013184	1.482858	-5.830067	16.485128
65400	0	1.118562	10.298654	-1.319173	0.011183	0.102979	-0.013255	1.410490	-5.840731	16.468187
65401	0	1.110616	10.315693	-1.324917	0.011108	0.103149	-0.013306	1.346291	-5.845983	16.448002
65402	0	1.135148	10.372119	-1.306439	0.011348	0.103713	-0.013132	1.269785	-5.857453	16.431380
65403	0	1.140586	10.321969	-1.232012	0.011414	0.103210	-0.012390	1.190278	-5.856171	16.414802
65404	0	1.133147	10.342047	-1.224146	0.011336	0.103412	-0.012311	1.111945	-5.858174	16.393569
65405	0	1.159726	10.321927	-1.274570	0.011597	0.103210	-0.012817	1.030949	-5.866178	16.373914
65406	0	1.159561	10.299259	-1.266435	0.011598	0.102983	-0.012736	0.949591	-5.871317	16.354367
65407	0	1.140862	10.279201	-1.226012	0.011414	0.102783	-0.012329	0.871591	-5.873209	16.330503
65408	0	1.164642	10.244161	-1.150771	0.011647	0.102433	-0.011581	0.788066	-5.879481	16.306320
65409	0	1.098267	10.218028	-1.018366	0.010986	0.102173	-0.010254	0.708136	-5.882129	16.288227
65410	0	1.067189	10.201169	-1.022265	0.010674	0.102004	-0.010297	0.623683	-5.886996	16.267747
65411	0	1.055451	10.205891	-0.993155	0.010559	0.102051	-0.010010	0.535010	-5.888530	16.244886
65412	0	1.048522	10.127874	-0.898589	0.010489	0.101272	-0.009062	0.448035	-5.891193	16.226161
65413	0	1.067274	10.065507	-0.950669	0.010681	0.100647	-0.009583	0.360564	-5.888122	16.207358
65414	0	1.072316	10.036434	-0.886379	0.010725	0.100357	-0.008944	0.268241	-5.892266	16.190854
65415	0	1.104001	9.973956	-0.919866	0.011047	0.099731	-0.009277	0.176592	-5.890190	16.175496
65416	0	1.084808	9.914490	-0.959319	0.010849	0.099137	-0.009670	0.086317	-5.895537	16.157839
65417	0	1.049274	9.863993	-0.902297	0.010498	0.098633	-0.009094	0.001965	-5.895547	16.146618
65418	0	1.097078	9.804362	-0.894439	0.010975	0.098037	-0.009014	-0.080943	-5.896971	16.133757
65419	0	1.073798	9.748031	-0.908378	0.010742	0.097473	-0.009155	-0.166744	-5.898061	16.126934
65420	0	1.053968	9.706526	-0.796651	0.010550	0.097058	-0.008037	-0.251060	-5.891265	16.114214
65421	0	1.061646	9.668541	-0.743862	0.010620	0.096680	-0.007507	-0.334227	-5.892724	16.107635
65422	0	1.030224	9.620685	-0.688236	0.010307	0.096202	-0.006944	-0.409193	-5.892355	16.101557
65423	0	0.994542	9.576817	-0.647693	0.009949	0.095764	-0.006531	-0.475727	-5.893957	16.098193
65424	0	1.005835	9.547112	-0.636578	0.010064	0.095467	-0.006424	-0.547390	-5.892580	16.091962
65425	0	1.012384	9.503594	-0.562004	0.010132	0.095032	-0.005676	-0.617274	-5.888379	16.088783
65426	0	0.968375	9.443375	-0.587809	0.009688	0.094430	-0.005931	-0.683498	-5.888172	16.088980
65427	0	0.957723	9.411971	-0.544229	0.009583	0.094116	-0.005493	-0.747669	-5.887046	16.087441
65428	0	0.993401	9.376019	-0.576818	0.009937	0.093757	-0.005819	-0.812681	-5.888304	16.090055
65429	0	0.963439	9.344852	-0.556933	0.009644	0.093445	-0.005615	-0.871318	-5.882310	16.090164
65430	0	0.949871	9.314914	-0.517585	0.009502	0.093146	-0.005219	-0.927391	-5.882910	16.091751
65431	0	0.945606	9.283688	-0.521421	0.009460	0.092834	-0.005249	-0.972908	-5.882594	16.094632
65432	0	0.969035	9.265833	-0.539534	0.009695	0.092656	-0.005424	-1.012149	-5.881760	16.104959
65433	0	0.951925	9.246990	-0.522419	0.009521	0.092468	-0.005249	-1.045596	-5.883968	16.107765
65434	0	0.939528	9.204398	-0.450611	0.009395	0.092043	-0.004529	-1.077403	-5.889671	16.120823
65435	0	0.970118	9.210332	-0.425291	0.009705	0.092102	-0.004272	-1.104825	-5.890294	16.129707
65436	0	0.975471	9.204387	-0.416003	0.009758	0.092043	-0.004173	-1.124710	-5.891024	16.142164
65437	0	0.939595	9.191968	-0.377495	0.009399	0.091919	-0.003784	-1.139337	-5.891487	16.151956
65438	0	0.950928	9.167671	-0.436644	0.009514	0.091676	-0.004376	-1.155407	-5.890500	16.168688
65439	0	0.945832	9.185834	-0.396231	0.009460	0.091858	-0.003967	-1.165335	-5.892532	16.184420
65440	0	0.963621	9.191917	-0.401972	0.009639	0.091919	-0.004019	-1.167749	-5.893955	16.199170
65441	0	0.964431	9.197993	-0.311188	0.009644	0.091980	-0.003113	-1.172949	-5.899690	16.223821
65442	0	0.939646	9.204026	-0.384914	0.009400	0.092040	-0.003844	-1.170718	-5.899391	16.241577
65443	0	0.939784	9.222412	-0.397095	0.009399	0.092224	-0.003967	-1.170450	-5.901964	16.264076
65444	0	0.976473	9.222234	-0.453471	0.009762	0.092223	-0.004524	-1.161972	-5.910003	16.294954
65445	0	0.995057	9.228426	-0.434825	0.009949	0.092285	-0.004333	-1.148258	-5.916672	16.323822
65446	0	0.995429	9.307564	-0.395503	0.009952	0.093077	-0.003937	-1.130149	-5.924436	16.350431
65447	0	0.940053	9.338241	-0.442141	0.009399	0.093384	-0.004395	-1.101999	-5.930116	16.380316
65448	0	0.927724	9.343975	-0.496474	0.009279	0.093441	-0.004937	-1.073210	-5.931828	16.413600
65449	0	0.958223	9.387055	-0.533737	0.009583	0.093872	-0.005310	-1.045014	-5.935506	16.448915
65450	0	0.988840	9.459965	-0.485148	0.009887	0.094602	-0.004816	-1.007089	-5.941653	16.482384
65451	0	0.976400	9.429747	-0.564904	0.009766	0.094299	-0.005615	-0.971259	-5.943571	16.518532
65452	0	1.006501	9.520767	-0.615178	0.010067	0.095210	-0.006111	-0.927509	-5.944980	16.555341
65453	0	1.000847	9.521235	-0.669037	0.010010	0.095215	-0.006653	-0.887682	-5.946975	16.593790
65454	0	1.001169	9.550931	-0.768866	0.010007	0.095513	-0.007645	-0.840217	-5.955964	16.633855
65455	0	1.038089	9.618683	-0.755904	0.010376	0.096191	-0.007507	-0.783689	-5.965203	16.671926
65456	0	0.989780	9.672793	-0.711957	0.009897	0.096732	-0.007063	-0.722169	-5.969283	16.712587
65457	0	1.037806	9.710261	-0.762084	0.010376	0.097107	-0.007568	-0.665430	-5.975083	16.751363
65458	0	1.080951	9.703273	-0.712191	0.010807	0.097037	-0.007063	-0.601005	-5.981445	16.793347
65459	0	1.049979	9.789560	-0.720408	0.010498	0.097900	-0.007141	-0.532300	-5.987013	16.828855
65460	0	1.099374	9.812806	-0.799508	0.010989	0.098133	-0.007939	-0.472735	-5.995414	16.876314
65461	0	1.086375	9.826115	-0.830530	0.010864	0.098267	-0.008240	-0.401363	-5.998053	16.913067
65462	0	1.031370	9.898176	-0.831905	0.010313	0.098988	-0.008250	-0.327051	-6.002031	16.952874
65463	0	1.031802	9.929806	-0.927891	0.010315	0.099304	-0.009216	-0.259901	-6.008606	16.989513
65464	0	1.013824	9.983547	-0.909948	0.010138	0.099841	-0.009038	-0.194779	-6.012343	17.032573
65465	0	1.007644	9.972473	-0.922208	0.010071	0.099731	-0.009155	-0.123367	-6.021763	17.073881
65466	0	1.069744	10.001449	-0.996414	0.010693	0.100021	-0.009900	-0.054970	-6.030137	17.111150
65467	0	1.111197	10.057880	-1.007734	0.011108	0.100586	-0.010010	0.017235	-6.037092	17.147787
65468	0	1.111945	10.062429	-1.039573	0.011115	0.100632	-0.010328	0.089245	-6.044865	17.184228
65469	0	1.123210	10.076056	-1.100164	0.011230	0.100769	-0.010925	0.171406	-6.049500	17.218756
65470	0	1.056524	10.111038	-1.090425	0.010562	0.101118	-0.010836	0.244322	-6.055956	17.255684
65471	0	1.080556	10.100538	-1.093438	0.010803	0.101013	-0.010864	0.319044	-6.061297	17.294511
65472	0	1.044172	10.129649	-1.010409	0.010441	0.101304	-0.010029	0.399283	-6.065236	17.331107
65473	0	1.056502	10.137119	-1.075298	0.010559	0.101379	-0.010681	0.475545	-6.074643	17.371310
65474	0	1.100196	10.153865	-1.010426	0.010998	0.101546	-0.010032	0.553237	-6.082451	17.401727
65475	0	1.080195	10.125031	-1.056687	0.010803	0.101257	-0.010498	0.626677	-6.083938	17.433782
65476	0	1.128643	10.148044	-1.064204	0.011289	0.101487	-0.010575	0.697778	-6.084394	17.465894
65477	0	1.117176	10.124969	-1.153955	0.011169	0.101257	-0.011475	0.767090	-6.089796	17.500371
65478	0	1.099093	10.123394	-1.125064	0.010990	0.101242	-0.011178	0.845222	-6.093610	17.530349
65479	0	1.050658	10.094391	-1.196407	0.010498	0.100952	-0.011902	0.911475	-6.105812	17.564373
65480	0	1.051844	10.074536	-1.172121	0.010514	0.100753	-0.011661	0.976636	-6.113396	17.590865
65481	0	1.037435	10.045703	-1.141446	0.010376	0.100464	-0.011353	1.043374	-6.114421	17.617171
65482	0	1.079831	10.019767	-1.166647	0.010799	0.100205	-0.011599	1.117341	-6.116079	17.640394
65483	0	1.061743	10.021312	-1.153470	0.010620	0.100220	-0.011475	1.182746	-6.116048	17.661977
65484	0	1.036973	9.977267	-1.104346	0.010370	0.099779	-0.010984	1.246743	-6.118317	17.689481
65485	0	1.025553	9.935825	-1.129070	0.010254	0.099365	-0.011230	1.312896	-6.123145	17.709860
65486	0	1.031794	9.934593	-1.073535	0.010318	0.099352	-0.010680	1.372829	-6.126198	17.736912
65487	0	1.031323	9.887129	-1.091730	0.010315	0.098877	-0.010864	1.431261	-6.127205	17.753017
65488	0	1.030821	9.843250	-1.090302	0.010311	0.098438	-0.010848	1.491905	-6.126728	17.773550
65489	0	1.019131	9.807819	-1.103511	0.010193	0.098083	-0.010986	1.545555	-6.127753	17.795498
65490	0	1.025171	9.733482	-1.095036	0.010250	0.097341	-0.010900	1.601114	-6.132504	17.814967
65491	0	1.050060	9.728399	-1.182737	0.010498	0.097290	-0.011780	1.654514	-6.138395	17.828957
65492	0	1.050365	9.684630	-1.039563	0.010503	0.096851	-0.010349	1.706844	-6.142319	17.840161
65493	0	1.056387	9.667438	-1.023823	0.010559	0.096680	-0.010193	1.757972	-6.150863	17.854023
65494	0	0.989898	9.599153	-1.026972	0.009896	0.095997	-0.010222	1.811887	-6.156959	17.864355
65495	0	0.958712	9.587985	-1.049132	0.009583	0.095886	-0.010437	1.874147	-6.165299	17.877138
65496	0	0.959155	9.568619	-1.016094	0.009591	0.095691	-0.010118	1.922421	-6.168656	17.889111
65497	0	0.970703	9.514850	-0.969338	0.009705	0.095154	-0.009644	1.979718	-6.174413	17.901649
65498	0	0.989184	9.489498	-0.923828	0.009892	0.094899	-0.009194	2.030498	-6.176421	17.907267
65499	0	0.976798	9.453887	-0.956457	0.009766	0.094543	-0.009521	2.080129	-6.182024	17.918188
65500	0	0.964924	9.422395	-0.934967	0.009647	0.094229	-0.009303	2.134536	-6.187008	17.926600
65501	0	0.958501	9.392898	-0.876958	0.009583	0.093933	-0.008728	2.182452	-6.192793	17.940023
65502	0	0.940980	9.379687	-0.964410	0.009404	0.093801	-0.009604	2.228615	-6.202276	17.949161
65503	0	0.915997	9.337896	-0.974654	0.009155	0.093384	-0.009705	2.277941	-6.210638	17.952934
65504	0	0.934653	9.343094	-0.940595	0.009347	0.093435	-0.009362	2.328997	-6.212742	17.963010
65505	0	0.910089	9.325637	-1.035742	0.009094	0.093262	-0.010315	2.378565	-6.223450	17.972337
65506	0	0.935281	9.287942	-1.068263	0.009351	0.092884	-0.010644	2.423518	-6.228475	17.987403
65507	0	0.970994	9.289071	-0.986668	0.009705	0.092896	-0.009827	2.470121	-6.237587	18.003650
65508	0	0.959580	9.269856	-0.957959	0.009593	0.092703	-0.009541	2.515614	-6.243549	18.015853
65509	0	0.977002	9.276911	-0.895132	0.009766	0.092773	-0.008911	2.562638	-6.251458	18.025578
65510	0	0.966007	9.263664	-0.982694	0.009652	0.092642	-0.009786	2.610764	-6.263735	18.039191
65511	0	0.952513	9.289100	-0.980487	0.009521	0.092896	-0.009766	2.656252	-6.270693	18.053528
65512	0	0.947264	9.288150	-0.988164	0.009467	0.092886	-0.009845	2.698708	-6.279925	18.065686
65513	0	0.934595	9.289051	-1.017067	0.009338	0.092896	-0.010132	2.744333	-6.291565	18.074083
65514	0	0.966534	9.312474	-1.054747	0.009658	0.093129	-0.010515	2.781266	-6.303059	18.085521
65515	0	0.983711	9.331812	-1.022514	0.009827	0.093323	-0.010193	2.818449	-6.318122	18.094324
65516	0	0.955137	9.324564	-1.102892	0.009542	0.093251	-0.010990	2.863743	-6.332453	18.101458
65517	0	0.958885	9.356256	-1.083512	0.009583	0.093567	-0.010803	2.900160	-6.342409	18.110591
65518	0	0.960349	9.367596	-1.041082	0.009595	0.093680	-0.010379	2.936863	-6.355045	18.120051
65519	0	0.940602	9.392859	-1.108014	0.009399	0.093933	-0.011047	2.974536	-6.365234	18.127183
65520	0	0.978481	9.422429	-1.157102	0.009778	0.094229	-0.011540	3.009280	-6.375582	18.135044
65521	0	0.965362	9.417257	-1.126100	0.009644	0.094177	-0.011230	3.044036	-6.389874	18.142478
65522	0	0.972807	9.465154	-1.186687	0.009725	0.094655	-0.011842	3.072599	-6.396111	18.144744
65523	0	0.989567	9.484427	-1.107766	0.009888	0.094849	-0.011047	3.107335	-6.407699	18.143726
65524	0	1.009501	9.538442	-1.107367	0.010086	0.095388	-0.011047	3.136873	-6.420353	18.148552
65525	0	1.026023	9.570021	-1.161511	0.010254	0.095703	-0.011597	3.157014	-6.429813	18.150467
65526	0	1.021357	9.618107	-1.208327	0.010205	0.096185	-0.012061	3.181920	-6.441578	18.146296
65527	0	1.026210	9.624981	-1.264763	0.010254	0.096252	-0.012634	3.195949	-6.453171	18.149465
65528	0	1.015643	9.673258	-1.255175	0.010148	0.096735	-0.012540	3.208911	-6.464936	18.138730
65529	0	1.075024	9.679931	-1.246326	0.010742	0.096802	-0.012451	3.221748	-6.476252	18.132229
65530	0	1.082497	9.709936	-1.254571	0.010818	0.097101	-0.012537	3.230597	-6.485660	18.127120
65531	0	1.081115	9.728800	-1.325315	0.010803	0.097290	-0.013245	3.239224	-6.496777	18.125227
65532	0	1.106960	9.728396	-1.338856	0.011063	0.097285	-0.013385	3.241919	-6.506709	18.124805
65533	0	1.093683	9.789873	-1.306430	0.010925	0.097900	-0.013062	3.244072	-6.521881	18.114204
65534	0	1.040119	9.807912	-1.319166	0.010399	0.098080	-0.013189	3.245734	-6.526340	18.105499
65535	0	1.019828	9.820579	-1.323882	0.010193	0.098206	-0.013245	3.238006	-6.534286	18.098427
0	0	-1.026548	-9.838956	1.279822	0.010264	0.098389	-0.012806	3.228372	-6.537129	18.086711
1	0	1.026298	9.863343	-1.274428	0.010254	0.098633	-0.012756	3.213668	-6.549094	18.077855
2	0	1.039911	9.851312	-1.399980	0.010393	0.098512	-0.014014	3.195850	-6.557595	18.071153
3	0	1.081129	9.863399	-1.371808	0.010803	0.098633	-0.013733	3.177714	-6.568457	18.065094
4	0	1.088438	9.869723	-1.289531	0.010880	0.098696	-0.012910	3.160057	-6.574407	18.053584
5	0	1.056601	9.875757	-1.328022	0.010559	0.098755	-0.013306	3.130068	-6.583815	18.042672
6	0	1.069935	9.876308	-1.371496	0.010695	0.098760	-0.013743	3.096433	-6.590843	18.032294
7	0	1.056186	9.851474	-1.388558	0.010559	0.098511	-0.013916	3.060721	-6.595576	18.019263
8	0	1.044175	9.901128	-1.431133	0.010442	0.099007	-0.014343	3.023679	-6.597169	18.006494
9	0	1.050208	9.851466	-1.321230	0.010498	0.098511	-0.013245	2.985835	-6.603143	17.994451
10	0	1.099311	9.834040	-1.332674	0.010994	0.098335	-0.013364	2.942618	-6.603563	17.975262
11	0	1.104784	9.827192	-1.283737	0.011047	0.098267	-0.012878	2.895077	-6.605399	17.951721
12	0	1.074419	9.834344	-1.318249	0.010742	0.098338	-0.013224	2.847492	-6.609075	17.930356
13	0	1.068598	9.827217	-1.209662	0.010681	0.098267	-0.012146	2.790207	-6.615660	17.912155
14	0	1.038709	9.822340	-1.242256	0.010385	0.098217	-0.012475	2.729822	-6.619701	17.888777
15	0	1.055576	9.796752	-1.197710	0.010559	0.097961	-0.012024	2.675938	-6.616865	17.861619
16	0	1.061225	9.761492	-1.254629	0.010612	0.097608	-0.012603	2.610694	-6.617820	17.831743
17	0	1.019320	9.741916	-1.215040	0.010193	0.097412	-0.012207	2.545026	-6.619274	17.803435
18	0	1.074338	9.731010	-1.161013	0.010742	0.097303	-0.011667	2.478528	-6.621552	17.778347
19	0	1.031525	9.699185	-1.147656	0.010315	0.096985	-0.011536	2.409448	-6.622752	17.756642
20	0	1.025255	9.657794	-1.154455	0.010254	0.096571	-0.011601	2.342430	-6.622014	17.738292
21	0	1.037295	9.668820	-1.201933	0.010376	0.096680	-0.012085	2.265287	-6.619445	17.714585
22	0	1.030800	9.645669	-1.024347	0.010309	0.096450	-0.010306	2.191547	-6.618501	17.685419
23	0	0.995026	9.595451	-1.086019	0.009949	0.095947	-0.010925	2.114628	-6.620992	17.668085
24	0	1.013677	9.572296	-1.012209	0.010135	0.095716	-0.010185	2.039531	-6.623947	17.647194
25	0	1.025915	9.540474	-1.024673	0.010254	0.095398	-0.010315	1.957850	-6.630701	17.635692
26	0	0.995847	9.517315	-0.986848	0.009958	0.095166	-0.009935	1.878137	-6.631379	17.612982
27	0	1.031033	9.516094	-0.951654	0.010315	0.095154	-0.009583	1.799240	-6.626200	17.589460
28	0	1.024204	9.492982	-0.920051	0.010244	0.094923	-0.009268	1.717905	-6.623690	17.575499
29	0	1.000894	9.479419	-0.945660	0.010010	0.094788	-0.009521	1.639637	-6.623042	17.560580
30	0	1.006353	9.462535	-0.950712	0.010069	0.094618	-0.009576	1.556315	-6.616923	17.551230
31	0	0.976522	9.448886	-0.890466	0.009766	0.094482	-0.008972	1.475127	-6.616656	17.527976
32	0	0.988567	9.425748	-0.882766	0.009887	0.094251	-0.008899	1.388966	-6.615568	17.510143
33	0	0.976852	9.418225	-0.817899	0.009766	0.094177	-0.008240	1.315345	-6.619128	17.494798
34	0	0.976923	9.425513	-0.884599	0.009770	0.094249	-0.008912	1.234922	-6.617940	17.479181
35	0	1.012930	9.430518	-0.848304	0.010132	0.094299	-0.008545	1.159867	-6.615034	17.459331
36	0	0.988151	9.394893	-0.780929	0.009882	0.093944	-0.007873	1.082274	-6.614480	17.452440
37	0	0.970186	9.387791	-0.811472	0.009705	0.093872	-0.008179	1.003859	-6.611225	17.442865
38	0	0.976035	9.388856	-0.786843	0.009760	0.093884	-0.007929	0.929745	-6.611780	17.437793
39	0	0.946273	9.406030	-0.817846	0.009460	0.094055	-0.008240	0.854857	-6.614613	17.428480
40	0	0.952739	9.419052	-0.732259	0.009525	0.094186	-0.007385	0.777908	-6.617071	17.422337
41	0	0.939720	9.399949	-0.793521	0.009399	0.093994	-0.007996	0.703396	-6.614365	17.418621
42	0	0.970072	9.419109	-0.751536	0.009700	0.094187	-0.007570	0.636144	-6.615375	17.410498
43	0	1.001019	9.436445	-0.739366	0.010010	0.094360	-0.007446	0.571518	-6.615782	17.405252
44	0	1.025346	9.467751	-0.753163	0.010254	0.094673	-0.007586	0.505282	-6.615138	17.403018
45	0	1.031421	9.460934	-0.800055	0.010315	0.094604	-0.008057	0.436223	-6.614192	17.401742
46	0	1.019788	9.504361	-0.734284	0.010191	0.095040	-0.007395	0.372865	-6.622352	17.398445
47	0	1.007122	9.497495	-0.769872	0.010071	0.094971	-0.007751	0.308019	-6.622710	17.401849
48	0	1.013565	9.516606	-0.820981	0.010132	0.095162	-0.008257	0.250626	-6.627276	17.394947
49	0	1.013611	9.528000	-0.855524	0.010132	0.095276	-0.008606	0.188191	-6.632251	17.400024
50	0	1.007988	9.565345	-0.803154	0.010078	0.095650	-0.008078	0.131668	-6.633811	17.405848
51	0	1.013188	9.607300	-0.795141	0.010132	0.096069	-0.007996	0.077736	-6.633678	17.403911
52	0	1.025719	9.626352	-0.841275	0.010253	0.096260	-0.008457	0.023474	-6.638511	17.405494
53	0	1.037823	9.637817	-0.856223	0.010376	0.096375	-0.008606	-0.030154	-6.640910	17.410095
54	0	1.043485	9.681202	-0.823963	0.010441	0.096808	-0.008274	-0.073095	-6.633475	17.423891
55	0	1.012907	9.711013	-0.765361	0.010132	0.097107	-0.007690	-0.118541	-6.629820	17.439480
56	0	1.013328	9.742144	-0.806436	0.010126	0.097419	-0.008105	-0.168760	-6.637749	17.455336
57	0	1.013544	9.778116	-0.850814	0.010132	0.097778	-0.008545	-0.213731	-6.641519	17.464474
58	0	1.044685	9.797022	-0.886116	0.010444	0.097967	-0.008899	-0.259863	-6.644631	17.480872
59	0	1.037792	9.790350	-0.875206	0.010376	0.097900	-0.008789	-0.304830	-6.646466	17.486494
60	0	1.049912	9.839814	-0.843129	0.010502	0.098394	-0.008471	-0.353927	-6.642624	17.502473
61	0	1.055950	9.845301	-0.875146	0.010559	0.098450	-0.008789	-0.399713	-6.642493	17.515513
62	0	1.037455	9.888592	-0.861728	0.010376	0.098883	-0.008653	-0.442532	-6.640283	17.525001
63	0	1.049448	9.924634	-0.906370	0.010498	0.099243	-0.009094	-0.480154	-6.635409	17.548002
64	0	1.097855	9.949569	-0.888150	0.010979	0.099493	-0.008911	-0.516221	-6.634572	17.558875
65	0	1.044093	9.985552	-0.912886	0.010437	0.099854	-0.009155	-0.548607	-6.638295	17.573648
66	0	1.019771	9.961513	-0.870682	0.010201	0.099612	-0.008737	-0.584757	-6.634361	17.581064
67	0	1.098858	9.961184	-0.912567	0.010986	0.099609	-0.009155	-0.620625	-6.636189	17.589015
68	0	1.056300	9.998289	-0.900686	0.010563	0.099980	-0.009035	-0.655038	-6.635452	17.605564
69	0	1.067643	9.985642	-0.955751	0.010681	0.099854	-0.009583	-0.685922	-6.629094	17.621752
70	0	1.097723	9.973800	-0.926905	0.010977	0.099736	-0.009289	-0.710938	-6.628534	17.641190
71	0	1.043331	10.016093	-0.925729	0.010437	0.100159	-0.009277	-0.736314	-6.623184	17.660442
72	0	1.030821	10.010353	-0.939847	0.010307	0.100101	-0.009421	-0.764595	-6.623176	17.679547
73	0	1.093034	9.997618	-0.926497	0.010925	0.099976	-0.009277	-0.780998	-6.627779	17.693608
74	0	1.037935	10.022242	-0.893602	0.010386	0.100221	-0.008948	-0.797764	-6.619436	17.717019
75	0	1.067745	9.997732	-0.889613	0.010681	0.099976	-0.008911	-0.816929	-6.614138	17.731099
76	0	1.085515	9.991896	-0.892713	0.010857	0.099917	-0.008943	-0.836950	-6.611210	17.754370
77	0	1.061952	9.985465	-0.834903	0.010620	0.099854	-0.008362	-0.853610	-6.609396	17.771394
78	0	1.049036	10.004020	-0.783513	0.010496	0.100039	-0.007849	-0.871462	-6.601574	17.794302
79	0	1.073911	9.961094	-0.871393	0.010742	0.099609	-0.008728	-0.889816	-6.596768	17.814714
80	0	1.055280	9.930805	-0.826078	0.010552	0.099307	-0.008273	-0.906204	-6.595917	17.834253
81	0	1.110463	9.906099	-0.835576	0.011108	0.099060	-0.008362	-0.915010	-6.590396	17.846918
82	0	1.097380	9.894003	-0.791637	0.010979	0.098939	-0.007923	-0.924700	-6.583515	17.859628
83	0	1.079914	9.875584	-0.805040	0.010803	0.098755	-0.008057	-0.934228	-6.577395	17.884659
84	0	1.054300	9.851289	-0.785715	0.010550	0.098512	-0.007862	-0.942204	-6.567300	17.904298
85	0	1.018654	9.820620	-0.805687	0.010193	0.098206	-0.008057	-0.944209	-6.558490	17.924423
86	0	1.072520	9.808482	-0.695939	0.010729	0.098084	-0.006959	-0.946120	-6.552802	17.943980
87	0	1.037447	9.765578	-0.696680	0.010376	0.097656	-0.006958	-0.937962	-6.549633	17.955132
88	0	1.030686	9.771621	-0.637451	0.010311	0.097716	-0.006366	-0.929967	-6.543255	17.972872
89	0	1.080296	9.686236	-0.665959	0.010803	0.096863	-0.006653	-0.924761	-6.541379	18.000327
90	0	1.049282	9.686167	-0.673733	0.010497	0.096862	-0.006728	-0.916507	-6.534821	18.029492
91	0	1.006579	9.643515	-0.654433	0.010071	0.096436	-0.006531	-0.902962	-6.527370	18.053113
92	0	1.011733	9.624947	-0.737125	0.010121	0.096251	-0.007352	-0.882278	-6.521065	18.073325
93	0	0.932971	9.576414	-0.617791	0.009338	0.095764	-0.006165	-0.869503	-6.509130	18.103468
94	0	0.974170	9.582377	-0.675665	0.009748	0.095824	-0.006742	-0.853818	-6.500661	18.121998
95	0	1.031337	9.527467	-0.655089	0.010315	0.095276	-0.006531	-0.832276	-6.497168	18.147872
96	0	1.006067	9.484492	-0.610713	0.010067	0.094846	-0.006083	-0.805965	-6.488055	18.166573
97	0	1.000526	9.496972	-0.545754	0.010010	0.094971	-0.005432	-0.778235	-6.481119	18.197137
98	0	1.017830	9.441739	-0.593761	0.010183	0.094419	-0.005911	-0.748237	-6.473499	18.213431
99	0	0.994770	9.454194	-0.576410	0.009949	0.094543	-0.005737	-0.718896	-6.470683	18.245212
100	0	0.988406	9.423252	-0.582459	0.009885	0.094234	-0.005792	-0.681905	-6.468165	18.276640
101	0	0.969981	9.380931	-0.565216	0.009705	0.093811	-0.005615	-0.639889	-6.460774	18.307915
102	0	0.951235	9.368260	-0.566863	0.009511	0.093685	-0.005629	-0.594213	-6.460860	18.342138
103	0	0.994258	9.387072	-0.486055	0.009949	0.093872	-0.004822	-0.549586	-6.451889	18.365383
104	0	0.944876	9.356082	-0.524431	0.009448	0.093563	-0.005205	-0.505084	-6.451278	18.396267
105	0	0.970342	9.332048	-0.498893	0.009705	0.093323	-0.004944	-0.452983	-6.448395	18.424926
106	0	0.988283	9.337525	-0.605793	0.009885	0.093378	-0.006011	-0.398876	-6.444335	18.452109
107	0	0.964347	9.331969	-0.615038	0.009644	0.093323	-0.006104	-0.344927	-6.442619	18.483597
108	0	0.957941	9.367893	-0.655453	0.009582	0.093682	-0.006503	-0.285763	-6.438300	18.518944
109	0	0.958339	9.319688	-0.573702	0.009583	0.093201	-0.005676	-0.214787	-6.437862	18.552559
110	0	0.915204	9.324979	-0.622122	0.009156	0.093253	-0.006165	-0.148864	-6.431149	18.584935
111	0	0.909513	9.337964	-0.652819	0.009094	0.093384	-0.006470	-0.081266	-6.430601	18.622435
112	0	0.940384	9.337066	-0.682791	0.009400	0.093375	-0.006770	-0.014539	-6.433161	18.661448
113	0	0.921843	9.362257	-0.745038	0.009216	0.093628	-0.007385	0.061464	-6.434013	18.693493
114	0	0.934315	9.391731	-0.733886	0.009342	0.093923	-0.007272	0.139588	-6.433477	18.726686
115	0	0.982719	9.380606	-0.708459	0.009827	0.093811	-0.007019	0.215756	-6.432483	18.760946
116	0	0.977434	9.409931	-0.746681	0.009767	0.094106	-0.007396	0.298473	-6.440239	18.792497
117	0	1.019521	9.453713	-0.788577	0.010193	0.094543	-0.007812	0.383118	-6.441321	18.831873
118	0	1.008170	9.482839	-0.779136	0.010075	0.094835	-0.007716	0.470095	-6.448199	18.871287
119	0	0.977016	9.471970	-0.813162	0.009766	0.094727	-0.008057	0.556527	-6.451938	18.914667
120	0	0.983585	9.488872	-0.846462	0.009835	0.094895	-0.008390	0.642262	-6.450963	18.948703
121	0	0.946309	9.526906	-0.819443	0.009460	0.095276	-0.008118	0.730731	-6.452511	18.984758
122	0	0.990095	9.580206	-0.901836	0.009892	0.095810	-0.008944	0.816584	-6.460903	19.019614
123	0	1.001581	9.612203	-0.935698	0.010010	0.096130	-0.009277	0.907534	-6.466295	19.057809
124	0	1.015179	9.665308	-0.993903	0.010143	0.096662	-0.009865	0.991478	-6.474433	19.097953
125	0	1.044459	9.679360	-0.971705	0.010437	0.096802	-0.009644	1.074439	-6.481542	19.136560
126	0	1.033448	9.696060	-0.974424	0.010329	0.096969	-0.009669	1.159340	-6.485990	19.167842
127	0	1.038212	9.752478	-1.045802	0.010376	0.097534	-0.010376	1.251954	-6.491375	19.203170
128	0	1.051718	9.762690	-1.080124	0.010509	0.097636	-0.010724	1.339205	-6.498603	19.231279
129	0	1.001502	9.819629	-1.070073	0.010010	0.098206	-0.010620	1.429668	-6.502986	19.260904
130	0	1.021008	9.811517	-1.116272	0.010203	0.098125	-0.011086	1.514971	-6.508954	19.290779
131	0	1.038920	9.862253	-1.124778	0.010376	0.098633	-0.011169	1.602306	-6.522412	19.327376
132	0	1.034971	9.890572	-1.189350	0.010341	0.098916	-0.011815	1.689274	-6.530856	19.360616
133	0	1.056344	9.929446	-1.276776	0.010559	0.099304	-0.012695	1.769523	-6.533931	19.390451
134	0	1.057239	9.933663	-1.242460	0.010567	0.099346	-0.012353	1.849004	-6.538626	19.417673
135	0	1.075195	9.996654	-1.190823	0.010742	0.099976	-0.011841	1.923218	-6.548017	19.449527
136	0	1.101419	10.019123	-1.228959	0.011005	0.100201	-0.012220	1.999602	-6.556324	19.471692
137	0	1.062962	10.051527	-1.264213	0.010620	0.100525	-0.012573	2.075395	-6.565400	19.495646
138	0	1.040397	10.025164	-1.301802	0.010394	0.100261	-0.012956	2.144285	-6.574950	19.516245
139	0	1.075000	10.063811	-1.336629	0.010742	0.100647	-0.013306	2.211067	-6.582148	19.535552
140	0	1.058471	10.043515	-1.452370	0.010574	0.100445	-0.014464	2.276148	-6.592005	19.559953
141	0	1.068389	10.070046	-1.390766	0.010681	0.100708	-0.013855	2.333958	-6.593432	19.577773
142	0	1.099576	10.080697	-1.364900	0.010991	0.100815	-0.013595	2.393931	-6.597124	19.591290
143	0	1.099972	10.076096	-1.365978	0.010986	0.100769	-0.013611	2.447833	-6.610608	19.605147
144	0	1.113763	10.062250	-1.369897	0.011134	0.100630	-0.013648	2.504039	-6.612946	19.620231
145	0	1.093537	10.064015	-1.401822	0.010925	0.100647	-0.013977	2.548885	-6.622545	19.637861
146	0	1.070729	10.056532	-1.422220	0.010701	0.100572	-0.014182	2.593040	-6.627822	19.650604
147	0	1.056722	10.021411	-1.334151	0.010559	0.100220	-0.013306	2.632475	-6.635379	19.664351
148	0	1.009103	10.026418	-1.359548	0.010086	0.100269	-0.013561	2.670360	-6.639381	19.674634
149	0	1.031990	9.978727	-1.443681	0.010315	0.099792	-0.014404	2.706743	-6.643487	19.679573
150	0	1.112055	9.965617	-1.370182	0.011118	0.099660	-0.013677	2.734746	-6.644849	19.686750
151	0	1.068594	9.942245	-1.503653	0.010681	0.099426	-0.015015	2.759179	-6.648780	19.691694
152	0	1.100284	9.892682	-1.458826	0.010995	0.098930	-0.014570	2.779792	-6.656467	19.686410
153	0	1.086789	9.881305	-1.362874	0.010864	0.098816	-0.013611	2.800419	-6.659129	19.676506
154	0	1.019811	9.850258	-1.378083	0.010200	0.098504	-0.013769	2.813969	-6.655944	19.670082
155	0	1.026149	9.814218	-1.380500	0.010254	0.098145	-0.013794	2.826942	-6.663173	19.668091
156	0	1.069739	9.789315	-1.333812	0.010695	0.097895	-0.013329	2.838171	-6.663800	19.660285
157	0	1.043818	9.734960	-1.276667	0.010437	0.097351	-0.012756	2.850621	-6.663486	19.652202
158	0	1.044053	9.685826	-1.235437	0.010439	0.096859	-0.012350	2.856326	-6.663632	19.638441
159	0	1.043769	9.649653	-1.171856	0.010437	0.096497	-0.011719	2.856657	-6.662495	19.628433
160	0	1.018870	9.619155	-1.195843	0.010194	0.096190	-0.011963	2.851797	-6.654533	19.617280
161	0	1.019362	9.564272	-1.171293	0.010193	0.095642	-0.011719	2.845759	-6.653497	19.596791
162	0	0.988990	9.546012	-1.115534	0.009889	0.095460	-0.011158	2.843057	-6.652907	19.587609
163	0	0.983040	9.491067	-1.140199	0.009827	0.094910	-0.011414	2.829506	-6.655339	19.577323
164	0	0.953145	9.448491	-1.064168	0.009528	0.094483	-0.010658	2.810414	-6.657061	19.558883
165	0	0.964464	9.429984	-1.073660	0.009644	0.094299	-0.010742	2.804139	-6.656205	19.543405
166	0	0.976890	9.375219	-1.114737	0.009768	0.093751	-0.011159	2.790128	-6.655730	19.539367
167	0	0.989255	9.320136	-1.073188	0.009888	0.093201	-0.010742	2.777702	-6.659451	19.533417
168	0	0.965678	9.301950	-1.016046	0.009653	0.093019	-0.010173	2.762915	-6.661647	19.521624
169	0	0.989046	9.289699	-1.078790	0.009888	0.092896	-0.010803	2.744483	-6.662800	19.512155
170	0	0.953083	9.210626	-1.063582	0.009526	0.092105	-0.010652	2.725658	-6.666217	19.495261
171	0	0.933801	9.228715	-1.017514	0.009338	0.092285	-0.010193	2.704202	-6.663391	19.483093
172	0	0.946372	9.180170	-0.990100	0.009459	0.091801	-0.009914	2.687966	-6.666227	19.470175
173	0	0.928381	9.149304	-1.023609	0.009277	0.091492	-0.010254	2.666486	-6.671929	19.451752
174	0	0.941382	9.149515	-0.928584	0.009412	0.091494	-0.009303	2.645880	-6.671779	19.432419
175	0	0.940396	9.155408	-0.932057	0.009399	0.091553	-0.009338	2.624218	-6.674833	19.420967
176	0	0.940901	9.143469	-0.909765	0.009408	0.091433	-0.009120	2.596599	-6.673496	19.406962
177	0	0.910129	9.124899	-0.925634	0.009094	0.091248	-0.009277	2.570876	-6.679660	19.396558
178	0	0.941379	9.137302	-0.934284	0.009413	0.091372	-0.009358	2.551788	-6.678351	19.382160
179	0	0.958872	9.131028	-0.931550	0.009583	0.091309	-0.009338	2.523790	-6.683448	19.364909
180	0	0.911010	9.155653	-0.915677	0.009106	0.091556	-0.009171	2.506140	-6.686419	19.364622
181	0	0.922066	9.124843	-0.938668	0.009216	0.091248	-0.009399	2.490486	-6.689274	19.350723
182	0	0.953280	9.167788	-0.910629	0.009530	0.091676	-0.009130	2.460177	-6.690043	19.342622
183	0	0.934499	9.149285	-0.974850	0.009338	0.091492	-0.009766	2.438476	-6.695742	19.341835
184	0	0.978167	9.210575	-0.928340	0.009778	0.092104	-0.009305	2.411218	-6.697657	19.338079
185	0	0.995188	9.222590	-0.858328	0.009949	0.092224	-0.008606	2.382841	-6.698801	19.331400
186	0	0.946985	9.247385	-0.933328	0.009466	0.092472	-0.009355	2.355643	-6.700762	19.334063
187	0	0.964779	9.289706	-0.950203	0.009644	0.092896	-0.009521	2.331336	-6.703344	19.329228
188	0	0.984361	9.308277	-0.933858	0.009834	0.093081	-0.009361	2.302787	-6.712143	19.327983
189	0	0.952828	9.326361	-0.937377	0.009521	0.093262	-0.009399	2.270649	-6.717802	19.330339
190	0	0.990716	9.381626	-0.962479	0.009901	0.093814	-0.009654	2.234560	-6.722566	19.326312
191	0	1.001562	9.411827	-0.998452	0.010010	0.094116	-0.010010	2.203684	-6.727025	19.320586
192	0	0.972153	9.461042	-1.091258	0.009716	0.094608	-0.010936	2.175091	-6.731121	19.317735
193	0	1.020184	9.466749	-1.077758	0.010193	0.094666	-0.010803	2.143765	-6.739380	19.310047
194	0	1.034048	9.540416	-1.139553	0.010332	0.095402	-0.011423	2.110208	-6.746871	19.307600
195	0	1.050347	9.582772	-1.132619	0.010498	0.095825	-0.011353	2.078216	-6.750790	19.307478
196	0	1.057493	9.619884	-1.219000	0.010570	0.096196	-0.012216	2.047738	-6.754853	19.296350
197	0	1.031959	9.674290	-1.114626	0.010315	0.096741	-0.011169	2.019664	-6.757754	19.292234
198	0	1.063266	9.735766	-1.109560	0.010629	0.097355	-0.011124	1.986161	-6.759784	19.291687
199	0	1.050249	9.741526	-1.101536	0.010498	0.097412	-0.011047	1.948188	-6.762371	19.283765
200	0	1.014722	9.803100	-1.144161	0.010140	0.098028	-0.011472	1.912751	-6.767693	19.281555
201	0	1.037991	9.839265	-1.162061	0.010376	0.098389	-0.011658	1.869337	-6.769657	19.276829
202	0	1.063107	9.876623	-1.197794	0.010628	0.098763	-0.012012	1.830469	-6.771037	19.268069
203	0	1.080473	9.900386	-1.173775	0.010803	0.098999	-0.011780	1.781706	-6.770184	19.262816
204	0	1.105278	9.974537	-1.232872	0.011049	0.099741	-0.012367	1.737000	-6.771578	19.258023
205	0	1.080377	9.967565	-1.271491	0.010803	0.099670	-0.012756	1.689074	-6.769672	19.254388
206	0	1.074328	10.041755	-1.238722	0.010743	0.100412	-0.012429	1.641151	-6.767319	19.245978
207	0	1.086352	10.065287	-1.326159	0.010864	0.100647	-0.013306	1.590772	-6.763989	19.243984
208	0	1.086665	10.066351	-1.305307	0.010862	0.100658	-0.013096	1.541697	-6.766227	19.243152
209	0	1.104981	10.095845	-1.350082	0.011047	0.100952	-0.013550	1.486278	-6.766599	19.232074
210	0	1.098985	10.127588	-1.315482	0.010991	0.101269	-0.013208	1.425181	-6.762444	19.235421
211	0	1.092571	10.102057	-1.349431	0.010925	0.101013	-0.013550	1.362568	-6.760534	19.224314
212	0	1.092161	10.134075	-1.338112	0.010925	0.101333	-0.013439	1.296567	-6.753655	19.226182
213	0	1.098859	10.150856	-1.282050	0.010986	0.101501	-0.012878	1.231776	-6.753759	19.211469
214	0	1.105385	10.158445	-1.300639	0.011051	0.101577	-0.013068	1.162361	-6.754188	19.204404
215	0	1.092171	10.157016	-1.282099	0.010925	0.101562	-0.012878	1.097557	-6.747461	19.200311
216	0	1.122087	10.164529	-1.209303	0.011223	0.101638	-0.012154	1.029766	-6.742664	19.189941
217	0	1.135294	10.211882	-1.128903	0.011353	0.102112	-0.011353	0.958680	-6.740245	19.181443
218	0	1.074331	10.176735	-1.164915	0.010742	0.101760	-0.011715	0.885105	-6.738757	19.172617
219	0	1.092669	10.138654	-1.116443	0.010925	0.101379	-0.011230	0.811461	-6.737686	19.158956
220	0	1.117092	10.158285	-1.048351	0.011172	0.101576	-0.010550	0.737740	-6.733316	19.145538
221	0	1.061493	10.138775	-1.091411	0.010620	0.101379	-0.010986	0.656887	-6.724700	19.133679
222	0	1.073022	10.097605	-1.089581	0.010732	0.100968	-0.010965	0.579092	-6.720392	19.120898
223	0	1.073837	10.059355	-1.079746	0.010742	0.100586	-0.010864	0.503586	-6.713232	19.111043
224	0	1.078910	10.060794	-1.047974	0.010795	0.100600	-0.010548	0.427612	-6.704353	19.089456
225	0	1.128740	10.028793	-1.012674	0.011292	0.100281	-0.010193	0.352573	-6.696771	19.077723
226	0	1.067082	9.969243	-1.010946	0.010673	0.099685	-0.010183	0.268031	-6.691736	19.069000
227	0	1.043188	9.967856	-1.005678	0.010437	0.099670	-0.010132	0.182064	-6.682792	19.063286
228	0	1.066370	9.896090	-0.954562	0.010671	0.098953	-0.009617	0.100115	-6.671742	19.052598
229	0	1.061345	9.863990	-0.939392	0.010620	0.098633	-0.009460	0.023509	-6.661067	19.039766
230	0	1.084621	9.840929	-0.894896	0.010851	0.098402	-0.009023	-0.062022	-6.652471	19.035433
231	0	1.110688	9.790603	-0.811304	0.011108	0.097900	-0.008179	-0.138333	-6.647536	19.027930
232	0	1.049066	9.736835	-0.841253	0.010494	0.097363	-0.008475	-0.211827	-6.640188	19.021224
233	0	1.036902	9.711289	-0.793211	0.010376	0.097107	-0.007996	-0.286234	-6.628816	19.010920
234	0	1.023186	9.675664	-0.713628	0.010240	0.096751	-0.007198	-0.359974	-6.616265	19.013150
235	0	1.000627	9.625722	-0.738903	0.010010	0.096252	-0.007446	-0.428120	-6.608758	19.011016
236	0	0.993709	9.596074	-0.702793	0.009941	0.095956	-0.007089	-0.500820	-6.600553	19.011895
237	0	1.018492	9.558601	-0.671684	0.010193	0.095581	-0.006775	-0.570298	-6.587644	19.008631
238	0	1.004818	9.535074	-0.679220	0.010055	0.095346	-0.006843	-0.631382	-6.576476	19.012513
239	0	1.012536	9.473059	-0.623620	0.010132	0.094727	-0.006287	-0.692617	-6.565184	19.006609
240	0	0.999157	9.437060	-0.570904	0.009996	0.094367	-0.005759	-0.754079	-6.555772	19.009444
241	0	1.012879	9.411933	-0.581444	0.010132	0.094116	-0.005859	-0.809348	-6.548521	19.013771
242	0	1.012117	9.351465	-0.572781	0.010125	0.093512	-0.005771	-0.862631	-6.540063	19.020468
243	0	0.994772	9.369137	-0.557680	0.009949	0.093689	-0.005615	-0.910020	-6.535275	19.020059
244	0	0.988160	9.338994	-0.544379	0.009885	0.093388	-0.005478	-0.952303	-6.527746	19.016832
245	0	0.951446	9.320315	-0.509516	0.009521	0.093201	-0.005127	-0.992558	-6.515480	19.025882
246	0	0.968586	9.253521	-0.460414	0.009690	0.092533	-0.004637	-1.033741	-6.506371	19.029590
247	0	0.969944	9.283615	-0.449324	0.009705	0.092834	-0.004517	-1.064004	-6.496360	19.042123
248	0	0.968890	9.241172	-0.426422	0.009694	0.092410	-0.004288	-1.093871	-6.486242	19.042364
249	0	0.957494	9.253116	-0.467851	0.009583	0.092529	-0.004700	-1.121667	-6.473168	19.056146
250	0	0.944548	9.222885	-0.525157	0.009445	0.092228	-0.005268	-1.143840	-6.469772	19.070348
251	0	0.982054	9.228662	-0.468376	0.009827	0.092285	-0.004700	-1.165227	-6.458465	19.080141
252	0	0.968420	9.228937	-0.478049	0.009692	0.092288	-0.004790	-1.179582	-6.444778	19.101357
253	0	0.933319	9.228621	-0.456688	0.009338	0.092285	-0.004578	-1.195073	-6.434583	19.118894
254	0	0.969020	9.228761	-0.504237	0.009694	0.092287	-0.005045	-1.200184	-6.425938	19.135509
255	0	0.921923	9.222386	-0.512649	0.009216	0.092224	-0.005127	-1.202854	-6.425710	19.151790
256	0	0.977019	9.258935	-0.494566	0.009771	0.092589	-0.004943	-1.201905	-6.420418	19.176625
257	0	0.994376	9.259065	-0.446013	0.009949	0.092590	-0.004456	-1.198296	-6.410486	19.191565
258	0	0.969361	9.271187	-0.441643	0.009694	0.092712	-0.004404	-1.185619	-6.406084	19.213651
259	0	0.951728	9.320050	-0.398158	0.009521	0.093201	-0.003967	-1.170555	-6.397166	19.236407
260	0	0.969672	9.332073	-0.408080	0.009696	0.093322	-0.004058	-1.144790	-6.394264	19.254600
261	0	0.946021	9.368796	-0.514573	0.009460	0.093689	-0.005127	-1.124294	-6.390075	19.279653
262	0	0.970430	9.362370	-0.537094	0.009704	0.093625	-0.005348	-1.099296	-6.386929	19.304007
263	0	0.952193	9.393141	-0.570358	0.009521	0.093933	-0.005676	-1.068915	-6.383456	19.329954
264	0	0.988827	9.447555	-0.637232	0.009888	0.094478	-0.006342	-1.035161	-6.379992	19.360064
265	0	0.994638	9.478554	-0.674633	0.009949	0.094788	-0.006714	-0.998350	-6.373121	19.380010
266	0	0.970110	9.520717	-0.718283	0.009700	0.095210	-0.007146	-0.956858	-6.370424	19.406585
267	0	0.995133	9.533372	-0.724072	0.009949	0.095337	-0.007202	-0.913116	-6.369396	19.427655
268	0	1.038392	9.593680	-0.750763	0.010381	0.095941	-0.007463	-0.863312	-6.368912	19.458588
269	0	1.013461	9.643175	-0.718835	0.010132	0.096436	-0.007141	-0.810081	-6.368041	19.486017
270	0	1.032186	9.636192	-0.740692	0.010320	0.096366	-0.007358	-0.754472	-6.366363	19.512326
271	0	1.031987	9.722460	-0.743622	0.010315	0.097229	-0.007385	-0.697520	-6.367936	19.540410
272	0	1.007569	9.758209	-0.760173	0.010080	0.097586	-0.007549	-0.638870	-6.358353	19.565214
273	0	1.025349	9.777434	-0.762024	0.010254	0.097778	-0.007568	-0.581103	-6.353704	19.595726
274	0	1.007123	9.825317	-0.761099	0.010069	0.098258	-0.007551	-0.514202	-6.352350	19.622935
275	0	0.994896	9.862841	-0.811019	0.009949	0.098633	-0.008057	-0.455674	-6.348245	19.658138
276	0	1.037877	9.910505	-0.883409	0.010376	0.099111	-0.008775	-0.389739	-6.347313	19.681968
277	0	1.037622	9.972683	-0.859841	0.010376	0.099731	-0.008545	-0.331398	-6.343325	19.712684
278	0	1.056136	9.959305	-0.932305	0.010559	0.099599	-0.009263	-0.265524	-6.341557	19.747394
279	0	1.074303	9.990850	-0.994777	0.010742	0.099915	-0.009888	-0.199056	-6.338369	19.768029
280	0	1.080426	10.019966	-1.031834	0.010804	0.100206	-0.010253	-0.127433	-6.333952	19.801115
281	0	1.062592	10.064018	-1.037514	0.010620	0.100647	-0.010315	-0.061473	-6.336269	19.825798
282	0	1.075619	10.086967	-1.056290	0.010754	0.100877	-0.010497	0.010431	-6.334794	19.851363
283	0	1.062040	10.076235	-1.013735	0.010620	0.100769	-0.010071	0.083524	-6.330961	19.875865
284	0	1.086663	10.141911	-1.045423	0.010864	0.101426	-0.010388	0.155233	-6.329398	19.904266
285	0	1.074471	10.155586	-1.098439	0.010742	0.101562	-0.010925	0.219668	-6.328104	19.922444
286	0	1.080857	10.172574	-1.073969	0.010808	0.101732	-0.010678	0.286130	-6.324486	19.950880
287	0	1.080445	10.167789	-1.092549	0.010803	0.101685	-0.010864	0.352944	-6.321815	19.972743
288	0	1.062350	10.166498	-1.055782	0.010622	0.101671	-0.010499	0.416833	-6.319360	19.994315
289	0	1.049731	10.167855	-1.049631	0.010498	0.101685	-0.010437	0.481153	-6.314434	20.020120
290	0	1.080619	10.166438	-1.146695	0.010801	0.101671	-0.011411	0.542724	-6.315947	20.038811
291	0	1.080791	10.173882	-1.189478	0.010803	0.101746	-0.011841	0.601888	-6.317309	20.053748
292	0	1.087702	10.166300	-1.249347	0.010873	0.101670	-0.012438	0.662751	-6.317946	20.075162
293	0	1.086714	10.118850	-1.293707	0.010864	0.101196	-0.012878	0.727247	-6.317070	20.093805
294	0	1.105299	10.111326	-1.189270	0.011052	0.101120	-0.011836	0.789841	-6.314158	20.106696
295	0	1.062622	10.112841	-1.177216	0.010620	0.101135	-0.011719	0.848413	-6.316971	20.127255
296	0	1.045385	10.068803	-1.108735	0.010448	0.100695	-0.011032	0.909496	-6.319154	20.145124
297	0	1.026182	10.070144	-1.134284	0.010254	0.100708	-0.011292	0.966035	-6.324129	20.165424
298	0	1.033241	10.050473	-1.168727	0.010330	0.100511	-0.011639	1.020126	-6.322820	20.178534
299	0	1.044041	9.990884	-1.115650	0.010437	0.099915	-0.011108	1.073633	-6.322794	20.195762
300	0	1.032084	9.959333	-1.075893	0.010321	0.099598	-0.010716	1.120992	-6.319138	20.212307
301	0	1.080766	9.942116	-1.133220	0.010803	0.099426	-0.011292	1.166999	-6.320521	20.220577
302	0	1.026141	9.861795	-1.141142	0.010262	0.098622	-0.011373	1.211358	-6.315622	20.226163
303	0	1.044180	9.850589	-1.126857	0.010437	0.098511	-0.011230	1.254295	-6.317281	20.238779
304	0	1.038695	9.831183	-1.171644	0.010386	0.098317	-0.011673	1.303977	-6.315235	20.248368
305	0	1.025540	9.752945	-1.102685	0.010254	0.097534	-0.010986	1.350883	-6.313333	20.253843
306	0	1.001376	9.727557	-1.062333	0.010013	0.097281	-0.010579	1.402168	-6.310984	20.259525
307	0	1.001471	9.716285	-1.029752	0.010010	0.097168	-0.010254	1.452581	-6.313066	20.265373
308	0	0.977940	9.666422	-1.038411	0.009775	0.096669	-0.010342	1.502459	-6.314431	20.265953
309	0	0.970907	9.618725	-0.986291	0.009705	0.096191	-0.009827	1.545031	-6.316037	20.268836
310	0	0.989664	9.575197	-0.962950	0.009896	0.095756	-0.009594	1.586858	-6.312756	20.271592
311	0	0.982534	9.539482	-0.925005	0.009827	0.095398	-0.009216	1.626957	-6.307443	20.272595
312	0	0.994469	9.514403	-0.913461	0.009946	0.095147	-0.009101	1.666866	-6.302279	20.278228
313	0	0.952645	9.453946	-0.986027	0.009521	0.094543	-0.009827	1.707104	-6.304565	20.281112
314	0	0.929493	9.404221	-0.998924	0.009287	0.094047	-0.009955	1.747568	-6.310592	20.288654
315	0	1.000860	9.368546	-1.022619	0.010010	0.093689	-0.010193	1.787956	-6.305524	20.287469
316	0	0.964183	9.355636	-0.919915	0.009641	0.093560	-0.009161	1.834188	-6.303176	20.286961
317	0	0.970790	9.338035	-0.857869	0.009705	0.093384	-0.008545	1.874895	-6.303454	20.293108
318	0	0.965042	9.294517	-0.895554	0.009649	0.092949	-0.008918	1.920941	-6.301094	20.293561
319	0	0.928081	9.276962	-0.949449	0.009277	0.092773	-0.009460	1.962383	-6.301631	20.296436
320	0	0.935091	9.227358	-0.864948	0.009345	0.092278	-0.008614	2.006371	-6.305096	20.298141
321	0	0.989628	9.234216	-0.851767	0.009888	0.092346	-0.008484	2.047906	-6.311880	20.297807
322	0	0.954558	9.196715	-0.870994	0.009538	0.091971	-0.008674	2.092581	-6.317896	20.295571
323	0	0.910013	9.179332	-0.845516	0.009094	0.091797	-0.008423	2.132316	-6.321414	20.299632
324	0	0.954099	9.215145	-0.840145	0.009533	0.092155	-0.008367	2.174928	-6.327615	20.304190
325	0	0.891886	9.179285	-0.870164	0.008911	0.091797	-0.008667	2.217461	-6.333447	20.308782
326	0	0.929730	9.178451	-0.871054	0.009293	0.091788	-0.008676	2.260082	-6.335555	20.315673
327	0	0.916317	9.185375	-0.900667	0.009155	0.091858	-0.008972	2.302188	-6.341618	20.322635
328	0	0.899211	9.172335	-0.901587	0.008987	0.091727	-0.008981	2.345468	-6.343648	20.322987
329	0	0.940622	9.197607	-0.857951	0.009399	0.091980	-0.008545	2.387237	-6.348400	20.334377
330	0	0.960701	9.215000	-0.871107	0.009596	0.092155	-0.008676	2.430717	-6.358361	20.336856
331	0	0.971359	9.209777	-0.967531	0.009705	0.092102	-0.009644	2.469237	-6.365768	20.342549
332	0	0.972527	9.202838	-0.949903	0.009722	0.092032	-0.009463	2.512740	-6.366397	20.345398
333	0	0.983395	9.258597	-0.967793	0.009827	0.092590	-0.009644	2.553876	-6.371705	20.355482
334	0	0.923840	9.275966	-0.974626	0.009231	0.092764	-0.009713	2.593533	-6.377562	20.364046
335	0	0.959172	9.307408	-1.046899	0.009583	0.093079	-0.010437	2.631799	-6.385128	20.367104
336	0	0.917736	9.330923	-1.029044	0.009173	0.093313	-0.010258	2.670535	-6.386269	20.377532
337	0	0.958829	9.325722	-1.120199	0.009583	0.093262	-0.011169	2.709797	-6.389647	20.376054
338	0	1.015111	9.379674	-1.090274	0.010143	0.093801	-0.010869	2.750267	-6.395459	20.374177
339	0	1.020124	9.447854	-1.089011	0.010193	0.094482	-0.010864	2.780700	-6.401817	20.376029
340	0	1.033863	9.489646	-1.113240	0.010331	0.094901	-0.011100	2.819160	-6.407088	20.376449
341	0	1.020125	9.484424	-1.107728	0.010193	0.094849	-0.011047	2.854586	-6.413423	20.376997
342	0	0.967097	9.532297	-1.119737	0.009660	0.095327	-0.011169	2.887301	-6.423076	20.378887
343	0	0.983809	9.563852	-1.179921	0.009827	0.095642	-0.011780	2.910257	-6.432942	20.375887
344	0	0.998350	9.593586	-1.123118	0.009972	0.095940	-0.011209	2.935722	-6.443245	20.375712
345	0	0.971119	9.679887	-1.222464	0.009705	0.096802	-0.012207	2.955968	-6.447257	20.378633
346	0	1.021523	9.648665	-1.232158	0.010205	0.096490	-0.012304	2.976155	-6.455279	20.375295
347	0	1.050391	9.698257	-1.246405	0.010498	0.096985	-0.012451	2.990777	-6.458397	20.375018
348	0	1.033437	9.734458	-1.315573	0.010326	0.097346	-0.013149	2.997769	-6.463963	20.373348
349	0	1.044652	9.753248	-1.306664	0.010437	0.097534	-0.013062	3.003687	-6.471338	20.365009
350	0	1.064593	9.801710	-1.344339	0.010638	0.098019	-0.013438	3.009698	-6.476601	20.358097
351	0	1.050679	9.796002	-1.361421	0.010498	0.097961	-0.013611	3.013293	-6.483012	20.355789
352	0	1.046320	9.862835	-1.355521	0.010454	0.098629	-0.013557	3.010560	-6.489654	20.350762
353	0	1.074960	9.881533	-1.379237	0.010742	0.098816	-0.013794	3.008352	-6.494399	20.348445
354	0	1.052095	9.905795	-1.317540	0.010512	0.099058	-0.013181	3.002410	-6.500485	20.337916
355	0	1.081052	9.924372	-1.366209	0.010803	0.099243	-0.013672	2.990915	-6.505020	20.333868
356	0	1.033859	9.930592	-1.370127	0.010329	0.099305	-0.013714	2.976675	-6.511948	20.324436
357	0	1.056110	9.942836	-1.383842	0.010559	0.099426	-0.013855	2.958093	-6.510556	20.310920
358	0	1.044631	9.992092	-1.416671	0.010441	0.099918	-0.014189	2.933424	-6.513105	20.297724
359	0	1.044229	9.985601	-1.383303	0.010437	0.099854	-0.013855	2.908298	-6.515223	20.290583
360	0	1.088184	9.998164	-1.317890	0.010875	0.099979	-0.013202	2.882470	-6.519363	20.282207
361	0	1.074696	9.979619	-1.370218	0.010742	0.099792	-0.013733	2.847851	-6.520981	20.268894
362	0	1.099806	10.004720	-1.370196	0.010995	0.100043	-0.013733	2.813039	-6.520752	20.251697
363	0	1.061584	10.010324	-1.412384	0.010620	0.100098	-0.014160	2.771971	-6.512089	20.237455
364	0	1.079624	9.999161	-1.410859	0.010794	0.099986	-0.014150	2.725581	-6.511181	20.222741
365	0	1.068287	9.992038	-1.460738	0.010681	0.099915	-0.014648	2.678946	-6.509301	20.214326
366	0	1.080884	9.986956	-1.385390	0.010806	0.099864	-0.013896	2.631187	-6.508526	20.203847
367	0	1.098946	9.949397	-1.380456	0.010986	0.099487	-0.013855	2.574463	-6.508407	20.183340
368	0	1.062553	9.938405	-1.297364	0.010626	0.099378	-0.013022	2.519419	-6.504145	20.165586
369	0	1.074283	9.918786	-1.228237	0.010742	0.099182	-0.012329	2.466590	-6.500839	20.144781
370	0	1.073905	9.907824	-1.174843	0.010743	0.099071	-0.011809	2.397269	-6.491930	20.126042
371	0	1.062096	9.876213	-1.177952	0.010620	0.098755	-0.011841	2.327076	-6.488687	20.112175
372	0	1.074550	9.847062	-1.166098	0.010743	0.098464	-0.011719	2.261212	-6.487263	20.091918
373	0	1.043634	9.839638	-1.116343	0.010437	0.098389	-0.011230	2.184499	-6.482206	20.071057
374	0	1.068147	9.792444	-1.188606	0.010679	0.097917	-0.011952	2.108174	-6.480705	20.050602
375	0	1.073761	9.778668	-1.165307	0.010742	0.097778	-0.011719	2.031932	-6.471163	20.036015
376	0	1.060927	9.755856	-1.152040	0.010611	0.097550	-0.011588	1.953537	-6.465475	20.015011
377	0	1.037338	9.699280	-1.085714	0.010376	0.096985	-0.010925	1.874137	-6.458153	19.995968
378	0	1.036994	9.682615	-1.114664	0.010370	0.096818	-0.011217	1.792055	-6.453617	19.973312
379	0	0.982435	9.644286	-1.061712	0.009827	0.096436	-0.010681	1.716921	-6.446589	19.959111
380	0	0.987864	9.615227	-1.042759	0.009883	0.096145	-0.010493	1.639905	-6.437230	19.942229
381	0	1.025562	9.601590	-1.011938	0.010254	0.096008	-0.010193	1.553307	-6.434908	19.924973
382	0	1.037460	9.596775	-0.918408	0.010379	0.095961	-0.009254	1.471479	-6.425369	19.904919
383	0	1.006801	9.546599	-0.853136	0.010071	0.095459	-0.008606	1.382596	-6.417435	19.893239
384	0	1.012411	9.535757	-0.906324	0.010125	0.095351	-0.009129	1.305281	-6.411716	19.872529
385	0	1.007198	9.515982	-0.816873	0.010071	0.095154	-0.008240	1.220483	-6.408515	19.860748
386	0	1.019067	9.474606	-0.882095	0.010195	0.094739	-0.008892	1.135465	-6.399082	19.843617
387	0	1.006985	9.467118	-0.780660	0.010071	0.094666	-0.007874	1.055462	-6.393284	19.823873
388	0	0.988630	9.431641	-0.816261	0.009885	0.094311	-0.008229	0.975207	-6.390496	19.810719
389	0	0.994383	9.418376	-0.860168	0.009949	0.094177	-0.008667	0.896535	-6.380092	19.793221
390	0	0.999379	9.419626	-0.847058	0.009999	0.094190	-0.008537	0.816029	-6.368965	19.778054
391	0	1.013105	9.375536	-0.799505	0.010132	0.093750	-0.008057	0.741078	-6.363458	19.765889
392	0	1.019252	9.382654	-0.787218	0.010191	0.093822	-0.007934	0.666486	-6.360804	19.751609
393	0	0.994770	9.357175	-0.738651	0.009949	0.093567	-0.007446	0.593487	-6.354940	19.744121
394	0	0.994427	9.376423	-0.763800	0.009946	0.093760	-0.007693	0.525896	-6.348417	19.736112
395	0	0.970639	9.357099	-0.733085	0.009705	0.093567	-0.007385	0.459520	-6.346024	19.725365
396	0	0.964378	9.357927	-0.709578	0.009646	0.093575	-0.007154	0.387638	-6.338183	19.721075
397	0	0.988706	9.381515	-0.696483	0.009888	0.093811	-0.007019	0.321570	-6.332783	19.709302
398	0	0.982139	9.370090	-0.685748	0.009825	0.093697	-0.006911	0.255681	-6.324041	19.705480
399	0	0.988730	9.357027	-0.611378	0.009888	0.093567	-0.006165	0.193344	-6.318865	19.700622
400	0	0.982364	9.382160	-0.656049	0.009826	0.093818	-0.006613	0.129130	-6.311690	19.696898
401	0	1.006940	9.387556	-0.666709	0.010071	0.093872	-0.006714	0.071647	-6.305331	19.693797
402	0	1.037264	9.412618	-0.688004	0.010372	0.094123	-0.006926	0.015998	-6.301275	19.688852
403	0	0.976348	9.411993	-0.697200	0.009766	0.094116	-0.007019	-0.042095	-6.293990	19.693416
404	0	1.000030	9.412510	-0.609106	0.010005	0.094122	-0.006132	-0.092582	-6.283587	19.689617
405	0	1.000617	9.436391	-0.691480	0.010010	0.094360	-0.006958	-0.145932	-6.274546	19.693017
406	0	1.000373	9.467482	-0.695650	0.010002	0.094672	-0.006994	-0.192340	-6.271794	19.693422
407	0	1.056118	9.472877	-0.680208	0.010559	0.094727	-0.006836	-0.234138	-6.269631	19.697608
408	0	1.025910	9.503781	-0.648901	0.010258	0.095036	-0.006524	-0.276906	-6.266607	19.694696
409	0	1.006803	9.570610	-0.735037	0.010071	0.095703	-0.007385	-0.319819	-6.258547	19.702231
410	0	1.030877	9.577141	-0.642507	0.010309	0.095769	-0.006461	-0.364259	-6.253269	19.711257
411	0	0.970584	9.546098	-0.637695	0.009705	0.095459	-0.006409	-0.404001	-6.249986	19.722760
412	0	1.013010	9.607552	-0.729527	0.010134	0.096073	-0.007321	-0.436312	-6.240878	19.728637
413	0	1.019448	9.619320	-0.699205	0.010193	0.096191	-0.007019	-0.469630	-6.238012	19.735886
414	0	1.037692	9.680640	-0.651502	0.010379	0.096805	-0.006538	-0.498749	-6.230951	19.746409
415	0	1.019162	9.692613	-0.705037	0.010193	0.096924	-0.007080	-0.535573	-6.224584	19.761275
416	0	1.025089	9.723467	-0.711798	0.010251	0.097233	-0.007143	-0.566778	-6.219493	19.773806
417	0	1.037419	9.735256	-0.761282	0.010376	0.097351	-0.007629	-0.587846	-6.212485	19.780271
418	0	1.031630	9.772093	-0.776331	0.010311	0.097720	-0.007780	-0.609276	-6.213525	19.795544
419	0	1.019291	9.777941	-0.810448	0.010193	0.097778	-0.008118	-0.626259	-6.208622	19.803288
420	0	1.031366	9.802556	-0.795565	0.010314	0.098024	-0.007970	-0.644798	-6.203153	19.822353
421	0	1.043902	9.857215	-0.817167	0.010437	0.098572	-0.008179	-0.654625	-6.200481	19.835538
422	0	1.044330	9.881650	-0.778843	0.010441	0.098816	-0.007799	-0.669147	-6.198209	19.855960
423	0	1.024602	9.887835	-0.762192	0.010254	0.098877	-0.007629	-0.679916	-6.184009	19.874970
424	0	1.041927	9.918479	-0.821834	0.010421	0.099184	-0.008225	-0.689731	-6.177229	19.889578
425	0	1.068027	9.942673	-0.847958	0.010681	0.099426	-0.008484	-0.696758	-6.170968	19.906949
426	0	1.049366	9.954924	-0.877420	0.010496	0.099548	-0.008781	-0.706795	-6.162992	19.921109
427	0	1.104334	9.967095	-0.817760	0.011047	0.099670	-0.008179	-0.709743	-6.153315	19.936032
428	0	1.079075	9.985513	-0.884542	0.010795	0.099854	-0.008848	-0.714408	-6.143828	19.948027
429	0	1.110849	9.967032	-0.921718	0.011108	0.099670	-0.009216	-0.715164	-6.138683	19.962249
430	0	1.092032	9.979249	-0.854196	0.010925	0.099792	-0.008547	-0.722577	-6.127785	19.980248
431	0	1.043399	9.985369	-0.854662	0.010437	0.099854	-0.008545	-0.722457	-6.119138	19.994197
432	0	1.085291	9.979252	-0.879826	0.010858	0.099792	-0.008793	-0.717983	-6.108622	20.008439
433	0	1.055646	9.991407	-0.843185	0.010559	0.099915	-0.008423	-0.709182	-6.100569	20.017757
434	0	1.049066	9.966841	-0.868824	0.010492	0.099669	-0.008685	-0.707276	-6.093482	20.032836
435	0	1.073890	10.003644	-0.855113	0.010742	0.100037	-0.008545	-0.701710	-6.084626	20.044389
436	0	1.060756	9.991347	-0.874998	0.010613	0.099914	-0.008741	-0.693161	-6.072905	20.054446
437	0	1.055452	9.997548	-0.873472	0.010559	0.099976	-0.008728	-0.687228	-6.062472	20.068561
438	0	1.072767	9.972984	-0.893872	0.010733	0.099730	-0.008925	-0.673344	-6.051706	20.077234
439	0	1.055143	9.960914	-0.867906	0.010559	0.099609	-0.008667	-0.661198	-6.037729	20.092145
440	0	1.078539	9.966758	-0.932415	0.010787	0.099669	-0.009302	-0.637248	-6.030834	20.103356
441	0	1.031516	9.918112	-0.855631	0.010315	0.099182	-0.008545	-0.625618	-6.025950	20.118418
442	0	1.055533	9.917866	-0.864045	0.010559	0.099179	-0.008629	-0.613591	-6.016558	20.132111
443	0	1.025025	9.881440	-0.838421	0.010254	0.098816	-0.008362	-0.589201	-6.007227	20.148770
444	0	1.061243	9.856633	-0.824322	0.010612	0.098568	-0.008224	-0.567711	-6.002102	20.162517
445	0	1.061643	9.832653	-0.813585	0.010620	0.098328	-0.008118	-0.547974	-5.992761	20.177527
446	0	1.042734	9.826219	-0.775002	0.010429	0.098264	-0.007728	-0.523097	-5.985417	20.187187
447	0	1.043037	9.814374	-0.777043	0.010437	0.098145	-0.007751	-0.502117	-5.972743	20.197488
448	0	1.011488	9.783588	-0.823992	0.010118	0.097837	-0.008217	-0.476718	-5.963429	20.211284
449	0	0.994636	9.747113	-0.796227	0.009949	0.097473	-0.007935	-0.445099	-5.955778	20.218309
450	0	1.018413	9.722216	-0.783753	0.010187	0.097224	-0.007808	-0.411111	-5.947315	20.225405
451	0	1.000398	9.698325	-0.802245	0.010010	0.096985	-0.007996	-0.380608	-5.935550	20.234372
452	0	0.993397	9.704131	-0.703958	0.009936	0.097043	-0.007012	-0.349861	-5.927817	20.244094
453	0	1.000845	9.655552	-0.723199	0.010010	0.096558	-0.007202	-0.316097	-5.921268	20.261448
454	0	1.000639	9.673346	-0.747843	0.010007	0.096736	-0.007445	-0.278214	-5.915726	20.272072
455	0	1.001149	9.624962	-0.729808	0.010010	0.096252	-0.007263	-0.238017	-5.912843	20.284053
456	0	0.970865	9.606065	-0.737091	0.009707	0.096064	-0.007334	-0.194902	-5.909368	20.293333
457	0	1.001295	9.576108	-0.705651	0.010010	0.095764	-0.007019	-0.151785	-5.908216	20.306084
458	0	0.995131	9.544990	-0.658491	0.009954	0.095452	-0.006545	-0.105290	-5.899585	20.314112
459	0	0.982397	9.539481	-0.712599	0.009827	0.095398	-0.007080	-0.051632	-5.891480	20.324111
460	0	0.993830	9.526632	-0.709601	0.009943	0.095269	-0.007051	0.001802	-5.880977	20.332515
461	0	1.001046	9.508954	-0.718309	0.010010	0.095093	-0.007141	0.050879	-5.876947	20.343403
462	0	1.031568	9.502187	-0.720656	0.010316	0.095025	-0.007164	0.100858	-5.871854	20.353801
463	0	0.995063	9.496748	-0.651396	0.009949	0.094971	-0.006470	0.152505	-5.869348	20.370712
464	0	0.940371	9.483757	-0.684829	0.009402	0.094841	-0.006803	0.206130	-5.866273	20.383956
465	0	0.976441	9.490596	-0.707071	0.009766	0.094910	-0.007019	0.266519	-5.860004	20.403969
466	0	0.963944	9.453112	-0.747740	0.009641	0.094535	-0.007428	0.324327	-5.853671	20.418332
467	0	0.977031	9.453846	-0.774579	0.009766	0.094543	-0.007690	0.389439	-5.854491	20.436422
468	0	1.001927	9.446884	-0.724251	0.010018	0.094473	-0.007191	0.450316	-5.850843	20.455068
469	0	0.970552	9.447818	-0.737753	0.009705	0.094482	-0.007324	0.513063	-5.847220	20.471379
470	0	0.940425	9.458983	-0.809811	0.009401	0.094595	-0.008041	0.580064	-5.845988	20.483751
471	0	0.952587	9.453794	-0.775266	0.009521	0.094543	-0.007690	0.653671	-5.846562	20.501547
472	0	0.972170	9.458610	-0.854361	0.009713	0.094592	-0.008487	0.720680	-5.852076	20.519996
473	0	0.939952	9.447723	-0.866275	0.009399	0.094482	-0.008606	0.787739	-5.847458	20.535857
474	0	0.982851	9.483233	-0.866017	0.009827	0.094838	-0.008598	0.860618	-5.844966	20.552214
475	0	0.995121	9.484205	-0.867544	0.009949	0.094849	-0.008606	0.942819	-5.843278	20.565897
476	0	1.001630	9.476658	-0.942154	0.010015	0.094773	-0.009356	1.020854	-5.840717	20.578257
477	0	1.013469	9.514759	-0.885295	0.010132	0.095154	-0.008789	1.096143	-5.839507	20.590074
478	0	1.002263	9.482938	-0.891988	0.010015	0.094836	-0.008856	1.172113	-5.844648	20.600001
479	0	0.965128	9.520772	-0.934223	0.009644	0.095215	-0.009277	1.248157	-5.849253	20.619683
480	0	0.966804	9.537660	-0.922729	0.009659	0.095384	-0.009164	1.322639	-5.855690	20.634332
481	0	0.977035	9.575712	-0.964792	0.009766	0.095764	-0.009583	1.398937	-5.856707	20.650994
482	0	1.002844	9.586373	-0.989640	0.010018	0.095871	-0.009836	1.469139	-5.864108	20.665764
483	0	1.001669	9.606130	-1.056479	0.010010	0.096069	-0.010498	1.547166	-5.867769	20.676662
484	0	1.027594	9.616703	-1.069786	0.010267	0.096175	-0.010633	1.623541	-5.873528	20.688030
485	0	1.013828	9.636723	-1.037652	0.010132	0.096375	-0.010315	1.695044	-5.876602	20.702454
486	0	1.008813	9.641233	-1.093207	0.010083	0.096420	-0.010866	1.771636	-5.877892	20.716590
487	0	0.983293	9.648859	-1.080813	0.009827	0.096497	-0.010742	1.848058	-5.880762	20.731003
488	0	1.014811	9.683918	-1.069423	0.010144	0.096847	-0.010631	1.922105	-5.880898	20.738304
489	0	0.965256	9.685556	-1.092067	0.009644	0.096863	-0.010864	1.987576	-5.887027	20.743349
490	0	1.015908	9.726510	-1.159168	0.010149	0.097274	-0.011527	2.062330	-5.894392	20.753552
491	0	1.013761	9.740451	-1.183753	0.010132	0.097412	-0.011780	2.129114	-5.896745	20.759419
492	0	1.033370	9.751199	-1.121743	0.010326	0.097519	-0.011164	2.190819	-5.900834	20.770710
493	0	1.074710	9.770921	-1.196364	0.010742	0.097717	-0.011902	2.262149	-5.902211	20.775218
494	0	1.063703	9.787583	-1.220092	0.010630	0.097883	-0.012148	2.323055	-5.906387	20.782585
495	0	1.014127	9.764883	-1.146856	0.010132	0.097656	-0.011414	2.386580	-5.913016	20.789040
496	0	1.015488	9.799986	-1.218199	0.010150	0.098006	-0.012135	2.440800	-5.914319	20.796300
497	0	1.026612	9.801614	-1.170008	0.010254	0.098022	-0.011658	2.489438	-5.924102	20.801158
498	0	1.070994	9.812539	-1.209052	0.010705	0.098131	-0.012048	2.538433	-5.925455	20.805553
499	0	1.068677	9.819926	-1.249602	0.010681	0.098206	-0.012451	2.590111	-5.927672	20.802352
500	0	1.106419	9.830807	-1.294982	0.011058	0.098314	-0.012908	2.638213	-5.930729	20.804276
501	0	1.087187	9.844313	-1.340891	0.010864	0.098450	-0.013367	2.686650	-5.935256	20.806924
502	0	1.040039	9.861365	-1.299937	0.010390	0.098619	-0.012963	2.727620	-5.942522	20.812987
503	0	1.050758	9.832203	-1.333952	0.010498	0.098328	-0.013306	2.766534	-5.949249	20.810173
504	0	1.027833	9.818953	-1.297590	0.010272	0.098194	-0.012946	2.800853	-5.952238	20.807934
505	0	1.013857	9.832350	-1.266108	0.010132	0.098328	-0.012634	2.831946	-5.955709	20.800433
506	0	1.069379	9.837645	-1.271743	0.010695	0.098380	-0.012689	2.865027	-5.950562	20.795916
507	0	1.038148	9.820190	-1.314564	0.010376	0.098206	-0.013123	2.891818	-5.952650	20.790956
508	0	1.076236	9.819422	-1.300628	0.010753	0.098198	-0.012986	2.915140	-5.959537	20.784767
509	0	1.087101	9.783644	-1.307773	0.010864	0.097839	-0.013062	2.933951	-5.963059	20.778115
510	0	1.033224	9.758683	-1.304259	0.010328	0.097589	-0.013033	2.945539	-5.963357	20.766594
511	0	1.050187	9.771524	-1.264693	0.010498	0.097717	-0.012634	2.960636	-5.963461	20.755522
512	0	1.026518	9.758801	-1.334571	0.010261	0.097590	-0.013331	2.977808	-5.964617	20.742100
513	0	1.025794	9.734893	-1.234264	0.010254	0.097351	-0.012329	2.993895	-5.964922	20.733786
514	0	1.069580	9.703889	-1.224631	0.010689	0.097041	-0.012235	3.008009	-5.968747	20.717756
515	0	1.062541	9.680048	-1.196853	0.010620	0.096802	-0.011963	3.014771	-5.970471	20.711828
516	0	1.044884	9.692094	-1.294928	0.010447	0.096921	-0.012951	3.013202	-5.968804	20.698565
517	0	1.038007	9.668005	-1.189537	0.010376	0.096680	-0.011902	3.005808	-5.969074	20.687414
518	0	1.038573	9.643571	-1.255782	0.010384	0.096436	-0.012561	3.002387	-5.967143	20.678045
519	0	0.983591	9.619092	-1.189817	0.009827	0.096191	-0.011902	2.998632	-5.973553	20.665063
520	0	1.027406	9.594612	-1.188730	0.010272	0.095945	-0.011895	2.989820	-5.971426	20.649071
521	0	1.038208	9.594786	-1.164737	0.010376	0.095947	-0.011658	2.978118	-5.974070	20.634988
522	0	0.984102	9.564418	-1.199245	0.009838	0.095643	-0.012004	2.965025	-5.973014	20.616104
523	0	1.007303	9.527707	-1.109619	0.010071	0.095276	-0.011108	2.950926	-5.970988	20.599860
524	0	1.002072	9.515674	-1.064143	0.010014	0.095156	-0.010657	2.932681	-5.974719	20.580657
525	0	0.976852	9.509412	-1.115543	0.009766	0.095093	-0.011169	2.916484	-5.973504	20.562142
526	0	0.995967	9.503545	-1.099943	0.009954	0.095034	-0.011020	2.892945	-5.974998	20.541797
527	0	1.007323	9.485020	-1.133727	0.010071	0.094849	-0.011353	2.874883	-5.973275	20.526853
528	0	1.001885	9.460968	-1.129889	0.010014	0.094607	-0.011323	2.846028	-5.974928	20.515133
529	0	0.989400	9.448390	-1.096797	0.009888	0.094482	-0.010986	2.824333	-5.977810	20.500444
530	0	1.008850	9.454866	-1.116970	0.010083	0.094546	-0.011194	2.794874	-5.979488	20.489394
531	0	1.007468	9.436261	-1.059638	0.010071	0.094360	-0.010620	2.766296	-5.979398	20.477618
532	0	1.001630	9.436722	-1.103569	0.010016	0.094364	-0.011062	2.734938	-5.974512	20.466245
533	0	1.013996	9.436247	-1.089945	0.010132	0.094360	-0.010925	2.703892	-5.979575	20.454758
534	0	0.978715	9.430595	-1.053762	0.009781	0.094303	-0.010569	2.666690	-5.982338	20.441091
535	0	0.958660	9.399707	-1.034565	0.009583	0.093994	-0.010376	2.629892	-5.982479	20.431193
536	0	0.984003	9.412357	-0.998072	0.009834	0.094121	-0.010011	2.593877	-5.984530	20.417411
537	0	0.976934	9.418041	-1.016000	0.009766	0.094177	-0.010193	2.554337	-5.984170	20.401569
538	0	0.989579	9.400352	-1.021511	0.009894	0.094000	-0.010250	2.511913	-5.981047	20.389717
539	0	1.013563	9.393537	-0.980105	0.010132	0.093933	-0.009827	2.480920	-5.980769	20.376321
540	0	0.983702	9.442984	-1.047095	0.009833	0.094426	-0.010508	2.436907	-5.980395	20.361589
541	0	1.025788	9.436378	-1.040205	0.010254	0.094360	-0.010437	2.394872	-5.980388	20.344522
542	0	1.014788	9.436896	-1.008784	0.010139	0.094366	-0.010123	2.352042	-5.985700	20.334935
543	0	0.970604	9.479171	-0.984682	0.009705	0.094788	-0.009888	2.302885	-5.982537	20.324147
544	0	0.965015	9.461538	-1.019928	0.009645	0.094612	-0.010234	2.260913	-5.983357	20.317969
545	0	0.964825	9.485250	-1.021371	0.009644	0.094849	-0.010254	2.212346	-5.984146	20.311109
546	0	0.984014	9.510368	-1.056709	0.009835	0.095100	-0.010601	2.171183	-5.985200	20.306362
547	0	1.056376	9.527918	-0.972830	0.010559	0.095276	-0.009766	2.126218	-5.985911	20.297979
548	0	1.056982	9.571388	-1.007758	0.010568	0.095710	-0.010118	2.077145	-5.983612	20.288104
549	0	1.031590	9.570724	-1.033705	0.010315	0.095703	-0.010376	2.030190	-5.979907	20.284097
550	0	1.031594	9.559368	-1.037490	0.010316	0.095589	-0.010421	1.974941	-5.975105	20.278063
551	0	1.043887	9.607291	-0.942202	0.010437	0.096069	-0.009460	1.928937	-5.972391	20.271803
552	0	1.013741	9.620376	-1.062067	0.010135	0.096199	-0.010666	1.874861	-5.970762	20.267993
553	0	1.050199	9.643988	-1.057681	0.010498	0.096436	-0.010620	1.823096	-5.970567	20.264246
554	0	1.069050	9.663160	-1.092129	0.010689	0.096627	-0.010962	1.774772	-5.967727	20.261314
555	0	1.056612	9.680622	-1.118535	0.010559	0.096802	-0.011230	1.721268	-5.971226	20.256292
556	0	1.081841	9.687634	-1.097321	0.010817	0.096871	-0.011019	1.666986	-5.968537	20.254856
557	0	1.037295	9.705146	-1.063345	0.010376	0.097046	-0.010681	1.610288	-5.960117	20.248984
558	0	1.043359	9.712085	-0.980672	0.010430	0.097116	-0.009853	1.555202	-5.959051	20.240566
559	0	1.044267	9.747832	-1.099631	0.010437	0.097473	-0.011047	1.495124	-5.960855	20.232203
560	0	1.008126	9.767120	-1.059038	0.010081	0.097666	-0.010640	1.436900	-5.956034	20.221648
561	0	1.043498	9.772275	-1.100089	0.010437	0.097717	-0.011047	1.382330	-5.948892	20.214448
562	0	1.091999	9.803883	-1.108669	0.010921	0.098033	-0.011138	1.322121	-5.943427	20.210097
563	0	1.056350	9.814999	-1.062656	0.010559	0.098145	-0.010681	1.257942	-5.943607	20.209891
564	0	1.057043	9.828235	-1.045934	0.010568	0.098277	-0.010511	1.197084	-5.941932	20.203368
565	0	1.080357	9.833291	-1.014151	0.010803	0.098328	-0.010193	1.136691	-5.937365	20.200806
566	0	1.074435	9.858700	-1.034882	0.010742	0.098582	-0.010396	1.081507	-5.934959	20.199082
567	0	1.068092	9.876020	-1.044818	0.010681	0.098755	-0.010498	1.023214	-5.929756	20.195939
568	0	1.116454	9.883263	-1.077333	0.011168	0.098826	-0.010826	0.961688	-5.920322	20.191338
569	0	1.055943	9.870012	-1.099092	0.010559	0.098694	-0.011047	0.895685	-5.915725	20.190455
570	0	1.086384	9.852811	-1.020692	0.010864	0.098522	-0.010263	0.829453	-5.910238	20.193831
571	0	1.098627	9.882104	-0.977513	0.010986	0.098816	-0.009827	0.769460	-5.905240	20.191009
572	0	1.067854	9.870989	-1.003818	0.010680	0.098704	-0.010091	0.707897	-5.898338	20.191745
573	0	1.055435	9.833384	-1.038323	0.010559	0.098328	-0.010437	0.644819	-5.887886	20.189645
574	0	1.072805	9.871141	-1.015278	0.010733	0.098705	-0.010207	0.581375	-5.877626	20.187260
575	0	1.067782	9.845530	-1.026494	0.010681	0.098450	-0.010315	0.522584	-5.868718	20.188611
576	0	1.079344	9.877105	-0.985531	0.010796	0.098765	-0.009910	0.459463	-5.861340	20.183367
577	0	1.086562	9.833200	-0.947475	0.010864	0.098328	-0.009521	0.404606	-5.857927	20.180417
578	0	1.074102	9.846289	-0.925059	0.010744	0.098457	-0.009306	0.339969	-5.849396	20.175415
579	0	1.074025	9.845417	-0.861862	0.010742	0.098450	-0.008667	0.283174	-5.842114	20.176527
580	0	1.048745	9.834271	-0.943521	0.010493	0.098337	-0.009486	0.223288	-5.830317	20.176879
581	0	1.037064	9.802772	-0.904355	0.010376	0.098022	-0.009094	0.163892	-5.819159	20.171700
582	0	1.030236	9.828080	-0.832939	0.010303	0.098276	-0.008383	0.101199	-5.812771	20.171153
583	0	1.042956	9.814901	-0.831844	0.010437	0.098145	-0.008362	0.050213	-5.799086	20.169460
584	0	1.066341	9.779140	-0.859429	0.010666	0.097787	-0.008642	-0.006238	-5.791170	20.167301
585	0	1.073840	9.735605	-0.837011	0.010742	0.097351	-0.008423	-0.069015	-5.781573	20.170671
586	0	1.060685	9.748847	-0.888215	0.010612	0.097484	-0.008928	-0.123831	-5.769874	20.170957
587	0	1.055366	9.717157	-0.771360	0.010559	0.097168	-0.007751	-0.168901	-5.758462	20.167783
588	0	1.042165	9.717844	-0.775599	0.010426	0.097175	-0.007798	-0.219360	-5.748736	20.170287
589	0	1.049467	9.704920	-0.759192	0.010498	0.097046	-0.007629	-0.264498	-5.739599	20.177226
590	0	1.066937	9.723936	-0.794292	0.010674	0.097236	-0.007982	-0.311445	-5.729615	20.178315
591	0	1.037506	9.680491	-0.759060	0.010376	0.096802	-0.007629	-0.358424	-5.723301	20.188864
592	0	0.994212	9.656605	-0.715468	0.009946	0.096563	-0.007186	-0.396184	-5.713753	20.190337
593	0	1.000717	9.631643	-0.735025	0.010010	0.096313	-0.007385	-0.438758	-5.705484	20.197097
594	0	0.993618	9.607794	-0.740955	0.009943	0.096075	-0.007438	-0.473255	-5.692183	20.200501
595	0	1.006529	9.594981	-0.680834	0.010071	0.095947	-0.006836	-0.507256	-5.680429	20.207434
596	0	0.992711	9.595483	-0.730806	0.009937	0.095952	-0.007331	-0.535487	-5.663130	20.214502
597	0	0.981913	9.594998	-0.662478	0.009827	0.095947	-0.006653	-0.569864	-5.648999	20.219276
598	0	0.980422	9.589319	-0.688241	0.009811	0.095891	-0.006903	-0.595405	-5.635181	20.230303
599	0	1.006627	9.570486	-0.596138	0.010071	0.095703	-0.005981	-0.620417	-5.624602	20.235588
600	0	1.017995	9.546324	-0.641520	0.010183	0.095462	-0.006431	-0.639980	-5.615358	20.241944
601	0	1.031238	9.546058	-0.638897	0.010315	0.095459	-0.006409	-0.665098	-5.607021	20.254536
602	0	0.988053	9.497500	-0.616768	0.009882	0.094974	-0.006187	-0.690151	-5.600072	20.263438
603	0	1.006761	9.539900	-0.645920	0.010071	0.095398	-0.006470	-0.704096	-5.591005	20.275011
604	0	0.987622	9.546212	-0.680560	0.009881	0.095461	-0.006816	-0.717712	-5.580000	20.285562
605	0	1.000904	9.552044	-0.670895	0.010010	0.095520	-0.006714	-0.724826	-5.573880	20.295760
606	0	1.018873	9.533701	-0.634026	0.010191	0.095337	-0.006338	-0.723494	-5.565973	20.303990
607	0	0.982420	9.521506	-0.579903	0.009827	0.095215	-0.005798	-0.724130	-5.557813	20.318525
608	0	0.981880	9.564245	-0.646948	0.009821	0.095642	-0.006472	-0.728552	-5.549919	20.338509
609	0	1.055677	9.545883	-0.604899	0.010559	0.095459	-0.006042	-0.721958	-5.541951	20.348575
610	0	1.024459	9.558026	-0.630489	0.010249	0.095580	-0.006300	-0.717320	-5.531299	20.356485
611	0	1.006545	9.558114	-0.647680	0.010071	0.095581	-0.006470	-0.710717	-5.519563	20.374019
612	0	0.993027	9.533666	-0.649845	0.009937	0.095337	-0.006484	-0.695131	-5.505852	20.389585
613	0	0.982313	9.564167	-0.593311	0.009827	0.095642	-0.005920	-0.681502	-5.496420	20.402233
614	0	0.957571	9.594422	-0.663281	0.009575	0.095945	-0.006618	-0.664777	-5.492145	20.414842
615	0	0.970095	9.612961	-0.703450	0.009705	0.096130	-0.007019	-0.648170	-5.482456	20.431156
616	0	0.993379	9.582218	-0.665022	0.009941	0.095823	-0.006623	-0.617517	-5.468494	20.443426
617	0	1.012558	9.606841	-0.661489	0.010132	0.096069	-0.006592	-0.591825	-5.455766	20.460591
618	0	1.024014	9.624803	-0.684414	0.010241	0.096250	-0.006822	-0.566830	-5.449970	20.477976
619	0	1.007285	9.625020	-0.747242	0.010071	0.096252	-0.007446	-0.537966	-5.446893	20.503130
620	0	1.019626	9.679450	-0.735007	0.010197	0.096797	-0.007317	-0.500113	-5.441083	20.521136
621	0	1.012984	9.661646	-0.802462	0.010132	0.096619	-0.007996	-0.467619	-5.433286	20.541708
622	0	1.024383	9.673392	-0.753784	0.010249	0.096736	-0.007504	-0.430102	-5.421636	20.562349
623	0	1.019211	9.734811	-0.815418	0.010193	0.097351	-0.008118	-0.389168	-5.415287	20.583094
624	0	0.994335	9.709762	-0.816573	0.009947	0.097100	-0.008130	-0.348769	-5.405913	20.597680
625	0	1.031125	9.722582	-0.797835	0.010315	0.097229	-0.007935	-0.299319	-5.396167	20.620659
626	0	1.024496	9.746305	-0.824855	0.010246	0.097466	-0.008206	-0.251639	-5.389271	20.641700
627	0	1.006985	9.771384	-0.846389	0.010071	0.097717	-0.008423	-0.205404	-5.382811	20.662093
628	0	1.061511	9.764499	-0.860985	0.010617	0.097649	-0.008566	-0.155594	-5.374988	20.677813
629	0	1.049759	9.783530	-0.865255	0.010498	0.097839	-0.008606	-0.102667	-5.369217	20.690605
630	0	1.019233	9.813183	-0.886766	0.010192	0.098136	-0.008822	-0.051650	-5.364397	20.707847
631	0	1.013299	9.814051	-0.804339	0.010132	0.098145	-0.007996	0.002674	-5.360637	20.718014
632	0	1.049994	9.831506	-0.832236	0.010500	0.098319	-0.008275	0.056357	-5.355516	20.729062
633	0	1.031434	9.820123	-0.895955	0.010315	0.098206	-0.008911	0.111044	-5.349573	20.748267
634	0	1.043758	9.861859	-0.917910	0.010435	0.098623	-0.009131	0.164936	-5.347293	20.759518
635	0	1.007283	9.838362	-0.975358	0.010071	0.098389	-0.009705	0.220531	-5.344507	20.772620
636	0	1.001636	9.855613	-0.966953	0.010014	0.098561	-0.009620	0.276671	-5.342471	20.789790
637	0	1.068697	9.868864	-0.890101	0.010681	0.098694	-0.008850	0.334368	-5.344147	20.802682
638	0	1.075433	9.867708	-0.967723	0.010754	0.098682	-0.009624	0.395099	-5.339808	20.819961
639	0	1.055989	9.874865	-1.019166	0.010559	0.098755	-0.010132	0.463071	-5.335703	20.832538
640	0	1.019657	9.849278	-0.981686	0.010194	0.098498	-0.009764	0.523748	-5.333950	20.841150
641	0	1.013182	9.874940	-1.030667	0.010132	0.098755	-0.010254	0.583639	-5.328937	20.852275
642	0	1.031853	9.880003	-0.919222	0.010314	0.098805	-0.009139	0.643920	-5.329226	20.864101
643	0	1.031949	9.862685	-0.969955	0.010315	0.098633	-0.009644	0.707644	-5.329550	20.876410
644	0	1.039036	9.873632	-0.999431	0.010385	0.098742	-0.009939	0.770490	-5.331377	20.885787
645	0	1.038041	9.832155	-1.024695	0.010376	0.098328	-0.010193	0.832545	-5.331706	20.891424
646	0	1.026637	9.855340	-1.029410	0.010262	0.098559	-0.010241	0.893650	-5.331329	20.901439
647	0	1.031545	9.801698	-1.067009	0.010315	0.098022	-0.010620	0.950967	-5.327068	20.912114
648	0	1.037573	9.825065	-0.986057	0.010376	0.098256	-0.009806	1.014053	-5.322029	20.918891
649	0	1.031763	9.813904	-1.024297	0.010315	0.098145	-0.010193	1.071760	-5.320431	20.922652
650	0	1.002176	9.794389	-1.040464	0.010015	0.097950	-0.010354	1.130145	-5.324101	20.927360
651	0	1.031871	9.789496	-1.018036	0.010315	0.097900	-0.010132	1.186221	-5.323785	20.928922
652	0	1.014172	9.782256	-1.027703	0.010139	0.097828	-0.010229	1.241461	-5.322781	20.933359
653	0	0.995494	9.752807	-1.097411	0.009949	0.097534	-0.010925	1.298220	-5.325406	20.935138
654	0	0.996649	9.733313	-1.033742	0.009960	0.097339	-0.010291	1.351824	-5.328059	20.941647
655	0	0.971033	9.704024	-1.024117	0.009705	0.097046	-0.010193	1.408082	-5.330104	20.947646
656	0	1.020979	9.708975	-0.997336	0.010203	0.097095	-0.009924	1.465907	-5.333007	20.947088
657	0	1.001456	9.685723	-1.024091	0.010010	0.096863	-0.010193	1.522086	-5.333995	20.947465
658	0	1.008184	9.660114	-1.057783	0.010079	0.096606	-0.010533	1.574492	-5.332315	20.944754
659	0	1.013415	9.655274	-0.944690	0.010132	0.096558	-0.009399	1.630587	-5.330381	20.937525
660	0	1.014117	9.641812	-1.052097	0.010136	0.096424	-0.010471	1.689045	-5.332325	20.936353
661	0	0.995690	9.606396	-1.047865	0.009949	0.096069	-0.010437	1.738320	-5.337418	20.934037
662	0	1.009163	9.605405	-0.958767	0.010087	0.096059	-0.009544	1.789134	-5.338246	20.937391
663	0	0.989258	9.594186	-0.957079	0.009888	0.095947	-0.009521	1.847504	-5.339407	20.936811
664	0	0.989819	9.574772	-0.966931	0.009897	0.095753	-0.009621	1.905294	-5.335921	20.934414
665	0	0.971121	9.539312	-0.986698	0.009705	0.095398	-0.009827	1.953068	-5.339203	20.938457
666	0	0.953845	9.513838	-1.001150	0.009534	0.095143	-0.009969	2.004503	-5.340080	20.929613
667	0	0.977289	9.484377	-0.974473	0.009766	0.094849	-0.009705	2.052615	-5.344178	20.927982
668	0	0.978988	9.495537	-1.000506	0.009780	0.094960	-0.009969	2.096265	-5.351505	20.922194
669	0	0.983289	9.496576	-1.029366	0.009827	0.094971	-0.010254	2.143782	-5.354395	20.919290
670	0	0.978288	9.471159	-1.006546	0.009777	0.094716	-0.010029	2.187679	-5.356783	20.917135
671	0	0.952766	9.460054	-0.985870	0.009521	0.094604	-0.009827	2.226420	-5.359573	20.907921
672	0	0.996873	9.477408	-0.986929	0.009960	0.094779	-0.009830	2.272978	-5.365245	20.904266
673	0	0.964843	9.460029	-0.998389	0.009644	0.094604	-0.009949	2.315288	-5.366491	20.898131
674	0	0.947354	9.453084	-1.011476	0.009470	0.094535	-0.010080	2.356881	-5.366153	20.890410
675	0	0.970929	9.453940	-1.046938	0.009705	0.094543	-0.010437	2.395905	-5.367240	20.884398
676	0	0.996527	9.459250	-0.943956	0.009957	0.094597	-0.009404	2.438303	-5.372178	20.880414
677	0	0.995611	9.447794	-1.053135	0.009949	0.094482	-0.010498	2.478384	-5.376507	20.873171
678	0	0.972870	9.440714	-1.005031	0.009719	0.094412	-0.010015	2.520449	-5.383719	20.866226
679	0	0.971091	9.435622	-0.967755	0.009705	0.094360	-0.009644	2.561412	-5.386694	20.859964
680	0	0.948157	9.465117	-1.084539	0.009473	0.094656	-0.010811	2.602693	-5.392646	20.858850
681	0	0.983251	9.460058	-1.064955	0.009827	0.094604	-0.010620	2.638059	-5.395113	20.853656
682	0	0.972218	9.471384	-1.058861	0.009716	0.094718	-0.010557	2.675803	-5.397928	20.845422
683	0	0.983117	9.490641	-1.058417	0.009827	0.094910	-0.010559	2.706002	-5.398723	20.833255
684	0	1.002510	9.471615	-1.027133	0.010018	0.094720	-0.010243	2.739328	-5.402234	20.828028
685	0	0.977419	9.490550	-1.107559	0.009766	0.094910	-0.011047	2.773261	-5.407961	20.818670
686	0	0.978537	9.502100	-1.105896	0.009782	0.095023	-0.011044	2.791473	-5.407593	20.814914
687	0	1.007862	9.508963	-1.118909	0.010071	0.095093	-0.011169	2.814830	-5.412387	20.810342
688	0	1.027615	9.538842	-1.098365	0.010269	0.095391	-0.010965	2.836750	-5.416111	20.800884
689	0	0.983134	9.551722	-1.131109	0.009827	0.095520	-0.011292	2.860021	-5.417121	20.794093
690	0	1.008884	9.575449	-1.147034	0.010079	0.095757	-0.011454	2.879861	-5.423802	20.785370
691	0	1.001970	9.569997	-1.173605	0.010010	0.095703	-0.011719	2.900342	-5.431086	20.778083
692	0	1.028142	9.593783	-1.128158	0.010273	0.095941	-0.011266	2.919435	-5.436489	20.763855
693	0	1.050715	9.600581	-1.154808	0.010498	0.096008	-0.011536	2.933880	-5.442710	20.760618
694	0	1.034129	9.618334	-1.169545	0.010333	0.096186	-0.011683	2.948072	-5.447886	20.748943
695	0	1.007582	9.655604	-1.215439	0.010071	0.096558	-0.012146	2.957879	-5.449280	20.739847
696	0	1.015003	9.667441	-1.174045	0.010141	0.096676	-0.011736	2.963242	-5.454876	20.730345
697	0	1.044601	9.667820	-1.208906	0.010437	0.096680	-0.012085	2.968060	-5.460921	20.718275
698	0	1.027722	9.673634	-1.203185	0.010271	0.096737	-0.012033	2.967399	-5.463575	20.706281
699	0	1.007451	9.680182	-1.202035	0.010071	0.096802	-0.012024	2.963198	-5.463345	20.696982
700	0	1.014397	9.704451	-1.177199	0.010139	0.097045	-0.011773	2.961519	-5.465123	20.692337
701	0	1.038181	9.741236	-1.244433	0.010376	0.097412	-0.012451	2.953585	-5.467376	20.682469
702	0	1.069974	9.747318	-1.249250	0.010693	0.097473	-0.012499	2.946241	-5.471173	20.669737
703	0	1.031926	9.753466	-1.268808	0.010315	0.097534	-0.012695	2.937851	-5.471694	20.658206
704	0	1.038690	9.747552	-1.333945	0.010384	0.097474	-0.013352	2.922511	-5.471023	20.649222
705	0	1.038211	9.747453	-1.286297	0.010376	0.097473	-0.012878	2.904765	-5.473701	20.632771
706	0	1.002715	9.784302	-1.246313	0.010021	0.097841	-0.012482	2.883277	-5.476006	20.621122
707	0	1.074998	9.771890	-1.304303	0.010742	0.097717	-0.013062	2.861736	-5.480550	20.609918
708	0	1.082101	9.802766	-1.282222	0.010818	0.098025	-0.012842	2.838138	-5.478859	20.605370
709	0	1.038208	9.772063	-1.272576	0.010376	0.097717	-0.012756	2.802492	-5.481353	20.592853
710	0	1.063691	9.778662	-1.261075	0.010632	0.097784	-0.012635	2.773895	-5.482962	20.581021
711	0	1.056647	9.802521	-1.230092	0.010559	0.098022	-0.012329	2.741298	-5.486905	20.565678
712	0	1.027064	9.784789	-1.218054	0.010268	0.097844	-0.012213	2.703752	-5.485049	20.553516
713	0	1.031768	9.753821	-1.229489	0.010315	0.097534	-0.012329	2.663778	-5.483587	20.539516
714	0	1.062231	9.779042	-1.247276	0.010625	0.097786	-0.012506	2.626007	-5.476082	20.518515
715	0	1.055748	9.790524	-1.265923	0.010559	0.097900	-0.012695	2.584196	-5.469679	20.502596
716	0	1.037684	9.773018	-1.221918	0.010372	0.097726	-0.012258	2.539642	-5.470491	20.485152
717	0	1.044157	9.735556	-1.216731	0.010437	0.097351	-0.012207	2.493400	-5.471195	20.467397
718	0	1.038866	9.705939	-1.184097	0.010385	0.097054	-0.011885	2.442180	-5.471305	20.453098
719	0	1.055910	9.735650	-1.161229	0.010559	0.097351	-0.011658	2.388850	-5.466559	20.442059
720	0	1.031387	9.712273	-1.176861	0.010314	0.097117	-0.011812	2.337766	-5.461729	20.427239
721	0	1.025406	9.680703	-1.100099	0.010254	0.096802	-0.011047	2.283003	-5.457091	20.413597
722	0	1.049990	9.706053	-1.054003	0.010498	0.097055	-0.010589	2.226260	-5.454405	20.392486
723	0	1.056178	9.692927	-1.130353	0.010559	0.096924	-0.011353	2.168692	-5.452825	20.376795
724	0	1.044106	9.675532	-1.078346	0.010442	0.096750	-0.010828	2.116447	-5.447210	20.356829
725	0	1.055680	9.668607	-1.062552	0.010559	0.096680	-0.010681	2.050540	-5.439658	20.350106
726	0	1.024525	9.651563	-1.063617	0.010249	0.096509	-0.010693	1.983628	-5.430214	20.338412
727	0	1.037695	9.656407	-1.092858	0.010376	0.096558	-0.010986	1.915253	-5.426542	20.328070
728	0	1.013845	9.608637	-1.008171	0.010134	0.096081	-0.010139	1.846596	-5.427239	20.316441
729	0	1.019215	9.607509	-1.001656	0.010193	0.096069	-0.010071	1.781941	-5.421505	20.306828
730	0	1.013157	9.572006	-1.021535	0.010130	0.095715	-0.010268	1.719021	-5.418642	20.291943
731	0	1.031026	9.558766	-1.019697	0.010315	0.095581	-0.010254	1.651164	-5.408271	20.275037
732	0	1.030165	9.584332	-0.959919	0.010305	0.095838	-0.009652	1.587905	-5.398921	20.263579
733	0	1.025629	9.570785	-0.928721	0.010254	0.095703	-0.009338	1.527087	-5.396863	20.244408
734	0	1.038121	9.559654	-1.003289	0.010380	0.095591	-0.010091	1.457292	-5.393632	20.241082
735	0	0.976109	9.534280	-0.952852	0.009766	0.095337	-0.009583	1.392538	-5.383340	20.229093
736	0	1.024266	9.547511	-0.874409	0.010244	0.095469	-0.008803	1.321412	-5.376345	20.220596
737	0	1.007100	9.528060	-0.824618	0.010071	0.095276	-0.008301	1.255713	-5.371613	20.211823
738	0	0.988437	9.516819	-0.850812	0.009888	0.095163	-0.008558	1.195098	-5.362686	20.206830
739	0	1.043355	9.522015	-0.873553	0.010437	0.095215	-0.008789	1.130288	-5.353606	20.203415
740	0	1.012333	9.510723	-0.856791	0.010124	0.095102	-0.008621	1.065409	-5.347609	20.205505
741	0	1.006792	9.509792	-0.836813	0.010071	0.095093	-0.008423	0.999219	-5.339212	20.198833
742	0	1.030861	9.510650	-0.814292	0.010308	0.095102	-0.008192	0.939498	-5.334692	20.198290
743	0	1.000923	9.497531	-0.800288	0.010010	0.094971	-0.008057	0.874266	-5.329098	20.196745
744	0	0.994648	9.504622	-0.875128	0.009947	0.095041	-0.008804	0.809796	-5.323733	20.196809
745	0	1.031554	9.509735	-0.873879	0.010315	0.095093	-0.008789	0.748779	-5.319524	20.195706
746	0	1.043517	9.528914	-0.857957	0.010438	0.095284	-0.008628	0.690190	-5.311247	20.193001
747	0	0.982918	9.503578	-0.800583	0.009827	0.095032	-0.008057	0.628147	-5.309306	20.198485
748	0	1.001299	9.516507	-0.772988	0.010015	0.095161	-0.007772	0.576263	-5.302512	20.198306
749	0	1.013025	9.540184	-0.825792	0.010132	0.095398	-0.008301	0.523984	-5.295636	20.200793
750	0	1.031106	9.553143	-0.810963	0.010311	0.095528	-0.008154	0.470041	-5.290573	20.206413
751	0	0.994364	9.546306	-0.783046	0.009949	0.095459	-0.007874	0.417364	-5.279496	20.211640
752	0	0.987716	9.595977	-0.835323	0.009877	0.095956	-0.008398	0.362716	-5.274381	20.218477
753	0	1.019083	9.589027	-0.776548	0.010193	0.095886	-0.007812	0.305805	-5.266981	20.220183
754	0	0.999756	9.595882	-0.755711	0.010005	0.095955	-0.007597	0.257492	-5.253165	20.219825
755	0	1.030823	9.619553	-0.807725	0.010315	0.096191	-0.008118	0.208144	-5.240130	20.230327
756	0	1.023660	9.632451	-0.763252	0.010240	0.096321	-0.007671	0.160957	-5.231565	20.234382
757	0	1.001162	9.619461	-0.820002	0.010010	0.096191	-0.008240	0.112718	-5.228727	20.241091
758	0	1.037750	9.656637	-0.739062	0.010379	0.096563	-0.007428	0.067076	-5.222136	20.250343
759	0	1.074031	9.692704	-0.783647	0.010742	0.096924	-0.007874	0.022340	-5.214902	20.255001
760	0	1.018647	9.699344	-0.782798	0.010188	0.096991	-0.007861	-0.018298	-5.207846	20.269663
761	0	1.024431	9.735505	-0.857239	0.010254	0.097351	-0.008606	-0.058924	-5.191500	20.277502
762	0	1.047511	9.736075	-0.795707	0.010478	0.097358	-0.007990	-0.098855	-5.182952	20.290810
763	0	1.049057	9.723193	-0.803101	0.010498	0.097229	-0.008057	-0.130115	-5.169127	20.295365
764	0	1.060480	9.754252	-0.828054	0.010605	0.097540	-0.008311	-0.167371	-5.163911	20.306609
765	0	1.068018	9.765816	-0.840188	0.010681	0.097656	-0.008423	-0.193588	-5.157452	20.324068
766	0	1.043522	9.760086	-0.860391	0.010434	0.097599	-0.008626	-0.221030	-5.153388	20.340518
767	0	1.043309	9.784152	-0.828021	0.010437	0.097839	-0.008301	-0.246564	-5.143578	20.352991
768	0	1.042285	9.821193	-0.829768	0.010428	0.098209	-0.008321	-0.274950	-5.131873	20.365889
769	0	1.049708	9.808533	-0.840264	0.010498	0.098083	-0.008423	-0.299938	-5.125511	20.382235
770	0	1.067236	9.827148	-0.818326	0.010678	0.098269	-0.008200	-0.320480	-5.113411	20.397447
771	0	1.043391	9.839057	-0.889379	0.010437	0.098389	-0.008911	-0.342119	-5.104478	20.412155
772	0	1.048633	9.857666	-0.861574	0.010491	0.098575	-0.008633	-0.363022	-5.093435	20.422672
773	0	1.055134	9.839073	-0.865307	0.010559	0.098389	-0.008667	-0.380885	-5.079037	20.440441
774	0	1.047734	9.876046	-0.831893	0.010482	0.098759	-0.008334	-0.399917	-5.068600	20.454288
775	0	1.025165	9.900021	-0.871725	0.010254	0.098999	-0.008728	-0.413938	-5.060627	20.469720
776	0	1.048997	9.894104	-0.888128	0.010493	0.098940	-0.008890	-0.425358	-5.051630	20.482302
777	0	1.025165	9.900040	-0.902063	0.010254	0.098999	-0.009033	-0.441128	-5.043768	20.492337
778	0	1.036887	9.881848	-0.839327	0.010371	0.098818	-0.008398	-0.447917	-5.035867	20.503905
779	0	1.043249	9.893943	-0.853381	0.010437	0.098938	-0.008545	-0.462027	-5.025411	20.517189
780	0	1.054160	9.875818	-0.821133	0.010550	0.098757	-0.008218	-0.470843	-5.011018	20.533271
781	0	1.086296	9.887723	-0.890966	0.010864	0.098877	-0.008911	-0.473621	-5.004329	20.540820
782	0	1.048775	9.893850	-0.872923	0.010495	0.098938	-0.008726	-0.471416	-4.990452	20.555376
783	0	1.068198	9.838841	-0.854690	0.010681	0.098389	-0.008545	-0.470347	-4.986161	20.568080
784	0	1.049443	9.851075	-0.878847	0.010499	0.098510	-0.008794	-0.477775	-4.975614	20.581507
785	0	1.055314	9.851137	-0.885025	0.010559	0.098511	-0.008850	-0.478847	-4.963450	20.593813
786	0	1.035746	9.838992	-0.830591	0.010364	0.098390	-0.008302	-0.475444	-4.951053	20.611413
787	0	1.007440	9.832717	-0.842394	0.010071	0.098328	-0.008423	-0.475485	-4.949960	20.627615
788	0	1.031760	9.838628	-0.831439	0.010322	0.098387	-0.008304	-0.464103	-4.940186	20.640758
789	0	1.031122	9.808318	-0.861402	0.010315	0.098083	-0.008606	-0.455919	-4.930624	20.653959
790	0	1.030579	9.808191	-0.863122	0.010307	0.098083	-0.008622	-0.446519	-4.923653	20.665097
791	0	1.037393	9.771636	-0.770495	0.010376	0.097717	-0.007690	-0.430652	-4.916177	20.677693
792	0	1.030703	9.753071	-0.815848	0.010310	0.097531	-0.008147	-0.418879	-4.907237	20.695473
793	0	1.013015	9.735008	-0.782702	0.010132	0.097351	-0.007812	-0.402915	-4.900186	20.706636
794	0	1.036433	9.753100	-0.810004	0.010372	0.097531	-0.008086	-0.387992	-4.885840	20.721099
795	0	0.982369	9.698407	-0.727774	0.009827	0.096985	-0.007263	-0.372130	-4.877275	20.737622
796	0	1.024883	9.716444	-0.773828	0.010247	0.097166	-0.007720	-0.351361	-4.874222	20.743379
797	0	1.012847	9.704435	-0.783613	0.010132	0.097046	-0.007812	-0.324501	-4.865265	20.750329
798	0	1.048518	9.673556	-0.757956	0.010490	0.096737	-0.007555	-0.296512	-4.854092	20.760361
799	0	1.037134	9.698375	-0.746721	0.010376	0.096985	-0.007446	-0.273220	-4.843562	20.777481
800	0	1.024123	9.643097	-0.787960	0.010244	0.096433	-0.007854	-0.244513	-4.834830	20.789105
801	0	1.007236	9.606713	-0.783757	0.010071	0.096069	-0.007812	-0.215669	-4.831704	20.799056
802	0	1.013486	9.630629	-0.789241	0.010135	0.096309	-0.007863	-0.181637	-4.827005	20.805483
803	0	1.007325	9.600572	-0.717225	0.010071	0.096008	-0.007141	-0.145440	-4.825042	20.813559
804	0	1.007162	9.600023	-0.803062	0.010076	0.096003	-0.007998	-0.107142	-4.815370	20.824162
805	0	0.982287	9.576218	-0.662615	0.009827	0.095764	-0.006592	-0.067111	-4.806017	20.832383
806	0	0.975502	9.569583	-0.694333	0.009757	0.095698	-0.006906	-0.022998	-4.798771	20.843524
807	0	1.001270	9.551696	-0.705639	0.010010	0.095520	-0.007019	0.020677	-4.797446	20.855946
808	0	0.983604	9.538804	-0.713270	0.009832	0.095391	-0.007094	0.065574	-4.797003	20.867153
809	0	0.994897	9.521258	-0.692786	0.009949	0.095215	-0.006897	0.101746	-4.792504	20.874003
810	0	0.988603	9.538878	-0.731154	0.009888	0.095392	-0.007264	0.157853	-4.785761	20.877350
811	0	1.007413	9.521142	-0.724274	0.010071	0.095215	-0.007202	0.205784	-4.785002	20.884881
812	0	0.971004	9.532693	-0.696383	0.009710	0.095330	-0.006918	0.259514	-4.779932	20.900706
813	0	0.958719	9.484470	-0.712630	0.009583	0.094849	-0.007080	0.314173	-4.780830	20.911850
814	0	0.983578	9.477516	-0.716210	0.009835	0.094779	-0.007112	0.374133	-4.776767	20.923265
815	0	0.970454	9.521072	-0.786269	0.009705	0.095215	-0.007812	0.433555	-4.772014	20.927944
816	0	0.995233	9.520038	-0.827027	0.009948	0.095205	-0.008219	0.494387	-4.772757	20.938290
817	0	0.989007	9.502682	-0.829352	0.009888	0.095032	-0.008240	0.558078	-4.770923	20.948869
818	0	0.952804	9.513835	-0.846152	0.009525	0.095143	-0.008409	0.620412	-4.769487	20.963678
819	0	1.007710	9.502623	-0.805298	0.010071	0.095032	-0.007996	0.688287	-4.772402	20.974249
820	0	0.990318	9.544250	-0.822708	0.009900	0.095448	-0.008172	0.753238	-4.771472	20.981774
821	0	0.989208	9.520887	-0.915193	0.009888	0.095215	-0.009094	0.821404	-4.772078	20.993249
822	0	0.965781	9.489166	-0.901863	0.009652	0.094897	-0.008965	0.884449	-4.774288	21.002269
823	0	0.945969	9.533200	-0.847922	0.009460	0.095337	-0.008423	0.950863	-4.768796	21.016819
824	0	0.964402	9.538214	-0.901753	0.009642	0.095387	-0.008964	1.014761	-4.767106	21.020425
825	0	1.013555	9.539204	-0.909134	0.010132	0.095398	-0.009033	1.083511	-4.767019	21.027905
826	0	0.989596	9.544032	-0.933431	0.009894	0.095447	-0.009272	1.157799	-4.764444	21.031389
827	0	0.989169	9.569723	-0.854561	0.009888	0.095703	-0.008484	1.230648	-4.764718	21.038049
828	0	0.953701	9.605064	-0.879048	0.009529	0.096057	-0.008730	1.301988	-4.769625	21.041128
829	0	0.983520	9.600147	-0.976343	0.009827	0.096008	-0.009705	1.371162	-4.775307	21.049031
830	0	1.021756	9.629187	-0.994613	0.010209	0.096299	-0.009884	1.444401	-4.780952	21.050479
831	0	1.025877	9.636792	-0.958284	0.010254	0.096375	-0.009521	1.516647	-4.782331	21.047010
832	0	1.008946	9.665807	-1.001231	0.010080	0.096665	-0.009951	1.588745	-4.788701	21.054704
833	0	1.044455	9.685506	-1.025850	0.010437	0.096863	-0.010193	1.665431	-4.793223	21.059393
834	0	0.984668	9.677831	-1.062945	0.009841	0.096786	-0.010569	1.736460	-4.795602	21.064371
835	0	1.001610	9.691692	-1.098068	0.010010	0.096924	-0.010925	1.801120	-4.798731	21.067485
836	0	1.057965	9.739068	-1.054533	0.010571	0.097398	-0.010488	1.868244	-4.803976	21.072772
837	0	1.038024	9.734406	-1.055877	0.010376	0.097351	-0.010498	1.938748	-4.804669	21.076538
838	0	1.039149	9.757236	-1.116766	0.010384	0.097580	-0.011108	2.007659	-4.809647	21.077205
839	0	1.044923	9.764924	-1.055101	0.010437	0.097656	-0.010498	2.068977	-4.819613	21.080423
840	0	1.010526	9.781729	-1.162956	0.010095	0.097824	-0.011581	2.124568	-4.827691	21.084997
841	0	1.081482	9.771021	-1.097705	0.010803	0.097717	-0.010925	2.184701	-4.836981	21.082048
842	0	1.016276	9.787850	-1.144515	0.010155	0.097885	-0.011395	2.242185	-4.842104	21.084476
843	0	1.038525	9.789389	-1.188639	0.010376	0.097900	-0.011841	2.294877	-4.848670	21.085274
844	0	1.040099	9.794188	-1.167317	0.010394	0.097948	-0.011627	2.348202	-4.852511	21.081496
845	0	1.051037	9.807651	-1.200926	0.010498	0.098083	-0.011963	2.401749	-4.862619	21.081075
846	0	1.034447	9.836823	-1.204065	0.010339	0.098374	-0.011995	2.454323	-4.865110	21.070696
847	0	1.050297	9.789426	-1.213031	0.010498	0.097900	-0.012085	2.506935	-4.866720	21.068713
848	0	1.057689	9.824824	-1.203495	0.010569	0.098254	-0.011993	2.555035	-4.872169	21.062204
849	0	1.050247	9.820047	-1.218337	0.010498	0.098206	-0.012146	2.598308	-4.873174	21.055556
850	0	1.008330	9.806850	-1.219338	0.010079	0.098073	-0.012160	2.636764	-4.873590	21.048170
851	0	1.013825	9.813992	-1.175177	0.010132	0.098145	-0.011719	2.675436	-4.876865	21.031879
852	0	1.051632	9.825153	-1.279248	0.010510	0.098256	-0.012762	2.710972	-4.879677	21.016346
853	0	1.037924	9.783581	-1.241542	0.010376	0.097839	-0.012390	2.740341	-4.879331	21.008868
854	0	1.032384	9.807220	-1.246791	0.010321	0.098076	-0.012442	2.771009	-4.878925	20.997499
855	0	1.026060	9.789674	-1.223066	0.010254	0.097900	-0.012207	2.798832	-4.882578	20.983158
856	0	1.027486	9.764473	-1.264407	0.010266	0.097649	-0.012621	2.826115	-4.888481	20.969095
857	0	1.032048	9.759195	-1.271592	0.010315	0.097595	-0.012695	2.850281	-4.890842	20.958953
858	0	1.057509	9.764704	-1.177679	0.010570	0.097650	-0.011761	2.869342	-4.893040	20.941333
859	0	1.014092	9.734802	-1.271151	0.010132	0.097351	-0.012695	2.888556	-4.899566	20.929768
860	0	1.052131	9.758625	-1.182748	0.010516	0.097589	-0.011813	2.905404	-4.901324	20.917130
861	0	1.032014	9.722729	-1.221633	0.010315	0.097229	-0.012207	2.916740	-4.903238	20.898985
862	0	1.063831	9.679619	-1.265949	0.010630	0.096798	-0.012653	2.924113	-4.909274	20.886273
863	0	1.074668	9.680001	-1.209496	0.010742	0.096802	-0.012085	2.936332	-4.910393	20.865511
864	0	1.038874	9.667462	-1.235538	0.010385	0.096676	-0.012349	2.943821	-4.911144	20.854247
865	0	0.995244	9.643541	-1.220513	0.009949	0.096436	-0.012207	2.942045	-4.911332	20.834715
866	0	1.013999	9.619046	-1.183664	0.010139	0.096190	-0.011838	2.940848	-4.908821	20.817208
867	0	0.964225	9.606948	-1.165757	0.009644	0.096069	-0.011658	2.941060	-4.902989	20.800382
868	0	1.037766	9.582499	-1.135109	0.010373	0.095825	-0.011353	2.938388	-4.904041	20.784862
869	0	1.020170	9.564212	-1.048917	0.010193	0.095642	-0.010498	2.928210	-4.910003	20.766517
870	0	1.027488	9.552073	-1.102052	0.010271	0.095520	-0.011030	2.917001	-4.910098	20.747418
871	0	1.001428	9.497160	-1.121885	0.010010	0.094971	-0.011230	2.903460	-4.911127	20.728088
872	0	1.039234	9.509423	-1.125717	0.010385	0.095094	-0.011269	2.889959	-4.916066	20.711324
873	0	1.032332	9.503238	-1.170618	0.010315	0.095032	-0.011719	2.875133	-4.921807	20.695441
874	0	1.051520	9.478920	-1.076342	0.010514	0.094788	-0.010778	2.857435	-4.918455	20.672678
875	0	0.977395	9.478851	-1.115442	0.009766	0.094788	-0.011169	2.839585	-4.924076	20.658282
876	0	1.003093	9.442376	-1.069549	0.010026	0.094422	-0.010713	2.819205	-4.925583	20.639954
877	0	1.014014	9.454429	-1.023802	0.010132	0.094543	-0.010254	2.800230	-4.931059	20.622879
878	0	0.972507	9.436295	-1.050890	0.009721	0.094361	-0.010528	2.777968	-4.931704	20.604893
879	0	1.037880	9.417923	-1.004934	0.010376	0.094177	-0.010071	2.752055	-4.930552	20.590028
880	0	1.008081	9.436608	-1.006577	0.010076	0.094364	-0.010089	2.724297	-4.932302	20.572934
881	0	1.001030	9.411901	-1.016646	0.010010	0.094116	-0.010193	2.692454	-4.928395	20.554042
882	0	1.007720	9.424490	-1.024013	0.010072	0.094243	-0.010262	2.665468	-4.930471	20.538152
883	0	0.989000	9.430131	-0.986632	0.009888	0.094299	-0.009888	2.639834	-4.928670	20.518144
884	0	0.971060	9.424433	-0.969980	0.009708	0.094242	-0.009724	2.610842	-4.926782	20.506757
885	0	1.014018	9.405709	-0.967728	0.010132	0.094055	-0.009705	2.577633	-4.932334	20.494346
886	0	0.978578	9.393924	-1.035794	0.009782	0.093937	-0.010383	2.547646	-4.932657	20.479039
887	0	0.970523	9.399654	-1.090409	0.009705	0.093994	-0.010925	2.521726	-4.929068	20.468329
888	0	1.007455	9.442746	-0.976004	0.010072	0.094425	-0.009785	2.491620	-4.927954	20.458032
889	0	1.013727	9.442359	-0.973863	0.010132	0.094421	-0.009766	2.459050	-4.929949	20.442912
890	0	1.014291	9.442725	-0.950819	0.010142	0.094425	-0.009529	2.433761	-4.926062	20.425411
891	0	0.977033	9.418010	-0.948844	0.009766	0.094177	-0.009521	2.393848	-4.927137	20.407903
892	0	1.002451	9.467253	-0.936551	0.010018	0.094670	-0.009395	2.358395	-4.930028	20.400218
893	0	0.989081	9.485159	-0.979497	0.009888	0.094849	-0.009827	2.320200	-4.929243	20.384549
894	0	1.050774	9.504018	-0.997782	0.010504	0.095037	-0.010008	2.283720	-4.929538	20.375087
895	0	0.995604	9.478987	-1.004215	0.009949	0.094788	-0.010071	2.248838	-4.933882	20.366941
896	0	0.990937	9.503799	-0.992188	0.009902	0.095036	-0.009953	2.211617	-4.938255	20.359942
897	0	1.026174	9.515655	-1.003684	0.010254	0.095154	-0.010071	2.170623	-4.943178	20.349371
898	0	1.014991	9.565032	-1.033454	0.010147	0.095647	-0.010369	2.128781	-4.942104	20.337548
899	0	0.995101	9.540165	-1.046225	0.009949	0.095398	-0.010498	2.085482	-4.940399	20.330399
900	0	1.025832	9.577484	-0.996024	0.010258	0.095771	-0.009999	2.038386	-4.936642	20.324437
901	0	1.044104	9.601176	-1.095225	0.010437	0.096008	-0.010986	1.997242	-4.937009	20.319664
902	0	1.026215	9.650641	-1.045292	0.010262	0.096502	-0.010491	1.951133	-4.933286	20.315972
903	0	1.025996	9.650003	-1.033789	0.010254	0.096497	-0.010376	1.905234	-4.935963	20.318425
904	0	1.002400	9.675136	-1.038318	0.010021	0.096747	-0.010423	1.858037	-4.934806	20.311631
905	0	1.013401	9.686731	-1.033166	0.010132	0.096863	-0.010376	1.805457	-4.932929	20.299367
906	0	1.044292	9.706004	-1.110064	0.010441	0.097055	-0.011143	1.755216	-4.930920	20.297074
907	0	1.037599	9.711133	-1.094742	0.010376	0.097107	-0.010986	1.708630	-4.926448	20.297414
908	0	1.086679	9.748549	-1.074950	0.010863	0.097482	-0.010787	1.663981	-4.926062	20.294818
909	0	1.079967	9.772217	-1.063997	0.010803	0.097717	-0.010681	1.615075	-4.917456	20.294782
910	0	1.079510	9.815858	-1.104793	0.010796	0.098154	-0.011087	1.568498	-4.912466	20.290148
911	0	1.074411	9.827134	-1.051292	0.010742	0.098267	-0.010559	1.514082	-4.910196	20.290028
912	0	1.050125	9.821853	-1.036476	0.010501	0.098214	-0.010406	1.464923	-4.906136	20.287101
913	0	1.043335	9.839430	-1.093931	0.010437	0.098389	-0.010986	1.409671	-4.897440	20.282962
914	0	1.067166	9.852656	-1.103029	0.010674	0.098521	-0.011076	1.355914	-4.890781	20.283734
915	0	1.049594	9.869915	-1.032764	0.010498	0.098694	-0.010376	1.299328	-4.883865	20.279578
916	0	1.109961	9.852667	-1.029311	0.011104	0.098521	-0.010341	1.243329	-4.874691	20.279220
917	0	1.116366	9.869956	-1.051175	0.011169	0.098694	-0.010559	1.187635	-4.863467	20.281472
918	0	1.084901	9.907759	-1.083930	0.010852	0.099072	-0.010892	1.126118	-4.855614	20.284223
919	0	1.061720	9.882167	-1.099864	0.010620	0.098816	-0.011047	1.069016	-4.847708	20.284856
920	0	1.055150	9.919738	-1.041750	0.010552	0.099193	-0.010462	1.017295	-4.842168	20.283947
921	0	1.055951	9.894283	-1.020668	0.010559	0.098938	-0.010254	0.962060	-4.838142	20.282450
922	0	1.043604	9.907505	-1.035254	0.010437	0.099070	-0.010404	0.902534	-4.832532	20.281437
923	0	1.092195	9.924870	-1.020384	0.010925	0.099243	-0.010254	0.843995	-4.824073	20.285623
924	0	1.091105	9.883201	-0.998458	0.010918	0.098826	-0.010033	0.787547	-4.811864	20.288057
925	0	1.086080	9.882136	-0.995970	0.010864	0.098816	-0.010010	0.729016	-4.803366	20.286878
926	0	1.066753	9.889272	-1.010865	0.010674	0.098887	-0.010154	0.676131	-4.791919	20.289209
927	0	1.055984	9.851532	-0.965720	0.010559	0.098511	-0.009705	0.620355	-4.788200	20.291155
928	0	1.055697	9.864782	-1.010950	0.010560	0.098642	-0.010159	0.561778	-4.780122	20.293325
929	0	1.043566	9.900415	-0.989907	0.010437	0.098999	-0.009949	0.503559	-4.773909	20.299620
930	0	1.036937	9.858613	-0.937688	0.010373	0.098581	-0.009423	0.449093	-4.765023	20.301625
931	0	1.043096	9.833257	-0.904773	0.010437	0.098328	-0.009094	0.394193	-4.753400	20.306620
932	0	1.091137	9.840262	-0.883259	0.010913	0.098398	-0.008880	0.338737	-4.747047	20.310539
933	0	1.086303	9.821002	-0.874069	0.010864	0.098206	-0.008789	0.281525	-4.740974	20.317277
934	0	1.066704	9.803626	-0.840215	0.010678	0.098031	-0.008449	0.226624	-4.723335	20.318498
935	0	1.049320	9.759946	-0.837959	0.010498	0.097595	-0.008423	0.175108	-4.713071	20.322933
936	0	1.029565	9.748651	-0.872138	0.010304	0.097482	-0.008764	0.123848	-4.698123	20.329631
937	0	1.000484	9.766069	-0.856122	0.010010	0.097656	-0.008606	0.070465	-4.687687	20.336490
938	0	1.023908	9.718037	-0.823358	0.010243	0.097177	-0.008273	0.023193	-4.678025	20.339130
939	0	1.036943	9.704970	-0.838708	0.010376	0.097046	-0.008423	-0.019895	-4.665679	20.346283
940	0	1.060407	9.681221	-0.800519	0.010607	0.096808	-0.008047	-0.070321	-4.657846	20.355165
941	0	1.079900	9.680526	-0.783618	0.010803	0.096802	-0.007874	-0.115363	-4.648228	20.364135
942	0	1.024301	9.644549	-0.800794	0.010245	0.096442	-0.008044	-0.159368	-4.640821	20.372466
943	0	1.024831	9.650008	-0.771526	0.010254	0.096497	-0.007751	-0.203298	-4.629532	20.381154
944	0	1.010939	9.632404	-0.746173	0.010120	0.096320	-0.007497	-0.245972	-4.611870	20.389065
945	0	1.006564	9.595041	-0.771919	0.010071	0.095947	-0.007751	-0.285274	-4.601129	20.396017
946	0	0.980884	9.626119	-0.753643	0.009816	0.096258	-0.007565	-0.320984	-4.587737	20.408329
947	0	0.963584	9.595008	-0.723627	0.009644	0.095947	-0.007263	-0.354261	-4.573876	20.422155
948	0	1.017049	9.552720	-0.675785	0.010177	0.095525	-0.006783	-0.384798	-4.561901	20.431086
949	0	1.018543	9.564444	-0.687531	0.010193	0.095642	-0.006897	-0.411794	-4.548386	20.443933
950	0	1.011297	9.534259	-0.646612	0.010117	0.095341	-0.006488	-0.439043	-4.539452	20.456006
951	0	0.994286	9.521692	-0.687676	0.009949	0.095215	-0.006897	-0.464461	-4.527755	20.467135
952	0	0.944463	9.509788	-0.666021	0.009448	0.095097	-0.006674	-0.481972	-4.519031	20.478645
953	0	0.994012	9.527771	-0.621137	0.009949	0.095276	-0.006226	-0.500153	-4.504138	20.488594
954	0	0.967846	9.521889	-0.582563	0.009686	0.095218	-0.005832	-0.508877	-4.489981	20.504482
955	0	0.994281	9.521602	-0.640047	0.009949	0.095215	-0.006409	-0.519969	-4.478269	20.518477
956	0	0.999675	9.491178	-0.651246	0.009997	0.094912	-0.006515	-0.523817	-4.472878	20.535464
957	0	0.988489	9.497094	-0.622647	0.009888	0.094971	-0.006226	-0.524148	-4.464890	20.550460
958	0	1.006240	9.509273	-0.672033	0.010065	0.095093	-0.006716	-0.519857	-4.457050	20.562031
959	0	0.976278	9.509287	-0.726576	0.009766	0.095093	-0.007263	-0.518057	-4.448915	20.574349
960	0	0.975190	9.515405	-0.636058	0.009759	0.095154	-0.006353	-0.510688	-4.435858	20.586628
961	0	0.970083	9.497063	-0.665942	0.009705	0.094971	-0.006653	-0.504253	-4.426657	20.605217
962	0	0.981287	9.551908	-0.655174	0.009818	0.095519	-0.006544	-0.496142	-4.415890	20.611570
963	0	0.988331	9.503149	-0.660201	0.009888	0.095032	-0.006592	-0.485166	-4.406002	20.625364
964	0	1.018269	9.509095	-0.662632	0.010183	0.095092	-0.006613	-0.470219	-4.400613	20.643742
965	0	0.994632	9.521388	-0.660938	0.009949	0.095215	-0.006592	-0.450545	-4.393109	20.662733
966	0	1.012029	9.539448	-0.646212	0.010126	0.095395	-0.006444	-0.430172	-4.381567	20.680360
967	0	0.982307	9.564102	-0.649097	0.009827	0.095642	-0.006470	-0.405965	-4.372762	20.692430
968	0	0.963672	9.557666	-0.702077	0.009636	0.095578	-0.007001	-0.383663	-4.369080	20.709337
969	0	0.976623	9.582311	-0.722898	0.009766	0.095825	-0.007202	-0.353150	-4.365143	20.729996
970	0	0.982637	9.581812	-0.722781	0.009828	0.095820	-0.007195	-0.316092	-4.359019	20.749329
971	0	1.007094	9.588367	-0.790450	0.010071	0.095886	-0.007874	-0.280732	-4.354412	20.771616
972	0	1.007074	9.636621	-0.748163	0.010071	0.096369	-0.007448	-0.242571	-4.349693	20.790809
973	0	1.019530	9.643305	-0.692830	0.010193	0.096436	-0.006897	-0.206869	-4.348045	20.813953
974	0	1.025601	9.654943	-0.736227	0.010259	0.096552	-0.007326	-0.165582	-4.340318	20.833237
975	0	0.995011	9.661525	-0.821721	0.009949	0.096619	-0.008179	-0.121686	-4.337198	20.856027
976	0	0.995175	9.703484	-0.817427	0.009951	0.097038	-0.008135	-0.076315	-4.334036	20.865522
977	0	0.994474	9.698132	-0.828619	0.009949	0.096985	-0.008240	-0.022778	-4.324850	20.876046
978	0	0.982003	9.703440	-0.849731	0.009818	0.097038	-0.008455	0.025353	-4.322556	20.895208
979	0	1.031417	9.734700	-0.883502	0.010315	0.097351	-0.008789	0.078075	-4.317109	20.908942
980	0	1.049551	9.758420	-0.806903	0.010496	0.097588	-0.008027	0.126059	-4.311943	20.923107
981	0	1.025499	9.789676	-0.846366	0.010254	0.097900	-0.008423	0.172109	-4.308594	20.949188
982	0	1.037936	9.795124	-0.775270	0.010377	0.097955	-0.007711	0.219163	-4.307065	20.962614
983	0	1.007169	9.777389	-0.889800	0.010071	0.097778	-0.008850	0.274036	-4.303694	20.973896
984	0	0.988675	9.849863	-0.856307	0.009889	0.098502	-0.008520	0.323024	-4.297215	20.978791
985	0	1.031416	9.820075	-0.975403	0.010315	0.098206	-0.009705	0.379381	-4.291834	20.992762
986	0	1.031497	9.849627	-0.948783	0.010313	0.098501	-0.009439	0.435579	-4.289722	21.003604
987	0	1.031714	9.856666	-1.011861	0.010315	0.098572	-0.010071	0.490072	-4.287939	21.012807
988	0	1.020111	9.843355	-1.015676	0.010197	0.098439	-0.010106	0.548167	-4.288879	21.018699
989	0	1.043980	9.850596	-0.987158	0.010437	0.098511	-0.009827	0.599465	-4.287863	21.026019
990	0	1.050289	9.867797	-1.003138	0.010503	0.098683	-0.009978	0.660051	-4.283720	21.035512
991	0	1.050387	9.856570	-1.036701	0.010498	0.098572	-0.010315	0.719469	-4.286147	21.045722
992	0	1.026677	9.879795	-1.022827	0.010265	0.098804	-0.010176	0.779366	-4.283562	21.055349
993	0	1.007062	9.850571	-1.018087	0.010071	0.098511	-0.010132	0.835568	-4.279240	21.057912
994	0	1.031638	9.879930	-1.004487	0.010314	0.098805	-0.009987	0.901767	-4.277839	21.068434
995	0	1.007285	9.868850	-0.975677	0.010071	0.098694	-0.009705	0.961539	-4.276122	21.071187
996	0	1.069147	9.867588	-1.040511	0.010685	0.098681	-0.010359	1.014615	-4.279590	21.073343
997	0	1.037953	9.862719	-1.018284	0.010376	0.098633	-0.010132	1.072927	-4.279582	21.081253
998	0	1.014528	9.861424	-1.071172	0.010139	0.098620	-0.010661	1.130901	-4.283344	21.087317
999	0	1.032276	9.844404	-1.078657	0.010315	0.098450	-0.010742	1.181847	-4.288348	21.090174
1000	0	0.990632	9.824982	-1.045075	0.009903	0.098255	-0.010404	1.236150	-4.288273	21.091354
1001	0	0.989101	9.844407	-0.987968	0.009888	0.098450	-0.009827	1.297016	-4.288087	21.098816
1002	0	1.063099	9.849269	-1.065212	0.010626	0.098498	-0.010605	1.351396	-4.290106	21.097748
1003	0	1.044434	9.820023	-1.029753	0.010437	0.098206	-0.010254	1.401791	-4.294668	21.096298
1004	0	1.051486	9.806705	-1.062956	0.010512	0.098072	-0.010586	1.452620	-4.293766	21.089295
1005	0	1.038181	9.807843	-1.005334	0.010376	0.098083	-0.010010	1.502998	-4.296602	21.086976
1006	0	0.996365	9.751784	-1.056583	0.009960	0.097523	-0.010524	1.552060	-4.296817	21.081316
1007	0	1.025446	9.746802	-1.078807	0.010254	0.097473	-0.010742	1.605531	-4.293635	21.077195
1008	0	1.013853	9.770138	-1.051341	0.010133	0.097707	-0.010468	1.657830	-4.296466	21.074564
1009	0	0.958591	9.698004	-1.066101	0.009583	0.096985	-0.010620	1.705888	-4.296628	21.067501
1010	0	0.984143	9.690855	-1.067631	0.009832	0.096913	-0.010641	1.747471	-4.303466	21.057387
1011	0	0.971246	9.691881	-1.023302	0.009705	0.096924	-0.010193	1.794726	-4.308844	21.047771
1012	0	1.021030	9.703007	-1.073884	0.010208	0.097034	-0.010701	1.838917	-4.307572	21.041126
1013	0	1.037796	9.618740	-1.089780	0.010376	0.096191	-0.010864	1.878645	-4.306150	21.031993
1014	0	1.020507	9.642219	-1.041875	0.010197	0.096427	-0.010383	1.921521	-4.312240	21.017497
1015	0	0.995704	9.600335	-1.096115	0.009949	0.096008	-0.010925	1.964317	-4.318381	21.005243
1016	0	0.985152	9.587066	-1.079094	0.009843	0.095876	-0.010754	2.008879	-4.324904	20.995234
1017	0	0.958850	9.582103	-1.071309	0.009583	0.095825	-0.010681	2.046860	-4.328182	20.988131
1018	0	1.008720	9.562960	-1.010669	0.010082	0.095634	-0.010075	2.085147	-4.330194	20.977480
1019	0	1.013914	9.551555	-0.980174	0.010132	0.095520	-0.009766	2.128405	-4.334972	20.964744
1020	0	0.996944	9.550502	-1.096934	0.009962	0.095510	-0.010937	2.167379	-4.339985	20.957384
1021	0	0.995468	9.514982	-1.022428	0.009949	0.095154	-0.010193	2.205092	-4.343237	20.946372
1022	0	0.984657	9.538522	-1.016548	0.009838	0.095389	-0.010135	2.242047	-4.349469	20.933730
1023	0	1.001419	9.496725	-1.009897	0.010010	0.094971	-0.010071	2.275936	-4.350874	20.923747
1024	0	0.990539	9.489751	-1.046572	0.009896	0.094902	-0.010433	2.315293	-4.357983	20.909030
1025	0	0.983093	9.490627	-0.979431	0.009827	0.094910	-0.009766	2.349914	-4.359147	20.895179
1026	0	0.990244	9.471503	-1.040197	0.009895	0.094719	-0.010373	2.384772	-4.363856	20.882401
1027	0	0.995871	9.460043	-1.040345	0.009949	0.094604	-0.010376	2.418237	-4.372010	20.863225
1028	0	1.003769	9.477532	-1.027365	0.010029	0.094779	-0.010248	2.449035	-4.378755	20.847752
1029	0	1.014084	9.447865	-1.021881	0.010132	0.094482	-0.010193	2.480741	-4.385685	20.825074
1030	0	0.991697	9.410466	-1.008697	0.009905	0.094109	-0.010062	2.511065	-4.396398	20.808127
1031	0	0.958641	9.429566	-1.046642	0.009583	0.094299	-0.010437	2.546876	-4.397251	20.792871
1032	0	0.953093	9.447224	-1.015204	0.009529	0.094475	-0.010130	2.573973	-4.395466	20.772403
1033	0	0.952690	9.423530	-1.039809	0.009521	0.094238	-0.010376	2.600983	-4.398116	20.756753
1034	0	0.984725	9.453359	-1.025745	0.009837	0.094537	-0.010238	2.625098	-4.406336	20.740420
1035	0	1.020061	9.417401	-1.009326	0.010193	0.094177	-0.010071	2.652372	-4.411740	20.724095
1036	0	0.997048	9.441072	-1.056487	0.009964	0.094414	-0.010544	2.677943	-4.415691	20.709176
1037	0	1.001668	9.472404	-1.081895	0.010010	0.094727	-0.010803	2.697008	-4.420145	20.691924
1038	0	1.021288	9.471862	-1.036110	0.010206	0.094721	-0.010347	2.713754	-4.424171	20.673211
1039	0	0.995179	9.448065	-1.075489	0.009949	0.094482	-0.010742	2.728933	-4.424007	20.665171
1040	0	1.002387	9.514772	-1.114601	0.010015	0.095150	-0.011134	2.743281	-4.430216	20.650375
1041	0	1.001415	9.502978	-1.069444	0.010010	0.095032	-0.010681	2.759158	-4.431589	20.637897
1042	0	0.978202	9.526873	-1.133064	0.009773	0.095271	-0.011318	2.774196	-4.438282	20.622257
1043	0	1.001869	9.509055	-1.160717	0.010010	0.095093	-0.011597	2.786658	-4.445209	20.612579
1044	0	1.015254	9.520878	-1.113819	0.010149	0.095210	-0.011130	2.796001	-4.445601	20.599241
1045	0	1.051107	9.563956	-1.111789	0.010498	0.095642	-0.011108	2.807492	-4.457250	20.579137
1046	0	1.016671	9.593937	-1.107690	0.010158	0.095942	-0.011066	2.819731	-4.464241	20.568757
1047	0	1.001587	9.576292	-1.135762	0.010010	0.095764	-0.011353	2.825611	-4.467679	20.558167
1048	0	1.033193	9.600418	-1.173471	0.010326	0.096005	-0.011729	2.831918	-4.470488	20.546033
1049	0	1.007948	9.606870	-1.141126	0.010071	0.096069	-0.011414	2.829365	-4.476928	20.528813
1050	0	1.045997	9.618866	-1.183787	0.010453	0.096189	-0.011837	2.830315	-4.481149	20.514108
1051	0	1.056699	9.625199	-1.116586	0.010559	0.096252	-0.011169	2.825919	-4.486631	20.500692
1052	0	1.027609	9.649545	-1.207380	0.010269	0.096496	-0.012078	2.820793	-4.491086	20.481358
1053	0	1.014078	9.674046	-1.189634	0.010132	0.096741	-0.011902	2.814376	-4.497833	20.466784
1054	0	1.058363	9.704488	-1.157997	0.010576	0.097045	-0.011586	2.806975	-4.502655	20.453633
1055	0	1.056376	9.674165	-1.140140	0.010559	0.096741	-0.011414	2.792540	-4.504279	20.439835
1056	0	1.057416	9.717004	-1.193201	0.010568	0.097170	-0.011939	2.784173	-4.508106	20.425756
1057	0	1.044342	9.716902	-1.152098	0.010437	0.097168	-0.011536	2.766694	-4.511749	20.416658
1058	0	1.039125	9.723271	-1.246715	0.010388	0.097231	-0.012484	2.747380	-4.511411	20.401229
1059	0	1.044153	9.716890	-1.286770	0.010437	0.097168	-0.012878	2.734602	-4.513034	20.388512
1060	0	1.062948	9.735390	-1.223154	0.010629	0.097352	-0.012247	2.716155	-4.510186	20.376108
1061	0	1.099288	9.716956	-1.273856	0.010986	0.097168	-0.012756	2.694895	-4.514086	20.369069
1062	0	1.063231	9.753981	-1.306680	0.010633	0.097537	-0.013087	2.670757	-4.510206	20.356394
1063	0	1.038018	9.741462	-1.248919	0.010376	0.097412	-0.012512	2.643662	-4.511370	20.344611
1064	0	1.026666	9.772510	-1.219364	0.010262	0.097722	-0.012222	2.609927	-4.513490	20.337032
1065	0	1.025996	9.759770	-1.224323	0.010254	0.097595	-0.012268	2.580676	-4.516741	20.329591
1066	0	1.057172	9.760265	-1.182231	0.010571	0.097599	-0.011853	2.544269	-4.514268	20.320162
1067	0	1.080567	9.784372	-1.210865	0.010803	0.097839	-0.012146	2.500674	-4.513328	20.303206
1068	0	1.044365	9.778986	-1.160983	0.010442	0.097786	-0.011644	2.460172	-4.511627	20.292773
1069	0	1.056033	9.735585	-1.192287	0.010559	0.097351	-0.011963	2.413130	-4.509249	20.280893
1070	0	1.056730	9.766858	-1.184637	0.010561	0.097665	-0.011883	2.370697	-4.512832	20.263790
1071	0	1.056438	9.772146	-1.125033	0.010559	0.097717	-0.011292	2.322606	-4.515108	20.248747
1072	0	1.069546	9.754690	-1.153637	0.010691	0.097543	-0.011576	2.276695	-4.516878	20.229062
1073	0	1.080364	9.741745	-1.247024	0.010803	0.097412	-0.012512	2.227632	-4.513782	20.209245
1074	0	1.055951	9.754853	-1.147243	0.010560	0.097544	-0.011513	2.180299	-4.509319	20.196904
1075	0	1.055923	9.747833	-1.136908	0.010559	0.097473	-0.011414	2.128101	-4.505643	20.181480
1076	0	1.031396	9.724356	-1.073116	0.010315	0.097239	-0.010776	2.075772	-4.500547	20.170921
1077	0	1.061631	9.723479	-1.106135	0.010620	0.097229	-0.011108	2.020203	-4.492171	20.160493
1078	0	1.036994	9.712357	-1.096667	0.010367	0.097118	-0.011015	1.963356	-4.491254	20.148475
1079	0	1.055878	9.705125	-1.100060	0.010559	0.097046	-0.011047	1.908157	-4.487017	20.136092
1080	0	1.037422	9.693904	-1.047608	0.010375	0.096933	-0.010528	1.847338	-4.482132	20.124235
1081	0	1.056135	9.668492	-1.007944	0.010559	0.096680	-0.010132	1.785213	-4.480818	20.115173
1082	0	1.050144	9.657366	-1.009745	0.010502	0.096568	-0.010150	1.722845	-4.476348	20.105846
1083	0	1.037587	9.662400	-0.983549	0.010376	0.096619	-0.009888	1.660793	-4.472219	20.099767
1084	0	1.013265	9.632978	-1.003149	0.010131	0.096324	-0.010089	1.592515	-4.470341	20.090491
1085	0	1.013041	9.637991	-0.965237	0.010132	0.096375	-0.009705	1.530387	-4.464666	20.080584
[truncated: 501 more rows]
