# Supplementary material for: Properties of traditional bamboo carrying poles have implications for user interactions
Source: PLoS One. 2018 May 10;13(5):e0196208. doi: 10.1371/journal.pone.0196208 (PMC5945030; doi:10.1371/journal.pone.0196208)
Supplement: S1 Text — (ZIP) [file pone.0196208.s005.zip › ResTest_PoleE_L9Load2.txt]

// Start Time: Unknown
// Update Rate: 100.0Hz
// Filter Profile: human (34.3)
// Firmware Version: 2.1.4
PacketCounter	SampleTimeFine	Acc_X	Acc_Y	Acc_Z	VelInc_X	VelInc_Y	VelInc_Z	Roll	Pitch	Yaw	Latitude	Longitude	Altitude	Vel_X	Vel_Y	Vel_Z
64627	0	0.145590	9.741206	0.099444	0.001465	0.097412	0.000977	2.029784	0.154930	46.787412
64628	0	0.412996	9.771721	0.151154	0.004132	0.097717	0.001500	2.016368	0.157654	46.785969
64629	0	0.579909	9.802234	0.110537	0.005798	0.098022	0.001099	2.008499	0.156786	46.785918
64630	0	0.458291	9.802101	0.173828	0.004579	0.098022	0.001721	1.989095	0.151671	46.796750
64631	0	0.183967	9.851051	0.056295	0.001831	0.098511	0.000549	1.973251	0.141699	46.803290
64632	0	-0.223521	9.869395	0.016834	-0.002241	0.098694	0.000149	1.950328	0.134888	46.808204
64633	0	-0.287015	9.802241	0.007850	-0.002869	0.098022	0.000061	1.929718	0.136701	46.812298
64634	0	0.023499	9.783829	0.090301	0.000240	0.097838	0.000889	1.913073	0.142971	46.814551
64635	0	0.261818	9.753424	0.086679	0.002625	0.097534	0.000854	1.898640	0.150422	46.815187
64636	0	0.602534	9.735124	0.191932	0.006029	0.097351	0.001916	1.894614	0.154894	46.814189
64637	0	0.708156	9.747291	0.269002	0.007080	0.097473	0.002686	1.889366	0.153149	46.814223
64638	0	0.427734	9.710566	0.312870	0.004275	0.097106	0.003121	1.880944	0.150627	46.821757
64639	0	0.116244	9.588582	0.239544	0.001160	0.095886	0.002380	1.862906	0.147236	46.829024
64640	0	-0.267173	9.393180	0.328090	-0.002681	0.093932	0.003263	1.841227	0.136008	46.838188
64641	0	-0.445029	9.149153	0.257855	-0.004456	0.091492	0.002563	1.822452	0.129440	46.836301
64642	0	-0.327276	8.874431	0.309051	-0.003286	0.088744	0.003080	1.809630	0.111998	46.830845
64643	0	-0.096072	8.630380	0.098483	-0.000977	0.086304	0.000977	1.798761	0.090960	46.826247
64644	0	0.084299	8.447114	0.168214	0.000824	0.084472	0.001663	1.773061	0.065187	46.826165
64645	0	0.198020	8.264121	-0.114176	0.001953	0.082642	-0.001160	1.748175	0.027562	46.822890
64646	0	0.179511	8.166530	-0.354299	0.001761	0.081665	-0.003566	1.716129	-0.020052	46.816485
64647	0	0.038965	8.117880	-0.638145	0.000366	0.081177	-0.006409	1.677672	-0.053275	46.814683
64648	0	0.091920	7.959821	-0.802755	0.000900	0.079595	-0.008065	1.623463	-0.081211	46.808067
64649	0	0.196781	7.934945	-0.942591	0.001953	0.079346	-0.009460	1.573590	-0.102132	46.809412
64650	0	0.486537	7.600083	-1.100502	0.004849	0.075996	-0.011043	1.516965	-0.126021	46.809505
64651	0	0.312233	8.008256	-1.498897	0.003113	0.080078	-0.015015	1.480240	-0.139542	46.809657
64652	0	0.820911	7.776164	-0.860580	0.008197	0.077762	-0.008617	1.463269	-0.157423	46.811258
64653	0	0.550437	8.203494	-1.242192	0.005493	0.082031	-0.012451	1.422256	-0.173646	46.807471
64654	0	0.777847	7.989466	-0.329739	0.007773	0.079895	-0.003301	1.417479	-0.180990	46.806460
64655	0	1.094079	8.868239	-0.707728	0.010925	0.088684	-0.007080	1.414325	-0.200566	46.811304
64656	0	0.045584	8.282372	0.732837	0.000455	0.082824	0.007328	1.413792	-0.202212	46.816477
64657	0	1.123489	8.807044	0.662823	0.011230	0.088074	0.006592	1.366933	-0.208212	46.820724
64658	0	-0.083389	9.050359	0.926817	-0.000846	0.090508	0.009229	1.316689	-0.224160	46.829612
64659	0	-0.683822	9.454100	1.009235	-0.006836	0.094543	0.010071	1.289309	-0.222532	46.842774
64660	0	-0.379002	9.471502	1.071465	-0.003790	0.094721	0.010663	1.226623	-0.222740	46.845871
64661	0	-0.256612	9.624789	1.059992	-0.002563	0.096252	0.010559	1.177407	-0.220662	46.857786
64662	0	-0.391340	10.033305	0.534551	-0.003911	0.100337	0.005272	1.092893	-0.218130	46.864373
64663	0	-0.226981	10.070615	0.473390	-0.002258	0.100708	0.004700	1.054022	-0.205015	46.863052
64664	0	0.681277	10.369781	0.176994	0.006812	0.103699	0.001718	0.996503	-0.205660	46.869759
64665	0	0.127508	10.498124	-0.172866	0.001282	0.104980	-0.001770	0.951295	-0.197940	46.878537
64666	0	1.054145	10.870784	-0.274109	0.010545	0.108706	-0.002782	0.908618	-0.194217	46.881483
64667	0	0.684668	10.986351	-0.467859	0.006836	0.109863	-0.004700	0.887287	-0.204203	46.898252
64668	0	0.448699	11.260933	-0.246571	0.004477	0.112610	-0.002460	0.892728	-0.214505	46.905102
64669	0	0.305726	11.206051	-0.084014	0.003052	0.112061	-0.000854	0.878026	-0.220392	46.898250
64670	0	0.294465	11.553841	-0.113839	0.002940	0.115539	-0.001131	0.885331	-0.224577	46.904938
64671	0	0.153016	11.657742	0.383532	0.001526	0.116577	0.003845	0.895136	-0.228761	46.897152
64672	0	0.428143	11.834882	0.635679	0.004281	0.118347	0.006388	0.924954	-0.228930	46.888839
64673	0	0.384567	11.841069	1.267196	0.003845	0.118408	0.012695	0.947603	-0.229697	46.893410
64674	0	0.316687	12.036935	1.359701	0.003174	0.120366	0.013624	0.973474	-0.222813	46.890536
64675	0	0.604301	12.103755	1.638259	0.006042	0.121033	0.016418	1.007507	-0.223627	46.894036
64676	0	0.164792	12.220467	1.466638	0.001649	0.122201	0.014697	1.036313	-0.222422	46.891410
64677	0	0.365229	12.225841	1.509872	0.003662	0.122253	0.015137	1.071865	-0.212576	46.885045
64678	0	0.265934	12.202244	1.380048	0.002666	0.122018	0.013840	1.108706	-0.207139	46.889685
64679	0	0.109008	12.250074	0.862308	0.001099	0.122498	0.008667	1.149744	-0.199246	46.892214
64680	0	0.083092	12.207811	0.755460	0.000837	0.122075	0.007603	1.194897	-0.193193	46.891293
64681	0	0.158364	12.188929	0.378013	0.001587	0.121887	0.003845	1.256060	-0.190149	46.893048
64682	0	0.127078	12.121945	0.241227	0.001275	0.121218	0.002495	1.334056	-0.186138	46.894723
64683	0	0.268146	12.042307	0.076430	0.002686	0.120422	0.000854	1.419841	-0.182384	46.889841
64684	0	0.248981	11.956951	0.070279	0.002494	0.119569	0.000797	1.510364	-0.178661	46.883210
64685	0	0.286577	11.834981	0.276137	0.002869	0.118347	0.002869	1.614167	-0.175862	46.873928
64686	0	0.408084	11.701769	0.442826	0.004084	0.117013	0.004548	1.731300	-0.172944	46.864770
64687	0	0.322788	11.560788	0.671509	0.003235	0.115601	0.006836	1.850934	-0.165377	46.850839
64688	0	0.431342	11.434369	0.775465	0.004319	0.114335	0.007877	1.973754	-0.159307	46.846482
64689	0	0.414210	11.274141	0.842329	0.004150	0.112732	0.008545	2.097188	-0.150313	46.838767
64690	0	0.357424	11.104964	0.813175	0.003584	0.111041	0.008244	2.212374	-0.139572	46.827949
64691	0	0.310142	10.865002	0.734199	0.003113	0.108643	0.007446	2.322251	-0.127040	46.819985
64692	0	0.295464	10.645934	0.445855	0.002968	0.106455	0.004556	2.426664	-0.112327	46.806372
64693	0	0.194030	10.449463	0.247274	0.001953	0.104492	0.002563	2.526140	-0.098021	46.793444
64694	0	0.349633	10.229363	-0.101017	0.003513	0.102294	-0.000911	2.637222	-0.079221	46.779530
64695	0	0.278935	9.869696	0.207844	0.002808	0.098694	0.002197	2.775055	-0.057911	46.772579
64696	0	0.373244	9.898571	-0.454561	0.003746	0.098989	-0.004451	2.884587	-0.042683	46.765063
64697	0	0.383325	9.588453	-0.194279	0.003845	0.095886	-0.001831	3.017726	-0.028733	46.751443
64698	0	0.301537	9.428734	-0.397314	0.003027	0.094291	-0.003882	3.127813	-0.015109	46.743201
64699	0	0.230532	9.221935	-0.468016	0.002319	0.092224	-0.004578	3.255114	0.001872	46.738283
64700	0	0.051213	9.038344	-0.309825	0.000522	0.090386	-0.003009	3.368497	0.013716	46.735268
64701	0	-0.006671	8.849704	-0.387533	-0.000061	0.088501	-0.003784	3.486627	0.020688	46.729291
64702	0	-0.093117	8.647628	-0.342550	-0.000927	0.086479	-0.003352	3.583998	0.025948	46.722706
64703	0	-0.128576	8.593247	-0.623363	-0.001282	0.085938	-0.006165	3.676334	0.030780	46.716596
64704	0	-0.092658	8.263647	-0.189918	-0.000923	0.082638	-0.001842	3.755386	0.035376	46.701272
64705	0	-0.025278	8.288151	-0.537546	-0.000244	0.082886	-0.005310	3.846233	0.046222	46.680363
64706	0	0.193126	8.031157	-0.469919	0.001936	0.080315	-0.004644	3.924284	0.052261	46.665983
64707	0	0.389849	7.995334	-0.469175	0.003906	0.079956	-0.004639	3.999758	0.062641	46.649112
64708	0	0.559466	7.848261	-0.473584	0.005599	0.078485	-0.004683	4.076628	0.068310	46.633416
64709	0	0.548877	7.812251	-0.535113	0.005493	0.078125	-0.005310	4.136249	0.074193	46.623229
64710	0	0.572643	7.695830	-0.493982	0.005728	0.076961	-0.004903	4.190287	0.075452	46.606633
64711	0	0.555397	7.641333	-0.625869	0.005554	0.076416	-0.006226	4.239388	0.075194	46.597808
64712	0	0.378369	7.604151	-0.613997	0.003783	0.076044	-0.006108	4.286693	0.073737	46.585264
64713	0	0.134123	7.574199	-0.735174	0.001343	0.075745	-0.007324	4.328315	0.075581	46.579936
64714	0	0.023941	7.555369	-0.721864	0.000240	0.075556	-0.007196	4.362139	0.076252	46.570386
64715	0	-0.067206	7.549837	-0.783292	-0.000671	0.075500	-0.007812	4.393272	0.076796	46.565337
64716	0	-0.153100	7.531083	-0.701748	-0.001528	0.075313	-0.006999	4.421756	0.080990	46.555528
64717	0	-0.086045	7.598695	-0.758596	-0.000854	0.075989	-0.007568	4.448623	0.089156	46.544853
64718	0	0.041446	7.659376	-0.749836	0.000415	0.076595	-0.007483	4.472485	0.088711	46.530247
64719	0	0.134379	7.720860	-0.739423	0.001343	0.077209	-0.007385	4.485810	0.086433	46.518632
64720	0	0.219895	7.824513	-0.679446	0.002199	0.078245	-0.006794	4.486389	0.085990	46.504780
64721	0	0.238464	7.885758	-0.634406	0.002380	0.078857	-0.006348	4.480980	0.079047	46.489206
64722	0	0.178067	8.013994	-0.675824	0.001778	0.080139	-0.006768	4.466634	0.073892	46.472577
64723	0	0.159166	8.172710	-0.614973	0.001587	0.081726	-0.006165	4.445859	0.066807	46.461582
64724	0	0.086753	8.282802	-0.580932	0.000864	0.082827	-0.005830	4.417653	0.061346	46.444348
64725	0	0.085658	8.435160	-0.480358	0.000854	0.084351	-0.004822	4.393100	0.058027	46.424673
64726	0	0.238544	8.587850	-0.396810	0.002384	0.085877	-0.003992	4.360926	0.056063	46.403558
64727	0	0.311454	8.709788	-0.266031	0.003113	0.087097	-0.002686	4.327294	0.053779	46.378145
64728	0	0.390848	8.978315	-0.132783	0.003910	0.089783	-0.001352	4.295626	0.056077	46.359793
64729	0	0.555058	9.155338	-0.112572	0.005554	0.091553	-0.001160	4.252621	0.060851	46.346150
64730	0	0.536625	9.356801	-0.093790	0.005363	0.093568	-0.000969	4.214333	0.057603	46.337606
64731	0	0.390735	9.515373	0.009878	0.003906	0.095154	0.000061	4.168660	0.056616	46.326182
64732	0	0.354036	9.747226	0.000389	0.003542	0.097472	-0.000045	4.111145	0.058908	46.310585
64733	0	0.085522	9.942646	-0.030902	0.000854	0.099426	-0.000366	4.045356	0.058347	46.299244
64734	0	-0.043005	10.052241	0.126026	-0.000426	0.100523	0.001214	3.992840	0.062920	46.291696
64735	0	0.060587	10.388266	-0.165989	0.000610	0.103882	-0.001709	3.938814	0.067955	46.283025
64736	0	-0.037383	10.491843	0.014795	-0.000376	0.104918	0.000099	3.885841	0.066206	46.269498
64737	0	-0.055054	10.754379	0.030405	-0.000549	0.107544	0.000244	3.822090	0.067611	46.266805
64738	0	0.084939	10.894810	-0.068420	0.000852	0.108948	-0.000733	3.770482	0.070139	46.256799
64739	0	0.323535	11.090055	0.066589	0.003235	0.110901	0.000610	3.712987	0.069953	46.245265
64740	0	0.390321	11.254776	0.058395	0.003906	0.112548	0.000539	3.666807	0.073417	46.230505
64741	0	0.335668	11.431831	0.127124	0.003357	0.114319	0.001221	3.615955	0.074176	46.213489
64742	0	0.299208	11.553697	0.161144	0.002990	0.115538	0.001567	3.571638	0.072383	46.197738
64743	0	0.384654	11.681998	0.297992	0.003845	0.116821	0.002930	3.522094	0.071805	46.180311
64744	0	0.366032	11.828115	0.338112	0.003664	0.118282	0.003336	3.478108	0.076110	46.164007
64745	0	0.310992	11.907769	0.493093	0.003113	0.119080	0.004883	3.431626	0.079880	46.146023
64746	0	0.372135	12.023240	0.551050	0.003717	0.120234	0.005467	3.390329	0.077033	46.130640
64747	0	0.377900	12.103135	0.504166	0.003784	0.121033	0.005005	3.355209	0.082957	46.111966
64748	0	0.334085	12.133242	0.524252	0.003346	0.121334	0.005200	3.315174	0.089319	46.092524
64749	0	0.255920	12.176408	0.527556	0.002563	0.121765	0.005249	3.290077	0.094328	46.074539
64750	0	0.340174	12.194444	0.569253	0.003409	0.121945	0.005668	3.266482	0.102480	46.057941
64751	0	0.334963	12.213054	0.594123	0.003357	0.122131	0.005920	3.246650	0.110553	46.037359
64752	0	0.266560	12.170168	0.603489	0.002670	0.121702	0.006022	3.234751	0.116077	46.018758
64753	0	0.206936	12.145949	0.507955	0.002075	0.121460	0.005066	3.221791	0.122314	46.004271
64754	0	0.157364	12.109171	0.521806	0.001575	0.121092	0.005215	3.218575	0.124377	45.981065
64755	0	0.109441	12.042251	0.506344	0.001099	0.120422	0.005066	3.220952	0.129328	45.962892
64756	0	0.145053	11.962912	0.420120	0.001455	0.119629	0.004206	3.225234	0.134865	45.941191
64757	0	0.134530	11.804211	0.396299	0.001343	0.118042	0.003967	3.229369	0.133286	45.921004
64758	0	0.176835	11.688245	0.352901	0.001774	0.116882	0.003531	3.230721	0.139619	45.896888
64759	0	0.243593	11.541782	0.298223	0.002441	0.115417	0.002991	3.238865	0.145967	45.870989
64760	0	0.266822	11.401412	0.320674	0.002674	0.114014	0.003218	3.249518	0.152864	45.844852
64761	0	0.340910	11.230516	0.230952	0.003418	0.112305	0.002319	3.258970	0.162721	45.818159
64762	0	0.357735	11.059612	0.185821	0.003583	0.110596	0.001872	3.272743	0.169161	45.794174
64763	0	0.389478	10.870409	0.066145	0.003906	0.108704	0.000671	3.282565	0.181601	45.770873
64764	0	0.319974	10.675089	0.039769	0.003212	0.106750	0.000407	3.292269	0.195025	45.747598
64765	0	0.304757	10.461433	-0.092096	0.003052	0.104614	-0.000916	3.297706	0.199609	45.723612
64766	0	0.242902	10.253911	-0.086961	0.002433	0.102539	-0.000865	3.302488	0.203870	45.699429
64767	0	0.273791	9.924363	0.218690	0.002747	0.099243	0.002197	3.313999	0.214535	45.678196
64768	0	0.307885	9.991338	-0.273022	0.003093	0.099914	-0.002707	3.340678	0.230083	45.658694
64769	0	0.322593	9.521523	0.090701	0.003235	0.095215	0.000916	3.350387	0.241153	45.640180
64770	0	0.357617	9.539816	-0.008342	0.003582	0.095398	-0.000078	3.356111	0.248248	45.624580
64771	0	0.371790	9.191917	0.011570	0.003723	0.091919	0.000122	3.363538	0.254864	45.612030
64772	0	0.156936	9.149096	-0.128641	0.001575	0.091491	-0.001294	3.353627	0.262410	45.596415
64773	0	0.078699	8.862306	-0.110205	0.000793	0.088623	-0.001099	3.357888	0.270670	45.591560
64774	0	0.034779	8.746321	-0.328226	0.000353	0.087462	-0.003303	3.331233	0.276895	45.577057
64775	0	-0.061264	8.496137	-0.297801	-0.000610	0.084961	-0.002991	3.314182	0.279599	45.563198
64776	0	-0.141370	8.392564	-0.489478	-0.001410	0.083924	-0.004919	3.281319	0.284528	45.547164
64777	0	-0.073886	8.197125	-0.535441	-0.000732	0.081970	-0.005371	3.258219	0.292529	45.528919
64778	0	0.071402	8.032629	-0.690244	0.000719	0.080324	-0.006927	3.223764	0.298351	45.510326
64779	0	0.200753	7.940838	-0.534931	0.002014	0.079407	-0.005371	3.191952	0.306788	45.490341
64780	0	0.272942	7.849699	-0.622124	0.002732	0.078495	-0.006245	3.157201	0.309540	45.469789
64781	0	0.396193	7.769980	-0.552936	0.003967	0.077698	-0.005554	3.119718	0.316203	45.449946
64782	0	0.438296	7.642162	-0.523549	0.004383	0.076420	-0.005261	3.080012	0.315388	45.433045
64783	0	0.433466	7.623464	-0.467059	0.004333	0.076233	-0.004700	3.035489	0.312802	45.417355
64784	0	0.390748	7.532243	-0.479193	0.003908	0.075320	-0.004826	2.983810	0.313226	45.406446
64785	0	0.292675	7.513674	-0.410765	0.002930	0.075134	-0.004150	2.918272	0.317150	45.394715
64786	0	0.151799	7.465319	-0.432952	0.001519	0.074651	-0.004371	2.854917	0.318431	45.383409
64787	0	0.073281	7.471010	-0.508199	0.000732	0.074707	-0.005127	2.785899	0.317086	45.371014
64788	0	0.024551	7.465622	-0.572368	0.000244	0.074653	-0.005770	2.715208	0.314409	45.362369
64789	0	-0.048934	7.458906	-0.562217	-0.000488	0.074585	-0.005676	2.632221	0.315234	45.350256
64790	0	-0.030342	7.484230	-0.630769	-0.000308	0.074838	-0.006362	2.549233	0.307303	45.338740
64791	0	0.030350	7.556534	-0.488537	0.000305	0.075562	-0.004944	2.460615	0.308972	45.324487
64792	0	0.048668	7.618334	-0.507429	0.000484	0.076180	-0.005132	2.374260	0.304947	45.313373
64793	0	0.152606	7.721342	-0.488183	0.001526	0.077209	-0.004944	2.282134	0.303965	45.301625
64794	0	0.195666	7.819494	-0.396150	0.001953	0.078192	-0.004025	2.188270	0.298153	45.289551
64795	0	0.183739	7.989722	-0.267765	0.001831	0.079895	-0.002747	2.089240	0.288342	45.271737
64796	0	0.190953	8.087490	-0.168112	0.001904	0.080873	-0.001753	1.987461	0.280706	45.256048
64797	0	0.152995	8.239776	-0.035125	0.001526	0.082397	-0.000427	1.881755	0.274890	45.248648
64798	0	0.135931	8.404420	0.017000	0.001350	0.084044	0.000093	1.777386	0.262585	45.239408
64799	0	0.116790	8.587541	0.111388	0.001160	0.085876	0.001038	1.675604	0.251508	45.233006
64800	0	0.130166	8.776018	0.274266	0.001298	0.087763	0.002658	1.564934	0.246593	45.229515
64801	0	0.164913	8.947436	0.349998	0.001648	0.089478	0.003418	1.459952	0.244872	45.233600
64802	0	0.329555	9.111022	0.531697	0.003298	0.091115	0.005233	1.354152	0.247540	45.233464
64803	0	0.506642	9.417398	0.404372	0.005066	0.094177	0.003967	1.261397	0.246688	45.237899
64804	0	0.500499	9.526397	0.433915	0.005005	0.095268	0.004244	1.147408	0.246097	45.252394
64805	0	0.463806	9.856920	0.295739	0.004639	0.098572	0.002869	1.044554	0.246640	45.260152
64806	0	0.299226	9.996706	0.325445	0.002989	0.099970	0.003170	0.947979	0.242495	45.271723
64807	0	0.042922	10.162128	0.253373	0.000427	0.101624	0.002441	0.843716	0.240210	45.286255
64808	0	0.146689	10.412339	0.099872	0.001469	0.104124	0.000921	0.758462	0.242199	45.294314
64809	0	-0.158787	10.613855	0.221345	-0.001587	0.106140	0.002136	0.674867	0.243182	45.300984
64810	0	0.041472	10.808791	0.260412	0.000424	0.108089	0.002538	0.604453	0.253304	45.303292
64811	0	0.188836	11.022723	0.367169	0.001892	0.110229	0.003601	0.531045	0.257018	45.300815
64812	0	0.016926	11.186925	0.447793	0.000175	0.111872	0.004416	0.467041	0.263200	45.306293
64813	0	0.371742	11.388886	0.597650	0.003723	0.113892	0.005920	0.410635	0.268764	45.307065
64814	0	0.480539	11.516243	0.761118	0.004809	0.115166	0.007559	0.358733	0.272358	45.314034
64815	0	0.352923	11.669556	0.987389	0.003540	0.116699	0.009827	0.312361	0.282710	45.315295
64816	0	0.264541	11.876206	1.063995	0.002663	0.118766	0.010593	0.267426	0.299189	45.313745
64817	0	0.425647	11.968692	1.108618	0.004272	0.119690	0.011047	0.230219	0.314279	45.313218
64818	0	0.067562	12.053285	1.249770	0.000700	0.120536	0.012467	0.201366	0.337552	45.307347
64819	0	0.143097	12.133585	1.113507	0.001465	0.121338	0.011108	0.176089	0.369975	45.292991
64820	0	-0.029448	12.138923	1.283747	-0.000251	0.121392	0.012810	0.150098	0.412245	45.271185
64821	0	0.005007	12.243640	1.220886	0.000122	0.122437	0.012207	0.148716	0.482071	45.221157
64822	0	0.881767	12.214681	0.945680	0.008886	0.122142	0.009457	0.145691	0.547696	45.175923
64823	0	-0.020370	12.255893	1.281325	-0.000122	0.122559	0.012817	0.149932	0.627436	45.113345
64824	0	1.050002	12.227648	0.764693	0.010573	0.122269	0.007670	0.167886	0.696847	45.063381
64825	0	1.096651	12.213675	0.898412	0.010986	0.122131	0.009033	0.214018	0.715039	45.067863
64826	0	-0.840780	12.085886	0.891724	-0.008402	0.120853	0.008996	0.288572	0.720418	45.069007
64827	0	-0.673206	12.158435	0.566660	-0.006714	0.121582	0.005737	0.354320	0.737230	45.081888
64828	0	-0.333867	11.909476	0.818690	-0.003332	0.119088	0.008285	0.448218	0.743393	45.080334
64829	0	-0.611595	11.908576	0.832630	-0.006104	0.119080	0.008423	0.541120	0.755263	45.078685
64830	0	0.190476	11.733271	0.848154	0.001928	0.117324	0.008597	0.653921	0.778336	45.072754
64831	0	0.823115	11.579323	0.947422	0.008240	0.115784	0.009583	0.759942	0.787242	45.061903
64832	0	0.437078	11.501637	0.895114	0.004376	0.115007	0.009063	0.870620	0.792943	45.056811
64833	0	0.860434	11.237280	0.777393	0.008606	0.112366	0.007874	0.971335	0.794593	45.051586
64834	0	0.317382	11.073366	0.580332	0.003170	0.110728	0.005907	1.078540	0.790179	45.060466
64835	0	-0.128628	10.883001	0.422266	-0.001282	0.108826	0.004333	1.194951	0.794642	45.061990
64836	0	-0.239393	10.705981	0.138932	-0.002390	0.107059	0.001491	1.303184	0.798570	45.059261
64837	0	-0.354367	10.510220	-0.028812	-0.003540	0.105103	-0.000183	1.417905	0.801890	45.047424
64838	0	-0.282418	10.266235	0.041896	-0.002815	0.102662	0.000526	1.538108	0.811291	45.032660
64839	0	0.065001	10.064519	-0.181966	0.000671	0.100647	-0.001709	1.663790	0.834706	45.017222
64840	0	0.391501	9.887664	-0.070038	0.003925	0.098877	-0.000586	1.795718	0.845797	44.995790
64841	0	0.505615	9.686246	-0.083916	0.005066	0.096863	-0.000732	1.920542	0.856489	44.974240
64842	0	0.565200	9.527708	-0.012834	0.005657	0.095277	-0.000028	2.040113	0.862093	44.953998
64843	0	0.488177	9.326194	0.007784	0.004883	0.093262	0.000183	2.168406	0.862858	44.940775
64844	0	0.316587	9.167080	-0.133915	0.003171	0.091672	-0.001245	2.286091	0.868603	44.932936
64845	0	0.030133	8.904930	-0.106594	0.000305	0.089050	-0.000977	2.400835	0.872931	44.922116
64846	0	-0.293819	8.745670	-0.197181	-0.002938	0.087459	-0.001884	2.515587	0.872037	44.908625
64847	0	-0.372531	8.599736	-0.123845	-0.003723	0.085999	-0.001160	2.621174	0.874247	44.891189
64848	0	-0.251138	8.452933	-0.145905	-0.002507	0.084531	-0.001376	2.734103	0.879121	44.867763
64849	0	-0.275309	8.294458	-0.233016	-0.002747	0.082947	-0.002258	2.834032	0.887117	44.844257
64850	0	-0.209728	8.178294	-0.136851	-0.002089	0.081784	-0.001302	2.928066	0.898671	44.818575
64851	0	0.090853	8.044236	-0.244932	0.000916	0.080444	-0.002380	3.025814	0.907634	44.793471
64852	0	0.370468	7.933891	-0.294449	0.003709	0.079341	-0.002884	3.112290	0.912739	44.776321
64853	0	0.347754	7.830556	-0.353752	0.003479	0.078308	-0.003479	3.196495	0.913475	44.748777
64854	0	0.390033	7.768950	-0.383253	0.003902	0.077692	-0.003778	3.274802	0.915193	44.723951
64855	0	0.396713	7.690154	-0.444270	0.003967	0.076904	-0.004395	3.345035	0.913782	44.697157
64856	0	0.317379	7.658926	-0.514839	0.003173	0.076592	-0.005101	3.414510	0.910706	44.673791
64857	0	0.140075	7.580196	-0.627128	0.001404	0.075806	-0.006226	3.483028	0.913234	44.649749
64858	0	0.048176	7.536603	-0.666458	0.000482	0.075370	-0.006621	3.548495	0.911037	44.629023
64859	0	-0.067518	7.549677	-0.657323	-0.000671	0.075500	-0.006531	3.613122	0.914524	44.603518
64860	0	-0.123276	7.542821	-0.623146	-0.001228	0.075432	-0.006188	3.678974	0.918960	44.575741
64861	0	-0.037021	7.531428	-0.602015	-0.000366	0.075317	-0.005981	3.737954	0.922967	44.548833
64862	0	0.053397	7.610250	-0.536622	0.000541	0.076105	-0.005328	3.794993	0.931053	44.516501
64863	0	0.115081	7.665736	-0.559458	0.001160	0.076660	-0.005554	3.854887	0.942197	44.484965
64864	0	0.180842	7.744616	-0.505416	0.001813	0.077448	-0.005026	3.896088	0.947196	44.456366
64865	0	0.189333	7.836750	-0.515159	0.001892	0.078369	-0.005127	3.931497	0.943836	44.430401
64866	0	0.067488	7.897473	-0.549515	0.000673	0.078976	-0.005482	3.950751	0.939724	44.400201
64867	0	-0.042782	7.995536	-0.538135	-0.000427	0.079956	-0.005371	3.965654	0.938734	44.368556
64868	0	-0.073613	8.111317	-0.570626	-0.000734	0.081114	-0.005697	3.978717	0.939459	44.338213
64869	0	-0.122134	8.264105	-0.556229	-0.001221	0.082642	-0.005554	3.990601	0.938234	44.299198
64870	0	-0.104147	8.410437	-0.557346	-0.001040	0.084105	-0.005571	3.993972	0.939084	44.265192
64871	0	-0.018375	8.557134	-0.445452	-0.000183	0.085571	-0.004456	3.992772	0.938385	44.223200
64872	0	0.085601	8.697408	-0.335701	0.000854	0.086974	-0.003356	3.993863	0.934182	44.185945
64873	0	0.182991	8.892833	-0.237726	0.001831	0.088928	-0.002380	3.989172	0.935145	44.147447
64874	0	0.225656	9.082036	-0.127229	0.002256	0.090820	-0.001276	3.983602	0.934912	44.108297
64875	0	0.366222	9.301764	-0.078570	0.003662	0.093018	-0.000793	3.972775	0.934877	44.073645
64876	0	0.391388	9.429800	0.057859	0.003907	0.094298	0.000565	3.954176	0.927516	44.033390
64877	0	0.287162	9.680148	0.123606	0.002869	0.096802	0.001221	3.935017	0.924835	43.997851
64878	0	0.183756	9.875372	0.078614	0.001836	0.098754	0.000764	3.908633	0.923413	43.963342
64879	0	0.067390	10.058578	0.081170	0.000671	0.100586	0.000793	3.887691	0.921010	43.933177
64880	0	0.025157	10.217167	0.103504	0.000249	0.102172	0.001013	3.862701	0.918721	43.897578
64881	0	-0.079349	10.412600	-0.009921	-0.000793	0.104126	-0.000122	3.837806	0.918939	43.866834
64882	0	-0.140557	10.558959	0.104799	-0.001404	0.105590	0.001022	3.810506	0.921605	43.828339
64883	0	-0.024767	10.809316	0.056754	-0.000244	0.108093	0.000549	3.791277	0.925874	43.791279
64884	0	0.078659	10.943490	0.097046	0.000786	0.109435	0.000951	3.770391	0.925826	43.750814
64885	0	0.109056	11.108378	0.202982	0.001099	0.111084	0.002014	3.753764	0.935467	43.705315
64886	0	0.248610	11.309698	0.248091	0.002485	0.113097	0.002472	3.743651	0.935935	43.663525
64887	0	0.286606	11.419650	0.294319	0.002869	0.114197	0.002930	3.729131	0.939609	43.630237
64888	0	0.310978	11.511113	0.375514	0.003108	0.115111	0.003750	3.722567	0.939595	43.588098
64889	0	0.263012	11.682092	0.403530	0.002625	0.116821	0.004028	3.714548	0.935995	43.544434
64890	0	-0.054657	11.773557	0.447850	-0.000538	0.117736	0.004472	3.708035	0.946469	43.502381
64891	0	-0.000633	11.877454	0.426884	0.000000	0.118774	0.004272	3.711323	0.954715	43.455444
64892	0	0.144571	11.938484	0.383545	0.001451	0.119385	0.003836	3.710741	0.962006	43.412732
64893	0	0.121497	12.005656	0.432389	0.001221	0.120056	0.004333	3.719187	0.969233	43.372691
64894	0	0.107964	12.072788	0.424440	0.001086	0.120728	0.004252	3.726066	0.977400	43.329459
64895	0	0.206832	12.054524	0.511084	0.002075	0.120544	0.005127	3.740114	0.986553	43.280543
64896	0	0.302746	12.103457	0.415846	0.003036	0.121034	0.004178	3.757073	0.997008	43.235855
64897	0	0.267945	12.066745	0.467892	0.002686	0.120667	0.004700	3.775399	1.004643	43.195976
64898	0	0.230090	12.060748	0.481740	0.002307	0.120606	0.004841	3.796302	1.012441	43.153833
64899	0	0.133788	12.005738	0.491538	0.001343	0.120056	0.004944	3.822403	1.019274	43.110858
64900	0	0.046915	11.969325	0.479268	0.000478	0.119692	0.004827	3.854034	1.029749	43.066795
64901	0	-0.037628	11.926414	0.429270	-0.000366	0.119263	0.004333	3.892725	1.041435	43.022457
64902	0	-0.063438	11.792450	0.531264	-0.000629	0.117923	0.005351	3.929607	1.048817	42.977061
64903	0	-0.025380	11.731132	0.496336	-0.000244	0.117310	0.005005	3.969501	1.060533	42.935060
64904	0	0.064611	11.572880	0.523785	0.000652	0.115726	0.005288	4.018189	1.069422	42.887952
64905	0	0.140047	11.462586	0.465585	0.001404	0.114624	0.004700	4.060595	1.075098	42.843791
64906	0	0.175777	11.291882	0.345507	0.001762	0.112917	0.003513	4.118040	1.081846	42.796491
64907	0	0.182517	11.145125	0.221079	0.001831	0.111450	0.002258	4.165176	1.089318	42.752308
64908	0	0.150481	10.992465	0.053281	0.001513	0.109924	0.000577	4.209544	1.098224	42.705611
64909	0	0.134002	10.784890	-0.071185	0.001343	0.107849	-0.000671	4.250939	1.101403	42.660087
64910	0	0.060198	10.625955	-0.201202	0.000604	0.106260	-0.001971	4.293636	1.102895	42.616793
64911	0	0.078393	10.436908	-0.296902	0.000793	0.104370	-0.002930	4.335463	1.112614	42.573201
64912	0	0.137114	10.253516	-0.341091	0.001384	0.102536	-0.003374	4.374990	1.125807	42.531328
64913	0	0.164424	10.070682	-0.363590	0.001648	0.100708	-0.003601	4.412857	1.128984	42.488336
64914	0	0.199845	9.875130	-0.326947	0.002007	0.098752	-0.003242	4.442199	1.137462	42.443602
64915	0	0.182107	9.710602	-0.387295	0.001831	0.097107	-0.003845	4.473070	1.148064	42.401507
64916	0	0.168125	9.527310	-0.356035	0.001689	0.095274	-0.003533	4.503593	1.156240	42.352667
64917	0	0.078882	9.374928	-0.386375	0.000793	0.093750	-0.003845	4.524830	1.160712	42.311216
64918	0	0.114615	9.197750	-0.407963	0.001150	0.091978	-0.004066	4.540819	1.164345	42.268756
64919	0	0.103539	9.063741	-0.597872	0.001038	0.090637	-0.005981	4.535831	1.164915	42.226504
64920	0	-0.140863	8.831773	-0.341408	-0.001407	0.088318	-0.003411	4.539048	1.166390	42.186414
64921	0	-0.171712	8.709731	-0.561059	-0.001709	0.087097	-0.005615	4.532767	1.174892	42.142273
64922	0	-0.050609	8.551059	-0.468571	-0.000504	0.085510	-0.004692	4.523433	1.175361	42.102565
64923	0	-0.006317	8.435099	-0.505914	-0.000061	0.084351	-0.005066	4.513233	1.176317	42.060580
64924	0	-0.043317	8.306938	-0.534944	-0.000432	0.083069	-0.005358	4.500973	1.175867	42.021822
64925	0	0.079233	8.197116	-0.443831	0.000793	0.081970	-0.004456	4.475500	1.175809	41.983888
64926	0	0.176510	8.093566	-0.470861	0.001767	0.080935	-0.004727	4.447206	1.176964	41.947433
64927	0	0.182613	8.007954	-0.412529	0.001831	0.080078	-0.004150	4.409523	1.182460	41.911194
64928	0	0.194359	7.922819	-0.499012	0.001943	0.079226	-0.005017	4.368454	1.179139	41.876507
64929	0	0.201837	7.873705	-0.448500	0.002014	0.078735	-0.004517	4.320737	1.171321	41.843844
64930	0	0.147639	7.825165	-0.417604	0.001472	0.078250	-0.004210	4.270191	1.163930	41.809922
64931	0	0.103892	7.763904	-0.509139	0.001038	0.077637	-0.005127	4.216394	1.159959	41.777821
64932	0	0.073377	7.752204	-0.581505	0.000734	0.077519	-0.005850	4.163830	1.158524	41.747319
64933	0	0.024454	7.727410	-0.618083	0.000244	0.077271	-0.006226	4.096543	1.155676	41.719646
64934	0	0.000479	7.722008	-0.645627	0.000000	0.077216	-0.006503	4.026212	1.145997	41.688018
64935	0	0.012461	7.751901	-0.635579	0.000122	0.077515	-0.006409	3.947171	1.139676	41.656624
64936	0	0.012636	7.765172	-0.715938	0.000126	0.077646	-0.007218	3.859308	1.135723	41.620182
64937	0	0.018428	7.800861	-0.744815	0.000183	0.078003	-0.007507	3.771615	1.131378	41.594756
64938	0	0.073297	7.868908	-0.665647	0.000734	0.078684	-0.006718	3.681551	1.130671	41.564760
64939	0	0.079680	7.935039	-0.591865	0.000793	0.079346	-0.005981	3.589986	1.123613	41.539261
64940	0	0.055992	8.021183	-0.499695	0.000556	0.080208	-0.005061	3.497458	1.115812	41.509347
64941	0	0.079877	8.111945	-0.438641	0.000793	0.081116	-0.004456	3.398953	1.106468	41.483479
64942	0	0.062658	8.234428	-0.326102	0.000621	0.082341	-0.003339	3.289976	1.097036	41.461888
64943	0	0.031129	8.374206	-0.187267	0.000305	0.083740	-0.001953	3.179264	1.087528	41.442699
64944	0	0.032388	8.471821	-0.042488	0.000318	0.084718	-0.000509	3.064505	1.078104	41.423056
64945	0	0.019475	8.630278	0.094303	0.000183	0.086304	0.000854	2.946345	1.061965	41.404781
64946	0	0.063740	8.794739	0.142859	0.000633	0.087949	0.001340	2.830153	1.055813	41.390955
64947	0	0.055599	8.965858	0.204440	0.000549	0.089661	0.001953	2.712850	1.046563	41.377856
64948	0	0.075394	9.099623	0.223675	0.000746	0.090999	0.002138	2.587987	1.035539	41.365737
64949	0	0.153129	9.332090	0.168830	0.001526	0.093323	0.001587	2.462792	1.027976	41.357720
64950	0	0.257899	9.447840	0.098238	0.002574	0.094480	0.000876	2.333436	1.020916	41.347045
64951	0	0.208589	9.661812	0.034878	0.002075	0.096619	0.000244	2.208667	1.007181	41.342708
64952	0	0.167520	9.814347	0.007283	0.001669	0.098144	-0.000032	2.085107	0.998775	41.338722
64953	0	0.190007	9.973095	0.040640	0.001892	0.099731	0.000305	1.968214	0.988522	41.339051
64954	0	0.173270	10.112976	0.176144	0.001724	0.101131	0.001670	1.863777	0.977852	41.334567
64955	0	0.147119	10.406446	0.051657	0.001465	0.104065	0.000427	1.764812	0.969726	41.334143
64956	0	0.050704	10.515655	0.282827	0.000501	0.105159	0.002744	1.672066	0.961623	41.335716
64957	0	0.049119	10.699090	0.442455	0.000488	0.106995	0.004333	1.573939	0.957132	41.343440
64958	0	0.092930	10.869122	0.484747	0.000921	0.108695	0.004763	1.483877	0.947396	41.346644
64959	0	0.043252	11.010215	0.667917	0.000427	0.110107	0.006592	1.392250	0.940606	41.349333
64960	0	0.062517	11.155429	0.752256	0.000621	0.111560	0.007440	1.306362	0.934442	41.361201
64961	0	0.152481	11.260424	0.759165	0.001526	0.112610	0.007507	1.219892	0.933909	41.370473
64962	0	0.109722	11.430107	0.787847	0.001096	0.114306	0.007800	1.140589	0.930779	41.381311
64963	0	0.060200	11.492452	0.782124	0.000610	0.114929	0.007751	1.070208	0.937332	41.394714
64964	0	0.187486	11.638275	0.649386	0.001875	0.116386	0.006428	1.004490	0.935678	41.412273
64965	0	0.207619	11.669535	0.732484	0.002075	0.116699	0.007263	0.943225	0.933021	41.425015
64966	0	0.214246	11.760545	0.591214	0.002138	0.117608	0.005861	0.893071	0.927107	41.446704
64967	0	0.256063	11.785633	0.639619	0.002563	0.117859	0.006348	0.845301	0.928121	41.466007
64968	0	0.310357	11.870736	0.555826	0.003107	0.118709	0.005529	0.816863	0.929906	41.483350
64969	0	0.237644	11.852896	0.600906	0.002380	0.118530	0.005981	0.789595	0.931902	41.507776
64970	0	0.163173	11.877000	0.690238	0.001639	0.118771	0.006890	0.777171	0.937323	41.529582
64971	0	0.127694	11.852982	0.714946	0.001282	0.118530	0.007141	0.768217	0.940035	41.549706
64972	0	0.071997	11.834563	0.825079	0.000722	0.118345	0.008256	0.772225	0.939746	41.572444
64973	0	0.078551	11.798222	0.944532	0.000793	0.117981	0.009460	0.785906	0.944831	41.599566
64974	0	0.046009	11.725192	0.941215	0.000472	0.117250	0.009430	0.802163	0.953852	41.627535
64975	0	0.042081	11.645712	0.980276	0.000427	0.116455	0.009827	0.824491	0.957532	41.652379
64976	0	0.089639	11.560716	0.968563	0.000902	0.115604	0.009718	0.855397	0.960421	41.680645
64977	0	0.103037	11.444331	0.863623	0.001038	0.114441	0.008667	0.885057	0.965024	41.708227
64978	0	0.077570	11.322661	0.716190	0.000779	0.113224	0.007202	0.924524	0.966371	41.729952
64979	0	0.096904	11.157471	0.605993	0.000977	0.111572	0.006104	0.968111	0.971881	41.760916
64980	0	0.071706	11.041845	0.474912	0.000718	0.110416	0.004796	1.015509	0.971128	41.787886
64981	0	0.090675	10.852209	0.343164	0.000916	0.108521	0.003479	1.064321	0.978780	41.819490
64982	0	0.168897	10.724332	0.314654	0.001691	0.107242	0.003202	1.122968	0.979228	41.845542
64983	0	0.163921	10.553163	0.255530	0.001648	0.105530	0.002625	1.197137	0.987213	41.877087
64984	0	0.210983	10.376593	0.314971	0.002118	0.103764	0.003221	1.274471	0.994623	41.905812
64985	0	0.255550	10.223678	0.302350	0.002563	0.102234	0.003113	1.373984	1.001706	41.943454
64986	0	0.235548	10.022798	0.317016	0.002364	0.100225	0.003242	1.456002	1.009656	41.978693
64987	0	0.164503	9.881930	0.413282	0.001648	0.098816	0.004211	1.546303	1.010532	42.019086
64988	0	0.145121	9.650400	0.337521	0.001459	0.096501	0.003447	1.630144	1.017590	42.059972
64989	0	0.035488	9.564385	0.231080	0.000366	0.095642	0.002380	1.712125	1.029223	42.097901
64990	0	-0.040115	9.350994	0.200169	-0.000389	0.093509	0.002060	1.781866	1.042155	42.128894
64991	0	-0.080166	9.185818	0.049094	-0.000793	0.091858	0.000549	1.852925	1.051001	42.160016
64992	0	-0.045587	9.057492	-0.041607	-0.000443	0.090575	-0.000360	1.922806	1.065642	42.194063
64993	0	-0.092317	8.880515	-0.157901	-0.000916	0.088806	-0.001526	1.989546	1.074926	42.230294
64994	0	0.101604	8.727464	-0.314803	0.001023	0.087276	-0.003095	2.058503	1.084062	42.257961
64995	0	0.182389	8.636236	-0.438397	0.001831	0.086365	-0.004333	2.124900	1.094108	42.295596
64996	0	0.077561	8.507447	-0.466901	0.000779	0.085077	-0.004617	2.194295	1.099261	42.328001
64997	0	0.078980	8.410327	-0.505855	0.000793	0.084106	-0.005005	2.266477	1.104801	42.362029
64998	0	0.169550	8.287886	-0.357574	0.001700	0.082881	-0.003524	2.337835	1.111727	42.399238
64999	0	0.091412	8.190640	-0.474818	0.000916	0.081909	-0.004700	2.404858	1.114098	42.433419
65000	0	0.048346	8.141536	-0.313343	0.000484	0.081417	-0.003088	2.467867	1.115222	42.467995
65001	0	0.036250	8.074813	-0.254728	0.000366	0.080750	-0.002502	2.530588	1.120138	42.509546
65002	0	0.072271	8.031695	-0.293915	0.000725	0.080318	-0.002897	2.589618	1.122818	42.547242
65003	0	0.030328	7.989414	-0.198900	0.000305	0.079895	-0.001953	2.640127	1.124586	42.578572
65004	0	0.048123	7.983123	-0.217985	0.000484	0.079832	-0.002148	2.685541	1.128609	42.620171
65005	0	0.078989	7.922319	-0.113252	0.000793	0.079224	-0.001099	2.733907	1.132482	42.657696
65006	0	0.084775	7.934194	-0.265924	0.000848	0.079343	-0.002632	2.772460	1.132058	42.696704
65007	0	0.097408	7.946693	-0.246987	0.000977	0.079468	-0.002441	2.813006	1.134980	42.735335
65008	0	0.103058	7.952506	-0.361748	0.001033	0.079526	-0.003597	2.841662	1.137993	42.771828
65009	0	0.049207	7.995510	-0.416823	0.000488	0.079956	-0.004150	2.866522	1.132569	42.808650
65010	0	0.043567	8.044031	-0.512045	0.000435	0.080441	-0.005102	2.891855	1.131519	42.839599
65011	0	-0.024338	8.123671	-0.605711	-0.000244	0.081238	-0.006042	2.911561	1.130897	42.870708
65012	0	-0.011821	8.166134	-0.632704	-0.000121	0.081662	-0.006316	2.925962	1.127319	42.901740
65013	0	-0.042945	8.282356	-0.593632	-0.000427	0.082825	-0.005920	2.947088	1.130616	42.932536
65014	0	-0.006596	8.385852	-0.553952	-0.000066	0.083859	-0.005526	2.965424	1.130948	42.963490
65015	0	0.061280	8.502149	-0.495177	0.000610	0.085022	-0.004944	2.975715	1.127646	42.997515
65016	0	0.110369	8.618037	-0.313683	0.001101	0.086181	-0.003129	2.985916	1.123902	43.028775
65017	0	0.116186	8.721917	-0.183305	0.001160	0.087219	-0.001831	2.988365	1.119703	43.061703
65018	0	0.103804	8.862212	-0.012857	0.001040	0.088622	-0.000127	2.990375	1.120848	43.094410
65019	0	0.079190	9.002692	0.066439	0.000793	0.090027	0.000671	2.998923	1.120564	43.125714
65020	0	0.030305	9.191895	0.108250	0.000301	0.091919	0.001083	2.999475	1.115993	43.160388
65021	0	0.024173	9.320058	0.226299	0.000244	0.093201	0.002258	2.993106	1.116141	43.193141
65022	0	0.060280	9.460341	0.276077	0.000605	0.094604	0.002756	2.986911	1.115551	43.221343
65023	0	-0.000369	9.631340	0.281019	0.000000	0.096313	0.002808	2.983090	1.117013	43.253125
65024	0	0.023349	9.802140	0.245082	0.000237	0.098022	0.002446	2.976945	1.117703	43.285613
65025	0	0.164751	9.948721	0.171510	0.001648	0.099487	0.001709	2.969563	1.115665	43.315129
65026	0	0.133233	10.095131	0.080685	0.001342	0.100951	0.000805	2.966995	1.124065	43.350698
65027	0	0.146753	10.235592	0.018466	0.001465	0.102356	0.000183	2.964833	1.118925	43.382144
65028	0	0.110094	10.406401	0.049027	0.001103	0.104064	0.000490	2.964063	1.119525	43.402634
65029	0	0.085108	10.491949	0.085110	0.000854	0.104919	0.000854	2.967117	1.120927	43.432831
65030	0	0.066243	10.711673	0.047568	0.000664	0.107117	0.000481	2.971680	1.120157	43.458568
65031	0	-0.030721	10.803247	0.212340	-0.000305	0.108032	0.002136	2.984294	1.119837	43.481395
65032	0	0.011604	10.955862	0.251475	0.000117	0.109558	0.002537	3.006377	1.118634	43.503167
65033	0	0.085015	11.047455	0.388109	0.000854	0.110474	0.003906	3.031576	1.120490	43.522410
65034	0	0.053602	11.163600	0.542576	0.000540	0.111635	0.005442	3.046864	1.121594	43.539271
65035	0	0.066495	11.255027	0.669034	0.000671	0.112549	0.006714	3.069724	1.125187	43.557035
65036	0	0.084151	11.340639	0.627899	0.000841	0.113405	0.006300	3.089765	1.121881	43.574703
65037	0	0.035679	11.413673	0.614674	0.000366	0.114136	0.006165	3.106347	1.128527	43.589976
65038	0	0.113493	11.505333	0.525086	0.001141	0.115052	0.005274	3.127876	1.131693	43.601499
65039	0	0.109079	11.511388	0.576855	0.001099	0.115112	0.005798	3.156105	1.137032	43.611923
65040	0	0.144377	11.560385	0.473016	0.001449	0.115602	0.004762	3.185907	1.139389	43.623702
65041	0	0.145462	11.596826	0.405133	0.001465	0.115967	0.004089	3.221872	1.147362	43.628762
65042	0	0.119134	11.560383	0.354546	0.001200	0.115602	0.003586	3.260183	1.153583	43.632487
65043	0	0.097003	11.548006	0.330537	0.000977	0.115479	0.003357	3.309585	1.158061	43.633181
65044	0	0.132005	11.548318	0.344085	0.001329	0.115481	0.003497	3.363640	1.165216	43.637500
65045	0	0.103453	11.523651	0.384383	0.001038	0.115234	0.003906	3.423858	1.166128	43.640945
65046	0	0.060214	11.469288	0.511755	0.000604	0.114690	0.005185	3.489471	1.165342	43.646745
65047	0	0.060727	11.413917	0.554553	0.000610	0.114136	0.005615	3.557376	1.166789	43.643674
65048	0	0.053729	11.335213	0.534888	0.000543	0.113349	0.005415	3.622035	1.170533	43.639086
65049	0	-0.018791	11.224702	0.548570	-0.000183	0.112244	0.005554	3.689781	1.173714	43.635943
65050	0	0.017131	11.152020	0.510348	0.000173	0.111517	0.005174	3.759620	1.173433	43.631741
65051	0	-0.055393	11.053733	0.420252	-0.000549	0.110535	0.004272	3.829819	1.176734	43.623073
65052	0	-0.019668	10.907428	0.241520	-0.000193	0.109073	0.002486	3.902044	1.179244	43.616918
65053	0	0.084969	10.815505	0.115665	0.000854	0.108154	0.001221	3.967331	1.182614	43.606473
65054	0	0.071775	10.662740	-0.019424	0.000722	0.106627	-0.000127	4.037188	1.185179	43.597623
65055	0	0.145789	10.540725	-0.097844	0.001465	0.105408	-0.000916	4.102870	1.190746	43.586128
65056	0	0.199236	10.387789	-0.202064	0.002000	0.103879	-0.001956	4.171260	1.196897	43.568541
65057	0	0.157949	10.247684	-0.213882	0.001587	0.102478	-0.002075	4.239530	1.203064	43.551110
65058	0	0.137997	10.119213	-0.232507	0.001389	0.101193	-0.002262	4.308022	1.210588	43.535814
65059	0	0.115181	9.966888	-0.286491	0.001160	0.099670	-0.002808	4.371025	1.217342	43.513165
65060	0	0.076874	9.844558	-0.224811	0.000777	0.098447	-0.002189	4.437401	1.225141	43.489049
65061	0	0.047974	9.704509	-0.157931	0.000488	0.097046	-0.001526	4.497742	1.233357	43.461937
65062	0	0.034081	9.582119	-0.211317	0.000349	0.095822	-0.002059	4.559811	1.241202	43.434511
65063	0	0.023633	9.442045	-0.205854	0.000244	0.094421	-0.002014	4.610919	1.248781	43.403179
65064	0	0.003698	9.301384	-0.238091	0.000045	0.093015	-0.002346	4.651188	1.256455	43.368998
65065	0	-0.024992	9.191791	-0.266020	-0.000244	0.091919	-0.002625	4.693077	1.261598	43.332750
65066	0	-0.008467	9.063340	-0.314945	-0.000073	0.090634	-0.003122	4.724728	1.273536	43.301780
65067	0	0.048071	8.996491	-0.514359	0.000488	0.089966	-0.005127	4.743022	1.280083	43.263514
65068	0	-0.038785	8.752309	-0.175824	-0.000380	0.087523	-0.001741	4.762525	1.289204	43.229789
65069	0	-0.025099	8.825539	-0.685438	-0.000244	0.088257	-0.006836	4.783915	1.294347	43.194959
65070	0	0.108404	8.617793	-0.536112	0.001085	0.086179	-0.005347	4.799177	1.292691	43.154811
65071	0	0.054724	8.593699	-0.556227	0.000549	0.085938	-0.005554	4.807031	1.291996	43.111599
65072	0	0.035701	8.501947	-0.637201	0.000360	0.085020	-0.006364	4.815282	1.292966	43.073199
65073	0	0.042282	8.471672	-0.604393	0.000427	0.084717	-0.006042	4.814483	1.295266	43.032656
65074	0	0.114645	8.386121	-0.598801	0.001150	0.083861	-0.005985	4.814984	1.296275	42.982223
65075	0	0.060903	8.343518	-0.463666	0.000610	0.083435	-0.004639	4.809433	1.295040	42.940697
65076	0	0.085157	8.319128	-0.450715	0.000852	0.083191	-0.004514	4.797445	1.292094	42.898708
65077	0	0.090992	8.294732	-0.444670	0.000916	0.082947	-0.004456	4.782336	1.296862	42.860250
65078	0	0.041389	8.300858	-0.368807	0.000416	0.083008	-0.003705	4.756292	1.296863	42.819349
65079	0	0.103774	8.306946	-0.383198	0.001038	0.083069	-0.003845	4.735050	1.293903	42.775208
65080	0	0.018367	8.276568	-0.336553	0.000183	0.082765	-0.003391	4.696866	1.290572	42.729188
65081	0	-0.030269	8.343672	-0.424020	-0.000305	0.083435	-0.004272	4.650288	1.284141	42.682763
65082	0	-0.011795	8.338012	-0.539408	-0.000118	0.083378	-0.005429	4.599617	1.280164	42.640306
65083	0	-0.048856	8.386489	-0.569937	-0.000488	0.083862	-0.005737	4.545694	1.276712	42.595999
65084	0	0.018226	8.435849	-0.604560	0.000182	0.084355	-0.006089	4.484047	1.272429	42.547406
65085	0	-0.024650	8.490323	-0.648726	-0.000244	0.084900	-0.006531	4.423223	1.271170	42.498104
65086	0	0.005588	8.588532	-0.597187	0.000056	0.085882	-0.006017	4.361119	1.267427	42.447649
65087	0	0.061447	8.655097	-0.568970	0.000610	0.086548	-0.005737	4.295560	1.257834	42.395983
65088	0	0.129487	8.747077	-0.467652	0.001290	0.087468	-0.004726	4.227299	1.248221	42.342959
65089	0	0.140716	8.862503	-0.324071	0.001404	0.088623	-0.003296	4.153067	1.241065	42.292771
65090	0	0.080330	8.941979	-0.196240	0.000801	0.089418	-0.002025	4.070751	1.236038	42.241721
65091	0	0.068065	9.082098	-0.097172	0.000671	0.090820	-0.001038	3.985137	1.222652	42.191526
65092	0	0.056854	9.173603	-0.023185	0.000568	0.091736	-0.000295	3.904233	1.221046	42.142488
65093	0	0.061785	9.313893	0.092528	0.000610	0.093140	0.000854	3.814643	1.211029	42.088916
65094	0	-0.016252	9.441720	0.174432	-0.000168	0.094419	0.001670	3.722208	1.203827	42.044905
65095	0	0.031138	9.564054	0.190974	0.000305	0.095642	0.001831	3.625575	1.195710	41.999683
65096	0	0.068970	9.704161	0.170518	0.000683	0.097043	0.001624	3.527267	1.186763	41.953421
65097	0	0.067790	9.802126	0.148320	0.000671	0.098022	0.001404	3.431896	1.177998	41.909669
65098	0	0.130089	9.954561	0.091659	0.001294	0.099546	0.000832	3.331268	1.168673	41.869358
65099	0	0.146512	10.058617	-0.021786	0.001465	0.100586	-0.000305	3.228885	1.166295	41.825671
65100	0	0.110605	10.180535	0.037951	0.001099	0.101806	0.000299	3.134897	1.156082	41.779195
65101	0	0.140812	10.308835	0.001823	0.001404	0.103088	-0.000061	3.043866	1.149161	41.732367
65102	0	0.087030	10.412622	-0.037499	0.000862	0.104126	-0.000450	2.958530	1.137755	41.689510
65103	0	0.012802	10.565131	0.086354	0.000122	0.105652	0.000793	2.880186	1.129346	41.646268
65104	0	0.068639	10.680754	0.167874	0.000684	0.106809	0.001606	2.799526	1.124928	41.599407
65105	0	0.037556	10.748094	0.294067	0.000366	0.107483	0.002869	2.720254	1.113767	41.554488
65106	0	0.051266	10.844981	0.479044	0.000508	0.108453	0.004723	2.645960	1.108768	41.507882
65107	0	0.122821	10.943214	0.629231	0.001221	0.109436	0.006226	2.573125	1.100958	41.462174
65108	0	0.063318	11.034020	0.618209	0.000625	0.110344	0.006116	2.501650	1.091779	41.422348
65109	0	0.085668	11.101897	0.714207	0.000854	0.111023	0.007080	2.434807	1.089107	41.387711
65110	0	0.147830	11.119469	0.653256	0.001469	0.111198	0.006471	2.367886	1.078611	41.351309
65111	0	0.129447	11.181285	0.616569	0.001282	0.111816	0.006104	2.300894	1.065282	41.306012
65112	0	0.063793	11.211257	0.518018	0.000634	0.112115	0.005130	2.246439	1.060353	41.269367
65113	0	0.104488	11.242455	0.463010	0.001038	0.112427	0.004578	2.189871	1.051376	41.238505
65114	0	0.111295	11.266542	0.351543	0.001112	0.112667	0.003462	2.132187	1.048559	41.202819
65115	0	0.152981	11.254762	0.291367	0.001526	0.112549	0.002869	2.083010	1.042507	41.168053
65116	0	0.141864	11.217888	0.280673	0.001411	0.112180	0.002775	2.047483	1.033019	41.133623
65117	0	0.183057	11.242584	0.332738	0.001831	0.112427	0.003296	2.011833	1.031621	41.092719
65118	0	0.134133	11.169069	0.405120	0.001342	0.111691	0.004029	1.985991	1.030345	41.056891
65119	0	0.116595	11.144945	0.556789	0.001160	0.111450	0.005554	1.968625	1.022423	41.026101
65120	0	0.092965	11.095966	0.601432	0.000928	0.110960	0.006008	1.958969	1.019378	40.992685
65121	0	0.092001	11.035147	0.659279	0.000916	0.110352	0.006592	1.954607	1.013599	40.960219
65122	0	0.013555	10.955720	0.683698	0.000131	0.109557	0.006838	1.952365	1.007128	40.935577
65123	0	-0.000197	10.882573	0.652993	0.000000	0.108826	0.006531	1.950069	1.007947	40.906070
65124	0	-0.000597	10.778807	0.622399	-0.000005	0.107788	0.006224	1.946510	1.007900	40.877084
65125	0	-0.024153	10.644533	0.469937	-0.000244	0.106445	0.004700	1.943679	1.003453	40.844727
65126	0	0.092062	10.534570	0.311123	0.000919	0.105346	0.003111	1.939741	0.999892	40.813890
65127	0	0.097519	10.418700	0.262547	0.000977	0.104187	0.002625	1.935139	0.999007	40.788583
65128	0	0.195120	10.308765	0.200164	0.001949	0.103087	0.002015	1.946383	0.994309	40.766455
65129	0	0.225636	10.186772	-0.001943	0.002258	0.101868	0.000000	1.964540	0.993460	40.747943
65130	0	0.225356	10.064701	0.011890	0.002254	0.100647	0.000144	1.989280	0.990323	40.721767
65131	0	0.213429	9.942627	-0.020330	0.002136	0.099426	-0.000183	2.008803	0.989382	40.697005
65132	0	0.151722	9.857085	-0.018037	0.001521	0.098571	-0.000162	2.026493	0.990764	40.675911
65133	0	0.067440	9.722907	0.034238	0.000671	0.097229	0.000366	2.051298	0.984239	40.661239
65134	0	0.030694	9.576426	0.035595	0.000311	0.095764	0.000380	2.076347	0.985993	40.643818
65135	0	0.017819	9.472678	0.095666	0.000183	0.094727	0.000977	2.097250	0.989093	40.627312
65136	0	-0.025492	9.344506	0.122345	-0.000255	0.093445	0.001242	2.116513	0.986661	40.612748
65137	0	-0.030406	9.259048	0.065199	-0.000305	0.092590	0.000671	2.137423	0.982429	40.602882
65138	0	0.060951	9.155279	0.031603	0.000612	0.091553	0.000327	2.148081	0.982966	40.587553
65139	0	0.030241	9.051515	-0.000868	0.000305	0.090515	0.000000	2.155917	0.983501	40.569085
65140	0	0.047943	8.929340	-0.069974	0.000482	0.089293	-0.000689	2.167165	0.983343	40.561080
65141	0	0.054480	8.843979	-0.177883	0.000549	0.088440	-0.001770	2.175507	0.986132	40.552845
65142	0	0.053562	8.788956	-0.209886	0.000540	0.087890	-0.002093	2.179739	0.988644	40.548790
65143	0	0.042185	8.709700	-0.238736	0.000427	0.087097	-0.002380	2.185991	0.992789	40.543822
65144	0	0.090154	8.630262	-0.282702	0.000904	0.086303	-0.002822	2.189786	0.992956	40.532545
65145	0	0.097903	8.587625	-0.317879	0.000977	0.085876	-0.003174	2.193527	0.986591	40.525548
65146	0	0.110181	8.520395	-0.355531	0.001103	0.085204	-0.003551	2.197120	0.985565	40.517190
65147	0	0.139927	8.532690	-0.336506	0.001404	0.085327	-0.003357	2.205366	0.988839	40.516535
65148	0	0.139562	8.489882	-0.276613	0.001394	0.084899	-0.002763	2.207320	0.984382	40.520529
65149	0	0.091375	8.502196	-0.274750	0.000916	0.085022	-0.002747	2.206050	0.984198	40.525287
65150	0	0.072932	8.477684	-0.165264	0.000729	0.084777	-0.001651	2.206020	0.980500	40.527733
65151	0	0.079092	8.471682	-0.183103	0.000793	0.084717	-0.001831	2.203520	0.981161	40.529448
65152	0	0.078543	8.483892	-0.164735	0.000788	0.084839	-0.001649	2.198984	0.981491	40.531681
65153	0	0.036825	8.526610	-0.164793	0.000366	0.085266	-0.001648	2.196556	0.976054	40.536302
65154	0	0.049643	8.563152	-0.176181	0.000492	0.085631	-0.001770	2.183231	0.967715	40.545575
65155	0	0.042634	8.587666	-0.120692	0.000427	0.085876	-0.001221	2.162514	0.966243	40.551462
65156	0	0.042777	8.654834	-0.251887	0.000425	0.086548	-0.002536	2.137799	0.960534	40.559007
65157	0	0.018139	8.685360	-0.309687	0.000183	0.086853	-0.003113	2.114568	0.960418	40.568493
65158	0	0.060681	8.795205	-0.239561	0.000607	0.087952	-0.002410	2.093787	0.957709	40.579294
65159	0	0.079776	8.850142	-0.242377	0.000793	0.088501	-0.002441	2.068900	0.949752	40.589327
65160	0	0.080356	8.935578	-0.208682	0.000801	0.089355	-0.002101	2.048763	0.944066	40.598674
65161	0	0.097804	9.051528	-0.089920	0.000977	0.090515	-0.000916	2.026140	0.939608	40.610301
65162	0	0.104134	9.124766	-0.062105	0.001040	0.091248	-0.000639	2.001787	0.934774	40.627729
65163	0	0.109913	9.234606	0.098877	0.001099	0.092346	0.000977	1.984861	0.931316	40.650282
65164	0	0.097943	9.362672	0.156354	0.000977	0.093627	0.001550	1.966078	0.924859	40.669602
65165	0	0.079588	9.472606	0.264200	0.000793	0.094727	0.002625	1.943010	0.918756	40.689593
65166	0	0.043233	9.570077	0.291767	0.000431	0.095701	0.002903	1.923416	0.913995	40.710754
65167	0	0.055194	9.704553	0.312365	0.000549	0.097046	0.003113	1.908598	0.907541	40.737588
65168	0	0.049741	9.808184	0.370125	0.000493	0.098083	0.003683	1.885332	0.899012	40.761865
65169	0	0.054794	9.930376	0.361329	0.000549	0.099304	0.003601	1.869154	0.897319	40.782249
65170	0	0.097066	10.021845	0.320860	0.000974	0.100219	0.003198	1.854691	0.897465	40.810741
65171	0	0.091271	10.156224	0.269618	0.000916	0.101562	0.002686	1.840662	0.897545	40.833919
65172	0	0.115574	10.235489	0.222253	0.001154	0.102355	0.002218	1.833929	0.892474	40.862404
65173	0	0.146813	10.375967	0.238237	0.001465	0.103760	0.002380	1.829907	0.885705	40.896185
65174	0	0.098121	10.449134	0.262364	0.000982	0.104491	0.002627	1.832001	0.883701	40.927044
65175	0	0.121688	10.553004	0.267737	0.001221	0.105530	0.002686	1.838902	0.884699	40.954948
65176	0	0.151900	10.644550	0.217037	0.001518	0.106445	0.002180	1.847437	0.880859	40.981213
65177	0	0.048586	10.711713	0.315965	0.000488	0.107117	0.003174	1.860425	0.880131	41.012010
65178	0	0.066445	10.797291	0.446984	0.000666	0.107972	0.004488	1.877520	0.877682	41.045601
65179	0	0.097354	10.858281	0.454810	0.000977	0.108582	0.004578	1.906591	0.877002	41.082901
65180	0	0.078035	10.931828	0.607914	0.000786	0.109317	0.006104	1.930912	0.878559	41.117069
65181	0	0.091214	10.955958	0.613889	0.000916	0.109558	0.006165	1.955492	0.877831	41.152332
65182	0	0.133375	11.011206	0.669457	0.001335	0.110110	0.006723	1.983280	0.874883	41.188163
65183	0	0.084724	11.035369	0.625024	0.000854	0.110352	0.006287	2.018653	0.878053	41.224635
65184	0	0.126290	11.047942	0.550350	0.001267	0.110477	0.005542	2.056046	0.878577	41.261865
65185	0	0.133875	11.059764	0.496309	0.001343	0.110596	0.005005	2.096992	0.878650	41.300022
65186	0	0.102466	11.035748	0.493619	0.001029	0.110355	0.004982	2.142048	0.879117	41.336981
65187	0	0.139409	11.047583	0.434227	0.001404	0.110474	0.004395	2.193840	0.885239	41.374914
65188	0	0.143484	10.993062	0.466166	0.001445	0.109928	0.004717	2.248969	0.891450	41.413600
65189	0	0.084489	10.962136	0.390775	0.000854	0.109619	0.003967	2.308548	0.897508	41.454222
65190	0	0.088761	10.938132	0.408863	0.000896	0.109379	0.004153	2.373555	0.901768	41.491544
65191	0	0.102550	10.864499	0.396608	0.001038	0.108643	0.004028	2.436552	0.910374	41.533901
65192	0	0.063828	10.810112	0.450249	0.000647	0.108098	0.004575	2.510329	0.914985	41.571617
65193	0	0.072321	10.736405	0.444148	0.000732	0.107361	0.004517	2.587657	0.920431	41.612699
65194	0	0.033782	10.669696	0.380381	0.000348	0.106694	0.003879	2.664945	0.927258	41.652138
65195	0	0.016870	10.589884	0.364240	0.000183	0.105896	0.003723	2.749198	0.938742	41.689573
65196	0	0.081455	10.486435	0.281668	0.000826	0.104862	0.002892	2.828064	0.947233	41.726096
65197	0	0.042156	10.382208	0.169530	0.000427	0.103821	0.001770	2.907451	0.949882	41.763693
65198	0	0.052930	10.290859	0.178900	0.000537	0.102907	0.001865	2.989445	0.954672	41.802473
65199	0	0.102948	10.174658	0.107927	0.001038	0.101746	0.001160	3.077109	0.960260	41.843485
65200	0	0.101011	10.095355	0.037097	0.001021	0.100953	0.000450	3.164015	0.969786	41.877143
65201	0	0.121241	10.003644	-0.043877	0.001221	0.100037	-0.000366	3.244257	0.976196	41.910991
65202	0	0.143535	9.905868	-0.083063	0.001448	0.099059	-0.000754	3.329760	0.987419	41.949785
65203	0	0.115232	9.802221	-0.050019	0.001160	0.098022	-0.000427	3.412203	0.992797	41.988179
65204	0	0.100813	9.692134	-0.101149	0.001022	0.096922	-0.000938	3.495651	1.006560	42.016821
65205	0	0.139696	9.619023	-0.183826	0.001404	0.096191	-0.001770	3.574190	1.011880	42.050716
65206	0	0.058727	9.484603	-0.117480	0.000596	0.094847	-0.001112	3.647058	1.019425	42.081433
65207	0	0.017404	9.387135	-0.110273	0.000183	0.093872	-0.001038	3.723430	1.027375	42.112827
65208	0	0.027905	9.332008	-0.122909	0.000287	0.093321	-0.001167	3.796200	1.034119	42.142208
65209	0	0.029660	9.246756	-0.110173	0.000305	0.092468	-0.001038	3.872580	1.041591	42.172361
65210	0	0.015654	9.160974	-0.213260	0.000166	0.091611	-0.002081	3.934112	1.050475	42.201150
65211	0	0.005625	9.088019	-0.200650	0.000061	0.090881	-0.001953	3.998271	1.053590	42.226573
65212	0	0.011148	8.989943	-0.290068	0.000113	0.089901	-0.002852	4.056657	1.052295	42.257499
65213	0	0.060518	8.941510	-0.309359	0.000610	0.089417	-0.003052	4.107310	1.056281	42.283053
65214	0	0.053191	8.898393	-0.360154	0.000539	0.088985	-0.003563	4.154058	1.062586	42.303676
65215	0	-0.000282	8.825533	-0.357741	0.000000	0.088257	-0.003540	4.199517	1.063646	42.323485
65216	0	0.041410	8.794625	-0.377475	0.000422	0.087948	-0.003736	4.246440	1.070807	42.346858
65217	0	0.072916	8.776699	-0.412337	0.000732	0.087769	-0.004089	4.288035	1.072619	42.368485
65218	0	0.047855	8.721411	-0.376180	0.000482	0.087215	-0.003731	4.325940	1.074060	42.389394
65219	0	0.085161	8.734034	-0.368592	0.000854	0.087341	-0.003662	4.354477	1.075318	42.415272
65220	0	0.091020	8.739823	-0.446665	0.000910	0.087399	-0.004442	4.383804	1.072367	42.435977
65221	0	0.079031	8.734055	-0.374169	0.000793	0.087341	-0.003723	4.405398	1.073876	42.453686
65222	0	0.096678	8.733853	-0.390274	0.000970	0.087339	-0.003882	4.429427	1.075388	42.473542
65223	0	0.060529	8.752381	-0.404225	0.000610	0.087524	-0.004028	4.444963	1.079456	42.493126
65224	0	0.047422	8.782716	-0.388607	0.000478	0.087828	-0.003874	4.458226	1.081509	42.511059
65225	0	0.072874	8.825660	-0.348566	0.000732	0.088257	-0.003479	4.464180	1.083583	42.524937
65226	0	0.066005	8.843877	-0.392605	0.000664	0.088439	-0.003921	4.468631	1.085748	42.539276
65227	0	0.012314	8.923345	-0.463764	0.000122	0.089233	-0.004639	4.464580	1.081796	42.551116
65228	0	0.011840	8.941580	-0.426551	0.000124	0.089416	-0.004271	4.455431	1.086316	42.559634
65229	0	0.037006	9.045447	-0.414207	0.000366	0.090454	-0.004150	4.442252	1.078852	42.572252
65230	0	0.049515	9.076010	-0.429997	0.000496	0.090759	-0.004317	4.417731	1.077100	42.573513
65231	0	0.061026	9.137046	-0.394807	0.000610	0.091370	-0.003967	4.391056	1.074581	42.582395
65232	0	0.054333	9.234793	-0.360468	0.000548	0.092347	-0.003624	4.364511	1.078103	42.583488
65233	0	0.072966	9.283506	-0.241978	0.000732	0.092834	-0.002441	4.335237	1.078786	42.588378
65234	0	0.078494	9.399461	-0.176428	0.000787	0.093994	-0.001788	4.303552	1.078279	42.594040
65235	0	0.030776	9.478780	-0.070528	0.000305	0.094788	-0.000732	4.268128	1.072282	42.603491
65236	0	0.055214	9.606956	-0.064684	0.000554	0.096069	-0.000678	4.228197	1.071990	42.601469
65237	0	0.055007	9.686294	-0.045686	0.000549	0.096863	-0.000488	4.188356	1.068343	42.607398
65238	0	0.030641	9.765510	0.064336	0.000306	0.097655	0.000612	4.149130	1.065334	42.608312
65239	0	0.054819	9.869379	0.021584	0.000549	0.098694	0.000183	4.108344	1.064046	42.607877
65240	0	0.053927	9.924207	0.047052	0.000546	0.099242	0.000431	4.059993	1.069715	42.608015
65241	0	0.060689	10.083004	0.016244	0.000610	0.100830	0.000122	4.011279	1.071044	42.607835
65242	0	0.084058	10.143947	0.018171	0.000847	0.101439	0.000142	3.963632	1.075642	42.603322
65243	0	0.067605	10.211183	-0.008552	0.000671	0.102112	-0.000122	3.919660	1.067962	42.595067
65244	0	0.074021	10.290536	-0.019319	0.000741	0.102905	-0.000232	3.873827	1.066217	42.594993
65245	0	0.079738	10.412618	-0.063411	0.000793	0.104126	-0.000671	3.829829	1.059342	42.588881
65246	0	0.049337	10.491959	-0.037732	0.000496	0.104919	-0.000414	3.786917	1.059593	42.581331
65247	0	0.073211	10.540751	0.058781	0.000732	0.105408	0.000549	3.742003	1.057690	42.566350
65248	0	0.024403	10.601687	0.078287	0.000243	0.106017	0.000749	3.701978	1.054622	42.551633
65249	0	-0.036192	10.656687	0.162233	-0.000366	0.106567	0.001587	3.660928	1.047885	42.538152
65250	0	0.025111	10.699227	0.156660	0.000252	0.106993	0.001535	3.624438	1.046534	42.523588
65251	0	0.043271	10.772620	0.302065	0.000427	0.107727	0.002991	3.589413	1.038972	42.505677
65252	0	0.025765	10.808940	0.356829	0.000255	0.108090	0.003538	3.554221	1.034145	42.488788
65253	0	0.055207	10.845817	0.406298	0.000549	0.108459	0.004028	3.514262	1.029616	42.473541
65254	0	0.062075	10.857745	0.388669	0.000615	0.108579	0.003853	3.475110	1.022169	42.455768
65255	0	0.054863	10.888580	0.272282	0.000549	0.108887	0.002686	3.432422	1.021180	42.436294
65256	0	0.121924	10.894514	0.242439	0.001219	0.108946	0.002393	3.395483	1.018987	42.413366
65257	0	0.104115	10.894697	0.259522	0.001038	0.108948	0.002563	3.358391	1.013640	42.389936
65258	0	0.104673	10.876224	0.216217	0.001044	0.108763	0.002138	3.329354	1.009211	42.367416
65259	0	0.079534	10.864191	0.253084	0.000793	0.108643	0.002502	3.295690	1.005575	42.343471
65260	0	0.079758	10.827407	0.215078	0.000796	0.108274	0.002131	3.271504	1.002458	42.318026
65261	0	0.097793	10.790967	0.216027	0.000977	0.107910	0.002136	3.242151	0.999221	42.292919
65262	0	0.049293	10.711440	0.256591	0.000490	0.107115	0.002550	3.221507	0.994839	42.261096
65263	0	0.054838	10.675019	0.257595	0.000549	0.106750	0.002563	3.204328	0.994214	42.233977
65264	0	0.079044	10.619992	0.253891	0.000791	0.106200	0.002526	3.186787	0.992848	42.202560
65265	0	0.049210	10.577366	0.312111	0.000488	0.105774	0.003113	3.173903	0.987452	42.170114
65266	0	0.031389	10.516238	0.289340	0.000312	0.105163	0.002885	3.160763	0.983768	42.139673
65267	0	0.018153	10.430876	0.275886	0.000183	0.104309	0.002747	3.143440	0.984029	42.108814
65268	0	-0.006216	10.351435	0.229667	-0.000065	0.103515	0.002282	3.123573	0.979503	42.074834
65269	0	0.030128	10.259997	0.123234	0.000305	0.102600	0.001221	3.106652	0.981978	42.039501
65270	0	0.035567	10.168349	0.101328	0.000358	0.101684	0.000999	3.087099	0.982299	41.998847
65271	0	0.061262	10.064697	-0.011536	0.000610	0.100647	-0.000122	3.075418	0.977314	41.964646
65272	0	0.110245	9.954849	-0.107285	0.001102	0.099548	-0.001086	3.055785	0.974528	41.926471
65273	0	0.097873	9.887714	-0.138905	0.000977	0.098877	-0.001404	3.034540	0.969091	41.889106
65274	0	0.098283	9.771736	-0.136806	0.000980	0.097717	-0.001375	3.022068	0.963289	41.855074
65275	0	0.128299	9.710710	-0.175972	0.001282	0.097107	-0.001770	3.005700	0.958695	41.817337
65276	0	0.103466	9.600851	-0.186395	0.001040	0.096008	-0.001872	2.991894	0.961223	41.774770
65277	0	0.067084	9.484880	-0.157701	0.000671	0.094849	-0.001587	2.976033	0.958789	41.736757
65278	0	0.073110	9.436054	-0.124866	0.000731	0.094360	-0.001263	2.955165	0.956311	41.704303
65279	0	0.030407	9.344485	-0.010578	0.000305	0.093445	-0.000122	2.931475	0.955171	41.666340
65280	0	0.054775	9.289557	-0.037832	0.000546	0.092896	-0.000396	2.906155	0.950943	41.629302
65281	0	0.024267	9.185812	-0.108121	0.000244	0.091858	-0.001099	2.880765	0.949805	41.585758
65282	0	-0.006692	9.106461	-0.061393	-0.000064	0.091064	-0.000637	2.848185	0.950854	41.539419
65283	0	0.000170	9.039337	-0.107346	0.000000	0.090393	-0.001099	2.812781	0.945746	41.501867
65284	0	0.042929	9.033231	-0.102534	0.000430	0.090332	-0.001049	2.779050	0.943797	41.458510
65285	0	0.012183	8.947801	-0.149828	0.000122	0.089478	-0.001526	2.740220	0.940853	41.413685
65286	0	0.049046	8.905079	-0.162695	0.000487	0.089050	-0.001655	2.700986	0.933508	41.370559
65287	0	0.079161	8.868492	-0.247327	0.000793	0.088684	-0.002502	2.659619	0.932250	41.330009
65288	0	0.042775	8.807556	-0.265875	0.000422	0.088075	-0.002688	2.617545	0.921464	41.285082
65289	0	0.048900	8.807487	-0.289524	0.000488	0.088074	-0.002930	2.569298	0.916664	41.246744
65290	0	0.097819	8.819905	-0.349956	0.000978	0.088198	-0.003533	2.521780	0.911497	41.203878
65291	0	0.079646	8.770867	-0.307959	0.000793	0.087708	-0.003113	2.474974	0.903569	41.163742
65292	0	0.080035	8.758875	-0.325357	0.000799	0.087587	-0.003291	2.422451	0.897790	41.122079
65293	0	0.097933	8.795278	-0.277137	0.000977	0.087952	-0.002808	2.371842	0.890232	41.082319
65294	0	0.086297	8.789256	-0.233087	0.000859	0.087892	-0.002369	2.318897	0.881410	41.036726
65295	0	0.091921	8.813555	-0.191579	0.000916	0.088135	-0.001953	2.267092	0.872893	40.994370
65296	0	0.080510	8.844046	-0.110331	0.000801	0.088440	-0.001146	2.208217	0.864360	40.956423
65297	0	0.036788	8.874572	-0.117613	0.000366	0.088745	-0.001221	2.147740	0.858880	40.920448
65298	0	0.043399	8.935562	-0.035950	0.000430	0.089355	-0.000400	2.093416	0.850843	40.883064
65299	0	0.037205	9.008845	-0.098583	0.000366	0.090088	-0.001038	2.024719	0.840018	40.843581
65300	0	0.026263	9.039321	-0.027546	0.000256	0.090393	-0.000324	1.960101	0.827953	40.803272
65301	0	0.043275	9.112556	-0.013181	0.000427	0.091125	-0.000183	1.892790	0.817926	40.763959
65302	0	0.043951	9.191795	0.009283	0.000438	0.091918	0.000042	1.826603	0.812677	40.722349
65303	0	0.043251	9.252869	0.103078	0.000427	0.092529	0.000977	1.756712	0.803484	40.684980
65304	0	0.068857	9.332023	0.113373	0.000682	0.093321	0.001085	1.694390	0.792577	40.644528
65305	0	0.080099	9.442070	0.120951	0.000793	0.094421	0.001160	1.631081	0.780761	40.612167
65306	0	0.112121	9.527331	0.112585	0.001113	0.095274	0.001077	1.569094	0.768089	40.582960
65307	0	0.036904	9.619040	0.224046	0.000366	0.096191	0.002197	1.515008	0.762312	40.550308
65308	0	0.038102	9.679780	0.238883	0.000372	0.096799	0.002345	1.460602	0.749179	40.516273
65309	0	0.067913	9.802110	0.291300	0.000671	0.098022	0.002869	1.406054	0.737826	40.490797
65310	0	0.099863	9.856627	0.367267	0.000992	0.098568	0.003629	1.352169	0.727813	40.462616
65311	0	0.165835	10.015716	0.327684	0.001648	0.100159	0.003235	1.301139	0.713677	40.435760
65312	0	0.131318	10.064163	0.378326	0.001303	0.100643	0.003746	1.255877	0.699596	40.410203
65313	0	0.098620	10.125593	0.363756	0.000977	0.101257	0.003601	1.211803	0.686432	40.385616
65314	0	0.124461	10.235186	0.346551	0.001240	0.102353	0.003430	1.169667	0.678641	40.369043
65315	0	0.092146	10.302630	0.350826	0.000916	0.103027	0.003479	1.134360	0.669737	40.341693
65316	0	0.092815	10.406092	0.375234	0.000927	0.104062	0.003720	1.096307	0.666143	40.319870
65317	0	0.067533	10.455206	0.405771	0.000671	0.104553	0.004028	1.061399	0.659555	40.300430
65318	0	0.038035	10.522103	0.447007	0.000374	0.105222	0.004454	1.040866	0.650184	40.286545
65319	0	0.091709	10.595632	0.471532	0.000916	0.105957	0.004700	1.021218	0.646299	40.268837
65320	0	0.086202	10.638186	0.510636	0.000857	0.106382	0.005096	1.007766	0.639090	40.254352
65321	0	0.079575	10.687224	0.470653	0.000793	0.106873	0.004700	0.997693	0.634395	40.240311
65322	0	0.141106	10.742063	0.508441	0.001408	0.107421	0.005079	0.989345	0.628522	40.227304
65323	0	0.098215	10.748316	0.487612	0.000977	0.107483	0.004883	0.993664	0.620342	40.216217
65324	0	0.062315	10.772728	0.461863	0.000621	0.107727	0.004624	0.996998	0.615648	40.203913
65325	0	0.109766	10.803288	0.523569	0.001099	0.108032	0.005249	1.008282	0.614499	40.194895
65326	0	0.103965	10.809485	0.422737	0.001035	0.108094	0.004245	1.023917	0.606958	40.186799
65327	0	0.140361	10.821614	0.486488	0.001404	0.108215	0.004883	1.039989	0.604948	40.175475
65328	0	0.110140	10.779011	0.494457	0.001098	0.107789	0.004969	1.062691	0.598752	40.165473
65329	0	0.122332	10.754542	0.521822	0.001221	0.107544	0.005249	1.092631	0.593563	40.166673
65330	0	0.159296	10.736565	0.526913	0.001592	0.107364	0.005309	1.132383	0.589793	40.166668
65331	0	0.177008	10.730188	0.588261	0.001770	0.107300	0.005920	1.169744	0.587514	40.161937
65332	0	0.146392	10.687880	0.561630	0.001465	0.106876	0.005662	1.215704	0.586245	40.159123
65333	0	0.121619	10.644770	0.495495	0.001221	0.106445	0.005005	1.266492	0.588586	40.162918
65334	0	0.065716	10.559675	0.436745	0.000662	0.105595	0.004417	1.317738	0.591265	40.163755
65335	0	0.048628	10.455531	0.397403	0.000488	0.104553	0.004028	1.374273	0.591169	40.156166
65336	0	0.065830	10.419153	0.276142	0.000667	0.104190	0.002821	1.436781	0.597887	40.155021
65337	0	0.073046	10.345649	0.323630	0.000732	0.103455	0.003296	1.499793	0.597608	40.159339
65338	0	0.139025	10.284767	0.232226	0.001399	0.102846	0.002383	1.564759	0.604926	40.165911
65339	0	0.121479	10.186924	0.225293	0.001221	0.101868	0.002319	1.636497	0.609089	40.175253
65340	0	0.138562	10.077352	0.236759	0.001391	0.100772	0.002432	1.706618	0.613199	40.179950
65341	0	0.121456	10.028182	0.133268	0.001221	0.100281	0.001404	1.784944	0.617750	40.183620
65342	0	0.090123	9.942943	0.180588	0.000903	0.099428	0.001872	1.858258	0.617471	40.185793
65343	0	0.054329	9.826741	0.115699	0.000549	0.098267	0.001221	1.929603	0.622044	40.192834
65344	0	0.046790	9.747469	0.078479	0.000476	0.097474	0.000850	2.002987	0.629005	40.207115
65345	0	-0.006916	9.637486	0.048387	-0.000061	0.096375	0.000549	2.077832	0.636264	40.218138
65346	0	0.052603	9.576456	0.047338	0.000533	0.095764	0.000541	2.155524	0.642331	40.229914
65347	0	0.090902	9.484859	-0.018898	0.000916	0.094849	-0.000122	2.233497	0.647797	40.236698
65348	0	0.053231	9.393190	-0.044096	0.000536	0.093932	-0.000378	2.307863	0.649900	40.244395
65349	0	0.188079	9.313948	-0.061341	0.001892	0.093140	-0.000549	2.384078	0.661519	40.259797
65350	0	0.131746	9.252680	-0.109769	0.001320	0.092527	-0.001043	2.448724	0.662311	40.275621
65351	0	0.066280	9.185720	-0.121949	0.000671	0.091858	-0.001160	2.520605	0.670849	40.293375
65352	0	0.143912	9.142792	-0.158059	0.001448	0.091429	-0.001523	2.590214	0.679473	40.311837
65353	0	0.030243	9.051391	-0.218797	0.000305	0.090515	-0.002136	2.652969	0.680987	40.330937
65354	0	-0.044098	9.002257	-0.235483	-0.000433	0.090024	-0.002301	2.718439	0.689064	40.345296
65355	0	0.029771	8.953680	-0.304431	0.000305	0.089539	-0.002991	2.784377	0.696691	40.363392
65356	0	0.010020	8.929028	-0.217598	0.000107	0.089292	-0.002122	2.851111	0.703107	40.380104
65357	0	0.005276	8.874354	-0.285737	0.000061	0.088745	-0.002808	2.912721	0.712006	40.402722
65358	0	0.058825	8.837476	-0.258614	0.000593	0.088376	-0.002541	2.969323	0.716612	40.428165
65359	0	0.084776	8.831683	-0.242102	0.000854	0.088318	-0.002380	3.019666	0.723334	40.445980
65360	0	0.095176	8.819308	-0.189601	0.000962	0.088194	-0.001852	3.074494	0.734912	40.468032
65361	0	0.097097	8.825573	-0.254334	0.000977	0.088257	-0.002502	3.125310	0.740249	40.489026
65362	0	0.053129	8.825294	-0.244140	0.000538	0.088254	-0.002402	3.173725	0.746937	40.517070
65363	0	0.048361	8.837817	-0.186736	0.000488	0.088379	-0.001831	3.218461	0.750917	40.541586
65364	0	0.053784	8.843600	-0.267351	0.000540	0.088437	-0.002637	3.263577	0.751447	40.562144
65365	0	0.011444	8.880500	-0.320632	0.000122	0.088806	-0.003174	3.303110	0.759706	40.594908
65366	0	0.016535	8.898549	-0.272033	0.000167	0.088986	-0.002690	3.339428	0.759769	40.618642
65367	0	0.029976	8.941549	-0.326345	0.000305	0.089417	-0.003235	3.373800	0.765016	40.646238
65368	0	0.077855	8.996197	-0.380545	0.000782	0.089963	-0.003781	3.402432	0.767785	40.669038
65369	0	0.097117	9.063644	-0.319743	0.000977	0.090637	-0.003174	3.430302	0.772951	40.701371
65370	0	0.077986	9.124486	-0.348692	0.000782	0.091246	-0.003466	3.454963	0.773866	40.724931
65371	0	0.097161	9.191840	-0.270600	0.000977	0.091919	-0.002686	3.478529	0.778163	40.755090
65372	0	0.077685	9.240487	-0.292638	0.000783	0.092405	-0.002911	3.496120	0.783903	40.784544
65373	0	0.036241	9.313928	-0.197116	0.000366	0.093140	-0.001953	3.516233	0.786466	40.813939
65374	0	0.041660	9.387083	-0.212571	0.000419	0.093871	-0.002112	3.530448	0.786925	40.845589
65375	0	0.011838	9.503156	-0.129549	0.000122	0.095032	-0.001282	3.544894	0.789059	40.874061
65376	0	-0.006962	9.564112	-0.039876	-0.000070	0.095641	-0.000395	3.547420	0.786548	40.902359
65377	0	0.036107	9.674073	-0.013084	0.000366	0.096741	-0.000122	3.555721	0.790007	40.931505
65378	0	0.035009	9.765627	0.059137	0.000355	0.097656	0.000592	3.554621	0.792810	40.955296
65379	0	0.054711	9.832764	-0.018559	0.000549	0.098328	-0.000183	3.555441	0.792750	40.989113
65380	0	0.090797	9.936526	0.017520	0.000911	0.099365	0.000177	3.555939	0.793337	41.017727
65381	0	0.079022	10.021982	0.096983	0.000793	0.100220	0.000977	3.561557	0.794293	41.044434
65382	0	0.066298	10.040287	0.046856	0.000665	0.100403	0.000474	3.565607	0.793557	41.075080
65383	0	0.067050	10.180667	0.048416	0.000671	0.101807	0.000488	3.568097	0.791818	41.105898
65384	0	0.060153	10.241705	0.053567	0.000607	0.102417	0.000541	3.571573	0.795849	41.132308
65385	0	0.054139	10.339361	0.017375	0.000549	0.103394	0.000183	3.579725	0.802021	41.161135
65386	0	0.052805	10.394295	0.064231	0.000532	0.103943	0.000652	3.588505	0.803826	41.191446
65387	0	0.060544	10.473638	0.054505	0.000610	0.104736	0.000549	3.590917	0.806482	41.223461
65388	0	0.077806	10.546881	0.041273	0.000783	0.105469	0.000418	3.594085	0.809196	41.250809
65389	0	0.085304	10.614027	0.133281	0.000854	0.106140	0.001343	3.602573	0.807985	41.276914
65390	0	0.096502	10.675082	0.185625	0.000973	0.106750	0.001871	3.616260	0.813256	41.305348
65391	0	0.091322	10.711690	0.145152	0.000916	0.107117	0.001465	3.628171	0.812907	41.332004
65392	0	0.065787	10.742216	0.178948	0.000666	0.107422	0.001803	3.640595	0.818354	41.358338
65393	0	0.042318	10.778827	0.218911	0.000427	0.107788	0.002197	3.646745	0.819791	41.380355
65394	0	0.035366	10.797144	0.290374	0.000358	0.107971	0.002913	3.653485	0.820842	41.409108
65395	0	0.011765	10.827666	0.181373	0.000122	0.108276	0.001831	3.669161	0.822728	41.434185
65396	0	0.023012	10.833765	0.202744	0.000235	0.108337	0.002040	3.679673	0.824823	41.455965
65397	0	0.060744	10.833777	0.261015	0.000610	0.108337	0.002625	3.692192	0.824958	41.479362
65398	0	0.053926	10.827669	0.245933	0.000543	0.108276	0.002473	3.703791	0.825658	41.504551
65399	0	0.102901	10.839870	0.182049	0.001038	0.108398	0.001831	3.712289	0.831888	41.530312
65400	0	0.132356	10.784956	0.233894	0.001325	0.107849	0.002358	3.730264	0.830367	41.548637
65401	0	0.103265	10.760548	0.248292	0.001038	0.107605	0.002502	3.748282	0.832643	41.575808
65402	0	0.102357	10.730020	0.201719	0.001027	0.107300	0.002036	3.765616	0.833697	41.595639
65403	0	0.091155	10.687297	0.193248	0.000916	0.106873	0.001953	3.784866	0.835118	41.620274
65404	0	0.059994	10.644569	0.170549	0.000602	0.106445	0.001728	3.806165	0.834441	41.640688
65405	0	0.023841	10.577413	0.101785	0.000244	0.105774	0.001038	3.824502	0.838228	41.654949
65406	0	0.065354	10.522487	0.116005	0.000659	0.105225	0.001181	3.843889	0.841606	41.674938
65407	0	0.048305	10.467538	0.028487	0.000488	0.104675	0.000305	3.863032	0.844841	41.694990
65408	0	0.065432	10.400409	0.066876	0.000660	0.104004	0.000691	3.884893	0.848584	41.713592
65409	0	0.072533	10.296638	0.010490	0.000732	0.102966	0.000122	3.900929	0.853944	41.737696
65410	0	0.065363	10.235486	-0.096739	0.000657	0.102355	-0.000950	3.917422	0.855597	41.751947
65411	0	0.066873	10.125721	-0.075092	0.000671	0.101257	-0.000732	3.935214	0.856350	41.765495
65412	0	0.053941	10.046279	-0.120921	0.000544	0.100463	-0.001197	3.946136	0.858977	41.771717
65413	0	0.042505	9.936498	-0.178478	0.000427	0.099365	-0.001770	3.960005	0.859372	41.782103
65414	0	0.035658	9.863165	-0.205463	0.000361	0.098632	-0.002044	3.969525	0.862914	41.788147
65415	0	0.030042	9.796119	-0.251215	0.000305	0.097961	-0.002502	3.977740	0.866392	41.796898
65416	0	0.041329	9.710584	-0.210252	0.000418	0.097106	-0.002095	3.983226	0.869504	41.807776
65417	0	0.036192	9.643541	-0.238661	0.000366	0.096436	-0.002380	3.987525	0.872524	41.817262
65418	0	0.023425	9.509171	-0.203191	0.000235	0.095092	-0.002027	3.990857	0.870869	41.820065
65419	0	0.054934	9.484860	-0.177155	0.000549	0.094849	-0.001770	3.989601	0.868766	41.823197
65420	0	0.042434	9.368806	-0.170969	0.000427	0.093688	-0.001712	3.983869	0.870244	41.828603
65421	0	0.061108	9.289558	-0.188819	0.000610	0.092896	-0.001892	3.975958	0.867286	41.830573
65422	0	0.036681	9.216331	-0.279277	0.000367	0.092163	-0.002800	3.963909	0.865706	41.836818
65423	0	0.054651	9.167516	-0.236743	0.000549	0.091675	-0.002380	3.944674	0.867170	41.838043
65424	0	0.053892	9.106498	-0.301195	0.000544	0.091064	-0.003027	3.922738	0.870986	41.836048
65425	0	0.005886	9.057682	-0.346208	0.000061	0.090576	-0.003479	3.898315	0.871662	41.834556
65426	0	0.047699	8.996751	-0.324313	0.000484	0.089967	-0.003263	3.870638	0.877948	41.836483
65427	0	0.042331	8.953964	-0.345204	0.000427	0.089539	-0.003479	3.833164	0.880883	41.831150
65428	0	0.023166	8.893122	-0.321291	0.000236	0.088930	-0.003242	3.792111	0.883817	41.823807
65429	0	0.036618	8.886843	-0.387781	0.000366	0.088867	-0.003906	3.752520	0.881608	41.814251
65430	0	0.048587	8.844301	-0.345430	0.000487	0.088442	-0.003484	3.711436	0.881272	41.804519
65431	0	0.030445	8.838017	-0.338530	0.000305	0.088379	-0.003418	3.666233	0.879972	41.790378
65432	0	0.042717	8.826004	-0.325687	0.000425	0.088259	-0.003292	3.617675	0.875328	41.776259
65433	0	0.048680	8.838049	-0.343895	0.000488	0.088379	-0.003479	3.562927	0.874940	41.761249
65434	0	0.048509	8.813932	-0.354098	0.000484	0.088138	-0.003583	3.505581	0.871864	41.745872
65435	0	0.043019	8.862494	-0.361585	0.000427	0.088623	-0.003662	3.443028	0.865747	41.731208
65436	0	0.061705	8.844459	-0.321645	0.000616	0.088443	-0.003265	3.376904	0.862232	41.719158
65437	0	0.066931	8.880848	-0.391524	0.000671	0.088806	-0.003967	3.307022	0.862299	41.698267
65438	0	0.048280	8.911595	-0.289450	0.000484	0.089114	-0.002948	3.235843	0.860961	41.684637
65439	0	0.066889	8.947999	-0.378829	0.000671	0.089478	-0.003845	3.160335	0.861778	41.670812
65440	0	0.060797	8.960423	-0.263447	0.000605	0.089602	-0.002694	3.081465	0.855268	41.657522
65441	0	0.049135	9.021136	-0.207575	0.000488	0.090210	-0.002136	3.002093	0.849107	41.634963
65442	0	0.031954	9.070260	-0.207184	0.000311	0.090701	-0.002137	2.917058	0.835929	41.615768
65443	0	0.067330	9.155359	-0.115410	0.000671	0.091553	-0.001221	2.831170	0.831458	41.599483
65444	0	0.031176	9.216327	-0.022707	0.000309	0.092163	-0.000294	2.745837	0.826088	41.581153
65445	0	0.036689	9.271247	-0.005142	0.000366	0.092712	-0.000122	2.656065	0.823338	41.552528
65446	0	0.049643	9.374881	0.032990	0.000489	0.093749	0.000264	2.573254	0.812671	41.533082
65447	0	-0.011504	9.454266	0.110975	-0.000122	0.094543	0.001038	2.483452	0.802430	41.514218
65448	0	0.020028	9.551712	0.137574	0.000196	0.095518	0.001305	2.395716	0.796109	41.499633
65449	0	0.030954	9.619024	0.159737	0.000305	0.096191	0.001526	2.308115	0.789295	41.476883
65450	0	0.019562	9.698096	0.143719	0.000192	0.096982	0.001365	2.220059	0.782916	41.458610
65451	0	0.024848	9.777738	0.135107	0.000244	0.097778	0.001282	2.136383	0.776060	41.438195
65452	0	0.068125	9.875210	0.124799	0.000680	0.098753	0.001177	2.051305	0.772758	41.416664
65453	0	0.092085	9.973020	0.177765	0.000916	0.099731	0.001709	1.969837	0.764924	41.392841
65454	0	0.111190	10.052101	0.148807	0.001108	0.100522	0.001419	1.888582	0.758834	41.373463
65455	0	0.128218	10.149987	0.256649	0.001282	0.101501	0.002502	1.813654	0.756664	41.356348
65456	0	0.165606	10.265710	0.165979	0.001648	0.102658	0.001594	1.737087	0.745723	41.339409
65457	0	0.092222	10.296494	0.225798	0.000916	0.102966	0.002197	1.666981	0.736472	41.320060
65458	0	0.032573	10.369331	0.274641	0.000319	0.103695	0.002686	1.597306	0.726779	41.300891
65459	0	0.055567	10.455149	0.328937	0.000549	0.104553	0.003235	1.535091	0.718257	41.277093
65460	0	0.026625	10.527889	0.382624	0.000257	0.105281	0.003772	1.473409	0.706227	41.254040
65461	0	0.055604	10.583276	0.480866	0.000549	0.105835	0.004761	1.419027	0.697682	41.230607
65462	0	0.038332	10.643685	0.552031	0.000380	0.106440	0.005467	1.359601	0.692581	41.207768
65463	0	0.049341	10.674810	0.553905	0.000488	0.106750	0.005493	1.307814	0.686080	41.182521
65464	0	0.074910	10.698763	0.532371	0.000742	0.106990	0.005280	1.257877	0.677418	41.152157
65465	0	0.103983	10.754168	0.583993	0.001038	0.107544	0.005798	1.210835	0.673987	41.129982
65466	0	0.110853	10.796458	0.524673	0.001102	0.107966	0.005210	1.169013	0.666281	41.105395
65467	0	0.055198	10.790869	0.473293	0.000549	0.107910	0.004700	1.131099	0.662014	41.086110
65468	0	0.062222	10.827130	0.485357	0.000615	0.108273	0.004827	1.099831	0.653057	41.063691
65469	0	0.049253	10.803125	0.466083	0.000488	0.108032	0.004639	1.073688	0.647054	41.043049
65470	0	0.055892	10.796868	0.408793	0.000557	0.107969	0.004072	1.054320	0.643339	41.024124
65471	0	0.049588	10.797070	0.434491	0.000488	0.107971	0.004333	1.039553	0.633751	41.001283
65472	0	0.111270	10.766389	0.429996	0.001113	0.107664	0.004294	1.030815	0.632492	40.976393
65473	0	0.134840	10.742196	0.475715	0.001343	0.107422	0.004761	1.031774	0.625063	40.954983
65474	0	0.129672	10.693382	0.572472	0.001293	0.106934	0.005730	1.034220	0.620013	40.937681
65475	0	0.159281	10.668993	0.591026	0.001587	0.106689	0.005920	1.042131	0.612564	40.916318
65476	0	0.117671	10.608031	0.662682	0.001171	0.106080	0.006632	1.044651	0.605569	40.894039
65477	0	0.043356	10.546990	0.602186	0.000427	0.105469	0.006042	1.064314	0.597671	40.872710
65478	0	0.019869	10.479997	0.537728	0.000195	0.104799	0.005391	1.076750	0.591967	40.848134
65479	0	0.012740	10.412702	0.516690	0.000122	0.104126	0.005188	1.097268	0.584931	40.822771
65480	0	-0.011052	10.339522	0.366119	-0.000113	0.103395	0.003681	1.116797	0.581113	40.797622
65481	0	0.030509	10.247873	0.302823	0.000305	0.102478	0.003052	1.140355	0.579464	40.774373
65482	0	0.085247	10.168635	0.266788	0.000854	0.101686	0.002699	1.172437	0.578849	40.755990
65483	0	0.121911	10.083064	0.173902	0.001221	0.100830	0.001770	1.204733	0.578644	40.738256
65484	0	0.152434	9.979391	0.155353	0.001522	0.099793	0.001586	1.238946	0.573941	40.712852
65485	0	0.122312	9.912133	0.082327	0.001221	0.099121	0.000854	1.272154	0.568970	40.693181
65486	0	0.110279	9.826703	0.105939	0.001103	0.098267	0.001098	1.313945	0.567517	40.670180
65487	0	0.073520	9.722924	0.076102	0.000732	0.097229	0.000793	1.349433	0.562011	40.645595
65488	0	0.061593	9.631406	0.148492	0.000616	0.096313	0.001522	1.390937	0.560171	40.623356
65489	0	0.005922	9.539868	0.197958	0.000061	0.095398	0.002014	1.429911	0.560505	40.603945
65490	0	-0.006917	9.472698	0.099114	-0.000066	0.094727	0.001030	1.474428	0.562461	40.575435
65491	0	0.042001	9.399469	0.130646	0.000427	0.093994	0.001343	1.516099	0.569302	40.549224
65492	0	0.077405	9.301901	0.111181	0.000778	0.093019	0.001148	1.558284	0.572444	40.530087
65493	0	0.091077	9.228555	0.081628	0.000916	0.092285	0.000854	1.603030	0.576292	40.504538
65494	0	0.126638	9.179699	0.013766	0.001271	0.091797	0.000168	1.637954	0.580183	40.480975
65495	0	0.109438	9.100331	-0.046009	0.001099	0.091003	-0.000427	1.676622	0.583212	40.460255
65496	0	0.114722	9.057498	-0.082859	0.001150	0.090575	-0.000798	1.712364	0.584520	40.438443
65497	0	0.072985	9.002650	-0.112931	0.000732	0.090027	-0.001099	1.748876	0.585468	40.420363
65498	0	0.035993	8.929303	-0.137244	0.000360	0.089293	-0.001343	1.784502	0.584013	40.407586
65499	0	0.048763	8.868351	-0.167849	0.000488	0.088684	-0.001648	1.821559	0.582317	40.387577
65500	0	0.029983	8.898672	-0.180285	0.000303	0.088987	-0.001771	1.860286	0.584269	40.367720
65501	0	0.030324	8.843924	-0.198488	0.000305	0.088440	-0.001953	1.899127	0.584442	40.352203
65502	0	0.066163	8.825442	-0.179972	0.000667	0.088255	-0.001773	1.931651	0.588706	40.339415
65503	0	0.073061	8.776820	-0.118754	0.000732	0.087769	-0.001160	1.965744	0.588916	40.324300
65504	0	0.078984	8.795037	-0.123993	0.000790	0.087951	-0.001216	1.994724	0.586525	40.310766
65505	0	0.073121	8.782916	-0.161113	0.000732	0.087830	-0.001587	2.024084	0.585867	40.294494
65506	0	0.054573	8.807267	-0.043793	0.000546	0.088073	-0.000415	2.051935	0.584786	40.280222
65507	0	0.042854	8.813466	-0.044646	0.000427	0.088135	-0.000427	2.074769	0.581103	40.265039
65508	0	0.024315	8.813356	-0.109749	0.000246	0.088134	-0.001077	2.099704	0.582799	40.252904
65509	0	0.018634	8.850071	-0.117927	0.000183	0.088501	-0.001160	2.123025	0.576532	40.242657
65510	0	0.049515	8.923209	-0.182698	0.000494	0.089232	-0.001810	2.142667	0.572893	40.228510
65511	0	0.048745	8.953820	-0.178919	0.000488	0.089539	-0.001770	2.165156	0.571915	40.217762
65512	0	0.085005	8.990354	-0.206695	0.000853	0.089904	-0.002053	2.180564	0.573150	40.212059
65513	0	0.091562	9.039267	-0.251667	0.000916	0.090393	-0.002502	2.196588	0.570858	40.200547
65514	0	0.115529	9.100216	-0.260577	0.001160	0.091002	-0.002593	2.210641	0.574406	40.197718
65515	0	0.097746	9.191859	-0.190900	0.000977	0.091919	-0.001892	2.229780	0.571258	40.190000
65516	0	0.091324	9.228411	-0.126415	0.000916	0.092284	-0.001255	2.239200	0.573381	40.184333
65517	0	0.066992	9.338372	-0.062251	0.000671	0.093384	-0.000610	2.252245	0.573318	40.178443
65518	0	0.036239	9.381007	-0.009696	0.000362	0.093810	-0.000086	2.264010	0.571498	40.169576
65519	0	0.006178	9.484868	0.041747	0.000061	0.094849	0.000427	2.273991	0.568849	40.166489
65520	0	0.012417	9.600839	0.100887	0.000123	0.096008	0.001018	2.282553	0.565774	40.164882
65521	0	0.018206	9.661886	0.188140	0.000183	0.096619	0.001892	2.293382	0.565339	40.163095
65522	0	0.030280	9.753439	0.204301	0.000302	0.097534	0.002053	2.303564	0.563151	40.159999
65523	0	0.049207	9.863288	0.152060	0.000488	0.098633	0.001526	2.307798	0.557065	40.162292
65524	0	0.074133	9.930431	0.181249	0.000739	0.099304	0.001820	2.314108	0.552835	40.164368
65525	0	0.115588	10.021994	0.145334	0.001160	0.100220	0.001465	2.325330	0.555485	40.166188
65526	0	0.102742	10.089136	0.173307	0.001029	0.100891	0.001746	2.338284	0.555625	40.169316
65527	0	0.151767	10.205112	0.151151	0.001526	0.102051	0.001526	2.352504	0.563106	40.178637
65528	0	0.150834	10.272230	0.080951	0.001509	0.102722	0.000825	2.367743	0.561812	40.180981
65529	0	0.115692	10.321080	0.168930	0.001160	0.103210	0.001709	2.387652	0.563151	40.188294
65530	0	0.151887	10.400404	0.061169	0.001520	0.104004	0.000631	2.407344	0.562843	40.194587
65531	0	0.079265	10.467560	0.138145	0.000793	0.104675	0.001404	2.429860	0.561996	40.203380
65532	0	0.072637	10.534713	0.188375	0.000731	0.105347	0.001907	2.453558	0.564753	40.209568
65533	0	0.048173	10.583572	0.259506	0.000488	0.105835	0.002625	2.483446	0.570034	40.219934
65534	0	0.052926	10.638618	0.308231	0.000536	0.106385	0.003114	2.515271	0.575427	40.230686
65535	0	0.096834	10.681274	0.362872	0.000977	0.106812	0.003662	2.549043	0.582453	40.239772
0	0	-0.107487	-10.760812	-0.349776	0.001081	0.107607	0.003533	2.584868	0.587724	40.246804
1	0	0.090960	10.778965	0.429570	0.000916	0.107788	0.004333	2.622915	0.592125	40.260487
2	0	0.071258	10.760923	0.397695	0.000720	0.107608	0.004013	2.659197	0.598272	40.268393
3	0	0.048322	10.791139	0.381106	0.000488	0.107910	0.003845	2.693237	0.601802	40.279419
4	0	0.059382	10.803557	0.342741	0.000600	0.108034	0.003471	2.737610	0.606303	40.291632
5	0	0.041961	10.833882	0.312633	0.000427	0.108337	0.003174	2.785547	0.612442	40.308529
6	0	0.040129	10.791332	0.291154	0.000411	0.107912	0.002956	2.830836	0.620873	40.321402
7	0	0.072082	10.797230	0.220849	0.000732	0.107971	0.002258	2.881371	0.631385	40.331295
8	0	0.106417	10.748618	0.228327	0.001075	0.107485	0.002341	2.940887	0.640633	40.353013
9	0	0.103006	10.730121	0.238254	0.001038	0.107300	0.002441	3.001391	0.646724	40.368485
10	0	0.137844	10.675481	0.232521	0.001389	0.106753	0.002385	3.063381	0.655506	40.386612
11	0	0.109028	10.614142	0.213869	0.001099	0.106140	0.002197	3.124234	0.662397	40.408971
12	0	0.107152	10.602140	0.232570	0.001081	0.106020	0.002385	3.186056	0.671036	40.429341
13	0	0.066756	10.534781	0.195596	0.000671	0.105347	0.002014	3.246860	0.673103	40.449799
14	0	0.059778	10.486018	0.147646	0.000603	0.104859	0.001532	3.304590	0.676483	40.466842
15	0	0.011725	10.412635	0.061340	0.000122	0.104126	0.000671	3.365806	0.679864	40.484523
16	0	0.016728	10.333144	-0.029195	0.000174	0.103332	-0.000237	3.423649	0.685032	40.499752
17	0	0.078331	10.259989	-0.054656	0.000793	0.102600	-0.000488	3.486200	0.694579	40.514055
18	0	0.064300	10.174427	-0.078544	0.000650	0.101745	-0.000727	3.549818	0.701096	40.531466
19	0	0.072326	10.101258	-0.133371	0.000732	0.101013	-0.001282	3.606241	0.709729	40.546832
20	0	0.113834	10.015609	-0.149619	0.001141	0.100157	-0.001447	3.660351	0.710540	40.565425
21	0	0.060079	9.948624	-0.200958	0.000610	0.099487	-0.001953	3.722857	0.719824	40.589020
22	0	0.082897	9.875112	-0.193165	0.000834	0.098752	-0.001883	3.777323	0.724456	40.604268
23	0	0.060389	9.802134	-0.254762	0.000610	0.098022	-0.002502	3.827634	0.730329	40.622896
24	0	0.010409	9.710410	-0.208674	0.000109	0.097105	-0.002043	3.876949	0.734050	40.645987
25	0	0.011670	9.631283	-0.174572	0.000122	0.096313	-0.001709	3.918105	0.738676	40.658587
26	0	-0.007999	9.557825	-0.218783	-0.000072	0.095579	-0.002149	3.962534	0.745957	40.675420
27	0	0.017288	9.484778	-0.235477	0.000183	0.094849	-0.002319	4.002819	0.756608	40.694256
28	0	0.052565	9.429656	-0.260454	0.000528	0.094297	-0.002573	4.038647	0.758198	40.706316
29	0	0.084939	9.344400	-0.271577	0.000854	0.093445	-0.002686	4.073277	0.762779	40.720124
30	0	0.096321	9.283081	-0.331933	0.000966	0.092832	-0.003296	4.099816	0.764751	40.738462
31	0	0.097060	9.228442	-0.325763	0.000977	0.092285	-0.003235	4.125726	0.770565	40.754530
32	0	0.077751	9.167217	-0.384799	0.000781	0.091673	-0.003830	4.145881	0.773440	40.766662
33	0	0.048307	9.094161	-0.441115	0.000488	0.090942	-0.004395	4.164427	0.778494	40.776959
34	0	0.004674	9.081760	-0.389747	0.000050	0.090818	-0.003879	4.185836	0.780519	40.789197
35	0	0.024069	9.045364	-0.385624	0.000244	0.090454	-0.003845	4.197422	0.783368	40.803515
36	0	0.053434	9.033068	-0.369573	0.000542	0.090331	-0.003685	4.208716	0.791103	40.814518
37	0	-0.006379	8.953844	-0.378726	-0.000061	0.089539	-0.003784	4.210287	0.793100	40.824564
38	0	0.023454	8.953771	-0.372792	0.000238	0.089538	-0.003730	4.205541	0.796544	40.837298
39	0	0.054701	8.929444	-0.372342	0.000549	0.089294	-0.003723	4.203640	0.798028	40.850913
40	0	0.053697	8.935486	-0.371697	0.000545	0.089355	-0.003724	4.192266	0.806250	40.863950
41	0	0.023990	8.935589	-0.359084	0.000244	0.089355	-0.003601	4.176877	0.810128	40.872044
42	0	0.077935	8.941687	-0.283851	0.000784	0.089417	-0.002849	4.161710	0.814379	40.879277
43	0	0.066457	8.953942	-0.388809	0.000671	0.089539	-0.003906	4.136286	0.821646	40.891596
44	0	0.053035	8.972337	-0.416001	0.000535	0.089723	-0.004175	4.114725	0.826086	40.897584
45	0	0.091276	8.990578	-0.376112	0.000916	0.089905	-0.003784	4.083222	0.828144	40.907866
46	0	0.054092	9.003001	-0.432315	0.000544	0.090029	-0.004349	4.048485	0.830029	40.914740
47	0	0.036437	9.021135	-0.467319	0.000366	0.090210	-0.004700	4.012680	0.830904	40.920956
48	0	0.060696	9.088502	-0.467417	0.000607	0.090883	-0.004708	3.967596	0.829055	40.933893
49	0	0.054380	9.106641	-0.435453	0.000549	0.091064	-0.004395	3.915226	0.834652	40.944840
50	0	0.059830	9.155735	-0.372229	0.000599	0.091556	-0.003765	3.859607	0.833921	40.951471
51	0	0.054727	9.192005	-0.283358	0.000549	0.091919	-0.002869	3.813849	0.834889	40.954348
52	0	0.078851	9.253229	-0.245252	0.000789	0.092531	-0.002493	3.761849	0.833564	40.966182
53	0	0.024362	9.344590	-0.240004	0.000244	0.093445	-0.002441	3.709091	0.832670	40.977397
54	0	0.018158	9.375184	-0.163750	0.000181	0.093751	-0.001687	3.646499	0.830613	40.988454
55	0	0.018350	9.478825	-0.116899	0.000183	0.094788	-0.001221	3.581953	0.828540	40.995116
56	0	0.000135	9.545778	0.046493	0.000000	0.095458	0.000409	3.512906	0.825284	41.000039
57	0	0.005957	9.606929	0.011344	0.000061	0.096069	0.000061	3.448323	0.825379	41.007119
58	0	0.049144	9.692245	0.071027	0.000484	0.096923	0.000654	3.379984	0.815396	41.017614
59	0	0.017900	9.759514	0.018053	0.000183	0.097595	0.000122	3.309246	0.818554	41.027355
60	0	0.017593	9.844969	0.005654	0.000175	0.098450	-0.000005	3.235793	0.815401	41.029801
61	0	0.048751	9.918204	0.018341	0.000488	0.099182	0.000122	3.162837	0.814624	41.042122
62	0	0.085251	9.979272	-0.036667	0.000853	0.099792	-0.000426	3.092297	0.813129	41.051065
63	0	0.091668	10.058609	-0.024647	0.000916	0.100586	-0.000305	3.023306	0.810264	41.053832
64	0	0.073548	10.101214	0.018007	0.000734	0.101012	0.000117	2.950016	0.807349	41.067500
65	0	0.146564	10.217306	-0.037340	0.001465	0.102173	-0.000427	2.887562	0.804880	41.076905
66	0	0.091911	10.272073	0.083893	0.000916	0.102721	0.000779	2.818762	0.800350	41.085951
67	0	0.037015	10.333220	0.060529	0.000366	0.103333	0.000549	2.754554	0.794409	41.093155
68	0	0.098806	10.363500	0.144875	0.000984	0.103636	0.001393	2.691105	0.788575	41.097032
69	0	0.031080	10.455216	0.194912	0.000305	0.104553	0.001892	2.626440	0.780881	41.095188
70	0	0.001202	10.466986	0.291896	0.000010	0.104671	0.002860	2.559764	0.777571	41.102513
71	0	0.073526	10.516187	0.328941	0.000732	0.105164	0.003235	2.498101	0.772941	41.105874
72	0	0.061472	10.564626	0.345953	0.000615	0.105648	0.003405	2.436297	0.771809	41.108567
73	0	0.055437	10.595551	0.328374	0.000549	0.105957	0.003235	2.381162	0.764964	41.103443
74	0	0.093011	10.613484	0.313714	0.000925	0.106136	0.003088	2.325782	0.758121	41.105305
75	0	0.036969	10.656591	0.310255	0.000366	0.106567	0.003052	2.268861	0.753011	41.102604
76	0	0.031759	10.674648	0.264944	0.000312	0.106748	0.002604	2.217246	0.745319	41.109279
77	0	0.054866	10.668830	0.261147	0.000549	0.106689	0.002563	2.163352	0.744579	41.107597
78	0	0.043034	10.686873	0.233664	0.000425	0.106870	0.002293	2.113809	0.737727	41.108475
79	0	0.049117	10.632229	0.254218	0.000488	0.106323	0.002502	2.068612	0.733081	41.108926
80	0	0.061841	10.632062	0.248960	0.000615	0.106321	0.002460	2.033812	0.728055	41.105353
81	0	0.067189	10.626132	0.284083	0.000671	0.106262	0.002808	1.995597	0.726010	41.105535
82	0	0.134567	10.607533	0.314723	0.001343	0.106076	0.003118	1.961092	0.721420	41.104783
83	0	0.122243	10.601723	0.326151	0.001221	0.106018	0.003235	1.929840	0.718048	41.107446
84	0	0.103969	10.534288	0.434789	0.001040	0.105344	0.004325	1.902387	0.717405	41.110352
85	0	0.067612	10.473545	0.356515	0.000671	0.104736	0.003540	1.872439	0.710874	41.103037
86	0	0.007296	10.454980	0.378809	0.000070	0.104550	0.003773	1.853149	0.705734	41.102955
87	0	0.018018	10.375917	0.337552	0.000183	0.103760	0.003357	1.830153	0.707546	41.098929
88	0	0.042034	10.326898	0.335052	0.000421	0.103270	0.003332	1.807255	0.706397	41.094432
89	0	0.024203	10.266069	0.349230	0.000244	0.102661	0.003479	1.789909	0.707342	41.092575
90	0	0.072395	10.168339	0.241670	0.000728	0.101684	0.002406	1.775432	0.710060	41.081515
91	0	0.091913	10.131818	0.189976	0.000916	0.101318	0.001892	1.764199	0.704442	41.077309
92	0	0.067763	10.040183	0.063313	0.000678	0.100402	0.000625	1.752008	0.703282	41.071684
93	0	0.103889	9.979244	0.091803	0.001038	0.099792	0.000916	1.746547	0.700112	41.054581
94	0	0.043332	9.912012	0.007220	0.000429	0.099120	0.000066	1.736683	0.693590	41.047785
95	0	0.048828	9.814453	0.000483	0.000488	0.098145	0.000000	1.728590	0.691885	41.044346
96	0	0.054888	9.753323	0.037579	0.000549	0.097533	0.000376	1.726097	0.690696	41.035121
97	0	0.006512	9.674071	0.024967	0.000061	0.096741	0.000244	1.717180	0.684139	41.025896
98	0	0.013117	9.619049	0.067654	0.000130	0.096190	0.000682	1.721199	0.680690	41.012648
99	0	0.079425	9.533691	0.067094	0.000793	0.095337	0.000671	1.719308	0.678063	41.000950
100	0	0.073567	9.472557	0.067250	0.000733	0.094726	0.000669	1.713226	0.673542	40.981166
101	0	0.091595	9.405514	0.055460	0.000916	0.094055	0.000549	1.704376	0.671339	40.969078
102	0	0.079135	9.356594	0.032052	0.000793	0.093566	0.000315	1.694887	0.672202	40.959663
103	0	0.085492	9.301755	0.043208	0.000854	0.093018	0.000427	1.686541	0.669897	40.938973
104	0	0.048679	9.240633	-0.071616	0.000488	0.092406	-0.000723	1.675898	0.669861	40.923574
105	0	0.030754	9.210208	-0.072825	0.000305	0.092102	-0.000732	1.668465	0.664975	40.904646
106	0	0.024678	9.142984	-0.095728	0.000248	0.091430	-0.000969	1.651662	0.664483	40.889147
107	0	0.006293	9.100353	-0.121238	0.000061	0.091003	-0.001221	1.639057	0.660013	40.869310
108	0	0.018773	9.075938	-0.150338	0.000186	0.090759	-0.001510	1.629001	0.655659	40.852406
109	0	0.060985	9.045432	-0.212696	0.000610	0.090454	-0.002136	1.615107	0.654410	40.844270
110	0	0.061160	9.039315	-0.119541	0.000609	0.090393	-0.001203	1.603891	0.649704	40.831548
111	0	0.079711	9.021001	-0.103047	0.000793	0.090210	-0.001038	1.592719	0.643093	40.813938
112	0	0.098509	8.984389	-0.125715	0.000983	0.089844	-0.001268	1.576253	0.638597	40.795708
113	0	0.097747	9.002693	-0.115325	0.000977	0.090027	-0.001160	1.566009	0.635517	40.784597
114	0	0.012531	9.002701	-0.125836	0.000123	0.090027	-0.001269	1.550104	0.630713	40.770242
115	0	0.006428	8.990495	-0.120802	0.000061	0.089905	-0.001221	1.532087	0.624493	40.753255
116	0	0.006994	9.002691	-0.082310	0.000067	0.090027	-0.000830	1.521905	0.618258	40.729046
117	0	0.025057	9.027107	-0.065938	0.000244	0.090271	-0.000671	1.504840	0.608049	40.708086
118	0	0.056337	9.057627	-0.063293	0.000562	0.090576	-0.000648	1.484483	0.604078	40.692499
119	0	0.085266	9.094255	-0.090105	0.000854	0.090942	-0.000916	1.464366	0.604498	40.676747
120	0	0.097744	9.130866	-0.068906	0.000973	0.091309	-0.000704	1.443972	0.596649	40.661738
121	0	0.122515	9.161384	-0.065375	0.001221	0.091614	-0.000671	1.420012	0.589084	40.642366
122	0	0.080151	9.191903	-0.068619	0.000802	0.091919	-0.000697	1.404590	0.587796	40.628288
123	0	0.042994	9.240738	-0.102320	0.000427	0.092407	-0.001038	1.385033	0.582496	40.615763
124	0	0.055648	9.301661	-0.002530	0.000554	0.093017	-0.000032	1.374569	0.577743	40.604986
125	0	0.037198	9.381098	0.031622	0.000366	0.093811	0.000305	1.359431	0.568929	40.592923
126	0	0.032100	9.435928	0.088735	0.000317	0.094359	0.000876	1.344565	0.561869	40.576526
127	0	0.018154	9.484848	0.159593	0.000183	0.094849	0.001587	1.332104	0.562160	40.560159
128	0	0.042843	9.557983	0.198218	0.000423	0.095580	0.001970	1.316232	0.554645	40.545675
129	0	0.037093	9.606913	0.232698	0.000366	0.096069	0.002319	1.305502	0.547552	40.529020
130	0	0.055886	9.667854	0.258491	0.000558	0.096679	0.002578	1.295415	0.544980	40.516303
131	0	0.042871	9.753402	0.269107	0.000427	0.097534	0.002686	1.287298	0.541845	40.501821
132	0	0.085850	9.826553	0.221204	0.000856	0.098266	0.002208	1.280617	0.537912	40.489404
133	0	0.061105	9.893789	0.232340	0.000610	0.098938	0.002319	1.274264	0.535624	40.475521
134	0	0.066943	9.960840	0.251174	0.000672	0.099608	0.002510	1.270669	0.537507	40.474818
135	0	0.067278	9.991462	0.274385	0.000671	0.099915	0.002747	1.272131	0.534484	40.470068
136	0	0.055409	10.058603	0.255357	0.000551	0.100586	0.002558	1.275249	0.529775	40.461688
137	0	0.091304	10.137955	0.255837	0.000916	0.101379	0.002563	1.279331	0.531135	40.456389
138	0	0.097106	10.199004	0.260262	0.000971	0.101990	0.002614	1.290438	0.529448	40.445997
139	0	0.073204	10.235634	0.328410	0.000732	0.102356	0.003296	1.301974	0.528531	40.434388
140	0	0.134631	10.284464	0.319522	0.001342	0.102844	0.003210	1.316722	0.522231	40.419065
141	0	0.067295	10.327193	0.346554	0.000671	0.103271	0.003479	1.329977	0.519161	40.408011
142	0	0.085765	10.369941	0.379907	0.000857	0.103699	0.003818	1.348679	0.517531	40.400137
143	0	0.079309	10.418794	0.375865	0.000793	0.104187	0.003784	1.375026	0.516644	40.389485
144	0	0.042775	10.455511	0.376765	0.000426	0.104554	0.003794	1.401887	0.513744	40.385748
145	0	0.067818	10.467626	0.344858	0.000671	0.104675	0.003479	1.433454	0.505003	40.377060
146	0	0.080555	10.473941	0.405950	0.000807	0.104738	0.004089	1.464346	0.505143	40.370321
147	0	0.054893	10.510399	0.405201	0.000549	0.105103	0.004089	1.503299	0.504324	40.365697
148	0	0.115526	10.510589	0.385388	0.001159	0.105104	0.003892	1.542966	0.506758	40.366244
149	0	0.103640	10.522602	0.386841	0.001038	0.105225	0.003906	1.582326	0.506818	40.361358
150	0	0.078625	10.492283	0.354309	0.000791	0.104921	0.003586	1.627158	0.510337	40.353969
151	0	0.115469	10.504292	0.306662	0.001160	0.105042	0.003113	1.675642	0.514401	40.352837
152	0	0.077990	10.474097	0.351771	0.000783	0.104739	0.003570	1.730546	0.516412	40.352404
153	0	0.091090	10.467711	0.317692	0.000916	0.104675	0.003235	1.792089	0.520085	40.353623
154	0	0.084329	10.443702	0.379549	0.000845	0.104435	0.003851	1.851018	0.520657	40.351901
155	0	0.060552	10.400599	0.354151	0.000610	0.104004	0.003601	1.914744	0.524726	40.349957
156	0	0.089772	10.339820	0.280920	0.000905	0.103396	0.002872	1.981853	0.531525	40.346602
157	0	0.079100	10.327318	0.280790	0.000793	0.103271	0.002869	2.047311	0.532968	40.340822
158	0	0.047908	10.309273	0.231604	0.000483	0.103091	0.002380	2.116874	0.535456	40.342659
159	0	0.096937	10.217386	0.146221	0.000977	0.102173	0.001526	2.186290	0.542134	40.332165
160	0	0.083651	10.156395	0.072651	0.000839	0.101563	0.000789	2.254471	0.543719	40.324970
161	0	0.072434	10.119657	0.030168	0.000732	0.101196	0.000366	2.325585	0.551342	40.320090
162	0	0.094840	10.046428	0.041659	0.000960	0.100464	0.000482	2.397771	0.563472	40.321444
163	0	0.066298	10.028088	0.005619	0.000671	0.100281	0.000122	2.471114	0.571538	40.313390
164	0	0.052340	9.954972	0.053628	0.000532	0.099549	0.000601	2.543473	0.580168	40.304875
165	0	0.060459	9.905958	-0.080013	0.000610	0.099060	-0.000732	2.619874	0.585207	40.298106
166	0	0.047000	9.826665	-0.001307	0.000477	0.098267	0.000049	2.689923	0.591691	40.295390
167	0	0.023814	9.790017	-0.042710	0.000244	0.097900	-0.000366	2.759279	0.597187	40.292887
168	0	0.028462	9.704487	-0.018620	0.000293	0.097045	-0.000121	2.834242	0.605330	40.289553
169	0	0.011396	9.661838	-0.048843	0.000122	0.096619	-0.000427	2.904883	0.613449	40.292717
170	0	0.027694	9.637327	-0.060338	0.000288	0.096374	-0.000549	2.967269	0.625114	40.290594
171	0	0.060153	9.594685	-0.084875	0.000610	0.095947	-0.000793	3.031388	0.634138	40.287224
172	0	0.082831	9.533445	-0.108339	0.000836	0.095335	-0.001026	3.098253	0.642300	40.283480
173	0	0.060418	9.484750	-0.195035	0.000610	0.094849	-0.001892	3.166730	0.648229	40.286257
174	0	0.053103	9.447957	-0.169777	0.000537	0.094481	-0.001642	3.232198	0.653806	40.287709
175	0	0.042050	9.380996	-0.224414	0.000427	0.093811	-0.002197	3.287559	0.660578	40.294859
176	0	0.046816	9.380815	-0.203385	0.000474	0.093809	-0.001987	3.343525	0.666134	40.294228
177	0	0.054252	9.319932	-0.285384	0.000549	0.093201	-0.002808	3.398504	0.672958	40.297648
178	0	0.040326	9.295094	-0.367918	0.000413	0.092953	-0.003633	3.454162	0.683368	40.298919
179	0	0.029591	9.258916	-0.260658	0.000305	0.092590	-0.002563	3.505697	0.693288	40.298292
180	0	0.040272	9.234198	-0.311847	0.000408	0.092343	-0.003078	3.554727	0.698508	40.300935
181	0	0.048390	9.228399	-0.266608	0.000488	0.092285	-0.002625	3.604553	0.702366	40.296154
182	0	0.059326	9.240353	-0.237698	0.000601	0.092404	-0.002342	3.645871	0.710184	40.290946
183	0	0.059969	9.216212	-0.278106	0.000610	0.092163	-0.002747	3.686970	0.721886	40.289626
184	0	0.015995	9.203828	-0.224035	0.000161	0.092039	-0.002206	3.728167	0.721891	40.290941
185	0	0.017850	9.228454	-0.186239	0.000183	0.092285	-0.001831	3.765318	0.726127	40.293076
186	0	0.059829	9.203849	-0.228586	0.000601	0.092039	-0.002260	3.795483	0.727774	40.292057
187	0	0.024086	9.222348	-0.252638	0.000244	0.092224	-0.002502	3.823478	0.730336	40.289675
188	0	0.035100	9.258784	-0.299732	0.000359	0.092588	-0.002978	3.845248	0.738216	40.291400
189	0	0.054223	9.271201	-0.294348	0.000549	0.092712	-0.002930	3.860568	0.745501	40.294427
190	0	0.016635	9.301615	-0.315542	0.000168	0.093017	-0.003141	3.876107	0.745885	40.296755
191	0	0.097498	9.338324	-0.379811	0.000977	0.093384	-0.003784	3.891468	0.746276	40.297551
192	0	0.109011	9.362591	-0.345113	0.001095	0.093626	-0.003447	3.895346	0.750598	40.304190
193	0	0.060426	9.381067	-0.342906	0.000610	0.093811	-0.003418	3.907223	0.756571	40.310384
194	0	0.065347	9.429833	-0.313796	0.000659	0.094298	-0.003136	3.908308	0.761766	40.307305
195	0	0.048170	9.497064	-0.281089	0.000488	0.094971	-0.002808	3.910594	0.768232	40.309590
196	0	0.004323	9.515277	-0.239050	0.000048	0.095153	-0.002387	3.913088	0.772136	40.315422
197	0	0.042103	9.576415	-0.219909	0.000427	0.095764	-0.002197	3.913620	0.778121	40.320069
198	0	0.034938	9.612946	-0.146685	0.000353	0.096129	-0.001469	3.909796	0.780875	40.319601
199	0	0.017829	9.661870	-0.115635	0.000183	0.096619	-0.001160	3.904196	0.785170	40.326566
200	0	0.029195	9.704601	-0.083667	0.000295	0.097046	-0.000849	3.888222	0.787088	40.325712
201	0	0.023897	9.741225	-0.096355	0.000244	0.097412	-0.000977	3.871209	0.791694	40.335098
202	0	0.035204	9.844988	-0.087175	0.000355	0.098450	-0.000890	3.848518	0.793459	40.337607
203	0	0.036432	9.851083	-0.047138	0.000366	0.098511	-0.000488	3.827128	0.794274	40.341022
204	0	0.035955	9.912123	-0.092986	0.000361	0.099121	-0.000943	3.809985	0.795054	40.345918
205	0	0.036692	9.967061	-0.095605	0.000366	0.099670	-0.000977	3.784651	0.792888	40.345827
206	0	0.060595	9.991476	-0.122683	0.000611	0.099915	-0.001241	3.766955	0.797642	40.355403
207	0	0.097613	10.040305	-0.126454	0.000977	0.100403	-0.001282	3.745539	0.796755	40.362747
208	0	0.084855	10.095232	-0.061614	0.000854	0.100952	-0.000637	3.720044	0.800950	40.372114
209	0	0.091512	10.156260	-0.059373	0.000916	0.101562	-0.000610	3.699480	0.800055	40.376139
210	0	0.067354	10.174564	-0.031458	0.000670	0.101746	-0.000333	3.677127	0.795102	40.383426
211	0	0.024181	10.205063	0.081292	0.000244	0.102051	0.000793	3.653453	0.796319	40.391739
212	0	0.060588	10.259911	0.017948	0.000606	0.102599	0.000160	3.630091	0.794605	40.397450
213	0	0.024297	10.308835	0.020237	0.000244	0.103088	0.000183	3.606828	0.794554	40.400586
214	0	0.036135	10.296521	0.073091	0.000363	0.102965	0.000710	3.581168	0.795613	40.397887
215	0	0.054657	10.321037	0.050795	0.000549	0.103210	0.000488	3.557427	0.797307	40.405199
216	0	0.042033	10.333138	0.103469	0.000422	0.103332	0.001016	3.534410	0.797182	40.414864
217	0	0.072933	10.345442	0.105650	0.000732	0.103455	0.001038	3.511512	0.799369	40.417176
218	0	0.090250	10.375877	0.054470	0.000909	0.103759	0.000525	3.488341	0.804874	40.427819
219	0	0.036266	10.351551	0.063246	0.000366	0.103516	0.000610	3.461885	0.807396	40.438170
220	0	0.060193	10.363668	0.030986	0.000603	0.103637	0.000288	3.435732	0.806832	40.451997
221	0	0.042566	10.369866	0.038877	0.000427	0.103699	0.000366	3.408798	0.807128	40.463225
222	0	-0.006841	10.363672	0.012463	-0.000065	0.103637	0.000106	3.386004	0.809601	40.475515
223	0	0.054576	10.357669	-0.003972	0.000549	0.103577	-0.000061	3.360388	0.812187	40.478584
224	0	0.047632	10.327050	0.024564	0.000481	0.103271	0.000225	3.335514	0.815600	40.486156
225	0	0.018506	10.308816	0.123919	0.000183	0.103088	0.001221	3.312898	0.811983	40.494663
226	0	0.116564	10.284306	0.097200	0.001163	0.102843	0.000952	3.288287	0.807020	40.502672
227	0	0.097457	10.259993	0.135728	0.000977	0.102600	0.001343	3.270002	0.807739	40.513247
228	0	0.102994	10.217154	0.188084	0.001033	0.102172	0.001860	3.244148	0.809434	40.525034
229	0	0.073085	10.198943	0.184935	0.000732	0.101990	0.001831	3.221447	0.809736	40.534919
230	0	0.024333	10.143930	0.085040	0.000240	0.101439	0.000830	3.195890	0.804918	40.541067
231	0	0.006335	10.101305	0.051448	0.000061	0.101013	0.000488	3.163989	0.800890	40.547566
232	0	0.036878	10.040188	0.001239	0.000370	0.100402	-0.000010	3.136785	0.800900	40.554858
233	0	0.012093	9.985360	-0.034336	0.000122	0.099854	-0.000366	3.108372	0.800782	40.556405
234	0	0.078707	9.942638	-0.036084	0.000791	0.099426	-0.000382	3.081289	0.803440	40.557787
235	0	0.103081	9.906025	-0.059030	0.001038	0.099060	-0.000610	3.055935	0.809856	40.566057
236	0	0.059555	9.875497	-0.049451	0.000596	0.098755	-0.000510	3.035519	0.808996	40.562932
237	0	0.110199	9.826669	-0.065267	0.001099	0.098267	-0.000671	3.011487	0.803637	40.564882
238	0	0.080467	9.790041	-0.031056	0.000799	0.097900	-0.000329	2.987678	0.795775	40.565406
239	0	0.024855	9.747334	-0.083108	0.000244	0.097473	-0.000854	2.957986	0.789132	40.557584
240	0	0.013251	9.667989	-0.078410	0.000131	0.096680	-0.000809	2.926625	0.785500	40.564369
241	0	-0.012574	9.619141	-0.003755	-0.000122	0.096191	-0.000061	2.896484	0.788448	40.567080
242	0	-0.024969	9.582541	-0.071912	-0.000252	0.095825	-0.000747	2.861324	0.784534	40.568695
243	0	0.000071	9.552042	-0.137648	0.000000	0.095520	-0.001404	2.826388	0.782250	40.570357
244	0	0.024606	9.503203	-0.089262	0.000245	0.095032	-0.000923	2.787427	0.779653	40.569662
245	0	0.079527	9.478788	-0.075693	0.000793	0.094788	-0.000793	2.741129	0.776061	40.575414
246	0	0.080051	9.442167	-0.099683	0.000796	0.094421	-0.001026	2.703387	0.769520	40.575605
247	0	0.104221	9.399441	-0.100825	0.001038	0.093994	-0.001038	2.665443	0.762426	40.572198
248	0	0.044117	9.369055	-0.180041	0.000436	0.093690	-0.001834	2.622362	0.754462	40.578426
249	0	0.067286	9.356764	-0.228863	0.000671	0.093567	-0.002319	2.582680	0.751291	40.578747
250	0	0.024735	9.332433	-0.155007	0.000246	0.093324	-0.001587	2.535387	0.748243	40.580254
251	0	-0.018020	9.314056	-0.209644	-0.000183	0.093140	-0.002136	2.484373	0.743355	40.587951
252	0	0.012993	9.283594	-0.122528	0.000127	0.092835	-0.001264	2.435034	0.738122	40.580779
253	0	0.024519	9.283500	-0.124279	0.000244	0.092834	-0.001282	2.384951	0.735418	40.584296
254	0	0.061393	9.283483	-0.079668	0.000612	0.092834	-0.000838	2.331603	0.731945	40.585397
255	0	0.067421	9.295674	-0.051140	0.000671	0.092957	-0.000549	2.282867	0.727031	40.581027
256	0	0.086352	9.289573	-0.061924	0.000859	0.092896	-0.000657	2.234225	0.720401	40.586620
257	0	0.079698	9.307899	-0.080978	0.000793	0.093079	-0.000854	2.177211	0.714603	40.578073
258	0	0.049698	9.301774	-0.035863	0.000495	0.093018	-0.000400	2.124804	0.710663	40.577216
259	0	0.012489	9.307916	-0.111458	0.000122	0.093079	-0.001160	2.067377	0.705758	40.574327
260	0	0.037123	9.362809	-0.029086	0.000371	0.093628	-0.000337	2.009433	0.704001	40.572627
261	0	0.042902	9.362800	-0.014027	0.000427	0.093628	-0.000183	1.955113	0.700363	40.565317
262	0	0.037373	9.399426	-0.023234	0.000369	0.093994	-0.000280	1.894657	0.693287	40.563722
263	0	0.073601	9.429936	-0.014070	0.000732	0.094299	-0.000183	1.841239	0.687452	40.555799
264	0	0.055924	9.460347	0.012952	0.000556	0.094604	0.000085	1.785309	0.682084	40.553254
265	0	0.091916	9.484834	0.070756	0.000916	0.094849	0.000671	1.739755	0.676302	40.554386
266	0	0.117364	9.545644	0.133341	0.001166	0.095457	0.001293	1.689608	0.666155	40.555467
267	0	0.055239	9.564131	0.193035	0.000549	0.095642	0.001892	1.641919	0.661113	40.547751
268	0	0.055690	9.600553	0.230935	0.000555	0.096006	0.002274	1.597347	0.657508	40.546892
269	0	0.079613	9.680066	0.254377	0.000793	0.096802	0.002502	1.546554	0.652998	40.548438
270	0	0.019018	9.710316	0.249812	0.000188	0.097104	0.002462	1.502558	0.648945	40.539683
271	0	0.030776	9.741112	0.272085	0.000305	0.097412	0.002686	1.459158	0.644519	40.544818
272	0	0.037620	9.783544	0.261228	0.000371	0.097836	0.002573	1.411302	0.637049	40.541117
273	0	0.000339	9.820480	0.217145	0.000000	0.098206	0.002136	1.368347	0.631723	40.544223
274	0	0.061734	9.887439	0.169613	0.000617	0.098875	0.001657	1.321690	0.629979	40.541978
275	0	0.079914	9.918147	0.174455	0.000793	0.099182	0.001709	1.278739	0.622046	40.542336
276	0	0.081157	9.954578	0.187253	0.000804	0.099546	0.001841	1.240106	0.611867	40.537614
277	0	0.116089	10.015803	0.198632	0.001160	0.100159	0.001953	1.200257	0.609086	40.538484
278	0	0.110284	10.009517	0.210650	0.001101	0.100096	0.002080	1.168033	0.605083	40.541658
279	0	0.110636	10.064629	0.210397	0.001099	0.100647	0.002075	1.133423	0.594898	40.539244
280	0	0.068511	10.094979	0.227499	0.000687	0.100950	0.002254	1.108316	0.595253	40.539117
281	0	0.061265	10.119577	0.300771	0.000610	0.101196	0.002991	1.087241	0.591261	40.538238
282	0	0.024831	10.168221	0.413379	0.000248	0.101683	0.004123	1.072949	0.589512	40.539315
283	0	0.042673	10.198917	0.392139	0.000427	0.101990	0.003906	1.054103	0.588808	40.534690
284	0	0.054480	10.204857	0.370032	0.000547	0.102049	0.003692	1.042543	0.590403	40.534611
285	0	0.061413	10.223337	0.404076	0.000610	0.102234	0.004028	1.026738	0.584895	40.531729
286	0	0.049667	10.223165	0.412117	0.000495	0.102232	0.004113	1.015926	0.581670	40.532193
287	0	0.085419	10.241686	0.384871	0.000854	0.102417	0.003845	1.010122	0.580676	40.536020
288	0	0.091376	10.247685	0.440649	0.000915	0.102477	0.004401	1.002314	0.580205	40.538740
289	0	0.091592	10.260006	0.348008	0.000916	0.102600	0.003479	0.999207	0.578405	40.545208
290	0	0.085722	10.259929	0.359819	0.000854	0.102599	0.003603	1.002647	0.573981	40.545030
291	0	0.036794	10.229518	0.316522	0.000366	0.102295	0.003174	1.010399	0.570703	40.545484
292	0	0.043549	10.217314	0.283952	0.000430	0.102173	0.002851	1.020842	0.563305	40.547737
293	0	0.054904	10.223459	0.351974	0.000549	0.102234	0.003540	1.041690	0.562273	40.548459
294	0	0.079433	10.199126	0.286845	0.000793	0.101991	0.002889	1.062500	0.558860	40.556031
295	0	0.091558	10.150237	0.369835	0.000916	0.101501	0.003723	1.088569	0.557450	40.559682
296	0	0.060962	10.138222	0.407712	0.000610	0.101381	0.004100	1.112330	0.556936	40.566972
297	0	0.115678	10.138087	0.417656	0.001160	0.101379	0.004211	1.149775	0.558915	40.566440
298	0	0.102773	10.065122	0.429324	0.001031	0.100650	0.004325	1.183880	0.561168	40.576006
299	0	0.073023	10.046506	0.332165	0.000732	0.100464	0.003357	1.222166	0.562323	40.580105
300	0	0.060702	10.016162	0.300831	0.000606	0.100161	0.003042	1.258995	0.559306	40.583881
301	0	0.042118	9.997641	0.265579	0.000427	0.099976	0.002686	1.291142	0.564887	40.586068
302	0	0.029020	9.955008	0.203854	0.000293	0.099549	0.002076	1.332491	0.566471	40.584597
303	0	0.048456	9.875553	0.173460	0.000488	0.098755	0.001770	1.371651	0.569405	40.585918
304	0	0.053909	9.851099	0.062583	0.000542	0.098511	0.000661	1.410521	0.570962	40.583128
305	0	0.097658	9.783961	0.056852	0.000977	0.097839	0.000610	1.457574	0.569516	40.579652
306	0	0.115877	9.771772	0.090868	0.001159	0.097717	0.000954	1.508387	0.567979	40.570906
307	0	0.115447	9.729056	0.092980	0.001160	0.097290	0.000977	1.561566	0.572703	40.577567
308	0	0.144919	9.698641	0.114580	0.001454	0.096986	0.001188	1.609842	0.577392	40.577533
309	0	0.067213	9.619209	0.141897	0.000671	0.096191	0.001465	1.662591	0.575094	40.575812
310	0	0.043274	9.625409	0.157330	0.000428	0.096253	0.001616	1.712129	0.568294	40.569910
311	0	0.017840	9.545939	0.080897	0.000183	0.095459	0.000854	1.764916	0.572520	40.570653
312	0	0.005371	9.533730	0.084237	0.000051	0.095337	0.000885	1.814320	0.568445	40.572662
313	0	-0.000325	9.490995	0.063011	0.000000	0.094910	0.000671	1.862293	0.570968	40.574375
314	0	0.053796	9.478783	0.042420	0.000543	0.094788	0.000466	1.911387	0.575205	40.571999
315	0	0.060567	9.466563	0.013974	0.000610	0.094666	0.000183	1.962035	0.579425	40.568989
316	0	0.102401	9.435939	-0.013134	0.001028	0.094359	-0.000087	2.014298	0.582927	40.569383
317	0	0.139984	9.417714	-0.040831	0.001404	0.094177	-0.000366	2.063655	0.586276	40.567997
318	0	0.120988	9.393202	-0.037185	0.001212	0.093932	-0.000329	2.114080	0.587586	40.569201
319	0	0.097942	9.362756	-0.083310	0.000977	0.093628	-0.000793	2.160796	0.582674	40.572815
320	0	0.085738	9.356447	-0.116195	0.000859	0.093565	-0.001118	2.213179	0.583365	40.565573
321	0	0.017733	9.344431	-0.126064	0.000183	0.093445	-0.001221	2.260418	0.588892	40.555869
322	0	0.047430	9.356425	-0.158959	0.000476	0.093565	-0.001545	2.313349	0.589301	40.553981
323	0	0.024269	9.332226	-0.108175	0.000244	0.093323	-0.001038	2.365835	0.589621	40.555590
324	0	0.023708	9.338249	-0.080311	0.000240	0.093383	-0.000760	2.416942	0.592119	40.553985
325	0	0.103322	9.350553	-0.095345	0.001038	0.093506	-0.000916	2.461659	0.595916	40.545795
326	0	0.065746	9.344373	-0.042233	0.000662	0.093444	-0.000381	2.510060	0.599841	40.544867
327	0	0.085127	9.381103	-0.010010	0.000854	0.093811	-0.000061	2.556057	0.602344	40.540356
328	0	0.096515	9.381110	0.000788	0.000970	0.093811	0.000043	2.597130	0.606712	40.537657
329	0	0.030013	9.429928	-0.015590	0.000305	0.094299	-0.000122	2.636555	0.611413	40.535912
330	0	0.017224	9.423718	-0.046592	0.000173	0.094237	-0.000434	2.673797	0.610446	40.537037
331	0	0.042829	9.472623	-0.100838	0.000427	0.094727	-0.000977	2.710601	0.607729	40.536548
332	0	0.006358	9.478631	-0.112961	0.000063	0.094787	-0.001101	2.742968	0.605472	40.532681
333	0	0.036653	9.521444	-0.137112	0.000366	0.095215	-0.001343	2.775417	0.603643	40.532771
334	0	0.097638	9.588381	-0.173398	0.000977	0.095884	-0.001705	2.808157	0.602275	40.524194
335	0	0.084815	9.594676	-0.180046	0.000854	0.095947	-0.001770	2.842853	0.608335	40.526610
336	0	0.126057	9.625142	-0.057921	0.001268	0.096251	-0.000550	2.875652	0.616220	40.530843
337	0	0.139970	9.704582	-0.051540	0.001404	0.097046	-0.000488	2.905975	0.619653	40.531115
338	0	0.084434	9.716690	-0.044929	0.000846	0.097167	-0.000421	2.938202	0.620085	40.538535
339	0	0.072645	9.783941	0.003747	0.000732	0.097839	0.000061	2.964149	0.625708	40.537089
340	0	0.028861	9.814470	0.053560	0.000293	0.098145	0.000563	2.994134	0.629263	40.533424
341	0	-0.043623	9.851084	0.039421	-0.000427	0.098511	0.000427	3.031008	0.638410	40.532106
342	0	0.015824	9.899921	0.082818	0.000165	0.098999	0.000849	3.053205	0.644934	40.529017
343	0	-0.025056	9.918224	0.046256	-0.000244	0.099182	0.000488	3.081269	0.651002	40.534503
344	0	0.016676	9.954844	0.041407	0.000170	0.099548	0.000436	3.104663	0.653200	40.529705
345	0	0.066607	10.028089	0.040500	0.000671	0.100281	0.000427	3.128372	0.658022	40.530462
346	0	0.102147	10.040293	0.017418	0.001026	0.100403	0.000199	3.155323	0.662037	40.536341
347	0	0.103530	10.064701	0.003754	0.001038	0.100647	0.000061	3.180312	0.663347	40.542074
348	0	0.115019	10.125748	0.041785	0.001155	0.101257	0.000441	3.204288	0.667354	40.549358
349	0	0.066173	10.150162	0.033945	0.000671	0.101501	0.000366	3.232753	0.676951	40.547866
350	0	0.070766	10.198995	0.071533	0.000712	0.101990	0.000739	3.257689	0.680964	40.553688
351	0	0.036628	10.229511	0.064169	0.000366	0.102295	0.000671	3.289200	0.679693	40.552097
352	0	0.017838	10.235613	0.058249	0.000183	0.102356	0.000611	3.319712	0.683776	40.553284
353	0	0.048051	10.272248	0.101014	0.000488	0.102722	0.001038	3.348544	0.691197	40.556619
354	0	0.058706	10.284461	0.113593	0.000594	0.102844	0.001165	3.379547	0.697871	40.562388
355	0	0.054476	10.284463	0.137707	0.000549	0.102844	0.001404	3.407486	0.701874	40.561509
356	0	0.102408	10.308863	0.083604	0.001028	0.103088	0.000861	3.433519	0.705039	40.568296
357	0	0.084672	10.296670	0.119276	0.000854	0.102966	0.001221	3.462709	0.712478	40.574019
358	0	0.095259	10.296662	0.095571	0.000960	0.102966	0.000981	3.489273	0.719968	40.574065
359	0	0.085147	10.290566	0.125261	0.000854	0.102905	0.001282	3.519740	0.722199	40.575478
360	0	0.072304	10.296642	0.040541	0.000726	0.102966	0.000429	3.544189	0.724035	40.574613
361	0	0.005163	10.260007	-0.014634	0.000061	0.102600	-0.000122	3.569380	0.733248	40.580538
362	0	0.009935	10.247698	-0.038119	0.000103	0.102477	-0.000354	3.598056	0.736034	40.585252
363	0	0.047660	10.241713	0.034154	0.000488	0.102417	0.000366	3.623681	0.747951	40.584524
364	0	0.039942	10.229500	0.022892	0.000403	0.102295	0.000256	3.651549	0.751141	40.583581
365	0	0.066790	10.223399	0.027820	0.000671	0.102234	0.000305	3.679741	0.753838	40.578625
366	0	0.053506	10.174463	-0.025945	0.000542	0.101745	-0.000237	3.702466	0.760064	40.580249
367	0	0.072895	10.137943	0.003273	0.000732	0.101379	0.000061	3.732385	0.762788	40.580284
368	0	0.083912	10.101223	-0.032371	0.000847	0.101012	-0.000301	3.755634	0.770349	40.577783
369	0	0.042142	10.070788	-0.069448	0.000427	0.100708	-0.000671	3.779844	0.775677	40.577440
370	0	0.083820	10.058491	-0.061417	0.000842	0.100585	-0.000596	3.798365	0.778860	40.579474
371	0	0.036222	10.003642	-0.117804	0.000366	0.100037	-0.001160	3.817339	0.782160	40.574014
372	0	0.023307	9.930309	-0.102903	0.000236	0.099303	-0.001014	3.832900	0.783745	40.572419
373	0	0.054229	9.942613	-0.129548	0.000549	0.099426	-0.001282	3.846620	0.790557	40.559646
374	0	0.040783	9.893684	-0.156696	0.000413	0.098937	-0.001554	3.860077	0.795087	40.562220
375	0	0.042220	9.857166	-0.123204	0.000427	0.098572	-0.001221	3.871149	0.799653	40.558326
376	0	0.078041	9.796025	-0.217013	0.000783	0.097960	-0.002159	3.881883	0.801212	40.556905
377	0	0.103182	9.777820	-0.190151	0.001038	0.097778	-0.001892	3.890757	0.806566	40.552560
378	0	0.034768	9.722792	-0.222286	0.000354	0.097228	-0.002216	3.896356	0.812358	40.555521
379	0	0.066828	9.667963	-0.177414	0.000671	0.096680	-0.001770	3.899106	0.814652	40.553273
380	0	0.066088	9.649560	-0.141605	0.000665	0.096496	-0.001412	3.901314	0.817866	40.549250
381	0	0.005759	9.619133	-0.122658	0.000061	0.096191	-0.001221	3.906250	0.820661	40.541150
382	0	0.016657	9.558020	-0.141094	0.000175	0.095580	-0.001416	3.897853	0.830009	40.537114
383	0	-0.000377	9.552006	-0.103395	0.000000	0.095520	-0.001038	3.891412	0.833267	40.528454
384	0	-0.019478	9.490885	-0.132550	-0.000191	0.094909	-0.001336	3.876525	0.836786	40.528363
385	0	0.011793	9.460476	-0.163280	0.000122	0.094604	-0.001648	3.856083	0.840452	40.524778
386	0	0.023381	9.417750	-0.178823	0.000236	0.094177	-0.001801	3.837831	0.841219	40.520039
387	0	0.048696	9.417773	-0.223824	0.000488	0.094177	-0.002258	3.811272	0.841406	40.515207
388	0	0.072490	9.417870	-0.238302	0.000730	0.094178	-0.002401	3.786796	0.845611	40.503692
389	0	0.060648	9.387266	-0.291148	0.000610	0.093872	-0.002930	3.762438	0.848811	40.499445
390	0	0.084602	9.399568	-0.256684	0.000846	0.093995	-0.002588	3.734149	0.847198	40.496277
391	0	0.060603	9.368977	-0.308928	0.000610	0.093689	-0.003113	3.703262	0.850882	40.485303
392	0	0.029194	9.332439	-0.298430	0.000296	0.093324	-0.003005	3.675751	0.853952	40.484543
393	0	0.012260	9.350672	-0.296362	0.000122	0.093506	-0.002991	3.640491	0.851813	40.483416
394	0	0.024226	9.326344	-0.278983	0.000245	0.093263	-0.002815	3.607223	0.853771	40.474098
395	0	0.024536	9.344570	-0.259316	0.000244	0.093445	-0.002625	3.566744	0.850795	40.470417
396	0	0.000286	9.338533	-0.179973	0.000002	0.093385	-0.001830	3.527467	0.848216	40.468096
397	0	0.042449	9.375099	-0.240354	0.000427	0.093750	-0.002441	3.479146	0.850084	40.459017
398	0	0.047999	9.375193	-0.207920	0.000483	0.093751	-0.002122	3.424909	0.851834	40.461401
399	0	0.061305	9.387310	-0.215219	0.000610	0.093872	-0.002197	3.367846	0.847089	40.455029
400	0	0.049675	9.418002	-0.200558	0.000493	0.094179	-0.002047	3.315932	0.841142	40.453182
401	0	0.024648	9.442224	-0.172358	0.000244	0.094421	-0.001770	3.257584	0.836855	40.441577
402	0	0.031177	9.478917	-0.120184	0.000309	0.094789	-0.001250	3.197051	0.832114	40.434430
403	0	0.030835	9.497148	-0.178977	0.000305	0.094971	-0.001831	3.145254	0.826863	40.433415
404	0	0.025289	9.527751	-0.127194	0.000250	0.095277	-0.001322	3.083324	0.821798	40.422650
405	0	0.012236	9.533739	-0.092966	0.000122	0.095337	-0.000977	3.024997	0.820079	40.422746
406	0	0.061491	9.600976	-0.101720	0.000610	0.096009	-0.001066	2.964496	0.813237	40.416621
407	0	0.042942	9.655802	-0.074264	0.000427	0.096558	-0.000793	2.902226	0.809291	40.419664
408	0	0.085964	9.698521	-0.064018	0.000858	0.096985	-0.000692	2.838558	0.806343	40.413500
409	0	0.048939	9.729006	-0.000614	0.000488	0.097290	-0.000061	2.771926	0.803701	40.406530
410	0	0.049352	9.765489	0.071556	0.000490	0.097655	0.000659	2.703556	0.798552	40.398764
411	0	0.079539	9.777773	0.109051	0.000793	0.097778	0.001038	2.639537	0.795021	40.397340
412	0	0.013470	9.850935	0.088740	0.000125	0.098510	0.000838	2.580445	0.782409	40.388488
413	0	0.037195	9.899807	0.176222	0.000366	0.098999	0.001709	2.516835	0.774497	40.389937
414	0	0.013691	9.942364	0.143918	0.000134	0.099424	0.001389	2.456505	0.769312	40.391318
415	0	0.030676	9.966977	0.127164	0.000305	0.099670	0.001221	2.395946	0.766197	40.388837
416	0	0.037557	9.991175	0.179809	0.000369	0.099913	0.001749	2.337679	0.757501	40.389503
417	0	0.054752	10.034112	0.133489	0.000549	0.100342	0.001282	2.274946	0.758290	40.383918
418	0	0.048995	10.070538	0.143750	0.000484	0.100706	0.001388	2.216130	0.750771	40.379968
419	0	0.054934	10.113491	0.072230	0.000549	0.101135	0.000671	2.156423	0.749405	40.383299
420	0	0.055197	10.125605	0.069643	0.000549	0.101256	0.000650	2.102310	0.745051	40.384428
421	0	0.048912	10.168422	0.083764	0.000488	0.101685	0.000793	2.050502	0.742751	40.381471
422	0	0.061678	10.210906	0.178320	0.000611	0.102110	0.001736	1.995152	0.735275	40.382427
423	0	0.061350	10.229411	0.181528	0.000610	0.102295	0.001770	1.942428	0.730416	40.386626
424	0	0.074281	10.235320	0.184442	0.000738	0.102354	0.001799	1.889138	0.723847	40.396571
425	0	0.085771	10.259917	0.247895	0.000854	0.102600	0.002441	1.845159	0.718950	40.399256
426	0	0.031485	10.259733	0.236986	0.000311	0.102598	0.002333	1.801600	0.713205	40.403473
427	0	0.073796	10.278209	0.320832	0.000732	0.102783	0.003174	1.761089	0.705718	40.414626
428	0	0.092565	10.271788	0.401182	0.000926	0.102719	0.003975	1.717840	0.704861	40.416289
429	0	0.067814	10.290414	0.320914	0.000671	0.102905	0.003174	1.676429	0.696033	40.417776
430	0	0.080879	10.290150	0.290922	0.000807	0.102902	0.002877	1.638719	0.692480	40.422722
431	0	0.061290	10.235514	0.289711	0.000610	0.102356	0.002869	1.604758	0.688362	40.417987
432	0	0.043408	10.259757	0.264368	0.000432	0.102598	0.002620	1.575935	0.684771	40.411453
433	0	0.061465	10.235544	0.258300	0.000610	0.102356	0.002563	1.551976	0.678603	40.418115
434	0	0.049629	10.204817	0.287086	0.000496	0.102049	0.002846	1.521694	0.676860	40.420539
435	0	0.061554	10.198922	0.264355	0.000610	0.101990	0.002625	1.498195	0.669722	40.423117
436	0	0.062687	10.162118	0.334540	0.000620	0.101622	0.003333	1.482194	0.660497	40.429717
437	0	0.073405	10.137898	0.251866	0.000732	0.101379	0.002502	1.461735	0.657319	40.429295
438	0	0.049308	10.113307	0.290956	0.000491	0.101133	0.002900	1.448925	0.653807	40.432342
439	0	0.061190	10.052461	0.275693	0.000610	0.100525	0.002747	1.434996	0.650690	40.435727
440	0	0.043428	10.015756	0.307704	0.000430	0.100158	0.003072	1.426840	0.644551	40.440679
441	0	0.055043	9.997544	0.269089	0.000549	0.099976	0.002686	1.418572	0.641917	40.447490
442	0	0.079682	9.966927	0.300700	0.000795	0.099669	0.003001	1.409767	0.638902	40.446843
443	0	0.061487	9.906005	0.244066	0.000610	0.099060	0.002441	1.408488	0.632324	40.453004
444	0	0.092514	9.869284	0.231931	0.000924	0.098693	0.002317	1.404158	0.629770	40.458744
445	0	0.061523	9.826662	0.176739	0.000610	0.098267	0.001770	1.405080	0.622729	40.466743
446	0	0.044041	9.796050	0.133397	0.000437	0.097960	0.001337	1.406542	0.617146	40.470990
447	0	0.067099	9.747321	0.133832	0.000671	0.097473	0.001343	1.409655	0.616272	40.482337
448	0	0.067139	9.692388	0.126752	0.000670	0.096924	0.001272	1.413077	0.613825	40.492590
449	0	0.085412	9.661873	0.072248	0.000854	0.096619	0.000732	1.422772	0.612922	40.497087
450	0	0.073907	9.613035	0.039751	0.000731	0.096130	0.000407	1.432251	0.602527	40.499735
451	0	0.079532	9.564218	0.102808	0.000793	0.095642	0.001038	1.441569	0.598893	40.498524
452	0	0.067116	9.552011	0.088932	0.000674	0.095520	0.000896	1.448065	0.601334	40.507867
453	0	0.079703	9.484867	0.078554	0.000793	0.094849	0.000793	1.455579	0.595727	40.516900
454	0	0.037633	9.472664	0.113607	0.000373	0.094727	0.001143	1.462430	0.590268	40.526359
455	0	0.024664	9.411627	0.053819	0.000244	0.094116	0.000549	1.473927	0.585895	40.530178
456	0	0.055501	9.417736	0.112702	0.000554	0.094177	0.001137	1.483762	0.583458	40.534472
457	0	0.030694	9.368905	0.059642	0.000305	0.093689	0.000610	1.498765	0.579984	40.537602
458	0	0.049177	9.350489	-0.009980	0.000491	0.093505	-0.000090	1.509197	0.577925	40.537701
459	0	0.067317	9.332275	0.011317	0.000671	0.093323	0.000122	1.518135	0.574396	40.537280
460	0	0.073413	9.307765	-0.021141	0.000735	0.093078	-0.000201	1.528714	0.574527	40.544305
461	0	0.110042	9.289546	-0.025363	0.001099	0.092896	-0.000244	1.538502	0.571144	40.554579
462	0	0.073848	9.307766	0.021258	0.000735	0.093078	0.000224	1.550762	0.565871	40.554817
463	0	0.073563	9.338378	0.017241	0.000732	0.093384	0.000183	1.561967	0.560553	40.557531
464	0	0.074200	9.301654	-0.076043	0.000738	0.093017	-0.000754	1.567550	0.554623	40.565710
465	0	0.061071	9.295654	-0.000813	0.000610	0.092957	0.000000	1.575681	0.552910	40.569730
466	0	0.024688	9.313872	0.021331	0.000244	0.093139	0.000227	1.590591	0.548272	40.579037
467	0	0.011994	9.307854	-0.074236	0.000122	0.093079	-0.000732	1.600986	0.549534	40.579379
468	0	0.054516	9.332280	0.051918	0.000545	0.093323	0.000528	1.610377	0.547470	40.583640
469	0	0.067459	9.350588	0.041692	0.000671	0.093506	0.000427	1.621195	0.542232	40.583031
470	0	0.116790	9.387111	0.021080	0.001165	0.093871	0.000223	1.634454	0.537815	40.580706
471	0	0.085306	9.393312	-0.000823	0.000854	0.093933	0.000000	1.642694	0.538231	40.583205
472	0	0.091267	9.405521	0.039983	0.000912	0.094055	0.000410	1.653391	0.535823	40.592590
473	0	0.024666	9.436043	0.059740	0.000244	0.094360	0.000610	1.667326	0.531424	40.588366
474	0	0.012639	9.478664	-0.009731	0.000127	0.094787	-0.000088	1.677101	0.530714	40.603735
475	0	0.018199	9.509286	0.072191	0.000183	0.095093	0.000732	1.687971	0.530768	40.611388
476	0	0.036443	9.564215	0.057866	0.000363	0.095642	0.000588	1.697890	0.528171	40.626078
477	0	0.060998	9.606939	0.035265	0.000610	0.096069	0.000366	1.712311	0.527286	40.631549
478	0	0.085197	9.643565	0.056818	0.000854	0.096436	0.000583	1.727824	0.527845	40.641192
479	0	0.103870	9.686318	0.187177	0.001038	0.096863	0.001892	1.750121	0.525196	40.645495
480	0	0.085214	9.747342	0.202297	0.000856	0.097473	0.002034	1.761565	0.528842	40.654957
481	0	0.109892	9.796164	0.132678	0.001099	0.097961	0.001343	1.778551	0.527175	40.667117
482	0	0.043062	9.826680	0.135583	0.000427	0.098267	0.001371	1.794943	0.521904	40.670778
483	0	0.030472	9.863297	0.120793	0.000305	0.098633	0.001221	1.807998	0.521118	40.684876
484	0	0.030020	9.906046	0.202951	0.000303	0.099060	0.002048	1.828197	0.523314	40.689611
485	0	0.036500	9.942661	0.181286	0.000366	0.099426	0.001831	1.847389	0.523357	40.697892
486	0	0.054110	9.979288	0.177331	0.000546	0.099792	0.001794	1.869231	0.528171	40.705890
487	0	0.067104	10.015909	0.156168	0.000671	0.100159	0.001587	1.896347	0.527247	40.708455
488	0	0.097397	10.095249	0.132776	0.000976	0.100952	0.001352	1.922460	0.527783	40.720395
489	0	0.104256	10.119678	0.180098	0.001038	0.101196	0.001831	1.954759	0.520802	40.726339
490	0	0.092666	10.131874	0.149976	0.000925	0.101318	0.001526	1.982533	0.517676	40.728258
491	0	0.072888	10.205122	0.174590	0.000732	0.102051	0.001770	2.007851	0.520306	40.741598
492	0	0.084373	10.211352	0.236171	0.000847	0.102113	0.002393	2.040931	0.522474	40.751289
493	0	0.030432	10.241772	0.222510	0.000305	0.102417	0.002258	2.076268	0.522055	40.766843
494	0	0.048475	10.241879	0.221450	0.000486	0.102418	0.002253	2.117066	0.522497	40.781466
495	0	0.042059	10.266188	0.191514	0.000427	0.102661	0.001953	2.157669	0.528591	40.789309
496	0	0.095879	10.278627	0.250261	0.000962	0.102785	0.002548	2.206696	0.531166	40.800617
497	0	0.096794	10.278421	0.221595	0.000977	0.102783	0.002258	2.252089	0.539433	40.808384
498	0	0.101557	10.296929	0.243423	0.001019	0.102968	0.002478	2.298562	0.542450	40.817311
499	0	0.084859	10.266211	0.221602	0.000854	0.102661	0.002258	2.343916	0.547671	40.836580
500	0	0.059366	10.278604	0.225481	0.000598	0.102785	0.002295	2.387414	0.551127	40.847215
501	0	0.060795	10.278427	0.221009	0.000610	0.102783	0.002258	2.439285	0.552398	40.858277
502	0	0.054010	10.272364	0.107678	0.000544	0.102723	0.001123	2.489446	0.554973	40.869802
503	0	0.036861	10.260108	0.196327	0.000366	0.102600	0.002014	2.544400	0.550992	40.883223
504	0	0.060620	10.235774	0.149331	0.000614	0.102357	0.001546	2.601372	0.558488	40.902216
505	0	0.066557	10.229552	0.104593	0.000671	0.102295	0.001099	2.658501	0.563678	40.906878
506	0	0.077592	10.211354	0.136645	0.000781	0.102113	0.001420	2.716703	0.568109	40.921423
507	0	0.085142	10.211230	0.086368	0.000854	0.102112	0.000916	2.772953	0.570249	40.929449
508	0	0.090567	10.162395	0.063026	0.000909	0.101624	0.000690	2.837820	0.572490	40.942424
509	0	0.066756	10.125756	0.037426	0.000671	0.101257	0.000427	2.895856	0.575535	40.945050
510	0	0.047399	10.089262	0.106655	0.000481	0.100892	0.001115	2.948752	0.581689	40.963086
511	0	-0.000422	10.052509	0.031329	0.000000	0.100525	0.000366	3.007123	0.585122	40.975578
512	0	0.035498	10.003694	0.057627	0.000358	0.100037	0.000627	3.062779	0.586833	40.982986
513	0	0.054546	10.003636	-0.054404	0.000549	0.100037	-0.000488	3.124709	0.589902	40.983674
514	0	0.071918	9.942515	-0.040827	0.000724	0.099425	-0.000356	3.183312	0.593905	40.990863
515	0	0.078813	9.899863	-0.090437	0.000793	0.098999	-0.000854	3.239082	0.598684	40.995822
516	0	0.102386	9.857061	-0.045965	0.001026	0.098571	-0.000405	3.300243	0.600029	40.997225
517	0	0.054513	9.832709	-0.114855	0.000549	0.098328	-0.001099	3.356458	0.603519	41.000025
518	0	0.072225	9.777576	-0.142818	0.000724	0.097776	-0.001382	3.408753	0.603983	41.003805
519	0	0.072342	9.753366	-0.138523	0.000732	0.097534	-0.001343	3.456672	0.613170	41.007960
520	0	0.021808	9.698235	-0.146975	0.000226	0.096983	-0.001428	3.504482	0.621160	41.010035
521	0	0.048266	9.674010	-0.138893	0.000488	0.096741	-0.001343	3.557210	0.626424	41.013448
522	0	0.010021	9.637218	-0.116670	0.000111	0.096373	-0.001130	3.598829	0.637480	41.008626
523	0	0.048232	9.594677	-0.114406	0.000488	0.095947	-0.001099	3.651137	0.643253	41.007564
524	0	0.083473	9.551876	-0.104108	0.000842	0.095519	-0.001006	3.691080	0.650758	41.000794
525	0	0.084234	9.539735	-0.204734	0.000854	0.095398	-0.002014	3.728953	0.663941	41.001786
526	0	0.057634	9.490833	-0.137898	0.000586	0.094909	-0.001348	3.763794	0.673748	40.996483
527	0	0.053762	9.472616	-0.161478	0.000549	0.094727	-0.001587	3.795551	0.686539	41.001531
528	0	0.015797	9.454085	-0.228285	0.000159	0.094542	-0.002254	3.829162	0.686682	40.998511
529	0	0.017891	9.435976	-0.246446	0.000183	0.094360	-0.002441	3.855244	0.690349	40.998862
530	0	0.047297	9.417486	-0.232574	0.000480	0.094175	-0.002305	3.878497	0.697113	40.993522
531	0	0.029885	9.411568	-0.258361	0.000305	0.094116	-0.002563	3.901086	0.703388	40.998841
532	0	0.034751	9.405273	-0.298840	0.000353	0.094053	-0.002971	3.920742	0.708411	40.997311
533	0	0.053928	9.381058	-0.300689	0.000549	0.093811	-0.002991	3.938563	0.719166	40.996122
534	0	0.082879	9.362662	-0.285303	0.000834	0.093627	-0.002840	3.952465	0.723443	40.991317
535	0	0.073174	9.374961	-0.288161	0.000732	0.093750	-0.002869	3.966342	0.722805	40.986548
536	0	0.090829	9.368779	-0.205339	0.000914	0.093688	-0.002041	3.979683	0.727970	40.988490
537	0	0.066890	9.381089	-0.317855	0.000671	0.093811	-0.003174	3.983511	0.729504	40.982683
538	0	0.047731	9.393215	-0.239121	0.000483	0.093932	-0.002390	3.983191	0.734525	40.989061
539	0	0.023921	9.423828	-0.207594	0.000244	0.094238	-0.002075	3.982226	0.739181	40.984978
540	0	0.041211	9.448163	-0.280462	0.000417	0.094481	-0.002810	3.974374	0.743374	40.981949
541	0	0.012074	9.442146	-0.201093	0.000122	0.094421	-0.002014	3.968600	0.743667	40.979682
542	0	0.017701	9.436044	-0.218779	0.000180	0.094360	-0.002192	3.962171	0.746243	40.978383
543	0	0.072720	9.490997	-0.261488	0.000732	0.094910	-0.002625	3.948575	0.751104	40.964630
544	0	0.041498	9.491008	-0.240655	0.000417	0.094910	-0.002422	3.927620	0.751870	40.958012
545	0	0.066840	9.539830	-0.273504	0.000671	0.095398	-0.002747	3.911821	0.753995	40.946152
546	0	0.065800	9.539833	-0.185197	0.000665	0.095398	-0.001869	3.889211	0.760743	40.942819
547	0	0.036343	9.594771	-0.186981	0.000366	0.095947	-0.001892	3.860707	0.762761	40.934669
548	0	0.035685	9.613082	-0.164014	0.000360	0.096130	-0.001665	3.829049	0.765837	40.926989
549	0	-0.000235	9.667999	-0.125887	0.000000	0.096680	-0.001282	3.800098	0.767387	40.927258
550	0	-0.012676	9.698522	-0.158033	-0.000127	0.096985	-0.001602	3.772461	0.766026	40.923243
551	0	0.030202	9.722933	-0.113264	0.000305	0.097229	-0.001160	3.738721	0.768578	40.912373
552	0	0.035797	9.777849	-0.059182	0.000360	0.097778	-0.000618	3.706152	0.769272	40.914961
553	0	0.061180	9.814464	-0.033410	0.000610	0.098145	-0.000366	3.666692	0.766508	40.909735
554	0	0.079437	9.869421	-0.100078	0.000795	0.098694	-0.001035	3.625270	0.766491	40.904660
555	0	0.072709	9.887713	-0.039340	0.000732	0.098877	-0.000427	3.584054	0.771564	40.901059
556	0	0.059345	9.936539	-0.032410	0.000599	0.099365	-0.000360	3.541207	0.776807	40.893769
557	0	0.079633	9.985389	-0.118806	0.000793	0.099854	-0.001221	3.501727	0.772266	40.890012
558	0	0.043375	10.021872	0.016157	0.000433	0.100219	0.000126	3.458959	0.770336	40.888590
559	0	0.030168	10.058603	-0.020851	0.000305	0.100586	-0.000244	3.416414	0.773231	40.881655
560	0	0.066242	10.101336	-0.044196	0.000664	0.101013	-0.000479	3.372662	0.773615	40.871727
561	0	0.018354	10.107409	0.040050	0.000183	0.101074	0.000366	3.331826	0.772059	40.866784
562	0	0.049135	10.168468	-0.032333	0.000488	0.101685	-0.000359	3.290093	0.767388	40.871450
563	0	0.079231	10.162350	0.015569	0.000793	0.101624	0.000122	3.250122	0.767559	40.870223
564	0	0.060794	10.198848	0.095529	0.000607	0.101989	0.000921	3.209824	0.766126	40.862177
565	0	0.055306	10.217233	0.155892	0.000549	0.102173	0.001526	3.170706	0.761063	40.860714
566	0	0.104672	10.241570	0.083814	0.001044	0.102416	0.000798	3.123909	0.757264	40.858584
567	0	0.061442	10.235556	0.107382	0.000610	0.102356	0.001038	3.081270	0.751735	40.855415
568	0	0.049226	10.241442	0.193934	0.000496	0.102415	0.001903	3.038060	0.754916	40.851104
569	0	0.079712	10.266075	0.101287	0.000793	0.102661	0.000977	2.995387	0.749789	40.852430
570	0	0.037846	10.253783	0.072150	0.000373	0.102538	0.000683	2.950082	0.742468	40.853309
571	0	0.030804	10.235566	0.077219	0.000305	0.102356	0.000732	2.903479	0.738218	40.846260
572	0	0.079885	10.278194	0.102641	0.000799	0.102782	0.000995	2.865930	0.737539	40.839308
573	0	0.048567	10.253870	0.107431	0.000488	0.102539	0.001038	2.822778	0.739347	40.840747
574	0	0.072949	10.247671	0.114165	0.000727	0.102477	0.001110	2.785303	0.735136	40.839647
575	0	0.085864	10.247753	0.167675	0.000854	0.102478	0.001648	2.750879	0.729490	40.830810
576	0	0.080005	10.223262	0.100628	0.000801	0.102233	0.000973	2.711096	0.729521	40.830206
577	0	0.091332	10.180639	0.088582	0.000916	0.101807	0.000854	2.673608	0.730851	40.828966
578	0	0.049061	10.150009	0.131281	0.000484	0.101501	0.001283	2.637432	0.721791	40.823564
579	0	0.024620	10.156221	0.130457	0.000244	0.101562	0.001282	2.609515	0.718286	40.823769
580	0	0.037553	10.088981	0.141171	0.000370	0.100890	0.001388	2.579944	0.710847	40.828700
581	0	-0.000715	10.064654	0.137464	0.000000	0.100647	0.001343	2.541539	0.717836	40.828515
582	0	0.011106	10.052369	0.088629	0.000107	0.100524	0.000856	2.505322	0.711806	40.816295
583	0	0.061156	10.028059	0.063746	0.000610	0.100281	0.000610	2.472138	0.709166	40.813932
584	0	0.055688	9.979138	0.044612	0.000551	0.099792	0.000420	2.439499	0.701386	40.814855
585	0	0.085649	9.942604	0.087905	0.000854	0.099426	0.000854	2.408953	0.697849	40.809654
586	0	0.104297	9.911999	0.062019	0.001041	0.099120	0.000598	2.381002	0.694755	40.805949
587	0	0.091413	9.881567	0.112229	0.000916	0.098816	0.001099	2.351324	0.695139	40.801716
588	0	0.079376	9.838868	-0.017504	0.000790	0.098389	-0.000197	2.323049	0.688980	40.804410
589	0	0.061189	9.783921	0.075104	0.000610	0.097839	0.000732	2.299037	0.685875	40.804740
590	0	0.018600	9.759529	-0.030784	0.000185	0.097595	-0.000330	2.270914	0.683287	40.798309
591	0	0.018428	9.698473	0.057223	0.000183	0.096985	0.000549	2.241709	0.680581	40.792590
592	0	0.000521	9.655765	-0.011554	0.000002	0.096558	-0.000138	2.212583	0.675286	40.785218
593	0	0.018604	9.625242	0.008380	0.000183	0.096252	0.000061	2.183300	0.670502	40.796030
594	0	0.080750	9.594628	-0.017978	0.000799	0.095946	-0.000199	2.157783	0.659207	40.795554
595	0	0.080037	9.551999	-0.009735	0.000793	0.095520	-0.000122	2.125950	0.649532	40.787326
596	0	0.062916	9.527486	0.013407	0.000624	0.095275	0.000110	2.094450	0.641614	40.786625
597	0	0.073642	9.497062	0.020732	0.000732	0.094971	0.000183	2.063075	0.635429	40.781000
598	0	0.056259	9.478770	-0.047565	0.000557	0.094788	-0.000502	2.029543	0.627141	40.773221
599	0	0.043013	9.466557	-0.015423	0.000427	0.094666	-0.000183	1.992480	0.622309	40.769119
600	0	0.001016	9.417748	-0.095783	0.000005	0.094177	-0.000980	1.962940	0.614471	40.772680
601	0	0.049259	9.399410	0.008360	0.000488	0.093994	0.000061	1.933346	0.607877	40.770592
602	0	0.038027	9.387215	-0.035630	0.000374	0.093872	-0.000382	1.899381	0.598680	40.769782
603	0	0.042651	9.393333	-0.082978	0.000427	0.093933	-0.000854	1.867174	0.598251	40.770996
604	0	0.091708	9.368905	-0.041405	0.000914	0.093689	-0.000440	1.833803	0.592625	40.761918
605	0	0.109721	9.368893	0.020774	0.001099	0.093689	0.000183	1.801627	0.593054	40.761689
606	0	0.073147	9.356699	-0.047890	0.000729	0.093567	-0.000501	1.772931	0.588284	40.762178
607	0	0.098086	9.356681	0.020443	0.000977	0.093567	0.000183	1.744763	0.581601	40.749399
608	0	0.086676	9.387211	-0.023363	0.000862	0.093872	-0.000263	1.706638	0.574540	40.743284
609	0	0.043011	9.399420	-0.021618	0.000427	0.093994	-0.000244	1.670563	0.569748	40.740072
610	0	0.043622	9.405523	-0.028957	0.000432	0.094055	-0.000311	1.642614	0.563268	40.736168
611	0	0.024737	9.399418	-0.015764	0.000244	0.093994	-0.000183	1.609601	0.558103	40.736448
612	0	0.037292	9.405425	-0.010521	0.000372	0.094054	-0.000133	1.574344	0.555597	40.730499
613	0	0.061142	9.411628	-0.028078	0.000610	0.094116	-0.000305	1.542720	0.552961	40.726130
614	0	0.092427	9.442020	0.062462	0.000917	0.094420	0.000598	1.508439	0.543423	40.725951
615	0	0.104304	9.478729	0.088195	0.001038	0.094788	0.000854	1.473332	0.535562	40.731450
616	0	0.135579	9.503055	0.075178	0.001353	0.095031	0.000726	1.440052	0.531282	40.735403
617	0	0.049191	9.539780	0.051340	0.000488	0.095398	0.000488	1.407985	0.525699	40.742538
618	0	0.031949	9.576290	0.117180	0.000312	0.095763	0.001148	1.377881	0.515336	40.751439
619	0	0.030919	9.564177	0.136466	0.000305	0.095642	0.001343	1.349777	0.509276	40.750603
620	0	0.013077	9.619021	0.098353	0.000130	0.096190	0.000959	1.319139	0.506808	40.758184
621	0	0.055263	9.686261	0.105313	0.000549	0.096863	0.001038	1.298906	0.501668	40.757877
622	0	0.086417	9.704461	0.205879	0.000860	0.097045	0.002045	1.280383	0.495758	40.763198
623	0	0.098337	9.753378	0.275821	0.000977	0.097534	0.002747	1.264872	0.486465	40.777707
624	0	0.093031	9.771477	0.309337	0.000929	0.097715	0.003075	1.241063	0.483557	40.786480
625	0	0.116591	9.820519	0.269647	0.001160	0.098206	0.002686	1.226468	0.475005	40.789186
626	0	0.074494	9.826528	0.247705	0.000745	0.098266	0.002462	1.207491	0.473616	40.803884
627	0	0.073649	9.899877	0.232880	0.000732	0.098999	0.002319	1.194665	0.467668	40.816770
628	0	0.018946	9.930304	0.198177	0.000191	0.099303	0.001971	1.180601	0.467946	40.827309
629	0	0.024596	9.954823	0.177611	0.000244	0.099548	0.001770	1.171707	0.464664	40.840435
630	0	0.061805	9.979138	0.203116	0.000613	0.099792	0.002026	1.163461	0.457914	40.853569
631	0	0.103978	10.028079	0.158354	0.001038	0.100281	0.001587	1.165483	0.454264	40.873725
632	0	0.129340	10.052487	0.212531	0.001286	0.100525	0.002129	1.167412	0.444118	40.890794
633	0	0.122060	10.089115	0.250095	0.001221	0.100891	0.002502	1.167279	0.443005	40.901202
634	0	0.097113	10.083022	0.316682	0.000976	0.100830	0.003170	1.169070	0.446796	40.911597
635	0	0.085317	10.125752	0.322911	0.000854	0.101257	0.003235	1.173729	0.447014	40.921988
636	0	0.042702	10.119663	0.333387	0.000424	0.101196	0.003345	1.183889	0.442696	40.939776
637	0	0.054942	10.174603	0.346663	0.000549	0.101746	0.003479	1.195929	0.441253	40.952431
638	0	0.012249	10.168503	0.350092	0.000122	0.101685	0.003514	1.209066	0.439471	40.970391
639	0	0.011957	10.199026	0.297322	0.000122	0.101990	0.002991	1.226816	0.441024	40.987658
640	0	0.085000	10.180830	0.323824	0.000849	0.101808	0.003261	1.250110	0.438342	40.996377
641	0	0.085114	10.205154	0.345765	0.000854	0.102051	0.003479	1.272201	0.440804	41.015252
642	0	0.145563	10.217464	0.316578	0.001457	0.102174	0.003192	1.299717	0.441256	41.037123
643	0	0.128305	10.192951	0.271637	0.001282	0.101929	0.002747	1.331827	0.438498	41.052833
644	0	0.128120	10.193057	0.320732	0.001284	0.101930	0.003235	1.360946	0.439870	41.081731
645	0	0.085277	10.186856	0.240494	0.000854	0.101868	0.002441	1.400068	0.440542	41.095754
646	0	0.073236	10.156535	0.282161	0.000729	0.101564	0.002856	1.437249	0.435031	41.114535
647	0	0.060669	10.150260	0.270519	0.000610	0.101501	0.002747	1.482053	0.437871	41.133709
648	0	0.047535	10.132146	0.286691	0.000481	0.101320	0.002908	1.526312	0.442562	41.157345
649	0	0.085436	10.101428	0.258217	0.000854	0.101013	0.002625	1.572431	0.441420	41.171813
650	0	0.060489	10.064999	0.237231	0.000609	0.100649	0.002418	1.622016	0.445243	41.189240
651	0	0.109805	10.052614	0.263923	0.001099	0.100525	0.002686	1.672906	0.444561	41.202009
652	0	0.115398	10.034477	0.224177	0.001158	0.100344	0.002287	1.722561	0.447537	41.225121
653	0	0.097223	9.991532	0.166638	0.000977	0.099915	0.001709	1.769510	0.451221	41.241680
654	0	0.078155	9.967192	0.115015	0.000784	0.099671	0.001196	1.820188	0.452696	41.259285
655	0	0.066871	9.924360	0.086974	0.000671	0.099243	0.000916	1.871136	0.454539	41.274005
656	0	0.029779	9.899933	0.059379	0.000299	0.098999	0.000641	1.923660	0.455271	41.301014
657	0	0.078588	9.881624	0.049998	0.000793	0.098816	0.000549	1.978957	0.462818	41.311263
658	0	0.089727	9.820560	-0.002874	0.000900	0.098206	0.000024	2.038419	0.465112	41.329371
659	0	0.078932	9.783975	0.061806	0.000793	0.097839	0.000671	2.098991	0.468699	41.349596
660	0	0.114512	9.771742	0.008620	0.001151	0.097717	0.000137	2.157077	0.474439	41.363638
661	0	0.097506	9.729017	0.019263	0.000977	0.097290	0.000244	2.215882	0.474966	41.387113
662	0	0.084660	9.692402	0.027509	0.000851	0.096924	0.000324	2.272129	0.478498	41.399792
663	0	0.091257	9.674077	0.000796	0.000916	0.096741	0.000061	2.333132	0.480730	41.410276
664	0	0.029334	9.631365	0.027002	0.000299	0.096313	0.000320	2.391219	0.485572	41.423116
665	0	0.054236	9.600833	-0.004904	0.000549	0.096008	0.000000	2.447867	0.492606	41.442541
666	0	0.040966	9.564102	-0.027338	0.000413	0.095641	-0.000220	2.509593	0.495237	41.449927
667	0	0.024124	9.539786	-0.023077	0.000244	0.095398	-0.000183	2.564970	0.497440	41.463767
668	0	0.090298	9.527468	-0.063221	0.000909	0.095275	-0.000584	2.621539	0.503243	41.482567
669	0	0.054787	9.515375	-0.016741	0.000549	0.095154	-0.000122	2.674268	0.503684	41.500753
670	0	0.060605	9.490720	-0.135235	0.000607	0.094908	-0.001311	2.721974	0.504226	41.515866
671	0	0.078707	9.466484	-0.163055	0.000793	0.094666	-0.001587	2.772980	0.510771	41.537228
672	0	0.077763	9.466280	-0.190026	0.000780	0.094664	-0.001858	2.822616	0.512513	41.551814
673	0	0.066830	9.454274	-0.157125	0.000671	0.094543	-0.001526	2.875792	0.515086	41.578031
674	0	0.059694	9.447974	-0.202253	0.000604	0.094481	-0.001984	2.921162	0.522046	41.590795
675	0	0.023194	9.442085	-0.144198	0.000244	0.094421	-0.001404	2.965697	0.535579	41.604423
676	0	0.064043	9.423710	-0.072247	0.000647	0.094237	-0.000687	3.007476	0.541772	41.622249
677	0	0.060787	9.442085	-0.138130	0.000610	0.094421	-0.001343	3.052451	0.543497	41.637139
678	0	0.054031	9.466310	-0.151615	0.000544	0.094664	-0.001482	3.092019	0.546149	41.648296
679	0	0.048249	9.448177	-0.186602	0.000488	0.094482	-0.001831	3.132679	0.551845	41.656265
680	0	0.083666	9.454212	-0.126292	0.000842	0.094543	-0.001230	3.170543	0.557134	41.667232
681	0	0.030159	9.478724	-0.124890	0.000305	0.094788	-0.001221	3.202863	0.560168	41.681434
682	0	0.060057	9.484617	-0.179677	0.000603	0.094847	-0.001766	3.238041	0.561463	41.689696
683	0	0.048136	9.497025	-0.173580	0.000488	0.094971	-0.001709	3.268676	0.568495	41.703333
684	0	0.083356	9.533548	-0.185228	0.000840	0.095336	-0.001824	3.300489	0.575150	41.713987
685	0	0.091259	9.539759	-0.155027	0.000916	0.095398	-0.001526	3.328061	0.577362	41.727965
686	0	0.071575	9.576170	-0.233369	0.000726	0.095762	-0.002308	3.357217	0.587940	41.736167
687	0	0.029901	9.594680	-0.191660	0.000305	0.095947	-0.001892	3.384762	0.594006	41.744586
688	0	0.047456	9.625105	-0.178272	0.000475	0.096251	-0.001759	3.411787	0.593131	41.754761
689	0	0.060449	9.649605	-0.240319	0.000610	0.096497	-0.002380	3.437182	0.598800	41.775762
690	0	0.034712	9.661629	-0.232399	0.000354	0.096617	-0.002304	3.459118	0.605409	41.793227
691	0	0.066427	9.716771	-0.160585	0.000671	0.097168	-0.001587	3.479755	0.612483	41.797658
692	0	0.059110	9.771628	-0.054125	0.000596	0.097716	-0.000526	3.495441	0.616993	41.809505
693	0	0.023993	9.777807	-0.196619	0.000244	0.097778	-0.001953	3.509083	0.620598	41.807659
694	0	0.065524	9.814348	-0.125887	0.000663	0.098144	-0.001247	3.520772	0.628161	41.818483
695	0	0.108810	9.863285	-0.068343	0.001099	0.098633	-0.000671	3.533060	0.639093	41.829154
696	0	0.064223	9.893700	-0.088885	0.000649	0.098937	-0.000879	3.542431	0.646197	41.836771
697	0	0.072864	9.918216	0.005949	0.000732	0.099182	0.000061	3.542492	0.649366	41.842804
698	0	0.041814	9.936426	-0.043565	0.000419	0.099364	-0.000431	3.546082	0.648819	41.845998
699	0	0.036395	9.991457	0.024144	0.000366	0.099915	0.000244	3.547465	0.650324	41.853189
700	0	0.060217	10.003561	-0.092884	0.000605	0.100036	-0.000921	3.554414	0.651922	41.866590
701	0	0.054846	10.058593	-0.085647	0.000549	0.100586	-0.000854	3.554920	0.651707	41.869381
702	0	0.035881	10.046292	-0.055583	0.000364	0.100463	-0.000554	3.555169	0.656757	41.876443
703	0	0.066555	10.101322	-0.079350	0.000671	0.101013	-0.000793	3.553459	0.662165	41.889876
704	0	0.053030	10.101323	0.023802	0.000537	0.101013	0.000243	3.557553	0.668616	41.899739
705	0	0.085135	10.150149	-0.036708	0.000854	0.101501	-0.000366	3.556713	0.671030	41.902458
706	0	0.096677	10.150055	-0.024360	0.000970	0.101501	-0.000246	3.552117	0.673361	41.908970
707	0	0.011781	10.144043	0.000386	0.000122	0.101440	0.000000	3.546001	0.677061	41.915160
708	0	0.041369	10.162356	-0.035737	0.000418	0.101624	-0.000359	3.542847	0.680491	41.915005
709	0	0.030558	10.162353	0.012436	0.000305	0.101624	0.000122	3.538463	0.678969	41.924465
710	0	0.036362	10.186669	0.110648	0.000366	0.101867	0.001102	3.532103	0.680968	41.931108
711	0	0.048368	10.205080	0.061146	0.000488	0.102051	0.000610	3.529008	0.685150	41.933402
712	0	0.077959	10.198882	0.049176	0.000784	0.101989	0.000490	3.525343	0.688975	41.942530
713	0	0.055130	10.211179	0.025030	0.000549	0.102112	0.000244	3.516540	0.685763	41.940600
714	0	0.079535	10.192776	0.026036	0.000797	0.101928	0.000256	3.509234	0.686847	41.940703
715	0	0.073083	10.174562	-0.024270	0.000732	0.101746	-0.000244	3.505669	0.687576	41.939502
716	0	0.036351	10.150149	-0.041755	0.000362	0.101501	-0.000424	3.496049	0.685167	41.939738
717	0	0.054344	10.150152	-0.042191	0.000549	0.101501	-0.000427	3.488105	0.690712	41.937230
718	0	0.034981	10.162356	-0.023021	0.000354	0.101624	-0.000234	3.482326	0.694151	41.941447
719	0	0.030080	10.137945	-0.072667	0.000305	0.101379	-0.000732	3.473934	0.697961	41.940845
720	0	0.048052	10.113427	0.038426	0.000480	0.101134	0.000377	3.463428	0.696040	41.942101
721	0	0.030292	10.076903	0.025023	0.000305	0.100769	0.000244	3.454604	0.697746	41.936031
722	0	0.048084	10.070706	0.008102	0.000484	0.100707	0.000072	3.442931	0.699892	41.931244
723	0	0.079075	10.021976	-0.023852	0.000793	0.100220	-0.000244	3.434480	0.701907	41.927997
724	0	0.054048	9.997564	-0.034542	0.000544	0.099976	-0.000356	3.420685	0.704405	41.925877
725	0	0.060951	9.960943	-0.054105	0.000610	0.099609	-0.000549	3.409166	0.704239	41.929487
726	0	0.036083	9.930427	-0.039650	0.000364	0.099304	-0.000411	3.390432	0.707139	41.933091
727	0	0.030238	9.906020	-0.077651	0.000305	0.099060	-0.000793	3.368869	0.709217	41.921754
728	0	0.041951	9.887708	-0.111552	0.000421	0.098877	-0.001126	3.354409	0.709205	41.914470
729	0	0.030207	9.832771	-0.053850	0.000305	0.098328	-0.000549	3.339846	0.711726	41.901338
730	0	0.066267	9.832776	-0.094407	0.000665	0.098328	-0.000956	3.324394	0.712897	41.896319
731	0	0.066754	9.783950	-0.065396	0.000671	0.097839	-0.000671	3.301940	0.716237	41.890241
732	0	0.060161	9.747321	-0.037676	0.000602	0.097473	-0.000393	3.280903	0.715325	41.878344
733	0	0.030691	9.710705	-0.065366	0.000305	0.097107	-0.000671	3.258004	0.712109	41.866229
734	0	0.061412	9.698509	-0.110528	0.000613	0.096985	-0.001125	3.232266	0.709761	41.854060
735	0	0.024471	9.674094	-0.095446	0.000244	0.096741	-0.000977	3.204125	0.707843	41.844650
736	0	0.006243	9.637474	-0.090835	0.000062	0.096375	-0.000933	3.173282	0.706080	41.835102
737	0	0.006157	9.606963	-0.119762	0.000061	0.096069	-0.001221	3.143826	0.704134	41.828820
738	0	0.036998	9.564225	-0.072621	0.000367	0.095642	-0.000748	3.116108	0.699536	41.827998
739	0	0.030313	9.558148	-0.137542	0.000305	0.095581	-0.001404	3.080104	0.700643	41.814632
740	0	0.072606	9.539947	-0.193084	0.000728	0.095399	-0.001958	3.045566	0.701019	41.805138
741	0	0.043152	9.503227	-0.198815	0.000427	0.095032	-0.002014	3.012234	0.694280	41.786735
742	0	0.055911	9.484913	-0.156632	0.000558	0.094849	-0.001596	2.973845	0.691413	41.777197
743	0	0.055377	9.472707	-0.186506	0.000549	0.094727	-0.001892	2.939165	0.684583	41.767028
744	0	0.025600	9.460500	-0.150134	0.000253	0.094604	-0.001534	2.898291	0.679194	41.762679
745	0	0.018494	9.460527	-0.216337	0.000183	0.094604	-0.002197	2.855351	0.675433	41.755137
746	0	0.036934	9.460493	-0.117964	0.000370	0.094604	-0.001214	2.811796	0.674852	41.738863
747	0	0.012763	9.448295	-0.130495	0.000122	0.094482	-0.001343	2.764059	0.666704	41.723516
748	0	0.031556	9.460484	-0.092792	0.000316	0.094604	-0.000962	2.720566	0.665523	41.716861
749	0	0.067592	9.491019	-0.124019	0.000671	0.094910	-0.001282	2.668465	0.658663	41.707121
750	0	0.044081	9.472683	-0.067115	0.000436	0.094727	-0.000710	2.618984	0.651353	41.707758
751	0	0.043035	9.472701	-0.112142	0.000427	0.094727	-0.001160	2.570832	0.646216	41.696778
752	0	0.043917	9.484915	-0.116183	0.000433	0.094849	-0.001205	2.516285	0.637246	41.691961
753	0	0.036639	9.509340	-0.142390	0.000366	0.095093	-0.001465	2.465101	0.635589	41.683969
754	0	0.018161	9.521498	-0.023778	0.000183	0.095215	-0.000285	2.406282	0.636108	41.669100
755	0	0.012514	9.527639	-0.118002	0.000122	0.095276	-0.001221	2.355580	0.630918	41.654733
756	0	0.024941	9.558137	-0.067004	0.000250	0.095581	-0.000712	2.302997	0.630114	41.647454
757	0	0.054927	9.570323	-0.026984	0.000549	0.095703	-0.000305	2.258851	0.628843	41.635584
758	0	0.061927	9.594722	-0.000767	0.000609	0.095947	-0.000051	2.204662	0.615754	41.624296
759	0	0.042948	9.600820	0.022770	0.000427	0.096008	0.000183	2.149647	0.611795	41.609225
760	0	0.074032	9.631230	0.043853	0.000736	0.096313	0.000394	2.094654	0.605728	41.594500
761	0	0.067743	9.680138	0.077551	0.000671	0.096802	0.000732	2.041812	0.597381	41.582813
762	0	0.019988	9.704448	0.098620	0.000195	0.097045	0.000940	1.985892	0.589926	41.571984
763	0	0.018990	9.710644	0.108240	0.000183	0.097107	0.001038	1.931256	0.580751	41.563073
764	0	0.026504	9.753176	0.111074	0.000257	0.097532	0.001066	1.877147	0.570726	41.553899
765	0	0.030945	9.771676	0.120212	0.000305	0.097717	0.001160	1.825602	0.564553	41.539449
766	0	0.068388	9.783662	0.189568	0.000680	0.097837	0.001854	1.774881	0.558887	41.529762
767	0	0.073402	9.832705	0.138435	0.000732	0.098328	0.001343	1.724587	0.555872	41.528631
768	0	0.104727	9.856930	0.128153	0.001040	0.098570	0.001243	1.677496	0.546771	41.522981
769	0	0.103933	9.881516	0.181098	0.001038	0.098816	0.001770	1.628126	0.543646	41.515149
770	0	0.092227	9.930159	0.164838	0.000918	0.099302	0.001608	1.579567	0.538028	41.519705
771	0	0.037135	9.948667	0.180451	0.000366	0.099487	0.001770	1.538055	0.530962	41.505575
772	0	0.056311	9.991219	0.144143	0.000559	0.099913	0.001411	1.501839	0.524915	41.505665
773	0	0.043121	9.979180	0.216703	0.000427	0.099792	0.002136	1.464669	0.519245	41.505263
774	0	0.068145	10.033918	0.192859	0.000679	0.100340	0.001892	1.421162	0.515330	41.508392
775	0	0.049153	10.015814	0.210113	0.000488	0.100159	0.002075	1.389697	0.510481	41.506115
776	0	0.080620	10.052236	0.221405	0.000799	0.100523	0.002188	1.357865	0.501356	41.512276
777	0	0.079395	10.064637	0.252659	0.000793	0.100647	0.002502	1.328535	0.499681	41.513610
778	0	0.086184	10.076632	0.263994	0.000854	0.100767	0.002611	1.293966	0.490225	41.517324
779	0	0.079744	10.070757	0.221604	0.000793	0.100708	0.002197	1.270776	0.484563	41.519290
780	0	0.068530	10.101063	0.280561	0.000679	0.101011	0.002784	1.244173	0.476335	41.523344
781	0	0.061960	10.089070	0.215316	0.000610	0.100891	0.002136	1.223107	0.464713	41.538248
782	0	0.063090	10.125503	0.255064	0.000628	0.101255	0.002536	1.204523	0.460861	41.532431
783	0	0.061383	10.082976	0.263605	0.000610	0.100830	0.002625	1.189574	0.455794	41.536677
784	0	0.074187	10.082881	0.223327	0.000739	0.100829	0.002220	1.172854	0.451505	41.536589
785	0	0.085692	10.095192	0.244984	0.000854	0.100952	0.002441	1.161456	0.447632	41.540348
786	0	0.098236	10.076802	0.276486	0.000981	0.100768	0.002763	1.157276	0.445339	41.559131
787	0	0.091556	10.083002	0.287085	0.000916	0.100830	0.002869	1.152936	0.444191	41.565673
788	0	0.104486	10.082913	0.317503	0.001038	0.100829	0.003178	1.154061	0.434833	41.576754
789	0	0.079923	10.052485	0.305214	0.000793	0.100525	0.003052	1.151783	0.427146	41.586278
790	0	0.050663	10.046302	0.274139	0.000500	0.100463	0.002747	1.155875	0.418171	41.591576
791	0	0.073269	10.028094	0.267869	0.000732	0.100281	0.002686	1.161844	0.416746	41.605785
792	0	0.030791	10.015896	0.315082	0.000305	0.100159	0.003160	1.169956	0.412522	41.610977
793	0	0.061138	9.979270	0.310558	0.000610	0.099792	0.003113	1.176364	0.410207	41.626466
794	0	0.085902	9.954853	0.198810	0.000856	0.099548	0.001999	1.186944	0.406102	41.641359
795	0	0.079490	9.912146	0.254875	0.000793	0.099121	0.002563	1.202100	0.403320	41.645997
796	0	0.116283	9.893835	0.227334	0.001162	0.098938	0.002290	1.219286	0.400767	41.664723
797	0	0.085624	9.869419	0.181154	0.000854	0.098694	0.001831	1.240077	0.397669	41.680531
798	0	0.067763	9.820588	0.183519	0.000674	0.098206	0.001853	1.259006	0.392605	41.691951
799	0	0.067320	9.808379	0.138251	0.000671	0.098083	0.001404	1.282025	0.389416	41.696726
800	0	0.042671	9.777880	0.194803	0.000430	0.097778	0.001971	1.307379	0.392293	41.708524
801	0	0.036844	9.765654	0.125864	0.000366	0.097656	0.001282	1.332648	0.388561	41.712641
802	0	0.067213	9.747345	0.115018	0.000675	0.097473	0.001174	1.358801	0.391073	41.724520
803	0	0.079490	9.692418	0.144083	0.000793	0.096924	0.001465	1.385362	0.388281	41.733708
804	0	0.091592	9.692424	0.138915	0.000917	0.096924	0.001416	1.415538	0.388972	41.738341
805	0	0.109493	9.668017	0.143572	0.001099	0.096680	0.001465	1.448258	0.392246	41.749713
806	0	0.060329	9.637476	0.089215	0.000603	0.096375	0.000918	1.477611	0.390544	41.760393
807	0	0.079158	9.594751	0.076532	0.000793	0.095947	0.000793	1.509402	0.391747	41.773518
808	0	0.054328	9.588653	0.101448	0.000545	0.095886	0.001041	1.539764	0.392216	41.792894
809	0	0.054925	9.552019	0.058381	0.000549	0.095520	0.000610	1.569767	0.391316	41.810222
810	0	0.061045	9.545914	0.059235	0.000609	0.095459	0.000618	1.598738	0.389012	41.821897
811	0	0.036405	9.515374	-0.027461	0.000366	0.095154	-0.000244	1.633619	0.390644	41.832159
812	0	0.090920	9.521494	0.021197	0.000911	0.095215	0.000244	1.670573	0.391523	41.843515
813	0	0.085266	9.503186	0.027225	0.000854	0.095032	0.000305	1.708525	0.392718	41.857886
814	0	0.091154	9.497087	0.051349	0.000912	0.094971	0.000544	1.743099	0.391975	41.878330
815	0	0.115563	9.497093	0.051755	0.001160	0.094971	0.000549	1.779718	0.395816	41.888896
816	0	0.053999	9.478769	0.027533	0.000541	0.094788	0.000302	1.810587	0.395678	41.899458
817	0	0.073307	9.490987	0.057787	0.000732	0.094910	0.000610	1.848051	0.393881	41.921497
818	0	0.091287	9.490872	-0.009685	0.000916	0.094909	-0.000066	1.883831	0.397256	41.939124
819	0	0.036470	9.515408	0.082439	0.000366	0.095154	0.000854	1.918334	0.397966	41.953462
820	0	0.079171	9.490968	0.009331	0.000790	0.094910	0.000122	1.951330	0.394501	41.971633
821	0	0.085046	9.539810	0.033498	0.000854	0.095398	0.000366	1.987147	0.398274	41.990829
822	0	0.078451	9.509283	0.014984	0.000785	0.095093	0.000181	2.023252	0.397603	42.003929
823	0	0.103461	9.552024	0.057986	0.001038	0.095520	0.000610	2.058155	0.400091	42.026010
824	0	0.114643	9.552011	0.003127	0.001153	0.095520	0.000060	2.091060	0.406879	42.041469
825	0	0.084973	9.570323	0.015034	0.000854	0.095703	0.000183	2.128607	0.411526	42.065583
826	0	0.047979	9.570202	-0.052020	0.000479	0.095702	-0.000493	2.159404	0.409265	42.084022
827	0	0.054747	9.600842	0.033731	0.000549	0.096008	0.000366	2.192222	0.410347	42.094170
828	0	0.047960	9.619145	0.003247	0.000484	0.096191	0.000064	2.227955	0.415068	42.119257
829	0	0.054636	9.649664	0.008715	0.000549	0.096497	0.000122	2.267723	0.417484	42.138756
830	0	0.035144	9.637460	0.014086	0.000360	0.096375	0.000174	2.304953	0.425982	42.158120
831	0	0.048606	9.680181	0.008850	0.000488	0.096802	0.000122	2.343019	0.427491	42.172461
832	0	0.084737	9.710718	0.075876	0.000850	0.097107	0.000787	2.374430	0.429105	42.188116
833	0	0.054368	9.753441	0.057766	0.000549	0.097534	0.000610	2.411164	0.434554	42.215220
834	0	0.065993	9.771736	0.020828	0.000660	0.097717	0.000239	2.445957	0.433423	42.228700
835	0	0.048452	9.802264	0.045577	0.000488	0.098022	0.000488	2.482289	0.436661	42.248070
836	0	0.054054	9.796168	0.075704	0.000542	0.097961	0.000789	2.517644	0.436826	42.255245
837	0	0.078816	9.857197	0.045751	0.000793	0.098572	0.000488	2.551756	0.441806	42.273400
838	0	0.034856	9.881620	0.094869	0.000355	0.098816	0.000976	2.581268	0.447772	42.296668
839	0	0.078475	9.906051	0.125189	0.000793	0.099060	0.001282	2.614134	0.456677	42.308951
840	0	0.101742	9.954857	0.070394	0.001019	0.099548	0.000733	2.646351	0.457815	42.333442
841	0	0.036391	9.967049	0.028048	0.000366	0.099670	0.000305	2.673027	0.459286	42.355738
842	0	0.066356	9.967058	0.047028	0.000667	0.099670	0.000500	2.705204	0.461632	42.381325
843	0	0.091018	9.991484	0.076336	0.000916	0.099915	0.000793	2.738047	0.466594	42.396964
844	0	0.052974	9.997588	0.069707	0.000538	0.099976	0.000732	2.776867	0.474714	42.426559
845	0	0.091088	10.070828	0.070019	0.000916	0.100708	0.000732	2.811847	0.478782	42.450457
846	0	0.065534	10.034193	0.027190	0.000662	0.100342	0.000301	2.843791	0.485044	42.468544
847	0	0.072662	10.089143	0.075807	0.000732	0.100891	0.000793	2.882276	0.490420	42.494115
848	0	0.071234	10.076949	0.111487	0.000720	0.100769	0.001149	2.919586	0.497998	42.511344
849	0	0.053931	10.083024	0.033429	0.000549	0.100830	0.000366	2.954146	0.508188	42.521883
850	0	0.070629	10.107450	0.088418	0.000711	0.101074	0.000912	2.983624	0.512778	42.538531
851	0	0.096846	10.119653	0.058333	0.000977	0.101196	0.000610	3.012492	0.520789	42.553683
852	0	0.071053	10.101336	0.053027	0.000715	0.101013	0.000556	3.039920	0.524969	42.567322
853	0	0.097348	10.113543	0.045624	0.000977	0.101135	0.000488	3.074467	0.527303	42.584795
854	0	0.077947	10.101335	0.033058	0.000787	0.101013	0.000362	3.108808	0.534459	42.598761
855	0	0.054237	10.113531	0.003097	0.000549	0.101135	0.000061	3.141100	0.541100	42.622400
856	0	0.089737	10.089130	0.052267	0.000901	0.100891	0.000550	3.170673	0.544269	42.640549
857	0	0.084911	10.070820	0.039190	0.000854	0.100708	0.000427	3.209113	0.549198	42.666526
858	0	0.047138	10.040184	-0.022347	0.000477	0.100402	-0.000193	3.242506	0.554222	42.687569
859	0	0.073163	10.058579	-0.046220	0.000732	0.100586	-0.000427	3.280535	0.553957	42.709852
860	0	0.078570	10.052393	-0.022668	0.000792	0.100524	-0.000193	3.317535	0.559421	42.729938
861	0	0.085221	10.009750	-0.058024	0.000854	0.100098	-0.000549	3.351132	0.560827	42.754037
862	0	0.053576	10.015762	-0.057912	0.000545	0.100158	-0.000550	3.382335	0.569682	42.769148
863	0	0.036163	9.997560	-0.002632	0.000366	0.099976	0.000000	3.410695	0.573747	42.787393
864	0	0.083696	9.997571	0.016066	0.000845	0.099976	0.000191	3.443335	0.581789	42.794516
865	0	0.035749	9.936530	0.009326	0.000366	0.099365	0.000122	3.474723	0.590623	42.814445
866	0	0.077221	9.948625	-0.056979	0.000775	0.099486	-0.000546	3.499754	0.593000	42.834623
867	0	0.066269	9.912103	-0.057124	0.000671	0.099121	-0.000549	3.523260	0.601829	42.856803
868	0	0.046710	9.881468	-0.134796	0.000470	0.098815	-0.001326	3.547339	0.604177	42.870947
869	0	0.072752	9.844949	-0.136156	0.000732	0.098450	-0.001343	3.567362	0.608683	42.886385
870	0	0.065446	9.820434	-0.158372	0.000661	0.098205	-0.001564	3.588502	0.614985	42.900772
871	0	0.017705	9.820535	-0.117916	0.000183	0.098206	-0.001160	3.609423	0.620867	42.907627
872	0	0.096214	9.814341	-0.115397	0.000964	0.098144	-0.001138	3.626511	0.622048	42.918646
873	0	0.060735	9.753406	-0.117159	0.000610	0.097534	-0.001160	3.638650	0.624369	42.925966
874	0	0.029646	9.741100	-0.186347	0.000299	0.097411	-0.001855	3.646919	0.625549	42.927083
875	0	0.085028	9.710674	-0.160069	0.000854	0.097107	-0.001587	3.661299	0.629321	42.926996
876	0	0.047447	9.680075	-0.077073	0.000480	0.096801	-0.000760	3.672063	0.634398	42.924578
877	0	0.060582	9.667954	-0.159765	0.000610	0.096680	-0.001587	3.682930	0.638574	42.934697
878	0	0.096137	9.643458	-0.173486	0.000967	0.096435	-0.001731	3.685717	0.644089	42.941029
879	0	0.048595	9.643551	-0.189433	0.000488	0.096436	-0.001892	3.686525	0.645650	42.947558
880	0	0.023555	9.606833	-0.110845	0.000239	0.096068	-0.001103	3.690713	0.649047	42.955102
881	0	0.060621	9.600838	-0.182853	0.000610	0.096008	-0.001831	3.685834	0.652792	42.960824
882	0	0.016616	9.606936	-0.188679	0.000175	0.096069	-0.001887	3.683399	0.661553	42.961724
883	0	0.048599	9.564222	-0.133442	0.000488	0.095642	-0.001343	3.671530	0.663152	42.962300
884	0	0.072307	9.600855	-0.174207	0.000728	0.096008	-0.001754	3.655647	0.667437	42.970670
885	0	0.042087	9.564227	-0.139365	0.000427	0.095642	-0.001404	3.641632	0.673939	42.974445
886	0	0.083460	9.576438	-0.174097	0.000841	0.095764	-0.001750	3.628934	0.680564	42.973536
887	0	0.073321	9.564242	-0.255080	0.000732	0.095642	-0.002563	3.611851	0.678310	42.972755
888	0	0.060816	9.539828	-0.178987	0.000611	0.095398	-0.001806	3.590297	0.680879	42.967121
889	0	0.042435	9.564244	-0.212097	0.000427	0.095642	-0.002136	3.570187	0.683063	42.958330
890	0	0.047586	9.539844	-0.220897	0.000482	0.095398	-0.002229	3.544603	0.688688	42.957588
891	0	0.024131	9.558153	-0.248460	0.000244	0.095581	-0.002502	3.521416	0.690773	42.962738
892	0	0.054532	9.545935	-0.208402	0.000544	0.095459	-0.002101	3.499254	0.687396	42.960789
893	0	0.054804	9.582559	-0.218050	0.000549	0.095825	-0.002197	3.477366	0.687674	42.964432
894	0	0.042328	9.600885	-0.170631	0.000424	0.096008	-0.001737	3.439359	0.687774	42.959295
895	0	0.079283	9.606983	-0.161912	0.000793	0.096069	-0.001648	3.403096	0.687307	42.947864
896	0	0.048573	9.600985	-0.198975	0.000486	0.096009	-0.002018	3.367594	0.686799	42.945944
897	0	0.043005	9.643592	-0.125272	0.000427	0.096436	-0.001282	3.331306	0.682301	42.951518
898	0	0.048875	9.631383	-0.101045	0.000493	0.096313	-0.001041	3.292650	0.686289	42.941792
899	0	0.042482	9.692435	-0.149340	0.000427	0.096924	-0.001526	3.252453	0.687947	42.936498
900	0	0.047899	9.686316	-0.093726	0.000483	0.096863	-0.000973	3.208663	0.691039	42.933143
901	0	0.060990	9.710712	-0.051570	0.000610	0.097107	-0.000549	3.167158	0.690501	42.933115
902	0	0.048876	9.729030	-0.068967	0.000486	0.097290	-0.000727	3.121723	0.686584	42.930762
903	0	0.054970	9.753415	0.009812	0.000549	0.097534	0.000061	3.076318	0.685220	42.915552
904	0	0.054914	9.790078	-0.092459	0.000549	0.097900	-0.000964	3.028166	0.684248	42.913022
905	0	0.042755	9.790056	-0.038773	0.000427	0.097900	-0.000427	2.980108	0.682813	42.901874
906	0	0.073263	9.826677	-0.036768	0.000732	0.098267	-0.000410	2.928790	0.681493	42.891733
907	0	0.049002	9.826690	-0.069015	0.000488	0.098267	-0.000732	2.877684	0.678290	42.881140
908	0	0.049263	9.857181	-0.005667	0.000491	0.098572	-0.000099	2.826437	0.675484	42.878943
909	0	0.073702	9.881569	0.052662	0.000732	0.098816	0.000488	2.780105	0.669169	42.868204
910	0	0.092517	9.905905	0.012013	0.000924	0.099059	0.000076	2.727471	0.666903	42.848977
911	0	0.054943	9.954804	0.077221	0.000549	0.099548	0.000732	2.679831	0.665808	42.839489
912	0	0.079505	9.973028	0.054462	0.000793	0.099730	0.000506	2.634032	0.662946	42.836843
913	0	0.042811	9.960910	0.065284	0.000427	0.099609	0.000610	2.583341	0.660953	42.834000
914	0	0.018915	9.985217	0.092135	0.000184	0.099853	0.000878	2.532190	0.654141	42.829326
915	0	0.043497	9.991425	0.065373	0.000427	0.099915	0.000610	2.480607	0.644255	42.824186
916	0	0.057348	10.009519	0.128616	0.000565	0.100096	0.001245	2.432195	0.633148	42.816347
917	0	0.073490	10.034126	0.120396	0.000732	0.100342	0.001160	2.379729	0.629356	42.811609
918	0	0.085852	10.052363	0.085896	0.000859	0.100524	0.000820	2.333596	0.629157	42.809231
919	0	0.054784	10.052476	0.046245	0.000549	0.100525	0.000427	2.291606	0.629715	42.800181
920	0	0.085708	10.021834	0.102350	0.000852	0.100219	0.000985	2.245828	0.622470	42.790502
921	0	0.103926	10.058565	0.076870	0.001038	0.100586	0.000732	2.202547	0.619484	42.777581
922	0	0.067887	10.058472	0.071610	0.000674	0.100585	0.000683	2.162762	0.613100	42.769751
923	0	0.067535	10.052460	0.076988	0.000671	0.100525	0.000732	2.118186	0.607461	42.764745
924	0	0.013098	10.034048	0.114421	0.000130	0.100341	0.001112	2.079644	0.604951	42.755686
925	0	0.042548	10.070762	0.125330	0.000427	0.100708	0.001221	2.040709	0.605900	42.750050
926	0	0.054795	10.040146	0.149614	0.000546	0.100402	0.001469	2.007492	0.602088	42.746245
927	0	0.043094	10.021927	0.149497	0.000427	0.100220	0.001465	1.971208	0.596848	42.732281
928	0	0.062222	10.021723	0.204092	0.000617	0.100218	0.002013	1.937645	0.589974	42.726216
929	0	0.073451	9.991406	0.197745	0.000732	0.099915	0.001953	1.907849	0.586563	42.723443
930	0	0.092560	9.991220	0.183892	0.000919	0.099913	0.001818	1.881583	0.578382	42.713927
931	0	0.091841	9.997518	0.149064	0.000916	0.099976	0.001465	1.850081	0.574008	42.702747
932	0	0.068243	9.979114	0.159795	0.000676	0.099792	0.001576	1.823469	0.565738	42.698072
933	0	0.042933	9.948696	0.130786	0.000427	0.099487	0.001282	1.791538	0.562227	42.693730
934	0	0.049148	9.930289	0.129961	0.000492	0.099303	0.001272	1.758042	0.561838	42.689729
935	0	0.043001	9.912081	0.130287	0.000427	0.099121	0.001282	1.731741	0.557536	42.684228
936	0	0.061631	9.869263	0.146316	0.000615	0.098693	0.001446	1.709666	0.555064	42.692487
937	0	0.091502	9.881560	0.160675	0.000916	0.098816	0.001587	1.684745	0.554571	42.685097
938	0	0.103929	9.869252	0.176673	0.001036	0.098693	0.001748	1.661148	0.549336	42.671475
939	0	0.091868	9.844949	0.123562	0.000916	0.098450	0.001221	1.641870	0.544526	42.658604
940	0	0.092881	9.783805	0.145167	0.000921	0.097838	0.001432	1.617413	0.534568	42.659276
941	0	0.086090	9.790019	0.087049	0.000854	0.097900	0.000854	1.596791	0.525907	42.655890
942	0	0.044599	9.747195	0.132860	0.000440	0.097472	0.001313	1.576845	0.517327	42.654222
943	0	0.049249	9.728988	0.105053	0.000488	0.097290	0.001038	1.559778	0.511192	42.645165
944	0	0.037575	9.680070	0.070916	0.000374	0.096801	0.000696	1.542593	0.507727	42.643849
945	0	0.055236	9.686263	0.111152	0.000549	0.096863	0.001099	1.525506	0.502985	42.644281
946	0	0.080319	9.680074	0.033965	0.000799	0.096801	0.000330	1.512194	0.496922	42.630422
947	0	0.086044	9.619132	0.091913	0.000854	0.096191	0.000916	1.506050	0.488675	42.628435
948	0	0.104981	9.619036	0.062953	0.001049	0.096190	0.000617	1.489298	0.486588	42.626420
949	0	0.079569	9.594720	0.122434	0.000793	0.095947	0.001221	1.483119	0.482819	42.630701
950	0	0.062002	9.576310	0.135434	0.000614	0.095763	0.001349	1.475451	0.474696	42.623155
951	0	0.092069	9.576408	0.067534	0.000916	0.095764	0.000671	1.468895	0.467328	42.621551
952	0	0.068240	9.558006	0.044114	0.000681	0.095580	0.000435	1.459572	0.464414	42.612529
953	0	0.043162	9.558103	0.012352	0.000427	0.095581	0.000122	1.456034	0.458051	42.614257
954	0	0.062470	9.545795	0.061860	0.000619	0.095458	0.000612	1.446637	0.449980	42.608990
955	0	0.061691	9.527580	0.055548	0.000610	0.095276	0.000549	1.437435	0.440991	42.606282
956	0	0.080724	9.551904	0.026000	0.000806	0.095519	0.000256	1.430372	0.438149	42.608788
957	0	0.091881	9.533687	0.036838	0.000916	0.095337	0.000366	1.425997	0.433111	42.611514
958	0	0.110536	9.545802	0.012483	0.001104	0.095458	0.000126	1.425502	0.430715	42.606577
959	0	0.079858	9.558101	0.061105	0.000793	0.095581	0.000610	1.422927	0.423438	42.613906
960	0	0.080329	9.551905	0.061328	0.000803	0.095519	0.000611	1.418834	0.421947	42.613251
961	0	0.085705	9.588621	0.011990	0.000854	0.095886	0.000122	1.419701	0.417870	42.617692
962	0	0.074339	9.539695	0.029946	0.000737	0.095397	0.000300	1.419150	0.409236	42.622780
963	0	0.067507	9.564210	0.091185	0.000671	0.095642	0.000916	1.421862	0.403697	42.621817
964	0	0.049452	9.558016	0.108562	0.000495	0.095580	0.001091	1.426636	0.403125	42.624079
965	0	0.079488	9.594728	0.079021	0.000793	0.095947	0.000793	1.428806	0.400436	42.629581
966	0	0.079833	9.606837	0.096885	0.000795	0.096068	0.000970	1.428371	0.395783	42.632780
967	0	0.073975	9.631353	0.127366	0.000732	0.096313	0.001282	1.436285	0.386003	42.641139
968	0	0.099409	9.643558	0.150543	0.000991	0.096436	0.001510	1.439631	0.381110	42.645079
969	0	0.079678	9.661864	0.097509	0.000793	0.096619	0.000977	1.439706	0.376105	42.648293
970	0	0.055528	9.686190	0.090545	0.000555	0.096862	0.000912	1.445421	0.374807	42.661599
971	0	0.073090	9.698495	0.072284	0.000732	0.096985	0.000732	1.455063	0.375618	42.679236
972	0	0.073303	9.710703	0.137500	0.000729	0.097107	0.001384	1.463761	0.369354	42.685499
973	0	0.073245	9.729016	0.151844	0.000732	0.097290	0.001526	1.470875	0.368251	42.690784
974	0	0.091596	9.771735	0.101470	0.000915	0.097717	0.001022	1.478177	0.365568	42.696536
975	0	0.103349	9.783958	0.120615	0.001038	0.097839	0.001221	1.493577	0.369319	42.701121
976	0	0.072782	9.826687	0.166192	0.000724	0.098267	0.001679	1.512331	0.363622	42.715363
977	0	0.091239	9.863314	0.199954	0.000916	0.098633	0.002014	1.527658	0.366186	42.729685
978	0	0.084944	9.863310	0.166163	0.000848	0.098633	0.001679	1.546654	0.363256	42.756826
979	0	0.066830	9.906035	0.138495	0.000671	0.099060	0.001404	1.566816	0.365785	42.774977
980	0	0.066696	9.924352	0.152464	0.000665	0.099243	0.001549	1.593032	0.362117	42.789596
981	0	0.097909	9.906050	0.217616	0.000977	0.099060	0.002197	1.615799	0.358097	42.809258
982	0	0.073923	9.942682	0.225162	0.000737	0.099426	0.002276	1.642701	0.354635	42.826760
983	0	0.067016	9.973189	0.186891	0.000671	0.099731	0.001892	1.667662	0.354966	42.849038
984	0	0.109556	9.991490	0.133135	0.001096	0.099915	0.001357	1.695522	0.354156	42.869300
985	0	0.060795	9.997610	0.186543	0.000610	0.099976	0.001892	1.724393	0.355805	42.879599
986	0	0.078866	9.985495	0.187406	0.000788	0.099854	0.001900	1.752162	0.353640	42.897394
987	0	0.097223	10.015926	0.180209	0.000977	0.100159	0.001831	1.783636	0.357490	42.913691
988	0	0.078114	10.046531	0.162125	0.000784	0.100465	0.001650	1.814584	0.359562	42.931250
989	0	0.109969	10.058644	0.155398	0.001099	0.100586	0.001587	1.850446	0.357256	42.953933
990	0	0.097938	10.052645	0.191622	0.000978	0.100526	0.001947	1.884314	0.355081	42.980292
991	0	0.091418	10.046467	0.216094	0.000916	0.100464	0.002197	1.924050	0.355427	42.998364
992	0	0.109661	10.046557	0.208763	0.001096	0.100465	0.002124	1.963656	0.353264	43.021991
993	0	0.079260	10.046456	0.179315	0.000793	0.100464	0.001831	2.005183	0.353098	43.033296
994	0	0.090808	10.034339	0.172074	0.000914	0.100343	0.001755	2.042348	0.358283	43.054837
995	0	0.103293	10.040334	0.124503	0.001038	0.100403	0.001282	2.082562	0.362482	43.075626
996	0	0.066352	10.016017	0.135222	0.000662	0.100160	0.001391	2.125647	0.359404	43.100204
997	0	0.072929	10.022032	0.136294	0.000732	0.100220	0.001404	2.170662	0.361834	43.115767
998	0	0.084739	10.003805	0.115988	0.000848	0.100038	0.001200	2.214596	0.361187	43.130900
999	0	0.060611	9.973205	0.117318	0.000610	0.099731	0.001221	2.267481	0.364908	43.150689
1000	0	0.127046	9.979284	0.071511	0.001273	0.099792	0.000759	2.316328	0.366863	43.162133
1001	0	0.090826	9.960998	0.111297	0.000916	0.099609	0.001160	2.368343	0.374060	43.181194
1002	0	0.083870	9.948865	0.083895	0.000839	0.099488	0.000883	2.417475	0.373502	43.205194
1003	0	0.091093	9.930456	0.062373	0.000916	0.099304	0.000671	2.470749	0.377631	43.225377
1004	0	0.053581	9.918249	0.071389	0.000540	0.099182	0.000759	2.521226	0.380998	43.253204
1005	0	0.060353	9.875516	0.050604	0.000610	0.098755	0.000549	2.569699	0.387732	43.272833
1006	0	0.077450	9.887714	0.029584	0.000779	0.098877	0.000340	2.619672	0.391942	43.295845
1007	0	0.042534	9.875505	0.032027	0.000427	0.098755	0.000366	2.671216	0.392974	43.314036
1008	0	0.108448	9.838875	-0.007920	0.001094	0.098389	-0.000031	2.725096	0.402740	43.331581
1009	0	0.096717	9.832780	0.014080	0.000977	0.098328	0.000183	2.772690	0.412491	43.358745
1010	0	0.065190	9.777717	-0.049372	0.000652	0.097777	-0.000451	2.820889	0.411836	43.392175
1011	0	0.133945	9.777808	-0.071197	0.001343	0.097778	-0.000671	2.866757	0.414578	43.410959
1012	0	0.084465	9.753278	-0.110051	0.000847	0.097533	-0.001059	2.914306	0.416016	43.425784
1013	0	0.054307	9.741175	-0.101517	0.000549	0.097412	-0.000977	2.957980	0.422231	43.444051
1014	0	0.083777	9.728874	-0.102928	0.000841	0.097289	-0.000993	2.999263	0.425058	43.472997
1015	0	0.018093	9.716748	-0.125962	0.000183	0.097168	-0.001221	3.043417	0.426476	43.484957
1016	0	0.084305	9.661630	-0.127700	0.000850	0.096617	-0.001238	3.088117	0.433236	43.491237
1017	0	0.085340	9.680140	-0.095429	0.000854	0.096802	-0.000916	3.132300	0.433349	43.505561
1018	0	0.048317	9.667839	-0.102818	0.000485	0.096679	-0.000994	3.171414	0.434843	43.527263
1019	0	0.072624	9.625213	-0.101140	0.000732	0.096252	-0.000977	3.211181	0.441021	43.549273
1020	0	0.101950	9.619025	-0.083238	0.001024	0.096190	-0.000802	3.245632	0.445489	43.567360
1021	0	0.066921	9.637411	-0.119384	0.000671	0.096375	-0.001160	3.284562	0.446892	43.580441
1022	0	0.072171	9.606829	-0.040791	0.000728	0.096068	-0.000374	3.323498	0.452775	43.599613
1023	0	0.060670	9.606917	-0.069776	0.000610	0.096069	-0.000671	3.353252	0.455939	43.613954
1024	0	0.029095	9.594610	-0.087276	0.000298	0.095946	-0.000847	3.382486	0.462633	43.626914
1025	0	0.041843	9.576379	-0.143122	0.000427	0.095764	-0.001404	3.413620	0.471999	43.642966
1026	0	0.058334	9.600712	-0.117721	0.000592	0.096007	-0.001154	3.439695	0.481434	43.659780
1027	0	0.053872	9.619107	-0.155045	0.000549	0.096191	-0.001526	3.467255	0.492877	43.666379
1028	0	0.082816	9.582404	-0.128794	0.000833	0.095824	-0.001270	3.486658	0.496958	43.684036
1029	0	0.066153	9.613019	-0.148096	0.000671	0.096130	-0.001465	3.504165	0.507526	43.699093
1030	0	0.070727	9.606825	-0.084567	0.000712	0.096068	-0.000826	3.526063	0.512454	43.712919
1031	0	0.084276	9.631332	-0.178434	0.000854	0.096313	-0.001770	3.541409	0.525239	43.732079
1032	0	0.088354	9.606822	-0.169002	0.000892	0.096068	-0.001677	3.555774	0.533774	43.743818
1033	0	0.072724	9.625225	-0.154059	0.000732	0.096252	-0.001526	3.571589	0.538765	43.754198
1034	0	0.041625	9.643435	-0.193417	0.000417	0.096435	-0.001922	3.584773	0.538175	43.766962
1035	0	0.041805	9.643545	-0.153434	0.000427	0.096436	-0.001526	3.593132	0.547923	43.777051
1036	0	0.076982	9.704488	-0.148878	0.000774	0.097045	-0.001482	3.599430	0.552139	43.788772
1037	0	0.066660	9.704587	-0.152957	0.000671	0.097046	-0.001526	3.602085	0.556609	43.805691
1038	0	0.077880	9.722804	-0.098855	0.000783	0.097228	-0.000984	3.605513	0.560342	43.819422
1039	0	0.060699	9.747315	-0.146597	0.000610	0.097473	-0.001465	3.605125	0.563125	43.827570
1040	0	0.078160	9.728902	-0.214375	0.000786	0.097289	-0.002139	3.608913	0.566918	43.840830
1041	0	0.072749	9.753429	-0.188840	0.000732	0.097534	-0.001892	3.602887	0.571530	43.851329
1042	0	0.041671	9.783943	-0.133098	0.000417	0.097839	-0.001336	3.595204	0.570438	43.866871
1043	0	0.066724	9.802259	-0.139672	0.000671	0.098022	-0.001404	3.585212	0.574128	43.875570
1044	0	0.059951	9.832779	-0.138061	0.000602	0.098328	-0.001390	3.572038	0.575605	43.894170
1045	0	0.042384	9.838875	-0.115405	0.000427	0.098389	-0.001160	3.563794	0.578427	43.905588
1046	0	0.022935	9.851082	-0.065207	0.000237	0.098511	-0.000661	3.551845	0.585651	43.919207
1047	0	0.047996	9.881602	-0.060095	0.000488	0.098816	-0.000610	3.539242	0.594193	43.938676
1048	0	0.059040	9.912119	-0.082705	0.000593	0.099121	-0.000836	3.526741	0.596313	43.944186
1049	0	0.097234	9.960950	-0.072108	0.000977	0.099609	-0.000732	3.511945	0.600073	43.955608
1050	0	0.053878	9.942647	-0.112107	0.000541	0.099426	-0.001138	3.491014	0.601208	43.958281
1051	0	0.036159	9.954849	-0.083933	0.000366	0.099548	-0.000854	3.471854	0.605442	43.964573
1052	0	0.047413	9.954849	-0.074674	0.000479	0.099548	-0.000764	3.450392	0.609670	43.975581
1053	0	0.023761	9.997566	-0.047534	0.000244	0.099976	-0.000488	3.433869	0.616131	43.982634
1054	0	0.108320	10.015881	-0.063086	0.001085	0.100159	-0.000646	3.415159	0.617476	43.984723
1055	0	0.048595	10.003673	-0.053142	0.000488	0.100037	-0.000549	3.392919	0.619090	43.993902
1056	0	0.029416	10.034185	-0.025566	0.000300	0.100342	-0.000270	3.374958	0.625216	44.001562
1057	0	0.084566	10.058602	-0.004499	0.000854	0.100586	-0.000061	3.354899	0.634258	44.014290
1058	0	0.034422	10.064593	0.048094	0.000348	0.100646	0.000459	3.327861	0.637806	44.012349
1059	0	0.067059	10.083011	-0.016704	0.000671	0.100830	-0.000183	3.307808	0.637736	44.011799
1060	0	0.054625	10.040286	-0.006645	0.000547	0.100403	-0.000091	3.278462	0.638112	44.013172
1061	0	0.036085	10.064696	0.014506	0.000366	0.100647	0.000122	3.250528	0.643285	44.010014
1062	0	0.059658	10.070806	-0.017691	0.000599	0.100708	-0.000198	3.224313	0.644903	44.026196
1063	0	0.036357	10.034174	0.032694	0.000366	0.100342	0.000305	3.197677	0.647009	44.025440
1064	0	0.066336	10.046281	0.055322	0.000666	0.100463	0.000531	3.170726	0.648814	44.024703
1065	0	0.097820	10.070786	0.069083	0.000977	0.100708	0.000671	3.146699	0.646111	44.021969
1066	0	0.043017	10.009659	0.054757	0.000430	0.100097	0.000526	3.120674	0.645112	44.030362
1067	0	0.054244	10.046387	0.020258	0.000549	0.100464	0.000183	3.096630	0.651998	44.030468
1068	0	0.028843	10.009774	-0.030568	0.000291	0.100098	-0.000328	3.069201	0.653768	44.023182
1069	0	0.024380	10.009759	0.032691	0.000244	0.100098	0.000305	3.042507	0.653203	44.027350
1070	0	0.036033	9.979148	0.030854	0.000365	0.099792	0.000287	3.015986	0.657828	44.038379
1071	0	0.049059	9.997554	0.014907	0.000488	0.099976	0.000122	2.983179	0.654231	44.028870
1072	0	0.067099	9.979147	0.044054	0.000675	0.099792	0.000420	2.957257	0.658157	44.020515
1073	0	0.061239	9.948705	0.100115	0.000610	0.099487	0.000977	2.927048	0.654963	44.021135
1074	0	0.067120	9.930317	0.043803	0.000674	0.099303	0.000415	2.898393	0.657575	44.014615
1075	0	0.079389	9.948722	0.032970	0.000793	0.099487	0.000305	2.868203	0.656138	44.003781
1076	0	0.073722	9.893701	-0.005140	0.000732	0.098937	-0.000073	2.840753	0.649559	43.996642
1077	0	0.042914	9.857173	0.014909	0.000427	0.098572	0.000122	2.807457	0.646328	44.001020
1078	0	0.055396	9.857081	0.002332	0.000552	0.098571	-0.000008	2.769581	0.643212	43.997519
1079	0	0.061298	9.832762	0.002805	0.000610	0.098328	0.000000	2.734979	0.639100	43.994076
1080	0	0.031137	9.789939	0.020058	0.000310	0.097899	0.000177	2.705970	0.636406	43.984876
1081	0	0.042832	9.771736	-0.027841	0.000427	0.097717	-0.000305	2.672701	0.634037	43.972200
1082	0	0.085714	9.771619	0.044962	0.000856	0.097716	0.000419	2.634432	0.632210	43.955879
1083	0	0.067360	9.771730	-0.009461	0.000671	0.097717	-0.000122	2.600308	0.628508	43.944939
1084	0	0.067780	9.722803	0.002149	0.000675	0.097228	-0.000007	2.565197	0.624359	43.934645
1085	0	0.061221	9.710692	0.002544	0.000610	0.097107	0.000000	2.533262	0.621071	43.916291
[truncated: 501 more rows]
