# Supplementary material for: Properties of traditional bamboo carrying poles have implications for user interactions
Source: PLoS One. 2018 May 10;13(5):e0196208. doi: 10.1371/journal.pone.0196208 (PMC5945030; doi:10.1371/journal.pone.0196208)
Supplement: S1 Text — (ZIP) [file pone.0196208.s005.zip › ResTest_PoleF_L1Load1.txt]

// Start Time: Unknown
// Update Rate: 100.0Hz
// Filter Profile: human (34.3)
// Firmware Version: 2.1.4
PacketCounter	SampleTimeFine	Acc_X	Acc_Y	Acc_Z	VelInc_X	VelInc_Y	VelInc_Z	Roll	Pitch	Yaw	Latitude	Longitude	Altitude	Vel_X	Vel_Y	Vel_Z
54709	0	0.355414	9.582360	-1.160553	0.003540	0.095825	-0.011597	2.252028	1.594520	-1.509471
54710	0	0.015636	9.643141	-0.991910	0.000150	0.096433	-0.009907	2.266836	1.586737	-1.514153
54711	0	0.048570	9.759434	-0.684865	0.000488	0.097595	-0.006836	2.282136	1.590329	-1.523873
54712	0	0.432093	9.832561	-0.564932	0.004328	0.098326	-0.005642	2.290661	1.598819	-1.532060
54713	0	0.939419	9.826720	-0.488086	0.009399	0.098267	-0.004883	2.287891	1.605457	-1.539606
54714	0	1.225888	9.820697	-0.590535	0.012257	0.098207	-0.005918	2.273685	1.602863	-1.540652
54715	0	1.093215	9.704603	-0.804575	0.010925	0.097046	-0.008057	2.261851	1.594357	-1.529124
54716	0	0.613293	9.625262	-1.017053	0.006117	0.096253	-0.010173	2.259325	1.575269	-1.524309
54717	0	0.128905	9.619183	-1.055436	0.001282	0.096191	-0.010559	2.253819	1.566682	-1.530008
54718	0	-0.023260	9.564310	-1.006165	-0.000230	0.095643	-0.010062	2.253515	1.570116	-1.539313
54719	0	0.249498	9.490932	-0.818504	0.002502	0.094910	-0.008179	2.261231	1.579327	-1.545960
54720	0	0.688136	9.387217	-0.703139	0.006882	0.093872	-0.007032	2.259583	1.580290	-1.557621
54721	0	0.403774	8.062763	-0.395387	0.004028	0.080627	-0.003967	2.240393	1.567908	-1.572606
54722	0	0.331908	8.013708	0.161362	0.003315	0.080137	0.001614	2.240244	1.567239	-1.609917
54723	0	0.000914	7.494952	0.569800	0.000000	0.074951	0.005676	2.208543	1.561267	-1.653082
54724	0	-0.045746	7.097455	0.680367	-0.000470	0.070979	0.006755	2.132618	1.554707	-1.723098
54725	0	0.147179	7.507093	0.594796	0.001465	0.075073	0.005920	2.091302	1.552147	-1.766499
54726	0	0.954563	8.160154	-0.039688	0.009531	0.081603	-0.000435	2.037422	1.532710	-1.779562
54727	0	1.345110	7.837372	-1.147719	0.013428	0.078369	-0.011536	1.960028	1.500754	-1.727872
54728	0	1.376740	8.174075	-1.872430	0.013727	0.081744	-0.018739	1.953163	1.456357	-1.629770
54729	0	1.141437	9.458346	-2.397952	0.011353	0.094604	-0.023926	2.027146	1.396646	-1.521711
54730	0	0.852750	10.640712	-4.152873	0.008467	0.106442	-0.041451	2.114913	1.355587	-1.430794
54731	0	0.872509	12.303907	-5.130309	0.008667	0.123108	-0.051147	2.260655	1.309778	-1.398550
54732	0	0.560796	13.884994	-5.047539	0.005559	0.138967	-0.050159	2.522110	1.258161	-1.434062
54733	0	-1.122431	14.136671	-3.692528	-0.011169	0.141418	-0.036743	2.703512	1.265058	-1.702233
54734	0	-2.559229	14.582547	-0.296669	-0.025639	0.145817	-0.002993	2.775366	1.274536	-2.122839
54735	0	2.012705	8.064544	9.803144	0.020325	0.080383	0.098206	3.046158	1.404251	-1.976301
54736	0	2.503850	14.891058	-0.826713	0.025147	0.148890	-0.008298	3.025806	1.485277	-1.939334
54737	0	6.328858	14.366870	5.306209	0.063354	0.143738	0.052795	2.848153	1.494731	-1.861775
54738	0	2.004864	11.632848	-1.370685	0.019999	0.116322	-0.013838	2.719815	1.446138	-1.872258
54739	0	1.467023	12.448123	0.831463	0.014587	0.124512	0.007996	2.413696	1.402541	-2.062923
54740	0	-0.094131	9.938628	-1.968003	-0.000982	0.099354	-0.019841	2.223893	1.362333	-1.997982
54741	0	-2.402728	7.901700	-1.194160	-0.024048	0.078979	-0.012146	1.919435	1.334219	-1.997147
54742	0	-2.559968	9.306193	-3.463695	-0.025578	0.093031	-0.034736	1.811250	1.349457	-2.045100
54743	0	-0.096902	7.211038	-2.739079	-0.000916	0.072083	-0.027466	1.699290	1.397562	-2.185142
54744	0	0.789971	6.712515	-1.466466	0.007921	0.067112	-0.014713	1.612944	1.429698	-2.229436
54745	0	1.389428	6.745372	-1.590737	0.013916	0.067444	-0.015930	1.583503	1.473565	-2.169585
54746	0	2.347033	6.032673	-1.526752	0.023460	0.060330	-0.015268	1.617737	1.469307	-2.064875
54747	0	1.504749	6.864178	-2.232583	0.015015	0.068665	-0.022278	1.713200	1.432784	-1.976615
54748	0	-0.228486	7.654657	-2.137712	-0.002313	0.076563	-0.021316	1.804357	1.393618	-1.960644
54749	0	0.228820	7.512538	-0.903891	0.002258	0.075134	-0.008972	1.905578	1.348423	-1.899415
54750	0	-0.279875	8.031834	-0.202269	-0.002813	0.080320	-0.001919	2.044380	1.316198	-1.770126
54751	0	-0.952401	8.739659	-0.326429	-0.009521	0.087402	-0.003113	2.223906	1.308686	-1.632406
54752	0	-0.062816	10.020235	-0.387312	-0.000617	0.100207	-0.003743	2.369123	1.315254	-1.553648
54753	0	0.779470	11.322054	-0.124553	0.007812	0.113220	-0.001160	2.456821	1.329181	-1.513208
54754	0	1.867026	11.079244	0.122623	0.018701	0.110786	0.001303	2.543235	1.352129	-1.445730
54755	0	2.037340	11.853194	-0.114702	0.020386	0.118530	-0.001099	2.600247	1.354616	-1.362402
54756	0	2.013144	12.902836	-0.133872	0.020114	0.129031	-0.001329	2.612320	1.335289	-1.330589
54757	0	1.181038	13.110273	-0.802460	0.011780	0.131104	-0.008057	2.581317	1.312921	-1.398979
54758	0	0.130601	11.320813	0.879943	0.001290	0.113214	0.008732	2.513503	1.301131	-1.424062
54759	0	-0.287459	12.122803	-1.712476	-0.002869	0.121216	-0.017212	2.430469	1.307071	-1.419204
54760	0	0.367764	11.311064	-0.537266	0.003710	0.113106	-0.005452	2.349796	1.339106	-1.413905
54761	0	0.332798	10.145992	-2.066121	0.003357	0.101440	-0.020752	2.247625	1.367988	-1.463895
54762	0	1.104200	9.737885	-0.855973	0.011062	0.097371	-0.008622	2.168779	1.393447	-1.539291
54763	0	1.293030	9.076650	-1.265295	0.012939	0.090759	-0.012695	2.111918	1.404360	-1.574696
54764	0	1.024275	8.289684	-0.621831	0.010240	0.082893	-0.006269	2.039738	1.400924	-1.597707
54765	0	0.470596	8.288799	-0.894807	0.004700	0.082886	-0.008972	2.005937	1.392632	-1.630449
54766	0	0.222689	7.953063	-0.377133	0.002212	0.079530	-0.003798	1.967329	1.373431	-1.674695
54767	0	-0.132960	7.892014	-0.590096	-0.001343	0.078918	-0.005920	1.938511	1.354054	-1.668684
54768	0	-0.375360	7.568801	-0.526936	-0.003759	0.075687	-0.005274	1.928297	1.343632	-1.632500
54769	0	-0.121722	8.105297	-0.947558	-0.001221	0.081055	-0.009460	1.948100	1.338702	-1.604133
54770	0	0.495466	8.702742	-1.232427	0.004951	0.087031	-0.012298	1.983383	1.334869	-1.584935
54771	0	0.989213	8.922712	-1.553621	0.009888	0.089233	-0.015503	2.028850	1.331363	-1.542094
54772	0	1.265265	9.305653	-1.458660	0.012642	0.093066	-0.014534	2.099493	1.320440	-1.475529
54773	0	1.185017	10.148962	-1.484425	0.011841	0.101501	-0.014771	2.185630	1.310750	-1.430934
54774	0	1.083447	10.720466	-1.445224	0.010821	0.107216	-0.014379	2.264922	1.296718	-1.417557
54775	0	0.715390	11.083124	-1.233819	0.007141	0.110840	-0.012268	2.337383	1.283348	-1.413702
54776	0	0.473136	11.351345	-0.545819	0.004725	0.113517	-0.005393	2.403077	1.276606	-1.402256
54777	0	0.365671	11.706545	-0.046736	0.003662	0.117065	-0.000427	2.442375	1.283099	-1.410800
54778	0	0.535381	11.676154	0.131669	0.005360	0.116761	0.001323	2.448100	1.293348	-1.443482
54779	0	0.921045	11.218298	0.040243	0.009216	0.112183	0.000366	2.409455	1.304312	-1.484549
54780	0	0.974293	10.607845	0.158741	0.009755	0.106078	0.001532	2.347807	1.320976	-1.511792
54781	0	0.952064	10.046562	-0.249726	0.009521	0.100464	-0.002563	2.270209	1.325715	-1.554347
54782	0	0.744589	9.485873	-0.480688	0.007442	0.094855	-0.004879	2.181053	1.325506	-1.614291
54783	0	0.531496	8.954392	-0.719344	0.005310	0.089539	-0.007263	2.090745	1.321615	-1.678959
54784	0	0.331062	8.503906	-0.761320	0.003304	0.085033	-0.007679	2.002193	1.313473	-1.731015
54785	0	0.202138	8.118237	-0.916518	0.002014	0.081177	-0.009216	1.930565	1.303542	-1.770460
54786	0	0.202823	7.948743	-1.158266	0.002027	0.079482	-0.011620	1.877806	1.300247	-1.804144
54787	0	0.299212	7.898291	-1.505750	0.002991	0.078979	-0.015076	1.851436	1.296766	-1.824892
54788	0	0.452119	7.813244	-1.601250	0.004519	0.078132	-0.016017	1.844721	1.292284	-1.831628
54789	0	0.580247	8.202555	-1.437415	0.005798	0.082031	-0.014343	1.887991	1.286882	-1.820700
54790	0	0.636510	8.853891	-1.556607	0.006356	0.088550	-0.015509	1.962286	1.275449	-1.813991
54791	0	0.727339	9.270127	-1.404547	0.007263	0.092712	-0.013977	2.047252	1.263136	-1.795277
54792	0	0.619350	9.725897	-1.219082	0.006185	0.097270	-0.012107	2.146293	1.252482	-1.775484
54793	0	0.580435	10.442282	-0.852160	0.005798	0.104431	-0.008423	2.254712	1.244940	-1.751942
54794	0	0.630094	11.039182	-0.726363	0.006298	0.110398	-0.007167	2.355080	1.241342	-1.739990
54795	0	0.787467	11.468224	-0.428568	0.007874	0.114685	-0.004211	2.429005	1.240342	-1.739208
54796	0	0.976467	11.822492	-0.071516	0.009766	0.118225	-0.000671	2.470908	1.242204	-1.745676
54797	0	1.099063	11.938374	0.075217	0.010989	0.119384	0.000762	2.479660	1.242149	-1.755940
54798	0	1.068761	11.956225	-0.255992	0.010683	0.119562	-0.002584	2.455970	1.239954	-1.777839
54799	0	0.878919	11.548134	-0.555675	0.008789	0.115479	-0.005615	2.397025	1.241723	-1.805857
54800	0	0.634505	10.841046	-0.788746	0.006346	0.108406	-0.007947	2.333511	1.244147	-1.841659
54801	0	0.463096	10.260548	-0.780777	0.004639	0.102600	-0.007874	2.259841	1.254522	-1.883226
54802	0	0.357904	9.694121	-0.884682	0.003585	0.096935	-0.008909	2.186230	1.262878	-1.937089
54803	0	0.402423	9.088686	-0.879526	0.004028	0.090881	-0.008850	2.116867	1.269335	-1.998648
54804	0	0.463155	8.509399	-0.656982	0.004632	0.085091	-0.006613	2.058270	1.272036	-2.053749
54805	0	0.616455	8.105733	-0.526955	0.006165	0.081055	-0.005310	1.999516	1.274128	-2.097006
54806	0	0.616475	7.874203	-0.563128	0.006164	0.078740	-0.005659	1.957805	1.273773	-2.129714
54807	0	0.623065	7.727244	-0.723821	0.006226	0.077271	-0.007263	1.919964	1.266673	-2.150395
54808	0	0.575327	7.593468	-0.963445	0.005746	0.075933	-0.009656	1.887671	1.255671	-2.145332
54809	0	0.287549	7.598814	-1.196526	0.002869	0.075989	-0.011963	1.890985	1.246202	-2.124018
54810	0	0.410844	8.147646	-1.211216	0.004104	0.081480	-0.012090	1.922526	1.240163	-2.097505
54811	0	0.501263	8.684474	-1.591202	0.005005	0.086853	-0.015869	1.979303	1.231586	-2.066689
54812	0	0.570167	8.981544	-1.565204	0.005692	0.089827	-0.015592	2.056939	1.220551	-2.025693
54813	0	0.653740	9.575148	-1.454612	0.006531	0.095764	-0.014465	2.154481	1.213744	-1.975195
54814	0	0.807137	10.329818	-1.283734	0.008068	0.103310	-0.012747	2.255692	1.209847	-1.937626
54815	0	0.745407	10.899871	-1.132287	0.007446	0.109009	-0.011230	2.353212	1.200902	-1.907049
54816	0	0.843113	11.405908	-0.625877	0.008436	0.114063	-0.006175	2.437408	1.204870	-1.889390
54817	0	0.799394	11.743137	-0.079247	0.007996	0.117432	-0.000732	2.496234	1.203965	-1.866279
54818	0	0.756266	11.908098	0.143313	0.007564	0.119081	0.001464	2.525640	1.204366	-1.861720
54819	0	0.842101	12.005626	0.019779	0.008423	0.120056	0.000183	2.511576	1.205166	-1.855914
54820	0	0.817404	11.615117	-0.254268	0.008175	0.116150	-0.002597	2.458093	1.205358	-1.852410
54821	0	0.713424	10.968329	-0.476096	0.007141	0.109680	-0.004822	2.394231	1.212848	-1.859670
54822	0	0.589909	10.469022	-0.787524	0.005906	0.104685	-0.007941	2.321580	1.221132	-1.877063
54823	0	0.573496	9.894540	-1.049074	0.005737	0.098938	-0.010559	2.241783	1.224321	-1.910812
54824	0	0.481180	9.365034	-1.079770	0.004816	0.093643	-0.010858	2.168102	1.229612	-1.936737
54825	0	0.542891	8.868875	-0.892789	0.005432	0.088684	-0.008972	2.110381	1.233991	-1.953899
54826	0	0.567090	8.466767	-0.891698	0.005670	0.084664	-0.008949	2.065962	1.232417	-1.976160
54827	0	0.561372	8.215627	-0.955810	0.005615	0.082153	-0.009583	2.031472	1.234435	-1.984082
54828	0	0.628223	8.130616	-1.056042	0.006283	0.081305	-0.010572	2.014173	1.235069	-1.989155
54829	0	0.592491	8.032279	-1.036934	0.005920	0.080322	-0.010376	2.004930	1.228736	-1.974061
54830	0	0.459355	8.001690	-1.024714	0.004586	0.080018	-0.010242	2.013174	1.218454	-1.942679
54831	0	0.452762	8.434691	-1.034017	0.004517	0.084351	-0.010315	2.047476	1.203489	-1.911674
54832	0	0.460963	8.946404	-1.223330	0.004601	0.089469	-0.012200	2.089629	1.193424	-1.877207
54833	0	0.555969	9.154723	-1.109018	0.005554	0.091553	-0.011047	2.143694	1.186389	-1.827906
54834	0	0.551183	9.605234	-0.973238	0.005503	0.096059	-0.009673	2.214767	1.174253	-1.772337
54835	0	0.635149	10.119045	-0.891397	0.006348	0.101196	-0.008850	2.287224	1.168755	-1.742292
54836	0	0.647989	10.520565	-1.019975	0.006477	0.105211	-0.010143	2.348832	1.165027	-1.712882
54837	0	0.713839	10.839522	-0.707137	0.007141	0.108398	-0.007019	2.404147	1.166594	-1.692513
54838	0	0.743517	11.065191	-0.423171	0.007440	0.110653	-0.004197	2.440066	1.169159	-1.668724
54839	0	0.708143	11.138873	-0.306434	0.007080	0.111389	-0.003052	2.452718	1.167279	-1.665576
54840	0	0.823705	11.144867	-0.423604	0.008242	0.111448	-0.004237	2.450914	1.172571	-1.674067
54841	0	0.793224	10.797309	-0.607298	0.007935	0.107971	-0.006104	2.418012	1.175245	-1.680190
54842	0	0.682359	10.278981	-0.698840	0.006831	0.102787	-0.007022	2.380141	1.183900	-1.687978
54843	0	0.597497	9.985630	-0.821066	0.005981	0.099854	-0.008240	2.345963	1.192213	-1.715583
54844	0	0.602252	9.632326	-0.967351	0.006028	0.096319	-0.009710	2.301213	1.199471	-1.749051
54845	0	0.555379	9.247079	-0.900751	0.005554	0.092468	-0.009033	2.268633	1.200368	-1.772642
54846	0	0.518884	8.966623	-0.749639	0.005187	0.089664	-0.007519	2.239388	1.198637	-1.794620
54847	0	0.555510	8.758654	-0.676010	0.005554	0.087585	-0.006775	2.219272	1.198079	-1.814113
54848	0	0.579783	8.630653	-0.838589	0.005799	0.086306	-0.008394	2.207338	1.200217	-1.832657
54849	0	0.641144	8.618203	-0.945500	0.006409	0.086182	-0.009460	2.199617	1.196378	-1.835437
54850	0	0.636040	8.660782	-1.030852	0.006352	0.086609	-0.010304	2.204722	1.185629	-1.831689
54851	0	0.586827	8.947521	-0.972068	0.005859	0.089478	-0.009705	2.225189	1.173858	-1.818820
54852	0	0.564620	9.337358	-1.099122	0.005633	0.093378	-0.010960	2.263669	1.157821	-1.809945
54853	0	0.544181	9.569872	-1.187196	0.005432	0.095703	-0.011841	2.300597	1.145962	-1.804391
54854	0	0.576385	9.935204	-1.072378	0.005756	0.099357	-0.010685	2.345074	1.136844	-1.789693
54855	0	0.543558	10.302288	-1.005380	0.005432	0.103027	-0.010010	2.393642	1.132426	-1.779504
54856	0	0.611426	10.576125	-0.941139	0.006110	0.105765	-0.009368	2.440249	1.127627	-1.775739
54857	0	0.671819	10.766313	-0.839549	0.006714	0.107666	-0.008362	2.475369	1.123322	-1.787465
54858	0	0.739433	10.918562	-0.650217	0.007394	0.109187	-0.006477	2.500610	1.123315	-1.798542
54859	0	0.750873	10.943551	-0.458793	0.007507	0.109436	-0.004578	2.510492	1.122930	-1.812814
54860	0	0.763264	10.778643	-0.526290	0.007631	0.107786	-0.005270	2.501805	1.123096	-1.836386
54861	0	0.682935	10.321210	-0.687874	0.006836	0.103210	-0.006897	2.480374	1.131894	-1.868349
54862	0	0.700126	10.004203	-0.725915	0.007006	0.100039	-0.007290	2.443941	1.138150	-1.896747
54863	0	0.665164	9.637697	-0.735424	0.006653	0.096375	-0.007385	2.405679	1.141030	-1.933030
54864	0	0.615794	9.223155	-0.723445	0.006162	0.092229	-0.007265	2.366032	1.147511	-1.979505
54865	0	0.616412	8.966294	-0.766403	0.006165	0.089661	-0.007690	2.330863	1.149178	-2.017178
54866	0	0.616077	8.716391	-0.688603	0.006164	0.087162	-0.006907	2.301464	1.153669	-2.042815
54867	0	0.622714	8.520678	-0.687451	0.006226	0.085205	-0.006897	2.270207	1.152026	-2.060423
54868	0	0.556235	8.435544	-0.903683	0.005556	0.084354	-0.009050	2.250881	1.143544	-2.080284
54869	0	0.543403	8.404596	-0.982094	0.005432	0.084045	-0.009827	2.242338	1.140664	-2.088334
54870	0	0.482666	8.563207	-1.067845	0.004825	0.085633	-0.010670	2.253407	1.137579	-2.089504
54871	0	0.549946	8.947483	-1.076156	0.005493	0.089478	-0.010742	2.277760	1.129137	-2.077116
54872	0	0.545059	9.282394	-1.197005	0.005445	0.092828	-0.011943	2.310808	1.121296	-2.066932
54873	0	0.586535	9.575981	-1.223823	0.005859	0.095764	-0.012207	2.347698	1.113785	-2.051378
54874	0	0.600086	10.038859	-1.122066	0.005993	0.100394	-0.011174	2.400325	1.104041	-2.030999
54875	0	0.580344	10.412083	-1.103240	0.005798	0.104126	-0.010986	2.450533	1.097658	-2.011858
54876	0	0.605474	10.710128	-1.057989	0.006052	0.107106	-0.010531	2.501749	1.094152	-2.003680
54877	0	0.634660	10.992092	-0.846788	0.006348	0.109924	-0.008423	2.547965	1.094857	-2.002822
54878	0	0.738034	11.223636	-0.610540	0.007382	0.112238	-0.006074	2.579244	1.096890	-2.004214
54879	0	0.787239	11.254841	-0.404219	0.007874	0.112549	-0.004028	2.592457	1.098336	-2.009561
54880	0	0.854100	11.151078	-0.435039	0.008542	0.111510	-0.004361	2.580159	1.100499	-2.024954
54881	0	0.824018	10.766778	-0.637851	0.008240	0.107666	-0.006409	2.546876	1.100656	-2.038572
54882	0	0.756542	10.364450	-0.698084	0.007568	0.103642	-0.007022	2.500306	1.104477	-2.056133
54883	0	0.708062	9.961295	-0.813467	0.007080	0.099609	-0.008179	2.448430	1.104372	-2.075574
54884	0	0.653201	9.546981	-0.865862	0.006531	0.095466	-0.008705	2.391268	1.103418	-2.102849
54885	0	0.634292	9.167832	-0.887834	0.006348	0.091675	-0.008911	2.349020	1.109464	-2.122590
54886	0	0.560301	8.869234	-0.735486	0.005606	0.088690	-0.007383	2.311086	1.113297	-2.141053
54887	0	0.591997	8.581757	-0.742196	0.005920	0.085815	-0.007446	2.277402	1.114081	-2.158042
54888	0	0.561339	8.399000	-0.811323	0.005613	0.083988	-0.008132	2.250843	1.113765	-2.166168
54889	0	0.549547	8.355860	-0.920160	0.005493	0.083557	-0.009216	2.229882	1.110165	-2.164195
54890	0	0.495360	8.319413	-0.942566	0.004948	0.083194	-0.009432	2.220816	1.101439	-2.144418
54891	0	0.397072	8.514336	-1.013620	0.003967	0.085144	-0.010132	2.225870	1.096295	-2.117633
54892	0	0.447116	8.922852	-1.034629	0.004462	0.089231	-0.010324	2.253135	1.084234	-2.091608
54893	0	0.464789	9.209880	-1.107054	0.004639	0.092102	-0.011047	2.281236	1.072233	-2.062356
54894	0	0.527464	9.471582	-1.070021	0.005267	0.094720	-0.010668	2.319889	1.062310	-2.024939
54895	0	0.562600	9.893266	-1.029932	0.005615	0.098938	-0.010254	2.371977	1.048594	-1.985710
54896	0	0.618513	10.258491	-1.026456	0.006186	0.102589	-0.010226	2.414180	1.048882	-1.956218
54897	0	0.634845	10.558703	-1.004918	0.006348	0.105591	-0.010010	2.456332	1.046716	-1.929336
54898	0	0.677346	10.759603	-0.798657	0.006775	0.107598	-0.007955	2.489668	1.046867	-1.910920
54899	0	0.719805	10.931316	-0.630525	0.007202	0.109314	-0.006287	2.508391	1.049933	-1.898290
54900	0	0.773831	10.967829	-0.541543	0.007743	0.109678	-0.005409	2.513934	1.053881	-1.892599
54901	0	0.841956	10.931474	-0.542163	0.008423	0.109314	-0.005432	2.501960	1.056689	-1.890692
54902	0	0.828638	10.577864	-0.782380	0.008294	0.105776	-0.007854	2.468786	1.064464	-1.887743
54903	0	0.738615	10.211457	-0.814351	0.007385	0.102112	-0.008179	2.428181	1.063151	-1.894704
54904	0	0.671206	9.973925	-0.832008	0.006715	0.099736	-0.008354	2.387747	1.066221	-1.905627
54905	0	0.628092	9.619530	-0.985343	0.006287	0.096191	-0.009888	2.345668	1.072682	-1.917632
54906	0	0.572464	9.314934	-0.942666	0.005726	0.093146	-0.009456	2.308770	1.073841	-1.925612
54907	0	0.530619	9.118922	-0.857976	0.005310	0.091187	-0.008606	2.274708	1.078262	-1.931054
54908	0	0.481362	8.954506	-0.780212	0.004813	0.089543	-0.007822	2.248114	1.077276	-1.935991
54909	0	0.500246	8.838047	-0.889701	0.005005	0.088379	-0.008911	2.228679	1.079816	-1.937029
54910	0	0.524847	8.807695	-0.930439	0.005243	0.088077	-0.009311	2.219475	1.072375	-1.929029
54911	0	0.458058	8.795169	-0.897035	0.004578	0.087952	-0.008972	2.216056	1.067704	-1.913966
54912	0	0.434446	9.039196	-0.842917	0.004339	0.090393	-0.008420	2.226571	1.060153	-1.901414
54913	0	0.482757	9.338229	-0.904560	0.004822	0.093384	-0.009033	2.240682	1.052165	-1.888638
54914	0	0.550994	9.520911	-0.895408	0.005505	0.095211	-0.008937	2.260345	1.044745	-1.874309
54915	0	0.598589	9.716628	-0.898749	0.005981	0.097168	-0.008972	2.277504	1.038279	-1.853404
54916	0	0.612133	10.033599	-0.877680	0.006112	0.100338	-0.008760	2.295285	1.026343	-1.830840
54917	0	0.671823	10.235404	-0.923443	0.006714	0.102356	-0.009216	2.314538	1.020413	-1.818120
54918	0	0.684382	10.351078	-0.902173	0.006845	0.103512	-0.009009	2.326996	1.020416	-1.815099
54919	0	0.701743	10.418631	-0.849384	0.007019	0.104187	-0.008484	2.336661	1.021454	-1.811386
54920	0	0.732035	10.455104	-0.759317	0.007320	0.104551	-0.007589	2.339408	1.021128	-1.815275
54921	0	0.725861	10.406551	-0.695427	0.007263	0.104065	-0.006958	2.333741	1.025956	-1.822448
54922	0	0.743423	10.186984	-0.754787	0.007437	0.101869	-0.007562	2.316484	1.028768	-1.836124
54923	0	0.714413	9.912266	-0.717757	0.007141	0.099121	-0.007202	2.286442	1.025215	-1.848128
54924	0	0.689898	9.753886	-0.756167	0.006903	0.097537	-0.007582	2.261026	1.029750	-1.868224
54925	0	0.677420	9.521664	-0.766881	0.006775	0.095215	-0.007690	2.233100	1.030729	-1.892001
54926	0	0.628249	9.290017	-0.793439	0.006285	0.092898	-0.007954	2.207521	1.033432	-1.911555
54927	0	0.591800	9.143214	-0.724657	0.005920	0.091431	-0.007263	2.184990	1.036333	-1.924206
54928	0	0.524150	9.088542	-0.727804	0.005243	0.090884	-0.007292	2.166069	1.038298	-1.935585
54929	0	0.451907	8.996623	-0.823391	0.004517	0.089966	-0.008240	2.157144	1.034621	-1.944373
54930	0	0.458534	8.984412	-0.913824	0.004581	0.089844	-0.009144	2.148510	1.029067	-1.954028
54931	0	0.457905	9.118584	-0.867342	0.004578	0.091187	-0.008667	2.155074	1.026558	-1.956211
54932	0	0.507434	9.411238	-0.918575	0.005068	0.094114	-0.009170	2.173262	1.017766	-1.951804
54933	0	0.561811	9.631179	-0.923214	0.005615	0.096313	-0.009216	2.190553	1.013500	-1.951338
54934	0	0.562622	9.838276	-0.811088	0.005621	0.098385	-0.008089	2.214468	1.006247	-1.940061
54935	0	0.617098	10.095027	-0.844065	0.006165	0.100952	-0.008423	2.233081	0.998158	-1.939182
54936	0	0.654842	10.259384	-0.969293	0.006543	0.102595	-0.009681	2.245060	0.991496	-1.939696
54937	0	0.695747	10.412470	-1.002337	0.006958	0.104126	-0.010010	2.258373	0.991210	-1.938375
54938	0	0.720270	10.528179	-0.919244	0.007200	0.105283	-0.009183	2.267001	0.987781	-1.940466
54939	0	0.708264	10.559033	-0.793878	0.007080	0.105591	-0.007935	2.269731	0.984540	-1.949382
54940	0	0.750894	10.565042	-0.763456	0.007512	0.105650	-0.007638	2.263931	0.987855	-1.963493
54941	0	0.744347	10.327249	-0.829083	0.007446	0.103271	-0.008301	2.250618	0.990974	-1.985064
54942	0	0.750249	10.064910	-0.734920	0.007502	0.100648	-0.007366	2.228967	0.990120	-2.007157
54943	0	0.683156	9.851198	-0.706712	0.006836	0.098511	-0.007080	2.211641	0.995323	-2.028585
54944	0	0.669996	9.588970	-0.667200	0.006705	0.095888	-0.006689	2.188800	1.002155	-2.056241
54945	0	0.665073	9.326318	-0.694046	0.006653	0.093262	-0.006958	2.164748	1.005069	-2.084133
54946	0	0.579397	9.100691	-0.616751	0.005794	0.091005	-0.006191	2.132626	1.004895	-2.109098
54947	0	0.567691	8.935680	-0.638957	0.005676	0.089355	-0.006409	2.106045	1.003737	-2.120890
54948	0	0.524943	8.850523	-0.720927	0.005250	0.088504	-0.007226	2.082370	1.003929	-2.131750
54949	0	0.476156	8.746481	-0.804060	0.004761	0.087463	-0.008057	2.059409	1.002071	-2.139939
54950	0	0.440181	8.740531	-0.887550	0.004395	0.087405	-0.008880	2.052075	0.992750	-2.135169
54951	0	0.384925	8.880512	-0.983441	0.003845	0.088806	-0.009827	2.060091	0.986444	-2.122387
54952	0	0.465127	9.197539	-0.979576	0.004646	0.091977	-0.009782	2.075492	0.979205	-2.118480
54953	0	0.568239	9.460183	-0.997049	0.005676	0.094604	-0.009949	2.100043	0.970562	-2.101455
54954	0	0.618368	9.660981	-1.050665	0.006177	0.096613	-0.010482	2.127797	0.961319	-2.077406
54955	0	0.665650	9.966824	-0.929802	0.006653	0.099670	-0.009277	2.149884	0.955552	-2.056323
54956	0	0.697017	10.277542	-0.934937	0.006965	0.102778	-0.009320	2.180504	0.948032	-2.042346
54957	0	0.696542	10.455060	-0.905785	0.006958	0.104553	-0.009033	2.205617	0.938532	-2.030323
54958	0	0.733796	10.588901	-0.842871	0.007339	0.105890	-0.008412	2.221290	0.937846	-2.023182
54959	0	0.744831	10.717689	-0.739550	0.007446	0.107178	-0.007385	2.230130	0.934552	-2.018215
54960	0	0.763551	10.735863	-0.734721	0.007633	0.107359	-0.007345	2.230086	0.931094	-2.018288
54961	0	0.799563	10.632329	-0.732348	0.007996	0.106323	-0.007324	2.227128	0.929876	-2.014901
54962	0	0.738495	10.370002	-0.755000	0.007385	0.103699	-0.007567	2.205633	0.929219	-2.018834
54963	0	0.707826	10.119799	-0.834275	0.007080	0.101196	-0.008362	2.181749	0.930263	-2.018901
54964	0	0.640252	9.875953	-0.799931	0.006405	0.098758	-0.008019	2.156051	0.932040	-2.024776
54965	0	0.591686	9.588843	-0.846154	0.005920	0.095886	-0.008484	2.126894	0.935511	-2.036787
54966	0	0.542276	9.351127	-0.750685	0.005424	0.093510	-0.007525	2.101685	0.936984	-2.048726
54967	0	0.506434	9.137080	-0.608728	0.005066	0.091370	-0.006104	2.078982	0.937922	-2.047954
54968	0	0.499883	9.039616	-0.703503	0.005001	0.090395	-0.007049	2.059359	0.939817	-2.056185
54969	0	0.482382	8.911230	-0.657718	0.004822	0.089111	-0.006592	2.038187	0.935988	-2.055065
54970	0	0.495164	8.838125	-0.814299	0.004948	0.088381	-0.008150	2.026637	0.929414	-2.046059
54971	0	0.464238	8.850120	-0.872378	0.004639	0.088501	-0.008728	2.018775	0.923144	-2.029160
54972	0	0.465139	8.978193	-0.951734	0.004645	0.089783	-0.009513	2.022025	0.914121	-2.019215
54973	0	0.526013	9.258819	-0.977999	0.005249	0.092590	-0.009766	2.037445	0.899025	-2.007710
54974	0	0.576388	9.429275	-0.907850	0.005759	0.094295	-0.009063	2.054353	0.891593	-1.980208
54975	0	0.666012	9.673807	-0.881274	0.006653	0.096741	-0.008789	2.080243	0.881161	-1.957001
54976	0	0.728457	9.917357	-0.868113	0.007277	0.099176	-0.008655	2.108805	0.871065	-1.932640
54977	0	0.720778	10.119394	-0.868971	0.007202	0.101196	-0.008667	2.132243	0.862893	-1.914963
54978	0	0.739809	10.247160	-0.867031	0.007396	0.102473	-0.008653	2.149604	0.858491	-1.900532
54979	0	0.738777	10.369775	-0.812787	0.007385	0.103699	-0.008118	2.158401	0.854025	-1.890155
54980	0	0.732883	10.467198	-0.783965	0.007329	0.104672	-0.007833	2.162583	0.852565	-1.882527
54981	0	0.707854	10.449232	-0.787318	0.007080	0.104492	-0.007874	2.159509	0.852794	-1.879633
54982	0	0.695466	10.357690	-0.768678	0.006954	0.103577	-0.007690	2.152692	0.851024	-1.879899
54983	0	0.659117	10.131909	-0.798691	0.006592	0.101318	-0.007996	2.140054	0.850447	-1.880585
54984	0	0.628024	9.930609	-0.815453	0.006285	0.099305	-0.008162	2.127936	0.854456	-1.888047
54985	0	0.597995	9.784056	-0.895997	0.005981	0.097839	-0.008972	2.110742	0.855019	-1.894696
54986	0	0.573660	9.552274	-0.942749	0.005733	0.095522	-0.009438	2.095745	0.850067	-1.902568
54987	0	0.524995	9.381149	-0.847834	0.005249	0.093811	-0.008484	2.086045	0.847807	-1.912421
54988	0	0.506521	9.289579	-0.767761	0.005067	0.092896	-0.007680	2.080246	0.848624	-1.917731
54989	0	0.506467	9.210229	-0.756626	0.005066	0.092102	-0.007568	2.074669	0.848967	-1.924471
54990	0	0.567181	9.173588	-0.713800	0.005673	0.091736	-0.007137	2.072566	0.849522	-1.923484
54991	0	0.537338	9.173564	-0.763021	0.005371	0.091736	-0.007629	2.070592	0.845260	-1.924118
54992	0	0.604978	9.319908	-0.830746	0.006046	0.093200	-0.008303	2.073394	0.839591	-1.927394
54993	0	0.568120	9.466404	-0.886282	0.005676	0.094666	-0.008850	2.085747	0.832129	-1.926289
54994	0	0.586937	9.643063	-0.882754	0.005869	0.096432	-0.008816	2.096739	0.829807	-1.915636
54995	0	0.604555	9.716617	-0.874586	0.006042	0.097168	-0.008728	2.114752	0.824420	-1.904794
54996	0	0.647914	9.936008	-0.847291	0.006475	0.099361	-0.008460	2.126467	0.818609	-1.898199
54997	0	0.696391	10.070661	-0.873944	0.006958	0.100708	-0.008728	2.136353	0.810252	-1.892994
54998	0	0.696880	10.125273	-0.937111	0.006969	0.101254	-0.009362	2.143169	0.809439	-1.892886
54999	0	0.744825	10.198839	-0.916881	0.007446	0.101990	-0.009155	2.155064	0.805721	-1.892438
55000	0	0.721264	10.241347	-0.845280	0.007206	0.102414	-0.008451	2.154225	0.797010	-1.899836
55001	0	0.732607	10.174553	-0.817793	0.007324	0.101746	-0.008179	2.149836	0.793742	-1.908852
55002	0	0.665058	10.034186	-0.816950	0.006656	0.100341	-0.008178	2.136899	0.798357	-1.918194
55003	0	0.628567	9.783983	-0.737972	0.006287	0.097839	-0.007385	2.126878	0.798424	-1.932269
55004	0	0.597592	9.692519	-0.792111	0.005979	0.096925	-0.007924	2.119819	0.800425	-1.945063
55005	0	0.586151	9.521520	-0.768439	0.005859	0.095215	-0.007690	2.108990	0.796809	-1.959594
55006	0	0.555519	9.362866	-0.755000	0.005558	0.093628	-0.007557	2.096953	0.799118	-1.972601
55007	0	0.530847	9.253010	-0.817069	0.005310	0.092529	-0.008179	2.083446	0.799875	-1.988362
55008	0	0.499960	9.216391	-0.718952	0.005001	0.092164	-0.007187	2.083136	0.800812	-2.006690
55009	0	0.500223	9.161386	-0.775205	0.005005	0.091614	-0.007751	2.080275	0.802801	-2.017806
55010	0	0.524621	9.179640	-0.806203	0.005243	0.091797	-0.008059	2.081028	0.797634	-2.021830
55011	0	0.543686	9.246761	-0.745093	0.005432	0.092468	-0.007446	2.083142	0.790338	-2.026600
55012	0	0.599234	9.478500	-0.807356	0.005990	0.094786	-0.008067	2.087323	0.785656	-2.023069
55013	0	0.665571	9.637357	-0.879719	0.006653	0.096375	-0.008789	2.093326	0.780448	-2.022440
55014	0	0.696524	9.771403	-0.839343	0.006964	0.097715	-0.008379	2.106606	0.776768	-2.015274
55015	0	0.702540	9.954640	-0.898866	0.007019	0.099548	-0.008972	2.121958	0.767496	-2.004955
55016	0	0.697143	10.149547	-1.048257	0.006970	0.101497	-0.010471	2.130870	0.764472	-1.999547
55017	0	0.665412	10.217137	-0.996307	0.006653	0.102173	-0.009949	2.143205	0.761080	-1.991992
55018	0	0.714152	10.308322	-0.999327	0.007143	0.103085	-0.009978	2.155984	0.760883	-1.989861
55019	0	0.720389	10.375856	-0.904566	0.007202	0.103760	-0.009033	2.165855	0.757121	-1.990357
55020	0	0.720326	10.393953	-0.833405	0.007205	0.103940	-0.008327	2.170144	0.757371	-1.991269
55021	0	0.707672	10.296686	-0.738074	0.007080	0.102966	-0.007385	2.161047	0.759598	-1.996382
55022	0	0.676588	10.107550	-0.761777	0.006767	0.101075	-0.007621	2.153442	0.759814	-2.006670
55023	0	0.640555	9.881677	-0.774315	0.006409	0.098816	-0.007751	2.139644	0.761995	-2.014998
55024	0	0.585582	9.680359	-0.766071	0.005853	0.096803	-0.007674	2.119593	0.756711	-2.022810
55025	0	0.506649	9.491078	-0.798204	0.005066	0.094910	-0.007996	2.099160	0.754498	-2.034643
55026	0	0.512407	9.289850	-0.734844	0.005128	0.092897	-0.007360	2.081386	0.757609	-2.041221
55027	0	0.518583	9.167591	-0.731192	0.005188	0.091675	-0.007324	2.061865	0.758558	-2.045887
55028	0	0.506178	9.051779	-0.796290	0.005061	0.090517	-0.007972	2.046490	0.755904	-2.048218
55029	0	0.513051	9.002697	-0.738139	0.005127	0.090027	-0.007385	2.037419	0.749330	-2.045153
55030	0	0.525476	8.984392	-0.743732	0.005256	0.089844	-0.007439	2.031472	0.748560	-2.043591
55031	0	0.549078	9.045399	-0.812052	0.005493	0.090454	-0.008118	2.030873	0.749343	-2.032317
55032	0	0.567462	9.264965	-0.782525	0.005671	0.092650	-0.007819	2.034154	0.742142	-2.025995
55033	0	0.653433	9.484780	-0.922234	0.006531	0.094849	-0.009216	2.037288	0.735591	-2.013755
55034	0	0.642127	9.594415	-0.887127	0.006415	0.095945	-0.008862	2.043596	0.726219	-1.999072
55035	0	0.696390	9.820342	-0.947843	0.006958	0.098206	-0.009460	2.060440	0.716980	-1.984478
55036	0	0.685377	10.045716	-0.945256	0.006847	0.100459	-0.009437	2.074471	0.707254	-1.966932
55037	0	0.653571	10.156104	-0.959458	0.006531	0.101562	-0.009583	2.083809	0.699243	-1.950926
55038	0	0.672723	10.271660	-1.035463	0.006723	0.102718	-0.010340	2.096028	0.692747	-1.941255
55039	0	0.689885	10.388054	-0.916853	0.006897	0.103882	-0.009155	2.106210	0.688385	-1.934513
55040	0	0.683677	10.412243	-0.882544	0.006839	0.104123	-0.008816	2.112392	0.688202	-1.926521
55041	0	0.689164	10.406508	-0.769336	0.006897	0.104065	-0.007690	2.111001	0.691931	-1.924259
55042	0	0.657897	10.284482	-0.707962	0.006580	0.102844	-0.007087	2.098495	0.691053	-1.919524
55043	0	0.616436	10.046445	-0.688867	0.006165	0.100464	-0.006897	2.084296	0.689533	-1.926409
55044	0	0.579841	9.900100	-0.833275	0.005797	0.099000	-0.008346	2.064736	0.686209	-1.925486
55045	0	0.561498	9.704751	-0.858798	0.005615	0.097046	-0.008606	2.038796	0.684413	-1.927207
55046	0	0.512669	9.491411	-0.855374	0.005126	0.094913	-0.008572	2.012471	0.681629	-1.934481
55047	0	0.524818	9.368998	-0.865657	0.005249	0.093689	-0.008667	1.994937	0.680575	-1.936199
55048	0	0.543000	9.277543	-0.820810	0.005430	0.092774	-0.008220	1.975756	0.678794	-1.938699
55049	0	0.567241	9.185840	-0.787064	0.005676	0.091858	-0.007874	1.967236	0.681462	-1.940028
55050	0	0.579290	9.167487	-0.762044	0.005790	0.091675	-0.007624	1.958345	0.675285	-1.936407
55051	0	0.567898	9.124697	-0.769545	0.005676	0.091248	-0.007690	1.959780	0.669473	-1.929463
55052	0	0.623282	9.271002	-0.727768	0.006230	0.092710	-0.007274	1.959801	0.664081	-1.924846
55053	0	0.617113	9.387066	-0.800704	0.006165	0.093872	-0.007996	1.968885	0.653519	-1.912843
55054	0	0.636454	9.521107	-0.766086	0.006360	0.095212	-0.007653	1.973107	0.645669	-1.903816
55055	0	0.665342	9.661798	-0.806426	0.006653	0.096619	-0.008057	1.977197	0.642338	-1.894461
55056	0	0.665468	9.838562	-0.845170	0.006654	0.098387	-0.008439	1.986912	0.638689	-1.882155
55057	0	0.677931	10.009673	-0.879616	0.006775	0.100098	-0.008789	1.989960	0.631192	-1.875649
55058	0	0.672569	10.070470	-0.911104	0.006722	0.100705	-0.009109	1.987721	0.625019	-1.864424
55059	0	0.646914	10.119613	-0.909642	0.006470	0.101196	-0.009094	1.985037	0.623197	-1.856582
55060	0	0.665505	10.156142	-0.854799	0.006651	0.101562	-0.008550	1.977854	0.616327	-1.858635
55061	0	0.610192	10.150125	-0.830459	0.006104	0.101501	-0.008301	1.976852	0.615866	-1.858120
55062	0	0.585306	10.089060	-0.818273	0.005856	0.100890	-0.008186	1.967431	0.616360	-1.858336
55063	0	0.579779	9.912163	-0.774507	0.005798	0.099121	-0.007751	1.954680	0.614867	-1.862803
55064	0	0.579760	9.814502	-0.730428	0.005796	0.098145	-0.007312	1.940429	0.611717	-1.875823
55065	0	0.573763	9.680275	-0.767772	0.005737	0.096802	-0.007690	1.919942	0.609307	-1.882128
55066	0	0.585927	9.570598	-0.795949	0.005859	0.095705	-0.007971	1.900897	0.607306	-1.886700
55067	0	0.585946	9.436148	-0.822678	0.005859	0.094360	-0.008240	1.879587	0.605122	-1.896145
55068	0	0.567596	9.375220	-0.833304	0.005676	0.093752	-0.008336	1.870314	0.603322	-1.902272
55069	0	0.579837	9.326199	-0.909147	0.005798	0.093262	-0.009094	1.861318	0.600942	-1.908743
55070	0	0.585625	9.295680	-0.866090	0.005858	0.092957	-0.008662	1.854066	0.601204	-1.911560
55071	0	0.622789	9.387152	-0.909831	0.006226	0.093872	-0.009094	1.853456	0.595887	-1.906494
55072	0	0.598842	9.484631	-0.855591	0.005985	0.094847	-0.008554	1.850720	0.589679	-1.906924
55073	0	0.616661	9.612952	-0.806527	0.006165	0.096130	-0.008057	1.855396	0.584576	-1.899776
55074	0	0.629441	9.728744	-0.759204	0.006290	0.097288	-0.007586	1.856271	0.577403	-1.896886
55075	0	0.642042	9.832633	-0.806331	0.006409	0.098328	-0.008057	1.858380	0.561206	-1.895993
55076	0	0.686240	9.966720	-0.843839	0.006859	0.099668	-0.008437	1.854021	0.554616	-1.895602
55077	0	0.696195	10.058548	-0.848604	0.006958	0.100586	-0.008484	1.850651	0.547663	-1.896452
55078	0	0.672529	10.119496	-0.903930	0.006721	0.101195	-0.009038	1.846312	0.540873	-1.896699
55079	0	0.634441	10.101355	-0.915346	0.006348	0.101013	-0.009155	1.838385	0.541968	-1.896483
55080	0	0.640608	10.113533	-0.982034	0.006402	0.101135	-0.009824	1.828589	0.534858	-1.900086
55081	0	0.622615	10.003711	-0.914957	0.006226	0.100037	-0.009155	1.816137	0.531736	-1.902653
55082	0	0.634689	9.893861	-0.877277	0.006349	0.098938	-0.008779	1.803447	0.531245	-1.905174
55083	0	0.598477	9.747312	-0.726084	0.005981	0.097473	-0.007263	1.794687	0.525175	-1.915201
55084	0	0.592818	9.637399	-0.755743	0.005926	0.096374	-0.007565	1.780193	0.520552	-1.924368
55085	0	0.561673	9.460498	-0.707231	0.005615	0.094604	-0.007080	1.764737	0.516491	-1.931806
55086	0	0.610835	9.393361	-0.736188	0.006106	0.093933	-0.007370	1.748692	0.511831	-1.939685
55087	0	0.604957	9.307847	-0.683161	0.006042	0.093079	-0.006836	1.737186	0.500943	-1.950882
55088	0	0.605882	9.240671	-0.700303	0.006056	0.092406	-0.007011	1.720645	0.494686	-1.952071
55089	0	0.616923	9.228582	-0.847325	0.006165	0.092285	-0.008484	1.701350	0.486160	-1.945160
55090	0	0.611722	9.234713	-0.876469	0.006112	0.092347	-0.008768	1.691015	0.477078	-1.940371
55091	0	0.592746	9.338338	-0.976524	0.005920	0.093384	-0.009766	1.684439	0.465678	-1.929002
55092	0	0.642451	9.509154	-0.988878	0.006422	0.095092	-0.009888	1.679597	0.459927	-1.919778
55093	0	0.628811	9.661757	-0.983637	0.006287	0.096619	-0.009827	1.684907	0.455364	-1.913430
55094	0	0.629105	9.795762	-0.826900	0.006289	0.097959	-0.008260	1.689438	0.449685	-1.911565
55095	0	0.665451	9.930319	-0.873822	0.006653	0.099304	-0.008728	1.694999	0.444785	-1.898747
55096	0	0.659928	10.100967	-0.783799	0.006595	0.101010	-0.007833	1.693869	0.436556	-1.890106
55097	0	0.665730	10.186704	-0.830498	0.006653	0.101868	-0.008301	1.692333	0.428520	-1.878056
55098	0	0.648405	10.223138	-0.898340	0.006478	0.102232	-0.008981	1.688992	0.419201	-1.869409
55099	0	0.629076	10.266096	-0.939848	0.006287	0.102661	-0.009399	1.681590	0.411748	-1.863281
55100	0	0.629676	10.259969	-0.951299	0.006294	0.102599	-0.009521	1.666757	0.406220	-1.864947
55101	0	0.585937	10.138021	-1.042911	0.005859	0.101379	-0.010437	1.651416	0.403455	-1.865686
55102	0	0.604263	9.985544	-0.894595	0.006042	0.099854	-0.008957	1.632422	0.400440	-1.859935
55103	0	0.616728	9.838892	-0.823470	0.006165	0.098389	-0.008240	1.620072	0.394571	-1.860681
55104	0	0.629096	9.704665	-0.803839	0.006291	0.097046	-0.008047	1.603269	0.392380	-1.860468
55105	0	0.586259	9.521544	-0.743609	0.005859	0.095215	-0.007446	1.584482	0.385904	-1.861629
55106	0	0.574183	9.405676	-0.680817	0.005743	0.094056	-0.006816	1.568465	0.384768	-1.864184
55107	0	0.585964	9.314004	-0.640274	0.005859	0.093140	-0.006409	1.554508	0.381712	-1.866223
55108	0	0.641109	9.252943	-0.669835	0.006409	0.092529	-0.006702	1.542836	0.375896	-1.862179
55109	0	0.622967	9.210232	-0.743948	0.006226	0.092102	-0.007446	1.527817	0.367740	-1.849182
55110	0	0.660551	9.179667	-0.810166	0.006599	0.091797	-0.008104	1.517939	0.357164	-1.836129
55111	0	0.610799	9.228513	-0.884733	0.006104	0.092285	-0.008850	1.507913	0.348615	-1.820167
55112	0	0.574955	9.344370	-0.939406	0.005746	0.093444	-0.009395	1.500531	0.341199	-1.806096
55113	0	0.574178	9.496947	-0.965305	0.005737	0.094971	-0.009644	1.505268	0.332903	-1.796805
55114	0	0.636063	9.661468	-0.851327	0.006356	0.096616	-0.008504	1.509705	0.324599	-1.780360
55115	0	0.629006	9.802133	-0.818967	0.006287	0.098022	-0.008179	1.515804	0.317409	-1.764050
55116	0	0.641488	9.954507	-0.820689	0.006415	0.099545	-0.008202	1.515117	0.314942	-1.753225
55117	0	0.634911	10.064637	-0.812405	0.006348	0.100647	-0.008118	1.515592	0.310091	-1.736011
55118	0	0.659794	10.149907	-0.752356	0.006594	0.101500	-0.007521	1.512052	0.302183	-1.723659
55119	0	0.659425	10.186758	-0.805586	0.006592	0.101868	-0.008057	1.504315	0.296461	-1.715671
55120	0	0.635191	10.223328	-0.890657	0.006352	0.102233	-0.008910	1.493350	0.294164	-1.712622
55121	0	0.635118	10.144071	-0.933293	0.006348	0.101440	-0.009338	1.480294	0.287294	-1.708757
55122	0	0.641646	10.034214	-0.987302	0.006415	0.100342	-0.009877	1.468577	0.283176	-1.708653
55123	0	0.622523	9.899962	-1.018727	0.006226	0.098999	-0.010193	1.455143	0.280706	-1.712701
55124	0	0.640925	9.771762	-0.852941	0.006408	0.097717	-0.008534	1.442257	0.276210	-1.718603
55125	0	0.665321	9.680232	-0.841604	0.006653	0.096802	-0.008423	1.427144	0.273049	-1.725498
55126	0	0.604517	9.582519	-0.669902	0.006043	0.095825	-0.006701	1.418334	0.268292	-1.728141
55127	0	0.604488	9.423831	-0.707761	0.006042	0.094238	-0.007080	1.408262	0.262726	-1.734649
55128	0	0.605210	9.411512	-0.670672	0.006047	0.094115	-0.006709	1.398276	0.254207	-1.741137
55129	0	0.622415	9.387271	-0.750047	0.006226	0.093872	-0.007507	1.382775	0.253164	-1.742535
55130	0	0.628296	9.301904	-0.791516	0.006283	0.093019	-0.007921	1.368198	0.250076	-1.740224
55131	0	0.610978	9.338371	-0.811387	0.006104	0.093384	-0.008118	1.356421	0.239527	-1.739587
55132	0	0.618204	9.472468	-0.897087	0.006177	0.094726	-0.008965	1.356972	0.230400	-1.731578
55133	0	0.598726	9.558047	-0.866945	0.005981	0.095581	-0.008667	1.352796	0.220562	-1.730315
55134	0	0.581132	9.686009	-0.849764	0.005810	0.096861	-0.008490	1.355130	0.215732	-1.720740
55135	0	0.586331	9.783861	-0.855075	0.005859	0.097839	-0.008545	1.354787	0.208130	-1.712690
55136	0	0.586649	9.838616	-0.832069	0.005867	0.098387	-0.008313	1.356323	0.205801	-1.708437
55137	0	0.635124	9.954729	-0.818875	0.006348	0.099548	-0.008179	1.360642	0.198799	-1.706445
55138	0	0.635400	10.015558	-0.802002	0.006354	0.100156	-0.008017	1.357273	0.196516	-1.715029
55139	0	0.640942	9.991423	-0.799899	0.006409	0.099915	-0.007996	1.353877	0.192863	-1.714098
55140	0	0.647212	10.052354	-0.806822	0.006471	0.100524	-0.008064	1.351072	0.188387	-1.713310
55141	0	0.653264	9.973212	-0.841336	0.006531	0.099731	-0.008423	1.332871	0.183326	-1.711277
55142	0	0.647385	9.851242	-0.851752	0.006473	0.098512	-0.008527	1.314734	0.179128	-1.718474
55143	0	0.622132	9.753478	-0.860226	0.006226	0.097534	-0.008606	1.303023	0.181283	-1.720353
55144	0	0.609469	9.692489	-0.817094	0.006095	0.096925	-0.008172	1.294369	0.178847	-1.726766
55145	0	0.616390	9.570277	-0.787834	0.006165	0.095703	-0.007874	1.292706	0.176967	-1.735586
55146	0	0.622665	9.521370	-0.751779	0.006224	0.095214	-0.007518	1.285278	0.170560	-1.735660
55147	0	0.634965	9.442140	-0.756658	0.006348	0.094421	-0.007568	1.275657	0.165505	-1.744062
55148	0	0.641381	9.442024	-0.707867	0.006413	0.094420	-0.007077	1.269967	0.161129	-1.742937
55149	0	0.604902	9.435986	-0.732519	0.006042	0.094360	-0.007324	1.263698	0.150404	-1.745424
55150	0	0.599707	9.435824	-0.781539	0.005994	0.094358	-0.007815	1.256285	0.143498	-1.738286
55151	0	0.604532	9.551972	-0.836323	0.006042	0.095520	-0.008362	1.250479	0.137271	-1.742820
55152	0	0.592458	9.649542	-0.830745	0.005925	0.096496	-0.008305	1.246369	0.135041	-1.739102
55153	0	0.604478	9.722810	-0.867547	0.006042	0.097229	-0.008667	1.248848	0.129368	-1.733220
55154	0	0.629325	9.832455	-0.875643	0.006290	0.098326	-0.008745	1.254423	0.123085	-1.724282
55155	0	0.623125	9.936395	-0.867762	0.006226	0.099365	-0.008667	1.259161	0.113644	-1.720462
55156	0	0.648676	9.978877	-0.869385	0.006480	0.099790	-0.008689	1.257317	0.103165	-1.712029
55157	0	0.622849	10.034120	-0.879377	0.006226	0.100342	-0.008789	1.255144	0.096971	-1.710716
55158	0	0.617171	10.082788	-0.916703	0.006170	0.100828	-0.009165	1.250126	0.092397	-1.704191
55159	0	0.598661	10.028020	-0.891394	0.005981	0.100281	-0.008911	1.245806	0.083644	-1.702679
55160	0	0.660299	10.021782	-0.885460	0.006601	0.100218	-0.008856	1.236862	0.078854	-1.698490
55161	0	0.653028	9.912104	-0.872895	0.006531	0.099121	-0.008728	1.230357	0.076484	-1.693180
55162	0	0.634682	9.789952	-0.769045	0.006346	0.097899	-0.007692	1.220553	0.072475	-1.694563
55163	0	0.653110	9.698475	-0.769151	0.006531	0.096985	-0.007690	1.214177	0.069328	-1.698227
55164	0	0.622693	9.570246	-0.781072	0.006226	0.095702	-0.007815	1.201007	0.064953	-1.700285
55165	0	0.622277	9.466596	-0.768741	0.006226	0.094666	-0.007690	1.189696	0.065516	-1.698906
55166	0	0.609518	9.393371	-0.774048	0.006098	0.093933	-0.007746	1.175614	0.065881	-1.699042
55167	0	0.622374	9.344492	-0.793490	0.006226	0.093445	-0.007935	1.168312	0.065336	-1.701354
55168	0	0.634002	9.313996	-0.842321	0.006344	0.093140	-0.008424	1.159897	0.067083	-1.694327
55169	0	0.610297	9.301717	-0.800081	0.006104	0.093018	-0.007996	1.158617	0.064810	-1.687063
55170	0	0.598284	9.368641	-0.862220	0.005980	0.093687	-0.008617	1.156803	0.057891	-1.682386
55171	0	0.586371	9.496945	-0.825109	0.005859	0.094971	-0.008240	1.162823	0.049659	-1.668831
55172	0	0.568723	9.600422	-0.851985	0.005685	0.096005	-0.008508	1.169572	0.043796	-1.651861
55173	0	0.598101	9.747173	-0.868314	0.005981	0.097473	-0.008667	1.180815	0.041367	-1.642427
55174	0	0.542996	9.826285	-0.840581	0.005430	0.098264	-0.008395	1.185470	0.038747	-1.632814
55175	0	0.585844	9.948682	-0.885616	0.005859	0.099487	-0.008850	1.184713	0.036845	-1.617996
55176	0	0.579936	10.033898	-0.948073	0.005796	0.100340	-0.009473	1.185962	0.030616	-1.604173
55177	0	0.616276	10.082946	-0.977309	0.006165	0.100830	-0.009766	1.186745	0.029816	-1.600730
55178	0	0.634245	10.088899	-0.941788	0.006344	0.100889	-0.009415	1.182678	0.028546	-1.592521
55179	0	0.652855	10.131797	-0.885620	0.006531	0.101318	-0.008850	1.181853	0.028209	-1.586651
55180	0	0.640306	10.082885	-0.874418	0.006404	0.100829	-0.008740	1.178405	0.026286	-1.575407
55181	0	0.677085	10.009792	-0.860606	0.006775	0.100098	-0.008606	1.170739	0.028277	-1.582147
55182	0	0.676887	9.875477	-0.799584	0.006766	0.098755	-0.007997	1.162187	0.022640	-1.582060
55183	0	0.665502	9.765666	-0.804991	0.006653	0.097656	-0.008057	1.146571	0.017414	-1.583986
55184	0	0.677380	9.698569	-0.773302	0.006779	0.096985	-0.007739	1.131666	0.020481	-1.580950
55185	0	0.604207	9.533759	-0.841551	0.006042	0.095337	-0.008423	1.115119	0.018262	-1.582265
55186	0	0.598071	9.478892	-0.828215	0.005980	0.094789	-0.008286	1.102189	0.015341	-1.586723
55187	0	0.585805	9.375017	-0.848288	0.005859	0.093750	-0.008484	1.093225	0.014253	-1.589904
55188	0	0.592312	9.338350	-0.878647	0.005918	0.093384	-0.008787	1.084696	0.004676	-1.585404
55189	0	0.592313	9.326108	-0.842802	0.005920	0.093262	-0.008423	1.083301	-0.001423	-1.579981
55190	0	0.556034	9.374726	-0.752724	0.005559	0.093748	-0.007518	1.087099	-0.005721	-1.581568
55191	0	0.561327	9.448186	-0.721100	0.005615	0.094482	-0.007202	1.090024	-0.006168	-1.573621
55192	0	0.573643	9.539529	-0.728813	0.005733	0.095396	-0.007281	1.090515	-0.013400	-1.574542
55193	0	0.598084	9.637398	-0.806343	0.005981	0.096375	-0.008057	1.090819	-0.015372	-1.570838
55194	0	0.591855	9.734882	-0.783106	0.005919	0.097349	-0.007827	1.088004	-0.018148	-1.566631
55195	0	0.586342	9.838816	-0.836499	0.005859	0.098389	-0.008362	1.083916	-0.025621	-1.556100
55196	0	0.635723	9.917970	-0.843421	0.006355	0.099180	-0.008430	1.081539	-0.030565	-1.550293
55197	0	0.622670	9.973088	-0.934372	0.006226	0.099731	-0.009338	1.079891	-0.034523	-1.545083
55198	0	0.653811	10.021699	-0.868391	0.006533	0.100218	-0.008678	1.078381	-0.043335	-1.544863
55199	0	0.683776	10.046357	-0.909613	0.006836	0.100464	-0.009094	1.072745	-0.048009	-1.546557
55200	0	0.702000	10.046284	-0.885719	0.007022	0.100463	-0.008855	1.067593	-0.048481	-1.544038
55201	0	0.659325	9.936508	-0.872865	0.006592	0.099365	-0.008728	1.060538	-0.052687	-1.549348
55202	0	0.677271	9.881538	-0.866738	0.006777	0.098815	-0.008669	1.050951	-0.050494	-1.553652
55203	0	0.652948	9.790057	-0.799448	0.006531	0.097900	-0.007996	1.041824	-0.051412	-1.562605
55204	0	0.676874	9.704622	-0.793158	0.006772	0.097046	-0.007933	1.032739	-0.050149	-1.558616
55205	0	0.622708	9.606982	-0.817192	0.006226	0.096069	-0.008179	1.016901	-0.054441	-1.562129
55206	0	0.585991	9.558167	-0.822022	0.005861	0.095581	-0.008226	1.001737	-0.055393	-1.560073
55207	0	0.580179	9.497040	-0.842395	0.005798	0.094971	-0.008423	0.995327	-0.062080	-1.563084
55208	0	0.611177	9.503076	-0.781445	0.006110	0.095031	-0.007815	0.986454	-0.066521	-1.563241
55209	0	0.622680	9.497024	-0.812221	0.006226	0.094971	-0.008118	0.984109	-0.070501	-1.565210
55210	0	0.604922	9.490732	-0.782368	0.006044	0.094908	-0.007822	0.978362	-0.078917	-1.559893
55211	0	0.592645	9.545838	-0.830344	0.005920	0.095459	-0.008301	0.973815	-0.088716	-1.556406
55212	0	0.569576	9.606669	-0.837057	0.005688	0.096067	-0.008368	0.969729	-0.100809	-1.555813
55213	0	0.598495	9.698469	-0.854443	0.005981	0.096985	-0.008545	0.961405	-0.107541	-1.546332
55214	0	0.592712	9.759391	-0.842598	0.005927	0.097594	-0.008422	0.958446	-0.110127	-1.541864
55215	0	0.610700	9.838816	-0.879236	0.006104	0.098389	-0.008789	0.954538	-0.116729	-1.534604
55216	0	0.611354	9.875250	-0.855472	0.006110	0.098753	-0.008552	0.950459	-0.123093	-1.532520
55217	0	0.634929	9.912071	-0.854813	0.006348	0.099121	-0.008545	0.946421	-0.127442	-1.531749
55218	0	0.672129	9.924200	-0.879459	0.006717	0.099242	-0.008796	0.937382	-0.135154	-1.531086
55219	0	0.665501	9.936507	-0.842302	0.006653	0.099365	-0.008423	0.929839	-0.140131	-1.527903
55220	0	0.653564	9.881512	-0.823804	0.006535	0.098815	-0.008241	0.919024	-0.143752	-1.529494
55221	0	0.653029	9.802294	-0.890624	0.006531	0.098022	-0.008911	0.905575	-0.145640	-1.531299
55222	0	0.664768	9.704614	-0.884105	0.006652	0.097046	-0.008841	0.898387	-0.143145	-1.531660
55223	0	0.641398	9.649674	-0.908888	0.006409	0.096497	-0.009094	0.884371	-0.151860	-1.529921
55224	0	0.611436	9.576459	-0.877295	0.006113	0.095764	-0.008779	0.869982	-0.155888	-1.524716
55225	0	0.628814	9.515393	-0.896984	0.006287	0.095154	-0.008972	0.859516	-0.160145	-1.523782
55226	0	0.622813	9.503188	-0.829560	0.006228	0.095032	-0.008297	0.850210	-0.162188	-1.520610
55227	0	0.580389	9.472602	-0.702177	0.005798	0.094727	-0.007019	0.845889	-0.171238	-1.517761
55228	0	0.587302	9.472433	-0.751466	0.005870	0.094725	-0.007513	0.840155	-0.177566	-1.505859
55229	0	0.555532	9.503155	-0.775298	0.005554	0.095032	-0.007751	0.834296	-0.181296	-1.501468
55230	0	0.580512	9.564075	-0.799956	0.005800	0.095641	-0.007998	0.827952	-0.189531	-1.493083
55231	0	0.592438	9.643507	-0.824248	0.005920	0.096436	-0.008240	0.823513	-0.196623	-1.485014
55232	0	0.581269	9.728781	-0.946540	0.005806	0.097288	-0.009466	0.814935	-0.206823	-1.475758
55233	0	0.617029	9.783876	-0.885272	0.006165	0.097839	-0.008850	0.810362	-0.215871	-1.465113
55234	0	0.636517	9.887450	-0.928477	0.006359	0.098875	-0.009283	0.804749	-0.225212	-1.457631
55235	0	0.629195	9.960890	-0.921782	0.006287	0.099609	-0.009216	0.798908	-0.233601	-1.454272
55236	0	0.623964	9.966802	-0.861272	0.006236	0.099669	-0.008610	0.794727	-0.239944	-1.452372
55237	0	0.647348	10.021964	-0.890938	0.006470	0.100220	-0.008911	0.785149	-0.246524	-1.442962
55238	0	0.647806	10.003547	-0.878727	0.006476	0.100036	-0.008786	0.778801	-0.250698	-1.434882
55239	0	0.653340	9.960933	-0.860446	0.006531	0.099609	-0.008606	0.769534	-0.255963	-1.430327
55240	0	0.677949	9.893769	-0.865684	0.006780	0.098937	-0.008664	0.753558	-0.257974	-1.427087
55241	0	0.665664	9.790091	-0.884145	0.006653	0.097900	-0.008850	0.735957	-0.264661	-1.420369
55242	0	0.623261	9.698622	-0.858496	0.006232	0.096986	-0.008590	0.722828	-0.267282	-1.418454
55243	0	0.616741	9.637473	-0.860150	0.006165	0.096375	-0.008606	0.710076	-0.272822	-1.421451
55244	0	0.610780	9.558140	-0.865495	0.006108	0.095581	-0.008658	0.698485	-0.274431	-1.420303
55245	0	0.579613	9.460505	-0.805172	0.005798	0.094604	-0.008057	0.685011	-0.273979	-1.410115
55246	0	0.604090	9.460550	-0.755566	0.006038	0.094605	-0.007559	0.673780	-0.279952	-1.407414
55247	0	0.591787	9.411675	-0.774681	0.005920	0.094116	-0.007751	0.660635	-0.279000	-1.404145
55248	0	0.555165	9.368989	-0.786304	0.005548	0.093690	-0.007865	0.650852	-0.284980	-1.400057
55249	0	0.543961	9.429896	-0.811676	0.005432	0.094299	-0.008118	0.642296	-0.296156	-1.392205
55250	0	0.532602	9.484763	-0.799418	0.005324	0.094848	-0.007995	0.634243	-0.300262	-1.382872
55251	0	0.586277	9.606880	-0.812154	0.005859	0.096069	-0.008118	0.631463	-0.306325	-1.381803
55252	0	0.605252	9.692155	-0.831122	0.006049	0.096922	-0.008309	0.626203	-0.312380	-1.369903
55253	0	0.610417	9.783943	-0.829945	0.006104	0.097839	-0.008301	0.617250	-0.315143	-1.367480
55254	0	0.629348	9.814338	-0.903970	0.006288	0.098145	-0.009031	0.619681	-0.324051	-1.357155
55255	0	0.653812	9.930351	-0.854736	0.006531	0.099304	-0.008545	0.615181	-0.334489	-1.355438
55256	0	0.685486	9.985143	-0.867108	0.006850	0.099852	-0.008673	0.605978	-0.341767	-1.348955
55257	0	0.671448	9.997534	-0.885241	0.006714	0.099976	-0.008850	0.601318	-0.344448	-1.348904
55258	0	0.690046	10.009659	-0.934347	0.006898	0.100097	-0.009344	0.593291	-0.349308	-1.344767
55259	0	0.683673	10.022001	-0.866307	0.006836	0.100220	-0.008667	0.581535	-0.352161	-1.343559
55260	0	0.696476	9.979259	-0.889773	0.006959	0.099792	-0.008904	0.567689	-0.360754	-1.342096
55261	0	0.628832	9.875537	-0.872127	0.006287	0.098755	-0.008728	0.552689	-0.364680	-1.341463
55262	0	0.616709	9.783984	-0.803854	0.006167	0.097839	-0.008044	0.538835	-0.366151	-1.345744
55263	0	0.628936	9.722895	-0.872671	0.006287	0.097229	-0.008728	0.530097	-0.371310	-1.340929
55264	0	0.629492	9.637416	-0.835028	0.006291	0.096374	-0.008360	0.511519	-0.377370	-1.343026
55265	0	0.622677	9.521559	-0.731355	0.006226	0.095215	-0.007324	0.491527	-0.380599	-1.343748
55266	0	0.586131	9.509413	-0.772550	0.005861	0.095094	-0.007730	0.478379	-0.382502	-1.339433
55267	0	0.567805	9.472677	-0.799191	0.005676	0.094727	-0.007996	0.466802	-0.386469	-1.339593
55268	0	0.537817	9.442113	-0.780599	0.005374	0.094421	-0.007806	0.459933	-0.393361	-1.339826
55269	0	0.567655	9.472631	-0.769338	0.005676	0.094727	-0.007690	0.456334	-0.395488	-1.336116
55270	0	0.561739	9.503087	-0.836606	0.005615	0.095031	-0.008368	0.446333	-0.399861	-1.333966
55271	0	0.568027	9.582465	-0.812135	0.005676	0.095825	-0.008118	0.443621	-0.406408	-1.326687
55272	0	0.611590	9.667741	-0.806506	0.006111	0.096678	-0.008064	0.437515	-0.413759	-1.324663
55273	0	0.635346	9.735060	-0.750861	0.006348	0.097351	-0.007507	0.431930	-0.422357	-1.314348
55274	0	0.636405	9.783682	-0.781915	0.006359	0.097837	-0.007815	0.429294	-0.429803	-1.313276
55275	0	0.653513	9.875416	-0.854994	0.006531	0.098755	-0.008545	0.428049	-0.436547	-1.310081
55276	0	0.660719	9.869189	-0.812327	0.006600	0.098692	-0.008128	0.415374	-0.446092	-1.309527
55277	0	0.641566	9.912063	-0.848405	0.006409	0.099121	-0.008484	0.408573	-0.455779	-1.307739
55278	0	0.666701	9.954638	-0.885100	0.006666	0.099546	-0.008851	0.401544	-0.458409	-1.309914
55279	0	0.647059	9.912116	-0.866559	0.006470	0.099121	-0.008667	0.392972	-0.461028	-1.314205
55280	0	0.647175	9.863292	-0.872412	0.006471	0.098633	-0.008726	0.383680	-0.463879	-1.315273
55281	0	0.615907	9.808350	-0.867080	0.006165	0.098083	-0.008667	0.381185	-0.459115	-1.317268
55282	0	0.621758	9.765633	-0.793850	0.006214	0.097656	-0.007942	0.369903	-0.464733	-1.311466
55283	0	0.592474	9.686238	-0.793640	0.005920	0.096863	-0.007935	0.365245	-0.471408	-1.310025
55284	0	0.574940	9.643462	-0.756846	0.005745	0.096435	-0.007572	0.353990	-0.478190	-1.311325
55285	0	0.592347	9.606947	-0.811382	0.005920	0.096069	-0.008118	0.342531	-0.483337	-1.310903
55286	0	0.574384	9.576407	-0.811056	0.005743	0.095764	-0.008110	0.336207	-0.485835	-1.302723
55287	0	0.555509	9.545893	-0.842284	0.005554	0.095459	-0.008423	0.329285	-0.488406	-1.293419
55288	0	0.561973	9.545793	-0.829951	0.005616	0.095458	-0.008301	0.320883	-0.494126	-1.282798
55289	0	0.567863	9.551967	-0.860827	0.005676	0.095520	-0.008606	0.316875	-0.498434	-1.277176
55290	0	0.604613	9.619013	-0.800437	0.006046	0.096190	-0.008000	0.314814	-0.499681	-1.271118
55291	0	0.616976	9.686243	-0.824009	0.006165	0.096863	-0.008240	0.308464	-0.507285	-1.261018
55292	0	0.630036	9.728851	-0.873241	0.006296	0.097289	-0.008729	0.305764	-0.513616	-1.259610
55293	0	0.647416	9.789990	-0.824211	0.006470	0.097900	-0.008240	0.301760	-0.520192	-1.248223
55294	0	0.629701	9.832495	-0.831339	0.006295	0.098326	-0.008306	0.304092	-0.523660	-1.237948
55295	0	0.665559	9.887618	-0.873464	0.006653	0.098877	-0.008728	0.305041	-0.528193	-1.236545
55296	0	0.665861	9.881423	-0.818858	0.006658	0.098814	-0.008192	0.294324	-0.530707	-1.231862
55297	0	0.647153	9.912132	-0.823557	0.006470	0.099121	-0.008240	0.282893	-0.534098	-1.232491
55298	0	0.659873	9.887674	-0.829240	0.006595	0.098877	-0.008293	0.275397	-0.540079	-1.234368
55299	0	0.659038	9.851082	-0.878928	0.006592	0.098511	-0.008789	0.269019	-0.539744	-1.232344
55300	0	0.640776	9.802220	-0.891283	0.006405	0.098022	-0.008912	0.263338	-0.544421	-1.230841
55301	0	0.634789	9.716780	-0.860772	0.006348	0.097168	-0.008606	0.258925	-0.546017	-1.234991
55302	0	0.604481	9.643446	-0.775512	0.006042	0.096435	-0.007755	0.252195	-0.550011	-1.231953
55303	0	0.604492	9.606921	-0.811731	0.006042	0.096069	-0.008118	0.245284	-0.554144	-1.233182
55304	0	0.568227	9.551913	-0.866480	0.005680	0.095519	-0.008667	0.236190	-0.557985	-1.231618
55305	0	0.555524	9.533717	-0.768647	0.005554	0.095337	-0.007690	0.224939	-0.560433	-1.225230
55306	0	0.549976	9.497033	-0.786711	0.005495	0.094971	-0.007866	0.219826	-0.567246	-1.215058
55307	0	0.567834	9.533647	-0.812139	0.005676	0.095337	-0.008118	0.217825	-0.570853	-1.211509
55308	0	0.574474	9.533441	-0.800774	0.005741	0.095335	-0.008003	0.216670	-0.576306	-1.200796
55309	0	0.567627	9.551995	-0.830160	0.005676	0.095520	-0.008301	0.211203	-0.577416	-1.193585
55310	0	0.610485	9.649546	-0.818158	0.006104	0.096496	-0.008181	0.205836	-0.580025	-1.187726
55311	0	0.629077	9.698450	-0.885115	0.006287	0.096985	-0.008850	0.200703	-0.585984	-1.179086
55312	0	0.623254	9.777750	-0.879088	0.006233	0.097777	-0.008792	0.193080	-0.586241	-1.169541
55313	0	0.653029	9.863223	-0.879601	0.006531	0.098633	-0.008789	0.194723	-0.586687	-1.161444
55314	0	0.610604	9.893544	-0.911251	0.006102	0.098936	-0.009109	0.193007	-0.592820	-1.155383
55315	0	0.634859	9.930382	-0.867065	0.006348	0.099304	-0.008667	0.190890	-0.594865	-1.148392
55316	0	0.665229	9.960855	-0.830801	0.006654	0.099608	-0.008308	0.184137	-0.594142	-1.141178
55317	0	0.646715	9.960928	-0.805992	0.006470	0.099609	-0.008057	0.181656	-0.592143	-1.138520
55318	0	0.683368	9.912028	-0.866938	0.006830	0.099120	-0.008674	0.170499	-0.597079	-1.140244
55319	0	0.659341	9.899877	-0.824148	0.006592	0.098999	-0.008240	0.166317	-0.599899	-1.136458
55320	0	0.635161	9.814371	-0.818004	0.006351	0.098144	-0.008183	0.157329	-0.602078	-1.142890
55321	0	0.592243	9.698460	-0.891262	0.005920	0.096985	-0.008911	0.153016	-0.605422	-1.144747
55322	0	0.598443	9.661743	-0.861342	0.005985	0.096618	-0.008610	0.151303	-0.605401	-1.146418
55323	0	0.592256	9.594704	-0.854594	0.005920	0.095947	-0.008545	0.146479	-0.608866	-1.145337
55324	0	0.598392	9.545820	-0.769222	0.005985	0.095458	-0.007693	0.139182	-0.608076	-1.149257
55325	0	0.573812	9.497025	-0.800041	0.005737	0.094971	-0.007996	0.139006	-0.609915	-1.150523
55326	0	0.537127	9.466443	-0.758122	0.005372	0.094665	-0.007579	0.135874	-0.609747	-1.153000
55327	0	0.561868	9.472649	-0.750564	0.005615	0.094727	-0.007507	0.127839	-0.614703	-1.147986
55328	0	0.592785	9.472567	-0.738095	0.005927	0.094726	-0.007382	0.120082	-0.616367	-1.146407
55329	0	0.579665	9.521492	-0.805701	0.005798	0.095215	-0.008057	0.114431	-0.615084	-1.138801
55330	0	0.610506	9.619071	-0.806183	0.006100	0.096191	-0.008058	0.113485	-0.622154	-1.138189
55331	0	0.640995	9.686230	-0.861056	0.006409	0.096863	-0.008606	0.112938	-0.624370	-1.135600
55332	0	0.659723	9.728774	-0.873930	0.006594	0.097288	-0.008738	0.109031	-0.629223	-1.131938
55333	0	0.659095	9.783863	-0.983445	0.006592	0.097839	-0.009827	0.112224	-0.629027	-1.131294
55334	0	0.640785	9.881323	-0.887420	0.006407	0.098814	-0.008866	0.115442	-0.630957	-1.123819
55335	0	0.640819	9.905942	-0.830881	0.006409	0.099060	-0.008301	0.118809	-0.631036	-1.121377
55336	0	0.671272	9.960694	-0.783471	0.006712	0.099607	-0.007829	0.119797	-0.632586	-1.113123
55337	0	0.640843	9.967017	-0.793783	0.006409	0.099670	-0.007935	0.117699	-0.632921	-1.110621
55338	0	0.640546	9.936447	-0.830699	0.006408	0.099364	-0.008307	0.111292	-0.630940	-1.103775
55339	0	0.610586	9.906011	-0.799319	0.006104	0.099060	-0.007996	0.102735	-0.634253	-1.102263
55340	0	0.616931	9.875541	-0.877775	0.006168	0.098755	-0.008784	0.089432	-0.635981	-1.102542
55341	0	0.597595	9.771745	-0.860790	0.005981	0.097717	-0.008606	0.085981	-0.630155	-1.107753
55342	0	0.597075	9.728975	-0.885753	0.005970	0.097290	-0.008855	0.083462	-0.631664	-1.110175
55343	0	0.585745	9.649637	-0.775558	0.005859	0.096497	-0.007751	0.082575	-0.629923	-1.105264
55344	0	0.603351	9.612922	-0.855863	0.006038	0.096129	-0.008554	0.083064	-0.625541	-1.110226
55345	0	0.592411	9.551952	-0.836495	0.005920	0.095520	-0.008362	0.081176	-0.630458	-1.112448
55346	0	0.562278	9.545720	-0.787809	0.005622	0.095457	-0.007880	0.073001	-0.631987	-1.110636
55347	0	0.555332	9.521497	-0.823885	0.005554	0.095215	-0.008240	0.066287	-0.631400	-1.107241
55348	0	0.573641	9.545884	-0.811674	0.005735	0.095459	-0.008116	0.061873	-0.633053	-1.109300
55349	0	0.635082	9.539715	-0.800261	0.006348	0.095398	-0.007996	0.064675	-0.637301	-1.102461
55350	0	0.660067	9.606704	-0.758482	0.006598	0.096067	-0.007583	0.061637	-0.641484	-1.097094
55351	0	0.653269	9.667921	-0.830485	0.006531	0.096680	-0.008301	0.060803	-0.644163	-1.084842
55352	0	0.634816	9.740982	-0.843766	0.006351	0.097410	-0.008431	0.062581	-0.641843	-1.084572
55353	0	0.641073	9.771686	-0.879229	0.006409	0.097717	-0.008789	0.060785	-0.644610	-1.076310
55354	0	0.653538	9.826527	-0.825033	0.006535	0.098266	-0.008246	0.059790	-0.645966	-1.064174
55355	0	0.634699	9.832746	-0.885256	0.006348	0.098328	-0.008850	0.057172	-0.645589	-1.062245
55356	0	0.634760	9.850995	-0.879163	0.006346	0.098510	-0.008795	0.048069	-0.648107	-1.062806
55357	0	0.628891	9.893775	-0.866800	0.006287	0.098938	-0.008667	0.043836	-0.651104	-1.063376
55358	0	0.635606	9.869269	-0.811945	0.006351	0.098693	-0.008121	0.037140	-0.656750	-1.056407
55359	0	0.634820	9.814433	-0.787557	0.006348	0.098145	-0.007874	0.034107	-0.657712	-1.051935
55360	0	0.635065	9.802136	-0.787851	0.006349	0.098022	-0.007878	0.029012	-0.660383	-1.053029
55361	0	0.610263	9.735085	-0.781595	0.006104	0.097351	-0.007812	0.027662	-0.659629	-1.049634
55362	0	0.598224	9.710550	-0.776302	0.005980	0.097106	-0.007759	0.026933	-0.663083	-1.045530
55363	0	0.604146	9.674089	-0.768918	0.006042	0.096741	-0.007690	0.020105	-0.662118	-1.044691
55364	0	0.610245	9.594763	-0.774367	0.006101	0.095947	-0.007750	0.007782	-0.664503	-1.043323
55365	0	0.622540	9.564247	-0.811335	0.006226	0.095642	-0.008118	-0.002667	-0.664534	-1.046739
55366	0	0.610629	9.594701	-0.859856	0.006103	0.095947	-0.008598	-0.007668	-0.669213	-1.044615
55367	0	0.598302	9.570291	-0.842412	0.005981	0.095703	-0.008423	-0.011410	-0.671328	-1.041290
55368	0	0.568427	9.600671	-0.818551	0.005679	0.096007	-0.008182	-0.011924	-0.677638	-1.039795
55369	0	0.585959	9.649630	-0.836487	0.005859	0.096497	-0.008362	-0.013558	-0.678077	-1.035575
55370	0	0.634818	9.704473	-0.788244	0.006348	0.097045	-0.007880	-0.016182	-0.678829	-1.033775
55371	0	0.653428	9.759469	-0.714505	0.006531	0.097595	-0.007141	-0.016840	-0.683113	-1.025817
55372	0	0.653828	9.808138	-0.763990	0.006537	0.098082	-0.007638	-0.019800	-0.684226	-1.023134
55373	0	0.665252	9.832760	-0.756910	0.006653	0.098328	-0.007568	-0.024254	-0.684030	-1.009512
55374	0	0.628816	9.844874	-0.915561	0.006286	0.098449	-0.009157	-0.031270	-0.687039	-1.005481
55375	0	0.629289	9.863260	-0.860379	0.006287	0.098633	-0.008606	-0.038903	-0.694444	-0.998685
55376	0	0.618206	9.863202	-0.945160	0.006177	0.098632	-0.009457	-0.049853	-0.700477	-0.992587
55377	0	0.647465	9.851062	-0.872574	0.006470	0.098511	-0.008728	-0.057615	-0.706266	-0.986559
55378	0	0.592963	9.838745	-0.878849	0.005930	0.098388	-0.008785	-0.058984	-0.705941	-0.980821
55379	0	0.579568	9.771711	-0.799964	0.005798	0.097717	-0.007996	-0.059284	-0.702889	-0.979984
55380	0	0.603520	9.728925	-0.836959	0.006037	0.097289	-0.008370	-0.065156	-0.701148	-0.985704
55381	0	0.610517	9.686324	-0.750016	0.006104	0.096863	-0.007507	-0.078718	-0.703100	-0.980695
55382	0	0.580552	9.594730	-0.718486	0.005801	0.095947	-0.007189	-0.088354	-0.708200	-0.983004
55383	0	0.561601	9.539809	-0.781018	0.005615	0.095398	-0.007812	-0.096094	-0.709107	-0.982152
55384	0	0.549360	9.521520	-0.768255	0.005494	0.095215	-0.007687	-0.105978	-0.708438	-0.979679
55385	0	0.604327	9.503155	-0.860745	0.006042	0.095032	-0.008606	-0.109208	-0.709306	-0.974721
55386	0	0.616845	9.490854	-0.842549	0.006166	0.094909	-0.008426	-0.114387	-0.712842	-0.970496
55387	0	0.647358	9.570232	-0.873399	0.006470	0.095703	-0.008728	-0.112182	-0.717417	-0.963166
55388	0	0.647832	9.594544	-0.873881	0.006477	0.095945	-0.008740	-0.119035	-0.718481	-0.958986
55389	0	0.622969	9.673982	-0.879604	0.006226	0.096741	-0.008789	-0.115680	-0.723215	-0.953174
55390	0	0.617508	9.753150	-0.826099	0.006172	0.097532	-0.008254	-0.112412	-0.726487	-0.950698
55391	0	0.647534	9.747284	-0.805587	0.006470	0.097473	-0.008057	-0.118165	-0.732947	-0.944931
55392	0	0.660425	9.808233	-0.854483	0.006602	0.098083	-0.008544	-0.122012	-0.735096	-0.937665
55393	0	0.659337	9.875461	-0.854685	0.006592	0.098755	-0.008545	-0.124625	-0.736753	-0.934115
55394	0	0.629655	9.893683	-0.866805	0.006289	0.098937	-0.008671	-0.132557	-0.744784	-0.930051
55395	0	0.616407	9.912090	-0.891357	0.006165	0.099121	-0.008911	-0.134528	-0.744073	-0.926292
55396	0	0.622866	9.930291	-0.879405	0.006224	0.099303	-0.008794	-0.138876	-0.749701	-0.931302
55397	0	0.617048	9.905971	-0.823946	0.006165	0.099060	-0.008240	-0.143891	-0.756361	-0.926479
55398	0	0.599535	9.881477	-0.830130	0.005993	0.098815	-0.008301	-0.147903	-0.759013	-0.929683
55399	0	0.604828	9.808355	-0.847916	0.006042	0.098083	-0.008484	-0.158043	-0.765576	-0.925302
55400	0	0.580874	9.747321	-0.780388	0.005810	0.097473	-0.007804	-0.162634	-0.764124	-0.927229
55401	0	0.604739	9.686293	-0.823450	0.006042	0.096863	-0.008240	-0.173499	-0.769637	-0.921590
55402	0	0.605298	9.625256	-0.847235	0.006052	0.096252	-0.008474	-0.180448	-0.770557	-0.922744
55403	0	0.610201	9.552051	-0.786875	0.006104	0.095520	-0.007874	-0.190746	-0.768486	-0.925134
55404	0	0.603933	9.539897	-0.841202	0.006039	0.095399	-0.008413	-0.196925	-0.768961	-0.921533
55405	0	0.567915	9.545891	-0.811650	0.005676	0.095459	-0.008118	-0.202815	-0.772155	-0.918920
55406	0	0.586677	9.527462	-0.836157	0.005864	0.095275	-0.008360	-0.205257	-0.775052	-0.919378
55407	0	0.610564	9.503170	-0.848273	0.006104	0.095032	-0.008484	-0.211118	-0.777314	-0.921985
55408	0	0.653654	9.576321	-0.780894	0.006535	0.095763	-0.007811	-0.217662	-0.779301	-0.912664
55409	0	0.647334	9.606892	-0.750957	0.006470	0.096069	-0.007507	-0.219502	-0.783247	-0.907637
55410	0	0.666048	9.686053	-0.843088	0.006660	0.096861	-0.008428	-0.220160	-0.784038	-0.902942
55411	0	0.603988	9.722925	-0.823873	0.006042	0.097229	-0.008240	-0.225884	-0.780604	-0.898344
55412	0	0.622643	9.759450	-0.860744	0.006220	0.097595	-0.008604	-0.226415	-0.787839	-0.890948
55413	0	0.628655	9.838880	-0.890977	0.006287	0.098389	-0.008911	-0.232434	-0.787380	-0.885194
55414	0	0.665317	9.869398	-0.872269	0.006652	0.098694	-0.008725	-0.239743	-0.788444	-0.876751
55415	0	0.677468	9.899895	-0.830181	0.006775	0.098999	-0.008301	-0.242945	-0.787779	-0.876904
55416	0	0.622982	9.899801	-0.829946	0.006225	0.098998	-0.008303	-0.251014	-0.793366	-0.871270
55417	0	0.629040	9.875464	-0.915527	0.006287	0.098755	-0.009155	-0.255368	-0.797287	-0.867271
55418	0	0.610747	9.851045	-0.811262	0.006110	0.098510	-0.008119	-0.266715	-0.793684	-0.860117
55419	0	0.585953	9.777914	-0.847434	0.005859	0.097778	-0.008484	-0.282153	-0.793412	-0.861261
55420	0	0.634921	9.753580	-0.876245	0.006348	0.097535	-0.008771	-0.296366	-0.794774	-0.861755
55421	0	0.604012	9.716813	-0.897198	0.006042	0.097168	-0.008972	-0.300860	-0.791514	-0.860592
55422	0	0.609743	9.637453	-0.842358	0.006099	0.096375	-0.008423	-0.304240	-0.789462	-0.857222
55423	0	0.598421	9.606892	-0.854771	0.005981	0.096069	-0.008545	-0.305187	-0.792195	-0.849310
55424	0	0.622965	9.606868	-0.738770	0.006230	0.096068	-0.007391	-0.313261	-0.790836	-0.847093
55425	0	0.634957	9.582502	-0.756896	0.006348	0.095825	-0.007568	-0.316697	-0.792591	-0.846001
55426	0	0.586503	9.564078	-0.769465	0.005862	0.095641	-0.007692	-0.318026	-0.795396	-0.848744
55427	0	0.592317	9.582507	-0.768983	0.005920	0.095825	-0.007690	-0.322880	-0.798113	-0.849083
55428	0	0.623462	9.600714	-0.732238	0.006230	0.096007	-0.007323	-0.328081	-0.802631	-0.842477
55429	0	0.628391	9.588674	-0.805273	0.006287	0.095886	-0.008057	-0.336908	-0.798832	-0.841425
55430	0	0.634846	9.692454	-0.871830	0.006342	0.096925	-0.008720	-0.343471	-0.805937	-0.837709
55431	0	0.623015	9.728972	-0.915557	0.006226	0.097290	-0.009155	-0.347233	-0.810664	-0.833048
55432	0	0.599477	9.765482	-0.891414	0.005990	0.097655	-0.008912	-0.348885	-0.815592	-0.828863
55433	0	0.561315	9.814419	-0.836720	0.005615	0.098145	-0.008362	-0.346641	-0.812547	-0.826935
55434	0	0.597759	9.832647	-0.776487	0.005977	0.098327	-0.007763	-0.348493	-0.812943	-0.818194
55435	0	0.628891	9.838835	-0.824188	0.006287	0.098389	-0.008240	-0.349974	-0.814977	-0.817961
55436	0	0.604789	9.814332	-0.788032	0.006046	0.098144	-0.007878	-0.351599	-0.816186	-0.811095
55437	0	0.647192	9.832739	-0.781377	0.006470	0.098328	-0.007812	-0.354125	-0.818038	-0.810104
55438	0	0.598697	9.796071	-0.854387	0.005985	0.097960	-0.008548	-0.362640	-0.819359	-0.808839
55439	0	0.579751	9.722937	-0.817496	0.005798	0.097229	-0.008179	-0.370918	-0.817731	-0.810016
55440	0	0.616143	9.686317	-0.853481	0.006163	0.096863	-0.008538	-0.378921	-0.815593	-0.806793
55441	0	0.610462	9.655781	-0.829774	0.006104	0.096558	-0.008301	-0.386375	-0.816228	-0.805829
55442	0	0.604431	9.606926	-0.811285	0.006044	0.096069	-0.008112	-0.389155	-0.815438	-0.806564
55443	0	0.640462	9.613082	-0.774923	0.006409	0.096130	-0.007751	-0.395680	-0.809883	-0.807251
55444	0	0.633967	9.588643	-0.786685	0.006339	0.095886	-0.007870	-0.402927	-0.809890	-0.807539
55445	0	0.634909	9.582515	-0.830017	0.006348	0.095825	-0.008301	-0.407528	-0.810842	-0.801510
55446	0	0.610881	9.612915	-0.775192	0.006106	0.096129	-0.007751	-0.409704	-0.812968	-0.796721
55447	0	0.604374	9.649662	-0.829946	0.006042	0.096497	-0.008301	-0.415059	-0.813703	-0.795822
55448	0	0.580480	9.649603	-0.811909	0.005800	0.096497	-0.008116	-0.414893	-0.818316	-0.792541
55449	0	0.635201	9.704564	-0.811737	0.006348	0.097046	-0.008118	-0.419023	-0.822649	-0.789555
55450	0	0.660618	9.789882	-0.897466	0.006600	0.097899	-0.008972	-0.419856	-0.828619	-0.786335
55451	0	0.671469	9.820502	-0.818465	0.006714	0.098206	-0.008179	-0.416737	-0.828724	-0.784751
55452	0	0.610909	9.826415	-0.819420	0.006104	0.098265	-0.008191	-0.416813	-0.833302	-0.783708
55453	0	0.622307	9.887710	-0.842304	0.006226	0.098877	-0.008423	-0.420310	-0.829596	-0.782279
55454	0	0.628579	9.844928	-0.842514	0.006281	0.098450	-0.008424	-0.422400	-0.834472	-0.779486
55455	0	0.598336	9.857172	-0.854424	0.005981	0.098572	-0.008545	-0.426893	-0.835825	-0.772761
55456	0	0.611039	9.844862	-0.823740	0.006106	0.098449	-0.008239	-0.432079	-0.839650	-0.777144
55457	0	0.646711	9.777876	-0.835875	0.006470	0.097778	-0.008362	-0.439290	-0.835772	-0.778519
55458	0	0.615619	9.747315	-0.799189	0.006159	0.097473	-0.007990	-0.440549	-0.831819	-0.779317
55459	0	0.622416	9.716773	-0.757263	0.006226	0.097168	-0.007568	-0.439034	-0.829282	-0.784449
55460	0	0.604313	9.631196	-0.770250	0.006039	0.096313	-0.007699	-0.438358	-0.833722	-0.788429
55461	0	0.616293	9.631311	-0.720847	0.006165	0.096313	-0.007202	-0.434391	-0.830879	-0.793794
55462	0	0.628378	9.582442	-0.739551	0.006283	0.095824	-0.007399	-0.441686	-0.831131	-0.789306
55463	0	0.652904	9.552039	-0.713771	0.006531	0.095520	-0.007141	-0.449351	-0.828146	-0.789385
55464	0	0.640810	9.545860	-0.762481	0.006405	0.095459	-0.007623	-0.450380	-0.831108	-0.787938
55465	0	0.647089	9.558158	-0.866037	0.006470	0.095581	-0.008667	-0.461893	-0.831549	-0.784007
55466	0	0.641560	9.570291	-0.859218	0.006411	0.095703	-0.008594	-0.467115	-0.836526	-0.775154
55467	0	0.629572	9.631268	-0.842512	0.006287	0.096313	-0.008423	-0.467893	-0.846391	-0.770872
55468	0	0.594237	9.679914	-0.843308	0.005939	0.096800	-0.008428	-0.465016	-0.849920	-0.761351
55469	0	0.592663	9.704493	-0.757590	0.005920	0.097046	-0.007568	-0.459704	-0.856232	-0.755874
55470	0	0.617793	9.814136	-0.728184	0.006177	0.098142	-0.007278	-0.459228	-0.856387	-0.753585
55471	0	0.653368	9.832690	-0.745348	0.006531	0.098328	-0.007446	-0.454353	-0.858792	-0.750046
55472	0	0.623101	9.869182	-0.764640	0.006231	0.098692	-0.007645	-0.455893	-0.857432	-0.742170
55473	0	0.604355	9.912108	-0.878845	0.006042	0.099121	-0.008789	-0.460072	-0.857669	-0.737147
55474	0	0.586274	9.887705	-0.854191	0.005861	0.098877	-0.008544	-0.465800	-0.858406	-0.736830
55475	0	0.598293	9.881548	-0.915906	0.005981	0.098816	-0.009155	-0.464855	-0.859081	-0.733767
55476	0	0.623271	9.893673	-0.916359	0.006227	0.098937	-0.009164	-0.468451	-0.864159	-0.736780
55477	0	0.616692	9.796144	-0.951977	0.006165	0.097961	-0.009521	-0.473770	-0.865940	-0.734228
55478	0	0.616412	9.741130	-0.829934	0.006168	0.097411	-0.008298	-0.475397	-0.859977	-0.736271
55479	0	0.628434	9.716804	-0.799649	0.006287	0.097168	-0.007996	-0.477730	-0.856222	-0.731539
55480	0	0.634148	9.680206	-0.775069	0.006343	0.096802	-0.007753	-0.484127	-0.853547	-0.739458
55481	0	0.616379	9.619125	-0.751001	0.006165	0.096191	-0.007507	-0.484288	-0.851549	-0.735643
55482	0	0.616887	9.618994	-0.781964	0.006163	0.096190	-0.007818	-0.485825	-0.857883	-0.734099
55483	0	0.610365	9.576432	-0.756629	0.006104	0.095764	-0.007568	-0.491484	-0.856999	-0.735583
55484	0	0.598137	9.558099	-0.744330	0.005981	0.095581	-0.007442	-0.493729	-0.855819	-0.737697
55485	0	0.616604	9.570313	-0.811647	0.006165	0.095703	-0.008118	-0.498397	-0.856538	-0.737524
55486	0	0.628537	9.557985	-0.860918	0.006289	0.095580	-0.008604	-0.495617	-0.851577	-0.730244
55487	0	0.629189	9.600738	-0.867338	0.006287	0.096008	-0.008667	-0.491201	-0.856764	-0.729184
55488	0	0.617908	9.685964	-0.899546	0.006174	0.096861	-0.008986	-0.482661	-0.861530	-0.726642
55489	0	0.604644	9.661786	-0.867307	0.006042	0.096619	-0.008667	-0.478732	-0.864998	-0.719062
55490	0	0.623738	9.747054	-0.795223	0.006233	0.097471	-0.007947	-0.475788	-0.868701	-0.711013
55491	0	0.616469	9.814457	-0.805607	0.006165	0.098145	-0.008057	-0.479590	-0.867732	-0.707101
55492	0	0.586403	9.838832	-0.854483	0.005859	0.098389	-0.008544	-0.481806	-0.871917	-0.696911
55493	0	0.586406	9.814402	-0.824250	0.005859	0.098145	-0.008240	-0.481693	-0.876213	-0.692331
55494	0	0.623554	9.869176	-0.836860	0.006234	0.098692	-0.008368	-0.483600	-0.876607	-0.687274
55495	0	0.634831	9.838852	-0.854621	0.006348	0.098389	-0.008545	-0.485215	-0.876172	-0.685086
55496	0	0.586389	9.789918	-0.867034	0.005860	0.097899	-0.008670	-0.487692	-0.879141	-0.684558
55497	0	0.592235	9.814393	-0.818455	0.005920	0.098145	-0.008179	-0.483912	-0.880214	-0.682052
55498	0	0.629258	9.765379	-0.795128	0.006289	0.097654	-0.007947	-0.481904	-0.882616	-0.681358
55499	0	0.641058	9.747305	-0.830048	0.006409	0.097473	-0.008301	-0.485342	-0.883582	-0.675586
55500	0	0.665428	9.716752	-0.811284	0.006656	0.097167	-0.008118	-0.494076	-0.880707	-0.674345
55501	0	0.653046	9.637397	-0.824631	0.006531	0.096375	-0.008240	-0.489376	-0.879084	-0.669438
55502	0	0.635090	9.624999	-0.801217	0.006347	0.096251	-0.008009	-0.488463	-0.882895	-0.671591
55503	0	0.573600	9.637395	-0.794233	0.005737	0.096375	-0.007935	-0.482144	-0.880158	-0.673016
55504	0	0.610312	9.594474	-0.813938	0.006101	0.095945	-0.008134	-0.478524	-0.881874	-0.675503
55505	0	0.604853	9.600749	-0.787880	0.006042	0.096008	-0.007874	-0.475197	-0.887817	-0.672934
55506	0	0.630110	9.643310	-0.758419	0.006298	0.096434	-0.007580	-0.472951	-0.890135	-0.671384
55507	0	0.629103	9.674044	-0.805658	0.006287	0.096741	-0.008057	-0.475913	-0.894102	-0.672846
55508	0	0.605707	9.704446	-0.793592	0.006051	0.097045	-0.007935	-0.477223	-0.899896	-0.669241
55509	0	0.617028	9.753390	-0.903236	0.006165	0.097534	-0.009033	-0.481178	-0.905262	-0.662158
55510	0	0.617288	9.753274	-0.824611	0.006175	0.097533	-0.008239	-0.475448	-0.901499	-0.662381
55511	0	0.610488	9.814450	-0.866643	0.006104	0.098145	-0.008667	-0.479009	-0.901787	-0.658338
55512	0	0.592863	9.795994	-0.897283	0.005922	0.097960	-0.008971	-0.479920	-0.907881	-0.659813
55513	0	0.598064	9.814427	-0.885351	0.005981	0.098145	-0.008850	-0.478849	-0.905596	-0.658387
55514	0	0.634951	9.814301	-0.794625	0.006346	0.098144	-0.007942	-0.476950	-0.908645	-0.656768
55515	0	0.641179	9.771687	-0.763216	0.006409	0.097717	-0.007629	-0.476443	-0.910948	-0.662859
55516	0	0.653843	9.783832	-0.745133	0.006536	0.097838	-0.007452	-0.480056	-0.911873	-0.661500
55517	0	0.610871	9.747307	-0.787049	0.006104	0.097473	-0.007874	-0.486385	-0.916637	-0.659202
55518	0	0.593228	9.686166	-0.817338	0.005930	0.096862	-0.008173	-0.488733	-0.918025	-0.658984
55519	0	0.616866	9.655718	-0.830285	0.006165	0.096558	-0.008301	-0.489049	-0.921555	-0.656386
55520	0	0.648257	9.631247	-0.885160	0.006477	0.096313	-0.008855	-0.495741	-0.926327	-0.651708
55521	0	0.665294	9.613038	-0.860579	0.006653	0.096130	-0.008606	-0.498732	-0.925120	-0.650612
55522	0	0.647272	9.606804	-0.891266	0.006470	0.096068	-0.008911	-0.499662	-0.927333	-0.651165
55523	0	0.586041	9.582458	-0.812420	0.005859	0.095825	-0.008118	-0.494561	-0.927228	-0.650139
55524	0	0.574497	9.631098	-0.801197	0.005739	0.096312	-0.008009	-0.493583	-0.932708	-0.652027
55525	0	0.580339	9.649605	-0.732717	0.005798	0.096497	-0.007324	-0.492689	-0.937279	-0.656890
55526	0	0.587262	9.704352	-0.702919	0.005869	0.097044	-0.007026	-0.491276	-0.940193	-0.659859
55527	0	0.622927	9.710653	-0.879093	0.006226	0.097107	-0.008789	-0.491822	-0.943076	-0.653820
55528	0	0.617101	9.747235	-0.830388	0.006171	0.097472	-0.008306	-0.496605	-0.941316	-0.647196
55529	0	0.616336	9.796149	-0.878920	0.006165	0.097961	-0.008789	-0.499184	-0.938475	-0.641904
55530	0	0.598086	9.789962	-0.977293	0.005979	0.097900	-0.009767	-0.494327	-0.939848	-0.644155
55531	0	0.562491	9.796060	-0.921918	0.005615	0.097961	-0.009216	-0.493485	-0.949749	-0.644820
55532	0	0.605903	9.844818	-0.873217	0.006062	0.098448	-0.008735	-0.499063	-0.945376	-0.642616
55533	0	0.610232	9.857201	-0.897043	0.006104	0.098572	-0.008972	-0.503738	-0.942491	-0.636661
55534	0	0.634633	9.863239	-0.787473	0.006345	0.098633	-0.007871	-0.501627	-0.942776	-0.635580
55535	0	0.635083	9.820549	-0.756665	0.006348	0.098206	-0.007568	-0.506196	-0.944960	-0.637836
55536	0	0.665995	9.808264	-0.762411	0.006659	0.098083	-0.007627	-0.511665	-0.945058	-0.633968
55537	0	0.671750	9.747337	-0.841734	0.006714	0.097473	-0.008423	-0.520717	-0.947803	-0.633917
55538	0	0.666145	9.710694	-0.780022	0.006660	0.097107	-0.007802	-0.525407	-0.948581	-0.632592
55539	0	0.604490	9.643545	-0.872740	0.006042	0.096436	-0.008728	-0.528710	-0.949943	-0.631605
55540	0	0.580509	9.594616	-0.909304	0.005802	0.095946	-0.009093	-0.531601	-0.951857	-0.627759
55541	0	0.598056	9.588662	-0.829687	0.005981	0.095886	-0.008301	-0.538819	-0.949277	-0.626145
55542	0	0.640775	9.576392	-0.780703	0.006407	0.095764	-0.007805	-0.538733	-0.948924	-0.627199
55543	0	0.653494	9.570286	-0.793437	0.006531	0.095703	-0.007935	-0.541466	-0.952380	-0.628631
55544	0	0.605223	9.576264	-0.830579	0.006050	0.095763	-0.008301	-0.538041	-0.953325	-0.620587
55545	0	0.574463	9.637435	-0.793128	0.005737	0.096375	-0.007935	-0.544431	-0.960441	-0.618829
55546	0	0.569258	9.643479	-0.755858	0.005691	0.096435	-0.007563	-0.551733	-0.961238	-0.617534
55547	0	0.574021	9.698504	-0.835779	0.005737	0.096985	-0.008362	-0.558979	-0.963067	-0.614647
55548	0	0.617092	9.783933	-0.878125	0.006170	0.097839	-0.008781	-0.561703	-0.962207	-0.611517
55549	0	0.616469	9.759538	-0.915341	0.006165	0.097595	-0.009155	-0.566413	-0.960708	-0.606462
55550	0	0.622598	9.777822	-0.866401	0.006226	0.097778	-0.008663	-0.567864	-0.959595	-0.600639
55551	0	0.610655	9.838825	-0.915775	0.006104	0.098389	-0.009155	-0.567345	-0.961573	-0.599638
55552	0	0.623124	9.802157	-0.818377	0.006231	0.098022	-0.008184	-0.570492	-0.959903	-0.599160
55553	0	0.628776	9.857117	-0.873404	0.006287	0.098572	-0.008728	-0.565960	-0.959562	-0.594945
55554	0	0.623169	9.875281	-0.873927	0.006227	0.098753	-0.008740	-0.569638	-0.962802	-0.589851
55555	0	0.629206	9.808294	-0.830325	0.006287	0.098083	-0.008301	-0.569184	-0.967432	-0.584411
55556	0	0.636253	9.789802	-0.855270	0.006358	0.097898	-0.008551	-0.569151	-0.970871	-0.579125
55557	0	0.640825	9.747332	-0.860424	0.006409	0.097473	-0.008606	-0.573545	-0.968696	-0.574189
55558	0	0.628227	9.692393	-0.836032	0.006286	0.096924	-0.008359	-0.574341	-0.963002	-0.569064
55559	0	0.628639	9.680196	-0.884804	0.006287	0.096802	-0.008850	-0.579079	-0.961105	-0.566538
55560	0	0.579969	9.661852	-0.823586	0.005797	0.096619	-0.008236	-0.581328	-0.962247	-0.572839
55561	0	0.592038	9.600832	-0.811742	0.005920	0.096008	-0.008118	-0.583967	-0.960504	-0.565053
55562	0	0.604373	9.631330	-0.775195	0.006042	0.096313	-0.007751	-0.585629	-0.961447	-0.565853
55563	0	0.609916	9.613108	-0.786828	0.006104	0.096130	-0.007874	-0.594144	-0.954603	-0.567404
55564	0	0.603567	9.582636	-0.773723	0.006033	0.095826	-0.007742	-0.602101	-0.956108	-0.560187
55565	0	0.604415	9.625246	-0.897081	0.006042	0.096252	-0.008972	-0.605966	-0.956409	-0.559438
55566	0	0.592581	9.655752	-0.884757	0.005923	0.096558	-0.008848	-0.608888	-0.957759	-0.558023
55567	0	0.567678	9.680171	-0.848413	0.005676	0.096802	-0.008484	-0.610801	-0.956661	-0.556576
55568	0	0.610646	9.716684	-0.830227	0.006104	0.097167	-0.008302	-0.612360	-0.957290	-0.553485
55569	0	0.623041	9.765606	-0.774999	0.006226	0.097656	-0.007751	-0.616298	-0.961174	-0.552081
55570	0	0.623642	9.777723	-0.799345	0.006235	0.097777	-0.007993	-0.617764	-0.960887	-0.547137
55571	0	0.616957	9.796091	-0.836422	0.006165	0.097961	-0.008362	-0.617117	-0.965001	-0.545040
55572	0	0.629643	9.808156	-0.794049	0.006296	0.098082	-0.007940	-0.619129	-0.963534	-0.539917
55573	0	0.628524	9.771790	-0.884432	0.006287	0.097717	-0.008850	-0.628055	-0.960204	-0.540443
55574	0	0.622530	9.802384	-0.901536	0.006223	0.098023	-0.009022	-0.637767	-0.961320	-0.533464
55575	0	0.591984	9.759588	-0.890419	0.005920	0.097595	-0.008911	-0.648030	-0.958909	-0.533307
55576	0	0.646651	9.710812	-0.871309	0.006468	0.097108	-0.008715	-0.652052	-0.955588	-0.532716
55577	0	0.634666	9.729028	-0.854288	0.006348	0.097290	-0.008545	-0.656553	-0.952671	-0.533228
55578	0	0.640750	9.704552	-0.830010	0.006406	0.097046	-0.008297	-0.654904	-0.952918	-0.534570
55579	0	0.610702	9.686240	-0.860794	0.006104	0.096863	-0.008606	-0.654630	-0.955276	-0.531363
55580	0	0.623558	9.698378	-0.775524	0.006232	0.096984	-0.007756	-0.657915	-0.957355	-0.529147
55581	0	0.586652	9.637446	-0.792994	0.005859	0.096375	-0.007935	-0.665411	-0.964036	-0.526846
55582	0	0.623794	9.631271	-0.798560	0.006239	0.096313	-0.007987	-0.669181	-0.961042	-0.524890
55583	0	0.591959	9.643630	-0.810928	0.005920	0.096436	-0.008118	-0.681218	-0.958246	-0.521810
55584	0	0.579807	9.637534	-0.877317	0.005796	0.096375	-0.008773	-0.682794	-0.958458	-0.520474
55585	0	0.604235	9.661850	-0.879088	0.006042	0.096619	-0.008789	-0.682591	-0.956590	-0.525972
55586	0	0.628963	9.686157	-0.909815	0.006286	0.096862	-0.009098	-0.684493	-0.959406	-0.523665
55587	0	0.586043	9.674039	-0.854791	0.005859	0.096741	-0.008545	-0.682966	-0.958791	-0.524646
55588	0	0.604517	9.759406	-0.776001	0.006044	0.097594	-0.007758	-0.682738	-0.957859	-0.525317
55589	0	0.598187	9.765617	-0.787415	0.005981	0.097656	-0.007874	-0.683950	-0.956513	-0.524270
55590	0	0.634596	9.759447	-0.775217	0.006348	0.097594	-0.007753	-0.687259	-0.952720	-0.527373
55591	0	0.659141	9.802274	-0.805360	0.006592	0.098022	-0.008057	-0.692746	-0.950446	-0.530854
55592	0	0.665258	9.808344	-0.847824	0.006652	0.098083	-0.008478	-0.694602	-0.949442	-0.531842
55593	0	0.634872	9.783969	-0.884566	0.006348	0.097839	-0.008850	-0.701752	-0.948802	-0.529314
55594	0	0.592759	9.777793	-0.829301	0.005922	0.097778	-0.008292	-0.702677	-0.953105	-0.527598
55595	0	0.634781	9.722879	-0.836421	0.006348	0.097229	-0.008362	-0.701796	-0.951420	-0.524905
55596	0	0.604528	9.710582	-0.848948	0.006042	0.097106	-0.008490	-0.703875	-0.952811	-0.520602
55597	0	0.659018	9.692393	-0.799566	0.006592	0.096924	-0.007996	-0.705678	-0.949084	-0.524627
55598	0	0.640693	9.661886	-0.768711	0.006405	0.096619	-0.007691	-0.712652	-0.949608	-0.522006
55599	0	0.604121	9.625272	-0.781006	0.006042	0.096252	-0.007812	-0.717454	-0.946201	-0.519225
55600	0	0.616165	9.631366	-0.811076	0.006162	0.096313	-0.008113	-0.721863	-0.944287	-0.517288
55601	0	0.598396	9.631357	-0.823685	0.005981	0.096313	-0.008240	-0.727191	-0.945356	-0.514781
55602	0	0.550113	9.576398	-0.811186	0.005498	0.095764	-0.008112	-0.729292	-0.947149	-0.503270
55603	0	0.610234	9.655781	-0.787204	0.006104	0.096558	-0.007874	-0.732862	-0.943889	-0.506824
55604	0	0.610341	9.674012	-0.818091	0.006101	0.096741	-0.008176	-0.728746	-0.945207	-0.503031
55605	0	0.635028	9.674032	-0.775439	0.006348	0.096741	-0.007751	-0.727188	-0.946326	-0.494564
55606	0	0.635685	9.765456	-0.751982	0.006352	0.097655	-0.007514	-0.722250	-0.949534	-0.489310
55607	0	0.665308	9.771719	-0.836276	0.006653	0.097717	-0.008362	-0.723017	-0.947880	-0.483765
55608	0	0.629181	9.759399	-0.799679	0.006287	0.097594	-0.007998	-0.725702	-0.951999	-0.480235
55609	0	0.598527	9.820564	-0.878564	0.005981	0.098206	-0.008789	-0.731538	-0.954459	-0.476046
55610	0	0.592747	9.820564	-0.884229	0.005927	0.098206	-0.008843	-0.734623	-0.953005	-0.476252
55611	0	0.640850	9.796097	-0.861133	0.006409	0.097961	-0.008606	-0.730155	-0.950845	-0.474126
55612	0	0.677457	9.844776	-0.873938	0.006774	0.098448	-0.008739	-0.732057	-0.949623	-0.471624
55613	0	0.647257	9.796123	-0.817883	0.006470	0.097961	-0.008179	-0.733679	-0.950987	-0.470563
55614	0	0.617395	9.783793	-0.769363	0.006169	0.097838	-0.007691	-0.732795	-0.954435	-0.470716
55615	0	0.628471	9.783989	-0.731866	0.006287	0.097839	-0.007324	-0.741096	-0.950216	-0.468292
55616	0	0.627945	9.735222	-0.737427	0.006282	0.097352	-0.007375	-0.743475	-0.945423	-0.468940
55617	0	0.628595	9.692398	-0.805540	0.006287	0.096924	-0.008057	-0.746687	-0.942695	-0.467733
55618	0	0.652881	9.686319	-0.859955	0.006529	0.096863	-0.008604	-0.753769	-0.940669	-0.466798
55619	0	0.628696	9.613067	-0.939613	0.006287	0.096130	-0.009399	-0.759430	-0.939085	-0.464195
55620	0	0.610252	9.576421	-0.939381	0.006104	0.095764	-0.009394	-0.761065	-0.935851	-0.458541
55621	0	0.610535	9.600792	-0.891395	0.006104	0.096008	-0.008911	-0.759351	-0.936133	-0.457895
55622	0	0.580503	9.576277	-0.812585	0.005801	0.095763	-0.008123	-0.758192	-0.938628	-0.450959
55623	0	0.561511	9.649609	-0.775771	0.005615	0.096497	-0.007751	-0.752339	-0.936539	-0.455617
55624	0	0.579958	9.686021	-0.758869	0.005797	0.096861	-0.007582	-0.745709	-0.937136	-0.457555
55625	0	0.586310	9.686234	-0.665613	0.005859	0.096863	-0.006653	-0.743523	-0.939497	-0.454925
55626	0	0.598735	9.704382	-0.739483	0.005988	0.097044	-0.007392	-0.741832	-0.936538	-0.451150
55627	0	0.653334	9.765574	-0.885384	0.006531	0.097656	-0.008850	-0.739137	-0.937520	-0.447846
55628	0	0.653819	9.759320	-0.861282	0.006536	0.097593	-0.008614	-0.741660	-0.938660	-0.449170
55629	0	0.635120	9.759460	-0.964739	0.006348	0.097595	-0.009644	-0.738775	-0.940835	-0.449574
55630	0	0.611216	9.820364	-0.934593	0.006110	0.098204	-0.009347	-0.741559	-0.941163	-0.447996
55631	0	0.628314	9.796097	-0.843079	0.006287	0.097961	-0.008423	-0.733949	-0.935057	-0.443595
55632	0	0.633752	9.820369	-0.837954	0.006340	0.098204	-0.008378	-0.733789	-0.930129	-0.441915
55633	0	0.664952	9.857135	-0.751582	0.006653	0.098572	-0.007507	-0.725471	-0.924285	-0.442952
55634	0	0.670650	9.796001	-0.734813	0.006707	0.097960	-0.007341	-0.719202	-0.921443	-0.443971
55635	0	0.622951	9.765593	-0.781338	0.006226	0.097656	-0.007812	-0.719734	-0.924009	-0.443369
55636	0	0.592972	9.765551	-0.811580	0.005928	0.097655	-0.008120	-0.725723	-0.923957	-0.443269
55637	0	0.543771	9.674052	-0.860468	0.005432	0.096741	-0.008606	-0.728703	-0.928560	-0.442743
55638	0	0.587036	9.680096	-0.921242	0.005870	0.096801	-0.009214	-0.732504	-0.927233	-0.444770
55639	0	0.616553	9.686261	-0.866829	0.006165	0.096863	-0.008667	-0.732530	-0.926329	-0.442011
55640	0	0.586521	9.643395	-0.861266	0.005860	0.096435	-0.008609	-0.729342	-0.930199	-0.449727
55641	0	0.604764	9.655720	-0.787463	0.006042	0.096558	-0.007874	-0.729572	-0.934219	-0.448502
55642	0	0.606019	9.673916	-0.824369	0.006052	0.096740	-0.008243	-0.729743	-0.941821	-0.446782
55643	0	0.592349	9.643513	-0.690011	0.005920	0.096436	-0.006897	-0.727502	-0.943365	-0.444755
55644	0	0.611038	9.698355	-0.763978	0.006109	0.096984	-0.007636	-0.724632	-0.942639	-0.445111
55645	0	0.616841	9.692342	-0.805865	0.006165	0.096924	-0.008057	-0.723756	-0.945111	-0.443046
55646	0	0.587071	9.692274	-0.854797	0.005866	0.096923	-0.008550	-0.727290	-0.948491	-0.438836
55647	0	0.610452	9.777801	-0.934094	0.006104	0.097778	-0.009338	-0.725718	-0.947691	-0.440648
55648	0	0.641757	9.747147	-0.837061	0.006411	0.097472	-0.008368	-0.723593	-0.953747	-0.440329
55649	0	0.610569	9.759476	-0.818247	0.006104	0.097595	-0.008179	-0.720686	-0.954166	-0.435484
55650	0	0.635165	9.820349	-0.855441	0.006351	0.098204	-0.008553	-0.720017	-0.952254	-0.432278
55651	0	0.628436	9.771725	-0.818088	0.006287	0.097717	-0.008179	-0.718916	-0.947542	-0.431588
55652	0	0.604139	9.777736	-0.818083	0.006038	0.097777	-0.008183	-0.723397	-0.949772	-0.432707
55653	0	0.646889	9.796099	-0.855060	0.006470	0.097961	-0.008545	-0.718253	-0.946679	-0.433485
55654	0	0.683489	9.771547	-0.910404	0.006834	0.097715	-0.009106	-0.721625	-0.945596	-0.432562
55655	0	0.616101	9.704646	-0.829687	0.006165	0.097046	-0.008301	-0.727674	-0.939330	-0.432888
55656	0	0.615566	9.698603	-0.853575	0.006157	0.096986	-0.008537	-0.730853	-0.935802	-0.434782
55657	0	0.573863	9.680129	-0.830532	0.005737	0.096802	-0.008301	-0.726903	-0.935236	-0.431547
55658	0	0.579788	9.643360	-0.794634	0.005800	0.096434	-0.007944	-0.725678	-0.930295	-0.429636
55659	0	0.646934	9.692350	-0.793895	0.006470	0.096924	-0.007935	-0.721878	-0.927751	-0.432988
55660	0	0.598487	9.673922	-0.788644	0.005980	0.096740	-0.007883	-0.719191	-0.930838	-0.437831
55661	0	0.634680	9.674108	-0.817511	0.006348	0.096741	-0.008179	-0.724868	-0.927674	-0.432759
55662	0	0.646983	9.692378	-0.890352	0.006468	0.096924	-0.008904	-0.727362	-0.927911	-0.429771
55663	0	0.653242	9.698472	-0.909458	0.006531	0.096985	-0.009094	-0.728391	-0.927633	-0.423521
55664	0	0.616762	9.692287	-0.872883	0.006167	0.096923	-0.008729	-0.730001	-0.925655	-0.419199
55665	0	0.610275	9.716771	-0.891449	0.006104	0.097168	-0.008911	-0.727441	-0.922580	-0.415208
55666	0	0.622678	9.753249	-0.874164	0.006224	0.097533	-0.008736	-0.721826	-0.923972	-0.409283
55667	0	0.634670	9.765589	-0.830579	0.006348	0.097656	-0.008301	-0.717289	-0.920721	-0.409894
55668	0	0.628732	9.820395	-0.782840	0.006284	0.098205	-0.007823	-0.712310	-0.922697	-0.407848
55669	0	0.659884	9.777790	-0.726248	0.006592	0.097778	-0.007263	-0.714436	-0.928752	-0.405975
55670	0	0.654331	9.832672	-0.781173	0.006544	0.098327	-0.007812	-0.715523	-0.925686	-0.406494
55671	0	0.659546	9.808379	-0.792790	0.006592	0.098083	-0.007935	-0.724607	-0.927795	-0.405994
55672	0	0.623766	9.759497	-0.883655	0.006232	0.097595	-0.008838	-0.727317	-0.931879	-0.399754
55673	0	0.573822	9.728982	-0.891298	0.005737	0.097290	-0.008911	-0.726317	-0.930927	-0.402743
55674	0	0.635113	9.722782	-0.915980	0.006349	0.097228	-0.009159	-0.726716	-0.931810	-0.404451
55675	0	0.640957	9.680224	-0.902746	0.006409	0.096802	-0.009033	-0.734750	-0.930737	-0.406161
55676	0	0.628862	9.692356	-0.823069	0.006288	0.096924	-0.008228	-0.733242	-0.929762	-0.402402
55677	0	0.641060	9.674049	-0.756973	0.006409	0.096741	-0.007568	-0.732847	-0.929863	-0.404045
55678	0	0.574426	9.631239	-0.714246	0.005740	0.096313	-0.007144	-0.735937	-0.932528	-0.402202
55679	0	0.573675	9.680192	-0.732252	0.005737	0.096802	-0.007324	-0.739196	-0.929686	-0.402281
55680	0	0.543109	9.655778	-0.707438	0.005430	0.096558	-0.007077	-0.743806	-0.928522	-0.403797
55681	0	0.567881	9.631335	-0.805639	0.005676	0.096313	-0.008057	-0.745395	-0.929319	-0.401236
55682	0	0.611102	9.655701	-0.866115	0.006108	0.096557	-0.008667	-0.753545	-0.930392	-0.399753
55683	0	0.666198	9.680090	-0.921868	0.006653	0.096802	-0.009216	-0.752004	-0.938881	-0.394979
55684	0	0.630732	9.692188	-0.915869	0.006305	0.096922	-0.009160	-0.754868	-0.939656	-0.389112
55685	0	0.616513	9.722840	-0.916132	0.006165	0.097229	-0.009155	-0.748979	-0.938154	-0.388479
55686	0	0.591903	9.747120	-0.849829	0.005921	0.097471	-0.008496	-0.747769	-0.933307	-0.392200
55687	0	0.635016	9.783905	-0.842452	0.006348	0.097839	-0.008423	-0.747104	-0.933933	-0.386379
55688	0	0.610905	9.820474	-0.787512	0.006108	0.098205	-0.007877	-0.750871	-0.932616	-0.383834
55689	0	0.640552	9.820582	-0.775086	0.006409	0.098206	-0.007751	-0.752808	-0.926707	-0.381778
55690	0	0.671298	9.796109	-0.823810	0.006707	0.097961	-0.008239	-0.754854	-0.931159	-0.375696
55691	0	0.665943	9.808306	-0.848370	0.006653	0.098083	-0.008484	-0.756290	-0.936549	-0.370265
55692	0	0.623703	9.777740	-0.872836	0.006238	0.097777	-0.008728	-0.757076	-0.933247	-0.369778
55693	0	0.622482	9.747333	-0.872645	0.006226	0.097473	-0.008728	-0.760045	-0.930228	-0.374157
55694	0	0.604415	9.735047	-0.811940	0.006041	0.097351	-0.008115	-0.755736	-0.932255	-0.375751
55695	0	0.579965	9.704573	-0.750848	0.005798	0.097046	-0.007507	-0.755390	-0.931632	-0.383288
55696	0	0.629150	9.710565	-0.775603	0.006289	0.097106	-0.007754	-0.754516	-0.932890	-0.379301
55697	0	0.628671	9.637454	-0.738475	0.006287	0.096375	-0.007385	-0.756256	-0.930768	-0.378479
55698	0	0.628732	9.655672	-0.762816	0.006287	0.096557	-0.007629	-0.758937	-0.929325	-0.375009
55699	0	0.616914	9.661844	-0.787259	0.006165	0.096619	-0.007874	-0.761180	-0.932526	-0.374059
55700	0	0.599281	9.649528	-0.872903	0.005990	0.096496	-0.008727	-0.759916	-0.933694	-0.380007
55701	0	0.567663	9.619101	-0.836611	0.005676	0.096191	-0.008362	-0.755882	-0.931954	-0.385073
55702	0	0.604677	9.643368	-0.843977	0.006042	0.096435	-0.008432	-0.748274	-0.934772	-0.384218
55703	0	0.640736	9.667947	-0.854841	0.006409	0.096680	-0.008545	-0.745291	-0.930987	-0.384956
55704	0	0.658760	9.716711	-0.836937	0.006589	0.097167	-0.008369	-0.746534	-0.927166	-0.383372
55705	0	0.653331	9.735053	-0.757318	0.006531	0.097351	-0.007568	-0.741942	-0.927917	-0.382409
55706	0	0.635096	9.765442	-0.812835	0.006352	0.097654	-0.008128	-0.742930	-0.923883	-0.374272
55707	0	0.616715	9.729030	-0.805153	0.006165	0.097290	-0.008057	-0.750164	-0.924596	-0.367726
55708	0	0.604999	9.777861	-0.853017	0.006047	0.097778	-0.008535	-0.757349	-0.925558	-0.365957
55709	0	0.616673	9.777851	-0.872434	0.006165	0.097778	-0.008728	-0.762771	-0.925838	-0.363982
55710	0	0.611198	9.790032	-0.932944	0.006107	0.097900	-0.009332	-0.766473	-0.929009	-0.361877
55711	0	0.640672	9.796139	-0.903503	0.006409	0.097961	-0.009033	-0.765368	-0.924567	-0.365420
55712	0	0.646152	9.820461	-0.818524	0.006465	0.098205	-0.008183	-0.763271	-0.918342	-0.367276
55713	0	0.623070	9.783890	-0.775305	0.006226	0.097839	-0.007751	-0.762465	-0.922042	-0.366796
55714	0	0.611388	9.771550	-0.793628	0.006113	0.097715	-0.007938	-0.765954	-0.920750	-0.364988
55715	0	0.628981	9.753396	-0.744643	0.006287	0.097534	-0.007446	-0.766838	-0.922203	-0.364629
55716	0	0.593072	9.704498	-0.793171	0.005926	0.097045	-0.007936	-0.772332	-0.925350	-0.365755
55717	0	0.610617	9.680182	-0.842021	0.006104	0.096802	-0.008423	-0.776543	-0.926162	-0.362015
55718	0	0.604806	9.625246	-0.908878	0.006047	0.096252	-0.009089	-0.778403	-0.924877	-0.361022
55719	0	0.616719	9.649615	-0.915806	0.006165	0.096497	-0.009155	-0.776083	-0.925810	-0.366123
55720	0	0.605073	9.649536	-0.879534	0.006047	0.096496	-0.008795	-0.776515	-0.927545	-0.361631
55721	0	0.610779	9.637397	-0.818185	0.006104	0.096375	-0.008179	-0.773868	-0.930242	-0.357634
55722	0	0.611176	9.698260	-0.751808	0.006111	0.096983	-0.007514	-0.770097	-0.928641	-0.351948
55723	0	0.623097	9.710664	-0.720151	0.006226	0.097107	-0.007202	-0.771725	-0.932718	-0.359433
55724	0	0.660428	9.673965	-0.726201	0.006602	0.096740	-0.007262	-0.773096	-0.932711	-0.349875
55725	0	0.659180	9.735145	-0.823528	0.006592	0.097351	-0.008240	-0.779408	-0.930381	-0.342832
55726	0	0.634866	9.729029	-0.859313	0.006347	0.097290	-0.008597	-0.785544	-0.930220	-0.330874
55727	0	0.640896	9.765672	-0.915002	0.006409	0.097656	-0.009155	-0.792633	-0.928366	-0.333513
55728	0	0.628858	9.771737	-0.914344	0.006287	0.097717	-0.009146	-0.796289	-0.928398	-0.333450
55729	0	0.604389	9.735079	-0.909639	0.006042	0.097351	-0.009094	-0.794660	-0.927871	-0.336022
55730	0	0.646772	9.802140	-0.812681	0.006472	0.098022	-0.008122	-0.790597	-0.920993	-0.333538
55731	0	0.628947	9.753391	-0.738642	0.006287	0.097534	-0.007385	-0.790093	-0.922056	-0.336986
55732	0	0.617007	9.777713	-0.714650	0.006169	0.097777	-0.007144	-0.788184	-0.920599	-0.333647
55733	0	0.622243	9.759559	-0.683349	0.006226	0.097595	-0.006836	-0.792055	-0.914563	-0.330543
55734	0	0.603218	9.722968	-0.761891	0.006036	0.097229	-0.007625	-0.799856	-0.907940	-0.325056
55735	0	0.573752	9.674117	-0.774577	0.005737	0.096741	-0.007751	-0.807671	-0.905816	-0.320244
55736	0	0.610430	9.704591	-0.859384	0.006104	0.097046	-0.008595	-0.809410	-0.904473	-0.322894
55737	0	0.610556	9.625210	-0.873034	0.006104	0.096252	-0.008728	-0.807610	-0.904612	-0.325241
55738	0	0.617207	9.637338	-0.891524	0.006168	0.096374	-0.008916	-0.809308	-0.906723	-0.323352
55739	0	0.598025	9.655764	-0.897272	0.005981	0.096558	-0.008972	-0.809714	-0.902867	-0.317750
55740	0	0.634973	9.667911	-0.763455	0.006345	0.096680	-0.007631	-0.806782	-0.906373	-0.318713
55741	0	0.616381	9.655778	-0.787214	0.006165	0.096558	-0.007874	-0.809505	-0.903065	-0.310259
55742	0	0.622857	9.735102	-0.768524	0.006224	0.097351	-0.007689	-0.814349	-0.906423	-0.304216
55743	0	0.628807	9.716783	-0.805713	0.006287	0.097168	-0.008057	-0.814733	-0.905779	-0.302155
55744	0	0.616826	9.722811	-0.793334	0.006166	0.097228	-0.007936	-0.818240	-0.905559	-0.302689
55745	0	0.641019	9.790045	-0.872625	0.006409	0.097900	-0.008728	-0.821254	-0.904956	-0.303077
55746	0	0.665662	9.783929	-0.903032	0.006656	0.097839	-0.009030	-0.822211	-0.903711	-0.300922
55747	0	0.641232	9.759477	-0.891343	0.006409	0.097595	-0.008911	-0.820410	-0.905630	-0.299930
55748	0	0.592792	9.802097	-0.806735	0.005927	0.098022	-0.008061	-0.814369	-0.904267	-0.298024
55749	0	0.586320	9.808322	-0.769102	0.005859	0.098083	-0.007690	-0.814502	-0.906400	-0.298296
55750	0	0.623265	9.765543	-0.805669	0.006232	0.097655	-0.008059	-0.817521	-0.904565	-0.302445
55751	0	0.622766	9.783938	-0.750522	0.006226	0.097839	-0.007507	-0.820856	-0.904637	-0.302030
55752	0	0.623012	9.710643	-0.774144	0.006229	0.097106	-0.007748	-0.829171	-0.903046	-0.295097
55753	0	0.634941	9.686254	-0.836346	0.006348	0.096863	-0.008362	-0.828149	-0.902722	-0.285978
55754	0	0.580350	9.667869	-0.842559	0.005801	0.096679	-0.008427	-0.830341	-0.903051	-0.285119
55755	0	0.567963	9.649637	-0.854513	0.005676	0.096497	-0.008545	-0.830888	-0.904732	-0.285586
55756	0	0.610749	9.643474	-0.830130	0.006109	0.096435	-0.008302	-0.832345	-0.900229	-0.279375
55757	0	0.622449	9.661846	-0.763271	0.006226	0.096619	-0.007629	-0.829343	-0.896538	-0.277536
55758	0	0.616052	9.655660	-0.708860	0.006162	0.096557	-0.007087	-0.827953	-0.892814	-0.283718
55759	0	0.616470	9.637466	-0.750530	0.006165	0.096375	-0.007507	-0.831209	-0.890628	-0.284008
55760	0	0.629107	9.667975	-0.798753	0.006287	0.096680	-0.007992	-0.837122	-0.893495	-0.282087
55761	0	0.604568	9.649631	-0.811850	0.006042	0.096497	-0.008118	-0.836996	-0.894920	-0.282926
55762	0	0.635425	9.692351	-0.884441	0.006353	0.096923	-0.008852	-0.846793	-0.893628	-0.282447
55763	0	0.623044	9.698421	-0.915894	0.006226	0.096985	-0.009155	-0.843321	-0.896933	-0.279916
55764	0	0.611523	9.722679	-0.861555	0.006113	0.097227	-0.008614	-0.841773	-0.897198	-0.280062
55765	0	0.604429	9.759451	-0.818573	0.006042	0.097595	-0.008179	-0.834299	-0.897001	-0.282839
55766	0	0.647606	9.783712	-0.849932	0.006473	0.097837	-0.008498	-0.833762	-0.898723	-0.283902
55767	0	0.628812	9.790003	-0.763275	0.006287	0.097900	-0.007629	-0.830698	-0.898066	-0.281117
55768	0	0.623084	9.826508	-0.727646	0.006228	0.098266	-0.007271	-0.824933	-0.898469	-0.284324
55769	0	0.592334	9.783933	-0.805481	0.005920	0.097839	-0.008057	-0.827893	-0.899493	-0.282176
55770	0	0.623367	9.802135	-0.787071	0.006231	0.098022	-0.007871	-0.828661	-0.899871	-0.282491
55771	0	0.646806	9.753450	-0.817625	0.006470	0.097534	-0.008179	-0.832377	-0.895552	-0.283415
55772	0	0.634419	9.716784	-0.939577	0.006344	0.097168	-0.009395	-0.831843	-0.893646	-0.281750
55773	0	0.610564	9.686245	-0.897445	0.006104	0.096863	-0.008972	-0.829954	-0.893746	-0.276766
55774	0	0.604290	9.686175	-0.867510	0.006046	0.096862	-0.008672	-0.826670	-0.887557	-0.284661
55775	0	0.597746	9.680175	-0.775464	0.005981	0.096802	-0.007751	-0.823692	-0.880483	-0.285403
55776	0	0.578545	9.649535	-0.739896	0.005790	0.096496	-0.007392	-0.816171	-0.872955	-0.282284
55777	0	0.592156	9.674058	-0.738626	0.005920	0.096741	-0.007385	-0.815711	-0.871913	-0.282486
55778	0	0.640902	9.655679	-0.677748	0.006411	0.096557	-0.006778	-0.816802	-0.867642	-0.287684
55779	0	0.641240	9.637456	-0.768672	0.006409	0.096375	-0.007690	-0.822011	-0.869616	-0.285121
55780	0	0.635345	9.637458	-0.859914	0.006354	0.096375	-0.008599	-0.823002	-0.866151	-0.282197
55781	0	0.598422	9.625236	-0.921532	0.005981	0.096252	-0.009216	-0.824940	-0.867062	-0.279749
55782	0	0.617008	9.667829	-0.934061	0.006169	0.096679	-0.009336	-0.820791	-0.865616	-0.280361
55783	0	0.610398	9.716779	-0.909579	0.006104	0.097168	-0.009094	-0.819614	-0.863930	-0.283399
55784	0	0.640809	9.741053	-0.843439	0.006409	0.097411	-0.008427	-0.811315	-0.860816	-0.281063
55785	0	0.610307	9.710608	-0.745777	0.006104	0.097107	-0.007446	-0.798477	-0.857904	-0.283493
55786	0	0.671410	9.777620	-0.716589	0.006712	0.097776	-0.007165	-0.798160	-0.857978	-0.280239
55787	0	0.634970	9.783921	-0.744645	0.006348	0.097839	-0.007446	-0.798713	-0.857942	-0.275632
55788	0	0.622851	9.753342	-0.793389	0.006229	0.097533	-0.007936	-0.801299	-0.854582	-0.282846
55789	0	0.580552	9.759511	-0.884655	0.005798	0.097595	-0.008850	-0.806119	-0.860636	-0.282607
55790	0	0.586720	9.735072	-0.859628	0.005873	0.097350	-0.008599	-0.810388	-0.851785	-0.284309
55791	0	0.591937	9.735113	-0.915532	0.005920	0.097351	-0.009155	-0.811117	-0.848085	-0.279765
55792	0	0.615971	9.741197	-0.860900	0.006162	0.097412	-0.008606	-0.808204	-0.843448	-0.282400
55793	0	0.665554	9.710605	-0.855290	0.006653	0.097107	-0.008545	-0.799508	-0.844256	-0.282188
55794	0	0.635299	9.704339	-0.759181	0.006352	0.097044	-0.007585	-0.791531	-0.842624	-0.292286
55795	0	0.616640	9.698462	-0.665466	0.006165	0.096985	-0.006653	-0.790022	-0.842361	-0.295707
55796	0	0.580260	9.667834	-0.672209	0.005801	0.096679	-0.006718	-0.785575	-0.841570	-0.292827
55797	0	0.598531	9.667962	-0.719979	0.005981	0.096680	-0.007202	-0.789161	-0.843653	-0.284552
55798	0	0.629855	9.680038	-0.805461	0.006294	0.096801	-0.008053	-0.787782	-0.846299	-0.284412
55799	0	0.623004	9.649660	-0.805293	0.006226	0.096497	-0.008057	-0.792914	-0.849137	-0.284173
55800	0	0.654299	9.625100	-0.866293	0.006539	0.096251	-0.008660	-0.790500	-0.851092	-0.282870
55801	0	0.622788	9.704523	-0.885586	0.006226	0.097046	-0.008850	-0.784395	-0.851431	-0.282714
55802	0	0.629600	9.734825	-0.825867	0.006290	0.097349	-0.008252	-0.777381	-0.855578	-0.282905
55803	0	0.580212	9.741132	-0.751462	0.005798	0.097412	-0.007507	-0.769447	-0.857606	-0.285822
55804	0	0.593193	9.759289	-0.746314	0.005927	0.097593	-0.007462	-0.768197	-0.860881	-0.289329
55805	0	0.604571	9.759490	-0.689857	0.006042	0.097595	-0.006897	-0.767026	-0.862214	-0.290387
55806	0	0.629705	9.753304	-0.720431	0.006292	0.097533	-0.007206	-0.769670	-0.865283	-0.289178
55807	0	0.641477	9.741188	-0.823778	0.006409	0.097412	-0.008240	-0.772724	-0.869927	-0.284257
55808	0	0.592743	9.722852	-0.853885	0.005932	0.097228	-0.008541	-0.776013	-0.862439	-0.289999
55809	0	0.647144	9.753380	-0.866999	0.006470	0.097534	-0.008667	-0.773152	-0.862133	-0.295214
55810	0	0.610881	9.722754	-0.922680	0.006106	0.097228	-0.009223	-0.769300	-0.862676	-0.297599
55811	0	0.591931	9.704564	-0.806061	0.005920	0.097046	-0.008057	-0.765283	-0.858982	-0.298458
55812	0	0.598151	9.716708	-0.781806	0.005979	0.097167	-0.007821	-0.769452	-0.860021	-0.299390
55813	0	0.586171	9.692343	-0.690052	0.005859	0.096924	-0.006897	-0.765926	-0.860301	-0.299224
55814	0	0.647590	9.680071	-0.708690	0.006474	0.096801	-0.007088	-0.767573	-0.860647	-0.301787
55815	0	0.653505	9.661858	-0.738242	0.006531	0.096619	-0.007385	-0.771630	-0.863259	-0.298481
55816	0	0.635301	9.649573	-0.860172	0.006355	0.096496	-0.008601	-0.771774	-0.858083	-0.294381
55817	0	0.622611	9.625244	-0.848349	0.006226	0.096252	-0.008484	-0.773017	-0.856202	-0.289959
55818	0	0.580086	9.661822	-0.909683	0.005799	0.096619	-0.009093	-0.769389	-0.855798	-0.295534
55819	0	0.586134	9.655713	-0.830501	0.005859	0.096558	-0.008301	-0.765050	-0.855687	-0.292167
55820	0	0.647771	9.673858	-0.769944	0.006474	0.096739	-0.007700	-0.766318	-0.858186	-0.293114
55821	0	0.671694	9.704556	-0.683767	0.006714	0.097046	-0.006836	-0.764956	-0.859346	-0.293750
55822	0	0.659725	9.710576	-0.757525	0.006598	0.097106	-0.007572	-0.762109	-0.856562	-0.294303
55823	0	0.635297	9.765606	-0.781056	0.006348	0.097656	-0.007812	-0.765112	-0.860286	-0.288115
55824	0	0.593202	9.777742	-0.829549	0.005931	0.097777	-0.008297	-0.767504	-0.859187	-0.288114
55825	0	0.598412	9.753394	-0.885089	0.005981	0.097534	-0.008850	-0.767309	-0.859816	-0.282989
55826	0	0.605058	9.808192	-0.830767	0.006047	0.098083	-0.008303	-0.762121	-0.861290	-0.281811
55827	0	0.610687	9.747284	-0.848500	0.006104	0.097473	-0.008484	-0.761524	-0.862734	-0.277493
55828	0	0.647881	9.759380	-0.897764	0.006475	0.097594	-0.008975	-0.759117	-0.864258	-0.274666
55829	0	0.665491	9.759509	-0.799545	0.006653	0.097595	-0.007996	-0.759967	-0.864249	-0.273724
55830	0	0.653733	9.728882	-0.732535	0.006535	0.097289	-0.007324	-0.759319	-0.865024	-0.272194
55831	0	0.592301	9.722888	-0.750687	0.005920	0.097229	-0.007507	-0.760450	-0.865653	-0.274318
55832	0	0.617096	9.710577	-0.738665	0.006169	0.097106	-0.007385	-0.759487	-0.865124	-0.274826
55833	0	0.586033	9.661880	-0.762684	0.005859	0.096619	-0.007629	-0.763075	-0.863862	-0.280109
55834	0	0.598088	9.649698	-0.768185	0.005982	0.096497	-0.007686	-0.768227	-0.859636	-0.280993
55835	0	0.628669	9.625235	-0.897311	0.006287	0.096252	-0.008972	-0.767768	-0.857325	-0.281665
55836	0	0.641143	9.625079	-0.934652	0.006409	0.096251	-0.009341	-0.762106	-0.858258	-0.284498
55837	0	0.634619	9.631311	-0.867213	0.006348	0.096313	-0.008667	-0.756722	-0.854026	-0.280003
55838	0	0.634256	9.655655	-0.825261	0.006344	0.096557	-0.008250	-0.754606	-0.850037	-0.277055
55839	0	0.592188	9.674020	-0.769588	0.005920	0.096741	-0.007690	-0.748743	-0.849351	-0.280288
55840	0	0.586321	9.704330	-0.801395	0.005861	0.097044	-0.008007	-0.741238	-0.849176	-0.281502
55841	0	0.623112	9.716781	-0.750475	0.006226	0.097168	-0.007507	-0.744924	-0.853195	-0.276999
55842	0	0.648223	9.747232	-0.768233	0.006480	0.097472	-0.007686	-0.749494	-0.853084	-0.275082
55843	0	0.641141	9.783932	-0.872645	0.006409	0.097839	-0.008728	-0.752020	-0.853749	-0.271933
55844	0	0.635336	9.777711	-0.897141	0.006352	0.097777	-0.008969	-0.750147	-0.852508	-0.278335
55845	0	0.598186	9.741144	-0.843025	0.005981	0.097412	-0.008423	-0.742142	-0.850496	-0.277519
55846	0	0.592106	9.759314	-0.856164	0.005920	0.097593	-0.008560	-0.741071	-0.848805	-0.279310
55847	0	0.616537	9.783916	-0.811940	0.006165	0.097839	-0.008118	-0.739647	-0.847334	-0.283000
55848	0	0.646860	9.759412	-0.800279	0.006471	0.097594	-0.007999	-0.736270	-0.842524	-0.291625
55849	0	0.634989	9.759557	-0.768404	0.006348	0.097595	-0.007690	-0.744332	-0.842698	-0.293228
55850	0	0.610824	9.747329	-0.724800	0.006107	0.097473	-0.007251	-0.748238	-0.841266	-0.290867
55851	0	0.591870	9.661919	-0.780715	0.005920	0.096619	-0.007812	-0.755198	-0.836794	-0.291601
55852	0	0.604324	9.655834	-0.883904	0.006039	0.096559	-0.008840	-0.756480	-0.839736	-0.288412
55853	0	0.592248	9.649668	-0.835923	0.005920	0.096497	-0.008362	-0.760072	-0.839809	-0.291291
55854	0	0.616433	9.631378	-0.817339	0.006168	0.096313	-0.008174	-0.761339	-0.832589	-0.292798
55855	0	0.610642	9.655738	-0.830136	0.006104	0.096558	-0.008301	-0.761123	-0.833695	-0.298482
55856	0	0.629380	9.637314	-0.824465	0.006291	0.096374	-0.008242	-0.758196	-0.834057	-0.295937
55857	0	0.585818	9.637463	-0.823917	0.005859	0.096375	-0.008240	-0.759510	-0.830156	-0.296206
55858	0	0.640812	9.661856	-0.781083	0.006406	0.096619	-0.007812	-0.761005	-0.830338	-0.291089
55859	0	0.580280	9.655761	-0.841988	0.005798	0.096558	-0.008423	-0.765140	-0.833112	-0.291722
55860	0	0.623876	9.704514	-0.859468	0.006234	0.097045	-0.008600	-0.772260	-0.836029	-0.288207
55861	0	0.610189	9.686306	-0.964189	0.006104	0.096863	-0.009644	-0.774820	-0.831664	-0.290115
55862	0	0.621961	9.716807	-0.896973	0.006222	0.097168	-0.008969	-0.774904	-0.826672	-0.290114
55863	0	0.598549	9.735035	-0.848938	0.005981	0.097351	-0.008484	-0.768943	-0.828995	-0.291190
55864	0	0.648078	9.759253	-0.880662	0.006477	0.097593	-0.008801	-0.762331	-0.830529	-0.289193
55865	0	0.616459	9.771655	-0.745588	0.006165	0.097717	-0.007446	-0.751636	-0.828082	-0.289683
55866	0	0.628870	9.795913	-0.673757	0.006287	0.097960	-0.006734	-0.747809	-0.827979	-0.294215
55867	0	0.622993	9.771700	-0.738537	0.006226	0.097717	-0.007385	-0.748242	-0.830533	-0.290037
55868	0	0.598524	9.716754	-0.768777	0.005989	0.097167	-0.007691	-0.753106	-0.823523	-0.288445
55869	0	0.640727	9.729053	-0.792969	0.006409	0.097290	-0.007935	-0.759480	-0.819333	-0.286072
55870	0	0.653234	9.735191	-0.883784	0.006527	0.097352	-0.008841	-0.763230	-0.823189	-0.288441
55871	0	0.623093	9.686233	-0.854628	0.006226	0.096863	-0.008545	-0.762231	-0.826941	-0.286699
55872	0	0.574854	9.698287	-0.805994	0.005748	0.096983	-0.008060	-0.762211	-0.825369	-0.287746
55873	0	0.574020	9.680152	-0.830156	0.005737	0.096802	-0.008301	-0.761860	-0.826275	-0.285832
55874	0	0.598754	9.680056	-0.775608	0.005987	0.096801	-0.007753	-0.759204	-0.824221	-0.285173
55875	0	0.616674	9.704567	-0.708130	0.006165	0.097046	-0.007080	-0.758354	-0.824259	-0.279738
55876	0	0.653619	9.698376	-0.665629	0.006535	0.096984	-0.006656	-0.758212	-0.823629	-0.279881
55877	0	0.647382	9.661866	-0.738154	0.006470	0.096619	-0.007385	-0.763213	-0.825933	-0.275739
55878	0	0.593082	9.710714	-0.835078	0.005928	0.097107	-0.008355	-0.769022	-0.826607	-0.269442
55879	0	0.610231	9.680215	-0.939615	0.006104	0.096802	-0.009399	-0.773468	-0.822684	-0.267232
55880	0	0.610215	9.667965	-0.914898	0.006101	0.096680	-0.009150	-0.774675	-0.822006	-0.267469
55881	0	0.586102	9.729008	-0.915382	0.005859	0.097290	-0.009155	-0.777083	-0.821227	-0.258218
55882	0	0.605151	9.741001	-0.879467	0.006045	0.097411	-0.008786	-0.767657	-0.825950	-0.255243
55883	0	0.598253	9.735066	-0.769483	0.005981	0.097351	-0.007690	-0.762962	-0.824732	-0.256388
55884	0	0.635037	9.795994	-0.703532	0.006350	0.097960	-0.007029	-0.755628	-0.823147	-0.258855
55885	0	0.622572	9.747320	-0.701814	0.006226	0.097473	-0.007019	-0.757233	-0.820772	-0.257621
55886	0	0.604561	9.741218	-0.762510	0.006042	0.097412	-0.007628	-0.761692	-0.821921	-0.257585
55887	0	0.585872	9.741284	-0.841487	0.005859	0.097412	-0.008423	-0.771569	-0.818702	-0.263106
55888	0	0.604516	9.747422	-0.925782	0.006041	0.097474	-0.009262	-0.777080	-0.821588	-0.264377
55889	0	0.622775	9.686256	-0.872907	0.006226	0.096863	-0.008728	-0.776323	-0.821716	-0.268527
55890	0	0.641475	9.698351	-0.922184	0.006413	0.096984	-0.009219	-0.773671	-0.821904	-0.271660
55891	0	0.641039	9.692383	-0.836045	0.006409	0.096924	-0.008362	-0.775798	-0.821391	-0.270350
55892	0	0.641016	9.655670	-0.768918	0.006412	0.096557	-0.007689	-0.775481	-0.817300	-0.277562
55893	0	0.604334	9.692356	-0.738804	0.006042	0.096924	-0.007385	-0.772690	-0.815789	-0.276698
55894	0	0.634795	9.661799	-0.708247	0.006349	0.096618	-0.007086	-0.777143	-0.812491	-0.279132
55895	0	0.616073	9.661928	-0.725814	0.006165	0.096619	-0.007263	-0.783692	-0.805427	-0.274434
55896	0	0.652404	9.674225	-0.816095	0.006522	0.096742	-0.008169	-0.793972	-0.805067	-0.268661
55897	0	0.641437	9.643521	-0.823925	0.006409	0.096436	-0.008240	-0.795120	-0.809208	-0.261618
55898	0	0.598750	9.710632	-0.909263	0.005992	0.097106	-0.009093	-0.796418	-0.801535	-0.264222
55899	0	0.586110	9.692365	-0.830170	0.005859	0.096924	-0.008301	-0.795845	-0.801035	-0.260739
55900	0	0.586593	9.710555	-0.824415	0.005862	0.097106	-0.008242	-0.793330	-0.802917	-0.264090
55901	0	0.622657	9.753371	-0.739058	0.006226	0.097534	-0.007385	-0.787615	-0.801517	-0.261123
55902	0	0.647303	9.759306	-0.758104	0.006471	0.097593	-0.007580	-0.786653	-0.801763	-0.263663
55903	0	0.622745	9.741227	-0.750367	0.006226	0.097412	-0.007507	-0.791580	-0.801340	-0.253748
55904	0	0.598284	9.771729	-0.799003	0.005984	0.097717	-0.007989	-0.790867	-0.797061	-0.250835
55905	0	0.622844	9.753452	-0.872216	0.006226	0.097534	-0.008728	-0.798237	-0.797901	-0.253189
55906	0	0.623211	9.729033	-0.932277	0.006230	0.097290	-0.009327	-0.803659	-0.797406	-0.249444
55907	0	0.604466	9.741214	-0.860402	0.006042	0.097412	-0.008606	-0.806355	-0.797519	-0.250668
55908	0	0.623998	9.716724	-0.854258	0.006229	0.097168	-0.008542	-0.806178	-0.807412	-0.246785
55909	0	0.629101	9.698448	-0.811883	0.006287	0.096985	-0.008118	-0.805302	-0.810032	-0.244837
55910	0	0.629502	9.741109	-0.720611	0.006295	0.097411	-0.007205	-0.804520	-0.807271	-0.244312
55911	0	0.629044	9.698475	-0.665085	0.006287	0.096985	-0.006653	-0.807312	-0.809224	-0.245631
55912	0	0.635254	9.667892	-0.640381	0.006354	0.096679	-0.006405	-0.809081	-0.804550	-0.248817
55913	0	0.640688	9.710734	-0.799216	0.006409	0.097107	-0.007996	-0.813630	-0.799944	-0.252371
55914	0	0.585854	9.655798	-0.865422	0.005856	0.096558	-0.008660	-0.821302	-0.800987	-0.253509
55915	0	0.610264	9.637465	-0.897125	0.006104	0.096375	-0.008972	-0.822903	-0.797433	-0.251448
55916	0	0.610331	9.655795	-0.963726	0.006102	0.096558	-0.009642	-0.828596	-0.796899	-0.247062
55917	0	0.616646	9.631285	-0.885556	0.006165	0.096313	-0.008850	-0.822637	-0.796554	-0.237770
55918	0	0.610820	9.673827	-0.789026	0.006106	0.096739	-0.007885	-0.816792	-0.796235	-0.243383
55919	0	0.580241	9.704507	-0.775878	0.005798	0.097046	-0.007751	-0.808547	-0.798524	-0.246893
55920	0	0.549943	9.734914	-0.697476	0.005501	0.097349	-0.006973	-0.807228	-0.794366	-0.246975
55921	0	0.568235	9.771663	-0.677921	0.005676	0.097717	-0.006775	-0.802578	-0.798911	-0.248497
55922	0	0.636358	9.783752	-0.738994	0.006359	0.097837	-0.007395	-0.808740	-0.801568	-0.245625
55923	0	0.653575	9.741213	-0.817442	0.006531	0.097412	-0.008179	-0.814228	-0.804901	-0.245595
55924	0	0.641931	9.747359	-0.938644	0.006418	0.097473	-0.009392	-0.821046	-0.803492	-0.241955
55925	0	0.598629	9.759492	-0.994872	0.005981	0.097595	-0.009949	-0.821510	-0.806596	-0.240788
55926	0	0.593265	9.753285	-0.903641	0.005930	0.097533	-0.009034	-0.819289	-0.807231	-0.238487
55927	0	0.604050	9.741217	-0.940010	0.006042	0.097412	-0.009399	-0.818862	-0.802499	-0.241185
55928	0	0.610093	9.753345	-0.776079	0.006099	0.097534	-0.007753	-0.810550	-0.802523	-0.241651
55929	0	0.629152	9.722856	-0.714285	0.006287	0.097229	-0.007141	-0.808882	-0.805717	-0.241022
55930	0	0.654517	9.753273	-0.696419	0.006540	0.097533	-0.006962	-0.806511	-0.808846	-0.239675
55931	0	0.647224	9.692391	-0.732096	0.006470	0.096924	-0.007324	-0.810809	-0.809241	-0.238383
55932	0	0.598770	9.661873	-0.756045	0.005986	0.096619	-0.007563	-0.813808	-0.808449	-0.236793
55933	0	0.592367	9.692404	-0.890661	0.005920	0.096924	-0.008911	-0.819493	-0.809855	-0.239884
55934	0	0.586600	9.649653	-0.859735	0.005865	0.096497	-0.008597	-0.819959	-0.808365	-0.237302
55935	0	0.610350	9.643522	-0.793855	0.006104	0.096436	-0.007935	-0.815637	-0.805829	-0.238581
55936	0	0.628628	9.716652	-0.764375	0.006286	0.097167	-0.007638	-0.809308	-0.803960	-0.236162
55937	0	0.622618	9.655736	-0.775416	0.006226	0.096558	-0.007751	-0.806566	-0.802097	-0.234333
55938	0	0.653817	9.722729	-0.715131	0.006532	0.097228	-0.007147	-0.801717	-0.807108	-0.233744
55939	0	0.629097	9.728978	-0.744601	0.006287	0.097290	-0.007446	-0.802475	-0.809650	-0.234200
55940	0	0.593442	9.698364	-0.720125	0.005929	0.096984	-0.007202	-0.803975	-0.813451	-0.230744
55941	0	0.598353	9.765614	-0.799544	0.005981	0.097656	-0.007996	-0.804607	-0.813322	-0.228557
55942	0	0.586486	9.765517	-0.824010	0.005863	0.097655	-0.008240	-0.804644	-0.812697	-0.226250
55943	0	0.597835	9.722876	-0.867190	0.005981	0.097229	-0.008667	-0.799352	-0.806490	-0.223669
55944	0	0.646469	9.747189	-0.880169	0.006463	0.097472	-0.008800	-0.797288	-0.805846	-0.220876
55945	0	0.653329	9.771692	-0.811998	0.006531	0.097717	-0.008118	-0.795032	-0.806211	-0.217014
55946	0	0.629383	9.722719	-0.788700	0.006291	0.097228	-0.007878	-0.785179	-0.806559	-0.219570
55947	0	0.628556	9.759491	-0.775619	0.006287	0.097595	-0.007751	-0.780060	-0.802763	-0.219138
55948	0	0.604274	9.734994	-0.739462	0.006040	0.097350	-0.007395	-0.780555	-0.803902	-0.224259
55949	0	0.598366	9.704606	-0.768665	0.005981	0.097046	-0.007690	-0.785372	-0.803982	-0.226979
55950	0	0.647541	9.698539	-0.865299	0.006474	0.096985	-0.008660	-0.794403	-0.803695	-0.228287
55951	0	0.652989	9.680190	-0.854401	0.006531	0.096802	-0.008545	-0.795932	-0.800114	-0.228439
55952	0	0.628615	9.655734	-0.878922	0.006285	0.096558	-0.008787	-0.793879	-0.799317	-0.229925
55953	0	0.609918	9.686277	-0.818224	0.006104	0.096863	-0.008179	-0.790141	-0.791660	-0.229832
55954	0	0.573201	9.673951	-0.788123	0.005728	0.096740	-0.007881	-0.790464	-0.794083	-0.225280
55955	0	0.580005	9.667902	-0.727066	0.005798	0.096680	-0.007263	-0.782025	-0.793521	-0.226774
55956	0	0.604455	9.728793	-0.636677	0.006045	0.097288	-0.006363	-0.777986	-0.789978	-0.221844
55957	0	0.635340	9.704580	-0.695410	0.006348	0.097046	-0.006958	-0.782987	-0.794152	-0.221364
55958	0	0.629593	9.728926	-0.768158	0.006297	0.097289	-0.007683	-0.784917	-0.790155	-0.218653
55959	0	0.616644	9.722897	-0.817767	0.006165	0.097229	-0.008179	-0.786615	-0.789755	-0.214199
55960	0	0.592507	9.716764	-0.903361	0.005923	0.097168	-0.009031	-0.784253	-0.789397	-0.215655
55961	0	0.580122	9.728996	-0.891008	0.005798	0.097290	-0.008911	-0.785904	-0.790192	-0.213762
55962	0	0.598748	9.716645	-0.891456	0.005986	0.097167	-0.008909	-0.779966	-0.789207	-0.214469
55963	0	0.610515	9.741124	-0.830976	0.006104	0.097412	-0.008301	-0.769730	-0.788652	-0.220977
55964	0	0.641286	9.759315	-0.673310	0.006412	0.097593	-0.006732	-0.768843	-0.787556	-0.218432
55965	0	0.671526	9.753376	-0.684050	0.006714	0.097534	-0.006836	-0.763942	-0.786570	-0.215745
55966	0	0.653477	9.722763	-0.739844	0.006533	0.097228	-0.007395	-0.760107	-0.786423	-0.211582
55967	0	0.653170	9.729004	-0.762852	0.006531	0.097290	-0.007629	-0.761567	-0.784946	-0.210549
55968	0	0.622717	9.698513	-0.854053	0.006227	0.096985	-0.008544	-0.766058	-0.783121	-0.209638
55969	0	0.574187	9.698485	-0.860304	0.005737	0.096985	-0.008606	-0.769761	-0.786074	-0.217841
55970	0	0.604994	9.698368	-0.939770	0.006051	0.096984	-0.009395	-0.766557	-0.782234	-0.218291
55971	0	0.646968	9.655707	-0.855113	0.006470	0.096558	-0.008545	-0.759585	-0.779686	-0.223166
55972	0	0.647150	9.618891	-0.844088	0.006469	0.096189	-0.008436	-0.754429	-0.780337	-0.219920
55973	0	0.646846	9.692369	-0.769321	0.006470	0.096924	-0.007690	-0.751636	-0.776207	-0.215149
55974	0	0.573998	9.698365	-0.635235	0.005734	0.096984	-0.006353	-0.753164	-0.780110	-0.217395
55975	0	0.549401	9.661901	-0.695239	0.005493	0.096619	-0.006958	-0.760302	-0.778496	-0.212030
55976	0	0.579954	9.716820	-0.755475	0.005799	0.097168	-0.007558	-0.764423	-0.776177	-0.211621
55977	0	0.628613	9.710721	-0.823687	0.006287	0.097107	-0.008240	-0.768244	-0.773018	-0.211425
55978	0	0.609869	9.674114	-0.884187	0.006102	0.096741	-0.008844	-0.771630	-0.767019	-0.209943
55979	0	0.635047	9.735094	-0.903268	0.006348	0.097351	-0.009033	-0.772699	-0.767643	-0.205966
55980	0	0.617260	9.716697	-0.890837	0.006169	0.097167	-0.008910	-0.775173	-0.768987	-0.206634
55981	0	0.592058	9.698487	-0.872789	0.005920	0.096985	-0.008728	-0.775717	-0.766632	-0.208599
55982	0	0.610849	9.796134	-0.787074	0.006104	0.097961	-0.007874	-0.779392	-0.769800	-0.206805
55983	0	0.628772	9.771702	-0.757093	0.006287	0.097717	-0.007568	-0.776729	-0.768513	-0.209581
55984	0	0.647209	9.765492	-0.702960	0.006472	0.097655	-0.007025	-0.771467	-0.766436	-0.209740
55985	0	0.634623	9.759536	-0.768973	0.006348	0.097595	-0.007690	-0.772748	-0.762130	-0.205430
55986	0	0.640703	9.716790	-0.793349	0.006406	0.097168	-0.007934	-0.773293	-0.760958	-0.204046
55987	0	0.622651	9.716783	-0.811865	0.006226	0.097168	-0.008118	-0.772543	-0.759452	-0.198732
55988	0	0.604713	9.698368	-0.891305	0.006043	0.096984	-0.008913	-0.772936	-0.761183	-0.195244
55989	0	0.555589	9.668003	-0.847882	0.005554	0.096680	-0.008484	-0.779288	-0.760597	-0.193123
55990	0	0.574531	9.667922	-0.817104	0.005740	0.096680	-0.008169	-0.777384	-0.764120	-0.195100
55991	0	0.592156	9.667945	-0.793666	0.005920	0.096680	-0.007935	-0.775248	-0.762917	-0.197739
55992	0	0.641229	9.643433	-0.702589	0.006411	0.096435	-0.007024	-0.773185	-0.762297	-0.197461
55993	0	0.634624	9.680169	-0.750943	0.006348	0.096802	-0.007507	-0.771075	-0.758050	-0.201497
55994	0	0.628476	9.673948	-0.775831	0.006283	0.096740	-0.007756	-0.769007	-0.757758	-0.201029
55995	0	0.591879	9.661883	-0.799470	0.005920	0.096619	-0.007996	-0.770562	-0.753172	-0.197274
55996	0	0.579564	9.661875	-0.927467	0.005795	0.096619	-0.009276	-0.773025	-0.751824	-0.193576
55997	0	0.598531	9.698464	-0.988760	0.005981	0.096985	-0.009888	-0.773543	-0.753670	-0.187214
55998	0	0.592647	9.686166	-0.873048	0.005927	0.096862	-0.008728	-0.770913	-0.750482	-0.191149
55999	0	0.646874	9.722899	-0.824068	0.006470	0.097229	-0.008240	-0.770176	-0.746740	-0.189776
56000	0	0.658706	9.759429	-0.818178	0.006589	0.097594	-0.008181	-0.769173	-0.741978	-0.189825
56001	0	0.617094	9.759490	-0.726201	0.006165	0.097595	-0.007263	-0.770901	-0.746835	-0.188101
56002	0	0.605496	9.777705	-0.769252	0.006055	0.097777	-0.007689	-0.766491	-0.744387	-0.194235
56003	0	0.622674	9.771757	-0.774696	0.006226	0.097717	-0.007751	-0.772152	-0.743104	-0.191308
56004	0	0.616735	9.716877	-0.828219	0.006166	0.097168	-0.008292	-0.784281	-0.741559	-0.190066
56005	0	0.615941	9.710758	-0.927398	0.006165	0.097107	-0.009277	-0.788663	-0.732861	-0.186971
56006	0	0.658128	9.735223	-0.908545	0.006581	0.097352	-0.009088	-0.791423	-0.730424	-0.193487
56007	0	0.640944	9.704537	-0.842840	0.006409	0.097046	-0.008423	-0.785255	-0.728666	-0.189250
56008	0	0.634806	9.728812	-0.788560	0.006349	0.097288	-0.007885	-0.784877	-0.725414	-0.188377
56009	0	0.616443	9.680131	-0.775718	0.006165	0.096802	-0.007751	-0.778548	-0.722593	-0.182802
56010	0	0.598037	9.692277	-0.746017	0.005980	0.096923	-0.007459	-0.777140	-0.719838	-0.181800
56011	0	0.592348	9.686274	-0.762774	0.005920	0.096863	-0.007629	-0.779369	-0.720889	-0.186808
56012	0	0.623645	9.716686	-0.817378	0.006231	0.097167	-0.008176	-0.782072	-0.724382	-0.188219
56013	0	0.622718	9.655736	-0.793641	0.006226	0.096558	-0.007935	-0.780275	-0.723618	-0.185205
56014	0	0.629304	9.667864	-0.885243	0.006289	0.096679	-0.008854	-0.782337	-0.725240	-0.183506
56015	0	0.622740	9.680172	-0.884927	0.006226	0.096802	-0.008850	-0.783583	-0.724894	-0.188964
56016	0	0.586504	9.698355	-0.903429	0.005862	0.096984	-0.009032	-0.781412	-0.725712	-0.192406
56017	0	0.586170	9.735050	-0.836684	0.005859	0.097351	-0.008362	-0.775771	-0.725874	-0.194730
56018	0	0.592595	9.753222	-0.751708	0.005924	0.097532	-0.007518	-0.776919	-0.725288	-0.196415
56019	0	0.628761	9.735100	-0.683609	0.006287	0.097351	-0.006836	-0.777141	-0.723800	-0.189764
56020	0	0.683381	9.771666	-0.756876	0.006838	0.097716	-0.007569	-0.778155	-0.716476	-0.186185
56021	0	0.671239	9.747348	-0.756538	0.006714	0.097473	-0.007568	-0.782017	-0.712123	-0.185030
56022	0	0.628581	9.747346	-0.865550	0.006283	0.097473	-0.008661	-0.789066	-0.713103	-0.187033
56023	0	0.604207	9.729002	-0.952197	0.006042	0.097290	-0.009521	-0.788829	-0.710010	-0.184146
56024	0	0.592081	9.735017	-0.915479	0.005919	0.097350	-0.009156	-0.790728	-0.709136	-0.187196
56025	0	0.610398	9.704610	-0.921390	0.006104	0.097046	-0.009216	-0.793831	-0.707153	-0.187286
56026	0	0.641105	9.722855	-0.823949	0.006409	0.097229	-0.008236	-0.789870	-0.707411	-0.189314
56027	0	0.610435	9.728951	-0.745245	0.006104	0.097290	-0.007446	-0.782880	-0.705794	-0.188687
56028	0	0.647334	9.722688	-0.746009	0.006471	0.097227	-0.007460	-0.782603	-0.706339	-0.189816
56029	0	0.640842	9.722926	-0.774842	0.006409	0.097229	-0.007751	-0.786527	-0.703371	-0.182984
56030	0	0.592273	9.655750	-0.798883	0.005919	0.096558	-0.007990	-0.787994	-0.704699	-0.187471
56031	0	0.592668	9.698482	-0.805259	0.005920	0.096985	-0.008057	-0.793040	-0.709467	-0.184688
56032	0	0.581219	9.667896	-0.859475	0.005811	0.096679	-0.008598	-0.797507	-0.708651	-0.186667
56033	0	0.597890	9.686343	-0.890593	0.005981	0.096863	-0.008911	-0.803973	-0.703014	-0.184745
56034	0	0.597850	9.698557	-0.835317	0.005976	0.096986	-0.008352	-0.803111	-0.703777	-0.189885
56035	0	0.647248	9.704585	-0.823814	0.006470	0.097046	-0.008240	-0.805306	-0.704366	-0.188332
56036	0	0.641558	9.710552	-0.793568	0.006413	0.097106	-0.007932	-0.800900	-0.704262	-0.188699
56037	0	0.629181	9.753407	-0.756540	0.006287	0.097534	-0.007568	-0.804623	-0.707729	-0.188922
56038	0	0.611505	9.753299	-0.750307	0.006113	0.097533	-0.007502	-0.803222	-0.707416	-0.182546
56039	0	0.635075	9.741204	-0.756671	0.006348	0.097412	-0.007568	-0.805391	-0.708460	-0.183713
56040	0	0.641864	9.765549	-0.823129	0.006414	0.097655	-0.008237	-0.812226	-0.710763	-0.181990
56041	0	0.646929	9.741226	-0.903186	0.006470	0.097412	-0.009033	-0.814092	-0.707643	-0.178536
56042	0	0.616694	9.753365	-0.897278	0.006164	0.097534	-0.008969	-0.810296	-0.708907	-0.174923
56043	0	0.647369	9.747248	-0.861051	0.006470	0.097473	-0.008606	-0.805187	-0.710979	-0.176680
56044	0	0.611293	9.747108	-0.818879	0.006111	0.097471	-0.008188	-0.804822	-0.710453	-0.173965
56045	0	0.622625	9.716767	-0.726658	0.006226	0.097168	-0.007263	-0.801087	-0.708609	-0.168048
56046	0	0.605130	9.704459	-0.684169	0.006043	0.097045	-0.006844	-0.803483	-0.715268	-0.167944
56047	0	0.598071	9.722958	-0.695058	0.005981	0.097229	-0.006958	-0.812514	-0.711782	-0.163672
56048	0	0.628752	9.723012	-0.767183	0.006285	0.097230	-0.007676	-0.817830	-0.712473	-0.162915
56049	0	0.598277	9.674095	-0.835823	0.005981	0.096741	-0.008362	-0.822311	-0.711467	-0.165563
56050	0	0.579852	9.631418	-0.914233	0.005800	0.096313	-0.009149	-0.829980	-0.706886	-0.167227
56051	0	0.616502	9.643540	-0.903449	0.006165	0.096436	-0.009033	-0.828681	-0.704904	-0.167651
56052	0	0.647082	9.680024	-0.843130	0.006470	0.096801	-0.008426	-0.822261	-0.703737	-0.169713
56053	0	0.592357	9.649581	-0.824648	0.005920	0.096497	-0.008240	-0.814497	-0.704891	-0.169026
56054	0	0.586213	9.710497	-0.734169	0.005865	0.097105	-0.007339	-0.810962	-0.698824	-0.173005
56055	0	0.610686	9.710689	-0.726096	0.006104	0.097107	-0.007263	-0.813834	-0.700133	-0.171614
56056	0	0.629648	9.692298	-0.701000	0.006292	0.096923	-0.007015	-0.820278	-0.702381	-0.168788
56057	0	0.635419	9.747303	-0.780861	0.006348	0.097473	-0.007812	-0.825115	-0.707385	-0.164062
56058	0	0.623748	9.722832	-0.853454	0.006238	0.097228	-0.008537	-0.828559	-0.704287	-0.168681
56059	0	0.598330	9.722904	-0.854316	0.005981	0.097229	-0.008545	-0.830884	-0.703847	-0.168153
56060	0	0.617024	9.753398	-0.878643	0.006167	0.097534	-0.008786	-0.830851	-0.704540	-0.163925
56061	0	0.616769	9.735085	-0.860620	0.006165	0.097351	-0.008606	-0.830824	-0.705556	-0.160279
56062	0	0.647532	9.734985	-0.732891	0.006475	0.097350	-0.007325	-0.826671	-0.702801	-0.163925
56063	0	0.653071	9.771711	-0.732660	0.006531	0.097717	-0.007324	-0.824143	-0.700118	-0.162504
56064	0	0.617093	9.741071	-0.659628	0.006164	0.097411	-0.006597	-0.824675	-0.706107	-0.161568
56065	0	0.622568	9.753400	-0.671635	0.006226	0.097534	-0.006714	-0.821980	-0.703608	-0.164949
56066	0	0.640597	9.716743	-0.757104	0.006409	0.097167	-0.007574	-0.825841	-0.697798	-0.161543
56067	0	0.641234	9.674093	-0.835659	0.006409	0.096741	-0.008362	-0.832205	-0.699611	-0.165278
56068	0	0.635739	9.692403	-0.840873	0.006354	0.096924	-0.008413	-0.837830	-0.700659	-0.167595
56069	0	0.610892	9.674020	-0.885203	0.006104	0.096741	-0.008850	-0.835756	-0.704459	-0.162596
56070	0	0.574837	9.673843	-0.879772	0.005748	0.096739	-0.008794	-0.831316	-0.702643	-0.164518
56071	0	0.610134	9.674068	-0.811977	0.006104	0.096741	-0.008118	-0.829046	-0.697530	-0.168129
56072	0	0.640167	9.655654	-0.769865	0.006404	0.096557	-0.007695	-0.825237	-0.692230	-0.164302
56073	0	0.622688	9.704608	-0.725964	0.006226	0.097046	-0.007263	-0.829623	-0.691157	-0.163259
56074	0	0.616943	9.704541	-0.689456	0.006166	0.097046	-0.006890	-0.824875	-0.692023	-0.159140
56075	0	0.622707	9.692358	-0.702122	0.006226	0.096924	-0.007019	-0.822500	-0.691178	-0.161297
56076	0	0.653922	9.728871	-0.824380	0.006533	0.097289	-0.008245	-0.823552	-0.696278	-0.163684
56077	0	0.629076	9.680160	-0.897101	0.006287	0.096802	-0.008972	-0.825170	-0.698523	-0.158915
56078	0	0.592879	9.673876	-0.934642	0.005928	0.096740	-0.009336	-0.813613	-0.696872	-0.157664
56079	0	0.616373	9.722854	-0.916077	0.006165	0.097229	-0.009155	-0.807328	-0.693437	-0.158852
56080	0	0.622519	9.728856	-0.825630	0.006224	0.097289	-0.008251	-0.801510	-0.692653	-0.159962
56081	0	0.616899	9.747262	-0.781549	0.006165	0.097473	-0.007812	-0.798205	-0.695243	-0.157008
56082	0	0.617740	9.777606	-0.745409	0.006173	0.097776	-0.007453	-0.797072	-0.697633	-0.159389
56083	0	0.665459	9.777811	-0.750850	0.006653	0.097778	-0.007507	-0.795871	-0.697142	-0.163761
56084	0	0.647223	9.722804	-0.769375	0.006473	0.097228	-0.007693	-0.795591	-0.694099	-0.161065
56085	0	0.604458	9.710679	-0.811786	0.006042	0.097107	-0.008118	-0.795578	-0.693981	-0.158647
56086	0	0.592752	9.704482	-0.854505	0.005924	0.097045	-0.008546	-0.796682	-0.695361	-0.161441
56087	0	0.579892	9.686269	-0.878978	0.005798	0.096863	-0.008789	-0.795946	-0.693582	-0.163352
56088	0	0.628949	9.692254	-0.873230	0.006288	0.096923	-0.008730	-0.793333	-0.693285	-0.162859
56089	0	0.616642	9.667958	-0.769034	0.006165	0.096680	-0.007690	-0.793589	-0.692935	-0.163777
56090	0	0.622715	9.680080	-0.769152	0.006228	0.096801	-0.007690	-0.792517	-0.688808	-0.163898
56091	0	0.635082	9.667950	-0.707985	0.006348	0.096680	-0.007080	-0.792971	-0.689950	-0.164128
56092	0	0.599048	9.698392	-0.719931	0.005987	0.096984	-0.007202	-0.796551	-0.691225	-0.157273
56093	0	0.592755	9.704554	-0.781159	0.005920	0.097046	-0.007812	-0.797753	-0.697078	-0.161056
56094	0	0.623979	9.722777	-0.818039	0.006239	0.097228	-0.008178	-0.794864	-0.695511	-0.163836
56095	0	0.628820	9.686239	-0.818225	0.006287	0.096863	-0.008179	-0.790871	-0.694813	-0.164897
56096	0	0.641249	9.704351	-0.898438	0.006412	0.097044	-0.008980	-0.785632	-0.693442	-0.169139
56097	0	0.647310	9.722896	-0.897018	0.006470	0.097229	-0.008972	-0.788114	-0.694904	-0.170957
56098	0	0.629505	9.710557	-0.811740	0.006293	0.097106	-0.008114	-0.784096	-0.694421	-0.167974
56099	0	0.597976	9.735097	-0.757104	0.005981	0.097351	-0.007568	-0.781050	-0.689913	-0.173486
56100	0	0.591568	9.728947	-0.738666	0.005917	0.097289	-0.007391	-0.786300	-0.686246	-0.174738
56101	0	0.604455	9.735064	-0.690124	0.006042	0.097351	-0.006897	-0.781562	-0.686049	-0.168905
56102	0	0.616786	9.728918	-0.769821	0.006168	0.097289	-0.007699	-0.782737	-0.682850	-0.167220
56103	0	0.647451	9.741189	-0.805549	0.006470	0.097412	-0.008057	-0.784216	-0.685942	-0.173602
56104	0	0.647818	9.698428	-0.914957	0.006478	0.096984	-0.009153	-0.788890	-0.683223	-0.173364
56105	0	0.610490	9.692383	-0.866605	0.006104	0.096924	-0.008667	-0.790195	-0.682259	-0.169553
56106	0	0.616650	9.716780	-0.860598	0.006166	0.097168	-0.008604	-0.788090	-0.679759	-0.171456
56107	0	0.616594	9.686232	-0.818321	0.006165	0.096863	-0.008179	-0.782966	-0.678799	-0.168112
56108	0	0.580672	9.692274	-0.745247	0.005800	0.096923	-0.007456	-0.787061	-0.683843	-0.169749
56109	0	0.610602	9.704576	-0.671354	0.006104	0.097046	-0.006714	-0.787537	-0.684206	-0.180812
56110	0	0.617296	9.704471	-0.787281	0.006168	0.097045	-0.007874	-0.788481	-0.687094	-0.183646
56111	0	0.598348	9.692360	-0.769177	0.005981	0.096924	-0.007690	-0.787156	-0.686835	-0.177657
56112	0	0.635379	9.704477	-0.854808	0.006351	0.097045	-0.008548	-0.786912	-0.687122	-0.183581
56113	0	0.629204	9.698447	-0.897263	0.006287	0.096985	-0.008972	-0.786521	-0.690932	-0.181936
56114	0	0.605617	9.704458	-0.897586	0.006053	0.097045	-0.008974	-0.784586	-0.692089	-0.179678
56115	0	0.604044	9.710731	-0.854209	0.006042	0.097107	-0.008545	-0.788088	-0.687126	-0.181510
56116	0	0.628582	9.698407	-0.793630	0.006282	0.096985	-0.007930	-0.780537	-0.689247	-0.180699
56117	0	0.634826	9.735070	-0.720669	0.006348	0.097351	-0.007202	-0.775310	-0.687378	-0.185774
56118	0	0.641584	9.771592	-0.770009	0.006410	0.097716	-0.007700	-0.775302	-0.692023	-0.183963
56119	0	0.635399	9.735094	-0.725941	0.006348	0.097351	-0.007263	-0.779832	-0.696883	-0.187200
56120	0	0.630376	9.753342	-0.792173	0.006299	0.097533	-0.007928	-0.787208	-0.699852	-0.185700
56121	0	0.592032	9.741282	-0.872016	0.005920	0.097412	-0.008728	-0.796538	-0.697270	-0.188981
56122	0	0.598019	9.710800	-0.877274	0.005980	0.097108	-0.008774	-0.797942	-0.694355	-0.188319
56123	0	0.610632	9.716785	-0.891050	0.006104	0.097168	-0.008911	-0.798822	-0.695077	-0.186085
56124	0	0.622895	9.710570	-0.824320	0.006230	0.097106	-0.008239	-0.793794	-0.690849	-0.185897
56125	0	0.616685	9.710674	-0.781310	0.006165	0.097107	-0.007812	-0.793198	-0.690997	-0.189922
56126	0	0.617489	9.704412	-0.763652	0.006168	0.097045	-0.007631	-0.787186	-0.696060	-0.185755
56127	0	0.604345	9.692328	-0.745268	0.006042	0.096924	-0.007446	-0.779801	-0.694593	-0.182905
56128	0	0.579941	9.698273	-0.727951	0.005799	0.096983	-0.007277	-0.776416	-0.692127	-0.184290
56129	0	0.622758	9.661857	-0.744574	0.006226	0.096619	-0.007446	-0.777211	-0.691892	-0.186545
56130	0	0.634960	9.692295	-0.842240	0.006351	0.096923	-0.008422	-0.776782	-0.687135	-0.186074
56131	0	0.647043	9.661909	-0.835623	0.006470	0.096619	-0.008362	-0.783513	-0.685451	-0.189990
56132	0	0.641150	9.686374	-0.981505	0.006410	0.096864	-0.009816	-0.784956	-0.685127	-0.191675
56133	0	0.623169	9.674035	-0.915502	0.006226	0.096741	-0.009155	-0.785355	-0.689778	-0.191039
56134	0	0.580954	9.698376	-0.830276	0.005810	0.096984	-0.008301	-0.783239	-0.686801	-0.183765
56135	0	0.579920	9.722901	-0.787280	0.005798	0.097229	-0.007874	-0.784293	-0.685158	-0.176845
56136	0	0.598763	9.722858	-0.750765	0.005982	0.097229	-0.007506	-0.782837	-0.688730	-0.179108
56137	0	0.640866	9.741205	-0.708094	0.006409	0.097412	-0.007080	-0.781997	-0.686065	-0.174359
56138	0	0.677262	9.783834	-0.763326	0.006774	0.097838	-0.007631	-0.779867	-0.681914	-0.173347
56139	0	0.659257	9.759528	-0.836040	0.006592	0.097595	-0.008362	-0.781701	-0.680196	-0.170171
56140	0	0.622807	9.716796	-0.921249	0.006227	0.097168	-0.009213	-0.782983	-0.679351	-0.164697
56141	0	0.592413	9.716760	-0.909572	0.005920	0.097168	-0.009094	-0.781373	-0.681094	-0.161742
56142	0	0.568311	9.728900	-0.854962	0.005683	0.097289	-0.008549	-0.780362	-0.678784	-0.164162
56143	0	0.567615	9.710648	-0.818424	0.005676	0.097107	-0.008179	-0.773877	-0.676124	-0.170580
56144	0	0.640987	9.753296	-0.752045	0.006408	0.097533	-0.007519	-0.772039	-0.675993	-0.168250
56145	0	0.647063	9.710683	-0.726370	0.006470	0.097107	-0.007263	-0.771493	-0.674491	-0.172406
56146	0	0.653025	9.686203	-0.701971	0.006532	0.096862	-0.007021	-0.773075	-0.670163	-0.173573
56147	0	0.617131	9.716772	-0.756599	0.006165	0.097168	-0.007568	-0.775915	-0.675540	-0.176614
56148	0	0.599498	9.649569	-0.866169	0.005994	0.096496	-0.008663	-0.777782	-0.674336	-0.177216
56149	0	0.543515	9.643564	-0.854193	0.005432	0.096436	-0.008545	-0.781475	-0.675260	-0.172984
56150	0	0.592496	9.667966	-0.847935	0.005926	0.096680	-0.008478	-0.780238	-0.671231	-0.171135
56151	0	0.658658	9.649643	-0.830665	0.006592	0.096497	-0.008301	-0.773421	-0.662519	-0.173572
56152	0	0.627737	9.661732	-0.801090	0.006275	0.096618	-0.008008	-0.770136	-0.662458	-0.168799
56153	0	0.665609	9.710651	-0.720481	0.006653	0.097107	-0.007202	-0.767118	-0.663671	-0.166177
56154	0	0.641505	9.698387	-0.708571	0.006414	0.096984	-0.007086	-0.767367	-0.661806	-0.164681
56155	0	0.610477	9.698473	-0.738597	0.006104	0.096985	-0.007385	-0.766702	-0.660639	-0.160388
56156	0	0.592500	9.783827	-0.793605	0.005922	0.097838	-0.007936	-0.767352	-0.661132	-0.156977
56157	0	0.580211	9.710685	-0.811604	0.005798	0.097107	-0.008118	-0.769337	-0.663011	-0.157553
56158	0	0.653737	9.710603	-0.902986	0.006537	0.097106	-0.009030	-0.770055	-0.660299	-0.155032
56159	0	0.641159	9.735111	-1.025172	0.006409	0.097351	-0.010254	-0.772721	-0.661115	-0.154422
56160	0	0.659629	9.735022	-0.890643	0.006597	0.097350	-0.008907	-0.773829	-0.658344	-0.160324
56161	0	0.598105	9.735083	-0.885309	0.005981	0.097351	-0.008850	-0.770435	-0.655257	-0.157015
56162	0	0.573789	9.734992	-0.769848	0.005736	0.097350	-0.007697	-0.768868	-0.654467	-0.155893
56163	0	0.555476	9.729027	-0.713754	0.005554	0.097290	-0.007141	-0.773121	-0.652517	-0.159026
56164	0	0.580192	9.710714	-0.755696	0.005799	0.097107	-0.007562	-0.778722	-0.653017	-0.161288
56165	0	0.628718	9.698507	-0.823692	0.006287	0.096985	-0.008240	-0.782138	-0.651086	-0.160640
56166	0	0.659268	9.680220	-0.871835	0.006593	0.096802	-0.008723	-0.788056	-0.648372	-0.157706
56167	0	0.665250	9.704600	-0.897130	0.006653	0.097046	-0.008972	-0.789150	-0.645461	-0.160889
56168	0	0.598354	9.704579	-0.933662	0.005980	0.097046	-0.009337	-0.790142	-0.646495	-0.161078
56169	0	0.598598	9.661793	-0.854989	0.005981	0.096619	-0.008545	-0.784278	-0.649299	-0.161049
56170	0	0.611724	9.704330	-0.813257	0.006112	0.097044	-0.008128	-0.779152	-0.652709	-0.159462
56171	0	0.616969	9.716706	-0.806364	0.006165	0.097168	-0.008057	-0.770902	-0.656208	-0.163104
56172	0	0.636365	9.692158	-0.660491	0.006357	0.096922	-0.006606	-0.772326	-0.661194	-0.164352
56173	0	0.671636	9.728991	-0.750672	0.006714	0.097290	-0.007507	-0.773158	-0.661458	-0.157096
56174	0	0.690538	9.747242	-0.774436	0.006902	0.097472	-0.007751	-0.780448	-0.663107	-0.152363
56175	0	0.647071	9.704635	-0.774497	0.006470	0.097046	-0.007751	-0.788234	-0.661613	-0.147722
56176	0	0.617384	9.735196	-0.889441	0.006166	0.097352	-0.008899	-0.793304	-0.667769	-0.149872
56177	0	0.598577	9.710673	-0.860530	0.005981	0.097107	-0.008606	-0.794115	-0.670272	-0.148787
56178	0	0.581076	9.735016	-0.902878	0.005806	0.097350	-0.009032	-0.798309	-0.673167	-0.139881
56179	0	0.634763	9.771660	-0.830892	0.006348	0.097717	-0.008301	-0.788813	-0.670597	-0.142113
56180	0	0.653216	9.728772	-0.825989	0.006530	0.097288	-0.008257	-0.785349	-0.670801	-0.144201
56181	0	0.659531	9.728944	-0.751195	0.006592	0.097290	-0.007507	-0.779952	-0.672339	-0.143496
56182	0	0.641971	9.747118	-0.763607	0.006415	0.097471	-0.007639	-0.783362	-0.674825	-0.140104
56183	0	0.574054	9.716788	-0.726178	0.005737	0.097168	-0.007263	-0.785050	-0.676021	-0.139220
56184	0	0.550404	9.698408	-0.823243	0.005499	0.096984	-0.008238	-0.791498	-0.679464	-0.136130
56185	0	0.585800	9.716851	-0.878405	0.005859	0.097168	-0.008789	-0.797433	-0.675308	-0.139354
56186	0	0.622683	9.655833	-0.884035	0.006223	0.096559	-0.008841	-0.797698	-0.677612	-0.139332
56187	0	0.677490	9.680171	-0.915574	0.006775	0.096802	-0.009155	-0.797218	-0.674989	-0.137684
56188	0	0.641283	9.643430	-0.830195	0.006409	0.096435	-0.008302	-0.796958	-0.677346	-0.140816
56189	0	0.610464	9.655741	-0.726495	0.006104	0.096558	-0.007263	-0.794847	-0.676093	-0.144679
56190	0	0.574029	9.698367	-0.720834	0.005739	0.096984	-0.007206	-0.792030	-0.674762	-0.143883
56191	0	0.616851	9.710662	-0.763016	0.006165	0.097107	-0.007629	-0.791081	-0.676874	-0.148251
56192	0	0.630052	9.692225	-0.812212	0.006294	0.096923	-0.008120	-0.788067	-0.681703	-0.148311
56193	0	0.665425	9.704613	-0.872437	0.006653	0.097046	-0.008728	-0.792426	-0.680770	-0.143605
56194	0	0.647163	9.692385	-0.908730	0.006472	0.096924	-0.009088	-0.792752	-0.678234	-0.145077
56195	0	0.622954	9.728965	-0.879053	0.006226	0.097290	-0.008789	-0.790974	-0.680405	-0.146488
56196	0	0.611347	9.759375	-0.934604	0.006111	0.097594	-0.009342	-0.786463	-0.680571	-0.148082
56197	0	0.598535	9.747296	-0.836120	0.005981	0.097473	-0.008362	-0.787154	-0.682569	-0.145566
56198	0	0.599269	9.741087	-0.744620	0.005989	0.097411	-0.007445	-0.786064	-0.684233	-0.150064
56199	0	0.628741	9.753377	-0.739000	0.006287	0.097534	-0.007385	-0.780481	-0.682563	-0.152938
56200	0	0.634925	9.753317	-0.672360	0.006349	0.097533	-0.006723	-0.780306	-0.680686	-0.147615
56201	0	0.647588	9.722891	-0.841926	0.006470	0.097229	-0.008423	-0.784515	-0.685340	-0.148485
56202	0	0.630066	9.722764	-0.854105	0.006298	0.097228	-0.008538	-0.781259	-0.685732	-0.142002
56203	0	0.622569	9.692384	-0.884991	0.006226	0.096924	-0.008850	-0.781475	-0.683316	-0.143945
56204	0	0.562120	9.661713	-0.830341	0.005615	0.096618	-0.008301	-0.778310	-0.687792	-0.141269
56205	0	0.561508	9.674007	-0.861344	0.005615	0.096741	-0.008606	-0.769467	-0.685008	-0.139502
56206	0	0.585981	9.698243	-0.813826	0.005858	0.096983	-0.008133	-0.763102	-0.684099	-0.141312
56207	0	0.665605	9.686268	-0.768905	0.006653	0.096863	-0.007690	-0.764731	-0.685273	-0.135919
56208	0	0.623289	9.661770	-0.689356	0.006231	0.096618	-0.006895	-0.766513	-0.684527	-0.136089
56209	0	0.641219	9.692382	-0.768764	0.006409	0.096924	-0.007690	-0.769792	-0.686064	-0.139170
56210	0	0.605216	9.698483	-0.853838	0.006049	0.096985	-0.008540	-0.771855	-0.687030	-0.138360
56211	0	0.585878	9.729049	-0.878451	0.005859	0.097290	-0.008789	-0.777264	-0.683652	-0.134744
56212	0	0.622836	9.716782	-0.920609	0.006224	0.097168	-0.009208	-0.779173	-0.686540	-0.133611
56213	0	0.622929	9.698496	-0.884639	0.006226	0.096985	-0.008850	-0.783531	-0.688270	-0.128828
56214	0	0.623319	9.716759	-0.854183	0.006232	0.097168	-0.008538	-0.779243	-0.686849	-0.135148
56215	0	0.635344	9.735043	-0.885308	0.006348	0.097351	-0.008850	-0.775627	-0.691156	-0.138828
56216	0	0.617835	9.753199	-0.788182	0.006176	0.097532	-0.007880	-0.773697	-0.691304	-0.138512
56217	0	0.579915	9.753368	-0.745219	0.005798	0.097534	-0.007446	-0.766803	-0.689598	-0.136530
56218	0	0.622693	9.777638	-0.721467	0.006227	0.097776	-0.007215	-0.766598	-0.687443	-0.139653
56219	0	0.635009	9.728996	-0.750635	0.006348	0.097290	-0.007507	-0.767716	-0.687684	-0.139174
56220	0	0.616704	9.710667	-0.865927	0.006168	0.097106	-0.008666	-0.775678	-0.683518	-0.137381
56221	0	0.628458	9.716874	-0.933171	0.006287	0.097168	-0.009338	-0.783450	-0.678676	-0.144311
56222	0	0.616193	9.686395	-0.907822	0.006160	0.096864	-0.009082	-0.787705	-0.678564	-0.140959
56223	0	0.585998	9.661885	-0.915278	0.005859	0.096619	-0.009155	-0.790612	-0.676678	-0.138173
56224	0	0.610942	9.710639	-0.903094	0.006104	0.097107	-0.009028	-0.787579	-0.679899	-0.137754
56225	0	0.585978	9.680168	-0.817932	0.005859	0.096802	-0.008179	-0.786756	-0.677800	-0.137973
56226	0	0.604403	9.667823	-0.745343	0.006042	0.096679	-0.007448	-0.780488	-0.677000	-0.138102
56227	0	0.634748	9.735134	-0.695446	0.006348	0.097351	-0.006958	-0.784609	-0.674153	-0.138485
56228	0	0.640823	9.661864	-0.707308	0.006408	0.096619	-0.007073	-0.784960	-0.672102	-0.136470
56229	0	0.634577	9.649694	-0.848125	0.006348	0.096497	-0.008484	-0.788023	-0.667335	-0.138540
56230	0	0.621843	9.698528	-0.908665	0.006221	0.096985	-0.009089	-0.791372	-0.661806	-0.134211
56231	0	0.592581	9.667945	-0.891011	0.005920	0.096680	-0.008911	-0.792488	-0.665584	-0.131382
56232	0	0.581114	9.710539	-0.928018	0.005809	0.097106	-0.009275	-0.786810	-0.665710	-0.127948
56233	0	0.628742	9.735062	-0.836651	0.006287	0.097351	-0.008362	-0.781207	-0.664068	-0.126415
56234	0	0.647564	9.728827	-0.746221	0.006471	0.097289	-0.007456	-0.773560	-0.667313	-0.132080
56235	0	0.647337	9.747268	-0.726623	0.006470	0.097473	-0.007263	-0.769925	-0.668940	-0.130373
56236	0	0.617179	9.734982	-0.702932	0.006171	0.097350	-0.007026	-0.765647	-0.666952	-0.128106
56237	0	0.598030	9.753419	-0.701990	0.005981	0.097534	-0.007019	-0.764625	-0.662959	-0.124222
56238	0	0.597975	9.710720	-0.805443	0.005979	0.097107	-0.008059	-0.769379	-0.661751	-0.126667
56239	0	0.628829	9.729006	-0.774983	0.006287	0.097290	-0.007751	-0.771303	-0.661030	-0.122935
56240	0	0.611099	9.741209	-0.860001	0.006106	0.097412	-0.008603	-0.774782	-0.663929	-0.124877
56241	0	0.622576	9.716747	-0.842846	0.006226	0.097168	-0.008423	-0.768062	-0.661620	-0.131922
56242	0	0.622782	9.734836	-0.850296	0.006226	0.097349	-0.008495	-0.759018	-0.661647	-0.130994
56243	0	0.628403	9.728992	-0.757201	0.006287	0.097290	-0.007568	-0.754664	-0.655996	-0.134333
56244	0	0.616208	9.698314	-0.776613	0.006159	0.096984	-0.007759	-0.746264	-0.657231	-0.136881
56245	0	0.653494	9.722879	-0.768961	0.006531	0.097229	-0.007690	-0.747194	-0.659474	-0.133008
56246	0	0.611153	9.667875	-0.774996	0.006111	0.096679	-0.007751	-0.747843	-0.657256	-0.125442
56247	0	0.616985	9.686263	-0.817668	0.006165	0.096863	-0.008179	-0.750143	-0.660915	-0.125668
56248	0	0.605615	9.680052	-0.884661	0.006052	0.096801	-0.008846	-0.749661	-0.663200	-0.125985
56249	0	0.604625	9.704589	-0.903081	0.006042	0.097046	-0.009033	-0.752359	-0.665086	-0.128646
56250	0	0.629707	9.722766	-0.890886	0.006293	0.097228	-0.008907	-0.750449	-0.666933	-0.129086
56251	0	0.640979	9.741135	-0.873575	0.006409	0.097412	-0.008728	-0.741285	-0.665671	-0.134021
56252	0	0.604691	9.722677	-0.734275	0.006044	0.097227	-0.007340	-0.738405	-0.666027	-0.138951
56253	0	0.610107	9.753401	-0.732849	0.006104	0.097534	-0.007324	-0.733334	-0.660518	-0.138270
56254	0	0.634454	9.747156	-0.752187	0.006342	0.097472	-0.007516	-0.726310	-0.660897	-0.133208
56255	0	0.634866	9.765603	-0.750938	0.006348	0.097656	-0.007507	-0.723854	-0.659429	-0.131195
56256	0	0.616524	9.741140	-0.836391	0.006166	0.097411	-0.008367	-0.726986	-0.656436	-0.126087
56257	0	0.592123	9.698493	-0.872675	0.005920	0.096985	-0.008728	-0.728398	-0.654829	-0.128345
56258	0	0.610329	9.747306	-0.891097	0.006104	0.097473	-0.008909	-0.726320	-0.650773	-0.124593
56259	0	0.580248	9.704563	-0.891133	0.005798	0.097046	-0.008911	-0.725951	-0.653082	-0.124382
56260	0	0.617912	9.692218	-0.818262	0.006172	0.096923	-0.008180	-0.722310	-0.658684	-0.125225
56261	0	0.622881	9.735049	-0.763425	0.006226	0.097351	-0.007629	-0.716454	-0.659880	-0.130809
56262	0	0.654274	9.673839	-0.727374	0.006536	0.096739	-0.007274	-0.716239	-0.664659	-0.134408
56263	0	0.591956	9.674028	-0.757472	0.005920	0.096741	-0.007568	-0.708674	-0.661012	-0.136015
56264	0	0.573275	9.692224	-0.745757	0.005735	0.096922	-0.007460	-0.710987	-0.655274	-0.138329
56265	0	0.622085	9.668013	-0.829917	0.006226	0.096680	-0.008301	-0.712842	-0.647086	-0.139816
56266	0	0.640189	9.674049	-0.896923	0.006398	0.096741	-0.008969	-0.712828	-0.648865	-0.141178
56267	0	0.659117	9.680176	-0.958291	0.006592	0.096802	-0.009583	-0.712335	-0.645424	-0.138104
56268	0	0.647001	9.698470	-0.842401	0.006468	0.096985	-0.008424	-0.712022	-0.645355	-0.131732
56269	0	0.634846	9.661801	-0.818566	0.006348	0.096619	-0.008179	-0.703752	-0.643631	-0.126223
56270	0	0.592279	9.747051	-0.850549	0.005921	0.097471	-0.008498	-0.695116	-0.642649	-0.122609
56271	0	0.628665	9.710698	-0.707941	0.006287	0.097107	-0.007080	-0.695860	-0.640022	-0.118650
56272	0	0.628748	9.728950	-0.739073	0.006287	0.097290	-0.007384	-0.688208	-0.638394	-0.116861
56273	0	0.640900	9.771734	-0.781152	0.006409	0.097717	-0.007812	-0.689293	-0.636113	-0.113139
56274	0	0.647514	9.747303	-0.811283	0.006470	0.097473	-0.008116	-0.692633	-0.639849	-0.115237
56275	0	0.573543	9.729003	-0.872940	0.005737	0.097290	-0.008728	-0.690900	-0.635094	-0.117981
56276	0	0.628152	9.783836	-0.860955	0.006282	0.097838	-0.008609	-0.689955	-0.632112	-0.119977
56277	0	0.634594	9.710717	-0.909292	0.006348	0.097107	-0.009094	-0.691427	-0.627511	-0.120750
56278	0	0.628269	9.698460	-0.817998	0.006283	0.096985	-0.008177	-0.687567	-0.624799	-0.125209
56279	0	0.591918	9.759494	-0.812186	0.005920	0.097595	-0.008118	-0.682596	-0.620713	-0.120507
56280	0	0.579405	9.716704	-0.800490	0.005795	0.097167	-0.008004	-0.681652	-0.616418	-0.121367
56281	0	0.628566	9.716790	-0.738692	0.006287	0.097168	-0.007385	-0.679605	-0.612648	-0.119027
56282	0	0.652837	9.698392	-0.781577	0.006528	0.096984	-0.007816	-0.680200	-0.610529	-0.115359
56283	0	0.622566	9.655783	-0.780978	0.006226	0.096558	-0.007812	-0.683315	-0.608022	-0.120324
56284	0	0.616979	9.680141	-0.854030	0.006165	0.096802	-0.008540	-0.683017	-0.611610	-0.119735
56285	0	0.579732	9.698488	-0.830134	0.005798	0.096985	-0.008301	-0.682244	-0.607817	-0.121578
56286	0	0.603743	9.649535	-0.812447	0.006040	0.096496	-0.008120	-0.676373	-0.602621	-0.125160
56287	0	0.616537	9.674029	-0.854919	0.006165	0.096741	-0.008545	-0.671224	-0.601007	-0.128717
56288	0	0.634795	9.722742	-0.801337	0.006349	0.097228	-0.008005	-0.661474	-0.597602	-0.127376
56289	0	0.635042	9.661803	-0.708614	0.006348	0.096619	-0.007080	-0.654206	-0.598227	-0.127290
56290	0	0.611011	9.716567	-0.740123	0.006108	0.097166	-0.007398	-0.649865	-0.597754	-0.130950
56291	0	0.610658	9.716767	-0.769184	0.006104	0.097168	-0.007690	-0.648163	-0.598685	-0.124502
56292	0	0.598472	9.704524	-0.738621	0.005987	0.097045	-0.007388	-0.650277	-0.593191	-0.126857
56293	0	0.640825	9.704621	-0.848070	0.006409	0.097046	-0.008484	-0.654031	-0.589951	-0.120232
56294	0	0.640358	9.747353	-0.914831	0.006408	0.097473	-0.009150	-0.655428	-0.582532	-0.124763
56295	0	0.604064	9.692362	-0.854861	0.006042	0.096924	-0.008545	-0.651038	-0.577708	-0.123905
56296	0	0.628337	9.765503	-0.843315	0.006283	0.097655	-0.008430	-0.647840	-0.575737	-0.122755
56297	0	0.603805	9.741210	-0.690103	0.006042	0.097412	-0.006897	-0.643072	-0.567887	-0.117650
56298	0	0.640298	9.722763	-0.764014	0.006399	0.097228	-0.007638	-0.640430	-0.569767	-0.118756
56299	0	0.653199	9.735103	-0.775094	0.006531	0.097351	-0.007751	-0.640971	-0.568597	-0.117160
56300	0	0.647262	9.722800	-0.805553	0.006472	0.097228	-0.008056	-0.641104	-0.567115	-0.114216
56301	0	0.646894	9.710731	-0.848013	0.006470	0.097107	-0.008484	-0.645450	-0.563660	-0.121651
56302	0	0.603820	9.710749	-0.908322	0.006041	0.097107	-0.009088	-0.650462	-0.558353	-0.125027
56303	0	0.586101	9.680163	-0.842320	0.005859	0.096802	-0.008423	-0.650020	-0.557612	-0.123190
56304	0	0.592675	9.673917	-0.848921	0.005923	0.096740	-0.008485	-0.644672	-0.559211	-0.127092
56305	0	0.616504	9.698449	-0.848777	0.006165	0.096985	-0.008484	-0.640003	-0.557202	-0.128119
56306	0	0.598553	9.686137	-0.782378	0.005981	0.096862	-0.007821	-0.636695	-0.559414	-0.129376
56307	0	0.598608	9.686214	-0.769499	0.005981	0.096863	-0.007690	-0.631197	-0.562262	-0.130479
56308	0	0.642413	9.704362	-0.775995	0.006417	0.097044	-0.007761	-0.632325	-0.567726	-0.132665
56309	0	0.646979	9.716804	-0.829991	0.006470	0.097168	-0.008301	-0.633269	-0.565229	-0.137069
56310	0	0.598043	9.729093	-0.816785	0.005981	0.097290	-0.008178	-0.644881	-0.561383	-0.134683
56311	0	0.604610	9.716834	-0.890464	0.006042	0.097168	-0.008911	-0.652485	-0.562923	-0.127786
56312	0	0.580699	9.704579	-0.944796	0.005805	0.097046	-0.009448	-0.652489	-0.562658	-0.127466
56313	0	0.610500	9.722894	-0.927707	0.006104	0.097229	-0.009277	-0.652737	-0.561762	-0.126177
56314	0	0.659704	9.741093	-0.805740	0.006595	0.097411	-0.008057	-0.651750	-0.561937	-0.126673
56315	0	0.659444	9.722880	-0.799588	0.006592	0.097229	-0.007996	-0.651314	-0.562460	-0.126942
56316	0	0.654201	9.747179	-0.750781	0.006536	0.097472	-0.007508	-0.651725	-0.567446	-0.125586
56317	0	0.616901	9.728988	-0.671201	0.006165	0.097290	-0.006714	-0.653830	-0.570057	-0.125427
56318	0	0.580632	9.722817	-0.756440	0.005807	0.097228	-0.007565	-0.655048	-0.566736	-0.126985
56319	0	0.592366	9.716798	-0.805411	0.005920	0.097168	-0.008057	-0.657940	-0.567941	-0.125008
56320	0	0.629389	9.704498	-0.884381	0.006292	0.097045	-0.008845	-0.659635	-0.567190	-0.126303
56321	0	0.622773	9.686296	-0.951833	0.006226	0.096863	-0.009521	-0.663314	-0.566991	-0.122785
56322	0	0.647652	9.710625	-0.945972	0.006474	0.097107	-0.009455	-0.657352	-0.567860	-0.121125
56323	0	0.604522	9.704540	-0.885370	0.006042	0.097046	-0.008850	-0.653034	-0.568408	-0.117731
56324	0	0.611220	9.692125	-0.788636	0.006108	0.096922	-0.007881	-0.646773	-0.570415	-0.116433
56325	0	0.616635	9.741210	-0.756701	0.006165	0.097412	-0.007568	-0.648258	-0.569904	-0.115595
56326	0	0.628712	9.692292	-0.732377	0.006289	0.096923	-0.007322	-0.646414	-0.564534	-0.119108
56327	0	0.573607	9.686288	-0.805645	0.005737	0.096863	-0.008057	-0.646554	-0.560472	-0.119281
56328	0	0.628239	9.722921	-0.811629	0.006284	0.097229	-0.008118	-0.648145	-0.556211	-0.114653
56329	0	0.610463	9.698501	-0.854242	0.006104	0.096985	-0.008545	-0.651011	-0.554889	-0.111743
56330	0	0.610442	9.716790	-0.866372	0.006105	0.097168	-0.008662	-0.649198	-0.551048	-0.109351
56331	0	0.628772	9.735085	-0.854669	0.006287	0.097351	-0.008545	-0.646988	-0.549802	-0.111590
56332	0	0.604741	9.710544	-0.794263	0.006044	0.097106	-0.007938	-0.641861	-0.550760	-0.110995
56333	0	0.616317	9.747282	-0.806168	0.006165	0.097473	-0.008057	-0.635846	-0.546553	-0.114714
56334	0	0.640751	9.747160	-0.813320	0.006405	0.097472	-0.008128	-0.629827	-0.547056	-0.116143
56335	0	0.616812	9.710638	-0.763358	0.006165	0.097107	-0.007629	-0.624783	-0.548640	-0.115190
56336	0	0.653755	9.789848	-0.843138	0.006537	0.097898	-0.008431	-0.624759	-0.546181	-0.114035
56337	0	0.610007	9.710770	-0.847756	0.006104	0.097107	-0.008484	-0.632078	-0.539622	-0.119484
56338	0	0.646204	9.692510	-0.840679	0.006462	0.096925	-0.008410	-0.636352	-0.536864	-0.111936
56339	0	0.610860	9.735133	-0.921020	0.006104	0.097351	-0.009216	-0.643444	-0.540137	-0.107308
56340	0	0.593143	9.692397	-0.908029	0.005930	0.096924	-0.009083	-0.646245	-0.539342	-0.107116
56341	0	0.628251	9.661914	-0.848135	0.006287	0.096619	-0.008484	-0.649175	-0.531870	-0.103909
56342	0	0.646305	9.722890	-0.811262	0.006461	0.097229	-0.008113	-0.649379	-0.531538	-0.105251
56343	0	0.635343	9.686267	-0.780929	0.006348	0.096863	-0.007812	-0.653019	-0.535756	-0.106231
56344	0	0.617812	9.661769	-0.688862	0.006175	0.096618	-0.006891	-0.655999	-0.536781	-0.105795
56345	0	0.622660	9.741206	-0.769021	0.006226	0.097412	-0.007690	-0.656213	-0.535318	-0.099571
56346	0	0.604389	9.667897	-0.829840	0.006044	0.096679	-0.008301	-0.658885	-0.532206	-0.101853
56347	0	0.622755	9.686262	-0.866755	0.006226	0.096863	-0.008667	-0.658100	-0.531972	-0.104225
56348	0	0.610894	9.680115	-0.939613	0.006106	0.096801	-0.009401	-0.664063	-0.532515	-0.105710
56349	0	0.604161	9.698493	-0.878888	0.006042	0.096985	-0.008789	-0.664168	-0.528906	-0.106096
56350	0	0.604202	9.759473	-0.891545	0.006041	0.097595	-0.008911	-0.658951	-0.528068	-0.106668
56351	0	0.622778	9.735072	-0.824228	0.006226	0.097351	-0.008240	-0.655803	-0.528115	-0.110081
56352	0	0.623058	9.728869	-0.776126	0.006229	0.097289	-0.007757	-0.650881	-0.526909	-0.108221
56353	0	0.641194	9.753396	-0.732426	0.006409	0.097534	-0.007324	-0.650657	-0.528146	-0.111625
56354	0	0.623124	9.753345	-0.823806	0.006231	0.097533	-0.008241	-0.653649	-0.525467	-0.108971
56355	0	0.635548	9.735074	-0.787136	0.006348	0.097351	-0.007874	-0.656109	-0.531984	-0.101821
56356	0	0.593786	9.710587	-0.896813	0.005936	0.097106	-0.008968	-0.656268	-0.531933	-0.097899
56357	0	0.610379	9.704622	-0.902957	0.006104	0.097046	-0.009033	-0.660429	-0.529676	-0.095263
56358	0	0.635223	9.704560	-0.896550	0.006348	0.097046	-0.008965	-0.660255	-0.532497	-0.094607
56359	0	0.629293	9.698427	-0.848599	0.006287	0.096985	-0.008484	-0.657569	-0.537413	-0.099923
56360	0	0.648126	9.692194	-0.793985	0.006482	0.096922	-0.007939	-0.656813	-0.533859	-0.103338
56361	0	0.616688	9.698474	-0.701867	0.006165	0.096985	-0.007019	-0.657147	-0.533994	-0.099538
56362	0	0.610780	9.704532	-0.707364	0.006107	0.097045	-0.007079	-0.663475	-0.531951	-0.099978
56363	0	0.610279	9.692433	-0.731823	0.006104	0.096924	-0.007324	-0.670386	-0.528528	-0.102439
56364	0	0.573407	9.637581	-0.791990	0.005735	0.096375	-0.007923	-0.674161	-0.524322	-0.097459
56365	0	0.585872	9.698485	-0.866756	0.005859	0.096985	-0.008667	-0.673351	-0.521014	-0.101325
56366	0	0.592013	9.637353	-0.885123	0.005919	0.096374	-0.008852	-0.674076	-0.520475	-0.108360
56367	0	0.604555	9.655694	-0.989241	0.006042	0.096558	-0.009888	-0.668376	-0.521449	-0.105882
56368	0	0.616821	9.716566	-0.819452	0.006170	0.097166	-0.008188	-0.660811	-0.516529	-0.111158
56369	0	0.580364	9.686221	-0.781573	0.005798	0.096863	-0.007812	-0.656873	-0.520151	-0.109339
56370	0	0.623373	9.722711	-0.782087	0.006236	0.097227	-0.007819	-0.654719	-0.514858	-0.113448
56371	0	0.610562	9.753409	-0.701841	0.006104	0.097534	-0.007019	-0.655319	-0.514722	-0.114829
56372	0	0.629190	9.704492	-0.695606	0.006290	0.097045	-0.006957	-0.656391	-0.513834	-0.111704
56373	0	0.641094	9.735082	-0.836300	0.006409	0.097351	-0.008362	-0.654928	-0.513778	-0.101512
56374	0	0.629373	9.728919	-0.897157	0.006290	0.097289	-0.008975	-0.658874	-0.515032	-0.100995
56375	0	0.634823	9.686287	-0.872676	0.006348	0.096863	-0.008728	-0.660235	-0.513151	-0.101035
56376	0	0.622894	9.722878	-0.958129	0.006227	0.097229	-0.009581	-0.659277	-0.513443	-0.103138
56377	0	0.604556	9.741149	-0.897681	0.006042	0.097412	-0.008972	-0.653649	-0.514526	-0.104259
56378	0	0.610828	9.698229	-0.844070	0.006109	0.096983	-0.008432	-0.643655	-0.510900	-0.107159
56379	0	0.659039	9.710671	-0.793852	0.006592	0.097107	-0.007935	-0.638865	-0.506693	-0.108222
56380	0	0.603952	9.686191	-0.702671	0.006040	0.096862	-0.007028	-0.639829	-0.503979	-0.105685
56381	0	0.616933	9.680154	-0.701791	0.006165	0.096802	-0.007019	-0.640956	-0.507037	-0.108957
56382	0	0.599172	9.710578	-0.775081	0.005990	0.097106	-0.007750	-0.639348	-0.506442	-0.108485
56383	0	0.598736	9.680175	-0.847982	0.005981	0.096802	-0.008484	-0.644001	-0.510833	-0.107792
56384	0	0.593375	9.692287	-0.908547	0.005932	0.096923	-0.009087	-0.645179	-0.510537	-0.108852
56385	0	0.567748	9.680182	-0.890969	0.005676	0.096802	-0.008911	-0.646624	-0.509543	-0.113372
56386	0	0.635577	9.680027	-0.872758	0.006350	0.096801	-0.008726	-0.644727	-0.514260	-0.109619
56387	0	0.629166	9.710614	-0.757434	0.006287	0.097107	-0.007568	-0.637458	-0.517654	-0.113334
56388	0	0.617444	9.728775	-0.752433	0.006174	0.097288	-0.007520	-0.631878	-0.515496	-0.116938
56389	0	0.616533	9.704540	-0.745212	0.006165	0.097046	-0.007446	-0.624841	-0.513841	-0.117877
56390	0	0.598455	9.759272	-0.764765	0.005982	0.097593	-0.007642	-0.617860	-0.513754	-0.115327
56391	0	0.604300	9.710691	-0.830066	0.006042	0.097107	-0.008301	-0.617848	-0.511813	-0.115802
56392	0	0.604544	9.735131	-0.805226	0.006043	0.097351	-0.008057	-0.622891	-0.511543	-0.109655
56393	0	0.628680	9.722888	-0.836317	0.006287	0.097229	-0.008362	-0.621170	-0.509197	-0.109578
56394	0	0.640806	9.698341	-0.910282	0.006409	0.096984	-0.009097	-0.614257	-0.506037	-0.115302
56395	0	0.659503	9.704539	-0.909727	0.006592	0.097046	-0.009094	-0.610535	-0.507282	-0.111759
56396	0	0.653788	9.728859	-0.776318	0.006536	0.097289	-0.007758	-0.604445	-0.506378	-0.116540
56397	0	0.616623	9.722861	-0.793804	0.006165	0.097229	-0.007935	-0.600206	-0.505793	-0.117670
56398	0	0.604689	9.692257	-0.745658	0.006045	0.096923	-0.007454	-0.596906	-0.505050	-0.116228
56399	0	0.616839	9.729001	-0.774877	0.006165	0.097290	-0.007751	-0.599958	-0.506957	-0.112099
56400	0	0.641699	9.710579	-0.756463	0.006415	0.097106	-0.007564	-0.598600	-0.506298	-0.113247
56401	0	0.640746	9.692336	-0.830716	0.006409	0.096924	-0.008301	-0.590970	-0.502287	-0.111644
56402	0	0.592263	9.673879	-0.916560	0.005918	0.096739	-0.009169	-0.594326	-0.505845	-0.114967
56403	0	0.574105	9.704561	-0.885081	0.005737	0.097046	-0.008850	-0.593351	-0.507657	-0.110062
56404	0	0.623380	9.698317	-0.873710	0.006232	0.096984	-0.008730	-0.584738	-0.506953	-0.110288
56405	0	0.591924	9.716781	-0.812041	0.005920	0.097168	-0.008118	-0.581401	-0.502997	-0.109028
56406	0	0.616156	9.722799	-0.739184	0.006162	0.097228	-0.007391	-0.580266	-0.500265	-0.107765
56407	0	0.623069	9.716778	-0.774968	0.006226	0.097168	-0.007751	-0.582211	-0.503703	-0.107438
56408	0	0.635549	9.747231	-0.762645	0.006357	0.097472	-0.007627	-0.582197	-0.499136	-0.106139
56409	0	0.622510	9.704629	-0.805229	0.006226	0.097046	-0.008057	-0.587206	-0.496009	-0.108311
56410	0	0.591597	9.759546	-0.993928	0.005919	0.097595	-0.009940	-0.588031	-0.490664	-0.110442
56411	0	0.597751	9.747342	-0.927698	0.005981	0.097473	-0.009277	-0.588268	-0.483638	-0.114168
56412	0	0.579237	9.716750	-0.769433	0.005790	0.097168	-0.007690	-0.583408	-0.484201	-0.123638
56413	0	0.597785	9.728975	-0.867274	0.005981	0.097290	-0.008667	-0.576520	-0.477447	-0.125584
56414	0	0.603638	9.759370	-0.825763	0.006035	0.097594	-0.008252	-0.569924	-0.476687	-0.125199
56415	0	0.634839	9.698449	-0.781651	0.006348	0.096985	-0.007812	-0.565030	-0.475014	-0.130603
56416	0	0.665541	9.747176	-0.782505	0.006654	0.097472	-0.007821	-0.560209	-0.474404	-0.139418
56417	0	0.652967	9.741226	-0.720110	0.006531	0.097412	-0.007202	-0.561336	-0.470551	-0.135747
56418	0	0.585808	9.692406	-0.817289	0.005857	0.096924	-0.008177	-0.565866	-0.469791	-0.131438
56419	0	0.567370	9.698545	-0.847894	0.005676	0.096985	-0.008484	-0.571531	-0.464263	-0.132641
56420	0	0.604069	9.674175	-0.914240	0.006037	0.096742	-0.009146	-0.575269	-0.466452	-0.137414
56421	0	0.634676	9.667940	-0.873183	0.006348	0.096680	-0.008728	-0.570641	-0.462852	-0.136238
56422	0	0.665089	9.698362	-0.794673	0.006651	0.096984	-0.007943	-0.566283	-0.460300	-0.140826
56423	0	0.616185	9.698464	-0.793938	0.006165	0.096985	-0.007935	-0.560449	-0.454618	-0.143903
56424	0	0.585434	9.698366	-0.703240	0.005854	0.096984	-0.007030	-0.556893	-0.452860	-0.148462
56425	0	0.597618	9.735115	-0.781561	0.005981	0.097351	-0.007812	-0.553222	-0.444064	-0.140078
56426	0	0.609185	9.735120	-0.818409	0.006092	0.097351	-0.008185	-0.554615	-0.441248	-0.136315
56427	0	0.635230	9.680092	-0.861198	0.006348	0.096802	-0.008606	-0.547346	-0.444193	-0.135898
56428	0	0.647854	9.728781	-0.923189	0.006478	0.097288	-0.009229	-0.543481	-0.441913	-0.134238
56429	0	0.622451	9.680194	-0.915403	0.006226	0.096802	-0.009155	-0.544800	-0.438173	-0.138259
56430	0	0.628318	9.716763	-0.848623	0.006284	0.097168	-0.008482	-0.539626	-0.435028	-0.141073
56431	0	0.628110	9.753432	-0.836428	0.006287	0.097534	-0.008362	-0.536614	-0.426057	-0.143632
56432	0	0.615771	9.698420	-0.800586	0.006153	0.096985	-0.008001	-0.531108	-0.428935	-0.143255
56433	0	0.610414	9.747303	-0.787446	0.006104	0.097473	-0.007874	-0.529876	-0.427123	-0.143739
56434	0	0.616444	9.759428	-0.793709	0.006166	0.097594	-0.007936	-0.529058	-0.423312	-0.141301
56435	0	0.623194	9.716760	-0.768994	0.006226	0.097168	-0.007690	-0.529433	-0.428266	-0.142788
56436	0	0.617836	9.728905	-0.848331	0.006177	0.097289	-0.008484	-0.529986	-0.427370	-0.140058
56437	0	0.647006	9.729020	-0.903127	0.006470	0.097290	-0.009033	-0.532109	-0.425323	-0.143330
56438	0	0.610545	9.722835	-0.897412	0.006104	0.097229	-0.008968	-0.525128	-0.425194	-0.149405
56439	0	0.579856	9.710696	-0.927693	0.005798	0.097107	-0.009277	-0.525401	-0.423049	-0.152101
56440	0	0.579862	9.716762	-0.867076	0.005798	0.097168	-0.008667	-0.520768	-0.420901	-0.152380
56441	0	0.586154	9.680144	-0.799786	0.005859	0.096802	-0.007996	-0.517951	-0.420908	-0.154735
56442	0	0.610711	9.698339	-0.782393	0.006107	0.096984	-0.007817	-0.509950	-0.418105	-0.150661
56443	0	0.634350	9.729025	-0.799633	0.006348	0.097290	-0.007996	-0.508953	-0.410730	-0.156978
56444	0	0.628336	9.698448	-0.757075	0.006278	0.096985	-0.007570	-0.508211	-0.414464	-0.159818
56445	0	0.586543	9.722867	-0.842251	0.005859	0.097229	-0.008423	-0.508528	-0.418936	-0.151533
56446	0	0.593559	9.722767	-0.891276	0.005932	0.097228	-0.008911	-0.506419	-0.420856	-0.152049
56447	0	0.610716	9.704542	-0.915791	0.006104	0.097046	-0.009155	-0.503156	-0.422611	-0.151179
56448	0	0.617354	9.673939	-0.873626	0.006171	0.096740	-0.008734	-0.499978	-0.422919	-0.155362
56449	0	0.653050	9.747278	-0.873231	0.006531	0.097473	-0.008728	-0.494802	-0.420126	-0.153122
56450	0	0.580196	9.704441	-0.782434	0.005797	0.097045	-0.007821	-0.490775	-0.422980	-0.154420
56451	0	0.598097	9.716824	-0.719890	0.005981	0.097168	-0.007202	-0.494460	-0.419882	-0.154124
56452	0	0.622033	9.771794	-0.780122	0.006224	0.097717	-0.007807	-0.500829	-0.413452	-0.154414
56453	0	0.628902	9.716798	-0.768837	0.006287	0.097168	-0.007690	-0.503100	-0.413749	-0.154409
56454	0	0.640878	9.710697	-0.884854	0.006413	0.097107	-0.008846	-0.500323	-0.406891	-0.154833
56455	0	0.653424	9.759504	-0.939884	0.006531	0.097595	-0.009399	-0.500833	-0.408502	-0.156178
56456	0	0.635388	9.686183	-0.921579	0.006354	0.096862	-0.009215	-0.500162	-0.405536	-0.158161
56457	0	0.610381	9.692383	-0.952125	0.006104	0.096924	-0.009521	-0.500282	-0.403377	-0.157843
56458	0	0.640896	9.735054	-0.867285	0.006409	0.097351	-0.008667	-0.493261	-0.401164	-0.155852
56459	0	0.609985	9.674075	-0.775395	0.006104	0.096741	-0.007751	-0.490161	-0.394337	-0.156137
56460	0	0.609476	9.686168	-0.800413	0.006096	0.096862	-0.008001	-0.486729	-0.390471	-0.153244
56461	0	0.611169	9.716768	-0.793188	0.006104	0.097168	-0.007935	-0.489659	-0.397603	-0.156838
56462	0	0.636986	9.680049	-0.792802	0.006363	0.096801	-0.007930	-0.491582	-0.403285	-0.155617
56463	0	0.640827	9.698509	-0.866471	0.006409	0.096985	-0.008667	-0.494102	-0.400362	-0.158365
56464	0	0.622500	9.716788	-0.896911	0.006225	0.097168	-0.008968	-0.493048	-0.398345	-0.159860
56465	0	0.622773	9.710640	-0.903747	0.006226	0.097107	-0.009033	-0.487786	-0.398561	-0.168678
56466	0	0.622783	9.704381	-0.867967	0.006229	0.097044	-0.008677	-0.483919	-0.394269	-0.169405
56467	0	0.610790	9.753360	-0.781628	0.006104	0.097534	-0.007812	-0.479302	-0.396896	-0.167242
56468	0	0.641377	9.741019	-0.733602	0.006417	0.097410	-0.007333	-0.475414	-0.390278	-0.164949
56469	0	0.652874	9.722922	-0.762843	0.006531	0.097229	-0.007629	-0.476427	-0.385408	-0.163858
56470	0	0.628725	9.735118	-0.804922	0.006282	0.097351	-0.008055	-0.482726	-0.389257	-0.162247
56471	0	0.622897	9.747310	-0.750506	0.006226	0.097473	-0.007507	-0.485238	-0.390719	-0.161760
56472	0	0.599101	9.698412	-0.829169	0.005987	0.096984	-0.008297	-0.491240	-0.392833	-0.165975
56473	0	0.616923	9.686275	-0.903045	0.006165	0.096863	-0.009033	-0.494363	-0.395793	-0.161262
56474	0	0.586985	9.686168	-0.915093	0.005868	0.096862	-0.009151	-0.493681	-0.395582	-0.162595
56475	0	0.622903	9.704537	-0.909749	0.006226	0.097046	-0.009094	-0.489700	-0.397105	-0.160511
56476	0	0.586670	9.673885	-0.812349	0.005866	0.096739	-0.008124	-0.490564	-0.395386	-0.158114
56477	0	0.616454	9.741188	-0.781540	0.006165	0.097412	-0.007812	-0.486983	-0.392915	-0.162401
56478	0	0.598327	9.716690	-0.720806	0.005980	0.097167	-0.007209	-0.487720	-0.393688	-0.159751
56479	0	0.598302	9.667980	-0.762674	0.005981	0.096680	-0.007629	-0.490745	-0.393036	-0.158292
56480	0	0.598518	9.710701	-0.817238	0.005984	0.097107	-0.008174	-0.492434	-0.391582	-0.154355
56481	0	0.616386	9.735174	-0.847669	0.006165	0.097351	-0.008484	-0.500736	-0.388341	-0.157683
56482	0	0.616290	9.674195	-0.858843	0.006163	0.096742	-0.008592	-0.504455	-0.386090	-0.155349
56483	0	0.610201	9.698472	-0.866960	0.006104	0.096985	-0.008667	-0.501267	-0.381822	-0.155386
56484	0	0.610498	9.704447	-0.836915	0.006100	0.097045	-0.008368	-0.499183	-0.385571	-0.154705
56485	0	0.610746	9.680111	-0.793946	0.006104	0.096802	-0.007935	-0.493249	-0.387747	-0.151775
56486	0	0.611131	9.728809	-0.751826	0.006111	0.097288	-0.007518	-0.492579	-0.385457	-0.152016
56487	0	0.628765	9.741226	-0.719921	0.006287	0.097412	-0.007202	-0.495866	-0.384179	-0.157973
56488	0	0.635068	9.722881	-0.768550	0.006349	0.097229	-0.007685	-0.494806	-0.384121	-0.155804
56489	0	0.610599	9.729029	-0.823492	0.006104	0.097290	-0.008240	-0.500299	-0.384622	-0.159822
56490	0	0.593380	9.741194	-0.834814	0.005925	0.097412	-0.008352	-0.505013	-0.392239	-0.157038
56491	0	0.653531	9.704554	-0.897273	0.006531	0.097046	-0.008972	-0.504196	-0.395173	-0.157319
56492	0	0.605100	9.704497	-0.946215	0.006051	0.097045	-0.009462	-0.504324	-0.392599	-0.155161
56493	0	0.585536	9.704570	-0.848892	0.005859	0.097046	-0.008484	-0.498261	-0.385438	-0.156609
56494	0	0.621973	9.710561	-0.806946	0.006217	0.097106	-0.008067	-0.495411	-0.386122	-0.151715
56495	0	0.616640	9.735093	-0.775176	0.006165	0.097351	-0.007751	-0.494890	-0.385848	-0.157303
56496	0	0.586457	9.722794	-0.756886	0.005862	0.097228	-0.007569	-0.495322	-0.386097	-0.156275
56497	0	0.598372	9.674061	-0.781218	0.005981	0.096741	-0.007812	-0.495594	-0.386289	-0.155764
56498	0	0.647703	9.692275	-0.823841	0.006474	0.096923	-0.008240	-0.497050	-0.387897	-0.152417
56499	0	0.634853	9.674089	-0.896975	0.006348	0.096741	-0.008972	-0.499778	-0.386511	-0.152951
56500	0	0.604373	9.661876	-0.890494	0.006043	0.096619	-0.008906	-0.501305	-0.384469	-0.152992
56501	0	0.598639	9.698467	-0.945935	0.005981	0.096985	-0.009460	-0.502373	-0.387999	-0.160617
56502	0	0.617270	9.698357	-0.873087	0.006174	0.096984	-0.008726	-0.496637	-0.383924	-0.158531
56503	0	0.616690	9.698435	-0.818305	0.006165	0.096985	-0.008179	-0.491400	-0.384194	-0.156752
56504	0	0.653835	9.747081	-0.819026	0.006535	0.097471	-0.008188	-0.488871	-0.386196	-0.159804
56505	0	0.634858	9.728981	-0.775354	0.006348	0.097290	-0.007751	-0.486327	-0.384792	-0.154497
56506	0	0.628980	9.704478	-0.812263	0.006288	0.097045	-0.008122	-0.485939	-0.385001	-0.160064
56507	0	0.647512	9.759491	-0.848328	0.006470	0.097595	-0.008484	-0.486479	-0.388891	-0.161227
56508	0	0.623813	9.728930	-0.823475	0.006236	0.097289	-0.008239	-0.491124	-0.388805	-0.155809
56509	0	0.628540	9.735124	-0.933743	0.006287	0.097351	-0.009338	-0.492114	-0.384937	-0.154456
56510	0	0.652832	9.716786	-0.952038	0.006528	0.097168	-0.009520	-0.491022	-0.383039	-0.153121
56511	0	0.604617	9.728952	-0.854828	0.006042	0.097290	-0.008545	-0.486917	-0.384912	-0.151362
56512	0	0.610938	9.741016	-0.745513	0.006110	0.097410	-0.007454	-0.485324	-0.381516	-0.153664
56513	0	0.628422	9.759513	-0.744941	0.006287	0.097595	-0.007446	-0.481552	-0.376257	-0.154076
56514	0	0.622229	9.710589	-0.708580	0.006220	0.097106	-0.007087	-0.482538	-0.376655	-0.152682
56515	0	0.665421	9.747338	-0.799154	0.006653	0.097473	-0.007996	-0.487161	-0.375885	-0.158119
56516	0	0.666150	9.735090	-0.810659	0.006655	0.097351	-0.008110	-0.491057	-0.381406	-0.160830
56517	0	0.598419	9.692396	-0.829724	0.005981	0.096924	-0.008301	-0.495081	-0.382233	-0.164286
56518	0	0.623358	9.680181	-0.951214	0.006230	0.096802	-0.009515	-0.498097	-0.383593	-0.161321
56519	0	0.610544	9.680167	-0.921601	0.006104	0.096802	-0.009216	-0.498248	-0.383604	-0.168500
56520	0	0.623438	9.704439	-0.866966	0.006229	0.097045	-0.008667	-0.494936	-0.387047	-0.168000
56521	0	0.629159	9.722829	-0.769544	0.006287	0.097229	-0.007690	-0.488872	-0.390456	-0.167880
56522	0	0.636147	9.698251	-0.745887	0.006357	0.096983	-0.007457	-0.486253	-0.393056	-0.169293
56523	0	0.653202	9.698499	-0.756559	0.006531	0.096985	-0.007568	-0.489380	-0.392116	-0.167998
56524	0	0.641293	9.741217	-0.731654	0.006411	0.097412	-0.007319	-0.492656	-0.392417	-0.167597
56525	0	0.623117	9.686246	-0.762906	0.006226	0.096863	-0.007629	-0.492966	-0.396536	-0.160495
56526	0	0.629532	9.716702	-0.872927	0.006297	0.097167	-0.008728	-0.491388	-0.392064	-0.161007
56527	0	0.579838	9.710643	-0.879459	0.005798	0.097107	-0.008789	-0.484783	-0.389664	-0.158978
56528	0	0.604420	9.686103	-0.812616	0.006042	0.096861	-0.008129	-0.488140	-0.389283	-0.157936
56529	0	0.647146	9.735046	-0.879463	0.006470	0.097351	-0.008789	-0.481456	-0.388995	-0.164518
56530	0	0.647185	9.740955	-0.838146	0.006473	0.097410	-0.008373	-0.471713	-0.385744	-0.163057
56531	0	0.647307	9.722881	-0.762902	0.006470	0.097229	-0.007629	-0.472033	-0.387249	-0.161633
56532	0	0.629259	9.722765	-0.739027	0.006292	0.097228	-0.007385	-0.465952	-0.385143	-0.168699
56533	0	0.635291	9.765623	-0.762527	0.006348	0.097656	-0.007629	-0.470663	-0.388866	-0.169935
56534	0	0.635924	9.716700	-0.774233	0.006357	0.097167	-0.007744	-0.472330	-0.388864	-0.169098
56535	0	0.629306	9.704542	-0.866763	0.006287	0.097046	-0.008667	-0.471459	-0.393990	-0.165945
56536	0	0.630051	9.716560	-0.910001	0.006299	0.097166	-0.009096	-0.466774	-0.393414	-0.166717
56537	0	0.628687	9.704558	-0.873134	0.006287	0.097046	-0.008728	-0.462726	-0.391397	-0.172065
56538	0	0.653037	9.704460	-0.861780	0.006531	0.097045	-0.008614	-0.457654	-0.388577	-0.175719
56539	0	0.628715	9.692346	-0.830464	0.006287	0.096924	-0.008301	-0.452980	-0.386818	-0.174732
56540	0	0.635103	9.722775	-0.824923	0.006348	0.097228	-0.008248	-0.451768	-0.388432	-0.178419
56541	0	0.653420	9.722928	-0.768404	0.006531	0.097229	-0.007690	-0.459167	-0.390056	-0.177819
56542	0	0.623509	9.716774	-0.767865	0.006232	0.097168	-0.007678	-0.458285	-0.391008	-0.178952
56543	0	0.604763	9.680153	-0.805555	0.006042	0.096802	-0.008057	-0.459447	-0.394681	-0.174504
56544	0	0.648071	9.680055	-0.988728	0.006479	0.096801	-0.009886	-0.457554	-0.394084	-0.176100
56545	0	0.628672	9.722891	-0.927827	0.006287	0.097229	-0.009277	-0.456335	-0.391869	-0.175992
56546	0	0.640955	9.722748	-0.830961	0.006409	0.097228	-0.008304	-0.449194	-0.390496	-0.178124
56547	0	0.665385	9.747272	-0.842694	0.006653	0.097473	-0.008423	-0.444262	-0.389369	-0.181314
56548	0	0.610529	9.716695	-0.782204	0.006105	0.097167	-0.007821	-0.443033	-0.386823	-0.180603
56549	0	0.622637	9.722849	-0.726940	0.006226	0.097229	-0.007263	-0.435592	-0.385356	-0.183943
56550	0	0.622106	9.753276	-0.751892	0.006227	0.097532	-0.007521	-0.437613	-0.376536	-0.180854
56551	0	0.592243	9.667963	-0.726230	0.005920	0.096680	-0.007263	-0.438586	-0.376522	-0.177094
56552	0	0.610745	9.735030	-0.823659	0.006107	0.097350	-0.008239	-0.441114	-0.374236	-0.172147
56553	0	0.628311	9.741288	-0.902737	0.006287	0.097412	-0.009033	-0.447882	-0.367770	-0.172498
56554	0	0.591238	9.661982	-0.822612	0.005913	0.096620	-0.008228	-0.450423	-0.364849	-0.161862
56555	0	0.574152	9.704496	-0.885765	0.005737	0.097046	-0.008850	-0.441375	-0.367463	-0.161752
56556	0	0.623650	9.734882	-0.813456	0.006233	0.097349	-0.008133	-0.439313	-0.368986	-0.164434
56557	0	0.598397	9.674010	-0.794024	0.005981	0.096741	-0.007935	-0.432555	-0.369533	-0.159516
56558	0	0.604963	9.698198	-0.704190	0.006047	0.096983	-0.007030	-0.418933	-0.369927	-0.164484
56559	0	0.598528	9.722857	-0.757086	0.005981	0.097229	-0.007568	-0.415918	-0.372028	-0.160598
56560	0	0.635843	9.728814	-0.726519	0.006354	0.097288	-0.007269	-0.420205	-0.374452	-0.157104
56561	0	0.647054	9.698503	-0.787082	0.006470	0.096985	-0.007874	-0.423326	-0.373058	-0.159176
56562	0	0.641214	9.710671	-0.847977	0.006410	0.097107	-0.008479	-0.422479	-0.373604	-0.155376
56563	0	0.635076	9.674064	-0.854361	0.006348	0.096741	-0.008545	-0.423931	-0.374925	-0.154036
56564	0	0.586781	9.698295	-0.873501	0.005865	0.096984	-0.008726	-0.413353	-0.375766	-0.152990
56565	0	0.604221	9.722895	-0.872879	0.006042	0.097229	-0.008728	-0.412403	-0.373040	-0.151348
56566	0	0.640981	9.704462	-0.793874	0.006408	0.097045	-0.007936	-0.409617	-0.373157	-0.153784
56567	0	0.622547	9.741200	-0.763091	0.006226	0.097412	-0.007629	-0.407732	-0.370668	-0.161308
56568	0	0.659301	9.765514	-0.830476	0.006591	0.097655	-0.008305	-0.407466	-0.370818	-0.157698
56569	0	0.616832	9.741188	-0.866685	0.006165	0.097412	-0.008667	-0.407516	-0.372918	-0.161820
56570	0	0.623829	9.728874	-0.854451	0.006232	0.097289	-0.008545	-0.407922	-0.377591	-0.154207
56571	0	0.561888	9.704586	-0.909242	0.005615	0.097046	-0.009094	-0.409960	-0.379513	-0.155015
56572	0	0.629410	9.704496	-0.884646	0.006293	0.097045	-0.008847	-0.410782	-0.378129	-0.153203
56573	0	0.666095	9.728907	-0.928172	0.006653	0.097290	-0.009277	-0.405492	-0.385397	-0.157344
56574	0	0.618356	9.747124	-0.788088	0.006181	0.097471	-0.007883	-0.407950	-0.386323	-0.157111
56575	0	0.604632	9.692310	-0.775756	0.006042	0.096924	-0.007751	-0.400641	-0.388487	-0.158107
56576	0	0.629183	9.686100	-0.709224	0.006293	0.096861	-0.007092	-0.400836	-0.384375	-0.161546
56577	0	0.640755	9.710712	-0.756699	0.006409	0.097107	-0.007568	-0.402397	-0.380662	-0.159069
56578	0	0.622390	9.680212	-0.731557	0.006223	0.096802	-0.007321	-0.409182	-0.379681	-0.156234
56579	0	0.604149	9.686281	-0.866754	0.006042	0.096863	-0.008667	-0.408465	-0.376185	-0.157842
56580	0	0.598088	9.698407	-0.915395	0.005979	0.096984	-0.009157	-0.412136	-0.376659	-0.163667
56581	0	0.592115	9.667956	-0.921714	0.005920	0.096680	-0.009216	-0.411092	-0.375155	-0.161355
56582	0	0.640883	9.728914	-0.915721	0.006410	0.097289	-0.009157	-0.410965	-0.371935	-0.165164
56583	0	0.647411	9.692297	-0.812437	0.006470	0.096924	-0.008118	-0.402972	-0.374735	-0.163163
56584	0	0.598972	9.698317	-0.861807	0.005990	0.096983	-0.008620	-0.405456	-0.372066	-0.162917
56585	0	0.598170	9.753397	-0.781492	0.005981	0.097534	-0.007812	-0.402546	-0.370000	-0.161084
56586	0	0.591831	9.735027	-0.787803	0.005920	0.097350	-0.007878	-0.402794	-0.365181	-0.165108
56587	0	0.622695	9.716807	-0.835968	0.006226	0.097168	-0.008362	-0.405229	-0.364432	-0.162936
56588	0	0.677863	9.735081	-0.835963	0.006777	0.097351	-0.008358	-0.403255	-0.364192	-0.162295
56589	0	0.641149	9.680133	-0.879176	0.006409	0.096802	-0.008789	-0.399978	-0.365159	-0.161543
56590	0	0.604527	9.710596	-0.855232	0.006047	0.097106	-0.008551	-0.397915	-0.360544	-0.162015
56591	0	0.586019	9.722856	-0.891541	0.005859	0.097229	-0.008911	-0.392779	-0.359199	-0.164587
56592	0	0.628790	9.704446	-0.782773	0.006288	0.097045	-0.007822	-0.386012	-0.357215	-0.159187
56593	0	0.591870	9.735119	-0.750713	0.005920	0.097351	-0.007507	-0.386166	-0.352854	-0.158781
56594	0	0.677379	9.716779	-0.726307	0.006771	0.097168	-0.007263	-0.386236	-0.353669	-0.161263
56595	0	0.665425	9.680184	-0.823767	0.006653	0.096802	-0.008240	-0.388627	-0.352992	-0.159270
56596	0	0.616956	9.692349	-0.805456	0.006166	0.096924	-0.008053	-0.386530	-0.354277	-0.153967
56597	0	0.640947	9.692365	-0.885145	0.006409	0.096924	-0.008850	-0.384870	-0.352914	-0.159552
56598	0	0.635235	9.698359	-0.915888	0.006349	0.096984	-0.009158	-0.383930	-0.354934	-0.157314
56599	0	0.628565	9.692367	-0.915765	0.006287	0.096924	-0.009155	-0.381054	-0.351491	-0.156729
56600	0	0.598149	9.716622	-0.886161	0.005979	0.097167	-0.008855	-0.373049	-0.352549	-0.153924
56601	0	0.622574	9.704562	-0.824287	0.006226	0.097046	-0.008240	-0.369292	-0.350414	-0.153670
56602	0	0.634556	9.704469	-0.745810	0.006348	0.097045	-0.007453	-0.363197	-0.345596	-0.153460
56603	0	0.653422	9.728942	-0.745133	0.006531	0.097290	-0.007446	-0.357190	-0.347324	-0.155515
56604	0	0.654092	9.704368	-0.703058	0.006537	0.097044	-0.007030	-0.355895	-0.349078	-0.157610
56605	0	0.622728	9.716796	-0.781122	0.006226	0.097168	-0.007812	-0.357385	-0.348720	-0.154388
56606	0	0.611273	9.728905	-0.872202	0.006106	0.097289	-0.008726	-0.362107	-0.353891	-0.156483
56607	0	0.568231	9.698470	-0.939749	0.005676	0.096985	-0.009399	-0.364309	-0.358631	-0.154020
56608	0	0.624197	9.698356	-0.878563	0.006237	0.096984	-0.008785	-0.363767	-0.362136	-0.155407
56609	0	0.635431	9.722857	-0.891115	0.006348	0.097229	-0.008911	-0.363654	-0.367619	-0.153492
56610	0	0.629929	9.692274	-0.824209	0.006299	0.096923	-0.008241	-0.361966	-0.365599	-0.151688
56611	0	0.616889	9.722831	-0.775675	0.006165	0.097229	-0.007751	-0.355677	-0.368367	-0.152157
56612	0	0.599112	9.734904	-0.690928	0.005990	0.097349	-0.006908	-0.354636	-0.367317	-0.148118
56613	0	0.586506	9.692374	-0.695451	0.005859	0.096924	-0.006958	-0.358667	-0.371667	-0.151092
56614	0	0.623774	9.734986	-0.805181	0.006236	0.097350	-0.008050	-0.356467	-0.371291	-0.148097
56615	0	0.610637	9.710717	-0.792947	0.006104	0.097107	-0.007935	-0.362422	-0.372318	-0.147831
56616	0	0.635450	9.649656	-0.944974	0.006352	0.096497	-0.009451	-0.363789	-0.372373	-0.142744
56617	0	0.653374	9.722871	-0.964454	0.006531	0.097229	-0.009644	-0.362564	-0.373642	-0.143591
56618	0	0.648050	9.704443	-0.885493	0.006475	0.097045	-0.008853	-0.360171	-0.377261	-0.144547
56619	0	0.598439	9.655726	-0.818082	0.005981	0.096558	-0.008179	-0.357575	-0.378466	-0.148670
56620	0	0.598327	9.735003	-0.788235	0.005987	0.097350	-0.007878	-0.352748	-0.371601	-0.155068
56621	0	0.598374	9.704558	-0.714358	0.005981	0.097046	-0.007141	-0.349763	-0.371964	-0.157168
56622	0	0.629598	9.686156	-0.720678	0.006290	0.096862	-0.007208	-0.351016	-0.376166	-0.154007
56623	0	0.635462	9.722879	-0.817581	0.006348	0.097229	-0.008179	-0.354364	-0.382027	-0.152874
56624	0	0.618650	9.698401	-0.792187	0.006178	0.096984	-0.007930	-0.363660	-0.389822	-0.150159
56625	0	0.610881	9.655741	-0.909292	0.006104	0.096558	-0.009094	-0.365148	-0.393807	-0.152174
56626	0	0.586897	9.753357	-0.939448	0.005870	0.097533	-0.009398	-0.368681	-0.390435	-0.149779
56627	0	0.585991	9.686276	-0.866697	0.005859	0.096863	-0.008667	-0.368706	-0.388697	-0.144460
56628	0	0.586506	9.692220	-0.842734	0.005860	0.096923	-0.008423	-0.363353	-0.391949	-0.141821
56629	0	0.646932	9.759502	-0.781522	0.006470	0.097595	-0.007812	-0.360149	-0.389142	-0.139593
56630	0	0.653134	9.716681	-0.690412	0.006530	0.097167	-0.006903	-0.358443	-0.388591	-0.139896
56631	0	0.646843	9.668011	-0.756410	0.006470	0.096680	-0.007568	-0.363475	-0.384733	-0.141298
56632	0	0.628941	9.728984	-0.810710	0.006284	0.097290	-0.008109	-0.365799	-0.389019	-0.135049
56633	0	0.592418	9.692393	-0.860221	0.005920	0.096924	-0.008606	-0.370206	-0.391121	-0.134521
56634	0	0.604859	9.710690	-0.945449	0.006049	0.097107	-0.009454	-0.369354	-0.388152	-0.132108
56635	0	0.610937	9.704515	-0.946433	0.006104	0.097046	-0.009460	-0.364763	-0.392623	-0.125758
56636	0	0.635803	9.679978	-0.879917	0.006359	0.096800	-0.008798	-0.362923	-0.389100	-0.125632
56637	0	0.677858	9.704532	-0.763349	0.006775	0.097046	-0.007629	-0.358067	-0.391104	-0.123185
56638	0	0.635327	9.728808	-0.794462	0.006354	0.097288	-0.007943	-0.356362	-0.387515	-0.119376
56639	0	0.640736	9.741224	-0.726263	0.006409	0.097412	-0.007263	-0.357001	-0.383628	-0.122660
56640	0	0.592085	9.692353	-0.775167	0.005918	0.096924	-0.007751	-0.355573	-0.385216	-0.126835
56641	0	0.567783	9.741224	-0.811503	0.005676	0.097412	-0.008118	-0.358690	-0.384704	-0.121593
56642	0	0.586123	9.722918	-0.798939	0.005862	0.097229	-0.007991	-0.360378	-0.381203	-0.121204
56643	0	0.628844	9.710701	-0.890903	0.006287	0.097107	-0.008911	-0.362846	-0.381019	-0.120225
56644	0	0.665798	9.747313	-0.902786	0.006656	0.097473	-0.009029	-0.364630	-0.381364	-0.117685
56645	0	0.647469	9.704552	-0.848442	0.006470	0.097046	-0.008484	-0.363949	-0.384919	-0.116990
56646	0	0.611566	9.734966	-0.848924	0.006113	0.097350	-0.008486	-0.359858	-0.385700	-0.119941
56647	0	0.567852	9.747296	-0.793520	0.005676	0.097473	-0.007935	-0.359042	-0.386036	-0.123536
56648	0	0.574271	9.747187	-0.720717	0.005741	0.097472	-0.007204	-0.355359	-0.385568	-0.124309
56649	0	0.598682	9.759509	-0.701624	0.005981	0.097595	-0.007019	-0.358589	-0.389520	-0.127062
56650	0	0.629861	9.698372	-0.768677	0.006297	0.096984	-0.007686	-0.357303	-0.388943	-0.123716
56651	0	0.646892	9.698490	-0.811782	0.006470	0.096985	-0.008118	-0.357163	-0.385674	-0.122254
56652	0	0.646733	9.710732	-0.939674	0.006468	0.097107	-0.009400	-0.361443	-0.382804	-0.120660
56653	0	0.622740	9.680174	-0.945946	0.006226	0.096802	-0.009460	-0.362610	-0.382622	-0.119798
56654	0	0.592301	9.698462	-0.848497	0.005923	0.096985	-0.008482	-0.359079	-0.380009	-0.119732
56655	0	0.579590	9.686267	-0.848699	0.005798	0.096863	-0.008484	-0.355405	-0.374839	-0.118216
56656	0	0.615891	9.692270	-0.733317	0.006159	0.096923	-0.007331	-0.352704	-0.372606	-0.122095
56657	0	0.653541	9.698421	-0.720673	0.006531	0.096985	-0.007202	-0.347285	-0.375753	-0.121810
56658	0	0.672119	9.692232	-0.745180	0.006722	0.096922	-0.007456	-0.352066	-0.371949	-0.125045
56659	0	0.665698	9.716784	-0.768852	0.006653	0.097168	-0.007690	-0.354323	-0.374496	-0.123332
56660	0	0.605425	9.710572	-0.872429	0.006050	0.097106	-0.008724	-0.354257	-0.377014	-0.119776
56661	0	0.574596	9.692347	-0.939784	0.005737	0.096924	-0.009399	-0.356099	-0.384854	-0.114706
56662	0	0.612022	9.722820	-0.902902	0.006121	0.097228	-0.009030	-0.357641	-0.382068	-0.118332
56663	0	0.610786	9.704563	-0.823972	0.006104	0.097046	-0.008240	-0.357609	-0.384925	-0.123137
56664	0	0.647865	9.710584	-0.842444	0.006477	0.097106	-0.008424	-0.356841	-0.384197	-0.125414
56665	0	0.677264	9.716792	-0.775404	0.006775	0.097168	-0.007751	-0.353836	-0.379245	-0.128524
56666	0	0.683802	9.734952	-0.751464	0.006831	0.097350	-0.007513	-0.351952	-0.384970	-0.127317
56667	0	0.604573	9.710697	-0.787064	0.006042	0.097107	-0.007874	-0.355368	-0.386487	-0.129075
56668	0	0.598766	9.722808	-0.780692	0.005987	0.097228	-0.007808	-0.356329	-0.384759	-0.128500
56669	0	0.604350	9.729002	-0.811710	0.006042	0.097290	-0.008118	-0.357031	-0.383649	-0.127772
56670	0	0.610508	9.698519	-0.847949	0.006105	0.096985	-0.008483	-0.361129	-0.380919	-0.126036
56671	0	0.658620	9.698504	-0.927949	0.006592	0.096985	-0.009277	-0.358651	-0.372114	-0.125705
56672	0	0.682819	9.692316	-0.843226	0.006824	0.096924	-0.008428	-0.353191	-0.374146	-0.121841
56673	0	0.653225	9.716800	-0.823819	0.006531	0.097168	-0.008240	-0.355028	-0.373632	-0.125294
56674	0	0.622980	9.692357	-0.768972	0.006228	0.096924	-0.007688	-0.352509	-0.372914	-0.123563
56675	0	0.580145	9.698461	-0.726409	0.005798	0.096985	-0.007263	-0.351418	-0.374271	-0.123805
56676	0	0.592449	9.698426	-0.756803	0.005926	0.096984	-0.007571	-0.355285	-0.370006	-0.116502
56677	0	0.610213	9.692411	-0.781005	0.006104	0.096924	-0.007812	-0.358158	-0.366110	-0.123401
56678	0	0.652688	9.680174	-0.847938	0.006527	0.096802	-0.008479	-0.357905	-0.363713	-0.121845
56679	0	0.659489	9.680163	-0.903227	0.006592	0.096802	-0.009033	-0.359029	-0.365107	-0.124652
56680	0	0.623020	9.698375	-0.866863	0.006231	0.096984	-0.008666	-0.355968	-0.361615	-0.132697
56681	0	0.580191	9.686188	-0.830889	0.005798	0.096863	-0.008301	-0.346341	-0.363580	-0.136724
56682	0	0.580510	9.728784	-0.813823	0.005805	0.097288	-0.008135	-0.342376	-0.361388	-0.137223
56683	0	0.598418	9.710609	-0.757706	0.005981	0.097107	-0.007568	-0.332140	-0.362304	-0.139927
56684	0	0.635432	9.728757	-0.698228	0.006352	0.097288	-0.006976	-0.324932	-0.362193	-0.143231
56685	0	0.653506	9.710706	-0.805164	0.006531	0.097107	-0.008057	-0.330857	-0.364920	-0.136122
56686	0	0.623704	9.716814	-0.865283	0.006233	0.097168	-0.008657	-0.336281	-0.367209	-0.143029
56687	0	0.604293	9.698498	-0.878741	0.006042	0.096985	-0.008789	-0.338244	-0.365485	-0.144797
56688	0	0.573618	9.716805	-0.945743	0.005737	0.097168	-0.009458	-0.338390	-0.362028	-0.153341
56689	0	0.591681	9.704563	-0.891649	0.005920	0.097046	-0.008911	-0.332114	-0.355534	-0.152658
56690	0	0.609612	9.710536	-0.880715	0.006096	0.097106	-0.008801	-0.324279	-0.353594	-0.158802
56691	0	0.646841	9.722889	-0.805903	0.006470	0.097229	-0.008057	-0.321508	-0.349752	-0.157380
56692	0	0.659126	9.716671	-0.702583	0.006589	0.097167	-0.007024	-0.319158	-0.350162	-0.159254
56693	0	0.659375	9.704591	-0.726121	0.006592	0.097046	-0.007263	-0.321523	-0.350150	-0.165112
56694	0	0.641381	9.728903	-0.738100	0.006413	0.097289	-0.007381	-0.322060	-0.349381	-0.168726
56695	0	0.616724	9.692421	-0.792784	0.006165	0.096924	-0.007935	-0.330062	-0.350239	-0.161843
56696	0	0.592840	9.667975	-0.907813	0.005925	0.096680	-0.009081	-0.333369	-0.351741	-0.160527
56697	0	0.604716	9.698487	-0.884685	0.006042	0.096985	-0.008850	-0.337209	-0.354980	-0.160648
56698	0	0.617571	9.704438	-0.921476	0.006173	0.097045	-0.009211	-0.332305	-0.355779	-0.159064
56699	0	0.653257	9.686238	-0.848716	0.006531	0.096863	-0.008484	-0.328465	-0.355671	-0.160414
56700	0	0.684010	9.759378	-0.788499	0.006839	0.097594	-0.007880	-0.322913	-0.354930	-0.165164
56701	0	0.622891	9.716756	-0.732677	0.006226	0.097168	-0.007324	-0.319915	-0.356536	-0.167899
56702	0	0.598617	9.716720	-0.683986	0.005987	0.097167	-0.006842	-0.322095	-0.353051	-0.167366
56703	0	0.555614	9.771731	-0.652877	0.005554	0.097717	-0.006531	-0.324425	-0.352976	-0.174186
[truncated: 502 more rows]
