# Supplementary material for: Properties of traditional bamboo carrying poles have implications for user interactions
Source: PLoS One. 2018 May 10;13(5):e0196208. doi: 10.1371/journal.pone.0196208 (PMC5945030; doi:10.1371/journal.pone.0196208)
Supplement: S1 Text — (ZIP) [file pone.0196208.s005.zip › ResTest_PoleF_L1Load2.txt]

// Start Time: Unknown
// Update Rate: 100.0Hz
// Filter Profile: human (34.3)
// Firmware Version: 2.1.4
PacketCounter	SampleTimeFine	Acc_X	Acc_Y	Acc_Z	VelInc_X	VelInc_Y	VelInc_Z	Roll	Pitch	Yaw	Latitude	Longitude	Altitude	Vel_X	Vel_Y	Vel_Z
54709	0	0.798762	9.716886	0.451149	0.007996	0.097168	0.004517	-0.358005	0.575913	-43.052969
54710	0	1.291671	9.710980	0.346500	0.012923	0.097109	0.003468	-0.355208	0.583561	-43.057503
54711	0	1.543903	9.741265	0.237671	0.015442	0.097412	0.002380	-0.351291	0.586819	-43.062459
54712	0	1.305406	9.716823	0.303931	0.013055	0.097168	0.003044	-0.345708	0.587728	-43.063619
54713	0	0.805940	9.771741	0.438681	0.008057	0.097717	0.004395	-0.336692	0.584500	-43.066489
54714	0	0.360705	9.735114	0.541489	0.003606	0.097351	0.005417	-0.333930	0.583175	-43.076030
54715	0	0.298434	9.783943	0.592248	0.002991	0.097839	0.005920	-0.335992	0.590738	-43.083049
54716	0	0.669193	9.729076	0.543272	0.006701	0.097290	0.005435	-0.333176	0.600926	-43.092042
54717	0	1.201655	9.674170	0.414893	0.012024	0.096741	0.004150	-0.331866	0.609620	-43.102751
54718	0	1.573028	9.619364	0.225105	0.015732	0.096193	0.002254	-0.327915	0.611402	-43.104116
54719	0	1.501944	9.582446	0.262393	0.015015	0.095825	0.002625	-0.327364	0.605649	-43.105445
54720	0	1.051924	9.533357	0.305128	0.010507	0.095335	0.003050	-0.329386	0.590379	-43.114148
54721	0	0.433955	9.081986	0.537380	0.004333	0.090820	0.005371	-0.332446	0.582892	-43.124950
54722	0	0.514892	9.228447	0.663326	0.005139	0.092283	0.006658	-0.301807	0.571587	-43.142459
54723	0	0.873842	8.904956	0.732072	0.008728	0.089050	0.007324	-0.297663	0.558930	-43.160705
54724	0	0.514162	6.518258	0.209932	0.005140	0.065184	0.002069	-0.349893	0.556333	-43.183407
54725	0	0.061857	7.434129	-0.352866	0.000610	0.074341	-0.003540	-0.363996	0.539333	-43.230360
54726	0	0.216414	7.519413	-0.015100	0.002155	0.075194	-0.000162	-0.378687	0.523850	-43.272709
54727	0	0.225943	8.477768	0.238475	0.002258	0.084778	0.002380	-0.384147	0.522174	-43.280931
54728	0	0.561775	8.819739	-0.564132	0.005616	0.088196	-0.005668	-0.419021	0.524405	-43.245615
54729	0	1.562971	8.893034	-1.689126	0.015625	0.088928	-0.016907	-0.432517	0.534655	-43.178297
54730	0	1.571152	8.990195	-1.298325	0.015690	0.089908	-0.012970	-0.410958	0.517057	-43.123203
54731	0	2.017088	11.851771	-0.613055	0.020142	0.118530	-0.005981	-0.265328	0.491153	-43.084738
54732	0	1.579127	15.476329	-0.361627	0.015760	0.154769	-0.003507	-0.183303	0.472839	-43.009175
54733	0	1.177981	11.987578	1.762055	0.011780	0.119873	0.017639	-0.165486	0.472217	-43.001671
54734	0	2.073888	9.437635	2.117775	0.020751	0.094366	0.021212	-0.127414	0.490930	-43.021127
54735	0	1.076665	12.105578	2.833487	0.010742	0.121033	0.028442	-0.026324	0.480011	-43.074896
54736	0	0.261036	15.083484	3.739980	0.002626	0.150819	0.037463	0.018205	0.481345	-43.018369
54737	0	-0.569017	12.154740	3.697718	-0.005676	0.121582	0.036865	-0.085214	0.497843	-43.041638
54738	0	0.446546	11.660457	2.500467	0.004487	0.116593	0.025053	-0.033298	0.536234	-43.138077
54739	0	1.473760	12.536666	0.272750	0.014771	0.125366	0.002563	-0.182768	0.566182	-43.156964
54740	0	1.775809	8.614721	1.594261	0.017777	0.086149	0.015910	-0.232262	0.599329	-43.216105
54741	0	1.376285	9.345816	-1.722559	0.013794	0.093445	-0.017273	-0.295572	0.618271	-43.306522
54742	0	1.220535	8.175369	-1.239129	0.012217	0.081746	-0.012430	-0.355325	0.618178	-43.392156
54743	0	0.915372	7.348764	-0.209753	0.009155	0.073486	-0.002136	-0.417136	0.617643	-43.436368
54744	0	-0.154109	7.373734	-0.595301	-0.001533	0.073737	-0.005958	-0.419775	0.625275	-43.480887
54745	0	-0.044057	7.403960	-1.481138	-0.000427	0.074036	-0.014832	-0.448339	0.638725	-43.513037
54746	0	0.143005	6.800045	-1.088169	0.001441	0.067999	-0.010890	-0.461737	0.655321	-43.523854
54747	0	0.829154	6.591755	-0.435753	0.008301	0.065918	-0.004333	-0.419651	0.672342	-43.512369
54748	0	1.365241	7.725889	-1.606079	0.013651	0.077262	-0.016047	-0.398871	0.672998	-43.499085
54749	0	1.788949	7.793647	-0.931090	0.017883	0.077942	-0.009277	-0.345978	0.668076	-43.468831
54750	0	1.821508	9.447019	-0.477423	0.018200	0.094476	-0.004722	-0.278225	0.653329	-43.424116
54751	0	1.419622	10.265673	0.097987	0.014160	0.102661	0.001038	-0.211844	0.614502	-43.376207
54752	0	0.730066	10.541001	0.505737	0.007273	0.105409	0.005125	-0.139315	0.583875	-43.311311
54753	0	0.245928	11.744193	1.308840	0.002441	0.117432	0.013184	-0.048716	0.564234	-43.270379
54754	0	0.163443	12.754935	2.373092	0.001620	0.127541	0.023779	-0.005435	0.552240	-43.270729
54755	0	0.487670	12.854693	2.877888	0.004883	0.128540	0.028809	0.021297	0.558946	-43.275402
54756	0	1.039128	12.794788	2.452063	0.010424	0.127942	0.024537	0.036075	0.587885	-43.274969
54757	0	1.530464	12.878123	2.651235	0.015320	0.128784	0.026489	0.014690	0.605640	-43.303402
54758	0	1.954795	12.572834	1.825811	0.019559	0.125731	0.018231	-0.012305	0.619525	-43.343995
54759	0	1.616084	11.462154	0.951342	0.016174	0.114624	0.009460	-0.066695	0.634110	-43.377130
54760	0	0.936764	10.375924	0.233595	0.009372	0.103760	0.002295	-0.111567	0.637917	-43.418093
54761	0	0.493446	9.484939	-0.069678	0.004944	0.094849	-0.000732	-0.152898	0.646496	-43.476998
54762	0	0.070256	8.728057	-0.057332	0.000714	0.087280	-0.000603	-0.186654	0.658643	-43.545571
54763	0	-0.093440	7.824920	-0.496796	-0.000916	0.078247	-0.005005	-0.234674	0.679427	-43.614482
54764	0	0.012589	7.172296	-0.552562	0.000147	0.071721	-0.005549	-0.268351	0.706398	-43.672351
54765	0	0.528469	7.001026	-0.700891	0.005310	0.070007	-0.007019	-0.284646	0.742809	-43.710545
54766	0	0.932475	7.075276	-0.723264	0.009348	0.070748	-0.007246	-0.306996	0.777856	-43.730664
54767	0	1.518498	6.482286	-0.664770	0.015198	0.064819	-0.006653	-0.315748	0.800612	-43.731069
54768	0	1.810425	6.616944	-1.366376	0.018101	0.066171	-0.013662	-0.309203	0.799808	-43.709315
54769	0	1.716456	7.549418	-1.314098	0.017151	0.075500	-0.013123	-0.277060	0.785391	-43.676644
54770	0	1.439364	8.280944	-0.774889	0.014369	0.082815	-0.007733	-0.252034	0.756638	-43.634392
54771	0	0.833283	9.197351	-0.627829	0.008301	0.091980	-0.006226	-0.186128	0.722031	-43.579207
54772	0	0.174011	10.149130	-0.404641	0.001716	0.101495	-0.003968	-0.101942	0.699370	-43.510090
54773	0	0.049878	10.779437	0.772475	0.000488	0.107788	0.007812	-0.013281	0.686433	-43.443727
54774	0	0.391743	11.814377	1.766781	0.003920	0.118131	0.017755	0.069694	0.686327	-43.416114
54775	0	0.871765	12.409531	2.289449	0.008728	0.124084	0.022949	0.119903	0.692792	-43.390537
54776	0	1.405991	12.552253	2.640442	0.014076	0.125513	0.026441	0.153351	0.705205	-43.373608
54777	0	1.829859	12.823598	2.777374	0.018311	0.128235	0.027771	0.151243	0.714976	-43.369211
54778	0	1.840605	12.908639	2.499463	0.018408	0.129091	0.024968	0.127561	0.717105	-43.375149
54779	0	1.367517	12.401558	1.574519	0.013672	0.124023	0.015686	0.073046	0.714029	-43.379846
54780	0	0.598877	11.564914	0.834153	0.005987	0.115653	0.008288	0.021187	0.713184	-43.408221
54781	0	0.175907	10.778803	0.059366	0.001770	0.107788	0.000549	-0.023845	0.723708	-43.443821
54782	0	0.076049	9.729150	-0.116829	0.000772	0.097291	-0.001202	-0.060318	0.735813	-43.484950
54783	0	0.175198	8.917319	-0.230141	0.001770	0.089172	-0.002319	-0.080208	0.755518	-43.538863
54784	0	0.507028	8.282944	-0.380344	0.005092	0.082828	-0.003816	-0.095922	0.779696	-43.602727
54785	0	0.944062	7.763992	-0.395195	0.009460	0.077637	-0.003967	-0.120626	0.804167	-43.657343
54786	0	1.227532	7.453449	-0.442116	0.012290	0.074532	-0.004430	-0.136143	0.823972	-43.686408
54787	0	1.415350	7.214552	-0.487304	0.014160	0.072144	-0.004883	-0.152506	0.833651	-43.696197
54788	0	1.414999	7.056070	-0.656326	0.014147	0.070560	-0.006573	-0.166791	0.829611	-43.688756
54789	0	1.228037	7.116546	-0.860107	0.012268	0.071167	-0.008606	-0.172521	0.813521	-43.665657
54790	0	0.944292	7.738601	-0.891593	0.009425	0.077390	-0.008903	-0.151300	0.792704	-43.627957
54791	0	0.709625	8.556848	-0.594169	0.007080	0.085571	-0.005920	-0.122733	0.775640	-43.583223
54792	0	0.511157	9.191307	-0.289611	0.005097	0.091915	-0.002855	-0.072816	0.760445	-43.543645
54793	0	0.550256	9.967006	0.024765	0.005493	0.099670	0.000305	-0.007940	0.751334	-43.491924
54794	0	0.770347	10.529827	0.793184	0.007704	0.105293	0.007998	0.063080	0.750010	-43.440317
54795	0	1.043122	11.158050	1.452850	0.010437	0.111572	0.014587	0.123944	0.752637	-43.399145
54796	0	1.267798	11.721444	1.894552	0.012680	0.117208	0.018981	0.159048	0.752386	-43.377814
54797	0	1.367661	11.908079	2.104728	0.013672	0.119080	0.021057	0.168797	0.746549	-43.367851
54798	0	1.179512	12.103217	2.049800	0.011789	0.121035	0.020487	0.158289	0.740608	-43.365478
54799	0	0.903410	12.096657	1.718640	0.009033	0.120972	0.017151	0.124755	0.740338	-43.374593
54800	0	0.683247	11.675006	1.054663	0.006837	0.116754	0.010505	0.084083	0.745464	-43.394784
54801	0	0.523766	10.955691	0.570984	0.005249	0.109558	0.005676	0.049562	0.757496	-43.413553
54802	0	0.600757	10.321091	0.112207	0.006020	0.103210	0.001100	0.025302	0.769945	-43.445631
54803	0	0.731264	9.545983	0.025900	0.007324	0.095459	0.000244	0.007612	0.782469	-43.483127
54804	0	0.801989	8.978588	-0.021015	0.008034	0.089785	-0.000217	-0.002055	0.798443	-43.523741
54805	0	0.872294	8.496143	0.031460	0.008728	0.084961	0.000305	-0.015651	0.803854	-43.563356
54806	0	0.950396	8.227723	-0.045854	0.009511	0.082276	-0.000471	-0.034283	0.812115	-43.597404
54807	0	0.988580	8.026195	-0.260967	0.009888	0.080261	-0.002625	-0.056130	0.813584	-43.615523
54808	0	1.031633	7.837101	-0.422957	0.010310	0.078371	-0.004244	-0.077147	0.804215	-43.620358
54809	0	1.013721	7.775877	-0.743920	0.010132	0.077759	-0.007446	-0.087065	0.797567	-43.611234
54810	0	0.960047	8.148007	-0.860102	0.009593	0.081482	-0.008592	-0.073439	0.788848	-43.597068
54811	0	0.940965	8.697259	-0.697552	0.009399	0.086975	-0.006958	-0.049812	0.777858	-43.573269
54812	0	0.906507	9.203615	-0.214550	0.009052	0.092038	-0.002113	-0.009360	0.763613	-43.541595
54813	0	0.818442	9.948788	0.208717	0.008179	0.099487	0.002136	0.047070	0.757338	-43.516288
54814	0	0.868361	10.456480	0.887606	0.008677	0.104561	0.008929	0.105261	0.748729	-43.493982
54815	0	0.909630	10.931973	1.399177	0.009094	0.109314	0.014038	0.153763	0.744622	-43.468487
54816	0	0.976926	11.329937	1.727325	0.009768	0.113296	0.017299	0.179552	0.741790	-43.448839
54817	0	1.049118	11.529642	1.849122	0.010498	0.115295	0.018494	0.182062	0.747653	-43.441605
54818	0	1.041975	11.675978	1.569290	0.010423	0.116761	0.015680	0.169662	0.751302	-43.451386
54819	0	0.933436	11.608571	1.224014	0.009338	0.116089	0.012207	0.137058	0.756018	-43.466574
54820	0	0.816534	11.168846	0.748322	0.008169	0.111691	0.007448	0.101350	0.760489	-43.491317
54821	0	0.725125	10.687275	0.331596	0.007263	0.106873	0.003296	0.080187	0.773014	-43.518255
54822	0	0.680139	10.040343	0.157126	0.006812	0.100403	0.001563	0.071283	0.784305	-43.555850
54823	0	0.688729	9.429988	0.171713	0.006897	0.094299	0.001709	0.061578	0.795440	-43.583559
54824	0	0.705061	8.856276	0.270486	0.007062	0.088562	0.002700	0.055095	0.809707	-43.622957
54825	0	0.859442	8.471790	0.104350	0.008606	0.084717	0.001038	0.046083	0.823972	-43.670883
54826	0	1.046836	8.154559	0.111908	0.010475	0.081545	0.001107	0.027608	0.832473	-43.709994
54827	0	1.134467	8.026261	-0.144999	0.011353	0.080261	-0.001465	0.005409	0.842624	-43.729535
54828	0	1.188340	7.825236	-0.532374	0.011885	0.078251	-0.005342	-0.022583	0.843490	-43.740771
54829	0	1.129962	7.824700	-0.804593	0.011292	0.078247	-0.008057	-0.038467	0.831014	-43.744950
54830	0	0.985181	8.221246	-0.999459	0.009843	0.082214	-0.009988	-0.028701	0.819911	-43.734634
54831	0	0.788673	8.807071	-0.795498	0.007874	0.088074	-0.007935	-0.002037	0.804713	-43.715524
54832	0	0.675207	9.252354	-0.258367	0.006740	0.092525	-0.002546	0.044005	0.790555	-43.690370
54833	0	0.635581	9.948779	0.183886	0.006348	0.099487	0.001892	0.104993	0.781287	-43.672351
54834	0	0.770944	10.554166	0.868192	0.007706	0.105537	0.008737	0.164166	0.776516	-43.653679
54835	0	0.939224	11.005405	1.508541	0.009399	0.110046	0.015137	0.217622	0.781902	-43.629526
54836	0	1.066449	11.360852	1.873016	0.010665	0.113605	0.018754	0.241816	0.780595	-43.614530
54837	0	1.178395	11.694426	1.988971	0.011780	0.116943	0.019897	0.249250	0.777196	-43.619687
54838	0	1.178621	11.865096	1.763952	0.011787	0.118653	0.017623	0.233202	0.778682	-43.625050
54839	0	0.976929	11.785504	1.358058	0.009766	0.117859	0.013550	0.203297	0.775646	-43.635849
54840	0	0.781894	11.516609	0.711869	0.007818	0.115169	0.007079	0.164233	0.775317	-43.660055
54841	0	0.640935	10.992348	0.308056	0.006409	0.109924	0.003052	0.134764	0.774268	-43.687596
54842	0	0.566817	10.375904	0.129248	0.005676	0.103759	0.001275	0.116253	0.782371	-43.717690
54843	0	0.652131	9.716858	0.055420	0.006531	0.097168	0.000549	0.110947	0.792160	-43.756577
54844	0	0.754213	9.094401	0.202553	0.007551	0.090943	0.002022	0.106064	0.802774	-43.799387
54845	0	0.914319	8.648806	0.183276	0.009155	0.086487	0.001831	0.102486	0.817810	-43.849442
54846	0	1.071018	8.240024	0.269612	0.010719	0.082399	0.002687	0.087087	0.830116	-43.891725
54847	0	1.189381	8.050640	0.105010	0.011902	0.080505	0.001038	0.067435	0.840705	-43.921464
54848	0	1.206702	7.849464	-0.160214	0.012068	0.078494	-0.001624	0.034500	0.840938	-43.937137
54849	0	1.135311	7.696616	-0.419472	0.011353	0.076965	-0.004211	0.009679	0.839890	-43.939932
54850	0	1.019705	7.843364	-0.758542	0.010194	0.078433	-0.007596	-0.005324	0.836113	-43.933033
54851	0	0.830712	8.361695	-0.922157	0.008301	0.083618	-0.009216	0.002218	0.829570	-43.916673
54852	0	0.685670	8.788574	-0.747482	0.006848	0.087888	-0.007459	0.023226	0.821033	-43.894298
54853	0	0.592978	9.380931	-0.284538	0.005920	0.093811	-0.002808	0.068999	0.810611	-43.872466
54854	0	0.624789	10.016072	0.267704	0.006244	0.100160	0.002727	0.125275	0.805835	-43.850420
54855	0	0.793581	10.498504	0.946993	0.007935	0.104980	0.009521	0.181386	0.803299	-43.826184
54856	0	0.964331	10.945664	1.486075	0.009644	0.109450	0.014907	0.229811	0.801022	-43.797784
54857	0	1.092807	11.310057	1.890478	0.010925	0.113098	0.018921	0.246317	0.796459	-43.784049
54858	0	1.166197	11.517735	1.962473	0.011662	0.115178	0.019620	0.241673	0.796124	-43.779368
54859	0	1.135367	11.663486	1.772137	0.011353	0.116638	0.017700	0.221029	0.794013	-43.773955
54860	0	0.940375	11.589598	1.240622	0.009401	0.115900	0.012370	0.185364	0.791646	-43.780205
54861	0	0.786719	11.279135	0.656625	0.007874	0.112793	0.006531	0.149465	0.798098	-43.793348
54862	0	0.657251	10.821403	0.241908	0.006578	0.108214	0.002387	0.115914	0.803924	-43.813923
54863	0	0.695015	10.260068	-0.022476	0.006958	0.102600	-0.000244	0.094484	0.811860	-43.832328
54864	0	0.772197	9.692595	-0.038356	0.007736	0.096925	-0.000391	0.085667	0.827299	-43.861906
54865	0	0.871751	9.179793	0.139994	0.008728	0.091797	0.001404	0.090014	0.839568	-43.890253
54866	0	0.979346	8.795506	0.298139	0.009807	0.087954	0.002982	0.090250	0.856408	-43.913484
54867	0	1.079420	8.520611	0.232330	0.010803	0.085205	0.002319	0.083952	0.868092	-43.935050
54868	0	1.108936	8.368102	0.269866	0.011090	0.083681	0.002692	0.074299	0.869035	-43.951424
54869	0	1.104705	8.209210	0.111587	0.011047	0.082092	0.001099	0.050293	0.869247	-43.953637
54870	0	1.001274	8.160493	-0.269958	0.010009	0.081605	-0.002713	0.031554	0.864085	-43.947358
54871	0	0.873285	8.404563	-0.584910	0.008728	0.084045	-0.005859	0.017918	0.858669	-43.935786
54872	0	0.752411	8.813397	-0.620717	0.007517	0.088135	-0.006205	0.021375	0.850756	-43.919300
54873	0	0.671920	9.228388	-0.441309	0.006714	0.092285	-0.004395	0.044284	0.845610	-43.897157
54874	0	0.624120	9.673815	-0.092379	0.006235	0.096739	-0.000895	0.078569	0.839232	-43.871736
54875	0	0.702182	10.083164	0.410770	0.007019	0.100830	0.004150	0.126837	0.835770	-43.848179
54876	0	0.818438	10.493110	0.969283	0.008183	0.104927	0.009738	0.176021	0.832869	-43.832470
54877	0	0.957974	10.791418	1.455946	0.009583	0.107910	0.014587	0.205795	0.834048	-43.814001
54878	0	1.061195	10.962902	1.690311	0.010613	0.109628	0.016911	0.213772	0.833905	-43.801242
54879	0	1.067805	11.053423	1.636244	0.010681	0.110535	0.016357	0.208635	0.836409	-43.797949
54880	0	1.061389	11.071358	1.352450	0.010613	0.110717	0.013498	0.181526	0.835778	-43.801652
54881	0	0.958100	10.864033	0.863601	0.009583	0.108643	0.008606	0.149774	0.837423	-43.811445
54882	0	0.811330	10.522183	0.350385	0.008114	0.105223	0.003476	0.119623	0.837714	-43.825633
54883	0	0.737725	10.131875	0.087753	0.007385	0.101318	0.000854	0.093671	0.846066	-43.842827
54884	0	0.754126	9.692564	-0.050309	0.007552	0.096925	-0.000505	0.090873	0.857940	-43.860128
54885	0	0.798386	9.301859	-0.030446	0.007996	0.093018	-0.000305	0.089861	0.871486	-43.876028
54886	0	0.899952	8.972477	0.194874	0.009010	0.089724	0.001953	0.095110	0.884727	-43.890644
54887	0	1.061004	8.764787	0.261900	0.010620	0.087646	0.002625	0.101740	0.897483	-43.903552
54888	0	1.108796	8.667289	0.267232	0.011088	0.086673	0.002674	0.103502	0.897633	-43.914210
54889	0	1.086559	8.557087	0.166085	0.010864	0.085571	0.001648	0.086151	0.895501	-43.917032
54890	0	1.007108	8.575356	0.046642	0.010073	0.085753	0.000453	0.068174	0.897285	-43.920163
54891	0	0.879285	8.819547	-0.225661	0.008789	0.088196	-0.002258	0.066060	0.892313	-43.915605
54892	0	0.721292	9.155142	-0.305236	0.007210	0.091552	-0.003049	0.070408	0.888975	-43.902558
54893	0	0.628899	9.460407	-0.190549	0.006287	0.094604	-0.001892	0.086474	0.886487	-43.889149
54894	0	0.617934	9.942470	0.031818	0.006168	0.099425	0.000338	0.108643	0.873827	-43.877238
54895	0	0.739011	10.254011	0.460775	0.007385	0.102539	0.004639	0.143077	0.868019	-43.868090
54896	0	0.861609	10.590222	0.869528	0.008615	0.105900	0.008725	0.175366	0.866716	-43.858612
54897	0	0.982688	10.834061	1.211723	0.009827	0.108337	0.012146	0.205726	0.865987	-43.854098
54898	0	1.092197	10.981062	1.433468	0.010925	0.109809	0.014345	0.216614	0.869110	-43.853528
54899	0	1.061757	11.022937	1.538353	0.010620	0.110229	0.015381	0.213731	0.871695	-43.856407
54900	0	1.043227	10.973893	1.216186	0.010431	0.109740	0.012151	0.201897	0.871058	-43.867999
54901	0	1.000345	10.693218	0.936135	0.010010	0.106934	0.009338	0.177063	0.878083	-43.883440
54902	0	0.901071	10.351352	0.531221	0.009020	0.103514	0.005293	0.155474	0.888065	-43.903754
54903	0	0.878134	9.948772	0.148308	0.008789	0.099487	0.001465	0.134225	0.896114	-43.926053
54904	0	0.839890	9.539959	-0.001998	0.008407	0.095399	-0.000027	0.125893	0.904289	-43.946237
54905	0	0.823352	9.143122	0.024486	0.008240	0.091431	0.000244	0.124601	0.910840	-43.970390
54906	0	0.840685	8.831922	0.103432	0.008410	0.088319	0.001039	0.129619	0.914548	-43.991050
54907	0	0.939394	8.630433	0.085212	0.009399	0.086304	0.000854	0.132164	0.920911	-44.008108
54908	0	0.962732	8.502347	0.048221	0.009632	0.085023	0.000483	0.131893	0.926328	-44.026723
54909	0	0.988962	8.416725	-0.012287	0.009888	0.084167	-0.000122	0.132688	0.923052	-44.032247
54910	0	0.964825	8.465458	-0.104078	0.009646	0.084655	-0.001040	0.134261	0.919980	-44.034648
54911	0	0.860967	8.685249	-0.220395	0.008606	0.086853	-0.002197	0.143101	0.914843	-44.030771
54912	0	0.794403	9.069596	-0.240279	0.007942	0.090696	-0.002395	0.153412	0.912632	-44.020946
54913	0	0.727142	9.393248	0.003990	0.007263	0.093933	0.000061	0.179100	0.902532	-44.006781
54914	0	0.716403	9.857074	0.170236	0.007157	0.098571	0.001725	0.205542	0.894355	-43.999599
54915	0	0.781700	10.247911	0.528258	0.007812	0.102478	0.005310	0.236168	0.888772	-43.992552
54916	0	0.874177	10.565663	0.833599	0.008737	0.105655	0.008366	0.268203	0.882638	-43.987745
54917	0	0.970624	10.870610	1.077669	0.009705	0.108704	0.010803	0.296052	0.880394	-43.985321
54918	0	1.032041	11.054186	1.305368	0.010318	0.110540	0.013068	0.310919	0.877554	-43.987738
54919	0	1.055548	11.157246	1.355099	0.010559	0.111572	0.013550	0.309520	0.881225	-43.993703
54920	0	1.042687	11.144970	1.184959	0.010429	0.111450	0.011843	0.302090	0.884497	-44.011451
54921	0	0.981922	10.943610	0.891848	0.009827	0.109436	0.008911	0.294153	0.892308	-44.024306
54922	0	0.925978	10.626181	0.624916	0.009262	0.106262	0.006239	0.282826	0.894723	-44.044473
54923	0	0.903147	10.266088	0.416033	0.009033	0.102661	0.004150	0.271298	0.896267	-44.073744
54924	0	0.902367	9.802191	0.276596	0.009028	0.098022	0.002765	0.269338	0.901130	-44.097316
54925	0	0.866046	9.393369	0.146610	0.008667	0.093933	0.001465	0.267355	0.908126	-44.118621
54926	0	0.846581	9.051651	0.061587	0.008471	0.090516	0.000612	0.262312	0.912933	-44.140380
54927	0	0.927291	8.795208	0.128517	0.009277	0.087952	0.001282	0.257045	0.917629	-44.164975
54928	0	0.926485	8.599981	-0.004964	0.009268	0.085999	-0.000055	0.248834	0.920333	-44.184455
54929	0	0.927112	8.496164	-0.079066	0.009277	0.084961	-0.000793	0.244680	0.927698	-44.194905
54930	0	0.901840	8.453480	-0.182643	0.009020	0.084535	-0.001826	0.244642	0.928771	-44.199640
54931	0	0.842579	8.569292	-0.202072	0.008423	0.085693	-0.002014	0.253303	0.924207	-44.199275
54932	0	0.757655	8.819335	-0.258905	0.007574	0.088194	-0.002578	0.267930	0.920947	-44.189104
54933	0	0.739197	9.161304	-0.081517	0.007385	0.091614	-0.000793	0.294996	0.912364	-44.176088
54934	0	0.721670	9.521521	0.218953	0.007215	0.095215	0.002213	0.322545	0.909310	-44.157730
54935	0	0.757476	9.881640	0.400455	0.007568	0.098816	0.004028	0.349980	0.901176	-44.143991
54936	0	0.886843	10.187081	0.712775	0.008862	0.101870	0.007153	0.377784	0.893683	-44.136554
54937	0	0.994762	10.498296	0.986238	0.009949	0.104980	0.009888	0.405336	0.894009	-44.130319
54938	0	1.067565	10.700092	1.055491	0.010678	0.106999	0.010568	0.419093	0.895517	-44.119114
54939	0	1.080255	10.846013	1.079728	0.010803	0.108459	0.010803	0.425194	0.895656	-44.120227
54940	0	1.049646	10.888738	1.030533	0.010496	0.108888	0.010303	0.422044	0.894852	-44.123953
54941	0	1.006377	10.815468	0.818235	0.010071	0.108154	0.008179	0.417959	0.901838	-44.130106
54942	0	0.944478	10.620066	0.654768	0.009446	0.106201	0.006537	0.406588	0.902993	-44.144273
54943	0	0.890841	10.308832	0.537682	0.008911	0.103088	0.005371	0.399880	0.905640	-44.162729
54944	0	0.914048	10.015929	0.422725	0.009150	0.100159	0.004222	0.393391	0.915429	-44.179192
54945	0	0.915255	9.667977	0.397156	0.009155	0.096680	0.003967	0.388019	0.917978	-44.186459
54946	0	0.896549	9.405516	0.281889	0.008966	0.094055	0.002815	0.383235	0.918370	-44.195881
54947	0	0.909077	9.130887	0.256603	0.009094	0.091309	0.002563	0.379470	0.921883	-44.212217
54948	0	0.865126	8.966133	0.141453	0.008659	0.089661	0.001409	0.371543	0.931325	-44.222016
54949	0	0.835811	8.856235	0.018770	0.008362	0.088562	0.000183	0.365320	0.935137	-44.229840
54950	0	0.817074	8.819587	-0.059674	0.008171	0.088196	-0.000602	0.358608	0.934740	-44.232585
54951	0	0.793639	8.868397	-0.207301	0.007935	0.088684	-0.002075	0.355732	0.932000	-44.226173
54952	0	0.811959	9.057514	-0.195678	0.008121	0.090575	-0.001949	0.365109	0.932684	-44.220038
54953	0	0.793495	9.289543	-0.037777	0.007935	0.092896	-0.000366	0.379276	0.931662	-44.212363
54954	0	0.854880	9.570340	0.288438	0.008545	0.095703	0.002905	0.403857	0.926229	-44.194270
54955	0	0.873102	9.857271	0.461309	0.008728	0.098572	0.004639	0.433499	0.921765	-44.180861
54956	0	0.958609	10.107872	0.786254	0.009587	0.101077	0.007882	0.455794	0.921531	-44.162680
54957	0	1.024959	10.357867	0.846457	0.010254	0.103577	0.008484	0.477064	0.925184	-44.155812
54958	0	1.024571	10.510651	0.941714	0.010244	0.105106	0.009420	0.480366	0.922946	-44.157243
54959	0	1.043515	10.534700	0.982519	0.010437	0.105347	0.009827	0.481696	0.924188	-44.158754
54960	0	1.000221	10.601774	0.848946	0.010006	0.106018	0.008481	0.472291	0.927533	-44.163571
54961	0	0.939556	10.473597	0.684678	0.009399	0.104736	0.006836	0.460084	0.931146	-44.175207
54962	0	0.914592	10.296539	0.557588	0.009147	0.102965	0.005575	0.458999	0.931137	-44.177645
54963	0	0.897051	10.089122	0.396822	0.008972	0.100891	0.003967	0.457565	0.932143	-44.185508
54964	0	0.896804	9.808332	0.427803	0.008968	0.098083	0.004273	0.451723	0.931707	-44.198083
54965	0	0.891010	9.521466	0.366945	0.008911	0.095215	0.003662	0.442392	0.932087	-44.212372
54966	0	0.890610	9.319989	0.294448	0.008908	0.093200	0.002943	0.440027	0.933779	-44.228797
54967	0	0.878612	9.118671	0.281085	0.008789	0.091187	0.002808	0.435534	0.936484	-44.236852
54968	0	0.896417	8.984373	0.190522	0.008965	0.089844	0.001898	0.425763	0.937152	-44.240615
54969	0	0.848117	8.923361	0.079888	0.008484	0.089233	0.000793	0.418540	0.939635	-44.241927
54970	0	0.805320	8.929433	-0.101859	0.008051	0.089294	-0.001027	0.407331	0.935598	-44.245087
54971	0	0.781288	9.020990	-0.189340	0.007812	0.090210	-0.001892	0.408775	0.934208	-44.242495
54972	0	0.793495	9.240615	-0.086672	0.007935	0.092406	-0.000857	0.420166	0.932844	-44.238224
54973	0	0.812131	9.490934	-0.013607	0.008118	0.094910	-0.000122	0.436915	0.927809	-44.224770
54974	0	0.867539	9.753462	0.306445	0.008674	0.097534	0.003083	0.458770	0.924718	-44.217741
54975	0	0.927851	10.009859	0.584162	0.009277	0.100098	0.005859	0.478927	0.922117	-44.208371
54976	0	1.007598	10.272489	0.849403	0.010073	0.102724	0.008508	0.493982	0.917201	-44.203358
54977	0	1.049690	10.479797	0.994350	0.010498	0.104797	0.009949	0.499494	0.917099	-44.198674
54978	0	1.091711	10.577518	1.030602	0.010922	0.105775	0.010303	0.496574	0.921470	-44.194764
54979	0	1.043847	10.681109	0.903660	0.010437	0.106812	0.009033	0.492514	0.918934	-44.198875
54980	0	0.988938	10.650472	0.776763	0.009890	0.106505	0.007758	0.481878	0.918210	-44.203308
54981	0	0.896702	10.510241	0.532131	0.008972	0.105103	0.005310	0.469181	0.922863	-44.214172
54982	0	0.877608	10.308727	0.570491	0.008779	0.103087	0.005698	0.461210	0.924823	-44.230148
54983	0	0.871940	10.046455	0.445713	0.008728	0.100464	0.004456	0.458893	0.933659	-44.245496
54984	0	0.876772	9.747443	0.439746	0.008772	0.097474	0.004396	0.457016	0.937634	-44.265511
54985	0	0.896984	9.429946	0.427415	0.008972	0.094299	0.004272	0.454078	0.939579	-44.290645
54986	0	0.883822	9.222456	0.324208	0.008844	0.092224	0.003238	0.447895	0.946059	-44.310039
54987	0	0.854152	8.996585	0.257391	0.008545	0.089966	0.002563	0.433898	0.949106	-44.328363
54988	0	0.871875	8.886724	0.100583	0.008720	0.088867	0.000997	0.421245	0.949651	-44.345561
54989	0	0.854087	8.795208	-0.029639	0.008545	0.087952	-0.000305	0.409264	0.953368	-44.354998
54990	0	0.841790	8.789143	-0.161999	0.008414	0.087892	-0.001631	0.394759	0.947169	-44.360151
54991	0	0.830145	8.862284	-0.256857	0.008301	0.088623	-0.002563	0.400967	0.944986	-44.360667
54992	0	0.799934	9.081882	-0.221996	0.007997	0.090819	-0.002208	0.416055	0.940452	-44.354290
54993	0	0.836289	9.344473	-0.001921	0.008362	0.093445	0.000000	0.439242	0.937827	-44.351707
54994	0	0.897565	9.600982	0.305033	0.008974	0.096009	0.003073	0.465710	0.934599	-44.342996
54995	0	0.945939	9.942798	0.638372	0.009460	0.099426	0.006409	0.494186	0.934274	-44.335459
54996	0	1.019413	10.181102	0.897066	0.010190	0.101810	0.008982	0.506344	0.927944	-44.328109
54997	0	1.043946	10.412640	0.969737	0.010437	0.104126	0.009705	0.513835	0.923907	-44.328303
54998	0	1.044383	10.571277	0.968848	0.010442	0.105713	0.009689	0.514270	0.920376	-44.330126
54999	0	1.001211	10.668887	0.928149	0.010010	0.106689	0.009277	0.509275	0.916656	-44.334042
55000	0	0.982387	10.735890	0.673172	0.009830	0.107359	0.006721	0.497815	0.922466	-44.341699
55001	0	0.884381	10.607928	0.543885	0.008850	0.106079	0.005432	0.489989	0.928059	-44.355657
55002	0	0.871103	10.461429	0.404775	0.008715	0.104614	0.004041	0.481722	0.930669	-44.366602
55003	0	0.860316	10.229497	0.427688	0.008606	0.102295	0.004272	0.476109	0.932533	-44.386605
55004	0	0.865275	9.942603	0.446387	0.008661	0.099425	0.004463	0.474632	0.941098	-44.404154
55005	0	0.896574	9.680215	0.458202	0.008972	0.096802	0.004578	0.468678	0.947443	-44.418984
55006	0	0.864716	9.436086	0.415994	0.008654	0.094360	0.004158	0.465464	0.954075	-44.441940
55007	0	0.902701	9.204113	0.391780	0.009033	0.092041	0.003906	0.450269	0.960416	-44.458569
55008	0	0.859768	9.008716	0.228982	0.008593	0.090088	0.002280	0.437173	0.952303	-44.477952
55009	0	0.817808	8.941649	0.056157	0.008179	0.089417	0.000549	0.420805	0.951310	-44.489251
55010	0	0.841945	8.880638	-0.094460	0.008421	0.088806	-0.000953	0.409690	0.951375	-44.497366
55011	0	0.848390	8.929448	-0.274493	0.008484	0.089294	-0.002747	0.407092	0.949805	-44.497257
55012	0	0.830078	9.063719	-0.189029	0.008301	0.090637	-0.001889	0.407960	0.948192	-44.498400
55013	0	0.860702	9.259009	-0.087002	0.008606	0.092590	-0.000854	0.426690	0.945257	-44.496064
55014	0	0.897353	9.503216	0.208716	0.008974	0.095032	0.002104	0.446367	0.944320	-44.489679
55015	0	0.964321	9.747400	0.523367	0.009644	0.097473	0.005249	0.464094	0.942897	-44.480878
55016	0	1.013281	9.997847	0.733561	0.010130	0.099977	0.007353	0.483349	0.937797	-44.476082
55017	0	1.013431	10.168474	0.884534	0.010132	0.101685	0.008850	0.488247	0.933141	-44.472180
55018	0	1.044063	10.339405	0.914045	0.010442	0.103394	0.009145	0.492347	0.933000	-44.476549
55019	0	1.001224	10.430818	0.843110	0.010010	0.104309	0.008423	0.482676	0.928612	-44.478171
55020	0	0.946518	10.485574	0.710738	0.009465	0.104856	0.007096	0.469864	0.927180	-44.486619
55021	0	0.878795	10.449191	0.635377	0.008789	0.104492	0.006348	0.462463	0.926895	-44.495955
55022	0	0.853609	10.327058	0.508646	0.008542	0.103271	0.005077	0.451705	0.931881	-44.505456
55023	0	0.799138	10.131864	0.433467	0.007996	0.101318	0.004333	0.449688	0.934998	-44.516469
55024	0	0.846872	9.924361	0.446016	0.008475	0.099243	0.004457	0.445880	0.940884	-44.522738
55025	0	0.865878	9.710756	0.384786	0.008667	0.097107	0.003845	0.441983	0.948837	-44.532880
55026	0	0.882947	9.509412	0.433856	0.008834	0.095094	0.004338	0.440767	0.952471	-44.544309
55027	0	0.915057	9.387233	0.360637	0.009155	0.093872	0.003601	0.433418	0.956430	-44.554970
55028	0	0.908158	9.222398	0.343943	0.009085	0.092224	0.003428	0.417903	0.958462	-44.558110
55029	0	0.878663	9.161390	0.171452	0.008789	0.091614	0.001709	0.410292	0.959620	-44.560459
55030	0	0.890471	9.143074	-0.004450	0.008905	0.091431	-0.000051	0.402140	0.958725	-44.557241
55031	0	0.885255	9.191870	-0.036796	0.008850	0.091919	-0.000366	0.403643	0.953751	-44.557272
55032	0	0.861347	9.277222	-0.013110	0.008611	0.092772	-0.000126	0.409462	0.948507	-44.554653
55033	0	0.879011	9.442135	0.053935	0.008789	0.094421	0.000549	0.421011	0.945443	-44.547255
55034	0	0.873307	9.655749	0.247216	0.008729	0.096558	0.002481	0.431542	0.938695	-44.534335
55035	0	0.952007	9.857266	0.492901	0.009521	0.098572	0.004944	0.448075	0.938380	-44.533817
55036	0	0.976420	10.046655	0.752440	0.009762	0.100466	0.007538	0.462754	0.933513	-44.528710
55037	0	0.994820	10.199047	0.859801	0.009949	0.101990	0.008606	0.471100	0.931708	-44.519808
55038	0	1.000838	10.278435	0.907524	0.010008	0.102784	0.009078	0.473410	0.929169	-44.520645
55039	0	0.982441	10.357638	0.873387	0.009827	0.103577	0.008728	0.466243	0.929406	-44.517785
55040	0	0.927155	10.363655	0.746166	0.009273	0.103637	0.007458	0.461026	0.928621	-44.521583
55041	0	0.878631	10.247753	0.629860	0.008789	0.102478	0.006287	0.446751	0.929810	-44.529930
55042	0	0.859219	10.143996	0.417814	0.008600	0.101439	0.004173	0.440393	0.936836	-44.535079
55043	0	0.811498	9.948734	0.433779	0.008118	0.099487	0.004333	0.434545	0.937924	-44.545266
55044	0	0.853010	9.704663	0.336663	0.008539	0.097046	0.003365	0.431166	0.946557	-44.555076
55045	0	0.842089	9.509282	0.384837	0.008423	0.095093	0.003845	0.426413	0.946827	-44.561841
55046	0	0.835627	9.350591	0.379031	0.008357	0.093506	0.003790	0.424870	0.945710	-44.574321
55047	0	0.890724	9.216336	0.275011	0.008911	0.092163	0.002747	0.419338	0.948336	-44.589083
55048	0	0.902513	9.155260	0.269519	0.009025	0.091553	0.002692	0.414586	0.945483	-44.596617
55049	0	0.897220	9.118645	0.189541	0.008972	0.091187	0.001892	0.409497	0.943197	-44.599336
55050	0	0.927760	9.136865	0.043249	0.009277	0.091369	0.000433	0.409267	0.940678	-44.598442
55051	0	0.902934	9.198034	-0.049150	0.009033	0.091980	-0.000488	0.412424	0.943191	-44.598798
55052	0	0.902561	9.338380	0.077462	0.009025	0.093384	0.000787	0.426443	0.939636	-44.599624
55053	0	0.940385	9.564188	0.224857	0.009399	0.095642	0.002258	0.437167	0.931981	-44.602017
55054	0	0.910341	9.741163	0.375037	0.009103	0.097411	0.003764	0.452540	0.928943	-44.598444
55055	0	0.946313	9.973211	0.572130	0.009460	0.099731	0.005737	0.470018	0.923515	-44.597195
55056	0	0.983241	10.174742	0.678823	0.009831	0.101747	0.006803	0.485259	0.919984	-44.593650
55057	0	0.976343	10.308942	0.890152	0.009766	0.103088	0.008911	0.494960	0.920145	-44.594975
55058	0	0.994023	10.406617	0.840378	0.009944	0.104066	0.008403	0.492960	0.921803	-44.594572
55059	0	0.946062	10.479770	0.799100	0.009460	0.104797	0.007996	0.496931	0.919296	-44.597367
55060	0	0.878472	10.443118	0.670956	0.008789	0.104431	0.006704	0.490174	0.921651	-44.598315
55061	0	0.829690	10.357694	0.592094	0.008301	0.103577	0.005920	0.488498	0.923729	-44.607720
55062	0	0.828864	10.162381	0.555455	0.008292	0.101624	0.005554	0.486976	0.925488	-44.616582
55063	0	0.842012	9.997577	0.524981	0.008423	0.099976	0.005249	0.484847	0.926478	-44.632318
55064	0	0.895896	9.777913	0.451492	0.008966	0.097778	0.004518	0.486506	0.933067	-44.653373
55065	0	0.909075	9.558130	0.457952	0.009094	0.095581	0.004578	0.482877	0.934965	-44.666566
55066	0	0.902068	9.356718	0.385252	0.009026	0.093567	0.003848	0.476031	0.938566	-44.681569
55067	0	0.897310	9.197974	0.250794	0.008972	0.091980	0.002502	0.467819	0.934825	-44.692604
55068	0	0.890731	9.094187	0.135500	0.008912	0.090941	0.001353	0.464198	0.938030	-44.707152
55069	0	0.879043	9.020984	-0.023941	0.008789	0.090210	-0.000244	0.456968	0.933525	-44.712033
55070	0	0.866906	9.020893	-0.103416	0.008669	0.090209	-0.001029	0.462186	0.930231	-44.722832
55071	0	0.884801	9.088152	-0.037379	0.008850	0.090881	-0.000366	0.470594	0.930099	-44.725723
55072	0	0.884666	9.246815	0.009112	0.008845	0.092468	0.000106	0.487644	0.925579	-44.732068
55073	0	0.909784	9.417712	0.126512	0.009094	0.094177	0.001282	0.506769	0.918491	-44.730934
55074	0	0.916588	9.643616	0.427696	0.009162	0.096436	0.004299	0.532059	0.911107	-44.728481
55075	0	0.958195	9.887840	0.681583	0.009583	0.098877	0.006836	0.554304	0.908914	-44.722932
55076	0	0.958114	10.040648	0.727162	0.009581	0.100406	0.007283	0.566443	0.905477	-44.719485
55077	0	0.958014	10.223466	0.847730	0.009583	0.102234	0.008484	0.572672	0.905362	-44.719241
55078	0	0.958343	10.357710	0.743059	0.009577	0.103578	0.007432	0.572917	0.895462	-44.722178
55079	0	0.927288	10.424856	0.689523	0.009277	0.104248	0.006897	0.573473	0.898010	-44.733710
55080	0	0.859692	10.412613	0.615742	0.008596	0.104126	0.006161	0.575793	0.894993	-44.744424
55081	0	0.829753	10.351591	0.427187	0.008301	0.103516	0.004272	0.575164	0.895885	-44.752203
55082	0	0.817105	10.229526	0.481431	0.008172	0.102295	0.004820	0.580067	0.894297	-44.757621
55083	0	0.841703	10.064760	0.549054	0.008423	0.100647	0.005493	0.581651	0.898471	-44.772121
55084	0	0.883290	9.863427	0.554867	0.008839	0.098634	0.005548	0.579939	0.902677	-44.785032
55085	0	0.939213	9.698558	0.494366	0.009399	0.096985	0.004944	0.578596	0.908668	-44.798027
55086	0	0.962380	9.503307	0.500726	0.009629	0.095033	0.005004	0.572822	0.912737	-44.815438
55087	0	0.921290	9.356717	0.299274	0.009216	0.093567	0.002991	0.568861	0.914034	-44.821848
55088	0	0.908286	9.228537	0.202488	0.009087	0.092285	0.002018	0.558788	0.915715	-44.829734
55089	0	0.884763	9.173610	-0.042208	0.008850	0.091736	-0.000427	0.550905	0.915675	-44.835562
55090	0	0.883935	9.167530	-0.078286	0.008844	0.091675	-0.000784	0.548187	0.918776	-44.841670
55091	0	0.866557	9.210213	-0.055906	0.008667	0.092102	-0.000549	0.558945	0.917435	-44.844329
55092	0	0.878517	9.301768	0.063822	0.008785	0.093018	0.000651	0.573812	0.914497	-44.843474
55093	0	0.927587	9.466601	0.218257	0.009277	0.094666	0.002197	0.590334	0.913256	-44.840559
55094	0	0.939652	9.643707	0.410436	0.009396	0.096437	0.004120	0.607341	0.909172	-44.844031
55095	0	0.946159	9.808416	0.596870	0.009460	0.098083	0.005981	0.620889	0.904778	-44.842968
55096	0	0.958648	9.985483	0.814522	0.009584	0.099854	0.008152	0.627339	0.899237	-44.840220
55097	0	0.909166	10.101365	0.683244	0.009094	0.101013	0.006836	0.629978	0.898892	-44.834457
55098	0	0.890267	10.180677	0.628073	0.008905	0.101807	0.006279	0.626604	0.898915	-44.835508
55099	0	0.872921	10.241707	0.469578	0.008728	0.102417	0.004700	0.629544	0.894475	-44.834410
55100	0	0.848681	10.253902	0.462907	0.008486	0.102539	0.004630	0.629179	0.890307	-44.839877
55101	0	0.848204	10.211222	0.389980	0.008484	0.102112	0.003906	0.634918	0.889268	-44.841919
55102	0	0.847851	10.083037	0.456078	0.008480	0.100830	0.004564	0.637395	0.887928	-44.842884
55103	0	0.871851	9.942722	0.439194	0.008728	0.099426	0.004395	0.638803	0.895871	-44.851396
55104	0	0.907163	9.796368	0.475458	0.009075	0.097963	0.004755	0.637584	0.897109	-44.865785
55105	0	0.921192	9.606979	0.494315	0.009216	0.096069	0.004944	0.636716	0.899348	-44.875011
55106	0	0.951413	9.503142	0.433367	0.009512	0.095032	0.004332	0.632411	0.893667	-44.885434
55107	0	0.946219	9.368860	0.342319	0.009460	0.093689	0.003418	0.624221	0.888386	-44.895457
55108	0	0.915990	9.301630	0.184846	0.009158	0.093017	0.001841	0.613008	0.882975	-44.894054
55109	0	0.890826	9.277371	0.079423	0.008911	0.092773	0.000793	0.610636	0.883351	-44.887753
55110	0	0.878301	9.295648	-0.018244	0.008782	0.092957	-0.000182	0.609479	0.879280	-44.887739
55111	0	0.872732	9.393319	0.029857	0.008728	0.093933	0.000305	0.616005	0.876772	-44.889790
55112	0	0.884769	9.490985	0.119598	0.008848	0.094910	0.001206	0.627159	0.874111	-44.883540
55113	0	0.885161	9.625270	0.352911	0.008850	0.096252	0.003540	0.638815	0.868877	-44.871726
55114	0	0.916005	9.777879	0.496747	0.009157	0.097778	0.004982	0.654324	0.862079	-44.867531
55115	0	0.952034	9.961028	0.633513	0.009521	0.099609	0.006348	0.667167	0.859996	-44.868104
55116	0	0.957867	10.058724	0.674530	0.009580	0.100587	0.006749	0.670011	0.857635	-44.865401
55117	0	0.939683	10.156294	0.695513	0.009399	0.101562	0.006958	0.671611	0.857216	-44.867032
55118	0	0.926820	10.235585	0.604294	0.009272	0.102356	0.006036	0.662053	0.857506	-44.864430
55119	0	0.860591	10.211166	0.513014	0.008606	0.102112	0.005127	0.656812	0.854103	-44.863113
55120	0	0.854321	10.186668	0.489077	0.008544	0.101867	0.004889	0.652592	0.851572	-44.865649
55121	0	0.872297	10.131879	0.421147	0.008728	0.101318	0.004211	0.650759	0.853965	-44.874230
55122	0	0.865860	9.973121	0.457774	0.008657	0.099731	0.004577	0.647765	0.848181	-44.878524
55123	0	0.903485	9.826652	0.494252	0.009033	0.098267	0.004944	0.647376	0.843043	-44.890998
55124	0	0.928054	9.667845	0.464113	0.009280	0.096679	0.004636	0.639161	0.839317	-44.898399
55125	0	0.933196	9.491013	0.409336	0.009338	0.094910	0.004089	0.632302	0.843733	-44.911922
55126	0	0.932523	9.387198	0.361045	0.009325	0.093872	0.003609	0.628179	0.840034	-44.922041
55127	0	0.915485	9.289541	0.293410	0.009155	0.092896	0.002930	0.620714	0.837028	-44.934161
55128	0	0.896681	9.179612	0.154268	0.008970	0.091796	0.001534	0.608646	0.837729	-44.937498
55129	0	0.915493	9.234623	0.012208	0.009155	0.092346	0.000122	0.606787	0.834444	-44.942093
55130	0	0.878664	9.258955	0.066656	0.008788	0.092589	0.000670	0.609745	0.832519	-44.947119
55131	0	0.879257	9.344462	0.133421	0.008789	0.093445	0.001343	0.618568	0.824642	-44.941902
55132	0	0.867873	9.509157	0.167907	0.008674	0.095092	0.001691	0.631039	0.814901	-44.940057
55133	0	0.903503	9.692412	0.383343	0.009033	0.096924	0.003845	0.643229	0.809064	-44.936894
55134	0	0.909244	9.826852	0.539771	0.009097	0.098268	0.005407	0.652722	0.810781	-44.933868
55135	0	0.933485	9.997645	0.591141	0.009338	0.099976	0.005920	0.661279	0.811073	-44.930543
55136	0	0.921005	10.132063	0.723736	0.009209	0.101320	0.007244	0.667088	0.805769	-44.927078
55137	0	0.927189	10.205151	0.683244	0.009277	0.102051	0.006836	0.669156	0.808179	-44.926296
55138	0	0.908054	10.284552	0.658223	0.009083	0.102845	0.006584	0.669373	0.807095	-44.929164
55139	0	0.903304	10.327111	0.623195	0.009033	0.103271	0.006226	0.660353	0.803694	-44.933266
55140	0	0.860520	10.217162	0.526650	0.008605	0.102172	0.005261	0.652667	0.799900	-44.939619
55141	0	0.872418	10.174603	0.488089	0.008728	0.101746	0.004883	0.652773	0.800685	-44.949940
55142	0	0.865393	10.022004	0.506260	0.008658	0.100220	0.005061	0.649030	0.802306	-44.961673
55143	0	0.915666	9.838848	0.525017	0.009155	0.098389	0.005249	0.645453	0.797280	-44.974926
55144	0	0.958422	9.698389	0.476351	0.009584	0.096984	0.004763	0.642113	0.794009	-44.987773
55145	0	0.958377	9.576369	0.385377	0.009583	0.095764	0.003845	0.629491	0.788897	-45.004047
55146	0	0.939952	9.387131	0.337282	0.009401	0.093871	0.003373	0.627495	0.787378	-45.018864
55147	0	0.933584	9.307881	0.293158	0.009338	0.093079	0.002930	0.622860	0.786698	-45.029333
55148	0	0.908726	9.234625	0.165445	0.009089	0.092346	0.001651	0.616086	0.784282	-45.039869
55149	0	0.884522	9.198044	0.073346	0.008850	0.091980	0.000732	0.612696	0.786392	-45.044896
55150	0	0.896160	9.252932	0.061010	0.008962	0.092529	0.000612	0.613323	0.782563	-45.046608
55151	0	0.903362	9.313968	0.103140	0.009033	0.093140	0.001038	0.618817	0.778026	-45.052238
55152	0	0.872870	9.436045	0.168687	0.008728	0.094360	0.001696	0.627420	0.773253	-45.054634
55153	0	0.878941	9.588656	0.334673	0.008789	0.095886	0.003357	0.637605	0.768895	-45.053582
55154	0	0.903227	9.747454	0.503810	0.009033	0.097474	0.005045	0.643567	0.766142	-45.056463
55155	0	0.903519	9.887715	0.573073	0.009033	0.098877	0.005737	0.649103	0.759944	-45.056932
55156	0	0.897807	10.009768	0.614678	0.008976	0.100098	0.006150	0.651005	0.753534	-45.053932
55157	0	0.890997	10.119642	0.555372	0.008911	0.101196	0.005554	0.649455	0.750885	-45.055019
55158	0	0.884569	10.205072	0.549583	0.008847	0.102051	0.005492	0.643269	0.748717	-45.056817
55159	0	0.884918	10.223387	0.512886	0.008850	0.102234	0.005127	0.638948	0.745902	-45.062688
55160	0	0.872742	10.186648	0.519348	0.008726	0.101867	0.005191	0.633790	0.740589	-45.067260
55161	0	0.909351	10.150138	0.439790	0.009094	0.101501	0.004395	0.627702	0.737600	-45.078948
55162	0	0.927255	10.009693	0.513345	0.009275	0.100097	0.005133	0.624544	0.737050	-45.083989
55163	0	0.933526	9.869397	0.500820	0.009338	0.098694	0.005005	0.618263	0.736991	-45.097247
55164	0	0.969359	9.747363	0.458223	0.009698	0.097473	0.004583	0.617241	0.738158	-45.102153
55165	0	0.945676	9.625277	0.457839	0.009460	0.096252	0.004578	0.613927	0.738676	-45.109725
55166	0	0.938624	9.503203	0.342602	0.009392	0.095032	0.003419	0.602980	0.741372	-45.118670
55167	0	0.921360	9.375008	0.244869	0.009216	0.093750	0.002441	0.591716	0.740590	-45.127056
55168	0	0.921162	9.387192	0.093506	0.009211	0.093872	0.000930	0.582996	0.735124	-45.132180
55169	0	0.891221	9.374988	0.079584	0.008911	0.093750	0.000793	0.577876	0.729707	-45.132445
55170	0	0.872736	9.393242	0.061093	0.008730	0.093932	0.000615	0.580749	0.728629	-45.136675
55171	0	0.891007	9.454373	0.151533	0.008911	0.094543	0.001526	0.591330	0.725776	-45.136653
55172	0	0.878409	9.539835	0.253384	0.008786	0.095398	0.002542	0.598377	0.724170	-45.137754
55173	0	0.891226	9.643583	0.371315	0.008911	0.096436	0.003723	0.608042	0.718692	-45.137880
55174	0	0.891607	9.783955	0.540258	0.008913	0.097839	0.005411	0.615904	0.710867	-45.131947
55175	0	0.885505	9.905976	0.604015	0.008850	0.099060	0.006042	0.616341	0.701018	-45.131059
55176	0	0.910220	10.003589	0.530292	0.009104	0.100036	0.005304	0.615704	0.698695	-45.131459
55177	0	0.878663	10.070806	0.555710	0.008789	0.100708	0.005554	0.610168	0.697249	-45.128549
55178	0	0.896375	10.095216	0.501419	0.008966	0.100952	0.005010	0.602727	0.696199	-45.129880
55179	0	0.891126	10.101311	0.378581	0.008911	0.101013	0.003784	0.598549	0.691930	-45.133174
55180	0	0.909328	10.046299	0.403131	0.009094	0.100463	0.004031	0.596034	0.688912	-45.137252
55181	0	0.939562	9.973203	0.451160	0.009399	0.099731	0.004517	0.599308	0.689245	-45.147010
55182	0	0.926833	9.869505	0.560259	0.009270	0.098695	0.005605	0.599385	0.686784	-45.150205
55183	0	0.958002	9.729029	0.537100	0.009583	0.097290	0.005371	0.596936	0.685787	-45.159551
55184	0	0.945386	9.619128	0.506893	0.009455	0.096191	0.005065	0.589731	0.682732	-45.164069
55185	0	0.939600	9.533712	0.397039	0.009399	0.095337	0.003967	0.583486	0.682687	-45.170443
55186	0	0.932893	9.484858	0.355203	0.009331	0.094849	0.003546	0.573527	0.680649	-45.170957
55187	0	0.897076	9.393317	0.195658	0.008972	0.093933	0.001953	0.566902	0.678102	-45.171781
55188	0	0.854252	9.374980	0.129327	0.008541	0.093750	0.001288	0.558620	0.672153	-45.170401
55189	0	0.872445	9.405559	0.164323	0.008728	0.094055	0.001648	0.561999	0.672234	-45.171715
55190	0	0.871956	9.478772	0.090044	0.008720	0.094788	0.000905	0.565261	0.669060	-45.165923
55191	0	0.854343	9.545934	0.261624	0.008545	0.095459	0.002625	0.572856	0.666575	-45.163506
55192	0	0.854021	9.649794	0.418677	0.008541	0.096498	0.004194	0.579412	0.663343	-45.159671
55193	0	0.897399	9.802244	0.506300	0.008972	0.098022	0.005066	0.580458	0.656913	-45.157770
55194	0	0.909774	9.875413	0.578726	0.009097	0.098754	0.005792	0.583162	0.651877	-45.156274
55195	0	0.915013	10.022031	0.616272	0.009155	0.100220	0.006165	0.582810	0.653598	-45.160063
55196	0	0.908445	10.070897	0.609851	0.009084	0.100709	0.006100	0.581699	0.648533	-45.160318
55197	0	0.897068	10.137974	0.603891	0.008972	0.101379	0.006042	0.583229	0.645958	-45.161253
55198	0	0.896879	10.156255	0.511762	0.008968	0.101562	0.005119	0.582602	0.641251	-45.164492
55199	0	0.909376	10.095231	0.475823	0.009094	0.100952	0.004761	0.582936	0.637469	-45.161273
55200	0	0.969976	10.064714	0.469646	0.009703	0.100647	0.004694	0.577500	0.636604	-45.166885
55201	0	0.957902	9.948790	0.499975	0.009583	0.099487	0.005005	0.580733	0.636456	-45.171550
55202	0	0.945226	9.814534	0.481540	0.009453	0.098145	0.004811	0.573293	0.632882	-45.174451
55203	0	0.933634	9.710711	0.500528	0.009338	0.097107	0.005005	0.570168	0.631052	-45.177165
55204	0	0.902608	9.588636	0.384753	0.009028	0.095886	0.003845	0.564694	0.629621	-45.186401
55205	0	0.927322	9.490998	0.360341	0.009277	0.094910	0.003601	0.559166	0.630318	-45.193016
55206	0	0.914311	9.387244	0.183380	0.009147	0.093872	0.001835	0.557799	0.630275	-45.197093
55207	0	0.927532	9.362816	0.201289	0.009277	0.093628	0.002014	0.556659	0.628323	-45.202754
55208	0	0.896701	9.338386	0.127671	0.008967	0.093384	0.001279	0.556689	0.624347	-45.206265
55209	0	0.854393	9.356707	0.152043	0.008545	0.093567	0.001526	0.560756	0.621097	-45.211079
55210	0	0.847919	9.423867	0.162348	0.008481	0.094238	0.001637	0.574013	0.618899	-45.213963
55211	0	0.848173	9.509327	0.230691	0.008484	0.095093	0.002319	0.586447	0.617100	-45.212694
55212	0	0.848194	9.643660	0.350470	0.008479	0.096437	0.003514	0.595316	0.609361	-45.208458
55213	0	0.885128	9.790072	0.401774	0.008850	0.097900	0.004028	0.605147	0.603622	-45.207855
55214	0	0.897511	9.893817	0.534398	0.008974	0.098938	0.005349	0.608601	0.598049	-45.206776
55215	0	0.921644	10.021997	0.579393	0.009216	0.100220	0.005798	0.611043	0.593600	-45.207750
55216	0	0.939958	10.064732	0.584352	0.009399	0.100647	0.005850	0.615585	0.589122	-45.208583
55217	0	0.939710	10.162401	0.573263	0.009399	0.101624	0.005737	0.618232	0.587352	-45.206447
55218	0	0.939470	10.168474	0.541933	0.009395	0.101685	0.005423	0.619222	0.582985	-45.208645
55219	0	0.909602	10.137942	0.487889	0.009094	0.101379	0.004883	0.620930	0.576692	-45.212387
55220	0	0.927611	10.082972	0.493069	0.009280	0.100829	0.004935	0.623393	0.577063	-45.217237
55221	0	0.921062	10.003717	0.457718	0.009216	0.100037	0.004578	0.621133	0.579369	-45.226908
55222	0	0.932479	9.875608	0.475806	0.009327	0.098756	0.004759	0.619154	0.577733	-45.240889
55223	0	0.963900	9.771766	0.403024	0.009644	0.097717	0.004028	0.614071	0.578779	-45.248766
55224	0	0.926175	9.643619	0.341904	0.009268	0.096436	0.003421	0.613358	0.581629	-45.257755
55225	0	0.909380	9.533698	0.317300	0.009094	0.095337	0.003174	0.611491	0.577788	-45.267825
55226	0	0.878329	9.448282	0.237688	0.008787	0.094482	0.002378	0.610625	0.578028	-45.276276
55227	0	0.890881	9.423857	0.201077	0.008911	0.094238	0.002014	0.611920	0.576337	-45.286610
55228	0	0.847566	9.375028	0.169850	0.008478	0.093750	0.001701	0.612695	0.574915	-45.290282
55229	0	0.847618	9.350669	0.188574	0.008484	0.093506	0.001892	0.617762	0.579856	-45.298483
55230	0	0.858728	9.436171	0.223755	0.008590	0.094361	0.002245	0.624033	0.578387	-45.304334
55231	0	0.884880	9.497102	0.261749	0.008850	0.094971	0.002625	0.629793	0.575526	-45.309642
55232	0	0.866677	9.619144	0.290636	0.008664	0.096191	0.002915	0.637841	0.567966	-45.313897
55233	0	0.866774	9.735128	0.322667	0.008667	0.097351	0.003235	0.644843	0.562667	-45.312989
55234	0	0.909467	9.808398	0.467331	0.009095	0.098083	0.004683	0.652908	0.558966	-45.317069
55235	0	0.927723	9.924376	0.548249	0.009277	0.099243	0.005493	0.662477	0.554822	-45.321223
55236	0	0.921058	10.009922	0.534597	0.009215	0.100099	0.005349	0.663418	0.555975	-45.323871
55237	0	0.933924	10.046391	0.506345	0.009338	0.100464	0.005066	0.663499	0.550629	-45.323499
55238	0	0.921590	10.046330	0.517718	0.009217	0.100463	0.005182	0.666531	0.547856	-45.326244
55239	0	0.964130	10.070847	0.542752	0.009644	0.100708	0.005432	0.668893	0.546237	-45.333714
55240	0	0.951322	10.009829	0.462265	0.009517	0.100098	0.004629	0.673412	0.545998	-45.342381
55241	0	0.934030	9.960921	0.482138	0.009338	0.099609	0.004822	0.670968	0.539559	-45.349787
55242	0	0.909781	9.857084	0.475803	0.009097	0.098571	0.004760	0.670098	0.534518	-45.358901
55243	0	0.897072	9.753432	0.415025	0.008972	0.097534	0.004150	0.667348	0.531964	-45.370074
55244	0	0.908893	9.667979	0.347907	0.009090	0.096680	0.003478	0.663210	0.529400	-45.380992
55245	0	0.903017	9.588654	0.311204	0.009033	0.095886	0.003113	0.661200	0.528638	-45.388673
55246	0	0.908848	9.503157	0.299151	0.009088	0.095032	0.002989	0.655069	0.523136	-45.393955
55247	0	0.872528	9.466577	0.299102	0.008728	0.094666	0.002991	0.651872	0.522049	-45.398766
55248	0	0.847836	9.490971	0.292767	0.008478	0.094910	0.002930	0.651438	0.517411	-45.408418
55249	0	0.830081	9.478768	0.237703	0.008301	0.094788	0.002380	0.652681	0.512963	-45.408375
55250	0	0.854540	9.564214	0.279377	0.008544	0.095642	0.002800	0.657312	0.506838	-45.409047
55251	0	0.842787	9.637440	0.334751	0.008423	0.096375	0.003357	0.665661	0.496516	-45.415404
55252	0	0.873639	9.686221	0.320672	0.008738	0.096862	0.003215	0.672399	0.493558	-45.423261
55253	0	0.878897	9.777873	0.463027	0.008789	0.097778	0.004639	0.679445	0.489228	-45.419706
55254	0	0.890897	9.845009	0.473796	0.008910	0.098450	0.004744	0.683115	0.486392	-45.425543
55255	0	0.915276	9.942668	0.494016	0.009155	0.099426	0.004944	0.684509	0.484973	-45.427033
55256	0	0.975743	9.991514	0.584583	0.009760	0.099915	0.005852	0.688349	0.483591	-45.430019
55257	0	0.933880	10.015880	0.524618	0.009338	0.100159	0.005249	0.688702	0.478744	-45.427984
55258	0	0.939584	9.985385	0.536544	0.009399	0.099854	0.005365	0.685677	0.478594	-45.433672
55259	0	0.928051	9.954795	0.445757	0.009277	0.099548	0.004456	0.680417	0.470625	-45.435097
55260	0	0.933854	9.918171	0.494754	0.009344	0.099181	0.004948	0.677612	0.472725	-45.436719
55261	0	0.939510	9.796177	0.451812	0.009399	0.097961	0.004517	0.672855	0.473468	-45.441279
55262	0	0.950836	9.790077	0.390843	0.009512	0.097900	0.003909	0.670616	0.473359	-45.446680
55263	0	0.915561	9.655760	0.427210	0.009155	0.096558	0.004272	0.667972	0.468714	-45.453635
55264	0	0.873149	9.594604	0.390426	0.008728	0.095946	0.003905	0.666170	0.460290	-45.459392
55265	0	0.854180	9.521503	0.317671	0.008545	0.095215	0.003174	0.659724	0.459705	-45.463468
55266	0	0.847470	9.484885	0.262938	0.008477	0.094849	0.002629	0.656627	0.458372	-45.466798
55267	0	0.866601	9.466565	0.256240	0.008667	0.094666	0.002563	0.654951	0.455186	-45.471672
55268	0	0.860352	9.466552	0.225397	0.008603	0.094666	0.002255	0.653746	0.450283	-45.478056
55269	0	0.854384	9.503194	0.243739	0.008545	0.095032	0.002441	0.655658	0.447231	-45.476220
55270	0	0.835993	9.588626	0.310081	0.008359	0.095886	0.003104	0.656793	0.441718	-45.473188
55271	0	0.891147	9.661887	0.341104	0.008911	0.096619	0.003418	0.662079	0.436968	-45.470986
55272	0	0.909259	9.747366	0.437208	0.009094	0.097473	0.004380	0.668668	0.434655	-45.474132
55273	0	0.903248	9.857212	0.444949	0.009033	0.098572	0.004456	0.672775	0.431174	-45.472591
55274	0	0.934058	9.924291	0.529523	0.009336	0.099243	0.005298	0.672592	0.422128	-45.470011
55275	0	0.915099	9.979282	0.573821	0.009155	0.099792	0.005737	0.668592	0.422671	-45.468950
55276	0	0.945666	10.028029	0.530966	0.009451	0.100281	0.005311	0.667094	0.411794	-45.465788
55277	0	0.921872	10.040228	0.495054	0.009216	0.100403	0.004944	0.656428	0.404798	-45.468157
55278	0	0.922163	10.021779	0.470976	0.009220	0.100218	0.004712	0.656041	0.398796	-45.467336
55279	0	0.909062	9.979277	0.463944	0.009094	0.099792	0.004639	0.652091	0.398732	-45.470071
55280	0	0.908376	9.906036	0.463872	0.009087	0.099060	0.004640	0.650034	0.397851	-45.475174
55281	0	0.902825	9.814481	0.482535	0.009033	0.098145	0.004822	0.642760	0.399485	-45.481040
55282	0	0.938800	9.747313	0.507468	0.009389	0.097473	0.005073	0.637145	0.396436	-45.487369
55283	0	0.909521	9.643519	0.391269	0.009094	0.096436	0.003906	0.626339	0.391084	-45.493533
55284	0	0.903214	9.533595	0.367980	0.009034	0.095336	0.003675	0.616827	0.389306	-45.500970
55285	0	0.872707	9.466531	0.318286	0.008728	0.094666	0.003174	0.602800	0.386211	-45.505007
55286	0	0.841749	9.442054	0.221952	0.008420	0.094420	0.002214	0.593559	0.384950	-45.509055
55287	0	0.848214	9.393324	0.195401	0.008484	0.093933	0.001953	0.589412	0.382801	-45.511267
55288	0	0.835975	9.429919	0.195265	0.008358	0.094299	0.001954	0.588087	0.376406	-45.512205
55289	0	0.854324	9.509307	0.225202	0.008545	0.095093	0.002258	0.592597	0.374151	-45.517268
55290	0	0.890590	9.545931	0.297125	0.008907	0.095459	0.002977	0.596876	0.371618	-45.520341
55291	0	0.903610	9.643567	0.389643	0.009033	0.096436	0.003906	0.605492	0.363922	-45.515832
55292	0	0.916157	9.722898	0.437381	0.009161	0.097229	0.004375	0.603246	0.359100	-45.519227
55293	0	0.939832	9.838862	0.531300	0.009399	0.098389	0.005310	0.596788	0.356166	-45.520754
55294	0	0.964362	9.893685	0.525294	0.009641	0.098937	0.005255	0.595819	0.348502	-45.517195
55295	0	0.957962	10.009781	0.537348	0.009583	0.100098	0.005371	0.589986	0.347673	-45.519762
55296	0	0.945410	10.015839	0.556289	0.009454	0.100159	0.005558	0.581326	0.343055	-45.517491
55297	0	0.909205	10.046387	0.500890	0.009094	0.100464	0.005005	0.573631	0.341392	-45.520707
55298	0	0.927191	10.052409	0.464447	0.009273	0.100524	0.004646	0.572552	0.338017	-45.523095
55299	0	0.933541	10.021987	0.519058	0.009338	0.100220	0.005188	0.566381	0.337437	-45.532472
55300	0	0.926841	9.930451	0.506878	0.009271	0.099304	0.005071	0.565392	0.335893	-45.533781
55301	0	0.921551	9.857187	0.463839	0.009216	0.098572	0.004639	0.562481	0.332763	-45.540969
55302	0	0.890258	9.771777	0.451832	0.008909	0.097717	0.004516	0.556137	0.336546	-45.552588
55303	0	0.871880	9.698564	0.348060	0.008728	0.096985	0.003479	0.551058	0.343337	-45.563181
55304	0	0.888874	9.588739	0.360667	0.008892	0.095887	0.003604	0.544561	0.343213	-45.574010
55305	0	0.860501	9.533680	0.305789	0.008606	0.095337	0.003052	0.534031	0.340201	-45.580160
55306	0	0.890285	9.515329	0.215101	0.008908	0.095153	0.002148	0.526859	0.342523	-45.585510
55307	0	0.872390	9.454379	0.250428	0.008728	0.094543	0.002502	0.521477	0.343340	-45.594676
55308	0	0.884188	9.509273	0.244465	0.008842	0.095093	0.002444	0.517881	0.338730	-45.597490
55309	0	0.878852	9.497086	0.286519	0.008789	0.094971	0.002869	0.518902	0.335236	-45.603306
55310	0	0.878903	9.558090	0.359299	0.008787	0.095581	0.003593	0.516316	0.328884	-45.604410
55311	0	0.866709	9.625259	0.384132	0.008667	0.096252	0.003845	0.517834	0.324669	-45.605520
55312	0	0.908794	9.704656	0.420110	0.009094	0.097046	0.004203	0.516814	0.327987	-45.603575
55313	0	0.915074	9.790084	0.445491	0.009155	0.097900	0.004456	0.514436	0.329302	-45.608809
55314	0	0.920770	9.838888	0.505826	0.009207	0.098389	0.005064	0.517938	0.324236	-45.612539
55315	0	0.946317	9.918202	0.420785	0.009460	0.099182	0.004211	0.518903	0.317008	-45.612856
55316	0	0.952610	9.924261	0.572309	0.009526	0.099242	0.005730	0.523219	0.313402	-45.623201
55317	0	0.921685	9.967048	0.469712	0.009216	0.099670	0.004700	0.523003	0.308750	-45.625492
55318	0	0.927300	9.967086	0.426569	0.009277	0.099670	0.004267	0.521023	0.309720	-45.627839
55319	0	0.915493	9.924330	0.506386	0.009155	0.099243	0.005066	0.520208	0.306047	-45.627557
55320	0	0.902777	9.887732	0.493996	0.009032	0.098877	0.004939	0.516003	0.307229	-45.627920
55321	0	0.884775	9.826647	0.464601	0.008850	0.098267	0.004639	0.504263	0.306017	-45.634075
55322	0	0.865942	9.753325	0.380206	0.008661	0.097533	0.003798	0.496883	0.304165	-45.636480
55323	0	0.872597	9.661870	0.323886	0.008728	0.096619	0.003235	0.488961	0.302574	-45.640428
55324	0	0.859906	9.631362	0.275598	0.008601	0.096313	0.002754	0.483685	0.301057	-45.646958
55325	0	0.867012	9.545872	0.323428	0.008667	0.095459	0.003235	0.481186	0.293295	-45.653409
55326	0	0.897729	9.558020	0.329284	0.008978	0.095580	0.003294	0.479356	0.290019	-45.658160
55327	0	0.836044	9.539804	0.335774	0.008362	0.095398	0.003357	0.475251	0.287683	-45.659757
55328	0	0.878656	9.582538	0.377964	0.008786	0.095825	0.003785	0.478644	0.283278	-45.661584
55329	0	0.915134	9.600889	0.414543	0.009155	0.096008	0.004150	0.481399	0.284011	-45.661970
55330	0	0.884238	9.649755	0.377118	0.008842	0.096498	0.003774	0.481212	0.279029	-45.665154
55331	0	0.933580	9.692416	0.433162	0.009338	0.096924	0.004333	0.480285	0.278096	-45.663191
55332	0	0.915002	9.808355	0.322713	0.009150	0.098083	0.003230	0.480562	0.273581	-45.667598
55333	0	0.902877	9.851143	0.444939	0.009033	0.098511	0.004456	0.484590	0.274788	-45.666793
55334	0	0.914443	9.869514	0.510933	0.009146	0.098695	0.005114	0.486396	0.272305	-45.662955
55335	0	0.946274	9.948740	0.536537	0.009460	0.099487	0.005371	0.489774	0.265715	-45.660570
55336	0	0.928615	9.948677	0.609221	0.009281	0.099487	0.006091	0.485285	0.256104	-45.660205
55337	0	0.939672	9.960983	0.616136	0.009399	0.099609	0.006165	0.485678	0.255451	-45.665980
55338	0	0.933192	9.948751	0.566722	0.009333	0.099487	0.005670	0.485132	0.252422	-45.665277
55339	0	0.921270	9.863307	0.506753	0.009216	0.098633	0.005066	0.479998	0.252756	-45.668141
55340	0	0.883841	9.814496	0.360225	0.008842	0.098145	0.003604	0.478709	0.253594	-45.670376
55341	0	0.848550	9.735083	0.433584	0.008484	0.097351	0.004333	0.472686	0.247836	-45.672283
55342	0	0.842312	9.655687	0.299504	0.008426	0.096557	0.002995	0.468855	0.247024	-45.671026
55343	0	0.835884	9.625268	0.280846	0.008362	0.096252	0.002808	0.464640	0.246692	-45.668061
55344	0	0.847589	9.552019	0.329545	0.008477	0.095520	0.003297	0.463093	0.244434	-45.673282
55345	0	0.854108	9.533738	0.353675	0.008545	0.095337	0.003540	0.463830	0.245223	-45.677500
55346	0	0.859894	9.515384	0.383437	0.008597	0.095154	0.003839	0.465602	0.239549	-45.681568
55347	0	0.927490	9.521512	0.384425	0.009277	0.095215	0.003845	0.463532	0.238674	-45.682868
55348	0	0.933788	9.539746	0.323127	0.009333	0.095398	0.003232	0.461111	0.228576	-45.688806
55349	0	0.903098	9.600874	0.335042	0.009033	0.096008	0.003357	0.465683	0.227391	-45.685906
55350	0	0.890697	9.661870	0.352394	0.008906	0.096619	0.003527	0.465747	0.222845	-45.681965
55351	0	0.903283	9.735142	0.353151	0.009033	0.097351	0.003540	0.472579	0.219462	-45.679410
55352	0	0.915648	9.826665	0.418740	0.009154	0.098267	0.004193	0.476251	0.213135	-45.677543
55353	0	0.922236	9.899882	0.444761	0.009216	0.098999	0.004456	0.482218	0.202326	-45.676411
55354	0	0.910889	9.948637	0.492134	0.009106	0.099486	0.004928	0.486227	0.194905	-45.677985
55355	0	0.921797	9.985374	0.530296	0.009216	0.099854	0.005310	0.491108	0.189273	-45.678117
55356	0	0.921625	10.022017	0.559678	0.009219	0.100220	0.005600	0.491514	0.188901	-45.678254
55357	0	0.897094	9.991492	0.506073	0.008972	0.099915	0.005066	0.494204	0.186504	-45.674716
55358	0	0.902853	9.967070	0.535829	0.009030	0.099670	0.005361	0.493583	0.185055	-45.682826
55359	0	0.848260	9.899915	0.549282	0.008484	0.098999	0.005493	0.490722	0.182921	-45.684370
55360	0	0.835798	9.802264	0.445248	0.008359	0.098022	0.004455	0.489951	0.180427	-45.688607
55361	0	0.866500	9.753426	0.433561	0.008667	0.097534	0.004333	0.484193	0.179145	-45.693071
55362	0	0.866251	9.686295	0.378326	0.008662	0.096863	0.003788	0.486486	0.175200	-45.701639
55363	0	0.878745	9.588653	0.316921	0.008789	0.095886	0.003174	0.488697	0.173454	-45.706353
55364	0	0.866301	9.558105	0.310381	0.008663	0.095581	0.003103	0.484762	0.169997	-45.711819
55365	0	0.848579	9.478750	0.311073	0.008484	0.094788	0.003113	0.483984	0.164046	-45.713677
55366	0	0.836356	9.472574	0.274065	0.008365	0.094726	0.002742	0.482158	0.161748	-45.713530
55367	0	0.848315	9.490989	0.268016	0.008484	0.094910	0.002686	0.485431	0.159003	-45.711699
55368	0	0.915480	9.552014	0.303218	0.009153	0.095520	0.003040	0.491927	0.153647	-45.710645
55369	0	0.909332	9.564255	0.383605	0.009094	0.095642	0.003845	0.499642	0.151165	-45.713876
55370	0	0.933698	9.649669	0.351413	0.009336	0.096497	0.003521	0.504516	0.145819	-45.714206
55371	0	0.939624	9.722962	0.408192	0.009399	0.097229	0.004089	0.510027	0.145980	-45.714129
55372	0	0.951543	9.802368	0.479995	0.009515	0.098023	0.004807	0.514469	0.141622	-45.710082
55373	0	0.915208	9.881661	0.585266	0.009155	0.098816	0.005859	0.518999	0.141823	-45.713477
55374	0	0.927042	9.936655	0.547270	0.009271	0.099366	0.005479	0.522811	0.138619	-45.715238
55375	0	0.890833	9.954870	0.475841	0.008911	0.099548	0.004761	0.522238	0.138354	-45.717728
55376	0	0.902634	9.991467	0.408205	0.009027	0.099915	0.004085	0.521872	0.135076	-45.723762
55377	0	0.891178	9.973164	0.451112	0.008911	0.099731	0.004517	0.524882	0.130859	-45.728392
55378	0	0.897246	9.930429	0.395496	0.008973	0.099304	0.003956	0.522626	0.128096	-45.727011
55379	0	0.872607	9.912162	0.481441	0.008728	0.099121	0.004822	0.527855	0.126949	-45.731544
55380	0	0.859666	9.857351	0.461515	0.008601	0.098573	0.004623	0.534191	0.128866	-45.739832
55381	0	0.854256	9.735149	0.451207	0.008545	0.097351	0.004517	0.536241	0.128229	-45.743118
55382	0	0.890783	9.722858	0.414562	0.008905	0.097229	0.004141	0.527335	0.121948	-45.746425
55383	0	0.878408	9.643613	0.420849	0.008789	0.096436	0.004211	0.527533	0.124431	-45.749697
55384	0	0.896123	9.564315	0.322622	0.008962	0.095643	0.003228	0.526571	0.121513	-45.758543
55385	0	0.896869	9.552041	0.262212	0.008972	0.095520	0.002625	0.526158	0.122180	-45.764768
55386	0	0.866314	9.576382	0.231342	0.008659	0.095764	0.002314	0.523134	0.114155	-45.769288
55387	0	0.878341	9.533757	0.255855	0.008789	0.095337	0.002563	0.525819	0.117460	-45.773802
55388	0	0.877854	9.625340	0.248515	0.008777	0.096253	0.002492	0.530669	0.111745	-45.776220
55389	0	0.890836	9.594776	0.273839	0.008911	0.095947	0.002747	0.537220	0.111597	-45.780154
55390	0	0.903014	9.631461	0.363347	0.009027	0.096314	0.003645	0.547600	0.105031	-45.782233
55391	0	0.951944	9.741290	0.487094	0.009521	0.097412	0.004883	0.558293	0.104082	-45.781544
55392	0	0.957600	9.790174	0.564757	0.009578	0.097901	0.005651	0.559562	0.102973	-45.788634
55393	0	0.958238	9.838891	0.524484	0.009583	0.098389	0.005249	0.561145	0.099823	-45.791646
55394	0	0.921091	9.893859	0.572551	0.009215	0.098938	0.005729	0.561604	0.101645	-45.793425
55395	0	0.891617	9.899847	0.488485	0.008911	0.098999	0.004883	0.555964	0.092471	-45.793257
55396	0	0.879538	9.905841	0.415495	0.008799	0.099058	0.004154	0.551865	0.092890	-45.801316
55397	0	0.848089	9.930473	0.438843	0.008484	0.099304	0.004395	0.555672	0.093111	-45.809145
55398	0	0.859851	9.887705	0.438143	0.008599	0.098877	0.004382	0.553241	0.090775	-45.816152
55399	0	0.854140	9.820622	0.389753	0.008545	0.098206	0.003906	0.560134	0.091595	-45.819166
55400	0	0.915010	9.784012	0.480287	0.009148	0.097840	0.004804	0.557730	0.085479	-45.821445
55401	0	0.928506	9.728933	0.414973	0.009277	0.097290	0.004150	0.555142	0.073157	-45.826243
55402	0	0.886655	9.643325	0.372620	0.008864	0.096434	0.003721	0.545964	0.067360	-45.833109
55403	0	0.903008	9.631374	0.415109	0.009033	0.096313	0.004150	0.541845	0.067818	-45.837176
55404	0	0.872138	9.588623	0.317481	0.008721	0.095886	0.003175	0.538528	0.064482	-45.836506
55405	0	0.885168	9.551996	0.335442	0.008850	0.095520	0.003357	0.538244	0.059302	-45.837979
55406	0	0.915529	9.606862	0.298594	0.009158	0.096068	0.002985	0.533867	0.059407	-45.838893
55407	0	0.915791	9.558107	0.236946	0.009155	0.095581	0.002380	0.543624	0.052916	-45.838565
55408	0	0.897927	9.594727	0.302198	0.008977	0.095947	0.003029	0.548571	0.046851	-45.840937
55409	0	0.909330	9.710707	0.433238	0.009094	0.097107	0.004333	0.546640	0.044741	-45.843208
55410	0	0.890420	9.735160	0.383849	0.008908	0.097351	0.003842	0.547959	0.046290	-45.843942
55411	0	0.903818	9.802223	0.432840	0.009033	0.098022	0.004333	0.550630	0.037258	-45.844332
55412	0	0.916772	9.893696	0.535693	0.009165	0.098937	0.005361	0.551590	0.030771	-45.846470
55413	0	0.896963	9.881641	0.469423	0.008972	0.098816	0.004700	0.554660	0.030510	-45.846094
55414	0	0.926659	9.924479	0.450074	0.009272	0.099244	0.004505	0.556490	0.033076	-45.840398
55415	0	0.890708	9.930481	0.518325	0.008911	0.099304	0.005188	0.558673	0.034584	-45.840210
55416	0	0.914501	9.924406	0.451088	0.009147	0.099244	0.004506	0.549899	0.033400	-45.842971
55417	0	0.896964	9.906037	0.457589	0.008972	0.099060	0.004578	0.548621	0.033170	-45.844323
55418	0	0.878524	9.863234	0.470215	0.008783	0.098633	0.004696	0.538062	0.027791	-45.843501
55419	0	0.879016	9.771712	0.421293	0.008789	0.097717	0.004211	0.533003	0.023455	-45.850535
55420	0	0.842439	9.716682	0.397575	0.008425	0.097167	0.003970	0.523165	0.020848	-45.859024
55421	0	0.890949	9.661870	0.390873	0.008911	0.096619	0.003906	0.516931	0.019701	-45.863395
55422	0	0.902828	9.588631	0.281323	0.009029	0.095886	0.002812	0.512633	0.017882	-45.860628
55423	0	0.927485	9.588645	0.262537	0.009277	0.095886	0.002625	0.508332	0.017712	-45.860780
55424	0	0.902863	9.497064	0.317326	0.009027	0.094971	0.003175	0.506882	0.013202	-45.864672
55425	0	0.884766	9.539823	0.219502	0.008850	0.095398	0.002197	0.506341	0.012958	-45.868165
55426	0	0.878699	9.527560	0.347279	0.008783	0.095276	0.003474	0.504814	0.005475	-45.866876
55427	0	0.909390	9.606947	0.298733	0.009094	0.096069	0.002991	0.505625	0.002761	-45.865638
55428	0	0.915276	9.649687	0.371201	0.009154	0.096497	0.003716	0.506564	0.001506	-45.864335
55429	0	0.927752	9.686276	0.439489	0.009277	0.096863	0.004395	0.502903	-0.001742	-45.865896
55430	0	0.897408	9.753327	0.353391	0.008972	0.097533	0.003540	0.506851	-0.007058	-45.867712
55431	0	0.915419	9.838885	0.378210	0.009155	0.098389	0.003784	0.506053	-0.008874	-45.866878
55432	0	0.897359	9.905979	0.426495	0.008969	0.099060	0.004268	0.505986	-0.016834	-45.869171
55433	0	0.902841	9.942688	0.475706	0.009033	0.099426	0.004761	0.507014	-0.014325	-45.869938
55434	0	0.889924	9.961070	0.474806	0.008901	0.099610	0.004753	0.509592	-0.015682	-45.870115
55435	0	0.872456	9.967093	0.548922	0.008728	0.099670	0.005493	0.510915	-0.014566	-45.876507
55436	0	0.884090	9.954941	0.530197	0.008842	0.099549	0.005301	0.507096	-0.015759	-45.875635
55437	0	0.915839	9.924275	0.561750	0.009155	0.099243	0.005615	0.501191	-0.022125	-45.881627
55438	0	0.928305	9.857075	0.464403	0.009283	0.098571	0.004642	0.496095	-0.024933	-45.887910
55439	0	0.927459	9.790034	0.440151	0.009277	0.097900	0.004395	0.484659	-0.024621	-45.891226
55440	0	0.902872	9.747195	0.380072	0.009027	0.097472	0.003798	0.477623	-0.029023	-45.894914
55441	0	0.866667	9.637449	0.299234	0.008667	0.096375	0.002991	0.472442	-0.031620	-45.894209
55442	0	0.878628	9.613045	0.305737	0.008788	0.096130	0.003055	0.465925	-0.032409	-45.893851
55443	0	0.866159	9.570357	0.305300	0.008667	0.095703	0.003052	0.461234	-0.028910	-45.895957
55444	0	0.896164	9.527580	0.335874	0.008961	0.095276	0.003359	0.458097	-0.032930	-45.903043
55445	0	0.933741	9.558115	0.329592	0.009338	0.095581	0.003296	0.454837	-0.034710	-45.907824
55446	0	0.921134	9.533717	0.378277	0.009213	0.095337	0.003784	0.453296	-0.035096	-45.911653
55447	0	0.921875	9.564209	0.365601	0.009216	0.095642	0.003662	0.457310	-0.040919	-45.915741
55448	0	0.915884	9.655682	0.364753	0.009160	0.096557	0.003649	0.455530	-0.042383	-45.919894
55449	0	0.897330	9.655763	0.372014	0.008972	0.096558	0.003723	0.455863	-0.046654	-45.915852
55450	0	0.878921	9.759457	0.377363	0.008791	0.097594	0.003778	0.457200	-0.047497	-45.914854
55451	0	0.890935	9.796172	0.463589	0.008911	0.097961	0.004639	0.457234	-0.048293	-45.913868
55452	0	0.902606	9.863330	0.414030	0.009029	0.098633	0.004145	0.459101	-0.047291	-45.915459
55453	0	0.872894	9.875496	0.530716	0.008728	0.098755	0.005310	0.459228	-0.051165	-45.915001
55454	0	0.927779	9.948767	0.529735	0.009278	0.099487	0.005303	0.462905	-0.053350	-45.917070
55455	0	0.921706	9.936535	0.500116	0.009216	0.099365	0.005005	0.463931	-0.056940	-45.921795
55456	0	0.902947	9.906078	0.548018	0.009034	0.099060	0.005486	0.466860	-0.054236	-45.925306
55457	0	0.891047	9.893788	0.525226	0.008911	0.098938	0.005249	0.459856	-0.056279	-45.926251
55458	0	0.890962	9.838756	0.483001	0.008909	0.098388	0.004827	0.453659	-0.059534	-45.926303
55459	0	0.890580	9.783987	0.445503	0.008911	0.097839	0.004456	0.451024	-0.056035	-45.930415
55460	0	0.926265	9.753546	0.445316	0.009266	0.097535	0.004454	0.448313	-0.054984	-45.932368
55461	0	0.921437	9.692390	0.336024	0.009216	0.096924	0.003357	0.441128	-0.055491	-45.940121
55462	0	0.915270	9.588618	0.378815	0.009151	0.095886	0.003790	0.439910	-0.059744	-45.943440
55463	0	0.896863	9.613058	0.360441	0.008972	0.096130	0.003601	0.432695	-0.058324	-45.947265
55464	0	0.920555	9.588672	0.329625	0.009209	0.095886	0.003302	0.435809	-0.057382	-45.955087
55465	0	0.915405	9.582545	0.329195	0.009155	0.095825	0.003296	0.437237	-0.058711	-45.960377
55466	0	0.909017	9.619156	0.359151	0.009091	0.096191	0.003592	0.435162	-0.060083	-45.958552
55467	0	0.885059	9.613039	0.347721	0.008850	0.096130	0.003479	0.434055	-0.063452	-45.959584
55468	0	0.896821	9.680123	0.341258	0.008972	0.096801	0.003414	0.432693	-0.061550	-45.957667
55469	0	0.903218	9.747350	0.438876	0.009033	0.097473	0.004395	0.436223	-0.063103	-45.956141
55470	0	0.915145	9.790064	0.480606	0.009152	0.097900	0.004809	0.436855	-0.064803	-45.950673
55471	0	0.921550	9.826697	0.512144	0.009216	0.098267	0.005127	0.439998	-0.066652	-45.945534
55472	0	0.903080	9.887724	0.529403	0.009031	0.098877	0.005299	0.442039	-0.068720	-45.948529
55473	0	0.872821	9.857207	0.554864	0.008728	0.098572	0.005554	0.445200	-0.071592	-45.948940
55474	0	0.878813	9.869396	0.548113	0.008789	0.098694	0.005482	0.442606	-0.073145	-45.950682
55475	0	0.885048	9.857164	0.506788	0.008850	0.098572	0.005066	0.437047	-0.076144	-45.956068
55476	0	0.909265	9.844878	0.452292	0.009094	0.098449	0.004520	0.430839	-0.076913	-45.961449
55477	0	0.908544	9.845074	0.408400	0.009094	0.098450	0.004089	0.433785	-0.069335	-45.966410
55478	0	0.919428	9.759743	0.395726	0.009198	0.097597	0.003956	0.428822	-0.067407	-45.969418
55479	0	0.902625	9.710774	0.408545	0.009033	0.097107	0.004089	0.430128	-0.061886	-45.969027
55480	0	0.883327	9.668116	0.486857	0.008836	0.096681	0.004874	0.433524	-0.061410	-45.976474
55481	0	0.908888	9.668016	0.384591	0.009094	0.096680	0.003845	0.429401	-0.057705	-45.978168
55482	0	0.913535	9.600915	0.408932	0.009144	0.096008	0.004090	0.427289	-0.050254	-45.974987
55483	0	0.897133	9.600843	0.335549	0.008972	0.096008	0.003357	0.425701	-0.051915	-45.980866
55484	0	0.915053	9.600846	0.335635	0.009153	0.096008	0.003353	0.418580	-0.051191	-45.982313
55485	0	0.890910	9.594765	0.267842	0.008911	0.095947	0.002686	0.423787	-0.051466	-45.985569
55486	0	0.890451	9.637477	0.327795	0.008906	0.096375	0.003281	0.423729	-0.051923	-45.987392
55487	0	0.854086	9.668020	0.359703	0.008545	0.096680	0.003601	0.425272	-0.049765	-45.985679
55488	0	0.865838	9.698598	0.432136	0.008658	0.096986	0.004325	0.426203	-0.052352	-45.984562
55489	0	0.890940	9.783985	0.450925	0.008911	0.097839	0.004517	0.431531	-0.052912	-45.983815
55490	0	0.908885	9.839022	0.510309	0.009090	0.098390	0.005112	0.438249	-0.053577	-45.986041
55491	0	0.891269	9.838896	0.579112	0.008911	0.098389	0.005798	0.443334	-0.057984	-45.985299
55492	0	0.915822	9.973175	0.498343	0.009158	0.099731	0.004990	0.447110	-0.060774	-45.977113
55493	0	0.903373	9.912112	0.512555	0.009033	0.099121	0.005127	0.445420	-0.063921	-45.979875
55494	0	0.890957	9.893736	0.506010	0.008912	0.098937	0.005062	0.444425	-0.063542	-45.979025
55495	0	0.896894	9.906030	0.421257	0.008972	0.099060	0.004211	0.439809	-0.062341	-45.981052
55496	0	0.878210	9.844984	0.408870	0.008782	0.098450	0.004091	0.439476	-0.064537	-45.982482
55497	0	0.890487	9.796221	0.420637	0.008911	0.097961	0.004211	0.442069	-0.059757	-45.981159
55498	0	0.914105	9.765738	0.444301	0.009142	0.097657	0.004445	0.441155	-0.061302	-45.976605
55499	0	0.884909	9.686280	0.390824	0.008850	0.096863	0.003906	0.435503	-0.062636	-45.978270
55500	0	0.897012	9.625129	0.372907	0.008969	0.096251	0.003726	0.428545	-0.066118	-45.981149
55501	0	0.896827	9.625282	0.353967	0.008972	0.096252	0.003540	0.425691	-0.064007	-45.983758
55502	0	0.896270	9.552017	0.359829	0.008964	0.095520	0.003600	0.424569	-0.065432	-45.988704
55503	0	0.909391	9.552020	0.286379	0.009094	0.095520	0.002869	0.427102	-0.067589	-45.989761
55504	0	0.909339	9.588633	0.334341	0.009093	0.095886	0.003346	0.427424	-0.070241	-45.990225
55505	0	0.897128	9.582551	0.402273	0.008972	0.095825	0.004028	0.430807	-0.071658	-45.993116
55506	0	0.890410	9.619202	0.321675	0.008908	0.096191	0.003223	0.435473	-0.069221	-45.989197
55507	0	0.915372	9.710727	0.420713	0.009155	0.097107	0.004211	0.437268	-0.069935	-45.985201
55508	0	0.891275	9.735073	0.358734	0.008907	0.097351	0.003592	0.438924	-0.078808	-45.989522
55509	0	0.873061	9.753401	0.420998	0.008728	0.097534	0.004211	0.437347	-0.084352	-45.987119
55510	0	0.885513	9.838795	0.456825	0.008855	0.098388	0.004574	0.440580	-0.087064	-45.993026
55511	0	0.854169	9.851130	0.438823	0.008545	0.098511	0.004395	0.444646	-0.085740	-45.992503
55512	0	0.877931	9.900035	0.480627	0.008782	0.099000	0.004808	0.443871	-0.084638	-45.990401
55513	0	0.885244	9.924330	0.487587	0.008850	0.099243	0.004883	0.448573	-0.089779	-45.990601
55514	0	0.903563	9.936540	0.462345	0.009037	0.099365	0.004624	0.446357	-0.090588	-45.993276
55515	0	0.891247	9.869396	0.463375	0.008911	0.098694	0.004639	0.448763	-0.094512	-45.995000
55516	0	0.915679	9.838888	0.535746	0.009157	0.098389	0.005361	0.449113	-0.096326	-46.000004
55517	0	0.909680	9.808346	0.500093	0.009094	0.098083	0.005005	0.450395	-0.101622	-46.006265
55518	0	0.903560	9.741150	0.481072	0.009038	0.097411	0.004813	0.449993	-0.101171	-46.010735
55519	0	0.921985	9.716752	0.427498	0.009216	0.097168	0.004272	0.443688	-0.107705	-46.012378
55520	0	0.891657	9.649572	0.336240	0.008918	0.096496	0.003362	0.439573	-0.108628	-46.020576
55521	0	0.884539	9.643599	0.244078	0.008850	0.096436	0.002441	0.437055	-0.105473	-46.022388
55522	0	0.896533	9.588605	0.280315	0.008963	0.095886	0.002806	0.436820	-0.111137	-46.028050
55523	0	0.884808	9.570345	0.274164	0.008850	0.095703	0.002747	0.439481	-0.111162	-46.033706
55524	0	0.896640	9.582550	0.327914	0.008967	0.095825	0.003285	0.443702	-0.112359	-46.036253
55525	0	0.879325	9.600803	0.359812	0.008789	0.096008	0.003601	0.443969	-0.119726	-46.039014
55526	0	0.916248	9.649592	0.432131	0.009163	0.096496	0.004327	0.447234	-0.121606	-46.036501
55527	0	0.878667	9.668023	0.469308	0.008789	0.096680	0.004700	0.451832	-0.121088	-46.038614
55528	0	0.908826	9.716934	0.455504	0.009089	0.097169	0.004563	0.458315	-0.123095	-46.040683
55529	0	0.903416	9.783948	0.463414	0.009033	0.097839	0.004639	0.460323	-0.126652	-46.034549
55530	0	0.890818	9.814496	0.389491	0.008912	0.098145	0.003897	0.459195	-0.124414	-46.037975
55531	0	0.848430	9.820568	0.414693	0.008484	0.098206	0.004150	0.459957	-0.127242	-46.035480
55532	0	0.866382	9.857231	0.419780	0.008667	0.098572	0.004204	0.463674	-0.125842	-46.036080
55533	0	0.860539	9.875536	0.426266	0.008606	0.098755	0.004272	0.471772	-0.127468	-46.036933
55534	0	0.909132	9.887844	0.491493	0.009092	0.098878	0.004924	0.478766	-0.128537	-46.038420
55535	0	0.909160	9.863327	0.524499	0.009094	0.098633	0.005249	0.480173	-0.127620	-46.042400
55536	0	0.933129	9.814495	0.554055	0.009333	0.098145	0.005546	0.482747	-0.128083	-46.046355
55537	0	0.915613	9.783949	0.487855	0.009155	0.097839	0.004883	0.484409	-0.131191	-46.055878
55538	0	0.921382	9.741237	0.438646	0.009217	0.097412	0.004385	0.479390	-0.129356	-46.060421
55539	0	0.909561	9.722880	0.366406	0.009094	0.097229	0.003662	0.473799	-0.133229	-46.067214
55540	0	0.878629	9.680123	0.299341	0.008791	0.096801	0.002994	0.470760	-0.130001	-46.073513
55541	0	0.854333	9.625263	0.311138	0.008545	0.096252	0.003113	0.469201	-0.130393	-46.079197
55542	0	0.877784	9.619213	0.316868	0.008785	0.096191	0.003170	0.467541	-0.123848	-46.077300
55543	0	0.865989	9.613124	0.322801	0.008667	0.096130	0.003235	0.472475	-0.117650	-46.082742
55544	0	0.865205	9.643690	0.388333	0.008653	0.096437	0.003892	0.479430	-0.119120	-46.084709
55545	0	0.890975	9.606976	0.438814	0.008911	0.096069	0.004395	0.483762	-0.119704	-46.084187
55546	0	0.896585	9.698530	0.462099	0.008968	0.096985	0.004625	0.485599	-0.118939	-46.086538
55547	0	0.896963	9.735145	0.457456	0.008972	0.097351	0.004578	0.485959	-0.118039	-46.095306
55548	0	0.884448	9.753385	0.457790	0.008844	0.097534	0.004571	0.474523	-0.120498	-46.086149
55549	0	0.885071	9.826687	0.402029	0.008850	0.098267	0.004028	0.480585	-0.123396	-46.089785
55550	0	0.867226	9.820529	0.376517	0.008668	0.098206	0.003768	0.480568	-0.130621	-46.092236
55551	0	0.884983	9.826699	0.426399	0.008850	0.098267	0.004272	0.487125	-0.132501	-46.088348
55552	0	0.896624	9.875557	0.449335	0.008971	0.098755	0.004498	0.489785	-0.128946	-46.086414
55553	0	0.921569	9.863294	0.463727	0.009216	0.098633	0.004639	0.488113	-0.130387	-46.085930
55554	0	0.921910	9.814421	0.493855	0.009214	0.098145	0.004941	0.487627	-0.137950	-46.091604
55555	0	0.903515	9.832763	0.530693	0.009033	0.098328	0.005310	0.487922	-0.142385	-46.086504
55556	0	0.934023	9.783837	0.487874	0.009341	0.097838	0.004876	0.481557	-0.143309	-46.088232
55557	0	0.902849	9.735157	0.378280	0.009033	0.097351	0.003784	0.479881	-0.139933	-46.090285
55558	0	0.895464	9.698571	0.347312	0.008963	0.096985	0.003476	0.480170	-0.132653	-46.095758
55559	0	0.897119	9.649663	0.280906	0.008972	0.096497	0.002808	0.475167	-0.133685	-46.094755
55560	0	0.872378	9.625152	0.323942	0.008725	0.096251	0.003237	0.468767	-0.134203	-46.098491
55561	0	0.915311	9.655801	0.402380	0.009155	0.096558	0.004028	0.470825	-0.133802	-46.098198
55562	0	0.884400	9.619152	0.383582	0.008845	0.096191	0.003836	0.467372	-0.134354	-46.097982
55563	0	0.890278	9.655834	0.409057	0.008911	0.096558	0.004089	0.462696	-0.126579	-46.098898
55564	0	0.889453	9.661964	0.390595	0.008894	0.096620	0.003908	0.462034	-0.129336	-46.103163
55565	0	0.879033	9.661853	0.341828	0.008789	0.096619	0.003418	0.458406	-0.132983	-46.107106
55566	0	0.885022	9.716732	0.347506	0.008852	0.097167	0.003479	0.459783	-0.133016	-46.107160
55567	0	0.903091	9.796167	0.421069	0.009033	0.097961	0.004211	0.457372	-0.132498	-46.102527
55568	0	0.860024	9.790059	0.371824	0.008601	0.097900	0.003721	0.457631	-0.133490	-46.102767
55569	0	0.890928	9.826681	0.482090	0.008911	0.098267	0.004822	0.455386	-0.133451	-46.101754
55570	0	0.896890	9.899917	0.475485	0.008968	0.098999	0.004759	0.456715	-0.136107	-46.105592
55571	0	0.884643	9.844997	0.494519	0.008850	0.098450	0.004944	0.451897	-0.133922	-46.106676
55572	0	0.907831	9.881688	0.561370	0.009087	0.098816	0.005617	0.452590	-0.126369	-46.104026
55573	0	0.909103	9.912127	0.519030	0.009094	0.099121	0.005188	0.446639	-0.124681	-46.106804
55574	0	0.902817	9.838829	0.434256	0.009027	0.098389	0.004337	0.437227	-0.128642	-46.107496
55575	0	0.897382	9.820548	0.420997	0.008972	0.098206	0.004211	0.435603	-0.132627	-46.109178
55576	0	0.909561	9.783828	0.415281	0.009097	0.097838	0.004147	0.425015	-0.132974	-46.106826
55577	0	0.866057	9.710750	0.341809	0.008667	0.097107	0.003418	0.421625	-0.127462	-46.110688
55578	0	0.914201	9.704684	0.335708	0.009142	0.097047	0.003357	0.418144	-0.129641	-46.114199
55579	0	0.909639	9.686252	0.427403	0.009094	0.096863	0.004272	0.412991	-0.134177	-46.120092
55580	0	0.909915	9.643439	0.421668	0.009098	0.096435	0.004214	0.406849	-0.137532	-46.119789
55581	0	0.939515	9.613075	0.366323	0.009399	0.096130	0.003662	0.402226	-0.134512	-46.120883
55582	0	0.883992	9.631348	0.385061	0.008842	0.096313	0.003847	0.394831	-0.134642	-46.126090
55583	0	0.878940	9.588627	0.353819	0.008789	0.095886	0.003540	0.393747	-0.137127	-46.123929
55584	0	0.848317	9.655764	0.341522	0.008484	0.096558	0.003414	0.389213	-0.138334	-46.121278
55585	0	0.854208	9.667982	0.299446	0.008545	0.096680	0.002991	0.381578	-0.137037	-46.124447
55586	0	0.829633	9.722882	0.293601	0.008294	0.097229	0.002936	0.378766	-0.141715	-46.125461
55587	0	0.842033	9.759556	0.310885	0.008423	0.097595	0.003113	0.380164	-0.140791	-46.123998
55588	0	0.896343	9.790076	0.401754	0.008966	0.097900	0.004020	0.379515	-0.139281	-46.124390
55589	0	0.915486	9.838895	0.426691	0.009155	0.098389	0.004272	0.382718	-0.140843	-46.121210
55590	0	0.939800	9.838893	0.517250	0.009398	0.098389	0.005177	0.384164	-0.142331	-46.119109
55591	0	0.933542	9.881627	0.579711	0.009338	0.098816	0.005798	0.382336	-0.140904	-46.119048
55592	0	0.909106	9.863239	0.555317	0.009088	0.098633	0.005551	0.376933	-0.146886	-46.121255
55593	0	0.915090	9.906027	0.488666	0.009155	0.099060	0.004883	0.369251	-0.143790	-46.126297
55594	0	0.902370	9.857171	0.403650	0.009024	0.098572	0.004035	0.364233	-0.145811	-46.124769
55595	0	0.945597	9.838919	0.378186	0.009460	0.098389	0.003784	0.363653	-0.142607	-46.121299
55596	0	0.945273	9.784012	0.353571	0.009451	0.097840	0.003535	0.359860	-0.146745	-46.120907
55597	0	0.909364	9.735111	0.311350	0.009094	0.097351	0.003113	0.355785	-0.148056	-46.123057
55598	0	0.890740	9.686301	0.378385	0.008909	0.096863	0.003785	0.354056	-0.147884	-46.122560
55599	0	0.896944	9.704628	0.414729	0.008972	0.097046	0.004150	0.354471	-0.146613	-46.125351
55600	0	0.859597	9.655812	0.377444	0.008600	0.096558	0.003778	0.354905	-0.143520	-46.129778
55601	0	0.860697	9.631328	0.372580	0.008606	0.096313	0.003723	0.348558	-0.146675	-46.135002
55602	0	0.878885	9.655685	0.342297	0.008791	0.096557	0.003423	0.345067	-0.146137	-46.133646
55603	0	0.890727	9.606968	0.372348	0.008911	0.096069	0.003723	0.341480	-0.143491	-46.137636
55604	0	0.878179	9.667964	0.372129	0.008780	0.096680	0.003723	0.340427	-0.147028	-46.130994
55605	0	0.872641	9.698513	0.359793	0.008728	0.096985	0.003601	0.340960	-0.147067	-46.134744
55606	0	0.878465	9.692382	0.390102	0.008785	0.096924	0.003900	0.336066	-0.148295	-46.134724
55607	0	0.878925	9.741233	0.390025	0.008789	0.097412	0.003906	0.339918	-0.150451	-46.137193
55608	0	0.897465	9.826636	0.444353	0.008972	0.098267	0.004443	0.336307	-0.155239	-46.141899
55609	0	0.866086	9.777886	0.457762	0.008667	0.097778	0.004578	0.333171	-0.149935	-46.142814
55610	0	0.914182	9.851173	0.390465	0.009142	0.098512	0.003905	0.330712	-0.151765	-46.137956
55611	0	0.921257	9.845002	0.470044	0.009216	0.098450	0.004700	0.326684	-0.149232	-46.146165
55612	0	0.932753	9.796182	0.445462	0.009331	0.097961	0.004457	0.325700	-0.147347	-46.149915
55613	0	0.921243	9.838902	0.445580	0.009216	0.098389	0.004456	0.322253	-0.144709	-46.156120
55614	0	0.908168	9.820591	0.549362	0.009086	0.098206	0.005493	0.318529	-0.141902	-46.157874
55615	0	0.920636	9.771813	0.457964	0.009216	0.097717	0.004578	0.313011	-0.132145	-46.158089
55616	0	0.912976	9.759673	0.433616	0.009135	0.097596	0.004337	0.311167	-0.127600	-46.162385
55617	0	0.933408	9.759550	0.409232	0.009338	0.097595	0.004089	0.304488	-0.124457	-46.164986
55618	0	0.908446	9.674088	0.372529	0.009085	0.096741	0.003729	0.305488	-0.126082	-46.168486
55619	0	0.896958	9.686309	0.353857	0.008972	0.096863	0.003540	0.304029	-0.124959	-46.168571
55620	0	0.872010	9.674092	0.280385	0.008722	0.096741	0.002804	0.300813	-0.124307	-46.170594
55621	0	0.830098	9.625241	0.293023	0.008301	0.096252	0.002930	0.297067	-0.126502	-46.178332
55622	0	0.860748	9.686175	0.329547	0.008606	0.096862	0.003297	0.295551	-0.130226	-46.179697
55623	0	0.866942	9.686279	0.402306	0.008667	0.096863	0.004028	0.298598	-0.134969	-46.181968
55624	0	0.885049	9.667939	0.431633	0.008855	0.096679	0.004322	0.302218	-0.131654	-46.181327
55625	0	0.927273	9.747414	0.536105	0.009277	0.097473	0.005371	0.310817	-0.128048	-46.181741
55626	0	0.933245	9.765705	0.516348	0.009329	0.097657	0.005167	0.311735	-0.134084	-46.185402
55627	0	0.908638	9.765720	0.500054	0.009094	0.097656	0.005005	0.313670	-0.126654	-46.193970
55628	0	0.920159	9.820642	0.426197	0.009200	0.098207	0.004263	0.311568	-0.130280	-46.191057
55629	0	0.903412	9.844965	0.396654	0.009033	0.098450	0.003967	0.309251	-0.133218	-46.192799
55630	0	0.879083	9.820459	0.341462	0.008790	0.098205	0.003416	0.307764	-0.136063	-46.193734
55631	0	0.921440	9.851111	0.384041	0.009216	0.098511	0.003845	0.310153	-0.135737	-46.186922
55632	0	0.939829	9.820530	0.419892	0.009395	0.098206	0.004201	0.309296	-0.141822	-46.191342
55633	0	0.958570	9.808349	0.505995	0.009583	0.098083	0.005066	0.313031	-0.147367	-46.192455
55634	0	0.939970	9.796219	0.523202	0.009405	0.097961	0.005237	0.315210	-0.142840	-46.190612
55635	0	0.933826	9.771736	0.530886	0.009338	0.097717	0.005310	0.313399	-0.144495	-46.192144
55636	0	0.915104	9.710708	0.463922	0.009154	0.097107	0.004636	0.306194	-0.142505	-46.187980
55637	0	0.884950	9.716807	0.427142	0.008850	0.097168	0.004272	0.304225	-0.143661	-46.190316
55638	0	0.878823	9.661850	0.427096	0.008787	0.096619	0.004270	0.299421	-0.146807	-46.190912
55639	0	0.866599	9.643570	0.268339	0.008667	0.096436	0.002686	0.298816	-0.147532	-46.192971
55640	0	0.884533	9.661896	0.334822	0.008847	0.096619	0.003352	0.300294	-0.147151	-46.187159
55641	0	0.860870	9.655757	0.304541	0.008606	0.096558	0.003052	0.304657	-0.152303	-46.192919
55642	0	0.897689	9.661793	0.370396	0.008977	0.096618	0.003710	0.308379	-0.154121	-46.188952
55643	0	0.884875	9.710724	0.396291	0.008850	0.097107	0.003967	0.310370	-0.154375	-46.187913
55644	0	0.884573	9.698528	0.498987	0.008847	0.096985	0.004995	0.313656	-0.154437	-46.186630
55645	0	0.915615	9.722963	0.535825	0.009155	0.097229	0.005371	0.325547	-0.157284	-46.184719
55646	0	0.934032	9.820583	0.454313	0.009339	0.098206	0.004551	0.331436	-0.160242	-46.190005
55647	0	0.927836	9.771730	0.457522	0.009277	0.097717	0.004578	0.331086	-0.163224	-46.197314
55648	0	0.928069	9.826538	0.377959	0.009278	0.098266	0.003778	0.326579	-0.167862	-46.199020
55649	0	0.909318	9.863315	0.377799	0.009094	0.098633	0.003784	0.330572	-0.168489	-46.198653
55650	0	0.927501	9.838869	0.364791	0.009274	0.098389	0.003650	0.329502	-0.170957	-46.201032
55651	0	0.909121	9.875545	0.402121	0.009094	0.098755	0.004028	0.334563	-0.169304	-46.196329
55652	0	0.914965	9.851174	0.492664	0.009149	0.098512	0.004930	0.334775	-0.172276	-46.201798
55653	0	0.915339	9.832811	0.487687	0.009155	0.098328	0.004883	0.338516	-0.171806	-46.207098
55654	0	0.933290	9.802274	0.449961	0.009334	0.098022	0.004504	0.340679	-0.172707	-46.212444
55655	0	0.915472	9.777841	0.396647	0.009155	0.097778	0.003967	0.338470	-0.173877	-46.216141
55656	0	0.878267	9.710734	0.353817	0.008787	0.097107	0.003538	0.335288	-0.170441	-46.219065
55657	0	0.878451	9.716846	0.347686	0.008789	0.097168	0.003479	0.334707	-0.166902	-46.225841
55658	0	0.890034	9.668003	0.340685	0.008902	0.096680	0.003413	0.339088	-0.167251	-46.235501
55659	0	0.884794	9.637476	0.317223	0.008850	0.096375	0.003174	0.337848	-0.166522	-46.234084
55660	0	0.896925	9.655752	0.322874	0.008967	0.096558	0.003231	0.337447	-0.170559	-46.236508
55661	0	0.878801	9.637485	0.371677	0.008789	0.096375	0.003723	0.341868	-0.171135	-46.232908
55662	0	0.872724	9.649651	0.340144	0.008725	0.096497	0.003405	0.342527	-0.175414	-46.236778
55663	0	0.915615	9.674080	0.378015	0.009155	0.096741	0.003784	0.344167	-0.178264	-46.239521
55664	0	0.891417	9.710679	0.316366	0.008912	0.097107	0.003165	0.342937	-0.182557	-46.244796
55665	0	0.866499	9.674098	0.384325	0.008667	0.096741	0.003845	0.342199	-0.181975	-46.249617
55666	0	0.914833	9.777877	0.365079	0.009151	0.097778	0.003657	0.346756	-0.181229	-46.247662
55667	0	0.915847	9.777837	0.414208	0.009155	0.097778	0.004150	0.353355	-0.186748	-46.250387
55668	0	0.921923	9.796201	0.424788	0.009222	0.097961	0.004255	0.358909	-0.185242	-46.253182
55669	0	0.939851	9.857211	0.457229	0.009399	0.098572	0.004578	0.362002	-0.185939	-46.257174
55670	0	0.945812	9.844967	0.530008	0.009459	0.098450	0.005299	0.357183	-0.187123	-46.262692
55671	0	0.927651	9.814493	0.450964	0.009277	0.098145	0.004517	0.362166	-0.187879	-46.267843
55672	0	0.915340	9.844984	0.449923	0.009153	0.098450	0.004502	0.362611	-0.189691	-46.269183
55673	0	0.909820	9.832742	0.365822	0.009094	0.098328	0.003662	0.364012	-0.196091	-46.274160
55674	0	0.892255	9.777703	0.347011	0.008919	0.097777	0.003470	0.361270	-0.202331	-46.277957
55675	0	0.884839	9.777860	0.298653	0.008850	0.097778	0.002991	0.363111	-0.202155	-46.283244
55676	0	0.853757	9.735141	0.346970	0.008541	0.097351	0.003470	0.360918	-0.199774	-46.284453
55677	0	0.860558	9.710712	0.359686	0.008606	0.097107	0.003601	0.362863	-0.201082	-46.292622
55678	0	0.842046	9.686325	0.376698	0.008422	0.096863	0.003776	0.369982	-0.201151	-46.295891
55679	0	0.872730	9.625273	0.445080	0.008728	0.096252	0.004456	0.372589	-0.201934	-46.301306
55680	0	0.909572	9.631328	0.383164	0.009092	0.096313	0.003835	0.373143	-0.207706	-46.303148
55681	0	0.902792	9.674113	0.396929	0.009033	0.096741	0.003967	0.367744	-0.203170	-46.310564
55682	0	0.877435	9.619176	0.335905	0.008778	0.096191	0.003361	0.366714	-0.201036	-46.309965
55683	0	0.872626	9.667987	0.292909	0.008728	0.096680	0.002930	0.364367	-0.200708	-46.308196
55684	0	0.891210	9.735072	0.243600	0.008907	0.097351	0.002439	0.365406	-0.208104	-46.305087
55685	0	0.866856	9.735111	0.316841	0.008667	0.097351	0.003174	0.368742	-0.211709	-46.307032
55686	0	0.921845	9.771662	0.303305	0.009219	0.097716	0.003040	0.374213	-0.212638	-46.309890
55687	0	0.933734	9.814490	0.457185	0.009338	0.098145	0.004578	0.377904	-0.213147	-46.306755
55688	0	0.945465	9.820614	0.535338	0.009458	0.098206	0.005359	0.381041	-0.211399	-46.304257
55689	0	0.945474	9.790118	0.512235	0.009460	0.097900	0.005127	0.383361	-0.206361	-46.304300
55690	0	0.969260	9.857273	0.517775	0.009692	0.098573	0.005178	0.381093	-0.208534	-46.303203
55691	0	0.921478	9.802271	0.457545	0.009216	0.098022	0.004578	0.380589	-0.208392	-46.308047
55692	0	0.909458	9.790011	0.420411	0.009090	0.097900	0.004207	0.380478	-0.214973	-46.310509
55693	0	0.866816	9.790028	0.390643	0.008667	0.097900	0.003906	0.377197	-0.218072	-46.308736
55694	0	0.842617	9.728897	0.329558	0.008425	0.097289	0.003296	0.374499	-0.221462	-46.304839
55695	0	0.884839	9.729031	0.323150	0.008850	0.097290	0.003235	0.375423	-0.221183	-46.306852
55696	0	0.890963	9.728999	0.340569	0.008907	0.097290	0.003410	0.377849	-0.225634	-46.311218
55697	0	0.909378	9.686281	0.372394	0.009094	0.096863	0.003723	0.373890	-0.226775	-46.316644
55698	0	0.902871	9.692424	0.371952	0.009031	0.096924	0.003724	0.376258	-0.225436	-46.317816
55699	0	0.884539	9.661927	0.384060	0.008850	0.096619	0.003845	0.378704	-0.221566	-46.318228
55700	0	0.908423	9.661960	0.365389	0.009085	0.096620	0.003653	0.374114	-0.222727	-46.315479
55701	0	0.866595	9.667964	0.378771	0.008667	0.096680	0.003784	0.366936	-0.223199	-46.316574
55702	0	0.878988	9.698356	0.324209	0.008786	0.096984	0.003242	0.363250	-0.229247	-46.315380
55703	0	0.909515	9.741211	0.286588	0.009094	0.097412	0.002869	0.363504	-0.232063	-46.319615
55704	0	0.890813	9.722853	0.304243	0.008912	0.097228	0.003046	0.364755	-0.229113	-46.318033
55705	0	0.903109	9.765663	0.402396	0.009033	0.097656	0.004028	0.366863	-0.228305	-46.315425
55706	0	0.939435	9.802254	0.407860	0.009395	0.098022	0.004080	0.365274	-0.229646	-46.313801
55707	0	0.915729	9.844943	0.372543	0.009155	0.098450	0.003723	0.359631	-0.233673	-46.316346
55708	0	0.903375	9.796069	0.427813	0.009037	0.097960	0.004276	0.354492	-0.231521	-46.316866
55709	0	0.927201	9.845035	0.420813	0.009277	0.098450	0.004211	0.355343	-0.226942	-46.321680
55710	0	0.908106	9.820657	0.365836	0.009083	0.098207	0.003655	0.348970	-0.226598	-46.322594
55711	0	0.903054	9.790072	0.482005	0.009033	0.097900	0.004822	0.348022	-0.225055	-46.326442
55712	0	0.890479	9.802266	0.347117	0.008905	0.098022	0.003475	0.349740	-0.226005	-46.330280
55713	0	0.909556	9.747311	0.365974	0.009094	0.097473	0.003662	0.349528	-0.229218	-46.332356
55714	0	0.897667	9.753315	0.426312	0.008974	0.097533	0.004267	0.350762	-0.233926	-46.331137
55715	0	0.890842	9.716845	0.414504	0.008911	0.097168	0.004150	0.354083	-0.232340	-46.331643
55716	0	0.902217	9.716841	0.389618	0.009027	0.097168	0.003895	0.349515	-0.227705	-46.335708
55717	0	0.896605	9.704645	0.341824	0.008972	0.097046	0.003418	0.346255	-0.222153	-46.338697
55718	0	0.895759	9.668104	0.316777	0.008960	0.096681	0.003174	0.350435	-0.221239	-46.336170
55719	0	0.891244	9.680154	0.299381	0.008911	0.096802	0.002991	0.343846	-0.224477	-46.340502
55720	0	0.872774	9.643480	0.153099	0.008730	0.096435	0.001532	0.341630	-0.223542	-46.336875
55721	0	0.872484	9.668018	0.292303	0.008728	0.096680	0.002930	0.346596	-0.221447	-46.337619
55722	0	0.859708	9.674115	0.351938	0.008599	0.096741	0.003526	0.351185	-0.220489	-46.336063
55723	0	0.885090	9.729022	0.402226	0.008850	0.097290	0.004028	0.355374	-0.223074	-46.335859
55724	0	0.909400	9.747313	0.542192	0.009095	0.097473	0.005420	0.349890	-0.223188	-46.340468
55725	0	0.921613	9.783951	0.439151	0.009216	0.097839	0.004395	0.350488	-0.224578	-46.344776
55726	0	0.958174	9.802226	0.500189	0.009582	0.098022	0.004998	0.343237	-0.226361	-46.345551
55727	0	0.940074	9.814428	0.366532	0.009399	0.098145	0.003662	0.336538	-0.229537	-46.347611
55728	0	0.897075	9.875414	0.348739	0.008974	0.098754	0.003485	0.330535	-0.227318	-46.345617
55729	0	0.872643	9.844984	0.421159	0.008728	0.098450	0.004211	0.327462	-0.227037	-46.348999
55730	0	0.860359	9.857165	0.329589	0.008602	0.098572	0.003296	0.324532	-0.230350	-46.344313
55731	0	0.866686	9.814445	0.433563	0.008667	0.098145	0.004333	0.319160	-0.231759	-46.347257
55732	0	0.896830	9.808305	0.384283	0.008971	0.098083	0.003849	0.323471	-0.229959	-46.349683
55733	0	0.915301	9.753458	0.451256	0.009155	0.097534	0.004517	0.325275	-0.228819	-46.353243
55734	0	0.921292	9.771713	0.444747	0.009212	0.097717	0.004447	0.321758	-0.231977	-46.355389
55735	0	0.909408	9.716791	0.409110	0.009094	0.097168	0.004089	0.316777	-0.233366	-46.359187
55736	0	0.878381	9.667880	0.470915	0.008788	0.096679	0.004703	0.306085	-0.229840	-46.357328
55737	0	0.842147	9.667979	0.360159	0.008423	0.096680	0.003601	0.302548	-0.229800	-46.355828
55738	0	0.835942	9.637436	0.323910	0.008359	0.096375	0.003236	0.295781	-0.231958	-46.359572
55739	0	0.853836	9.625307	0.201174	0.008545	0.096252	0.002014	0.295780	-0.225792	-46.358833
55740	0	0.908083	9.655865	0.255505	0.009081	0.096559	0.002558	0.296079	-0.227338	-46.358401
55741	0	0.884914	9.655780	0.292668	0.008850	0.096558	0.002930	0.296768	-0.227815	-46.360775
55742	0	0.951808	9.698484	0.384056	0.009519	0.096985	0.003839	0.291485	-0.228732	-46.360513
55743	0	0.933927	9.716812	0.493912	0.009338	0.097168	0.004944	0.294127	-0.231323	-46.360888
55744	0	0.927832	9.765634	0.487042	0.009278	0.097656	0.004872	0.293435	-0.232906	-46.360028
55745	0	0.896687	9.771782	0.451566	0.008972	0.097717	0.004517	0.291686	-0.228206	-46.365699
55746	0	0.902076	9.784044	0.396347	0.009022	0.097840	0.003964	0.289919	-0.228596	-46.368724
55747	0	0.902894	9.832793	0.403078	0.009033	0.098328	0.004028	0.284198	-0.225178	-46.370727
55748	0	0.926315	9.851119	0.348339	0.009268	0.098511	0.003484	0.281775	-0.221347	-46.378241
55749	0	0.908981	9.863341	0.396257	0.009094	0.098633	0.003967	0.284356	-0.217782	-46.378165
55750	0	0.926835	9.857280	0.419918	0.009268	0.098573	0.004202	0.284595	-0.219962	-46.378490
55751	0	0.891274	9.771711	0.451712	0.008911	0.097717	0.004517	0.281097	-0.223398	-46.380044
55752	0	0.891513	9.820439	0.445912	0.008914	0.098205	0.004457	0.275173	-0.226269	-46.377817
55753	0	0.878483	9.796176	0.439553	0.008789	0.097961	0.004395	0.271161	-0.222831	-46.383387
55754	0	0.865399	9.716814	0.440044	0.008658	0.097168	0.004395	0.262453	-0.219177	-46.381489
55755	0	0.915744	9.722892	0.414748	0.009155	0.097229	0.004150	0.262969	-0.223241	-46.388329
55756	0	0.927865	9.704510	0.371859	0.009281	0.097045	0.003716	0.257578	-0.221836	-46.387757
55757	0	0.890869	9.649671	0.396956	0.008911	0.096497	0.003967	0.252002	-0.220483	-46.390246
55758	0	0.878070	9.686294	0.397333	0.008783	0.096863	0.003971	0.246484	-0.218917	-46.390300
55759	0	0.878861	9.680184	0.384418	0.008789	0.096802	0.003845	0.244832	-0.219908	-46.392425
55760	0	0.860142	9.668003	0.328985	0.008604	0.096680	0.003293	0.245807	-0.218369	-46.402755
55761	0	0.890968	9.704608	0.390498	0.008911	0.097046	0.003906	0.244411	-0.218204	-46.399035
55762	0	0.903075	9.716770	0.433372	0.009029	0.097168	0.004331	0.237898	-0.221302	-46.401108
55763	0	0.915760	9.716786	0.335370	0.009155	0.097168	0.003357	0.238810	-0.225602	-46.403185
55764	0	0.909569	9.747223	0.487973	0.009098	0.097472	0.004876	0.231701	-0.224414	-46.396714
55765	0	0.896783	9.790093	0.420814	0.008972	0.097900	0.004211	0.232679	-0.220864	-46.399997
55766	0	0.895467	9.790217	0.438469	0.008963	0.097901	0.004387	0.232422	-0.213044	-46.403387
55767	0	0.884873	9.845002	0.518438	0.008850	0.098450	0.005188	0.233717	-0.212945	-46.402653
55768	0	0.884680	9.820559	0.499764	0.008847	0.098206	0.004997	0.230396	-0.213865	-46.406898
55769	0	0.903603	9.814454	0.554937	0.009033	0.098145	0.005554	0.233089	-0.218617	-46.408953
55770	0	0.933393	9.838877	0.505193	0.009343	0.098388	0.005055	0.234246	-0.209367	-46.409080
55771	0	0.891005	9.777831	0.439698	0.008911	0.097778	0.004395	0.228457	-0.209620	-46.406613
55772	0	0.884166	9.777873	0.366940	0.008847	0.097778	0.003667	0.222632	-0.204619	-46.408506
55773	0	0.854322	9.729019	0.366213	0.008545	0.097290	0.003662	0.219722	-0.204127	-46.408812
55774	0	0.835770	9.741203	0.384792	0.008358	0.097412	0.003845	0.213678	-0.205274	-46.410581
55775	0	0.836621	9.674056	0.420634	0.008362	0.096741	0.004211	0.216824	-0.211922	-46.416392
55776	0	0.885743	9.686204	0.377141	0.008859	0.096862	0.003774	0.216629	-0.211932	-46.421387
55777	0	0.891252	9.667979	0.414499	0.008911	0.096680	0.004150	0.220097	-0.215030	-46.423750
55778	0	0.903537	9.674086	0.437951	0.009035	0.096741	0.004383	0.221388	-0.216855	-46.420954
55779	0	0.946128	9.680180	0.365891	0.009460	0.096802	0.003662	0.222220	-0.219340	-46.416707
55780	0	0.897151	9.698509	0.401983	0.008973	0.096985	0.004022	0.221472	-0.218905	-46.419540
55781	0	0.878733	9.704616	0.323157	0.008789	0.097046	0.003235	0.222461	-0.218381	-46.420028
55782	0	0.866141	9.741228	0.341077	0.008663	0.097412	0.003411	0.220203	-0.217813	-46.420912
55783	0	0.860655	9.753427	0.329160	0.008606	0.097534	0.003296	0.222409	-0.220030	-46.426586
55784	0	0.884799	9.771767	0.371077	0.008851	0.097717	0.003714	0.222897	-0.217916	-46.431876
55785	0	0.896829	9.832806	0.439290	0.008972	0.098328	0.004395	0.221954	-0.214836	-46.436511
55786	0	0.938980	9.826702	0.456697	0.009391	0.098267	0.004574	0.227027	-0.215083	-46.438466
55787	0	0.909390	9.832766	0.506613	0.009094	0.098328	0.005066	0.223877	-0.216161	-46.432642
55788	0	0.909038	9.832813	0.506164	0.009093	0.098328	0.005066	0.225964	-0.214203	-46.434994
55789	0	0.884618	9.796171	0.464018	0.008850	0.097961	0.004639	0.221334	-0.211046	-46.433167
55790	0	0.884162	9.814451	0.445879	0.008842	0.098145	0.004458	0.218035	-0.212603	-46.436430
55791	0	0.835991	9.777863	0.384151	0.008362	0.097778	0.003845	0.219568	-0.211819	-46.443411
55792	0	0.871914	9.759569	0.359048	0.008723	0.097595	0.003593	0.220165	-0.208459	-46.442544
55793	0	0.872565	9.722951	0.334859	0.008728	0.097229	0.003357	0.227115	-0.207135	-46.444864
55794	0	0.914659	9.710834	0.315140	0.009150	0.097108	0.003157	0.230431	-0.205119	-46.444984
55795	0	0.933637	9.667993	0.317249	0.009338	0.096680	0.003174	0.229121	-0.204226	-46.444832
55796	0	0.914520	9.668048	0.426311	0.009151	0.096680	0.004270	0.233938	-0.199348	-46.450950
55797	0	0.921429	9.668000	0.439191	0.009216	0.096680	0.004395	0.234158	-0.198380	-46.449085
55798	0	0.939648	9.655754	0.420340	0.009395	0.096558	0.004206	0.233986	-0.202013	-46.446673
55799	0	0.885291	9.655746	0.365933	0.008850	0.096558	0.003662	0.234407	-0.206812	-46.450643
55800	0	0.903760	9.716711	0.365487	0.009038	0.097167	0.003656	0.233319	-0.207839	-46.449762
55801	0	0.890712	9.722956	0.304563	0.008911	0.097229	0.003052	0.237667	-0.204593	-46.445087
55802	0	0.890071	9.741348	0.345963	0.008903	0.097413	0.003467	0.243004	-0.203905	-46.443755
55803	0	0.920977	9.771820	0.371528	0.009216	0.097717	0.003723	0.249376	-0.197702	-46.445752
55804	0	0.938596	9.814578	0.418852	0.009386	0.098145	0.004195	0.254301	-0.199005	-46.447943
55805	0	0.909823	9.814437	0.438990	0.009094	0.098145	0.004395	0.256823	-0.205075	-46.447821
55806	0	0.916311	9.844889	0.505340	0.009163	0.098449	0.005056	0.257433	-0.206681	-46.450819
55807	0	0.879297	9.820546	0.493906	0.008789	0.098206	0.004944	0.260131	-0.212656	-46.450480
55808	0	0.897899	9.838790	0.407635	0.008980	0.098388	0.004079	0.260190	-0.213179	-46.449828
55809	0	0.878916	9.826677	0.371842	0.008789	0.098267	0.003723	0.262830	-0.214751	-46.450367
55810	0	0.891045	9.796177	0.364496	0.008911	0.097961	0.003653	0.268897	-0.215391	-46.458286
55811	0	0.903589	9.796124	0.372149	0.009033	0.097961	0.003723	0.267965	-0.219982	-46.456928
55812	0	0.903512	9.759469	0.383710	0.009038	0.097594	0.003841	0.270159	-0.218083	-46.459159
55813	0	0.897006	9.741242	0.378128	0.008972	0.097412	0.003784	0.270726	-0.217055	-46.459755
55814	0	0.926876	9.722961	0.401581	0.009273	0.097229	0.004022	0.274746	-0.213965	-46.465986
55815	0	0.915509	9.686302	0.457320	0.009155	0.096863	0.004578	0.277117	-0.215151	-46.464507
55816	0	0.908735	9.680244	0.419897	0.009093	0.096802	0.004202	0.277718	-0.209575	-46.460721
55817	0	0.915368	9.698509	0.427080	0.009155	0.096985	0.004272	0.276822	-0.209092	-46.462828
55818	0	0.908831	9.655777	0.323245	0.009090	0.096558	0.003231	0.272332	-0.208047	-46.463385
55819	0	0.914740	9.661951	0.323163	0.009155	0.096619	0.003235	0.273347	-0.200190	-46.468045
55820	0	0.926669	9.710743	0.316503	0.009261	0.097108	0.003167	0.272977	-0.208214	-46.465776
55821	0	0.903002	9.716853	0.371610	0.009033	0.097168	0.003723	0.278426	-0.205909	-46.463053
55822	0	0.926767	9.802402	0.406719	0.009271	0.098023	0.004075	0.284752	-0.203858	-46.461243
55823	0	0.897157	9.777854	0.445191	0.008972	0.097778	0.004456	0.286197	-0.204584	-46.461972
55824	0	0.921441	9.783985	0.492641	0.009214	0.097839	0.004936	0.294785	-0.206030	-46.461091
55825	0	0.909549	9.826666	0.475713	0.009094	0.098267	0.004761	0.296118	-0.208905	-46.458715
55826	0	0.928029	9.820555	0.456822	0.009279	0.098206	0.004570	0.295317	-0.211566	-46.450531
55827	0	0.909284	9.820578	0.396518	0.009094	0.098206	0.003967	0.294917	-0.211383	-46.448723
55828	0	0.890592	9.826681	0.383831	0.008907	0.098267	0.003840	0.294565	-0.211181	-46.446193
55829	0	0.884987	9.802251	0.323409	0.008850	0.098022	0.003235	0.292637	-0.212378	-46.446166
55830	0	0.866404	9.808378	0.365733	0.008666	0.098083	0.003660	0.293216	-0.211475	-46.453220
55831	0	0.903057	9.777866	0.445337	0.009033	0.097778	0.004456	0.292941	-0.209853	-46.451362
55832	0	0.902567	9.741256	0.450579	0.009027	0.097412	0.004512	0.297179	-0.209170	-46.452079
55833	0	0.909189	9.729055	0.469366	0.009094	0.097290	0.004700	0.301418	-0.207767	-46.449513
55834	0	0.920529	9.716931	0.444577	0.009211	0.097169	0.004443	0.295528	-0.202902	-46.454914
55835	0	0.909831	9.674032	0.439487	0.009094	0.096741	0.004395	0.292224	-0.209162	-46.447014
55836	0	0.885576	9.704535	0.371723	0.008858	0.097045	0.003723	0.296372	-0.208259	-46.453606
55837	0	0.884518	9.692441	0.292522	0.008850	0.096924	0.002930	0.298833	-0.203936	-46.457816
55838	0	0.884044	9.692485	0.322112	0.008840	0.096925	0.003225	0.300947	-0.206370	-46.456229
55839	0	0.878758	9.722939	0.341093	0.008789	0.097229	0.003418	0.306362	-0.206063	-46.450585
55840	0	0.902993	9.735135	0.363913	0.009029	0.097351	0.003648	0.313701	-0.208130	-46.451529
55841	0	0.903093	9.716821	0.408862	0.009033	0.097168	0.004089	0.311720	-0.206904	-46.445941
55842	0	0.927427	9.765632	0.493737	0.009273	0.097656	0.004942	0.314203	-0.210259	-46.445572
55843	0	0.933786	9.777860	0.463374	0.009338	0.097778	0.004639	0.317097	-0.211022	-46.445111
55844	0	0.933595	9.796167	0.456295	0.009336	0.097961	0.004567	0.319128	-0.211761	-46.447277
55845	0	0.890895	9.820583	0.445421	0.008911	0.098206	0.004456	0.317852	-0.210645	-46.445503
55846	0	0.872632	9.832735	0.402579	0.008723	0.098328	0.004025	0.314615	-0.215616	-46.445381
55847	0	0.884869	9.808370	0.427077	0.008850	0.098083	0.004272	0.313733	-0.215393	-46.444395
55848	0	0.902749	9.851100	0.328943	0.009029	0.098511	0.003292	0.313968	-0.214631	-46.443551
55849	0	0.903121	9.759539	0.354017	0.009033	0.097595	0.003540	0.310983	-0.213707	-46.444794
55850	0	0.896618	9.759535	0.372264	0.008967	0.097595	0.003723	0.308767	-0.213672	-46.453870
55851	0	0.952204	9.759523	0.439302	0.009521	0.097595	0.004395	0.307660	-0.215710	-46.455216
55852	0	0.909526	9.704498	0.402359	0.009095	0.097045	0.004025	0.305878	-0.217191	-46.455108
55853	0	0.890777	9.722942	0.420887	0.008911	0.097229	0.004211	0.306024	-0.214676	-46.450858
55854	0	0.865544	9.704626	0.402228	0.008659	0.097046	0.004023	0.303574	-0.211445	-46.450947
55855	0	0.866703	9.692372	0.360394	0.008667	0.096924	0.003601	0.297349	-0.212912	-46.449255
55856	0	0.890818	9.674015	0.341964	0.008911	0.096740	0.003423	0.298173	-0.210842	-46.448788
55857	0	0.945907	9.729032	0.347501	0.009460	0.097290	0.003479	0.300009	-0.210647	-46.450085
55858	0	0.933693	9.704593	0.389342	0.009336	0.097046	0.003898	0.302134	-0.213696	-46.450634
55859	0	0.939526	9.765672	0.353807	0.009399	0.097656	0.003540	0.301615	-0.210257	-46.461004
55860	0	0.914421	9.783972	0.402024	0.009147	0.097839	0.004024	0.302659	-0.208749	-46.462554
55861	0	0.854053	9.765670	0.353836	0.008545	0.097656	0.003540	0.301813	-0.205019	-46.459112
55862	0	0.871816	9.796173	0.401785	0.008718	0.097961	0.004025	0.306754	-0.206044	-46.462123
55863	0	0.909434	9.796150	0.433170	0.009094	0.097961	0.004333	0.306009	-0.207560	-46.460720
55864	0	0.878421	9.796199	0.383822	0.008789	0.097961	0.003841	0.306898	-0.203308	-46.457535
55865	0	0.921568	9.796169	0.451225	0.009216	0.097961	0.004517	0.309131	-0.203968	-46.460247
55866	0	0.933759	9.826649	0.340856	0.009336	0.098267	0.003408	0.306141	-0.206698	-46.459571
55867	0	0.897464	9.808344	0.432966	0.008972	0.098083	0.004333	0.307780	-0.210955	-46.463231
55868	0	0.873150	9.826557	0.390264	0.008733	0.098266	0.003898	0.299212	-0.210835	-46.468214
55869	0	0.897270	9.777825	0.329658	0.008972	0.097778	0.003296	0.295606	-0.212886	-46.472987
55870	0	0.872772	9.777739	0.378740	0.008729	0.097777	0.003785	0.290184	-0.212797	-46.478075
55871	0	0.903201	9.765638	0.317335	0.009033	0.097656	0.003174	0.287966	-0.212844	-46.487191
55872	0	0.896437	9.686320	0.317356	0.008969	0.096863	0.003172	0.283257	-0.208433	-46.490186
55873	0	0.909063	9.692431	0.353611	0.009094	0.096924	0.003540	0.285098	-0.205587	-46.492751
55874	0	0.932761	9.692424	0.310077	0.009331	0.096924	0.003104	0.286352	-0.203319	-46.495494
55875	0	0.909626	9.655755	0.390326	0.009094	0.096558	0.003906	0.287074	-0.207102	-46.497696
55876	0	0.916039	9.680063	0.408391	0.009159	0.096801	0.004083	0.282810	-0.210014	-46.498512
55877	0	0.915610	9.698494	0.414686	0.009155	0.096985	0.004150	0.284154	-0.212397	-46.498278
55878	0	0.927578	9.680202	0.353195	0.009278	0.096802	0.003532	0.281907	-0.210840	-46.498293
55879	0	0.903270	9.753402	0.378956	0.009033	0.097534	0.003784	0.272840	-0.211639	-46.501799
55880	0	0.903313	9.747194	0.385769	0.009031	0.097472	0.003856	0.267719	-0.215203	-46.502841
55881	0	0.878618	9.741239	0.366151	0.008789	0.097412	0.003662	0.265642	-0.213222	-46.499177
55882	0	0.878201	9.783942	0.323206	0.008782	0.097839	0.003233	0.263913	-0.214199	-46.498351
55883	0	0.884611	9.826691	0.396849	0.008850	0.098267	0.003967	0.259766	-0.210938	-46.499911
55884	0	0.884212	9.790041	0.421153	0.008842	0.097900	0.004213	0.259123	-0.212989	-46.506112
55885	0	0.878920	9.814461	0.561369	0.008789	0.098145	0.005615	0.258171	-0.214318	-46.509624
55886	0	0.915341	9.838881	0.518483	0.009155	0.098389	0.005184	0.254590	-0.213499	-46.503706
55887	0	0.909287	9.771742	0.494361	0.009094	0.097717	0.004944	0.252058	-0.213263	-46.505885
55888	0	0.926945	9.802271	0.384782	0.009274	0.098022	0.003844	0.245109	-0.209893	-46.502136
55889	0	0.909317	9.783938	0.451827	0.009094	0.097839	0.004517	0.240340	-0.210027	-46.498264
55890	0	0.878582	9.765607	0.342705	0.008786	0.097656	0.003421	0.230275	-0.210975	-46.498592
55891	0	0.872408	9.722941	0.384381	0.008728	0.097229	0.003845	0.229142	-0.207702	-46.498398
55892	0	0.859779	9.722908	0.359528	0.008597	0.097229	0.003598	0.229791	-0.209578	-46.496002
55893	0	0.884617	9.686334	0.408500	0.008850	0.096863	0.004089	0.232150	-0.206306	-46.498396
55894	0	0.908309	9.674205	0.468746	0.009086	0.096742	0.004690	0.232543	-0.204632	-46.499818
55895	0	0.940215	9.710680	0.347528	0.009399	0.097107	0.003479	0.234086	-0.209258	-46.503398
55896	0	0.922295	9.649553	0.389667	0.009221	0.096496	0.003899	0.233561	-0.212856	-46.501534
55897	0	0.909246	9.747318	0.366563	0.009094	0.097473	0.003662	0.226643	-0.212153	-46.499676
55898	0	0.878743	9.704457	0.428309	0.008785	0.097045	0.004279	0.219172	-0.216105	-46.494859
55899	0	0.866261	9.704638	0.304901	0.008667	0.097046	0.003052	0.219634	-0.212330	-46.494515
55900	0	0.865217	9.747376	0.340806	0.008657	0.097473	0.003412	0.221822	-0.207518	-46.499329
55901	0	0.854555	9.759513	0.427306	0.008545	0.097595	0.004272	0.218368	-0.209581	-46.500709
55902	0	0.909538	9.783885	0.420151	0.009095	0.097838	0.004212	0.228261	-0.211131	-46.502519
55903	0	0.890742	9.808385	0.421099	0.008911	0.098083	0.004211	0.225990	-0.208172	-46.502816
55904	0	0.921256	9.808331	0.396100	0.009209	0.098083	0.003965	0.228275	-0.214053	-46.503150
55905	0	0.910044	9.796106	0.493970	0.009094	0.097961	0.004944	0.230278	-0.222605	-46.502574
55906	0	0.892042	9.832691	0.438528	0.008923	0.098327	0.004386	0.228273	-0.221427	-46.503786
55907	0	0.884708	9.777869	0.408713	0.008850	0.097778	0.004089	0.228120	-0.219208	-46.506486
55908	0	0.878325	9.790026	0.359790	0.008782	0.097900	0.003596	0.223478	-0.221580	-46.506031
55909	0	0.921266	9.802281	0.402812	0.009216	0.098022	0.004028	0.220925	-0.218670	-46.503615
55910	0	0.908855	9.722894	0.378020	0.009087	0.097229	0.003783	0.221689	-0.222320	-46.508704
55911	0	0.933114	9.710769	0.402683	0.009338	0.097107	0.004028	0.220680	-0.215131	-46.512637
55912	0	0.914268	9.698545	0.445419	0.009140	0.096986	0.004452	0.214997	-0.219632	-46.513069
55913	0	0.909270	9.686315	0.341197	0.009094	0.096863	0.003418	0.219291	-0.219203	-46.520187
55914	0	0.921342	9.704583	0.389333	0.009212	0.097046	0.003894	0.217100	-0.221639	-46.517755
55915	0	0.897115	9.729005	0.360344	0.008972	0.097290	0.003601	0.211542	-0.221806	-46.515824
55916	0	0.884501	9.692321	0.372362	0.008847	0.096923	0.003727	0.212698	-0.220540	-46.513781
55917	0	0.866596	9.735124	0.304931	0.008667	0.097351	0.003052	0.212818	-0.220710	-46.515490
55918	0	0.872753	9.722898	0.322332	0.008725	0.097229	0.003229	0.216924	-0.224896	-46.522056
55919	0	0.890758	9.753480	0.365427	0.008911	0.097534	0.003662	0.223361	-0.222080	-46.522359
55920	0	0.914940	9.759637	0.406427	0.009148	0.097596	0.004073	0.230981	-0.225469	-46.528062
55921	0	0.890852	9.783985	0.444998	0.008911	0.097839	0.004456	0.234782	-0.223680	-46.531947
55922	0	0.920675	9.820635	0.449598	0.009211	0.098206	0.004505	0.242680	-0.220569	-46.527732
55923	0	0.878769	9.790054	0.463807	0.008789	0.097900	0.004639	0.240622	-0.220290	-46.528615
55924	0	0.902566	9.796188	0.414584	0.009029	0.097961	0.004148	0.240938	-0.217267	-46.525291
55925	0	0.921155	9.808385	0.403070	0.009216	0.098083	0.004028	0.235404	-0.213046	-46.521885
55926	0	0.920499	9.796166	0.408930	0.009206	0.097961	0.004093	0.237147	-0.213381	-46.528233
55927	0	0.872367	9.771784	0.310762	0.008728	0.097717	0.003113	0.240453	-0.209650	-46.528223
55928	0	0.877283	9.741375	0.303851	0.008780	0.097413	0.003041	0.240967	-0.203154	-46.529488
55929	0	0.891085	9.722923	0.414574	0.008911	0.097229	0.004150	0.243654	-0.204157	-46.524757
55930	0	0.891089	9.722904	0.456595	0.008910	0.097229	0.004568	0.243431	-0.206252	-46.529346
55931	0	0.939880	9.704660	0.499242	0.009399	0.097046	0.005005	0.255289	-0.206843	-46.526272
55932	0	0.915285	9.692486	0.449020	0.009153	0.096925	0.004491	0.253274	-0.207533	-46.528190
55933	0	0.915457	9.680193	0.341492	0.009155	0.096802	0.003418	0.254099	-0.208069	-46.529923
55934	0	0.902796	9.698510	0.347443	0.009031	0.096985	0.003472	0.248871	-0.205477	-46.526528
55935	0	0.878759	9.722908	0.262661	0.008789	0.097229	0.002625	0.243652	-0.205101	-46.523966
55936	0	0.853810	9.692428	0.311075	0.008541	0.096924	0.003117	0.247809	-0.202911	-46.522569
55937	0	0.848063	9.747363	0.335114	0.008484	0.097473	0.003357	0.251883	-0.200437	-46.523148
55938	0	0.884490	9.735211	0.401062	0.008843	0.097352	0.004016	0.255343	-0.203509	-46.520030
55939	0	0.872573	9.741265	0.377569	0.008728	0.097412	0.003784	0.262613	-0.202126	-46.528202
55940	0	0.957903	9.796268	0.412225	0.009578	0.097962	0.004132	0.271508	-0.204926	-46.529579
55941	0	0.927744	9.771739	0.500275	0.009277	0.097717	0.005005	0.271243	-0.206356	-46.530527
55942	0	0.903766	9.771723	0.468752	0.009033	0.097717	0.004695	0.277117	-0.212935	-46.526026
55943	0	0.909094	9.851120	0.463550	0.009094	0.098511	0.004639	0.278040	-0.210428	-46.525878
55944	0	0.866258	9.783912	0.377854	0.008660	0.097839	0.003778	0.274073	-0.214404	-46.522715
55945	0	0.872996	9.771721	0.384282	0.008728	0.097717	0.003845	0.274104	-0.218005	-46.521935
55946	0	0.860806	9.802180	0.358906	0.008609	0.098022	0.003595	0.278752	-0.218436	-46.526099
55947	0	0.908931	9.759601	0.402022	0.009094	0.097595	0.004028	0.285492	-0.213948	-46.529724
55948	0	0.951312	9.759616	0.400635	0.009511	0.097596	0.004011	0.288316	-0.217732	-46.530979
55949	0	0.952014	9.759565	0.499902	0.009521	0.097595	0.005005	0.292390	-0.217445	-46.527931
55950	0	0.915017	9.692415	0.401328	0.009152	0.096924	0.004016	0.292735	-0.216125	-46.525544
55951	0	0.903247	9.692402	0.359772	0.009033	0.096924	0.003601	0.293905	-0.216605	-46.519966
55952	0	0.878375	9.698529	0.395684	0.008787	0.096985	0.003960	0.294465	-0.213932	-46.520348
55953	0	0.848412	9.667987	0.341223	0.008484	0.096680	0.003418	0.298530	-0.215548	-46.526293
55954	0	0.897080	9.692413	0.291130	0.008972	0.096924	0.002917	0.302855	-0.215314	-46.530209
55955	0	0.872498	9.692415	0.335547	0.008728	0.096924	0.003357	0.301893	-0.213053	-46.538510
55956	0	0.908561	9.686312	0.328786	0.009088	0.096863	0.003292	0.304116	-0.212084	-46.532861
55957	0	0.915321	9.716848	0.395950	0.009155	0.097168	0.003967	0.310521	-0.210966	-46.532831
55958	0	0.915028	9.771843	0.406919	0.009151	0.097718	0.004073	0.312396	-0.212011	-46.533972
55959	0	0.903184	9.747348	0.426773	0.009033	0.097473	0.004272	0.315186	-0.211719	-46.532459
55960	0	0.878702	9.783958	0.425510	0.008786	0.097839	0.004262	0.320457	-0.213972	-46.529795
55961	0	0.884867	9.796182	0.444984	0.008850	0.097961	0.004456	0.324424	-0.213507	-46.534164
55962	0	0.878269	9.796184	0.425574	0.008785	0.097961	0.004260	0.326720	-0.211804	-46.530146
55963	0	0.921464	9.777866	0.396273	0.009216	0.097778	0.003967	0.329273	-0.211143	-46.530662
55964	0	0.957665	9.802297	0.468370	0.009579	0.098022	0.004690	0.334023	-0.209990	-46.532739
55965	0	0.927703	9.790069	0.402184	0.009277	0.097900	0.004028	0.338803	-0.210954	-46.532987
55966	0	0.903130	9.802254	0.444233	0.009032	0.098022	0.004442	0.335911	-0.211136	-46.536644
55967	0	0.884750	9.765665	0.469633	0.008850	0.097656	0.004700	0.337074	-0.209422	-46.531902
55968	0	0.890291	9.777868	0.438406	0.008905	0.097778	0.004387	0.337626	-0.207768	-46.531807
55969	0	0.897230	9.777842	0.365916	0.008972	0.097778	0.003662	0.338282	-0.209246	-46.531853
55970	0	0.933590	9.722921	0.329010	0.009338	0.097229	0.003289	0.334474	-0.207658	-46.531897
55971	0	0.884679	9.716853	0.371641	0.008850	0.097168	0.003723	0.339605	-0.205088	-46.528656
55972	0	0.896397	9.716933	0.394637	0.008965	0.097169	0.003953	0.344588	-0.204618	-46.523377
55973	0	0.841672	9.686336	0.298957	0.008423	0.096863	0.002991	0.343235	-0.198708	-46.525745
55974	0	0.889716	9.686425	0.358842	0.008899	0.096864	0.003598	0.351991	-0.198183	-46.520979
55975	0	0.872302	9.710765	0.359398	0.008728	0.097107	0.003601	0.357598	-0.193583	-46.521990
55976	0	0.890201	9.704687	0.401048	0.008901	0.097047	0.004014	0.358991	-0.196467	-46.525954
55977	0	0.909586	9.716786	0.427142	0.009094	0.097168	0.004272	0.357425	-0.199661	-46.521272
55978	0	0.909820	9.777745	0.389882	0.009097	0.097777	0.003903	0.359971	-0.202271	-46.522520
55979	0	0.903482	9.729005	0.384120	0.009033	0.097290	0.003845	0.361894	-0.205475	-46.522552
55980	0	0.903940	9.765516	0.291537	0.009036	0.097655	0.002921	0.365811	-0.210728	-46.521396
55981	0	0.878637	9.808379	0.329435	0.008789	0.098083	0.003296	0.364911	-0.208904	-46.527945
55982	0	0.884434	9.783956	0.304153	0.008844	0.097839	0.003048	0.369628	-0.210187	-46.524776
55983	0	0.890937	9.802271	0.353753	0.008911	0.098022	0.003540	0.369810	-0.209440	-46.527787
55984	0	0.933054	9.820628	0.438138	0.009335	0.098206	0.004389	0.375692	-0.206014	-46.526013
55985	0	0.963979	9.771794	0.475483	0.009644	0.097717	0.004761	0.379802	-0.202808	-46.528494
55986	0	0.981473	9.790199	0.456074	0.009819	0.097901	0.004565	0.382252	-0.199015	-46.531337
55987	0	0.951462	9.771803	0.482023	0.009521	0.097717	0.004822	0.381280	-0.192218	-46.531256
55988	0	0.895467	9.710833	0.475390	0.008958	0.097108	0.004757	0.382062	-0.189692	-46.529003
55989	0	0.872207	9.759581	0.335508	0.008728	0.097595	0.003357	0.381451	-0.184026	-46.522888
55990	0	0.877738	9.735187	0.359971	0.008777	0.097352	0.003597	0.375796	-0.186187	-46.524165
55991	0	0.872665	9.710710	0.298932	0.008728	0.097107	0.002991	0.374682	-0.185896	-46.525074
55992	0	0.866058	9.698539	0.340904	0.008664	0.096985	0.003415	0.379100	-0.183019	-46.530016
55993	0	0.909350	9.729029	0.353499	0.009094	0.097290	0.003540	0.382255	-0.183438	-46.535608
55994	0	0.909051	9.674098	0.432100	0.009092	0.096741	0.004323	0.381835	-0.182572	-46.531298
55995	0	0.921094	9.722948	0.463941	0.009216	0.097229	0.004639	0.378200	-0.177501	-46.531346
55996	0	0.926344	9.741252	0.402493	0.009266	0.097412	0.004029	0.380492	-0.175883	-46.532120
55997	0	0.860107	9.729056	0.414830	0.008606	0.097290	0.004150	0.380141	-0.171465	-46.524213
55998	0	0.883575	9.777955	0.365939	0.008840	0.097779	0.003657	0.374953	-0.168265	-46.517061
55999	0	0.860579	9.771742	0.390319	0.008606	0.097717	0.003906	0.375766	-0.169352	-46.518321
56000	0	0.896970	9.777839	0.420628	0.008971	0.097778	0.004205	0.371182	-0.168874	-46.514677
56001	0	0.921741	9.814457	0.378048	0.009216	0.098145	0.003784	0.372674	-0.171493	-46.511902
56002	0	0.946184	9.790049	0.432472	0.009462	0.097900	0.004326	0.371191	-0.172140	-46.509575
56003	0	0.927412	9.790084	0.420813	0.009277	0.097900	0.004211	0.372242	-0.169671	-46.513000
56004	0	0.914805	9.814450	0.463290	0.009149	0.098145	0.004631	0.367281	-0.170291	-46.515081
56005	0	0.903177	9.796163	0.420970	0.009033	0.097961	0.004211	0.366480	-0.169931	-46.513331
56006	0	0.909082	9.759530	0.420692	0.009091	0.097595	0.004208	0.364479	-0.170530	-46.516502
56007	0	0.897243	9.771724	0.360173	0.008972	0.097717	0.003601	0.360876	-0.172172	-46.509658
56008	0	0.848233	9.716716	0.366276	0.008484	0.097167	0.003663	0.358388	-0.171667	-46.499161
56009	0	0.885380	9.704567	0.353709	0.008850	0.097046	0.003540	0.359027	-0.177361	-46.498629
56010	0	0.885958	9.741091	0.322793	0.008857	0.097411	0.003228	0.356481	-0.181975	-46.491632
56011	0	0.878926	9.686279	0.408893	0.008789	0.096863	0.004089	0.354190	-0.183481	-46.492258
56012	0	0.908956	9.686245	0.347218	0.009094	0.096862	0.003477	0.357193	-0.179260	-46.494747
56013	0	0.878793	9.735139	0.402310	0.008789	0.097351	0.004028	0.360549	-0.179172	-46.500575
56014	0	0.890681	9.716818	0.352655	0.008908	0.097168	0.003529	0.360145	-0.178752	-46.497518
56015	0	0.878536	9.722950	0.347453	0.008789	0.097229	0.003479	0.362604	-0.175716	-46.495366
56016	0	0.878125	9.753430	0.371093	0.008781	0.097534	0.003714	0.362958	-0.176795	-46.499214
56017	0	0.897196	9.747315	0.286926	0.008972	0.097473	0.002869	0.359466	-0.177893	-46.504207
56018	0	0.908800	9.777803	0.359730	0.009093	0.097777	0.003602	0.362210	-0.173015	-46.501166
56019	0	0.902768	9.796209	0.359677	0.009033	0.097961	0.003601	0.364462	-0.167867	-46.501641
56020	0	0.926702	9.771838	0.413506	0.009266	0.097718	0.004141	0.368417	-0.170471	-46.497666
56021	0	0.909405	9.790050	0.494202	0.009094	0.097900	0.004944	0.367748	-0.171492	-46.495632
56022	0	0.952186	9.783912	0.512423	0.009521	0.097839	0.005122	0.362525	-0.174251	-46.504812
56023	0	0.878592	9.777851	0.409151	0.008789	0.097778	0.004089	0.357238	-0.171840	-46.507233
56024	0	0.926805	9.802259	0.415700	0.009271	0.098022	0.004154	0.351161	-0.170096	-46.498752
56025	0	0.915200	9.783957	0.372556	0.009155	0.097839	0.003723	0.345534	-0.167562	-46.493466
56026	0	0.878245	9.759517	0.317871	0.008782	0.097595	0.003178	0.341489	-0.168957	-46.494559
56027	0	0.884982	9.747326	0.359862	0.008850	0.097473	0.003601	0.341557	-0.169935	-46.489702
56028	0	0.909243	9.753433	0.334923	0.009093	0.097534	0.003351	0.341068	-0.170247	-46.486193
56029	0	0.902774	9.722940	0.464107	0.009033	0.097229	0.004639	0.335460	-0.165094	-46.483239
56030	0	0.889672	9.710721	0.403203	0.008900	0.097107	0.004032	0.332782	-0.162897	-46.483677
56031	0	0.885366	9.722872	0.469891	0.008850	0.097229	0.004700	0.330907	-0.168345	-46.490050
56032	0	0.915885	9.722834	0.433155	0.009162	0.097228	0.004332	0.328143	-0.165948	-46.491664
56033	0	0.902764	9.722949	0.415114	0.009033	0.097229	0.004150	0.324450	-0.160709	-46.487482
56034	0	0.895561	9.716827	0.372852	0.008961	0.097168	0.003724	0.316449	-0.155965	-46.483470
56035	0	0.884763	9.710732	0.298554	0.008850	0.097107	0.002991	0.319733	-0.154389	-46.483209
56036	0	0.865924	9.729019	0.322513	0.008661	0.097290	0.003224	0.316070	-0.153329	-46.486782
56037	0	0.878815	9.753454	0.426608	0.008789	0.097534	0.004272	0.320740	-0.153530	-46.488213
56038	0	0.909004	9.790053	0.389264	0.009091	0.097900	0.003893	0.318235	-0.153251	-46.488226
56039	0	0.909684	9.771735	0.444887	0.009094	0.097717	0.004456	0.323218	-0.157626	-46.484400
56040	0	0.910079	9.777835	0.492560	0.009099	0.097778	0.004930	0.324973	-0.161033	-46.481671
56041	0	0.933471	9.796175	0.463929	0.009338	0.097961	0.004639	0.321428	-0.158036	-46.477838
56042	0	0.939117	9.796132	0.415531	0.009392	0.097961	0.004151	0.313964	-0.158592	-46.481382
56043	0	0.908948	9.790073	0.372590	0.009094	0.097900	0.003723	0.307937	-0.154334	-46.480065
56044	0	0.908456	9.783923	0.348521	0.009084	0.097839	0.003484	0.303428	-0.156612	-46.485206
56045	0	0.884952	9.771734	0.341791	0.008850	0.097717	0.003418	0.300688	-0.157255	-46.487964
56046	0	0.878436	9.753468	0.396033	0.008787	0.097534	0.003966	0.304916	-0.155244	-46.489508
56047	0	0.897082	9.765647	0.353744	0.008972	0.097656	0.003540	0.305149	-0.154986	-46.493635
56048	0	0.884920	9.741200	0.328806	0.008847	0.097412	0.003290	0.304817	-0.158618	-46.492332
56049	0	0.909545	9.716782	0.378506	0.009094	0.097168	0.003784	0.300964	-0.161357	-46.496215
56050	0	0.910067	9.734967	0.384699	0.009096	0.097350	0.003846	0.297166	-0.167978	-46.495068
56051	0	0.878856	9.710683	0.415397	0.008789	0.097107	0.004150	0.290169	-0.168653	-46.502703
56052	0	0.884686	9.728912	0.348812	0.008848	0.097289	0.003486	0.284527	-0.168397	-46.507380
56053	0	0.854373	9.698499	0.384457	0.008545	0.096985	0.003845	0.282525	-0.168266	-46.511759
56054	0	0.884869	9.716795	0.310736	0.008847	0.097168	0.003111	0.283846	-0.171306	-46.511407
56055	0	0.897547	9.716765	0.402869	0.008972	0.097168	0.004028	0.280605	-0.176442	-46.512958
56056	0	0.891622	9.753358	0.414336	0.008917	0.097533	0.004150	0.286026	-0.176964	-46.511526
56057	0	0.915340	9.747346	0.414699	0.009155	0.097473	0.004150	0.287195	-0.175999	-46.511546
56058	0	0.927007	9.777852	0.396061	0.009273	0.097778	0.003960	0.283273	-0.174370	-46.513618
56059	0	0.909474	9.790039	0.445455	0.009094	0.097900	0.004456	0.281636	-0.176243	-46.513517
56060	0	0.921206	9.765574	0.432961	0.009216	0.097655	0.004331	0.280026	-0.172520	-46.514195
56061	0	0.872553	9.814472	0.366294	0.008728	0.098145	0.003662	0.276270	-0.170914	-46.517195
56062	0	0.853705	9.777844	0.470210	0.008539	0.097778	0.004701	0.271802	-0.169649	-46.516680
56063	0	0.872442	9.753458	0.372103	0.008728	0.097534	0.003723	0.271482	-0.166706	-46.514595
56064	0	0.908821	9.796161	0.426008	0.009087	0.097961	0.004268	0.277516	-0.169842	-46.515302
56065	0	0.921403	9.777868	0.445229	0.009216	0.097778	0.004456	0.278510	-0.168496	-46.509883
56066	0	0.902639	9.747342	0.444702	0.009028	0.097473	0.004449	0.277875	-0.167356	-46.511255
56067	0	0.885045	9.735112	0.408744	0.008850	0.097351	0.004089	0.277271	-0.169084	-46.505072
56068	0	0.836355	9.728987	0.396386	0.008362	0.097290	0.003963	0.274030	-0.172397	-46.511359
56069	0	0.872727	9.722907	0.329584	0.008728	0.097229	0.003296	0.271267	-0.172813	-46.510215
56070	0	0.860572	9.722897	0.329244	0.008604	0.097229	0.003296	0.272531	-0.176093	-46.512905
56071	0	0.878673	9.704618	0.366037	0.008789	0.097046	0.003662	0.271797	-0.174624	-46.518422
56072	0	0.902851	9.704606	0.359258	0.009028	0.097046	0.003597	0.274481	-0.176002	-46.518477
56073	0	0.897267	9.716813	0.341208	0.008972	0.097168	0.003418	0.278587	-0.177890	-46.518288
56074	0	0.903591	9.716805	0.407115	0.009034	0.097168	0.004077	0.282577	-0.181254	-46.513282
56075	0	0.903269	9.765642	0.433079	0.009033	0.097656	0.004333	0.282936	-0.181894	-46.517110
56076	0	0.878817	9.735101	0.493765	0.008787	0.097351	0.004938	0.280691	-0.184286	-46.521824
56077	0	0.909322	9.759541	0.396482	0.009094	0.097595	0.003967	0.280753	-0.184378	-46.521739
56078	0	0.884432	9.771759	0.414367	0.008847	0.097717	0.004145	0.279121	-0.182234	-46.526779
56079	0	0.915320	9.808398	0.359315	0.009155	0.098083	0.003601	0.285529	-0.181109	-46.528280
56080	0	0.927179	9.771753	0.327456	0.009273	0.097717	0.003280	0.288701	-0.181506	-46.536191
56081	0	0.915777	9.832751	0.378134	0.009155	0.098328	0.003784	0.289166	-0.185680	-46.535992
56082	0	0.891899	9.771615	0.469088	0.008916	0.097716	0.004693	0.288848	-0.190530	-46.532387
56083	0	0.860743	9.777837	0.475705	0.008606	0.097778	0.004761	0.290300	-0.193554	-46.527977
56084	0	0.915972	9.777741	0.413827	0.009158	0.097777	0.004143	0.292692	-0.196684	-46.524151
56085	0	0.903233	9.759535	0.469849	0.009033	0.097595	0.004700	0.291291	-0.196879	-46.526985
56086	0	0.890621	9.747352	0.420632	0.008909	0.097473	0.004209	0.291089	-0.194616	-46.522490
56087	0	0.903414	9.722908	0.463533	0.009033	0.097229	0.004639	0.292151	-0.196941	-46.517224
56088	0	0.897349	9.735027	0.309953	0.008973	0.097350	0.003105	0.295908	-0.198673	-46.513997
56089	0	0.854353	9.692407	0.323132	0.008545	0.096924	0.003235	0.297269	-0.198321	-46.514111
56090	0	0.890880	9.735120	0.352751	0.008908	0.097351	0.003532	0.300196	-0.200217	-46.514155
56091	0	0.829567	9.704647	0.347512	0.008301	0.097046	0.003479	0.301973	-0.195474	-46.513312
56092	0	0.859316	9.692505	0.450672	0.008595	0.096925	0.004508	0.300674	-0.194029	-46.510584
56093	0	0.915940	9.710670	0.451317	0.009155	0.097107	0.004517	0.301840	-0.200161	-46.509269
56094	0	0.904037	9.710608	0.408033	0.009041	0.097106	0.004082	0.300639	-0.200907	-46.509662
56095	0	0.921719	9.741228	0.451113	0.009216	0.097412	0.004517	0.304197	-0.203185	-46.509911
56096	0	0.921896	9.759505	0.444425	0.009217	0.097595	0.004444	0.301188	-0.206400	-46.509388
56097	0	0.885199	9.777827	0.335352	0.008850	0.097778	0.003357	0.302306	-0.209885	-46.498854
56098	0	0.885212	9.796054	0.365456	0.008853	0.097960	0.003654	0.299363	-0.210190	-46.498527
56099	0	0.878882	9.796156	0.384231	0.008789	0.097961	0.003845	0.299923	-0.211164	-46.497916
56100	0	0.897138	9.777849	0.389497	0.008971	0.097778	0.003900	0.302480	-0.212599	-46.500264
56101	0	0.909384	9.808387	0.444811	0.009094	0.098083	0.004456	0.308329	-0.213325	-46.507085
56102	0	0.921319	9.796152	0.407467	0.009214	0.097961	0.004074	0.304822	-0.213126	-46.507549
56103	0	0.927479	9.759555	0.384285	0.009277	0.097595	0.003845	0.304744	-0.211403	-46.504211
56104	0	0.914825	9.771752	0.334791	0.009150	0.097717	0.003351	0.305750	-0.211162	-46.497520
56105	0	0.890933	9.753426	0.421349	0.008911	0.097534	0.004211	0.300538	-0.210221	-46.502590
56106	0	0.860400	9.747310	0.396820	0.008602	0.097473	0.003971	0.301087	-0.213662	-46.497638
56107	0	0.842100	9.716833	0.298406	0.008423	0.097168	0.002991	0.306069	-0.212746	-46.492951
56108	0	0.878574	9.729015	0.370483	0.008785	0.097290	0.003709	0.307939	-0.214586	-46.492901
56109	0	0.921632	9.698509	0.371720	0.009216	0.096985	0.003723	0.312083	-0.215864	-46.484624
56110	0	0.927687	9.692417	0.425338	0.009277	0.096924	0.004260	0.317107	-0.216515	-46.486742
56111	0	0.915210	9.692428	0.365804	0.009155	0.096924	0.003662	0.319079	-0.214024	-46.490402
56112	0	0.896568	9.704590	0.365307	0.008965	0.097046	0.003654	0.316787	-0.215496	-46.491720
56113	0	0.866804	9.735110	0.414756	0.008667	0.097351	0.004150	0.317238	-0.218012	-46.485386
56114	0	0.897452	9.741112	0.377839	0.008974	0.097411	0.003778	0.314481	-0.219790	-46.484559
56115	0	0.878856	9.722936	0.426529	0.008789	0.097229	0.004272	0.320080	-0.220404	-46.482277
56116	0	0.921143	9.771771	0.358202	0.009214	0.097717	0.003586	0.321685	-0.218180	-46.482339
56117	0	0.915500	9.771757	0.341062	0.009155	0.097717	0.003418	0.327431	-0.219128	-46.478068
56118	0	0.927598	9.753438	0.370352	0.009276	0.097534	0.003708	0.329707	-0.219878	-46.482451
56119	0	0.933786	9.783941	0.427234	0.009338	0.097839	0.004272	0.327001	-0.220478	-46.481259
56120	0	0.890907	9.777853	0.353355	0.008909	0.097778	0.003539	0.330665	-0.221543	-46.481385
56121	0	0.866075	9.765684	0.396635	0.008667	0.097656	0.003967	0.328959	-0.215468	-46.478606
56122	0	0.902152	9.765735	0.401813	0.009020	0.097657	0.004025	0.334694	-0.218649	-46.483210
56123	0	0.903145	9.765635	0.360267	0.009033	0.097656	0.003601	0.330005	-0.217842	-46.480646
56124	0	0.927685	9.765606	0.347845	0.009274	0.097656	0.003482	0.331142	-0.222997	-46.474511
56125	0	0.921762	9.753404	0.341857	0.009216	0.097534	0.003418	0.327608	-0.225792	-46.473336
56126	0	0.897380	9.735021	0.347808	0.008974	0.097350	0.003480	0.327002	-0.226725	-46.472975
56127	0	0.872335	9.692447	0.341173	0.008728	0.096924	0.003418	0.331555	-0.222450	-46.464005
56128	0	0.865422	9.723036	0.334016	0.008657	0.097230	0.003344	0.332787	-0.219907	-46.464293
56129	0	0.866406	9.692411	0.360065	0.008667	0.096924	0.003601	0.330483	-0.217696	-46.459703
56130	0	0.914650	9.716820	0.359814	0.009149	0.097168	0.003599	0.328892	-0.216468	-46.461589
56131	0	0.915140	9.668023	0.371864	0.009155	0.096680	0.003723	0.331405	-0.213117	-46.461454
56132	0	0.914670	9.729098	0.383598	0.009147	0.097291	0.003836	0.328234	-0.214380	-46.461730
56133	0	0.909580	9.686274	0.323204	0.009094	0.096863	0.003235	0.328736	-0.217491	-46.458539
56134	0	0.897292	9.765550	0.347210	0.008975	0.097655	0.003472	0.326206	-0.216268	-46.456134
56135	0	0.891172	9.747323	0.433046	0.008911	0.097473	0.004333	0.326963	-0.218158	-46.456463
56136	0	0.866960	9.747309	0.420254	0.008668	0.097473	0.004205	0.326774	-0.221302	-46.461191
56137	0	0.897013	9.777875	0.383915	0.008972	0.097778	0.003845	0.331059	-0.220141	-46.457250
56138	0	0.908715	9.741239	0.450280	0.009089	0.097412	0.004504	0.329886	-0.218674	-46.454705
56139	0	0.940058	9.802245	0.402588	0.009399	0.098022	0.004028	0.329894	-0.221285	-46.448094
56140	0	0.921467	9.747344	0.439070	0.009218	0.097473	0.004390	0.325981	-0.218327	-46.446303
56141	0	0.903191	9.790049	0.311334	0.009033	0.097900	0.003113	0.322555	-0.218089	-46.448826
56142	0	0.890009	9.741293	0.329457	0.008908	0.097412	0.003297	0.322454	-0.209732	-46.446559
56143	0	0.866490	9.765650	0.256113	0.008667	0.097656	0.002563	0.322445	-0.208594	-46.452285
56144	0	0.835359	9.722931	0.267951	0.008357	0.097229	0.002680	0.320133	-0.205840	-46.454299
56145	0	0.878512	9.729044	0.414936	0.008789	0.097290	0.004150	0.318582	-0.202417	-46.456181
56146	0	0.908013	9.759587	0.383874	0.009086	0.097595	0.003842	0.320034	-0.197157	-46.454104
56147	0	0.951950	9.692422	0.451240	0.009521	0.096924	0.004517	0.322156	-0.195997	-46.454068
56148	0	0.945146	9.729042	0.347111	0.009456	0.097290	0.003470	0.318555	-0.192277	-46.445551
56149	0	0.933922	9.692376	0.457733	0.009338	0.096924	0.004578	0.316096	-0.194500	-46.443860
56150	0	0.873091	9.710574	0.286996	0.008729	0.097106	0.002868	0.310646	-0.198050	-46.443084
56151	0	0.861016	9.692347	0.372282	0.008606	0.096924	0.003723	0.308226	-0.204255	-46.441335
56152	0	0.879941	9.753289	0.323658	0.008797	0.097533	0.003234	0.302317	-0.208702	-46.440022
56153	0	0.879188	9.704567	0.280655	0.008789	0.097046	0.002808	0.300809	-0.213319	-46.438991
56154	0	0.903660	9.735047	0.390013	0.009039	0.097350	0.003903	0.301875	-0.211771	-46.440621
56155	0	0.927656	9.759558	0.396019	0.009277	0.097595	0.003967	0.307393	-0.212050	-46.447714
56156	0	0.945733	9.729023	0.492810	0.009459	0.097290	0.004930	0.306280	-0.211776	-46.450483
56157	0	0.952040	9.826680	0.469767	0.009521	0.098267	0.004700	0.305844	-0.211755	-46.447040
56158	0	0.903451	9.771685	0.475701	0.009030	0.097717	0.004756	0.301837	-0.217744	-46.452062
56159	0	0.878930	9.802243	0.396750	0.008789	0.098022	0.003967	0.298806	-0.219236	-46.452220
56160	0	0.872335	9.789990	0.390500	0.008728	0.097899	0.003906	0.297523	-0.214971	-46.453577
56161	0	0.860215	9.796189	0.347527	0.008606	0.097961	0.003479	0.299157	-0.211760	-46.456604
56162	0	0.877877	9.722927	0.359272	0.008781	0.097229	0.003593	0.297209	-0.209869	-46.449614
56163	0	0.933386	9.771799	0.377721	0.009338	0.097717	0.003784	0.302552	-0.205830	-46.444941
56164	0	0.920498	9.741337	0.413278	0.009207	0.097413	0.004136	0.303638	-0.204889	-46.454263
56165	0	0.908882	9.692441	0.433175	0.009094	0.096924	0.004333	0.302909	-0.199704	-46.452329
56166	0	0.920760	9.747378	0.378181	0.009205	0.097474	0.003780	0.298398	-0.204151	-46.450466
56167	0	0.897102	9.722893	0.427657	0.008972	0.097229	0.004272	0.290793	-0.203968	-46.454173
56168	0	0.884582	9.716701	0.312451	0.008847	0.097167	0.003120	0.283203	-0.203550	-46.454387
56169	0	0.872517	9.698516	0.408839	0.008728	0.096985	0.004089	0.281551	-0.201403	-46.450188
56170	0	0.896556	9.722896	0.323321	0.008965	0.097229	0.003232	0.277329	-0.202732	-46.449658
56171	0	0.903256	9.686296	0.310957	0.009033	0.096863	0.003113	0.278333	-0.203226	-46.448649
56172	0	0.897017	9.722906	0.359309	0.008970	0.097229	0.003594	0.277067	-0.204370	-46.445982
56173	0	0.915252	9.747359	0.384061	0.009155	0.097473	0.003845	0.279680	-0.202351	-46.446740
56174	0	0.914514	9.759545	0.505986	0.009150	0.097595	0.005056	0.272809	-0.198501	-46.437730
56175	0	0.897408	9.802217	0.439705	0.008972	0.098022	0.004395	0.267057	-0.201975	-46.435729
56176	0	0.903821	9.741091	0.494954	0.009036	0.097411	0.004949	0.263149	-0.205738	-46.432804
56177	0	0.878575	9.802284	0.353767	0.008789	0.098022	0.003540	0.263115	-0.203114	-46.433121
56178	0	0.902831	9.771710	0.371569	0.009026	0.097717	0.003717	0.262337	-0.207542	-46.433298
56179	0	0.927300	9.783977	0.323486	0.009277	0.097839	0.003235	0.259560	-0.203715	-46.435839
56180	0	0.908060	9.790057	0.342269	0.009085	0.097900	0.003417	0.250155	-0.200155	-46.429140
56181	0	0.878675	9.777858	0.341646	0.008789	0.097778	0.003418	0.249181	-0.198695	-46.433526
56182	0	0.860217	9.771725	0.420648	0.008601	0.097717	0.004208	0.247759	-0.201012	-46.434511
56183	0	0.866684	9.765635	0.420948	0.008667	0.097656	0.004211	0.247268	-0.202028	-46.436079
56184	0	0.909285	9.753411	0.420924	0.009093	0.097534	0.004207	0.241465	-0.202690	-46.435653
56185	0	0.933712	9.735106	0.458052	0.009338	0.097351	0.004578	0.235273	-0.202381	-46.436931
56186	0	0.902642	9.692317	0.372965	0.009030	0.096923	0.003728	0.230460	-0.198971	-46.442459
56187	0	0.909426	9.686265	0.366574	0.009094	0.096863	0.003662	0.223373	-0.200238	-46.439910
56188	0	0.878729	9.692309	0.293457	0.008789	0.096923	0.002936	0.222716	-0.199413	-46.438684
56189	0	0.872595	9.710705	0.305393	0.008728	0.097107	0.003052	0.217416	-0.198228	-46.439039
56190	0	0.878292	9.735128	0.348054	0.008784	0.097351	0.003483	0.217337	-0.197852	-46.443353
56191	0	0.872637	9.692404	0.384368	0.008728	0.096924	0.003845	0.216392	-0.197103	-46.444396
56192	0	0.896486	9.759572	0.463097	0.008968	0.097595	0.004635	0.218192	-0.194150	-46.445773
56193	0	0.909803	9.741186	0.445317	0.009094	0.097412	0.004456	0.218190	-0.199835	-46.449314
56194	0	0.934137	9.747262	0.395972	0.009345	0.097472	0.003962	0.217568	-0.196734	-46.442625
56195	0	0.927524	9.759543	0.390594	0.009277	0.097595	0.003906	0.215144	-0.195485	-46.439317
56196	0	0.933180	9.796159	0.360034	0.009334	0.097961	0.003600	0.212099	-0.194605	-46.435127
56197	0	0.884981	9.790061	0.371810	0.008850	0.097900	0.003723	0.215204	-0.195495	-46.429499
56198	0	0.873029	9.771705	0.328393	0.008727	0.097717	0.003285	0.214118	-0.200502	-46.425172
56199	0	0.854214	9.777861	0.390506	0.008545	0.097778	0.003906	0.212789	-0.198455	-46.425038
56200	0	0.884036	9.759571	0.402229	0.008844	0.097595	0.004025	0.213755	-0.194950	-46.425951
56201	0	0.903189	9.771755	0.335273	0.009033	0.097717	0.003357	0.215905	-0.194653	-46.427941
56202	0	0.933681	9.765599	0.438903	0.009336	0.097656	0.004386	0.209518	-0.197355	-46.426530
56203	0	0.908921	9.722957	0.396506	0.009094	0.097229	0.003967	0.209379	-0.192640	-46.424367
56204	0	0.889919	9.710809	0.414392	0.008901	0.097108	0.004146	0.208646	-0.192098	-46.434336
56205	0	0.896944	9.722935	0.390386	0.008972	0.097229	0.003906	0.208708	-0.190090	-46.439610
56206	0	0.872033	9.729029	0.371549	0.008722	0.097290	0.003717	0.208263	-0.188983	-46.448717
56207	0	0.896620	9.722947	0.348131	0.008972	0.097229	0.003479	0.202807	-0.183184	-46.442600
56208	0	0.907711	9.710758	0.396615	0.009082	0.097107	0.003971	0.205879	-0.178815	-46.439539
56209	0	0.927630	9.722950	0.377400	0.009277	0.097229	0.003784	0.215054	-0.178816	-46.436207
56210	0	0.951947	9.741300	0.431201	0.009519	0.097413	0.004313	0.212861	-0.181030	-46.438389
56211	0	0.927559	9.741253	0.420561	0.009277	0.097412	0.004211	0.216897	-0.180193	-46.436203
56212	0	0.903380	9.741169	0.426034	0.009029	0.097412	0.004260	0.213776	-0.186610	-46.435091
56213	0	0.878805	9.753441	0.408615	0.008789	0.097534	0.004089	0.214758	-0.186642	-46.430523
56214	0	0.890784	9.771731	0.359479	0.008908	0.097717	0.003594	0.211529	-0.187365	-46.425964
56215	0	0.890164	9.729105	0.371944	0.008911	0.097290	0.003723	0.213156	-0.177413	-46.424252
56216	0	0.925965	9.778019	0.309939	0.009257	0.097780	0.003105	0.217120	-0.181412	-46.424351
56217	0	0.921859	9.771726	0.341262	0.009216	0.097717	0.003418	0.220593	-0.185336	-46.423947
56218	0	0.891578	9.728937	0.413058	0.008915	0.097289	0.004139	0.227655	-0.187522	-46.421967
56219	0	0.909571	9.771715	0.439447	0.009094	0.097717	0.004395	0.224945	-0.190494	-46.419368
56220	0	0.885179	9.753363	0.499902	0.008853	0.097533	0.005005	0.229058	-0.190244	-46.419130
56221	0	0.884823	9.753455	0.402349	0.008850	0.097534	0.004028	0.231935	-0.189300	-46.419342
56222	0	0.915243	9.759519	0.468793	0.009151	0.097595	0.004689	0.230653	-0.191606	-46.415628
56223	0	0.878558	9.686330	0.353471	0.008789	0.096863	0.003540	0.234197	-0.188719	-46.413376
56224	0	0.902206	9.722946	0.346382	0.009026	0.097229	0.003468	0.235844	-0.185814	-46.413666
56225	0	0.903669	9.728986	0.347492	0.009033	0.097290	0.003479	0.237853	-0.191155	-46.415565
56226	0	0.910395	9.704480	0.334428	0.009101	0.097045	0.003348	0.239864	-0.195990	-46.418317
56227	0	0.902872	9.698552	0.390032	0.009033	0.096985	0.003906	0.244111	-0.191892	-46.422500
56228	0	0.908154	9.729147	0.413377	0.009085	0.097291	0.004138	0.246327	-0.189371	-46.429953
56229	0	0.909397	9.710711	0.469654	0.009094	0.097107	0.004700	0.247270	-0.190264	-46.427589
56230	0	0.903098	9.722901	0.487844	0.009032	0.097229	0.004876	0.241803	-0.189930	-46.427531
56231	0	0.927288	9.771769	0.421177	0.009277	0.097717	0.004211	0.238632	-0.185943	-46.426404
56232	0	0.901997	9.741252	0.311079	0.009024	0.097412	0.003113	0.238232	-0.182862	-46.427791
56233	0	0.896937	9.765663	0.347555	0.008972	0.097656	0.003479	0.239521	-0.180830	-46.433072
56234	0	0.896293	9.777875	0.309897	0.008965	0.097778	0.003105	0.244005	-0.179096	-46.434985
56235	0	0.872858	9.777852	0.334976	0.008728	0.097778	0.003357	0.249639	-0.180987	-46.433816
56236	0	0.879144	9.771734	0.406981	0.008790	0.097717	0.004074	0.251917	-0.183838	-46.435429
56237	0	0.903044	9.808408	0.505953	0.009033	0.098083	0.005066	0.256602	-0.181764	-46.433846
56238	0	0.902360	9.790189	0.486577	0.009027	0.097901	0.004869	0.258153	-0.178388	-46.435328
56239	0	0.903348	9.783944	0.506376	0.009033	0.097839	0.005066	0.257870	-0.179983	-46.427692
56240	0	0.915353	9.753441	0.469360	0.009155	0.097534	0.004695	0.256641	-0.179126	-46.419938
56241	0	0.896831	9.735150	0.408774	0.008972	0.097351	0.004089	0.255776	-0.175785	-46.418557
56242	0	0.884260	9.704593	0.316602	0.008842	0.097046	0.003170	0.257674	-0.178310	-46.413695
56243	0	0.903483	9.741204	0.304912	0.009033	0.097412	0.003052	0.257979	-0.181481	-46.416182
56244	0	0.866958	9.741135	0.297935	0.008670	0.097411	0.002985	0.261870	-0.182431	-46.421648
56245	0	0.885352	9.686253	0.317246	0.008850	0.096863	0.003174	0.260708	-0.187721	-46.423522
56246	0	0.909612	9.728984	0.371143	0.009101	0.097289	0.003719	0.267228	-0.183301	-46.420827
56247	0	0.939261	9.710763	0.390531	0.009399	0.097107	0.003906	0.265574	-0.176482	-46.423746
56248	0	0.950311	9.704744	0.444861	0.009507	0.097047	0.004453	0.267621	-0.172899	-46.420671
56249	0	0.921668	9.710681	0.396942	0.009216	0.097107	0.003967	0.262336	-0.174575	-46.413408
56250	0	0.872471	9.710633	0.366465	0.008728	0.097106	0.003666	0.261091	-0.171897	-46.413821
56251	0	0.866042	9.747384	0.335364	0.008667	0.097473	0.003357	0.262233	-0.165426	-46.414269
56252	0	0.834956	9.723005	0.352836	0.008348	0.097230	0.003533	0.265352	-0.167952	-46.410333
56253	0	0.909070	9.765673	0.347480	0.009094	0.097656	0.003479	0.267522	-0.165036	-46.413888
56254	0	0.884090	9.753441	0.322373	0.008842	0.097534	0.003226	0.267756	-0.164436	-46.412071
56255	0	0.884694	9.777898	0.371336	0.008850	0.097778	0.003723	0.276457	-0.161955	-46.412802
56256	0	0.926844	9.796278	0.492001	0.009271	0.097962	0.004924	0.278134	-0.160443	-46.410508
56257	0	0.897299	9.802267	0.408246	0.008972	0.098022	0.004089	0.283389	-0.162629	-46.407853
56258	0	0.915494	9.783950	0.431857	0.009156	0.097839	0.004319	0.281357	-0.162313	-46.412063
56259	0	0.915118	9.808379	0.390843	0.009155	0.098083	0.003906	0.276062	-0.158770	-46.409014
56260	0	0.865582	9.796175	0.360217	0.008658	0.097961	0.003605	0.276489	-0.156969	-46.404198
56261	0	0.885361	9.747279	0.341903	0.008850	0.097473	0.003418	0.272492	-0.162331	-46.406911
56262	0	0.897418	9.765599	0.384034	0.008979	0.097655	0.003847	0.277689	-0.158060	-46.405631
56263	0	0.891288	9.747322	0.377800	0.008911	0.097473	0.003784	0.282175	-0.161318	-46.409442
56264	0	0.915769	9.741238	0.413172	0.009158	0.097412	0.004137	0.285645	-0.161980	-46.415497
56265	0	0.909103	9.747349	0.457662	0.009094	0.097473	0.004578	0.284075	-0.159405	-46.416479
56266	0	0.902833	9.728998	0.438934	0.009027	0.097290	0.004392	0.284038	-0.162647	-46.413107
56267	0	0.897056	9.698509	0.457606	0.008972	0.096985	0.004578	0.283135	-0.161912	-46.415618
56268	0	0.890641	9.735119	0.420684	0.008907	0.097351	0.004208	0.281243	-0.162095	-46.412564
56269	0	0.927558	9.747334	0.402764	0.009277	0.097473	0.004028	0.279253	-0.161239	-46.409225
56270	0	0.902362	9.722970	0.335024	0.009029	0.097229	0.003355	0.282126	-0.155691	-46.408681
56271	0	0.921294	9.765659	0.347830	0.009216	0.097656	0.003479	0.280175	-0.152975	-46.398757
56272	0	0.896236	9.747355	0.347139	0.008965	0.097473	0.003477	0.284089	-0.151660	-46.400652
56273	0	0.853955	9.729073	0.402308	0.008545	0.097290	0.004028	0.287516	-0.146543	-46.401812
56274	0	0.896263	9.777931	0.462277	0.008961	0.097779	0.004627	0.289937	-0.149978	-46.401966
56275	0	0.908972	9.771767	0.415116	0.009094	0.097717	0.004150	0.286285	-0.145853	-46.406054
56276	0	0.884206	9.747304	0.347894	0.008841	0.097473	0.003480	0.284702	-0.148853	-46.402676
56277	0	0.903146	9.753427	0.409095	0.009033	0.097534	0.004089	0.280064	-0.148018	-46.396646
56278	0	0.902636	9.771774	0.353802	0.009029	0.097717	0.003543	0.282996	-0.145714	-46.395566
56279	0	0.878631	9.741231	0.311439	0.008789	0.097412	0.003113	0.278389	-0.143737	-46.393298
56280	0	0.914809	9.759544	0.354055	0.009150	0.097595	0.003543	0.278373	-0.143256	-46.394612
56281	0	0.872900	9.765624	0.274400	0.008728	0.097656	0.002747	0.278674	-0.145706	-46.402660
56282	0	0.866937	9.686193	0.377516	0.008669	0.096862	0.003778	0.279823	-0.147472	-46.401974
56283	0	0.915362	9.747339	0.396495	0.009155	0.097473	0.003967	0.279803	-0.146735	-46.402072
56284	0	0.939489	9.735123	0.456997	0.009396	0.097351	0.004572	0.279297	-0.147020	-46.405591
56285	0	0.909283	9.710700	0.396897	0.009094	0.097107	0.003967	0.274548	-0.146588	-46.405869
56286	0	0.951751	9.747329	0.384720	0.009519	0.097473	0.003848	0.272796	-0.146509	-46.403579
56287	0	0.921341	9.722930	0.378364	0.009216	0.097229	0.003784	0.270663	-0.144330	-46.397526
56288	0	0.865813	9.716818	0.274427	0.008660	0.097168	0.002745	0.268411	-0.143031	-46.396024
56289	0	0.854239	9.722933	0.310964	0.008545	0.097229	0.003113	0.269379	-0.141307	-46.395900
56290	0	0.877841	9.759571	0.328772	0.008783	0.097595	0.003289	0.268442	-0.136781	-46.401256
56291	0	0.896856	9.722978	0.456817	0.008972	0.097229	0.004578	0.276813	-0.133748	-46.399824
56292	0	0.927441	9.771788	0.418932	0.009270	0.097718	0.004191	0.276452	-0.140444	-46.395420
56293	0	0.933903	9.790034	0.469952	0.009338	0.097900	0.004700	0.273894	-0.142374	-46.402286
56294	0	0.891112	9.722824	0.457456	0.008912	0.097228	0.004577	0.273637	-0.142408	-46.402060
56295	0	0.890720	9.796178	0.433350	0.008911	0.097961	0.004333	0.270884	-0.139017	-46.406102
56296	0	0.896374	9.759513	0.427322	0.008964	0.097595	0.004272	0.266119	-0.140393	-46.413279
56297	0	0.866164	9.741271	0.353651	0.008667	0.097412	0.003540	0.267533	-0.135337	-46.409874
56298	0	0.902013	9.777951	0.401864	0.009022	0.097779	0.004021	0.267147	-0.134678	-46.400734
56299	0	0.915086	9.753463	0.360020	0.009155	0.097534	0.003601	0.265411	-0.130738	-46.397263
56300	0	0.907917	9.753485	0.365604	0.009085	0.097534	0.003660	0.267531	-0.125478	-46.396317
56301	0	0.940148	9.747292	0.390687	0.009399	0.097473	0.003906	0.264004	-0.129125	-46.398985
56302	0	0.927605	9.722849	0.366444	0.009281	0.097228	0.003663	0.259639	-0.124353	-46.401906
56303	0	0.884774	9.698516	0.408738	0.008850	0.096985	0.004089	0.259221	-0.122783	-46.410241
56304	0	0.896650	9.753430	0.420374	0.008966	0.097534	0.004207	0.259868	-0.124071	-46.410348
56305	0	0.847952	9.716823	0.372629	0.008484	0.097168	0.003723	0.253428	-0.120164	-46.408147
56306	0	0.902064	9.692418	0.372705	0.009024	0.096924	0.003729	0.252803	-0.117838	-46.405592
56307	0	0.890818	9.704612	0.439562	0.008911	0.097046	0.004395	0.248759	-0.115603	-46.400936
56308	0	0.883941	9.722947	0.353914	0.008843	0.097229	0.003542	0.249311	-0.112128	-46.407601
56309	0	0.903371	9.735107	0.451559	0.009033	0.097351	0.004517	0.247715	-0.113938	-46.408445
56310	0	0.884757	9.765580	0.438554	0.008850	0.097655	0.004392	0.252117	-0.112189	-46.410088
56311	0	0.897510	9.765599	0.427220	0.008972	0.097656	0.004272	0.249616	-0.116884	-46.405679
56312	0	0.898093	9.747196	0.463666	0.008978	0.097472	0.004638	0.248050	-0.121688	-46.402979
56313	0	0.890650	9.765683	0.402450	0.008911	0.097656	0.004028	0.249757	-0.117476	-46.405349
56314	0	0.896268	9.735207	0.438481	0.008963	0.097352	0.004386	0.248296	-0.118752	-46.402777
56315	0	0.903222	9.790056	0.341573	0.009033	0.097900	0.003418	0.248123	-0.118860	-46.401379
56316	0	0.878502	9.753430	0.359602	0.008786	0.097534	0.003596	0.245716	-0.118716	-46.409381
56317	0	0.902889	9.771780	0.365910	0.009033	0.097717	0.003662	0.246475	-0.114914	-46.414731
56318	0	0.914133	9.771880	0.401803	0.009146	0.097718	0.004022	0.247931	-0.110975	-46.413352
56319	0	0.903004	9.729035	0.427209	0.009033	0.097290	0.004272	0.245592	-0.108464	-46.413101
56320	0	0.908533	9.722929	0.420862	0.009088	0.097229	0.004210	0.244979	-0.107068	-46.407795
56321	0	0.897368	9.735090	0.402927	0.008972	0.097351	0.004028	0.241060	-0.110101	-46.405466
56322	0	0.897225	9.692308	0.348238	0.008975	0.096923	0.003481	0.236558	-0.108079	-46.409034
56323	0	0.903400	9.716807	0.371857	0.009033	0.097168	0.003723	0.239138	-0.110270	-46.406806
56324	0	0.879160	9.728986	0.371466	0.008790	0.097290	0.003714	0.235114	-0.113386	-46.405248
56325	0	0.885030	9.704585	0.421211	0.008850	0.097046	0.004211	0.231537	-0.114837	-46.402008
56326	0	0.872291	9.722849	0.409070	0.008728	0.097228	0.004090	0.228318	-0.110055	-46.401879
56327	0	0.878699	9.753434	0.396804	0.008789	0.097534	0.003967	0.224668	-0.108854	-46.399867
56328	0	0.920861	9.729058	0.420625	0.009212	0.097290	0.004212	0.229067	-0.106633	-46.397068
56329	0	0.921659	9.765622	0.408948	0.009216	0.097656	0.004089	0.226126	-0.108168	-46.397660
56330	0	0.903514	9.777708	0.415295	0.009033	0.097777	0.004150	0.220338	-0.111677	-46.397464
56331	0	0.872634	9.753438	0.329432	0.008728	0.097534	0.003296	0.219421	-0.110967	-46.398507
56332	0	0.872082	9.802273	0.414737	0.008724	0.098022	0.004147	0.215726	-0.108243	-46.390858
56333	0	0.866167	9.765680	0.353790	0.008667	0.097656	0.003540	0.215508	-0.103252	-46.389819
56334	0	0.883835	9.753540	0.383449	0.008839	0.097535	0.003840	0.219697	-0.104136	-46.391052
56335	0	0.927446	9.802301	0.408276	0.009277	0.098022	0.004089	0.224593	-0.102006	-46.389918
56336	0	0.908812	9.753511	0.419729	0.009088	0.097535	0.004198	0.222714	-0.103883	-46.388544
56337	0	0.896770	9.747357	0.469934	0.008972	0.097473	0.004700	0.220359	-0.099887	-46.378099
56338	0	0.914498	9.777844	0.433154	0.009146	0.097778	0.004333	0.218735	-0.100243	-46.381455
56339	0	0.909322	9.735106	0.427486	0.009094	0.097351	0.004272	0.213125	-0.100282	-46.380085
56340	0	0.914984	9.759452	0.390959	0.009152	0.097594	0.003910	0.210888	-0.098503	-46.376095
56341	0	0.897417	9.753391	0.372542	0.008972	0.097534	0.003723	0.205432	-0.102105	-46.378688
56342	0	0.915901	9.692292	0.342072	0.009159	0.096923	0.003422	0.203882	-0.103279	-46.374478
56343	0	0.891476	9.728969	0.286927	0.008911	0.097290	0.002869	0.200344	-0.108793	-46.366496
56344	0	0.873147	9.716742	0.445411	0.008735	0.097167	0.004457	0.200421	-0.106200	-46.372513
56345	0	0.890717	9.722934	0.360189	0.008911	0.097229	0.003601	0.196702	-0.102799	-46.374768
56346	0	0.895947	9.716840	0.451653	0.008964	0.097168	0.004518	0.195137	-0.099195	-46.371608
56347	0	0.873232	9.741186	0.494126	0.008728	0.097412	0.004944	0.195369	-0.105436	-46.373529
56348	0	0.892011	9.716693	0.402158	0.008919	0.097167	0.004023	0.193755	-0.108295	-46.371869
56349	0	0.902633	9.765700	0.396458	0.009033	0.097656	0.003967	0.194160	-0.101479	-46.374187
56350	0	0.913329	9.778001	0.328955	0.009141	0.097779	0.003290	0.192128	-0.093772	-46.377653
56351	0	0.902927	9.747359	0.329360	0.009033	0.097473	0.003296	0.192053	-0.090437	-46.379491
56352	0	0.890544	9.777816	0.328817	0.008903	0.097778	0.003291	0.192747	-0.095125	-46.386614
56353	0	0.866784	9.759510	0.433432	0.008667	0.097595	0.004333	0.189005	-0.097357	-46.385676
56354	0	0.884686	9.765582	0.396460	0.008851	0.097655	0.003968	0.190490	-0.093713	-46.384885
56355	0	0.890748	9.765675	0.420754	0.008911	0.097656	0.004211	0.192264	-0.090687	-46.385259
56356	0	0.920890	9.759529	0.420050	0.009209	0.097595	0.004203	0.192211	-0.092173	-46.386269
56357	0	0.915333	9.735132	0.439323	0.009155	0.097351	0.004395	0.190953	-0.091170	-46.379543
56358	0	0.933663	9.735066	0.360157	0.009334	0.097351	0.003598	0.184207	-0.095985	-46.380347
56359	0	0.891314	9.728990	0.359997	0.008911	0.097290	0.003601	0.182721	-0.099612	-46.380128
56360	0	0.860654	9.728944	0.329110	0.008610	0.097289	0.003293	0.182250	-0.097077	-46.375285
56361	0	0.872412	9.735144	0.347855	0.008728	0.097351	0.003479	0.180051	-0.093759	-46.375955
56362	0	0.890198	9.710708	0.353562	0.008903	0.097107	0.003538	0.180253	-0.094357	-46.379169
56363	0	0.939870	9.710733	0.340865	0.009399	0.097107	0.003418	0.188438	-0.094789	-46.378684
56364	0	0.927257	9.741250	0.443386	0.009275	0.097412	0.004436	0.188761	-0.092665	-46.373726
56365	0	0.921306	9.722938	0.396560	0.009216	0.097229	0.003967	0.187978	-0.090106	-46.375521
56366	0	0.908518	9.765631	0.378467	0.009088	0.097656	0.003780	0.180192	-0.088571	-46.376405
56367	0	0.903443	9.759507	0.341878	0.009033	0.097595	0.003418	0.176470	-0.091295	-46.371859
56368	0	0.891575	9.777708	0.354219	0.008913	0.097777	0.003541	0.172319	-0.095751	-46.373178
56369	0	0.866156	9.753468	0.360072	0.008667	0.097534	0.003601	0.170021	-0.090647	-46.373169
56370	0	0.877536	9.765754	0.365774	0.008778	0.097657	0.003661	0.171274	-0.089273	-46.375029
56371	0	0.915256	9.741258	0.426745	0.009155	0.097412	0.004272	0.174392	-0.087306	-46.372219
56372	0	0.927195	9.771761	0.437612	0.009272	0.097717	0.004384	0.180879	-0.088962	-46.371419
56373	0	0.958631	9.777786	0.427456	0.009583	0.097778	0.004272	0.175639	-0.094669	-46.363787
56374	0	0.952756	9.765437	0.433800	0.009528	0.097654	0.004337	0.172043	-0.095200	-46.360863
56375	0	0.897259	9.783928	0.390717	0.008972	0.097839	0.003906	0.168200	-0.096972	-46.357693
56376	0	0.866730	9.716711	0.378286	0.008667	0.097167	0.003786	0.169225	-0.098618	-46.350176
56377	0	0.884874	9.741230	0.256082	0.008850	0.097412	0.002563	0.169609	-0.098365	-46.351761
56378	0	0.896944	9.753431	0.310250	0.008969	0.097534	0.003107	0.172228	-0.099864	-46.360840
56379	0	0.903070	9.735136	0.372180	0.009033	0.097351	0.003723	0.171074	-0.098200	-46.357114
56380	0	0.927023	9.741233	0.371796	0.009272	0.097412	0.003720	0.171055	-0.097848	-46.357906
56381	0	0.915118	9.735152	0.414891	0.009155	0.097351	0.004150	0.170058	-0.094325	-46.349301
56382	0	0.920495	9.735148	0.438752	0.009208	0.097351	0.004391	0.171064	-0.092288	-46.349074
56383	0	0.884311	9.716879	0.481798	0.008850	0.097168	0.004822	0.172805	-0.085325	-46.344070
56384	0	0.896300	9.759584	0.426056	0.008958	0.097596	0.004264	0.173918	-0.092586	-46.342912
56385	0	0.897412	9.735105	0.359676	0.008972	0.097351	0.003601	0.176220	-0.096170	-46.337245
56386	0	0.891328	9.753344	0.285399	0.008914	0.097533	0.002859	0.179487	-0.096664	-46.336925
56387	0	0.878868	9.722904	0.292963	0.008789	0.097229	0.002930	0.176819	-0.097501	-46.330070
56388	0	0.866329	9.729053	0.298258	0.008666	0.097290	0.002991	0.183691	-0.095606	-46.331286
56389	0	0.897022	9.771778	0.359254	0.008972	0.097717	0.003601	0.190960	-0.094611	-46.332839
56390	0	0.914683	9.753573	0.437072	0.009151	0.097535	0.004376	0.194904	-0.091564	-46.329703
56391	0	0.909018	9.765697	0.420351	0.009094	0.097656	0.004211	0.201441	-0.088102	-46.328511
56392	0	0.914884	9.777923	0.504658	0.009147	0.097779	0.005050	0.202341	-0.091823	-46.334230
56393	0	0.939580	9.765664	0.433251	0.009399	0.097656	0.004333	0.200760	-0.088864	-46.334995
56394	0	0.896291	9.753431	0.408705	0.008965	0.097534	0.004086	0.197366	-0.088264	-46.331256
56395	0	0.902603	9.747385	0.347795	0.009033	0.097473	0.003479	0.195899	-0.081140	-46.329941
56396	0	0.895409	9.753554	0.316644	0.008957	0.097535	0.003171	0.198495	-0.079175	-46.334534
56397	0	0.890936	9.777865	0.341326	0.008911	0.097778	0.003418	0.201270	-0.078398	-46.329632
56398	0	0.890369	9.735149	0.413891	0.008907	0.097351	0.004141	0.200835	-0.075412	-46.323681
56399	0	0.885012	9.741231	0.383995	0.008850	0.097412	0.003845	0.204268	-0.076742	-46.319071
56400	0	0.927733	9.747312	0.401539	0.009276	0.097473	0.004017	0.203258	-0.079126	-46.319344
56401	0	0.921442	9.729036	0.469682	0.009216	0.097290	0.004700	0.203905	-0.078111	-46.322497
56402	0	0.920914	9.716821	0.426545	0.009212	0.097168	0.004266	0.201567	-0.076557	-46.323480
56403	0	0.896982	9.704617	0.408808	0.008972	0.097046	0.004089	0.200349	-0.075059	-46.324605
56404	0	0.872538	9.722875	0.353659	0.008722	0.097229	0.003537	0.198317	-0.079995	-46.328374
56405	0	0.866707	9.698492	0.341620	0.008667	0.096985	0.003418	0.197676	-0.081396	-46.324985
56406	0	0.878570	9.753469	0.340832	0.008789	0.097534	0.003414	0.201783	-0.078762	-46.322014
56407	0	0.890943	9.722935	0.359589	0.008911	0.097229	0.003601	0.205158	-0.078052	-46.316314
56408	0	0.921242	9.747329	0.370812	0.009212	0.097473	0.003712	0.206616	-0.079275	-46.315239
56409	0	0.908907	9.753487	0.383991	0.009094	0.097534	0.003845	0.210117	-0.074513	-46.310641
56410	0	0.902323	9.759605	0.450664	0.009023	0.097596	0.004505	0.205654	-0.076386	-46.305297
56411	0	0.897048	9.729044	0.457248	0.008972	0.097290	0.004578	0.208981	-0.075667	-46.301312
56412	0	0.915289	9.796134	0.407778	0.009151	0.097961	0.004079	0.207500	-0.078612	-46.304157
56413	0	0.915698	9.747297	0.408962	0.009155	0.097473	0.004089	0.204445	-0.081893	-46.306706
56414	0	0.922184	9.771602	0.360282	0.009219	0.097716	0.003601	0.199655	-0.086333	-46.302480
56415	0	0.867159	9.777815	0.402247	0.008667	0.097778	0.004028	0.203744	-0.093011	-46.297067
56416	0	0.897912	9.753333	0.413918	0.008981	0.097533	0.004138	0.199638	-0.092365	-46.296021
56417	0	0.909284	9.771751	0.378171	0.009094	0.097717	0.003784	0.199795	-0.092039	-46.291437
56418	0	0.945237	9.771775	0.408241	0.009457	0.097717	0.004084	0.198514	-0.088366	-46.283404
56419	0	0.903663	9.722877	0.353758	0.009033	0.097229	0.003540	0.198651	-0.093725	-46.281213
56420	0	0.910246	9.728904	0.395906	0.009101	0.097289	0.003962	0.198840	-0.096854	-46.283223
56421	0	0.909167	9.735136	0.311121	0.009094	0.097351	0.003113	0.197975	-0.095163	-46.280655
56422	0	0.878017	9.710726	0.365730	0.008783	0.097107	0.003658	0.196455	-0.092735	-46.279474
56423	0	0.897005	9.741249	0.322936	0.008972	0.097412	0.003235	0.200192	-0.091578	-46.280174
56424	0	0.865910	9.729026	0.322525	0.008662	0.097290	0.003223	0.195335	-0.089218	-46.276204
56425	0	0.872454	9.704630	0.359870	0.008728	0.097046	0.003601	0.195455	-0.086417	-46.274790
56426	0	0.877933	9.753443	0.353256	0.008781	0.097534	0.003534	0.194831	-0.085261	-46.272985
56427	0	0.921246	9.747367	0.396339	0.009216	0.097473	0.003967	0.196696	-0.082027	-46.273422
56428	0	0.920448	9.741350	0.383338	0.009208	0.097413	0.003837	0.197803	-0.079521	-46.274379
56429	0	0.915461	9.759547	0.451234	0.009155	0.097595	0.004517	0.200071	-0.080046	-46.270464
56430	0	0.927278	9.790068	0.328614	0.009275	0.097900	0.003287	0.198742	-0.078267	-46.262325
56431	0	0.897009	9.747338	0.372203	0.008972	0.097473	0.003723	0.197351	-0.077140	-46.259149
56432	0	0.903079	9.790038	0.322574	0.009028	0.097900	0.003232	0.201946	-0.081244	-46.261003
56433	0	0.903257	9.790033	0.384831	0.009033	0.097900	0.003845	0.195643	-0.081820	-46.261312
56434	0	0.890710	9.747238	0.397302	0.008909	0.097472	0.003973	0.192946	-0.080622	-46.255590
56435	0	0.896954	9.783944	0.403210	0.008972	0.097839	0.004028	0.185848	-0.078868	-46.251298
56436	0	0.939042	9.771757	0.415770	0.009394	0.097717	0.004157	0.182408	-0.076328	-46.246684
56437	0	0.891082	9.759510	0.330020	0.008911	0.097595	0.003296	0.174678	-0.077293	-46.242809
56438	0	0.903440	9.728893	0.372952	0.009032	0.097289	0.003731	0.173434	-0.081151	-46.235742
56439	0	0.891315	9.747306	0.378158	0.008911	0.097473	0.003784	0.173775	-0.084839	-46.235304
56440	0	0.903646	9.716722	0.316335	0.009037	0.097167	0.003168	0.176680	-0.085558	-46.247144
56441	0	0.897309	9.741204	0.372271	0.008972	0.097412	0.003723	0.174504	-0.087968	-46.248849
56442	0	0.903776	9.747200	0.359531	0.009034	0.097472	0.003599	0.176323	-0.093528	-46.246503
56443	0	0.890895	9.710712	0.323541	0.008911	0.097107	0.003235	0.173008	-0.092284	-46.240800
56444	0	0.921425	9.765607	0.372204	0.009212	0.097656	0.003724	0.172714	-0.096785	-46.243539
56445	0	0.891641	9.747240	0.415655	0.008911	0.097473	0.004150	0.162801	-0.104303	-46.235521
56446	0	0.879365	9.734961	0.373707	0.008800	0.097349	0.003735	0.157248	-0.098680	-46.235331
56447	0	0.896679	9.753478	0.463641	0.008972	0.097534	0.004639	0.157240	-0.093649	-46.234141
56448	0	0.871450	9.759649	0.402032	0.008717	0.097596	0.004024	0.158369	-0.092510	-46.237597
56449	0	0.909051	9.729033	0.378571	0.009094	0.097290	0.003784	0.153905	-0.089453	-46.236643
56450	0	0.890014	9.765647	0.433834	0.008904	0.097656	0.004336	0.148921	-0.086820	-46.236979
56451	0	0.909261	9.765641	0.408922	0.009094	0.097656	0.004089	0.146404	-0.086212	-46.244419
56452	0	0.884736	9.728984	0.415174	0.008846	0.097290	0.004149	0.141012	-0.088790	-46.235205
56453	0	0.915871	9.777822	0.426745	0.009155	0.097778	0.004272	0.144156	-0.094125	-46.225107
56454	0	0.879196	9.771646	0.414499	0.008796	0.097716	0.004140	0.135571	-0.090983	-46.227926
56455	0	0.909112	9.741241	0.378400	0.009094	0.097412	0.003784	0.133101	-0.088639	-46.227387
56456	0	0.883919	9.729036	0.415086	0.008843	0.097290	0.004149	0.128749	-0.084988	-46.218040
56457	0	0.878769	9.741218	0.384644	0.008789	0.097412	0.003845	0.124638	-0.084697	-46.217954
56458	0	0.896932	9.710684	0.330058	0.008969	0.097107	0.003298	0.118696	-0.086052	-46.217752
56459	0	0.873081	9.741171	0.397098	0.008728	0.097412	0.003967	0.111689	-0.090632	-46.220686
56460	0	0.891401	9.741143	0.366623	0.008916	0.097411	0.003669	0.112017	-0.089729	-46.208906
56461	0	0.891252	9.710670	0.384791	0.008911	0.097107	0.003845	0.106177	-0.092677	-46.211988
56462	0	0.915793	9.722800	0.409363	0.009157	0.097228	0.004094	0.104072	-0.094873	-46.209637
56463	0	0.879561	9.747252	0.439519	0.008789	0.097473	0.004395	0.100615	-0.103850	-46.205386
56464	0	0.904382	9.710517	0.341943	0.009046	0.097105	0.003419	0.097355	-0.103088	-46.205362
56465	0	0.891166	9.735094	0.372538	0.008911	0.097351	0.003723	0.092067	-0.105028	-46.202301
56466	0	0.866396	9.747254	0.336081	0.008668	0.097472	0.003361	0.089371	-0.101692	-46.206845
56467	0	0.902821	9.710746	0.341635	0.009033	0.097107	0.003418	0.088633	-0.097150	-46.208209
56468	0	0.889827	9.753435	0.341558	0.008901	0.097534	0.003414	0.084299	-0.095683	-46.206205
56469	0	0.885076	9.771722	0.390633	0.008850	0.097717	0.003906	0.081571	-0.097775	-46.208947
56470	0	0.909576	9.747220	0.414787	0.009095	0.097472	0.004149	0.080749	-0.099737	-46.209458
56471	0	0.915177	9.765664	0.396565	0.009155	0.097656	0.003967	0.080010	-0.096945	-46.212428
56472	0	0.939445	9.783902	0.420936	0.009392	0.097839	0.004208	0.075289	-0.101388	-46.213423
56473	0	0.897285	9.741234	0.463249	0.008972	0.097412	0.004639	0.079874	-0.103451	-46.212217
56474	0	0.885414	9.741184	0.377047	0.008851	0.097412	0.003771	0.077621	-0.108399	-46.205855
56475	0	0.909206	9.753436	0.463922	0.009094	0.097534	0.004639	0.074320	-0.107159	-46.206811
56476	0	0.853799	9.735129	0.378458	0.008540	0.097351	0.003785	0.072340	-0.105945	-46.207763
56477	0	0.884622	9.729047	0.390430	0.008850	0.097290	0.003906	0.071996	-0.102691	-46.201063
56478	0	0.865560	9.716815	0.347608	0.008658	0.097168	0.003474	0.067205	-0.100714	-46.203499
56479	0	0.896983	9.722920	0.378468	0.008972	0.097229	0.003784	0.063977	-0.099281	-46.207497
56480	0	0.915168	9.692379	0.396562	0.009151	0.096924	0.003967	0.063276	-0.101986	-46.204352
56481	0	0.903287	9.716797	0.470029	0.009033	0.097168	0.004700	0.059933	-0.102908	-46.202386
56482	0	0.908777	9.716846	0.439603	0.009093	0.097168	0.004395	0.056652	-0.097705	-46.192908
56483	0	0.885118	9.710688	0.408822	0.008850	0.097107	0.004089	0.055313	-0.100306	-46.188549
56484	0	0.909656	9.728914	0.420643	0.009096	0.097289	0.004209	0.055152	-0.102112	-46.181214
56485	0	0.885252	9.722889	0.384253	0.008850	0.097229	0.003845	0.055652	-0.106290	-46.179170
56486	0	0.891865	9.747192	0.365459	0.008915	0.097472	0.003656	0.055108	-0.111984	-46.188394
56487	0	0.909323	9.735144	0.402177	0.009094	0.097351	0.004028	0.060127	-0.112113	-46.185125
56488	0	0.927664	9.808333	0.352554	0.009274	0.098083	0.003527	0.058796	-0.115965	-46.182207
56489	0	0.909608	9.722893	0.372059	0.009094	0.097229	0.003723	0.059128	-0.119455	-46.177839
56490	0	0.909355	9.741177	0.426024	0.009097	0.097411	0.004267	0.064101	-0.116590	-46.171622
56491	0	0.921305	9.777876	0.396406	0.009216	0.097778	0.003967	0.065220	-0.114104	-46.170204
56492	0	0.871767	9.716843	0.395749	0.008721	0.097168	0.003961	0.066263	-0.111082	-46.168661
56493	0	0.897048	9.777851	0.384444	0.008972	0.097778	0.003845	0.064537	-0.110424	-46.167618
56494	0	0.890367	9.777866	0.317180	0.008907	0.097778	0.003172	0.062067	-0.107522	-46.171387
56495	0	0.866136	9.692432	0.360150	0.008667	0.096924	0.003601	0.058995	-0.102214	-46.178019
56496	0	0.907988	9.729130	0.323370	0.009083	0.097291	0.003235	0.057745	-0.100144	-46.177920
56497	0	0.909118	9.759564	0.365841	0.009094	0.097595	0.003662	0.059457	-0.097895	-46.183030
56498	0	0.914904	9.710706	0.364990	0.009149	0.097107	0.003654	0.062202	-0.099752	-46.183923
56499	0	0.878477	9.753471	0.420809	0.008789	0.097534	0.004211	0.063513	-0.096020	-46.182309
56500	0	0.889987	9.753518	0.402329	0.008902	0.097535	0.004021	0.057868	-0.095300	-46.174587
56501	0	0.878694	9.735130	0.347800	0.008789	0.097351	0.003479	0.056439	-0.094138	-46.174983
56502	0	0.877736	9.704648	0.347756	0.008784	0.097046	0.003476	0.052197	-0.087287	-46.169016
56503	0	0.891093	9.741199	0.354369	0.008911	0.097412	0.003540	0.045313	-0.088395	-46.174843
56504	0	0.890756	9.704526	0.342243	0.008910	0.097045	0.003425	0.045322	-0.086638	-46.167692
56505	0	0.884758	9.747349	0.408656	0.008850	0.097473	0.004089	0.046003	-0.084998	-46.160694
56506	0	0.884320	9.735134	0.371335	0.008844	0.097351	0.003717	0.048169	-0.084936	-46.153383
56507	0	0.903167	9.735122	0.378414	0.009033	0.097351	0.003784	0.045627	-0.084465	-46.157691
56508	0	0.902347	9.759592	0.377929	0.009029	0.097595	0.003783	0.047659	-0.078843	-46.153612
56509	0	0.884988	9.753423	0.347824	0.008850	0.097534	0.003479	0.045975	-0.079927	-46.149820
56510	0	0.878951	9.729015	0.450950	0.008788	0.097290	0.004515	0.049486	-0.082828	-46.154116
56511	0	0.885116	9.747321	0.396330	0.008850	0.097473	0.003967	0.051532	-0.085403	-46.146812
56512	0	0.897389	9.765631	0.383564	0.008974	0.097656	0.003837	0.050103	-0.086512	-46.154732
56513	0	0.872350	9.722943	0.360051	0.008728	0.097229	0.003601	0.048180	-0.082500	-46.148522
56514	0	0.896127	9.741238	0.341192	0.008963	0.097412	0.003416	0.050451	-0.082242	-46.149780
56515	0	0.884912	9.747342	0.414601	0.008850	0.097473	0.004150	0.053008	-0.082396	-46.141113
56516	0	0.884196	9.716859	0.419863	0.008847	0.097168	0.004202	0.054265	-0.077500	-46.137280
56517	0	0.915270	9.735149	0.451283	0.009155	0.097351	0.004517	0.056102	-0.075793	-46.132864
56518	0	0.909110	9.741198	0.389479	0.009089	0.097412	0.003898	0.056863	-0.080154	-46.131186
56519	0	0.884691	9.716826	0.299066	0.008850	0.097168	0.002991	0.054374	-0.077758	-46.125893
56520	0	0.890125	9.741252	0.298584	0.008904	0.097412	0.002990	0.056430	-0.075383	-46.130870
56521	0	0.866724	9.722909	0.365930	0.008667	0.097229	0.003662	0.057184	-0.077008	-46.135736
56522	0	0.891058	9.729016	0.328703	0.008911	0.097290	0.003289	0.057202	-0.077721	-46.139063
56523	0	0.921401	9.747350	0.402502	0.009216	0.097473	0.004028	0.058490	-0.076326	-46.145692
56524	0	0.945469	9.729031	0.450527	0.009456	0.097290	0.004509	0.060238	-0.076440	-46.138334
56525	0	0.939976	9.747337	0.396089	0.009399	0.097473	0.003967	0.065116	-0.078160	-46.145840
56526	0	0.903269	9.735121	0.389069	0.009033	0.097351	0.003893	0.065133	-0.078880	-46.146747
56527	0	0.933453	9.765668	0.439326	0.009338	0.097656	0.004395	0.064045	-0.075659	-46.147592
56528	0	0.914313	9.771766	0.329186	0.009147	0.097717	0.003293	0.062869	-0.072863	-46.149157
56529	0	0.896937	9.771749	0.384664	0.008972	0.097717	0.003845	0.058655	-0.070916	-46.145326
56530	0	0.884044	9.765670	0.341461	0.008843	0.097656	0.003420	0.062263	-0.068762	-46.137890
56531	0	0.866436	9.759583	0.383549	0.008667	0.097595	0.003845	0.071121	-0.067009	-46.148251
56532	0	0.860240	9.722999	0.443056	0.008600	0.097230	0.004436	0.074394	-0.070879	-46.136042
56533	0	0.921682	9.729008	0.414823	0.009216	0.097290	0.004150	0.074357	-0.072792	-46.128607
56534	0	0.921275	9.747372	0.407899	0.009216	0.097473	0.004085	0.078351	-0.069930	-46.131550
56535	0	0.921601	9.741226	0.420866	0.009216	0.097412	0.004211	0.079020	-0.070912	-46.130745
56536	0	0.884622	9.741245	0.438723	0.008849	0.097412	0.004389	0.078320	-0.068781	-46.125866
56537	0	0.848072	9.722931	0.384446	0.008484	0.097229	0.003845	0.076677	-0.066379	-46.122918
56538	0	0.871797	9.710733	0.359656	0.008721	0.097107	0.003599	0.077192	-0.063726	-46.120842
56539	0	0.872901	9.704601	0.432893	0.008728	0.097046	0.004333	0.080004	-0.066181	-46.121289
56540	0	0.891515	9.728993	0.370907	0.008912	0.097290	0.003714	0.082747	-0.071124	-46.125313
56541	0	0.903290	9.716798	0.378466	0.009033	0.097168	0.003784	0.079621	-0.072105	-46.125530
56542	0	0.914846	9.735188	0.377859	0.009154	0.097351	0.003785	0.084750	-0.066545	-46.125566
56543	0	0.915350	9.747331	0.439464	0.009155	0.097473	0.004395	0.082067	-0.065777	-46.119396
56544	0	0.890926	9.722889	0.457618	0.008907	0.097229	0.004578	0.081208	-0.069361	-46.119112
56545	0	0.885059	9.759525	0.420967	0.008850	0.097595	0.004211	0.080688	-0.071262	-46.115211
56546	0	0.921981	9.777785	0.427198	0.009216	0.097778	0.004269	0.074211	-0.076671	-46.107426
56547	0	0.897079	9.759537	0.384458	0.008972	0.097595	0.003845	0.072395	-0.076387	-46.100057
56548	0	0.908906	9.790053	0.353775	0.009090	0.097900	0.003538	0.070276	-0.076139	-46.096481
56549	0	0.939546	9.783981	0.335465	0.009399	0.097839	0.003357	0.070381	-0.072875	-46.098061
56550	0	0.914037	9.747381	0.371648	0.009147	0.097473	0.003718	0.070069	-0.066787	-46.089924
56551	0	0.934035	9.771722	0.433065	0.009338	0.097717	0.004333	0.070814	-0.070432	-46.090411
56552	0	0.903683	9.765531	0.365554	0.009037	0.097655	0.003655	0.068139	-0.071560	-46.085108
56553	0	0.885369	9.716757	0.433519	0.008850	0.097168	0.004333	0.063588	-0.077101	-46.085897
56554	0	0.855176	9.765547	0.384322	0.008552	0.097655	0.003848	0.066743	-0.078627	-46.081429
56555	0	0.884499	9.716861	0.310738	0.008850	0.097168	0.003113	0.070575	-0.073965	-46.075436
56556	0	0.889618	9.704739	0.260846	0.008901	0.097047	0.002613	0.073464	-0.070084	-46.075825
56557	0	0.897201	9.753441	0.335078	0.008972	0.097534	0.003357	0.078129	-0.071276	-46.081922
56558	0	0.927467	9.716831	0.382734	0.009276	0.097168	0.003832	0.080891	-0.070587	-46.085625
56559	0	0.884687	9.698527	0.378136	0.008850	0.096985	0.003784	0.081685	-0.068111	-46.080628
56560	0	0.890427	9.765641	0.408025	0.008904	0.097656	0.004084	0.083103	-0.069216	-46.078664
56561	0	0.909003	9.735170	0.371696	0.009094	0.097351	0.003723	0.087833	-0.065615	-46.075846
56562	0	0.890319	9.729095	0.431987	0.008903	0.097291	0.004320	0.085620	-0.067674	-46.081822
56563	0	0.902846	9.747353	0.421272	0.009033	0.097473	0.004211	0.081590	-0.063434	-46.075081
56564	0	0.902272	9.722913	0.390719	0.009024	0.097229	0.003908	0.080187	-0.063650	-46.074739
56565	0	0.915237	9.722921	0.299275	0.009155	0.097229	0.002991	0.075286	-0.061597	-46.068813
56566	0	0.908721	9.777837	0.348225	0.009088	0.097778	0.003483	0.073415	-0.062537	-46.064584
56567	0	0.866462	9.759563	0.371775	0.008667	0.097595	0.003723	0.077235	-0.061104	-46.058204
56568	0	0.877775	9.729073	0.407340	0.008783	0.097290	0.004078	0.080024	-0.055864	-46.052681
56569	0	0.891008	9.790043	0.451787	0.008911	0.097900	0.004517	0.076025	-0.055960	-46.041341
56570	0	0.908566	9.790093	0.415208	0.009091	0.097900	0.004152	0.073774	-0.050589	-46.044152
56571	0	0.909059	9.741252	0.390460	0.009094	0.097412	0.003906	0.073186	-0.047651	-46.045350
56572	0	0.920934	9.777828	0.377980	0.009209	0.097778	0.003780	0.071314	-0.049763	-46.032458
56573	0	0.891191	9.729008	0.408660	0.008911	0.097290	0.004089	0.072012	-0.052019	-46.025762
56574	0	0.884963	9.722909	0.390159	0.008851	0.097229	0.003901	0.068242	-0.051689	-46.018315
56575	0	0.884985	9.735120	0.408687	0.008850	0.097351	0.004089	0.068636	-0.052728	-46.009055
56576	0	0.866486	9.722900	0.341546	0.008666	0.097229	0.003412	0.062385	-0.052726	-46.012753
56577	0	0.860392	9.710718	0.323290	0.008606	0.097107	0.003235	0.062206	-0.051704	-46.015862
56578	0	0.920786	9.759557	0.426750	0.009212	0.097595	0.004268	0.059922	-0.048710	-46.008145
56579	0	0.914736	9.729096	0.371844	0.009155	0.097290	0.003723	0.062939	-0.040751	-46.008498
56580	0	0.968591	9.704715	0.365035	0.009688	0.097047	0.003652	0.061888	-0.039207	-46.009316
56581	0	0.915356	9.771734	0.396993	0.009155	0.097717	0.003967	0.056288	-0.038540	-46.002217
56582	0	0.878803	9.692369	0.372501	0.008785	0.096924	0.003728	0.057198	-0.043191	-45.999237
56583	0	0.866557	9.710710	0.360011	0.008667	0.097107	0.003601	0.055825	-0.042869	-46.000592
56584	0	0.872543	9.753433	0.408338	0.008725	0.097534	0.004087	0.058061	-0.044538	-45.997022
56585	0	0.897342	9.729000	0.347678	0.008972	0.097290	0.003479	0.058154	-0.047382	-45.989932
56586	0	0.939595	9.753383	0.377722	0.009401	0.097533	0.003779	0.058210	-0.042433	-45.988990
56587	0	0.933846	9.753413	0.360226	0.009338	0.097534	0.003601	0.054309	-0.043894	-45.985506
56588	0	0.903023	9.765559	0.372447	0.009033	0.097655	0.003725	0.052495	-0.041773	-45.981854
56589	0	0.878974	9.777843	0.426850	0.008789	0.097778	0.004272	0.054596	-0.043934	-45.975850
56590	0	0.885417	9.747289	0.383602	0.008851	0.097473	0.003837	0.052794	-0.048955	-45.975121
56591	0	0.884841	9.747322	0.421329	0.008850	0.097473	0.004211	0.048115	-0.048311	-45.972377
56592	0	0.890803	9.753418	0.366315	0.008907	0.097534	0.003665	0.047736	-0.050501	-45.960908
56593	0	0.903341	9.729017	0.390244	0.009033	0.097290	0.003906	0.049698	-0.052105	-45.973771
56594	0	0.897125	9.747314	0.383896	0.008972	0.097473	0.003837	0.044478	-0.052385	-45.973940
56595	0	0.897128	9.722912	0.390537	0.008972	0.097229	0.003906	0.043011	-0.052685	-45.970131
56596	0	0.927129	9.716818	0.347978	0.009274	0.097168	0.003477	0.037361	-0.050290	-45.960847
56597	0	0.878919	9.729014	0.396439	0.008789	0.097290	0.003967	0.038260	-0.051802	-45.959466
56598	0	0.878726	9.716800	0.365884	0.008789	0.097168	0.003655	0.031774	-0.051039	-45.956844
56599	0	0.848317	9.729007	0.347996	0.008484	0.097290	0.003479	0.028165	-0.051557	-45.952911
56600	0	0.884555	9.710723	0.390677	0.008848	0.097107	0.003908	0.027315	-0.049796	-45.950599
56601	0	0.903294	9.729032	0.334958	0.009033	0.097290	0.003357	0.033452	-0.050864	-45.940832
56602	0	0.921009	9.716853	0.395059	0.009215	0.097168	0.003952	0.032669	-0.046020	-45.934023
56603	0	0.897035	9.741238	0.420910	0.008972	0.097412	0.004211	0.032908	-0.045243	-45.928736
56604	0	0.884601	9.741221	0.408287	0.008846	0.097412	0.004085	0.032439	-0.046267	-45.925058
56605	0	0.885416	9.765586	0.421184	0.008850	0.097656	0.004211	0.029462	-0.052358	-45.935431
56606	0	0.885323	9.747270	0.396475	0.008858	0.097472	0.003967	0.029962	-0.048423	-45.925572
56607	0	0.896939	9.783955	0.421286	0.008972	0.097839	0.004211	0.025825	-0.046503	-45.916734
56608	0	0.908447	9.753452	0.384810	0.009089	0.097534	0.003847	0.022203	-0.043108	-45.912792
56609	0	0.896819	9.729049	0.396520	0.008972	0.097290	0.003967	0.022178	-0.039782	-45.912018
56610	0	0.908016	9.777886	0.353450	0.009086	0.097778	0.003535	0.020617	-0.034732	-45.916170
56611	0	0.860638	9.753423	0.365965	0.008606	0.097534	0.003662	0.021015	-0.036593	-45.904100
56612	0	0.891014	9.722925	0.505720	0.008911	0.097229	0.005060	0.022047	-0.036747	-45.894610
56613	0	0.909263	9.747345	0.481870	0.009094	0.097473	0.004822	0.023162	-0.036161	-45.892477
56614	0	0.878950	9.722848	0.402497	0.008785	0.097229	0.004022	0.016760	-0.042526	-45.891274
56615	0	0.909304	9.735134	0.469656	0.009094	0.097351	0.004700	0.017949	-0.042415	-45.892277
56616	0	0.896796	9.759522	0.439045	0.008969	0.097595	0.004388	0.012424	-0.042175	-45.887508
56617	0	0.897355	9.710688	0.396557	0.008972	0.097107	0.003967	0.011939	-0.045159	-45.891960
56618	0	0.878882	9.741135	0.384132	0.008791	0.097411	0.003841	0.009552	-0.043991	-45.886743
56619	0	0.897323	9.747312	0.378232	0.008972	0.097473	0.003784	0.009235	-0.046606	-45.890602
56620	0	0.890968	9.710629	0.390136	0.008913	0.097106	0.003901	0.006901	-0.044001	-45.875501
56621	0	0.878424	9.753490	0.389916	0.008789	0.097534	0.003906	0.012727	-0.039694	-45.865364
56622	0	0.914138	9.759660	0.431565	0.009145	0.097596	0.004318	0.013271	-0.037058	-45.864321
56623	0	0.927229	9.729063	0.439199	0.009277	0.097290	0.004395	0.013759	-0.032460	-45.859618
56624	0	0.926487	9.759635	0.438901	0.009267	0.097596	0.004389	0.011008	-0.031479	-45.869597
56625	0	0.933934	9.790029	0.415065	0.009338	0.097900	0.004150	0.008187	-0.033963	-45.869536
56626	0	0.897582	9.753290	0.403023	0.008973	0.097533	0.004028	0.003449	-0.038493	-45.865411
56627	0	0.890943	9.765636	0.366320	0.008911	0.097656	0.003662	-0.000307	-0.037883	-45.860711
56628	0	0.866402	9.777822	0.396972	0.008663	0.097778	0.003969	-0.003400	-0.040229	-45.856456
56629	0	0.891192	9.747319	0.372008	0.008911	0.097473	0.003723	-0.002307	-0.042520	-45.852864
56630	0	0.897162	9.759560	0.419891	0.008973	0.097595	0.004205	0.002026	-0.042129	-45.848022
56631	0	0.915416	9.765641	0.414919	0.009155	0.097656	0.004150	0.000934	-0.042164	-45.844962
56632	0	0.909119	9.722905	0.445214	0.009091	0.097229	0.004453	-0.000904	-0.043272	-45.841517
56633	0	0.946122	9.759501	0.372643	0.009460	0.097595	0.003723	-0.007253	-0.045553	-45.839000
56634	0	0.909580	9.735020	0.409183	0.009095	0.097350	0.004095	-0.005956	-0.047634	-45.847764
56635	0	0.891315	9.698476	0.341569	0.008911	0.096985	0.003418	-0.005764	-0.051418	-45.846618
56636	0	0.903458	9.741129	0.341584	0.009037	0.097411	0.003413	-0.011325	-0.049955	-45.843734
56637	0	0.866461	9.759559	0.371890	0.008667	0.097595	0.003723	-0.008810	-0.048550	-45.844233
56638	0	0.866159	9.704596	0.365111	0.008661	0.097046	0.003654	-0.008442	-0.050307	-45.837868
56639	0	0.896864	9.735156	0.384106	0.008972	0.097351	0.003845	-0.006038	-0.047537	-45.835655
56640	0	0.890396	9.729121	0.480804	0.008904	0.097291	0.004813	-0.002474	-0.049410	-45.834547
56641	0	0.933250	9.735202	0.444726	0.009338	0.097351	0.004456	0.004791	-0.043863	-45.827455
56642	0	0.908138	9.765724	0.456056	0.009082	0.097657	0.004560	0.002200	-0.044702	-45.826981
56643	0	0.891096	9.747318	0.433310	0.008911	0.097473	0.004333	0.000184	-0.045849	-45.825842
56644	0	0.878858	9.722912	0.402352	0.008788	0.097229	0.004027	0.002222	-0.047771	-45.821895
56645	0	0.860617	9.783939	0.408816	0.008606	0.097839	0.004089	0.001155	-0.049389	-45.825338
56646	0	0.884944	9.765660	0.414062	0.008850	0.097656	0.004148	0.006745	-0.049984	-45.827089
56647	0	0.854180	9.710733	0.372007	0.008545	0.097107	0.003723	0.007910	-0.047687	-45.834151
56648	0	0.908708	9.777850	0.414059	0.009088	0.097778	0.004144	0.009068	-0.048492	-45.827424
56649	0	0.921425	9.747359	0.463350	0.009216	0.097473	0.004639	0.012633	-0.047420	-45.830704
56650	0	0.927091	9.783957	0.419966	0.009273	0.097839	0.004201	0.011622	-0.046823	-45.824325
56651	0	0.897085	9.735119	0.494392	0.008972	0.097351	0.004944	0.009045	-0.046607	-45.822721
56652	0	0.921179	9.783946	0.390759	0.009213	0.097839	0.003906	0.004978	-0.046047	-45.826233
56653	0	0.872858	9.753441	0.432719	0.008728	0.097534	0.004333	0.009873	-0.048049	-45.824791
56654	0	0.885036	9.692381	0.365096	0.008851	0.096924	0.003649	0.004785	-0.048612	-45.823930
56655	0	0.884832	9.735132	0.378213	0.008850	0.097351	0.003784	0.004705	-0.047904	-45.818380
56656	0	0.902793	9.716823	0.359287	0.009029	0.097168	0.003596	0.006248	-0.047574	-45.822455
56657	0	0.896821	9.753474	0.316788	0.008972	0.097534	0.003174	0.010740	-0.044335	-45.820728
56658	0	0.902443	9.747425	0.413472	0.009025	0.097474	0.004138	0.012081	-0.045473	-45.818955
56659	0	0.909558	9.722911	0.402262	0.009094	0.097229	0.004028	0.016278	-0.048420	-45.816860
56660	0	0.909834	9.729000	0.462282	0.009096	0.097290	0.004626	0.017825	-0.052368	-45.810344
56661	0	0.921404	9.753443	0.475998	0.009216	0.097534	0.004761	0.016236	-0.051094	-45.800343
56662	0	0.914743	9.753448	0.420921	0.009151	0.097534	0.004210	0.014105	-0.048838	-45.799534
56663	0	0.897164	9.698486	0.384656	0.008972	0.096985	0.003845	0.010031	-0.049608	-45.801464
56664	0	0.884475	9.771670	0.323507	0.008848	0.097716	0.003237	0.009542	-0.046966	-45.799004
56665	0	0.884837	9.777866	0.341276	0.008850	0.097778	0.003418	0.013157	-0.046352	-45.794965
56666	0	0.884468	9.753447	0.297443	0.008846	0.097534	0.002979	0.016384	-0.045943	-45.797722
56667	0	0.872994	9.777848	0.432594	0.008728	0.097778	0.004333	0.022708	-0.049558	-45.794971
56668	0	0.903336	9.765687	0.418746	0.009036	0.097656	0.004196	0.030415	-0.047748	-45.792165
56669	0	0.915294	9.710731	0.439102	0.009155	0.097107	0.004395	0.032062	-0.046347	-45.790568
56670	0	0.926941	9.759545	0.432533	0.009272	0.097595	0.004326	0.030206	-0.045126	-45.783064
56671	0	0.921883	9.729008	0.438834	0.009216	0.097290	0.004395	0.034951	-0.049447	-45.790997
56672	0	0.879297	9.735035	0.376699	0.008794	0.097350	0.003771	0.036985	-0.049826	-45.790025
56673	0	0.878396	9.735175	0.359528	0.008789	0.097351	0.003601	0.041322	-0.045217	-45.790755
56674	0	0.865571	9.723009	0.267108	0.008657	0.097230	0.002673	0.041285	-0.045685	-45.787266
56675	0	0.866299	9.710760	0.316438	0.008667	0.097107	0.003174	0.049945	-0.042364	-45.783683
56676	0	0.920711	9.741319	0.370226	0.009208	0.097413	0.003704	0.049592	-0.043038	-45.785371
56677	0	0.909337	9.747337	0.390269	0.009094	0.097473	0.003906	0.051284	-0.043407	-45.794153
56678	0	0.927699	9.710693	0.426151	0.009275	0.097107	0.004265	0.052695	-0.046606	-45.790002
56679	0	0.909431	9.735125	0.420718	0.009094	0.097351	0.004211	0.055205	-0.048074	-45.777138
56680	0	0.897270	9.741213	0.438431	0.008972	0.097412	0.004386	0.054648	-0.050067	-45.771150
56681	0	0.872412	9.759572	0.414665	0.008728	0.097595	0.004150	0.056579	-0.046858	-45.776770
56682	0	0.866078	9.771818	0.407816	0.008658	0.097718	0.004082	0.058282	-0.051009	-45.774638
56683	0	0.878328	9.783999	0.384217	0.008789	0.097839	0.003845	0.059398	-0.045621	-45.766143
56684	0	0.883381	9.741365	0.407710	0.008838	0.097413	0.004083	0.063470	-0.042443	-45.759744
56685	0	0.915659	9.790047	0.371781	0.009155	0.097900	0.003723	0.067205	-0.045376	-45.759153
56686	0	0.933677	9.759575	0.364549	0.009340	0.097595	0.003651	0.070774	-0.042647	-45.760907
56687	0	0.909367	9.729022	0.323105	0.009094	0.097290	0.003235	0.072783	-0.043400	-45.760144
56688	0	0.890720	9.771770	0.407536	0.008909	0.097717	0.004081	0.076662	-0.042393	-45.762323
56689	0	0.854266	9.741265	0.432576	0.008545	0.097412	0.004333	0.083310	-0.041079	-45.766398
56690	0	0.884645	9.741194	0.389179	0.008845	0.097412	0.003890	0.078777	-0.043781	-45.757940
56691	0	0.891170	9.753436	0.396164	0.008911	0.097534	0.003967	0.082912	-0.045825	-45.759752
56692	0	0.915775	9.716801	0.382918	0.009156	0.097168	0.003834	0.085817	-0.049007	-45.748532
56693	0	0.915575	9.716799	0.311063	0.009155	0.097168	0.003113	0.085879	-0.050985	-45.747083
56694	0	0.915532	9.729021	0.353055	0.009155	0.097290	0.003535	0.088945	-0.052444	-45.745886
56695	0	0.915273	9.716843	0.481723	0.009155	0.097168	0.004822	0.091820	-0.050828	-45.739599
56696	0	0.908790	9.735118	0.371236	0.009089	0.097351	0.003714	0.090817	-0.051508	-45.738826
56697	0	0.873021	9.735101	0.384198	0.008728	0.097351	0.003845	0.092124	-0.055470	-45.730653
56698	0	0.879107	9.747236	0.353333	0.008793	0.097472	0.003533	0.089708	-0.054745	-45.728887
56699	0	0.890762	9.753446	0.323615	0.008911	0.097534	0.003235	0.085765	-0.052054	-45.731816
56700	0	0.902768	9.722888	0.317340	0.009026	0.097229	0.003176	0.086039	-0.055918	-45.716474
56701	0	0.890901	9.753466	0.420487	0.008911	0.097534	0.004211	0.091263	-0.054805	-45.711322
56702	0	0.927382	9.765647	0.376210	0.009273	0.097656	0.003771	0.098983	-0.057658	-45.713479
56703	0	0.915621	9.765625	0.433160	0.009155	0.097656	0.004333	0.098736	-0.060129	-45.714208
[truncated: 502 more rows]
