# Supplementary material for: Properties of traditional bamboo carrying poles have implications for user interactions
Source: PLoS One. 2018 May 10;13(5):e0196208. doi: 10.1371/journal.pone.0196208 (PMC5945030; doi:10.1371/journal.pone.0196208)
Supplement: S1 Text — (ZIP) [file pone.0196208.s005.zip › ResTest_PoleF_L2Load1.txt]

// Start Time: Unknown
// Update Rate: 100.0Hz
// Filter Profile: human (34.3)
// Firmware Version: 2.1.4
PacketCounter	SampleTimeFine	Acc_X	Acc_Y	Acc_Z	VelInc_X	VelInc_Y	VelInc_Z	Roll	Pitch	Yaw	Latitude	Longitude	Altitude	Vel_X	Vel_Y	Vel_Z
62215	0	-0.313788	9.582487	-0.168114	-0.003113	0.095825	-0.001709	-3.641113	5.550584	-3.445568
62216	0	1.225252	9.706212	-0.876765	0.012276	0.097056	-0.008799	-3.676060	5.578647	-3.436581
62217	0	2.209625	9.497126	-1.287171	0.022095	0.094971	-0.012878	-3.675416	5.580705	-3.403715
62218	0	1.986193	9.386613	-1.214193	0.019838	0.093872	-0.012135	-3.659740	5.554956	-3.376547
62219	0	0.778754	9.374550	-1.337728	0.007751	0.093750	-0.013367	-3.644522	5.513177	-3.358143
62220	0	-0.692828	9.344529	-0.939344	-0.006948	0.093447	-0.009364	-3.608462	5.488796	-3.353458
62221	0	-1.379249	9.497030	-0.258604	-0.013794	0.094971	-0.002563	-3.577429	5.486900	-3.383790
62222	0	-1.160220	9.692461	0.342514	-0.011591	0.096926	0.003431	-3.567304	5.501975	-3.414993
62223	0	-0.099839	9.478662	0.483643	-0.000977	0.094788	0.004822	-3.585681	5.529865	-3.438294
62224	0	0.854444	9.259239	0.560500	0.008563	0.092592	0.005579	-3.621123	5.554645	-3.464398
62225	0	1.543634	9.161451	0.046872	0.015442	0.091614	0.000427	-3.674985	5.561569	-3.476378
62226	0	1.385079	8.515005	-0.377596	0.013844	0.085149	-0.003830	-3.747271	5.551595	-3.477899
62227	0	0.270688	7.727286	-0.483369	0.002686	0.077271	-0.004883	-3.820593	5.519439	-3.487371
62228	0	-0.836390	7.270535	-0.304052	-0.008383	0.072701	-0.003081	-3.881904	5.488340	-3.529142
62229	0	-1.262109	7.324414	0.059128	-0.012634	0.073242	0.000549	-3.937978	5.468893	-3.601991
62230	0	-0.887690	7.782244	0.036245	-0.008884	0.077822	0.000327	-3.984897	5.458642	-3.668546
62231	0	0.280860	7.953004	-0.388037	0.002808	0.079529	-0.003906	-4.024550	5.455789	-3.704717
62232	0	1.490456	7.959229	-0.554525	0.014893	0.079593	-0.005571	-4.057500	5.439664	-3.685352
62233	0	2.177413	8.250825	-1.207992	0.021729	0.082520	-0.012085	-4.043263	5.386067	-3.613624
62234	0	1.915584	8.766588	-1.704484	0.019084	0.087686	-0.017024	-3.988402	5.312502	-3.500929
62235	0	1.033880	9.988115	-3.114614	0.010254	0.099915	-0.031067	-3.877236	5.260366	-3.344469
62236	0	1.047800	8.527102	-3.597917	0.010423	0.085312	-0.035898	-3.748012	5.240578	-3.203653
62237	0	-0.147589	10.888656	-3.231400	-0.001526	0.108948	-0.032104	-3.525342	5.216936	-3.088642
62238	0	0.088528	13.181127	-1.498585	0.000871	0.131841	-0.014725	-3.295777	5.209705	-3.023556
62239	0	0.879136	12.969332	-0.557947	0.008789	0.129700	-0.005432	-3.155653	5.209886	-2.914777
62240	0	0.130024	13.153270	0.028573	0.001336	0.131532	0.000482	-2.978210	5.236516	-2.734901
62241	0	0.039433	12.396864	0.491446	0.000427	0.123962	0.005066	-2.833858	5.258473	-2.599336
62242	0	0.711166	12.228349	0.849094	0.007129	0.122277	0.008566	-2.765757	5.277480	-2.622129
62243	0	2.355498	13.312147	1.553847	0.023560	0.133118	0.015564	-2.757557	5.291500	-2.688436
62244	0	2.009826	13.908346	2.442209	0.020080	0.139107	0.024304	-2.855345	5.276398	-2.698084
62245	0	0.343963	12.620400	1.291511	0.003418	0.126221	0.012756	-3.000223	5.256794	-2.712268
62246	0	-0.356118	12.444932	-1.439526	-0.003561	0.124428	-0.014580	-3.170703	5.251614	-2.776165
62247	0	-0.893584	11.485132	-2.542767	-0.008911	0.114807	-0.025635	-3.374481	5.260917	-2.862512
62248	0	-0.595023	10.289685	-2.415722	-0.005906	0.102868	-0.024290	-3.520850	5.293077	-2.947664
62249	0	0.440996	10.054570	-2.231549	0.004456	0.100525	-0.022400	-3.625363	5.322647	-3.061761
62250	0	0.982717	9.289198	-2.079587	0.009864	0.092875	-0.020852	-3.712503	5.340772	-3.196337
62251	0	1.163658	8.375004	-1.528229	0.011658	0.083740	-0.015320	-3.787114	5.346530	-3.337821
62252	0	0.852436	8.161256	-0.589030	0.008525	0.081612	-0.005902	-3.818101	5.341056	-3.445439
62253	0	0.519652	8.013781	0.349742	0.005188	0.080139	0.003479	-3.851932	5.333272	-3.527166
62254	0	-0.069597	7.518691	0.964628	-0.000708	0.075190	0.009624	-3.886111	5.321922	-3.576148
62255	0	-0.103015	7.397046	0.973695	-0.001038	0.073975	0.009705	-3.936689	5.313192	-3.601002
62256	0	0.300320	7.469884	0.595389	0.003004	0.074701	0.005922	-3.984507	5.313230	-3.592963
62257	0	0.427582	7.305967	-0.186180	0.004272	0.073059	-0.001892	-4.029106	5.308207	-3.560849
62258	0	0.539444	7.361756	-1.042005	0.005383	0.073616	-0.010437	-4.051334	5.294928	-3.521090
62259	0	0.740247	7.964993	-1.336285	0.007385	0.079651	-0.013367	-4.051839	5.276513	-3.480691
62260	0	0.811851	8.195934	-1.759647	0.008094	0.081967	-0.017570	-4.006746	5.255808	-3.410918
62261	0	0.527785	8.433225	-2.270558	0.005249	0.084351	-0.022644	-3.915304	5.238096	-3.322907
62262	0	0.179515	9.264810	-2.386172	0.001770	0.092674	-0.023762	-3.788253	5.222413	-3.253577
62263	0	0.038303	9.927680	-2.142843	0.000366	0.099304	-0.021301	-3.639820	5.210175	-3.210776
62264	0	-0.020884	10.407462	-1.304683	-0.000215	0.104093	-0.012902	-3.479422	5.206817	-3.177670
62265	0	0.176408	11.107985	-0.320322	0.001770	0.111084	-0.003052	-3.321882	5.213565	-3.151965
62266	0	0.577520	11.844163	0.846058	0.005782	0.118432	0.008589	-3.197172	5.220454	-3.141816
62267	0	0.781867	12.103955	1.201239	0.007812	0.121033	0.012085	-3.129488	5.216632	-3.152428
62268	0	0.935889	12.190353	1.399862	0.009351	0.121902	0.014013	-3.116940	5.210826	-3.165076
62269	0	0.745900	12.389654	1.036366	0.007446	0.123901	0.010315	-3.162045	5.198766	-3.167545
62270	0	0.478835	12.200527	0.129701	0.004786	0.122006	0.001194	-3.259974	5.196141	-3.187050
62271	0	0.524448	11.628286	-1.031754	0.005249	0.116272	-0.010437	-3.379966	5.198384	-3.220374
62272	0	0.522019	11.022551	-1.859318	0.005236	0.110208	-0.018695	-3.489065	5.208011	-3.267257
62273	0	0.675332	10.469333	-2.121936	0.006775	0.104675	-0.021301	-3.585166	5.218887	-3.339932
62274	0	0.854230	9.934859	-1.920489	0.008565	0.099337	-0.019257	-3.655106	5.228964	-3.433621
62275	0	0.718581	9.387932	-1.454875	0.007202	0.093872	-0.014587	-3.713713	5.233521	-3.545883
62276	0	0.613207	8.826741	-0.759285	0.006145	0.088264	-0.007617	-3.755816	5.241672	-3.658770
62277	0	0.505749	8.477855	-0.077061	0.005066	0.084778	-0.000793	-3.795313	5.253384	-3.758838
62278	0	0.426435	8.153868	0.422238	0.004264	0.081540	0.004195	-3.840031	5.257750	-3.842208
62279	0	0.372409	7.879315	0.717633	0.003723	0.078796	0.007141	-3.896133	5.262623	-3.908784
62280	0	0.428038	7.622075	0.749485	0.004274	0.076225	0.007452	-3.963576	5.256947	-3.947505
62281	0	0.428039	7.433819	0.352517	0.004272	0.074341	0.003479	-4.035672	5.244787	-3.961178
62282	0	0.429180	7.428182	-0.205710	0.004287	0.074281	-0.002106	-4.109845	5.236752	-3.954048
62283	0	0.233291	7.373414	-0.967339	0.002319	0.073730	-0.009705	-4.155990	5.220278	-3.916236
62284	0	-0.037626	7.722392	-1.567450	-0.000396	0.077222	-0.015684	-4.169131	5.200416	-3.869301
62285	0	-0.071009	8.190301	-2.059421	-0.000732	0.081909	-0.020569	-4.132323	5.183305	-3.808664
62286	0	0.025488	8.395070	-2.489377	0.000232	0.083969	-0.024832	-4.045331	5.170656	-3.737188
62287	0	0.099994	8.932774	-2.366360	0.000977	0.089355	-0.023560	-3.908632	5.158902	-3.657652
62288	0	0.286267	9.727940	-1.903774	0.002850	0.097306	-0.018902	-3.744676	5.154247	-3.589958
62289	0	0.483207	10.282581	-1.247821	0.004822	0.102844	-0.012329	-3.574247	5.148258	-3.531138
62290	0	0.673176	10.990135	-0.506142	0.006728	0.109909	-0.004895	-3.397162	5.145886	-3.484905
62291	0	0.738682	11.725575	0.589949	0.007385	0.117249	0.006042	-3.254094	5.142485	-3.445575
62292	0	0.872896	12.346069	1.467750	0.008726	0.123449	0.014774	-3.160667	5.135377	-3.407227
62293	0	0.922443	12.543047	1.455455	0.009216	0.125427	0.014587	-3.126657	5.122503	-3.367129
62294	0	0.857059	12.695274	0.864145	0.008565	0.126956	0.008599	-3.161077	5.113377	-3.329682
62295	0	0.830885	12.750264	-0.107780	0.008301	0.127502	-0.001160	-3.232179	5.105174	-3.304730
62296	0	0.893335	12.471728	-1.145902	0.008932	0.124708	-0.011559	-3.322994	5.104075	-3.301749
62297	0	0.823748	12.074321	-2.096804	0.008240	0.120728	-0.021057	-3.407482	5.106081	-3.304421
62298	0	0.773117	11.498284	-2.582902	0.007747	0.114967	-0.025893	-3.473769	5.116245	-3.331317
62299	0	0.614285	11.005692	-2.351599	0.006165	0.110046	-0.023560	-3.523128	5.129018	-3.382580
62300	0	0.451864	10.426696	-1.667882	0.004540	0.104262	-0.016702	-3.553247	5.142408	-3.456494
62301	0	0.315394	9.839081	-0.724291	0.003174	0.098389	-0.007263	-3.582320	5.160006	-3.552623
62302	0	0.258803	9.313976	0.079297	0.002599	0.093140	0.000771	-3.614886	5.175322	-3.646819
62303	0	0.262450	8.807045	0.724219	0.002625	0.088074	0.007202	-3.671810	5.183320	-3.735649
62304	0	0.294554	8.298666	1.300719	0.002938	0.082995	0.012953	-3.750808	5.183294	-3.801754
62305	0	0.244993	7.915115	1.318989	0.002441	0.079163	0.013123	-3.850915	5.177979	-3.851109
62306	0	0.301296	7.534680	1.100760	0.003005	0.075358	0.010930	-3.969994	5.167295	-3.872520
62307	0	0.208651	7.116123	0.520202	0.002075	0.071167	0.005127	-4.090665	5.147571	-3.872038
62308	0	0.333418	7.136012	-0.392754	0.003320	0.071357	-0.004000	-4.204462	5.125037	-3.847691
62309	0	0.300843	6.995443	-1.056136	0.002991	0.069946	-0.010620	-4.297214	5.102925	-3.800501
62310	0	0.097827	6.815511	-2.024720	0.000958	0.068148	-0.020273	-4.338399	5.087605	-3.739448
62311	0	0.252343	7.256836	-2.747035	0.002502	0.072571	-0.027466	-4.327501	5.076075	-3.680065
62312	0	0.458555	7.620280	-3.051916	0.004561	0.076226	-0.030464	-4.238637	5.066117	-3.606996
62313	0	0.569818	7.912431	-3.006513	0.005676	0.079163	-0.029968	-4.090343	5.062758	-3.522385
62314	0	0.719891	8.564694	-2.525039	0.007178	0.085690	-0.025111	-3.894818	5.057575	-3.431880
62315	0	0.642126	9.311263	-1.439179	0.006409	0.093140	-0.014221	-3.677898	5.051484	-3.354220
62316	0	0.526251	9.970857	-0.427297	0.005262	0.099716	-0.004090	-3.462614	5.053095	-3.284165
62317	0	0.408326	10.694682	0.782054	0.004089	0.106934	0.007996	-3.271147	5.055447	-3.225037
62318	0	0.460878	11.562781	1.932008	0.004616	0.115604	0.019458	-3.130929	5.053634	-3.169743
62319	0	0.481409	12.092572	2.415721	0.004822	0.120911	0.024231	-3.056955	5.048033	-3.109106
62320	0	0.687945	12.264437	2.005726	0.006886	0.122644	0.020055	-3.054360	5.042186	-3.051228
62321	0	0.848140	12.493379	0.977318	0.008484	0.124939	0.009705	-3.112018	5.037804	-2.997975
62322	0	0.783679	12.488643	-0.568418	0.007823	0.124883	-0.005784	-3.199451	5.025381	-2.954005
62323	0	0.605509	12.245224	-1.869223	0.006042	0.122437	-0.018799	-3.297245	5.016447	-2.930714
62324	0	0.436436	11.976280	-3.102540	0.004364	0.119742	-0.031104	-3.372554	5.015382	-2.934906
62325	0	0.298164	11.597870	-3.475114	0.002991	0.115967	-0.034790	-3.411744	5.018668	-2.955456
62326	0	0.264703	11.171313	-2.904243	0.002668	0.111713	-0.029039	-3.410615	5.028544	-3.003484
62327	0	0.418504	10.699136	-1.669024	0.004211	0.106995	-0.016663	-3.386035	5.044907	-3.087456
62328	0	0.580775	10.326909	-0.557556	0.005824	0.103270	-0.005549	-3.364793	5.059440	-3.185558
62329	0	0.646682	9.875535	0.414381	0.006470	0.098755	0.004150	-3.365486	5.068540	-3.281561
62330	0	0.684940	9.515285	1.196044	0.006844	0.095155	0.011949	-3.387905	5.073821	-3.370214
62331	0	0.648089	9.068972	1.621760	0.006470	0.090698	0.016174	-3.448875	5.072317	-3.440837
62332	0	0.558504	8.633317	1.656872	0.005576	0.086347	0.016501	-3.542087	5.068795	-3.490173
62333	0	0.544335	8.256745	1.198753	0.005432	0.082581	0.011902	-3.662893	5.055445	-3.518248
62334	0	0.448712	8.012720	0.318735	0.004474	0.080132	0.003096	-3.794144	5.035087	-3.526826
62335	0	0.422140	7.770439	-0.693931	0.004211	0.077698	-0.007019	-3.911189	5.019904	-3.526113
62336	0	0.393693	7.566556	-1.540664	0.003926	0.075653	-0.015471	-4.006309	5.006832	-3.510321
62337	0	0.337593	7.575329	-2.487343	0.003357	0.075745	-0.024902	-4.047752	4.986915	-3.483125
62338	0	0.255844	7.716519	-2.973660	0.002542	0.077169	-0.029727	-4.031275	4.974245	-3.450705
62339	0	0.282254	8.115553	-2.984157	0.002808	0.081177	-0.029785	-3.949581	4.961049	-3.422120
62340	0	0.230313	8.415653	-2.756040	0.002287	0.084189	-0.027461	-3.812266	4.945858	-3.389766
62341	0	0.196269	8.841170	-1.868795	0.001953	0.088440	-0.018555	-3.637426	4.938136	-3.355358
62342	0	0.160449	9.487182	-0.830998	0.001602	0.094885	-0.008160	-3.453861	4.936915	-3.320134
62343	0	0.274560	9.961245	0.205610	0.002747	0.099609	0.002197	-3.289833	4.937489	-3.297519
62344	0	0.426708	10.435492	1.142371	0.004268	0.104342	0.011545	-3.154433	4.935680	-3.271176
62345	0	0.580585	10.975405	1.786324	0.005798	0.109741	0.017944	-3.067575	4.923863	-3.246442
62346	0	0.685526	11.294384	1.806201	0.006851	0.112941	0.018083	-3.044280	4.914849	-3.221274
62347	0	0.818624	11.394873	1.059533	0.008179	0.113953	0.010559	-3.077939	4.903216	-3.196872
62348	0	0.778450	11.443818	-0.003909	0.007771	0.114439	-0.000111	-3.146732	4.888433	-3.170984
62349	0	0.666246	11.298285	-0.980355	0.006653	0.112976	-0.009888	-3.230609	4.878643	-3.159807
62350	0	0.662012	11.088177	-2.156409	0.006614	0.110870	-0.021625	-3.293171	4.870410	-3.166262
62351	0	0.639724	10.859151	-2.901799	0.006409	0.108582	-0.029053	-3.331939	4.874122	-3.198352
62352	0	0.655359	10.573253	-2.770205	0.006569	0.105731	-0.027704	-3.337518	4.879237	-3.242106
62353	0	0.675263	10.247511	-1.937140	0.006775	0.102478	-0.019348	-3.316973	4.891897	-3.309944
62354	0	0.654605	10.009284	-0.953595	0.006559	0.100095	-0.009506	-3.289735	4.900279	-3.393843
62355	0	0.572470	9.771788	-0.087090	0.005737	0.097717	-0.000854	-3.277090	4.915595	-3.481055
62356	0	0.492554	9.491176	0.436044	0.004927	0.094912	0.004363	-3.279568	4.921979	-3.564819
62357	0	0.366547	9.258807	0.948129	0.003662	0.092590	0.009460	-3.308977	4.925181	-3.630393
62358	0	0.294631	8.983292	1.149256	0.002938	0.089838	0.011455	-3.359362	4.920266	-3.675916
62359	0	0.293470	8.696868	0.891136	0.002930	0.086975	0.008850	-3.441521	4.916209	-3.710771
62360	0	0.300508	8.513822	0.231909	0.002996	0.085140	0.002255	-3.527476	4.903771	-3.726697
62361	0	0.294016	8.411070	-0.640946	0.002930	0.084106	-0.006470	-3.609410	4.888116	-3.734565
62362	0	0.265455	8.211737	-1.332668	0.002645	0.082110	-0.013371	-3.670826	4.874870	-3.723612
62363	0	0.190637	8.295124	-2.030516	0.001892	0.082947	-0.020325	-3.696638	4.857376	-3.708962
62364	0	0.218009	8.582116	-2.304405	0.002166	0.085825	-0.023031	-3.677921	4.842163	-3.687950
62365	0	0.318184	8.824394	-2.202326	0.003174	0.088257	-0.021973	-3.610829	4.832988	-3.673803
62366	0	0.392341	9.096005	-2.093742	0.003922	0.090979	-0.020857	-3.507762	4.831786	-3.657678
62367	0	0.568301	9.562739	-1.377168	0.005676	0.095642	-0.013672	-3.386186	4.824444	-3.637513
62368	0	0.636774	10.074859	-0.617926	0.006360	0.100756	-0.006070	-3.259555	4.815727	-3.612919
62369	0	0.689735	10.400408	0.014602	0.006897	0.104004	0.000244	-3.149389	4.814330	-3.591736
62370	0	0.739463	10.749956	0.636657	0.007384	0.107495	0.006450	-3.058717	4.801547	-3.573266
62371	0	0.745295	11.169766	0.794286	0.007446	0.111694	0.007996	-3.002446	4.792334	-3.554004
62372	0	0.716075	11.316404	0.665876	0.007154	0.113164	0.006667	-2.991885	4.783431	-3.535262
62373	0	0.714483	11.352494	0.100126	0.007141	0.113525	0.000977	-3.014469	4.777638	-3.513794
62374	0	0.630366	11.371253	-0.613006	0.006296	0.113710	-0.006177	-3.059635	4.769259	-3.494734
62375	0	0.597719	11.237204	-1.288652	0.005981	0.112366	-0.012939	-3.112799	4.772548	-3.491881
62376	0	0.578088	10.946220	-1.883500	0.005790	0.109454	-0.018879	-3.159128	4.778577	-3.506724
62377	0	0.517797	10.626791	-1.993074	0.005188	0.106262	-0.019958	-3.189929	4.784341	-3.530356
62378	0	0.435958	10.371007	-1.616764	0.004375	0.103707	-0.016181	-3.206335	4.795460	-3.567132
62379	0	0.377103	9.997623	-0.939790	0.003784	0.099976	-0.009399	-3.210598	4.805221	-3.624089
62380	0	0.362835	9.686338	-0.432816	0.003641	0.096863	-0.004331	-3.216422	4.817739	-3.687122
62381	0	0.323269	9.362801	-0.004565	0.003235	0.093628	-0.000061	-3.237863	4.820501	-3.749674
62382	0	0.317675	9.081695	0.463373	0.003174	0.090818	0.004607	-3.273633	4.819494	-3.804491
62383	0	0.372720	8.739962	0.547307	0.003723	0.087402	0.005432	-3.329344	4.816311	-3.851068
62384	0	0.428247	8.440205	0.574848	0.004280	0.084406	0.005693	-3.405498	4.813956	-3.882995
62385	0	0.507055	8.202948	0.225208	0.005066	0.082031	0.002197	-3.482541	4.806396	-3.900776
62386	0	0.507805	8.075534	-0.344004	0.005074	0.080753	-0.003493	-3.557002	4.798415	-3.899545
62387	0	0.482893	7.922870	-0.965961	0.004822	0.079224	-0.009705	-3.619758	4.788453	-3.882077
62388	0	0.429600	7.826833	-1.544742	0.004288	0.078263	-0.015475	-3.657661	4.779755	-3.854559
62389	0	0.349391	8.013911	-1.891837	0.003479	0.080139	-0.018921	-3.658243	4.764122	-3.822133
62390	0	0.418943	8.342782	-1.900290	0.004181	0.083434	-0.018977	-3.619290	4.758614	-3.782059
62391	0	0.507791	8.592460	-2.025446	0.005066	0.085938	-0.020203	-3.545494	4.750852	-3.731766
62392	0	0.491229	8.938019	-1.630379	0.004904	0.089396	-0.016222	-3.436056	4.745765	-3.679553
62393	0	0.476373	9.483655	-1.133098	0.004761	0.094849	-0.011230	-3.310014	4.745375	-3.622906
62394	0	0.482216	9.941080	-0.501112	0.004822	0.099416	-0.004911	-3.190526	4.744903	-3.568267
62395	0	0.415080	10.333247	-0.009429	0.004150	0.103333	0.000000	-3.081447	4.741809	-3.508052
62396	0	0.425952	10.822637	0.424128	0.004269	0.108223	0.004318	-2.996155	4.747188	-3.459346
62397	0	0.420981	11.267330	0.538344	0.004211	0.112671	0.005432	-2.942964	4.743943	-3.411180
62398	0	0.555111	11.487139	0.379624	0.005551	0.114871	0.003807	-2.928165	4.739753	-3.366423
62399	0	0.622549	11.663814	0.026521	0.006226	0.116638	0.000244	-2.944722	4.736614	-3.321922
62400	0	0.642111	11.670324	-0.693464	0.006413	0.116701	-0.006977	-2.983060	4.728151	-3.291990
62401	0	0.555593	11.603270	-1.387469	0.005554	0.116028	-0.013916	-3.021477	4.726443	-3.271821
62402	0	0.507072	11.488700	-1.849472	0.005071	0.114881	-0.018535	-3.059905	4.725258	-3.265986
62403	0	0.524354	11.157715	-1.987151	0.005249	0.111572	-0.019897	-3.086083	4.727472	-3.277642
62404	0	0.534793	10.889647	-1.623579	0.005361	0.108894	-0.016246	-3.097318	4.735539	-3.306156
62405	0	0.608277	10.577526	-1.049662	0.006104	0.105774	-0.010498	-3.100816	4.753057	-3.345593
62406	0	0.654427	10.217558	-0.530505	0.006555	0.102175	-0.005308	-3.107599	4.761280	-3.398216
62407	0	0.652266	9.863341	-0.041259	0.006531	0.098633	-0.000427	-3.127957	4.769801	-3.451449
62408	0	0.596301	9.521300	0.372253	0.005969	0.095214	0.003690	-3.170292	4.778077	-3.502031
62409	0	0.573665	9.155043	0.456392	0.005737	0.091553	0.004517	-3.232174	4.779993	-3.547723
62410	0	0.543127	8.818773	0.430795	0.005430	0.088191	0.004241	-3.320487	4.778240	-3.581105
62411	0	0.512946	8.465408	0.195957	0.005127	0.084656	0.001892	-3.412043	4.773030	-3.601759
62412	0	0.434169	8.234327	-0.304116	0.004336	0.082341	-0.003104	-3.498799	4.763104	-3.606924
62413	0	0.372886	8.112156	-0.854838	0.003723	0.081116	-0.008606	-3.578425	4.753404	-3.601702
62414	0	0.282594	7.931132	-1.388192	0.002819	0.079304	-0.013927	-3.640779	4.743636	-3.587486
62415	0	0.196090	7.849518	-1.725405	0.001953	0.078491	-0.017273	-3.666186	4.733955	-3.567017
62416	0	0.105862	8.002305	-1.779131	0.001053	0.080025	-0.017784	-3.653667	4.728281	-3.542514
62417	0	0.244882	8.361016	-1.603191	0.002441	0.083618	-0.015991	-3.595194	4.719736	-3.518092
62418	0	0.283161	8.572876	-1.479079	0.002822	0.085739	-0.014732	-3.514020	4.708539	-3.486871
62419	0	0.342545	8.891894	-1.118028	0.003418	0.088928	-0.011108	-3.417511	4.700603	-3.444272
62420	0	0.379402	9.343086	-0.535772	0.003796	0.093435	-0.005279	-3.316532	4.701766	-3.403203
62421	0	0.433570	9.771726	0.004935	0.004333	0.097717	0.000122	-3.226978	4.696139	-3.358573
62422	0	0.500930	10.065114	0.241605	0.005007	0.100650	0.002475	-3.155612	4.689117	-3.313998
62423	0	0.591747	10.498216	0.374183	0.005920	0.104980	0.003784	-3.104656	4.687482	-3.269903
62424	0	0.622000	10.809555	0.208951	0.006220	0.108095	0.002110	-3.079397	4.683423	-3.232700
62425	0	0.738459	10.931405	-0.060323	0.007385	0.109314	-0.000610	-3.082529	4.680824	-3.198896
62426	0	0.800176	11.090139	-0.386478	0.007996	0.110901	-0.003892	-3.107082	4.671951	-3.176730
62427	0	0.714880	11.139134	-0.985754	0.007141	0.111389	-0.009888	-3.134933	4.662549	-3.155544
62428	0	0.716458	11.091069	-1.474441	0.007157	0.110908	-0.014771	-3.160921	4.652764	-3.151080
62429	0	0.634624	11.059823	-1.670745	0.006348	0.110596	-0.016724	-3.176969	4.649865	-3.163125
62430	0	0.578516	10.840296	-1.547038	0.005795	0.108402	-0.015471	-3.178047	4.655239	-3.185091
62431	0	0.523557	10.583576	-1.208377	0.005249	0.105835	-0.012085	-3.179963	4.663832	-3.221374
62432	0	0.564336	10.412741	-0.701728	0.005652	0.104127	-0.007017	-3.181523	4.668913	-3.268602
62433	0	0.487824	10.144091	-0.328803	0.004883	0.101440	-0.003296	-3.191982	4.670811	-3.318680
62434	0	0.457152	9.869374	0.040117	0.004571	0.098694	0.000381	-3.216495	4.668729	-3.371465
62435	0	0.372411	9.631271	0.216873	0.003723	0.096313	0.002136	-3.256325	4.666914	-3.423395
62436	0	0.299591	9.313653	0.236525	0.002993	0.093138	0.002321	-3.310735	4.661616	-3.463847
62437	0	0.317672	9.094203	0.047810	0.003174	0.090942	0.000427	-3.374742	4.655562	-3.496329
62438	0	0.312085	8.874840	-0.259585	0.003117	0.088747	-0.002647	-3.440771	4.646626	-3.519784
62439	0	0.330083	8.758850	-0.636431	0.003296	0.087585	-0.006409	-3.497860	4.636182	-3.536533
62440	0	0.367641	8.631899	-1.104308	0.003670	0.086314	-0.011083	-3.548954	4.623380	-3.543426
62441	0	0.354834	8.575702	-1.383663	0.003540	0.085754	-0.013855	-3.571482	4.609208	-3.542198
62442	0	0.362517	8.575840	-1.491982	0.003617	0.085759	-0.014917	-3.566120	4.595566	-3.539935
62443	0	0.452165	8.800873	-1.351294	0.004517	0.088013	-0.013489	-3.532436	4.585936	-3.534941
62444	0	0.550962	9.056323	-1.101613	0.005503	0.090569	-0.010976	-3.478793	4.574609	-3.525374
62445	0	0.543802	9.209748	-0.907618	0.005432	0.092102	-0.009033	-3.422039	4.565159	-3.506270
62446	0	0.550775	9.532835	-0.490133	0.005504	0.095331	-0.004850	-3.357630	4.557459	-3.489969
62447	0	0.573763	9.893674	-0.243093	0.005737	0.098938	-0.002380	-3.295568	4.553951	-3.469427
62448	0	0.610619	10.058462	-0.062445	0.006104	0.100585	-0.000591	-3.254189	4.547326	-3.446479
62449	0	0.573720	10.278285	-0.160980	0.005737	0.102783	-0.001587	-3.224929	4.543883	-3.422180
62450	0	0.574214	10.497808	-0.225284	0.005736	0.104979	-0.002245	-3.213055	4.534035	-3.405089
62451	0	0.525112	10.607907	-0.439275	0.005249	0.106079	-0.004395	-3.211950	4.528415	-3.389865
62452	0	0.501172	10.668891	-0.633552	0.005009	0.106688	-0.006345	-3.219370	4.521703	-3.384192
62453	0	0.483016	10.699543	-0.865240	0.004822	0.106995	-0.008667	-3.232867	4.508890	-3.384170
62454	0	0.484093	10.638758	-1.161512	0.004838	0.106386	-0.011629	-3.246218	4.501138	-3.390573
62455	0	0.415141	10.479874	-1.146166	0.004150	0.104797	-0.011475	-3.258981	4.494735	-3.406966
62456	0	0.445411	10.266392	-0.942772	0.004457	0.102663	-0.009436	-3.267181	4.492643	-3.438119
62457	0	0.481836	10.119691	-0.621816	0.004822	0.101196	-0.006226	-3.275300	4.491375	-3.471629
62458	0	0.481288	9.899948	-0.394546	0.004816	0.098999	-0.003953	-3.284431	4.490438	-3.514841
62459	0	0.487977	9.686337	-0.224013	0.004883	0.096863	-0.002258	-3.306207	4.490075	-3.553626
62460	0	0.512164	9.478778	-0.079523	0.005121	0.094788	-0.000819	-3.335783	4.486167	-3.599163
62461	0	0.482460	9.228501	0.003275	0.004822	0.092285	0.000000	-3.376261	4.479280	-3.634465
62462	0	0.476870	9.057658	-0.148542	0.004765	0.090576	-0.001523	-3.423190	4.469972	-3.659347
62463	0	0.524980	8.886861	-0.350293	0.005249	0.088867	-0.003540	-3.470007	4.464361	-3.678282
62464	0	0.525208	8.765363	-0.636206	0.005249	0.087651	-0.006397	-3.514375	4.455484	-3.690040
62465	0	0.531401	8.691632	-0.894798	0.005310	0.086914	-0.008972	-3.543750	4.445961	-3.688674
62466	0	0.502059	8.624870	-1.074166	0.005013	0.086247	-0.010756	-3.558904	4.431898	-3.677393
62467	0	0.397364	8.709580	-1.197074	0.003967	0.087097	-0.011963	-3.545583	4.419757	-3.670227
62468	0	0.392543	8.953198	-1.066521	0.003919	0.089536	-0.010636	-3.505320	4.407616	-3.658716
62469	0	0.464191	9.154951	-0.930751	0.004639	0.091553	-0.009277	-3.463729	4.400524	-3.637299
62470	0	0.458705	9.373995	-0.870248	0.004583	0.093743	-0.008668	-3.417187	4.393338	-3.609827
62471	0	0.433936	9.679856	-0.627112	0.004333	0.096802	-0.006226	-3.358717	4.383294	-3.577481
62472	0	0.404582	9.972335	-0.465615	0.004039	0.099726	-0.004611	-3.302564	4.371503	-3.546449
62473	0	0.403587	10.211008	-0.388319	0.004028	0.102112	-0.003845	-3.255443	4.359053	-3.513260
62474	0	0.428312	10.491474	-0.322466	0.004287	0.104916	-0.003191	-3.214023	4.358774	-3.479847
62475	0	0.488795	10.674951	-0.392651	0.004883	0.106750	-0.003906	-3.187445	4.349084	-3.441527
62476	0	0.556986	10.845566	-0.560846	0.005565	0.108457	-0.005595	-3.168950	4.339609	-3.415127
62477	0	0.611082	10.986253	-0.580483	0.006104	0.109863	-0.005798	-3.158334	4.327606	-3.400587
62478	0	0.588088	10.992211	-0.770260	0.005874	0.109922	-0.007704	-3.156342	4.315427	-3.398444
62479	0	0.610807	10.992435	-1.012869	0.006104	0.109924	-0.010132	-3.156252	4.306106	-3.389549
62480	0	0.623402	10.870486	-1.090729	0.006234	0.108704	-0.010920	-3.166405	4.300967	-3.388398
62481	0	0.597819	10.620238	-0.944897	0.005981	0.106201	-0.009460	-3.175989	4.299163	-3.391304
62482	0	0.560437	10.424979	-0.747752	0.005609	0.104249	-0.007485	-3.183130	4.297521	-3.416310
62483	0	0.561107	10.199025	-0.609898	0.005615	0.101990	-0.006104	-3.187249	4.295946	-3.446623
62484	0	0.640133	9.918278	-0.394285	0.006401	0.099182	-0.003960	-3.206153	4.289920	-3.483543
62485	0	0.635081	9.643569	-0.175057	0.006348	0.096436	-0.001770	-3.228613	4.281143	-3.515040
62486	0	0.580638	9.350495	-0.060645	0.005804	0.093505	-0.000634	-3.261804	4.273544	-3.548291
62487	0	0.512488	9.124811	-0.112495	0.005127	0.091248	-0.001160	-3.304426	4.271076	-3.582923
62488	0	0.433006	8.874693	-0.215314	0.004329	0.088746	-0.002191	-3.350698	4.263828	-3.601168
62489	0	0.384732	8.661056	-0.405187	0.003845	0.086609	-0.004089	-3.397887	4.255117	-3.616306
62490	0	0.360849	8.490681	-0.624361	0.003604	0.084905	-0.006275	-3.437481	4.243105	-3.622760
62491	0	0.354390	8.417039	-0.918825	0.003540	0.084167	-0.009216	-3.472113	4.232612	-3.619286
62492	0	0.300459	8.362601	-1.079818	0.002998	0.083625	-0.010809	-3.482817	4.219824	-3.605206
62493	0	0.256858	8.373886	-1.081266	0.002563	0.083740	-0.010803	-3.466015	4.208086	-3.595848
62494	0	0.294349	8.580964	-0.987094	0.002939	0.085813	-0.009847	-3.429387	4.198028	-3.577791
62495	0	0.366878	8.867980	-0.907248	0.003662	0.088684	-0.009033	-3.373787	4.185607	-3.552130
62496	0	0.379817	8.989366	-0.744590	0.003797	0.089897	-0.007404	-3.315339	4.179974	-3.514361
62497	0	0.427994	9.337992	-0.621783	0.004272	0.093384	-0.006165	-3.244218	4.166721	-3.473315
62498	0	0.471720	9.667175	-0.388419	0.004713	0.096674	-0.003834	-3.178304	4.156825	-3.424085
62499	0	0.544196	9.954618	-0.358544	0.005432	0.099548	-0.003540	-3.119843	4.140202	-3.380227
62500	0	0.600318	10.228731	-0.440779	0.006001	0.102289	-0.004366	-3.066556	4.133137	-3.338745
62501	0	0.671806	10.467358	-0.503495	0.006714	0.104675	-0.005005	-3.027410	4.123334	-3.301678
62502	0	0.697576	10.668387	-0.472584	0.006966	0.106686	-0.004701	-2.994148	4.107008	-3.264139
62503	0	0.714890	10.845801	-0.599867	0.007141	0.108459	-0.005981	-2.970371	4.093322	-3.238616
62504	0	0.679341	10.973651	-0.682128	0.006790	0.109737	-0.006810	-2.953982	4.084204	-3.221212
62505	0	0.592625	10.986261	-0.842748	0.005920	0.109863	-0.008423	-2.945190	4.071880	-3.217737
62506	0	0.611562	11.022745	-0.867774	0.006115	0.110228	-0.008677	-2.939982	4.064857	-3.213587
62507	0	0.555456	10.937544	-0.872234	0.005554	0.109375	-0.008728	-2.942572	4.057525	-3.220098
62508	0	0.554668	10.687374	-0.895225	0.005554	0.106873	-0.008962	-2.949677	4.058164	-3.235127
62509	0	0.487428	10.510372	-0.829080	0.004883	0.105103	-0.008301	-2.957999	4.059521	-3.257904
62510	0	0.437784	10.278499	-0.662113	0.004378	0.102784	-0.006634	-2.969336	4.052486	-3.284555
62511	0	0.457655	9.973220	-0.505202	0.004578	0.099731	-0.005066	-2.982853	4.046396	-3.313815
62512	0	0.396300	9.729186	-0.428931	0.003965	0.097291	-0.004307	-3.000845	4.041996	-3.344444
62513	0	0.384557	9.521537	-0.248177	0.003845	0.095215	-0.002502	-3.023090	4.034894	-3.377028
62514	0	0.378522	9.277499	-0.249974	0.003784	0.092774	-0.002523	-3.049684	4.026830	-3.408016
62515	0	0.366206	9.063828	-0.326629	0.003662	0.090637	-0.003296	-3.084117	4.019774	-3.435743
62516	0	0.402884	8.893105	-0.401031	0.004027	0.088930	-0.004032	-3.109180	4.010555	-3.458758
62517	0	0.470180	8.783082	-0.571668	0.004700	0.087830	-0.005737	-3.132482	4.000425	-3.467695
62518	0	0.525499	8.673527	-0.793770	0.005252	0.086734	-0.007956	-3.152202	3.988824	-3.473328
62519	0	0.501002	8.648730	-0.988084	0.005005	0.086487	-0.009888	-3.156925	3.974874	-3.473219
62520	0	0.489140	8.648693	-1.043109	0.004892	0.086488	-0.010424	-3.142878	3.968592	-3.472517
62521	0	0.488744	8.855971	-0.941872	0.004883	0.088562	-0.009399	-3.113297	3.955513	-3.469897
62522	0	0.526590	9.038510	-0.879608	0.005258	0.090388	-0.008768	-3.072636	3.938408	-3.454458
62523	0	0.513076	9.154936	-0.778875	0.005127	0.091553	-0.007751	-3.020548	3.927175	-3.435314
62524	0	0.483231	9.453497	-0.603812	0.004828	0.094538	-0.005998	-2.965898	3.915883	-3.413053
62525	0	0.483090	9.734875	-0.473848	0.004822	0.097351	-0.004700	-2.914604	3.898257	-3.390985
62526	0	0.478824	9.905333	-0.481010	0.004779	0.099055	-0.004779	-2.873181	3.880291	-3.377745
62527	0	0.464205	10.076743	-0.509489	0.004639	0.100769	-0.005066	-2.834573	3.869434	-3.355113
62528	0	0.464896	10.296098	-0.563893	0.004645	0.102962	-0.005614	-2.801772	3.858235	-3.340293
62529	0	0.494649	10.424686	-0.612167	0.004944	0.104248	-0.006104	-2.776287	3.848166	-3.325001
62530	0	0.482587	10.491584	-0.615382	0.004827	0.104917	-0.006141	-2.756936	3.841406	-3.318378
62531	0	0.488348	10.534638	-0.714510	0.004883	0.105347	-0.007141	-2.748067	3.832746	-3.320557
62532	0	0.536500	10.565158	-0.861063	0.005372	0.105651	-0.008615	-2.748061	3.832016	-3.329069
62533	0	0.543181	10.528573	-0.848300	0.005432	0.105286	-0.008484	-2.744817	3.823868	-3.340710
62534	0	0.457354	10.321106	-0.878262	0.004577	0.103210	-0.008788	-2.746559	3.818716	-3.351452
62535	0	0.493875	10.192964	-0.737583	0.004944	0.101929	-0.007385	-2.753323	3.815555	-3.372205
62536	0	0.511567	10.052605	-0.602186	0.005116	0.100526	-0.006024	-2.752486	3.807760	-3.395967
62537	0	0.524769	9.838926	-0.591179	0.005249	0.098389	-0.005920	-2.759179	3.800387	-3.425608
62538	0	0.597578	9.692573	-0.540207	0.005979	0.096925	-0.005416	-2.772626	3.794768	-3.456497
62539	0	0.561133	9.497145	-0.444462	0.005615	0.094971	-0.004456	-2.782766	3.790820	-3.487392
62540	0	0.585015	9.381274	-0.368575	0.005852	0.093812	-0.003702	-2.799317	3.784342	-3.509462
62541	0	0.555448	9.259114	-0.456092	0.005554	0.092590	-0.004578	-2.815935	3.775356	-3.525219
62542	0	0.500574	9.155574	-0.544147	0.005005	0.091555	-0.005461	-2.835797	3.765393	-3.540033
62543	0	0.458087	9.069874	-0.621588	0.004578	0.090698	-0.006226	-2.843552	3.752302	-3.551842
62544	0	0.409500	9.045570	-0.741943	0.004095	0.090455	-0.007427	-2.848306	3.743645	-3.553449
62545	0	0.409067	9.033175	-0.903545	0.004089	0.090332	-0.009033	-2.840180	3.733186	-3.553034
62546	0	0.409183	9.106235	-0.892737	0.004091	0.091063	-0.008916	-2.820397	3.723690	-3.552973
62547	0	0.403014	9.338203	-0.801518	0.004028	0.093384	-0.007996	-2.790686	3.713022	-3.544354
62548	0	0.433981	9.459866	-0.714476	0.004336	0.094601	-0.007120	-2.754907	3.700537	-3.531894
62549	0	0.415692	9.631127	-0.734957	0.004150	0.096313	-0.007324	-2.718519	3.684658	-3.512404
62550	0	0.386594	9.807772	-0.618194	0.003858	0.098080	-0.006156	-2.681687	3.666819	-3.489424
62551	0	0.403324	10.003511	-0.588178	0.004028	0.100037	-0.005859	-2.649647	3.652851	-3.468006
62552	0	0.453102	10.149617	-0.629172	0.004526	0.101498	-0.006271	-2.620325	3.638903	-3.450779
62553	0	0.488678	10.259903	-0.727554	0.004883	0.102600	-0.007263	-2.600043	3.626120	-3.429218
62554	0	0.599217	10.375580	-0.815430	0.005989	0.103757	-0.008142	-2.580804	3.614012	-3.416221
62555	0	0.622362	10.418671	-0.769605	0.006226	0.104187	-0.007690	-2.568334	3.607434	-3.401948
62556	0	0.628034	10.449116	-0.746006	0.006282	0.104491	-0.007458	-2.559755	3.600087	-3.392781
62557	0	0.604623	10.491933	-0.677313	0.006042	0.104919	-0.006775	-2.555940	3.586739	-3.390759
62558	0	0.573362	10.388183	-0.786565	0.005744	0.103881	-0.007871	-2.555875	3.588672	-3.395407
62559	0	0.585494	10.229618	-0.712673	0.005859	0.102295	-0.007141	-2.566460	3.584046	-3.400270
62560	0	0.541473	10.046724	-0.709869	0.005423	0.100466	-0.007113	-2.577967	3.583169	-3.407118
62561	0	0.549096	9.887805	-0.627134	0.005493	0.098877	-0.006287	-2.590623	3.575758	-3.421401
62562	0	0.578884	9.717125	-0.617889	0.005794	0.097170	-0.006196	-2.606083	3.571167	-3.439714
62563	0	0.518114	9.527730	-0.473969	0.005188	0.095276	-0.004761	-2.626576	3.569465	-3.460979
62564	0	0.486388	9.363116	-0.463684	0.004869	0.093630	-0.004659	-2.648031	3.565251	-3.473902
62565	0	0.409099	9.210295	-0.431286	0.004089	0.092102	-0.004333	-2.668029	3.553396	-3.482654
62566	0	0.323560	9.070049	-0.445175	0.003238	0.090699	-0.004477	-2.693495	3.546201	-3.488652
62567	0	0.317320	8.960078	-0.480043	0.003174	0.089600	-0.004822	-2.714770	3.537123	-3.490330
62568	0	0.359877	8.881015	-0.647350	0.003599	0.088809	-0.006489	-2.728263	3.527817	-3.488162
62569	0	0.342023	8.868476	-0.810932	0.003418	0.088684	-0.008118	-2.732392	3.515584	-3.473496
62570	0	0.379026	8.825814	-0.852411	0.003788	0.088258	-0.008529	-2.731244	3.503897	-3.449864
62571	0	0.403342	8.972079	-0.836887	0.004028	0.089722	-0.008362	-2.715128	3.488383	-3.427928
62572	0	0.428696	9.161002	-0.705528	0.004282	0.091612	-0.007034	-2.681985	3.472658	-3.412586
62573	0	0.489288	9.301570	-0.728047	0.004883	0.093018	-0.007263	-2.653118	3.451188	-3.387369
62574	0	0.472141	9.472100	-0.677344	0.004720	0.094723	-0.006750	-2.616851	3.440320	-3.349150
62575	0	0.482330	9.704432	-0.594509	0.004822	0.097046	-0.005920	-2.579690	3.429286	-3.312128
62576	0	0.556331	9.917532	-0.751924	0.005557	0.099177	-0.007497	-2.545663	3.413086	-3.279183
62577	0	0.604802	10.095011	-0.680035	0.006042	0.100952	-0.006775	-2.508427	3.397551	-3.242523
62578	0	0.593093	10.271571	-0.746105	0.005931	0.102717	-0.007438	-2.474227	3.388246	-3.207509
62579	0	0.604739	10.449050	-0.789215	0.006042	0.104492	-0.007874	-2.445682	3.373520	-3.176199
62580	0	0.593576	10.607417	-0.719091	0.005930	0.106075	-0.007179	-2.425478	3.357328	-3.154754
62581	0	0.549478	10.687237	-0.653253	0.005493	0.106873	-0.006531	-2.416088	3.345462	-3.134284
62582	0	0.518882	10.705450	-0.672266	0.005191	0.107055	-0.006718	-2.403562	3.337320	-3.118603
62583	0	0.537053	10.723922	-0.707375	0.005371	0.107239	-0.007080	-2.403262	3.327451	-3.109760
62584	0	0.512643	10.675156	-0.674459	0.005125	0.106750	-0.006763	-2.415701	3.315230	-3.109312
62585	0	0.493743	10.449393	-0.736482	0.004944	0.104492	-0.007385	-2.431479	3.311320	-3.112028
62586	0	0.425429	10.297093	-0.787413	0.004259	0.102969	-0.007895	-2.447597	3.305480	-3.117849
62587	0	0.451309	10.101477	-0.718209	0.004517	0.101013	-0.007202	-2.464048	3.298029	-3.130248
62588	0	0.425988	9.839227	-0.634748	0.004266	0.098391	-0.006370	-2.483609	3.293424	-3.146744
62589	0	0.445689	9.668068	-0.467806	0.004456	0.096680	-0.004700	-2.503023	3.280729	-3.161193
62590	0	0.439402	9.491175	-0.426909	0.004396	0.094911	-0.004292	-2.523956	3.272523	-3.178045
62591	0	0.433405	9.283555	-0.351099	0.004333	0.092834	-0.003540	-2.553825	3.260781	-3.201857
62592	0	0.494779	9.106725	-0.357916	0.004945	0.091066	-0.003606	-2.581002	3.245929	-3.210569
62593	0	0.482259	8.960072	-0.443224	0.004822	0.089600	-0.004456	-2.604376	3.233591	-3.221522
62594	0	0.531246	8.899291	-0.566291	0.005311	0.088991	-0.005692	-2.634360	3.220406	-3.223961
62595	0	0.494620	8.813639	-0.760911	0.004944	0.088135	-0.007629	-2.653767	3.205902	-3.224389
62596	0	0.519300	8.759016	-0.904480	0.005192	0.087589	-0.009054	-2.658620	3.193314	-3.215999
62597	0	0.458016	8.770750	-0.921522	0.004578	0.087708	-0.009216	-2.652204	3.179555	-3.198522
62598	0	0.434309	8.910921	-0.873561	0.004338	0.089110	-0.008726	-2.631982	3.163035	-3.178166
62599	0	0.452130	9.112373	-0.752578	0.004517	0.091125	-0.007507	-2.600939	3.146276	-3.163808
62600	0	0.489818	9.227946	-0.689445	0.004891	0.092281	-0.006874	-2.567728	3.126894	-3.145599
62601	0	0.434146	9.466363	-0.612729	0.004333	0.094666	-0.006104	-2.530601	3.106537	-3.116661
62602	0	0.429932	9.673521	-0.544186	0.004288	0.096737	-0.005421	-2.497168	3.081848	-3.086832
62603	0	0.415151	9.899783	-0.551385	0.004150	0.098999	-0.005493	-2.464899	3.069566	-3.055731
62604	0	0.421474	10.015477	-0.567499	0.004213	0.100156	-0.005657	-2.436207	3.056925	-3.023745
62605	0	0.445987	10.223280	-0.642308	0.004456	0.102234	-0.006409	-2.411777	3.041091	-2.997780
62606	0	0.482755	10.387832	-0.718206	0.004830	0.103879	-0.007171	-2.391145	3.032998	-2.977324
62607	0	0.488850	10.449147	-0.733065	0.004883	0.104492	-0.007324	-2.376120	3.015378	-2.963919
62608	0	0.538349	10.503953	-0.709291	0.005382	0.105040	-0.007093	-2.369017	3.001592	-2.956069
62609	0	0.524914	10.522462	-0.762919	0.005249	0.105225	-0.007629	-2.361675	2.989588	-2.955115
62610	0	0.543654	10.540698	-0.805076	0.005432	0.105407	-0.008057	-2.360727	2.972585	-2.960051
62611	0	0.543168	10.473713	-0.719080	0.005432	0.104736	-0.007202	-2.365867	2.960835	-2.967406
62612	0	0.549192	10.296809	-0.661825	0.005492	0.102967	-0.006631	-2.372745	2.948870	-2.973882
62613	0	0.550136	10.168487	-0.700828	0.005493	0.101685	-0.007019	-2.377735	2.927164	-2.987982
62614	0	0.538768	9.991578	-0.648974	0.005386	0.099915	-0.006510	-2.393774	2.913037	-3.005294
62615	0	0.561380	9.857271	-0.627324	0.005615	0.098572	-0.006287	-2.402537	2.902034	-3.024970
62616	0	0.573494	9.680361	-0.477735	0.005734	0.096803	-0.004796	-2.417733	2.889131	-3.038974
62617	0	0.531300	9.545980	-0.437325	0.005310	0.095459	-0.004395	-2.436539	2.873232	-3.066156
62618	0	0.464415	9.405681	-0.452081	0.004643	0.094056	-0.004536	-2.447301	2.860053	-3.076278
62619	0	0.464182	9.283533	-0.516985	0.004639	0.092834	-0.005188	-2.462522	2.843567	-3.091808
62620	0	0.421737	9.161593	-0.537608	0.004217	0.091615	-0.005397	-2.481015	2.830698	-3.101687
62621	0	0.403174	9.130954	-0.645418	0.004028	0.091309	-0.006470	-2.492856	2.813726	-3.108277
62622	0	0.391891	9.100599	-0.801519	0.003912	0.091005	-0.008026	-2.498626	2.792501	-3.105520
62623	0	0.366403	9.069845	-0.835877	0.003662	0.090698	-0.008362	-2.494359	2.777715	-3.100092
62624	0	0.354834	9.149096	-0.860621	0.003544	0.091492	-0.008600	-2.478712	2.759642	-3.094916
62625	0	0.391437	9.295500	-0.819239	0.003906	0.092957	-0.008179	-2.453417	2.737634	-3.081472
62626	0	0.392612	9.417305	-0.602788	0.003922	0.094174	-0.006010	-2.423417	2.719766	-3.072020
62627	0	0.415581	9.557984	-0.514523	0.004150	0.095581	-0.005127	-2.393235	2.700969	-3.067404
62628	0	0.483509	9.710308	-0.548446	0.004832	0.097104	-0.005469	-2.367058	2.685318	-3.059251
62629	0	0.506956	9.838793	-0.513758	0.005066	0.098389	-0.005127	-2.346160	2.668780	-3.046808
62630	0	0.556333	9.936282	-0.570457	0.005561	0.099363	-0.005698	-2.330261	2.653632	-3.033319
62631	0	0.586660	10.046316	-0.604714	0.005859	0.100464	-0.006042	-2.316294	2.633065	-3.017791
62632	0	0.618198	10.180419	-0.727766	0.006179	0.101805	-0.007273	-2.302342	2.617047	-3.010608
62633	0	0.598707	10.186711	-0.793754	0.005981	0.101868	-0.007935	-2.290431	2.598283	-2.997791
62634	0	0.629734	10.223196	-0.726990	0.006297	0.102232	-0.007270	-2.282009	2.585365	-2.989407
62635	0	0.592030	10.217253	-0.702375	0.005920	0.102173	-0.007019	-2.268594	2.572618	-2.991891
62636	0	0.573814	10.217160	-0.697043	0.005736	0.102172	-0.006968	-2.257192	2.557688	-2.994122
62637	0	0.537055	10.064706	-0.604143	0.005371	0.100647	-0.006042	-2.250202	2.545418	-2.995104
62638	0	0.481961	9.997590	-0.603564	0.004820	0.099976	-0.006041	-2.247437	2.532902	-2.989360
62639	0	0.500513	9.918299	-0.559980	0.005005	0.099182	-0.005615	-2.257049	2.519658	-2.992501
62640	0	0.488558	9.723072	-0.624298	0.004883	0.097230	-0.006257	-2.265527	2.503227	-3.000017
62641	0	0.433219	9.625345	-0.633324	0.004333	0.096252	-0.006348	-2.274527	2.491520	-3.010047
62642	0	0.427167	9.521618	-0.509048	0.004270	0.095216	-0.005099	-2.276946	2.475984	-3.020079
62643	0	0.378634	9.417805	-0.584510	0.003784	0.094177	-0.005859	-2.285969	2.460186	-3.027778
62644	0	0.372909	9.326322	-0.606621	0.003727	0.093263	-0.006076	-2.289308	2.444549	-3.026456
62645	0	0.403253	9.234646	-0.615775	0.004028	0.092346	-0.006165	-2.289236	2.426282	-3.026197
62646	0	0.428081	9.210213	-0.578313	0.004280	0.092102	-0.005785	-2.282879	2.412519	-3.018625
62647	0	0.428121	9.191868	-0.628453	0.004272	0.091919	-0.006287	-2.276785	2.388718	-3.012524
62648	0	0.447795	9.222286	-0.664973	0.004473	0.092223	-0.006649	-2.266867	2.369694	-2.991874
62649	0	0.464667	9.307751	-0.690643	0.004639	0.093079	-0.006897	-2.246376	2.347057	-2.981162
62650	0	0.508637	9.435609	-0.644516	0.005081	0.094357	-0.006429	-2.217288	2.328152	-2.960338
62651	0	0.561858	9.521353	-0.599921	0.005615	0.095215	-0.005981	-2.186582	2.311514	-2.935960
62652	0	0.550564	9.697978	-0.664274	0.005500	0.096981	-0.006629	-2.161119	2.292026	-2.913878
62653	0	0.507539	9.814280	-0.661023	0.005066	0.098145	-0.006592	-2.130342	2.268364	-2.888750
62654	0	0.546091	9.972578	-0.683237	0.005451	0.099728	-0.006813	-2.098719	2.244676	-2.858564
62655	0	0.549713	10.107277	-0.764573	0.005493	0.101074	-0.007629	-2.070990	2.227547	-2.837644
62656	0	0.556416	10.186257	-0.773921	0.005562	0.101864	-0.007724	-2.044422	2.212266	-2.815556
62657	0	0.567811	10.272115	-0.782456	0.005676	0.102722	-0.007812	-2.021739	2.197453	-2.792601
62658	0	0.543776	10.375679	-0.663104	0.005435	0.103758	-0.006617	-1.996880	2.181286	-2.783613
62659	0	0.495013	10.351469	-0.654076	0.004944	0.103516	-0.006531	-1.976789	2.161293	-2.771056
62660	0	0.489518	10.369636	-0.564485	0.004895	0.103697	-0.005636	-1.958357	2.148180	-2.762079
62661	0	0.457555	10.296644	-0.567558	0.004578	0.102966	-0.005676	-1.950304	2.137287	-2.757987
62662	0	0.438707	10.174638	-0.615279	0.004390	0.101746	-0.006164	-1.953650	2.127045	-2.753997
62663	0	0.463614	10.052558	-0.627759	0.004639	0.100525	-0.006287	-1.955136	2.116654	-2.750665
62664	0	0.462801	9.924495	-0.681005	0.004633	0.099244	-0.006819	-1.956545	2.108873	-2.755508
62665	0	0.481670	9.741303	-0.627632	0.004822	0.097412	-0.006287	-1.959988	2.101422	-2.757825
62666	0	0.498854	9.601028	-0.613325	0.004994	0.096009	-0.006145	-1.965002	2.094826	-2.769954
62667	0	0.512484	9.472715	-0.530166	0.005127	0.094727	-0.005310	-1.966821	2.083928	-2.784549
62668	0	0.506335	9.338507	-0.510257	0.005061	0.093385	-0.005111	-1.968275	2.067868	-2.791215
62669	0	0.494686	9.252960	-0.414007	0.004944	0.092529	-0.004150	-1.972468	2.050911	-2.797124
62670	0	0.489511	9.118663	-0.460965	0.004889	0.091187	-0.004619	-1.975013	2.029369	-2.796108
62671	0	0.470267	9.045433	-0.536466	0.004700	0.090454	-0.005371	-1.974330	2.012289	-2.792891
62672	0	0.471190	9.008829	-0.595791	0.004705	0.090088	-0.005969	-1.979397	1.990897	-2.778444
62673	0	0.500724	9.021006	-0.689400	0.005005	0.090210	-0.006897	-1.974097	1.974764	-2.765643
62674	0	0.483067	9.069753	-0.744590	0.004826	0.090698	-0.007441	-1.958198	1.955387	-2.749954
62675	0	0.452043	9.197870	-0.758164	0.004517	0.091980	-0.007568	-1.932525	1.937690	-2.734876
62676	0	0.458433	9.337979	-0.681813	0.004584	0.093381	-0.006803	-1.904228	1.924737	-2.715232
62677	0	0.470443	9.429810	-0.624048	0.004700	0.094299	-0.006226	-1.876869	1.905990	-2.693035
62678	0	0.398143	9.618702	-0.676442	0.003977	0.096189	-0.006745	-1.844957	1.887610	-2.667381
62679	0	0.396763	9.777682	-0.691798	0.003967	0.097778	-0.006897	-1.811192	1.874348	-2.641438
62680	0	0.421243	9.929879	-0.702290	0.004211	0.099300	-0.007001	-1.776644	1.860328	-2.614858
62681	0	0.421197	10.088947	-0.692065	0.004211	0.100891	-0.006897	-1.740586	1.846766	-2.589844
62682	0	0.482537	10.222859	-0.653888	0.004822	0.102230	-0.006518	-1.708443	1.829620	-2.572283
62683	0	0.543600	10.320915	-0.697429	0.005432	0.103210	-0.006958	-1.681219	1.812175	-2.557192
62684	0	0.538449	10.406116	-0.681786	0.005379	0.104062	-0.006808	-1.661494	1.792662	-2.540737
62685	0	0.525011	10.430853	-0.611197	0.005249	0.104309	-0.006104	-1.643250	1.778184	-2.535018
62686	0	0.543912	10.479505	-0.630610	0.005434	0.104795	-0.006304	-1.631666	1.759379	-2.524619
62687	0	0.530844	10.443140	-0.622276	0.005310	0.104431	-0.006226	-1.625906	1.747810	-2.523610
62688	0	0.579364	10.321112	-0.700514	0.005795	0.103210	-0.007014	-1.627266	1.735347	-2.525824
62689	0	0.585491	10.180708	-0.695539	0.005859	0.101807	-0.006958	-1.621426	1.726929	-2.525178
62690	0	0.566084	10.076991	-0.718993	0.005667	0.100769	-0.007197	-1.621360	1.719924	-2.537647
62691	0	0.548955	9.924381	-0.719598	0.005493	0.099243	-0.007202	-1.619896	1.710373	-2.549226
62692	0	0.517679	9.784082	-0.669769	0.005180	0.097840	-0.006702	-1.616788	1.700934	-2.560418
62693	0	0.524663	9.631410	-0.615678	0.005249	0.096313	-0.006165	-1.617630	1.690128	-2.583911
62694	0	0.530822	9.484969	-0.498545	0.005305	0.094850	-0.004991	-1.615262	1.673304	-2.597942
62695	0	0.469983	9.375038	-0.469207	0.004700	0.093750	-0.004700	-1.615940	1.659923	-2.612669
62696	0	0.408909	9.265190	-0.461291	0.004089	0.092651	-0.004623	-1.620079	1.647017	-2.619707
62697	0	0.384505	9.173649	-0.480959	0.003845	0.091736	-0.004822	-1.626433	1.633951	-2.624480
62698	0	0.390273	9.124900	-0.582959	0.003905	0.091249	-0.005836	-1.625041	1.623786	-2.628993
62699	0	0.390728	9.106484	-0.683024	0.003906	0.091064	-0.006836	-1.623300	1.609142	-2.627142
62700	0	0.403050	9.057652	-0.730926	0.004030	0.090576	-0.007314	-1.619904	1.595756	-2.611370
62701	0	0.366422	9.149095	-0.812516	0.003662	0.091492	-0.008118	-1.601607	1.579776	-2.609826
62702	0	0.391633	9.258709	-0.729206	0.003910	0.092588	-0.007278	-1.575799	1.558764	-2.608225
62703	0	0.458113	9.380956	-0.642782	0.004578	0.093811	-0.006409	-1.543370	1.541489	-2.592823
62704	0	0.495551	9.527081	-0.652337	0.004951	0.095272	-0.006509	-1.516795	1.522495	-2.577737
62705	0	0.506415	9.655715	-0.550307	0.005066	0.096558	-0.005493	-1.495894	1.511550	-2.555155
62706	0	0.530762	9.789747	-0.620043	0.005306	0.097898	-0.006186	-1.469422	1.496895	-2.540482
62707	0	0.531459	9.918040	-0.734438	0.005310	0.099182	-0.007324	-1.437022	1.478740	-2.521483
62708	0	0.532213	9.997065	-0.695140	0.005319	0.099972	-0.006938	-1.412552	1.461800	-2.502653
62709	0	0.537346	10.082875	-0.807173	0.005371	0.100830	-0.008057	-1.386372	1.446191	-2.487634
62710	0	0.574260	10.155902	-0.778891	0.005741	0.101560	-0.007782	-1.369615	1.431426	-2.479532
62711	0	0.586043	10.180547	-0.746152	0.005859	0.101807	-0.007446	-1.343557	1.417148	-2.471855
62712	0	0.549429	10.223041	-0.699905	0.005495	0.102231	-0.006989	-1.324035	1.404859	-2.471916
62713	0	0.494645	10.253858	-0.665831	0.004944	0.102539	-0.006653	-1.309017	1.388864	-2.470594
62714	0	0.500377	10.168280	-0.605643	0.005010	0.101683	-0.006054	-1.297376	1.382438	-2.469700
62715	0	0.475757	10.089161	-0.573116	0.004761	0.100891	-0.005737	-1.295552	1.373013	-2.471332
62716	0	0.468755	10.022147	-0.626667	0.004693	0.100221	-0.006275	-1.296477	1.366225	-2.472336
62717	0	0.439027	9.869471	-0.694839	0.004395	0.098694	-0.006958	-1.298835	1.358005	-2.478064
62718	0	0.389432	9.778021	-0.729384	0.003897	0.097779	-0.007305	-1.303166	1.347571	-2.487013
62719	0	0.402533	9.661955	-0.731396	0.004028	0.096619	-0.007324	-1.306503	1.337958	-2.492671
62720	0	0.444743	9.564329	-0.669132	0.004449	0.095643	-0.006694	-1.300732	1.326640	-2.500097
62721	0	0.451259	9.478793	-0.591810	0.004517	0.094788	-0.005920	-1.294792	1.318564	-2.506540
62722	0	0.474808	9.399442	-0.554906	0.004752	0.093994	-0.005550	-1.287732	1.310684	-2.513302
62723	0	0.457792	9.362812	-0.500099	0.004578	0.093628	-0.005005	-1.283800	1.297547	-2.517276
62724	0	0.445525	9.375031	-0.572483	0.004456	0.093750	-0.005730	-1.280976	1.285126	-2.514829
62725	0	0.469875	9.338414	-0.561015	0.004700	0.093384	-0.005615	-1.278465	1.273505	-2.505580
62726	0	0.500467	9.338347	-0.676786	0.005002	0.093384	-0.006765	-1.266599	1.257570	-2.492316
62727	0	0.519060	9.454305	-0.696155	0.005188	0.094543	-0.006958	-1.253544	1.241695	-2.482349
62728	0	0.513252	9.509145	-0.703110	0.005132	0.095092	-0.007027	-1.239399	1.228137	-2.465632
62729	0	0.537373	9.594654	-0.714883	0.005371	0.095947	-0.007141	-1.221351	1.212401	-2.448925
62730	0	0.519547	9.722654	-0.661404	0.005193	0.097227	-0.006608	-1.205421	1.196604	-2.429898
62731	0	0.482570	9.808265	-0.660149	0.004822	0.098083	-0.006592	-1.185391	1.179401	-2.413678
62732	0	0.459272	9.905715	-0.674349	0.004585	0.099058	-0.006734	-1.165561	1.158253	-2.392384
62733	0	0.421568	9.966983	-0.653693	0.004211	0.099670	-0.006531	-1.149835	1.140786	-2.376622
62734	0	0.440644	10.027820	-0.618459	0.004402	0.100279	-0.006177	-1.132467	1.123336	-2.357046
62735	0	0.464373	10.131758	-0.678312	0.004639	0.101318	-0.006775	-1.114567	1.105107	-2.342200
62736	0	0.489373	10.107193	-0.667477	0.004892	0.101072	-0.006670	-1.100486	1.091081	-2.324298
62737	0	0.519042	10.137924	-0.708048	0.005188	0.101379	-0.007080	-1.091470	1.075826	-2.316264
62738	0	0.506934	10.156211	-0.744046	0.005071	0.101562	-0.007447	-1.090582	1.064756	-2.316448
62739	0	0.457849	10.009808	-0.707353	0.004578	0.100098	-0.007080	-1.089485	1.051360	-2.305186
62740	0	0.451696	9.936567	-0.693978	0.004518	0.099365	-0.006946	-1.087653	1.039569	-2.304833
62741	0	0.476059	9.851120	-0.707379	0.004761	0.098511	-0.007080	-1.086471	1.027309	-2.301230
62742	0	0.542551	9.753532	-0.717859	0.005431	0.097534	-0.007190	-1.091180	1.021447	-2.304629
62743	0	0.537119	9.637509	-0.621658	0.005371	0.096375	-0.006226	-1.093516	1.008928	-2.310026
62744	0	0.530915	9.558244	-0.577493	0.005310	0.095582	-0.005781	-1.092573	0.997717	-2.309421
62745	0	0.518762	9.448313	-0.542023	0.005188	0.094482	-0.005432	-1.098626	0.985878	-2.310091
62746	0	0.512700	9.405671	-0.576517	0.005126	0.094056	-0.005775	-1.102762	0.972376	-2.308872
62747	0	0.494381	9.320141	-0.529729	0.004944	0.093201	-0.005310	-1.110096	0.960137	-2.303881
62748	0	0.451529	9.253118	-0.582011	0.004516	0.092530	-0.005835	-1.119683	0.948328	-2.291987
62749	0	0.451582	9.259084	-0.658525	0.004517	0.092590	-0.006592	-1.119489	0.937108	-2.281798
62750	0	0.427301	9.271257	-0.663645	0.004271	0.092712	-0.006640	-1.116100	0.921988	-2.267624
62751	0	0.427848	9.313930	-0.781338	0.004272	0.093140	-0.007812	-1.106666	0.902591	-2.254586
62752	0	0.447133	9.435865	-0.745509	0.004467	0.094359	-0.007448	-1.090005	0.885354	-2.242925
62753	0	0.451978	9.503133	-0.708353	0.004517	0.095032	-0.007080	-1.077555	0.869524	-2.231493
62754	0	0.452736	9.625065	-0.691294	0.004522	0.096251	-0.006905	-1.059382	0.851622	-2.212866
62755	0	0.409483	9.747223	-0.641906	0.004089	0.097473	-0.006409	-1.038943	0.833301	-2.190214
62756	0	0.415988	9.869130	-0.613643	0.004161	0.098692	-0.006125	-1.018065	0.822526	-2.170478
62757	0	0.445538	9.954791	-0.672032	0.004456	0.099548	-0.006714	-1.002516	0.810867	-2.154438
62758	0	0.464255	10.040023	-0.752694	0.004638	0.100401	-0.007521	-0.987198	0.793627	-2.135488
62759	0	0.537425	10.150088	-0.720801	0.005371	0.101501	-0.007202	-0.972372	0.778291	-2.120430
62760	0	0.586720	10.174334	-0.776697	0.005865	0.101744	-0.007764	-0.960675	0.764159	-2.109091
62761	0	0.531567	10.241649	-0.769319	0.005310	0.102417	-0.007690	-0.949422	0.746179	-2.094655
62762	0	0.526054	10.253674	-0.733503	0.005260	0.102537	-0.007330	-0.935614	0.733253	-2.090616
62763	0	0.555837	10.272222	-0.744247	0.005554	0.102722	-0.007446	-0.931732	0.716851	-2.086377
62764	0	0.550472	10.223434	-0.743053	0.005501	0.102234	-0.007440	-0.933805	0.700731	-2.081291
62765	0	0.549375	10.101369	-0.682792	0.005493	0.101013	-0.006836	-0.934826	0.688354	-2.084617
62766	0	0.518681	10.028238	-0.687356	0.005189	0.100282	-0.006882	-0.936093	0.679083	-2.089858
62767	0	0.512416	9.893873	-0.633827	0.005127	0.098938	-0.006348	-0.938948	0.670680	-2.094763
62768	0	0.530322	9.741400	-0.619370	0.005304	0.097413	-0.006207	-0.947105	0.660430	-2.101478
62769	0	0.543321	9.680258	-0.590597	0.005432	0.096802	-0.005920	-0.956247	0.647627	-2.111752
62770	0	0.488783	9.570457	-0.557542	0.004885	0.095704	-0.005587	-0.961648	0.632464	-2.116920
62771	0	0.451308	9.405606	-0.486906	0.004517	0.094055	-0.004883	-0.970393	0.625452	-2.125612
62772	0	0.390253	9.344647	-0.496216	0.003899	0.093446	-0.004978	-0.982019	0.609322	-2.129287
62773	0	0.372369	9.283545	-0.590480	0.003723	0.092834	-0.005920	-0.993295	0.597249	-2.134790
62774	0	0.409337	9.222670	-0.606075	0.004090	0.092226	-0.006073	-1.000651	0.582094	-2.132705
62775	0	0.409475	9.179741	-0.688659	0.004089	0.091797	-0.006897	-1.005730	0.564032	-2.131509
62776	0	0.446845	9.167617	-0.723646	0.004466	0.091676	-0.007243	-1.006263	0.549790	-2.126552
62777	0	0.427570	9.179663	-0.695922	0.004272	0.091797	-0.006958	-0.996869	0.534530	-2.122615
62778	0	0.427989	9.344334	-0.660112	0.004278	0.093444	-0.006595	-0.981157	0.521229	-2.123992
62779	0	0.445935	9.399311	-0.617757	0.004456	0.093994	-0.006165	-0.957491	0.505534	-2.119188
62780	0	0.501780	9.508922	-0.558701	0.005012	0.095090	-0.005581	-0.942409	0.486930	-2.109675
62781	0	0.537729	9.661779	-0.483213	0.005371	0.096619	-0.004822	-0.922464	0.468443	-2.097075
62782	0	0.538756	9.771378	-0.552155	0.005383	0.097714	-0.005514	-0.906148	0.452599	-2.081597
62783	0	0.543920	9.887611	-0.647666	0.005432	0.098877	-0.006470	-0.890468	0.433464	-2.069250
62784	0	0.539231	9.979029	-0.684824	0.005384	0.099791	-0.006850	-0.885205	0.413510	-2.053051
62785	0	0.549906	10.040237	-0.757016	0.005493	0.100403	-0.007568	-0.875556	0.395897	-2.045239
62786	0	0.557289	10.131553	-0.751820	0.005566	0.101316	-0.007511	-0.859995	0.376897	-2.032577
62787	0	0.525276	10.204962	-0.843463	0.005249	0.102051	-0.008423	-0.839241	0.361817	-2.029849
62788	0	0.500955	10.210847	-0.711232	0.005012	0.102109	-0.007104	-0.822261	0.353233	-2.031491
62789	0	0.506994	10.229461	-0.665460	0.005066	0.102295	-0.006653	-0.812700	0.337997	-2.030043
62790	0	0.519744	10.247686	-0.574327	0.005196	0.102477	-0.005741	-0.802782	0.325326	-2.033955
62791	0	0.488613	10.137947	-0.536656	0.004883	0.101379	-0.005371	-0.800324	0.311070	-2.040491
62792	0	0.452395	10.070863	-0.608343	0.004522	0.100708	-0.006095	-0.805803	0.298673	-2.047895
62793	0	0.427181	9.973219	-0.572485	0.004272	0.099731	-0.005737	-0.812508	0.288967	-2.055620
62794	0	0.421186	9.863443	-0.680102	0.004210	0.098634	-0.006812	-0.817761	0.275675	-2.068091
62795	0	0.445316	9.759618	-0.657914	0.004456	0.097595	-0.006592	-0.825179	0.268005	-2.073329
62796	0	0.475651	9.631505	-0.655679	0.004755	0.096314	-0.006567	-0.829822	0.255782	-2.085744
62797	0	0.519092	9.552045	-0.609429	0.005188	0.095520	-0.006104	-0.833510	0.241924	-2.094351
62798	0	0.519516	9.497138	-0.527835	0.005194	0.094971	-0.005292	-0.842577	0.229920	-2.096546
62799	0	0.488723	9.423864	-0.523845	0.004883	0.094238	-0.005249	-0.848046	0.214407	-2.104144
62800	0	0.489350	9.344517	-0.491521	0.004891	0.093445	-0.004924	-0.851349	0.201686	-2.108744
62801	0	0.518995	9.344493	-0.597803	0.005188	0.093445	-0.005981	-0.848356	0.189072	-2.106129
62802	0	0.488952	9.301788	-0.621136	0.004886	0.093018	-0.006219	-0.850447	0.174156	-2.106146
62803	0	0.494537	9.320060	-0.640870	0.004944	0.093201	-0.006409	-0.843372	0.162139	-2.099585
62804	0	0.470480	9.362653	-0.641362	0.004703	0.093627	-0.006409	-0.830279	0.149322	-2.091326
62805	0	0.494802	9.448198	-0.689996	0.004944	0.094482	-0.006897	-0.819577	0.134185	-2.089119
62806	0	0.495357	9.533547	-0.617712	0.004951	0.095336	-0.006171	-0.805552	0.121643	-2.076380
62807	0	0.489020	9.625158	-0.556265	0.004883	0.096252	-0.005554	-0.788578	0.102820	-2.062075
62808	0	0.477965	9.740948	-0.576281	0.004775	0.097410	-0.005754	-0.771886	0.087447	-2.054781
62809	0	0.470793	9.826591	-0.598642	0.004700	0.098267	-0.005981	-0.759260	0.067937	-2.043886
62810	0	0.447821	9.905764	-0.587366	0.004472	0.099058	-0.005870	-0.748126	0.050605	-2.028185
62811	0	0.464392	9.942575	-0.635197	0.004639	0.099426	-0.006348	-0.736394	0.034747	-2.017492
62812	0	0.483670	10.009513	-0.697333	0.004832	0.100096	-0.006968	-0.723037	0.019938	-2.007255
62813	0	0.482673	10.021922	-0.769388	0.004822	0.100220	-0.007690	-0.712287	0.004574	-2.004285
62814	0	0.501813	10.027881	-0.720778	0.005014	0.100279	-0.007210	-0.707738	-0.009308	-1.999787
62815	0	0.494316	10.058548	-0.647734	0.004944	0.100586	-0.006470	-0.692365	-0.018143	-1.993498
62816	0	0.524778	10.052289	-0.703533	0.005247	0.100523	-0.007034	-0.684344	-0.028470	-1.996352
62817	0	0.518730	9.985384	-0.628199	0.005188	0.099854	-0.006287	-0.682974	-0.037226	-1.990799
62818	0	0.506327	9.893835	-0.645616	0.005064	0.098938	-0.006461	-0.682015	-0.045854	-1.992345
62819	0	0.524940	9.832783	-0.664975	0.005249	0.098328	-0.006653	-0.678895	-0.055741	-1.996146
62820	0	0.555314	9.765667	-0.719157	0.005554	0.097656	-0.007196	-0.677849	-0.063944	-2.000791
62821	0	0.531246	9.643562	-0.683305	0.005310	0.096436	-0.006836	-0.674533	-0.076163	-2.005414
62822	0	0.543353	9.606971	-0.634015	0.005437	0.096069	-0.006343	-0.671172	-0.081472	-2.010004
62823	0	0.488019	9.552035	-0.646678	0.004883	0.095520	-0.006470	-0.668021	-0.087595	-2.013088
62824	0	0.463399	9.484862	-0.670764	0.004633	0.094849	-0.006708	-0.661993	-0.098101	-2.014932
62825	0	0.451819	9.454332	-0.628749	0.004517	0.094543	-0.006287	-0.654324	-0.109198	-2.014377
62826	0	0.415145	9.423730	-0.580196	0.004153	0.094237	-0.005800	-0.645765	-0.116144	-2.010094
62827	0	0.427524	9.442115	-0.567815	0.004272	0.094421	-0.005676	-0.636989	-0.128582	-2.009197
62828	0	0.440416	9.448090	-0.605255	0.004399	0.094481	-0.006047	-0.624219	-0.143528	-2.000400
62829	0	0.458217	9.503124	-0.677876	0.004578	0.095032	-0.006775	-0.613194	-0.157967	-1.993349
62830	0	0.464997	9.588385	-0.684929	0.004647	0.095884	-0.006845	-0.601159	-0.170128	-1.984180
62831	0	0.452310	9.649570	-0.696595	0.004517	0.096497	-0.006958	-0.585419	-0.186708	-1.975874
62832	0	0.446902	9.698223	-0.698367	0.004468	0.096983	-0.006974	-0.568069	-0.196784	-1.964400
62833	0	0.488889	9.789974	-0.641393	0.004883	0.097900	-0.006409	-0.555742	-0.212717	-1.952379
62834	0	0.471365	9.887442	-0.746451	0.004711	0.098875	-0.007458	-0.541781	-0.224315	-1.939144
62835	0	0.494524	9.924217	-0.691031	0.004944	0.099243	-0.006897	-0.520061	-0.234589	-1.935633
62836	0	0.543910	9.978870	-0.681200	0.005434	0.099790	-0.006803	-0.502999	-0.249056	-1.928093
62837	0	0.555554	10.046313	-0.708951	0.005554	0.100464	-0.007080	-0.486060	-0.259204	-1.920180
62838	0	0.531175	10.021751	-0.692072	0.005312	0.100218	-0.006916	-0.474551	-0.267526	-1.910257
62839	0	0.531236	10.046357	-0.659447	0.005310	0.100464	-0.006592	-0.465315	-0.278690	-1.906737
62840	0	0.586988	10.082832	-0.678683	0.005863	0.100829	-0.006781	-0.451940	-0.294697	-1.913003
62841	0	0.543340	9.997521	-0.696241	0.005432	0.099976	-0.006958	-0.440699	-0.304584	-1.913162
62842	0	0.512753	9.924220	-0.672450	0.005129	0.099242	-0.006723	-0.433166	-0.311419	-1.919429
62843	0	0.500434	9.844999	-0.640469	0.005005	0.098450	-0.006409	-0.431673	-0.319133	-1.918536
62844	0	0.506088	9.765677	-0.688426	0.005064	0.097656	-0.006889	-0.431469	-0.323782	-1.922405
62845	0	0.506134	9.680234	-0.683115	0.005066	0.096802	-0.006836	-0.430972	-0.326643	-1.927797
62846	0	0.480941	9.600947	-0.633707	0.004812	0.096009	-0.006338	-0.426043	-0.331435	-1.934116
62847	0	0.439500	9.521477	-0.634845	0.004395	0.095215	-0.006348	-0.418829	-0.340097	-1.941717
62848	0	0.421216	9.466453	-0.580043	0.004211	0.094665	-0.005800	-0.412315	-0.348943	-1.949188
62849	0	0.402535	9.393305	-0.537431	0.004028	0.093933	-0.005371	-0.402238	-0.353233	-1.955063
62850	0	0.401590	9.356642	-0.531257	0.004022	0.093566	-0.005317	-0.401239	-0.354076	-1.958851
62851	0	0.445807	9.344458	-0.573935	0.004456	0.093445	-0.005737	-0.392711	-0.365023	-1.961811
62852	0	0.483109	9.338274	-0.610622	0.004827	0.093383	-0.006108	-0.389368	-0.378500	-1.960177
62853	0	0.470183	9.344439	-0.653541	0.004700	0.093445	-0.006531	-0.377868	-0.388973	-1.956252
62854	0	0.494687	9.417597	-0.660653	0.004948	0.094176	-0.006601	-0.365814	-0.395860	-1.952286
62855	0	0.476388	9.466464	-0.629754	0.004761	0.094666	-0.006287	-0.346831	-0.407430	-1.950311
62856	0	0.495459	9.570017	-0.632147	0.004950	0.095701	-0.006310	-0.326809	-0.421182	-1.946110
62857	0	0.476204	9.637374	-0.696780	0.004761	0.096375	-0.006958	-0.309582	-0.430451	-1.939209
62858	0	0.537547	9.783635	-0.686970	0.005373	0.097837	-0.006856	-0.287950	-0.441049	-1.929348
62859	0	0.525195	9.838750	-0.697242	0.005249	0.098389	-0.006958	-0.265653	-0.452117	-1.920385
62860	0	0.519618	9.930052	-0.718022	0.005194	0.099301	-0.007171	-0.249125	-0.462571	-1.911623
62861	0	0.537477	9.954755	-0.727135	0.005371	0.099548	-0.007263	-0.234212	-0.474364	-1.903832
62862	0	0.532092	10.070491	-0.778115	0.005317	0.100706	-0.007769	-0.214397	-0.486630	-1.900895
62863	0	0.506823	10.113424	-0.739748	0.005066	0.101135	-0.007385	-0.194862	-0.496682	-1.902374
62864	0	0.500481	10.143725	-0.692932	0.005009	0.101438	-0.006922	-0.180676	-0.499650	-1.904233
62865	0	0.487812	10.162301	-0.709084	0.004883	0.101624	-0.007080	-0.162931	-0.501696	-1.906563
62866	0	0.481240	10.180457	-0.667710	0.004812	0.101805	-0.006675	-0.154773	-0.509164	-1.904700
62867	0	0.475870	10.107429	-0.659216	0.004761	0.101074	-0.006592	-0.148716	-0.514024	-1.909731
62868	0	0.493737	10.028106	-0.652841	0.004939	0.100281	-0.006532	-0.146847	-0.519175	-1.916049
62869	0	0.451534	9.936575	-0.664597	0.004517	0.099365	-0.006653	-0.149135	-0.524812	-1.921957
62870	0	0.493840	9.845114	-0.773367	0.004941	0.098451	-0.007738	-0.148588	-0.528942	-1.932908
62871	0	0.475884	9.741290	-0.768163	0.004761	0.097412	-0.007690	-0.153281	-0.533804	-1.941423
62872	0	0.457357	9.643644	-0.773464	0.004573	0.096437	-0.007734	-0.147116	-0.541698	-1.953558
62873	0	0.500272	9.551997	-0.665518	0.005005	0.095520	-0.006653	-0.138737	-0.546000	-1.961708
62874	0	0.493554	9.496975	-0.635512	0.004939	0.094970	-0.006352	-0.129862	-0.548509	-1.974046
62875	0	0.542731	9.442213	-0.591291	0.005432	0.094421	-0.005920	-0.133442	-0.549340	-1.986865
62876	0	0.505518	9.375100	-0.596659	0.005055	0.093751	-0.005967	-0.128696	-0.555785	-1.993387
62877	0	0.537054	9.350579	-0.616611	0.005371	0.093506	-0.006165	-0.121424	-0.561820	-1.999827
62878	0	0.488182	9.326091	-0.671495	0.004881	0.093261	-0.006718	-0.119547	-0.569744	-1.999497
62879	0	0.451754	9.320057	-0.695889	0.004517	0.093201	-0.006958	-0.113245	-0.577653	-1.998160
62880	0	0.457702	9.350491	-0.696090	0.004579	0.093505	-0.006960	-0.106868	-0.582466	-1.996970
62881	0	0.476291	9.423773	-0.678101	0.004761	0.094238	-0.006775	-0.094342	-0.591782	-1.993196
62882	0	0.501208	9.508962	-0.722855	0.005009	0.095091	-0.007215	-0.072474	-0.602513	-1.985854
62883	0	0.507269	9.594618	-0.666331	0.005066	0.095947	-0.006653	-0.054959	-0.617229	-1.979165
62884	0	0.471475	9.673709	-0.698942	0.004713	0.096738	-0.006980	-0.038845	-0.625844	-1.970298
62885	0	0.427637	9.783864	-0.635612	0.004272	0.097839	-0.006348	-0.024020	-0.636980	-1.963312
62886	0	0.446465	9.850836	-0.667611	0.004463	0.098509	-0.006670	-0.012173	-0.645242	-1.952665
62887	0	0.439725	9.912038	-0.733226	0.004395	0.099121	-0.007324	0.001855	-0.654858	-1.941774
62888	0	0.488967	10.009472	-0.729216	0.004888	0.100096	-0.007279	0.021297	-0.663652	-1.934869
62889	0	0.506588	10.015800	-0.745560	0.005066	0.100159	-0.007446	0.036700	-0.669995	-1.925376
62890	0	0.555025	10.064488	-0.734813	0.005553	0.100645	-0.007343	0.047035	-0.672915	-1.920120
62891	0	0.555448	10.070741	-0.721030	0.005554	0.100708	-0.007202	0.061179	-0.679490	-1.917926
62892	0	0.543321	10.070565	-0.649294	0.005432	0.100706	-0.006487	0.073069	-0.686800	-1.922092
62893	0	0.512815	10.046368	-0.695979	0.005127	0.100464	-0.006958	0.080059	-0.694271	-1.923862
62894	0	0.519242	9.997484	-0.689584	0.005190	0.099975	-0.006901	0.079422	-0.703187	-1.929704
62895	0	0.536555	9.942685	-0.707609	0.005371	0.099426	-0.007080	0.079636	-0.702883	-1.929571
62896	0	0.541817	9.845123	-0.724967	0.005421	0.098451	-0.007256	0.077703	-0.705973	-1.934769
62897	0	0.555281	9.729102	-0.731227	0.005554	0.097290	-0.007324	0.068347	-0.710392	-1.930472
62898	0	0.499883	9.668103	-0.680912	0.005001	0.096681	-0.006813	0.068648	-0.713624	-1.939053
62899	0	0.476409	9.637472	-0.707503	0.004761	0.096375	-0.007080	0.067668	-0.723458	-1.947549
62900	0	0.458420	9.564226	-0.627463	0.004584	0.095642	-0.006277	0.069579	-0.729125	-1.951348
62901	0	0.451353	9.533699	-0.555542	0.004517	0.095337	-0.005554	0.075715	-0.731245	-1.950957
62902	0	0.438797	9.472661	-0.561714	0.004388	0.094727	-0.005618	0.079209	-0.737144	-1.951099
62903	0	0.463949	9.472649	-0.543272	0.004639	0.094727	-0.005432	0.084588	-0.743794	-1.953549
62904	0	0.451664	9.442057	-0.537142	0.004518	0.094420	-0.005373	0.087021	-0.748547	-1.946829
62905	0	0.427608	9.466557	-0.610026	0.004272	0.094666	-0.006104	0.087555	-0.758624	-1.943893
62906	0	0.434311	9.509237	-0.634601	0.004340	0.095093	-0.006342	0.096658	-0.767935	-1.932923
62907	0	0.457692	9.558119	-0.695667	0.004578	0.095581	-0.006958	0.099238	-0.772777	-1.923687
62908	0	0.451841	9.600810	-0.689537	0.004515	0.096008	-0.006895	0.103732	-0.782875	-1.911802
62909	0	0.476566	9.686217	-0.732931	0.004761	0.096863	-0.007324	0.114072	-0.794240	-1.906706
62910	0	0.489632	9.704355	-0.727688	0.004892	0.097044	-0.007274	0.121876	-0.804524	-1.891972
62911	0	0.512374	9.814423	-0.659879	0.005127	0.098145	-0.006592	0.134218	-0.806304	-1.885043
62912	0	0.543273	9.857012	-0.606175	0.005425	0.098571	-0.006057	0.144182	-0.820278	-1.877738
62913	0	0.537474	9.893775	-0.640924	0.005371	0.098938	-0.006409	0.148960	-0.829978	-1.870053
62914	0	0.538098	9.924222	-0.652988	0.005378	0.099242	-0.006533	0.149851	-0.839139	-1.862419
62915	0	0.513332	9.930386	-0.659194	0.005127	0.099304	-0.006592	0.154076	-0.851895	-1.854519
62916	0	0.526737	9.942515	-0.720104	0.005261	0.099425	-0.007203	0.155746	-0.864095	-1.846230
62917	0	0.530951	9.942652	-0.774866	0.005310	0.099426	-0.007751	0.156573	-0.868752	-1.839828
62918	0	0.518688	9.924332	-0.780527	0.005186	0.099243	-0.007808	0.157809	-0.874917	-1.834840
62919	0	0.506975	9.875464	-0.762998	0.005066	0.098755	-0.007629	0.162757	-0.884505	-1.836553
62920	0	0.470790	9.814360	-0.671434	0.004706	0.098144	-0.006716	0.165371	-0.891326	-1.839493
62921	0	0.415436	9.753416	-0.567376	0.004150	0.097534	-0.005676	0.166592	-0.901006	-1.839338
62922	0	0.440214	9.722836	-0.609386	0.004402	0.097228	-0.006099	0.165303	-0.905755	-1.848881
62923	0	0.427630	9.649690	-0.615696	0.004272	0.096497	-0.006165	0.160471	-0.915230	-1.850075
62924	0	0.440180	9.600880	-0.498120	0.004402	0.096008	-0.004991	0.153453	-0.919572	-1.853530
62925	0	0.457717	9.545943	-0.585254	0.004578	0.095459	-0.005859	0.149230	-0.923889	-1.852958
62926	0	0.476181	9.558135	-0.620539	0.004759	0.095581	-0.006212	0.145274	-0.932126	-1.861117
62927	0	0.476266	9.484914	-0.621637	0.004761	0.094849	-0.006226	0.138178	-0.939199	-1.863579
62928	0	0.458730	9.466665	-0.662762	0.004580	0.094666	-0.006635	0.133538	-0.952192	-1.862356
62929	0	0.470259	9.491004	-0.682882	0.004700	0.094910	-0.006836	0.128609	-0.960499	-1.854208
62930	0	0.476736	9.490959	-0.651713	0.004766	0.094910	-0.006517	0.132191	-0.967403	-1.854930
62931	0	0.488763	9.551988	-0.683442	0.004883	0.095520	-0.006836	0.134133	-0.977885	-1.850627
62932	0	0.526447	9.618980	-0.677669	0.005259	0.096190	-0.006772	0.143424	-0.989581	-1.846693
62933	0	0.488558	9.655692	-0.684380	0.004883	0.096558	-0.006836	0.156555	-0.997460	-1.846189
62934	0	0.525886	9.747079	-0.624453	0.005254	0.097471	-0.006242	0.163506	-1.007992	-1.844030
62935	0	0.549457	9.808346	-0.671326	0.005493	0.098083	-0.006714	0.166348	-1.014284	-1.835712
62936	0	0.494836	9.838752	-0.604264	0.004946	0.098388	-0.006042	0.171077	-1.022006	-1.825910
62937	0	0.470193	9.899861	-0.677947	0.004700	0.098999	-0.006775	0.179994	-1.029056	-1.823429
62938	0	0.482449	9.985279	-0.775872	0.004826	0.099853	-0.007761	0.180910	-1.032271	-1.818013
62939	0	0.458121	9.967027	-0.775122	0.004578	0.099670	-0.007751	0.184368	-1.040759	-1.818741
62940	0	0.476928	10.009691	-0.738122	0.004767	0.100097	-0.007385	0.183171	-1.047307	-1.810921
62941	0	0.488380	10.028070	-0.701925	0.004883	0.100281	-0.007019	0.187064	-1.052721	-1.809811
62942	0	0.506881	10.052410	-0.707818	0.005068	0.100524	-0.007081	0.187450	-1.058095	-1.809795
62943	0	0.463936	9.973184	-0.707404	0.004639	0.099731	-0.007080	0.184098	-1.063116	-1.808089
62944	0	0.439683	9.912151	-0.675647	0.004395	0.099121	-0.006763	0.179850	-1.068747	-1.812891
62945	0	0.476392	9.881610	-0.677004	0.004761	0.098816	-0.006775	0.178071	-1.076434	-1.820185
62946	0	0.458105	9.771830	-0.718028	0.004583	0.097717	-0.007193	0.167571	-1.077714	-1.830461
62947	0	0.500603	9.710715	-0.640451	0.005005	0.097107	-0.006409	0.166277	-1.083050	-1.833859
62948	0	0.525368	9.661913	-0.633045	0.005251	0.096619	-0.006340	0.158689	-1.090172	-1.841734
62949	0	0.506869	9.582534	-0.518265	0.005066	0.095825	-0.005188	0.155821	-1.097408	-1.842585
62950	0	0.532090	9.521485	-0.578217	0.005315	0.095215	-0.005788	0.152807	-1.108356	-1.855029
62951	0	0.495017	9.466546	-0.597726	0.004944	0.094666	-0.005981	0.151219	-1.119892	-1.856319
62952	0	0.465405	9.429894	-0.571778	0.004651	0.094298	-0.005730	0.140483	-1.127201	-1.864693
62953	0	0.451890	9.405566	-0.633884	0.004517	0.094055	-0.006348	0.133189	-1.133836	-1.866208
62954	0	0.427949	9.375124	-0.669061	0.004276	0.093751	-0.006697	0.129222	-1.141566	-1.868308
62955	0	0.464648	9.423832	-0.725763	0.004639	0.094238	-0.007263	0.125640	-1.154883	-1.862462
62956	0	0.514451	9.429911	-0.774196	0.005142	0.094299	-0.007741	0.130139	-1.161471	-1.861096
62957	0	0.482766	9.509209	-0.702432	0.004822	0.095093	-0.007019	0.139908	-1.172256	-1.862588
62958	0	0.471457	9.563991	-0.599463	0.004711	0.095640	-0.005993	0.145053	-1.180160	-1.855306
62959	0	0.440383	9.631275	-0.574236	0.004395	0.096313	-0.005737	0.154197	-1.194940	-1.850255
62960	0	0.448027	9.728789	-0.599101	0.004474	0.097288	-0.005992	0.156025	-1.206479	-1.840711
62961	0	0.507095	9.826631	-0.592102	0.005066	0.098267	-0.005920	0.159774	-1.216029	-1.834432
62962	0	0.502130	9.850948	-0.616582	0.005014	0.098510	-0.006166	0.162037	-1.227671	-1.827990
62963	0	0.488663	9.912079	-0.720375	0.004883	0.099121	-0.007202	0.166736	-1.235705	-1.818358
62964	0	0.507790	9.966937	-0.787570	0.005074	0.099669	-0.007877	0.167604	-1.244259	-1.806175
62965	0	0.501011	10.015857	-0.842117	0.005005	0.100159	-0.008423	0.168652	-1.253708	-1.800077
62966	0	0.532396	10.076754	-0.817979	0.005320	0.100768	-0.008176	0.176149	-1.262116	-1.795098
62967	0	0.525555	10.058526	-0.732882	0.005249	0.100586	-0.007324	0.184464	-1.272949	-1.792133
62968	0	0.557120	10.058362	-0.764097	0.005567	0.100584	-0.007639	0.189990	-1.281521	-1.793148
62969	0	0.518545	10.028113	-0.652713	0.005188	0.100281	-0.006531	0.188996	-1.281902	-1.794183
62970	0	0.537011	9.985344	-0.566637	0.005365	0.099854	-0.005670	0.188399	-1.290587	-1.794091
62971	0	0.543469	9.924321	-0.628367	0.005432	0.099243	-0.006287	0.188031	-1.296792	-1.792926
62972	0	0.513214	9.832804	-0.621321	0.005132	0.098328	-0.006220	0.183393	-1.300448	-1.794604
62973	0	0.476401	9.753476	-0.725319	0.004761	0.097534	-0.007263	0.174685	-1.307490	-1.793326
62974	0	0.470657	9.698621	-0.742136	0.004705	0.096986	-0.007427	0.170862	-1.311991	-1.794288
62975	0	0.476123	9.619166	-0.591584	0.004761	0.096191	-0.005920	0.168499	-1.315624	-1.796007
62976	0	0.470035	9.558132	-0.578486	0.004700	0.095581	-0.005790	0.165789	-1.319337	-1.800022
62977	0	0.482419	9.533720	-0.609708	0.004822	0.095337	-0.006104	0.161024	-1.325267	-1.800175
62978	0	0.464417	9.490951	-0.542107	0.004642	0.094910	-0.005420	0.165781	-1.330123	-1.805084
62979	0	0.427522	9.472648	-0.604185	0.004272	0.094727	-0.006042	0.167937	-1.336419	-1.804703
62980	0	0.409404	9.466451	-0.573751	0.004094	0.094665	-0.005736	0.172409	-1.339130	-1.808202
62981	0	0.415149	9.448252	-0.579589	0.004150	0.094482	-0.005798	0.172172	-1.343416	-1.804831
62982	0	0.452092	9.442110	-0.707758	0.004519	0.094421	-0.007075	0.177501	-1.349280	-1.797627
62983	0	0.476100	9.490951	-0.671585	0.004761	0.094910	-0.006714	0.182436	-1.352535	-1.789392
62984	0	0.470358	9.545741	-0.696866	0.004700	0.095458	-0.006963	0.192004	-1.360073	-1.780869
62985	0	0.525292	9.637352	-0.611583	0.005249	0.096375	-0.006104	0.209168	-1.367595	-1.773047
62986	0	0.483215	9.685940	-0.613458	0.004829	0.096860	-0.006128	0.219063	-1.373717	-1.765195
62987	0	0.518840	9.735082	-0.659519	0.005188	0.097351	-0.006592	0.225433	-1.377083	-1.754441
62988	0	0.525503	9.789867	-0.624025	0.005249	0.097899	-0.006233	0.236045	-1.386986	-1.743671
62989	0	0.549324	9.881573	-0.616750	0.005493	0.098816	-0.006165	0.241998	-1.389818	-1.738712
62990	0	0.537186	9.905933	-0.677762	0.005371	0.099059	-0.006782	0.239951	-1.393420	-1.734051
62991	0	0.525086	9.924306	-0.701918	0.005249	0.099243	-0.007019	0.242715	-1.398178	-1.731854
62992	0	0.512651	9.948589	-0.739465	0.005130	0.099486	-0.007386	0.255085	-1.396965	-1.731610
62993	0	0.500642	9.942590	-0.738915	0.005005	0.099426	-0.007385	0.261878	-1.401398	-1.721867
62994	0	0.531673	9.960786	-0.727661	0.005313	0.099608	-0.007272	0.269985	-1.408329	-1.718672
62995	0	0.464198	9.948661	-0.745357	0.004639	0.099487	-0.007446	0.280957	-1.414640	-1.716957
62996	0	0.476967	9.911872	-0.655082	0.004766	0.099119	-0.006546	0.289098	-1.420788	-1.715437
62997	0	0.457601	9.869381	-0.659348	0.004578	0.098694	-0.006592	0.293613	-1.421318	-1.714248
62998	0	0.487771	9.783875	-0.604167	0.004879	0.097838	-0.006046	0.290792	-1.422165	-1.714182
62999	0	0.476021	9.747316	-0.585960	0.004761	0.097473	-0.005859	0.293601	-1.423864	-1.714124
63000	0	0.469974	9.698509	-0.640476	0.004698	0.096985	-0.006410	0.290492	-1.428407	-1.716262
63001	0	0.445413	9.668005	-0.683173	0.004456	0.096680	-0.006836	0.288152	-1.428949	-1.718639
63002	0	0.457517	9.606916	-0.634168	0.004574	0.096069	-0.006340	0.293083	-1.432567	-1.729178
63003	0	0.476292	9.594721	-0.634684	0.004761	0.095947	-0.006348	0.294774	-1.437292	-1.732923
63004	0	0.506968	9.564129	-0.597811	0.005070	0.095641	-0.005980	0.294562	-1.439284	-1.737483
63005	0	0.530791	9.539787	-0.671667	0.005310	0.095398	-0.006714	0.300415	-1.438851	-1.739550
63006	0	0.512456	9.533574	-0.568361	0.005122	0.095336	-0.005682	0.304734	-1.443850	-1.737736
63007	0	0.488863	9.558048	-0.555895	0.004883	0.095581	-0.005554	0.312747	-1.452965	-1.735035
63008	0	0.477121	9.557895	-0.654483	0.004772	0.095579	-0.006541	0.319376	-1.453897	-1.734111
63009	0	0.500764	9.619109	-0.671630	0.005005	0.096191	-0.006714	0.324405	-1.459342	-1.727736
63010	0	0.537696	9.704487	-0.733016	0.005376	0.097045	-0.007330	0.326867	-1.462742	-1.723256
63011	0	0.494672	9.698420	-0.635550	0.004944	0.096985	-0.006348	0.338402	-1.468158	-1.721043
63012	0	0.488938	9.771492	-0.673548	0.004888	0.097715	-0.006730	0.346647	-1.472426	-1.710273
63013	0	0.488231	9.826602	-0.714945	0.004883	0.098267	-0.007141	0.358600	-1.473828	-1.708831
63014	0	0.439326	9.850840	-0.698092	0.004393	0.098509	-0.006975	0.367452	-1.476544	-1.705704
63015	0	0.457641	9.863268	-0.708278	0.004578	0.098633	-0.007080	0.372802	-1.477042	-1.703446
63016	0	0.475992	9.905892	-0.733116	0.004758	0.099059	-0.007330	0.376469	-1.481280	-1.702131
63017	0	0.482297	9.918172	-0.793893	0.004822	0.099182	-0.007935	0.383847	-1.484498	-1.702981
63018	0	0.469816	9.912023	-0.733469	0.004702	0.099120	-0.007334	0.387324	-1.482284	-1.705996
63019	0	0.500563	9.936478	-0.647609	0.005005	0.099365	-0.006470	0.397042	-1.484815	-1.709348
63020	0	0.506509	9.875306	-0.684940	0.005067	0.098753	-0.006849	0.399438	-1.484471	-1.710454
63021	0	0.482018	9.814463	-0.604211	0.004822	0.098145	-0.006042	0.401454	-1.484139	-1.716096
63022	0	0.457439	9.777830	-0.646969	0.004574	0.097778	-0.006470	0.403540	-1.486518	-1.714464
63023	0	0.482048	9.747299	-0.702203	0.004822	0.097473	-0.007019	0.409448	-1.486565	-1.719891
63024	0	0.481842	9.673936	-0.690975	0.004819	0.096740	-0.006904	0.418952	-1.487551	-1.722451
63025	0	0.542718	9.637488	-0.665150	0.005432	0.096375	-0.006653	0.419454	-1.483301	-1.721623
63026	0	0.542325	9.588646	-0.695173	0.005422	0.095886	-0.006956	0.416550	-1.486742	-1.726971
63027	0	0.512928	9.527582	-0.665182	0.005127	0.095276	-0.006653	0.417726	-1.490981	-1.733733
63028	0	0.500774	9.533579	-0.671515	0.005009	0.095336	-0.006712	0.423848	-1.491297	-1.738791
63029	0	0.445657	9.509253	-0.519164	0.004456	0.095093	-0.005188	0.430628	-1.493746	-1.745135
63030	0	0.427627	9.509151	-0.593090	0.004273	0.095092	-0.005928	0.436304	-1.498561	-1.748218
63031	0	0.482054	9.521482	-0.647102	0.004822	0.095215	-0.006470	0.439857	-1.498555	-1.747057
63032	0	0.518470	9.570209	-0.580296	0.005185	0.095702	-0.005801	0.444088	-1.499369	-1.750195
63033	0	0.463880	9.564175	-0.555993	0.004639	0.095642	-0.005554	0.452669	-1.501102	-1.743603
63034	0	0.458169	9.643437	-0.599441	0.004578	0.096435	-0.005994	0.455135	-1.507409	-1.738650
63035	0	0.427553	9.704551	-0.671750	0.004272	0.097046	-0.006714	0.461171	-1.512488	-1.733409
63036	0	0.458582	9.734935	-0.691376	0.004583	0.097350	-0.006905	0.473501	-1.516885	-1.724002
63037	0	0.470572	9.789972	-0.775630	0.004700	0.097900	-0.007751	0.480974	-1.525276	-1.720442
63038	0	0.471737	9.856863	-0.807870	0.004711	0.098570	-0.008067	0.496338	-1.533816	-1.719399
63039	0	0.470247	9.850979	-0.806671	0.004700	0.098511	-0.008057	0.509757	-1.538356	-1.713731
63040	0	0.525039	9.942366	-0.741808	0.005254	0.099424	-0.007406	0.525114	-1.535762	-1.709128
63041	0	0.519141	9.960824	-0.630175	0.005188	0.099609	-0.006287	0.544532	-1.540779	-1.712116
63042	0	0.507514	9.972810	-0.656671	0.005073	0.099729	-0.006561	0.552541	-1.544945	-1.708451
63043	0	0.524840	10.021936	-0.592712	0.005249	0.100220	-0.005920	0.562092	-1.545317	-1.709166
63044	0	0.530765	9.954732	-0.611830	0.005308	0.099547	-0.006117	0.565519	-1.545885	-1.707612
63045	0	0.518779	9.930405	-0.665526	0.005188	0.099304	-0.006653	0.570122	-1.546765	-1.708032
63046	0	0.530987	9.924195	-0.684481	0.005309	0.099242	-0.006842	0.575597	-1.548704	-1.709379
63047	0	0.494448	9.820557	-0.769000	0.004944	0.098206	-0.007690	0.577058	-1.550488	-1.712945
63048	0	0.493978	9.783917	-0.743946	0.004945	0.097838	-0.007446	0.571042	-1.545623	-1.718028
63049	0	0.463668	9.729024	-0.750592	0.004639	0.097290	-0.007507	0.571115	-1.544352	-1.716522
63050	0	0.475355	9.674080	-0.695671	0.004756	0.096741	-0.006956	0.573782	-1.542411	-1.721066
63051	0	0.469741	9.600838	-0.653129	0.004700	0.096008	-0.006531	0.576080	-1.540688	-1.719469
63052	0	0.445283	9.570312	-0.646933	0.004451	0.095703	-0.006471	0.576205	-1.544073	-1.719291
63053	0	0.439194	9.515370	-0.543609	0.004395	0.095154	-0.005432	0.582894	-1.541675	-1.723802
63054	0	0.457504	9.490850	-0.586907	0.004572	0.094909	-0.005868	0.586220	-1.546126	-1.730467
63055	0	0.421123	9.442122	-0.592318	0.004211	0.094421	-0.005920	0.590931	-1.546932	-1.722938
63056	0	0.439734	9.466420	-0.666134	0.004394	0.094665	-0.006659	0.595934	-1.552348	-1.722111
63057	0	0.482369	9.472641	-0.677564	0.004822	0.094727	-0.006775	0.598271	-1.555588	-1.717320
63058	0	0.458556	9.490826	-0.617044	0.004581	0.094909	-0.006166	0.604480	-1.561470	-1.712377
63059	0	0.476111	9.527566	-0.586271	0.004761	0.095276	-0.005859	0.609643	-1.562985	-1.701784
63060	0	0.494799	9.582369	-0.660340	0.004944	0.095824	-0.006598	0.616911	-1.568819	-1.696445
63061	0	0.501105	9.649600	-0.653460	0.005005	0.096497	-0.006531	0.622729	-1.577063	-1.688255
63062	0	0.519905	9.692141	-0.636438	0.005199	0.096922	-0.006356	0.633402	-1.577641	-1.676040
63063	0	0.531398	9.777788	-0.622915	0.005310	0.097778	-0.006226	0.638845	-1.583119	-1.669059
63064	0	0.525909	9.808126	-0.696841	0.005257	0.098082	-0.006966	0.643289	-1.586830	-1.660892
63065	0	0.506852	9.844913	-0.751310	0.005066	0.098450	-0.007507	0.651152	-1.590692	-1.652077
63066	0	0.495156	9.917992	-0.697259	0.004949	0.099180	-0.006970	0.654777	-1.594946	-1.642749
63067	0	0.519171	9.936478	-0.720572	0.005188	0.099365	-0.007202	0.660052	-1.600030	-1.634772
63068	0	0.525738	9.942375	-0.788779	0.005256	0.099424	-0.007881	0.668910	-1.602691	-1.628585
63069	0	0.513318	9.997507	-0.744888	0.005127	0.099976	-0.007446	0.673169	-1.610499	-1.623819
63070	0	0.501884	9.979034	-0.733133	0.005016	0.099791	-0.007330	0.675882	-1.614127	-1.615476
63071	0	0.482077	9.936532	-0.677432	0.004822	0.099365	-0.006775	0.676697	-1.613484	-1.616286
63072	0	0.487943	9.930462	-0.719580	0.004880	0.099304	-0.007201	0.671879	-1.613432	-1.615363
63073	0	0.458450	9.857166	-0.628344	0.004578	0.098572	-0.006287	0.669764	-1.621799	-1.617926
63074	0	0.477652	9.820501	-0.657837	0.004774	0.098205	-0.006586	0.662446	-1.624947	-1.623904
63075	0	0.469637	9.777844	-0.665345	0.004700	0.097778	-0.006653	0.664641	-1.621438	-1.626259
63076	0	0.469499	9.704571	-0.665543	0.004692	0.097046	-0.006655	0.666959	-1.625226	-1.629089
63077	0	0.488588	9.667953	-0.683601	0.004883	0.096680	-0.006836	0.668718	-1.629106	-1.636092
63078	0	0.500919	9.637387	-0.695559	0.005011	0.096374	-0.006959	0.666362	-1.627670	-1.643973
63079	0	0.518799	9.570308	-0.683657	0.005188	0.095703	-0.006836	0.668532	-1.628007	-1.645907
63080	0	0.512620	9.539710	-0.653098	0.005126	0.095397	-0.006533	0.667799	-1.628607	-1.645986
63081	0	0.488960	9.558060	-0.641026	0.004883	0.095581	-0.006409	0.670988	-1.637068	-1.645819
63082	0	0.502241	9.551783	-0.635245	0.005018	0.095518	-0.006351	0.673136	-1.642591	-1.637997
63083	0	0.494747	9.539783	-0.598037	0.004944	0.095398	-0.005981	0.673003	-1.647304	-1.634997
63084	0	0.476986	9.521373	-0.640733	0.004767	0.095214	-0.006407	0.674788	-1.650602	-1.632164
63085	0	0.513218	9.600818	-0.591776	0.005127	0.096008	-0.005920	0.672691	-1.657221	-1.627789
63086	0	0.526552	9.612900	-0.640440	0.005259	0.096129	-0.006404	0.674331	-1.665862	-1.624395
63087	0	0.464432	9.643503	-0.659538	0.004639	0.096436	-0.006592	0.679572	-1.672923	-1.619713
63088	0	0.465236	9.679965	-0.672223	0.004649	0.096800	-0.006721	0.681601	-1.676935	-1.618930
63089	0	0.476391	9.747310	-0.604076	0.004761	0.097473	-0.006042	0.680782	-1.680811	-1.619624
63090	0	0.483084	9.789908	-0.653074	0.004827	0.097899	-0.006528	0.685065	-1.684991	-1.614857
63091	0	0.482271	9.826642	-0.757012	0.004822	0.098267	-0.007568	0.687981	-1.686351	-1.608573
63092	0	0.464086	9.844872	-0.683943	0.004640	0.098449	-0.006840	0.688432	-1.688073	-1.601994
63093	0	0.507370	9.887655	-0.653087	0.005066	0.098877	-0.006531	0.689698	-1.697170	-1.601934
63094	0	0.496220	9.881518	-0.683156	0.004959	0.098815	-0.006837	0.684448	-1.700942	-1.597457
63095	0	0.500324	9.887720	-0.719987	0.005005	0.098877	-0.007202	0.683091	-1.699026	-1.601918
63096	0	0.512676	9.893819	-0.713184	0.005123	0.098938	-0.007137	0.677856	-1.703281	-1.602026
63097	0	0.507258	9.857158	-0.756643	0.005066	0.098572	-0.007568	0.676922	-1.710981	-1.607322
63098	0	0.508248	9.838792	-0.682714	0.005078	0.098388	-0.006833	0.671216	-1.715770	-1.609925
63099	0	0.506433	9.808402	-0.615745	0.005066	0.098083	-0.006165	0.664197	-1.713736	-1.615694
63100	0	0.518215	9.723073	-0.662980	0.005184	0.097230	-0.006639	0.654076	-1.711178	-1.622339
63101	0	0.519045	9.729015	-0.713777	0.005188	0.097290	-0.007141	0.651389	-1.713945	-1.628078
63102	0	0.495524	9.649651	-0.627677	0.004949	0.096497	-0.006281	0.647716	-1.721615	-1.632462
63103	0	0.457780	9.631364	-0.652822	0.004578	0.096313	-0.006531	0.646014	-1.721572	-1.639627
63104	0	0.433863	9.619128	-0.640227	0.004333	0.096191	-0.006404	0.645173	-1.727522	-1.641927
63105	0	0.488291	9.600871	-0.658577	0.004883	0.096008	-0.006592	0.639026	-1.727486	-1.643607
63106	0	0.500632	9.576452	-0.632969	0.005005	0.095764	-0.006336	0.632296	-1.728997	-1.646228
63107	0	0.494755	9.570324	-0.652626	0.004944	0.095703	-0.006531	0.627984	-1.733203	-1.649354
63108	0	0.422429	9.564177	-0.713322	0.004218	0.095642	-0.007133	0.629577	-1.740516	-1.645292
63109	0	0.415357	9.594722	-0.713987	0.004150	0.095947	-0.007141	0.628689	-1.744255	-1.638253
63110	0	0.434123	9.631229	-0.714107	0.004339	0.096313	-0.007139	0.631847	-1.746438	-1.638177
63111	0	0.440017	9.625226	-0.646854	0.004395	0.096252	-0.006470	0.631131	-1.753016	-1.633082
63112	0	0.507873	9.716670	-0.683674	0.005076	0.097167	-0.006834	0.635008	-1.755604	-1.628129
63113	0	0.483320	9.735065	-0.658973	0.004822	0.097351	-0.006592	0.633200	-1.768921	-1.620610
63114	0	0.478826	9.771643	-0.707118	0.004783	0.097716	-0.007076	0.627969	-1.775246	-1.616005
63115	0	0.506745	9.832728	-0.659590	0.005066	0.098328	-0.006592	0.633438	-1.776805	-1.612315
63116	0	0.507381	9.857059	-0.660001	0.005069	0.098571	-0.006600	0.633575	-1.782479	-1.604650
63117	0	0.506702	9.863257	-0.671661	0.005066	0.098633	-0.006714	0.637462	-1.783484	-1.600407
63118	0	0.543524	9.893700	-0.757368	0.005434	0.098937	-0.007574	0.637596	-1.784628	-1.594923
63119	0	0.512626	9.875512	-0.658874	0.005127	0.098755	-0.006592	0.634683	-1.783548	-1.590281
63120	0	0.512076	9.863325	-0.682715	0.005125	0.098633	-0.006830	0.631795	-1.778254	-1.587108
63121	0	0.506622	9.857197	-0.750462	0.005066	0.098572	-0.007507	0.629642	-1.778150	-1.591593
63122	0	0.519022	9.832747	-0.695393	0.005188	0.098328	-0.006953	0.631334	-1.780285	-1.593685
63123	0	0.500960	9.802249	-0.652676	0.005005	0.098022	-0.006531	0.627467	-1.785345	-1.593307
63124	0	0.464789	9.777867	-0.639528	0.004647	0.097778	-0.006401	0.621689	-1.785510	-1.596890
63125	0	0.469979	9.729025	-0.652763	0.004700	0.097290	-0.006531	0.618875	-1.785066	-1.598689
63126	0	0.470237	9.674111	-0.615075	0.004700	0.096741	-0.006159	0.610221	-1.787618	-1.601113
63127	0	0.494678	9.631366	-0.658693	0.004944	0.096313	-0.006592	0.605364	-1.790498	-1.605363
63128	0	0.470470	9.619163	-0.609107	0.004705	0.096191	-0.006094	0.602707	-1.789031	-1.605742
63129	0	0.433533	9.576438	-0.567115	0.004333	0.095764	-0.005676	0.597184	-1.790725	-1.604128
63130	0	0.452323	9.552008	-0.621234	0.004519	0.095520	-0.006216	0.593457	-1.794645	-1.603727
63131	0	0.427293	9.539817	-0.677156	0.004272	0.095398	-0.006775	0.589899	-1.794725	-1.598766
63132	0	0.451951	9.509278	-0.658306	0.004517	0.095093	-0.006585	0.587905	-1.797705	-1.594441
63133	0	0.494788	9.527545	-0.714400	0.004944	0.095276	-0.007141	0.591904	-1.801988	-1.591240
63134	0	0.489581	9.557969	-0.757677	0.004890	0.095580	-0.007575	0.594559	-1.807832	-1.588102
63135	0	0.507230	9.600782	-0.665491	0.005066	0.096008	-0.006653	0.597490	-1.814901	-1.582488
63136	0	0.465860	9.673833	-0.647641	0.004651	0.096739	-0.006474	0.600525	-1.823078	-1.584518
63137	0	0.482890	9.692341	-0.586041	0.004822	0.096924	-0.005859	0.602200	-1.830908	-1.578758
63138	0	0.520586	9.753188	-0.586480	0.005201	0.097532	-0.005862	0.605589	-1.835662	-1.572857
63139	0	0.518572	9.796151	-0.653125	0.005188	0.097961	-0.006531	0.606624	-1.832359	-1.570572
63140	0	0.505835	9.857230	-0.628160	0.005061	0.098572	-0.006288	0.599870	-1.828606	-1.560881
63141	0	0.524965	9.851051	-0.702186	0.005249	0.098511	-0.007019	0.603414	-1.828735	-1.553622
63142	0	0.506922	9.869276	-0.708595	0.005067	0.098693	-0.007086	0.603904	-1.830823	-1.546303
63143	0	0.476075	9.899877	-0.744968	0.004761	0.098999	-0.007446	0.608246	-1.830124	-1.542360
63144	0	0.482251	9.924237	-0.732861	0.004821	0.099242	-0.007332	0.605043	-1.831305	-1.539857
63145	0	0.457717	9.918205	-0.738654	0.004578	0.099182	-0.007385	0.607009	-1.829998	-1.537507
63146	0	0.457625	9.912013	-0.635033	0.004576	0.099120	-0.006351	0.607343	-1.829757	-1.536437
63147	0	0.493928	9.918224	-0.641052	0.004944	0.099182	-0.006409	0.610146	-1.823511	-1.539209
63148	0	0.493515	9.851064	-0.549813	0.004934	0.098511	-0.005497	0.611682	-1.823822	-1.531256
63149	0	0.494512	9.857189	-0.622276	0.004944	0.098572	-0.006226	0.608989	-1.824346	-1.532552
63150	0	0.451936	9.777845	-0.634031	0.004519	0.097778	-0.006343	0.606503	-1.824405	-1.532963
63151	0	0.433191	9.704590	-0.659285	0.004333	0.097046	-0.006592	0.608485	-1.821490	-1.536651
63152	0	0.464083	9.680051	-0.708308	0.004635	0.096801	-0.007083	0.609208	-1.827590	-1.537103
63153	0	0.512368	9.637490	-0.707711	0.005127	0.096375	-0.007080	0.605977	-1.822828	-1.532802
63154	0	0.505487	9.594791	-0.651893	0.005059	0.095947	-0.006525	0.599478	-1.816458	-1.540046
63155	0	0.518929	9.570298	-0.610474	0.005188	0.095703	-0.006104	0.601396	-1.817016	-1.539475
63156	0	0.512894	9.545820	-0.616480	0.005129	0.095458	-0.006167	0.598519	-1.816218	-1.534945
63157	0	0.470112	9.515395	-0.567267	0.004700	0.095154	-0.005676	0.594547	-1.816944	-1.533286
63158	0	0.445990	9.527569	-0.542684	0.004457	0.095276	-0.005425	0.596520	-1.818880	-1.530017
63159	0	0.457949	9.582519	-0.543074	0.004578	0.095825	-0.005432	0.595112	-1.820123	-1.526212
63160	0	0.476639	9.558104	-0.622075	0.004764	0.095581	-0.006223	0.593042	-1.822450	-1.522225
63161	0	0.488567	9.594709	-0.634816	0.004883	0.095947	-0.006348	0.593652	-1.824988	-1.513377
63162	0	0.507486	9.625093	-0.653843	0.005072	0.096251	-0.006533	0.600806	-1.827755	-1.511888
63163	0	0.507129	9.704542	-0.677772	0.005066	0.097046	-0.006775	0.604249	-1.833120	-1.505360
63164	0	0.446874	9.704442	-0.690833	0.004466	0.097045	-0.006903	0.611351	-1.835145	-1.506231
63165	0	0.427601	9.759474	-0.616963	0.004272	0.097595	-0.006165	0.617339	-1.838328	-1.500149
63166	0	0.446542	9.795888	-0.673152	0.004462	0.097960	-0.006724	0.625728	-1.841039	-1.492635
63167	0	0.494347	9.838859	-0.616615	0.004944	0.098389	-0.006165	0.627739	-1.839517	-1.487486
63168	0	0.488456	9.911981	-0.684256	0.004882	0.099120	-0.006840	0.631353	-1.841428	-1.487981
63169	0	0.512788	9.899910	-0.622356	0.005127	0.098999	-0.006226	0.629022	-1.841471	-1.480223
63170	0	0.500288	9.918210	-0.726178	0.005006	0.099182	-0.007259	0.631873	-1.836951	-1.475150
63171	0	0.512463	9.899925	-0.732284	0.005127	0.098999	-0.007324	0.630453	-1.833105	-1.472128
63172	0	0.518087	9.893802	-0.738360	0.005183	0.098938	-0.007382	0.632211	-1.829135	-1.472116
63173	0	0.506541	9.887671	-0.708384	0.005066	0.098877	-0.007080	0.637055	-1.827209	-1.475791
63174	0	0.475526	9.826580	-0.702700	0.004759	0.098266	-0.007027	0.637686	-1.821803	-1.474001
63175	0	0.482262	9.820518	-0.690192	0.004822	0.098206	-0.006897	0.644098	-1.821341	-1.481249
63176	0	0.513304	9.802165	-0.653507	0.005128	0.098022	-0.006541	0.637147	-1.826049	-1.480316
63177	0	0.518564	9.747372	-0.652409	0.005188	0.097473	-0.006531	0.629813	-1.821835	-1.486913
63178	0	0.493583	9.723035	-0.681866	0.004938	0.097230	-0.006823	0.625548	-1.817780	-1.487862
63179	0	0.463652	9.667973	-0.714192	0.004639	0.096680	-0.007141	0.627106	-1.813793	-1.494112
63180	0	0.444755	9.606954	-0.683714	0.004451	0.096069	-0.006838	0.626592	-1.808553	-1.494297
63181	0	0.470006	9.588578	-0.678102	0.004700	0.095886	-0.006775	0.634267	-1.807558	-1.495485
63182	0	0.488165	9.606828	-0.648447	0.004883	0.096068	-0.006482	0.637461	-1.804698	-1.497787
63183	0	0.481900	9.564201	-0.598491	0.004822	0.095642	-0.005981	0.641823	-1.799964	-1.496331
63184	0	0.481812	9.600721	-0.629403	0.004815	0.096007	-0.006294	0.641797	-1.802150	-1.495214
63185	0	0.446003	9.588564	-0.629242	0.004456	0.095886	-0.006287	0.648708	-1.806188	-1.488334
63186	0	0.422286	9.582303	-0.636211	0.004220	0.095823	-0.006360	0.651296	-1.808204	-1.485432
63187	0	0.476366	9.631305	-0.604690	0.004761	0.096313	-0.006042	0.656603	-1.810304	-1.480940
63188	0	0.483002	9.673865	-0.672393	0.004827	0.096739	-0.006723	0.657269	-1.811909	-1.478379
63189	0	0.519341	9.692340	-0.677685	0.005188	0.096924	-0.006775	0.659742	-1.816850	-1.479546
63190	0	0.501461	9.747176	-0.678640	0.005015	0.097472	-0.006780	0.667844	-1.814458	-1.479436
63191	0	0.464030	9.728951	-0.678137	0.004639	0.097290	-0.006775	0.675629	-1.814883	-1.478313
63192	0	0.482264	9.771509	-0.691585	0.004825	0.097715	-0.006910	0.682091	-1.811126	-1.473924
63193	0	0.494570	9.820506	-0.629300	0.004944	0.098206	-0.006287	0.689554	-1.811831	-1.472544
63194	0	0.519102	9.844757	-0.642549	0.005191	0.098448	-0.006422	0.693690	-1.810493	-1.472085
63195	0	0.537495	9.869343	-0.635091	0.005371	0.098694	-0.006348	0.697666	-1.813360	-1.473095
63196	0	0.580412	9.887521	-0.684103	0.005805	0.098875	-0.006843	0.695877	-1.810823	-1.471448
63197	0	0.543483	9.857192	-0.677063	0.005432	0.098572	-0.006775	0.691110	-1.812374	-1.471836
63198	0	0.531856	9.851041	-0.695230	0.005315	0.098511	-0.006950	0.693244	-1.815274	-1.465368
63199	0	0.476306	9.802231	-0.720272	0.004761	0.098022	-0.007202	0.694110	-1.816393	-1.467807
63200	0	0.439840	9.789969	-0.695629	0.004398	0.097899	-0.006960	0.690074	-1.814850	-1.467723
63201	0	0.451289	9.790065	-0.671261	0.004517	0.097900	-0.006714	0.688807	-1.808857	-1.469686
63202	0	0.500059	9.722879	-0.604134	0.004997	0.097229	-0.006041	0.689577	-1.811294	-1.464560
63203	0	0.506673	9.698459	-0.622916	0.005066	0.096985	-0.006226	0.693942	-1.810552	-1.466004
63204	0	0.500610	9.680019	-0.636443	0.005006	0.096801	-0.006355	0.704637	-1.809323	-1.461948
63205	0	0.470296	9.649609	-0.592590	0.004700	0.096497	-0.005920	0.711432	-1.811361	-1.466322
63206	0	0.427892	9.625049	-0.654242	0.004278	0.096251	-0.006542	0.711485	-1.810702	-1.461401
63207	0	0.421061	9.606939	-0.720192	0.004211	0.096069	-0.007202	0.711155	-1.808118	-1.459511
63208	0	0.450960	9.600870	-0.671165	0.004515	0.096008	-0.006714	0.708529	-1.800372	-1.459137
63209	0	0.500398	9.631340	-0.714279	0.005005	0.096313	-0.007141	0.710482	-1.797653	-1.457065
63210	0	0.500296	9.631212	-0.672350	0.005003	0.096313	-0.006718	0.717459	-1.795903	-1.458491
63211	0	0.494129	9.661839	-0.568288	0.004944	0.096619	-0.005676	0.725058	-1.791291	-1.452965
63212	0	0.511872	9.680064	-0.599957	0.005121	0.096801	-0.005995	0.730751	-1.786511	-1.455455
63213	0	0.470640	9.698391	-0.635725	0.004700	0.096985	-0.006348	0.741887	-1.792771	-1.449500
63214	0	0.508602	9.747011	-0.624280	0.005079	0.097470	-0.006246	0.738324	-1.799107	-1.442173
63215	0	0.500979	9.771677	-0.744973	0.005005	0.097717	-0.007446	0.741876	-1.803306	-1.430305
63216	0	0.488818	9.777613	-0.691153	0.004892	0.097776	-0.006905	0.750046	-1.796617	-1.431449
63217	0	0.475819	9.808332	-0.690130	0.004761	0.098083	-0.006897	0.755091	-1.791847	-1.431266
63218	0	0.494260	9.857014	-0.715700	0.004938	0.098571	-0.007151	0.762228	-1.795363	-1.424990
63219	0	0.476139	9.869336	-0.745238	0.004761	0.098694	-0.007446	0.769143	-1.794380	-1.421925
63220	0	0.451810	9.881456	-0.593912	0.004518	0.098815	-0.005933	0.776321	-1.793210	-1.419533
63221	0	0.469720	9.875497	-0.598201	0.004700	0.098755	-0.005981	0.776945	-1.788416	-1.420606
63222	0	0.469254	9.863279	-0.580184	0.004694	0.098633	-0.005800	0.778710	-1.784847	-1.418417
63223	0	0.501407	9.838837	-0.579550	0.005005	0.098389	-0.005798	0.775401	-1.793604	-1.419472
63224	0	0.527138	9.826554	-0.597476	0.005267	0.098266	-0.005977	0.773049	-1.796656	-1.418566
63225	0	0.494847	9.777839	-0.677059	0.004944	0.097778	-0.006775	0.767925	-1.800180	-1.418367
63226	0	0.440169	9.741236	-0.725299	0.004403	0.097412	-0.007256	0.764773	-1.796656	-1.417539
63227	0	0.482888	9.722850	-0.708215	0.004822	0.097229	-0.007080	0.767204	-1.803077	-1.419455
63228	0	0.483573	9.649473	-0.708362	0.004835	0.096495	-0.007085	0.765833	-1.801804	-1.424538
63229	0	0.513126	9.625221	-0.622561	0.005127	0.096252	-0.006226	0.765925	-1.804848	-1.427268
63230	0	0.519383	9.631254	-0.604547	0.005197	0.096313	-0.006043	0.768336	-1.799508	-1.430960
63231	0	0.482396	9.594750	-0.554830	0.004822	0.095947	-0.005554	0.761342	-1.799992	-1.434864
63232	0	0.458208	9.552006	-0.584684	0.004581	0.095520	-0.005848	0.759664	-1.798917	-1.428803
63233	0	0.469925	9.570292	-0.653411	0.004700	0.095703	-0.006531	0.763340	-1.796496	-1.423773
63234	0	0.469608	9.558028	-0.604869	0.004698	0.095580	-0.006050	0.761389	-1.792489	-1.422536
63235	0	0.494670	9.582520	-0.658966	0.004944	0.095825	-0.006592	0.758521	-1.793995	-1.419366
63236	0	0.488751	9.606834	-0.750405	0.004888	0.096068	-0.007504	0.758751	-1.792044	-1.414806
63237	0	0.501227	9.643489	-0.708373	0.005005	0.096436	-0.007080	0.762734	-1.798921	-1.410835
63238	0	0.477625	9.692172	-0.641849	0.004775	0.096922	-0.006416	0.764737	-1.798551	-1.402764
63239	0	0.482412	9.722855	-0.696275	0.004822	0.097229	-0.006958	0.769841	-1.799438	-1.397121
63240	0	0.458318	9.795987	-0.679293	0.004581	0.097960	-0.006785	0.777951	-1.799684	-1.386537
63241	0	0.470179	9.808315	-0.610747	0.004700	0.098083	-0.006104	0.781961	-1.800312	-1.379599
63242	0	0.470853	9.826533	-0.647944	0.004704	0.098266	-0.006478	0.782996	-1.804135	-1.376219
63243	0	0.482517	9.838843	-0.695901	0.004822	0.098389	-0.006958	0.784034	-1.805974	-1.377768
63244	0	0.489924	9.850907	-0.684211	0.004889	0.098510	-0.006839	0.787744	-1.815194	-1.377829
63245	0	0.488613	9.869393	-0.713778	0.004883	0.098694	-0.007141	0.783503	-1.817039	-1.373046
63246	0	0.495181	9.912117	-0.719294	0.004950	0.099121	-0.007195	0.780360	-1.817550	-1.370749
63247	0	0.482607	9.887654	-0.714391	0.004822	0.098877	-0.007141	0.783340	-1.820437	-1.368284
63248	0	0.501789	9.911971	-0.690501	0.005013	0.099120	-0.006903	0.785738	-1.824554	-1.366757
63249	0	0.519353	9.857177	-0.701498	0.005188	0.098572	-0.007019	0.780657	-1.828940	-1.360903
63250	0	0.501723	9.802204	-0.688039	0.005015	0.098022	-0.006889	0.770018	-1.828948	-1.364563
63251	0	0.519194	9.771773	-0.774324	0.005188	0.097717	-0.007751	0.760341	-1.831394	-1.371261
63252	0	0.501977	9.753393	-0.681802	0.005013	0.097534	-0.006820	0.758004	-1.837819	-1.368228
63253	0	0.476139	9.735145	-0.676903	0.004761	0.097351	-0.006775	0.750685	-1.836512	-1.361800
63254	0	0.440006	9.692386	-0.700427	0.004395	0.096924	-0.007008	0.746433	-1.839789	-1.359866
63255	0	0.476407	9.649679	-0.676963	0.004761	0.096497	-0.006775	0.740012	-1.841515	-1.360499
63256	0	0.476920	9.613029	-0.639841	0.004766	0.096130	-0.006399	0.738714	-1.842653	-1.354065
63257	0	0.507203	9.619099	-0.592199	0.005066	0.096191	-0.005920	0.740201	-1.847768	-1.347292
63258	0	0.471314	9.582408	-0.555911	0.004711	0.095824	-0.005558	0.741110	-1.847966	-1.344990
63259	0	0.445842	9.606964	-0.548553	0.004456	0.096069	-0.005493	0.731573	-1.849211	-1.338419
63260	0	0.434471	9.533696	-0.663372	0.004338	0.095337	-0.006639	0.725111	-1.854905	-1.332571
63261	0	0.458255	9.564199	-0.646767	0.004578	0.095642	-0.006470	0.722307	-1.858562	-1.330286
63262	0	0.513903	9.612925	-0.652735	0.005136	0.096129	-0.006527	0.722209	-1.859473	-1.325938
63263	0	0.494867	9.625198	-0.628988	0.004944	0.096252	-0.006287	0.725497	-1.863094	-1.319119
63264	0	0.477346	9.637302	-0.678693	0.004770	0.096374	-0.006782	0.731294	-1.864725	-1.311650
63265	0	0.488974	9.680113	-0.653489	0.004883	0.096802	-0.006531	0.735702	-1.870707	-1.305583
63266	0	0.495937	9.704364	-0.642085	0.004957	0.097044	-0.006417	0.739304	-1.871119	-1.299847
63267	0	0.513118	9.765579	-0.629024	0.005127	0.097656	-0.006287	0.742869	-1.873958	-1.291850
63268	0	0.507613	9.808152	-0.672052	0.005074	0.098082	-0.006721	0.741089	-1.874819	-1.284243
63269	0	0.519303	9.820556	-0.738176	0.005188	0.098206	-0.007385	0.736376	-1.878523	-1.280417
63270	0	0.502136	9.826579	-0.651656	0.005014	0.098266	-0.006524	0.726839	-1.884525	-1.269792
63271	0	0.506883	9.881607	-0.695366	0.005066	0.098816	-0.006958	0.721018	-1.885785	-1.259818
63272	0	0.519307	9.875548	-0.743020	0.005194	0.098755	-0.007438	0.711858	-1.882760	-1.260118
63273	0	0.482583	9.844940	-0.708163	0.004822	0.098450	-0.007080	0.713130	-1.885216	-1.255339
63274	0	0.477101	9.875342	-0.708917	0.004768	0.098754	-0.007084	0.718840	-1.885941	-1.252125
63275	0	0.464018	9.875499	-0.628389	0.004639	0.098755	-0.006287	0.715425	-1.885212	-1.255519
63276	0	0.475940	9.808373	-0.573200	0.004764	0.098083	-0.005733	0.714479	-1.877797	-1.256790
63277	0	0.500972	9.783939	-0.603795	0.005005	0.097839	-0.006042	0.708916	-1.880937	-1.258841
63278	0	0.501624	9.753439	-0.609004	0.005014	0.097534	-0.006095	0.702587	-1.880748	-1.256707
63279	0	0.476298	9.722926	-0.634199	0.004761	0.097229	-0.006348	0.695625	-1.880880	-1.262106
63280	0	0.434372	9.698453	-0.731428	0.004337	0.096985	-0.007314	0.695781	-1.886087	-1.258582
63281	0	0.470241	9.668017	-0.652172	0.004700	0.096680	-0.006531	0.684633	-1.886871	-1.255104
63282	0	0.494878	9.661976	-0.699965	0.004949	0.096620	-0.007002	0.681406	-1.884707	-1.250751
63283	0	0.488355	9.637446	-0.604277	0.004883	0.096375	-0.006042	0.681398	-1.883042	-1.252870
63284	0	0.518976	9.625181	-0.646520	0.005189	0.096251	-0.006471	0.674146	-1.881711	-1.247190
63285	0	0.488509	9.631324	-0.561733	0.004883	0.096313	-0.005615	0.676195	-1.881879	-1.244564
63286	0	0.470734	9.612951	-0.634819	0.004704	0.096129	-0.006352	0.670684	-1.883941	-1.244875
63287	0	0.500850	9.655776	-0.591494	0.005005	0.096558	-0.005920	0.663597	-1.885808	-1.243519
63288	0	0.489380	9.631332	-0.688557	0.004889	0.096313	-0.006886	0.661825	-1.888551	-1.237592
63289	0	0.482468	9.674077	-0.713856	0.004822	0.096741	-0.007141	0.658168	-1.889575	-1.235121
63290	0	0.464719	9.674056	-0.725873	0.004644	0.096741	-0.007258	0.657916	-1.890455	-1.233777
63291	0	0.476334	9.716775	-0.702025	0.004761	0.097168	-0.007019	0.658627	-1.891110	-1.227776
63292	0	0.495070	9.759410	-0.683965	0.004949	0.097594	-0.006839	0.659022	-1.891096	-1.223064
63293	0	0.500553	9.771737	-0.689529	0.005005	0.097717	-0.006897	0.656117	-1.889534	-1.212623
63294	0	0.494657	9.826606	-0.622983	0.004945	0.098267	-0.006223	0.663674	-1.889172	-1.199844
63295	0	0.482443	9.802243	-0.646821	0.004822	0.098022	-0.006470	0.661156	-1.889841	-1.193216
63296	0	0.458066	9.820453	-0.640837	0.004582	0.098205	-0.006406	0.663468	-1.885309	-1.187653
63297	0	0.475975	9.869413	-0.725995	0.004761	0.098694	-0.007263	0.659171	-1.881623	-1.186761
63298	0	0.488200	9.820535	-0.664878	0.004880	0.098206	-0.006647	0.660473	-1.881488	-1.183646
63299	0	0.488226	9.826694	-0.701467	0.004883	0.098267	-0.007019	0.654766	-1.878310	-1.179794
63300	0	0.488191	9.826636	-0.634210	0.004881	0.098267	-0.006339	0.657531	-1.876990	-1.172092
63301	0	0.475785	9.747356	-0.670987	0.004761	0.097473	-0.006714	0.652613	-1.870840	-1.178071
63302	0	0.506301	9.759515	-0.585041	0.005060	0.097595	-0.005852	0.650374	-1.871578	-1.174909
63303	0	0.506528	9.735122	-0.640704	0.005066	0.097351	-0.006409	0.647843	-1.868219	-1.171003
63304	0	0.537215	9.729010	-0.652458	0.005369	0.097290	-0.006528	0.643116	-1.869229	-1.163009
63305	0	0.512403	9.668007	-0.707701	0.005127	0.096680	-0.007080	0.638933	-1.863146	-1.163790
63306	0	0.487596	9.667985	-0.658383	0.004876	0.096680	-0.006586	0.635568	-1.860376	-1.160797
63307	0	0.494544	9.649669	-0.677214	0.004944	0.096497	-0.006775	0.631709	-1.859640	-1.157688
63308	0	0.494785	9.613059	-0.682729	0.004947	0.096130	-0.006831	0.626289	-1.858474	-1.152409
63309	0	0.488593	9.631331	-0.640884	0.004883	0.096313	-0.006409	0.625815	-1.859566	-1.145307
63310	0	0.488846	9.631244	-0.598376	0.004889	0.096313	-0.005982	0.626642	-1.856917	-1.143313
63311	0	0.451187	9.613078	-0.671115	0.004517	0.096130	-0.006714	0.622811	-1.848648	-1.137659
63312	0	0.463503	9.661849	-0.670666	0.004628	0.096619	-0.006709	0.619209	-1.854160	-1.129927
63313	0	0.464432	9.674025	-0.665571	0.004639	0.096741	-0.006653	0.621724	-1.858307	-1.118248
63314	0	0.465384	9.710477	-0.629380	0.004649	0.097105	-0.006293	0.621246	-1.861380	-1.106262
63315	0	0.506479	9.716824	-0.707723	0.005066	0.097168	-0.007080	0.616818	-1.857569	-1.095694
63316	0	0.463666	9.759482	-0.683629	0.004636	0.097595	-0.006831	0.622443	-1.855765	-1.097463
63317	0	0.494233	9.777823	-0.708243	0.004944	0.097778	-0.007080	0.624347	-1.851397	-1.087405
63318	0	0.469939	9.808231	-0.696372	0.004696	0.098083	-0.006963	0.624745	-1.852822	-1.078191
63319	0	0.494530	9.832712	-0.720818	0.004944	0.098328	-0.007202	0.630975	-1.851875	-1.071541
63320	0	0.488452	9.844755	-0.648606	0.004885	0.098448	-0.006482	0.634490	-1.849128	-1.060902
63321	0	0.482278	9.851076	-0.652982	0.004822	0.098511	-0.006531	0.632678	-1.847595	-1.055699
63322	0	0.488555	9.869335	-0.653569	0.004885	0.098694	-0.006529	0.639954	-1.845795	-1.056043
63323	0	0.488356	9.851054	-0.689932	0.004883	0.098511	-0.006897	0.641838	-1.844014	-1.048172
63324	0	0.518984	9.826559	-0.684088	0.005189	0.098266	-0.006841	0.641406	-1.842283	-1.049487
63325	0	0.524925	9.796167	-0.732086	0.005249	0.097961	-0.007324	0.636980	-1.839751	-1.046638
63326	0	0.518885	9.783923	-0.689240	0.005188	0.097839	-0.006891	0.637611	-1.838025	-1.042602
63327	0	0.494660	9.747302	-0.598126	0.004944	0.097473	-0.005981	0.636752	-1.838446	-1.038447
63328	0	0.489283	9.722776	-0.610397	0.004888	0.097228	-0.006104	0.636624	-1.841837	-1.029054
63329	0	0.458460	9.698453	-0.604253	0.004578	0.096985	-0.006042	0.635931	-1.847309	-1.022701
63330	0	0.495249	9.686199	-0.573980	0.004957	0.096862	-0.005738	0.636941	-1.838982	-1.011776
63331	0	0.463581	9.655783	-0.591916	0.004639	0.096558	-0.005920	0.634820	-1.832715	-1.009583
63332	0	0.475671	9.613047	-0.701397	0.004754	0.096130	-0.007017	0.630350	-1.833077	-1.006541
63333	0	0.470260	9.606932	-0.634576	0.004700	0.096069	-0.006348	0.627586	-1.833595	-1.007771
63334	0	0.476547	9.606823	-0.665221	0.004766	0.096068	-0.006650	0.629618	-1.830689	-1.006563
63335	0	0.451990	9.576362	-0.684129	0.004517	0.095764	-0.006836	0.635423	-1.831763	-1.004006
63336	0	0.482446	9.600650	-0.635973	0.004827	0.096006	-0.006359	0.635626	-1.825202	-1.002324
63337	0	0.470008	9.625216	-0.622962	0.004700	0.096252	-0.006226	0.639526	-1.822884	-0.998380
63338	0	0.482176	9.655631	-0.648366	0.004822	0.096557	-0.006478	0.645239	-1.819955	-0.993374
63339	0	0.463894	9.655754	-0.653166	0.004639	0.096558	-0.006531	0.645469	-1.817472	-0.986731
63340	0	0.507008	9.704454	-0.653548	0.005066	0.097045	-0.006533	0.648112	-1.819478	-0.984328
63341	0	0.488746	9.704534	-0.635259	0.004883	0.097046	-0.006348	0.653173	-1.822098	-0.979416
63342	0	0.507273	9.759329	-0.703104	0.005075	0.097593	-0.007030	0.654178	-1.817173	-0.973078
63343	0	0.513260	9.814379	-0.696435	0.005127	0.098145	-0.006958	0.660643	-1.820985	-0.963388
63344	0	0.507451	9.795916	-0.685585	0.005076	0.097960	-0.006849	0.667629	-1.815846	-0.959850
63345	0	0.506668	9.863249	-0.677904	0.005066	0.098633	-0.006775	0.671465	-1.813953	-0.949109
63346	0	0.512949	9.869301	-0.665854	0.005128	0.098693	-0.006661	0.667479	-1.812830	-0.951963
63347	0	0.482530	9.844963	-0.707874	0.004822	0.098450	-0.007080	0.665227	-1.814005	-0.952247
63348	0	0.488818	9.869262	-0.696085	0.004889	0.098693	-0.006956	0.670128	-1.809509	-0.951829
63349	0	0.451646	9.814447	-0.738618	0.004517	0.098145	-0.007385	0.670373	-1.806492	-0.945072
63350	0	0.476368	9.857070	-0.708102	0.004760	0.098571	-0.007082	0.668555	-1.808077	-0.943325
63351	0	0.481965	9.838866	-0.683762	0.004822	0.098389	-0.006836	0.669779	-1.802646	-0.944654
63352	0	0.475342	9.783862	-0.714358	0.004756	0.097838	-0.007145	0.667420	-1.796746	-0.940196
63353	0	0.476064	9.777808	-0.708350	0.004761	0.097778	-0.007080	0.670548	-1.793751	-0.932561
63354	0	0.494296	9.753298	-0.611509	0.004943	0.097533	-0.006111	0.674172	-1.791005	-0.924071
63355	0	0.501171	9.722837	-0.592505	0.005005	0.097229	-0.005920	0.678940	-1.796001	-0.925369
63356	0	0.471529	9.698281	-0.629671	0.004713	0.096983	-0.006296	0.678941	-1.795581	-0.922287
63357	0	0.470193	9.643562	-0.665014	0.004700	0.096436	-0.006653	0.675082	-1.795198	-0.919752
63358	0	0.488751	9.643548	-0.658740	0.004887	0.096436	-0.006587	0.674661	-1.793307	-0.913310
63359	0	0.506543	9.655793	-0.622120	0.005066	0.096558	-0.006226	0.668900	-1.789570	-0.916792
63360	0	0.488204	9.613055	-0.676301	0.004881	0.096130	-0.006766	0.664162	-1.787955	-0.909618
63361	0	0.476474	9.570263	-0.647412	0.004761	0.095703	-0.006470	0.668449	-1.789841	-0.898150
63362	0	0.514189	9.624996	-0.623801	0.005135	0.096251	-0.006235	0.670907	-1.795648	-0.889395
63363	0	0.464021	9.631302	-0.604858	0.004639	0.096313	-0.006042	0.677384	-1.794442	-0.879938
63364	0	0.476097	9.631134	-0.593857	0.004764	0.096312	-0.005933	0.683130	-1.788458	-0.867808
63365	0	0.482557	9.680140	-0.659421	0.004822	0.096802	-0.006592	0.685241	-1.789881	-0.868390
63366	0	0.470749	9.716671	-0.605231	0.004706	0.097167	-0.006048	0.688949	-1.788335	-0.854136
63367	0	0.482242	9.747300	-0.653242	0.004822	0.097473	-0.006531	0.689923	-1.786139	-0.843196
63368	0	0.488363	9.783832	-0.684097	0.004884	0.097838	-0.006840	0.690398	-1.783014	-0.833058
63369	0	0.457862	9.753412	-0.750755	0.004578	0.097534	-0.007507	0.689503	-1.781260	-0.825698
63370	0	0.476368	9.765482	-0.751319	0.004762	0.097655	-0.007508	0.694419	-1.780576	-0.820589
63371	0	0.469996	9.826649	-0.720348	0.004700	0.098267	-0.007202	0.694762	-1.777997	-0.808575
63372	0	0.445518	9.814321	-0.690536	0.004456	0.098144	-0.006900	0.700208	-1.774564	-0.804153
63373	0	0.482394	9.832718	-0.641401	0.004822	0.098328	-0.006409	0.705454	-1.774058	-0.796878
63374	0	0.507319	9.863149	-0.599597	0.005070	0.098632	-0.005993	0.708294	-1.774877	-0.796968
63375	0	0.495203	9.796094	-0.604363	0.004944	0.097961	-0.006042	0.708713	-1.781396	-0.791524
63376	0	0.508257	9.844765	-0.684065	0.005082	0.098448	-0.006839	0.709943	-1.778862	-0.781273
63377	0	0.488258	9.820562	-0.683535	0.004883	0.098206	-0.006836	0.708380	-1.775518	-0.775760
63378	0	0.476209	9.735096	-0.652987	0.004760	0.097351	-0.006530	0.707565	-1.775135	-0.768292
63379	0	0.488126	9.753385	-0.629300	0.004883	0.097534	-0.006287	0.713977	-1.770308	-0.755547
63380	0	0.524819	9.728923	-0.702823	0.005245	0.097289	-0.007032	0.708238	-1.770705	-0.750995
63381	0	0.507006	9.680153	-0.634788	0.005066	0.096802	-0.006348	0.707703	-1.772439	-0.748720
63382	0	0.507333	9.710578	-0.665694	0.005074	0.097106	-0.006654	0.710676	-1.768988	-0.742904
63383	0	0.500551	9.643537	-0.683795	0.005005	0.096436	-0.006836	0.712072	-1.766675	-0.738217
63384	0	0.488564	9.649545	-0.574346	0.004884	0.096496	-0.005742	0.712964	-1.765635	-0.739619
63385	0	0.469990	9.674053	-0.586247	0.004700	0.096741	-0.005859	0.715676	-1.762734	-0.734351
63386	0	0.458044	9.667876	-0.659621	0.004578	0.096679	-0.006598	0.711964	-1.762993	-0.725074
63387	0	0.439391	9.637458	-0.628607	0.004395	0.096375	-0.006287	0.710424	-1.759085	-0.720150
63388	0	0.458186	9.655738	-0.726152	0.004576	0.096558	-0.007262	0.708578	-1.763264	-0.716171
63389	0	0.482676	9.661828	-0.683765	0.004822	0.096619	-0.006836	0.709434	-1.766140	-0.711921
63390	0	0.513866	9.680057	-0.684147	0.005136	0.096801	-0.006840	0.710356	-1.765653	-0.704994
63391	0	0.476904	9.704526	-0.635115	0.004761	0.097046	-0.006348	0.713626	-1.772236	-0.704602
63392	0	0.465862	9.698261	-0.623580	0.004655	0.096983	-0.006233	0.715800	-1.773434	-0.700689
63393	0	0.451609	9.765618	-0.653209	0.004517	0.097656	-0.006531	0.716029	-1.769867	-0.688521
63394	0	0.500649	9.759403	-0.659540	0.005003	0.097594	-0.006595	0.715919	-1.770819	-0.687108
63395	0	0.494725	9.771707	-0.665345	0.004944	0.097717	-0.006653	0.715775	-1.771579	-0.682007
63396	0	0.513718	9.820440	-0.653313	0.005134	0.098205	-0.006533	0.715265	-1.772578	-0.672041
63397	0	0.494677	9.796107	-0.677794	0.004944	0.097961	-0.006775	0.717748	-1.772860	-0.664469
63398	0	0.483203	9.808200	-0.654229	0.004827	0.098083	-0.006537	0.722475	-1.774936	-0.658346
63399	0	0.494594	9.814447	-0.689633	0.004944	0.098145	-0.006897	0.720709	-1.774215	-0.651203
63400	0	0.506965	9.808230	-0.696059	0.005070	0.098083	-0.006957	0.723927	-1.770891	-0.647153
63401	0	0.482180	9.777840	-0.671263	0.004822	0.097778	-0.006714	0.721611	-1.767647	-0.645557
63402	0	0.506607	9.808357	-0.750365	0.005065	0.098083	-0.007505	0.718652	-1.765713	-0.649342
63403	0	0.500484	9.735122	-0.738331	0.005005	0.097351	-0.007385	0.715531	-1.762405	-0.652011
63404	0	0.500630	9.735085	-0.677249	0.005004	0.097351	-0.006771	0.716138	-1.762013	-0.644288
63405	0	0.470500	9.722865	-0.714240	0.004700	0.097229	-0.007141	0.716739	-1.765025	-0.637794
63406	0	0.459074	9.680067	-0.720457	0.004587	0.096801	-0.007205	0.715113	-1.766097	-0.625953
63407	0	0.458032	9.680182	-0.738284	0.004578	0.096802	-0.007385	0.711345	-1.766042	-0.620185
63408	0	0.464315	9.655663	-0.634359	0.004643	0.096557	-0.006343	0.711195	-1.762442	-0.616202
63409	0	0.481947	9.637451	-0.628845	0.004822	0.096375	-0.006287	0.712595	-1.756295	-0.618747
63410	0	0.494324	9.625117	-0.580384	0.004939	0.096251	-0.005802	0.713570	-1.758002	-0.607179
63411	0	0.488356	9.667939	-0.641265	0.004883	0.096680	-0.006409	0.717380	-1.755542	-0.606011
63412	0	0.464385	9.631243	-0.635454	0.004640	0.096313	-0.006356	0.714381	-1.757286	-0.599704
63413	0	0.512838	9.649632	-0.671648	0.005127	0.096497	-0.006714	0.716349	-1.755778	-0.594693
63414	0	0.495075	9.692273	-0.629065	0.004946	0.096923	-0.006292	0.712987	-1.758626	-0.580705
63415	0	0.495033	9.686218	-0.708401	0.004944	0.096863	-0.007080	0.716338	-1.763158	-0.566489
63416	0	0.495925	9.734870	-0.672700	0.004956	0.097349	-0.006722	0.720416	-1.763555	-0.554129
63417	0	0.500656	9.765597	-0.610664	0.005005	0.097656	-0.006104	0.723046	-1.762229	-0.549331
63418	0	0.483205	9.771575	-0.635765	0.004825	0.097716	-0.006354	0.725732	-1.767734	-0.536508
63419	0	0.507082	9.777765	-0.611019	0.005066	0.097778	-0.006104	0.732317	-1.770291	-0.528285
63420	0	0.483517	9.820329	-0.630366	0.004831	0.098204	-0.006301	0.734522	-1.771440	-0.522069
63421	0	0.500789	9.832751	-0.665245	0.005005	0.098328	-0.006653	0.732863	-1.771743	-0.509321
63422	0	0.537915	9.838781	-0.695496	0.005377	0.098388	-0.006958	0.728029	-1.771294	-0.503163
63423	0	0.531047	9.857205	-0.701488	0.005310	0.098572	-0.007019	0.721991	-1.768548	-0.499660
63424	0	0.476532	9.820540	-0.731578	0.004761	0.098206	-0.007317	0.720011	-1.770597	-0.491249
63425	0	0.457960	9.820537	-0.769172	0.004578	0.098206	-0.007690	0.720535	-1.769577	-0.489335
63426	0	0.452469	9.832663	-0.665360	0.004520	0.098327	-0.006656	0.717091	-1.771219	-0.479210
63427	0	0.483067	9.783901	-0.659035	0.004822	0.097839	-0.006592	0.714338	-1.778298	-0.476449
63428	0	0.483918	9.783861	-0.621921	0.004839	0.097838	-0.006223	0.709038	-1.775309	-0.467649
63429	0	0.518885	9.747311	-0.671369	0.005188	0.097473	-0.006714	0.707770	-1.772978	-0.460836
63430	0	0.506887	9.722798	-0.659135	0.005067	0.097228	-0.006592	0.706422	-1.771831	-0.463225
63431	0	0.482351	9.698494	-0.640619	0.004822	0.096985	-0.006409	0.702382	-1.770523	-0.466128
63432	0	0.507065	9.692408	-0.658187	0.005069	0.096924	-0.006587	0.695275	-1.769336	-0.464943
63433	0	0.469706	9.625270	-0.713933	0.004700	0.096252	-0.007141	0.691930	-1.762920	-0.454913
63434	0	0.506188	9.643549	-0.707680	0.005060	0.096436	-0.007077	0.690223	-1.761650	-0.441162
63435	0	0.482045	9.606934	-0.683683	0.004822	0.096069	-0.006836	0.690191	-1.756725	-0.434058
63436	0	0.524764	9.649639	-0.629028	0.005246	0.096497	-0.006289	0.690934	-1.755277	-0.418624
63437	0	0.482112	9.613030	-0.653227	0.004822	0.096130	-0.006531	0.691393	-1.751258	-0.406857
63438	0	0.494086	9.637382	-0.604299	0.004942	0.096374	-0.006046	0.686110	-1.746759	-0.394828
63439	0	0.500778	9.631346	-0.610134	0.005005	0.096313	-0.006104	0.682297	-1.746914	-0.378651
63440	0	0.519858	9.673938	-0.677288	0.005194	0.096740	-0.006771	0.683130	-1.749408	-0.367111
63441	0	0.482419	9.698464	-0.598314	0.004822	0.096985	-0.005981	0.683704	-1.749073	-0.352881
63442	0	0.470678	9.698382	-0.683948	0.004704	0.096984	-0.006840	0.682352	-1.748388	-0.348959
63443	0	0.494568	9.729016	-0.634442	0.004944	0.097290	-0.006348	0.677032	-1.747389	-0.338932
63444	0	0.482637	9.741224	-0.658294	0.004825	0.097412	-0.006586	0.672118	-1.746096	-0.331684
63445	0	0.500783	9.790021	-0.640910	0.005005	0.097900	-0.006409	0.671376	-1.746189	-0.326721
63446	0	0.483117	9.814340	-0.659264	0.004827	0.098144	-0.006593	0.669977	-1.747148	-0.317917
63447	0	0.445873	9.808338	-0.628612	0.004456	0.098083	-0.006287	0.667961	-1.747608	-0.303596
63448	0	0.482643	9.826570	-0.610255	0.004827	0.098266	-0.006103	0.666841	-1.742896	-0.301171
63449	0	0.500446	9.826671	-0.640732	0.005005	0.098267	-0.006409	0.663978	-1.739043	-0.293776
63450	0	0.519002	9.857181	-0.707453	0.005187	0.098572	-0.007077	0.659809	-1.739040	-0.295644
63451	0	0.507240	9.814447	-0.634337	0.005066	0.098145	-0.006348	0.653785	-1.743087	-0.295495
63452	0	0.489687	9.838755	-0.609730	0.004895	0.098388	-0.006096	0.654216	-1.741599	-0.288795
63453	0	0.494377	9.802248	-0.640847	0.004944	0.098022	-0.006409	0.652681	-1.738130	-0.280713
63454	0	0.525226	9.789988	-0.690104	0.005248	0.097900	-0.006897	0.656289	-1.739579	-0.279673
63455	0	0.518705	9.722911	-0.598051	0.005188	0.097229	-0.005981	0.653994	-1.735005	-0.273438
63456	0	0.518828	9.722892	-0.689393	0.005185	0.097229	-0.006895	0.651151	-1.735457	-0.260314
63457	0	0.519091	9.704625	-0.585090	0.005188	0.097046	-0.005859	0.639878	-1.735517	-0.249421
63458	0	0.458511	9.667984	-0.626681	0.004583	0.096680	-0.006270	0.634618	-1.734026	-0.248747
63459	0	0.482513	9.674070	-0.597913	0.004822	0.096741	-0.005981	0.630866	-1.734407	-0.249819
63460	0	0.494890	9.655683	-0.609762	0.004950	0.096557	-0.006100	0.627002	-1.730261	-0.244166
63461	0	0.470336	9.631320	-0.634914	0.004700	0.096313	-0.006348	0.627439	-1.731211	-0.235281
63462	0	0.464950	9.661760	-0.653302	0.004645	0.096618	-0.006535	0.624488	-1.732617	-0.232313
63463	0	0.457886	9.655746	-0.616603	0.004578	0.096558	-0.006165	0.624779	-1.730727	-0.224618
63464	0	0.476136	9.649583	-0.640948	0.004763	0.096496	-0.006412	0.621090	-1.725723	-0.216941
63465	0	0.482049	9.649657	-0.622683	0.004822	0.096497	-0.006226	0.621324	-1.720709	-0.211594
63466	0	0.488314	9.686157	-0.665730	0.004880	0.096862	-0.006656	0.621899	-1.721044	-0.205275
63467	0	0.494287	9.710698	-0.683594	0.004944	0.097107	-0.006836	0.620415	-1.716530	-0.195936
63468	0	0.457577	9.710673	-0.647203	0.004575	0.097107	-0.006470	0.621843	-1.714241	-0.187702
63469	0	0.482080	9.741215	-0.714127	0.004822	0.097412	-0.007141	0.620815	-1.709603	-0.183044
63470	0	0.518184	9.771776	-0.695472	0.005185	0.097717	-0.006959	0.614653	-1.702239	-0.179196
63471	0	0.500558	9.771738	-0.604038	0.005005	0.097717	-0.006042	0.610862	-1.699597	-0.175014
63472	0	0.500671	9.790025	-0.622327	0.005006	0.097900	-0.006222	0.611417	-1.697076	-0.168874
63473	0	0.482131	9.808349	-0.598199	0.004822	0.098083	-0.005981	0.610739	-1.693037	-0.167201
63474	0	0.500382	9.832767	-0.665259	0.005003	0.098328	-0.006654	0.608177	-1.690457	-0.164454
63475	0	0.507048	9.814464	-0.683092	0.005066	0.098145	-0.006836	0.601225	-1.692189	-0.168094
63476	0	0.519564	9.838865	-0.688844	0.005197	0.098389	-0.006887	0.601039	-1.687640	-0.162098
63477	0	0.500807	9.796136	-0.671250	0.005005	0.097961	-0.006714	0.598211	-1.687838	-0.160315
63478	0	0.476566	9.741141	-0.731947	0.004766	0.097411	-0.007322	0.593719	-1.683353	-0.158701
63479	0	0.464211	9.796122	-0.671445	0.004639	0.097961	-0.006714	0.593290	-1.683766	-0.162849
63480	0	0.458142	9.741122	-0.628960	0.004584	0.097411	-0.006289	0.593286	-1.676824	-0.158057
63481	0	0.451153	9.735132	-0.616446	0.004517	0.097351	-0.006165	0.591616	-1.667473	-0.147693
63482	0	0.462741	9.722890	-0.555672	0.004628	0.097229	-0.005554	0.593197	-1.663070	-0.145422
63483	0	0.482824	9.692366	-0.549042	0.004822	0.096924	-0.005493	0.588456	-1.667312	-0.138873
63484	0	0.476966	9.680103	-0.597580	0.004773	0.096801	-0.005977	0.586008	-1.659702	-0.130325
63485	0	0.463540	9.698511	-0.701777	0.004639	0.096985	-0.007019	0.583298	-1.652254	-0.131905
63486	0	0.499696	9.649667	-0.646740	0.004998	0.096497	-0.006468	0.581403	-1.647264	-0.125563
63487	0	0.494437	9.655753	-0.653166	0.004944	0.096558	-0.006531	0.581192	-1.644309	-0.118472
63488	0	0.482416	9.667818	-0.684401	0.004822	0.096679	-0.006838	0.587151	-1.643583	-0.116483
63489	0	0.463837	9.692388	-0.616404	0.004639	0.096924	-0.006165	0.585370	-1.639570	-0.118039
63490	0	0.506644	9.674049	-0.653214	0.005065	0.096741	-0.006530	0.586651	-1.637833	-0.115103
63491	0	0.507060	9.722872	-0.647029	0.005066	0.097229	-0.006470	0.585759	-1.639919	-0.108035
63492	0	0.550329	9.753306	-0.610664	0.005502	0.097533	-0.006105	0.585963	-1.638066	-0.102528
63493	0	0.500806	9.728987	-0.646986	0.005005	0.097290	-0.006470	0.584805	-1.638232	-0.093554
63494	0	0.482854	9.747256	-0.628102	0.004827	0.097472	-0.006288	0.575442	-1.636104	-0.078076
63495	0	0.476046	9.765609	-0.683837	0.004761	0.097656	-0.006836	0.577028	-1.632184	-0.071329
63496	0	0.464256	9.759382	-0.617365	0.004638	0.097594	-0.006170	0.579490	-1.634378	-0.065762
63497	0	0.494489	9.783928	-0.665317	0.004944	0.097839	-0.006653	0.578774	-1.631892	-0.069480
63498	0	0.506962	9.796019	-0.690062	0.005068	0.097960	-0.006898	0.580466	-1.630472	-0.064126
63499	0	0.451735	9.790006	-0.647420	0.004517	0.097900	-0.006470	0.584208	-1.627856	-0.049051
63500	0	0.464178	9.814322	-0.642215	0.004640	0.098144	-0.006418	0.587331	-1.626843	-0.043082
63501	0	0.451609	9.765616	-0.592229	0.004517	0.097656	-0.005920	0.588526	-1.622403	-0.046942
63502	0	0.493925	9.789951	-0.671953	0.004942	0.097899	-0.006719	0.588393	-1.615562	-0.046541
63503	0	0.500489	9.771729	-0.646964	0.005005	0.097717	-0.006470	0.587079	-1.611876	-0.044861
63504	0	0.475740	9.759460	-0.701598	0.004760	0.097594	-0.007019	0.582110	-1.605501	-0.037369
63505	0	0.457742	9.710713	-0.658899	0.004578	0.097107	-0.006592	0.577487	-1.601626	-0.026807
63506	0	0.463481	9.716782	-0.646927	0.004638	0.097168	-0.006465	0.581526	-1.594407	-0.028793
63507	0	0.475788	9.692360	-0.665820	0.004761	0.096924	-0.006653	0.586560	-1.587380	-0.027465
63508	0	0.499899	9.661732	-0.587641	0.004998	0.096618	-0.005871	0.591580	-1.584848	-0.016320
63509	0	0.482574	9.649633	-0.616536	0.004822	0.096497	-0.006165	0.591158	-1.585929	-0.013393
63510	0	0.488850	9.661762	-0.592518	0.004890	0.096618	-0.005922	0.593031	-1.580084	-0.005382
63511	0	0.488346	9.667971	-0.604154	0.004883	0.096680	-0.006042	0.590510	-1.577232	-0.002838
63512	0	0.506662	9.649637	-0.659314	0.005067	0.096497	-0.006590	0.592965	-1.573318	0.000578
63513	0	0.500582	9.661844	-0.714333	0.005005	0.096619	-0.007141	0.594454	-1.570715	-0.001787
63514	0	0.482550	9.686128	-0.678565	0.004823	0.096862	-0.006780	0.600099	-1.570390	0.001149
63515	0	0.451898	9.661806	-0.690374	0.004517	0.096619	-0.006897	0.606762	-1.569587	0.011633
63516	0	0.477145	9.728754	-0.587791	0.004765	0.097288	-0.005874	0.610339	-1.574072	0.018707
63517	0	0.482174	9.716768	-0.592526	0.004822	0.097168	-0.005920	0.614553	-1.570450	0.029274
63518	0	0.494315	9.771604	-0.678941	0.004943	0.097716	-0.006785	0.617765	-1.567175	0.033407
63519	0	0.470117	9.759500	-0.616690	0.004700	0.097595	-0.006165	0.619028	-1.565306	0.039337
63520	0	0.482731	9.771621	-0.696267	0.004825	0.097716	-0.006963	0.617292	-1.564918	0.056272
63521	0	0.469816	9.802221	-0.763354	0.004700	0.098022	-0.007629	0.620623	-1.559542	0.067161
63522	0	0.506106	9.796055	-0.739351	0.005062	0.097960	-0.007394	0.618868	-1.554683	0.067483
63523	0	0.506749	9.814452	-0.738434	0.005066	0.098145	-0.007385	0.616512	-1.552846	0.068955
63524	0	0.488816	9.820359	-0.757906	0.004886	0.098205	-0.007567	0.629102	-1.551978	0.064452
63525	0	0.488765	9.796100	-0.689960	0.004883	0.097961	-0.006897	0.630738	-1.554018	0.067683
63526	0	0.526301	9.832613	-0.660219	0.005259	0.098327	-0.006598	0.634914	-1.555473	0.076575
63527	0	0.494244	9.832772	-0.634750	0.004944	0.098328	-0.006348	0.633440	-1.550106	0.076910
63528	0	0.530739	9.802236	-0.641008	0.005307	0.098022	-0.006409	0.633613	-1.546697	0.081268
63529	0	0.512826	9.802248	-0.640735	0.005127	0.098022	-0.006409	0.630677	-1.544550	0.088061
63530	0	0.483032	9.728874	-0.671219	0.004824	0.097289	-0.006712	0.629734	-1.548616	0.085707
63531	0	0.488221	9.704567	-0.696161	0.004883	0.097046	-0.006958	0.632360	-1.544376	0.097047
63532	0	0.524819	9.722767	-0.751916	0.005247	0.097228	-0.007515	0.635991	-1.541980	0.098165
63533	0	0.537396	9.716775	-0.726400	0.005371	0.097168	-0.007263	0.635534	-1.541733	0.105249
63534	0	0.488741	9.680034	-0.708839	0.004888	0.096801	-0.007082	0.641877	-1.537818	0.106865
63535	0	0.469930	9.667954	-0.641120	0.004700	0.096680	-0.006409	0.643661	-1.533551	0.102974
63536	0	0.457976	9.643427	-0.562402	0.004577	0.096435	-0.005621	0.645927	-1.533503	0.108546
63537	0	0.469893	9.637433	-0.574101	0.004700	0.096375	-0.005737	0.648820	-1.528978	0.117555
63538	0	0.457331	9.643459	-0.605195	0.004576	0.096435	-0.006050	0.649561	-1.522439	0.116480
63539	0	0.482296	9.667991	-0.597689	0.004822	0.096680	-0.005981	0.642879	-1.520072	0.120592
63540	0	0.470501	9.637437	-0.633864	0.004702	0.096375	-0.006339	0.640799	-1.520529	0.123305
63541	0	0.482454	9.661839	-0.732582	0.004822	0.096619	-0.007324	0.641303	-1.520139	0.126787
63542	0	0.458513	9.686166	-0.702360	0.004582	0.096862	-0.007023	0.640773	-1.519691	0.128244
63543	0	0.506897	9.728970	-0.683847	0.005066	0.097290	-0.006836	0.642190	-1.519699	0.135556
63544	0	0.495188	9.734989	-0.690424	0.004950	0.097350	-0.006903	0.642370	-1.518871	0.146295
63545	0	0.500850	9.741162	-0.647434	0.005005	0.097412	-0.006470	0.646092	-1.519628	0.152461
63546	0	0.532018	9.777597	-0.642210	0.005317	0.097776	-0.006418	0.649304	-1.519899	0.151358
63547	0	0.512872	9.802233	-0.659234	0.005127	0.098022	-0.006592	0.648482	-1.518311	0.156983
63548	0	0.470915	9.777697	-0.677802	0.004703	0.097777	-0.006777	0.648512	-1.522330	0.162590
63549	0	0.476177	9.808316	-0.696207	0.004761	0.098083	-0.006958	0.652043	-1.519744	0.160657
63550	0	0.482252	9.844862	-0.745673	0.004823	0.098449	-0.007455	0.652748	-1.515842	0.161096
63551	0	0.500775	9.808304	-0.702336	0.005005	0.098083	-0.007019	0.656090	-1.515654	0.173594
63552	0	0.513650	9.838677	-0.696461	0.005133	0.098387	-0.006968	0.651074	-1.516528	0.180687
63553	0	0.494633	9.808315	-0.610706	0.004944	0.098083	-0.006104	0.653502	-1.515934	0.189748
63554	0	0.489355	9.796014	-0.678300	0.004888	0.097960	-0.006783	0.652823	-1.519110	0.190576
63555	0	0.488148	9.783931	-0.634931	0.004883	0.097839	-0.006348	0.653353	-1.513827	0.192083
63556	0	0.469376	9.747211	-0.727004	0.004697	0.097472	-0.007267	0.655616	-1.506466	0.189022
63557	0	0.488943	9.698453	-0.646976	0.004883	0.096985	-0.006470	0.654204	-1.510591	0.187758
63558	0	0.501567	9.704463	-0.678162	0.005017	0.097045	-0.006776	0.659445	-1.505061	0.195197
63559	0	0.475959	9.704582	-0.604465	0.004761	0.097046	-0.006042	0.660762	-1.499841	0.191364
63560	0	0.457557	9.655654	-0.647575	0.004575	0.096557	-0.006474	0.660862	-1.497052	0.193468
63561	0	0.501000	9.704548	-0.689914	0.005005	0.097046	-0.006897	0.662186	-1.499276	0.193111
63562	0	0.483416	9.649566	-0.677717	0.004831	0.096496	-0.006780	0.657758	-1.498962	0.198209
63563	0	0.464294	9.655763	-0.597788	0.004639	0.096558	-0.005981	0.652137	-1.500275	0.201940
63564	0	0.507532	9.716683	-0.585431	0.005074	0.097167	-0.005853	0.652747	-1.498483	0.198495
63565	0	0.495147	9.680149	-0.634583	0.004944	0.096802	-0.006348	0.649444	-1.503582	0.193931
63566	0	0.532487	9.704497	-0.719856	0.005324	0.097045	-0.007199	0.647098	-1.500493	0.195505
63567	0	0.537526	9.710660	-0.750864	0.005371	0.097107	-0.007507	0.647246	-1.501701	0.202372
63568	0	0.489497	9.710571	-0.677838	0.004890	0.097106	-0.006778	0.646313	-1.503454	0.210179
63569	0	0.476424	9.735082	-0.659307	0.004761	0.097351	-0.006592	0.646419	-1.503818	0.212091
63570	0	0.477030	9.759397	-0.647492	0.004767	0.097594	-0.006473	0.647586	-1.503554	0.223649
63571	0	0.506989	9.747278	-0.677723	0.005066	0.097473	-0.006775	0.648835	-1.504519	0.230642
63572	0	0.519943	9.814344	-0.732812	0.005196	0.098144	-0.007329	0.646188	-1.505355	0.239080
63573	0	0.507010	9.790029	-0.604055	0.005066	0.097900	-0.006042	0.642327	-1.506637	0.248599
63574	0	0.483260	9.783859	-0.670507	0.004829	0.097838	-0.006710	0.635011	-1.506671	0.248706
63575	0	0.488863	9.820546	-0.701655	0.004883	0.098206	-0.007019	0.630689	-1.509721	0.254394
63576	0	0.477887	9.802117	-0.756371	0.004772	0.098022	-0.007564	0.629512	-1.513770	0.254524
63577	0	0.451893	9.777796	-0.738855	0.004517	0.097778	-0.007385	0.631744	-1.512858	0.260351
63578	0	0.488985	9.802157	-0.683937	0.004887	0.098022	-0.006843	0.626449	-1.512937	0.265847
63579	0	0.488544	9.783903	-0.677777	0.004883	0.097839	-0.006775	0.628484	-1.512210	0.265978
63580	0	0.495009	9.759406	-0.623427	0.004949	0.097594	-0.006232	0.629476	-1.510113	0.264540
63581	0	0.494304	9.735113	-0.592019	0.004944	0.097351	-0.005920	0.627659	-1.505467	0.274100
63582	0	0.512443	9.735124	-0.646767	0.005125	0.097351	-0.006470	0.623557	-1.501146	0.283718
63583	0	0.482284	9.686311	-0.646422	0.004822	0.096863	-0.006470	0.615503	-1.498711	0.287420
63584	0	0.507108	9.698481	-0.670170	0.005068	0.096985	-0.006703	0.611943	-1.498880	0.291327
63585	0	0.475934	9.655803	-0.670892	0.004761	0.096558	-0.006714	0.604701	-1.493426	0.287732
63586	0	0.493746	9.649711	-0.724840	0.004940	0.096497	-0.007254	0.596859	-1.486723	0.298110
63587	0	0.506691	9.649646	-0.726409	0.005066	0.096497	-0.007263	0.596412	-1.484200	0.301973
63588	0	0.476811	9.649541	-0.695919	0.004763	0.096496	-0.006960	0.594308	-1.486850	0.296902
63589	0	0.488558	9.667947	-0.628787	0.004883	0.096680	-0.006287	0.594357	-1.486340	0.291620
63590	0	0.507205	9.704483	-0.616808	0.005071	0.097045	-0.006167	0.593583	-1.484244	0.291994
63591	0	0.482001	9.698500	-0.585850	0.004822	0.096985	-0.005859	0.591155	-1.478320	0.292547
63592	0	0.481870	9.698497	-0.652770	0.004818	0.096985	-0.006530	0.587006	-1.475556	0.300414
63593	0	0.482238	9.741234	-0.640471	0.004822	0.097412	-0.006409	0.580831	-1.472522	0.307100
63594	0	0.482268	9.704612	-0.676419	0.004823	0.097046	-0.006767	0.575559	-1.468793	0.308485
63595	0	0.500649	9.759507	-0.671480	0.005005	0.097595	-0.006714	0.575217	-1.466898	0.307370
63596	0	0.488704	9.777726	-0.702249	0.004886	0.097777	-0.007022	0.574318	-1.464800	0.313669
63597	0	0.494300	9.802239	-0.653243	0.004944	0.098022	-0.006531	0.574703	-1.460089	0.318643
63598	0	0.500424	9.789945	-0.659441	0.005003	0.097899	-0.006596	0.571537	-1.457966	0.327140
63599	0	0.519064	9.796145	-0.689461	0.005188	0.097961	-0.006897	0.567397	-1.457256	0.327468
63600	0	0.513272	9.814364	-0.597567	0.005132	0.098144	-0.005978	0.563593	-1.454670	0.332498
63601	0	0.500500	9.796169	-0.616027	0.005005	0.097961	-0.006165	0.557162	-1.450990	0.333699
63602	0	0.488500	9.796151	-0.658133	0.004883	0.097961	-0.006584	0.552480	-1.449713	0.332868
63603	0	0.464554	9.796151	-0.701334	0.004639	0.097961	-0.007019	0.544177	-1.454052	0.333443
63604	0	0.501703	9.765671	-0.669760	0.005018	0.097656	-0.006703	0.535776	-1.448952	0.340419
63605	0	0.519062	9.753418	-0.701706	0.005188	0.097534	-0.007019	0.532059	-1.448241	0.343093
63606	0	0.513486	9.741116	-0.646338	0.005132	0.097411	-0.006466	0.527624	-1.448141	0.345128
63607	0	0.531717	9.729003	-0.695277	0.005310	0.097290	-0.006958	0.519876	-1.452802	0.347553
63608	0	0.501523	9.716760	-0.639169	0.005018	0.097167	-0.006398	0.510781	-1.445443	0.350224
63609	0	0.470017	9.698514	-0.597656	0.004700	0.096985	-0.005981	0.503324	-1.442342	0.353620
63610	0	0.463906	9.692413	-0.706618	0.004639	0.096924	-0.007071	0.496745	-1.439020	0.354307
63611	0	0.457764	9.667981	-0.677315	0.004578	0.096680	-0.006775	0.493048	-1.435317	0.359106
63612	0	0.476517	9.649638	-0.616150	0.004761	0.096497	-0.006162	0.491225	-1.436850	0.366756
63613	0	0.463838	9.649674	-0.652859	0.004639	0.096497	-0.006531	0.486966	-1.432831	0.378222
63614	0	0.512581	9.692393	-0.652563	0.005126	0.096924	-0.006527	0.483844	-1.428870	0.383479
63615	0	0.476432	9.667971	-0.603925	0.004761	0.096680	-0.006042	0.478507	-1.429326	0.384102
63616	0	0.464659	9.680183	-0.652311	0.004645	0.096802	-0.006525	0.474710	-1.427022	0.387085
63617	0	0.494074	9.692385	-0.580069	0.004944	0.096924	-0.005798	0.475917	-1.419566	0.389811
63618	0	0.512201	9.692270	-0.562141	0.005120	0.096923	-0.005620	0.475964	-1.417874	0.392788
63619	0	0.488672	9.722893	-0.677317	0.004883	0.097229	-0.006775	0.472435	-1.418687	0.394814
63620	0	0.483621	9.759395	-0.634447	0.004829	0.097594	-0.006345	0.470591	-1.422847	0.397932
63621	0	0.494740	9.747321	-0.658821	0.004944	0.097473	-0.006592	0.464876	-1.423226	0.402647
63622	0	0.507753	9.777804	-0.676856	0.005073	0.097778	-0.006768	0.463779	-1.425206	0.403648
63623	0	0.500813	9.826640	-0.677537	0.005005	0.098267	-0.006775	0.462777	-1.425225	0.406959
63624	0	0.494624	9.802144	-0.586518	0.004950	0.098022	-0.005861	0.465596	-1.417659	0.411552
63625	0	0.506338	9.826674	-0.634751	0.005066	0.098267	-0.006348	0.463938	-1.410872	0.412252
63626	0	0.542587	9.851075	-0.616489	0.005426	0.098511	-0.006165	0.462704	-1.406504	0.413585
63627	0	0.506930	9.820551	-0.610164	0.005066	0.098206	-0.006104	0.458879	-1.406715	0.416565
63628	0	0.501228	9.802169	-0.689036	0.005011	0.098022	-0.006894	0.452920	-1.404908	0.418474
63629	0	0.482450	9.796145	-0.677258	0.004822	0.097961	-0.006775	0.448502	-1.404395	0.419231
63630	0	0.446231	9.753464	-0.706874	0.004460	0.097534	-0.007076	0.438163	-1.402939	0.421262
63631	0	0.482070	9.741209	-0.683692	0.004822	0.097412	-0.006836	0.437861	-1.397853	0.423202
63632	0	0.506248	9.765537	-0.683814	0.005063	0.097655	-0.006839	0.435496	-1.393411	0.419304
63633	0	0.488316	9.692368	-0.641065	0.004883	0.096924	-0.006409	0.436166	-1.390086	0.426026
63634	0	0.464122	9.722762	-0.672310	0.004639	0.097228	-0.006719	0.440064	-1.389208	0.418444
63635	0	0.494476	9.704566	-0.598457	0.004944	0.097046	-0.005981	0.442235	-1.386448	0.417744
63636	0	0.475630	9.674042	-0.573744	0.004762	0.096740	-0.005744	0.432979	-1.376215	0.420343
63637	0	0.512912	9.674090	-0.713709	0.005127	0.096741	-0.007141	0.426614	-1.375025	0.420212
63638	0	0.495250	9.661860	-0.633707	0.004948	0.096619	-0.006340	0.421659	-1.376913	0.417912
63639	0	0.500220	9.668013	-0.738127	0.005005	0.096680	-0.007385	0.415333	-1.369992	0.422427
63640	0	0.512060	9.661879	-0.725419	0.005121	0.096619	-0.007256	0.412008	-1.365537	0.427169
63641	0	0.488273	9.655741	-0.592380	0.004883	0.096558	-0.005920	0.414419	-1.361665	0.427978
63642	0	0.512298	9.704488	-0.654167	0.005126	0.097045	-0.006538	0.416637	-1.354374	0.435054
63643	0	0.506755	9.716736	-0.672145	0.005066	0.097168	-0.006714	0.424049	-1.352490	0.432374
63644	0	0.476331	9.728790	-0.569566	0.004764	0.097288	-0.005692	0.427099	-1.348523	0.440876
63645	0	0.482415	9.753391	-0.622800	0.004822	0.097534	-0.006226	0.428448	-1.347471	0.443137
63646	0	0.500514	9.777775	-0.622809	0.005009	0.097777	-0.006231	0.422882	-1.339670	0.451511
63647	0	0.488507	9.741204	-0.634699	0.004883	0.097412	-0.006348	0.420436	-1.338598	0.460864
63648	0	0.501131	9.771634	-0.658879	0.005009	0.097716	-0.006591	0.416390	-1.337931	0.468301
63649	0	0.482805	9.783885	-0.720481	0.004822	0.097839	-0.007202	0.417940	-1.341494	0.465514
63650	0	0.441069	9.783694	-0.684652	0.004407	0.097837	-0.006842	0.421903	-1.342194	0.473415
63651	0	0.457884	9.783899	-0.647441	0.004578	0.097839	-0.006470	0.425934	-1.339748	0.472745
63652	0	0.512866	9.808246	-0.635859	0.005129	0.098083	-0.006357	0.425960	-1.335742	0.476323
63653	0	0.506957	9.790024	-0.598077	0.005066	0.097900	-0.005981	0.423599	-1.336220	0.481589
63654	0	0.501586	9.771614	-0.665147	0.005012	0.097716	-0.006652	0.421552	-1.337478	0.486364
63655	0	0.482052	9.777812	-0.616876	0.004822	0.097778	-0.006165	0.424885	-1.332216	0.488326
63656	0	0.488170	9.759415	-0.574627	0.004880	0.097594	-0.005746	0.423690	-1.330520	0.492122
63657	0	0.506651	9.735113	-0.671259	0.005066	0.097351	-0.006714	0.420619	-1.327422	0.492379
63658	0	0.500691	9.698484	-0.732187	0.005006	0.096985	-0.007322	0.418465	-1.324947	0.497599
63659	0	0.543329	9.704568	-0.720424	0.005432	0.097046	-0.007202	0.419443	-1.322508	0.498934
63660	0	0.500342	9.716684	-0.629681	0.005007	0.097167	-0.006291	0.424080	-1.314854	0.509760
63661	0	0.476208	9.692349	-0.622976	0.004761	0.096924	-0.006226	0.427438	-1.312644	0.509206
63662	0	0.475935	9.661783	-0.562439	0.004763	0.096618	-0.005624	0.426685	-1.304806	0.511940
63663	0	0.518979	9.722890	-0.628675	0.005188	0.097229	-0.006287	0.425213	-1.303182	0.519877
63664	0	0.506619	9.686174	-0.580318	0.005069	0.096862	-0.005799	0.428095	-1.296398	0.522400
63665	0	0.494553	9.661867	-0.610180	0.004944	0.096619	-0.006104	0.424507	-1.294584	0.520331
63666	0	0.482393	9.704560	-0.708174	0.004825	0.097046	-0.007077	0.428294	-1.289959	0.521422
63667	0	0.470456	9.667937	-0.720321	0.004700	0.096680	-0.007202	0.427884	-1.291981	0.527671
63668	0	0.483384	9.704439	-0.666194	0.004831	0.097045	-0.006656	0.433625	-1.291207	0.529226
63669	0	0.525023	9.753391	-0.628983	0.005249	0.097534	-0.006287	0.435894	-1.288771	0.529429
63670	0	0.488781	9.728896	-0.586561	0.004885	0.097289	-0.005866	0.433907	-1.288534	0.533266
63671	0	0.476544	9.777782	-0.586397	0.004761	0.097778	-0.005859	0.437745	-1.290213	0.538128
63672	0	0.464284	9.777657	-0.605283	0.004647	0.097776	-0.006052	0.436849	-1.281409	0.541019
63673	0	0.457680	9.777816	-0.635071	0.004578	0.097778	-0.006348	0.438777	-1.276666	0.545468
63674	0	0.537146	9.747176	-0.666404	0.005369	0.097472	-0.006660	0.442341	-1.275658	0.551327
63675	0	0.476249	9.753382	-0.647391	0.004761	0.097534	-0.006470	0.445637	-1.273928	0.557457
63676	0	0.488191	9.759415	-0.660478	0.004886	0.097594	-0.006600	0.449088	-1.265790	0.560538
63677	0	0.469832	9.765600	-0.653542	0.004700	0.097656	-0.006531	0.453020	-1.260343	0.564007
63678	0	0.500337	9.765513	-0.709023	0.005001	0.097655	-0.007090	0.452189	-1.259254	0.565640
63679	0	0.537413	9.777794	-0.653401	0.005371	0.097778	-0.006531	0.454491	-1.258953	0.562353
63680	0	0.562403	9.753304	-0.617129	0.005621	0.097533	-0.006171	0.453050	-1.258696	0.559950
63681	0	0.494599	9.728975	-0.592345	0.004944	0.097290	-0.005920	0.454995	-1.257448	0.563342
63682	0	0.440210	9.728903	-0.635261	0.004398	0.097289	-0.006354	0.451557	-1.257977	0.555560
63683	0	0.463711	9.722917	-0.665149	0.004639	0.097229	-0.006653	0.448322	-1.252397	0.560376
63684	0	0.506561	9.722899	-0.664746	0.005062	0.097229	-0.006650	0.443762	-1.252755	0.563085
63685	0	0.506762	9.716761	-0.677872	0.005066	0.097168	-0.006775	0.446650	-1.250991	0.564380
63686	0	0.512974	9.698384	-0.678447	0.005130	0.096984	-0.006783	0.446365	-1.247042	0.563544
63687	0	0.476256	9.680173	-0.555306	0.004761	0.096802	-0.005554	0.443639	-1.245208	0.558711
63688	0	0.458524	9.692263	-0.585783	0.004580	0.096923	-0.005857	0.442658	-1.246873	0.552817
63689	0	0.494631	9.680160	-0.573778	0.004944	0.096802	-0.005737	0.441614	-1.245984	0.559251
63690	0	0.501043	9.686166	-0.561948	0.005010	0.096862	-0.005617	0.442823	-1.243030	0.559622
63691	0	0.482078	9.698489	-0.598182	0.004822	0.096985	-0.005981	0.441438	-1.238200	0.563491
63692	0	0.494148	9.667960	-0.604437	0.004941	0.096680	-0.006043	0.440983	-1.234939	0.562336
63693	0	0.469523	9.692390	-0.641094	0.004700	0.096924	-0.006409	0.441891	-1.225934	0.570646
63694	0	0.511848	9.704553	-0.702812	0.005117	0.097046	-0.007024	0.445410	-1.223387	0.565832
63695	0	0.555141	9.747273	-0.708803	0.005554	0.097473	-0.007080	0.453059	-1.216372	0.565058
63696	0	0.524766	9.753227	-0.698435	0.005243	0.097533	-0.006974	0.463480	-1.217632	0.558473
63697	0	0.458024	9.777779	-0.635390	0.004578	0.097778	-0.006348	0.469335	-1.216801	0.558025
63698	0	0.488827	9.802055	-0.605542	0.004888	0.098021	-0.006056	0.467164	-1.213858	0.559224
63699	0	0.482030	9.777833	-0.640971	0.004822	0.097778	-0.006409	0.466840	-1.208271	0.557018
63700	0	0.536552	9.783934	-0.623027	0.005367	0.097839	-0.006228	0.467318	-1.202438	0.558120
63701	0	0.500888	9.771681	-0.690077	0.005005	0.097717	-0.006897	0.470111	-1.203384	0.562510
63702	0	0.507337	9.814256	-0.702872	0.005074	0.098143	-0.007028	0.469692	-1.199448	0.562150
63703	0	0.433630	9.796121	-0.702028	0.004333	0.097961	-0.007019	0.469541	-1.198964	0.561816
63704	0	0.470666	9.802125	-0.665799	0.004704	0.098022	-0.006656	0.470716	-1.197682	0.557417
63705	0	0.470101	9.741188	-0.708243	0.004700	0.097412	-0.007080	0.471864	-1.195458	0.561577
63706	0	0.513033	9.771626	-0.665841	0.005129	0.097716	-0.006659	0.469932	-1.193493	0.564105
63707	0	0.513011	9.741191	-0.640921	0.005127	0.097412	-0.006409	0.468951	-1.193408	0.564563
63708	0	0.458756	9.728862	-0.641459	0.004583	0.097289	-0.006411	0.472301	-1.194420	0.558539
63709	0	0.470466	9.680165	-0.640663	0.004700	0.096802	-0.006409	0.468319	-1.196471	0.560241
63710	0	0.513507	9.710581	-0.695760	0.005136	0.097106	-0.006954	0.470693	-1.191036	0.561582
63711	0	0.501008	9.667923	-0.702160	0.005005	0.096680	-0.007019	0.472008	-1.193484	0.566863
63712	0	0.483400	9.637242	-0.690343	0.004831	0.096373	-0.006903	0.471317	-1.192887	0.564161
63713	0	0.494972	9.692320	-0.702351	0.004944	0.096924	-0.007019	0.474932	-1.196090	0.565406
63714	0	0.477563	9.692162	-0.654224	0.004772	0.096922	-0.006540	0.475684	-1.196348	0.563941
63715	0	0.506786	9.692359	-0.622766	0.005066	0.096924	-0.006226	0.476586	-1.194808	0.562462
63716	0	0.495228	9.692221	-0.629723	0.004947	0.096923	-0.006291	0.481934	-1.197565	0.562051
63717	0	0.482509	9.692352	-0.610575	0.004822	0.096924	-0.006104	0.482867	-1.197765	0.569917
63718	0	0.507174	9.710597	-0.629144	0.005072	0.097106	-0.006291	0.481290	-1.194118	0.573446
63719	0	0.463781	9.716797	-0.640924	0.004639	0.097168	-0.006409	0.480269	-1.189358	0.574043
63720	0	0.500441	9.710680	-0.726491	0.005003	0.097107	-0.007264	0.479478	-1.187340	0.575850
63721	0	0.482196	9.741215	-0.677412	0.004822	0.097412	-0.006775	0.476719	-1.183921	0.584013
63722	0	0.512616	9.765643	-0.719927	0.005127	0.097656	-0.007201	0.472757	-1.179290	0.587663
63723	0	0.482294	9.790013	-0.683879	0.004822	0.097900	-0.006836	0.474558	-1.176843	0.584573
63724	0	0.469932	9.808238	-0.672353	0.004702	0.098083	-0.006720	0.477667	-1.170332	0.581266
63725	0	0.470383	9.808337	-0.628549	0.004700	0.098083	-0.006287	0.474647	-1.171436	0.583601
63726	0	0.501487	9.796044	-0.628325	0.005013	0.097960	-0.006285	0.471325	-1.170417	0.583905
63727	0	0.494558	9.802223	-0.610587	0.004944	0.098022	-0.006104	0.472421	-1.168678	0.584010
63728	0	0.451809	9.771627	-0.678146	0.004519	0.097716	-0.006780	0.472858	-1.163326	0.586367
63729	0	0.494705	9.777789	-0.683978	0.004944	0.097778	-0.006836	0.475710	-1.163328	0.586833
63730	0	0.489149	9.777731	-0.720948	0.004889	0.097777	-0.007211	0.472495	-1.163095	0.591708
63731	0	0.524845	9.735117	-0.768955	0.005249	0.097351	-0.007690	0.469819	-1.158694	0.591069
63732	0	0.531030	9.777827	-0.726043	0.005308	0.097778	-0.007261	0.467293	-1.157428	0.588967
63733	0	0.537465	9.759501	-0.659194	0.005371	0.097595	-0.006592	0.465842	-1.157834	0.587907
63734	0	0.495187	9.704505	-0.579636	0.004951	0.097045	-0.005799	0.460754	-1.155648	0.588740
63735	0	0.488560	9.698479	-0.671288	0.004883	0.096985	-0.006714	0.457984	-1.155184	0.587876
63736	0	0.476697	9.698414	-0.609780	0.004766	0.096984	-0.006103	0.450847	-1.153071	0.585801
63737	0	0.488181	9.686316	-0.628174	0.004883	0.096863	-0.006287	0.443275	-1.148244	0.590373
63738	0	0.464124	9.661888	-0.700282	0.004636	0.096619	-0.007010	0.433456	-1.151065	0.598492
63739	0	0.482664	9.680180	-0.732048	0.004822	0.096802	-0.007324	0.427320	-1.153123	0.597900
63740	0	0.465134	9.655740	-0.701335	0.004648	0.096558	-0.007012	0.426826	-1.153122	0.599618
63741	0	0.482218	9.649633	-0.671716	0.004822	0.096497	-0.006714	0.428976	-1.149922	0.605868
63742	0	0.494492	9.673997	-0.690001	0.004944	0.096740	-0.006904	0.422930	-1.147519	0.611376
63743	0	0.470410	9.692377	-0.665065	0.004700	0.096924	-0.006653	0.418689	-1.148988	0.610242
63744	0	0.483036	9.722794	-0.585746	0.004830	0.097228	-0.005856	0.419372	-1.145156	0.609050
63745	0	0.475923	9.747307	-0.604482	0.004761	0.097473	-0.006042	0.420385	-1.139691	0.613413
63746	0	0.500446	9.704465	-0.623218	0.005001	0.097045	-0.006230	0.420730	-1.140057	0.617238
63747	0	0.524826	9.765665	-0.725836	0.005249	0.097656	-0.007263	0.413353	-1.135471	0.618362
63748	0	0.512806	9.771736	-0.694521	0.005125	0.097717	-0.006948	0.407768	-1.135345	0.621647
63749	0	0.512802	9.771755	-0.701451	0.005127	0.097717	-0.007019	0.400969	-1.132799	0.620013
63750	0	0.500817	9.796127	-0.688960	0.005007	0.097961	-0.006888	0.400532	-1.130803	0.631189
63751	0	0.475890	9.771728	-0.616612	0.004761	0.097717	-0.006165	0.400606	-1.124985	0.638162
63752	0	0.493984	9.777832	-0.641265	0.004940	0.097778	-0.006413	0.399160	-1.121008	0.638548
63753	0	0.525085	9.790048	-0.628367	0.005249	0.097900	-0.006287	0.394018	-1.119438	0.636209
63754	0	0.501011	9.777834	-0.640076	0.005008	0.097778	-0.006403	0.389816	-1.118462	0.641965
63755	0	0.482349	9.747300	-0.659265	0.004822	0.097473	-0.006592	0.389176	-1.116742	0.639225
63756	0	0.525218	9.765519	-0.720534	0.005252	0.097655	-0.007204	0.388948	-1.113425	0.644324
63757	0	0.494427	9.735123	-0.695546	0.004944	0.097351	-0.006958	0.384212	-1.110264	0.649191
63758	0	0.494172	9.759544	-0.676848	0.004944	0.097595	-0.006770	0.380844	-1.103936	0.643172
63759	0	0.500722	9.722851	-0.629239	0.005005	0.097229	-0.006287	0.386067	-1.102905	0.642931
63760	0	0.495076	9.710522	-0.568272	0.004948	0.097105	-0.005689	0.377278	-1.102947	0.649021
63761	0	0.469722	9.710707	-0.640851	0.004700	0.097107	-0.006409	0.375482	-1.096253	0.648353
63762	0	0.463218	9.704598	-0.598066	0.004633	0.097046	-0.005981	0.373022	-1.091531	0.643414
63763	0	0.476187	9.686278	-0.573664	0.004761	0.096863	-0.005737	0.370487	-1.089204	0.645307
63764	0	0.518640	9.704642	-0.664703	0.005190	0.097046	-0.006652	0.363056	-1.081392	0.650139
63765	0	0.506519	9.698524	-0.701433	0.005066	0.096985	-0.007019	0.355566	-1.076962	0.662135
63766	0	0.494282	9.692389	-0.676485	0.004942	0.096924	-0.006766	0.352180	-1.074293	0.664143
63767	0	0.476385	9.698478	-0.677395	0.004761	0.096985	-0.006775	0.349484	-1.074214	0.663962
63768	0	0.488923	9.710615	-0.707631	0.004889	0.097106	-0.007079	0.344427	-1.071376	0.664777
63769	0	0.494565	9.680145	-0.635101	0.004944	0.096802	-0.006348	0.346697	-1.069825	0.667025
63770	0	0.537653	9.759414	-0.611081	0.005374	0.097594	-0.006111	0.344555	-1.069210	0.667559
63771	0	0.519089	9.710671	-0.586054	0.005188	0.097107	-0.005859	0.344247	-1.068934	0.668544
63772	0	0.519644	9.765518	-0.647143	0.005193	0.097655	-0.006473	0.341150	-1.069612	0.671998
63773	0	0.476069	9.747330	-0.695591	0.004761	0.097473	-0.006958	0.336986	-1.065883	0.677312
63774	0	0.457983	9.729016	-0.713366	0.004577	0.097290	-0.007137	0.330906	-1.065956	0.682127
63775	0	0.500535	9.777865	-0.756382	0.005005	0.097778	-0.007568	0.323842	-1.062858	0.687083
63776	0	0.506890	9.753408	-0.676548	0.005066	0.097534	-0.006766	0.320959	-1.062812	0.697310
63777	0	0.500655	9.753411	-0.646950	0.005005	0.097534	-0.006470	0.319098	-1.061044	0.695991
63778	0	0.513341	9.808223	-0.647155	0.005130	0.098083	-0.006470	0.319555	-1.061555	0.694326
63779	0	0.506743	9.771748	-0.585483	0.005066	0.097717	-0.005859	0.312750	-1.059487	0.689759
63780	0	0.415501	9.735095	-0.603464	0.004153	0.097351	-0.006034	0.311917	-1.057894	0.692879
63781	0	0.488281	9.753432	-0.628448	0.004883	0.097534	-0.006287	0.307681	-1.054240	0.695027
63782	0	0.469868	9.747336	-0.689078	0.004700	0.097473	-0.006893	0.303106	-1.049402	0.699559
63783	0	0.494276	9.710716	-0.677238	0.004944	0.097107	-0.006775	0.298399	-1.044480	0.704539
63784	0	0.518906	9.747321	-0.701051	0.005185	0.097473	-0.007014	0.292333	-1.045416	0.703001
63785	0	0.549504	9.710698	-0.671172	0.005493	0.097107	-0.006714	0.288092	-1.043986	0.708162
63786	0	0.525328	9.698454	-0.659165	0.005252	0.096985	-0.006588	0.290755	-1.041966	0.710691
63787	0	0.488925	9.722855	-0.641073	0.004883	0.097229	-0.006409	0.291621	-1.045799	0.707669
63788	0	0.458843	9.704395	-0.647618	0.004590	0.097044	-0.006474	0.291899	-1.040261	0.711265
63789	0	0.451562	9.680202	-0.610010	0.004517	0.096802	-0.006104	0.286060	-1.035508	0.713578
63790	0	0.512617	9.735123	-0.621478	0.005124	0.097351	-0.006219	0.279540	-1.034285	0.717290
63791	0	0.524931	9.674093	-0.603887	0.005249	0.096741	-0.006042	0.273596	-1.030941	0.715541
63792	0	0.512708	9.680184	-0.725531	0.005127	0.096802	-0.007257	0.270404	-1.027484	0.720494
63793	0	0.470037	9.704611	-0.707680	0.004700	0.097046	-0.007080	0.264878	-1.024616	0.721675
63794	0	0.470365	9.692394	-0.688763	0.004701	0.096924	-0.006891	0.259065	-1.024444	0.719895
63795	0	0.494982	9.735060	-0.635023	0.004944	0.097351	-0.006348	0.260410	-1.027825	0.721924
63796	0	0.477644	9.771602	-0.641598	0.004772	0.097716	-0.006414	0.260696	-1.029081	0.720775
63797	0	0.488753	9.759497	-0.567638	0.004883	0.097595	-0.005676	0.259227	-1.030894	0.719559
63798	0	0.519603	9.771617	-0.629053	0.005197	0.097716	-0.006288	0.261007	-1.026598	0.724107
63799	0	0.476556	9.759475	-0.677827	0.004761	0.097595	-0.006775	0.263285	-1.028602	0.728394
63800	0	0.477235	9.771639	-0.653602	0.004770	0.097716	-0.006538	0.258856	-1.027371	0.727973
63801	0	0.469813	9.753445	-0.640578	0.004700	0.097534	-0.006409	0.253786	-1.021855	0.732767
63802	0	0.482092	9.765631	-0.682728	0.004818	0.097656	-0.006830	0.248622	-1.021700	0.732603
63803	0	0.439744	9.771747	-0.701462	0.004395	0.097717	-0.007019	0.241818	-1.021444	0.737657
63804	0	0.488655	9.765643	-0.615469	0.004889	0.097656	-0.006156	0.238610	-1.015474	0.734043
63805	0	0.506722	9.771728	-0.628565	0.005066	0.097717	-0.006287	0.235885	-1.013294	0.732180
63806	0	0.482157	9.753305	-0.574114	0.004824	0.097533	-0.005736	0.239874	-1.007096	0.732390
63807	0	0.525157	9.735096	-0.659139	0.005249	0.097351	-0.006592	0.237915	-1.006327	0.727025
63808	0	0.500949	9.716745	-0.621886	0.005010	0.097167	-0.006226	0.228387	-1.002446	0.727929
63809	0	0.488462	9.741194	-0.640994	0.004883	0.097412	-0.006409	0.228180	-1.000922	0.730604
63810	0	0.464274	9.710581	-0.641333	0.004642	0.097106	-0.006412	0.228738	-0.998619	0.729923
63811	0	0.500416	9.686272	-0.622735	0.005005	0.096863	-0.006226	0.229293	-0.994011	0.726053
63812	0	0.506461	9.692271	-0.665853	0.005064	0.096923	-0.006657	0.229829	-0.991086	0.726191
63813	0	0.524757	9.686297	-0.677350	0.005249	0.096863	-0.006775	0.226447	-0.985761	0.732802
63814	0	0.469452	9.655765	-0.579608	0.004696	0.096558	-0.005795	0.225553	-0.980439	0.735225
63815	0	0.463708	9.667980	-0.598089	0.004639	0.096680	-0.005981	0.223249	-0.974892	0.737895
63816	0	0.433106	9.661875	-0.591688	0.004330	0.096619	-0.005919	0.218508	-0.972893	0.741521
63817	0	0.464017	9.649670	-0.634469	0.004639	0.096497	-0.006348	0.213276	-0.971059	0.743313
63818	0	0.476441	9.674049	-0.707699	0.004764	0.096741	-0.007074	0.214793	-0.968348	0.741589
63819	0	0.512849	9.692368	-0.769122	0.005127	0.096924	-0.007690	0.214020	-0.966546	0.746917
63820	0	0.494727	9.692306	-0.683483	0.004947	0.096923	-0.006838	0.208870	-0.963549	0.746738
63821	0	0.451316	9.735096	-0.696179	0.004517	0.097351	-0.006958	0.211643	-0.955873	0.745877
63822	0	0.481277	9.716693	-0.654065	0.004814	0.097167	-0.006538	0.212692	-0.950591	0.746176
63823	0	0.482341	9.753393	-0.604526	0.004822	0.097534	-0.006042	0.214410	-0.948792	0.742533
63824	0	0.488477	9.759423	-0.519507	0.004886	0.097594	-0.005194	0.214348	-0.944077	0.744965
63825	0	0.500480	9.777817	-0.580102	0.005005	0.097778	-0.005798	0.215830	-0.940326	0.746778
63826	0	0.470297	9.796032	-0.677990	0.004699	0.097960	-0.006781	0.213426	-0.941580	0.748390
63827	0	0.494761	9.759503	-0.640858	0.004944	0.097595	-0.006409	0.211804	-0.942251	0.741955
63828	0	0.525856	9.771628	-0.683447	0.005256	0.097716	-0.006836	0.208435	-0.941972	0.746407
63829	0	0.489020	9.735062	-0.775246	0.004883	0.097351	-0.007751	0.208167	-0.947004	0.742441
63830	0	0.508000	9.753334	-0.677635	0.005080	0.097533	-0.006778	0.204941	-0.943076	0.742164
63831	0	0.494803	9.765578	-0.696156	0.004944	0.097656	-0.006958	0.207594	-0.944304	0.737914
63832	0	0.459023	9.765485	-0.587048	0.004585	0.097655	-0.005867	0.210121	-0.946424	0.732762
63833	0	0.500425	9.759508	-0.586221	0.005005	0.097595	-0.005859	0.211891	-0.941954	0.727441
63834	0	0.506345	9.753332	-0.598604	0.005064	0.097533	-0.005987	0.208933	-0.937654	0.731336
63835	0	0.494623	9.716762	-0.702215	0.004944	0.097168	-0.007019	0.211026	-0.936821	0.730210
63836	0	0.488563	9.704494	-0.666025	0.004887	0.097045	-0.006660	0.210352	-0.931976	0.729745
63837	0	0.458041	9.735056	-0.653647	0.004578	0.097351	-0.006531	0.215501	-0.931580	0.729384
63838	0	0.464753	9.692178	-0.690865	0.004643	0.096922	-0.006909	0.212939	-0.932824	0.732440
63839	0	0.512889	9.704531	-0.684281	0.005127	0.097046	-0.006836	0.219502	-0.931449	0.730089
63840	0	0.513245	9.698260	-0.673128	0.005130	0.096983	-0.006728	0.221666	-0.930883	0.725676
63841	0	0.525711	9.680095	-0.562155	0.005249	0.096802	-0.005615	0.227521	-0.936819	0.728021
63842	0	0.478138	9.698232	-0.606170	0.004776	0.096983	-0.006056	0.232905	-0.939492	0.730428
63843	0	0.482005	9.704596	-0.549352	0.004822	0.097046	-0.005493	0.231537	-0.933956	0.737824
63844	0	0.494145	9.716823	-0.585478	0.004940	0.097168	-0.005860	0.223539	-0.931868	0.731991
63845	0	0.531143	9.710703	-0.665040	0.005310	0.097107	-0.006653	0.218882	-0.929978	0.738674
63846	0	0.543762	9.728979	-0.664874	0.005434	0.097290	-0.006648	0.218026	-0.930607	0.738590
63847	0	0.476637	9.722851	-0.714404	0.004761	0.097229	-0.007141	0.219794	-0.933654	0.742521
63848	0	0.483602	9.734895	-0.678200	0.004832	0.097349	-0.006782	0.218814	-0.934402	0.741031
63849	0	0.482172	9.753409	-0.720339	0.004822	0.097534	-0.007202	0.218624	-0.930758	0.741770
63850	0	0.506592	9.734992	-0.610883	0.005065	0.097350	-0.006106	0.219925	-0.928246	0.747872
63851	0	0.507072	9.771693	-0.671539	0.005066	0.097717	-0.006714	0.220095	-0.930278	0.751724
63852	0	0.495654	9.783831	-0.604442	0.004952	0.097838	-0.006046	0.216264	-0.931514	0.756225
63853	0	0.470392	9.765611	-0.616363	0.004700	0.097656	-0.006165	0.213690	-0.932776	0.754352
63854	0	0.446900	9.753280	-0.683731	0.004463	0.097533	-0.006835	0.215041	-0.935894	0.752022
63855	0	0.506406	9.753423	-0.714175	0.005066	0.097534	-0.007141	0.214279	-0.930077	0.750601
63856	0	0.512266	9.741177	-0.751332	0.005122	0.097412	-0.007509	0.217657	-0.927001	0.746678
63857	0	0.500718	9.747265	-0.671930	0.005005	0.097473	-0.006714	0.222527	-0.926056	0.743954
63858	0	0.476507	9.753213	-0.599484	0.004765	0.097532	-0.005993	0.223299	-0.922987	0.745186
63859	0	0.476554	9.728962	-0.555751	0.004761	0.097290	-0.005554	0.225813	-0.924831	0.741740
63860	0	0.495268	9.734978	-0.581148	0.004952	0.097350	-0.005806	0.230614	-0.921547	0.741723
63861	0	0.494780	9.692355	-0.616575	0.004944	0.096924	-0.006165	0.230441	-0.922607	0.743536
63862	0	0.489219	9.716662	-0.611132	0.004890	0.097167	-0.006106	0.234796	-0.920946	0.735859
63863	0	0.506761	9.704587	-0.604150	0.005066	0.097046	-0.006042	0.232054	-0.919322	0.734918
63864	0	0.470870	9.686154	-0.683502	0.004703	0.096862	-0.006835	0.230501	-0.922982	0.738087
63865	0	0.476714	9.680115	-0.684006	0.004761	0.096802	-0.006836	0.234067	-0.926825	0.730507
63866	0	0.532461	9.728795	-0.708948	0.005322	0.097288	-0.007089	0.233362	-0.925811	0.733710
63867	0	0.525070	9.698484	-0.659082	0.005249	0.096985	-0.006592	0.230631	-0.924195	0.733339
63868	0	0.458505	9.704433	-0.623086	0.004580	0.097045	-0.006225	0.236644	-0.925806	0.723820
63869	0	0.488812	9.759456	-0.580496	0.004883	0.097595	-0.005798	0.242697	-0.928522	0.729004
63870	0	0.489280	9.710494	-0.508144	0.004893	0.097105	-0.005079	0.243583	-0.924354	0.728436
63871	0	0.506988	9.747316	-0.597784	0.005066	0.097473	-0.005981	0.237767	-0.925389	0.730795
63872	0	0.495376	9.735122	-0.688665	0.004951	0.097351	-0.006890	0.231923	-0.924474	0.727057
63873	0	0.470670	9.680163	-0.695507	0.004700	0.096802	-0.006958	0.226830	-0.929182	0.729521
63874	0	0.447274	9.759374	-0.744505	0.004469	0.097594	-0.007441	0.230523	-0.930090	0.732107
63875	0	0.452125	9.777781	-0.726718	0.004517	0.097778	-0.007263	0.233458	-0.932006	0.739974
63876	0	0.477362	9.722677	-0.617493	0.004769	0.097227	-0.006173	0.234014	-0.933438	0.740834
63877	0	0.513170	9.808305	-0.628971	0.005127	0.098083	-0.006287	0.236028	-0.935382	0.744298
63878	0	0.507909	9.795921	-0.598920	0.005075	0.097960	-0.005988	0.235735	-0.937116	0.744200
63879	0	0.470578	9.759497	-0.591957	0.004700	0.097595	-0.005920	0.233037	-0.940738	0.749178
63880	0	0.477381	9.802171	-0.634242	0.004772	0.098022	-0.006347	0.226240	-0.939171	0.756748
63881	0	0.488357	9.747316	-0.634682	0.004883	0.097473	-0.006348	0.223770	-0.936387	0.752649
63882	0	0.506578	9.716821	-0.658814	0.005067	0.097168	-0.006591	0.218884	-0.931567	0.754781
63883	0	0.512779	9.735114	-0.677326	0.005127	0.097351	-0.006775	0.215407	-0.928935	0.753798
63884	0	0.481972	9.704612	-0.811392	0.004823	0.097046	-0.008115	0.212684	-0.921847	0.757583
63885	0	0.506318	9.680171	-0.689967	0.005066	0.096802	-0.006897	0.214248	-0.915048	0.760119
63886	0	0.494021	9.686180	-0.629125	0.004938	0.096862	-0.006292	0.211129	-0.914090	0.768858
63887	0	0.488571	9.686284	-0.561196	0.004883	0.096863	-0.005615	0.205655	-0.913936	0.772746
63888	0	0.476819	9.667956	-0.573155	0.004766	0.096680	-0.005732	0.204068	-0.913471	0.771834
63889	0	0.488524	9.704588	-0.567456	0.004883	0.097046	-0.005676	0.200493	-0.912699	0.769467
63890	0	0.458091	9.674000	-0.652491	0.004581	0.096740	-0.006528	0.195323	-0.908498	0.770796
63891	0	0.488807	9.667951	-0.665156	0.004883	0.096680	-0.006653	0.192315	-0.911100	0.766698
63892	0	0.526001	9.667850	-0.640916	0.005259	0.096679	-0.006407	0.193586	-0.909178	0.762027
63893	0	0.476030	9.680172	-0.677579	0.004761	0.096802	-0.006775	0.192993	-0.905100	0.766726
63894	0	0.476228	9.716686	-0.671562	0.004759	0.097167	-0.006716	0.191253	-0.905566	0.766341
63895	0	0.482178	9.704595	-0.714047	0.004822	0.097046	-0.007141	0.188818	-0.902035	0.768849
63896	0	0.476377	9.747290	-0.598207	0.004761	0.097473	-0.005980	0.189153	-0.901946	0.767647
63897	0	0.518588	9.777841	-0.671423	0.005188	0.097778	-0.006714	0.187834	-0.895988	0.773763
63898	0	0.500227	9.741220	-0.683400	0.005000	0.097412	-0.006837	0.182778	-0.894991	0.776565
63899	0	0.494561	9.716800	-0.634587	0.004944	0.097168	-0.006348	0.179074	-0.893504	0.777080
63900	0	0.500745	9.765617	-0.646833	0.005008	0.097656	-0.006467	0.179215	-0.889567	0.775119
63901	0	0.433488	9.747315	-0.671291	0.004333	0.097473	-0.006714	0.176499	-0.887633	0.775048
63902	0	0.482098	9.783938	-0.592027	0.004824	0.097839	-0.005919	0.176865	-0.880957	0.775759
63903	0	0.506901	9.790049	-0.652686	0.005066	0.097900	-0.006531	0.170800	-0.880954	0.772244
63904	0	0.550359	9.790025	-0.639910	0.005499	0.097900	-0.006401	0.167059	-0.882777	0.770052
63905	0	0.512748	9.710746	-0.640034	0.005127	0.097107	-0.006409	0.155673	-0.879806	0.767011
63906	0	0.500913	9.759624	-0.651090	0.005006	0.097596	-0.006515	0.149924	-0.880039	0.763106
63907	0	0.457995	9.729014	-0.671084	0.004578	0.097290	-0.006714	0.144675	-0.879250	0.767290
63908	0	0.458075	9.704542	-0.665459	0.004581	0.097046	-0.006647	0.151943	-0.874838	0.765675
63909	0	0.482874	9.753385	-0.604220	0.004822	0.097534	-0.006042	0.150056	-0.879419	0.763992
63910	0	0.477193	9.722835	-0.652786	0.004774	0.097228	-0.006531	0.145084	-0.873290	0.763340
63911	0	0.525143	9.710651	-0.629122	0.005249	0.097107	-0.006287	0.148939	-0.872538	0.765034
63912	0	0.513547	9.722790	-0.568504	0.005132	0.097228	-0.005686	0.146326	-0.873488	0.770776
63913	0	0.464035	9.704588	-0.591944	0.004639	0.097046	-0.005920	0.143629	-0.871866	0.770598
63914	0	0.476158	9.698388	-0.579948	0.004764	0.096984	-0.005797	0.144453	-0.865936	0.771306
63915	0	0.427561	9.698493	-0.610031	0.004272	0.096985	-0.006104	0.139145	-0.866053	0.769526
63916	0	0.458652	9.674083	-0.682663	0.004583	0.096741	-0.006830	0.133351	-0.866224	0.767150
63917	0	0.500684	9.674063	-0.701886	0.005005	0.096741	-0.007019	0.131602	-0.864963	0.766636
63918	0	0.512822	9.667890	-0.714063	0.005131	0.096679	-0.007141	0.129331	-0.858442	0.770535
63919	0	0.487964	9.680209	-0.732191	0.004883	0.096802	-0.007324	0.124856	-0.851196	0.777617
63920	0	0.475262	9.710660	-0.695989	0.004754	0.097107	-0.006954	0.130205	-0.845863	0.772085
63921	0	0.470542	9.722878	-0.628577	0.004700	0.097229	-0.006287	0.127510	-0.849108	0.778301
63922	0	0.489717	9.728882	-0.616477	0.004893	0.097289	-0.006164	0.127186	-0.850186	0.782975
63923	0	0.488124	9.716800	-0.561614	0.004883	0.097168	-0.005615	0.126634	-0.844785	0.783212
63924	0	0.542856	9.747369	-0.603530	0.005428	0.097473	-0.006044	0.114377	-0.841510	0.780527
63925	0	0.482167	9.741264	-0.664521	0.004822	0.097412	-0.006653	0.103653	-0.837933	0.790256
63926	0	0.513043	9.765752	-0.717948	0.005126	0.097657	-0.007187	0.093500	-0.839562	0.786331
63927	0	0.512825	9.735109	-0.677365	0.005127	0.097351	-0.006775	0.090304	-0.837624	0.792564
63928	0	0.469974	9.759520	-0.695751	0.004702	0.097595	-0.006956	0.090446	-0.831868	0.791358
63929	0	0.458171	9.747301	-0.744556	0.004578	0.097473	-0.007446	0.088000	-0.833124	0.794749
63930	0	0.482802	9.741100	-0.647216	0.004829	0.097411	-0.006469	0.090419	-0.827939	0.793975
63931	0	0.524898	9.753395	-0.549728	0.005249	0.097534	-0.005493	0.093819	-0.824158	0.787475
63932	0	0.530865	9.814385	-0.616918	0.005309	0.098144	-0.006173	0.087614	-0.820094	0.790401
63933	0	0.494339	9.741198	-0.573998	0.004944	0.097412	-0.005737	0.089149	-0.816024	0.793020
63934	0	0.488472	9.753295	-0.611059	0.004881	0.097533	-0.006109	0.089216	-0.816929	0.791780
63935	0	0.469959	9.759538	-0.634514	0.004700	0.097595	-0.006348	0.084686	-0.813259	0.793599
63936	0	0.469765	9.698525	-0.639892	0.004699	0.096985	-0.006404	0.077144	-0.808461	0.797574
63937	0	0.513014	9.710673	-0.659228	0.005127	0.097107	-0.006592	0.076165	-0.808677	0.799768
63938	0	0.543778	9.747207	-0.677856	0.005438	0.097472	-0.006777	0.076573	-0.805103	0.804091
63939	0	0.506779	9.680158	-0.640987	0.005066	0.096802	-0.006409	0.076331	-0.803830	0.805412
63940	0	0.501010	9.692265	-0.574189	0.005008	0.096923	-0.005740	0.076670	-0.803183	0.808223
63941	0	0.482537	9.704585	-0.610138	0.004822	0.097046	-0.006104	0.072604	-0.803883	0.807279
63942	0	0.470302	9.686218	-0.597474	0.004706	0.096862	-0.005978	0.067711	-0.796300	0.802662
63943	0	0.500427	9.704620	-0.579373	0.005005	0.097046	-0.005798	0.060767	-0.791993	0.801783
63944	0	0.475487	9.698512	-0.639911	0.004759	0.096985	-0.006400	0.057861	-0.783869	0.807766
63945	0	0.494493	9.680179	-0.634629	0.004944	0.096802	-0.006348	0.054625	-0.781659	0.808696
63946	0	0.506693	9.735114	-0.622334	0.005068	0.097351	-0.006224	0.052649	-0.777083	0.810380
63947	0	0.500398	9.692362	-0.635148	0.005005	0.096924	-0.006348	0.055593	-0.772492	0.812051
63948	0	0.481824	9.735030	-0.604943	0.004820	0.097350	-0.006051	0.052058	-0.767082	0.815178
63949	0	0.476403	9.753368	-0.586501	0.004761	0.097534	-0.005859	0.057073	-0.767428	0.818554
63950	0	0.464516	9.741006	-0.636075	0.004644	0.097410	-0.006359	0.057553	-0.764749	0.813193
63951	0	0.476435	9.771730	-0.646683	0.004761	0.097717	-0.006470	0.052616	-0.765459	0.815219
63952	0	0.507416	9.771646	-0.682720	0.005073	0.097716	-0.006830	0.047549	-0.763777	0.814055
63953	0	0.506423	9.722932	-0.695482	0.005066	0.097229	-0.006958	0.042240	-0.758288	0.809924
63954	0	0.512197	9.741230	-0.646202	0.005123	0.097412	-0.006464	0.038255	-0.753465	0.815238
63955	0	0.464271	9.735085	-0.677530	0.004639	0.097351	-0.006775	0.037158	-0.754724	0.819740
63956	0	0.489234	9.759392	-0.610846	0.004890	0.097594	-0.006104	0.040143	-0.753532	0.824880
63957	0	0.494090	9.747310	-0.567959	0.004944	0.097473	-0.005676	0.042373	-0.746625	0.830255
63958	0	0.542564	9.735023	-0.610917	0.005425	0.097350	-0.006111	0.038500	-0.743323	0.830152
63959	0	0.518673	9.710693	-0.573855	0.005188	0.097107	-0.005737	0.038397	-0.738316	0.832955
63960	0	0.506907	9.728857	-0.641466	0.005063	0.097289	-0.006412	0.040390	-0.741973	0.841622
63961	0	0.476719	9.722878	-0.683461	0.004761	0.097229	-0.006836	0.037361	-0.746049	0.839338
63962	0	0.465269	9.673968	-0.671212	0.004651	0.096740	-0.006712	0.036191	-0.744405	0.832930
63963	0	0.512813	9.716798	-0.744539	0.005127	0.097168	-0.007446	0.033641	-0.742313	0.832259
63964	0	0.494975	9.686185	-0.689305	0.004946	0.096862	-0.006896	0.028545	-0.743575	0.834264
63965	0	0.512828	9.692367	-0.671519	0.005127	0.096924	-0.006714	0.028561	-0.741660	0.831545
63966	0	0.495126	9.710543	-0.574475	0.004946	0.097106	-0.005740	0.032406	-0.744672	0.833937
63967	0	0.451593	9.692373	-0.494634	0.004517	0.096924	-0.004944	0.033924	-0.740232	0.827567
63968	0	0.505963	9.722827	-0.562105	0.005064	0.097228	-0.005621	0.032535	-0.731489	0.827358
63969	0	0.494328	9.710692	-0.732481	0.004944	0.097107	-0.007324	0.031690	-0.727367	0.824204
63970	0	0.475872	9.710708	-0.689683	0.004759	0.097107	-0.006899	0.027712	-0.723777	0.824181
63971	0	0.464023	9.692386	-0.701760	0.004639	0.096924	-0.007019	0.024385	-0.722187	0.830647
63972	0	0.519245	9.735110	-0.725877	0.005191	0.097351	-0.007260	0.021028	-0.720617	0.829379
63973	0	0.512870	9.747273	-0.751149	0.005127	0.097473	-0.007507	0.024368	-0.719231	0.828605
63974	0	0.495060	9.753258	-0.624121	0.004947	0.097533	-0.006234	0.031157	-0.720291	0.828933
63975	0	0.488455	9.759491	-0.628999	0.004883	0.097595	-0.006287	0.033763	-0.718737	0.821533
63976	0	0.458130	9.777718	-0.568650	0.004580	0.097777	-0.005684	0.035352	-0.716141	0.820014
63977	0	0.470023	9.771691	-0.592618	0.004700	0.097717	-0.005920	0.040624	-0.713237	0.819039
63978	0	0.524713	9.783861	-0.666367	0.005249	0.097838	-0.006665	0.037201	-0.707590	0.819858
63979	0	0.525148	9.777815	-0.616511	0.005249	0.097778	-0.006165	0.036180	-0.707115	0.824265
63980	0	0.488389	9.759447	-0.726476	0.004888	0.097594	-0.007265	0.034321	-0.699338	0.821949
63981	0	0.464292	9.765558	-0.757446	0.004639	0.097656	-0.007568	0.040004	-0.700871	0.819900
63982	0	0.446450	9.789816	-0.624207	0.004463	0.097898	-0.006238	0.043262	-0.698932	0.821787
63983	0	0.451829	9.747306	-0.665295	0.004517	0.097473	-0.006653	0.041923	-0.697447	0.822461
63984	0	0.501193	9.728877	-0.616704	0.005008	0.097289	-0.006166	0.042260	-0.698880	0.821336
63985	0	0.518843	9.753407	-0.579973	0.005188	0.097534	-0.005798	0.042452	-0.695843	0.820675
63986	0	0.512626	9.747222	-0.531305	0.005127	0.097472	-0.005313	0.041123	-0.691485	0.817153
63987	0	0.482066	9.686303	-0.591739	0.004822	0.096863	-0.005920	0.036160	-0.686605	0.812498
63988	0	0.482195	9.686275	-0.627920	0.004819	0.096863	-0.006281	0.032685	-0.686714	0.810570
63989	0	0.487971	9.692411	-0.677316	0.004883	0.096924	-0.006775	0.029085	-0.679617	0.809704
63990	0	0.469308	9.674085	-0.719750	0.004693	0.096741	-0.007199	0.025490	-0.676243	0.808375
63991	0	0.482215	9.667921	-0.672050	0.004822	0.096680	-0.006714	0.031749	-0.673284	0.809609
63992	0	0.482277	9.679955	-0.685281	0.004822	0.096800	-0.006849	0.034347	-0.671053	0.811077
63993	0	0.494651	9.704527	-0.574571	0.004944	0.097046	-0.005737	0.042838	-0.670646	0.808588
63994	0	0.519259	9.710496	-0.618288	0.005193	0.097105	-0.006182	0.042701	-0.666991	0.809429
63995	0	0.531368	9.710673	-0.610359	0.005310	0.097107	-0.006104	0.041273	-0.667822	0.809695
63996	0	0.482757	9.722800	-0.555686	0.004828	0.097228	-0.005555	0.041721	-0.663371	0.813273
63997	0	0.476202	9.741230	-0.695443	0.004761	0.097412	-0.006958	0.036049	-0.661447	0.811783
63998	0	0.500436	9.747323	-0.719600	0.005007	0.097473	-0.007195	0.035007	-0.655236	0.813594
63999	0	0.463708	9.722873	-0.732888	0.004639	0.097229	-0.007324	0.038788	-0.650001	0.819990
64000	0	0.506336	9.759385	-0.752130	0.005062	0.097594	-0.007517	0.042527	-0.648066	0.819075
64001	0	0.494559	9.759502	-0.677648	0.004944	0.097595	-0.006775	0.042887	-0.646693	0.819363
64002	0	0.451937	9.777696	-0.672371	0.004519	0.097777	-0.006718	0.048574	-0.643119	0.816970
64003	0	0.433576	9.802205	-0.635239	0.004333	0.098022	-0.006348	0.052756	-0.642257	0.812003
64004	0	0.488676	9.765529	-0.629609	0.004887	0.097655	-0.006296	0.051194	-0.638978	0.811717
64005	0	0.525287	9.783887	-0.677892	0.005249	0.097839	-0.006775	0.054325	-0.640110	0.815966
64006	0	0.494778	9.765474	-0.745152	0.004951	0.097654	-0.007455	0.048889	-0.633514	0.816212
64007	0	0.482438	9.716791	-0.744541	0.004822	0.097168	-0.007446	0.046488	-0.633169	0.813441
64008	0	0.452433	9.734978	-0.744793	0.004521	0.097350	-0.007445	0.048154	-0.633240	0.810560
64009	0	0.451150	9.747325	-0.787517	0.004517	0.097473	-0.007874	0.048634	-0.623888	0.809710
64010	0	0.493294	9.716802	-0.696140	0.004933	0.097168	-0.006962	0.046761	-0.619967	0.807133
64011	0	0.506889	9.704556	-0.738772	0.005066	0.097046	-0.007385	0.048310	-0.620064	0.801699
64012	0	0.513418	9.716677	-0.580679	0.005133	0.097167	-0.005804	0.050131	-0.618358	0.798045
64013	0	0.488147	9.710708	-0.573602	0.004883	0.097107	-0.005737	0.047219	-0.613302	0.796737
64014	0	0.488175	9.710689	-0.597886	0.004880	0.097107	-0.005980	0.044898	-0.612072	0.801093
64015	0	0.463830	9.722916	-0.628449	0.004639	0.097229	-0.006287	0.040869	-0.608277	0.800876
64016	0	0.494614	9.698475	-0.701447	0.004943	0.096985	-0.007015	0.038625	-0.608685	0.796035
64017	0	0.513178	9.667916	-0.751087	0.005127	0.096680	-0.007507	0.041470	-0.611009	0.795182
64018	0	0.519666	9.704427	-0.745095	0.005198	0.097044	-0.007454	0.036515	-0.606634	0.798485
64019	0	0.507047	9.698399	-0.684501	0.005066	0.096985	-0.006836	0.045836	-0.608604	0.795208
64020	0	0.501708	9.698251	-0.637061	0.005013	0.096983	-0.006367	0.048941	-0.609517	0.799632
64021	0	0.451969	9.722885	-0.659196	0.004517	0.097229	-0.006592	0.047794	-0.609745	0.798298
64022	0	0.458883	9.728889	-0.579826	0.004583	0.097289	-0.005799	0.045175	-0.612777	0.795769
64023	0	0.445974	9.722873	-0.628793	0.004456	0.097229	-0.006287	0.045406	-0.614239	0.794785
64024	0	0.471156	9.747212	-0.555472	0.004707	0.097472	-0.005557	0.041116	-0.615910	0.801341
64025	0	0.494952	9.747311	-0.725978	0.004944	0.097473	-0.007263	0.035627	-0.619219	0.802778
64026	0	0.538384	9.722804	-0.725502	0.005382	0.097228	-0.007257	0.032487	-0.618502	0.800041
64027	0	0.512982	9.747302	-0.732392	0.005127	0.097473	-0.007324	0.030713	-0.618518	0.801740
64028	0	0.482948	9.759394	-0.750958	0.004827	0.097594	-0.007507	0.032027	-0.618596	0.799729
64029	0	0.476307	9.753397	-0.732551	0.004761	0.097534	-0.007324	0.032206	-0.617964	0.799517
64030	0	0.494965	9.777708	-0.653644	0.004948	0.097777	-0.006534	0.034116	-0.616917	0.798621
64031	0	0.494771	9.747255	-0.598802	0.004944	0.097473	-0.005981	0.040313	-0.618169	0.804502
64032	0	0.525763	9.771558	-0.654031	0.005257	0.097715	-0.006544	0.034461	-0.615946	0.804154
64033	0	0.494776	9.747287	-0.616581	0.004944	0.097473	-0.006165	0.034577	-0.617140	0.801688
64034	0	0.513913	9.765523	-0.634785	0.005135	0.097655	-0.006351	0.029985	-0.619157	0.804223
64035	0	0.458377	9.735083	-0.689635	0.004578	0.097351	-0.006897	0.027913	-0.623001	0.805462
64036	0	0.501634	9.741100	-0.677619	0.005016	0.097411	-0.006774	0.029186	-0.619643	0.806859
64037	0	0.457806	9.692359	-0.647301	0.004578	0.096924	-0.006470	0.031575	-0.616839	0.812688
64038	0	0.482341	9.716675	-0.593014	0.004822	0.097167	-0.005927	0.033817	-0.615353	0.811505
64039	0	0.531412	9.674031	-0.616750	0.005310	0.096741	-0.006165	0.035853	-0.616844	0.812854
64040	0	0.513621	9.704492	-0.592613	0.005135	0.097045	-0.005927	0.033165	-0.615553	0.819567
64041	0	0.500359	9.716812	-0.598011	0.005005	0.097168	-0.005981	0.030191	-0.610663	0.818698
64042	0	0.488023	9.680158	-0.647031	0.004880	0.096802	-0.006468	0.031650	-0.607695	0.820319
64043	0	0.482212	9.674078	-0.720115	0.004822	0.096741	-0.007202	0.029018	-0.604792	0.822250
64044	0	0.488036	9.704615	-0.701537	0.004883	0.097046	-0.007017	0.025402	-0.598627	0.827177
64045	0	0.494823	9.716772	-0.647015	0.004944	0.097168	-0.006470	0.024499	-0.600457	0.829157
64046	0	0.477311	9.710562	-0.635126	0.004769	0.097106	-0.006349	0.026277	-0.601548	0.828363
64047	0	0.482543	9.704553	-0.708270	0.004822	0.097046	-0.007080	0.027951	-0.602545	0.828821
64048	0	0.531536	9.728932	-0.635092	0.005317	0.097289	-0.006353	0.023651	-0.597597	0.826832
64049	0	0.512799	9.716795	-0.659121	0.005127	0.097168	-0.006592	0.021537	-0.595507	0.828063
64050	0	0.488346	9.735155	-0.713459	0.004885	0.097351	-0.007140	0.013600	-0.590724	0.827914
64051	0	0.500517	9.716792	-0.708060	0.005005	0.097168	-0.007080	0.012799	-0.587767	0.829509
64052	0	0.506604	9.741119	-0.683634	0.005066	0.097411	-0.006837	0.010804	-0.584572	0.827620
64053	0	0.549025	9.783953	-0.817854	0.005493	0.097839	-0.008179	0.009234	-0.577898	0.826032
64054	0	0.518742	9.747245	-0.708519	0.005181	0.097473	-0.007080	0.013880	-0.581763	0.824255
64055	0	0.524804	9.741197	-0.659459	0.005249	0.097412	-0.006592	0.015812	-0.577276	0.819865
64056	0	0.487707	9.759446	-0.641362	0.004880	0.097594	-0.006414	0.013513	-0.570591	0.819589
64057	0	0.475770	9.759531	-0.640949	0.004761	0.097595	-0.006409	0.013028	-0.563740	0.821213
64058	0	0.517748	9.747323	-0.592424	0.005181	0.097473	-0.005922	0.013986	-0.555833	0.816283
64059	0	0.543344	9.735101	-0.616438	0.005432	0.097351	-0.006165	0.012297	-0.554174	0.822205
64060	0	0.537181	9.710596	-0.683722	0.005373	0.097106	-0.006836	0.012515	-0.549436	0.818536
64061	0	0.495008	9.722891	-0.732130	0.004944	0.097229	-0.007324	0.007741	-0.553493	0.819233
64062	0	0.483630	9.741086	-0.738141	0.004833	0.097411	-0.007380	0.008514	-0.553862	0.822243
64063	0	0.470019	9.686263	-0.714298	0.004700	0.096863	-0.007141	0.009270	-0.551189	0.827496
64064	0	0.512919	9.716653	-0.690668	0.005128	0.097167	-0.006901	0.014887	-0.549409	0.829044
64065	0	0.513202	9.680140	-0.561680	0.005127	0.096802	-0.005615	0.015409	-0.552099	0.828035
64066	0	0.501391	9.704495	-0.568040	0.005014	0.097045	-0.005680	0.014390	-0.548235	0.828866
64067	0	0.500784	9.716811	-0.622107	0.005005	0.097168	-0.006226	0.007839	-0.548360	0.823730
64068	0	0.488965	9.692423	-0.614874	0.004889	0.096924	-0.006156	-0.002259	-0.546561	0.835068
64069	0	0.493890	9.735136	-0.646916	0.004944	0.097351	-0.006470	-0.004479	-0.537591	0.841917
64070	0	0.505720	9.722952	-0.749845	0.005055	0.097229	-0.007506	-0.015067	-0.536425	0.834037
64071	0	0.494479	9.692382	-0.720161	0.004944	0.096924	-0.007202	-0.017028	-0.534290	0.835501
64072	0	0.500850	9.722857	-0.659589	0.005007	0.097229	-0.006591	-0.012454	-0.533051	0.839717
64073	0	0.512817	9.686266	-0.689790	0.005127	0.096863	-0.006897	-0.012656	-0.531227	0.837357
64074	0	0.513017	9.741101	-0.671781	0.005129	0.097411	-0.006717	-0.012733	-0.529524	0.840346
64075	0	0.494376	9.765603	-0.635108	0.004944	0.097656	-0.006348	-0.010083	-0.526174	0.841827
64076	0	0.445744	9.759433	-0.592474	0.004455	0.097594	-0.005928	-0.015295	-0.526234	0.843182
64077	0	0.470185	9.765621	-0.610256	0.004700	0.097656	-0.006104	-0.017751	-0.525489	0.842977
64078	0	0.507085	9.789956	-0.652615	0.005070	0.097899	-0.006529	-0.022295	-0.523571	0.844816
64079	0	0.494695	9.735129	-0.725815	0.004944	0.097351	-0.007263	-0.029487	-0.523970	0.842766
64080	0	0.537563	9.759524	-0.762040	0.005377	0.097595	-0.007620	-0.030250	-0.519370	0.846303
64081	0	0.506709	9.759507	-0.689815	0.005066	0.097595	-0.006897	-0.030402	-0.517606	0.855890
64082	0	0.482632	9.747200	-0.690065	0.004824	0.097472	-0.006900	-0.030697	-0.517450	0.855223
64083	0	0.500110	9.753426	-0.586129	0.005005	0.097534	-0.005859	-0.029835	-0.509792	0.857096
64084	0	0.499517	9.753394	-0.623399	0.004996	0.097534	-0.006229	-0.025877	-0.505288	0.862509
64085	0	0.507051	9.729002	-0.561136	0.005066	0.097290	-0.005615	-0.031678	-0.507375	0.861312
64086	0	0.506927	9.716721	-0.670741	0.005075	0.097167	-0.006706	-0.031602	-0.497965	0.861873
64087	0	0.537235	9.716795	-0.634688	0.005371	0.097168	-0.006348	-0.033933	-0.496294	0.865911
64088	0	0.488738	9.674088	-0.646447	0.004885	0.096741	-0.006469	-0.040414	-0.496271	0.868856
64089	0	0.488461	9.686267	-0.653126	0.004883	0.096863	-0.006531	-0.041174	-0.495194	0.869548
64090	0	0.494261	9.673965	-0.726850	0.004947	0.096740	-0.007264	-0.037411	-0.487172	0.873469
64091	0	0.482307	9.661822	-0.629229	0.004822	0.096619	-0.006287	-0.031990	-0.485462	0.871317
64092	0	0.518762	9.710503	-0.654487	0.005190	0.097105	-0.006543	-0.031342	-0.479590	0.874522
64093	0	0.500428	9.680190	-0.628496	0.005005	0.096802	-0.006287	-0.034590	-0.475639	0.870265
64094	0	0.506621	9.704563	-0.628621	0.005064	0.097046	-0.006284	-0.033088	-0.475069	0.876286
64095	0	0.518879	9.729027	-0.634346	0.005188	0.097290	-0.006348	-0.039283	-0.472763	0.870816
64096	0	0.482583	9.704582	-0.633881	0.004823	0.097046	-0.006340	-0.042126	-0.473286	0.874632
64097	0	0.452127	9.716767	-0.689818	0.004517	0.097168	-0.006897	-0.041973	-0.475583	0.872700
64098	0	0.489451	9.747213	-0.775308	0.004891	0.097472	-0.007754	-0.044701	-0.476070	0.869985
64099	0	0.488096	9.728993	-0.616781	0.004883	0.097290	-0.006165	-0.042087	-0.470613	0.865310
64100	0	0.506515	9.747225	-0.659454	0.005061	0.097472	-0.006598	-0.047995	-0.472125	0.864870
64101	0	0.513051	9.771727	-0.591758	0.005127	0.097717	-0.005920	-0.052573	-0.473053	0.864969
64102	0	0.501179	9.741124	-0.597514	0.005012	0.097411	-0.005977	-0.055718	-0.470148	0.866201
64103	0	0.512600	9.790038	-0.622650	0.005127	0.097900	-0.006226	-0.055944	-0.465821	0.863563
64104	0	0.475804	9.771612	-0.616972	0.004758	0.097716	-0.006166	-0.053440	-0.462816	0.862493
64105	0	0.488532	9.777839	-0.732168	0.004883	0.097778	-0.007324	-0.057718	-0.462588	0.862542
64106	0	0.507277	9.765589	-0.677381	0.005071	0.097656	-0.006770	-0.054739	-0.461869	0.864811
64107	0	0.506420	9.765646	-0.689528	0.005066	0.097656	-0.006897	-0.058010	-0.456679	0.862360
64108	0	0.506550	9.741213	-0.670821	0.005062	0.097412	-0.006711	-0.062409	-0.457404	0.853502
64109	0	0.494658	9.735071	-0.629015	0.004944	0.097351	-0.006287	-0.059513	-0.457413	0.850387
64110	0	0.458359	9.741103	-0.629540	0.004582	0.097411	-0.006294	-0.059373	-0.455583	0.847298
64111	0	0.494241	9.741220	-0.598113	0.004944	0.097412	-0.005981	-0.061129	-0.450775	0.852215
64112	0	0.494341	9.729006	-0.573399	0.004940	0.097290	-0.005737	-0.066253	-0.451500	0.848740
64113	0	0.501325	9.716755	-0.616431	0.005005	0.097168	-0.006165	-0.067776	-0.458155	0.849562
64114	0	0.502050	9.686182	-0.683668	0.005021	0.096862	-0.006836	-0.068210	-0.454301	0.849915
64115	0	0.469748	9.722905	-0.665367	0.004700	0.097229	-0.006653	-0.068601	-0.448561	0.852758
64116	0	0.488067	9.704570	-0.732703	0.004878	0.097046	-0.007326	-0.068785	-0.448510	0.850420
64117	0	0.415251	9.674037	-0.665658	0.004150	0.096741	-0.006653	-0.065637	-0.447866	0.852793
64118	0	0.488590	9.704475	-0.654285	0.004887	0.097045	-0.006539	-0.062718	-0.443806	0.852005
64119	0	0.488560	9.686279	-0.646764	0.004883	0.096863	-0.006470	-0.066441	-0.443933	0.854280
64120	0	0.488761	9.704474	-0.530999	0.004888	0.097045	-0.005306	-0.063261	-0.440710	0.853469
64121	0	0.494641	9.722868	-0.549654	0.004944	0.097229	-0.005493	-0.060626	-0.440584	0.852680
64122	0	0.500815	9.710606	-0.519564	0.005010	0.097106	-0.005196	-0.062010	-0.435749	0.857400
64123	0	0.427759	9.680150	-0.671426	0.004272	0.096802	-0.006714	-0.062846	-0.438673	0.858011
64124	0	0.495347	9.735010	-0.702024	0.004953	0.097350	-0.007020	-0.063978	-0.435685	0.864877
64125	0	0.494486	9.722922	-0.701540	0.004944	0.097229	-0.007019	-0.069566	-0.433750	0.865104
64126	0	0.494909	9.722822	-0.689895	0.004946	0.097229	-0.006890	-0.060755	-0.434574	0.870769
64127	0	0.519535	9.765585	-0.640877	0.005188	0.097656	-0.006409	-0.061935	-0.440052	0.871169
64128	0	0.496590	9.753267	-0.665618	0.004958	0.097533	-0.006654	-0.060290	-0.445952	0.870398
64129	0	0.500618	9.741191	-0.628863	0.005005	0.097412	-0.006287	-0.059208	-0.444325	0.867438
64130	0	0.494892	9.783810	-0.623258	0.004946	0.097838	-0.006230	-0.057897	-0.444892	0.866471
64131	0	0.482350	9.753392	-0.622830	0.004822	0.097534	-0.006226	-0.056002	-0.443772	0.866854
64132	0	0.501115	9.753287	-0.690527	0.005008	0.097533	-0.006903	-0.054229	-0.444636	0.867326
64133	0	0.494824	9.759486	-0.671578	0.004944	0.097595	-0.006714	-0.053276	-0.446675	0.869383
64134	0	0.507465	9.704478	-0.635486	0.005075	0.097045	-0.006352	-0.051572	-0.443629	0.864579
64135	0	0.506818	9.716748	-0.702421	0.005066	0.097168	-0.007019	-0.046832	-0.443200	0.869216
64136	0	0.501404	9.759388	-0.635973	0.005009	0.097594	-0.006358	-0.046185	-0.446301	0.867744
64137	0	0.458125	9.716752	-0.616897	0.004578	0.097168	-0.006165	-0.042087	-0.447319	0.859195
64138	0	0.476498	9.753346	-0.531746	0.004767	0.097533	-0.005320	-0.045854	-0.441262	0.859109
64139	0	0.482659	9.747299	-0.579687	0.004822	0.097473	-0.005798	-0.048896	-0.443818	0.861757
64140	0	0.483392	9.673963	-0.579585	0.004830	0.096740	-0.005796	-0.050739	-0.444780	0.859041
64141	0	0.562016	9.735098	-0.671113	0.005615	0.097351	-0.006714	-0.055209	-0.447429	0.857560
64142	0	0.514195	9.722759	-0.634558	0.005136	0.097228	-0.006343	-0.053361	-0.450777	0.859293
64143	0	0.482656	9.686250	-0.689773	0.004822	0.096863	-0.006897	-0.053787	-0.453345	0.861516
64144	0	0.483161	9.704454	-0.696464	0.004830	0.097045	-0.006960	-0.049511	-0.451726	0.863500
64145	0	0.494408	9.704576	-0.610557	0.004944	0.097046	-0.006104	-0.048383	-0.448885	0.863280
64146	0	0.512751	9.667834	-0.544334	0.005127	0.096679	-0.005437	-0.042082	-0.446435	0.865012
64147	0	0.488100	9.735088	-0.580307	0.004883	0.097351	-0.005798	-0.037760	-0.441115	0.860617
64148	0	0.488170	9.734962	-0.575302	0.004879	0.097350	-0.005747	-0.031768	-0.441150	0.861326
64149	0	0.476297	9.692343	-0.641312	0.004761	0.096924	-0.006409	-0.027895	-0.440715	0.864381
64150	0	0.495098	9.747205	-0.715033	0.004948	0.097472	-0.007151	-0.029633	-0.441552	0.867078
64151	0	0.494377	9.698475	-0.702067	0.004944	0.096985	-0.007019	-0.029043	-0.438392	0.868647
64152	0	0.482533	9.734951	-0.733323	0.004821	0.097350	-0.007328	-0.024307	-0.440634	0.874978
64153	0	0.469961	9.771710	-0.677758	0.004700	0.097717	-0.006775	-0.022487	-0.437449	0.875930
64154	0	0.464036	9.728887	-0.714801	0.004638	0.097289	-0.007147	-0.022337	-0.437464	0.874770
64155	0	0.518673	9.759503	-0.641253	0.005188	0.097595	-0.006409	-0.019154	-0.432907	0.872468
64156	0	0.543156	9.783821	-0.654037	0.005429	0.097838	-0.006539	-0.019219	-0.432486	0.870494
64157	0	0.500857	9.753399	-0.573734	0.005005	0.097534	-0.005737	-0.020489	-0.433740	0.871757
64158	0	0.470531	9.771635	-0.665423	0.004706	0.097716	-0.006654	-0.021227	-0.429391	0.869590
64159	0	0.445378	9.741243	-0.726002	0.004456	0.097412	-0.007263	-0.026168	-0.424226	0.867409
64160	0	0.494369	9.710653	-0.732140	0.004940	0.097107	-0.007318	-0.023958	-0.425463	0.864307
64161	0	0.549414	9.741239	-0.750296	0.005493	0.097412	-0.007507	-0.030364	-0.423566	0.864523
64162	0	0.555813	9.704559	-0.676829	0.005555	0.097046	-0.006766	-0.029277	-0.423987	0.863202
64163	0	0.482669	9.704550	-0.604492	0.004822	0.097046	-0.006042	-0.027587	-0.426642	0.861974
64164	0	0.513782	9.710569	-0.660071	0.005136	0.097106	-0.006598	-0.025128	-0.425169	0.865880
64165	0	0.457939	9.686272	-0.610331	0.004578	0.096863	-0.006104	-0.026651	-0.424181	0.865452
64166	0	0.506956	9.704441	-0.592857	0.005069	0.097045	-0.005920	-0.018277	-0.421985	0.864147
64167	0	0.525282	9.704537	-0.665749	0.005249	0.097046	-0.006653	-0.014017	-0.423380	0.860948
64168	0	0.489187	9.710500	-0.629475	0.004889	0.097105	-0.006296	-0.016908	-0.423095	0.858794
64169	0	0.470583	9.698501	-0.652422	0.004700	0.096985	-0.006531	-0.025837	-0.427247	0.857360
64170	0	0.520406	9.753370	-0.700990	0.005199	0.097534	-0.007007	-0.023293	-0.429631	0.856173
64171	0	0.537478	9.728946	-0.702425	0.005371	0.097290	-0.007019	-0.018469	-0.430951	0.858469
64172	0	0.531837	9.747098	-0.654473	0.005317	0.097471	-0.006542	-0.016787	-0.429829	0.859318
64173	0	0.476359	9.728974	-0.677722	0.004761	0.097290	-0.006775	-0.015329	-0.430143	0.859074
64174	0	0.482893	9.734976	-0.635614	0.004827	0.097350	-0.006352	-0.012222	-0.429893	0.860775
64175	0	0.476563	9.722873	-0.622619	0.004761	0.097229	-0.006226	-0.012683	-0.432540	0.855788
64176	0	0.538077	9.759410	-0.677897	0.005381	0.097594	-0.006777	-0.011446	-0.429681	0.856573
64177	0	0.506519	9.741215	-0.671376	0.005066	0.097412	-0.006714	-0.012781	-0.425763	0.853279
64178	0	0.524961	9.741168	-0.732813	0.005247	0.097412	-0.007324	-0.009491	-0.425692	0.855723
64179	0	0.488185	9.765626	-0.653130	0.004883	0.097656	-0.006531	-0.010111	-0.421521	0.852885
64180	0	0.506433	9.759419	-0.653276	0.005063	0.097594	-0.006533	-0.011273	-0.419996	0.853710
64181	0	0.506741	9.759498	-0.665516	0.005066	0.097595	-0.006653	-0.009859	-0.418751	0.855987
64182	0	0.507005	9.741127	-0.641075	0.005069	0.097411	-0.006413	-0.014275	-0.417198	0.854766
64183	0	0.513218	9.728965	-0.653252	0.005127	0.097290	-0.006531	-0.013381	-0.420264	0.852527
64184	0	0.507602	9.765569	-0.658932	0.005075	0.097655	-0.006596	-0.022001	-0.417908	0.850608
64185	0	0.501011	9.728987	-0.634615	0.005005	0.097290	-0.006348	-0.025071	-0.421073	0.852386
64186	0	0.470739	9.716751	-0.664405	0.004709	0.097167	-0.006650	-0.033256	-0.415856	0.847708
64187	0	0.519052	9.680164	-0.732398	0.005188	0.096802	-0.007324	-0.034818	-0.415858	0.848947
64188	0	0.501361	9.704480	-0.726234	0.005010	0.097045	-0.007263	-0.037056	-0.417526	0.850126
64189	0	0.470384	9.698446	-0.689989	0.004700	0.096985	-0.006897	-0.034917	-0.419423	0.853234
64190	0	0.477235	9.698345	-0.678542	0.004768	0.096984	-0.006782	-0.031488	-0.421044	0.846641
64191	0	0.469931	9.716812	-0.628451	0.004700	0.097168	-0.006287	-0.035276	-0.417601	0.846267
64192	0	0.482308	9.728972	-0.573704	0.004821	0.097290	-0.005733	-0.032293	-0.417172	0.844690
64193	0	0.531183	9.686289	-0.738272	0.005310	0.096863	-0.007385	-0.036552	-0.416284	0.845215
64194	0	0.488962	9.698477	-0.676858	0.004886	0.096985	-0.006770	-0.039641	-0.417955	0.847049
64195	0	0.457825	9.710692	-0.671368	0.004578	0.097107	-0.006714	-0.041107	-0.415680	0.847597
64196	0	0.457535	9.698409	-0.677454	0.004579	0.096984	-0.006775	-0.042746	-0.408846	0.844995
64197	0	0.512982	9.710654	-0.702245	0.005127	0.097107	-0.007019	-0.039980	-0.409232	0.845796
64198	0	0.525411	9.753304	-0.660190	0.005254	0.097533	-0.006599	-0.038383	-0.406655	0.849411
64199	0	0.500802	9.722876	-0.616583	0.005005	0.097229	-0.006165	-0.038075	-0.407306	0.848218
64200	0	0.507649	9.759395	-0.592430	0.005072	0.097594	-0.005923	-0.038186	-0.410069	0.850439
64201	0	0.475761	9.753416	-0.604521	0.004761	0.097534	-0.006042	-0.036244	-0.403383	0.852417
64202	0	0.481832	9.759417	-0.616928	0.004815	0.097594	-0.006170	-0.038671	-0.404174	0.854406
64203	0	0.512816	9.765633	-0.683391	0.005127	0.097656	-0.006836	-0.042247	-0.402582	0.850667
64204	0	0.482619	9.765627	-0.664697	0.004824	0.097656	-0.006649	-0.045923	-0.402558	0.851639
64205	0	0.482170	9.741208	-0.659232	0.004822	0.097412	-0.006592	-0.046587	-0.399495	0.852469
64206	0	0.457620	9.777717	-0.726714	0.004577	0.097777	-0.007264	-0.044187	-0.395932	0.846651
64207	0	0.513089	9.777798	-0.659379	0.005127	0.097778	-0.006592	-0.043067	-0.397534	0.844272
64208	0	0.501267	9.747219	-0.616923	0.005013	0.097472	-0.006169	-0.044421	-0.394724	0.842505
64209	0	0.488504	9.747312	-0.622419	0.004883	0.097473	-0.006226	-0.047344	-0.394387	0.842742
[truncated: 500 more rows]
