# Supplementary material for: Properties of traditional bamboo carrying poles have implications for user interactions
Source: PLoS One. 2018 May 10;13(5):e0196208. doi: 10.1371/journal.pone.0196208 (PMC5945030; doi:10.1371/journal.pone.0196208)
Supplement: S1 Text — (ZIP) [file pone.0196208.s005.zip › ResTest_PoleF_L2Load2.txt]

// Start Time: Unknown
// Update Rate: 100.0Hz
// Filter Profile: human (34.3)
// Firmware Version: 2.1.4
PacketCounter	SampleTimeFine	Acc_X	Acc_Y	Acc_Z	VelInc_X	VelInc_Y	VelInc_Z	Roll	Pitch	Yaw	Latitude	Longitude	Altitude	Vel_X	Vel_Y	Vel_Z
62215	0	0.884690	9.613076	0.219317	0.008850	0.096130	0.002197	0.988568	0.015589	-36.489960
62216	0	0.957148	9.802283	0.065676	0.009575	0.098022	0.000663	0.995566	0.019426	-36.498258
62217	0	1.104365	9.747358	0.085256	0.011047	0.097473	0.000854	0.997828	0.023775	-36.499130
62218	0	1.146390	9.814491	0.035642	0.011467	0.098145	0.000361	1.003622	0.027314	-36.501253
62219	0	1.025570	9.667959	0.237652	0.010254	0.096680	0.002380	1.008192	0.025173	-36.498488
62220	0	0.855201	9.692271	0.217965	0.008548	0.096923	0.002189	1.018837	0.020162	-36.505733
62221	0	0.604290	9.521493	0.176403	0.006042	0.095215	0.001770	1.026110	0.019638	-36.508462
62222	0	0.579473	9.405551	0.248585	0.005798	0.094055	0.002490	1.031683	0.024092	-36.523637
62223	0	0.774744	9.222444	0.171019	0.007751	0.092224	0.001709	1.030319	0.029042	-36.537376
62224	0	0.951118	8.892842	-0.030006	0.009513	0.088928	-0.000304	1.024863	0.031057	-36.546046
62225	0	0.842357	8.374039	-0.188196	0.008423	0.083740	-0.001892	1.010931	0.029449	-36.561676
62226	0	0.556269	7.788059	-0.118409	0.005555	0.077881	-0.001202	0.985560	0.017716	-36.581969
62227	0	0.201887	7.232713	-0.340520	0.002014	0.072327	-0.003418	0.967108	0.008382	-36.610565
62228	0	0.019612	7.049845	-0.582302	0.000191	0.070498	-0.005835	0.951993	-0.004675	-36.652707
62229	0	0.147181	7.061756	-0.634736	0.001465	0.070618	-0.006348	0.954287	-0.020466	-36.691971
62230	0	0.557277	8.202736	-0.856464	0.005569	0.082029	-0.008548	0.978243	-0.027888	-36.711318
62231	0	1.252517	8.026269	-1.053259	0.012512	0.080261	-0.010559	0.941853	-0.043070	-36.693128
62232	0	1.706292	7.122299	-0.623778	0.017050	0.071226	-0.006238	0.946785	-0.060133	-36.655596
62233	0	1.759540	8.214641	-0.403349	0.017578	0.082153	-0.003967	1.042019	-0.082373	-36.618075
62234	0	3.310845	11.056213	-0.676734	0.033067	0.110571	-0.006827	0.993173	-0.120075	-36.556726
62235	0	2.023102	9.015054	1.741482	0.020203	0.090149	0.017456	1.055489	-0.169972	-36.469365
62236	0	0.570327	13.012218	0.189634	0.005607	0.130124	0.002045	1.181681	-0.254919	-36.388402
62237	0	-0.065181	13.989595	2.549837	-0.000793	0.139893	0.025513	1.194263	-0.368831	-36.398058
62238	0	-0.455492	9.919778	4.240954	-0.004616	0.099199	0.042399	1.176500	-0.455327	-36.358006
62239	0	0.290356	13.587016	0.520128	0.002869	0.135864	0.005371	1.313014	-0.486579	-36.270110
62240	0	3.019974	15.489399	0.492285	0.030170	0.154902	0.004835	1.249864	-0.508344	-36.259276
62241	0	3.346480	13.731937	1.214688	0.033447	0.137329	0.012085	1.199457	-0.523405	-36.256047
62242	0	2.495906	12.943712	0.661558	0.024936	0.129443	0.006585	1.176989	-0.545582	-36.208234
62243	0	1.535220	15.111496	-1.798477	0.015320	0.151123	-0.017944	1.207394	-0.572651	-36.222787
62244	0	0.043374	12.914581	-1.303577	0.000422	0.129143	-0.013066	1.184321	-0.588234	-36.264596
62245	0	-0.745736	12.866046	-0.126788	-0.007446	0.128662	-0.001160	1.284479	-0.579310	-36.282207
62246	0	0.204820	11.868504	1.524674	0.002062	0.118678	0.015299	1.341167	-0.557593	-36.355385
62247	0	1.218756	10.328132	1.183636	0.012207	0.103271	0.011902	1.412071	-0.526903	-36.443269
62248	0	1.874637	9.164015	0.948462	0.018763	0.091634	0.009514	1.443068	-0.501990	-36.494173
62249	0	2.039165	8.508223	1.641515	0.020386	0.085083	0.016418	1.435902	-0.494930	-36.579665
62250	0	1.412849	7.646377	1.541618	0.014111	0.076474	0.015381	1.373386	-0.499690	-36.704257
62251	0	0.592338	6.750296	0.224788	0.005920	0.067505	0.002197	1.289027	-0.503161	-36.799366
62252	0	-0.111428	6.453695	-0.973085	-0.001112	0.064529	-0.009781	1.205132	-0.505448	-36.845792
62253	0	-0.331015	6.201975	-1.026198	-0.003296	0.062012	-0.010315	1.113979	-0.486406	-36.894940
62254	0	-0.201549	6.308321	-1.449069	-0.001986	0.063072	-0.014543	1.027866	-0.446289	-36.961337
62255	0	0.314321	5.732290	-1.944312	0.003174	0.057312	-0.019470	0.975582	-0.396673	-36.999779
62256	0	1.102968	5.289918	-2.564127	0.011047	0.052891	-0.025651	0.955240	-0.356343	-36.998684
62257	0	1.958582	5.565524	-2.754928	0.019592	0.055664	-0.027527	1.002960	-0.339661	-36.987992
62258	0	2.385490	6.350247	-2.725070	0.023849	0.063521	-0.027212	1.074229	-0.347930	-36.973798
62259	0	2.138488	6.931708	-1.707719	0.021362	0.069336	-0.017029	1.163531	-0.372926	-36.917948
62260	0	1.331498	7.944489	-0.453003	0.013284	0.079454	-0.004454	1.277413	-0.413362	-36.841607
62261	0	0.497136	8.874603	0.254093	0.004944	0.088745	0.002625	1.382265	-0.449815	-36.775400
62262	0	-0.169601	9.890736	1.071816	-0.001717	0.098899	0.010793	1.463271	-0.477786	-36.725524
62263	0	-0.287449	10.749337	2.412267	-0.002869	0.107483	0.024170	1.506677	-0.482828	-36.668119
62264	0	0.295513	11.953500	3.273641	0.002972	0.119534	0.032737	1.503805	-0.478187	-36.625159
62265	0	1.426409	12.481173	2.829124	0.014282	0.124817	0.028259	1.475029	-0.467247	-36.600600
62266	0	2.384178	12.870958	1.921970	0.023831	0.128718	0.019174	1.437002	-0.480983	-36.569815
62267	0	2.579985	13.493787	0.895120	0.025757	0.134949	0.008911	1.405623	-0.518938	-36.542551
62268	0	1.888840	13.852852	0.016510	0.018830	0.138536	0.000139	1.384992	-0.566596	-36.518859
62269	0	0.748663	13.958550	-0.579235	0.007446	0.139587	-0.005798	1.379068	-0.598644	-36.500319
62270	0	0.119577	14.190524	-1.105553	0.001182	0.141907	-0.011038	1.394210	-0.611084	-36.509058
62271	0	0.272860	13.677888	-0.746958	0.002747	0.136780	-0.007446	1.416626	-0.598577	-36.543086
62272	0	1.038838	12.848523	0.236045	0.010408	0.128482	0.002453	1.499891	-0.580678	-36.591443
62273	0	2.067628	12.067609	1.256660	0.020691	0.120667	0.012634	1.560392	-0.562278	-36.637386
62274	0	2.494187	10.941223	1.903888	0.024943	0.109402	0.019097	1.614597	-0.552162	-36.686516
62275	0	2.112039	10.040460	1.719886	0.021118	0.100403	0.017212	1.624255	-0.547084	-36.733887
62276	0	1.435286	9.045146	1.477179	0.014346	0.090456	0.014750	1.594580	-0.548053	-36.786491
62277	0	0.561992	8.434662	0.675967	0.005615	0.084351	0.006714	1.534865	-0.550035	-36.855579
62278	0	0.170367	7.659940	-0.016499	0.001710	0.076599	-0.000218	1.461213	-0.541712	-36.936314
62279	0	0.126534	7.282025	-0.788839	0.001282	0.072815	-0.007935	1.394695	-0.524247	-37.011619
62280	0	0.408552	6.893660	-1.434705	0.004110	0.068928	-0.014382	1.338521	-0.494365	-37.068825
62281	0	0.669044	6.696600	-1.736385	0.006714	0.066956	-0.017395	1.285591	-0.463828	-37.109349
62282	0	1.061647	6.393529	-1.952390	0.010634	0.063929	-0.019536	1.262740	-0.438262	-37.132645
62283	0	1.262618	6.195217	-2.044729	0.012634	0.061951	-0.020447	1.263724	-0.423424	-37.133201
62284	0	1.201066	6.048282	-2.021756	0.012008	0.060488	-0.020205	1.289443	-0.424923	-37.119036
62285	0	0.947308	6.761537	-1.798128	0.009460	0.067627	-0.017944	1.352447	-0.441379	-37.094902
62286	0	0.589845	7.438414	-0.908886	0.005883	0.074389	-0.009055	1.403528	-0.461052	-37.061292
62287	0	0.220501	8.050447	-0.103224	0.002197	0.080505	-0.000977	1.479239	-0.471087	-37.010559
62288	0	0.227836	8.874918	0.245255	0.002272	0.088748	0.002501	1.538707	-0.480558	-36.958732
62289	0	0.671815	9.454714	0.984954	0.006714	0.094543	0.009888	1.583611	-0.489371	-36.916109
62290	0	1.337730	10.401435	1.271896	0.013374	0.104012	0.012737	1.604810	-0.497142	-36.873633
62291	0	1.824937	10.900628	1.661818	0.018250	0.109009	0.016602	1.590534	-0.503545	-36.827842
62292	0	1.972286	11.351454	1.672173	0.019714	0.113520	0.016697	1.569040	-0.518541	-36.781492
62293	0	1.783518	12.078455	1.052240	0.017822	0.120789	0.010498	1.547625	-0.533361	-36.748026
62294	0	1.340751	12.425921	0.460213	0.013396	0.124262	0.004563	1.512220	-0.544514	-36.715086
62295	0	0.873477	12.597586	0.281819	0.008728	0.125977	0.002808	1.502030	-0.550809	-36.696907
62296	0	0.916712	12.866039	0.050592	0.009170	0.128660	0.000509	1.504977	-0.548635	-36.695400
62297	0	1.268107	12.872454	-0.007658	0.012695	0.128723	-0.000061	1.518831	-0.536114	-36.701697
62298	0	1.668875	12.360180	0.347959	0.016696	0.123600	0.003509	1.545123	-0.529291	-36.713892
62299	0	1.861116	11.926655	0.899168	0.018616	0.119263	0.009033	1.583290	-0.523226	-36.739269
62300	0	1.635191	11.311030	1.259116	0.016351	0.113108	0.012616	1.607366	-0.521892	-36.763405
62301	0	1.141812	10.540764	1.244768	0.011414	0.105408	0.012451	1.610948	-0.524005	-36.790225
62302	0	0.732942	9.911837	0.965715	0.007331	0.099120	0.009638	1.589601	-0.519559	-36.824357
62303	0	0.438045	9.185729	0.363386	0.004395	0.091858	0.003601	1.550630	-0.501089	-36.859723
62304	0	0.361979	8.484215	-0.173090	0.003633	0.084841	-0.001771	1.498560	-0.484778	-36.894911
62305	0	0.480898	8.142490	-0.759467	0.004822	0.081421	-0.007629	1.451563	-0.470812	-36.938084
62306	0	0.728359	7.722637	-1.156563	0.007297	0.077221	-0.011594	1.410249	-0.458602	-36.985412
62307	0	0.884039	7.452762	-1.335250	0.008850	0.074524	-0.013367	1.388030	-0.449421	-37.017430
62308	0	1.004980	7.349491	-1.376285	0.010051	0.073494	-0.013767	1.380883	-0.449914	-37.028042
62309	0	1.068012	7.196000	-1.330891	0.010681	0.071960	-0.013306	1.386098	-0.448196	-37.027013
62310	0	1.019435	7.037037	-0.990566	0.010190	0.070373	-0.009894	1.404611	-0.454647	-37.020940
62311	0	1.001381	7.555823	-0.881278	0.010010	0.075562	-0.008789	1.441048	-0.458410	-36.998590
62312	0	1.026843	7.964641	-0.287146	0.010260	0.079648	-0.002858	1.460870	-0.469784	-36.969491
62313	0	0.983196	8.514365	0.101989	0.009827	0.085144	0.001038	1.484979	-0.476956	-36.942565
62314	0	1.082115	9.167302	0.172936	0.010814	0.091674	0.001732	1.488723	-0.486460	-36.907394
62315	0	1.287949	9.674053	0.335837	0.012878	0.096741	0.003357	1.488343	-0.488574	-36.868104
62316	0	1.379997	10.345298	0.531255	0.013795	0.103454	0.005313	1.489931	-0.495556	-36.832298
62317	0	1.379883	10.876378	0.726685	0.013794	0.108765	0.007263	1.487164	-0.502891	-36.791499
62318	0	1.246710	11.321719	0.709236	0.012461	0.113218	0.007086	1.480878	-0.511070	-36.757229
62319	0	1.056707	11.810198	0.824447	0.010559	0.118103	0.008240	1.476012	-0.520341	-36.730576
62320	0	0.965578	12.151836	0.745632	0.009660	0.121518	0.007455	1.474296	-0.517494	-36.712108
62321	0	0.976136	12.286400	0.830232	0.009766	0.122864	0.008301	1.472756	-0.513935	-36.705047
62322	0	1.091340	12.414551	0.733199	0.010917	0.124146	0.007327	1.468307	-0.510824	-36.707316
62323	0	1.323536	12.353617	0.616414	0.013245	0.123535	0.006165	1.468672	-0.501857	-36.719067
62324	0	1.340771	11.871564	0.664849	0.013410	0.118715	0.006651	1.470848	-0.499404	-36.734907
62325	0	1.226223	11.431945	0.628700	0.012268	0.114319	0.006287	1.470375	-0.492755	-36.756080
62326	0	1.139953	10.827741	0.567981	0.011402	0.108277	0.005676	1.466535	-0.488866	-36.787666
62327	0	0.927257	10.119617	0.428564	0.009277	0.101196	0.004272	1.452058	-0.482431	-36.826750
62328	0	0.859087	9.460452	0.260167	0.008595	0.094604	0.002587	1.435149	-0.476415	-36.864620
62329	0	0.865582	8.844105	-0.010817	0.008667	0.088440	-0.000122	1.417386	-0.462590	-36.906037
62330	0	0.918712	8.282916	-0.263300	0.009193	0.082828	-0.002661	1.378792	-0.455745	-36.949987
62331	0	0.999673	7.770023	-0.468658	0.010010	0.077698	-0.004700	1.358380	-0.439838	-36.995613
62332	0	1.112915	7.599760	-0.655334	0.011142	0.075994	-0.006568	1.334755	-0.424739	-37.036659
62333	0	1.158682	7.342785	-0.725307	0.011597	0.073425	-0.007263	1.317551	-0.412550	-37.066203
62334	0	1.169493	7.178409	-0.820875	0.011699	0.071782	-0.008221	1.297751	-0.408455	-37.082982
62335	0	1.080049	7.104592	-0.896759	0.010803	0.071045	-0.008972	1.290467	-0.404144	-37.084111
62336	0	0.927402	7.049685	-0.993584	0.009272	0.070497	-0.009940	1.283749	-0.407159	-37.079006
62337	0	0.836547	7.501129	-1.013558	0.008362	0.075012	-0.010132	1.289696	-0.410471	-37.063024
62338	0	0.788667	7.976983	-0.727803	0.007880	0.079771	-0.007272	1.298702	-0.416990	-37.035731
62339	0	0.683945	8.471586	-0.446805	0.006836	0.084717	-0.004456	1.315154	-0.420186	-37.010394
62340	0	0.739452	9.155024	-0.157110	0.007391	0.091551	-0.001554	1.336578	-0.423737	-36.978766
62341	0	0.867166	9.747319	0.186815	0.008667	0.097473	0.001892	1.364333	-0.429452	-36.943645
62342	0	1.032662	10.394527	0.591435	0.010323	0.103945	0.005930	1.381519	-0.435135	-36.914864
62343	0	1.105336	10.968142	1.053983	0.011047	0.109680	0.010559	1.401625	-0.443952	-36.882613
62344	0	1.191884	11.474673	1.180656	0.011913	0.114748	0.011800	1.395084	-0.452170	-36.852671
62345	0	1.147281	11.932253	1.386678	0.011475	0.119324	0.013855	1.383783	-0.452737	-36.831234
62346	0	1.190499	12.304145	1.091051	0.011899	0.123044	0.010888	1.362997	-0.459412	-36.818284
62347	0	1.238880	12.481526	0.863154	0.012390	0.124817	0.008606	1.339682	-0.458141	-36.821595
62348	0	1.329775	12.603445	0.544156	0.013303	0.126035	0.005423	1.322544	-0.453386	-36.830692
62349	0	1.458182	12.561093	0.189657	0.014587	0.125610	0.001892	1.318381	-0.448379	-36.841048
62350	0	1.542554	12.298749	0.171097	0.015430	0.122987	0.001717	1.323058	-0.443970	-36.865259
62351	0	1.488504	11.786035	0.321628	0.014893	0.117859	0.003235	1.340174	-0.436390	-36.899659
62352	0	1.407810	11.310305	0.543435	0.014086	0.113101	0.005457	1.362015	-0.427475	-36.938604
62353	0	1.238744	10.638552	0.779988	0.012390	0.106384	0.007812	1.374964	-0.422530	-36.975797
62354	0	1.072968	9.949033	0.711187	0.010736	0.099489	0.007117	1.380859	-0.412410	-37.019559
62355	0	0.987908	9.320081	0.550654	0.009888	0.093201	0.005493	1.364271	-0.400047	-37.064443
62356	0	0.888272	8.691552	0.205833	0.008892	0.086915	0.002039	1.338759	-0.387410	-37.120258
62357	0	0.871658	8.130029	-0.076932	0.008728	0.081299	-0.000793	1.304633	-0.372408	-37.165426
62358	0	0.832217	7.898709	-0.505892	0.008336	0.078984	-0.005080	1.273647	-0.356113	-37.215827
62359	0	0.798660	7.507620	-0.754856	0.007996	0.075073	-0.007568	1.243390	-0.346250	-37.251641
62360	0	0.711465	7.325187	-0.989299	0.007121	0.073249	-0.009911	1.216113	-0.340229	-37.280823
62361	0	0.713765	7.220562	-1.098182	0.007141	0.072205	-0.010986	1.209078	-0.337565	-37.298036
62362	0	0.707052	7.068125	-1.170752	0.007072	0.070681	-0.011710	1.204925	-0.335099	-37.301902
62363	0	0.695924	7.055524	-1.068957	0.006958	0.070557	-0.010681	1.218649	-0.337441	-37.302054
62364	0	0.794391	7.592195	-0.925297	0.007936	0.075925	-0.009235	1.245249	-0.347350	-37.288885
62365	0	0.873191	7.897816	-0.362079	0.008728	0.078979	-0.003601	1.274075	-0.352001	-37.268167
62366	0	0.886376	8.477480	-0.159004	0.008857	0.084776	-0.001569	1.302903	-0.360889	-37.245227
62367	0	1.032055	9.069781	0.145190	0.010315	0.090698	0.001465	1.319632	-0.368100	-37.221996
62368	0	1.215957	9.570254	0.447277	0.012156	0.095702	0.004489	1.339909	-0.372881	-37.189360
62369	0	1.312476	10.217326	0.700896	0.013123	0.102173	0.007019	1.352115	-0.376947	-37.160470
62370	0	1.361697	10.711782	0.924866	0.013614	0.107118	0.009255	1.360088	-0.382277	-37.135579
62371	0	1.385970	11.163257	0.976732	0.013855	0.111633	0.009766	1.359067	-0.389006	-37.110824
62372	0	1.282751	11.529324	0.903757	0.012827	0.115294	0.009035	1.356968	-0.390910	-37.092114
62373	0	1.257495	11.907910	0.812219	0.012573	0.119080	0.008118	1.352793	-0.393101	-37.084417
62374	0	1.232545	12.054414	0.623431	0.012332	0.120543	0.006234	1.352779	-0.387108	-37.082741
62375	0	1.226269	12.182693	0.457197	0.012268	0.121826	0.004578	1.358177	-0.382108	-37.087738
62376	0	1.285861	12.201130	0.352208	0.012867	0.122010	0.003529	1.364280	-0.374220	-37.102735
62377	0	1.287405	11.901943	0.419999	0.012878	0.119019	0.004211	1.375180	-0.369864	-37.118939
62378	0	1.194840	11.548121	0.526254	0.011954	0.115479	0.005287	1.399477	-0.363402	-37.143881
62379	0	1.104754	11.108498	0.565651	0.011047	0.111084	0.005676	1.419814	-0.362745	-37.171429
62380	0	0.975946	10.565538	0.678288	0.009767	0.105654	0.006798	1.436177	-0.353770	-37.200028
62381	0	0.841386	9.967131	0.573487	0.008423	0.099670	0.005737	1.439513	-0.342189	-37.233045
62382	0	0.839843	9.436147	0.391006	0.008405	0.094361	0.003901	1.428409	-0.333693	-37.271768
62383	0	0.871944	8.947827	0.086587	0.008728	0.089478	0.000854	1.414008	-0.323042	-37.312740
62384	0	0.912783	8.545254	-0.319729	0.009135	0.085451	-0.003214	1.391665	-0.314907	-37.347408
62385	0	0.939346	8.166640	-0.487157	0.009399	0.081665	-0.004883	1.375538	-0.308954	-37.379400
62386	0	0.986922	8.008197	-0.748261	0.009874	0.080081	-0.007486	1.369667	-0.304605	-37.406004
62387	0	1.000480	7.855307	-0.787160	0.010010	0.078552	-0.007874	1.366530	-0.299342	-37.422253
62388	0	1.018134	7.708769	-0.842735	0.010182	0.077088	-0.008420	1.377235	-0.299146	-37.430584
62389	0	1.013104	7.696471	-0.720995	0.010132	0.076965	-0.007202	1.389001	-0.298025	-37.428334
62390	0	1.019330	7.879299	-0.570892	0.010191	0.078794	-0.005692	1.413146	-0.301128	-37.420360
62391	0	1.031601	8.245775	-0.410177	0.010315	0.082458	-0.004089	1.430834	-0.302054	-37.406299
62392	0	1.001575	8.611885	-0.132271	0.010011	0.086120	-0.001308	1.450202	-0.308509	-37.388567
62393	0	0.976693	9.063713	0.053902	0.009766	0.090637	0.000549	1.463511	-0.310246	-37.370589
62394	0	0.995129	9.552023	0.222424	0.009951	0.095520	0.002236	1.478291	-0.311439	-37.351102
62395	0	1.056085	9.997584	0.322131	0.010559	0.099976	0.003235	1.494075	-0.314052	-37.331102
62396	0	1.104684	10.388260	0.398913	0.011050	0.103882	0.004000	1.506005	-0.310926	-37.315564
62397	0	1.135535	10.723892	0.542332	0.011353	0.107239	0.005432	1.515678	-0.314852	-37.296067
62398	0	1.093189	11.114524	0.638270	0.010930	0.111145	0.006390	1.522940	-0.317790	-37.276797
62399	0	1.043647	11.340338	0.561494	0.010437	0.113403	0.005615	1.523322	-0.317864	-37.265906
62400	0	1.025764	11.431867	0.634086	0.010252	0.114319	0.006347	1.529262	-0.323774	-37.264808
62401	0	1.123063	11.584516	0.627838	0.011230	0.115845	0.006287	1.537510	-0.324055	-37.267239
62402	0	1.183498	11.535718	0.583957	0.011841	0.115356	0.005842	1.540228	-0.318249	-37.273236
62403	0	1.263110	11.236639	0.499802	0.012634	0.112366	0.005005	1.547095	-0.314767	-37.288787
62404	0	1.268165	10.956017	0.553393	0.012689	0.109559	0.005540	1.553199	-0.307214	-37.301675
62405	0	1.250925	10.565249	0.438780	0.012512	0.105652	0.004395	1.560215	-0.303765	-37.318719
62406	0	1.165040	10.095336	0.370470	0.011651	0.100953	0.003710	1.565771	-0.302920	-37.334207
62407	0	1.098378	9.686327	0.212786	0.010986	0.096863	0.002136	1.575376	-0.299977	-37.355428
62408	0	1.061063	9.228557	0.053627	0.010614	0.092285	0.000533	1.571157	-0.295719	-37.380024
62409	0	1.036968	8.868486	-0.103389	0.010376	0.088684	-0.001038	1.566076	-0.288391	-37.403272
62410	0	1.023525	8.581714	-0.340832	0.010241	0.085816	-0.003411	1.561775	-0.282700	-37.425085
62411	0	1.025230	8.343535	-0.408749	0.010254	0.083435	-0.004089	1.558881	-0.281897	-37.444365
62412	0	0.975923	8.172664	-0.554752	0.009762	0.081726	-0.005551	1.553379	-0.279737	-37.459404
62413	0	0.927216	8.093291	-0.653450	0.009277	0.080933	-0.006531	1.558767	-0.273105	-37.463578
62414	0	0.871746	8.062689	-0.678914	0.008718	0.080627	-0.006783	1.568310	-0.273317	-37.462383
62415	0	0.781426	8.087066	-0.550427	0.007812	0.080872	-0.005493	1.584176	-0.275786	-37.457130
62416	0	0.757501	8.410316	-0.516766	0.007571	0.084105	-0.005151	1.607222	-0.280883	-37.449834
62417	0	0.800056	8.703523	-0.251806	0.007996	0.087036	-0.002502	1.627828	-0.287189	-37.434165
62418	0	0.855804	9.063476	-0.114841	0.008554	0.090635	-0.001132	1.648630	-0.291563	-37.411505
62419	0	0.940182	9.490956	0.077792	0.009399	0.094910	0.000793	1.667569	-0.294776	-37.391869
62420	0	1.032160	9.912117	0.288464	0.010319	0.099121	0.002897	1.682442	-0.298748	-37.372186
62421	0	1.117320	10.314932	0.334741	0.011169	0.103149	0.003357	1.693403	-0.303692	-37.351745
62422	0	1.178831	10.662845	0.491863	0.011786	0.106628	0.004924	1.699434	-0.306758	-37.330134
62423	0	1.196373	11.016881	0.664552	0.011963	0.110168	0.006653	1.707363	-0.308701	-37.314540
62424	0	1.251132	11.297655	0.693826	0.012513	0.112976	0.006943	1.712191	-0.307548	-37.307044
62425	0	1.281669	11.450261	0.719299	0.012817	0.114502	0.007202	1.721547	-0.307432	-37.302166
62426	0	1.354936	11.566266	0.681250	0.013548	0.115663	0.006817	1.726067	-0.309397	-37.298804
62427	0	1.379354	11.615013	0.634440	0.013794	0.116150	0.006348	1.729226	-0.308971	-37.307079
62428	0	1.342164	11.493004	0.517361	0.013426	0.114929	0.005181	1.736883	-0.304941	-37.312666
62429	0	1.299651	11.200036	0.499617	0.013000	0.112000	0.005005	1.745580	-0.300689	-37.328822
62430	0	1.232053	10.858275	0.418774	0.012321	0.108582	0.004194	1.752309	-0.300678	-37.342521
62431	0	1.134978	10.473699	0.414131	0.011353	0.104736	0.004150	1.762054	-0.297374	-37.365395
62432	0	1.041981	9.961153	0.248043	0.010430	0.099610	0.002484	1.766483	-0.285312	-37.387833
62433	0	0.963579	9.558181	0.103996	0.009644	0.095581	0.001038	1.763691	-0.276342	-37.416928
62434	0	0.876449	9.094415	-0.011193	0.008773	0.090943	-0.000118	1.755911	-0.266552	-37.453309
62435	0	0.835796	8.709763	-0.201007	0.008362	0.087097	-0.002014	1.750707	-0.262850	-37.484792
62436	0	0.767564	8.416921	-0.413666	0.007681	0.084168	-0.004143	1.742751	-0.257828	-37.515810
62437	0	0.756453	8.203204	-0.560888	0.007568	0.082031	-0.005615	1.734199	-0.254967	-37.544147
62438	0	0.780218	7.983547	-0.566100	0.007805	0.079835	-0.005665	1.728890	-0.253274	-37.567360
62439	0	0.823754	7.897967	-0.634826	0.008240	0.078979	-0.006348	1.729872	-0.251619	-37.580922
62440	0	0.915231	7.879589	-0.598706	0.009151	0.078796	-0.005983	1.735488	-0.254545	-37.578800
62441	0	0.970747	7.836813	-0.598999	0.009705	0.078369	-0.005981	1.748106	-0.259393	-37.580440
62442	0	1.008156	8.153861	-0.558513	0.010077	0.081540	-0.005572	1.766356	-0.266735	-37.576160
62443	0	0.995652	8.434942	-0.378958	0.009949	0.084351	-0.003784	1.774165	-0.277143	-37.564069
62444	0	0.984716	8.764270	-0.258636	0.009842	0.087644	-0.002575	1.789488	-0.284103	-37.552348
62445	0	1.026254	9.252819	-0.117162	0.010254	0.092529	-0.001160	1.804722	-0.294951	-37.534405
62446	0	1.125417	9.692131	0.099771	0.011248	0.096922	0.001012	1.821906	-0.303214	-37.518538
62447	0	1.209202	10.095156	0.200144	0.012085	0.100952	0.002014	1.836875	-0.311921	-37.503096
62448	0	1.247085	10.497954	0.532919	0.012465	0.104980	0.005344	1.853876	-0.319808	-37.491058
62449	0	1.276299	10.858145	0.731404	0.012756	0.108582	0.007324	1.865056	-0.328110	-37.477198
62450	0	1.234810	11.230322	0.742276	0.012342	0.112304	0.007424	1.867095	-0.335377	-37.459515
62451	0	1.172089	11.450164	0.769183	0.011719	0.114502	0.007690	1.865971	-0.338840	-37.445713
62452	0	1.136205	11.639227	0.659831	0.011356	0.116393	0.006594	1.861635	-0.344915	-37.446552
62453	0	1.074330	11.730914	0.537826	0.010742	0.117310	0.005371	1.854878	-0.346315	-37.451951
62454	0	1.068039	11.627122	0.465320	0.010683	0.116271	0.004652	1.853990	-0.343755	-37.465440
62455	0	1.128885	11.523473	0.329269	0.011292	0.115234	0.003296	1.857343	-0.341329	-37.480409
62456	0	1.170744	11.145086	0.340870	0.011713	0.111450	0.003411	1.859991	-0.335497	-37.506533
62457	0	1.153292	10.821591	0.353114	0.011536	0.108215	0.003540	1.869362	-0.332690	-37.524273
62458	0	1.067396	10.388303	0.437515	0.010675	0.103883	0.004377	1.871819	-0.330777	-37.547659
62459	0	0.988711	9.948746	0.378174	0.009888	0.099487	0.003784	1.874698	-0.329775	-37.576323
62460	0	0.963910	9.527595	0.244310	0.009642	0.095276	0.002436	1.865830	-0.326598	-37.611473
62461	0	0.951499	9.088199	0.037588	0.009521	0.090881	0.000366	1.853625	-0.319018	-37.642367
62462	0	1.023348	8.777148	-0.204397	0.010240	0.087770	-0.002057	1.836293	-0.312272	-37.669057
62463	0	1.042789	8.496261	-0.377176	0.010437	0.084961	-0.003784	1.819030	-0.302104	-37.701699
62464	0	1.083859	8.276908	-0.503102	0.010845	0.082767	-0.005043	1.801986	-0.294936	-37.724641
62465	0	1.073922	8.148277	-0.615870	0.010742	0.081482	-0.006165	1.793297	-0.293056	-37.746339
62466	0	1.055249	8.062842	-0.645780	0.010552	0.080628	-0.006458	1.792568	-0.294494	-37.754613
62467	0	0.982718	8.007775	-0.616854	0.009827	0.080078	-0.006165	1.798322	-0.296504	-37.761960
62468	0	0.933961	8.117528	-0.514337	0.009339	0.081176	-0.005136	1.809516	-0.297979	-37.767377
62469	0	0.891652	8.428866	-0.397413	0.008911	0.084290	-0.003967	1.819120	-0.305574	-37.759877
62470	0	0.886367	8.691163	-0.185511	0.008861	0.086912	-0.001845	1.832272	-0.309984	-37.747658
62471	0	0.915667	9.039289	-0.025609	0.009155	0.090393	-0.000244	1.847708	-0.312339	-37.736748
62472	0	0.989158	9.411515	0.118714	0.009890	0.094115	0.001195	1.857555	-0.315465	-37.727411
62473	0	1.031569	9.777827	0.262337	0.010315	0.097778	0.002625	1.859335	-0.317312	-37.711023
62474	0	1.062753	10.131667	0.311189	0.010621	0.101317	0.003110	1.857519	-0.325611	-37.695961
62475	0	1.056258	10.455277	0.470200	0.010559	0.104553	0.004700	1.855332	-0.330549	-37.684528
62476	0	1.044782	10.772492	0.531033	0.010444	0.107725	0.005314	1.859342	-0.335603	-37.684787
62477	0	1.050128	10.974064	0.513265	0.010498	0.109741	0.005127	1.853632	-0.340096	-37.673295
62478	0	1.136013	11.108199	0.525825	0.011358	0.111082	0.005260	1.856151	-0.342917	-37.666372
62479	0	1.226513	11.193877	0.482238	0.012268	0.111938	0.004822	1.855743	-0.340547	-37.667579
62480	0	1.299148	11.193848	0.428041	0.012994	0.111938	0.004273	1.848670	-0.338557	-37.677619
62481	0	1.299705	11.120635	0.439722	0.013000	0.111206	0.004395	1.845921	-0.335400	-37.687934
62482	0	1.298835	10.864311	0.391121	0.012993	0.108643	0.003911	1.845553	-0.330896	-37.704699
62483	0	1.232425	10.620169	0.427368	0.012329	0.106201	0.004272	1.844209	-0.326032	-37.716544
62484	0	1.151576	10.296712	0.336611	0.011525	0.102966	0.003359	1.836132	-0.315941	-37.732251
62485	0	1.103941	9.991530	0.287308	0.011047	0.099915	0.002869	1.831021	-0.307205	-37.751220
62486	0	1.054055	9.637559	0.154169	0.010543	0.096375	0.001534	1.821255	-0.305034	-37.770701
62487	0	1.055414	9.307916	0.018959	0.010559	0.093079	0.000183	1.813168	-0.299816	-37.789682
62488	0	1.048215	9.057793	-0.119496	0.010488	0.090577	-0.001208	1.796133	-0.294176	-37.812302
62489	0	1.006827	8.837938	-0.206727	0.010071	0.088379	-0.002075	1.785906	-0.291967	-37.822945
62490	0	0.932761	8.648840	-0.340054	0.009333	0.086488	-0.003403	1.783115	-0.286640	-37.835410
62491	0	0.872069	8.575553	-0.475375	0.008728	0.085754	-0.004761	1.774003	-0.278347	-37.848428
62492	0	0.797765	8.459698	-0.474581	0.007980	0.084597	-0.004747	1.772140	-0.276063	-37.857738
62493	0	0.799411	8.471686	-0.445696	0.007996	0.084717	-0.004456	1.774285	-0.274669	-37.854984
62494	0	0.872195	8.624292	-0.299410	0.008724	0.086243	-0.002995	1.774024	-0.272275	-37.850298
62495	0	0.933985	8.837865	-0.238394	0.009338	0.088379	-0.002380	1.778988	-0.274811	-37.844073
62496	0	0.970814	9.039193	-0.007125	0.009706	0.090392	-0.000069	1.782636	-0.277659	-37.835556
62497	0	1.037736	9.356675	0.085399	0.010376	0.093567	0.000854	1.783648	-0.280200	-37.829672
62498	0	1.092885	9.661751	0.115788	0.010927	0.096618	0.001158	1.783972	-0.283046	-37.820127
62499	0	1.128936	9.948757	0.237965	0.011292	0.099487	0.002380	1.785310	-0.281628	-37.808799
62500	0	1.190052	10.247757	0.329584	0.011897	0.102478	0.003294	1.783775	-0.286652	-37.795515
62501	0	1.202218	10.455333	0.396975	0.012024	0.104553	0.003967	1.781449	-0.285754	-37.791588
62502	0	1.226520	10.687247	0.415454	0.012264	0.106873	0.004155	1.782444	-0.287828	-37.786653
62503	0	1.281684	10.833760	0.475779	0.012817	0.108337	0.004761	1.785856	-0.288301	-37.783400
62504	0	1.281457	10.937503	0.506088	0.012815	0.109375	0.005059	1.784214	-0.287997	-37.791241
62505	0	1.238862	10.992444	0.555509	0.012390	0.109924	0.005554	1.783429	-0.287234	-37.794924
62506	0	1.189223	10.907030	0.476535	0.011898	0.109070	0.004762	1.779757	-0.281989	-37.798350
62507	0	1.146503	10.760570	0.488956	0.011475	0.107605	0.004883	1.772727	-0.272514	-37.805734
62508	0	1.108207	10.522638	0.397827	0.011089	0.105226	0.003980	1.774295	-0.265213	-37.819669
62509	0	1.055285	10.253964	0.317595	0.010559	0.102539	0.003174	1.771979	-0.258906	-37.834799
62510	0	1.023621	9.948871	0.183467	0.010241	0.099488	0.001835	1.772213	-0.254727	-37.854053
62511	0	0.945539	9.649706	0.055249	0.009460	0.096497	0.000549	1.768566	-0.249781	-37.875062
62512	0	0.925857	9.350768	-0.053488	0.009267	0.093507	-0.000544	1.758043	-0.240864	-37.893928
62513	0	0.860237	9.069861	-0.127985	0.008606	0.090698	-0.001282	1.755829	-0.237608	-37.906783
62514	0	0.883982	8.850141	-0.175880	0.008842	0.088501	-0.001767	1.745150	-0.235711	-37.926493
62515	0	0.920759	8.667110	-0.322822	0.009216	0.086670	-0.003235	1.736460	-0.225940	-37.944542
62516	0	0.992437	8.569612	-0.346340	0.009931	0.085695	-0.003467	1.732238	-0.219082	-37.955696
62517	0	0.994910	8.435093	-0.426473	0.009949	0.084351	-0.004272	1.721856	-0.221054	-37.964488
62518	0	1.043615	8.435073	-0.425648	0.010437	0.084351	-0.004257	1.721060	-0.221178	-37.968611
62519	0	1.031544	8.489972	-0.348205	0.010315	0.084900	-0.003479	1.725588	-0.222661	-37.962710
62520	0	1.001283	8.672949	-0.300190	0.010010	0.086730	-0.002997	1.731883	-0.227685	-37.959855
62521	0	1.007301	8.917202	-0.183557	0.010071	0.089172	-0.001831	1.738163	-0.231340	-37.948667
62522	0	1.007776	9.216177	-0.062213	0.010075	0.092162	-0.000620	1.741442	-0.236182	-37.935620
62523	0	1.061783	9.545926	0.079116	0.010620	0.095459	0.000793	1.744764	-0.234571	-37.921115
62524	0	1.128662	9.838870	0.212560	0.011286	0.098389	0.002131	1.752191	-0.236911	-37.904441
62525	0	1.111047	10.180662	0.353425	0.011108	0.101807	0.003540	1.759102	-0.240644	-37.895164
62526	0	1.159931	10.430835	0.413563	0.011600	0.104308	0.004138	1.762120	-0.240778	-37.887131
62527	0	1.147618	10.723873	0.475780	0.011475	0.107239	0.004761	1.765645	-0.244062	-37.875319
62528	0	1.074718	10.900765	0.573007	0.010745	0.109008	0.005731	1.766482	-0.247730	-37.870176
62529	0	1.049329	11.059585	0.592610	0.010498	0.110596	0.005920	1.760840	-0.244086	-37.868676
62530	0	1.079224	11.163312	0.453264	0.010793	0.111633	0.004527	1.755365	-0.244737	-37.869857
62531	0	1.110320	11.157287	0.427030	0.011108	0.111572	0.004272	1.757734	-0.240355	-37.878024
62532	0	1.151733	11.078050	0.390353	0.011525	0.110780	0.003901	1.755762	-0.233319	-37.884623
62533	0	1.165443	10.852106	0.328939	0.011658	0.108521	0.003296	1.762590	-0.230776	-37.899101
62534	0	1.121725	10.638614	0.303083	0.011224	0.106385	0.003038	1.770701	-0.224659	-37.916211
62535	0	1.104561	10.339397	0.334979	0.011047	0.103394	0.003357	1.778469	-0.223502	-37.938130
62536	0	1.073501	9.979298	0.346071	0.010738	0.099792	0.003465	1.782818	-0.220215	-37.965340
62537	0	1.091988	9.668036	0.243884	0.010925	0.096680	0.002441	1.785557	-0.214713	-37.989328
62538	0	1.108902	9.332465	0.133727	0.011097	0.093324	0.001337	1.784903	-0.206148	-38.011862
62539	0	1.079974	9.057659	-0.011756	0.010803	0.090576	-0.000122	1.778804	-0.203270	-38.034534
62540	0	1.054298	8.789269	-0.200160	0.010551	0.087892	-0.002006	1.773310	-0.194169	-38.055900
62541	0	1.037062	8.606032	-0.280431	0.010376	0.086060	-0.002808	1.768629	-0.189117	-38.075228
62542	0	1.011940	8.453482	-0.475402	0.010120	0.084535	-0.004755	1.767106	-0.190069	-38.089038
62543	0	0.982540	8.367919	-0.531249	0.009827	0.083679	-0.005310	1.770344	-0.190719	-38.103454
62544	0	0.927199	8.343407	-0.452707	0.009274	0.083434	-0.004521	1.778338	-0.189019	-38.108055
62545	0	0.915346	8.398392	-0.471133	0.009155	0.083984	-0.004700	1.794365	-0.188341	-38.111949
62546	0	0.890821	8.532570	-0.266121	0.008907	0.085326	-0.002648	1.811875	-0.191019	-38.111129
62547	0	0.896880	8.801283	-0.141666	0.008972	0.088013	-0.001404	1.828885	-0.188141	-38.111838
62548	0	0.927100	9.027089	0.020561	0.009270	0.090271	0.000217	1.844182	-0.191254	-38.110472
62549	0	0.946465	9.356654	0.090851	0.009460	0.093567	0.000916	1.853116	-0.197896	-38.100464
62550	0	0.983423	9.625159	0.174967	0.009834	0.096251	0.001755	1.859510	-0.199338	-38.094812
62551	0	1.025714	9.967019	0.182490	0.010254	0.099670	0.001831	1.866959	-0.204669	-38.082238
62552	0	1.056577	10.223307	0.266317	0.010565	0.102233	0.002672	1.877403	-0.207418	-38.072447
62553	0	1.104926	10.479756	0.334449	0.011047	0.104797	0.003357	1.891271	-0.211104	-38.067777
62554	0	1.129543	10.693392	0.380996	0.011295	0.106934	0.003819	1.901646	-0.212653	-38.070370
62555	0	1.165866	10.833793	0.474639	0.011658	0.108337	0.004761	1.916958	-0.215103	-38.072818
62556	0	1.208840	10.962027	0.490422	0.012086	0.109620	0.004914	1.927497	-0.218905	-38.081883
62557	0	1.263204	11.023012	0.628017	0.012634	0.110229	0.006287	1.934249	-0.217879	-38.087366
62558	0	1.275253	10.980351	0.553251	0.012752	0.109803	0.005541	1.942809	-0.219973	-38.097213
62559	0	1.263418	10.882591	0.548900	0.012634	0.108826	0.005493	1.946956	-0.220790	-38.113753
62560	0	1.207818	10.656843	0.474359	0.012084	0.106567	0.004752	1.956041	-0.215808	-38.121789
62561	0	1.171415	10.437078	0.359682	0.011719	0.104370	0.003601	1.960437	-0.211865	-38.140572
62562	0	1.108915	10.187005	0.309218	0.011099	0.101869	0.003104	1.973721	-0.202168	-38.157544
62563	0	1.061647	9.899946	0.078837	0.010620	0.098999	0.000793	1.979390	-0.199560	-38.175560
62564	0	1.023786	9.607024	0.004691	0.010246	0.096069	0.000051	1.983515	-0.191292	-38.197162
62565	0	0.927514	9.326192	-0.043189	0.009277	0.093262	-0.000427	1.989146	-0.190445	-38.214837
62566	0	0.914305	9.130935	-0.092449	0.009151	0.091309	-0.000925	1.988409	-0.183022	-38.232106
62567	0	0.866333	8.911162	-0.177300	0.008667	0.089111	-0.001770	1.992252	-0.180425	-38.249378
62568	0	0.847267	8.758577	-0.171712	0.008476	0.087585	-0.001716	1.994213	-0.177825	-38.267356
62569	0	0.860508	8.685299	-0.299432	0.008606	0.086853	-0.002991	1.999001	-0.178693	-38.276881
62570	0	0.896869	8.673000	-0.275928	0.008970	0.086730	-0.002754	2.005745	-0.178581	-38.283451
62571	0	0.909601	8.679157	-0.214577	0.009094	0.086792	-0.002136	2.018303	-0.183002	-38.294550
62572	0	0.964632	8.770643	-0.216225	0.009646	0.087707	-0.002156	2.026255	-0.184637	-38.295769
62573	0	1.001322	8.947701	-0.171660	0.010010	0.089478	-0.001709	2.036172	-0.190760	-38.293456
62574	0	1.038470	9.118430	-0.106097	0.010383	0.091185	-0.001054	2.045413	-0.195027	-38.288145
62575	0	1.068329	9.381080	0.011474	0.010681	0.093811	0.000122	2.054625	-0.199421	-38.282903
62576	0	1.105333	9.600723	0.107186	0.011051	0.096007	0.001083	2.068581	-0.203852	-38.276386
62577	0	1.123082	9.826676	0.163609	0.011230	0.098267	0.001648	2.082551	-0.206131	-38.273634
62578	0	1.202444	10.083021	0.210214	0.012024	0.100830	0.002111	2.093432	-0.208727	-38.264404
62579	0	1.226961	10.253920	0.402016	0.012268	0.102539	0.004028	2.102643	-0.212355	-38.263616
62580	0	1.215223	10.461420	0.387998	0.012149	0.104614	0.003889	2.112729	-0.218073	-38.259179
62581	0	1.159289	10.589666	0.432744	0.011597	0.105896	0.004333	2.119381	-0.216033	-38.253698
62582	0	1.140381	10.656880	0.467970	0.011405	0.106568	0.004687	2.127541	-0.216650	-38.254007
62583	0	1.086515	10.656761	0.444805	0.010864	0.106567	0.004456	2.135551	-0.219463	-38.255101
62584	0	1.043868	10.638420	0.346383	0.010438	0.106384	0.003464	2.135387	-0.221837	-38.265570
62585	0	1.049550	10.553023	0.310625	0.010498	0.105530	0.003113	2.142367	-0.220744	-38.275539
62586	0	1.061048	10.369922	0.211841	0.010614	0.103699	0.002123	2.147158	-0.218222	-38.282586
62587	0	1.074160	10.174583	0.212831	0.010742	0.101746	0.002136	2.155835	-0.219336	-38.292258
62588	0	1.030632	9.906081	0.126153	0.010313	0.099060	0.001266	2.160283	-0.213444	-38.299721
62589	0	1.006497	9.741276	0.097208	0.010071	0.097412	0.000977	2.165341	-0.208447	-38.311515
62590	0	0.993132	9.503322	0.059963	0.009936	0.095033	0.000601	2.166556	-0.204317	-38.323020
62591	0	0.994517	9.301796	-0.011974	0.009949	0.093018	-0.000122	2.163477	-0.201931	-38.334122
62592	0	0.994131	9.136962	-0.054272	0.009941	0.091370	-0.000546	2.159741	-0.204258	-38.346403
62593	0	1.018966	8.966091	-0.232299	0.010193	0.089661	-0.002319	2.164191	-0.202358	-38.353335
62594	0	1.066948	8.905087	-0.220572	0.010674	0.089050	-0.002205	2.164894	-0.198294	-38.366612
62595	0	1.061432	8.831851	-0.305334	0.010620	0.088318	-0.003052	2.166861	-0.192922	-38.368534
62596	0	1.054723	8.825756	-0.312114	0.010547	0.088258	-0.003117	2.172664	-0.195781	-38.369702
62597	0	1.001285	8.880553	-0.318150	0.010010	0.088806	-0.003174	2.182548	-0.201836	-38.369273
62598	0	1.019720	9.069628	-0.197914	0.010199	0.090696	-0.001969	2.195000	-0.202119	-38.365027
62599	0	1.013115	9.210209	-0.043485	0.010132	0.092102	-0.000427	2.204552	-0.203389	-38.360691
62600	0	1.013197	9.436019	0.083228	0.010130	0.094360	0.000838	2.211894	-0.208051	-38.355681
62601	0	1.068327	9.674061	0.127223	0.010681	0.096741	0.001282	2.223256	-0.212847	-38.345792
62602	0	1.068402	9.881516	0.229525	0.010685	0.098815	0.002299	2.228012	-0.214031	-38.340380
62603	0	1.055810	10.089125	0.335605	0.010559	0.100891	0.003357	2.229054	-0.215318	-38.332693
62604	0	1.043055	10.302785	0.273838	0.010434	0.103027	0.002744	2.234947	-0.213576	-38.330285
62605	0	1.025382	10.461430	0.268427	0.010254	0.104614	0.002686	2.236266	-0.215752	-38.326559
62606	0	1.037766	10.577363	0.359937	0.010375	0.105774	0.003598	2.234902	-0.220874	-38.324106
62607	0	1.080980	10.668889	0.372010	0.010803	0.106689	0.003723	2.237969	-0.230067	-38.326872
62608	0	1.081528	10.687086	0.383368	0.010816	0.106871	0.003839	2.242941	-0.231734	-38.332037
62609	0	1.116721	10.644563	0.390397	0.011169	0.106445	0.003906	2.245210	-0.231752	-38.326477
62610	0	1.183616	10.583497	0.438931	0.011836	0.105835	0.004390	2.245340	-0.233864	-38.331550
62611	0	1.177271	10.400478	0.420974	0.011780	0.104004	0.004211	2.246692	-0.227811	-38.344970
62612	0	1.133634	10.174680	0.280284	0.011338	0.101747	0.002804	2.247343	-0.227777	-38.351607
62613	0	1.117036	9.960919	0.244483	0.011169	0.099609	0.002441	2.242924	-0.230913	-38.360976
62614	0	1.104468	9.728947	0.074169	0.011048	0.097289	0.000738	2.238212	-0.228823	-38.373235
62615	0	1.079708	9.478830	0.000524	0.010803	0.094788	0.000000	2.231317	-0.223685	-38.387249
62616	0	1.084886	9.301890	-0.053743	0.010852	0.093019	-0.000540	2.227768	-0.222407	-38.402306
62617	0	1.073756	9.057677	-0.158435	0.010742	0.090576	-0.001587	2.223995	-0.219071	-38.413351
62618	0	1.030098	8.892973	-0.255724	0.010305	0.088929	-0.002559	2.221577	-0.216089	-38.426038
62619	0	1.018658	8.813543	-0.268748	0.010193	0.088135	-0.002686	2.223610	-0.210627	-38.437026
62620	0	0.981190	8.770875	-0.299109	0.009813	0.087708	-0.002995	2.218832	-0.211265	-38.440499
62621	0	0.921214	8.746387	-0.311127	0.009216	0.087463	-0.003113	2.216590	-0.208431	-38.448347
62622	0	0.896454	8.770749	-0.249717	0.008964	0.087708	-0.002500	2.213237	-0.212149	-38.451643
62623	0	0.879274	8.825635	-0.256761	0.008789	0.088257	-0.002563	2.218389	-0.219397	-38.453412
62624	0	0.959158	9.051296	-0.196246	0.009589	0.090513	-0.001962	2.219216	-0.224774	-38.450736
62625	0	0.988986	9.204070	-0.086297	0.009888	0.092041	-0.000854	2.229664	-0.229865	-38.442972
62626	0	0.971088	9.454221	-0.069430	0.009708	0.094543	-0.000690	2.235350	-0.235275	-38.437260
62627	0	1.025236	9.680195	0.054512	0.010254	0.096802	0.000549	2.240317	-0.235983	-38.422151
62628	0	1.055841	9.936479	0.261917	0.010555	0.099365	0.002615	2.235406	-0.242246	-38.415124
62629	0	1.092905	10.131791	0.293123	0.010925	0.101318	0.002930	2.233506	-0.249081	-38.411338
62630	0	1.129795	10.345274	0.366410	0.011298	0.103453	0.003665	2.234322	-0.251565	-38.404226
62631	0	1.171989	10.540760	0.329562	0.011719	0.105408	0.003296	2.234384	-0.255379	-38.402334
62632	0	1.226874	10.650555	0.506459	0.012270	0.106505	0.005065	2.234469	-0.256593	-38.403005
62633	0	1.269214	10.736114	0.464044	0.012695	0.107361	0.004639	2.232174	-0.255640	-38.406230
62634	0	1.250036	10.772752	0.385171	0.012506	0.107727	0.003848	2.227772	-0.252413	-38.415079
62635	0	1.214601	10.729954	0.434008	0.012146	0.107300	0.004333	2.220126	-0.254552	-38.427284
62636	0	1.177940	10.668833	0.373868	0.011779	0.106688	0.003736	2.216156	-0.257482	-38.436713
62637	0	1.134613	10.498109	0.366407	0.011353	0.104980	0.003662	2.213368	-0.252676	-38.450146
62638	0	1.127088	10.339536	0.262501	0.011278	0.103395	0.002627	2.215260	-0.246916	-38.463953
62639	0	1.110101	10.089186	0.195636	0.011108	0.100891	0.001953	2.210797	-0.240826	-38.482217
62640	0	1.047875	9.869522	0.110541	0.010483	0.098695	0.001104	2.208792	-0.238584	-38.503062
62641	0	1.024771	9.625309	0.030946	0.010254	0.096252	0.000305	2.202962	-0.233825	-38.523537
62642	0	0.968350	9.436213	-0.053660	0.009691	0.094361	-0.000542	2.196134	-0.227209	-38.542517
62643	0	0.927235	9.204153	-0.054756	0.009277	0.092041	-0.000549	2.193319	-0.223780	-38.560864
62644	0	0.901629	9.027273	-0.157630	0.009023	0.090272	-0.001584	2.182933	-0.218576	-38.577643
62645	0	0.909207	8.935581	-0.225332	0.009094	0.089355	-0.002258	2.176021	-0.218618	-38.584387
62646	0	0.938853	8.813559	-0.322071	0.009395	0.088135	-0.003225	2.169462	-0.213767	-38.598662
62647	0	1.000460	8.764709	-0.268511	0.010010	0.087646	-0.002686	2.168339	-0.209922	-38.605746
62648	0	1.036388	8.789174	-0.317158	0.010365	0.087892	-0.003174	2.165023	-0.211757	-38.604979
62649	0	1.037434	8.801283	-0.238255	0.010376	0.088013	-0.002380	2.167513	-0.212319	-38.603417
62650	0	1.037382	8.990455	-0.159415	0.010372	0.089905	-0.001592	2.170313	-0.217162	-38.601651
62651	0	1.037636	9.136959	-0.091508	0.010376	0.091370	-0.000916	2.169487	-0.220367	-38.599665
62652	0	1.056088	9.313847	-0.067485	0.010559	0.093139	-0.000671	2.173424	-0.225354	-38.596465
62653	0	1.092711	9.539775	0.048605	0.010925	0.095398	0.000488	2.175751	-0.230355	-38.594237
62654	0	1.129092	9.735053	0.164232	0.011294	0.097350	0.001643	2.176550	-0.229241	-38.587936
62655	0	1.147378	9.973157	0.176819	0.011475	0.099731	0.001770	2.178353	-0.231216	-38.584308
62656	0	1.159184	10.156281	0.243783	0.011595	0.101562	0.002437	2.176728	-0.230898	-38.579154
62657	0	1.111187	10.327119	0.292680	0.011108	0.103271	0.002930	2.179492	-0.237714	-38.574873
62658	0	1.068374	10.430846	0.408484	0.010688	0.104308	0.004083	2.176671	-0.236211	-38.572978
62659	0	1.074628	10.540726	0.384623	0.010742	0.105408	0.003845	2.175017	-0.243467	-38.575903
62660	0	1.080839	10.577325	0.378531	0.010811	0.105773	0.003786	2.175284	-0.243629	-38.577440
62661	0	1.097979	10.583549	0.403217	0.010986	0.105835	0.004028	2.170554	-0.239507	-38.574764
62662	0	1.133212	10.553145	0.330404	0.011339	0.105531	0.003303	2.168238	-0.234447	-38.584482
62663	0	1.116416	10.394327	0.293577	0.011169	0.103943	0.002930	2.160777	-0.231241	-38.596585
62664	0	1.066697	10.247837	0.288155	0.010671	0.102478	0.002880	2.158351	-0.229703	-38.609608
62665	0	1.024444	10.058678	0.123075	0.010254	0.100586	0.001221	2.146203	-0.221688	-38.624143
62666	0	1.029322	9.875610	0.075373	0.010296	0.098756	0.000751	2.142797	-0.221470	-38.637435
62667	0	1.012816	9.686317	0.018787	0.010132	0.096863	0.000183	2.136361	-0.220050	-38.653142
62668	0	1.079193	9.503217	0.049395	0.010796	0.095032	0.000497	2.138922	-0.218566	-38.666663
62669	0	1.086100	9.332312	-0.061232	0.010864	0.093323	-0.000610	2.140429	-0.217635	-38.677001
62670	0	1.116098	9.185813	-0.018361	0.011163	0.091858	-0.000188	2.134077	-0.218462	-38.691846
62671	0	1.098207	9.124812	-0.097186	0.010986	0.091248	-0.000977	2.127303	-0.216240	-38.702887
62672	0	1.073152	9.039432	-0.102453	0.010734	0.090394	-0.001029	2.120936	-0.216641	-38.705416
62673	0	1.019109	9.002710	-0.176799	0.010193	0.090027	-0.001770	2.117652	-0.217513	-38.710291
62674	0	0.988234	9.021017	-0.176417	0.009884	0.090210	-0.001766	2.114390	-0.218727	-38.716723
62675	0	0.976245	9.075961	-0.170931	0.009766	0.090759	-0.001709	2.114170	-0.217881	-38.722809
62676	0	1.000196	9.234628	-0.165074	0.010003	0.092346	-0.001649	2.115880	-0.219546	-38.721814
62677	0	0.994944	9.344475	-0.042634	0.009949	0.093445	-0.000427	2.114201	-0.223506	-38.722262
62678	0	0.982614	9.521405	0.030385	0.009828	0.095214	0.000307	2.117565	-0.224841	-38.715093
62679	0	1.006559	9.686340	0.158272	0.010071	0.096863	0.001587	2.121969	-0.221826	-38.712827
62680	0	0.987828	9.838948	0.267397	0.009876	0.098390	0.002676	2.123744	-0.227426	-38.707898
62681	0	1.019388	10.015862	0.353929	0.010193	0.100159	0.003540	2.123967	-0.231822	-38.702783
62682	0	1.074583	10.192762	0.372010	0.010744	0.101928	0.003721	2.124575	-0.236994	-38.699347
62683	0	1.055522	10.278342	0.330159	0.010559	0.102783	0.003296	2.117535	-0.235711	-38.702342
62684	0	1.066706	10.327211	0.318239	0.010673	0.103271	0.003184	2.118900	-0.232609	-38.707638
62685	0	1.128938	10.388201	0.201732	0.011292	0.103882	0.002014	2.114748	-0.233502	-38.698708
62686	0	1.165102	10.369894	0.232538	0.011653	0.103699	0.002325	2.113475	-0.234361	-38.705674
62687	0	1.165232	10.321120	0.231321	0.011658	0.103210	0.002319	2.119332	-0.231430	-38.711446
62688	0	1.170400	10.260154	0.291319	0.011707	0.102601	0.002917	2.122888	-0.230702	-38.720470
62689	0	1.146691	10.113624	0.274226	0.011475	0.101135	0.002747	2.126885	-0.225159	-38.720925
62690	0	1.151669	9.997689	0.255256	0.011519	0.099977	0.002554	2.127293	-0.224907	-38.736057
62691	0	1.141131	9.851100	0.292976	0.011414	0.098511	0.002930	2.125980	-0.225106	-38.751976
62692	0	1.103510	9.655832	0.177253	0.011042	0.096558	0.001770	2.121971	-0.220477	-38.758077
62693	0	1.085819	9.491037	0.097598	0.010864	0.094910	0.000977	2.121535	-0.216328	-38.770366
62694	0	1.018069	9.332368	-0.036950	0.010180	0.093324	-0.000368	2.122052	-0.219965	-38.784717
62695	0	0.994545	9.210239	-0.189273	0.009949	0.092102	-0.001892	2.121834	-0.219321	-38.790866
62696	0	0.981595	9.161418	-0.195615	0.009820	0.091614	-0.001955	2.122275	-0.217698	-38.797220
62697	0	0.933552	9.075948	-0.207904	0.009338	0.090759	-0.002075	2.126218	-0.217507	-38.803228
62698	0	0.926532	9.057658	-0.208985	0.009271	0.090576	-0.002084	2.133025	-0.214156	-38.808992
62699	0	0.915390	9.069832	-0.116474	0.009155	0.090698	-0.001160	2.138607	-0.215699	-38.807779
62700	0	0.927722	9.130827	-0.111284	0.009274	0.091309	-0.001109	2.142459	-0.222366	-38.804615
62701	0	0.951866	9.265164	-0.025180	0.009521	0.092651	-0.000244	2.151122	-0.222172	-38.802797
62702	0	1.000622	9.399384	0.052762	0.010003	0.093994	0.000533	2.156981	-0.229296	-38.801705
62703	0	1.037852	9.545874	0.042013	0.010376	0.095459	0.000427	2.164705	-0.235667	-38.799008
62704	0	1.044279	9.728907	0.132076	0.010442	0.097289	0.001328	2.171833	-0.240187	-38.797933
62705	0	1.068338	9.905990	0.237714	0.010681	0.099060	0.002380	2.174732	-0.246117	-38.795624
62706	0	1.074812	10.034065	0.108893	0.010746	0.100341	0.001092	2.177414	-0.251932	-38.787860
62707	0	1.147379	10.180687	0.219089	0.011475	0.101807	0.002197	2.183729	-0.254398	-38.786488
62708	0	1.171662	10.314951	0.266938	0.011717	0.103149	0.002672	2.186038	-0.257623	-38.781000
62709	0	1.208703	10.424803	0.322779	0.012085	0.104248	0.003235	2.192777	-0.263193	-38.783323
62710	0	1.208833	10.485875	0.412757	0.012089	0.104858	0.004135	2.199991	-0.266047	-38.785145
62711	0	1.159402	10.510295	0.384198	0.011597	0.105103	0.003845	2.202426	-0.266386	-38.791334
62712	0	1.115517	10.455468	0.419119	0.011164	0.104553	0.004205	2.216078	-0.260110	-38.799607
62713	0	1.134725	10.406578	0.377702	0.011353	0.104065	0.003784	2.222722	-0.257420	-38.808271
62714	0	1.115545	10.272347	0.321840	0.011158	0.102723	0.003221	2.223881	-0.257777	-38.815655
62715	0	1.068015	10.119643	0.182897	0.010681	0.101196	0.001831	2.224963	-0.259887	-38.824641
62716	0	1.086116	9.930429	0.212825	0.010861	0.099304	0.002131	2.227282	-0.262779	-38.837812
62717	0	1.006671	9.771772	0.017784	0.010071	0.097717	0.000183	2.232189	-0.261411	-38.845205
62718	0	0.969528	9.600837	0.005044	0.009696	0.096008	0.000051	2.231054	-0.263959	-38.860257
62719	0	0.958648	9.393272	0.017492	0.009583	0.093933	0.000183	2.239709	-0.272219	-38.872617
62720	0	0.946198	9.307827	-0.056856	0.009468	0.093078	-0.000566	2.241036	-0.268209	-38.884531
62721	0	0.945658	9.106481	-0.091984	0.009460	0.091064	-0.000916	2.245252	-0.266825	-38.889348
62722	0	1.012209	9.063726	-0.111413	0.010123	0.090637	-0.001108	2.251424	-0.268959	-38.902139
62723	0	1.031247	8.978289	-0.110717	0.010315	0.089783	-0.001099	2.261021	-0.269366	-38.909982
62724	0	1.061389	8.941643	-0.136865	0.010614	0.089417	-0.001360	2.270885	-0.272303	-38.915633
62725	0	1.037726	8.978244	-0.123035	0.010376	0.089783	-0.001221	2.281900	-0.277551	-38.922506
62726	0	0.995187	9.008664	-0.179793	0.009951	0.090087	-0.001790	2.290771	-0.282687	-38.925932
62727	0	1.031811	9.167434	-0.128926	0.010315	0.091675	-0.001282	2.299114	-0.290127	-38.924232
62728	0	1.038269	9.313856	-0.050835	0.010382	0.093139	-0.000504	2.302847	-0.294825	-38.921019
62729	0	1.025390	9.466546	-0.068153	0.010254	0.094666	-0.000671	2.314049	-0.298353	-38.921151
62730	0	1.092494	9.625265	0.124799	0.010925	0.096252	0.001261	2.328142	-0.301464	-38.919269
62731	0	1.111034	9.838857	0.096455	0.011108	0.098389	0.000977	2.340904	-0.307199	-38.925766
62732	0	1.074778	9.991352	0.118621	0.010746	0.099914	0.001196	2.350947	-0.312828	-38.921061
62733	0	1.074257	10.150160	0.188285	0.010742	0.101501	0.001892	2.360258	-0.316813	-38.919967
62734	0	1.087017	10.308797	0.333133	0.010864	0.103088	0.003338	2.366334	-0.326904	-38.919950
62735	0	1.056378	10.382053	0.365634	0.010559	0.103821	0.003662	2.371490	-0.335679	-38.917485
62736	0	1.069206	10.485730	0.315834	0.010690	0.104857	0.003161	2.373630	-0.341700	-38.916105
62737	0	1.074204	10.498072	0.286011	0.010742	0.104980	0.002869	2.381621	-0.344774	-38.924567
62738	0	1.092355	10.473658	0.204832	0.010924	0.104736	0.002057	2.389846	-0.347307	-38.928835
62739	0	1.110736	10.412630	0.304446	0.011108	0.104126	0.003052	2.396476	-0.349507	-38.933152
62740	0	1.116860	10.290527	0.284559	0.011167	0.102905	0.002853	2.403696	-0.355099	-38.939645
62741	0	1.104135	10.156326	0.200890	0.011047	0.101562	0.002014	2.408145	-0.351604	-38.948870
62742	0	1.079110	9.997660	0.279377	0.010791	0.099977	0.002797	2.410451	-0.355096	-38.961019
62743	0	1.061545	9.826718	0.158251	0.010620	0.098267	0.001587	2.414005	-0.352904	-38.975851
62744	0	1.079421	9.649749	0.121006	0.010794	0.096498	0.001211	2.413663	-0.356824	-38.990132
62745	0	1.098563	9.509287	0.023854	0.010986	0.095093	0.000244	2.418712	-0.359469	-39.003256
62746	0	1.098251	9.344501	-0.093042	0.010984	0.093445	-0.000927	2.421201	-0.360800	-39.017704
62747	0	1.068104	9.234617	-0.091889	0.010681	0.092346	-0.000916	2.423712	-0.364332	-39.030763
62748	0	1.043661	9.155174	-0.165357	0.010436	0.091552	-0.001655	2.420845	-0.368733	-39.042908
62749	0	0.976442	9.063722	-0.208012	0.009766	0.090637	-0.002075	2.425603	-0.370981	-39.049299
62750	0	1.012119	9.075911	-0.190631	0.010129	0.090758	-0.001903	2.428936	-0.364823	-39.051561
62751	0	0.976908	9.094195	-0.171256	0.009766	0.090942	-0.001709	2.432084	-0.372770	-39.051777
62752	0	0.940736	9.136742	-0.172544	0.009406	0.091368	-0.001717	2.441803	-0.378003	-39.052984
62753	0	0.976810	9.246793	-0.080113	0.009766	0.092468	-0.000793	2.450000	-0.384656	-39.050568
62754	0	0.989416	9.368783	-0.002019	0.009892	0.093688	-0.000016	2.453617	-0.390320	-39.043840
62755	0	1.007117	9.484858	-0.030823	0.010071	0.094849	-0.000305	2.456044	-0.394326	-39.041291
62756	0	1.031494	9.661778	0.089979	0.010315	0.096618	0.000909	2.465474	-0.397917	-39.039203
62757	0	1.056168	9.771714	0.157880	0.010559	0.097717	0.001587	2.473642	-0.404564	-39.037678
62758	0	1.038304	9.924208	0.137868	0.010381	0.099242	0.001387	2.481454	-0.410758	-39.037205
62759	0	1.037557	10.040293	0.127769	0.010376	0.100403	0.001282	2.484726	-0.413880	-39.034377
62760	0	1.080058	10.162377	0.181941	0.010802	0.101624	0.001822	2.486825	-0.415578	-39.031554
62761	0	1.134779	10.180720	0.182925	0.011353	0.101807	0.001831	2.487542	-0.413897	-39.024037
62762	0	1.164847	10.296723	0.188218	0.011647	0.102967	0.001888	2.492825	-0.418767	-39.028148
62763	0	1.177883	10.308855	0.286654	0.011780	0.103088	0.002869	2.493585	-0.420987	-39.037016
62764	0	1.165328	10.266136	0.194605	0.011655	0.102661	0.001948	2.494603	-0.422683	-39.042675
62765	0	1.153114	10.247849	0.250431	0.011536	0.102478	0.002502	2.490924	-0.420967	-39.049574
62766	0	1.115569	10.095271	0.244040	0.011160	0.100952	0.002444	2.493701	-0.419617	-39.054774
62767	0	1.122686	10.028117	0.195304	0.011230	0.100281	0.001953	2.492087	-0.418779	-39.067916
62768	0	1.103676	9.881626	0.134113	0.011040	0.098816	0.001342	2.491160	-0.418716	-39.080193
62769	0	1.056062	9.728987	0.048931	0.010559	0.097290	0.000488	2.488240	-0.423996	-39.093354
62770	0	1.031266	9.637410	0.018726	0.010318	0.096374	0.000185	2.483971	-0.421427	-39.099009
62771	0	0.994328	9.515438	-0.011803	0.009949	0.095154	-0.000122	2.477520	-0.418399	-39.107615
62772	0	0.975261	9.387317	-0.072724	0.009754	0.093873	-0.000725	2.478894	-0.420096	-39.115504
62773	0	0.957785	9.314018	-0.115583	0.009583	0.093140	-0.001160	2.472647	-0.417939	-39.122516
62774	0	0.963099	9.289673	-0.146000	0.009634	0.092896	-0.001457	2.474516	-0.417874	-39.130387
62775	0	0.957826	9.222456	-0.122099	0.009583	0.092224	-0.001221	2.473358	-0.416166	-39.134148
62776	0	0.993801	9.240747	-0.122076	0.009940	0.092407	-0.001222	2.470753	-0.417079	-39.134115
62777	0	1.006899	9.252947	-0.091739	0.010071	0.092529	-0.000916	2.471532	-0.418431	-39.138893
62778	0	1.037063	9.332290	-0.098259	0.010372	0.093323	-0.000980	2.472763	-0.420126	-39.139870
62779	0	1.068007	9.436049	-0.072999	0.010681	0.094360	-0.000732	2.468381	-0.422357	-39.140844
62780	0	1.055468	9.533709	-0.011368	0.010556	0.095337	-0.000117	2.462625	-0.424044	-39.138952
62781	0	1.073850	9.668010	0.054965	0.010742	0.096680	0.000549	2.460787	-0.423229	-39.137962
62782	0	1.091868	9.777823	0.060691	0.010918	0.097778	0.000610	2.463347	-0.428014	-39.135725
62783	0	1.116525	9.906048	0.128574	0.011169	0.099060	0.001282	2.457312	-0.426763	-39.132434
62784	0	1.164826	10.034186	0.153607	0.011649	0.100342	0.001534	2.452915	-0.429349	-39.133385
62785	0	1.141354	10.125739	0.188880	0.011414	0.101257	0.001892	2.455125	-0.432953	-39.129635
62786	0	1.122717	10.156279	0.237136	0.011230	0.101562	0.002373	2.455136	-0.433925	-39.128507
62787	0	1.122925	10.229503	0.311365	0.011230	0.102295	0.003113	2.452610	-0.436203	-39.127358
62788	0	1.116143	10.241749	0.250577	0.011167	0.102417	0.002503	2.448339	-0.433983	-39.127101
62789	0	1.104978	10.241658	0.244772	0.011047	0.102417	0.002441	2.439611	-0.440155	-39.131489
62790	0	1.080722	10.192786	0.275827	0.010808	0.101928	0.002759	2.438690	-0.442745	-39.133216
62791	0	1.055880	10.113529	0.195296	0.010559	0.101135	0.001953	2.437134	-0.445867	-39.139910
62792	0	1.061660	9.985276	0.159078	0.010619	0.099853	0.001586	2.429850	-0.446337	-39.146605
62793	0	1.024905	9.857226	0.049281	0.010254	0.098572	0.000488	2.422856	-0.444177	-39.155991
62794	0	1.054844	9.729014	0.086515	0.010550	0.097290	0.000863	2.418568	-0.446277	-39.169716
62795	0	1.030911	9.613099	0.036927	0.010315	0.096130	0.000366	2.413137	-0.442803	-39.182130
62796	0	0.993454	9.472768	0.043862	0.009936	0.094728	0.000433	2.404577	-0.444135	-39.187465
62797	0	1.012574	9.375066	-0.024498	0.010132	0.093750	-0.000244	2.403809	-0.440239	-39.196125
62798	0	1.017511	9.265296	-0.103459	0.010180	0.092652	-0.001040	2.396001	-0.437197	-39.202825
62799	0	1.073654	9.216380	-0.078635	0.010742	0.092163	-0.000793	2.385482	-0.433722	-39.208767
62800	0	1.054517	9.179819	-0.101730	0.010548	0.091798	-0.001024	2.375154	-0.434193	-39.210260
62801	0	1.037492	9.161395	-0.140003	0.010376	0.091614	-0.001404	2.368793	-0.436433	-39.211645
62802	0	1.049468	9.185801	-0.163914	0.010495	0.091858	-0.001641	2.364459	-0.439447	-39.214479
62803	0	1.031348	9.246840	-0.116154	0.010315	0.092468	-0.001160	2.365112	-0.441279	-39.218393
62804	0	1.067511	9.399439	-0.037192	0.010677	0.093994	-0.000371	2.364712	-0.442139	-39.215635
62805	0	1.049189	9.466621	0.042722	0.010498	0.094666	0.000427	2.363220	-0.438297	-39.212237
62806	0	1.048275	9.631464	0.030347	0.010485	0.096314	0.000304	2.362580	-0.439597	-39.206654
62807	0	1.049761	9.771736	0.146272	0.010498	0.097717	0.001465	2.363483	-0.442756	-39.200011
62808	0	1.055367	9.912141	0.213395	0.010557	0.099121	0.002131	2.359002	-0.442277	-39.197939
62809	0	1.061627	10.028117	0.207490	0.010620	0.100281	0.002075	2.357695	-0.441479	-39.195300
62810	0	1.073564	10.137920	0.225638	0.010734	0.101379	0.002257	2.357056	-0.447227	-39.198814
62811	0	1.055940	10.229482	0.238343	0.010559	0.102295	0.002380	2.351935	-0.451210	-39.196126
62812	0	1.068045	10.314847	0.275483	0.010681	0.103148	0.002752	2.347385	-0.453868	-39.199479
62813	0	1.086148	10.339375	0.226273	0.010864	0.103394	0.002258	2.340739	-0.454330	-39.197853
62814	0	1.122483	10.357672	0.281350	0.011225	0.103577	0.002816	2.341848	-0.457763	-39.205151
62815	0	1.116725	10.302748	0.250640	0.011169	0.103027	0.002502	2.335576	-0.458654	-39.213366
62816	0	1.177047	10.284461	0.306436	0.011775	0.102844	0.003059	2.328072	-0.456814	-39.225505
62817	0	1.110480	10.101341	0.232660	0.011108	0.101013	0.002319	2.317875	-0.455948	-39.239451
62818	0	1.103785	10.009779	0.203125	0.011040	0.100098	0.002028	2.311639	-0.457179	-39.247377
62819	0	1.110663	9.881614	0.121890	0.011108	0.098816	0.001221	2.311670	-0.458546	-39.257773
62820	0	1.103625	9.741293	0.109581	0.011044	0.097412	0.001095	2.308425	-0.453348	-39.270708
62821	0	1.073672	9.570373	0.006801	0.010742	0.095703	0.000061	2.298077	-0.450314	-39.281128
62822	0	1.084913	9.448380	0.007845	0.010853	0.094483	0.000074	2.291068	-0.449377	-39.296808
62823	0	1.030744	9.332360	-0.060793	0.010315	0.093323	-0.000610	2.286192	-0.443751	-39.301251
62824	0	1.023675	9.253045	-0.066768	0.010239	0.092530	-0.000667	2.285551	-0.445025	-39.310568
62825	0	1.012865	9.191928	-0.055203	0.010132	0.091919	-0.000549	2.286999	-0.444668	-39.317014
62826	0	0.987853	9.155301	-0.085909	0.009881	0.091553	-0.000860	2.283724	-0.445165	-39.322012
62827	0	0.958244	9.155274	-0.079366	0.009583	0.091553	-0.000793	2.282112	-0.448721	-39.331932
62828	0	0.982321	9.167412	-0.061162	0.009826	0.091674	-0.000611	2.280650	-0.449214	-39.340136
62829	0	0.982449	9.259059	-0.115725	0.009827	0.092590	-0.001160	2.275872	-0.450124	-39.346271
62830	0	0.957554	9.313986	-0.079099	0.009578	0.093140	-0.000789	2.276943	-0.450936	-39.344575
62831	0	0.989022	9.442112	-0.048941	0.009888	0.094421	-0.000488	2.276562	-0.457527	-39.343701
62832	0	1.013771	9.600721	-0.043349	0.010137	0.096007	-0.000430	2.278865	-0.462373	-39.339289
62833	0	1.043442	9.704615	0.073609	0.010437	0.097046	0.000732	2.272833	-0.462814	-39.339017
62834	0	1.098013	9.857191	0.134391	0.010981	0.098572	0.001349	2.277501	-0.465810	-39.336593
62835	0	1.086347	9.960955	0.256019	0.010864	0.099609	0.002563	2.279510	-0.468465	-39.334444
62836	0	1.116435	10.089145	0.231227	0.011168	0.100891	0.002312	2.277091	-0.468373	-39.334922
62837	0	1.128569	10.150212	0.274621	0.011292	0.101501	0.002747	2.275718	-0.465336	-39.335769
62838	0	1.146258	10.217371	0.268660	0.011462	0.102174	0.002685	2.271584	-0.469178	-39.339213
62839	0	1.140903	10.223449	0.243725	0.011414	0.102234	0.002441	2.274287	-0.467474	-39.346861
62840	0	1.153230	10.266136	0.158052	0.011526	0.102662	0.001578	2.269927	-0.477878	-39.348477
62841	0	1.134688	10.241770	0.231562	0.011353	0.102417	0.002319	2.272079	-0.474867	-39.358411
62842	0	1.127579	10.199120	0.212735	0.011280	0.101991	0.002129	2.271505	-0.473486	-39.364148
62843	0	1.134757	10.107492	0.255787	0.011353	0.101074	0.002563	2.275863	-0.471360	-39.363377
62844	0	1.109664	10.009888	0.266913	0.011098	0.100099	0.002674	2.279433	-0.473167	-39.373776
62845	0	1.067861	9.887719	0.140648	0.010681	0.098877	0.001404	2.274309	-0.473627	-39.381937
62846	0	1.024377	9.783978	0.116738	0.010248	0.097839	0.001164	2.268832	-0.471786	-39.397135
62847	0	1.025033	9.661905	0.085247	0.010254	0.096619	0.000854	2.269146	-0.470945	-39.411851
62848	0	1.011939	9.533743	0.005396	0.010124	0.095337	0.000056	2.269876	-0.468676	-39.424029
62849	0	1.012636	9.454401	-0.073662	0.010132	0.094543	-0.000732	2.272923	-0.465646	-39.434518
62850	0	1.017567	9.405678	-0.079881	0.010181	0.094056	-0.000802	2.267062	-0.462141	-39.438006
62851	0	1.007182	9.313951	-0.079651	0.010071	0.093140	-0.000793	2.268816	-0.466968	-39.443221
62852	0	0.988386	9.277304	-0.086735	0.009890	0.092772	-0.000861	2.274464	-0.463501	-39.451978
62853	0	0.994476	9.295697	-0.103721	0.009949	0.092957	-0.001038	2.272069	-0.462183	-39.458545
62854	0	1.018633	9.320045	-0.018968	0.010184	0.093201	-0.000183	2.278236	-0.468215	-39.456867
62855	0	1.067972	9.362808	-0.024739	0.010681	0.093628	-0.000244	2.280332	-0.469974	-39.455508
62856	0	1.079716	9.429958	0.004966	0.010799	0.094299	0.000054	2.284201	-0.470761	-39.452579
62857	0	1.074219	9.515383	0.029950	0.010742	0.095154	0.000305	2.289131	-0.474289	-39.450878
62858	0	1.074938	9.649572	0.071421	0.010741	0.096497	0.000720	2.294040	-0.487433	-39.455702
62859	0	1.074258	9.747317	0.109249	0.010742	0.097473	0.001099	2.299353	-0.491397	-39.456361
62860	0	1.086421	9.857190	0.174983	0.010864	0.098572	0.001757	2.305371	-0.494816	-39.457902
62861	0	1.110497	9.991518	0.212438	0.011108	0.099915	0.002136	2.317012	-0.494432	-39.457121
62862	0	1.097417	10.022131	0.198274	0.010979	0.100221	0.001989	2.322627	-0.492711	-39.459091
62863	0	1.098566	10.107443	0.237448	0.010986	0.101074	0.002380	2.327301	-0.495354	-39.464201
62864	0	1.091875	10.150205	0.236417	0.010923	0.101501	0.002368	2.329595	-0.493504	-39.467097
62865	0	1.080020	10.137982	0.225369	0.010803	0.101379	0.002258	2.332793	-0.493509	-39.469380
62866	0	1.048498	10.131918	0.224153	0.010491	0.101318	0.002249	2.338935	-0.489577	-39.476674
62867	0	1.037297	10.125778	0.249630	0.010376	0.101257	0.002502	2.343823	-0.489567	-39.478521
62868	0	1.042637	10.003711	0.254795	0.010430	0.100037	0.002551	2.345313	-0.488217	-39.488508
62869	0	1.068048	9.967056	0.207129	0.010681	0.099670	0.002075	2.347667	-0.490805	-39.493246
62870	0	1.055509	9.869407	0.145635	0.010557	0.098694	0.001456	2.345403	-0.491613	-39.508061
62871	0	1.074446	9.765601	0.091430	0.010742	0.097656	0.000916	2.344686	-0.497680	-39.513662
62872	0	1.062647	9.649535	0.085120	0.010624	0.096496	0.000852	2.343032	-0.504069	-39.520855
62873	0	1.031200	9.558139	-0.054658	0.010315	0.095581	-0.000549	2.337654	-0.503996	-39.523820
62874	0	1.018573	9.478763	-0.024721	0.010186	0.094788	-0.000239	2.344989	-0.506916	-39.526185
62875	0	1.031711	9.448219	0.005645	0.010315	0.094482	0.000061	2.348398	-0.512986	-39.530868
62876	0	1.037932	9.356596	-0.044373	0.010380	0.093566	-0.000437	2.354760	-0.515896	-39.537501
62877	0	1.061975	9.332277	-0.025372	0.010620	0.093323	-0.000244	2.364342	-0.518929	-39.542828
62878	0	1.110997	9.387179	0.028026	0.011107	0.093872	0.000285	2.368142	-0.525447	-39.547923
62879	0	1.056157	9.362763	-0.037220	0.010559	0.093628	-0.000366	2.373374	-0.531977	-39.548696
62880	0	1.025894	9.429833	-0.001870	0.010259	0.094298	-0.000012	2.378990	-0.535775	-39.547726
62881	0	1.025138	9.497099	0.023993	0.010254	0.094971	0.000244	2.382040	-0.536168	-39.548697
62882	0	0.982231	9.588609	-0.001221	0.009821	0.095886	-0.000009	2.384359	-0.541248	-39.547328
62883	0	1.019584	9.698457	0.029821	0.010193	0.096985	0.000305	2.390529	-0.548186	-39.549086
62884	0	1.044376	9.802144	0.046474	0.010443	0.098022	0.000474	2.399278	-0.552839	-39.546938
62885	0	1.062312	9.881566	0.090812	0.010620	0.098816	0.000916	2.405826	-0.559774	-39.545208
62886	0	1.080628	10.003606	0.088853	0.010809	0.100036	0.000900	2.417213	-0.560162	-39.543418
62887	0	1.080627	10.052486	0.242961	0.010803	0.100525	0.002441	2.428555	-0.567105	-39.540937
62888	0	1.086928	10.113446	0.247502	0.010870	0.101134	0.002479	2.430521	-0.569626	-39.541051
62889	0	1.080561	10.162346	0.218881	0.010803	0.101624	0.002197	2.437911	-0.575655	-39.543734
62890	0	1.086937	10.162250	0.223866	0.010868	0.101623	0.002241	2.438546	-0.580333	-39.547191
62891	0	1.086333	10.144063	0.243728	0.010864	0.101440	0.002441	2.441002	-0.582378	-39.555432
62892	0	1.134668	10.107455	0.163976	0.011350	0.101074	0.001639	2.438373	-0.582229	-39.560898
62893	0	1.110500	10.034227	0.207074	0.011108	0.100342	0.002075	2.441260	-0.581673	-39.562277
62894	0	1.146899	9.954817	0.151209	0.011467	0.099548	0.001516	2.443832	-0.587224	-39.569373
62895	0	1.117143	9.838850	0.133843	0.011169	0.098389	0.001343	2.446560	-0.592775	-39.576541
62896	0	1.086748	9.741124	0.139285	0.010868	0.097411	0.001394	2.445913	-0.595244	-39.587401
62897	0	1.068012	9.661882	0.103237	0.010681	0.096619	0.001038	2.449809	-0.597300	-39.595434
62898	0	1.067239	9.533758	0.004355	0.010678	0.095337	0.000051	2.455902	-0.593566	-39.605235
62899	0	1.062012	9.448243	0.005547	0.010620	0.094482	0.000061	2.460363	-0.596944	-39.608799
62900	0	1.031322	9.381010	-0.075170	0.010314	0.093810	-0.000744	2.467645	-0.599447	-39.614112
62901	0	1.025565	9.356669	-0.049167	0.010254	0.093567	-0.000488	2.469534	-0.604978	-39.623020
62902	0	1.013630	9.319951	-0.080584	0.010135	0.093200	-0.000801	2.473132	-0.610396	-39.633218
62903	0	1.013324	9.295638	-0.024917	0.010132	0.092957	-0.000244	2.477125	-0.615504	-39.637306
62904	0	1.001158	9.313868	-0.056390	0.010012	0.093139	-0.000560	2.480016	-0.618758	-39.636834
62905	0	1.025384	9.344479	-0.128513	0.010254	0.093445	-0.001282	2.482014	-0.622093	-39.641741
62906	0	1.000513	9.423772	0.004811	0.010009	0.094237	0.000053	2.486323	-0.620953	-39.644231
62907	0	0.982231	9.497115	-0.000747	0.009827	0.094971	0.000000	2.493223	-0.619040	-39.647776
62908	0	1.055458	9.600871	0.010208	0.010550	0.096009	0.000107	2.496778	-0.628406	-39.642679
62909	0	1.074443	9.728983	0.054203	0.010742	0.097290	0.000549	2.503205	-0.634366	-39.643492
62910	0	1.092895	9.820473	0.150431	0.010929	0.098205	0.001511	2.508458	-0.637615	-39.635803
62911	0	1.135140	9.918236	0.133560	0.011353	0.099182	0.001343	2.514599	-0.639650	-39.633229
62912	0	1.134997	10.028073	0.138813	0.011350	0.100281	0.001389	2.512939	-0.643291	-39.632827
62913	0	1.147196	10.076942	0.219398	0.011475	0.100769	0.002197	2.514490	-0.643552	-39.633664
62914	0	1.134633	10.144062	0.242903	0.011347	0.101440	0.002435	2.518715	-0.646345	-39.632733
62915	0	1.141325	10.192886	0.225330	0.011414	0.101929	0.002258	2.522078	-0.649228	-39.635372
62916	0	1.135212	10.192875	0.224346	0.011352	0.101929	0.002248	2.524656	-0.652963	-39.641929
62917	0	1.122459	10.186835	0.127980	0.011230	0.101868	0.001282	2.524628	-0.649738	-39.636777
62918	0	1.127917	10.138046	0.194221	0.011279	0.101380	0.001948	2.529247	-0.653055	-39.639862
62919	0	1.104436	10.076936	0.201452	0.011047	0.100769	0.002014	2.526543	-0.652838	-39.643262
62920	0	1.072981	10.015930	0.140413	0.010736	0.100159	0.001404	2.523868	-0.649423	-39.651060
62921	0	1.073923	9.893843	0.133399	0.010742	0.098938	0.001343	2.531664	-0.649233	-39.653721
62922	0	1.067527	9.790029	0.108179	0.010674	0.097900	0.001081	2.527830	-0.653359	-39.659689
62923	0	1.031501	9.637454	0.103437	0.010315	0.096375	0.001038	2.529300	-0.656618	-39.664826
62924	0	1.006875	9.576332	0.005505	0.010070	0.095763	0.000054	2.526149	-0.658539	-39.670087
62925	0	1.013003	9.484883	-0.000069	0.010132	0.094849	0.000000	2.524644	-0.659580	-39.677397
62926	0	0.994511	9.393306	-0.085937	0.009945	0.093933	-0.000856	2.525925	-0.663130	-39.685350
62927	0	1.006568	9.387263	-0.122018	0.010071	0.093872	-0.001221	2.523007	-0.660204	-39.694225
62928	0	1.036248	9.332407	-0.152310	0.010365	0.093324	-0.001525	2.518501	-0.659803	-39.699179
62929	0	1.031031	9.301807	-0.085689	0.010315	0.093018	-0.000854	2.519207	-0.657355	-39.700896
62930	0	1.060869	9.320089	-0.061794	0.010611	0.093201	-0.000616	2.519242	-0.658289	-39.702303
62931	0	1.068150	9.374996	-0.024555	0.010681	0.093750	-0.000244	2.518722	-0.661958	-39.704877
62932	0	1.068260	9.405407	0.042166	0.010681	0.094054	0.000424	2.519790	-0.666947	-39.705264
62933	0	1.086461	9.515376	0.085557	0.010864	0.095154	0.000854	2.516294	-0.670619	-39.704752
62934	0	1.049944	9.612926	0.067352	0.010498	0.096129	0.000673	2.513789	-0.675480	-39.704782
62935	0	1.062273	9.686250	0.097744	0.010620	0.096863	0.000977	2.510510	-0.681755	-39.704389
62936	0	1.074544	9.789957	0.085886	0.010747	0.097899	0.000855	2.504333	-0.683223	-39.701215
62937	0	1.097985	9.875557	0.122360	0.010986	0.098755	0.001221	2.498821	-0.679024	-39.693074
62938	0	1.115450	9.973256	0.110547	0.011156	0.099732	0.001104	2.495277	-0.680370	-39.693062
62939	0	1.080481	10.040267	0.207492	0.010803	0.100403	0.002075	2.493308	-0.685321	-39.694954
62940	0	1.055965	10.070729	0.189162	0.010562	0.100707	0.001891	2.490481	-0.685892	-39.694972
62941	0	1.068157	10.113523	0.176899	0.010681	0.101135	0.001770	2.489335	-0.689519	-39.694727
62942	0	1.055948	10.143936	0.232078	0.010559	0.101439	0.002317	2.483234	-0.693119	-39.693951
62943	0	1.079598	10.107486	0.232510	0.010803	0.101074	0.002319	2.474398	-0.687943	-39.697473
62944	0	1.091121	10.046463	0.178397	0.010910	0.100465	0.001781	2.468074	-0.692267	-39.706801
62945	0	1.067739	10.003694	0.159228	0.010681	0.100037	0.001587	2.459583	-0.691017	-39.709401
62946	0	1.091579	9.918225	0.154161	0.010918	0.099182	0.001536	2.451129	-0.691824	-39.719291
62947	0	1.110843	9.863279	0.073493	0.011108	0.098633	0.000732	2.445792	-0.694949	-39.725433
62948	0	1.086091	9.753357	0.110589	0.010864	0.097533	0.001103	2.440430	-0.694016	-39.735822
62949	0	1.062052	9.674065	0.055487	0.010620	0.096741	0.000549	2.431448	-0.697552	-39.745396
62950	0	1.061502	9.600790	0.062237	0.010620	0.096007	0.000621	2.427225	-0.694556	-39.748948
62951	0	1.055544	9.527629	-0.036527	0.010559	0.095276	-0.000366	2.423722	-0.693316	-39.749919
62952	0	1.060409	9.472750	0.006278	0.010612	0.094727	0.000062	2.420374	-0.686270	-39.756281
62953	0	1.068115	9.429932	-0.011963	0.010681	0.094299	-0.000122	2.415021	-0.689385	-39.762225
62954	0	1.055775	9.411532	-0.060230	0.010558	0.094115	-0.000606	2.408659	-0.692062	-39.764951
62955	0	1.019106	9.429953	-0.060770	0.010193	0.094299	-0.000610	2.403118	-0.692991	-39.766246
62956	0	1.000190	9.417768	-0.017445	0.010006	0.094177	-0.000178	2.396104	-0.691167	-39.771678
62957	0	0.976599	9.466553	-0.060377	0.009766	0.094666	-0.000610	2.385870	-0.694687	-39.769158
62958	0	1.019205	9.551915	-0.004791	0.010193	0.095519	-0.000049	2.382695	-0.696793	-39.773751
62959	0	1.037452	9.600848	0.085249	0.010376	0.096008	0.000854	2.382785	-0.698148	-39.775522
62960	0	1.049204	9.704612	0.060735	0.010494	0.097046	0.000606	2.378401	-0.698602	-39.777574
62961	0	1.044073	9.777783	0.141020	0.010437	0.097778	0.001404	2.368636	-0.706028	-39.777323
62962	0	1.026123	9.844767	0.123821	0.010261	0.098448	0.001233	2.360408	-0.709843	-39.775920
62963	0	1.043772	9.912102	0.195293	0.010437	0.099121	0.001953	2.358302	-0.713785	-39.769747
62964	0	1.074536	9.973017	0.165171	0.010743	0.099730	0.001647	2.350566	-0.719330	-39.771460
62965	0	1.086131	9.991493	0.225591	0.010864	0.099915	0.002258	2.350933	-0.718888	-39.775526
62966	0	1.109834	10.040315	0.219420	0.011102	0.100403	0.002192	2.345531	-0.717987	-39.776182
62967	0	1.123089	10.046381	0.177086	0.011230	0.100464	0.001770	2.342174	-0.721464	-39.776906
62968	0	1.110435	10.021921	0.232077	0.011108	0.100219	0.002320	2.339194	-0.719688	-39.784802
62969	0	1.074016	9.967051	0.244639	0.010742	0.099670	0.002441	2.331041	-0.720070	-39.796408
62970	0	1.109945	9.942674	0.196264	0.011104	0.099426	0.001963	2.328611	-0.718183	-39.801548
62971	0	1.086396	9.905998	0.153324	0.010864	0.099060	0.001526	2.317660	-0.720740	-39.808117
62972	0	1.091870	9.814416	0.178696	0.010924	0.098144	0.001784	2.312138	-0.717089	-39.812756
62973	0	1.080213	9.722902	0.104775	0.010803	0.097229	0.001038	2.297763	-0.718761	-39.812942
62974	0	1.073410	9.619198	0.020721	0.010739	0.096191	0.000202	2.289352	-0.715535	-39.814153
62975	0	1.061757	9.582548	0.024354	0.010620	0.095825	0.000244	2.287592	-0.715500	-39.820260
62976	0	1.054972	9.515422	-0.030614	0.010553	0.095154	-0.000307	2.284026	-0.714146	-39.823230
62977	0	1.000578	9.484905	-0.006125	0.010010	0.094849	-0.000061	2.281886	-0.712351	-39.823128
62978	0	0.975628	9.454356	-0.079134	0.009757	0.094543	-0.000794	2.275811	-0.714463	-39.829853
62979	0	0.976455	9.399425	0.005968	0.009766	0.093994	0.000061	2.275073	-0.716148	-39.829968
62980	0	1.006714	9.454354	0.011967	0.010068	0.094543	0.000119	2.272145	-0.718144	-39.838110
62981	0	1.043702	9.442139	0.011900	0.010437	0.094421	0.000122	2.273453	-0.721139	-39.842001
62982	0	1.043242	9.509222	-0.031140	0.010436	0.095092	-0.000312	2.270563	-0.719744	-39.842791
62983	0	1.013076	9.564220	0.042894	0.010132	0.095642	0.000427	2.266202	-0.721394	-39.847490
62984	0	1.025243	9.619126	0.024668	0.010251	0.096191	0.000247	2.264239	-0.725997	-39.848373
62985	0	1.031495	9.698486	0.036814	0.010315	0.096985	0.000366	2.259642	-0.728942	-39.848537
62986	0	1.086457	9.771634	0.128203	0.010864	0.097716	0.001286	2.261407	-0.732234	-39.852346
62987	0	1.123124	9.875475	0.183351	0.011230	0.098755	0.001831	2.256225	-0.736047	-39.854630
62988	0	1.147936	9.918085	0.262481	0.011476	0.099181	0.002629	2.258926	-0.743286	-39.857182
62989	0	1.141292	10.015881	0.262290	0.011414	0.100159	0.002625	2.258344	-0.745377	-39.861104
62990	0	1.122672	10.052512	0.231479	0.011229	0.100525	0.002316	2.256725	-0.746045	-39.868127
62991	0	1.122403	10.064770	0.231892	0.011230	0.100647	0.002319	2.254783	-0.741571	-39.872213
62992	0	1.097343	10.089197	0.232039	0.010973	0.100892	0.002318	2.250066	-0.744951	-39.872713
62993	0	1.104816	10.076894	0.225885	0.011047	0.100769	0.002258	2.246991	-0.748768	-39.874302
62994	0	1.080190	10.021909	0.158343	0.010804	0.100219	0.001588	2.249568	-0.748998	-39.881884
62995	0	1.073965	9.985382	0.182918	0.010742	0.099854	0.001831	2.249230	-0.748882	-39.889104
62996	0	1.091462	9.930481	0.176123	0.010920	0.099304	0.001765	2.251370	-0.746039	-39.890744
62997	0	1.068053	9.851082	0.219700	0.010681	0.098511	0.002197	2.249165	-0.748094	-39.895698
62998	0	1.061939	9.765613	0.170741	0.010618	0.097656	0.001708	2.247347	-0.752224	-39.905056
62999	0	1.013224	9.674068	0.054867	0.010132	0.096741	0.000549	2.245614	-0.755580	-39.909033
63000	0	0.970389	9.582430	0.048885	0.009705	0.095824	0.000486	2.240204	-0.757596	-39.912904
63001	0	1.000724	9.515407	0.030570	0.010010	0.095154	0.000305	2.237106	-0.757425	-39.916512
63002	0	1.036328	9.460523	-0.049323	0.010370	0.094604	-0.000487	2.241763	-0.751923	-39.923202
63003	0	1.055692	9.429956	-0.000175	0.010559	0.094299	0.000000	2.241395	-0.752196	-39.927462
63004	0	1.043392	9.381083	-0.049588	0.010432	0.093811	-0.000492	2.243529	-0.757171	-39.933967
63005	0	1.062048	9.381099	0.024413	0.010620	0.093811	0.000244	2.241108	-0.760488	-39.937435
63006	0	1.055506	9.381054	0.005609	0.010559	0.093810	0.000061	2.244668	-0.758475	-39.948266
63007	0	1.055693	9.436060	0.023963	0.010559	0.094360	0.000244	2.247713	-0.758752	-39.947623
63008	0	1.055289	9.448260	0.035170	0.010554	0.094482	0.000357	2.251305	-0.759904	-39.951432
63009	0	1.043630	9.521494	0.036187	0.010437	0.095215	0.000366	2.254105	-0.761926	-39.951031
63010	0	1.055929	9.588602	0.035050	0.010557	0.095886	0.000357	2.259047	-0.767338	-39.949942
63011	0	1.043996	9.692352	0.030062	0.010437	0.096924	0.000305	2.262032	-0.773715	-39.945612
63012	0	1.074795	9.765535	0.096147	0.010748	0.097655	0.000967	2.266122	-0.776601	-39.946858
63013	0	1.062050	9.881600	0.176320	0.010620	0.098816	0.001770	2.271601	-0.779920	-39.944516
63014	0	1.111060	9.930415	0.241915	0.011108	0.099304	0.002427	2.278324	-0.785317	-39.945373
63015	0	1.049846	10.003682	0.267666	0.010498	0.100037	0.002686	2.286027	-0.788633	-39.943415
63016	0	1.067818	10.064741	0.217340	0.010681	0.100647	0.002179	2.290120	-0.787990	-39.949541
63017	0	1.074231	10.095225	0.200851	0.010742	0.100952	0.002014	2.294048	-0.790838	-39.953478
63018	0	1.067990	10.089129	0.120558	0.010681	0.100891	0.001209	2.295756	-0.792248	-39.952912
63019	0	1.098601	10.089122	0.164365	0.010986	0.100891	0.001648	2.298141	-0.794639	-39.956048
63020	0	1.080433	10.040269	0.138843	0.010802	0.100403	0.001394	2.302282	-0.799652	-39.964983
63021	0	1.098609	9.997576	0.194543	0.010986	0.099976	0.001953	2.308538	-0.802047	-39.969632
63022	0	1.079863	9.936573	0.180918	0.010802	0.099365	0.001815	2.312537	-0.800493	-39.977007
63023	0	1.123214	9.838863	0.133161	0.011230	0.098389	0.001343	2.322850	-0.805080	-39.988086
63024	0	1.092643	9.777759	0.162306	0.010928	0.097777	0.001625	2.322637	-0.805693	-39.997424
63025	0	1.085913	9.722957	0.122083	0.010864	0.097229	0.001221	2.319965	-0.802362	-40.003350
63026	0	1.048533	9.594846	0.085481	0.010488	0.095948	0.000854	2.317070	-0.802415	-40.009526
63027	0	1.049255	9.564268	-0.043047	0.010498	0.095642	-0.000427	2.318421	-0.798655	-40.015865
63028	0	1.042478	9.491069	-0.061992	0.010426	0.094911	-0.000617	2.319388	-0.800572	-40.024567
63029	0	1.043770	9.442124	-0.092276	0.010437	0.094421	-0.000916	2.325642	-0.804257	-40.025292
63030	0	1.049967	9.435927	-0.099690	0.010499	0.094359	-0.000992	2.329314	-0.807929	-40.028519
63031	0	1.031276	9.411641	-0.031716	0.010315	0.094116	-0.000305	2.341396	-0.808127	-40.036480
63032	0	0.994244	9.423845	0.008985	0.009944	0.094238	0.000097	2.347975	-0.809066	-40.036734
63033	0	1.006683	9.484909	0.041910	0.010071	0.094849	0.000427	2.355380	-0.807050	-40.038022
63034	0	0.988130	9.497052	0.046139	0.009879	0.094971	0.000471	2.364650	-0.812459	-40.039984
63035	0	1.018921	9.588662	0.005500	0.010193	0.095886	0.000061	2.369446	-0.810854	-40.036387
63036	0	1.030722	9.643556	0.010739	0.010307	0.096436	0.000110	2.369763	-0.813490	-40.032596
63037	0	1.043701	9.710694	0.017814	0.010437	0.097107	0.000183	2.373209	-0.816238	-40.029483
63038	0	1.037270	9.765558	0.034534	0.010375	0.097655	0.000356	2.382967	-0.816268	-40.027910
63039	0	1.025204	9.863306	0.078654	0.010254	0.098633	0.000793	2.388605	-0.816818	-40.027601
63040	0	1.055308	9.869413	0.131733	0.010554	0.098694	0.001328	2.399095	-0.818149	-40.023597
63041	0	1.086278	9.960975	0.273883	0.010864	0.099609	0.002747	2.405566	-0.819128	-40.022103
63042	0	1.141276	9.997542	0.217283	0.011410	0.099976	0.002181	2.412498	-0.825244	-40.023607
63043	0	1.111116	10.021953	0.158021	0.011108	0.100220	0.001587	2.417646	-0.831017	-40.025815
63044	0	1.117320	10.003583	0.156937	0.011174	0.100036	0.001573	2.418851	-0.832389	-40.036396
63045	0	1.116837	10.009779	0.128030	0.011169	0.100098	0.001282	2.418005	-0.833762	-40.039782
63046	0	1.073735	9.954858	0.090985	0.010739	0.099548	0.000913	2.418787	-0.834160	-40.041078
63047	0	1.086468	9.893795	0.054837	0.010864	0.098938	0.000549	2.417391	-0.837263	-40.048124
63048	0	1.037071	9.857138	0.030085	0.010376	0.098571	0.000302	2.416669	-0.833823	-40.047464
63049	0	1.080438	9.838857	0.035881	0.010803	0.098389	0.000366	2.422766	-0.837813	-40.056819
63050	0	1.098778	9.741123	0.028302	0.010988	0.097411	0.000290	2.428388	-0.839961	-40.059096
63051	0	1.073851	9.680218	0.023931	0.010742	0.096802	0.000244	2.431630	-0.838260	-40.066518
63052	0	1.048937	9.619154	0.053519	0.010490	0.096191	0.000539	2.433505	-0.839601	-40.078553
63053	0	1.006681	9.564252	0.023914	0.010071	0.095642	0.000244	2.437086	-0.837441	-40.090801
63054	0	0.987428	9.533741	-0.019590	0.009879	0.095337	-0.000194	2.437465	-0.834289	-40.094687
63055	0	0.988370	9.491006	-0.037150	0.009888	0.094910	-0.000366	2.441428	-0.832137	-40.092446
63056	0	1.030632	9.503167	-0.069217	0.010306	0.095032	-0.000683	2.450233	-0.834796	-40.095078
63057	0	1.025716	9.466517	-0.012701	0.010254	0.094666	-0.000122	2.453798	-0.841394	-40.090182
63058	0	1.038279	9.496961	-0.068538	0.010382	0.094970	-0.000682	2.455631	-0.845346	-40.086101
63059	0	1.074146	9.570321	-0.000665	0.010742	0.095703	0.000000	2.461174	-0.847110	-40.089862
63060	0	1.037068	9.606970	0.004463	0.010374	0.096069	0.000047	2.461334	-0.845690	-40.088482
63061	0	1.043371	9.655799	0.048437	0.010437	0.096558	0.000488	2.463616	-0.844377	-40.088904
63062	0	1.054953	9.735132	0.127007	0.010551	0.097351	0.001273	2.464884	-0.844695	-40.090093
63063	0	1.061455	9.784008	0.151822	0.010620	0.097839	0.001526	2.471451	-0.840769	-40.087706
63064	0	1.151994	9.869532	0.114122	0.011524	0.098695	0.001143	2.471694	-0.838476	-40.081887
63065	0	1.104549	9.881617	0.103371	0.011047	0.098816	0.001038	2.473800	-0.838908	-40.082697
63066	0	1.092271	9.936501	0.096625	0.010921	0.099365	0.000968	2.473387	-0.844026	-40.084463
63067	0	1.092577	9.973145	0.139960	0.010925	0.099731	0.001404	2.475778	-0.847054	-40.091632
63068	0	1.073872	9.979195	0.151368	0.010742	0.099792	0.001517	2.477516	-0.845605	-40.095449
63069	0	1.061863	10.003678	0.164761	0.010620	0.100037	0.001648	2.475489	-0.846435	-40.095742
63070	0	1.067662	9.979262	0.182694	0.010677	0.099792	0.001830	2.476672	-0.848018	-40.102354
63071	0	1.061444	9.942692	0.158415	0.010620	0.099426	0.001587	2.477420	-0.844042	-40.101638
63072	0	1.060721	9.881699	0.115696	0.010609	0.098817	0.001154	2.471491	-0.844833	-40.103773
63073	0	1.073922	9.851104	0.085773	0.010742	0.098511	0.000854	2.465288	-0.843868	-40.105823
63074	0	1.036661	9.753447	0.049321	0.010369	0.097534	0.000494	2.463773	-0.843251	-40.105440
63075	0	1.037380	9.704617	0.084955	0.010376	0.097046	0.000854	2.467136	-0.843184	-40.109106
63076	0	1.030614	9.643597	0.017613	0.010310	0.096436	0.000173	2.460543	-0.840876	-40.114782
63077	0	1.019547	9.570287	0.066814	0.010193	0.095703	0.000671	2.461945	-0.846466	-40.119335
63078	0	1.056232	9.539717	0.066423	0.010564	0.095397	0.000665	2.460069	-0.847140	-40.120065
63079	0	1.062302	9.478728	0.018126	0.010620	0.094788	0.000183	2.459784	-0.853157	-40.125647
63080	0	1.050245	9.472566	-0.048968	0.010503	0.094726	-0.000492	2.454428	-0.855240	-40.122189
63081	0	1.067897	9.478785	-0.030276	0.010681	0.094788	-0.000305	2.449085	-0.855125	-40.126288
63082	0	1.085913	9.478764	0.001036	0.010859	0.094788	0.000005	2.439954	-0.857201	-40.122791
63083	0	1.049803	9.497068	-0.079663	0.010498	0.094971	-0.000793	2.441342	-0.859744	-40.122178
63084	0	1.037502	9.558010	0.017494	0.010375	0.095580	0.000176	2.440726	-0.862285	-40.118182
63085	0	1.050538	9.606853	-0.018391	0.010498	0.096069	-0.000183	2.439266	-0.873555	-40.119897
63086	0	1.057695	9.655535	0.097201	0.010573	0.096556	0.000975	2.439980	-0.880362	-40.111915
63087	0	1.043297	9.716843	0.097428	0.010437	0.097168	0.000977	2.440280	-0.878068	-40.114907
63088	0	1.073239	9.802260	0.048182	0.010734	0.098022	0.000484	2.439858	-0.879168	-40.112412
63089	0	1.068222	9.851063	0.140389	0.010681	0.098511	0.001404	2.437361	-0.882999	-40.107021
63090	0	1.056098	9.912012	0.146657	0.010561	0.099120	0.001465	2.432975	-0.885365	-40.114056
63091	0	1.049621	9.942642	0.128506	0.010498	0.099426	0.001282	2.426769	-0.885644	-40.118617
63092	0	1.049572	10.003646	0.147073	0.010494	0.100037	0.001471	2.424170	-0.889755	-40.124435
63093	0	1.037374	10.034205	0.152469	0.010376	0.100342	0.001526	2.423111	-0.889601	-40.126218
63094	0	1.073367	10.009802	0.091725	0.010737	0.100098	0.000913	2.415467	-0.887659	-40.132960
63095	0	1.092280	10.021996	0.213796	0.010925	0.100220	0.002136	2.411040	-0.887034	-40.140290
63096	0	1.122346	9.997567	0.195912	0.011225	0.099976	0.001956	2.404945	-0.887706	-40.153613
63097	0	1.110818	9.918222	0.188848	0.011108	0.099182	0.001892	2.406567	-0.889728	-40.160673
63098	0	1.098357	9.869389	0.201419	0.010985	0.098694	0.002007	2.395215	-0.889963	-40.162191
63099	0	1.067722	9.820590	0.165344	0.010681	0.098206	0.001648	2.386347	-0.887563	-40.177511
63100	0	1.091738	9.735099	0.019558	0.010917	0.097351	0.000194	2.381469	-0.890754	-40.190452
63101	0	1.067933	9.667989	0.042750	0.010681	0.096680	0.000427	2.378657	-0.891015	-40.193624
63102	0	1.073144	9.607009	0.055359	0.010738	0.096069	0.000549	2.371096	-0.885134	-40.200336
63103	0	1.080142	9.545918	0.049002	0.010803	0.095459	0.000488	2.366507	-0.885390	-40.204257
63104	0	1.055663	9.509262	-0.005881	0.010555	0.095093	-0.000058	2.364758	-0.889480	-40.206851
63105	0	1.037017	9.509341	-0.006134	0.010376	0.095093	-0.000061	2.362671	-0.884935	-40.208162
63106	0	0.999485	9.442261	-0.006148	0.009997	0.094422	-0.000062	2.359602	-0.884314	-40.208003
63107	0	0.988410	9.460486	0.042792	0.009888	0.094604	0.000427	2.356352	-0.882370	-40.209369
63108	0	1.006280	9.454350	-0.011854	0.010063	0.094543	-0.000121	2.350813	-0.884338	-40.219035
63109	0	1.037633	9.503170	-0.011855	0.010376	0.095032	-0.000122	2.344137	-0.887181	-40.221796
63110	0	1.061574	9.551955	0.019199	0.010620	0.095519	0.000190	2.339093	-0.884353	-40.216649
63111	0	1.019214	9.564216	0.012436	0.010193	0.095642	0.000122	2.333949	-0.885884	-40.220087
63112	0	1.031331	9.631346	0.036720	0.010313	0.096313	0.000370	2.334866	-0.888637	-40.218200
63113	0	1.012741	9.710740	0.103704	0.010132	0.097107	0.001038	2.333116	-0.885797	-40.217530
63114	0	1.049001	9.771807	0.134143	0.010489	0.097718	0.001341	2.330033	-0.889941	-40.220072
63115	0	1.068078	9.838870	0.158753	0.010681	0.098389	0.001587	2.326871	-0.891897	-40.214747
63116	0	1.104751	9.899890	0.201494	0.011046	0.098999	0.002015	2.324622	-0.895606	-40.210046
63117	0	1.141285	9.912110	0.159200	0.011414	0.099121	0.001587	2.316306	-0.897105	-40.212374
63118	0	1.091876	9.936475	0.159908	0.010923	0.099364	0.001596	2.310837	-0.894133	-40.213489
63119	0	1.104551	9.973167	0.176897	0.011047	0.099731	0.001770	2.309549	-0.894344	-40.213930
63120	0	1.104444	9.991435	0.097327	0.011043	0.099915	0.000974	2.307540	-0.898813	-40.216136
63121	0	1.092150	9.991494	0.140598	0.010925	0.099915	0.001404	2.302595	-0.896820	-40.217717
63122	0	1.110151	9.973131	0.153335	0.011101	0.099731	0.001530	2.295898	-0.899957	-40.219707
63123	0	1.086395	9.887693	0.098186	0.010864	0.098877	0.000977	2.287280	-0.901882	-40.224747
63124	0	1.085764	9.875458	0.135161	0.010863	0.098754	0.001353	2.286705	-0.897606	-40.229965
63125	0	1.085760	9.814523	0.122413	0.010864	0.098145	0.001221	2.280244	-0.892104	-40.239123
63126	0	1.048135	9.729134	0.098419	0.010485	0.097291	0.000983	2.276639	-0.890435	-40.247710
63127	0	1.049769	9.698488	0.091790	0.010498	0.096985	0.000916	2.271340	-0.892361	-40.246365
63128	0	1.012972	9.667981	0.098116	0.010131	0.096680	0.000981	2.269053	-0.893308	-40.246758
63129	0	1.012854	9.600865	0.012239	0.010132	0.096008	0.000122	2.266212	-0.891732	-40.251202
63130	0	1.036922	9.552003	0.067145	0.010369	0.095520	0.000671	2.263645	-0.893977	-40.253544
63131	0	1.061939	9.533699	0.012440	0.010620	0.095337	0.000122	2.258373	-0.895447	-40.253517
63132	0	1.068060	9.484848	-0.011832	0.010679	0.094849	-0.000117	2.257102	-0.899448	-40.253364
63133	0	1.043631	9.497078	0.048886	0.010437	0.094971	0.000488	2.253932	-0.900927	-40.256371
63134	0	1.024873	9.521519	0.012614	0.010252	0.095215	0.000123	2.247762	-0.899329	-40.256979
63135	0	1.043628	9.539803	0.006030	0.010437	0.095398	0.000061	2.246202	-0.900803	-40.254383
63136	0	1.061675	9.582536	0.024111	0.010618	0.095825	0.000242	2.245104	-0.901404	-40.250779
63137	0	1.062014	9.655764	0.048261	0.010620	0.096558	0.000488	2.249359	-0.903773	-40.255723
63138	0	1.079777	9.655816	0.096111	0.010802	0.096558	0.000965	2.251675	-0.900777	-40.255802
63139	0	1.068117	9.710696	0.152418	0.010681	0.097107	0.001526	2.251222	-0.903125	-40.254771
63140	0	1.086092	9.802288	0.182467	0.010864	0.098022	0.001827	2.251773	-0.901539	-40.257818
63141	0	1.098441	9.857191	0.165310	0.010986	0.098572	0.001648	2.243370	-0.901668	-40.250704
63142	0	1.091974	9.899909	0.220790	0.010921	0.098999	0.002207	2.239632	-0.903019	-40.250786
63143	0	1.080022	9.906039	0.170887	0.010803	0.099060	0.001709	2.237294	-0.901856	-40.250429
63144	0	1.067480	9.942625	0.134054	0.010674	0.099426	0.001342	2.236281	-0.904520	-40.251263
63145	0	1.067630	9.954894	0.164321	0.010681	0.099548	0.001648	2.239233	-0.901185	-40.252869
63146	0	1.073092	9.918324	0.151169	0.010732	0.099183	0.001516	2.242084	-0.902544	-40.255868
63147	0	1.080285	9.936536	0.164299	0.010803	0.099365	0.001648	2.245273	-0.904442	-40.256061
63148	0	1.110684	9.912115	0.175991	0.011107	0.099121	0.001760	2.242283	-0.905890	-40.262380
63149	0	1.067704	9.845022	0.133811	0.010681	0.098450	0.001343	2.245181	-0.903414	-40.263471
63150	0	1.067130	9.826778	0.200042	0.010673	0.098268	0.002005	2.247518	-0.904002	-40.272112
63151	0	1.067941	9.771748	0.134222	0.010681	0.097717	0.001343	2.245627	-0.904132	-40.279418
63152	0	1.061710	9.704580	0.079307	0.010616	0.097046	0.000792	2.241296	-0.907310	-40.284686
63153	0	1.086649	9.674047	0.048939	0.010864	0.096741	0.000488	2.237440	-0.912236	-40.288588
63154	0	1.037971	9.600736	0.012152	0.010380	0.096007	0.000124	2.237842	-0.914446	-40.293284
63155	0	1.031311	9.552022	-0.018163	0.010315	0.095520	-0.000183	2.233591	-0.914554	-40.296874
63156	0	1.030847	9.570339	-0.024823	0.010311	0.095703	-0.000241	2.239392	-0.913712	-40.298838
63157	0	1.073675	9.545961	0.042514	0.010742	0.095459	0.000427	2.239420	-0.909463	-40.305591
63158	0	1.084877	9.539945	0.127051	0.010853	0.095399	0.001277	2.244646	-0.906872	-40.309578
63159	0	1.086575	9.551990	0.103290	0.010864	0.095520	0.001038	2.247737	-0.910940	-40.311899
63160	0	1.074974	9.564069	0.126627	0.010745	0.095641	0.001272	2.252282	-0.918840	-40.314433
63161	0	1.037566	9.613042	0.097492	0.010376	0.096130	0.000977	2.251746	-0.920707	-40.318600
63162	0	1.019445	9.661842	0.066290	0.010192	0.096619	0.000668	2.254784	-0.925969	-40.323692
63163	0	1.019251	9.698495	0.090983	0.010193	0.096985	0.000916	2.258997	-0.927837	-40.323302
63164	0	1.043300	9.747353	0.101976	0.010436	0.097473	0.001025	2.262881	-0.926529	-40.320260
63165	0	1.061861	9.790064	0.152037	0.010620	0.097900	0.001526	2.266810	-0.927074	-40.318121
63166	0	1.055234	9.845017	0.156631	0.010555	0.098450	0.001575	2.274931	-0.925884	-40.320659
63167	0	1.037417	9.881622	0.133423	0.010376	0.098816	0.001343	2.282302	-0.925994	-40.324253
63168	0	1.043090	9.924352	0.254071	0.010433	0.099243	0.002545	2.285126	-0.925534	-40.323895
63169	0	1.056035	9.930418	0.213101	0.010559	0.099304	0.002136	2.288593	-0.929114	-40.329504
63170	0	1.092257	9.948701	0.224011	0.010927	0.099486	0.002247	2.293786	-0.926031	-40.328046
63171	0	1.098683	9.936523	0.158377	0.010986	0.099365	0.001587	2.294818	-0.928723	-40.336300
63172	0	1.086549	9.875380	0.127441	0.010864	0.098754	0.001275	2.292986	-0.932278	-40.341917
63173	0	1.092121	9.863334	0.139889	0.010925	0.098633	0.001404	2.296112	-0.929730	-40.343307
63174	0	1.127874	9.863335	0.071361	0.011283	0.098633	0.000722	2.303132	-0.927089	-40.348928
63175	0	1.098195	9.790099	0.115050	0.010986	0.097900	0.001160	2.311221	-0.924123	-40.356637
63176	0	1.103522	9.759665	0.149464	0.011038	0.097596	0.001507	2.322824	-0.923248	-40.360430
63177	0	1.049666	9.680191	0.115962	0.010498	0.096802	0.001160	2.320320	-0.923736	-40.368978
63178	0	1.049005	9.637515	0.102958	0.010495	0.096375	0.001037	2.326112	-0.919771	-40.376342
63179	0	1.061510	9.588691	0.127212	0.010620	0.095886	0.001282	2.334966	-0.915926	-40.384440
63180	0	1.091366	9.558213	-0.038869	0.010915	0.095582	-0.000386	2.335260	-0.916855	-40.399158
63181	0	1.031675	9.490947	0.012218	0.010315	0.094910	0.000122	2.332561	-0.921281	-40.394607
63182	0	1.025602	9.527500	-0.036898	0.010257	0.095275	-0.000366	2.333333	-0.922648	-40.402074
63183	0	1.000757	9.490987	-0.025406	0.010010	0.094910	-0.000244	2.342739	-0.922290	-40.406986
63184	0	0.994352	9.527594	0.021713	0.009944	0.095276	0.000224	2.348587	-0.923991	-40.411575
63185	0	1.037309	9.588658	0.048132	0.010376	0.095886	0.000488	2.354349	-0.922735	-40.418537
63186	0	1.067587	9.576407	0.077075	0.010674	0.095764	0.000779	2.361804	-0.926625	-40.420519
63187	0	1.049957	9.625235	0.158216	0.010498	0.096252	0.001587	2.364896	-0.930606	-40.424160
63188	0	1.080601	9.698402	0.120198	0.010806	0.096984	0.001210	2.372014	-0.932747	-40.420773
63189	0	1.055985	9.716788	0.122111	0.010559	0.097168	0.001221	2.368984	-0.935828	-40.420429
63190	0	1.092136	9.796109	0.115360	0.010926	0.097960	0.001160	2.373487	-0.932266	-40.423590
63191	0	1.086502	9.844970	0.109209	0.010864	0.098450	0.001099	2.378497	-0.935377	-40.423054
63192	0	1.086250	9.838808	0.114082	0.010865	0.098388	0.001146	2.382311	-0.934442	-40.421041
63193	0	1.134955	9.930463	0.121308	0.011353	0.099304	0.001221	2.388476	-0.933184	-40.421183
63194	0	1.146578	9.979286	0.168488	0.011468	0.099792	0.001693	2.394875	-0.932796	-40.427006
63195	0	1.116720	9.954864	0.133936	0.011169	0.099548	0.001343	2.396203	-0.932398	-40.431323
63196	0	1.103648	9.997647	0.205768	0.011043	0.099976	0.002068	2.404889	-0.927545	-40.433118
63197	0	1.104561	9.967069	0.200995	0.011047	0.099670	0.002014	2.407088	-0.927576	-40.439627
63198	0	1.055594	9.918207	0.090506	0.010555	0.099182	0.000907	2.406649	-0.930557	-40.439040
63199	0	1.080404	9.887688	0.140295	0.010803	0.098877	0.001404	2.405017	-0.933632	-40.441208
63200	0	1.074272	9.826572	0.084915	0.010743	0.098266	0.000853	2.406379	-0.935293	-40.444260
63201	0	1.086324	9.765650	0.145591	0.010864	0.097656	0.001465	2.414163	-0.936210	-40.450061
63202	0	1.055555	9.735120	0.089190	0.010556	0.097351	0.000897	2.417991	-0.937542	-40.457756
63203	0	1.037381	9.674105	0.096761	0.010376	0.096741	0.000977	2.425926	-0.937146	-40.460989
63204	0	1.018778	9.631354	0.077148	0.010188	0.096313	0.000775	2.427879	-0.938903	-40.463061
63205	0	1.012751	9.613087	0.091061	0.010132	0.096130	0.000916	2.431125	-0.935842	-40.471172
63206	0	1.024694	9.533664	0.047762	0.010244	0.095337	0.000478	2.428692	-0.941072	-40.474550
63207	0	1.018923	9.509315	-0.030861	0.010193	0.095093	-0.000305	2.430221	-0.938880	-40.479489
63208	0	1.055137	9.539796	0.011271	0.010551	0.095398	0.000114	2.429656	-0.940943	-40.480043
63209	0	1.055761	9.527597	-0.104393	0.010559	0.095276	-0.001038	2.434629	-0.941397	-40.477149
63210	0	1.061548	9.521493	-0.014247	0.010616	0.095215	-0.000135	2.440465	-0.942614	-40.477754
63211	0	1.062158	9.582503	-0.006570	0.010620	0.095825	-0.000061	2.443423	-0.946551	-40.481222
63212	0	1.031139	9.558070	0.010764	0.010317	0.095580	0.000113	2.446722	-0.942171	-40.488303
63213	0	1.049697	9.625267	0.170296	0.010498	0.096252	0.001709	2.451274	-0.943052	-40.486970
63214	0	1.086130	9.710697	0.120621	0.010861	0.097107	0.001208	2.451149	-0.945124	-40.484963
63215	0	1.086249	9.716822	0.158375	0.010864	0.097168	0.001587	2.452253	-0.945105	-40.489358
63216	0	1.067764	9.802241	0.133723	0.010677	0.098022	0.001336	2.448331	-0.947590	-40.491670
63217	0	1.073919	9.826695	0.103611	0.010742	0.098267	0.001038	2.447463	-0.946265	-40.490471
63218	0	1.054969	9.875516	0.060850	0.010552	0.098755	0.000607	2.442615	-0.945238	-40.493456
63219	0	1.025242	9.887713	0.127967	0.010254	0.098877	0.001282	2.442407	-0.945646	-40.494871
63220	0	1.018461	9.918261	0.103050	0.010189	0.099182	0.001033	2.442550	-0.942527	-40.503663
63221	0	1.050075	9.905981	0.109510	0.010498	0.099060	0.001099	2.443996	-0.947726	-40.507603
63222	0	1.099108	9.948641	0.212603	0.010991	0.099486	0.002129	2.444289	-0.949755	-40.507558
63223	0	1.092234	9.930455	0.182943	0.010925	0.099304	0.001831	2.443508	-0.948388	-40.509737
63224	0	1.072943	9.881661	0.164214	0.010736	0.098816	0.001644	2.443173	-0.943418	-40.511163
63225	0	1.073855	9.893840	0.152457	0.010742	0.098938	0.001526	2.442024	-0.941157	-40.516787
63226	0	1.055152	9.802244	0.115756	0.010551	0.098022	0.001157	2.438494	-0.943262	-40.523895
63227	0	1.061677	9.802284	0.048531	0.010620	0.098022	0.000488	2.439297	-0.941456	-40.527570
63228	0	1.060804	9.753467	0.017499	0.010612	0.097534	0.000176	2.438334	-0.938316	-40.534680
63229	0	1.062378	9.661825	-0.036685	0.010620	0.096619	-0.000366	2.436404	-0.944794	-40.538184
63230	0	1.074447	9.625198	0.023990	0.010749	0.096251	0.000242	2.436512	-0.941662	-40.544909
63231	0	1.116800	9.631367	0.042089	0.011169	0.096313	0.000427	2.441318	-0.942047	-40.548808
63232	0	1.085972	9.570320	0.047717	0.010860	0.095703	0.000475	2.435992	-0.943287	-40.544492
63233	0	1.055690	9.582542	0.061304	0.010559	0.095825	0.000610	2.430158	-0.942774	-40.547779
63234	0	1.018622	9.552024	0.067399	0.010188	0.095520	0.000676	2.430113	-0.942600	-40.549010
63235	0	1.037928	9.570278	0.066962	0.010376	0.095703	0.000671	2.429556	-0.948655	-40.549013
63236	0	1.044047	9.588554	0.048201	0.010443	0.095885	0.000484	2.429843	-0.948040	-40.550808
63237	0	1.031054	9.594772	-0.049132	0.010315	0.095947	-0.000488	2.430833	-0.944921	-40.547705
63238	0	1.079285	9.649667	-0.055636	0.010794	0.096497	-0.000556	2.428645	-0.946052	-40.544688
63239	0	1.055611	9.735140	-0.005917	0.010559	0.097351	-0.000061	2.423861	-0.944659	-40.542547
63240	0	1.036772	9.729021	0.018700	0.010369	0.097290	0.000186	2.420045	-0.944908	-40.539218
63241	0	1.025285	9.759537	0.121723	0.010254	0.097595	0.001221	2.421511	-0.945702	-40.539717
63242	0	1.055221	9.814489	0.182748	0.010556	0.098145	0.001823	2.414202	-0.942958	-40.543266
63243	0	1.062204	9.844950	0.158660	0.010620	0.098450	0.001587	2.411931	-0.947233	-40.545318
63244	0	1.111121	9.887606	0.164386	0.011111	0.098876	0.001647	2.412898	-0.949228	-40.548242
63245	0	1.134878	9.899943	0.097938	0.011353	0.098999	0.000977	2.407020	-0.946940	-40.549271
63246	0	1.091609	9.899920	0.134738	0.010918	0.098999	0.001348	2.404566	-0.947177	-40.550908
63247	0	1.080100	9.906026	0.128512	0.010803	0.099060	0.001282	2.398030	-0.946628	-40.551288
63248	0	1.067484	9.875499	0.117097	0.010676	0.098755	0.001166	2.390038	-0.946834	-40.555169
63249	0	1.079984	9.887730	0.091801	0.010803	0.098877	0.000916	2.384527	-0.944978	-40.555356
63250	0	1.085544	9.857188	0.080211	0.010857	0.098572	0.000798	2.377370	-0.945625	-40.558735
63251	0	1.110617	9.820577	0.085983	0.011108	0.098206	0.000854	2.368517	-0.945068	-40.559866
63252	0	1.103997	9.790067	0.056277	0.011043	0.097900	0.000560	2.362432	-0.944093	-40.557051
63253	0	1.079800	9.747368	0.073747	0.010803	0.097473	0.000732	2.353899	-0.940048	-40.553945
63254	0	1.048672	9.674177	-0.017376	0.010488	0.096742	-0.000174	2.351476	-0.941152	-40.556390
63255	0	1.019142	9.661878	0.055299	0.010193	0.096619	0.000549	2.344511	-0.941470	-40.557338
63256	0	1.006472	9.613061	0.018775	0.010067	0.096130	0.000190	2.344351	-0.940815	-40.569696
63257	0	1.000978	9.594726	0.030615	0.010010	0.095947	0.000305	2.340580	-0.942882	-40.573063
63258	0	1.024857	9.582471	-0.005858	0.010253	0.095824	-0.000059	2.337328	-0.939707	-40.571603
63259	0	1.043226	9.582571	0.000165	0.010437	0.095825	0.000000	2.332780	-0.936082	-40.578494
63260	0	1.060878	9.613142	-0.030108	0.010610	0.096131	-0.000302	2.328693	-0.937156	-40.585617
63261	0	1.086280	9.613054	0.024276	0.010864	0.096130	0.000244	2.327718	-0.937484	-40.585144
63262	0	1.049304	9.643568	-0.006332	0.010494	0.096436	-0.000064	2.324441	-0.938129	-40.582942
63263	0	1.043775	9.667961	-0.006457	0.010437	0.096680	-0.000061	2.326023	-0.941083	-40.584586
63264	0	1.074094	9.716725	0.054320	0.010743	0.097167	0.000542	2.321672	-0.940519	-40.588987
63265	0	1.068007	9.747323	0.061529	0.010681	0.097473	0.000610	2.313323	-0.941249	-40.593925
63266	0	1.073776	9.777845	0.184283	0.010739	0.097778	0.001841	2.308128	-0.941447	-40.591923
63267	0	1.074043	9.820577	0.158652	0.010742	0.098206	0.001587	2.305999	-0.941325	-40.600379
63268	0	1.091742	9.851116	0.140502	0.010921	0.098511	0.001403	2.300897	-0.938570	-40.602056
63269	0	1.097993	9.887765	0.170962	0.010986	0.098877	0.001709	2.297579	-0.933201	-40.602464
63270	0	1.060708	9.887785	0.091861	0.010607	0.098878	0.000916	2.292517	-0.935580	-40.604341
63271	0	1.073958	9.906032	0.116124	0.010742	0.099060	0.001160	2.288120	-0.934574	-40.609968
63272	0	1.055216	9.918221	0.116611	0.010553	0.099182	0.001163	2.281416	-0.935194	-40.614228
63273	0	1.080440	9.893783	0.110117	0.010803	0.098938	0.001099	2.275867	-0.938549	-40.615274
63274	0	1.061905	9.893731	0.116791	0.010622	0.098937	0.001164	2.269265	-0.937089	-40.616998
63275	0	1.098120	9.863342	0.158479	0.010986	0.098633	0.001587	2.269083	-0.933034	-40.622885
63276	0	1.066622	9.808491	0.140066	0.010671	0.098084	0.001399	2.264595	-0.929833	-40.625878
63277	0	1.062131	9.777818	0.146582	0.010620	0.097778	0.001465	2.260817	-0.933191	-40.629195
63278	0	1.044160	9.728877	0.128488	0.010439	0.097289	0.001283	2.255615	-0.938291	-40.635139
63279	0	1.043445	9.674100	0.054922	0.010437	0.096741	0.000549	2.253112	-0.937277	-40.637780
63280	0	1.042936	9.625265	0.024433	0.010431	0.096252	0.000243	2.249130	-0.937016	-40.631339
63281	0	1.037451	9.594743	-0.012074	0.010376	0.095947	-0.000122	2.244942	-0.937304	-40.632156
63282	0	1.049012	9.570358	-0.011760	0.010494	0.095703	-0.000120	2.239304	-0.934418	-40.638763
63283	0	1.074146	9.552010	-0.000222	0.010742	0.095520	0.000000	2.239345	-0.935597	-40.640856
63284	0	1.055345	9.539837	0.011188	0.010557	0.095398	0.000117	2.243240	-0.933183	-40.640834
63285	0	1.049554	9.545927	0.073139	0.010498	0.095459	0.000732	2.241894	-0.932173	-40.647089
63286	0	1.054933	9.613078	0.103783	0.010553	0.096130	0.001035	2.235659	-0.929391	-40.647528
63287	0	1.074403	9.600807	0.043214	0.010742	0.096008	0.000427	2.227261	-0.933599	-40.650533
63288	0	1.037545	9.625185	0.031646	0.010379	0.096251	0.000315	2.222624	-0.931588	-40.649779
63289	0	1.073738	9.680230	0.048694	0.010742	0.096802	0.000488	2.221659	-0.927948	-40.646069
63290	0	1.067131	9.729091	0.073168	0.010671	0.097291	0.000730	2.216604	-0.930742	-40.645923
63291	0	1.085756	9.777909	0.091313	0.010864	0.097778	0.000916	2.216848	-0.924923	-40.644402
63292	0	1.085135	9.814538	0.114969	0.010850	0.098145	0.001154	2.219201	-0.928617	-40.637111
63293	0	1.067599	9.838926	0.176871	0.010681	0.098389	0.001770	2.218161	-0.924546	-40.639549
63294	0	1.072908	9.893926	0.243734	0.010732	0.098939	0.002439	2.216960	-0.923423	-40.640291
63295	0	1.043327	9.924364	0.194911	0.010437	0.099243	0.001953	2.218997	-0.921102	-40.642044
63296	0	1.048936	9.930427	0.182467	0.010490	0.099304	0.001822	2.213881	-0.921813	-40.644704
63297	0	1.080368	9.942619	0.158866	0.010803	0.099426	0.001587	2.209269	-0.924275	-40.652631
63298	0	1.062023	9.924212	0.165559	0.010620	0.099242	0.001651	2.201172	-0.926288	-40.658275
63299	0	1.086017	9.912158	0.097272	0.010864	0.099121	0.000977	2.202976	-0.923529	-40.663405
63300	0	1.073243	9.881608	0.096501	0.010734	0.098816	0.000968	2.203792	-0.924148	-40.667707
63301	0	1.086657	9.838844	0.097441	0.010864	0.098389	0.000977	2.203641	-0.928809	-40.670581
63302	0	1.068243	9.783871	0.096895	0.010685	0.097838	0.000972	2.204345	-0.927793	-40.676613
63303	0	1.073967	9.790073	0.158291	0.010742	0.097900	0.001587	2.206386	-0.926778	-40.679941
63304	0	1.073752	9.716786	0.121145	0.010736	0.097168	0.001212	2.204537	-0.930006	-40.682562
63305	0	1.062052	9.655759	0.073002	0.010620	0.096558	0.000732	2.204733	-0.932481	-40.685353
63306	0	1.067641	9.649614	0.060668	0.010681	0.096496	0.000605	2.199710	-0.928821	-40.694153
63307	0	1.080505	9.588602	-0.006388	0.010803	0.095886	-0.000061	2.200447	-0.933051	-40.699291
63308	0	1.056624	9.588480	-0.019042	0.010562	0.095885	-0.000189	2.199724	-0.940217	-40.698602
63309	0	1.037602	9.564211	0.054444	0.010376	0.095642	0.000549	2.202937	-0.942271	-40.703691
63310	0	1.019266	9.539692	0.029311	0.010192	0.095397	0.000295	2.202237	-0.945180	-40.707894
63311	0	1.006972	9.588637	0.072924	0.010071	0.095886	0.000732	2.203456	-0.945898	-40.708407
63312	0	1.018925	9.606947	0.096431	0.010190	0.096069	0.000970	2.207511	-0.946955	-40.711636
63313	0	0.989101	9.606901	0.066893	0.009888	0.096069	0.000671	2.207842	-0.952905	-40.711299
63314	0	1.055973	9.637414	0.121303	0.010565	0.096374	0.001215	2.207581	-0.948803	-40.714245
63315	0	1.055502	9.704634	0.024244	0.010559	0.097046	0.000244	2.207028	-0.946009	-40.719070
63316	0	1.018346	9.698496	0.017506	0.010184	0.096985	0.000179	2.209462	-0.947045	-40.722346
63317	0	1.007083	9.759524	0.091259	0.010071	0.097595	0.000916	2.210349	-0.949050	-40.722466
63318	0	1.025147	9.789961	0.035442	0.010253	0.097899	0.000360	2.213770	-0.949311	-40.723912
63319	0	1.049618	9.814476	0.060616	0.010498	0.098145	0.000610	2.216091	-0.949123	-40.724614
63320	0	1.073248	9.863342	0.200202	0.010737	0.098633	0.002006	2.217654	-0.945327	-40.723851
63321	0	1.086320	9.869409	0.200773	0.010864	0.098694	0.002014	2.222497	-0.946024	-40.725351
63322	0	1.098489	9.881587	0.217897	0.010983	0.098816	0.002184	2.225597	-0.949662	-40.722034
63323	0	1.116643	9.906045	0.152232	0.011169	0.099060	0.001526	2.227095	-0.948161	-40.716959
63324	0	1.073487	9.869398	0.163648	0.010736	0.098694	0.001640	2.228935	-0.949289	-40.721832
63325	0	1.080739	9.875443	0.140365	0.010803	0.098755	0.001404	2.226483	-0.956077	-40.718508
63326	0	1.081080	9.857084	0.060849	0.010811	0.098571	0.000609	2.224926	-0.957957	-40.722538
63327	0	1.067896	9.790065	0.073020	0.010681	0.097900	0.000732	2.224911	-0.957327	-40.725582
63328	0	1.085762	9.790066	0.090430	0.010859	0.097900	0.000911	2.229812	-0.957048	-40.732340
63329	0	1.085798	9.747389	0.097232	0.010864	0.097473	0.000977	2.232189	-0.951618	-40.734326
63330	0	1.091121	9.716910	0.120358	0.010912	0.097169	0.001211	2.238456	-0.952655	-40.740414
63331	0	1.049843	9.710693	0.097238	0.010498	0.097107	0.000977	2.240763	-0.955088	-40.738618
63332	0	1.031281	9.692314	0.108675	0.010315	0.096923	0.001090	2.242066	-0.954460	-40.741255
63333	0	0.976527	9.631352	0.048690	0.009766	0.096313	0.000488	2.241112	-0.955996	-40.738732
63334	0	1.012896	9.600850	-0.006706	0.010131	0.096008	-0.000064	2.242304	-0.955680	-40.739510
63335	0	1.043626	9.613044	-0.018874	0.010437	0.096130	-0.000183	2.246414	-0.956799	-40.747948
63336	0	1.049420	9.588643	-0.020146	0.010496	0.095886	-0.000195	2.252061	-0.956500	-40.754886
63337	0	1.061684	9.619183	0.072428	0.010620	0.096191	0.000732	2.259140	-0.954563	-40.754607
63338	0	1.037057	9.649635	0.009582	0.010368	0.096497	0.000105	2.267323	-0.959189	-40.764739
63339	0	1.007043	9.655766	0.005345	0.010071	0.096558	0.000061	2.273745	-0.960739	-40.767531
63340	0	1.068102	9.735107	0.089045	0.010680	0.097351	0.000899	2.281558	-0.963605	-40.773049
63341	0	1.086538	9.735097	0.036176	0.010864	0.097351	0.000366	2.284210	-0.966890	-40.777943
63342	0	1.098890	9.759422	0.047113	0.010988	0.097594	0.000479	2.290529	-0.969642	-40.772764
63343	0	1.117025	9.796139	0.097132	0.011169	0.097961	0.000977	2.294038	-0.972497	-40.777849
63344	0	1.104200	9.826638	0.084049	0.011048	0.098266	0.000843	2.294461	-0.967036	-40.783613
63345	0	1.098410	9.832793	0.078792	0.010986	0.098328	0.000793	2.298320	-0.966397	-40.780373
63346	0	1.097939	9.869418	0.163073	0.010982	0.098694	0.001637	2.302419	-0.965759	-40.780327
63347	0	1.043518	9.851098	0.066538	0.010437	0.098511	0.000671	2.306839	-0.965554	-40.782372
63348	0	1.042939	9.838918	0.132229	0.010433	0.098389	0.001330	2.313672	-0.963061	-40.783141
63349	0	1.073360	9.875590	0.139797	0.010742	0.098755	0.001404	2.317880	-0.954983	-40.786281
63350	0	1.078071	9.826906	0.157003	0.010785	0.098269	0.001575	2.320528	-0.951705	-40.792122
63351	0	1.098828	9.857162	0.072386	0.010986	0.098572	0.000732	2.327809	-0.955875	-40.798269
63352	0	1.062183	9.783867	0.113867	0.010624	0.097838	0.001143	2.329722	-0.955212	-40.811662
63353	0	1.019553	9.747289	0.048403	0.010193	0.097473	0.000488	2.332172	-0.960229	-40.825143
63354	0	1.007513	9.747229	0.090114	0.010076	0.097472	0.000907	2.336400	-0.961647	-40.825487
63355	0	1.006750	9.686319	0.078680	0.010071	0.096863	0.000793	2.341698	-0.959677	-40.830188
63356	0	1.042608	9.668006	0.059299	0.010429	0.096680	0.000596	2.342740	-0.957688	-40.830188
63357	0	1.086064	9.649705	0.090894	0.010864	0.096497	0.000916	2.347925	-0.955274	-40.832994
63358	0	1.079779	9.613012	-0.007668	0.010796	0.096130	-0.000074	2.348033	-0.959837	-40.838653
63359	0	1.049804	9.588624	0.036486	0.010498	0.095886	0.000366	2.347075	-0.961783	-40.833015
63360	0	1.056037	9.613017	0.072359	0.010558	0.096130	0.000730	2.351576	-0.966364	-40.836920
63361	0	1.019103	9.582539	-0.012555	0.010193	0.095825	-0.000122	2.353201	-0.966117	-40.846709
63362	0	1.043065	9.613052	-0.044097	0.010432	0.096130	-0.000435	2.357893	-0.966211	-40.854051
63363	0	1.080249	9.674081	0.024095	0.010803	0.096741	0.000244	2.359105	-0.967283	-40.854793
63364	0	1.061896	9.643547	0.023429	0.010618	0.096436	0.000237	2.360297	-0.970093	-40.860420
63365	0	1.092272	9.710730	0.103036	0.010925	0.097107	0.001038	2.366251	-0.969000	-40.860300
63366	0	1.091481	9.759579	0.144637	0.010920	0.097595	0.001450	2.367454	-0.965260	-40.864446
63367	0	1.056244	9.777799	0.158506	0.010559	0.097778	0.001587	2.367039	-0.971138	-40.860686
63368	0	1.025693	9.808287	0.121283	0.010260	0.098083	0.001217	2.369206	-0.969915	-40.859544
63369	0	1.049810	9.844972	0.115766	0.010498	0.098450	0.001160	2.368980	-0.971843	-40.861488
63370	0	1.043296	9.857116	0.023433	0.010436	0.098571	0.000239	2.372273	-0.970178	-40.865797
63371	0	1.049805	9.881595	0.054435	0.010498	0.098816	0.000549	2.375440	-0.972118	-40.862137
63372	0	1.092442	9.918219	0.089772	0.010924	0.099182	0.000905	2.381272	-0.974053	-40.869864
63373	0	1.073775	9.869436	0.121851	0.010742	0.098694	0.001221	2.381254	-0.970724	-40.873723
63374	0	1.060907	9.912230	0.163747	0.010611	0.099122	0.001643	2.385262	-0.970796	-40.877832
63375	0	1.061793	9.857207	0.133846	0.010620	0.098572	0.001343	2.387690	-0.970096	-40.882920
63376	0	1.067521	9.802262	0.096432	0.010676	0.098022	0.000967	2.388251	-0.970591	-40.886214
63377	0	1.080288	9.820564	0.091180	0.010803	0.098206	0.000916	2.389987	-0.972076	-40.886743
63378	0	1.067985	9.759526	0.053991	0.010680	0.097595	0.000542	2.389468	-0.973551	-40.888038
63379	0	1.086241	9.735128	0.012034	0.010864	0.097351	0.000122	2.388893	-0.973274	-40.890846
63380	0	1.104531	9.716777	0.005572	0.011044	0.097168	0.000057	2.388050	-0.977265	-40.893131
63381	0	1.080174	9.649675	-0.024381	0.010803	0.096497	-0.000244	2.385076	-0.977424	-40.893590
63382	0	1.067467	9.637480	-0.024551	0.010677	0.096375	-0.000244	2.384141	-0.976179	-40.890901
63383	0	1.049843	9.661861	0.018158	0.010498	0.096619	0.000183	2.383381	-0.978523	-40.894221
63384	0	1.037588	9.600735	-0.019239	0.010376	0.096007	-0.000187	2.387336	-0.980345	-40.901326
63385	0	1.068341	9.606912	0.103447	0.010681	0.096069	0.001038	2.388468	-0.984887	-40.905079
63386	0	1.056000	9.594665	0.060047	0.010563	0.095946	0.000604	2.389736	-0.983311	-40.909137
63387	0	1.043738	9.588619	0.005926	0.010437	0.095886	0.000061	2.389288	-0.985663	-40.908927
63388	0	1.061829	9.643480	0.054392	0.010620	0.096435	0.000546	2.388612	-0.985392	-40.909459
63389	0	1.049624	9.661884	0.036788	0.010498	0.096619	0.000366	2.384114	-0.985093	-40.917765
63390	0	1.024973	9.649662	0.024921	0.010250	0.096497	0.000247	2.378964	-0.986553	-40.917506
63391	0	1.031234	9.741238	-0.012382	0.010315	0.097412	-0.000122	2.378497	-0.985400	-40.917641
63392	0	1.091838	9.753433	0.035881	0.010920	0.097534	0.000362	2.380144	-0.985892	-40.917164
63393	0	1.049173	9.759589	0.036615	0.010498	0.097595	0.000366	2.377716	-0.980356	-40.920009
63394	0	1.103320	9.820664	0.072820	0.011034	0.098207	0.000731	2.378967	-0.981284	-40.921535
63395	0	1.104441	9.832796	0.140457	0.011047	0.098328	0.001404	2.375557	-0.979685	-40.925837
63396	0	1.103871	9.844991	0.110173	0.011041	0.098450	0.001100	2.370551	-0.979291	-40.925086
63397	0	1.092373	9.912121	0.165128	0.010925	0.099121	0.001648	2.364179	-0.979439	-40.918747
63398	0	1.073646	9.869402	0.092503	0.010738	0.098694	0.000921	2.357271	-0.979023	-40.924363
63399	0	1.067968	9.863299	0.097512	0.010681	0.098633	0.000977	2.356387	-0.979181	-40.923752
63400	0	1.122589	9.906016	0.152127	0.011227	0.099060	0.001522	2.354718	-0.980100	-40.927517
63401	0	1.117249	9.838835	0.079087	0.011169	0.098389	0.000793	2.355108	-0.985510	-40.932624
63402	0	1.092658	9.857129	0.127777	0.010931	0.098571	0.001276	2.350515	-0.982159	-40.937992
63403	0	1.092538	9.844970	0.152597	0.010925	0.098450	0.001526	2.347807	-0.984060	-40.939196
63404	0	1.043478	9.765552	0.024882	0.010437	0.097655	0.000244	2.339781	-0.983318	-40.937254
63405	0	1.000570	9.729043	0.110142	0.010010	0.097290	0.001099	2.333966	-0.980397	-40.936745
63406	0	1.067252	9.716801	0.097792	0.010673	0.097168	0.000981	2.335383	-0.982199	-40.938765
63407	0	1.025691	9.667934	0.073615	0.010254	0.096680	0.000732	2.328415	-0.987570	-40.943358
63408	0	1.056658	9.649543	0.043390	0.010565	0.096496	0.000434	2.325856	-0.991539	-40.948142
63409	0	1.031421	9.631356	0.005972	0.010315	0.096313	0.000061	2.324858	-0.992560	-40.952576
63410	0	1.037114	9.619171	0.024549	0.010374	0.096191	0.000241	2.317322	-0.990933	-40.953294
63411	0	1.031200	9.613069	0.103765	0.010315	0.096130	0.001038	2.314703	-0.989325	-40.950828
63412	0	1.024681	9.619142	0.043299	0.010247	0.096191	0.000426	2.304251	-0.990634	-40.965762
63413	0	1.055503	9.625288	0.024529	0.010559	0.096252	0.000244	2.300346	-0.987706	-40.959290
63414	0	1.067288	9.631343	0.067485	0.010673	0.096313	0.000673	2.295940	-0.989911	-40.964376
63415	0	1.080176	9.661881	0.036683	0.010803	0.096619	0.000366	2.292638	-0.990045	-40.965550
63416	0	1.086074	9.680172	0.067333	0.010860	0.096802	0.000672	2.288906	-0.992257	-40.968952
63417	0	1.085688	9.729084	0.158808	0.010864	0.097290	0.001587	2.285002	-0.985398	-40.970056
63418	0	1.072316	9.759661	0.091426	0.010727	0.097596	0.000917	2.286154	-0.982818	-40.971431
63419	0	1.080212	9.759535	0.146392	0.010803	0.097595	0.001465	2.284655	-0.983399	-40.968544
63420	0	1.091558	9.820630	0.146463	0.010922	0.098206	0.001463	2.280134	-0.977302	-40.963417
63421	0	1.080218	9.802263	0.152269	0.010803	0.098022	0.001526	2.281248	-0.977894	-40.966445
63422	0	1.085609	9.863332	0.122017	0.010861	0.098633	0.001214	2.271585	-0.973636	-40.960426
63423	0	1.067964	9.863295	0.097881	0.010681	0.098633	0.000977	2.266414	-0.973766	-40.960991
63424	0	1.049304	9.832773	0.068025	0.010494	0.098328	0.000675	2.257987	-0.974211	-40.963649
63425	0	1.061711	9.875518	0.079711	0.010620	0.098755	0.000793	2.251191	-0.972580	-40.960955
63426	0	1.079910	9.826633	0.067628	0.010797	0.098267	0.000678	2.250665	-0.977423	-40.963978
63427	0	1.037490	9.808361	0.128139	0.010376	0.098083	0.001282	2.248490	-0.977993	-40.963527
63428	0	1.049779	9.783900	0.201680	0.010495	0.097839	0.002013	2.241697	-0.982805	-40.962664
63429	0	1.074044	9.783951	0.152843	0.010742	0.097839	0.001526	2.236130	-0.982492	-40.970896
63430	0	1.079532	9.722937	0.135409	0.010799	0.097229	0.001348	2.225860	-0.979532	-40.968727
63431	0	1.067086	9.710802	0.110301	0.010681	0.097107	0.001099	2.218149	-0.969160	-40.976680
63432	0	1.053071	9.674339	0.105006	0.010538	0.096743	0.001046	2.211000	-0.962178	-40.983536
63433	0	1.043223	9.649710	0.000333	0.010437	0.096497	0.000000	2.204474	-0.958357	-40.980600
63434	0	1.042459	9.661886	0.024952	0.010427	0.096619	0.000250	2.202302	-0.957939	-40.984247
63435	0	1.037563	9.637456	0.060846	0.010376	0.096375	0.000610	2.201956	-0.959387	-40.986520
63436	0	1.061467	9.625294	0.048279	0.010619	0.096252	0.000484	2.200240	-0.955910	-40.987911
63437	0	1.043083	9.637518	0.103730	0.010437	0.096375	0.001038	2.198031	-0.950360	-40.991691
63438	0	1.054115	9.637605	0.140397	0.010547	0.096375	0.001403	2.194138	-0.945567	-40.994081
63439	0	1.049477	9.668005	0.054889	0.010498	0.096680	0.000549	2.192064	-0.943519	-41.002592
63440	0	1.055176	9.674075	0.116223	0.010552	0.096741	0.001159	2.185334	-0.944514	-41.009387
63441	0	1.061495	9.692440	0.109778	0.010620	0.096924	0.001099	2.183761	-0.940269	-41.009176
63442	0	1.061140	9.722976	0.066944	0.010610	0.097230	0.000669	2.181202	-0.944216	-41.007584
63443	0	1.055429	9.753469	0.158735	0.010559	0.097534	0.001587	2.178113	-0.940402	-41.004856
63444	0	1.011755	9.747356	0.073001	0.010121	0.097473	0.000732	2.178363	-0.937800	-41.005807
63445	0	1.025206	9.820576	0.091564	0.010254	0.098206	0.000916	2.175662	-0.937479	-41.008049
63446	0	1.073686	9.820576	0.109579	0.010738	0.098206	0.001099	2.176352	-0.937505	-41.010495
63447	0	1.074008	9.845002	0.152032	0.010742	0.098450	0.001526	2.180200	-0.936787	-41.022549
63448	0	1.085909	9.832774	0.151078	0.010859	0.098328	0.001514	2.181816	-0.938123	-41.022853
63449	0	1.055768	9.832780	0.152479	0.010559	0.098328	0.001526	2.180482	-0.938250	-41.027241
63450	0	1.086121	9.857171	0.170494	0.010860	0.098572	0.001706	2.179222	-0.940894	-41.033497
63451	0	1.086209	9.814479	0.176916	0.010864	0.098145	0.001770	2.177600	-0.940145	-41.037875
63452	0	1.098273	9.790028	0.164507	0.010982	0.097900	0.001646	2.176069	-0.943234	-41.047671
63453	0	1.110584	9.783967	0.085196	0.011108	0.097839	0.000854	2.176376	-0.942066	-41.055868
63454	0	1.115968	9.759567	0.072696	0.011164	0.097595	0.000727	2.173405	-0.939147	-41.064470
63455	0	1.049511	9.716828	0.061169	0.010498	0.097168	0.000610	2.169225	-0.937526	-41.068916
63456	0	1.073481	9.704596	0.079690	0.010736	0.097046	0.000795	2.164797	-0.938527	-41.073238
63457	0	1.037306	9.680207	0.067187	0.010376	0.096802	0.000671	2.161629	-0.936911	-41.076598
63458	0	1.073436	9.667985	0.091227	0.010736	0.096680	0.000916	2.162844	-0.937385	-41.080243
63459	0	1.067603	9.625303	0.048495	0.010681	0.096252	0.000488	2.164193	-0.933160	-41.083035
63460	0	1.060742	9.613164	0.132970	0.010610	0.096131	0.001335	2.168027	-0.932338	-41.087077
63461	0	1.049845	9.625245	0.097173	0.010498	0.096252	0.000977	2.171134	-0.934678	-41.090140
63462	0	1.025321	9.612949	0.096572	0.010254	0.096129	0.000966	2.168940	-0.935684	-41.091181
63463	0	1.043747	9.619139	0.103445	0.010437	0.096191	0.001038	2.170047	-0.938023	-41.096329
63464	0	1.006704	9.625189	0.011089	0.010071	0.096251	0.000115	2.172812	-0.935440	-41.100156
63465	0	1.024950	9.661912	0.030489	0.010254	0.096619	0.000305	2.170589	-0.932075	-41.107032
63466	0	1.060791	9.704623	0.066527	0.010611	0.097046	0.000670	2.174052	-0.930792	-41.103802
63467	0	1.043740	9.741208	0.073067	0.010437	0.097412	0.000732	2.173513	-0.933105	-41.106810
63468	0	1.043916	9.747197	0.054432	0.010437	0.097472	0.000546	2.172290	-0.937488	-41.106581
63469	0	1.074185	9.796151	0.091094	0.010742	0.097961	0.000916	2.175035	-0.938941	-41.110146
63470	0	1.055672	9.857198	0.139037	0.010558	0.098572	0.001394	2.176960	-0.939079	-41.112264
63471	0	1.049920	9.838868	0.170166	0.010498	0.098389	0.001709	2.182829	-0.942279	-41.109263
63472	0	1.105147	9.863170	0.181089	0.011049	0.098632	0.001816	2.185863	-0.946674	-41.107691
63473	0	1.110659	9.869408	0.207370	0.011108	0.098694	0.002075	2.184967	-0.946362	-41.108689
63474	0	1.091992	9.857195	0.115556	0.010921	0.098572	0.001156	2.182680	-0.946374	-41.110592
63475	0	1.092233	9.875525	0.085011	0.010925	0.098755	0.000854	2.185112	-0.944769	-41.113006
63476	0	1.061459	9.826650	0.065879	0.010613	0.098267	0.000662	2.186042	-0.947964	-41.116870
63477	0	1.049880	9.857171	0.023789	0.010498	0.098572	0.000244	2.190651	-0.950727	-41.115949
63478	0	1.056047	9.802150	0.077457	0.010560	0.098022	0.000780	2.194488	-0.953061	-41.122285
63479	0	1.031420	9.771737	0.036376	0.010315	0.097717	0.000366	2.194744	-0.954054	-41.122208
63480	0	1.067545	9.765673	0.127233	0.010679	0.097656	0.001277	2.197570	-0.951451	-41.122521
63481	0	1.061947	9.722911	0.121801	0.010620	0.097229	0.001221	2.198117	-0.952457	-41.129288
63482	0	1.055573	9.680196	0.121147	0.010557	0.096802	0.001215	2.199636	-0.952487	-41.138282
63483	0	1.055874	9.649664	0.091297	0.010559	0.096497	0.000916	2.200048	-0.953921	-41.140706
63484	0	1.049625	9.649571	-0.013203	0.010497	0.096496	-0.000128	2.202457	-0.954826	-41.149355
63485	0	1.025135	9.643581	0.036800	0.010254	0.096436	0.000366	2.197769	-0.953617	-41.151776
63486	0	1.043305	9.649640	0.012044	0.010431	0.096497	0.000125	2.200482	-0.957580	-41.160784
63487	0	1.055907	9.637450	-0.012928	0.010559	0.096375	-0.000122	2.206406	-0.959475	-41.165310
63488	0	1.055812	9.612941	-0.008188	0.010558	0.096129	-0.000076	2.210443	-0.961365	-41.175519
63489	0	1.068189	9.643548	0.011195	0.010681	0.096436	0.000122	2.219819	-0.964141	-41.176882
63490	0	1.068436	9.667852	0.058362	0.010682	0.096679	0.000589	2.224012	-0.968649	-41.181476
63491	0	1.043485	9.686315	0.133385	0.010437	0.096863	0.001343	2.231950	-0.967919	-41.180216
63492	0	1.061246	9.710734	0.119501	0.010615	0.097107	0.001203	2.238278	-0.966313	-41.187154
63493	0	1.068231	9.747309	0.103121	0.010681	0.097473	0.001038	2.243155	-0.969504	-41.186197
63494	0	1.092429	9.747258	0.138603	0.010927	0.097472	0.001390	2.245743	-0.967883	-41.189317
63495	0	1.092910	9.808315	0.127597	0.010925	0.098083	0.001282	2.249838	-0.974140	-41.195887
63496	0	1.075364	9.808204	0.053255	0.010749	0.098083	0.000537	2.252306	-0.981584	-41.190942
63497	0	1.055459	9.838926	0.127375	0.010559	0.098389	0.001282	2.258997	-0.978226	-41.190256
63498	0	1.018227	9.851185	0.077121	0.010183	0.098512	0.000777	2.263450	-0.978791	-41.196415
63499	0	1.037638	9.851072	0.042283	0.010376	0.098511	0.000427	2.266014	-0.981095	-41.204638
63500	0	1.073689	9.857148	0.108187	0.010742	0.098571	0.001089	2.271803	-0.976740	-41.206015
63501	0	1.061907	9.826680	0.115258	0.010620	0.098267	0.001160	2.277446	-0.977300	-41.208070
63502	0	1.061759	9.826664	0.095436	0.010617	0.098267	0.000962	2.284017	-0.979502	-41.211432
63503	0	1.086329	9.814471	0.158248	0.010864	0.098145	0.001587	2.286558	-0.980049	-41.218739
63504	0	1.086436	9.790013	0.132808	0.010861	0.097900	0.001333	2.289927	-0.985299	-41.219397
63505	0	1.024943	9.790088	0.079119	0.010254	0.097900	0.000793	2.289983	-0.981899	-41.215670
63506	0	1.054734	9.723021	0.023388	0.010550	0.097230	0.000239	2.293835	-0.981130	-41.218056
63507	0	1.013295	9.710683	0.036162	0.010132	0.097107	0.000366	2.296624	-0.984292	-41.215131
63508	0	1.055917	9.667895	0.022777	0.010561	0.096679	0.000235	2.302098	-0.983965	-41.222917
63509	0	1.080400	9.667963	0.066783	0.010803	0.096680	0.000671	2.303683	-0.986686	-41.226782
63510	0	1.086155	9.643503	0.078288	0.010865	0.096435	0.000786	2.304577	-0.984160	-41.224169
63511	0	1.062161	9.643547	0.121356	0.010620	0.096436	0.001221	2.310405	-0.987773	-41.219835
63512	0	1.044098	9.649551	0.010314	0.010440	0.096496	0.000107	2.312158	-0.990932	-41.223125
63513	0	1.049807	9.619141	0.030190	0.010498	0.096191	0.000305	2.313452	-0.992774	-41.224958
63514	0	1.042898	9.643539	0.059733	0.010436	0.096435	0.000603	2.317276	-0.986217	-41.226718
63515	0	1.092309	9.661891	0.011453	0.010925	0.096619	0.000122	2.323558	-0.985455	-41.230688
63516	0	1.061305	9.649687	0.040367	0.010615	0.096497	0.000412	2.330802	-0.984594	-41.225897
63517	0	1.074332	9.741202	0.109547	0.010742	0.097412	0.001099	2.331911	-0.987750	-41.222417
63518	0	1.056131	9.728913	0.114607	0.010561	0.097289	0.001153	2.337425	-0.989937	-41.222239
63519	0	1.037642	9.747319	0.121343	0.010376	0.097473	0.001221	2.343355	-0.992231	-41.225064
63520	0	1.055579	9.802284	0.132590	0.010559	0.098022	0.001328	2.342658	-0.990127	-41.229083
63521	0	1.062315	9.777802	0.085132	0.010620	0.097778	0.000854	2.343740	-0.995459	-41.230554
63522	0	1.105489	9.814341	0.108883	0.011053	0.098144	0.001092	2.344749	-0.999377	-41.230841
63523	0	1.080296	9.832771	0.115602	0.010803	0.098328	0.001160	2.346369	-1.000776	-41.240787
63524	0	1.086022	9.838904	0.102735	0.010863	0.098389	0.001030	2.346796	-0.999008	-41.238215
63525	0	1.080174	9.857196	0.042379	0.010803	0.098572	0.000427	2.348188	-0.999102	-41.243208
63526	0	1.049530	9.826653	0.127087	0.010494	0.098267	0.001274	2.349335	-1.002143	-41.246386
63527	0	1.042883	9.790128	0.134176	0.010437	0.097900	0.001343	2.347943	-0.994352	-41.247299
63528	0	1.084637	9.814561	0.139807	0.010847	0.098145	0.001401	2.348654	-0.995197	-41.255878
63529	0	1.068340	9.765602	0.140289	0.010681	0.097656	0.001404	2.347080	-0.999644	-41.251185
63530	0	1.092690	9.753346	0.079256	0.010929	0.097533	0.000792	2.343261	-0.998835	-41.248584
63531	0	1.098343	9.747354	0.096974	0.010986	0.097473	0.000977	2.348583	-0.997187	-41.255361
63532	0	1.036787	9.698504	0.071503	0.010369	0.096985	0.000718	2.349598	-0.997268	-41.260264
63533	0	1.043369	9.674109	0.023989	0.010437	0.096741	0.000244	2.351984	-0.995173	-41.257885
63534	0	1.061093	9.704608	0.090439	0.010612	0.097046	0.000906	2.351233	-0.995141	-41.255947
63535	0	1.050100	9.680143	-0.018790	0.010498	0.096802	-0.000183	2.354232	-1.000483	-41.254506
63536	0	1.080898	9.661771	0.078152	0.010809	0.096618	0.000783	2.353299	-1.002306	-41.257874
63537	0	1.073929	9.661901	0.091197	0.010742	0.096619	0.000916	2.354862	-1.000642	-41.261966
63538	0	1.036558	9.637496	0.096450	0.010369	0.096375	0.000969	2.357502	-0.997997	-41.264949
63539	0	1.037339	9.698515	0.091432	0.010376	0.096985	0.000916	2.356292	-0.996763	-41.264086
63540	0	1.030802	9.704603	0.000392	0.010309	0.097046	-0.000003	2.345728	-0.997123	-41.268609
63541	0	1.025612	9.686256	0.012015	0.010254	0.096863	0.000122	2.345350	-1.001567	-41.268285
63542	0	1.056296	9.735011	0.060544	0.010563	0.097350	0.000606	2.342906	-1.003370	-41.279060
63543	0	1.055536	9.722941	-0.024280	0.010559	0.097229	-0.000244	2.338734	-1.000796	-41.278938
63544	0	1.073747	9.759492	0.073035	0.010735	0.097595	0.000734	2.340744	-1.006007	-41.280625
63545	0	1.086317	9.777843	0.073455	0.010864	0.097778	0.000732	2.335645	-1.006492	-41.281290
63546	0	1.049365	9.777851	0.122267	0.010495	0.097778	0.001225	2.335192	-1.006446	-41.282153
63547	0	1.061490	9.820616	0.164630	0.010620	0.098206	0.001648	2.334499	-1.002139	-41.280381
63548	0	1.091419	9.838966	0.164002	0.010914	0.098390	0.001644	2.336627	-1.004293	-41.285465
63549	0	1.098672	9.826652	0.146731	0.010986	0.098267	0.001465	2.331119	-1.006529	-41.286454
63550	0	1.098444	9.857107	0.134476	0.010986	0.098571	0.001348	2.331676	-1.006050	-41.290323
63551	0	1.104253	9.838921	0.085546	0.011047	0.098389	0.000854	2.327911	-1.002170	-41.291550
63552	0	1.078859	9.796188	0.073439	0.010793	0.097961	0.000734	2.325199	-0.999056	-41.297656
63553	0	1.049626	9.808371	0.115813	0.010498	0.098083	0.001160	2.324360	-0.998681	-41.302316
63554	0	1.055606	9.790030	0.060679	0.010555	0.097900	0.000607	2.321422	-1.001356	-41.307387
63555	0	1.037339	9.729032	0.097565	0.010376	0.097290	0.000977	2.319850	-1.000107	-41.306905
63556	0	1.061263	9.704605	0.164847	0.010614	0.097046	0.001646	2.314346	-0.999712	-41.309859
63557	0	1.049549	9.710719	0.061425	0.010498	0.097107	0.000610	2.307135	-0.998437	-41.314634
63558	0	1.061472	9.674063	0.159781	0.010614	0.096741	0.001595	2.300625	-1.000556	-41.320384
63559	0	1.062018	9.674068	0.146732	0.010620	0.096741	0.001465	2.295031	-1.002347	-41.323204
63560	0	1.043738	9.661762	0.050045	0.010437	0.096618	0.000493	2.283619	-1.004551	-41.319124
63561	0	1.013039	9.606949	0.085386	0.010132	0.096069	0.000854	2.281708	-1.004604	-41.320384
63562	0	1.054794	9.643633	0.073363	0.010555	0.096436	0.000731	2.275390	-0.997646	-41.322783
63563	0	1.049291	9.625299	0.030812	0.010498	0.096252	0.000305	2.269252	-0.993310	-41.320523
63564	0	1.085000	9.643693	0.061457	0.010854	0.096437	0.000616	2.268378	-0.990637	-41.322036
63565	0	1.061645	9.655800	0.085692	0.010620	0.096558	0.000854	2.262857	-0.988053	-41.319752
63566	0	1.048999	9.655767	0.091932	0.010490	0.096558	0.000920	2.261342	-0.989310	-41.321083
63567	0	1.037562	9.716805	0.078771	0.010376	0.097168	0.000793	2.265417	-0.990693	-41.319963
63568	0	1.055852	9.735099	0.121181	0.010558	0.097351	0.001208	2.258646	-0.992911	-41.320431
63569	0	1.056170	9.728977	0.121977	0.010559	0.097290	0.001221	2.257054	-0.997770	-41.321429
63570	0	1.104955	9.777773	0.139597	0.011052	0.097777	0.001401	2.260172	-0.996526	-41.319081
63571	0	1.110552	9.796177	0.146359	0.011108	0.097961	0.001465	2.258920	-0.994836	-41.324223
63572	0	1.092093	9.796110	0.146618	0.010919	0.097961	0.001462	2.251318	-0.999242	-41.326359
63573	0	1.061565	9.863321	0.159224	0.010620	0.098633	0.001587	2.242486	-0.995773	-41.325765
63574	0	1.024391	9.814452	0.160082	0.010244	0.098145	0.001597	2.235823	-0.997005	-41.324345
63575	0	1.067968	9.844985	0.103954	0.010681	0.098450	0.001038	2.230881	-0.997041	-41.322359
63576	0	1.061747	9.826639	0.153415	0.010616	0.098267	0.001529	2.221894	-1.000123	-41.323063
63577	0	1.080134	9.826678	0.055507	0.010803	0.098267	0.000549	2.212518	-0.999700	-41.318377
63578	0	1.061528	9.802245	0.129381	0.010615	0.098022	0.001292	2.207966	-1.001374	-41.316277
63579	0	1.061679	9.783970	0.116089	0.010620	0.097839	0.001160	2.203854	-0.999228	-41.318126
63580	0	1.060917	9.747354	0.170904	0.010612	0.097473	0.001711	2.203315	-0.996985	-41.317703
63581	0	1.098563	9.771740	0.134013	0.010986	0.097717	0.001343	2.203672	-0.997919	-41.321270
63582	0	1.086346	9.753405	0.115461	0.010862	0.097534	0.001154	2.200155	-1.000918	-41.324727
63583	0	1.074339	9.686264	0.103925	0.010742	0.096863	0.001038	2.195466	-1.004027	-41.330043
63584	0	1.062058	9.661785	0.067541	0.010622	0.096618	0.000674	2.191378	-1.004070	-41.330800
63585	0	1.073852	9.668007	0.067480	0.010742	0.096680	0.000671	2.184655	-1.001484	-41.334532
63586	0	1.061017	9.625270	-0.023654	0.010612	0.096252	-0.000237	2.180857	-1.000556	-41.341387
63587	0	1.068088	9.643560	0.103585	0.010681	0.096436	0.001038	2.180196	-1.001937	-41.347810
63588	0	1.018929	9.588653	0.066520	0.010192	0.095886	0.000668	2.180335	-1.000577	-41.351851
63589	0	1.019363	9.625239	0.066778	0.010193	0.096252	0.000671	2.181910	-1.003261	-41.354727
63590	0	1.037845	9.637341	0.078421	0.010377	0.096374	0.000786	2.181121	-1.006813	-41.358148
63591	0	1.074223	9.667968	0.116005	0.010742	0.096680	0.001160	2.177960	-1.008603	-41.357760
63592	0	1.086532	9.686173	0.066997	0.010864	0.096862	0.000671	2.176891	-1.011611	-41.359648
63593	0	1.062130	9.722886	0.164900	0.010620	0.097229	0.001648	2.172956	-1.014716	-41.364165
63594	0	0.994879	9.728926	0.104061	0.009951	0.097289	0.001040	2.168970	-1.014307	-41.361150
63595	0	1.037934	9.771695	0.097388	0.010376	0.097717	0.000977	2.169369	-1.020030	-41.358308
63596	0	1.050666	9.789912	0.072793	0.010504	0.097899	0.000727	2.165210	-1.025183	-41.352886
63597	0	1.086390	9.796147	0.067063	0.010864	0.097961	0.000671	2.163383	-1.026530	-41.352618
63598	0	1.110402	9.820598	0.060354	0.011107	0.098206	0.000608	2.166362	-1.024299	-41.356005
63599	0	1.092615	9.808343	0.115718	0.010925	0.098083	0.001160	2.166537	-1.026987	-41.367435
63600	0	1.073973	9.826607	0.108837	0.010743	0.098266	0.001093	2.169113	-1.024748	-41.366154
63601	0	1.043706	9.832771	0.164314	0.010437	0.098328	0.001648	2.171991	-1.026550	-41.368325
63602	0	1.049777	9.814462	0.200065	0.010498	0.098145	0.002004	2.172797	-1.027909	-41.372049
63603	0	1.049812	9.783938	0.115717	0.010498	0.097839	0.001160	2.173003	-1.029702	-41.374601
63604	0	1.135145	9.838780	0.103639	0.011353	0.098388	0.001032	2.165031	-1.030154	-41.375565
63605	0	1.086283	9.790055	0.134295	0.010864	0.097900	0.001343	2.162101	-1.030189	-41.376771
63606	0	1.037032	9.753437	0.103833	0.010372	0.097534	0.001038	2.158574	-1.029686	-41.381953
63607	0	1.067750	9.741252	0.097588	0.010681	0.097412	0.000977	2.156670	-1.027105	-41.386486
63608	0	1.055156	9.716796	0.097453	0.010551	0.097168	0.000975	2.154118	-1.028903	-41.396099
63609	0	1.043410	9.698525	0.139902	0.010437	0.096985	0.001404	2.157043	-1.027204	-41.399457
63610	0	1.067236	9.680206	0.108239	0.010674	0.096802	0.001088	2.161110	-1.026400	-41.411448
63611	0	1.019148	9.649674	0.121964	0.010193	0.096497	0.001221	2.159675	-1.026438	-41.417737
63612	0	1.055519	9.649666	0.121241	0.010555	0.096497	0.001218	2.163354	-1.028117	-41.415677
63613	0	1.061685	9.692422	0.134008	0.010620	0.096924	0.001343	2.163804	-1.025966	-41.415990
63614	0	1.036702	9.637480	0.102778	0.010369	0.096375	0.001032	2.165937	-1.025018	-41.417898
63615	0	1.012966	9.655787	0.091261	0.010132	0.096558	0.000916	2.166676	-1.024173	-41.419202
63616	0	1.042818	9.710737	0.017580	0.010432	0.097107	0.000176	2.164721	-1.021130	-41.419115
63617	0	1.067746	9.698528	0.017983	0.010681	0.096985	0.000183	2.165865	-1.018534	-41.418834
63618	0	1.073483	9.741214	0.108690	0.010735	0.097412	0.001092	2.169060	-1.020637	-41.416151
63619	0	1.092724	9.728984	0.146345	0.010925	0.097290	0.001465	2.167949	-1.024598	-41.418809
63620	0	1.074572	9.771627	0.066597	0.010745	0.097716	0.000668	2.167092	-1.027131	-41.418136
63621	0	1.067745	9.783979	0.097405	0.010681	0.097839	0.000977	2.167319	-1.024533	-41.419390
63622	0	1.055417	9.790013	0.121225	0.010551	0.097900	0.001215	2.167796	-1.029384	-41.431945
63623	0	1.049624	9.790067	0.182622	0.010498	0.097900	0.001831	2.170704	-1.028974	-41.429290
63624	0	1.104794	9.802206	0.181571	0.011044	0.098022	0.001821	2.173582	-1.035881	-41.423689
63625	0	1.122522	9.820616	0.140419	0.011230	0.098206	0.001404	2.170416	-1.031515	-41.419954
63626	0	1.091418	9.796235	0.128095	0.010914	0.097962	0.001282	2.168583	-1.033610	-41.418588
63627	0	1.073931	9.796183	0.170419	0.010742	0.097961	0.001709	2.171431	-1.031904	-41.422213
63628	0	1.037159	9.808325	0.066115	0.010369	0.098083	0.000661	2.168418	-1.036297	-41.429127
63629	0	1.031607	9.783929	0.084800	0.010315	0.097839	0.000854	2.173232	-1.039386	-41.424680
63630	0	1.050342	9.765496	0.132645	0.010500	0.097655	0.001329	2.173972	-1.045104	-41.436282
63631	0	1.037490	9.765641	0.072662	0.010376	0.097656	0.000732	2.178025	-1.045574	-41.439637
63632	0	1.061203	9.753480	0.095892	0.010617	0.097534	0.000964	2.181442	-1.041128	-41.445881
63633	0	1.043521	9.729028	0.084859	0.010437	0.097290	0.000854	2.185643	-1.040722	-41.450875
63634	0	1.074091	9.704566	0.046651	0.010738	0.097046	0.000476	2.193893	-1.045467	-41.454395
63635	0	1.055580	9.692427	0.127510	0.010559	0.096924	0.001282	2.198970	-1.043306	-41.452882
63636	0	1.079664	9.698491	0.126325	0.010797	0.096985	0.001267	2.201137	-1.045080	-41.460409
63637	0	1.055691	9.667998	0.109349	0.010559	0.096680	0.001099	2.204468	-1.044224	-41.460230
63638	0	1.036684	9.668019	0.102418	0.010371	0.096680	0.001027	2.205211	-1.040736	-41.461469
63639	0	1.098375	9.686309	0.036453	0.010986	0.096863	0.000366	2.204449	-1.039429	-41.463064
63640	0	1.079446	9.649691	-0.019168	0.010798	0.096497	-0.000187	2.207337	-1.037591	-41.463839
63641	0	1.080473	9.692369	0.060510	0.010803	0.096924	0.000610	2.210770	-1.041116	-41.470286
63642	0	1.062178	9.704509	0.016414	0.010623	0.097045	0.000172	2.216883	-1.041472	-41.468884
63643	0	1.025282	9.710710	0.072611	0.010254	0.097107	0.000732	2.221582	-1.041929	-41.467920
63644	0	1.043258	9.783956	0.102053	0.010434	0.097839	0.001024	2.223191	-1.041822	-41.463816
63645	0	1.093017	9.759473	0.097053	0.010925	0.097595	0.000977	2.227472	-1.049268	-41.460799
63646	0	1.111972	9.795938	0.126448	0.011118	0.097960	0.001269	2.230378	-1.053102	-41.455095
63647	0	1.086804	9.820518	0.121809	0.010864	0.098206	0.001221	2.230652	-1.059225	-41.452394
63648	0	1.075080	9.832651	0.096740	0.010749	0.098327	0.000971	2.231899	-1.063165	-41.451551
63649	0	1.061793	9.832794	0.139879	0.010620	0.098328	0.001404	2.234999	-1.062305	-41.453592
63650	0	1.061268	9.808382	0.065551	0.010615	0.098083	0.000661	2.238548	-1.060899	-41.456632
63651	0	1.056026	9.802238	0.078817	0.010559	0.098022	0.000793	2.241972	-1.063972	-41.460656
63652	0	1.067666	9.783913	0.096176	0.010683	0.097838	0.000965	2.243186	-1.058182	-41.463581
63653	0	1.073889	9.826701	0.127772	0.010742	0.098267	0.001282	2.245127	-1.055999	-41.465374
63654	0	1.067145	9.790073	0.127246	0.010674	0.097900	0.001273	2.243218	-1.054130	-41.468124
63655	0	1.104409	9.771776	0.127362	0.011047	0.097717	0.001282	2.249937	-1.051969	-41.473201
63656	0	1.079567	9.735112	0.095394	0.010796	0.097351	0.000959	2.253574	-1.053733	-41.481730
63657	0	1.037861	9.728978	0.146309	0.010376	0.097290	0.001465	2.252871	-1.058530	-41.480014
63658	0	1.050064	9.716735	0.120922	0.010503	0.097167	0.001217	2.259148	-1.057562	-41.486408
63659	0	1.074149	9.698493	0.048994	0.010742	0.096985	0.000488	2.254451	-1.058414	-41.492929
63660	0	1.091886	9.686331	0.079580	0.010923	0.096863	0.000796	2.252328	-1.054786	-41.485447
63661	0	1.092313	9.668001	0.090676	0.010925	0.096680	0.000916	2.259894	-1.053930	-41.481993
63662	0	1.073734	9.649662	0.052527	0.010737	0.096497	0.000531	2.264142	-1.055578	-41.479314
63663	0	1.037560	9.643564	0.115494	0.010376	0.096436	0.001160	2.266977	-1.056890	-41.474543
63664	0	1.006954	9.667972	0.102691	0.010070	0.096680	0.001027	2.264500	-1.058182	-41.478348
63665	0	1.006570	9.643613	0.078737	0.010071	0.096436	0.000793	2.268994	-1.053810	-41.480445
63666	0	1.061029	9.661955	0.028705	0.010610	0.096620	0.000293	2.272998	-1.056322	-41.482929
63667	0	1.074146	9.710701	0.018316	0.010742	0.097107	0.000183	2.270190	-1.057169	-41.485575
63668	0	1.067879	9.716804	0.023752	0.010679	0.097168	0.000244	2.275206	-1.058368	-41.482744
63669	0	1.073738	9.741269	0.060244	0.010742	0.097412	0.000610	2.281741	-1.054439	-41.482802
63670	0	1.030399	9.747416	0.022320	0.010304	0.097474	0.000228	2.284532	-1.055627	-41.476588
63671	0	1.025357	9.753425	0.078932	0.010254	0.097534	0.000793	2.286659	-1.056920	-41.477088
63672	0	1.061686	9.765664	0.175363	0.010619	0.097656	0.001761	2.293033	-1.055929	-41.471302
63673	0	1.074223	9.808351	0.121956	0.010742	0.098083	0.001221	2.291622	-1.057643	-41.471212
63674	0	1.080631	9.796006	0.103156	0.010802	0.097960	0.001035	2.292545	-1.064065	-41.469265
63675	0	1.092192	9.832802	0.097541	0.010925	0.098328	0.000977	2.291144	-1.061843	-41.463363
63676	0	1.092021	9.820532	0.066244	0.010918	0.098206	0.000669	2.295440	-1.066529	-41.460675
63677	0	1.080324	9.802248	0.054638	0.010803	0.098022	0.000549	2.296104	-1.068251	-41.459229
63678	0	1.080071	9.832692	0.096356	0.010802	0.098327	0.000970	2.300692	-1.068125	-41.455166
63679	0	1.062054	9.783933	0.103592	0.010620	0.097839	0.001038	2.299908	-1.070281	-41.461155
63680	0	1.043635	9.783850	0.121442	0.010437	0.097838	0.001217	2.300067	-1.071125	-41.469035
63681	0	1.055765	9.777851	0.109547	0.010559	0.097778	0.001099	2.301021	-1.071095	-41.472500
63682	0	1.092293	9.753404	0.078382	0.010921	0.097534	0.000787	2.301707	-1.074450	-41.476956
63683	0	1.067976	9.722918	0.109630	0.010681	0.097229	0.001099	2.301688	-1.074412	-41.480551
63684	0	1.055163	9.698526	0.103236	0.010555	0.096985	0.001033	2.299502	-1.071741	-41.480478
63685	0	1.000903	9.686287	0.012409	0.010010	0.096863	0.000122	2.294414	-1.072554	-41.482863
63686	0	1.030887	9.704634	0.000109	0.010313	0.097046	0.000004	2.294906	-1.069336	-41.480413
63687	0	1.019509	9.674049	-0.000310	0.010193	0.096741	0.000000	2.295804	-1.073663	-41.477972
63688	0	1.056284	9.655667	0.084828	0.010563	0.096557	0.000848	2.292511	-1.075240	-41.478364
63689	0	1.055653	9.643587	0.060411	0.010559	0.096436	0.000610	2.297143	-1.073891	-41.473518
63690	0	1.079570	9.680196	0.084050	0.010798	0.096802	0.000841	2.295148	-1.073395	-41.474362
63691	0	1.049070	9.674158	0.084820	0.010498	0.096741	0.000854	2.299856	-1.066370	-41.476727
63692	0	1.060378	9.674180	0.035030	0.010605	0.096742	0.000353	2.300148	-1.066761	-41.485318
63693	0	1.049360	9.686327	-0.024453	0.010498	0.096863	-0.000244	2.297901	-1.063205	-41.488024
63694	0	1.061132	9.698573	0.036704	0.010611	0.096986	0.000365	2.293060	-1.065756	-41.483733
63695	0	1.085758	9.729078	0.036622	0.010864	0.097290	0.000366	2.290342	-1.059573	-41.479216
63696	0	1.072631	9.759634	0.012283	0.010728	0.097596	0.000121	2.285628	-1.059395	-41.485125
63697	0	1.104627	9.790053	0.097510	0.011047	0.097900	0.000977	2.284604	-1.059779	-41.485008
63698	0	1.091721	9.808412	0.109201	0.010922	0.098083	0.001096	2.286264	-1.055258	-41.495430
63699	0	1.067779	9.826694	0.079630	0.010681	0.098267	0.000793	2.280248	-1.052999	-41.492784
63700	0	1.085621	9.832767	0.134843	0.010857	0.098328	0.001348	2.276484	-1.054136	-41.492915
63701	0	1.092650	9.820545	0.152493	0.010925	0.098206	0.001526	2.274834	-1.057143	-41.497170
63702	0	1.086393	9.826587	0.140253	0.010866	0.098266	0.001401	2.270261	-1.056204	-41.496054
63703	0	1.110840	9.814453	0.085436	0.011108	0.098145	0.000854	2.267668	-1.057894	-41.491881
63704	0	1.067632	9.802297	0.073334	0.010681	0.098022	0.000731	2.262779	-1.053896	-41.494206
63705	0	1.043329	9.765664	0.042825	0.010437	0.097656	0.000427	2.258881	-1.051211	-41.494459
63706	0	1.055061	9.790048	0.061218	0.010551	0.097900	0.000611	2.255126	-1.051908	-41.489970
63707	0	1.055731	9.783952	0.110108	0.010559	0.097839	0.001099	2.249568	-1.051398	-41.493258
63708	0	1.067841	9.753404	0.122725	0.010677	0.097534	0.001225	2.244749	-1.054279	-41.495079
63709	0	1.079878	9.753458	0.189677	0.010803	0.097534	0.001892	2.236540	-1.050696	-41.491837
63710	0	1.066676	9.674119	0.129541	0.010672	0.096741	0.001290	2.227815	-1.046571	-41.494002
63711	0	1.086279	9.661881	0.042805	0.010864	0.096619	0.000427	2.224110	-1.046507	-41.493235
63712	0	1.079751	9.698506	0.085767	0.010799	0.096985	0.000855	2.218737	-1.045893	-41.494127
63713	0	1.074108	9.686291	0.036673	0.010742	0.096863	0.000366	2.215372	-1.046267	-41.491496
63714	0	1.043149	9.674102	0.067143	0.010434	0.096741	0.000672	2.213717	-1.044790	-41.491289
63715	0	1.061461	9.649717	0.073436	0.010620	0.096497	0.000732	2.208707	-1.039913	-41.490164
63716	0	1.060456	9.649801	0.061050	0.010609	0.096498	0.000614	2.210308	-1.036702	-41.491571
63717	0	1.080031	9.692420	0.091015	0.010803	0.096924	0.000916	2.213885	-1.034924	-41.495816
63718	0	1.073449	9.667981	0.133039	0.010736	0.096680	0.001331	2.212243	-1.035312	-41.498966
63719	0	1.061900	9.722913	0.085448	0.010620	0.097229	0.000854	2.209506	-1.035683	-41.492897
63720	0	1.080068	9.790035	0.055014	0.010800	0.097900	0.000549	2.205797	-1.037703	-41.495451
63721	0	1.025651	9.753391	0.000218	0.010254	0.097534	0.000000	2.200512	-1.042438	-41.492128
63722	0	1.044209	9.765525	0.073737	0.010442	0.097655	0.000736	2.196466	-1.044453	-41.496600
63723	0	1.043034	9.784007	0.085473	0.010437	0.097839	0.000854	2.193497	-1.038270	-41.497809
63724	0	1.078512	9.784076	0.066730	0.010789	0.097840	0.000671	2.195539	-1.035492	-41.498356
63725	0	1.067707	9.814502	0.097246	0.010681	0.098145	0.000977	2.197586	-1.032387	-41.500814
63726	0	1.073295	9.814458	0.133605	0.010734	0.098145	0.001334	2.192691	-1.033194	-41.504335
63727	0	1.068163	9.796138	0.207501	0.010681	0.097961	0.002075	2.190160	-1.035316	-41.504832
63728	0	1.062035	9.783833	0.195472	0.010620	0.097838	0.001952	2.184460	-1.037007	-41.516222
63729	0	1.043107	9.808409	0.110199	0.010437	0.098083	0.001099	2.177847	-1.031680	-41.517386
63730	0	1.060738	9.741301	0.135502	0.010608	0.097413	0.001348	2.167453	-1.032892	-41.515971
63731	0	1.092456	9.790047	0.061115	0.010925	0.097900	0.000610	2.163764	-1.033696	-41.516752
63732	0	1.062373	9.716735	0.073554	0.010618	0.097168	0.000733	2.158448	-1.041821	-41.516964
63733	0	1.055983	9.722895	0.072930	0.010559	0.097229	0.000732	2.159344	-1.044384	-41.515617
63734	0	1.043614	9.716721	0.097039	0.010438	0.097167	0.000970	2.156012	-1.043874	-41.514631
63735	0	1.043371	9.704625	0.085521	0.010437	0.097046	0.000854	2.152440	-1.041620	-41.520400
63736	0	1.067109	9.698527	0.109683	0.010674	0.096985	0.001100	2.152940	-1.039264	-41.518978
63737	0	1.074376	9.704573	0.122022	0.010742	0.097046	0.001221	2.150741	-1.042710	-41.528702
63738	0	1.056410	9.661748	0.072864	0.010562	0.096618	0.000731	2.150191	-1.046911	-41.529017
63739	0	1.055538	9.704633	0.085121	0.010559	0.097046	0.000854	2.151301	-1.044220	-41.524781
63740	0	1.037232	9.649616	0.047983	0.010368	0.096497	0.000482	2.150637	-1.050599	-41.522086
63741	0	1.019399	9.680164	0.054936	0.010193	0.096802	0.000549	2.147845	-1.053579	-41.521326
63742	0	1.006977	9.686212	0.067521	0.010073	0.096862	0.000671	2.140646	-1.051738	-41.525555
63743	0	1.025399	9.704590	0.091464	0.010254	0.097046	0.000916	2.138992	-1.053421	-41.530202
63744	0	1.056090	9.722786	0.091168	0.010559	0.097228	0.000913	2.137403	-1.057171	-41.530596
63745	0	1.073888	9.716830	0.146687	0.010742	0.097168	0.001465	2.132289	-1.054888	-41.529361
63746	0	1.097568	9.765666	0.164777	0.010979	0.097656	0.001652	2.134205	-1.052964	-41.529259
63747	0	1.055387	9.753475	0.097620	0.010559	0.097534	0.000977	2.131898	-1.048503	-41.528371
63748	0	1.055018	9.784002	0.079472	0.010548	0.097840	0.000793	2.126562	-1.053107	-41.528887
63749	0	1.050068	9.783908	0.097600	0.010498	0.097839	0.000977	2.124458	-1.057823	-41.524339
63750	0	1.056233	9.789961	0.158427	0.010564	0.097899	0.001585	2.122575	-1.057630	-41.524746
63751	0	1.110775	9.820570	0.146109	0.011108	0.098206	0.001465	2.124156	-1.058451	-41.534825
63752	0	1.104948	9.802201	0.035726	0.011045	0.098022	0.000359	2.122914	-1.064814	-41.532777
63753	0	1.092247	9.802284	0.139916	0.010925	0.098022	0.001404	2.125558	-1.063023	-41.537177
63754	0	1.085680	9.783955	0.169916	0.010859	0.097839	0.001699	2.123144	-1.062524	-41.546928
63755	0	1.037637	9.777831	0.091269	0.010376	0.097778	0.000916	2.123692	-1.064625	-41.539732
63756	0	1.031272	9.777757	0.164324	0.010315	0.097777	0.001641	2.118659	-1.063652	-41.543244
63757	0	1.043335	9.765663	0.109991	0.010437	0.097656	0.001099	2.114449	-1.060945	-41.549391
63758	0	1.049336	9.728973	0.085509	0.010490	0.097290	0.000856	2.113234	-1.066006	-41.551092
63759	0	1.055835	9.722909	0.024264	0.010559	0.097229	0.000244	2.112253	-1.066796	-41.553474
63760	0	1.079832	9.692418	0.078797	0.010801	0.096924	0.000790	2.111473	-1.064863	-41.555875
63761	0	1.055468	9.674125	0.084938	0.010559	0.096741	0.000854	2.114756	-1.061290	-41.553342
63762	0	1.042754	9.692478	0.133207	0.010427	0.096925	0.001332	2.112265	-1.062953	-41.559063
63763	0	1.012853	9.661900	0.018098	0.010132	0.096619	0.000183	2.112071	-1.060687	-41.561586
63764	0	0.988175	9.667960	0.060761	0.009881	0.096680	0.000606	2.106914	-1.063175	-41.553508
63765	0	1.012412	9.680261	0.078816	0.010132	0.096802	0.000793	2.110464	-1.055663	-41.554934
63766	0	1.072414	9.661981	0.004728	0.010726	0.096620	0.000050	2.110453	-1.055139	-41.555898
63767	0	1.116946	9.674075	0.060575	0.011169	0.096741	0.000610	2.113107	-1.056805	-41.554829
63768	0	1.129162	9.698478	0.084033	0.011291	0.096985	0.000845	2.115760	-1.059683	-41.556935
63769	0	1.055835	9.698494	0.067117	0.010559	0.096985	0.000671	2.113286	-1.060453	-41.557284
63770	0	1.031111	9.722922	0.109627	0.010313	0.097229	0.001098	2.112225	-1.059806	-41.556222
63771	0	1.037530	9.783948	0.133887	0.010376	0.097839	0.001343	2.114064	-1.060595	-41.556819
63772	0	1.031114	9.729028	0.120923	0.010313	0.097290	0.001212	2.114753	-1.059961	-41.561544
63773	0	1.098708	9.790036	0.133859	0.010986	0.097900	0.001343	2.116873	-1.062484	-41.558173
63774	0	1.135642	9.820429	0.090518	0.011353	0.098205	0.000907	2.116146	-1.067521	-41.555434
63775	0	1.098715	9.777827	0.115594	0.010986	0.097778	0.001160	2.117734	-1.070068	-41.558298
63776	0	1.068290	9.832658	0.066589	0.010682	0.098327	0.000664	2.112540	-1.072592	-41.561759
63777	0	1.019220	9.826674	0.115369	0.010193	0.098267	0.001160	2.116791	-1.073394	-41.563845
63778	0	0.982250	9.796171	0.138720	0.009825	0.097961	0.001391	2.119031	-1.072320	-41.564706
63779	0	1.050002	9.832753	0.151921	0.010498	0.098328	0.001526	2.124038	-1.076173	-41.566729
63780	0	1.086077	9.771715	0.163347	0.010868	0.097716	0.001634	2.121527	-1.069085	-41.575434
63781	0	1.104260	9.771783	0.140352	0.011047	0.097717	0.001404	2.119118	-1.065045	-41.576817
63782	0	1.115968	9.796237	0.145881	0.011159	0.097962	0.001464	2.122251	-1.067479	-41.582396
63783	0	1.073999	9.741237	0.048532	0.010742	0.097412	0.000488	2.122975	-1.066521	-41.589744
63784	0	1.024797	9.735129	0.089882	0.010249	0.097351	0.000909	2.131996	-1.066778	-41.589771
63785	0	0.983151	9.735059	0.054776	0.009827	0.097351	0.000549	2.131096	-1.074097	-41.590126
63786	0	0.995983	9.661650	0.023497	0.009957	0.096617	0.000240	2.134767	-1.078721	-41.602306
63787	0	1.049956	9.674060	0.054266	0.010498	0.096741	0.000549	2.139880	-1.082130	-41.607001
63788	0	1.111305	9.698374	0.040390	0.011111	0.096984	0.000413	2.147724	-1.085885	-41.614182
63789	0	1.141103	9.655796	0.054269	0.011414	0.096558	0.000549	2.152766	-1.084492	-41.618693
63790	0	1.104488	9.698461	0.162661	0.011042	0.096985	0.001634	2.158268	-1.089968	-41.613476
63791	0	1.043409	9.698523	0.127810	0.010437	0.096985	0.001282	2.159824	-1.088112	-41.611081
63792	0	1.012213	9.668001	0.060219	0.010125	0.096680	0.000603	2.157741	-1.086133	-41.611788
63793	0	1.006748	9.710730	0.042313	0.010071	0.097107	0.000427	2.159889	-1.083842	-41.615960
63794	0	1.055309	9.655759	0.102489	0.010552	0.096558	0.001029	2.162029	-1.086248	-41.618244
63795	0	1.092308	9.698513	0.023601	0.010925	0.096985	0.000244	2.168857	-1.085281	-41.618410
63796	0	1.110246	9.759543	0.113516	0.011104	0.097595	0.001143	2.174687	-1.085511	-41.615863
63797	0	1.067894	9.741235	0.061123	0.010681	0.097412	0.000610	2.170937	-1.084499	-41.610103
63798	0	1.037227	9.765624	0.145900	0.010371	0.097656	0.001466	2.176138	-1.087343	-41.605389
63799	0	1.013298	9.802242	0.133735	0.010132	0.098022	0.001343	2.179707	-1.090286	-41.601453
63800	0	1.043969	9.802146	0.102273	0.010439	0.098022	0.001026	2.180960	-1.092784	-41.599913
63801	0	1.067966	9.820573	0.042766	0.010681	0.098206	0.000427	2.177764	-1.092645	-41.601810
63802	0	1.098099	9.826686	0.133733	0.010983	0.098267	0.001344	2.182447	-1.092431	-41.605268
63803	0	1.104556	9.747342	0.084598	0.011047	0.097473	0.000854	2.189653	-1.091899	-41.607363
63804	0	1.098429	9.783923	0.095217	0.010983	0.097839	0.000959	2.195319	-1.095615	-41.604048
63805	0	1.061682	9.790088	0.121040	0.010620	0.097900	0.001221	2.204609	-1.093346	-41.610921
63806	0	1.024324	9.735143	0.064457	0.010246	0.097351	0.000650	2.208739	-1.091373	-41.610567
63807	0	1.062129	9.783928	0.109405	0.010620	0.097839	0.001099	2.211338	-1.094307	-41.607519
63808	0	1.037833	9.735007	0.072267	0.010378	0.097350	0.000723	2.208902	-1.096361	-41.615316
63809	0	1.068380	9.698462	0.060309	0.010681	0.096985	0.000610	2.214689	-1.101064	-41.621318
63810	0	1.110861	9.728962	0.077589	0.011113	0.097289	0.000778	2.214673	-1.097320	-41.616966
63811	0	1.122681	9.692430	0.091030	0.011230	0.096924	0.000916	2.218071	-1.094582	-41.617244
63812	0	1.067391	9.698482	0.023264	0.010674	0.096985	0.000234	2.216532	-1.096638	-41.620459
63813	0	1.006712	9.698530	0.090939	0.010071	0.096985	0.000916	2.221045	-1.093898	-41.620186
63814	0	0.994446	9.674038	0.059682	0.009941	0.096741	0.000598	2.219698	-1.099440	-41.622578
63815	0	1.037416	9.680204	0.102917	0.010376	0.096802	0.001038	2.226906	-1.098890	-41.623287
63816	0	1.104494	9.710682	0.077048	0.011044	0.097107	0.000776	2.230984	-1.102150	-41.619913
63817	0	1.073998	9.661890	0.005957	0.010742	0.096619	0.000061	2.229989	-1.101130	-41.617012
63818	0	1.067669	9.698483	0.078936	0.010676	0.096985	0.000790	2.227597	-1.103058	-41.616236
63819	0	1.007231	9.710682	0.072690	0.010071	0.097107	0.000732	2.231368	-1.106426	-41.615968
63820	0	1.007293	9.704502	0.016986	0.010074	0.097045	0.000172	2.230809	-1.107150	-41.616777
63821	0	1.031308	9.741232	0.023973	0.010315	0.097412	0.000244	2.233248	-1.106565	-41.611448
63822	0	1.079962	9.741205	0.083691	0.010798	0.097412	0.000845	2.239938	-1.109497	-41.611450
63823	0	1.080101	9.771765	0.145686	0.010803	0.097717	0.001465	2.246527	-1.108493	-41.608068
63824	0	1.152891	9.796175	0.119718	0.011531	0.097961	0.001204	2.252312	-1.107814	-41.600169
63825	0	1.116944	9.802257	0.194748	0.011169	0.098022	0.001953	2.256125	-1.109427	-41.594375
63826	0	1.092609	9.777829	0.108190	0.010925	0.097778	0.001087	2.259537	-1.111913	-41.591677
63827	0	1.086244	9.820580	0.134041	0.010864	0.098206	0.001343	2.259544	-1.111335	-41.594988
63828	0	1.055745	9.796121	0.072402	0.010555	0.097961	0.000727	2.259911	-1.115440	-41.585643
63829	0	1.062126	9.783925	0.029931	0.010620	0.097839	0.000305	2.264012	-1.118368	-41.587747
63830	0	1.092041	9.777816	0.077613	0.010927	0.097777	0.000781	2.267047	-1.112003	-41.587421
63831	0	1.122862	9.783960	0.048202	0.011230	0.097839	0.000488	2.271592	-1.111433	-41.582705
63832	0	1.091730	9.759571	0.046875	0.010921	0.097595	0.000475	2.276081	-1.108140	-41.584986
63833	0	1.098527	9.759528	0.171193	0.010986	0.097595	0.001709	2.269901	-1.108409	-41.583418
63834	0	1.025139	9.710691	0.140836	0.010251	0.097107	0.001410	2.268551	-1.110332	-41.582765
63835	0	1.037157	9.735159	0.127797	0.010376	0.097351	0.001282	2.270246	-1.106690	-41.580889
63836	0	1.054887	9.710796	0.102968	0.010550	0.097108	0.001030	2.267848	-1.107409	-41.586243
63837	0	1.079733	9.680244	0.042245	0.010803	0.096802	0.000427	2.270757	-1.102022	-41.584315
63838	0	1.102980	9.692537	0.041683	0.011035	0.096925	0.000417	2.267931	-1.097491	-41.582515
63839	0	1.061681	9.649694	0.042849	0.010620	0.096497	0.000427	2.263736	-1.095142	-41.581275
63840	0	1.042766	9.680205	0.055033	0.010430	0.096802	0.000551	2.262049	-1.093565	-41.577445
63841	0	1.025243	9.692399	0.042527	0.010254	0.096924	0.000427	2.261640	-1.093410	-41.574385
63842	0	1.024928	9.680186	0.023276	0.010250	0.096802	0.000240	2.267862	-1.094048	-41.581664
63843	0	1.031571	9.704584	0.054429	0.010315	0.097046	0.000549	2.271046	-1.096524	-41.582933
63844	0	1.080127	9.716733	0.108879	0.010804	0.097167	0.001088	2.267559	-1.094609	-41.587665
63845	0	1.110700	9.722913	0.171067	0.011108	0.097229	0.001709	2.262825	-1.094437	-41.589063
63846	0	1.092299	9.741191	0.110382	0.010921	0.097412	0.001101	2.257340	-1.097764	-41.591376
63847	0	1.068156	9.759524	0.115377	0.010681	0.097595	0.001160	2.261476	-1.099812	-41.590773
63848	0	1.061220	9.765617	0.041248	0.010620	0.097655	0.000415	2.261517	-1.092110	-41.582060
63849	0	1.037075	9.765679	0.097785	0.010376	0.097656	0.000977	2.257272	-1.087558	-41.572781
63850	0	1.024318	9.790124	0.116387	0.010242	0.097901	0.001162	2.251878	-1.089887	-41.571417
63851	0	1.061976	9.783945	0.097114	0.010620	0.097839	0.000977	2.255432	-1.091047	-41.568271
63852	0	1.105234	9.814387	0.133057	0.011046	0.098145	0.001331	2.253523	-1.099509	-41.564615
63853	0	1.110656	9.826682	0.091474	0.011108	0.098267	0.000916	2.251674	-1.098908	-41.566432
63854	0	1.079941	9.790036	0.067460	0.010799	0.097900	0.000669	2.242944	-1.100460	-41.560424
63855	0	1.043593	9.820567	0.152632	0.010437	0.098206	0.001526	2.239686	-1.100724	-41.560459
63856	0	1.030716	9.790087	0.079847	0.010312	0.097900	0.000793	2.231135	-1.096487	-41.562741
63857	0	1.031462	9.759524	0.091610	0.010315	0.097595	0.000916	2.227728	-1.097619	-41.563135
63858	0	1.098352	9.771660	0.121649	0.010985	0.097716	0.001222	2.230976	-1.096920	-41.565613
63859	0	1.104556	9.710718	0.084943	0.011047	0.097107	0.000854	2.234139	-1.096333	-41.567153
63860	0	1.092338	9.710672	0.102693	0.010921	0.097107	0.001027	2.231563	-1.100097	-41.568955
63861	0	1.073969	9.729032	0.140341	0.010742	0.097290	0.001404	2.229273	-1.098628	-41.579723
63862	0	1.018606	9.698495	0.043154	0.010187	0.096985	0.000426	2.220372	-1.098870	-41.581688
63863	0	1.024987	9.692428	0.097437	0.010254	0.096924	0.000977	2.220208	-1.095642	-41.582066
63864	0	1.061121	9.698489	0.048580	0.010612	0.096985	0.000484	2.214769	-1.096769	-41.585156
63865	0	1.061901	9.661877	0.018551	0.010620	0.096619	0.000183	2.209170	-1.097020	-41.587954
63866	0	1.067674	9.698501	0.055746	0.010678	0.096985	0.000554	2.202452	-1.096721	-41.590223
63867	0	1.098450	9.704613	0.060690	0.010986	0.097046	0.000610	2.203734	-1.096117	-41.584831
63868	0	1.097909	9.698525	0.005131	0.010983	0.096985	0.000053	2.203435	-1.093649	-41.578406
63869	0	1.055912	9.729009	0.152264	0.010559	0.097290	0.001526	2.204471	-1.095234	-41.576412
63870	0	1.055414	9.753461	0.139724	0.010558	0.097534	0.001397	2.201629	-1.092012	-41.587347
63871	0	1.012817	9.729041	0.103826	0.010132	0.097290	0.001038	2.198137	-1.089204	-41.585314
63872	0	1.073117	9.765661	0.110049	0.010735	0.097656	0.001100	2.194329	-1.086727	-41.585824
63873	0	1.074189	9.741213	0.103910	0.010742	0.097412	0.001038	2.189809	-1.087860	-41.591026
63874	0	1.092140	9.753352	0.049907	0.010924	0.097533	0.000491	2.177782	-1.085907	-41.594897
63875	0	1.056212	9.790003	0.091863	0.010559	0.097900	0.000916	2.171416	-1.090970	-41.600768
63876	0	1.043826	9.820509	0.061656	0.010443	0.098205	0.000616	2.168125	-1.087293	-41.603105
63877	0	1.025728	9.790000	0.110151	0.010254	0.097900	0.001099	2.161996	-1.092773	-41.600806
63878	0	1.025898	9.814372	0.165438	0.010261	0.098144	0.001653	2.157295	-1.092460	-41.598146
63879	0	1.073592	9.747387	0.195136	0.010742	0.097473	0.001953	2.156603	-1.086592	-41.595344
63880	0	1.139788	9.802370	0.213189	0.011400	0.098023	0.002132	2.154438	-1.085420	-41.593836
63881	0	1.141103	9.802276	0.170885	0.011414	0.098022	0.001709	2.151785	-1.083932	-41.595100
63882	0	1.073243	9.771767	0.152866	0.010736	0.097717	0.001525	2.144657	-1.080680	-41.595875
63883	0	1.019733	9.747268	0.073284	0.010193	0.097473	0.000732	2.141342	-1.087479	-41.592140
63884	0	1.031451	9.765527	0.061464	0.010324	0.097654	0.000610	2.133600	-1.078423	-41.592512
63885	0	1.031012	9.716847	0.036885	0.010315	0.097168	0.000366	2.127724	-1.074273	-41.585043
63886	0	1.060879	9.729013	0.006486	0.010610	0.097290	0.000066	2.126051	-1.074854	-41.583665
63887	0	1.086319	9.716813	0.084943	0.010864	0.097168	0.000854	2.129196	-1.075129	-41.583540
63888	0	1.092125	9.680188	0.108930	0.010922	0.096802	0.001088	2.125054	-1.075267	-41.586457
63889	0	1.080333	9.698490	0.195071	0.010803	0.096985	0.001953	2.125099	-1.076850	-41.590468
63890	0	1.037571	9.680184	0.206691	0.010376	0.096802	0.002069	2.125343	-1.077995	-41.593945
63891	0	1.013189	9.692373	0.159286	0.010132	0.096924	0.001587	2.115572	-1.079526	-41.591092
63892	0	1.025236	9.716722	0.110666	0.010254	0.097167	0.001110	2.116789	-1.079228	-41.583524
63893	0	1.037417	9.698505	0.067187	0.010376	0.096985	0.000671	2.113449	-1.078600	-41.582962
63894	0	1.074199	9.686239	0.030725	0.010738	0.096863	0.000305	2.108197	-1.084410	-41.582945
63895	0	1.062273	9.710665	0.030450	0.010620	0.097107	0.000305	2.106201	-1.089036	-41.583256
63896	0	1.074326	9.728950	0.023913	0.010747	0.097289	0.000242	2.107063	-1.086237	-41.582493
63897	0	1.037524	9.729012	0.097643	0.010376	0.097290	0.000977	2.104435	-1.086905	-41.578177
63898	0	1.037228	9.765643	0.128162	0.010374	0.097656	0.001281	2.100713	-1.086274	-41.579518
63899	0	1.037265	9.759557	0.115948	0.010376	0.097595	0.001160	2.098168	-1.083885	-41.579014
63900	0	1.085731	9.771726	0.158295	0.010857	0.097717	0.001586	2.098885	-1.086210	-41.579744
63901	0	1.104675	9.783945	0.164629	0.011047	0.097839	0.001648	2.098012	-1.086912	-41.584583
63902	0	1.128843	9.777851	0.145741	0.011290	0.097778	0.001461	2.099415	-1.087058	-41.581807
63903	0	1.085830	9.802314	0.176874	0.010864	0.098022	0.001770	2.098118	-1.081615	-41.577055
63904	0	1.041966	9.777975	0.225782	0.010425	0.097779	0.002255	2.092613	-1.077076	-41.588985
63905	0	1.013225	9.765620	0.109937	0.010132	0.097656	0.001099	2.088963	-1.079060	-41.587368
63906	0	1.019256	9.789946	0.097881	0.010193	0.097899	0.000978	2.084700	-1.080173	-41.587748
63907	0	1.061568	9.771776	0.048893	0.010620	0.097717	0.000488	2.081173	-1.076489	-41.591975
63908	0	1.085728	9.753392	0.097480	0.010855	0.097534	0.000978	2.081528	-1.081003	-41.593624
63909	0	1.092308	9.753441	0.146570	0.010925	0.097534	0.001465	2.077722	-1.079917	-41.590322
63910	0	1.055311	9.710706	0.152828	0.010554	0.097107	0.001528	2.074333	-1.080029	-41.587688
63911	0	1.037225	9.735146	0.134361	0.010376	0.097351	0.001343	2.070552	-1.077180	-41.581137
63912	0	1.043226	9.728966	0.189656	0.010429	0.097290	0.001893	2.063598	-1.082080	-41.574842
63913	0	1.037567	9.704590	0.158912	0.010376	0.097046	0.001587	2.058202	-1.083177	-41.573620
63914	0	1.073970	9.710613	0.079941	0.010741	0.097106	0.000797	2.052874	-1.082861	-41.574934
63915	0	1.098524	9.686292	0.085448	0.010986	0.096863	0.000854	2.050068	-1.083091	-41.572517
63916	0	1.104702	9.692355	0.066978	0.011045	0.096924	0.000671	2.049109	-1.087599	-41.573620
63917	0	1.055764	9.680192	0.042530	0.010559	0.096802	0.000427	2.048610	-1.087431	-41.580419
63918	0	1.049153	9.722929	-0.019054	0.010494	0.097229	-0.000188	2.048958	-1.085832	-41.585049
63919	0	1.043665	9.704595	0.048585	0.010437	0.097046	0.000488	2.049019	-1.086940	-41.582143
63920	0	1.067676	9.741249	0.072768	0.010680	0.097412	0.000728	2.046197	-1.084417	-41.572193
63921	0	1.061834	9.722928	0.139843	0.010620	0.097229	0.001404	2.049719	-1.083806	-41.573891
63922	0	1.122696	9.735111	0.163233	0.011227	0.097351	0.001637	2.051790	-1.085690	-41.570780
63923	0	1.110847	9.735117	0.151907	0.011108	0.097351	0.001526	2.056937	-1.087269	-41.568058
63924	0	1.123124	9.765613	0.139172	0.011230	0.097656	0.001390	2.051531	-1.089684	-41.568005
63925	0	1.062240	9.783912	0.103600	0.010620	0.097839	0.001038	2.050586	-1.093874	-41.570274
63926	0	0.995172	9.783850	0.097160	0.009953	0.097838	0.000973	2.049133	-1.094429	-41.564470
63927	0	1.018914	9.790078	-0.012218	0.010193	0.097900	-0.000122	2.046485	-1.091596	-41.564809
63928	0	1.067269	9.790049	0.017910	0.010674	0.097900	0.000182	2.047257	-1.092159	-41.560357
63929	0	1.110658	9.790069	0.096739	0.011108	0.097900	0.000977	2.055131	-1.091556	-41.555764
63930	0	1.134978	9.802245	0.131577	0.011349	0.098022	0.001324	2.061531	-1.094330	-41.550781
63931	0	1.092792	9.777814	0.151830	0.010925	0.097778	0.001526	2.067547	-1.098958	-41.546312
63932	0	1.031906	9.777738	0.200159	0.010320	0.097777	0.001999	2.061647	-1.099624	-41.546658
63933	0	1.007424	9.753390	0.182722	0.010071	0.097534	0.001831	2.063356	-1.105127	-41.551144
63934	0	1.062413	9.753359	0.132853	0.010627	0.097533	0.001334	2.067175	-1.103520	-41.551027
63935	0	1.086649	9.735083	0.054799	0.010864	0.097351	0.000549	2.065916	-1.107678	-41.546231
63936	0	1.092542	9.692329	0.018273	0.010929	0.096923	0.000180	2.060203	-1.104849	-41.548315
63937	0	1.116649	9.680210	0.036538	0.011169	0.096802	0.000366	2.058379	-1.102908	-41.549687
63938	0	1.067477	9.680175	0.041999	0.010674	0.096802	0.000425	2.061890	-1.104807	-41.548335
63939	0	1.049510	9.710727	0.030006	0.010498	0.097107	0.000305	2.065146	-1.102889	-41.550459
63940	0	1.012620	9.692375	0.047136	0.010125	0.096924	0.000478	2.069953	-1.105655	-41.544548
63941	0	1.067562	9.698559	0.145733	0.010681	0.096985	0.001465	2.076020	-1.100663	-41.543853
63942	0	1.048482	9.674197	0.119713	0.010487	0.096742	0.001205	2.083048	-1.100058	-41.544145
63943	0	1.098408	9.698515	0.091254	0.010986	0.096985	0.000916	2.083785	-1.098965	-41.537623
63944	0	1.122498	9.692395	0.084371	0.011226	0.096924	0.000848	2.085822	-1.099643	-41.532224
63945	0	1.098306	9.741247	0.103863	0.010986	0.097412	0.001038	2.081843	-1.097279	-41.542924
63946	0	1.048221	9.729094	0.060971	0.010490	0.097290	0.000612	2.082122	-1.089128	-41.546777
63947	0	1.013187	9.716798	0.091404	0.010132	0.097168	0.000916	2.081119	-1.090677	-41.545548
63948	0	1.049775	9.741109	0.017602	0.010497	0.097411	0.000179	2.082169	-1.092981	-41.538004
63949	0	1.055765	9.771754	0.102810	0.010559	0.097717	0.001038	2.090497	-1.092814	-41.536211
63950	0	1.097888	9.771779	0.143835	0.010983	0.097717	0.001445	2.095274	-1.090023	-41.540503
63951	0	1.135151	9.771746	0.164474	0.011353	0.097717	0.001648	2.096207	-1.090276	-41.541194
63952	0	1.080260	9.790017	0.121166	0.010800	0.097900	0.001214	2.096186	-1.094367	-41.550813
63953	0	1.062068	9.802248	0.152048	0.010620	0.098022	0.001526	2.099718	-1.096403	-41.559266
63954	0	1.025684	9.802124	0.053083	0.010254	0.098022	0.000538	2.105159	-1.101370	-41.561078
63955	0	1.061681	9.777877	0.127459	0.010620	0.097778	0.001282	2.110733	-1.099005	-41.560039
63956	0	1.116040	9.759544	0.120045	0.011162	0.097595	0.001205	2.113764	-1.098831	-41.562428
63957	0	1.128634	9.759589	0.090674	0.011292	0.097595	0.000916	2.121229	-1.094300	-41.564933
63958	0	1.128296	9.759601	0.144198	0.011281	0.097596	0.001447	2.123940	-1.098062	-41.566871
63959	0	1.049585	9.729037	0.158116	0.010498	0.097290	0.001587	2.127905	-1.097005	-41.564042
63960	0	1.042859	9.710733	0.114728	0.010432	0.097107	0.001147	2.125144	-1.094188	-41.568832
63961	0	1.037267	9.710732	0.091189	0.010376	0.097107	0.000916	2.126653	-1.091815	-41.570640
63962	0	1.048822	9.722924	0.041962	0.010490	0.097229	0.000420	2.123903	-1.090750	-41.577501
63963	0	1.073739	9.686334	0.030174	0.010742	0.096863	0.000305	2.125182	-1.086612	-41.571142
63964	0	1.066761	9.704720	0.023179	0.010671	0.097047	0.000237	2.127959	-1.084572	-41.574220
63965	0	1.116613	9.674111	0.060969	0.011169	0.096741	0.000610	2.125959	-1.082189	-41.576447
63966	0	1.073635	9.698473	0.059743	0.010735	0.096985	0.000608	2.136118	-1.085866	-41.578487
63967	0	1.062609	9.704534	0.127464	0.010620	0.097046	0.001282	2.141656	-1.094434	-41.575823
63968	0	1.038563	9.722737	0.138258	0.010387	0.097227	0.001389	2.145899	-1.093824	-41.578493
63969	0	1.031198	9.704625	0.109527	0.010315	0.097046	0.001099	2.147078	-1.091874	-41.575156
63970	0	1.097734	9.741239	0.078397	0.010980	0.097412	0.000786	2.146480	-1.090687	-41.572727
63971	0	1.110914	9.728997	0.079184	0.011108	0.097290	0.000793	2.145592	-1.093103	-41.567284
63972	0	1.117227	9.777718	0.047856	0.011170	0.097777	0.000484	2.149674	-1.096852	-41.560266
63973	0	1.061901	9.759534	0.024172	0.010620	0.097595	0.000244	2.149747	-1.097108	-41.564973
63974	0	1.043184	9.777860	0.053740	0.010434	0.097778	0.000544	2.154231	-1.095949	-41.565272
63975	0	1.031421	9.771741	0.097161	0.010315	0.097717	0.000977	2.157247	-1.096632	-41.562787
63976	0	1.055863	9.777822	0.108342	0.010557	0.097778	0.001088	2.159987	-1.099835	-41.563333
63977	0	1.116534	9.802299	0.152161	0.011169	0.098022	0.001526	2.162190	-1.096581	-41.559578
63978	0	1.122011	9.790166	0.218371	0.011222	0.097901	0.002189	2.165183	-1.095957	-41.555320
63979	0	1.104777	9.783931	0.152553	0.011047	0.097839	0.001526	2.162793	-1.097947	-41.558384
63980	0	1.049251	9.796109	0.152306	0.010498	0.097960	0.001525	2.162211	-1.092947	-41.559327
63981	0	1.037792	9.802227	0.097466	0.010376	0.098022	0.000977	2.161670	-1.096695	-41.564668
63982	0	1.019277	9.759457	0.054428	0.010196	0.097594	0.000545	2.159231	-1.094739	-41.564813
63983	0	1.000866	9.741224	0.029915	0.010010	0.097412	0.000305	2.163535	-1.094992	-41.566538
63984	0	1.043006	9.771773	0.016716	0.010434	0.097717	0.000171	2.164938	-1.091738	-41.569803
63985	0	1.055873	9.729011	0.091200	0.010559	0.097290	0.000916	2.166297	-1.092843	-41.567510
63986	0	1.079886	9.753461	0.096385	0.010802	0.097534	0.000969	2.169466	-1.090344	-41.561065
63987	0	1.068199	9.741205	0.121800	0.010681	0.097412	0.001221	2.169855	-1.092771	-41.565230
63988	0	1.043654	9.759443	0.170230	0.010438	0.097594	0.001703	2.168218	-1.092558	-41.566108
63989	0	1.031389	9.729016	0.122016	0.010315	0.097290	0.001221	2.166096	-1.092784	-41.570441
63990	0	1.043528	9.680163	0.048710	0.010434	0.096802	0.000486	2.162457	-1.095618	-41.570398
63991	0	1.061642	9.698528	0.023836	0.010620	0.096985	0.000244	2.166481	-1.092787	-41.563859
63992	0	1.066936	9.692428	-0.014010	0.010674	0.096924	-0.000134	2.170346	-1.089410	-41.557852
63993	0	1.086018	9.661909	-0.031054	0.010864	0.096619	-0.000305	2.173907	-1.086161	-41.561593
63994	0	1.036582	9.710710	0.011018	0.010367	0.097107	0.000111	2.171680	-1.085827	-41.560401
63995	0	1.049622	9.729025	0.103621	0.010498	0.097290	0.001038	2.170550	-1.085166	-41.557159
63996	0	1.049346	9.741223	0.127630	0.010494	0.097412	0.001279	2.170816	-1.085726	-41.563413
63997	0	1.049598	9.747334	0.177130	0.010498	0.097473	0.001770	2.166592	-1.084634	-41.570454
63998	0	1.055314	9.753431	0.061091	0.010554	0.097534	0.000612	2.165417	-1.084746	-41.573029
63999	0	1.116872	9.753427	0.109756	0.011169	0.097534	0.001099	2.163889	-1.085401	-41.574399
64000	0	1.079937	9.765649	0.060382	0.010801	0.097656	0.000607	2.165408	-1.084640	-41.571075
64001	0	1.055837	9.783945	0.060785	0.010559	0.097839	0.000610	2.165573	-1.085307	-41.575243
64002	0	1.049347	9.790071	0.053669	0.010496	0.097900	0.000544	2.170880	-1.083696	-41.578474
64003	0	1.056208	9.783903	0.036631	0.010559	0.097839	0.000366	2.167991	-1.088708	-41.575545
64004	0	1.043744	9.790003	0.060621	0.010443	0.097899	0.000610	2.170090	-1.084016	-41.575768
64005	0	1.055998	9.783933	0.139855	0.010559	0.097839	0.001404	2.173490	-1.086449	-41.585493
64006	0	1.068107	9.771645	0.157511	0.010682	0.097716	0.001575	2.171157	-1.086662	-41.589018
64007	0	1.079917	9.783983	0.109666	0.010803	0.097839	0.001099	2.170705	-1.083378	-41.587824
64008	0	1.072956	9.735151	0.085098	0.010734	0.097351	0.000850	2.166486	-1.080077	-41.583870
64009	0	1.073923	9.777865	0.103695	0.010742	0.097778	0.001038	2.164483	-1.078096	-41.581033
64010	0	1.030754	9.716803	0.024703	0.010308	0.097168	0.000242	2.156140	-1.078733	-41.589608
64011	0	1.061418	9.747379	0.036763	0.010620	0.097473	0.000366	2.151744	-1.073250	-41.590454
64012	0	1.048221	9.741343	0.000043	0.010486	0.097413	0.000002	2.150747	-1.070737	-41.594112
64013	0	1.056141	9.710669	0.158661	0.010559	0.097107	0.001587	2.148345	-1.074883	-41.596838
64014	0	1.056433	9.710586	0.097237	0.010563	0.097106	0.000976	2.149385	-1.078050	-41.596792
64015	0	1.086580	9.728985	0.097777	0.010864	0.097290	0.000977	2.145199	-1.081320	-41.602526
64016	0	1.049984	9.704503	0.122539	0.010501	0.097045	0.001223	2.139188	-1.081514	-41.604299
64017	0	1.067340	9.735193	0.048657	0.010681	0.097351	0.000488	2.138472	-1.073877	-41.613525
64018	0	1.053947	9.716929	0.042351	0.010543	0.097169	0.000423	2.135650	-1.071354	-41.615102
64019	0	1.031642	9.710678	-0.018345	0.010315	0.097107	-0.000183	2.133308	-1.074614	-41.613808
64020	0	1.062017	9.722825	-0.012475	0.010622	0.097228	-0.000123	2.132583	-1.073932	-41.609502
64021	0	1.073403	9.753512	0.078789	0.010742	0.097534	0.000793	2.136375	-1.065848	-41.607649
64022	0	1.060410	9.747391	0.139685	0.010603	0.097474	0.001392	2.128379	-1.068649	-41.605819
64023	0	1.056108	9.777814	0.170707	0.010559	0.097778	0.001709	2.127871	-1.072369	-41.612280
64024	0	1.068567	9.777733	0.164079	0.010685	0.097777	0.001643	2.127892	-1.074647	-41.606622
64025	0	1.049403	9.771768	0.171108	0.010498	0.097717	0.001709	2.122717	-1.071350	-41.612349
64026	0	1.054824	9.796165	0.134783	0.010550	0.097961	0.001347	2.118531	-1.070130	-41.615171
64027	0	1.024872	9.783988	0.049165	0.010254	0.097839	0.000488	2.111912	-1.065517	-41.620501
64028	0	1.073058	9.814559	0.031505	0.010732	0.098145	0.000311	2.104338	-1.065692	-41.622524
64029	0	1.104848	9.814440	-0.006353	0.011047	0.098145	-0.000061	2.104461	-1.068543	-41.628521
64030	0	1.086197	9.777784	0.023684	0.010866	0.097777	0.000238	2.103562	-1.065135	-41.626516
64031	0	1.080212	9.796156	0.054738	0.010803	0.097961	0.000549	2.103075	-1.065343	-41.626144
64032	0	1.079925	9.777843	0.060839	0.010800	0.097778	0.000606	2.097062	-1.065527	-41.625708
64033	0	1.080622	9.765586	0.152945	0.010803	0.097656	0.001526	2.090134	-1.070513	-41.622657
64034	0	1.068095	9.771696	0.165593	0.010687	0.097716	0.001655	2.085885	-1.065025	-41.623456
64035	0	1.055472	9.747360	0.171021	0.010559	0.097473	0.001709	2.081730	-1.061290	-41.620528
64036	0	1.079030	9.735143	0.098028	0.010794	0.097351	0.000978	2.076872	-1.058755	-41.619657
64037	0	1.055424	9.729054	0.079701	0.010559	0.097290	0.000793	2.069970	-1.054543	-41.610783
64038	0	1.067095	9.692380	0.055589	0.010671	0.096924	0.000556	2.067335	-1.056380	-41.609756
64039	0	1.056356	9.716747	0.085603	0.010559	0.097168	0.000854	2.062762	-1.063130	-41.608803
64040	0	1.056721	9.704405	0.036620	0.010568	0.097044	0.000369	2.063381	-1.064092	-41.602370
64041	0	1.019140	9.698503	0.036340	0.010193	0.096985	0.000366	2.063962	-1.063864	-41.603821
64042	0	1.049376	9.722906	0.072447	0.010494	0.097229	0.000726	2.062717	-1.064811	-41.597451
64043	0	1.074042	9.722920	0.164813	0.010742	0.097229	0.001648	2.059771	-1.064138	-41.595289
64044	0	1.037028	9.674089	0.152787	0.010372	0.096741	0.001526	2.054698	-1.063343	-41.593791
64045	0	1.073743	9.729055	0.201492	0.010742	0.097290	0.002014	2.051081	-1.059170	-41.595427
64046	0	1.067210	9.704574	0.079489	0.010671	0.097046	0.000794	2.047762	-1.062328	-41.597071
64047	0	1.080250	9.741221	0.085194	0.010803	0.097412	0.000854	2.047992	-1.062973	-41.595460
64048	0	1.050026	9.735062	0.048424	0.010496	0.097351	0.000483	2.043278	-1.069302	-41.596647
64049	0	1.068301	9.765605	0.024342	0.010681	0.097656	0.000244	2.041357	-1.072980	-41.592388
64050	0	1.043954	9.789948	0.097436	0.010440	0.097899	0.000975	2.038976	-1.074057	-41.594046
64051	0	1.086056	9.771766	0.067695	0.010864	0.097717	0.000671	2.029769	-1.071180	-41.597535
64052	0	1.067084	9.765651	0.086829	0.010674	0.097656	0.000865	2.023190	-1.069508	-41.600447
64053	0	1.049433	9.783979	0.097339	0.010498	0.097839	0.000977	2.024173	-1.066653	-41.600364
64054	0	1.079478	9.796151	0.097010	0.010796	0.097961	0.000970	2.021195	-1.067170	-41.596845
64055	0	1.061791	9.777859	0.152419	0.010620	0.097778	0.001526	2.020430	-1.066057	-41.596461
64056	0	1.067338	9.777869	0.176374	0.010676	0.097778	0.001766	2.020580	-1.063965	-41.590890
64057	0	1.086322	9.790057	0.133839	0.010864	0.097900	0.001343	2.022940	-1.064187	-41.588102
64058	0	1.062056	9.759489	0.145300	0.010617	0.097595	0.001455	2.022878	-1.069531	-41.587974
64059	0	1.061830	9.765645	0.061030	0.010620	0.097656	0.000610	2.020222	-1.068877	-41.592453
64060	0	1.049117	9.765659	0.023829	0.010494	0.097656	0.000243	2.023226	-1.066804	-41.591459
64061	0	1.037636	9.722897	0.042583	0.010376	0.097229	0.000427	2.022163	-1.068748	-41.588897
64062	0	1.074141	9.747232	0.053746	0.010742	0.097472	0.000546	2.028847	-1.069339	-41.594033
64063	0	1.043630	9.710704	0.048329	0.010437	0.097107	0.000488	2.031997	-1.069997	-41.594371
64064	0	1.080495	9.686246	0.089686	0.010801	0.096863	0.000905	2.038871	-1.075796	-41.592761
64065	0	1.079956	9.729047	0.134089	0.010803	0.097290	0.001343	2.038365	-1.072944	-41.594640
64066	0	1.079630	9.716794	0.151895	0.010796	0.097168	0.001522	2.039273	-1.075236	-41.596978
64067	0	1.080399	9.686274	0.170688	0.010803	0.096863	0.001709	2.039005	-1.077622	-41.597050
64068	0	1.049948	9.698390	0.151816	0.010499	0.096984	0.001521	2.039749	-1.079594	-41.597498
64069	0	1.055951	9.680171	0.061013	0.010559	0.096802	0.000610	2.037287	-1.081568	-41.602601
64070	0	1.092376	9.728927	0.072952	0.010925	0.097289	0.000731	2.036826	-1.081237	-41.602601
64071	0	1.098263	9.741253	0.030476	0.010986	0.097412	0.000305	2.034581	-1.078398	-41.605144
64072	0	1.049072	9.704588	0.048472	0.010490	0.097046	0.000487	2.034929	-1.080256	-41.607928
64073	0	1.056247	9.771700	0.115269	0.010559	0.097717	0.001160	2.040332	-1.085726	-41.607540
64074	0	1.056484	9.759429	0.101979	0.010565	0.097594	0.001023	2.041707	-1.087253	-41.609728
64075	0	1.073671	9.765694	0.133634	0.010742	0.097656	0.001343	2.046521	-1.082250	-41.611875
64076	0	1.085025	9.802370	0.169548	0.010853	0.098023	0.001696	2.043978	-1.080696	-41.608904
64077	0	1.086356	9.759538	0.133645	0.010864	0.097595	0.001343	2.048618	-1.081358	-41.607873
64078	0	1.080200	9.796141	0.095730	0.010801	0.097961	0.000963	2.052757	-1.083652	-41.604729
64079	0	1.061909	9.808366	0.176680	0.010620	0.098083	0.001770	2.053773	-1.083875	-41.606827
64080	0	1.025100	9.759524	0.109059	0.010251	0.097595	0.001092	2.052661	-1.085292	-41.613673
64081	0	1.025131	9.771758	0.060673	0.010254	0.097717	0.000610	2.054169	-1.083750	-41.614892
64082	0	1.055491	9.783920	0.108959	0.010553	0.097839	0.001091	2.053088	-1.087014	-41.614724
64083	0	1.068045	9.765637	0.121695	0.010681	0.097656	0.001221	2.054731	-1.087661	-41.616073
64084	0	1.117119	9.771693	0.108448	0.011168	0.097717	0.001090	2.058453	-1.093445	-41.613283
64085	0	1.087174	9.747235	0.146229	0.010864	0.097473	0.001465	2.058656	-1.103704	-41.613237
64086	0	1.075681	9.704403	0.108633	0.010756	0.097044	0.001093	2.063634	-1.105565	-41.611971
64087	0	1.031316	9.729025	0.103571	0.010315	0.097290	0.001038	2.063156	-1.104908	-41.614690
64088	0	1.036876	9.698524	0.035829	0.010372	0.096985	0.000361	2.064161	-1.102394	-41.618370
64089	0	1.056094	9.710677	0.072675	0.010559	0.097107	0.000732	2.068062	-1.106093	-41.615157
64090	0	1.080542	9.747228	0.102384	0.010806	0.097472	0.001025	2.066921	-1.106738	-41.614909
64091	0	1.086205	9.704617	0.048319	0.010864	0.097046	0.000488	2.070168	-1.105631	-41.609909
64092	0	1.080319	9.710642	0.084274	0.010798	0.097107	0.000844	2.068895	-1.112715	-41.614708
64093	0	1.049770	9.716801	0.073129	0.010498	0.097168	0.000732	2.067504	-1.113788	-41.615782
64094	0	1.043746	9.704577	0.035617	0.010436	0.097046	0.000363	2.073218	-1.116962	-41.615275
64095	0	1.018993	9.722940	0.176505	0.010193	0.097229	0.001770	2.076324	-1.114968	-41.608498
64096	0	1.018548	9.741220	0.059671	0.010186	0.097412	0.000600	2.077326	-1.115612	-41.612490
64097	0	1.049622	9.686301	0.060733	0.010498	0.096863	0.000610	2.078165	-1.114932	-41.611146
64098	0	1.104089	9.747349	0.072003	0.011044	0.097473	0.000726	2.082114	-1.113292	-41.615638
64099	0	1.098562	9.741217	0.061271	0.010986	0.097412	0.000610	2.076629	-1.113913	-41.616983
64100	0	1.061666	9.747335	0.085442	0.010618	0.097473	0.000858	2.078460	-1.113561	-41.612946
64101	0	1.031459	9.771737	0.091012	0.010315	0.097717	0.000916	2.082048	-1.114632	-41.611262
64102	0	1.031471	9.729009	0.169039	0.010314	0.097290	0.001698	2.087717	-1.116922	-41.613514
64103	0	1.061644	9.783983	0.115322	0.010620	0.097839	0.001160	2.092522	-1.114068	-41.613325
64104	0	1.116064	9.790158	0.150604	0.011162	0.097901	0.001513	2.097335	-1.114163	-41.612713
64105	0	1.104515	9.777858	0.091417	0.011047	0.097778	0.000916	2.096190	-1.113034	-41.610929
64106	0	1.116349	9.796164	0.102744	0.011165	0.097961	0.001035	2.101932	-1.113133	-41.607171
64107	0	1.080218	9.783954	0.139872	0.010803	0.097839	0.001404	2.105126	-1.113345	-41.609430
64108	0	1.012853	9.735119	0.071286	0.010129	0.097351	0.000722	2.113023	-1.114326	-41.609336
64109	0	1.049693	9.765645	0.059811	0.010498	0.097656	0.000610	2.124567	-1.114542	-41.605868
64110	0	1.080115	9.747311	0.088462	0.010800	0.097473	0.000891	2.128974	-1.116931	-41.604522
64111	0	1.104665	9.747327	0.121744	0.011047	0.097473	0.001221	2.130041	-1.117555	-41.600698
64112	0	1.098509	9.704592	0.157408	0.010984	0.097046	0.001580	2.134523	-1.119831	-41.597173
64113	0	1.080104	9.710722	0.109453	0.010803	0.097107	0.001099	2.136605	-1.118722	-41.599546
64114	0	1.025035	9.716790	0.114578	0.010249	0.097168	0.001151	2.140135	-1.121564	-41.607133
64115	0	1.000652	9.704631	0.121447	0.010010	0.097046	0.001221	2.144780	-1.119152	-41.611627
64116	0	1.006936	9.698421	-0.013971	0.010063	0.096985	-0.000135	2.147094	-1.127975	-41.610739
64117	0	1.067967	9.729021	-0.048730	0.010681	0.097290	-0.000488	2.143218	-1.127696	-41.608366
64118	0	1.086558	9.686225	0.079131	0.010860	0.096863	0.000795	2.145222	-1.135213	-41.610460
64119	0	1.061791	9.722926	0.030091	0.010620	0.097229	0.000305	2.147515	-1.134092	-41.610925
64120	0	1.092047	9.735111	0.084152	0.010921	0.097351	0.000845	2.148807	-1.135474	-41.605942
64121	0	1.061309	9.716881	0.103040	0.010620	0.097168	0.001038	2.154542	-1.128670	-41.600092
64122	0	1.041983	9.741346	0.150476	0.010423	0.097413	0.001511	2.158703	-1.126681	-41.600686
64123	0	1.062237	9.741188	0.060769	0.010620	0.097412	0.000610	2.159087	-1.130792	-41.599759
64124	0	1.086553	9.765556	0.115563	0.010868	0.097655	0.001154	2.154399	-1.129210	-41.601760
64125	0	1.092011	9.759582	0.085185	0.010925	0.097595	0.000854	2.154765	-1.124580	-41.600678
64126	0	1.103318	9.759659	0.048137	0.011037	0.097596	0.000483	2.153427	-1.121701	-41.601801
64127	0	1.074295	9.771722	0.023674	0.010742	0.097717	0.000244	2.159327	-1.124095	-41.604872
64128	0	1.056070	9.796043	0.052809	0.010560	0.097960	0.000534	2.163534	-1.126359	-41.601333
64129	0	1.025171	9.783961	0.079072	0.010254	0.097839	0.000793	2.164041	-1.125228	-41.602910
64130	0	1.024533	9.771772	0.090646	0.010249	0.097717	0.000910	2.165238	-1.122225	-41.597184
64131	0	1.073629	9.802314	0.103409	0.010742	0.098022	0.001038	2.166631	-1.116730	-41.602598
64132	0	1.096906	9.759672	0.133471	0.010974	0.097596	0.001335	2.164415	-1.112408	-41.597961
64133	0	1.116990	9.741209	0.146227	0.011169	0.097412	0.001465	2.164659	-1.114339	-41.599862
64134	0	1.061789	9.777758	0.091283	0.010620	0.097777	0.000910	2.158404	-1.113168	-41.593165
64135	0	0.995398	9.765571	0.067169	0.009949	0.097656	0.000671	2.155343	-1.120754	-41.589709
64136	0	0.995526	9.722743	0.085173	0.009958	0.097227	0.000854	2.155916	-1.118626	-41.587276
64137	0	1.073741	9.753476	0.078665	0.010742	0.097534	0.000793	2.161158	-1.114450	-41.592496
64138	0	1.097615	9.710787	0.053097	0.010976	0.097108	0.000535	2.163154	-1.116265	-41.592389
64139	0	1.116315	9.716870	0.048680	0.011169	0.097168	0.000488	2.162175	-1.110317	-41.596101
64140	0	1.115496	9.723011	0.121527	0.011156	0.097230	0.001217	2.161318	-1.110390	-41.602428
64141	0	1.050067	9.680149	0.079114	0.010498	0.096802	0.000793	2.161311	-1.114935	-41.603061
64142	0	1.007710	9.722789	0.072823	0.010076	0.097228	0.000728	2.157944	-1.118157	-41.605881
64143	0	1.025317	9.741219	0.036584	0.010254	0.097412	0.000366	2.155660	-1.118748	-41.604003
64144	0	1.067288	9.692453	0.030274	0.010679	0.096924	0.000304	2.154710	-1.112672	-41.596960
64145	0	1.110403	9.729055	0.097490	0.011108	0.097290	0.000977	2.153923	-1.108918	-41.603932
64146	0	1.103630	9.710808	0.078775	0.011038	0.097108	0.000790	2.153398	-1.108543	-41.604034
64147	0	1.092643	9.692370	0.085446	0.010925	0.096924	0.000854	2.150699	-1.111329	-41.603798
64148	0	1.092044	9.735090	0.127929	0.010927	0.097350	0.001281	2.149744	-1.104821	-41.597267
64149	0	1.049436	9.796184	0.072947	0.010498	0.097961	0.000732	2.150493	-1.101948	-41.603139
64150	0	1.006386	9.753419	0.114628	0.010063	0.097534	0.001153	2.155624	-1.104208	-41.601823
64151	0	1.031350	9.796163	0.109406	0.010315	0.097961	0.001099	2.158242	-1.103948	-41.602820
64152	0	1.097993	9.771758	0.047684	0.010983	0.097717	0.000479	2.157728	-1.102369	-41.604957
64153	0	1.128782	9.771773	0.060702	0.011292	0.097717	0.000610	2.158863	-1.099487	-41.605818
64154	0	1.164479	9.814517	0.054030	0.011650	0.098145	0.000542	2.157702	-1.094745	-41.605751
64155	0	1.085756	9.759596	0.036647	0.010864	0.097595	0.000366	2.154699	-1.088340	-41.597364
64156	0	1.023841	9.784040	0.140648	0.010240	0.097840	0.001404	2.148868	-1.088376	-41.593834
64157	0	1.019066	9.802267	0.110016	0.010193	0.098022	0.001099	2.144393	-1.087218	-41.593163
64158	0	1.091675	9.759569	0.066707	0.010921	0.097595	0.000674	2.150053	-1.084254	-41.600406
64159	0	1.141134	9.783964	0.109632	0.011414	0.097839	0.001099	2.150018	-1.083113	-41.598291
64160	0	1.177503	9.747313	0.036544	0.011775	0.097473	0.000361	2.142566	-1.084585	-41.600526
64161	0	1.092122	9.735152	0.036836	0.010925	0.097351	0.000366	2.137332	-1.081249	-41.595881
64162	0	1.042723	9.729017	0.024631	0.010428	0.097290	0.000248	2.136543	-1.081319	-41.594854
64163	0	1.006673	9.729046	0.024603	0.010071	0.097290	0.000244	2.131654	-1.077983	-41.593634
64164	0	1.018384	9.722909	0.091390	0.010184	0.097229	0.000918	2.134209	-1.078927	-41.589576
64165	0	1.049511	9.729032	0.158891	0.010498	0.097290	0.001587	2.129165	-1.076909	-41.597541
64166	0	1.073211	9.698523	0.085958	0.010736	0.096985	0.000858	2.124956	-1.074335	-41.595616
64167	0	1.104369	9.698527	0.055071	0.011047	0.096985	0.000549	2.120593	-1.071444	-41.597775
64168	0	1.104159	9.735085	0.158966	0.011040	0.097351	0.001589	2.116853	-1.075016	-41.604513
64169	0	1.055655	9.716822	0.110063	0.010559	0.097168	0.001099	2.111804	-1.073434	-41.602950
64170	0	1.043083	9.741216	0.067566	0.010431	0.097412	0.000675	2.108544	-1.074354	-41.596236
64171	0	0.994502	9.747349	0.073674	0.009949	0.097473	0.000732	2.100798	-1.071438	-41.595146
64172	0	1.030723	9.698487	0.025411	0.010307	0.096985	0.000252	2.095358	-1.072796	-41.592652
64173	0	1.086354	9.735116	0.085411	0.010864	0.097351	0.000854	2.093083	-1.073403	-41.594427
64174	0	1.134908	9.735126	0.085309	0.011351	0.097351	0.000854	2.090873	-1.073031	-41.595087
64175	0	1.111360	9.747255	0.036775	0.011108	0.097473	0.000366	2.086330	-1.080615	-41.590721
64176	0	1.075014	9.777656	0.073850	0.010752	0.097776	0.000735	2.079863	-1.080221	-41.590414
64177	0	1.000686	9.765653	0.128341	0.010010	0.097656	0.001282	2.075261	-1.078210	-41.593702
64178	0	1.006260	9.759540	0.097680	0.010064	0.097595	0.000979	2.075660	-1.077851	-41.596134
64179	0	1.098528	9.777846	0.146319	0.010986	0.097778	0.001465	2.074860	-1.078029	-41.595086
64180	0	1.086061	9.783945	0.146046	0.010861	0.097839	0.001461	2.072799	-1.078531	-41.595997
64181	0	1.165286	9.790098	0.097550	0.011658	0.097900	0.000977	2.071334	-1.074312	-41.582684
64182	0	1.128177	9.759609	0.048429	0.011281	0.097596	0.000485	2.069909	-1.076672	-41.577013
64183	0	1.031461	9.765628	0.073374	0.010315	0.097656	0.000732	2.065678	-1.077728	-41.580128
64184	0	1.025288	9.783843	0.109903	0.010253	0.097838	0.001101	2.064727	-1.079105	-41.578425
64185	0	1.025393	9.759519	0.061369	0.010254	0.097595	0.000610	2.058130	-1.080578	-41.579604
64186	0	1.043028	9.747289	0.092303	0.010437	0.097472	0.000921	2.053386	-1.074085	-41.580580
64187	0	1.074297	9.759513	0.091505	0.010742	0.097595	0.000916	2.051228	-1.076442	-41.576655
64188	0	1.110642	9.692321	0.085269	0.011109	0.096923	0.000853	2.048387	-1.074430	-41.576362
64189	0	1.061642	9.710738	0.127870	0.010620	0.097107	0.001282	2.049240	-1.071548	-41.576532
64190	0	1.091612	9.735126	0.157974	0.010918	0.097351	0.001580	2.047099	-1.071171	-41.573251
64191	0	1.031980	9.728951	0.067348	0.010315	0.097290	0.000671	2.041927	-1.078342	-41.577492
64192	0	1.002009	9.679973	0.080192	0.010019	0.096800	0.000797	2.033781	-1.080695	-41.581710
64193	0	1.018659	9.729073	0.097325	0.010193	0.097290	0.000977	2.034983	-1.074761	-41.584843
64194	0	1.078771	9.710809	0.103308	0.010790	0.097108	0.001030	2.028624	-1.073619	-41.588618
64195	0	1.104404	9.710731	0.073226	0.011047	0.097107	0.000732	2.026098	-1.071159	-41.586509
64196	0	1.103742	9.741240	0.042025	0.011040	0.097412	0.000426	2.030451	-1.069935	-41.587374
64197	0	1.055686	9.716821	-0.000035	0.010559	0.097168	0.000000	2.028172	-1.068798	-41.585877
64198	0	1.037521	9.722859	0.048472	0.010371	0.097229	0.000487	2.028511	-1.074985	-41.583006
64199	0	1.019216	9.765628	0.134586	0.010193	0.097656	0.001343	2.022220	-1.075569	-41.577486
64200	0	1.037477	9.747307	0.110455	0.010374	0.097473	0.001104	2.019301	-1.077822	-41.582059
64201	0	1.110999	9.765607	0.134301	0.011108	0.097656	0.001343	2.016280	-1.081077	-41.587794
64202	0	1.147702	9.789948	0.091651	0.011477	0.097899	0.000916	2.012411	-1.082008	-41.587621
64203	0	1.117059	9.765610	0.091726	0.011169	0.097656	0.000916	2.007656	-1.084809	-41.589407
64204	0	1.080515	9.789941	0.079890	0.010805	0.097899	0.000796	2.001940	-1.086282	-41.588015
64205	0	1.006819	9.777861	0.066871	0.010071	0.097778	0.000671	2.002370	-1.084699	-41.581434
64206	0	1.006797	9.753388	0.018077	0.010065	0.097534	0.000177	1.995721	-1.089548	-41.578687
64207	0	1.043486	9.802272	0.121842	0.010437	0.098022	0.001221	1.995722	-1.088446	-41.588136
64208	0	1.049545	9.722878	0.097027	0.010493	0.097229	0.000972	1.994809	-1.092445	-41.586309
64209	0	1.110658	9.753442	0.097309	0.011108	0.097534	0.000977	1.996161	-1.091753	-41.581390
[truncated: 500 more rows]
