# Supplementary material for: Properties of traditional bamboo carrying poles have implications for user interactions
Source: PLoS One. 2018 May 10;13(5):e0196208. doi: 10.1371/journal.pone.0196208 (PMC5945030; doi:10.1371/journal.pone.0196208)
Supplement: S1 Text — (ZIP) [file pone.0196208.s005.zip › ResTest_PoleF_L3Load1.txt]

// Start Time: Unknown
// Update Rate: 100.0Hz
// Filter Profile: human (34.3)
// Firmware Version: 2.1.4
PacketCounter	SampleTimeFine	Acc_X	Acc_Y	Acc_Z	VelInc_X	VelInc_Y	VelInc_Z	Roll	Pitch	Yaw	Latitude	Longitude	Altitude	Vel_X	Vel_Y	Vel_Z
6834	0	-0.559048	9.753531	-0.652734	-0.005595	0.097535	-0.006526	-0.824512	6.973307	-3.916073
6835	0	-0.269438	9.875489	-0.640485	-0.002686	0.098755	-0.006409	-0.829049	6.983532	-3.918214
6836	0	0.436129	9.643814	-0.742726	0.004376	0.096437	-0.007440	-0.844424	7.001386	-3.924093
6837	0	1.006581	9.643623	-0.799366	0.010071	0.096436	-0.007996	-0.847217	7.007249	-3.926812
6838	0	1.049086	9.606999	-0.841836	0.010488	0.096070	-0.008419	-0.848648	7.003233	-3.930845
6839	0	0.501145	9.417709	-0.781015	0.005005	0.094177	-0.007812	-0.851971	6.995196	-3.935378
6840	0	-0.248654	9.252973	-0.639905	-0.002490	0.092529	-0.006404	-0.858217	6.990840	-3.941250
6841	0	-0.695627	9.173641	-0.389588	-0.006958	0.091736	-0.003906	-0.870864	6.989152	-3.963130
6842	0	-0.750741	8.959971	-0.246711	-0.007504	0.089600	-0.002482	-0.889948	6.994961	-3.986360
6843	0	-0.489018	8.691401	-0.119488	-0.004883	0.086914	-0.001221	-0.924220	7.006563	-4.025874
6844	0	-0.123559	8.526649	-0.151872	-0.001236	0.085266	-0.001539	-0.953648	7.007866	-4.066966
6845	0	0.250178	8.496149	-0.180603	0.002502	0.084961	-0.001831	-0.991233	7.010483	-4.110799
6846	0	0.446081	7.788257	-0.242159	0.004454	0.077882	-0.002459	-1.049105	7.000775	-4.142129
6847	0	0.154342	7.177733	-0.088694	0.001526	0.071777	-0.000916	-1.097668	6.974396	-4.179694
6848	0	0.012944	7.556044	0.038157	0.000098	0.075561	0.000365	-1.125365	6.930197	-4.230472
6849	0	0.223425	8.471613	-0.163246	0.002197	0.084717	-0.001648	-1.149423	6.881689	-4.270024
6850	0	0.535769	8.581430	-0.946389	0.005319	0.085814	-0.009493	-1.185511	6.830817	-4.250449
6851	0	0.334739	7.751253	-1.373247	0.003296	0.077515	-0.013733	-1.177835	6.764922	-4.167050
6852	0	0.351603	9.257374	-1.769420	0.003481	0.092586	-0.017639	-1.100473	6.734181	-4.066318
6853	0	1.633579	8.365550	-2.794110	0.016296	0.083679	-0.027893	-1.010063	6.706777	-3.964293
6854	0	0.568461	9.910189	-2.760576	0.005637	0.099139	-0.027481	-0.851257	6.679079	-3.828744
6855	0	1.229799	9.311577	-2.005136	0.012268	0.093140	-0.019958	-0.717507	6.657455	-3.718937
6856	0	-0.329318	11.684779	-0.954710	-0.003310	0.116862	-0.009361	-0.533823	6.641138	-3.686830
6857	0	0.458526	12.492686	-1.045755	0.004578	0.124939	-0.010315	-0.400453	6.634422	-3.657514
6858	0	-0.478158	11.428123	0.902809	-0.004754	0.114279	0.009073	-0.354459	6.656129	-3.614955
6859	0	0.977403	12.763573	0.874618	0.009827	0.127625	0.008850	-0.257123	6.699512	-3.579331
6860	0	1.096687	13.453849	0.368602	0.011000	0.134536	0.003687	-0.252633	6.724563	-3.550099
6861	0	1.248825	12.469780	-0.122502	0.012512	0.124695	-0.001282	-0.300772	6.744676	-3.524264
6862	0	0.713777	12.617155	-0.604674	0.007155	0.126167	-0.006114	-0.356803	6.759295	-3.478187
6863	0	-0.048665	12.714622	-1.572768	-0.000488	0.127136	-0.015808	-0.428753	6.758701	-3.463869
6864	0	-0.634993	12.309655	-2.650219	-0.006341	0.123080	-0.026580	-0.501450	6.766132	-3.473686
6865	0	-0.797063	12.092258	-3.535151	-0.007935	0.120911	-0.035400	-0.547547	6.792873	-3.507877
6866	0	-0.060154	11.452964	-2.924674	-0.000555	0.114524	-0.029270	-0.573732	6.829128	-3.562169
6867	0	0.715638	11.297994	-1.537384	0.007202	0.112976	-0.015381	-0.591180	6.869723	-3.648166
6868	0	1.034138	10.663801	-0.327568	0.010367	0.106635	-0.003288	-0.617684	6.900925	-3.732596
6869	0	0.194844	10.168325	0.388245	0.001953	0.101685	0.003845	-0.666748	6.915950	-3.826245
6870	0	-0.024538	9.727534	1.050715	-0.000243	0.097281	0.010450	-0.739058	6.934954	-3.923680
6871	0	-0.244004	9.215288	1.131428	-0.002441	0.092163	0.011230	-0.846540	6.949969	-4.018931
6872	0	-0.104097	8.523630	1.031211	-0.001036	0.085247	0.010223	-0.969041	6.967498	-4.083207
6873	0	0.243589	8.116855	0.699506	0.002441	0.081177	0.006897	-1.112423	6.982031	-4.138821
6874	0	0.674576	7.789366	-0.283886	0.006756	0.077889	-0.002929	-1.251990	6.997639	-4.192661
6875	0	0.866750	7.343692	-1.189102	0.008667	0.073425	-0.011963	-1.369668	6.993775	-4.228094
6876	0	0.854089	7.163875	-1.591662	0.008543	0.071626	-0.015974	-1.464087	6.995082	-4.245405
6877	0	0.757616	7.038107	-1.864518	0.007568	0.070374	-0.018677	-1.514714	6.983655	-4.242814
6878	0	0.246667	6.892697	-1.976694	0.002457	0.068925	-0.019775	-1.527558	6.970156	-4.230741
6879	0	-0.200210	7.018495	-1.796713	-0.002014	0.070190	-0.017944	-1.489647	6.953935	-4.212074
6880	0	-0.320283	7.401396	-1.609747	-0.003211	0.074026	-0.016040	-1.399684	6.944269	-4.188785
6881	0	-0.206596	7.701532	-1.136838	-0.002075	0.077026	-0.011292	-1.283357	6.934474	-4.138642
6882	0	0.068925	8.171477	-0.354219	0.000684	0.081718	-0.003457	-1.160090	6.926064	-4.081668
6883	0	0.372597	8.685509	0.210979	0.003723	0.086853	0.002197	-1.037931	6.917130	-4.013264
6884	0	0.465480	9.351251	0.272025	0.004643	0.093511	0.002803	-0.928488	6.896524	-3.935100
6885	0	0.141420	9.717115	0.531063	0.001404	0.097168	0.005371	-0.850671	6.873793	-3.843940
6886	0	-0.154998	10.364556	0.445964	-0.001564	0.103643	0.004504	-0.797411	6.848024	-3.748857
6887	0	-0.248733	10.833801	0.075767	-0.002502	0.108337	0.000793	-0.756610	6.825516	-3.660419
6888	0	-0.189587	11.132301	-0.698008	-0.001911	0.111323	-0.006970	-0.744198	6.809371	-3.595604
6889	0	0.129303	11.572149	-1.544967	0.001282	0.115723	-0.015442	-0.732889	6.801658	-3.540615
6890	0	0.486158	11.791111	-2.401817	0.004852	0.117915	-0.024000	-0.711240	6.798252	-3.497001
6891	0	0.769224	11.864705	-2.315888	0.007690	0.118652	-0.023132	-0.682739	6.799243	-3.472546
6892	0	0.908785	12.254221	-2.048574	0.009096	0.122549	-0.020441	-0.640928	6.806713	-3.471085
6893	0	0.665100	12.298259	-1.388472	0.006653	0.122986	-0.013855	-0.614259	6.807840	-3.480581
6894	0	0.303418	12.316562	-0.593575	0.003049	0.123166	-0.005919	-0.599746	6.821868	-3.499827
6895	0	0.260441	12.200975	-0.028638	0.002625	0.122009	-0.000305	-0.619947	6.842810	-3.532404
6896	0	0.445734	11.792154	0.026758	0.004478	0.117921	0.000217	-0.672406	6.864902	-3.572048
6897	0	0.626296	11.389418	-0.187784	0.006287	0.113892	-0.001953	-0.752664	6.890385	-3.613292
6898	0	0.682685	10.750005	-0.592972	0.006849	0.107493	-0.006023	-0.858422	6.914519	-3.663604
6899	0	0.443462	10.157278	-1.046879	0.004456	0.101562	-0.010559	-0.966796	6.935573	-3.728599
6900	0	0.213887	9.670983	-1.084838	0.002155	0.096700	-0.010935	-1.075099	6.951429	-3.801429
6901	0	-0.147755	9.119447	-1.104136	-0.001465	0.091187	-0.011108	-1.162819	6.962687	-3.880790
6902	0	-0.345331	8.656538	-0.878729	-0.003441	0.086560	-0.008842	-1.237703	6.975416	-3.968335
6903	0	-0.319115	8.270509	-0.606116	-0.003174	0.082703	-0.006104	-1.298248	6.997931	-4.053400
6904	0	-0.193333	7.971465	-0.300424	-0.001922	0.079714	-0.003034	-1.343095	7.015890	-4.126206
6905	0	-0.000888	7.733217	-0.155594	0.000000	0.077332	-0.001587	-1.391841	7.030440	-4.173667
6906	0	0.296730	7.574496	-0.028516	0.002974	0.075745	-0.000308	-1.430799	7.041888	-4.217893
6907	0	0.415096	7.464596	0.002142	0.004150	0.074646	0.000000	-1.466356	7.041992	-4.241990
6908	0	0.360749	7.305907	-0.109740	0.003601	0.073059	-0.001118	-1.498277	7.031652	-4.243514
6909	0	0.189756	7.196110	-0.419789	0.001892	0.071960	-0.004211	-1.518088	7.022799	-4.223298
6910	0	0.100000	7.422022	-0.730028	0.000988	0.074221	-0.007298	-1.512085	7.005157	-4.200031
6911	0	0.165396	7.720719	-0.953897	0.001648	0.077209	-0.009521	-1.483310	6.998364	-4.164966
6912	0	0.277528	7.933479	-1.172529	0.002759	0.079340	-0.011694	-1.432870	6.979575	-4.109649
6913	0	0.331168	8.306080	-1.268301	0.003296	0.083069	-0.012634	-1.358576	6.964245	-4.037443
6914	0	0.547620	8.926543	-1.323338	0.005465	0.089276	-0.013165	-1.262181	6.954829	-3.968628
6915	0	0.532565	9.239781	-1.057288	0.005310	0.092407	-0.010498	-1.161223	6.938982	-3.896724
6916	0	0.425292	9.781911	-0.726461	0.004239	0.097826	-0.007179	-1.054039	6.923461	-3.825099
6917	0	0.135824	10.497726	-0.362864	0.001343	0.104980	-0.003540	-0.952629	6.904703	-3.759666
6918	0	0.016037	10.882042	-0.221031	0.000152	0.108822	-0.002138	-0.873598	6.893320	-3.709599
6919	0	0.043598	11.401297	-0.139873	0.000427	0.114014	-0.001343	-0.814641	6.882179	-3.666116
6920	0	0.160787	11.840471	-0.210338	0.001605	0.118405	-0.002069	-0.778984	6.877328	-3.625324
6921	0	0.397636	12.066564	-0.581006	0.003967	0.120667	-0.005798	-0.764786	6.867799	-3.590356
6922	0	0.412086	12.285957	-1.088844	0.004110	0.122860	-0.010888	-0.762392	6.858201	-3.566584
6923	0	0.257364	12.182726	-1.604235	0.002563	0.121826	-0.016052	-0.771268	6.848751	-3.560009
6924	0	0.087214	12.329342	-1.804404	0.000875	0.123293	-0.018047	-0.774264	6.850697	-3.558860
6925	0	-0.006645	12.280466	-1.683164	-0.000061	0.122803	-0.016846	-0.788550	6.853962	-3.579833
6926	0	0.058554	11.920615	-1.503668	0.000600	0.119205	-0.015049	-0.802715	6.865078	-3.618257
6927	0	0.254461	11.725056	-1.096905	0.002563	0.117249	-0.010986	-0.823289	6.881870	-3.666036
6928	0	0.470832	11.279855	-0.677349	0.004727	0.112796	-0.006805	-0.860976	6.901133	-3.719352
6929	0	0.523592	10.791180	-0.270681	0.005249	0.107910	-0.002747	-0.910348	6.917303	-3.787619
6930	0	0.479059	10.345775	-0.188656	0.004797	0.103456	-0.001938	-0.975219	6.927422	-3.866015
6931	0	0.353292	9.808519	-0.225805	0.003540	0.098083	-0.002319	-1.054157	6.938267	-3.944760
6932	0	0.253886	9.345093	-0.280656	0.002548	0.093449	-0.002873	-1.142899	6.951600	-4.024411
6933	0	0.267890	8.789238	-0.213448	0.002686	0.087891	-0.002197	-1.231125	6.962164	-4.097945
6934	0	0.309631	8.368503	-0.275344	0.003098	0.083683	-0.002811	-1.316920	6.966239	-4.166417
6935	0	0.353391	8.038624	-0.440729	0.003540	0.080383	-0.004456	-1.391717	6.974578	-4.225662
6936	0	0.272552	7.746488	-0.627345	0.002732	0.077461	-0.006315	-1.458268	6.982847	-4.277626
6937	0	0.225497	7.507666	-0.771925	0.002258	0.075073	-0.007751	-1.510890	6.985665	-4.316898
6938	0	0.231124	7.435079	-0.888984	0.002312	0.074348	-0.008909	-1.542963	6.984376	-4.341362
6939	0	0.110355	7.330426	-0.749648	0.001099	0.073303	-0.007507	-1.560406	6.975932	-4.349391
6940	0	-0.041486	7.202272	-0.688321	-0.000418	0.072023	-0.006876	-1.548641	6.971091	-4.346265
6941	0	-0.182386	7.385074	-0.624901	-0.001831	0.073853	-0.006226	-1.511938	6.959636	-4.341629
6942	0	-0.070401	7.720189	-0.643272	-0.000718	0.077205	-0.006397	-1.457886	6.938957	-4.316996
6943	0	0.031708	7.976924	-0.675728	0.000305	0.079773	-0.006714	-1.392871	6.922548	-4.277072
6944	0	0.089196	8.318199	-0.460171	0.000877	0.083185	-0.004546	-1.312550	6.901996	-4.222943
6945	0	0.282441	8.849607	-0.598552	0.002808	0.088501	-0.005920	-1.222707	6.880376	-4.160422
6946	0	0.255498	9.178310	-0.532764	0.002536	0.091787	-0.005263	-1.136227	6.855890	-4.087091
6947	0	0.166939	9.618702	-0.586477	0.001648	0.096191	-0.005798	-1.051152	6.829862	-4.007136
6948	0	0.073175	10.203981	-0.472980	0.000714	0.102043	-0.004660	-0.967885	6.808728	-3.937032
6949	0	0.269557	10.589221	-0.670884	0.002686	0.105896	-0.006653	-0.903654	6.797355	-3.892238
6950	0	0.357784	10.991001	-0.798721	0.003561	0.109915	-0.007929	-0.838560	6.779640	-3.843157
6951	0	0.520186	11.400878	-0.920819	0.005188	0.114014	-0.009155	-0.781843	6.765636	-3.806920
6952	0	0.645187	11.649919	-1.082898	0.006437	0.116504	-0.010789	-0.739063	6.751490	-3.776366
6953	0	0.672565	11.919825	-1.016415	0.006714	0.119202	-0.010132	-0.706122	6.739852	-3.757596
6954	0	0.565251	12.016826	-1.039988	0.005638	0.120171	-0.010381	-0.687023	6.725676	-3.749631
6955	0	0.299433	12.054358	-1.056784	0.002991	0.120544	-0.010559	-0.678636	6.721604	-3.748810
6956	0	0.171424	12.145824	-1.136883	0.001716	0.121458	-0.011371	-0.680922	6.722049	-3.757440
6957	0	0.152041	11.859277	-1.084907	0.001526	0.118591	-0.010864	-0.696544	6.726312	-3.772369
6958	0	0.235890	11.597060	-1.026720	0.002369	0.115969	-0.010286	-0.717402	6.734968	-3.798956
6959	0	0.285688	11.291801	-0.955103	0.002869	0.112915	-0.009583	-0.751985	6.745630	-3.832266
6960	0	0.216228	10.791806	-0.863184	0.002174	0.107915	-0.008668	-0.793682	6.757148	-3.877017
6961	0	0.029375	10.364000	-0.600350	0.000305	0.103638	-0.006042	-0.840262	6.769508	-3.937880
6962	0	-0.094765	9.991961	-0.512831	-0.000937	0.099917	-0.005173	-0.894572	6.781425	-4.011260
6963	0	-0.128969	9.540000	-0.484057	-0.001282	0.095398	-0.004883	-0.948209	6.791105	-4.080293
6964	0	-0.001847	9.137279	-0.274810	-0.000013	0.091372	-0.002789	-1.003970	6.798980	-4.149217
6965	0	0.213160	8.801374	-0.222157	0.002136	0.088013	-0.002258	-1.057081	6.806619	-4.216846
6966	0	0.340436	8.453688	-0.264138	0.003407	0.084536	-0.002678	-1.111634	6.811555	-4.270458
6967	0	0.408975	8.215479	-0.350535	0.004089	0.082153	-0.003540	-1.164171	6.810828	-4.310377
6968	0	0.427442	8.002141	-0.442167	0.004272	0.080020	-0.004450	-1.207716	6.807292	-4.340743
6969	0	0.372705	7.812635	-0.694075	0.003723	0.078125	-0.006958	-1.235049	6.800144	-4.359683
6970	0	0.373586	7.751851	-0.831639	0.003730	0.077518	-0.008328	-1.253115	6.790244	-4.362853
6971	0	0.269479	7.653768	-0.891186	0.002686	0.076538	-0.008911	-1.251369	6.775916	-4.355431
6972	0	0.216325	7.757278	-0.868414	0.002154	0.077575	-0.008669	-1.227655	6.762566	-4.340976
6973	0	0.232969	8.056254	-0.827455	0.002319	0.080566	-0.008240	-1.176829	6.747517	-4.327205
6974	0	0.290164	8.262809	-0.902405	0.002890	0.082633	-0.008983	-1.116036	6.731651	-4.288819
6975	0	0.306810	8.574936	-0.743684	0.003052	0.085754	-0.007385	-1.043032	6.709967	-4.244549
6976	0	0.237211	9.032047	-0.547624	0.002352	0.090324	-0.005420	-0.967240	6.683168	-4.195174
6977	0	0.172966	9.392920	-0.555333	0.001709	0.093933	-0.005493	-0.889834	6.656788	-4.139497
6978	0	-0.006204	9.666893	-0.567293	-0.000080	0.096672	-0.005619	-0.822378	6.634000	-4.072063
6979	0	-0.108248	10.107178	-0.475575	-0.001099	0.101074	-0.004700	-0.756168	6.613643	-4.011343
6980	0	0.034680	10.472716	-0.529147	0.000339	0.104730	-0.005242	-0.699830	6.602933	-3.965549
6981	0	0.129333	10.815048	-0.834860	0.001282	0.108154	-0.008301	-0.646259	6.589988	-3.920583
6982	0	0.253582	11.046131	-0.934402	0.002526	0.110464	-0.009314	-0.612633	6.579427	-3.893046
6983	0	0.361011	11.266742	-1.126244	0.003601	0.112671	-0.011230	-0.578009	6.569847	-3.866242
6984	0	0.424221	11.455198	-1.181186	0.004230	0.114555	-0.011784	-0.548368	6.556529	-3.850533
6985	0	0.372960	11.553753	-1.015245	0.003723	0.115540	-0.010132	-0.527428	6.549090	-3.846125
6986	0	0.349533	11.559415	-1.104454	0.003491	0.115596	-0.011028	-0.511499	6.543958	-3.848387
6987	0	0.255771	11.541734	-1.062298	0.002563	0.115417	-0.010620	-0.509187	6.548308	-3.856406
6988	0	0.376874	11.285437	-0.988081	0.003773	0.112853	-0.009894	-0.524229	6.550907	-3.871553
6989	0	0.469601	11.047541	-0.895215	0.004700	0.110474	-0.008972	-0.547318	6.553264	-3.898192
6990	0	0.492432	10.761043	-0.878703	0.004936	0.107608	-0.008812	-0.576362	6.564370	-3.924481
6991	0	0.432111	10.345807	-0.826382	0.004333	0.103455	-0.008301	-0.620545	6.576438	-3.961385
6992	0	0.295813	10.010434	-0.667859	0.002967	0.100102	-0.006703	-0.653430	6.585301	-4.018423
6993	0	0.249176	9.698723	-0.576334	0.002502	0.096985	-0.005798	-0.699223	6.597105	-4.076213
6994	0	0.186261	9.369485	-0.508542	0.001871	0.093693	-0.005120	-0.745751	6.606879	-4.132218
6995	0	0.097428	9.027238	-0.405917	0.000977	0.090271	-0.004089	-0.787475	6.609625	-4.184909
6996	0	0.115005	8.758887	-0.356858	0.001155	0.087587	-0.003604	-0.836889	6.615793	-4.233838
6997	0	0.170121	8.484036	-0.387705	0.001709	0.084839	-0.003906	-0.879102	6.625626	-4.272763
6998	0	0.193461	8.343953	-0.467594	0.001937	0.083438	-0.004704	-0.918899	6.627567	-4.299597
6999	0	0.085704	8.209370	-0.559408	0.000854	0.082092	-0.005615	-0.949566	6.622493	-4.319449
7000	0	0.049328	8.063295	-0.781496	0.000492	0.080631	-0.007833	-0.975049	6.619022	-4.328249
7001	0	0.018378	8.007847	-0.817536	0.000183	0.080078	-0.008179	-0.979876	6.616463	-4.330480
7002	0	0.061465	8.044357	-0.732660	0.000611	0.080444	-0.007318	-0.967769	6.610391	-4.321845
7003	0	0.153472	8.300584	-0.691869	0.001526	0.083008	-0.006897	-0.936757	6.596925	-4.308866
7004	0	0.253107	8.519727	-0.788683	0.002521	0.085200	-0.007857	-0.894946	6.581927	-4.283630
7005	0	0.331133	8.691009	-0.809308	0.003296	0.086914	-0.008057	-0.843331	6.561071	-4.245121
7006	0	0.413223	9.105432	-0.604058	0.004120	0.091058	-0.005997	-0.783320	6.543977	-4.193846
7007	0	0.452812	9.454017	-0.632774	0.004517	0.094543	-0.006287	-0.728578	6.528414	-4.142066
7008	0	0.382112	9.703493	-0.683936	0.003807	0.097038	-0.006800	-0.676769	6.510318	-4.087521
7009	0	0.245817	10.076532	-0.821951	0.002441	0.100769	-0.008179	-0.626164	6.490256	-4.031655
7010	0	0.248693	10.393181	-0.775652	0.002475	0.103935	-0.007714	-0.575898	6.475403	-3.981492
7011	0	0.287876	10.711324	-0.858486	0.002869	0.107117	-0.008545	-0.529979	6.463228	-3.939581
7012	0	0.320114	11.003484	-1.048725	0.003195	0.110038	-0.010458	-0.497338	6.455446	-3.913480
7013	0	0.305346	11.169212	-1.058202	0.003052	0.111694	-0.010559	-0.472054	6.452335	-3.890238
7014	0	0.336413	11.339652	-1.001701	0.003360	0.113399	-0.009995	-0.449161	6.446309	-3.875363
7015	0	0.305244	11.486736	-0.886024	0.003052	0.114868	-0.008850	-0.438949	6.443780	-3.875044
7016	0	0.189631	11.517111	-0.936268	0.001893	0.115171	-0.009359	-0.435510	6.438648	-3.874053
7017	0	0.090975	11.456357	-1.006473	0.000916	0.114563	-0.010071	-0.441697	6.442415	-3.878359
7018	0	0.095449	11.267402	-1.107577	0.000964	0.112672	-0.011097	-0.463710	6.450011	-3.886823
7019	0	0.194882	11.017132	-0.997901	0.001953	0.110168	-0.010010	-0.496953	6.452136	-3.908844
7020	0	0.229822	10.742957	-1.004407	0.002310	0.107427	-0.010073	-0.529322	6.461849	-3.934671
7021	0	0.230334	10.376283	-0.894086	0.002319	0.103760	-0.008972	-0.566427	6.476879	-3.971887
7022	0	0.209278	10.034979	-0.710045	0.002106	0.100347	-0.007142	-0.617239	6.489524	-4.020604
7023	0	0.218643	9.741437	-0.515010	0.002197	0.097412	-0.005188	-0.665970	6.501126	-4.078092
7024	0	0.277745	9.375621	-0.489296	0.002787	0.093754	-0.004933	-0.719729	6.511112	-4.134461
7025	0	0.285750	9.070019	-0.374577	0.002869	0.090698	-0.003784	-0.772688	6.524450	-4.190212
7026	0	0.369269	8.801858	-0.397735	0.003700	0.088017	-0.004016	-0.827779	6.533212	-4.244511
7027	0	0.420828	8.514594	-0.423759	0.004211	0.085144	-0.004272	-0.878768	6.535855	-4.285861
7028	0	0.407710	8.338006	-0.453532	0.004083	0.083378	-0.004571	-0.930556	6.541528	-4.316054
7029	0	0.396602	8.191127	-0.558560	0.003967	0.081909	-0.005615	-0.973892	6.540907	-4.336491
7030	0	0.255740	8.014589	-0.742877	0.002560	0.080144	-0.007449	-1.003843	6.541477	-4.347539
7031	0	0.177336	7.940807	-0.859293	0.001770	0.079407	-0.008606	-1.022454	6.534319	-4.345436
7032	0	0.141036	7.922573	-0.882250	0.001410	0.079226	-0.008824	-1.024646	6.530897	-4.340224
7033	0	0.122209	8.148085	-0.739694	0.001221	0.081482	-0.007385	-1.007053	6.526899	-4.327025
7034	0	0.098375	8.361309	-0.688693	0.000978	0.083615	-0.006861	-0.969823	6.517552	-4.307507
7035	0	0.116725	8.563013	-0.686211	0.001160	0.085632	-0.006836	-0.932522	6.505452	-4.276495
7036	0	0.118236	8.885972	-0.619522	0.001174	0.088862	-0.006158	-0.881561	6.492384	-4.235064
7037	0	0.129334	9.240493	-0.552907	0.001282	0.092407	-0.005493	-0.834253	6.475331	-4.193993
7038	0	0.113150	9.551142	-0.688780	0.001122	0.095514	-0.006849	-0.784565	6.462266	-4.140276
7039	0	0.055941	9.844661	-0.760790	0.000549	0.098450	-0.007568	-0.734973	6.448520	-4.079212
7040	0	0.070104	10.173581	-0.817687	0.000692	0.101739	-0.008139	-0.688605	6.436788	-4.025124
7041	0	0.232867	10.479459	-0.796837	0.002319	0.104797	-0.007935	-0.647760	6.424293	-3.972479
7042	0	0.314180	10.820584	-0.901119	0.003132	0.108209	-0.008981	-0.613010	6.411484	-3.942914
7043	0	0.342229	11.053200	-1.058564	0.003418	0.110535	-0.010559	-0.582758	6.405025	-3.908648
7044	0	0.422221	11.217431	-1.039599	0.004219	0.112177	-0.010369	-0.553648	6.399399	-3.887837
7045	0	0.525368	11.462242	-0.850268	0.005249	0.114624	-0.008484	-0.533518	6.391976	-3.874837
7046	0	0.513233	11.516959	-0.797388	0.005136	0.115170	-0.007973	-0.531445	6.392279	-3.864688
7047	0	0.402727	11.517405	-0.933010	0.004028	0.115173	-0.009338	-0.539534	6.390385	-3.864110
7048	0	0.316539	11.480974	-1.064872	0.003171	0.114808	-0.010665	-0.555687	6.392905	-3.865358
7049	0	0.291925	11.230746	-1.053249	0.002930	0.112305	-0.010559	-0.583707	6.400159	-3.879507
7050	0	0.307653	11.042048	-0.986722	0.003092	0.110417	-0.009897	-0.616075	6.412550	-3.898225
7051	0	0.321866	10.779160	-1.003834	0.003235	0.107788	-0.010071	-0.652662	6.425937	-3.925044
7052	0	0.221512	10.401304	-0.917862	0.002227	0.104010	-0.009214	-0.694085	6.435041	-3.957118
7053	0	0.078120	10.077168	-0.624582	0.000793	0.100769	-0.006287	-0.742995	6.446066	-4.006173
7054	0	0.063885	9.772351	-0.537142	0.000648	0.097721	-0.005414	-0.795515	6.453633	-4.055552
7055	0	0.029112	9.436234	-0.509109	0.000305	0.094360	-0.005127	-0.841380	6.468027	-4.103195
7056	0	0.026742	9.155749	-0.416313	0.000278	0.091556	-0.004204	-0.894540	6.478289	-4.149983
7057	0	0.121169	8.850245	-0.325956	0.001221	0.088501	-0.003296	-0.944143	6.487819	-4.192831
7058	0	0.223481	8.643014	-0.300450	0.002240	0.086429	-0.003043	-0.997432	6.492377	-4.223063
7059	0	0.219261	8.441321	-0.356646	0.002197	0.084412	-0.003601	-1.046168	6.495785	-4.249739
7060	0	0.224673	8.295386	-0.575881	0.002248	0.082952	-0.005792	-1.092541	6.493699	-4.265985
7061	0	0.207450	8.148417	-0.778929	0.002075	0.081482	-0.007812	-1.125354	6.490994	-4.268432
7062	0	0.250381	8.075582	-0.860585	0.002501	0.080754	-0.008621	-1.146983	6.482772	-4.270177
7063	0	0.238560	8.038339	-0.860364	0.002380	0.080383	-0.008606	-1.149212	6.472182	-4.257659
7064	0	0.257427	8.245739	-0.788028	0.002574	0.082458	-0.007869	-1.131946	6.468521	-4.242862
7065	0	0.287916	8.447028	-0.704332	0.002869	0.084473	-0.007019	-1.097702	6.450903	-4.230640
7066	0	0.338181	8.647988	-0.593937	0.003378	0.086482	-0.005910	-1.056315	6.442260	-4.204971
7067	0	0.342510	8.917039	-0.485314	0.003418	0.089172	-0.004822	-1.012584	6.429162	-4.168715
7068	0	0.283198	9.209554	-0.479322	0.002822	0.092097	-0.004766	-0.974261	6.412462	-4.123771
7069	0	0.208229	9.460249	-0.558556	0.002075	0.094604	-0.005554	-0.932714	6.399882	-4.078028
7070	0	0.148823	9.789230	-0.772368	0.001480	0.097895	-0.007695	-0.895627	6.387248	-4.024360
7071	0	0.067689	10.015618	-0.875638	0.000671	0.100159	-0.008728	-0.859754	6.378221	-3.967528
7072	0	0.111867	10.326332	-0.844861	0.001109	0.103266	-0.008420	-0.824819	6.364412	-3.918376
7073	0	0.146873	10.625945	-0.985585	0.001465	0.106262	-0.009827	-0.790807	6.357071	-3.881649
7074	0	0.154068	10.790083	-1.027970	0.001534	0.107903	-0.010253	-0.760814	6.345906	-3.862381
7075	0	0.190071	10.992212	-0.972778	0.001892	0.109924	-0.009705	-0.734901	6.333247	-3.840003
7076	0	0.245566	11.168947	-0.799752	0.002458	0.111691	-0.007982	-0.718060	6.331174	-3.825653
7077	0	0.274581	11.218230	-0.690250	0.002747	0.112183	-0.006897	-0.711771	6.327780	-3.820850
7078	0	0.310414	11.291470	-0.714574	0.003111	0.112914	-0.007153	-0.718401	6.330394	-3.818579
7079	0	0.262634	11.163462	-0.797654	0.002625	0.111633	-0.007996	-0.737859	6.324209	-3.820912
7080	0	0.311095	10.986882	-0.951605	0.003116	0.109866	-0.009545	-0.768468	6.324625	-3.824839
7081	0	0.328888	10.772935	-1.010965	0.003296	0.107727	-0.010132	-0.792730	6.327288	-3.834175
7082	0	0.339621	10.529296	-1.023859	0.003404	0.105289	-0.010272	-0.830604	6.330182	-3.857051
7083	0	0.316581	10.254212	-0.973607	0.003174	0.102539	-0.009766	-0.865875	6.333602	-3.890112
7084	0	0.308473	9.973800	-0.735743	0.003098	0.099735	-0.007389	-0.905182	6.343332	-3.931283
7085	0	0.280046	9.741388	-0.521997	0.002808	0.097412	-0.005249	-0.942157	6.347573	-3.972681
7086	0	0.254532	9.466995	-0.455229	0.002549	0.094668	-0.004582	-0.981315	6.348207	-4.014261
7087	0	0.243327	9.247012	-0.454438	0.002441	0.092468	-0.004578	-1.025425	6.354161	-4.058013
7088	0	0.260353	9.033609	-0.363299	0.002608	0.090335	-0.003659	-1.061242	6.356269	-4.095727
7089	0	0.280582	8.838012	-0.320318	0.002808	0.088379	-0.003235	-1.104139	6.354452	-4.120972
7090	0	0.213427	8.710113	-0.418627	0.002131	0.087100	-0.004210	-1.137056	6.346140	-4.141703
7091	0	0.116030	8.569490	-0.638789	0.001160	0.085693	-0.006409	-1.165150	6.340197	-4.149212
7092	0	0.030909	8.466025	-0.757006	0.000305	0.084659	-0.007588	-1.189466	6.329946	-4.147827
7093	0	0.000695	8.398519	-0.786488	0.000000	0.083984	-0.007874	-1.200580	6.315594	-4.141284
7094	0	0.038255	8.441214	-0.755595	0.000380	0.084413	-0.007551	-1.193587	6.306463	-4.140854
7095	0	0.080143	8.611877	-0.734491	0.000793	0.086121	-0.007324	-1.165224	6.290874	-4.135847
7096	0	0.118694	8.794547	-0.666419	0.001176	0.087948	-0.006635	-1.125237	6.271605	-4.116146
7097	0	0.178029	8.971994	-0.515375	0.001770	0.089722	-0.005127	-1.089220	6.253315	-4.099084
7098	0	0.302089	9.252499	-0.350303	0.003011	0.092526	-0.003473	-1.049800	6.235034	-4.071547
7099	0	0.300429	9.484710	-0.472206	0.002991	0.094849	-0.004700	-1.019721	6.213017	-4.036590
7100	0	0.278736	9.716114	-0.678516	0.002775	0.097163	-0.006761	-0.987786	6.193566	-3.999013
7101	0	0.275575	9.972923	-0.862868	0.002747	0.099731	-0.008606	-0.958343	6.178478	-3.955090
7102	0	0.271006	10.106737	-0.928386	0.002704	0.101069	-0.009263	-0.931685	6.166692	-3.918146
7103	0	0.330639	10.381780	-0.997652	0.003296	0.103821	-0.009949	-0.898312	6.150416	-3.884447
7104	0	0.344664	10.576399	-1.088968	0.003439	0.105767	-0.010860	-0.864491	6.137189	-3.860526
7105	0	0.311594	10.705263	-0.998037	0.003113	0.107056	-0.009949	-0.829175	6.128431	-3.843526
7106	0	0.299846	10.863477	-0.887886	0.002996	0.108637	-0.008854	-0.801682	6.120696	-3.831245
7107	0	0.293332	10.967919	-0.611948	0.002930	0.109680	-0.006104	-0.784378	6.111185	-3.825287
7108	0	0.275786	10.979900	-0.583589	0.002753	0.109799	-0.005831	-0.778864	6.100684	-3.828219
7109	0	0.225867	10.937553	-0.652174	0.002258	0.109375	-0.006531	-0.788169	6.094464	-3.833572
7110	0	0.164993	10.760718	-0.820593	0.001648	0.107606	-0.008223	-0.805990	6.086285	-3.843258
7111	0	0.194870	10.602025	-0.931445	0.001953	0.106018	-0.009338	-0.832430	6.084616	-3.861487
7112	0	0.120906	10.346203	-1.079216	0.001211	0.103459	-0.010818	-0.860864	6.080173	-3.875912
7113	0	0.066730	10.107576	-0.999451	0.000671	0.101074	-0.010010	-0.878872	6.077719	-3.903459
7114	0	0.101994	9.881994	-0.885911	0.001029	0.098818	-0.008882	-0.906272	6.081095	-3.939351
7115	0	0.152257	9.613147	-0.602580	0.001526	0.096130	-0.006042	-0.927861	6.078899	-3.979701
7116	0	0.194594	9.442308	-0.379526	0.001947	0.094422	-0.003813	-0.951185	6.075455	-4.020989
7117	0	0.244447	9.252997	-0.345901	0.002441	0.092529	-0.003479	-0.977936	6.066366	-4.059153
7118	0	0.250332	9.015077	-0.305230	0.002508	0.090150	-0.003075	-1.008447	6.067291	-4.096795
7119	0	0.299466	8.874578	-0.315157	0.002991	0.088745	-0.003174	-1.038754	6.056557	-4.122888
7120	0	0.361299	8.758706	-0.365936	0.003608	0.087586	-0.003680	-1.067430	6.043691	-4.143787
7121	0	0.336022	8.624371	-0.565857	0.003357	0.086243	-0.005676	-1.091371	6.032699	-4.154922
7122	0	0.257279	8.539068	-0.715946	0.002569	0.085390	-0.007168	-1.102196	6.021140	-4.152620
7123	0	0.220079	8.483952	-0.920944	0.002197	0.084839	-0.009216	-1.110460	6.009865	-4.144950
7124	0	0.190522	8.514373	-0.878661	0.001899	0.085145	-0.008776	-1.094669	5.994630	-4.138660
7125	0	0.183842	8.678982	-0.753056	0.001831	0.086792	-0.007507	-1.063242	5.978082	-4.137392
7126	0	0.203927	8.843281	-0.672838	0.002028	0.088435	-0.006701	-1.025653	5.957396	-4.124714
7127	0	0.177782	9.069600	-0.516379	0.001770	0.090698	-0.005127	-0.977340	5.940628	-4.104653
7128	0	0.204053	9.343788	-0.463217	0.002029	0.093440	-0.004593	-0.926812	5.919797	-4.076161
7129	0	0.159810	9.551826	-0.503482	0.001587	0.095520	-0.005005	-0.888669	5.899141	-4.047600
7130	0	0.113617	9.795420	-0.662666	0.001122	0.097957	-0.006593	-0.846552	5.875049	-4.010354
7131	0	0.123375	10.033919	-0.857368	0.001221	0.100342	-0.008545	-0.811155	5.853665	-3.971881
7132	0	0.125698	10.210210	-0.942920	0.001247	0.102105	-0.009398	-0.772998	5.836562	-3.932327
7133	0	0.147783	10.406150	-0.967872	0.001465	0.104065	-0.009644	-0.732585	5.815402	-3.914318
7134	0	0.211237	10.643315	-1.090868	0.002102	0.106437	-0.010876	-0.695047	5.797458	-3.890068
7135	0	0.269467	10.760159	-1.077387	0.002686	0.107605	-0.010742	-0.659351	5.780854	-3.866345
7136	0	0.326219	10.893855	-0.936806	0.003252	0.108941	-0.009342	-0.630602	5.762887	-3.852345
7137	0	0.366833	10.998379	-0.722275	0.003662	0.109985	-0.007202	-0.608185	5.748935	-3.844351
7138	0	0.386072	11.028571	-0.689165	0.003857	0.110287	-0.006878	-0.593066	5.737168	-3.839756
7139	0	0.342090	10.980207	-0.763061	0.003418	0.109802	-0.007629	-0.591692	5.726477	-3.845271
7140	0	0.354635	10.839809	-0.908930	0.003545	0.108397	-0.009097	-0.599847	5.716959	-3.855161
7141	0	0.390545	10.687401	-0.926097	0.003906	0.106873	-0.009277	-0.617224	5.709845	-3.859718
7142	0	0.334893	10.474120	-1.063186	0.003355	0.104739	-0.010650	-0.637543	5.707802	-3.880951
7143	0	0.230874	10.205280	-1.041964	0.002319	0.102051	-0.010437	-0.657637	5.710864	-3.903309
7144	0	0.222617	10.016283	-0.868282	0.002237	0.100162	-0.008695	-0.672188	5.714991	-3.932445
7145	0	0.218680	9.723008	-0.664061	0.002197	0.097229	-0.006653	-0.687888	5.719266	-3.966242
7146	0	0.186837	9.527750	-0.441892	0.001872	0.095277	-0.004432	-0.704467	5.716455	-3.999814
7147	0	0.140432	9.295720	-0.431913	0.001404	0.092957	-0.004333	-0.723384	5.708591	-4.038158
7148	0	0.152341	9.106630	-0.398164	0.001527	0.091065	-0.004001	-0.748402	5.705594	-4.072186
7149	0	0.165076	8.935630	-0.345627	0.001648	0.089355	-0.003479	-0.778308	5.694596	-4.095061
7150	0	0.159358	8.783118	-0.360196	0.001592	0.087831	-0.003618	-0.799808	5.684356	-4.112292
7151	0	0.140954	8.642701	-0.553365	0.001404	0.086426	-0.005554	-0.827092	5.668420	-4.127091
7152	0	0.117288	8.527008	-0.769872	0.001170	0.085269	-0.007711	-0.843579	5.656135	-4.131038
7153	0	0.140554	8.422927	-0.896481	0.001404	0.084229	-0.008972	-0.852706	5.645193	-4.127236
7154	0	0.183982	8.416773	-0.890231	0.001834	0.084168	-0.008897	-0.844229	5.628586	-4.123322
7155	0	0.232156	8.520362	-0.813232	0.002319	0.085205	-0.008118	-0.823409	5.617005	-4.117639
7156	0	0.238921	8.715282	-0.713979	0.002384	0.087155	-0.007111	-0.783319	5.601901	-4.101297
7157	0	0.318300	8.898711	-0.576544	0.003174	0.088989	-0.005737	-0.744875	5.581382	-4.076329
7158	0	0.344133	9.118133	-0.435539	0.003436	0.091183	-0.004331	-0.711044	5.565603	-4.046638
7159	0	0.336665	9.356495	-0.485275	0.003357	0.093567	-0.004822	-0.670041	5.544421	-4.013516
7160	0	0.302394	9.587917	-0.577143	0.003011	0.095881	-0.005740	-0.629470	5.519474	-3.975435
7161	0	0.245119	9.801926	-0.851800	0.002441	0.098022	-0.008484	-0.586619	5.499585	-3.939495
7162	0	0.240989	10.008767	-0.961429	0.002400	0.100090	-0.009592	-0.558175	5.480502	-3.898280
7163	0	0.251063	10.204774	-0.955191	0.002502	0.102051	-0.009521	-0.520947	5.462934	-3.858432
7164	0	0.271033	10.442106	-0.986252	0.002702	0.104424	-0.009829	-0.480961	5.444937	-3.822872
7165	0	0.226422	10.619781	-1.095667	0.002258	0.106201	-0.010925	-0.445236	5.429662	-3.801406
7166	0	0.191183	10.747347	-1.022331	0.001904	0.107476	-0.010196	-0.414275	5.411657	-3.786235
7167	0	0.177111	10.870144	-0.845058	0.001770	0.108704	-0.008423	-0.383592	5.401153	-3.774045
7168	0	0.250220	10.973656	-0.641907	0.002504	0.109737	-0.006404	-0.367000	5.394092	-3.775703
7169	0	0.237944	10.974077	-0.672144	0.002380	0.109741	-0.006714	-0.357990	5.385582	-3.768940
7170	0	0.206894	10.937334	-0.776410	0.002072	0.109373	-0.007767	-0.359565	5.379548	-3.762543
7171	0	0.219375	10.809475	-0.846580	0.002197	0.108093	-0.008484	-0.377791	5.373618	-3.758020
7172	0	0.212349	10.577843	-0.959132	0.002129	0.105777	-0.009608	-0.395826	5.369173	-3.764481
7173	0	0.237386	10.388421	-1.157675	0.002380	0.103882	-0.011597	-0.417368	5.366074	-3.769569
7174	0	0.211531	10.150729	-1.080878	0.002123	0.101505	-0.010826	-0.437051	5.363928	-3.787827
7175	0	0.279555	9.948883	-0.853110	0.002808	0.099487	-0.008545	-0.453193	5.367595	-3.808601
7176	0	0.290220	9.710967	-0.655492	0.002907	0.097109	-0.006565	-0.465964	5.363250	-3.835322
7177	0	0.322822	9.564309	-0.517362	0.003235	0.095642	-0.005188	-0.484130	5.361809	-3.862870
7178	0	0.291169	9.369110	-0.477391	0.002916	0.093690	-0.004794	-0.509785	5.358130	-3.892188
7179	0	0.340983	9.198151	-0.424599	0.003418	0.091980	-0.004272	-0.543654	5.358851	-3.916708
7180	0	0.345960	9.015171	-0.334630	0.003463	0.090151	-0.003366	-0.569822	5.353486	-3.937696
7181	0	0.299089	8.862392	-0.357952	0.002991	0.088623	-0.003601	-0.597617	5.343467	-3.946978
7182	0	0.207466	8.752865	-0.653132	0.002074	0.087527	-0.006550	-0.621296	5.332542	-3.951387
7183	0	0.122273	8.654895	-0.847237	0.001221	0.086548	-0.008484	-0.635551	5.319375	-3.948775
7184	0	0.129135	8.624515	-0.961480	0.001286	0.086245	-0.009621	-0.642037	5.301368	-3.940195
7185	0	0.091451	8.624244	-0.940169	0.000916	0.086243	-0.009399	-0.637571	5.292401	-3.927119
7186	0	0.122143	8.758294	-0.801687	0.001218	0.087584	-0.008000	-0.614457	5.277298	-3.914102
7187	0	0.122101	8.904848	-0.673787	0.001221	0.089050	-0.006714	-0.581699	5.266414	-3.893398
7188	0	0.171133	9.075495	-0.477646	0.001709	0.090756	-0.004749	-0.545680	5.252738	-3.876526
7189	0	0.250762	9.265050	-0.361976	0.002502	0.092651	-0.003601	-0.520256	5.235079	-3.851162
7190	0	0.258055	9.453962	-0.493618	0.002574	0.094541	-0.004921	-0.499391	5.215970	-3.822594
7191	0	0.214687	9.661734	-0.630309	0.002136	0.096619	-0.006287	-0.477330	5.192405	-3.790277
7192	0	0.179792	9.844451	-0.835011	0.001792	0.098446	-0.008335	-0.457182	5.175004	-3.749918
7193	0	0.202022	10.009563	-1.008967	0.002014	0.100098	-0.010071	-0.432670	5.158116	-3.705489
7194	0	0.264360	10.137271	-1.055275	0.002636	0.101375	-0.010536	-0.411168	5.139393	-3.669326
7195	0	0.305822	10.320783	-1.082635	0.003052	0.103210	-0.010803	-0.383093	5.121770	-3.642074
7196	0	0.380165	10.478866	-1.142493	0.003797	0.104792	-0.011399	-0.353190	5.105374	-3.625370
7197	0	0.341603	10.583328	-0.960173	0.003418	0.105835	-0.009583	-0.330659	5.096383	-3.611890
7198	0	0.328695	10.674658	-0.750216	0.003291	0.106748	-0.007485	-0.311002	5.089592	-3.598626
7199	0	0.335242	10.723846	-0.617233	0.003357	0.107239	-0.006165	-0.301329	5.083105	-3.587845
7200	0	0.309537	10.736085	-0.598451	0.003103	0.107360	-0.005998	-0.314621	5.080313	-3.589758
7201	0	0.244064	10.595849	-0.822114	0.002441	0.105957	-0.008240	-0.333503	5.069696	-3.584217
7202	0	0.188470	10.480213	-0.952641	0.001890	0.104800	-0.009546	-0.354246	5.064071	-3.580809
7203	0	0.213191	10.296913	-1.108309	0.002136	0.102966	-0.011108	-0.381686	5.056911	-3.585635
7204	0	0.126106	10.108168	-1.091323	0.001273	0.101079	-0.010937	-0.407377	5.058668	-3.587547
7205	0	0.090401	9.961146	-1.005119	0.000916	0.099609	-0.010071	-0.429233	5.059737	-3.601626
7206	0	0.149186	9.802657	-0.861655	0.001503	0.098025	-0.008629	-0.442884	5.060787	-3.609633
7207	0	0.158058	9.625324	-0.603141	0.001587	0.096252	-0.006042	-0.455591	5.056818	-3.625046
7208	0	0.175068	9.466712	-0.393393	0.001758	0.094666	-0.003946	-0.470183	5.054163	-3.639069
7209	0	0.188821	9.344588	-0.406702	0.001892	0.093445	-0.004089	-0.497603	5.047898	-3.665865
7210	0	0.224393	9.155591	-0.383723	0.002251	0.091555	-0.003863	-0.529670	5.044838	-3.672097
7211	0	0.280664	9.027230	-0.449117	0.002808	0.090271	-0.004517	-0.561631	5.034476	-3.684304
7212	0	0.243962	8.966502	-0.535581	0.002439	0.089664	-0.005382	-0.593682	5.021185	-3.685199
7213	0	0.256408	8.880785	-0.779299	0.002563	0.088806	-0.007812	-0.617916	5.008256	-3.684825
7214	0	0.237909	8.826210	-0.953131	0.002380	0.088261	-0.009544	-0.633328	4.998005	-3.674533
7215	0	0.176786	8.807415	-0.976223	0.001770	0.088074	-0.009766	-0.636280	4.988764	-3.667619
7216	0	0.225510	8.911034	-0.891392	0.002254	0.089111	-0.008904	-0.622707	4.974541	-3.660894
7217	0	0.250222	9.045285	-0.752247	0.002502	0.090454	-0.007507	-0.601888	4.962637	-3.647617
7218	0	0.287141	9.221998	-0.572660	0.002868	0.092221	-0.005708	-0.576279	4.945654	-3.627212
7219	0	0.274952	9.405409	-0.453730	0.002747	0.094055	-0.004517	-0.548561	4.929305	-3.598447
7220	0	0.281911	9.576059	-0.481445	0.002813	0.095761	-0.004804	-0.533320	4.909635	-3.573680
7221	0	0.220329	9.722824	-0.593072	0.002197	0.097229	-0.005920	-0.518692	4.889864	-3.537841
7222	0	0.142410	9.905688	-0.808107	0.001416	0.099057	-0.008079	-0.513473	4.868525	-3.503660
7223	0	0.098531	10.040197	-1.007859	0.000977	0.100403	-0.010071	-0.502263	4.846875	-3.465853
7224	0	0.106231	10.161990	-1.107003	0.001056	0.101621	-0.011064	-0.492767	4.827812	-3.432659
7225	0	0.085812	10.265985	-1.069319	0.000854	0.102661	-0.010681	-0.477464	4.811612	-3.412097
7226	0	0.178062	10.448770	-1.102595	0.001777	0.104489	-0.011011	-0.459368	4.794937	-3.394680
7227	0	0.231885	10.528461	-1.026459	0.002319	0.105286	-0.010254	-0.445847	4.782979	-3.376998
7228	0	0.268216	10.595426	-0.772475	0.002684	0.105955	-0.007712	-0.430809	4.771843	-3.366157
7229	0	0.317232	10.626209	-0.561824	0.003174	0.106262	-0.005615	-0.426338	4.760799	-3.361874
7230	0	0.279868	10.626174	-0.640960	0.002804	0.106261	-0.006415	-0.431295	4.753515	-3.357686
7231	0	0.256111	10.510365	-0.694210	0.002563	0.105103	-0.006958	-0.447466	4.743228	-3.355501
7232	0	0.249064	10.351991	-0.848722	0.002497	0.103518	-0.008514	-0.476494	4.736910	-3.356710
7233	0	0.304746	10.223613	-0.968234	0.003052	0.102234	-0.009705	-0.500669	4.728393	-3.363058
7234	0	0.303637	10.053138	-0.981937	0.003042	0.100529	-0.009845	-0.529059	4.721521	-3.374495
7235	0	0.261814	9.839016	-0.944670	0.002625	0.098389	-0.009460	-0.544567	4.715268	-3.389809
7236	0	0.284549	9.698815	-0.783370	0.002856	0.096987	-0.007847	-0.559790	4.714560	-3.408136
7237	0	0.280405	9.539891	-0.560064	0.002808	0.095398	-0.005615	-0.577151	4.705985	-3.429827
7238	0	0.212581	9.387395	-0.373440	0.002130	0.093873	-0.003756	-0.602648	4.698123	-3.452403
7239	0	0.207448	9.246898	-0.339900	0.002075	0.092468	-0.003418	-0.625642	4.686527	-3.466856
7240	0	0.189053	9.137173	-0.451681	0.001889	0.091371	-0.004540	-0.654629	4.671979	-3.479382
7241	0	0.158384	9.027214	-0.437204	0.001587	0.090271	-0.004395	-0.682375	4.662885	-3.488535
7242	0	0.121336	8.905480	-0.591301	0.001214	0.089053	-0.005938	-0.712773	4.650377	-3.486046
7243	0	0.146696	8.838009	-0.651430	0.001465	0.088379	-0.006531	-0.732887	4.634206	-3.485682
7244	0	0.129144	8.807763	-0.843976	0.001286	0.088077	-0.008451	-0.746578	4.613202	-3.475487
7245	0	0.103864	8.807401	-0.945772	0.001038	0.088074	-0.009460	-0.748463	4.598585	-3.461550
7246	0	0.134694	8.911036	-0.745254	0.001344	0.089111	-0.007442	-0.732602	4.581047	-3.447910
7247	0	0.147490	9.063598	-0.678907	0.001465	0.090637	-0.006775	-0.713042	4.554886	-3.436459
7248	0	0.222317	9.197599	-0.529572	0.002217	0.091977	-0.005279	-0.689773	4.533981	-3.417154
7249	0	0.245293	9.387101	-0.434989	0.002441	0.093872	-0.004333	-0.667380	4.505912	-3.388519
7250	0	0.308237	9.557748	-0.425518	0.003075	0.095578	-0.004245	-0.652753	4.482709	-3.363609
7251	0	0.330654	9.704532	-0.543595	0.003296	0.097046	-0.005432	-0.645719	4.456215	-3.331459
7252	0	0.259758	9.887392	-0.758743	0.002585	0.098875	-0.007577	-0.631115	4.428617	-3.297348
7253	0	0.239215	10.021854	-1.001879	0.002380	0.100220	-0.010010	-0.618375	4.402197	-3.264444
7254	0	0.247352	10.155818	-1.119995	0.002465	0.101560	-0.011189	-0.603268	4.379804	-3.237220
7255	0	0.232640	10.308663	-1.130605	0.002319	0.103088	-0.011292	-0.584798	4.358943	-3.206324
7256	0	0.270059	10.454762	-1.048399	0.002699	0.104549	-0.010467	-0.563751	4.343532	-3.189972
7257	0	0.226163	10.534538	-0.953512	0.002258	0.105347	-0.009521	-0.547227	4.326073	-3.178876
7258	0	0.244589	10.656366	-0.791319	0.002447	0.106565	-0.007901	-0.532702	4.313492	-3.169912
7259	0	0.244043	10.729972	-0.537321	0.002441	0.107300	-0.005371	-0.528991	4.300660	-3.165477
7260	0	0.262205	10.729903	-0.561632	0.002622	0.107299	-0.005620	-0.531342	4.286257	-3.153557
7261	0	0.189532	10.620200	-0.688331	0.001892	0.106201	-0.006897	-0.544785	4.268812	-3.153220
7262	0	0.177735	10.480074	-0.843868	0.001776	0.104799	-0.008457	-0.563660	4.252970	-3.150131
7263	0	0.134589	10.345706	-0.955541	0.001343	0.103455	-0.009583	-0.592441	4.235254	-3.154196
7264	0	0.152715	10.181356	-1.054755	0.001532	0.101811	-0.010568	-0.613885	4.225731	-3.161804
7265	0	0.139949	9.973325	-0.907509	0.001404	0.099731	-0.009094	-0.634831	4.216156	-3.177416
7266	0	0.224257	9.814830	-0.880466	0.002250	0.098147	-0.008813	-0.643684	4.209823	-3.194059
7267	0	0.250091	9.643619	-0.523798	0.002502	0.096436	-0.005249	-0.656361	4.198031	-3.219286
7268	0	0.262007	9.497124	-0.362825	0.002622	0.094971	-0.003641	-0.671315	4.186624	-3.238719
7269	0	0.268918	9.356726	-0.303734	0.002686	0.093567	-0.003052	-0.688369	4.168885	-3.256463
7270	0	0.287259	9.204191	-0.391998	0.002874	0.092041	-0.003940	-0.712205	4.157443	-3.270693
7271	0	0.281752	9.069870	-0.382723	0.002808	0.090698	-0.003845	-0.734058	4.131084	-3.280483
7272	0	0.276934	8.954053	-0.513337	0.002766	0.089540	-0.005153	-0.757668	4.112201	-3.279768
7273	0	0.268936	8.892923	-0.682132	0.002686	0.088928	-0.006836	-0.774974	4.093010	-3.270003
7274	0	0.220708	8.838180	-0.838298	0.002204	0.088381	-0.008394	-0.788114	4.074578	-3.262975
7275	0	0.189359	8.813513	-0.933465	0.001892	0.088135	-0.009338	-0.791333	4.058391	-3.251657
7276	0	0.141042	8.850034	-0.891015	0.001407	0.088501	-0.008904	-0.782351	4.039147	-3.242000
7277	0	0.146967	8.959813	-0.734137	0.001465	0.089600	-0.007324	-0.758842	4.018610	-3.236246
7278	0	0.154496	9.106008	-0.555061	0.001535	0.091062	-0.005528	-0.729119	3.992273	-3.218245
7279	0	0.153149	9.228408	-0.405073	0.001526	0.092285	-0.004028	-0.699453	3.970766	-3.198250
7280	0	0.203305	9.417338	-0.439687	0.002025	0.094174	-0.004379	-0.676015	3.945878	-3.171382
7281	0	0.214492	9.582430	-0.483575	0.002136	0.095825	-0.004822	-0.657308	3.920851	-3.143357
7282	0	0.191828	9.698083	-0.736613	0.001910	0.096982	-0.007353	-0.639494	3.897100	-3.109824
7283	0	0.153370	9.875366	-0.867948	0.001526	0.098755	-0.008667	-0.622940	3.874080	-3.072780
7284	0	0.161812	10.039690	-1.121198	0.001603	0.100399	-0.011195	-0.601714	3.843606	-3.040152
7285	0	0.171690	10.119410	-1.137081	0.001709	0.101196	-0.011353	-0.579045	3.820987	-3.012794
7286	0	0.222076	10.259218	-1.129471	0.002213	0.102595	-0.011268	-0.546928	3.797723	-2.993769
7287	0	0.299514	10.412324	-1.028039	0.002991	0.104126	-0.010254	-0.515912	3.778582	-2.979092
7288	0	0.337410	10.503322	-0.874788	0.003366	0.105036	-0.008720	-0.484128	3.754814	-2.967638
7289	0	0.293806	10.528423	-0.606299	0.002930	0.105286	-0.006042	-0.460112	3.731272	-2.957863
7290	0	0.343606	10.631990	-0.529943	0.003434	0.106320	-0.005291	-0.449394	3.714767	-2.948533
7291	0	0.311863	10.601806	-0.506242	0.003113	0.106018	-0.005066	-0.451712	3.694077	-2.942615
7292	0	0.318746	10.492017	-0.712214	0.003184	0.104919	-0.007134	-0.463773	3.676147	-2.938488
7293	0	0.293052	10.339512	-0.895387	0.002930	0.103394	-0.008972	-0.482799	3.660521	-2.941656
7294	0	0.225776	10.199473	-1.100158	0.002259	0.101994	-0.011012	-0.493178	3.647259	-2.941549
7295	0	0.189063	10.052572	-1.067374	0.001892	0.100525	-0.010681	-0.500319	3.633815	-2.951997
7296	0	0.151688	9.863440	-0.980691	0.001523	0.098634	-0.009812	-0.505219	3.625776	-2.961516
7297	0	0.182646	9.747345	-0.805403	0.001831	0.097473	-0.008057	-0.507006	3.616371	-2.976538
7298	0	0.206368	9.637468	-0.566980	0.002067	0.096375	-0.005672	-0.507922	3.605669	-2.996256
7299	0	0.225561	9.503209	-0.389914	0.002258	0.095032	-0.003906	-0.515440	3.595137	-3.014072
7300	0	0.164037	9.356707	-0.315629	0.001642	0.093567	-0.003160	-0.519341	3.583814	-3.028429
7301	0	0.201672	9.301797	-0.346695	0.002014	0.093018	-0.003479	-0.533076	3.566830	-3.042305
7302	0	0.177453	9.179860	-0.447771	0.001774	0.091798	-0.004494	-0.551861	3.551814	-3.052483
7303	0	0.195524	9.051607	-0.572187	0.001953	0.090515	-0.005737	-0.570020	3.534639	-3.050513
7304	0	0.171762	9.027362	-0.697808	0.001713	0.090273	-0.006989	-0.581860	3.513938	-3.048737
7305	0	0.202208	9.002658	-0.927830	0.002014	0.090027	-0.009277	-0.579027	3.489498	-3.037574
7306	0	0.166771	8.978091	-1.026254	0.001663	0.089782	-0.010256	-0.568908	3.469109	-3.034135
7307	0	0.244695	9.063560	-0.849944	0.002441	0.090637	-0.008484	-0.547560	3.447620	-3.023369
7308	0	0.252090	9.160792	-0.780434	0.002513	0.091610	-0.007783	-0.519109	3.423179	-3.013841
7309	0	0.299644	9.289403	-0.557579	0.002991	0.092896	-0.005554	-0.490755	3.401622	-3.000946
7310	0	0.312755	9.435642	-0.451948	0.003124	0.094357	-0.004499	-0.464603	3.382989	-2.982209
7311	0	0.312149	9.588513	-0.562914	0.003113	0.095886	-0.005615	-0.446083	3.357890	-2.961554
7312	0	0.271130	9.704178	-0.620914	0.002703	0.097043	-0.006193	-0.425234	3.333076	-2.932684
7313	0	0.220787	9.826537	-0.697198	0.002197	0.098267	-0.006958	-0.407139	3.306172	-2.907890
7314	0	0.180106	9.948175	-0.950554	0.001792	0.099483	-0.009489	-0.386429	3.281478	-2.884499
7315	0	0.171578	10.064483	-1.118765	0.001709	0.100647	-0.011169	-0.363937	3.259790	-2.859513
7316	0	0.209206	10.173803	-1.110968	0.002089	0.101741	-0.011085	-0.333932	3.241366	-2.846126
7317	0	0.220125	10.241464	-0.997207	0.002197	0.102417	-0.009949	-0.306076	3.222556	-2.830532
7318	0	0.238904	10.350898	-0.843225	0.002388	0.103511	-0.008410	-0.279184	3.206931	-2.818052
7319	0	0.214037	10.375807	-0.807738	0.002136	0.103760	-0.008057	-0.254703	3.187897	-2.815883
7320	0	0.208117	10.412235	-0.561093	0.002083	0.104123	-0.005596	-0.236897	3.175478	-2.812566
7321	0	0.219995	10.430889	-0.531265	0.002197	0.104309	-0.005310	-0.232603	3.158382	-2.813376
7322	0	0.256797	10.333195	-0.659161	0.002568	0.103332	-0.006598	-0.237706	3.144308	-2.809251
7323	0	0.255990	10.205164	-0.816912	0.002563	0.102051	-0.008179	-0.247079	3.133861	-2.807587
7324	0	0.310387	10.162646	-0.943088	0.003105	0.101625	-0.009441	-0.257591	3.120736	-2.809178
7325	0	0.268153	9.991530	-0.988120	0.002686	0.099915	-0.009888	-0.263732	3.110571	-2.815213
7326	0	0.260619	9.820708	-0.944488	0.002616	0.098207	-0.009448	-0.266137	3.107171	-2.822639
7327	0	0.237351	9.692429	-0.866366	0.002380	0.096924	-0.008667	-0.268658	3.100660	-2.826352
7328	0	0.254169	9.576463	-0.719313	0.002550	0.095764	-0.007196	-0.271434	3.096397	-2.842746
7329	0	0.322957	9.460468	-0.530993	0.003235	0.094604	-0.005310	-0.270514	3.088850	-2.853579
7330	0	0.346767	9.368899	-0.451682	0.003469	0.093689	-0.004517	-0.269167	3.076044	-2.860964
7331	0	0.299293	9.252933	-0.396493	0.002991	0.092529	-0.003967	-0.270896	3.059561	-2.865652
7332	0	0.280932	9.210239	-0.450717	0.002811	0.092102	-0.004513	-0.276753	3.048318	-2.872349
7333	0	0.189398	9.124797	-0.597455	0.001892	0.091248	-0.005981	-0.283983	3.031662	-2.865366
7334	0	0.140852	9.124788	-0.639041	0.001407	0.091248	-0.006395	-0.288742	3.015059	-2.858241
7335	0	0.134046	9.106466	-0.774942	0.001343	0.091064	-0.007751	-0.289955	3.003650	-2.855064
7336	0	0.140213	9.100264	-0.879279	0.001399	0.091003	-0.008785	-0.278935	2.985551	-2.841666
7337	0	0.134319	9.191779	-0.813064	0.001343	0.091919	-0.008118	-0.261269	2.970834	-2.828682
7338	0	0.189830	9.283002	-0.736944	0.001892	0.092832	-0.007351	-0.236932	2.949007	-2.816315
7339	0	0.232390	9.405418	-0.556916	0.002319	0.094055	-0.005554	-0.217136	2.929202	-2.797680
7340	0	0.245654	9.533263	-0.554434	0.002450	0.095334	-0.005523	-0.189557	2.907021	-2.774756
7341	0	0.244621	9.680077	-0.538663	0.002441	0.096802	-0.005371	-0.169611	2.886856	-2.748832
7342	0	0.258199	9.814082	-0.626759	0.002573	0.098142	-0.006258	-0.156899	2.862060	-2.723919
7343	0	0.226331	9.930330	-0.818822	0.002258	0.099304	-0.008179	-0.144395	2.842266	-2.693969
7344	0	0.233724	10.021609	-0.985285	0.002330	0.100217	-0.009847	-0.135892	2.819964	-2.672418
7345	0	0.225978	10.131710	-1.093666	0.002258	0.101318	-0.010925	-0.121519	2.804580	-2.647773
7346	0	0.299885	10.222939	-1.096202	0.002994	0.102231	-0.010948	-0.104360	2.785090	-2.620692
7347	0	0.293465	10.265920	-0.990630	0.002930	0.102661	-0.009888	-0.082028	2.765683	-2.600857
7348	0	0.293869	10.381545	-0.902815	0.002939	0.103817	-0.009010	-0.060809	2.752298	-2.583437
7349	0	0.268179	10.400296	-0.740000	0.002686	0.104004	-0.007385	-0.043205	2.742470	-2.576435
7350	0	0.267217	10.418504	-0.625860	0.002678	0.104185	-0.006255	-0.038075	2.734873	-2.568888
7351	0	0.231537	10.412620	-0.616232	0.002319	0.104126	-0.006165	-0.039262	2.725449	-2.566509
7352	0	0.249097	10.321115	-0.712813	0.002494	0.103210	-0.007137	-0.048200	2.714841	-2.565115
7353	0	0.200923	10.174692	-0.871382	0.002014	0.101746	-0.008728	-0.062966	2.706446	-2.565716
7354	0	0.194082	10.083437	-1.009020	0.001943	0.100833	-0.010104	-0.077550	2.694356	-2.571181
7355	0	0.176584	9.930559	-0.944665	0.001770	0.099304	-0.009460	-0.092144	2.685143	-2.575430
7356	0	0.157129	9.796390	-0.955115	0.001578	0.097963	-0.009556	-0.096183	2.679226	-2.583989
7357	0	0.139756	9.674115	-0.841897	0.001404	0.096741	-0.008423	-0.099368	2.672775	-2.588772
7358	0	0.156566	9.545955	-0.651693	0.001575	0.095459	-0.006523	-0.105446	2.669975	-2.605131
7359	0	0.176743	9.405565	-0.524140	0.001770	0.094055	-0.005249	-0.113460	2.659877	-2.614167
7360	0	0.297619	9.338448	-0.394338	0.002985	0.093384	-0.003953	-0.124238	2.657685	-2.622141
7361	0	0.304847	9.228577	-0.389430	0.003052	0.092285	-0.003906	-0.138107	2.648648	-2.628034
7362	0	0.261682	9.149370	-0.477887	0.002617	0.091493	-0.004799	-0.162109	2.635394	-2.629237
7363	0	0.250248	9.076049	-0.639150	0.002502	0.090759	-0.006409	-0.182699	2.621831	-2.625598
7364	0	0.219593	9.039605	-0.733870	0.002196	0.090395	-0.007352	-0.198266	2.608783	-2.617938
7365	0	0.183129	9.002804	-0.859354	0.001831	0.090027	-0.008606	-0.212881	2.595043	-2.605234
7366	0	0.201351	9.033393	-0.919176	0.002014	0.090334	-0.009192	-0.211341	2.582415	-2.593861
7367	0	0.207930	9.094122	-0.861725	0.002075	0.090942	-0.008606	-0.195824	2.563983	-2.574218
7368	0	0.251085	9.246429	-0.723903	0.002510	0.092465	-0.007225	-0.177176	2.549637	-2.558953
7369	0	0.250597	9.368799	-0.532564	0.002502	0.093689	-0.005310	-0.156865	2.531824	-2.540884
7370	0	0.214448	9.490702	-0.425949	0.002143	0.094908	-0.004244	-0.136830	2.516064	-2.515494
7371	0	0.244853	9.637390	-0.489138	0.002441	0.096375	-0.004883	-0.125457	2.493973	-2.492391
7372	0	0.221644	9.747091	-0.545408	0.002212	0.097471	-0.005450	-0.119870	2.474560	-2.463877
7373	0	0.189886	9.863271	-0.836147	0.001892	0.098633	-0.008362	-0.119279	2.453585	-2.434394
7374	0	0.117868	9.954664	-0.940663	0.001173	0.099547	-0.009399	-0.110139	2.434160	-2.408936
7375	0	0.104432	10.070703	-1.099462	0.001038	0.100708	-0.010986	-0.099822	2.413930	-2.380962
7376	0	0.129893	10.180248	-1.113699	0.001295	0.101804	-0.011126	-0.085905	2.396880	-2.356813
7377	0	0.177007	10.272039	-1.021082	0.001770	0.102722	-0.010193	-0.064764	2.383880	-2.340965
7378	0	0.250048	10.375482	-0.877894	0.002501	0.103756	-0.008765	-0.048477	2.371969	-2.333123
7379	0	0.256520	10.443017	-0.776417	0.002563	0.104431	-0.007751	-0.033343	2.357108	-2.317925
7380	0	0.262486	10.467314	-0.552486	0.002627	0.104673	-0.005519	-0.025774	2.346970	-2.310206
7381	0	0.280389	10.443168	-0.566837	0.002808	0.104431	-0.005676	-0.033347	2.338227	-2.299221
7382	0	0.285958	10.376151	-0.625897	0.002861	0.103761	-0.006271	-0.046059	2.326990	-2.292522
7383	0	0.280580	10.235787	-0.858378	0.002808	0.102356	-0.008606	-0.069867	2.316160	-2.284774
7384	0	0.237054	10.132406	-0.976475	0.002377	0.101322	-0.009783	-0.089246	2.309961	-2.284523
7385	0	0.194667	10.040505	-1.066143	0.001953	0.100403	-0.010681	-0.110723	2.304213	-2.289741
7386	0	0.205798	9.863813	-1.081316	0.002062	0.098637	-0.010826	-0.124617	2.295603	-2.290481
7387	0	0.200814	9.747386	-0.896574	0.002014	0.097473	-0.008972	-0.131034	2.289783	-2.296123
7388	0	0.248296	9.631534	-0.693548	0.002490	0.096314	-0.006946	-0.142015	2.285678	-2.304855
7389	0	0.231288	9.545964	-0.524000	0.002319	0.095459	-0.005249	-0.151803	2.281312	-2.316572
7390	0	0.206433	9.430081	-0.430338	0.002062	0.094300	-0.004316	-0.166448	2.266381	-2.326412
7391	0	0.183359	9.356753	-0.339922	0.001831	0.093567	-0.003418	-0.188335	2.251219	-2.325577
7392	0	0.128705	9.253104	-0.415750	0.001287	0.092530	-0.004175	-0.209236	2.238219	-2.318114
7393	0	0.140834	9.149316	-0.559020	0.001404	0.091492	-0.005615	-0.239662	2.220252	-2.318440
7394	0	0.147030	9.100799	-0.694775	0.001473	0.091006	-0.006969	-0.266142	2.211794	-2.310228
7395	0	0.116357	9.039426	-0.859284	0.001160	0.090393	-0.008606	-0.281928	2.194565	-2.301772
7396	0	0.147375	9.063953	-0.912516	0.001472	0.090639	-0.009130	-0.286564	2.180762	-2.289651
7397	0	0.140523	9.094152	-0.891975	0.001404	0.090942	-0.008911	-0.274849	2.166861	-2.275249
7398	0	0.202293	9.209933	-0.686296	0.002016	0.092100	-0.006854	-0.262847	2.146170	-2.262689
7399	0	0.214251	9.332201	-0.532065	0.002136	0.093323	-0.005310	-0.248917	2.126253	-2.245716
7400	0	0.288561	9.454122	-0.472550	0.002881	0.094542	-0.004722	-0.243310	2.108425	-2.225839
7401	0	0.287492	9.570264	-0.427911	0.002869	0.095703	-0.004272	-0.234456	2.088499	-2.201966
7402	0	0.288875	9.667745	-0.465507	0.002881	0.096678	-0.004653	-0.231137	2.066803	-2.171672
7403	0	0.324124	9.790037	-0.573405	0.003235	0.097900	-0.005737	-0.234130	2.046920	-2.140008
7404	0	0.270586	9.875461	-0.780787	0.002699	0.098755	-0.007807	-0.232136	2.026906	-2.115525
7405	0	0.232782	9.967044	-1.025172	0.002319	0.099670	-0.010254	-0.233937	2.005602	-2.090594
7406	0	0.191652	10.058536	-1.116959	0.001909	0.100586	-0.011166	-0.228636	1.985583	-2.076346
7407	0	0.134447	10.143948	-1.068998	0.001343	0.101440	-0.010681	-0.217971	1.971993	-2.061929
7408	0	0.207912	10.229191	-0.991697	0.002078	0.102293	-0.009906	-0.204713	1.959078	-2.050829
7409	0	0.238500	10.302646	-0.788366	0.002380	0.103027	-0.007874	-0.192647	1.942195	-2.036538
7410	0	0.245672	10.308594	-0.655758	0.002450	0.103086	-0.006552	-0.185278	1.923130	-2.032066
7411	0	0.250539	10.345463	-0.506365	0.002502	0.103455	-0.005066	-0.186974	1.908353	-2.026477
7412	0	0.195896	10.284462	-0.609287	0.001958	0.102844	-0.006100	-0.193742	1.895611	-2.014623
7413	0	0.189219	10.235689	-0.706649	0.001892	0.102356	-0.007080	-0.208207	1.883981	-2.011369
7414	0	0.164652	10.156561	-0.862622	0.001647	0.101564	-0.008640	-0.223280	1.872979	-2.007184
7415	0	0.195412	10.016033	-0.950402	0.001953	0.100159	-0.009521	-0.242460	1.860280	-2.006169
7416	0	0.177445	9.912520	-0.922919	0.001772	0.099124	-0.009243	-0.257571	1.845897	-2.000988
7417	0	0.219372	9.784042	-0.883923	0.002197	0.097839	-0.008850	-0.269413	1.838456	-2.010515
7418	0	0.255220	9.662053	-0.753684	0.002556	0.096620	-0.007547	-0.281090	1.831441	-2.017315
7419	0	0.244079	9.588675	-0.603447	0.002441	0.095886	-0.006042	-0.289748	1.821168	-2.024765
7420	0	0.280730	9.545919	-0.498539	0.002807	0.095459	-0.004990	-0.294037	1.809589	-2.031315
7421	0	0.268539	9.442202	-0.456461	0.002686	0.094421	-0.004578	-0.309162	1.798943	-2.038213
7422	0	0.262481	9.362840	-0.362422	0.002624	0.093628	-0.003637	-0.324526	1.786460	-2.034877
7423	0	0.232027	9.295738	-0.517260	0.002319	0.092957	-0.005188	-0.342829	1.774418	-2.038519
7424	0	0.220193	9.234775	-0.575670	0.002198	0.092347	-0.005768	-0.355963	1.758811	-2.030688
7425	0	0.219943	9.204182	-0.719125	0.002197	0.092041	-0.007202	-0.368958	1.745105	-2.020554
7426	0	0.220648	9.240815	-0.809552	0.002201	0.092408	-0.008097	-0.369829	1.727476	-2.009538
7427	0	0.189505	9.234604	-0.848491	0.001892	0.092346	-0.008484	-0.367998	1.712929	-1.999439
7428	0	0.165703	9.295459	-0.752184	0.001654	0.092956	-0.007510	-0.352987	1.697920	-1.992941
7429	0	0.146888	9.368821	-0.672349	0.001465	0.093689	-0.006714	-0.340654	1.682177	-1.981715
7430	0	0.172315	9.502919	-0.515655	0.001717	0.095030	-0.005147	-0.328555	1.663522	-1.969255
7431	0	0.214405	9.612981	-0.489046	0.002136	0.096130	-0.004883	-0.318910	1.643454	-1.956316
7432	0	0.221662	9.716594	-0.477746	0.002213	0.097166	-0.004777	-0.317848	1.627897	-1.943843
7433	0	0.238373	9.820541	-0.598265	0.002380	0.098206	-0.005981	-0.316124	1.613162	-1.919170
7434	0	0.190915	9.893670	-0.714590	0.001899	0.098937	-0.007144	-0.313547	1.590571	-1.899727
7435	0	0.238440	9.973143	-0.829985	0.002380	0.099731	-0.008301	-0.314316	1.575487	-1.884561
7436	0	0.185029	10.003454	-0.977401	0.001839	0.100036	-0.009765	-0.303214	1.551906	-1.868762
7437	0	0.238674	10.107336	-1.001695	0.002380	0.101074	-0.010010	-0.294627	1.534448	-1.852229
7438	0	0.240376	10.174204	-0.955165	0.002393	0.101744	-0.009537	-0.277270	1.511766	-1.839728
7439	0	0.256531	10.217205	-0.849301	0.002563	0.102173	-0.008484	-0.266427	1.499355	-1.837004
7440	0	0.306108	10.241463	-0.765202	0.003055	0.102415	-0.007648	-0.261916	1.481862	-1.829936
7441	0	0.304885	10.241706	-0.653103	0.003052	0.102417	-0.006531	-0.261032	1.474994	-1.829920
7442	0	0.310761	10.192914	-0.670764	0.003106	0.101929	-0.006715	-0.268523	1.463194	-1.827573
7443	0	0.244180	10.131912	-0.725249	0.002441	0.101318	-0.007263	-0.280006	1.452624	-1.823025
7444	0	0.201648	10.022188	-0.826476	0.002014	0.100221	-0.008280	-0.296524	1.439822	-1.823525
7445	0	0.183373	9.906061	-0.798821	0.001831	0.099060	-0.007996	-0.304381	1.426638	-1.826482
7446	0	0.146758	9.802384	-0.852608	0.001470	0.098023	-0.008531	-0.308932	1.418897	-1.829040
7447	0	0.182840	9.710739	-0.731886	0.001831	0.097107	-0.007324	-0.314478	1.412100	-1.831187
7448	0	0.201196	9.606944	-0.749457	0.002008	0.096069	-0.007497	-0.316422	1.398013	-1.833716
7449	0	0.189527	9.527593	-0.567436	0.001892	0.095276	-0.005676	-0.317912	1.384640	-1.842347
7450	0	0.190084	9.454278	-0.462902	0.001898	0.094543	-0.004636	-0.325386	1.371599	-1.847355
7451	0	0.177025	9.393329	-0.475698	0.001770	0.093933	-0.004761	-0.329352	1.361888	-1.851753
7452	0	0.219973	9.326220	-0.517160	0.002197	0.093262	-0.005181	-0.340742	1.349371	-1.851736
7453	0	0.238386	9.277394	-0.529962	0.002380	0.092773	-0.005310	-0.353104	1.335598	-1.850621
7454	0	0.214531	9.216462	-0.644026	0.002142	0.092164	-0.006450	-0.364456	1.321871	-1.846324
7455	0	0.208227	9.222429	-0.774759	0.002075	0.092224	-0.007751	-0.368922	1.303585	-1.837899
7456	0	0.190896	9.222376	-0.847935	0.001905	0.092224	-0.008476	-0.364790	1.289840	-1.822861
7457	0	0.220146	9.271183	-0.775714	0.002197	0.092712	-0.007751	-0.357401	1.275242	-1.815394
7458	0	0.275813	9.392993	-0.674236	0.002754	0.093931	-0.006726	-0.337432	1.261093	-1.805301
7459	0	0.269253	9.442027	-0.593511	0.002686	0.094421	-0.005920	-0.319259	1.243265	-1.792533
7460	0	0.331732	9.606511	-0.560331	0.003309	0.096066	-0.005585	-0.296745	1.224352	-1.782151
7461	0	0.294153	9.649577	-0.464797	0.002930	0.096497	-0.004639	-0.285480	1.200763	-1.760277
7462	0	0.314845	9.783528	-0.589230	0.003137	0.097836	-0.005878	-0.269116	1.177535	-1.739137
7463	0	0.214520	9.832718	-0.751076	0.002136	0.098328	-0.007507	-0.265246	1.157915	-1.715584
7464	0	0.234700	9.960670	-0.831493	0.002337	0.099607	-0.008308	-0.257702	1.137903	-1.695283
7465	0	0.177650	10.034127	-0.867182	0.001770	0.100342	-0.008667	-0.252200	1.121542	-1.677633
7466	0	0.148576	10.082651	-0.997473	0.001477	0.100828	-0.009959	-0.234409	1.102994	-1.662522
7467	0	0.177222	10.162207	-0.941480	0.001770	0.101624	-0.009399	-0.216944	1.091688	-1.642160
7468	0	0.190262	10.216849	-0.810553	0.001896	0.102170	-0.008088	-0.197142	1.075285	-1.631804
7469	0	0.219747	10.266010	-0.746044	0.002197	0.102661	-0.007446	-0.180964	1.066241	-1.623373
7470	0	0.226314	10.290222	-0.639304	0.002258	0.102903	-0.006376	-0.161889	1.052165	-1.617922
7471	0	0.250601	10.278292	-0.555789	0.002502	0.102783	-0.005554	-0.157437	1.039637	-1.619397
7472	0	0.263584	10.229383	-0.586729	0.002631	0.102294	-0.005867	-0.156712	1.025931	-1.618331
7473	0	0.256686	10.137930	-0.762956	0.002563	0.101379	-0.007629	-0.156198	1.013502	-1.618924
7474	0	0.281504	10.021962	-0.908532	0.002813	0.100219	-0.009095	-0.167181	1.002931	-1.611515
7475	0	0.237798	9.899953	-0.976102	0.002380	0.098999	-0.009766	-0.171936	0.996844	-1.617149
7476	0	0.225374	9.826654	-0.884219	0.002254	0.098267	-0.008842	-0.170619	0.987989	-1.618016
7477	0	0.249932	9.735098	-0.811981	0.002502	0.097351	-0.008118	-0.167583	0.983141	-1.620256
7478	0	0.224898	9.606839	-0.665837	0.002252	0.096068	-0.006658	-0.165904	0.978078	-1.628737
7479	0	0.268278	9.533696	-0.500556	0.002686	0.095337	-0.005005	-0.164662	0.973387	-1.634280
7480	0	0.267760	9.460459	-0.427364	0.002680	0.094604	-0.004274	-0.165159	0.968126	-1.635010
7481	0	0.250210	9.362808	-0.451358	0.002502	0.093628	-0.004517	-0.168574	0.960530	-1.635439
7482	0	0.286860	9.307884	-0.481116	0.002868	0.093079	-0.004816	-0.174320	0.951465	-1.636915
7483	0	0.232194	9.252936	-0.591838	0.002319	0.092529	-0.005920	-0.176664	0.940125	-1.632839
7484	0	0.201805	9.210230	-0.664581	0.002019	0.092102	-0.006649	-0.180419	0.933120	-1.632829
7485	0	0.146347	9.167500	-0.787152	0.001465	0.091675	-0.007874	-0.182907	0.926751	-1.624375
7486	0	0.183029	9.191887	-0.848039	0.001828	0.091919	-0.008480	-0.182328	0.916063	-1.620184
7487	0	0.164870	9.228435	-0.824861	0.001648	0.092285	-0.008240	-0.171129	0.907118	-1.616537
7488	0	0.177383	9.307558	-0.723409	0.001771	0.093077	-0.007220	-0.153857	0.895699	-1.608027
7489	0	0.189506	9.411507	-0.605932	0.001892	0.094116	-0.006042	-0.133357	0.884200	-1.597299
7490	0	0.233026	9.515003	-0.493247	0.002325	0.095151	-0.004917	-0.115009	0.870006	-1.584925
7491	0	0.268966	9.612966	-0.483363	0.002686	0.096130	-0.004822	-0.101083	0.857028	-1.563508
7492	0	0.251702	9.692111	-0.650393	0.002510	0.096922	-0.006495	-0.090057	0.841032	-1.547341
7493	0	0.201726	9.783827	-0.697232	0.002014	0.097839	-0.006958	-0.073745	0.829610	-1.522835
7494	0	0.238676	9.868984	-0.858748	0.002386	0.098691	-0.008574	-0.058910	0.821256	-1.502355
7495	0	0.250686	9.979109	-0.953493	0.002502	0.099792	-0.009521	-0.043724	0.808790	-1.477873
7496	0	0.263988	10.051940	-1.005249	0.002633	0.100521	-0.010037	-0.026773	0.793670	-1.465584
7497	0	0.250480	10.113365	-0.965975	0.002502	0.101135	-0.009644	-0.008431	0.783510	-1.456142
7498	0	0.201870	10.174032	-0.920477	0.002018	0.101742	-0.009189	0.009783	0.775245	-1.446409
7499	0	0.231933	10.235496	-0.813028	0.002319	0.102356	-0.008118	0.024113	0.767867	-1.440712
7500	0	0.262309	10.308571	-0.681280	0.002625	0.103086	-0.006801	0.037692	0.762129	-1.432609
7501	0	0.219691	10.259975	-0.562164	0.002197	0.102600	-0.005615	0.045071	0.755431	-1.428665
7502	0	0.262002	10.253813	-0.581285	0.002624	0.102538	-0.005812	0.046536	0.752328	-1.426047
7503	0	0.225482	10.168482	-0.677231	0.002258	0.101685	-0.006775	0.043741	0.749141	-1.422630
7504	0	0.212867	10.058677	-0.859139	0.002129	0.100586	-0.008601	0.032597	0.741894	-1.421576
7505	0	0.182827	9.991555	-0.969485	0.001831	0.099915	-0.009705	0.021676	0.737824	-1.426500
7506	0	0.169944	9.875731	-0.986410	0.001703	0.098757	-0.009869	0.016841	0.734980	-1.430153
7507	0	0.195030	9.783931	-0.976664	0.001953	0.097839	-0.009766	0.018521	0.731012	-1.436396
7508	0	0.212481	9.680052	-0.782039	0.002131	0.096801	-0.007815	0.024953	0.730819	-1.444439
7509	0	0.189483	9.625202	-0.647514	0.001892	0.096252	-0.006470	0.031896	0.720922	-1.453791
7510	0	0.213620	9.515326	-0.562172	0.002141	0.095153	-0.005627	0.026341	0.720212	-1.461884
7511	0	0.274457	9.448255	-0.561407	0.002747	0.094482	-0.005615	0.025140	0.716107	-1.463659
7512	0	0.268296	9.405553	-0.517845	0.002681	0.094055	-0.005186	0.015926	0.706880	-1.462860
7513	0	0.268076	9.332335	-0.603543	0.002686	0.093323	-0.006042	0.007187	0.706057	-1.457660
7514	0	0.236870	9.265296	-0.699760	0.002370	0.092652	-0.007006	-0.002892	0.700838	-1.451490
7515	0	0.219645	9.252988	-0.774479	0.002197	0.092529	-0.007751	-0.011225	0.695201	-1.444408
7516	0	0.250079	9.204226	-0.834609	0.002501	0.092042	-0.008349	-0.015504	0.688279	-1.437373
7517	0	0.225857	9.259027	-0.860659	0.002258	0.092590	-0.008606	-0.014946	0.681425	-1.426504
7518	0	0.232556	9.313744	-0.813214	0.002319	0.093139	-0.008120	0.000350	0.667286	-1.414934
7519	0	0.182782	9.429845	-0.697060	0.001831	0.094299	-0.006958	0.015533	0.664727	-1.402981
7520	0	0.231159	9.490711	-0.583518	0.002313	0.094908	-0.005824	0.028713	0.659533	-1.390677
7521	0	0.238131	9.625194	-0.544064	0.002380	0.096252	-0.005432	0.038787	0.652111	-1.384117
7522	0	0.287123	9.679917	-0.607065	0.002870	0.096800	-0.006061	0.050211	0.643608	-1.363449
7523	0	0.201560	9.722891	-0.701995	0.002014	0.097229	-0.007019	0.050732	0.635487	-1.342364
7524	0	0.196057	9.795967	-0.806722	0.001956	0.097960	-0.008059	0.060266	0.623882	-1.322111
7525	0	0.183476	9.930336	-0.843188	0.001831	0.099304	-0.008423	0.070340	0.613417	-1.309644
7526	0	0.171531	9.978874	-0.985472	0.001716	0.099790	-0.009846	0.080104	0.607830	-1.288802
7527	0	0.177080	10.015823	-0.922120	0.001770	0.100159	-0.009216	0.085345	0.600882	-1.275723
7528	0	0.213948	10.101029	-0.887128	0.002137	0.101011	-0.008861	0.097313	0.592226	-1.267778
7529	0	0.250202	10.125630	-0.813055	0.002502	0.101257	-0.008118	0.111861	0.586705	-1.265719
7530	0	0.262311	10.162100	-0.711588	0.002624	0.101622	-0.007107	0.121879	0.581216	-1.257647
7531	0	0.280545	10.168431	-0.690172	0.002808	0.101685	-0.006897	0.127114	0.577773	-1.252696
7532	0	0.304613	10.174509	-0.671712	0.003047	0.101745	-0.006723	0.120024	0.572980	-1.252573
7533	0	0.292689	10.095242	-0.732156	0.002930	0.100952	-0.007324	0.116799	0.570298	-1.246316
7534	0	0.242987	10.009825	-0.786296	0.002436	0.100098	-0.007869	0.110082	0.571138	-1.242107
7535	0	0.219811	9.906037	-0.872432	0.002197	0.099060	-0.008728	0.105709	0.564370	-1.237520
7536	0	0.170341	9.832877	-0.919876	0.001710	0.098328	-0.009210	0.093056	0.566157	-1.235750
7537	0	0.200887	9.735140	-0.884769	0.002014	0.097351	-0.008850	0.090361	0.566597	-1.237996
7538	0	0.205877	9.686319	-0.780442	0.002065	0.096863	-0.007808	0.086591	0.567979	-1.240395
7539	0	0.201194	9.606931	-0.683689	0.002014	0.096069	-0.006836	0.087922	0.565164	-1.244329
7540	0	0.200650	9.551947	-0.610010	0.002009	0.095519	-0.006105	0.081738	0.563326	-1.249392
7541	0	0.188361	9.491020	-0.573132	0.001892	0.094910	-0.005737	0.074586	0.568258	-1.250072
7542	0	0.144339	9.423878	-0.474077	0.001448	0.094238	-0.004749	0.064199	0.568255	-1.251705
7543	0	0.152315	9.381194	-0.596790	0.001526	0.093811	-0.005981	0.047505	0.566244	-1.248239
7544	0	0.212949	9.369049	-0.649618	0.002131	0.093690	-0.006504	0.037666	0.562157	-1.242866
7545	0	0.195458	9.320134	-0.780431	0.001953	0.093201	-0.007812	0.027276	0.555040	-1.234239
7546	0	0.201708	9.344614	-0.797495	0.002016	0.093446	-0.007979	0.021370	0.548531	-1.221934
7547	0	0.183037	9.332282	-0.811705	0.001831	0.093323	-0.008118	0.020234	0.544116	-1.214819
7548	0	0.226211	9.417639	-0.714967	0.002256	0.094177	-0.007140	0.031314	0.531940	-1.201799
7549	0	0.232312	9.503158	-0.653179	0.002319	0.095032	-0.006531	0.032122	0.522181	-1.192723
7550	0	0.269664	9.582358	-0.629772	0.002692	0.095824	-0.006289	0.041434	0.511653	-1.175982
7551	0	0.250654	9.643522	-0.671702	0.002502	0.096436	-0.006714	0.044642	0.501606	-1.158470
7552	0	0.233375	9.747194	-0.708797	0.002327	0.097472	-0.007087	0.045414	0.488499	-1.142626
7553	0	0.250679	9.802255	-0.793213	0.002502	0.098022	-0.007935	0.041947	0.478381	-1.124617
7554	0	0.251352	9.875497	-0.853835	0.002511	0.098755	-0.008540	0.039072	0.470546	-1.104024
7555	0	0.280865	9.948733	-0.848329	0.002808	0.099487	-0.008484	0.037756	0.464418	-1.087986
7556	0	0.226399	10.009633	-0.873032	0.002260	0.100097	-0.008727	0.040979	0.455194	-1.074576
7557	0	0.189634	10.064687	-0.878936	0.001892	0.100647	-0.008789	0.040784	0.445518	-1.060789
7558	0	0.159181	10.095097	-0.842697	0.001595	0.100951	-0.008424	0.043953	0.443780	-1.052984
7559	0	0.183157	10.113484	-0.812266	0.001831	0.101135	-0.008118	0.049178	0.438406	-1.042418
7560	0	0.213401	10.150056	-0.751778	0.002136	0.101501	-0.007518	0.048708	0.436142	-1.032779
7561	0	0.225561	10.119670	-0.756372	0.002258	0.101196	-0.007568	0.043065	0.434478	-1.026083
7562	0	0.225366	10.095316	-0.827959	0.002253	0.100952	-0.008292	0.028574	0.428592	-1.025011
7563	0	0.183258	10.028121	-0.786750	0.001831	0.100281	-0.007874	0.021529	0.422250	-1.024712
7564	0	0.201155	9.961049	-0.821618	0.002017	0.099609	-0.008228	0.007466	0.423943	-1.026000
7565	0	0.207019	9.869470	-0.859741	0.002075	0.098694	-0.008606	-0.002557	0.425163	-1.022364
7566	0	0.206331	9.790257	-0.833157	0.002065	0.097901	-0.008346	-0.018990	0.422266	-1.024637
7567	0	0.231773	9.735177	-0.762100	0.002319	0.097351	-0.007629	-0.028955	0.419707	-1.023427
7568	0	0.262026	9.619292	-0.681202	0.002621	0.096192	-0.006820	-0.038133	0.415921	-1.028825
7569	0	0.225955	9.558149	-0.689060	0.002258	0.095581	-0.006897	-0.045840	0.410112	-1.033850
7570	0	0.256941	9.491011	-0.614360	0.002565	0.094910	-0.006152	-0.056336	0.400995	-1.032636
7571	0	0.244118	9.436108	-0.541963	0.002441	0.094360	-0.005432	-0.071747	0.397040	-1.029808
7572	0	0.219639	9.405676	-0.588555	0.002196	0.094056	-0.005896	-0.084286	0.392714	-1.025520
7573	0	0.189212	9.368959	-0.664399	0.001892	0.093689	-0.006653	-0.095297	0.388464	-1.021953
7574	0	0.195525	9.338545	-0.760271	0.001952	0.093385	-0.007612	-0.107185	0.380460	-1.023430
7575	0	0.201952	9.320123	-0.792683	0.002014	0.093201	-0.007935	-0.116900	0.369674	-1.020087
7576	0	0.196774	9.332359	-0.822479	0.001964	0.093324	-0.008224	-0.117050	0.360499	-1.011493
7577	0	0.177609	9.344445	-0.781563	0.001770	0.093445	-0.007812	-0.113795	0.348995	-0.997398
7578	0	0.141931	9.435887	-0.745889	0.001415	0.094359	-0.007453	-0.107057	0.340015	-0.986820
7579	0	0.158717	9.533681	-0.665422	0.001587	0.095337	-0.006653	-0.105967	0.335637	-0.972166
7580	0	0.201927	9.564057	-0.580877	0.002014	0.095641	-0.005801	-0.097302	0.325548	-0.961824
7581	0	0.201940	9.692375	-0.628611	0.002014	0.096924	-0.006287	-0.098661	0.315297	-0.949123
7582	0	0.191023	9.741110	-0.652842	0.001903	0.097411	-0.006530	-0.100928	0.302343	-0.935333
7583	0	0.220347	9.832769	-0.683313	0.002197	0.098328	-0.006836	-0.104991	0.291159	-0.916831
7584	0	0.215573	9.905990	-0.756368	0.002149	0.099060	-0.007564	-0.105709	0.279098	-0.898435
7585	0	0.219946	9.967053	-0.823777	0.002197	0.099670	-0.008240	-0.108608	0.272795	-0.888070
7586	0	0.232847	9.985307	-0.909395	0.002323	0.099854	-0.009090	-0.105152	0.263000	-0.874311
7587	0	0.256981	10.064643	-0.928152	0.002563	0.100647	-0.009277	-0.100908	0.252111	-0.865626
7588	0	0.270540	10.125473	-0.874224	0.002698	0.101255	-0.008737	-0.095040	0.240012	-0.856215
7589	0	0.262975	10.150117	-0.830277	0.002625	0.101501	-0.008301	-0.093088	0.230441	-0.850237
7590	0	0.294374	10.168360	-0.757155	0.002939	0.101684	-0.007573	-0.095074	0.221762	-0.851483
7591	0	0.262707	10.180700	-0.731831	0.002625	0.101807	-0.007324	-0.102276	0.215250	-0.842244
7592	0	0.220462	10.125770	-0.663486	0.002202	0.101257	-0.006641	-0.109809	0.208855	-0.841624
7593	0	0.177196	10.046465	-0.743526	0.001770	0.100464	-0.007446	-0.122569	0.203151	-0.840369
7594	0	0.214133	9.973292	-0.790636	0.002139	0.099732	-0.007914	-0.130896	0.197092	-0.844033
7595	0	0.214105	9.887744	-0.878239	0.002136	0.098877	-0.008789	-0.138811	0.188010	-0.845342
7596	0	0.226829	9.820644	-0.815538	0.002267	0.098206	-0.008166	-0.151911	0.182950	-0.839325
7597	0	0.207614	9.729072	-0.719266	0.002075	0.097290	-0.007202	-0.163166	0.178499	-0.842679
7598	0	0.183216	9.643716	-0.693064	0.001832	0.096437	-0.006940	-0.174252	0.175024	-0.846201
7599	0	0.152401	9.576486	-0.633752	0.001526	0.095764	-0.006348	-0.186480	0.174034	-0.845947
7600	0	0.188656	9.552150	-0.509774	0.001888	0.095521	-0.005107	-0.197483	0.173118	-0.852767
7601	0	0.213713	9.454402	-0.536085	0.002136	0.094543	-0.005371	-0.209929	0.169047	-0.859853
7602	0	0.244959	9.436160	-0.570925	0.002442	0.094361	-0.005717	-0.219703	0.157291	-0.866104
7603	0	0.232440	9.375053	-0.578773	0.002319	0.093750	-0.005798	-0.232919	0.148039	-0.864598
7604	0	0.239260	9.332432	-0.576630	0.002390	0.093324	-0.005777	-0.246885	0.141638	-0.858865
7605	0	0.214023	9.314003	-0.725712	0.002136	0.093140	-0.007263	-0.254918	0.133619	-0.850837
7606	0	0.202773	9.307871	-0.822573	0.002022	0.093079	-0.008228	-0.258561	0.123244	-0.842651
7607	0	0.226678	9.307838	-0.878934	0.002258	0.093079	-0.008789	-0.258836	0.109857	-0.831729
7608	0	0.197654	9.405407	-0.756929	0.001969	0.094054	-0.007569	-0.259163	0.098078	-0.827292
7609	0	0.275085	9.472588	-0.659978	0.002747	0.094727	-0.006592	-0.249978	0.089947	-0.821396
7610	0	0.239221	9.551732	-0.606951	0.002388	0.095518	-0.006059	-0.237738	0.081878	-0.808750
7611	0	0.287500	9.637406	-0.580270	0.002869	0.096375	-0.005798	-0.233119	0.071382	-0.798949
7612	0	0.246116	9.680027	-0.617955	0.002454	0.096801	-0.006174	-0.227488	0.059672	-0.783243
7613	0	0.220316	9.796114	-0.720419	0.002197	0.097961	-0.007202	-0.226071	0.049871	-0.765675
7614	0	0.185016	9.863156	-0.769714	0.001842	0.098632	-0.007695	-0.224674	0.038156	-0.751688
7615	0	0.171612	9.893734	-0.867296	0.001709	0.098938	-0.008667	-0.218486	0.027162	-0.740821
7616	0	0.173117	9.948483	-0.874515	0.001722	0.099485	-0.008740	-0.213887	0.014330	-0.726267
7617	0	0.207844	10.021887	-0.898101	0.002075	0.100220	-0.008972	-0.204166	0.007876	-0.719281
7618	0	0.208631	10.076644	-0.905783	0.002081	0.100767	-0.009051	-0.197312	-0.000906	-0.714419
7619	0	0.244337	10.125730	-0.860567	0.002441	0.101257	-0.008606	-0.197925	-0.005813	-0.714990
7620	0	0.245282	10.137784	-0.757388	0.002445	0.101378	-0.007568	-0.192098	-0.016995	-0.707941
7621	0	0.232115	10.131808	-0.677842	0.002319	0.101318	-0.006775	-0.188529	-0.021603	-0.704547
7622	0	0.257107	10.119522	-0.702655	0.002566	0.101195	-0.007027	-0.189012	-0.029483	-0.699963
7623	0	0.250503	10.058603	-0.695574	0.002502	0.100586	-0.006958	-0.192023	-0.034937	-0.696269
7624	0	0.281259	9.991482	-0.737771	0.002812	0.099915	-0.007381	-0.196528	-0.037645	-0.695468
7625	0	0.268792	9.936579	-0.798787	0.002686	0.099365	-0.007996	-0.205555	-0.042872	-0.698494
7626	0	0.275474	9.832861	-0.871115	0.002750	0.098329	-0.008713	-0.207495	-0.050485	-0.702290
7627	0	0.244010	9.771732	-0.799552	0.002441	0.097717	-0.007996	-0.207520	-0.051430	-0.704684
7628	0	0.268186	9.704605	-0.732258	0.002683	0.097046	-0.007324	-0.209446	-0.052827	-0.709628
7629	0	0.238283	9.631381	-0.725795	0.002380	0.096313	-0.007263	-0.215574	-0.058077	-0.716757
7630	0	0.257019	9.564226	-0.694537	0.002568	0.095642	-0.006948	-0.219603	-0.062719	-0.715437
7631	0	0.232027	9.533699	-0.573570	0.002319	0.095337	-0.005737	-0.221597	-0.065974	-0.718727
7632	0	0.183337	9.442161	-0.591363	0.001832	0.094421	-0.005918	-0.226445	-0.069777	-0.717935
7633	0	0.213419	9.442167	-0.658839	0.002136	0.094421	-0.006592	-0.230655	-0.069485	-0.718628
7634	0	0.182900	9.381096	-0.652446	0.001826	0.093811	-0.006524	-0.230668	-0.074994	-0.714681
7635	0	0.170982	9.381067	-0.702375	0.001709	0.093811	-0.007019	-0.225270	-0.078188	-0.711045
7636	0	0.207875	9.387068	-0.666866	0.002076	0.093871	-0.006663	-0.219160	-0.083480	-0.708722
7637	0	0.189702	9.417650	-0.672288	0.001892	0.094177	-0.006714	-0.208657	-0.091576	-0.702637
7638	0	0.190624	9.460183	-0.625465	0.001902	0.094603	-0.006245	-0.197419	-0.099311	-0.690036
7639	0	0.226281	9.515305	-0.635740	0.002258	0.095154	-0.006348	-0.186343	-0.106820	-0.675150
7640	0	0.239443	9.551761	-0.661716	0.002389	0.095518	-0.006612	-0.180566	-0.115422	-0.668411
7641	0	0.274898	9.637352	-0.697080	0.002747	0.096375	-0.006958	-0.166069	-0.120300	-0.657518
7642	0	0.269326	9.728654	-0.754127	0.002690	0.097287	-0.007534	-0.158091	-0.125746	-0.651759
7643	0	0.274897	9.771644	-0.763940	0.002747	0.097717	-0.007629	-0.147028	-0.130510	-0.644265
7644	0	0.257403	9.832499	-0.802347	0.002567	0.098326	-0.008017	-0.139811	-0.140270	-0.631591
7645	0	0.256751	9.893719	-0.837004	0.002563	0.098938	-0.008362	-0.130980	-0.146832	-0.620062
7646	0	0.269565	9.936244	-0.808394	0.002693	0.099363	-0.008074	-0.120014	-0.151560	-0.608797
7647	0	0.244160	9.985302	-0.842862	0.002441	0.099854	-0.008423	-0.113835	-0.153665	-0.602972
7648	0	0.244473	10.033884	-0.820296	0.002441	0.100340	-0.008191	-0.101052	-0.159279	-0.588869
7649	0	0.256399	10.052415	-0.763907	0.002563	0.100525	-0.007629	-0.090419	-0.161659	-0.584890
7650	0	0.268607	10.076680	-0.765364	0.002686	0.100767	-0.007649	-0.086022	-0.164030	-0.583666
7651	0	0.219590	10.040242	-0.824516	0.002197	0.100403	-0.008240	-0.080255	-0.164242	-0.580226
7652	0	0.189103	10.034034	-0.764697	0.001889	0.100341	-0.007641	-0.073771	-0.168008	-0.571647
7653	0	0.189069	9.948738	-0.775086	0.001892	0.099487	-0.007751	-0.074538	-0.168065	-0.575770
7654	0	0.200847	9.942610	-0.750933	0.002011	0.099426	-0.007506	-0.071628	-0.166463	-0.571515
7655	0	0.243823	9.857187	-0.799539	0.002441	0.098572	-0.007996	-0.072084	-0.164424	-0.569984
7656	0	0.237143	9.808334	-0.787615	0.002374	0.098083	-0.007874	-0.069381	-0.163389	-0.566208
7657	0	0.225614	9.716806	-0.750679	0.002258	0.097168	-0.007507	-0.070089	-0.162392	-0.570487
7658	0	0.219015	9.674088	-0.726081	0.002192	0.096741	-0.007262	-0.071946	-0.161126	-0.569696
7659	0	0.201445	9.588632	-0.713988	0.002014	0.095886	-0.007141	-0.073342	-0.162915	-0.576912
7660	0	0.213475	9.558096	-0.683586	0.002136	0.095581	-0.006834	-0.071479	-0.162589	-0.576293
7661	0	0.249638	9.509295	-0.683567	0.002502	0.095093	-0.006836	-0.072210	-0.156748	-0.573203
7662	0	0.267664	9.472619	-0.683970	0.002673	0.094727	-0.006836	-0.067935	-0.162362	-0.572596
7663	0	0.268737	9.429919	-0.604371	0.002686	0.094299	-0.006042	-0.066745	-0.165895	-0.574513
7664	0	0.262720	9.448158	-0.677621	0.002627	0.094481	-0.006778	-0.069081	-0.167075	-0.570894
7665	0	0.219722	9.405497	-0.689986	0.002197	0.094055	-0.006897	-0.066117	-0.168408	-0.562019
7666	0	0.226045	9.442000	-0.684758	0.002257	0.094420	-0.006843	-0.060629	-0.173529	-0.554197
7667	0	0.213654	9.454323	-0.708298	0.002136	0.094543	-0.007080	-0.057671	-0.175246	-0.550189
7668	0	0.225833	9.527442	-0.697164	0.002258	0.095275	-0.006965	-0.049997	-0.176615	-0.541335
7669	0	0.225710	9.588567	-0.623463	0.002258	0.095886	-0.006226	-0.040038	-0.176565	-0.527592
7670	0	0.244317	9.661556	-0.772289	0.002439	0.096617	-0.007710	-0.024894	-0.183314	-0.520600
7671	0	0.250681	9.704504	-0.763892	0.002502	0.097046	-0.007629	-0.014427	-0.189722	-0.510574
7672	0	0.208413	9.734819	-0.796646	0.002084	0.097349	-0.007955	-0.001385	-0.191355	-0.496456
7673	0	0.146610	9.789991	-0.818429	0.001465	0.097900	-0.008179	0.004453	-0.194008	-0.488418
7674	0	0.152766	9.869137	-0.862393	0.001528	0.098692	-0.008617	0.011191	-0.194998	-0.474675
7675	0	0.201383	9.930370	-0.848985	0.002014	0.099304	-0.008484	0.017204	-0.195728	-0.463891
7676	0	0.232086	9.978948	-0.826466	0.002318	0.099791	-0.008252	0.031118	-0.199671	-0.460292
7677	0	0.262071	10.015788	-0.867757	0.002625	0.100159	-0.008667	0.042385	-0.196403	-0.445977
7678	0	0.279420	10.046135	-0.808785	0.002799	0.100462	-0.008079	0.052488	-0.191976	-0.439180
7679	0	0.262317	10.058563	-0.732889	0.002625	0.100586	-0.007324	0.057356	-0.191472	-0.436750
7680	0	0.231363	10.064582	-0.721535	0.002316	0.100646	-0.007212	0.060977	-0.189253	-0.430273
7681	0	0.262609	10.052483	-0.701955	0.002625	0.100525	-0.007019	0.061222	-0.191972	-0.430350
7682	0	0.256198	9.997500	-0.793329	0.002566	0.099975	-0.007936	0.057068	-0.187960	-0.425662
7683	0	0.274215	9.954889	-0.878421	0.002747	0.099548	-0.008789	0.051032	-0.183846	-0.423936
7684	0	0.291632	9.906130	-0.871656	0.002920	0.099061	-0.008718	0.048575	-0.180423	-0.425155
7685	0	0.268586	9.838844	-0.818145	0.002686	0.098389	-0.008179	0.051239	-0.181710	-0.417408
7686	0	0.213206	9.765503	-0.843269	0.002136	0.097655	-0.008429	0.056002	-0.177773	-0.422074
7687	0	0.201426	9.698488	-0.732402	0.002014	0.096985	-0.007324	0.055691	-0.178702	-0.426528
7688	0	0.194662	9.637365	-0.738577	0.001953	0.096374	-0.007385	0.056365	-0.171759	-0.433169
7689	0	0.207318	9.570318	-0.695781	0.002075	0.095703	-0.006958	0.055966	-0.170098	-0.436280
7690	0	0.188483	9.545919	-0.689479	0.001887	0.095459	-0.006897	0.053291	-0.167808	-0.439252
7691	0	0.195195	9.454342	-0.665369	0.001953	0.094543	-0.006653	0.054097	-0.167080	-0.440077
7692	0	0.194733	9.460348	-0.690049	0.001950	0.094604	-0.006899	0.055404	-0.164303	-0.433889
7693	0	0.164715	9.411631	-0.713997	0.001648	0.094116	-0.007141	0.053186	-0.164095	-0.420623
7694	0	0.183250	9.399437	-0.744065	0.001829	0.093994	-0.007444	0.047923	-0.168890	-0.413200
7695	0	0.195040	9.411599	-0.732777	0.001953	0.094116	-0.007324	0.051503	-0.166280	-0.399998
7696	0	0.212925	9.423722	-0.696749	0.002131	0.094237	-0.006966	0.053285	-0.165395	-0.398359
7697	0	0.207903	9.472637	-0.714249	0.002075	0.094727	-0.007141	0.054213	-0.170691	-0.390334
7698	0	0.238909	9.527449	-0.684421	0.002387	0.095275	-0.006839	0.060202	-0.173745	-0.385689
7699	0	0.268620	9.576355	-0.745386	0.002686	0.095764	-0.007446	0.068446	-0.175164	-0.373533
7700	0	0.293653	9.643319	-0.758711	0.002931	0.096434	-0.007584	0.071999	-0.182748	-0.365966
7701	0	0.226271	9.674013	-0.745271	0.002258	0.096741	-0.007446	0.078512	-0.188598	-0.348582
7702	0	0.233273	9.759306	-0.819361	0.002328	0.097593	-0.008192	0.079465	-0.194787	-0.333581
7703	0	0.226209	9.814405	-0.763451	0.002258	0.098145	-0.007629	0.084564	-0.199764	-0.322368
7704	0	0.232979	9.856936	-0.825530	0.002326	0.098570	-0.008250	0.089611	-0.204659	-0.311895
7705	0	0.250300	9.930351	-0.885762	0.002502	0.099304	-0.008850	0.097570	-0.205791	-0.299926
7706	0	0.196085	9.972909	-0.819778	0.001954	0.099730	-0.008194	0.100843	-0.214038	-0.281390
7707	0	0.183364	10.003626	-0.836557	0.001831	0.100037	-0.008362	0.104358	-0.217438	-0.271818
7708	0	0.202278	10.064544	-0.831443	0.002019	0.100646	-0.008308	0.110531	-0.222244	-0.258614
7709	0	0.188922	10.083000	-0.811926	0.001892	0.100830	-0.008118	0.111838	-0.219387	-0.253697
7710	0	0.225143	10.089008	-0.769533	0.002252	0.100890	-0.007694	0.112549	-0.219538	-0.250022
7711	0	0.231765	10.070813	-0.787252	0.002319	0.100708	-0.007874	0.110874	-0.217973	-0.241886
7712	0	0.243775	10.009822	-0.810874	0.002438	0.100098	-0.008116	0.102349	-0.218480	-0.239448
7713	0	0.213815	9.967103	-0.872051	0.002136	0.099670	-0.008728	0.093362	-0.221018	-0.236186
7714	0	0.195154	9.894037	-0.851502	0.001956	0.098939	-0.008531	0.074926	-0.216188	-0.234545
7715	0	0.207873	9.869413	-0.793011	0.002075	0.098694	-0.007935	0.069366	-0.220530	-0.231477
7716	0	0.214131	9.771789	-0.834653	0.002143	0.097717	-0.008353	0.061180	-0.218926	-0.230093
7717	0	0.268747	9.741237	-0.719794	0.002686	0.097412	-0.007202	0.056128	-0.221316	-0.235959
7718	0	0.244657	9.631376	-0.737321	0.002444	0.096313	-0.007378	0.050712	-0.224203	-0.241797
7719	0	0.249938	9.613089	-0.652435	0.002502	0.096130	-0.006531	0.042853	-0.220642	-0.246923
7720	0	0.243538	9.546054	-0.669262	0.002435	0.095460	-0.006701	0.031973	-0.221507	-0.247501
7721	0	0.219928	9.472709	-0.682804	0.002197	0.094727	-0.006836	0.021963	-0.224078	-0.246194
7722	0	0.238372	9.460496	-0.626442	0.002384	0.094604	-0.006271	0.012958	-0.223656	-0.240131
7723	0	0.214106	9.417739	-0.664930	0.002136	0.094177	-0.006653	0.008225	-0.229612	-0.237526
7724	0	0.202634	9.411657	-0.725107	0.002024	0.094116	-0.007257	0.001105	-0.232923	-0.233897
7725	0	0.158606	9.429914	-0.720462	0.001587	0.094299	-0.007202	0.003284	-0.231995	-0.226381
7726	0	0.225948	9.429854	-0.726560	0.002256	0.094298	-0.007269	-0.001276	-0.235797	-0.224961
7727	0	0.214148	9.454325	-0.634903	0.002136	0.094543	-0.006348	-0.000403	-0.242245	-0.214337
7728	0	0.190152	9.521410	-0.628656	0.001903	0.095214	-0.006289	-0.004380	-0.240947	-0.211242
7729	0	0.189396	9.558089	-0.634956	0.001892	0.095581	-0.006348	-0.002810	-0.243211	-0.204382
7730	0	0.190112	9.612924	-0.702360	0.001895	0.096129	-0.007023	-0.002800	-0.250573	-0.194734
7731	0	0.238958	9.661849	-0.726233	0.002380	0.096619	-0.007263	-0.004698	-0.261477	-0.183146
7732	0	0.252616	9.710594	-0.793234	0.002521	0.097106	-0.007934	-0.007165	-0.268024	-0.168941
7733	0	0.232618	9.759525	-0.829840	0.002319	0.097595	-0.008301	-0.010895	-0.275950	-0.157104
7734	0	0.215291	9.863242	-0.805583	0.002150	0.098633	-0.008052	-0.007438	-0.279721	-0.139567
7735	0	0.159115	9.881537	-0.855049	0.001587	0.098816	-0.008545	-0.001969	-0.284481	-0.125676
7736	0	0.196356	9.936336	-0.831122	0.001961	0.099363	-0.008312	-0.003928	-0.287572	-0.116262
7737	0	0.262889	9.973128	-0.714180	0.002625	0.099731	-0.007141	-0.003923	-0.292484	-0.104713
7738	0	0.294455	10.015791	-0.762662	0.002938	0.100158	-0.007631	-0.010037	-0.299510	-0.096877
7739	0	0.244848	10.028083	-0.774835	0.002441	0.100281	-0.007751	-0.014330	-0.307403	-0.088974
7740	0	0.252167	10.046427	-0.841057	0.002516	0.100464	-0.008417	-0.022351	-0.313903	-0.081279
7741	0	0.226576	10.009784	-0.878501	0.002258	0.100098	-0.008789	-0.027231	-0.322254	-0.083154
7742	0	0.245552	9.991496	-0.877682	0.002456	0.099915	-0.008781	-0.033050	-0.321826	-0.077296
7743	0	0.213895	9.924366	-0.823311	0.002136	0.099243	-0.008240	-0.040836	-0.324733	-0.081868
7744	0	0.207729	9.899967	-0.846460	0.002080	0.098999	-0.008471	-0.049162	-0.321403	-0.079639
7745	0	0.183259	9.832782	-0.732140	0.001831	0.098328	-0.007324	-0.052472	-0.322820	-0.085151
7746	0	0.226391	9.820593	-0.682501	0.002261	0.098206	-0.006831	-0.059761	-0.325590	-0.090304
7747	0	0.225892	9.765709	-0.676265	0.002258	0.097656	-0.006775	-0.074665	-0.325968	-0.084401
7748	0	0.214258	9.698622	-0.686577	0.002137	0.096986	-0.006873	-0.083606	-0.331907	-0.085653
7749	0	0.195782	9.625300	-0.719336	0.001953	0.096252	-0.007202	-0.094596	-0.337106	-0.082969
7750	0	0.183903	9.588673	-0.638417	0.001840	0.095886	-0.006392	-0.103564	-0.335878	-0.085418
7751	0	0.207735	9.552074	-0.755863	0.002075	0.095520	-0.007568	-0.115566	-0.338044	-0.085264
7752	0	0.232446	9.509396	-0.693535	0.002323	0.095094	-0.006939	-0.120220	-0.339155	-0.085263
7753	0	0.220192	9.472669	-0.701581	0.002197	0.094727	-0.007019	-0.124708	-0.344317	-0.082331
7754	0	0.214429	9.460492	-0.676334	0.002145	0.094604	-0.006769	-0.132385	-0.343220	-0.077337
7755	0	0.184123	9.472658	-0.707717	0.001831	0.094727	-0.007080	-0.136557	-0.355023	-0.069870
7756	0	0.228565	9.496972	-0.652285	0.002278	0.094970	-0.006525	-0.139667	-0.363298	-0.067596
7757	0	0.244898	9.509279	-0.701616	0.002441	0.095093	-0.007019	-0.143772	-0.371888	-0.058484
7758	0	0.239931	9.545782	-0.628322	0.002395	0.095458	-0.006282	-0.142822	-0.376918	-0.049005
7759	0	0.250970	9.582496	-0.677552	0.002502	0.095825	-0.006775	-0.142982	-0.385085	-0.037697
7760	0	0.264613	9.643422	-0.665724	0.002639	0.096435	-0.006655	-0.140982	-0.393276	-0.025561
7761	0	0.238342	9.704556	-0.696168	0.002380	0.097046	-0.006958	-0.137420	-0.396313	-0.016884
7762	0	0.233148	9.789894	-0.794645	0.002325	0.097899	-0.007942	-0.133225	-0.403222	-0.009757
7763	0	0.201952	9.796107	-0.818167	0.002014	0.097961	-0.008179	-0.130529	-0.408871	-0.001781
7764	0	0.190756	9.826552	-0.751442	0.001903	0.098266	-0.007514	-0.130871	-0.414050	0.007970
7765	0	0.189988	9.881563	-0.702096	0.001892	0.098816	-0.007019	-0.129170	-0.422394	0.009557
7766	0	0.191157	9.930332	-0.799844	0.001907	0.099303	-0.008000	-0.132161	-0.426586	0.016241
7767	0	0.201724	9.954812	-0.805853	0.002014	0.099548	-0.008057	-0.130716	-0.429432	0.025860
7768	0	0.203138	9.973049	-0.781332	0.002020	0.099730	-0.007816	-0.134881	-0.441895	0.032175
7769	0	0.213937	9.979253	-0.750578	0.002136	0.099792	-0.007507	-0.137391	-0.444766	0.039168
7770	0	0.190378	9.985341	-0.756541	0.001898	0.099854	-0.007565	-0.138100	-0.450835	0.043649
7771	0	0.226064	9.973148	-0.781144	0.002258	0.099731	-0.007812	-0.140043	-0.452750	0.051831
7772	0	0.238809	9.936576	-0.761940	0.002384	0.099365	-0.007627	-0.150081	-0.456458	0.057709
7773	0	0.274831	9.912123	-0.756591	0.002747	0.099121	-0.007568	-0.153212	-0.457630	0.055879
7774	0	0.268978	9.869394	-0.707354	0.002688	0.098694	-0.007075	-0.155357	-0.458312	0.049542
7775	0	0.226106	9.802230	-0.775265	0.002258	0.098022	-0.007751	-0.154512	-0.460705	0.056902
7776	0	0.214211	9.753399	-0.762222	0.002141	0.097533	-0.007632	-0.166669	-0.461157	0.058243
7777	0	0.213546	9.698528	-0.597493	0.002136	0.096985	-0.005981	-0.174652	-0.459248	0.055956
7778	0	0.250172	9.625267	-0.596488	0.002501	0.096252	-0.005969	-0.179796	-0.459601	0.049899
7779	0	0.287473	9.625256	-0.640416	0.002869	0.096252	-0.006409	-0.185402	-0.465811	0.040924
7780	0	0.251707	9.576419	-0.597110	0.002514	0.095764	-0.005973	-0.187856	-0.468594	0.037428
7781	0	0.244738	9.558107	-0.665036	0.002441	0.095581	-0.006653	-0.191304	-0.474787	0.036869
7782	0	0.190810	9.515374	-0.689186	0.001904	0.095154	-0.006892	-0.192350	-0.479321	0.039657
7783	0	0.183282	9.515402	-0.732105	0.001831	0.095154	-0.007324	-0.196562	-0.480485	0.042360
7784	0	0.208055	9.490968	-0.725665	0.002078	0.094910	-0.007257	-0.198010	-0.482509	0.043234
7785	0	0.214092	9.490933	-0.757126	0.002136	0.094910	-0.007568	-0.195198	-0.487162	0.049101
7786	0	0.214966	9.515258	-0.727199	0.002145	0.095153	-0.007270	-0.193202	-0.491971	0.051133
7787	0	0.177743	9.527551	-0.757132	0.001770	0.095276	-0.007568	-0.190129	-0.499835	0.052536
7788	0	0.221351	9.588477	-0.678813	0.002212	0.095885	-0.006782	-0.182886	-0.501080	0.055045
7789	0	0.225943	9.631315	-0.653516	0.002258	0.096313	-0.006531	-0.178448	-0.501379	0.064548
7790	0	0.219746	9.692254	-0.666787	0.002199	0.096923	-0.006662	-0.172852	-0.498320	0.075110
7791	0	0.275519	9.747254	-0.678008	0.002747	0.097473	-0.006775	-0.167501	-0.507340	0.081229
7792	0	0.264706	9.771452	-0.716098	0.002641	0.097715	-0.007152	-0.157304	-0.513666	0.088419
7793	0	0.287108	9.820523	-0.769388	0.002869	0.098206	-0.007690	-0.153900	-0.515386	0.092563
7794	0	0.257196	9.875365	-0.843229	0.002567	0.098754	-0.008430	-0.152679	-0.519651	0.103153
7795	0	0.256606	9.893729	-0.867418	0.002563	0.098938	-0.008667	-0.145081	-0.521517	0.112537
7796	0	0.238774	9.930199	-0.837990	0.002385	0.099302	-0.008377	-0.142560	-0.523359	0.120646
7797	0	0.231979	9.966989	-0.818488	0.002319	0.099670	-0.008179	-0.136016	-0.522739	0.127191
7798	0	0.208193	9.985091	-0.807686	0.002075	0.099852	-0.008070	-0.128832	-0.529263	0.136820
7799	0	0.244362	10.015822	-0.769593	0.002441	0.100159	-0.007690	-0.122900	-0.530575	0.135998
7800	0	0.275008	10.021763	-0.782651	0.002750	0.100218	-0.007824	-0.120511	-0.529006	0.137278
7801	0	0.274731	9.973161	-0.726068	0.002747	0.099731	-0.007263	-0.123780	-0.528585	0.136476
7802	0	0.201439	9.930406	-0.805374	0.002015	0.099304	-0.008052	-0.122161	-0.526517	0.140951
7803	0	0.164972	9.881603	-0.768865	0.001648	0.098816	-0.007690	-0.124516	-0.527296	0.142820
7804	0	0.189299	9.832752	-0.854383	0.001895	0.098328	-0.008542	-0.122900	-0.523774	0.145536
7805	0	0.219547	9.777829	-0.805747	0.002197	0.097778	-0.008057	-0.122449	-0.520400	0.152214
7806	0	0.243630	9.728931	-0.787311	0.002438	0.097289	-0.007875	-0.125501	-0.517589	0.152002
7807	0	0.244011	9.680178	-0.708027	0.002441	0.096802	-0.007080	-0.125521	-0.514678	0.149647
7808	0	0.237788	9.637441	-0.592282	0.002378	0.096375	-0.005921	-0.123876	-0.513556	0.143514
7809	0	0.201600	9.606980	-0.640122	0.002014	0.096069	-0.006409	-0.132788	-0.514232	0.138408
7810	0	0.220373	9.539764	-0.639777	0.002200	0.095398	-0.006394	-0.129189	-0.517123	0.143140
7811	0	0.237917	9.521498	-0.634602	0.002380	0.095215	-0.006348	-0.131492	-0.514196	0.143554
7812	0	0.244048	9.509284	-0.695361	0.002439	0.095093	-0.006955	-0.133627	-0.515075	0.139344
7813	0	0.243996	9.460452	-0.695814	0.002441	0.094604	-0.006958	-0.133899	-0.511893	0.137792
7814	0	0.249902	9.460417	-0.671915	0.002499	0.094604	-0.006715	-0.129227	-0.510929	0.142347
7815	0	0.238177	9.435998	-0.708453	0.002380	0.094360	-0.007080	-0.124246	-0.511179	0.142836
7816	0	0.237929	9.490810	-0.697699	0.002382	0.094909	-0.006968	-0.113337	-0.506122	0.143947
7817	0	0.226266	9.558046	-0.647703	0.002258	0.095581	-0.006470	-0.105348	-0.509887	0.154267
7818	0	0.227090	9.563969	-0.697871	0.002267	0.095640	-0.006973	-0.099659	-0.513241	0.164242
7819	0	0.225943	9.643511	-0.659780	0.002258	0.096436	-0.006592	-0.092997	-0.513041	0.165956
7820	0	0.238387	9.667733	-0.734202	0.002382	0.096678	-0.007337	-0.087244	-0.513434	0.171204
7821	0	0.238126	9.741154	-0.720953	0.002380	0.097412	-0.007202	-0.079490	-0.513002	0.184809
7822	0	0.226376	9.795869	-0.722728	0.002259	0.097960	-0.007217	-0.068816	-0.516760	0.195589
7823	0	0.232125	9.844903	-0.794245	0.002319	0.098450	-0.007935	-0.060432	-0.517464	0.202149
7824	0	0.164879	9.881344	-0.765346	0.001651	0.098814	-0.007646	-0.052038	-0.513593	0.210301
7825	0	0.146412	9.912022	-0.776280	0.001465	0.099121	-0.007751	-0.039760	-0.511206	0.218673
7826	0	0.201523	9.966796	-0.814645	0.002012	0.099669	-0.008141	-0.033755	-0.513042	0.225170
7827	0	0.238047	9.985282	-0.788227	0.002380	0.099854	-0.007874	-0.024557	-0.511565	0.232035
7828	0	0.274747	10.015639	-0.795739	0.002747	0.100157	-0.007953	-0.020071	-0.510983	0.241448
7829	0	0.292957	10.003585	-0.806622	0.002930	0.100037	-0.008057	-0.009795	-0.509244	0.247478
7830	0	0.249969	9.985148	-0.771274	0.002501	0.099852	-0.007710	-0.007744	-0.505555	0.250463
7831	0	0.232242	9.967028	-0.830153	0.002319	0.099670	-0.008301	-0.007636	-0.507453	0.258401
7832	0	0.244578	9.966952	-0.866849	0.002447	0.099669	-0.008669	-0.008464	-0.504310	0.258347
7833	0	0.255944	9.936532	-0.793477	0.002563	0.099365	-0.007935	-0.008510	-0.497994	0.252646
7834	0	0.261519	9.863275	-0.824166	0.002616	0.098633	-0.008241	-0.007699	-0.495493	0.250066
7835	0	0.237678	9.802239	-0.775340	0.002380	0.098022	-0.007751	-0.005995	-0.489617	0.252192
7836	0	0.224304	9.759412	-0.690627	0.002251	0.097594	-0.006902	-0.001066	-0.478918	0.250093
7837	0	0.225288	9.710702	-0.726374	0.002258	0.097107	-0.007263	-0.000707	-0.470781	0.248452
7838	0	0.212167	9.649672	-0.726414	0.002125	0.096497	-0.007265	-0.002156	-0.465327	0.247806
7839	0	0.201487	9.606942	-0.689562	0.002014	0.096069	-0.006897	-0.004143	-0.464382	0.246163
7840	0	0.213641	9.594704	-0.732551	0.002137	0.095947	-0.007322	-0.000813	-0.461698	0.247412
7841	0	0.176907	9.527594	-0.744570	0.001770	0.095276	-0.007446	-0.001783	-0.458773	0.246387
7842	0	0.200949	9.490924	-0.720733	0.002011	0.094910	-0.007201	0.005087	-0.454808	0.248538
7843	0	0.207738	9.509245	-0.720577	0.002075	0.095093	-0.007202	0.008744	-0.455650	0.252671
7844	0	0.207924	9.484771	-0.659890	0.002079	0.094848	-0.006599	0.007362	-0.454128	0.261884
7845	0	0.219795	9.478714	-0.635418	0.002197	0.094788	-0.006348	0.014505	-0.453139	0.268816
7846	0	0.189047	9.509065	-0.612102	0.001893	0.095091	-0.006117	0.018616	-0.448261	0.280306
7847	0	0.207445	9.509285	-0.732340	0.002075	0.095093	-0.007324	0.016583	-0.445567	0.291975
7848	0	0.243883	9.582496	-0.708258	0.002439	0.095825	-0.007079	0.019894	-0.442943	0.298289
7849	0	0.250364	9.588575	-0.781796	0.002502	0.095886	-0.007812	0.025574	-0.442528	0.306274
7850	0	0.238514	9.643259	-0.838450	0.002382	0.096434	-0.008373	0.038184	-0.444081	0.314755
7851	0	0.238028	9.698418	-0.788196	0.002380	0.096985	-0.007874	0.047156	-0.442123	0.326545
7852	0	0.238302	9.765380	-0.826231	0.002379	0.097654	-0.008257	0.052479	-0.444468	0.341114
7853	0	0.219789	9.802190	-0.806330	0.002197	0.098022	-0.008057	0.059337	-0.443324	0.350564
7854	0	0.243966	9.838644	-0.783075	0.002442	0.098387	-0.007826	0.064324	-0.438301	0.356343
7855	0	0.231978	9.918125	-0.818928	0.002319	0.099182	-0.008179	0.075708	-0.436926	0.366109
7856	0	0.213240	9.911867	-0.820794	0.002136	0.099119	-0.008201	0.083376	-0.430610	0.373846
7857	0	0.231475	9.960927	-0.793724	0.002319	0.099609	-0.007935	0.085703	-0.423437	0.379057
7858	0	0.194417	9.936409	-0.824767	0.001944	0.099364	-0.008245	0.087592	-0.422166	0.382464
7859	0	0.207801	9.973129	-0.769163	0.002075	0.099731	-0.007690	0.088399	-0.423428	0.388294
7860	0	0.208237	9.966884	-0.745670	0.002080	0.099669	-0.007449	0.096501	-0.424209	0.389017
7861	0	0.232564	9.967015	-0.744786	0.002319	0.099670	-0.007446	0.097719	-0.429439	0.393160
7862	0	0.233292	9.936397	-0.745387	0.002332	0.099364	-0.007450	0.101500	-0.428794	0.395271
7863	0	0.231816	9.881622	-0.744265	0.002319	0.098816	-0.007446	0.096843	-0.425399	0.395176
7864	0	0.225414	9.838917	-0.779988	0.002255	0.098389	-0.007806	0.089556	-0.421860	0.395383
7865	0	0.237904	9.802303	-0.853873	0.002380	0.098022	-0.008545	0.081947	-0.418337	0.393879
7866	0	0.219548	9.753543	-0.804129	0.002194	0.097535	-0.008045	0.077103	-0.417575	0.391942
7867	0	0.225128	9.698495	-0.811862	0.002258	0.096985	-0.008118	0.077929	-0.407283	0.389223
7868	0	0.242569	9.680221	-0.701524	0.002427	0.096802	-0.007021	0.070639	-0.403525	0.392932
7869	0	0.256046	9.643570	-0.732327	0.002563	0.096436	-0.007324	0.069084	-0.397862	0.390113
7870	0	0.213303	9.582511	-0.677311	0.002130	0.095825	-0.006773	0.068556	-0.399940	0.395372
7871	0	0.207410	9.552022	-0.695557	0.002075	0.095520	-0.006958	0.065143	-0.396512	0.397749
7872	0	0.207383	9.552006	-0.658601	0.002072	0.095520	-0.006587	0.063362	-0.396176	0.400084
7873	0	0.225894	9.533680	-0.744752	0.002258	0.095337	-0.007446	0.064372	-0.394839	0.401809
7874	0	0.207410	9.527501	-0.726555	0.002076	0.095275	-0.007266	0.062870	-0.390307	0.412320
7875	0	0.207584	9.503161	-0.702061	0.002075	0.095032	-0.007019	0.064034	-0.388972	0.418323
7876	0	0.189413	9.521345	-0.776037	0.001893	0.095214	-0.007755	0.069353	-0.388162	0.427385
7877	0	0.207798	9.594681	-0.702447	0.002075	0.095947	-0.007019	0.074867	-0.389391	0.438260
7878	0	0.220493	9.606813	-0.721608	0.002202	0.096068	-0.007214	0.077059	-0.390707	0.446572
7879	0	0.189310	9.674044	-0.690069	0.001892	0.096741	-0.006897	0.080729	-0.389743	0.453792
7880	0	0.177199	9.686155	-0.703070	0.001772	0.096862	-0.007027	0.084535	-0.387692	0.464427
7881	0	0.176949	9.710695	-0.677485	0.001770	0.097107	-0.006775	0.083494	-0.384952	0.472258
7882	0	0.238048	9.759464	-0.757520	0.002378	0.097595	-0.007568	0.090593	-0.385159	0.481871
7883	0	0.225749	9.820565	-0.799477	0.002258	0.098206	-0.007996	0.088590	-0.382042	0.493151
7884	0	0.244448	9.851044	-0.854598	0.002439	0.098511	-0.008544	0.090063	-0.385616	0.500348
7885	0	0.238156	9.863297	-0.829860	0.002380	0.098633	-0.008301	0.086720	-0.384798	0.506719
7886	0	0.250748	9.936506	-0.829806	0.002504	0.099365	-0.008297	0.087338	-0.386199	0.510101
7887	0	0.225877	9.893745	-0.849000	0.002258	0.098938	-0.008484	0.093836	-0.384541	0.510965
7888	0	0.225848	9.918014	-0.807001	0.002258	0.099180	-0.008069	0.094254	-0.382529	0.515849
7889	0	0.256211	9.948751	-0.768823	0.002563	0.099487	-0.007690	0.091122	-0.378711	0.516037
7890	0	0.207249	9.918228	-0.768466	0.002072	0.099182	-0.007687	0.088156	-0.376647	0.523245
7891	0	0.225486	9.906021	-0.750632	0.002258	0.099060	-0.007507	0.086509	-0.370379	0.522743
7892	0	0.206987	9.875521	-0.774475	0.002068	0.098755	-0.007750	0.080463	-0.370759	0.519737
7893	0	0.232291	9.832768	-0.738355	0.002319	0.098328	-0.007385	0.078136	-0.372571	0.516694
7894	0	0.190073	9.790095	-0.810760	0.001899	0.097900	-0.008115	0.069144	-0.372579	0.518151
7895	0	0.158954	9.722939	-0.817366	0.001587	0.097229	-0.008179	0.062953	-0.373389	0.516949
7896	0	0.183906	9.704623	-0.755375	0.001836	0.097046	-0.007559	0.056564	-0.374856	0.518401
7897	0	0.183186	9.686293	-0.677277	0.001831	0.096863	-0.006775	0.053531	-0.373422	0.519023
7898	0	0.201390	9.631366	-0.670779	0.002015	0.096313	-0.006710	0.050153	-0.369631	0.521297
7899	0	0.213606	9.600868	-0.658636	0.002136	0.096008	-0.006592	0.042981	-0.367054	0.527376
7900	0	0.226158	9.588634	-0.633407	0.002257	0.095886	-0.006337	0.038292	-0.369808	0.540343
7901	0	0.207664	9.564273	-0.652092	0.002075	0.095642	-0.006531	0.025768	-0.369167	0.541316
7902	0	0.208295	9.509388	-0.669079	0.002077	0.095094	-0.006695	0.020146	-0.373828	0.546034
7903	0	0.238579	9.545909	-0.707682	0.002380	0.095459	-0.007080	0.015502	-0.377932	0.548243
7904	0	0.215072	9.503195	-0.780304	0.002147	0.095032	-0.007807	0.010366	-0.380367	0.552320
7905	0	0.220228	9.521465	-0.689809	0.002197	0.095215	-0.006897	0.010980	-0.383986	0.554697
7906	0	0.276250	9.557987	-0.702258	0.002756	0.095580	-0.007022	0.011037	-0.389221	0.559844
7907	0	0.244641	9.564164	-0.708449	0.002441	0.095642	-0.007080	0.015556	-0.392801	0.566184
7908	0	0.202702	9.612928	-0.721257	0.002024	0.096129	-0.007212	0.015680	-0.394368	0.574760
7909	0	0.226453	9.686265	-0.726320	0.002258	0.096863	-0.007263	0.014911	-0.399310	0.581191
7910	0	0.178573	9.667883	-0.707891	0.001782	0.096679	-0.007081	0.011566	-0.400807	0.588159
7911	0	0.263116	9.759497	-0.793533	0.002625	0.097595	-0.007935	0.011665	-0.406167	0.595156
7912	0	0.227172	9.789946	-0.830213	0.002271	0.097899	-0.008303	0.010187	-0.404927	0.600503
7913	0	0.232665	9.820502	-0.800015	0.002319	0.098206	-0.007996	0.014781	-0.411001	0.606564
7914	0	0.203277	9.850830	-0.862059	0.002028	0.098509	-0.008615	0.019973	-0.413549	0.611406
7915	0	0.226780	9.924323	-0.829736	0.002258	0.099243	-0.008301	0.015265	-0.422026	0.615111
7916	0	0.209716	9.924312	-0.847679	0.002093	0.099243	-0.008477	0.013884	-0.423975	0.623154
7917	0	0.232327	9.967012	-0.738799	0.002319	0.099670	-0.007385	0.016440	-0.425977	0.622835
7918	0	0.245272	9.948652	-0.848659	0.002449	0.099486	-0.008490	0.012014	-0.427706	0.631572
7919	0	0.244693	9.912138	-0.792932	0.002441	0.099121	-0.007935	0.005316	-0.431577	0.631520
7920	0	0.252316	9.918235	-0.852980	0.002513	0.099182	-0.008535	-0.001874	-0.440857	0.636981
7921	0	0.262662	9.912198	-0.835064	0.002625	0.099121	-0.008362	-0.015206	-0.440807	0.634247
7922	0	0.220342	9.857271	-0.833946	0.002201	0.098573	-0.008340	-0.016339	-0.441009	0.638114
7923	0	0.262413	9.851089	-0.781075	0.002625	0.098511	-0.007812	-0.018861	-0.438031	0.633476
7924	0	0.195340	9.790087	-0.725358	0.001952	0.097900	-0.007260	-0.027278	-0.436902	0.632028
7925	0	0.207377	9.741239	-0.683231	0.002075	0.097412	-0.006836	-0.032075	-0.432634	0.632338
7926	0	0.256556	9.704594	-0.694862	0.002560	0.097046	-0.006951	-0.035533	-0.436921	0.627223
7927	0	0.256613	9.655774	-0.665000	0.002563	0.096558	-0.006653	-0.039447	-0.437438	0.627540
7928	0	0.257730	9.619144	-0.682727	0.002568	0.096191	-0.006831	-0.044709	-0.445610	0.626134
7929	0	0.262806	9.576480	-0.719232	0.002625	0.095764	-0.007202	-0.057135	-0.447269	0.626719
7930	0	0.184630	9.546067	-0.668200	0.001838	0.095460	-0.006695	-0.073448	-0.454980	0.638674
7931	0	0.171051	9.503176	-0.677425	0.001709	0.095032	-0.006775	-0.075145	-0.454239	0.647306
7932	0	0.189520	9.527657	-0.676415	0.001895	0.095276	-0.006774	-0.087408	-0.451882	0.648028
7933	0	0.189677	9.478742	-0.702013	0.001892	0.094788	-0.007019	-0.086853	-0.454907	0.650214
7934	0	0.202743	9.539700	-0.714262	0.002023	0.095397	-0.007144	-0.089308	-0.457897	0.661683
7935	0	0.220452	9.533698	-0.622196	0.002197	0.095337	-0.006226	-0.094450	-0.463959	0.666949
7936	0	0.209118	9.539779	-0.573265	0.002090	0.095398	-0.005731	-0.092833	-0.463315	0.671723
7937	0	0.171381	9.576400	-0.653184	0.001709	0.095764	-0.006531	-0.092486	-0.466446	0.680778
7938	0	0.226812	9.625117	-0.690418	0.002268	0.096251	-0.006900	-0.088164	-0.464115	0.688692
7939	0	0.213856	9.643526	-0.769334	0.002136	0.096436	-0.007690	-0.085694	-0.464216	0.699372
7940	0	0.233024	9.704461	-0.769919	0.002323	0.097045	-0.007697	-0.084155	-0.469889	0.706030
7941	0	0.238238	9.741197	-0.750851	0.002380	0.097412	-0.007507	-0.083464	-0.469557	0.709588
7942	0	0.232501	9.783806	-0.800208	0.002323	0.097838	-0.007998	-0.080171	-0.469039	0.719079
7943	0	0.250785	9.838831	-0.763222	0.002502	0.098389	-0.007629	-0.078077	-0.472647	0.731705
7944	0	0.251695	9.875356	-0.751654	0.002513	0.098754	-0.007513	-0.075070	-0.474613	0.743983
7945	0	0.220131	9.881564	-0.689964	0.002197	0.098816	-0.006897	-0.072750	-0.476569	0.749695
7946	0	0.245462	9.893676	-0.745380	0.002449	0.098937	-0.007452	-0.071544	-0.480309	0.757025
7947	0	0.232553	9.942615	-0.756806	0.002319	0.099426	-0.007568	-0.072521	-0.484687	0.758232
7948	0	0.233372	9.936449	-0.725933	0.002331	0.099364	-0.007263	-0.077548	-0.485292	0.761842
7949	0	0.219940	9.924332	-0.762678	0.002197	0.099243	-0.007629	-0.081328	-0.485000	0.767993
7950	0	0.220271	9.936552	-0.835321	0.002201	0.099365	-0.008357	-0.086478	-0.484134	0.771123
7951	0	0.244830	9.893782	-0.781247	0.002441	0.098938	-0.007812	-0.087398	-0.489330	0.778351
7952	0	0.203141	9.869289	-0.829988	0.002028	0.098693	-0.008301	-0.089142	-0.491075	0.779936
7953	0	0.238047	9.851085	-0.756694	0.002380	0.098511	-0.007568	-0.091411	-0.488390	0.780038
7954	0	0.220143	9.796166	-0.811184	0.002197	0.097961	-0.008116	-0.096606	-0.490475	0.783097
7955	0	0.219417	9.777838	-0.671402	0.002197	0.097778	-0.006714	-0.096890	-0.483976	0.782299
7956	0	0.261635	9.716838	-0.683157	0.002618	0.097168	-0.006837	-0.103764	-0.479366	0.785901
7957	0	0.250468	9.661899	-0.756331	0.002502	0.096619	-0.007568	-0.110323	-0.479200	0.785223
7958	0	0.250608	9.643570	-0.761795	0.002506	0.096436	-0.007620	-0.113412	-0.476185	0.793761
7959	0	0.213777	9.619145	-0.714010	0.002136	0.096191	-0.007141	-0.115201	-0.475167	0.792902
7960	0	0.195572	9.570311	-0.713944	0.001956	0.095703	-0.007139	-0.115621	-0.472008	0.794370
7961	0	0.256441	9.545858	-0.708523	0.002563	0.095459	-0.007080	-0.110167	-0.470278	0.796585
7962	0	0.280836	9.558013	-0.672399	0.002809	0.095580	-0.006724	-0.111300	-0.467155	0.797921
7963	0	0.244068	9.521478	-0.647091	0.002441	0.095215	-0.006470	-0.110760	-0.463443	0.804911
7964	0	0.237547	9.564087	-0.727054	0.002378	0.095641	-0.007266	-0.106035	-0.456997	0.808893
7965	0	0.213918	9.570308	-0.744602	0.002136	0.095703	-0.007446	-0.106980	-0.457663	0.814106
7966	0	0.220672	9.564100	-0.683664	0.002203	0.095641	-0.006836	-0.106824	-0.459235	0.816375
7967	0	0.201889	9.600815	-0.726382	0.002014	0.096008	-0.007263	-0.107177	-0.462019	0.827803
7968	0	0.196469	9.625109	-0.708656	0.001962	0.096251	-0.007082	-0.102656	-0.462689	0.837620
7969	0	0.207827	9.686267	-0.738596	0.002075	0.096863	-0.007385	-0.102760	-0.463435	0.844904
7970	0	0.201912	9.710553	-0.727127	0.002020	0.097106	-0.007265	-0.096402	-0.459652	0.851158
7971	0	0.226011	9.753367	-0.726952	0.002258	0.097534	-0.007263	-0.089784	-0.458866	0.856173
7972	0	0.213883	9.777559	-0.808001	0.002139	0.097776	-0.008070	-0.078830	-0.455655	0.863053
7973	0	0.250828	9.796095	-0.775562	0.002502	0.097961	-0.007751	-0.074705	-0.459546	0.867183
7974	0	0.184631	9.869246	-0.678872	0.001842	0.098693	-0.006783	-0.069618	-0.461060	0.876158
7975	0	0.225747	9.905940	-0.733331	0.002258	0.099060	-0.007324	-0.059950	-0.457158	0.882958
7976	0	0.256093	9.887472	-0.826191	0.002562	0.098875	-0.008258	-0.055971	-0.453494	0.885427
7977	0	0.250569	9.893721	-0.830913	0.002502	0.098938	-0.008301	-0.047047	-0.454303	0.888341
7978	0	0.244959	9.924062	-0.795887	0.002447	0.099241	-0.007952	-0.039610	-0.454180	0.894229
7979	0	0.219888	9.887677	-0.738722	0.002197	0.098877	-0.007385	-0.037945	-0.453056	0.894058
7980	0	0.250360	9.924229	-0.732845	0.002505	0.099242	-0.007329	-0.039340	-0.448124	0.896224
7981	0	0.231214	9.899873	-0.812335	0.002319	0.098999	-0.008118	-0.033665	-0.436846	0.902083
7982	0	0.279066	9.850990	-0.788417	0.002792	0.098510	-0.007885	-0.035391	-0.431905	0.905694
7983	0	0.250069	9.808330	-0.763247	0.002502	0.098083	-0.007629	-0.032511	-0.426878	0.911539
7984	0	0.231170	9.759429	-0.800307	0.002316	0.097594	-0.008002	-0.032128	-0.419427	0.911592
7985	0	0.219828	9.765604	-0.787590	0.002197	0.097656	-0.007874	-0.029841	-0.417623	0.910265
7986	0	0.207850	9.704461	-0.769997	0.002077	0.097045	-0.007696	-0.025350	-0.416244	0.900746
7987	0	0.201340	9.674044	-0.659623	0.002014	0.096741	-0.006592	-0.020924	-0.412338	0.904605
7988	0	0.225418	9.637385	-0.733058	0.002256	0.096374	-0.007334	-0.024987	-0.406649	0.899189
7989	0	0.231727	9.625246	-0.683638	0.002319	0.096252	-0.006836	-0.025133	-0.401144	0.900648
7990	0	0.256012	9.619051	-0.720179	0.002559	0.096190	-0.007203	-0.027232	-0.399756	0.899497
7991	0	0.225180	9.606956	-0.720113	0.002258	0.096069	-0.007202	-0.029133	-0.388980	0.901668
7992	0	0.199869	9.576403	-0.671449	0.002001	0.095764	-0.006712	-0.026814	-0.383379	0.904719
7993	0	0.214001	9.582513	-0.726289	0.002136	0.095825	-0.007263	-0.027778	-0.384822	0.902599
7994	0	0.220578	9.582383	-0.757310	0.002204	0.095824	-0.007568	-0.022776	-0.383958	0.904740
7995	0	0.237960	9.588599	-0.726661	0.002380	0.095886	-0.007263	-0.019257	-0.379956	0.904626
7996	0	0.243723	9.600699	-0.709338	0.002439	0.096007	-0.007088	-0.013404	-0.374210	0.912196
7997	0	0.256183	9.643525	-0.677975	0.002563	0.096436	-0.006775	-0.008444	-0.369182	0.920522
7998	0	0.250073	9.686126	-0.685383	0.002499	0.096862	-0.006846	-0.000515	-0.368595	0.922271
7999	0	0.274344	9.716759	-0.678165	0.002747	0.097168	-0.006775	0.006642	-0.361817	0.926217
8000	0	0.261545	9.734961	-0.777300	0.002618	0.097350	-0.007766	0.014050	-0.355975	0.935968
8001	0	0.237960	9.765579	-0.830638	0.002380	0.097656	-0.008301	0.019720	-0.352020	0.944577
8002	0	0.243830	9.814300	-0.777058	0.002439	0.098144	-0.007763	0.027767	-0.347560	0.951725
8003	0	0.225442	9.826672	-0.756803	0.002258	0.098267	-0.007568	0.026616	-0.339964	0.952205
8004	0	0.243545	9.857140	-0.793847	0.002433	0.098572	-0.007935	0.029968	-0.339950	0.966358
8005	0	0.231959	9.851061	-0.769206	0.002319	0.098511	-0.007690	0.031096	-0.337165	0.969129
8006	0	0.231961	9.893629	-0.745995	0.002319	0.098937	-0.007450	0.041698	-0.334392	0.971874
8007	0	0.201675	9.887641	-0.751375	0.002014	0.098877	-0.007507	0.048325	-0.334290	0.976161
8008	0	0.208294	9.917990	-0.764604	0.002080	0.099180	-0.007643	0.051259	-0.334622	0.981057
8009	0	0.231683	9.912133	-0.793237	0.002319	0.099121	-0.007935	0.047976	-0.328630	0.986591
8010	0	0.249626	9.881605	-0.774616	0.002497	0.098816	-0.007748	0.045647	-0.324975	0.985085
8011	0	0.231614	9.851098	-0.750513	0.002319	0.098511	-0.007507	0.042360	-0.318136	0.987013
8012	0	0.230669	9.796141	-0.848194	0.002313	0.097961	-0.008480	0.044268	-0.308123	0.981416
8013	0	0.213336	9.759506	-0.763218	0.002136	0.097595	-0.007629	0.047126	-0.301608	0.975938
8014	0	0.249307	9.759428	-0.733066	0.002496	0.097594	-0.007330	0.047418	-0.295278	0.973122
8015	0	0.243907	9.722938	-0.713683	0.002441	0.097229	-0.007141	0.041815	-0.289341	0.974764
8016	0	0.237194	9.692360	-0.713750	0.002375	0.096924	-0.007133	0.045942	-0.282962	0.976365
8017	0	0.219601	9.649706	-0.682961	0.002197	0.096497	-0.006836	0.037416	-0.278378	0.982541
8018	0	0.237610	9.619133	-0.731327	0.002378	0.096191	-0.007312	0.038368	-0.273552	0.989444
8019	0	0.213193	9.588635	-0.756807	0.002136	0.095886	-0.007568	0.037321	-0.265271	0.991690
8020	0	0.255099	9.545926	-0.713849	0.002554	0.095459	-0.007141	0.033506	-0.258568	0.991061
8021	0	0.237804	9.539780	-0.653373	0.002380	0.095398	-0.006531	0.036265	-0.252607	0.995115
8022	0	0.219015	9.588473	-0.709457	0.002192	0.095885	-0.007087	0.044605	-0.247821	0.998809
8023	0	0.195025	9.576424	-0.701877	0.001953	0.095764	-0.007019	0.043610	-0.241201	1.000116
8024	0	0.212873	9.558062	-0.672034	0.002130	0.095581	-0.006714	0.050475	-0.237066	1.003039
8025	0	0.261995	9.588617	-0.671650	0.002625	0.095886	-0.006714	0.052811	-0.228442	1.004657
8026	0	0.225112	9.631215	-0.672413	0.002249	0.096313	-0.006720	0.057379	-0.228060	1.011363
8027	0	0.213975	9.643522	-0.714447	0.002136	0.096436	-0.007141	0.060587	-0.229052	1.014447
8028	0	0.208480	9.667844	-0.715186	0.002082	0.096679	-0.007149	0.063329	-0.229364	1.019400
8029	0	0.183382	9.704558	-0.775484	0.001831	0.097046	-0.007751	0.066574	-0.229436	1.020270
8030	0	0.196057	9.728855	-0.807008	0.001958	0.097289	-0.008064	0.072151	-0.229394	1.031462
8031	0	0.208045	9.771688	-0.775518	0.002075	0.097717	-0.007751	0.075579	-0.232360	1.040133
8032	0	0.208880	9.814324	-0.696918	0.002085	0.098144	-0.006966	0.078786	-0.233921	1.045708
8033	0	0.263032	9.869334	-0.787800	0.002625	0.098694	-0.007874	0.082994	-0.237459	1.052110
8034	0	0.209046	9.869240	-0.733936	0.002087	0.098693	-0.007334	0.088482	-0.238713	1.059458
8035	0	0.219808	9.881565	-0.757162	0.002197	0.098816	-0.007568	0.091037	-0.236504	1.071602
8036	0	0.237829	9.905932	-0.751209	0.002381	0.099059	-0.007514	0.087827	-0.229810	1.079505
8037	0	0.250428	9.930377	-0.763434	0.002502	0.099304	-0.007629	0.092657	-0.228722	1.082102
8038	0	0.213806	9.905899	-0.751966	0.002139	0.099059	-0.007518	0.093990	-0.224309	1.084651
8039	0	0.220094	9.924308	-0.799564	0.002197	0.099243	-0.007996	0.093215	-0.225317	1.086731
8040	0	0.232702	9.905890	-0.818186	0.002326	0.099059	-0.008180	0.095087	-0.223257	1.088201
8041	0	0.225602	9.857211	-0.732046	0.002258	0.098572	-0.007324	0.089815	-0.217396	1.092828
8042	0	0.195257	9.808360	-0.762024	0.001948	0.098083	-0.007623	0.086174	-0.219061	1.093438
8043	0	0.196022	9.814428	-0.720365	0.001953	0.098145	-0.007202	0.087079	-0.224077	1.095281
8044	0	0.178038	9.777761	-0.787501	0.001783	0.097777	-0.007877	0.083661	-0.217327	1.098038
8045	0	0.189026	9.722939	-0.664774	0.001892	0.097229	-0.006653	0.076990	-0.211844	1.101448
8046	0	0.225332	9.655793	-0.743300	0.002254	0.096558	-0.007437	0.071650	-0.207204	1.104970
8047	0	0.237899	9.643608	-0.743987	0.002380	0.096436	-0.007446	0.063528	-0.202262	1.100879
8048	0	0.195339	9.588735	-0.761385	0.001949	0.095887	-0.007617	0.059027	-0.203853	1.102441
8049	0	0.226104	9.588667	-0.743976	0.002258	0.095886	-0.007446	0.050444	-0.203836	1.106422
8050	0	0.196063	9.576412	-0.731159	0.001958	0.095764	-0.007312	0.049112	-0.203853	1.114614
8051	0	0.183204	9.576422	-0.726221	0.001831	0.095764	-0.007263	0.047110	-0.201743	1.116691
8052	0	0.226079	9.539806	-0.750389	0.002260	0.095398	-0.007505	0.044180	-0.199184	1.128426
8053	0	0.244778	9.545906	-0.701583	0.002441	0.095459	-0.007019	0.039548	-0.203510	1.131541
8054	0	0.239239	9.564236	-0.676550	0.002393	0.095642	-0.006769	0.033964	-0.199852	1.139041
8055	0	0.225974	9.576425	-0.671214	0.002258	0.095764	-0.006714	0.031005	-0.198278	1.140176
8056	0	0.220285	9.625230	-0.713931	0.002200	0.096252	-0.007138	0.031211	-0.198251	1.147268
8057	0	0.208308	9.649662	-0.756574	0.002075	0.096497	-0.007568	0.027115	-0.204300	1.151879
8058	0	0.215920	9.637402	-0.744565	0.002151	0.096375	-0.007442	0.030865	-0.210169	1.160840
8059	0	0.207847	9.704548	-0.751188	0.002075	0.097046	-0.007507	0.035586	-0.210709	1.162873
8060	0	0.233147	9.741086	-0.776280	0.002325	0.097411	-0.007761	0.036663	-0.214934	1.171502
8061	0	0.226512	9.753383	-0.732679	0.002258	0.097534	-0.007324	0.038704	-0.219627	1.174699
8062	0	0.221689	9.802132	-0.751360	0.002211	0.098022	-0.007513	0.038439	-0.223639	1.178260
8063	0	0.177663	9.820536	-0.763046	0.001770	0.098206	-0.007629	0.038598	-0.228028	1.185153
8064	0	0.178635	9.857104	-0.732316	0.001782	0.098571	-0.007327	0.033205	-0.229257	1.187306
8065	0	0.165248	9.875508	-0.799221	0.001648	0.098755	-0.007996	0.028341	-0.231165	1.192883
8066	0	0.196343	9.875476	-0.750179	0.001962	0.098755	-0.007501	0.028506	-0.229844	1.200390
8067	0	0.250171	9.912146	-0.786911	0.002502	0.099121	-0.007874	0.022676	-0.225650	1.198857
8068	0	0.256204	9.893776	-0.786762	0.002562	0.098938	-0.007865	0.025378	-0.222823	1.193365
8069	0	0.244762	9.893820	-0.799114	0.002441	0.098938	-0.007996	0.019428	-0.226646	1.196040
8070	0	0.214843	9.869406	-0.780100	0.002148	0.098694	-0.007804	0.015074	-0.224178	1.204401
8071	0	0.195747	9.832795	-0.835707	0.001953	0.098328	-0.008362	0.009027	-0.225888	1.196356
8072	0	0.239101	9.814469	-0.841154	0.002388	0.098145	-0.008414	0.005097	-0.226047	1.195929
8073	0	0.214248	9.820555	-0.829931	0.002136	0.098206	-0.008301	0.002574	-0.229956	1.198935
8074	0	0.263764	9.765566	-0.701184	0.002637	0.097655	-0.007017	-0.004322	-0.227396	1.194575
8075	0	0.256357	9.741250	-0.750222	0.002563	0.097412	-0.007507	-0.011053	-0.224119	1.192543
8076	0	0.244604	9.729044	-0.663566	0.002441	0.097290	-0.006643	-0.020796	-0.226149	1.194330
8077	0	0.189783	9.655841	-0.676205	0.001892	0.096558	-0.006775	-0.036796	-0.229542	1.195003
8078	0	0.208221	9.631482	-0.668450	0.002086	0.096314	-0.006689	-0.043128	-0.222024	1.197670
8079	0	0.207538	9.625292	-0.701249	0.002075	0.096252	-0.007019	-0.051738	-0.218837	1.200472
8080	0	0.214323	9.600855	-0.712330	0.002136	0.096008	-0.007129	-0.059149	-0.223779	1.208543
8081	0	0.195704	9.564201	-0.714114	0.001953	0.095642	-0.007141	-0.059947	-0.225043	1.208006
8082	0	0.215201	9.570190	-0.744838	0.002144	0.095702	-0.007447	-0.059369	-0.231362	1.208607
8083	0	0.208173	9.545906	-0.726028	0.002075	0.095459	-0.007263	-0.063758	-0.235776	1.213694
8084	0	0.190987	9.564250	-0.670171	0.001904	0.095642	-0.006709	-0.073496	-0.238792	1.214289
8085	0	0.220461	9.606942	-0.707666	0.002197	0.096069	-0.007080	-0.078764	-0.244154	1.224293
8086	0	0.227691	9.625237	-0.695088	0.002273	0.096252	-0.006951	-0.080245	-0.245848	1.229417
8087	0	0.238331	9.686287	-0.640648	0.002380	0.096863	-0.006409	-0.083795	-0.245888	1.233744
8088	0	0.245430	9.686258	-0.707667	0.002447	0.096863	-0.007076	-0.084354	-0.250938	1.241820
8089	0	0.232122	9.716820	-0.732050	0.002319	0.097168	-0.007324	-0.089725	-0.249736	1.248052
8090	0	0.269183	9.765673	-0.743201	0.002688	0.097656	-0.007440	-0.099689	-0.250323	1.255724
8091	0	0.287698	9.777826	-0.774918	0.002869	0.097778	-0.007751	-0.103330	-0.256630	1.257896
8092	0	0.246579	9.808225	-0.793184	0.002458	0.098083	-0.007931	-0.103231	-0.262710	1.267267
8093	0	0.184066	9.790033	-0.756680	0.001831	0.097900	-0.007568	-0.106139	-0.270486	1.272039
8094	0	0.216100	9.881457	-0.677599	0.002155	0.098815	-0.006772	-0.102553	-0.273632	1.279307
8095	0	0.225994	9.857168	-0.732502	0.002258	0.098572	-0.007324	-0.102694	-0.272102	1.287871
8096	0	0.281082	9.893711	-0.738600	0.002810	0.098937	-0.007387	-0.105045	-0.269059	1.294259
8097	0	0.268846	9.875484	-0.653027	0.002686	0.098755	-0.006531	-0.106769	-0.269048	1.301496
8098	0	0.190622	9.869306	-0.762510	0.001898	0.098693	-0.007629	-0.112526	-0.275314	1.300592
8099	0	0.189410	9.899919	-0.768785	0.001892	0.098999	-0.007690	-0.116272	-0.274160	1.300656
8100	0	0.207916	9.863331	-0.755707	0.002079	0.098633	-0.007564	-0.124647	-0.270857	1.302357
8101	0	0.244227	9.820569	-0.787174	0.002441	0.098206	-0.007874	-0.127526	-0.268386	1.303076
8102	0	0.244470	9.802267	-0.768417	0.002442	0.098022	-0.007688	-0.132316	-0.267632	1.303688
8103	0	0.189615	9.765639	-0.732135	0.001892	0.097656	-0.007324	-0.136298	-0.268867	1.301503
8104	0	0.184173	9.741201	-0.750316	0.001839	0.097412	-0.007503	-0.136381	-0.268937	1.304782
8105	0	0.195116	9.722901	-0.701954	0.001953	0.097229	-0.007019	-0.136684	-0.263117	1.306086
8106	0	0.231754	9.667958	-0.683744	0.002315	0.096680	-0.006837	-0.136801	-0.263091	1.307356
8107	0	0.225620	9.631379	-0.707649	0.002258	0.096313	-0.007080	-0.141844	-0.257069	1.306343
8108	0	0.225420	9.643543	-0.689170	0.002254	0.096436	-0.006890	-0.140884	-0.254300	1.304838
8109	0	0.201691	9.588617	-0.695806	0.002014	0.095886	-0.006958	-0.141618	-0.254036	1.302947
8110	0	0.232962	9.606830	-0.744659	0.002324	0.096068	-0.007447	-0.143331	-0.257079	1.305767
8111	0	0.268855	9.613025	-0.726366	0.002686	0.096130	-0.007263	-0.143540	-0.257115	1.308498
8112	0	0.226804	9.582426	-0.653093	0.002264	0.095824	-0.006533	-0.146564	-0.258387	1.312994
8113	0	0.208342	9.588588	-0.726543	0.002075	0.095886	-0.007263	-0.144664	-0.264652	1.313997
8114	0	0.191140	9.643435	-0.672123	0.001908	0.096435	-0.006719	-0.142740	-0.264829	1.319491
8115	0	0.220270	9.625214	-0.653336	0.002197	0.096252	-0.006531	-0.140542	-0.267734	1.320503
8116	0	0.263771	9.661752	-0.751439	0.002635	0.096618	-0.007513	-0.139830	-0.267395	1.324071
8117	0	0.263112	9.698516	-0.682916	0.002625	0.096985	-0.006836	-0.148986	-0.271687	1.331439
8118	0	0.221577	9.698484	-0.712622	0.002210	0.096985	-0.007128	-0.151679	-0.275333	1.332280
8119	0	0.189427	9.741168	-0.720736	0.001892	0.097412	-0.007202	-0.146488	-0.274337	1.335198
8120	0	0.189464	9.753313	-0.697114	0.001896	0.097533	-0.006969	-0.145453	-0.269287	1.338421
8121	0	0.177405	9.771698	-0.763231	0.001770	0.097717	-0.007629	-0.143232	-0.270431	1.346673
8122	0	0.287463	9.838736	-0.758025	0.002876	0.098388	-0.007575	-0.138066	-0.264943	1.348471
8123	0	0.250505	9.851036	-0.745043	0.002502	0.098511	-0.007446	-0.134217	-0.264402	1.353764
8124	0	0.226522	9.838727	-0.727721	0.002263	0.098388	-0.007272	-0.128847	-0.263328	1.356757
8125	0	0.226057	9.881528	-0.751497	0.002258	0.098816	-0.007507	-0.120699	-0.262363	1.354680
8126	0	0.232962	9.887476	-0.764733	0.002323	0.098875	-0.007646	-0.120007	-0.266270	1.367402
8127	0	0.207398	9.869383	-0.762990	0.002075	0.098694	-0.007629	-0.120088	-0.261273	1.366781
8128	0	0.256443	9.893683	-0.799882	0.002561	0.098937	-0.007998	-0.119387	-0.262096	1.369319
8129	0	0.256203	9.808337	-0.799758	0.002563	0.098083	-0.007996	-0.117854	-0.256830	1.368615
8130	0	0.243594	9.808237	-0.720984	0.002438	0.098083	-0.007207	-0.115398	-0.251311	1.374766
8131	0	0.231996	9.844942	-0.696193	0.002319	0.098450	-0.006958	-0.111449	-0.248377	1.372993
8132	0	0.238232	9.796050	-0.598911	0.002381	0.097960	-0.005990	-0.113487	-0.245937	1.378395
8133	0	0.232008	9.771707	-0.622871	0.002319	0.097717	-0.006226	-0.110519	-0.243101	1.377440
8134	0	0.213214	9.747241	-0.641376	0.002137	0.097472	-0.006415	-0.113269	-0.233539	1.380473
8135	0	0.207381	9.680217	-0.683048	0.002075	0.096802	-0.006836	-0.120506	-0.228253	1.381006
8136	0	0.250210	9.680163	-0.682631	0.002500	0.096802	-0.006825	-0.120222	-0.227562	1.378669
8137	0	0.244135	9.643574	-0.768797	0.002441	0.096436	-0.007690	-0.124099	-0.223881	1.380101
8138	0	0.219646	9.613034	-0.707574	0.002196	0.096130	-0.007075	-0.124221	-0.220398	1.375322
8139	0	0.201068	9.558097	-0.671611	0.002014	0.095581	-0.006714	-0.122415	-0.212591	1.379312
8140	0	0.188347	9.582409	-0.696520	0.001884	0.095824	-0.006963	-0.120409	-0.207770	1.381515
8141	0	0.152354	9.545902	-0.683597	0.001526	0.095459	-0.006836	-0.121275	-0.201325	1.386050
8142	0	0.249493	9.594684	-0.696577	0.002498	0.095947	-0.006959	-0.114122	-0.194410	1.387809
8143	0	0.244307	9.619149	-0.659003	0.002441	0.096191	-0.006592	-0.117108	-0.192724	1.389286
8144	0	0.251094	9.600812	-0.677246	0.002505	0.096008	-0.006772	-0.117500	-0.195772	1.391279
8145	0	0.232037	9.619137	-0.811779	0.002319	0.096191	-0.008118	-0.118336	-0.193375	1.394657
8146	0	0.201853	9.661743	-0.696203	0.002016	0.096618	-0.006959	-0.115602	-0.192638	1.395872
8147	0	0.226237	9.673995	-0.812579	0.002258	0.096741	-0.008118	-0.106990	-0.193797	1.399641
8148	0	0.250800	9.722661	-0.753152	0.002510	0.097227	-0.007524	-0.099609	-0.187715	1.401951
8149	0	0.244318	9.722851	-0.787912	0.002441	0.097229	-0.007874	-0.093972	-0.186155	1.405212
8150	0	0.250623	9.783693	-0.734223	0.002505	0.097837	-0.007336	-0.087223	-0.183588	1.407316
8151	0	0.237971	9.783893	-0.720809	0.002380	0.097839	-0.007202	-0.081329	-0.179182	1.410129
8152	0	0.225887	9.826526	-0.746301	0.002256	0.098266	-0.007459	-0.077245	-0.178414	1.413801
8153	0	0.213721	9.832749	-0.750896	0.002136	0.098328	-0.007507	-0.076239	-0.175896	1.416796
8154	0	0.201627	9.881473	-0.763594	0.002015	0.098815	-0.007633	-0.074079	-0.173571	1.419583
8155	0	0.189108	9.844987	-0.781069	0.001892	0.098450	-0.007812	-0.077255	-0.168738	1.422761
8156	0	0.213284	9.869358	-0.817928	0.002133	0.098694	-0.008176	-0.074179	-0.164468	1.425131
8157	0	0.207536	9.875457	-0.775539	0.002075	0.098755	-0.007751	-0.070216	-0.160977	1.420455
8158	0	0.213515	9.826545	-0.757985	0.002136	0.098266	-0.007577	-0.067606	-0.156029	1.422140
8159	0	0.195374	9.851075	-0.762915	0.001953	0.098511	-0.007629	-0.068494	-0.153034	1.417620
8160	0	0.244132	9.863228	-0.725782	0.002442	0.098632	-0.007263	-0.075519	-0.148123	1.419473
8161	0	0.219615	9.790052	-0.762799	0.002197	0.097900	-0.007629	-0.078137	-0.143128	1.422269
8162	0	0.231586	9.777818	-0.756752	0.002316	0.097778	-0.007565	-0.076420	-0.138703	1.420366
8163	0	0.207225	9.777840	-0.738497	0.002075	0.097778	-0.007385	-0.077519	-0.131551	1.421527
8164	0	0.231232	9.716782	-0.769238	0.002313	0.097168	-0.007690	-0.075815	-0.127451	1.417175
8165	0	0.255919	9.710704	-0.732429	0.002563	0.097107	-0.007324	-0.076592	-0.118693	1.417773
8166	0	0.230999	9.661847	-0.714442	0.002310	0.096619	-0.007142	-0.074467	-0.115185	1.413939
8167	0	0.195079	9.613051	-0.634623	0.001953	0.096130	-0.006348	-0.077054	-0.108672	1.417415
8168	0	0.206830	9.649659	-0.677233	0.002069	0.096497	-0.006772	-0.077447	-0.103528	1.415411
8169	0	0.225835	9.619109	-0.610840	0.002258	0.096191	-0.006104	-0.072375	-0.099780	1.413347
8170	0	0.231588	9.576332	-0.715088	0.002318	0.095763	-0.007152	-0.074047	-0.093071	1.412839
8171	0	0.232139	9.558120	-0.756585	0.002319	0.095581	-0.007568	-0.077953	-0.091817	1.415847
8172	0	0.214253	9.582489	-0.701774	0.002140	0.095825	-0.007014	-0.074818	-0.091079	1.420988
8173	0	0.207838	9.582510	-0.744668	0.002075	0.095825	-0.007446	-0.075257	-0.091163	1.424620
8174	0	0.195749	9.588501	-0.708501	0.001959	0.095885	-0.007081	-0.071400	-0.085818	1.427716
8175	0	0.189147	9.600808	-0.677827	0.001892	0.096008	-0.006775	-0.068190	-0.081326	1.425806
8176	0	0.231477	9.673928	-0.672952	0.002317	0.096740	-0.006721	-0.059734	-0.074469	1.429428
8177	0	0.207421	9.661831	-0.665807	0.002075	0.096619	-0.006653	-0.054358	-0.069539	1.428205
8178	0	0.231351	9.722769	-0.703642	0.002316	0.097228	-0.007030	-0.048225	-0.062304	1.428322
8179	0	0.207560	9.728961	-0.739081	0.002075	0.097290	-0.007385	-0.042731	-0.059064	1.433813
8180	0	0.232167	9.771502	-0.746173	0.002319	0.097715	-0.007458	-0.038877	-0.058053	1.435269
8181	0	0.207669	9.771664	-0.763722	0.002075	0.097717	-0.007629	-0.030742	-0.056084	1.443648
8182	0	0.226652	9.814206	-0.844416	0.002261	0.098143	-0.008439	-0.025693	-0.058613	1.448427
8183	0	0.201650	9.814428	-0.757106	0.002014	0.098145	-0.007568	-0.023352	-0.057594	1.448782
8184	0	0.250738	9.850943	-0.824939	0.002506	0.098510	-0.008245	-0.019841	-0.055163	1.454237
8185	0	0.244223	9.857133	-0.739099	0.002441	0.098572	-0.007385	-0.013970	-0.052363	1.450581
8186	0	0.249995	9.905863	-0.679554	0.002503	0.099059	-0.006787	-0.005271	-0.044602	1.452661
8187	0	0.226384	9.869313	-0.806393	0.002258	0.098694	-0.008057	0.002499	-0.047289	1.450098
8188	0	0.196567	9.856990	-0.776583	0.001964	0.098570	-0.007767	0.000617	-0.045933	1.449991
8189	0	0.213741	9.820559	-0.720149	0.002136	0.098206	-0.007202	-0.000921	-0.043527	1.450122
8190	0	0.226055	9.838864	-0.842216	0.002260	0.098389	-0.008422	-0.001654	-0.040182	1.458536
8191	0	0.262284	9.808344	-0.763067	0.002625	0.098083	-0.007629	-0.001068	-0.034493	1.459508
8192	0	0.255921	9.765536	-0.775370	0.002560	0.097655	-0.007754	-0.002595	-0.030218	1.460242
8193	0	0.195043	9.765595	-0.812188	0.001953	0.097656	-0.008118	0.001614	-0.023346	1.459544
8194	0	0.176486	9.728939	-0.702331	0.001764	0.097289	-0.007028	-0.004028	-0.020186	1.454452
8195	0	0.158697	9.667981	-0.695623	0.001587	0.096680	-0.006958	-0.006880	-0.016460	1.455341
8196	0	0.225611	9.686288	-0.701574	0.002258	0.096863	-0.007016	-0.008187	-0.010082	1.454272
8197	0	0.225729	9.649670	-0.634624	0.002258	0.096497	-0.006348	-0.010960	-0.005169	1.462530
8198	0	0.201490	9.594717	-0.683337	0.002011	0.095947	-0.006833	-0.011569	-0.005697	1.467953
8199	0	0.201679	9.625238	-0.726326	0.002014	0.096252	-0.007263	-0.012503	-0.005064	1.470309
8200	0	0.196474	9.625129	-0.763007	0.001958	0.096251	-0.007629	-0.012602	-0.009429	1.477314
8201	0	0.214065	9.570288	-0.781432	0.002136	0.095703	-0.007812	-0.011441	-0.010946	1.483288
8202	0	0.215063	9.625134	-0.751140	0.002145	0.096251	-0.007511	-0.012104	-0.014093	1.483527
8203	0	0.207847	9.588624	-0.707899	0.002075	0.095886	-0.007080	-0.014384	-0.014229	1.488166
8204	0	0.220951	9.649520	-0.683799	0.002203	0.096496	-0.006834	-0.010654	-0.018185	1.492078
8205	0	0.232160	9.655753	-0.665327	0.002319	0.096558	-0.006653	-0.011171	-0.017109	1.496945
8206	0	0.214689	9.661785	-0.707684	0.002140	0.096618	-0.007081	-0.017003	-0.021414	1.499214
8207	0	0.244620	9.716746	-0.775629	0.002441	0.097168	-0.007751	-0.012302	-0.023290	1.503413
8208	0	0.239104	9.698250	-0.788903	0.002389	0.096983	-0.007884	-0.007371	-0.021989	1.504688
8209	0	0.195957	9.710652	-0.751099	0.001953	0.097107	-0.007507	-0.004132	-0.025817	1.510226
8210	0	0.190645	9.765502	-0.757901	0.001904	0.097655	-0.007576	-0.001719	-0.024356	1.514877
8211	0	0.214000	9.802241	-0.732383	0.002136	0.098022	-0.007324	-0.003176	-0.024986	1.517240
8212	0	0.239214	9.820417	-0.787749	0.002387	0.098205	-0.007874	0.000318	-0.027145	1.524395
8213	0	0.262839	9.851081	-0.719985	0.002625	0.098511	-0.007202	-0.003403	-0.027881	1.526927
8214	0	0.202666	9.844953	-0.793177	0.002022	0.098450	-0.007931	-0.003269	-0.029759	1.533101
8215	0	0.195640	9.851059	-0.750848	0.001953	0.098511	-0.007507	-0.002844	-0.029769	1.534418
8216	0	0.208615	9.844894	-0.787265	0.002081	0.098449	-0.007876	-0.008174	-0.032061	1.540060
8217	0	0.220279	9.826662	-0.793283	0.002197	0.098267	-0.007935	-0.010887	-0.034692	1.538281
8218	0	0.257713	9.820467	-0.823517	0.002574	0.098205	-0.008237	-0.013750	-0.034591	1.538946
8219	0	0.219961	9.814434	-0.836339	0.002197	0.098145	-0.008362	-0.012738	-0.033545	1.538969
8220	0	0.245024	9.814345	-0.812153	0.002445	0.098144	-0.008121	-0.013589	-0.035600	1.543433
8221	0	0.219721	9.783972	-0.786907	0.002197	0.097839	-0.007874	-0.019761	-0.031748	1.545492
8222	0	0.213703	9.759553	-0.755523	0.002135	0.097595	-0.007560	-0.025803	-0.029985	1.541859
8223	0	0.231930	9.729000	-0.726369	0.002319	0.097290	-0.007263	-0.025937	-0.026107	1.539082
8224	0	0.238237	9.704507	-0.787297	0.002379	0.097045	-0.007875	-0.029591	-0.025785	1.535430
8225	0	0.219780	9.698503	-0.793241	0.002197	0.096985	-0.007935	-0.033000	-0.022623	1.536880
8226	0	0.238602	9.680221	-0.810706	0.002381	0.096802	-0.008114	-0.041917	-0.024368	1.537572
8227	0	0.232576	9.625244	-0.768854	0.002319	0.096252	-0.007690	-0.045209	-0.028197	1.542721
8228	0	0.209136	9.649605	-0.816992	0.002088	0.096496	-0.008176	-0.053076	-0.028871	1.544001
8229	0	0.213604	9.643562	-0.720119	0.002136	0.096436	-0.007202	-0.055042	-0.024822	1.542783
8230	0	0.207719	9.655746	-0.677437	0.002074	0.096558	-0.006773	-0.054178	-0.024462	1.543171
8231	0	0.201309	9.619181	-0.707493	0.002014	0.096191	-0.007080	-0.061306	-0.019391	1.547567
8232	0	0.243782	9.613054	-0.688538	0.002439	0.096130	-0.006887	-0.064790	-0.014733	1.551095
8233	0	0.244726	9.625232	-0.744593	0.002441	0.096252	-0.007446	-0.066146	-0.017871	1.553498
8234	0	0.227143	9.673968	-0.744695	0.002270	0.096740	-0.007446	-0.066288	-0.016054	1.556650
8235	0	0.177662	9.643540	-0.781287	0.001770	0.096436	-0.007812	-0.066768	-0.020058	1.560683
8236	0	0.209359	9.680061	-0.842459	0.002088	0.096801	-0.008424	-0.066860	-0.023295	1.562639
8237	0	0.226517	9.716792	-0.781107	0.002258	0.097168	-0.007812	-0.069349	-0.027555	1.559397
8238	0	0.233564	9.735033	-0.805129	0.002333	0.097350	-0.008055	-0.074549	-0.027189	1.569408
8239	0	0.250798	9.759502	-0.714187	0.002502	0.097595	-0.007141	-0.074552	-0.029845	1.571597
8240	0	0.239722	9.802129	-0.708279	0.002391	0.098022	-0.007082	-0.074593	-0.033446	1.575896
8241	0	0.232486	9.814468	-0.725935	0.002319	0.098145	-0.007263	-0.080182	-0.036082	1.584388
8242	0	0.227237	9.857224	-0.730928	0.002269	0.098572	-0.007317	-0.089555	-0.036404	1.588596
8243	0	0.238702	9.832796	-0.750098	0.002380	0.098328	-0.007507	-0.097789	-0.040292	1.589712
8244	0	0.233606	9.838852	-0.755665	0.002332	0.098389	-0.007556	-0.098049	-0.041490	1.596409
8245	0	0.238354	9.826673	-0.805408	0.002380	0.098267	-0.008057	-0.101851	-0.041349	1.596794
8246	0	0.257283	9.838909	-0.835098	0.002569	0.098389	-0.008357	-0.109624	-0.041771	1.594924
8247	0	0.274886	9.820556	-0.836118	0.002747	0.098206	-0.008362	-0.111112	-0.040619	1.590408
8248	0	0.245182	9.838770	-0.774866	0.002445	0.098388	-0.007751	-0.114133	-0.044446	1.592590
8249	0	0.195529	9.808320	-0.744968	0.001953	0.098083	-0.007446	-0.111056	-0.043129	1.594063
8250	0	0.245321	9.808285	-0.714172	0.002445	0.098083	-0.007149	-0.119982	-0.048570	1.592017
8251	0	0.220059	9.765641	-0.707685	0.002197	0.097656	-0.007080	-0.124422	-0.048581	1.590975
8252	0	0.245200	9.747330	-0.731486	0.002447	0.097473	-0.007318	-0.129640	-0.050458	1.595534
8253	0	0.226425	9.741266	-0.719286	0.002258	0.097412	-0.007202	-0.141474	-0.053599	1.600413
8254	0	0.233033	9.704630	-0.669013	0.002331	0.097046	-0.006696	-0.148799	-0.049166	1.599740
8255	0	0.232407	9.704584	-0.768971	0.002319	0.097046	-0.007690	-0.150519	-0.050890	1.602683
8256	0	0.245379	9.692278	-0.701805	0.002450	0.096923	-0.007018	-0.151558	-0.051529	1.608003
8257	0	0.238435	9.643541	-0.732473	0.002380	0.096436	-0.007324	-0.151602	-0.052371	1.605328
8258	0	0.263153	9.649609	-0.725920	0.002632	0.096496	-0.007265	-0.159399	-0.047790	1.605529
8259	0	0.262691	9.606927	-0.665290	0.002625	0.096069	-0.006653	-0.160151	-0.046764	1.606777
8260	0	0.208289	9.582453	-0.664844	0.002079	0.095824	-0.006654	-0.167367	-0.047522	1.608031
8261	0	0.207945	9.576392	-0.665495	0.002075	0.095764	-0.006653	-0.165954	-0.048779	1.615721
8262	0	0.239250	9.637381	-0.726314	0.002388	0.096374	-0.007268	-0.172470	-0.050253	1.613433
8263	0	0.244535	9.643575	-0.719814	0.002441	0.096436	-0.007202	-0.178101	-0.051066	1.614881
8264	0	0.208568	9.667966	-0.658362	0.002083	0.096680	-0.006584	-0.179703	-0.050579	1.619289
8265	0	0.226002	9.655770	-0.665103	0.002258	0.096558	-0.006653	-0.182707	-0.048737	1.619204
8266	0	0.245086	9.704563	-0.677346	0.002444	0.097046	-0.006772	-0.181729	-0.052589	1.616431
8267	0	0.250627	9.728973	-0.708301	0.002502	0.097290	-0.007080	-0.179308	-0.053231	1.618810
8268	0	0.209256	9.728953	-0.738300	0.002082	0.097289	-0.007392	-0.190982	-0.061940	1.627579
8269	0	0.208093	9.759515	-0.732343	0.002075	0.097595	-0.007324	-0.192951	-0.064788	1.634743
8270	0	0.226961	9.808267	-0.787100	0.002270	0.098083	-0.007873	-0.195737	-0.060765	1.635998
8271	0	0.207862	9.808313	-0.708418	0.002075	0.098083	-0.007080	-0.191958	-0.060888	1.641897
8272	0	0.238961	9.808215	-0.739825	0.002387	0.098083	-0.007394	-0.187731	-0.059994	1.644916
8273	0	0.256197	9.869374	-0.732620	0.002563	0.098694	-0.007324	-0.186417	-0.054372	1.647094
8274	0	0.237620	9.832696	-0.659167	0.002377	0.098327	-0.006596	-0.191782	-0.050036	1.642607
8275	0	0.219708	9.844982	-0.701748	0.002197	0.098450	-0.007019	-0.194720	-0.045966	1.651767
8276	0	0.231812	9.857190	-0.701455	0.002318	0.098572	-0.007016	-0.197483	-0.041760	1.652039
8277	0	0.238504	9.857207	-0.725761	0.002380	0.098572	-0.007263	-0.204756	-0.043277	1.651339
8278	0	0.269481	9.838880	-0.780016	0.002694	0.098389	-0.007802	-0.207678	-0.040191	1.648371
8279	0	0.267779	9.820574	-0.787400	0.002686	0.098206	-0.007874	-0.208007	-0.027292	1.647521
8280	0	0.249087	9.808350	-0.817824	0.002486	0.098083	-0.008180	-0.210486	-0.028827	1.650109
8281	0	0.231902	9.777829	-0.769090	0.002319	0.097778	-0.007690	-0.210711	-0.024575	1.651491
8282	0	0.231846	9.741101	-0.757116	0.002318	0.097411	-0.007569	-0.209141	-0.020772	1.648749
8283	0	0.225558	9.710694	-0.677568	0.002258	0.097107	-0.006775	-0.209107	-0.013668	1.649567
8284	0	0.219315	9.673965	-0.653392	0.002192	0.096740	-0.006533	-0.208672	-0.011693	1.651126
8285	0	0.244286	9.667993	-0.658775	0.002441	0.096680	-0.006592	-0.214405	-0.009518	1.653041
8286	0	0.226587	9.674087	-0.706862	0.002260	0.096741	-0.007072	-0.219763	-0.012302	1.653789
8287	0	0.207552	9.625290	-0.725706	0.002075	0.096252	-0.007263	-0.227726	-0.008779	1.650479
8288	0	0.249731	9.631382	-0.767641	0.002502	0.096313	-0.007679	-0.231630	0.001197	1.651553
8289	0	0.213258	9.588625	-0.738609	0.002136	0.095886	-0.007385	-0.231380	0.009450	1.650417
8290	0	0.206992	9.588622	-0.708138	0.002068	0.095886	-0.007082	-0.232963	0.010555	1.650230
8291	0	0.225559	9.576409	-0.695988	0.002258	0.095764	-0.006958	-0.231592	0.017705	1.650452
8292	0	0.231243	9.619014	-0.702747	0.002314	0.096190	-0.007023	-0.226828	0.023047	1.645999
8293	0	0.262354	9.661854	-0.720403	0.002625	0.096619	-0.007202	-0.225639	0.028089	1.650766
8294	0	0.256284	9.649560	-0.671718	0.002561	0.096496	-0.006718	-0.227241	0.029342	1.652483
8295	0	0.195415	9.686266	-0.689857	0.001953	0.096863	-0.006897	-0.226256	0.032041	1.654333
8296	0	0.256799	9.680043	-0.727105	0.002565	0.096801	-0.007267	-0.222415	0.032870	1.655410
8297	0	0.232194	9.728979	-0.708267	0.002319	0.097290	-0.007080	-0.220307	0.033716	1.656743
8298	0	0.244892	9.716671	-0.812622	0.002446	0.097167	-0.008123	-0.217869	0.034376	1.662880
8299	0	0.250504	9.777775	-0.848975	0.002502	0.097778	-0.008484	-0.212130	0.035285	1.671036
8300	0	0.250599	9.783760	-0.782337	0.002507	0.097837	-0.007825	-0.214596	0.040591	1.667521
8301	0	0.226027	9.802209	-0.781659	0.002258	0.098022	-0.007812	-0.210805	0.042207	1.671113
8302	0	0.184286	9.820416	-0.745887	0.001835	0.098205	-0.007455	-0.206857	0.036833	1.670714
8303	0	0.219877	9.820514	-0.787840	0.002197	0.098206	-0.007874	-0.202117	0.038992	1.677387
8304	0	0.208267	9.832642	-0.752002	0.002078	0.098327	-0.007518	-0.200342	0.037552	1.679907
8305	0	0.231311	9.832795	-0.762721	0.002319	0.098328	-0.007629	-0.203704	0.048702	1.680729
8306	0	0.230234	9.838879	-0.768620	0.002306	0.098389	-0.007687	-0.205033	0.056844	1.683803
8307	0	0.213246	9.814482	-0.768782	0.002136	0.098145	-0.007690	-0.209006	0.065145	1.688529
8308	0	0.206911	9.814451	-0.768546	0.002068	0.098145	-0.007686	-0.210180	0.067264	1.695196
8309	0	0.194968	9.790073	-0.793123	0.001953	0.097900	-0.007935	-0.214953	0.075205	1.696639
8310	0	0.243214	9.759488	-0.762748	0.002434	0.097595	-0.007623	-0.210248	0.081045	1.697197
8311	0	0.232184	9.759484	-0.684044	0.002319	0.097595	-0.006836	-0.205794	0.082049	1.697363
8312	0	0.238454	9.747199	-0.709251	0.002385	0.097472	-0.007090	-0.203451	0.086660	1.703496
8313	0	0.220032	9.722869	-0.690040	0.002197	0.097229	-0.006897	-0.200112	0.087030	1.700246
8314	0	0.256902	9.710602	-0.727038	0.002569	0.097106	-0.007271	-0.201473	0.091174	1.701393
8315	0	0.237839	9.674092	-0.774966	0.002380	0.096741	-0.007751	-0.204439	0.097437	1.703570
8316	0	0.243830	9.643561	-0.689267	0.002437	0.096436	-0.006894	-0.206991	0.099400	1.706883
8317	0	0.164329	9.631312	-0.659820	0.001648	0.096313	-0.006592	-0.199826	0.108963	1.698209
8318	0	0.200322	9.655668	-0.684947	0.002005	0.096557	-0.006849	-0.200329	0.114581	1.697677
8319	0	0.231618	9.637426	-0.647458	0.002319	0.096375	-0.006470	-0.195354	0.122295	1.699074
8320	0	0.249520	9.619064	-0.708825	0.002496	0.096190	-0.007091	-0.198911	0.126903	1.699943
8321	0	0.219778	9.606935	-0.665251	0.002197	0.096069	-0.006653	-0.200319	0.130191	1.706973
8322	0	0.213756	9.631352	-0.659106	0.002137	0.096313	-0.006592	-0.201922	0.133722	1.702863
8323	0	0.177076	9.649645	-0.756992	0.001770	0.096497	-0.007568	-0.200744	0.136779	1.700793
8324	0	0.201552	9.661762	-0.714581	0.002015	0.096618	-0.007145	-0.200698	0.140225	1.705677
8325	0	0.238031	9.661844	-0.775416	0.002380	0.096619	-0.007751	-0.198396	0.144227	1.709411
8326	0	0.238312	9.680035	-0.672485	0.002379	0.096801	-0.006720	-0.193085	0.143792	1.715292
8327	0	0.231865	9.722860	-0.653705	0.002319	0.097229	-0.006531	-0.186657	0.148519	1.721201
8328	0	0.176878	9.741100	-0.697340	0.001768	0.097411	-0.006971	-0.185204	0.151665	1.728396
8329	0	0.219626	9.759503	-0.702199	0.002197	0.097595	-0.007019	-0.182753	0.156764	1.730702
8330	0	0.237568	9.814345	-0.690610	0.002378	0.098144	-0.006904	-0.180622	0.162876	1.730041
8331	0	0.244296	9.771656	-0.751625	0.002441	0.097717	-0.007507	-0.171126	0.164991	1.734148
8332	0	0.232634	9.808126	-0.722341	0.002322	0.098082	-0.007220	-0.168435	0.164093	1.739920
8333	0	0.219894	9.796122	-0.757055	0.002197	0.097961	-0.007568	-0.166897	0.166070	1.744605
8334	0	0.201609	9.832614	-0.745841	0.002017	0.098327	-0.007451	-0.159391	0.171082	1.752118
8335	0	0.207645	9.820565	-0.732279	0.002075	0.098206	-0.007324	-0.161817	0.173574	1.752480
8336	0	0.219896	9.832768	-0.744385	0.002199	0.098328	-0.007444	-0.163281	0.177764	1.754763
8337	0	0.225830	9.808335	-0.714310	0.002258	0.098083	-0.007141	-0.161648	0.181737	1.749929
8338	0	0.213374	9.765500	-0.672337	0.002135	0.097655	-0.006719	-0.157068	0.187468	1.754696
8339	0	0.194956	9.783958	-0.683376	0.001953	0.097839	-0.006836	-0.160426	0.195595	1.753214
8340	0	0.206387	9.753426	-0.670997	0.002068	0.097534	-0.006710	-0.161057	0.203970	1.747795
8341	0	0.237956	9.753410	-0.775271	0.002380	0.097534	-0.007751	-0.160290	0.208850	1.744973
8342	0	0.219642	9.716695	-0.793798	0.002195	0.097167	-0.007937	-0.160382	0.211523	1.746523
8343	0	0.195573	9.698446	-0.738989	0.001953	0.096985	-0.007385	-0.155368	0.212425	1.737484
8344	0	0.201875	9.704399	-0.782209	0.002019	0.097044	-0.007822	-0.155911	0.216565	1.734971
8345	0	0.201433	9.674051	-0.757099	0.002014	0.096741	-0.007568	-0.153591	0.220305	1.732731
8346	0	0.188868	9.637394	-0.732574	0.001892	0.096374	-0.007330	-0.159450	0.228292	1.732280
8347	0	0.231951	9.637417	-0.665768	0.002319	0.096375	-0.006653	-0.154493	0.232067	1.732043
8348	0	0.201387	9.643439	-0.569036	0.002014	0.096435	-0.005687	-0.150935	0.236466	1.731175
8349	0	0.225495	9.631350	-0.689772	0.002258	0.096313	-0.006897	-0.150971	0.244391	1.734233
8350	0	0.206921	9.661847	-0.647379	0.002068	0.096619	-0.006472	-0.149288	0.246409	1.739305
8351	0	0.237751	9.637464	-0.671310	0.002380	0.096375	-0.006714	-0.151203	0.253726	1.741478
8352	0	0.237457	9.631297	-0.714673	0.002374	0.096313	-0.007140	-0.144265	0.256639	1.742877
8353	0	0.225965	9.643509	-0.696393	0.002258	0.096436	-0.006958	-0.138095	0.258997	1.743518
8354	0	0.201797	9.655512	-0.740489	0.002016	0.096556	-0.007398	-0.130322	0.260687	1.743426
8355	0	0.213761	9.716748	-0.696434	0.002136	0.097168	-0.006958	-0.123748	0.263010	1.746606
8356	0	0.202012	9.759309	-0.685118	0.002016	0.097593	-0.006849	-0.122178	0.262270	1.739433
8357	0	0.231962	9.753434	-0.713879	0.002319	0.097534	-0.007141	-0.126018	0.265852	1.747758
8358	0	0.238343	9.765604	-0.713913	0.002380	0.097656	-0.007137	-0.124691	0.266223	1.747049
8359	0	0.207784	9.790056	-0.732122	0.002075	0.097900	-0.007324	-0.129156	0.267064	1.750858
8360	0	0.184087	9.802235	-0.750181	0.001836	0.098022	-0.007502	-0.129781	0.265122	1.754354
8361	0	0.226344	9.844953	-0.799639	0.002258	0.098450	-0.007996	-0.129727	0.263088	1.753272
8362	0	0.214761	9.838747	-0.793909	0.002146	0.098388	-0.007936	-0.127444	0.264874	1.749585
8363	0	0.202135	9.826646	-0.750731	0.002014	0.098267	-0.007507	-0.128403	0.260457	1.750081
8364	0	0.209202	9.832615	-0.800154	0.002090	0.098327	-0.007996	-0.122369	0.261468	1.753725
8365	0	0.220073	9.838844	-0.702127	0.002197	0.098389	-0.007019	-0.120765	0.261374	1.761102
8366	0	0.214611	9.850988	-0.708254	0.002143	0.098510	-0.007085	-0.124083	0.261651	1.755883
8367	0	0.238037	9.832774	-0.750592	0.002380	0.098328	-0.007507	-0.126666	0.265591	1.759504
8368	0	0.249928	9.783973	-0.750057	0.002502	0.097839	-0.007504	-0.132286	0.273209	1.766539
8369	0	0.238127	9.796131	-0.756955	0.002380	0.097961	-0.007568	-0.131711	0.276105	1.765938
8370	0	0.189263	9.765526	-0.732772	0.001893	0.097655	-0.007327	-0.131938	0.280528	1.769855
8371	0	0.201478	9.747343	-0.738130	0.002014	0.097473	-0.007385	-0.137215	0.283771	1.766073
8372	0	0.220119	9.716785	-0.627983	0.002198	0.097168	-0.006279	-0.136983	0.284284	1.764855
8373	0	0.262639	9.661840	-0.665569	0.002625	0.096619	-0.006653	-0.134150	0.286124	1.756434
8374	0	0.238306	9.686174	-0.678303	0.002383	0.096862	-0.006782	-0.133126	0.290332	1.751680
8375	0	0.226563	9.661840	-0.695913	0.002258	0.096619	-0.006958	-0.132691	0.285609	1.753005
8376	0	0.215602	9.619039	-0.683797	0.002151	0.096190	-0.006839	-0.134421	0.283064	1.749810
8377	0	0.201752	9.619136	-0.714073	0.002014	0.096191	-0.007141	-0.135862	0.282996	1.752668
8378	0	0.220630	9.625147	-0.720140	0.002203	0.096251	-0.007202	-0.137537	0.283013	1.751859
8379	0	0.220053	9.619148	-0.677283	0.002197	0.096191	-0.006775	-0.140695	0.283127	1.746900
8380	0	0.251270	9.625221	-0.701675	0.002508	0.096252	-0.007015	-0.139760	0.281679	1.748704
8381	0	0.213981	9.655770	-0.744422	0.002136	0.096558	-0.007446	-0.142890	0.281388	1.743145
8382	0	0.183981	9.625220	-0.671291	0.001838	0.096252	-0.006710	-0.140175	0.282909	1.738708
8383	0	0.195642	9.655760	-0.646900	0.001953	0.096558	-0.006470	-0.141989	0.282943	1.740535
8384	0	0.233271	9.680080	-0.640497	0.002325	0.096801	-0.006408	-0.146197	0.277838	1.741268
8385	0	0.238680	9.704587	-0.689520	0.002380	0.097046	-0.006897	-0.149103	0.274222	1.738871
8386	0	0.191129	9.686152	-0.744586	0.001904	0.096862	-0.007443	-0.147097	0.270136	1.737108
8387	0	0.207494	9.741202	-0.744747	0.002075	0.097412	-0.007446	-0.146777	0.274365	1.744695
8388	0	0.208024	9.759418	-0.824202	0.002074	0.097594	-0.008243	-0.148492	0.271288	1.750379
8389	0	0.262883	9.765563	-0.781876	0.002625	0.097656	-0.007812	-0.142213	0.270176	1.753392
8390	0	0.245356	9.808168	-0.751836	0.002450	0.098082	-0.007521	-0.145827	0.269948	1.757349
8391	0	0.232911	9.820533	-0.750743	0.002319	0.098206	-0.007507	-0.146441	0.262512	1.756542
8392	0	0.222185	9.826557	-0.671420	0.002216	0.098266	-0.006715	-0.148035	0.260057	1.756211
8393	0	0.232770	9.844971	-0.671096	0.002319	0.098450	-0.006714	-0.152180	0.254330	1.752025
8394	0	0.221525	9.826580	-0.713271	0.002213	0.098266	-0.007135	-0.156224	0.256207	1.753534
8395	0	0.214239	9.826632	-0.799744	0.002136	0.098267	-0.007996	-0.155129	0.252985	1.758422
8396	0	0.239877	9.808267	-0.756836	0.002392	0.098083	-0.007572	-0.160490	0.248811	1.758301
8397	0	0.220332	9.796147	-0.811552	0.002197	0.097961	-0.008118	-0.163794	0.245666	1.757020
8398	0	0.221093	9.796036	-0.726019	0.002209	0.097960	-0.007259	-0.163847	0.246998	1.759798
8399	0	0.201405	9.802231	-0.750932	0.002014	0.098022	-0.007507	-0.162426	0.251069	1.759729
8400	0	0.207708	9.759414	-0.793917	0.002074	0.097594	-0.007938	-0.162382	0.251680	1.760397
8401	0	0.208088	9.747310	-0.701800	0.002075	0.097473	-0.007019	-0.164375	0.248977	1.759125
8402	0	0.227274	9.759445	-0.664679	0.002269	0.097594	-0.006651	-0.170088	0.248315	1.760051
8403	0	0.238574	9.698508	-0.689210	0.002380	0.096985	-0.006897	-0.176903	0.245901	1.767053
8404	0	0.245589	9.686308	-0.663765	0.002452	0.096863	-0.006643	-0.184543	0.245117	1.768276
8405	0	0.238373	9.674078	-0.726133	0.002380	0.096741	-0.007263	-0.187725	0.245086	1.774712
8406	0	0.214585	9.637480	-0.737755	0.002142	0.096375	-0.007382	-0.194177	0.244410	1.768284
8407	0	0.232363	9.649658	-0.677347	0.002319	0.096497	-0.006775	-0.196755	0.243276	1.767145
8408	0	0.233077	9.673988	-0.719752	0.002327	0.096740	-0.007200	-0.200839	0.242721	1.767152
8409	0	0.244480	9.637429	-0.720396	0.002441	0.096375	-0.007202	-0.199708	0.242623	1.771460
8410	0	0.232755	9.649582	-0.677544	0.002326	0.096496	-0.006779	-0.204671	0.244709	1.778930
8411	0	0.256729	9.643540	-0.659248	0.002563	0.096436	-0.006592	-0.204906	0.244104	1.785240
8412	0	0.245155	9.680083	-0.708046	0.002448	0.096801	-0.007082	-0.207599	0.243954	1.785305
8413	0	0.220225	9.643549	-0.726239	0.002197	0.096436	-0.007263	-0.209622	0.241974	1.789583
8414	0	0.208511	9.661786	-0.726000	0.002085	0.096618	-0.007262	-0.213080	0.245472	1.789946
8415	0	0.226193	9.722900	-0.744520	0.002258	0.097229	-0.007446	-0.215281	0.245139	1.791108
8416	0	0.226259	9.741106	-0.732437	0.002265	0.097411	-0.007322	-0.213816	0.251874	1.789059
8417	0	0.213963	9.716775	-0.757019	0.002136	0.097168	-0.007568	-0.212656	0.251810	1.792830
8418	0	0.239202	9.759397	-0.678115	0.002387	0.097594	-0.006779	-0.210897	0.249891	1.800020
8419	0	0.238338	9.802230	-0.726442	0.002380	0.098022	-0.007263	-0.210219	0.250333	1.797000
8420	0	0.257125	9.783824	-0.775566	0.002569	0.097838	-0.007754	-0.209575	0.251869	1.798431
8421	0	0.226268	9.814452	-0.775037	0.002258	0.098145	-0.007751	-0.211735	0.250698	1.796754
8422	0	0.257707	9.814385	-0.743900	0.002572	0.098144	-0.007444	-0.218875	0.248803	1.794683
8423	0	0.250645	9.808345	-0.775075	0.002502	0.098083	-0.007751	-0.220601	0.248065	1.798725
8424	0	0.226943	9.808244	-0.750670	0.002266	0.098083	-0.007506	-0.221240	0.247913	1.804094
8425	0	0.219818	9.802240	-0.775199	0.002197	0.098022	-0.007751	-0.221472	0.250774	1.804659
8426	0	0.274728	9.850979	-0.763135	0.002748	0.098510	-0.007631	-0.222439	0.254996	1.809418
8427	0	0.250047	9.814477	-0.701646	0.002502	0.098145	-0.007019	-0.226370	0.261229	1.811338
8428	0	0.243798	9.796146	-0.695233	0.002437	0.097961	-0.006953	-0.228361	0.263599	1.814737
8429	0	0.238763	9.783921	-0.689654	0.002380	0.097839	-0.006897	-0.229887	0.259035	1.819868
8430	0	0.233788	9.771661	-0.756346	0.002334	0.097716	-0.007568	-0.236485	0.258001	1.820214
8431	0	0.244493	9.729009	-0.744450	0.002441	0.097290	-0.007446	-0.239432	0.257796	1.820171
8432	0	0.250960	9.729013	-0.817460	0.002509	0.097290	-0.008176	-0.241772	0.261137	1.818286
8433	0	0.219639	9.692415	-0.732019	0.002197	0.096924	-0.007324	-0.247405	0.266094	1.818076
8434	0	0.213131	9.674051	-0.719822	0.002134	0.096741	-0.007195	-0.243801	0.273595	1.817606
8435	0	0.256408	9.680154	-0.738789	0.002563	0.096802	-0.007385	-0.241569	0.276810	1.818044
8436	0	0.207602	9.643434	-0.708930	0.002076	0.096435	-0.007086	-0.238339	0.280889	1.818253
8437	0	0.225812	9.643538	-0.622823	0.002258	0.096436	-0.006226	-0.236039	0.285077	1.817069
8438	0	0.213948	9.655663	-0.677983	0.002135	0.096557	-0.006781	-0.237831	0.284043	1.817685
8439	0	0.213482	9.637483	-0.677084	0.002136	0.096375	-0.006775	-0.243659	0.289638	1.822013
8440	0	0.207128	9.643583	-0.706859	0.002071	0.096436	-0.007072	-0.249194	0.293684	1.824596
8441	0	0.238225	9.686262	-0.775303	0.002380	0.096863	-0.007751	-0.248308	0.295401	1.825397
8442	0	0.214094	9.661771	-0.775463	0.002139	0.096618	-0.007755	-0.250017	0.297143	1.827542
8443	0	0.219856	9.661864	-0.726298	0.002197	0.096619	-0.007263	-0.250880	0.299556	1.820279
8444	0	0.250954	9.716652	-0.696302	0.002504	0.097167	-0.006958	-0.245745	0.297409	1.818698
8445	0	0.232030	9.704618	-0.677051	0.002319	0.097046	-0.006775	-0.251779	0.300221	1.816952
8446	0	0.214006	9.759499	-0.743986	0.002137	0.097595	-0.007438	-0.249961	0.300790	1.810714
8447	0	0.213241	9.759540	-0.652930	0.002136	0.097595	-0.006531	-0.252586	0.309203	1.812818
8448	0	0.224989	9.765618	-0.646783	0.002250	0.097656	-0.006467	-0.252345	0.312949	1.814935
8449	0	0.232190	9.790030	-0.695849	0.002319	0.097900	-0.006958	-0.252696	0.313895	1.819778
8450	0	0.263032	9.796064	-0.744462	0.002629	0.097960	-0.007447	-0.256859	0.316607	1.825662
8451	0	0.250481	9.783945	-0.823795	0.002502	0.097839	-0.008240	-0.259778	0.317741	1.824354
8452	0	0.220181	9.783921	-0.744508	0.002201	0.097839	-0.007443	-0.258828	0.320815	1.826362
8453	0	0.201496	9.808335	-0.781408	0.002014	0.098083	-0.007812	-0.257743	0.323797	1.823207
8454	0	0.207354	9.820464	-0.714531	0.002076	0.098205	-0.007145	-0.258032	0.330786	1.819361
8455	0	0.219954	9.814461	-0.707829	0.002197	0.098145	-0.007080	-0.261062	0.332068	1.820847
8456	0	0.232495	9.814449	-0.671094	0.002323	0.098145	-0.006711	-0.261863	0.333953	1.815233
8457	0	0.244172	9.783934	-0.720226	0.002441	0.097839	-0.007202	-0.262649	0.337514	1.817835
8458	0	0.250251	9.747196	-0.696214	0.002502	0.097472	-0.006959	-0.259709	0.341383	1.817161
8459	0	0.226185	9.759505	-0.726424	0.002258	0.097595	-0.007263	-0.259515	0.341146	1.825851
8460	0	0.256935	9.716718	-0.763039	0.002570	0.097167	-0.007632	-0.262678	0.346009	1.831707
8461	0	0.268420	9.729013	-0.732352	0.002686	0.097290	-0.007324	-0.264519	0.351507	1.838507
8462	0	0.213562	9.716743	-0.647608	0.002133	0.097168	-0.006469	-0.256687	0.352824	1.838841
8463	0	0.237861	9.667949	-0.647339	0.002380	0.096680	-0.006470	-0.253365	0.358816	1.842077
8464	0	0.255988	9.704451	-0.697162	0.002560	0.097045	-0.006966	-0.247184	0.362493	1.841447
8465	0	0.298719	9.710729	-0.677129	0.002991	0.097107	-0.006775	-0.252322	0.370585	1.840865
8466	0	0.237443	9.649642	-0.664793	0.002373	0.096497	-0.006646	-0.251137	0.372501	1.843397
8467	0	0.231890	9.655737	-0.665654	0.002319	0.096558	-0.006653	-0.247663	0.376938	1.846072
8468	0	0.207788	9.661728	-0.690915	0.002073	0.096618	-0.006905	-0.243149	0.375426	1.848087
8469	0	0.189172	9.643538	-0.732652	0.001892	0.096436	-0.007324	-0.241381	0.379772	1.852385
8470	0	0.231918	9.637321	-0.672336	0.002318	0.096374	-0.006719	-0.236814	0.382718	1.858603
8471	0	0.261942	9.661867	-0.732580	0.002625	0.096619	-0.007324	-0.235779	0.392651	1.853790
8472	0	0.243401	9.686225	-0.751719	0.002431	0.096863	-0.007511	-0.229497	0.392910	1.853634
8473	0	0.250623	9.686249	-0.769299	0.002502	0.096863	-0.007690	-0.227451	0.392343	1.856055
8474	0	0.202419	9.704486	-0.678087	0.002021	0.097045	-0.006781	-0.228163	0.392287	1.856943
8475	0	0.201141	9.728974	-0.708495	0.002014	0.097290	-0.007080	-0.223312	0.399435	1.858785
8476	0	0.206776	9.759456	-0.800287	0.002069	0.097594	-0.008006	-0.228172	0.405363	1.865362
8477	0	0.219505	9.741184	-0.806046	0.002197	0.097412	-0.008057	-0.224463	0.411842	1.864045
8478	0	0.231460	9.777698	-0.745987	0.002315	0.097777	-0.007455	-0.219621	0.415701	1.869986
8479	0	0.207361	9.796130	-0.781449	0.002075	0.097961	-0.007812	-0.218195	0.421448	1.871652
8480	0	0.213048	9.814375	-0.732626	0.002132	0.098144	-0.007328	-0.221012	0.427615	1.869084
8481	0	0.238423	9.820530	-0.702151	0.002380	0.098206	-0.007019	-0.218712	0.427088	1.862239
8482	0	0.244726	9.808241	-0.672218	0.002449	0.098083	-0.006720	-0.216531	0.433084	1.861852
8483	0	0.238172	9.820537	-0.677720	0.002380	0.098206	-0.006775	-0.214701	0.435432	1.859160
8484	0	0.226045	9.826542	-0.769802	0.002260	0.098266	-0.007695	-0.212333	0.439044	1.861550
8485	0	0.238311	9.814431	-0.708229	0.002380	0.098145	-0.007080	-0.210743	0.439745	1.865134
8486	0	0.275036	9.796020	-0.776000	0.002751	0.097960	-0.007756	-0.207014	0.444782	1.859248
8487	0	0.238311	9.777794	-0.818251	0.002380	0.097778	-0.008179	-0.203371	0.445446	1.859968
8488	0	0.201679	9.765531	-0.727223	0.002019	0.097655	-0.007272	-0.203400	0.451874	1.852433
8489	0	0.207165	9.765597	-0.763392	0.002075	0.097656	-0.007629	-0.198939	0.459915	1.852352
8490	0	0.206749	9.734958	-0.697511	0.002068	0.097350	-0.006968	-0.190718	0.463946	1.849166
8491	0	0.244021	9.716816	-0.640627	0.002441	0.097168	-0.006409	-0.194250	0.469339	1.844886
8492	0	0.256145	9.710710	-0.676747	0.002561	0.097107	-0.006770	-0.198035	0.472316	1.838055
8493	0	0.231888	9.692337	-0.672068	0.002319	0.096924	-0.006714	-0.190684	0.476800	1.834772
8494	0	0.250096	9.698271	-0.685350	0.002501	0.096983	-0.006850	-0.187619	0.480213	1.828968
8495	0	0.177050	9.667936	-0.757248	0.001770	0.096680	-0.007568	-0.183542	0.483518	1.831235
8496	0	0.225597	9.631220	-0.745971	0.002258	0.096313	-0.007455	-0.178498	0.490170	1.825663
8497	0	0.219718	9.661824	-0.763469	0.002197	0.096619	-0.007629	-0.172937	0.494146	1.821763
8498	0	0.231783	9.643407	-0.685495	0.002318	0.096435	-0.006847	-0.164845	0.498684	1.823345
8499	0	0.225568	9.661833	-0.665838	0.002258	0.096619	-0.006653	-0.159210	0.505664	1.823632
8500	0	0.194905	9.643426	-0.648569	0.001947	0.096435	-0.006481	-0.154954	0.507532	1.831797
8501	0	0.225634	9.674060	-0.635028	0.002258	0.096741	-0.006348	-0.152746	0.513741	1.832488
8502	0	0.213186	9.667883	-0.702327	0.002131	0.096679	-0.007025	-0.155327	0.517161	1.831155
8503	0	0.232272	9.704590	-0.781148	0.002319	0.097046	-0.007812	-0.157306	0.517035	1.828486
8504	0	0.226792	9.704473	-0.708018	0.002265	0.097045	-0.007078	-0.155908	0.517426	1.832271
8505	0	0.232431	9.698394	-0.806632	0.002319	0.096985	-0.008057	-0.145314	0.515418	1.832817
8506	0	0.202855	9.722676	-0.759135	0.002024	0.097227	-0.007588	-0.142563	0.513580	1.827728
8507	0	0.213672	9.759520	-0.769050	0.002136	0.097595	-0.007690	-0.143289	0.516868	1.824938
8508	0	0.232178	9.765495	-0.787805	0.002319	0.097655	-0.007874	-0.140013	0.517861	1.826626
8509	0	0.219958	9.802202	-0.671957	0.002197	0.098022	-0.006714	-0.134111	0.519071	1.823116
8510	0	0.195522	9.789892	-0.722101	0.001957	0.097899	-0.007214	-0.126104	0.524981	1.817606
8511	0	0.183841	9.796097	-0.818247	0.001831	0.097961	-0.008179	-0.122549	0.520253	1.818609
8512	0	0.233333	9.820457	-0.775972	0.002334	0.098205	-0.007759	-0.122656	0.524467	1.818565
8513	0	0.232238	9.790027	-0.701977	0.002319	0.097900	-0.007019	-0.122762	0.524757	1.823852
8514	0	0.225787	9.796056	-0.744890	0.002264	0.097960	-0.007448	-0.122817	0.535797	1.823223
8515	0	0.195385	9.814426	-0.830378	0.001953	0.098145	-0.008301	-0.120236	0.538805	1.827362
8516	0	0.195786	9.802115	-0.763968	0.001954	0.098022	-0.007636	-0.116800	0.538260	1.826781
8517	0	0.195583	9.771709	-0.732616	0.001953	0.097717	-0.007324	-0.115299	0.538965	1.824869
8518	0	0.244907	9.820418	-0.690693	0.002446	0.098205	-0.006902	-0.109976	0.539505	1.822207
8519	0	0.262697	9.753377	-0.677980	0.002625	0.097534	-0.006775	-0.105090	0.540501	1.822108
8520	0	0.262875	9.722729	-0.763766	0.002629	0.097227	-0.007640	-0.108428	0.544974	1.817926
8521	0	0.225979	9.728989	-0.708168	0.002258	0.097290	-0.007080	-0.107283	0.547112	1.816580
8522	0	0.183916	9.692246	-0.763699	0.001833	0.096923	-0.007633	-0.103523	0.543653	1.814055
8523	0	0.195540	9.692365	-0.805820	0.001953	0.096924	-0.008057	-0.102638	0.544811	1.819261
8524	0	0.202211	9.673927	-0.769940	0.002018	0.096740	-0.007694	-0.097305	0.543771	1.817773
8525	0	0.231755	9.674091	-0.762762	0.002319	0.096741	-0.007629	-0.100366	0.549719	1.823971
8526	0	0.256306	9.661842	-0.677405	0.002560	0.096619	-0.006772	-0.098803	0.549575	1.822376
8527	0	0.244238	9.643530	-0.702216	0.002441	0.096436	-0.007019	-0.095791	0.552315	1.818848
8528	0	0.244565	9.680072	-0.653786	0.002443	0.096801	-0.006537	-0.096134	0.553419	1.818309
8529	0	0.226294	9.667988	-0.725918	0.002258	0.096680	-0.007263	-0.101715	0.551780	1.820003
8530	0	0.209171	9.692372	-0.792623	0.002084	0.096924	-0.007927	-0.103401	0.546251	1.823835
8531	0	0.195468	9.655764	-0.762873	0.001953	0.096558	-0.007629	-0.104968	0.548238	1.820471
8532	0	0.195738	9.680075	-0.762872	0.001956	0.096801	-0.007628	-0.105383	0.550420	1.815689
8533	0	0.226690	9.692329	-0.745070	0.002258	0.096924	-0.007446	-0.101113	0.544112	1.819195
8534	0	0.233979	9.716591	-0.733476	0.002337	0.097166	-0.007334	-0.100873	0.544064	1.823681
8535	0	0.262776	9.741176	-0.647370	0.002625	0.097412	-0.006470	-0.097268	0.544008	1.831345
8536	0	0.226809	9.728923	-0.659683	0.002264	0.097289	-0.006600	-0.102419	0.543030	1.832388
8537	0	0.232362	9.747314	-0.683451	0.002319	0.097473	-0.006836	-0.104931	0.541852	1.832560
8538	0	0.226940	9.771665	-0.737808	0.002266	0.097716	-0.007383	-0.111946	0.541619	1.832134
8539	0	0.201577	9.777816	-0.787509	0.002014	0.097778	-0.007874	-0.111128	0.543556	1.836100
8540	0	0.232816	9.759423	-0.897382	0.002322	0.097594	-0.008975	-0.113302	0.540336	1.834056
8541	0	0.238561	9.790030	-0.836144	0.002380	0.097900	-0.008362	-0.114649	0.538042	1.835574
8542	0	0.233644	9.789933	-0.793369	0.002329	0.097899	-0.007935	-0.116483	0.533020	1.835509
8543	0	0.251066	9.814444	-0.750583	0.002502	0.098145	-0.007507	-0.119097	0.527271	1.837563
8544	0	0.233621	9.832684	-0.683064	0.002336	0.098327	-0.006833	-0.122869	0.530310	1.839579
8545	0	0.189446	9.783928	-0.689740	0.001892	0.097839	-0.006897	-0.123369	0.531336	1.841582
8546	0	0.238451	9.771637	-0.695858	0.002385	0.097716	-0.006959	-0.124621	0.535919	1.840975
8547	0	0.213605	9.777862	-0.719810	0.002136	0.097778	-0.007202	-0.130201	0.539962	1.840547
8548	0	0.250703	9.790012	-0.841672	0.002501	0.097900	-0.008415	-0.129214	0.537269	1.837800
8549	0	0.226272	9.747316	-0.848251	0.002258	0.097473	-0.008484	-0.131555	0.535851	1.833707
8550	0	0.226552	9.728962	-0.799922	0.002267	0.097290	-0.007994	-0.125918	0.541257	1.836292
8551	0	0.226604	9.704558	-0.824134	0.002258	0.097046	-0.008240	-0.124739	0.535915	1.833455
8552	0	0.239915	9.710560	-0.769798	0.002396	0.097106	-0.007694	-0.121190	0.535583	1.834660
8553	0	0.231987	9.698482	-0.622603	0.002319	0.096985	-0.006226	-0.121462	0.538815	1.834364
8554	0	0.189257	9.698405	-0.592025	0.001893	0.096984	-0.005922	-0.124508	0.543342	1.827417
8555	0	0.256449	9.680170	-0.634816	0.002563	0.096802	-0.006348	-0.124800	0.545973	1.826763
8556	0	0.269352	9.674014	-0.707368	0.002687	0.096740	-0.007081	-0.134473	0.542589	1.832011
8557	0	0.238772	9.655768	-0.707677	0.002380	0.096558	-0.007080	-0.139287	0.537694	1.833249
8558	0	0.214946	9.661928	-0.767714	0.002151	0.096619	-0.007685	-0.149204	0.542761	1.837780
8559	0	0.226027	9.674079	-0.781108	0.002258	0.096741	-0.007812	-0.151862	0.544240	1.840844
8560	0	0.214165	9.698492	-0.701493	0.002140	0.096985	-0.007016	-0.154179	0.546161	1.839651
8561	0	0.226040	9.728998	-0.677504	0.002258	0.097290	-0.006775	-0.154879	0.547512	1.840647
8562	0	0.262934	9.716696	-0.659312	0.002628	0.097167	-0.006593	-0.155155	0.550193	1.836988
8563	0	0.232660	9.722869	-0.708198	0.002319	0.097229	-0.007080	-0.153744	0.545464	1.835549
8564	0	0.221640	9.728920	-0.659322	0.002212	0.097289	-0.006597	-0.158605	0.543578	1.836356
8565	0	0.238728	9.747311	-0.695607	0.002380	0.097473	-0.006958	-0.161906	0.539239	1.842730
8566	0	0.221734	9.777711	-0.756593	0.002211	0.097777	-0.007565	-0.161066	0.535181	1.843352
8567	0	0.232308	9.783896	-0.799934	0.002319	0.097839	-0.007996	-0.157638	0.534601	1.844746
8568	0	0.202546	9.777699	-0.837274	0.002021	0.097777	-0.008369	-0.154640	0.532970	1.845594
8569	0	0.232392	9.826694	-0.786800	0.002319	0.098267	-0.007874	-0.161866	0.531425	1.846121
8570	0	0.251317	9.796168	-0.749276	0.002511	0.097961	-0.007497	-0.167383	0.532721	1.842971
8571	0	0.262593	9.802221	-0.775411	0.002625	0.098022	-0.007751	-0.165190	0.534855	1.842248
8572	0	0.238034	9.820470	-0.732940	0.002382	0.098205	-0.007330	-0.166737	0.540892	1.842785
8573	0	0.207824	9.777860	-0.689211	0.002075	0.097778	-0.006897	-0.173388	0.541111	1.846359
8574	0	0.220762	9.790014	-0.804891	0.002203	0.097900	-0.008047	-0.172122	0.539483	1.844881
8575	0	0.232585	9.796149	-0.829823	0.002319	0.097961	-0.008301	-0.175908	0.535651	1.844080
8576	0	0.239359	9.765655	-0.749843	0.002393	0.097656	-0.007503	-0.181571	0.538471	1.843901
8577	0	0.256144	9.735109	-0.781302	0.002563	0.097351	-0.007812	-0.181814	0.544634	1.842985
8578	0	0.231862	9.722906	-0.744525	0.002315	0.097229	-0.007447	-0.185269	0.543636	1.852121
8579	0	0.220527	9.722909	-0.707642	0.002197	0.097229	-0.007080	-0.190375	0.538021	1.851003
8580	0	0.215432	9.722917	-0.768081	0.002151	0.097229	-0.007684	-0.194542	0.538462	1.849325
8581	0	0.213894	9.710734	-0.682935	0.002136	0.097107	-0.006836	-0.203073	0.539084	1.844728
8582	0	0.244581	9.704611	-0.645427	0.002446	0.097046	-0.006457	-0.207610	0.543290	1.847837
8583	0	0.250534	9.667975	-0.652871	0.002502	0.096680	-0.006531	-0.210742	0.543710	1.843295
8584	0	0.214482	9.674079	-0.701315	0.002141	0.096741	-0.007015	-0.214033	0.542987	1.843561
8585	0	0.195600	9.661876	-0.744410	0.001953	0.096619	-0.007446	-0.217503	0.543372	1.845471
8586	0	0.220495	9.674093	-0.804950	0.002202	0.096741	-0.008053	-0.222203	0.543682	1.843141
8587	0	0.231752	9.674038	-0.708536	0.002319	0.096741	-0.007080	-0.216723	0.549635	1.839020
8588	0	0.225664	9.667868	-0.745783	0.002254	0.096679	-0.007458	-0.217353	0.550867	1.837273
8589	0	0.213691	9.667950	-0.720447	0.002136	0.096680	-0.007202	-0.215497	0.553840	1.841530
8590	0	0.256315	9.686202	-0.628915	0.002564	0.096862	-0.006291	-0.218988	0.559166	1.842854
8591	0	0.262576	9.704605	-0.665019	0.002625	0.097046	-0.006653	-0.223096	0.561452	1.848627
8592	0	0.238417	9.692376	-0.695350	0.002382	0.096924	-0.006953	-0.223594	0.563010	1.844330
8593	0	0.244380	9.716797	-0.726238	0.002441	0.097168	-0.007263	-0.225539	0.563952	1.848687
8594	0	0.238662	9.753423	-0.805439	0.002384	0.097534	-0.008056	-0.228107	0.564884	1.855392
8595	0	0.250539	9.747338	-0.744221	0.002502	0.097473	-0.007446	-0.233800	0.565187	1.860445
8596	0	0.238248	9.790067	-0.786354	0.002386	0.097900	-0.007866	-0.237564	0.573174	1.865842
8597	0	0.219945	9.753388	-0.720551	0.002197	0.097534	-0.007202	-0.234502	0.574384	1.869898
8598	0	0.238470	9.783834	-0.690530	0.002384	0.097838	-0.006905	-0.234534	0.577560	1.869465
8599	0	0.225769	9.765631	-0.646907	0.002258	0.097656	-0.006470	-0.236105	0.582086	1.868768
8600	0	0.207300	9.814481	-0.683100	0.002073	0.098145	-0.006835	-0.241781	0.586167	1.875023
8601	0	0.182882	9.796199	-0.719505	0.001831	0.097961	-0.007202	-0.251022	0.592538	1.877219
8602	0	0.219368	9.802338	-0.731103	0.002192	0.098023	-0.007311	-0.251651	0.594930	1.877226
8603	0	0.244308	9.796164	-0.732080	0.002441	0.097961	-0.007324	-0.256648	0.596742	1.881361
8604	0	0.244964	9.783955	-0.829021	0.002444	0.097839	-0.008294	-0.262191	0.594261	1.888645
8605	0	0.220125	9.759486	-0.769381	0.002197	0.097595	-0.007690	-0.259070	0.593357	1.887962
8606	0	0.226362	9.789922	-0.739652	0.002266	0.097899	-0.007393	-0.255758	0.599820	1.891088
8607	0	0.213513	9.777829	-0.671473	0.002136	0.097778	-0.006714	-0.255484	0.604915	1.885996
8608	0	0.220121	9.759429	-0.622467	0.002194	0.097594	-0.006227	-0.259581	0.600756	1.881270
8609	0	0.231627	9.741196	-0.683907	0.002319	0.097412	-0.006836	-0.256612	0.608164	1.875875
8610	0	0.274082	9.722833	-0.647176	0.002740	0.097228	-0.006476	-0.262910	0.610888	1.875505
8611	0	0.250356	9.686259	-0.738759	0.002502	0.096863	-0.007385	-0.260914	0.613327	1.872290
8612	0	0.250647	9.704497	-0.690159	0.002504	0.097045	-0.006903	-0.263138	0.614581	1.874179
8613	0	0.213715	9.674084	-0.732243	0.002136	0.096741	-0.007324	-0.266086	0.617251	1.874336
8614	0	0.219604	9.649659	-0.707785	0.002198	0.096497	-0.007077	-0.266292	0.623576	1.876372
8615	0	0.207917	9.655729	-0.702238	0.002075	0.096558	-0.007019	-0.263207	0.622626	1.878328
8616	0	0.202035	9.637352	-0.690559	0.002022	0.096374	-0.006905	-0.262837	0.628104	1.875211
8617	0	0.213168	9.680193	-0.671280	0.002136	0.096802	-0.006714	-0.264992	0.637244	1.874877
8618	0	0.231732	9.661849	-0.622345	0.002310	0.096619	-0.006224	-0.266097	0.632125	1.872806
8619	0	0.213884	9.674095	-0.579353	0.002136	0.096741	-0.005798	-0.272735	0.632780	1.874254
8620	0	0.256326	9.710712	-0.688663	0.002568	0.097107	-0.006887	-0.274621	0.642402	1.877161
8621	0	0.213444	9.704572	-0.708302	0.002136	0.097046	-0.007080	-0.272138	0.648254	1.880442
8622	0	0.231247	9.728912	-0.733142	0.002316	0.097289	-0.007331	-0.272655	0.655572	1.888957
8623	0	0.219619	9.728969	-0.739018	0.002197	0.097290	-0.007385	-0.267653	0.660582	1.889686
8624	0	0.232052	9.747187	-0.800879	0.002316	0.097472	-0.008006	-0.265263	0.659563	1.888165
8625	0	0.207321	9.741178	-0.690221	0.002075	0.097412	-0.006897	-0.259990	0.665645	1.887986
8626	0	0.225644	9.765527	-0.684583	0.002254	0.097655	-0.006846	-0.261395	0.666031	1.882266
8627	0	0.237910	9.759511	-0.708199	0.002380	0.097595	-0.007080	-0.260027	0.671270	1.882653
8628	0	0.231670	9.802154	-0.647300	0.002316	0.098022	-0.006474	-0.261573	0.674755	1.884970
8629	0	0.213786	9.777854	-0.695435	0.002136	0.097778	-0.006958	-0.266676	0.676604	1.881310
8630	0	0.226081	9.796141	-0.774504	0.002261	0.097961	-0.007745	-0.267380	0.680760	1.884557
8631	0	0.238620	9.783886	-0.763392	0.002380	0.097839	-0.007629	-0.262942	0.677680	1.884647
8632	0	0.245579	9.820355	-0.709017	0.002453	0.098204	-0.007090	-0.263243	0.677992	1.885055
8633	0	0.195421	9.796080	-0.775904	0.001953	0.097961	-0.007751	-0.255124	0.680444	1.883597
8634	0	0.208033	9.802043	-0.679102	0.002077	0.098021	-0.006790	-0.255024	0.680421	1.885225
8635	0	0.219593	9.796113	-0.647466	0.002197	0.097961	-0.006470	-0.250098	0.685754	1.885265
8636	0	0.231752	9.765546	-0.751532	0.002316	0.097655	-0.007518	-0.253923	0.688259	1.886458
8637	0	0.262417	9.771704	-0.647359	0.002625	0.097717	-0.006470	-0.250189	0.692446	1.883203
8638	0	0.225941	9.741120	-0.757578	0.002257	0.097411	-0.007577	-0.252408	0.693748	1.883839
8639	0	0.225847	9.747338	-0.805372	0.002258	0.097473	-0.008057	-0.256681	0.697260	1.882659
8640	0	0.201551	9.728993	-0.805186	0.002014	0.097290	-0.008051	-0.256483	0.699392	1.887707
8641	0	0.176605	9.704582	-0.793640	0.001770	0.097046	-0.007935	-0.255319	0.707803	1.892485
8642	0	0.212891	9.686160	-0.745285	0.002128	0.096862	-0.007450	-0.252893	0.710045	1.889678
8643	0	0.219609	9.692352	-0.677973	0.002197	0.096924	-0.006775	-0.248084	0.715169	1.891168
8644	0	0.213359	9.686175	-0.642049	0.002133	0.096862	-0.006419	-0.247434	0.718639	1.890099
8645	0	0.207547	9.686252	-0.641279	0.002075	0.096863	-0.006409	-0.243480	0.722051	1.888520
8646	0	0.213442	9.673979	-0.684476	0.002136	0.096740	-0.006845	-0.244203	0.727900	1.894355
8647	0	0.219527	9.686260	-0.708333	0.002197	0.096863	-0.007080	-0.241405	0.733957	1.900785
8648	0	0.237372	9.667911	-0.793717	0.002376	0.096679	-0.007941	-0.247185	0.739901	1.903703
8649	0	0.226260	9.667933	-0.763264	0.002258	0.096680	-0.007629	-0.244345	0.738545	1.908427
8650	0	0.202279	9.692231	-0.794817	0.002023	0.096923	-0.007941	-0.236949	0.742177	1.906107
8651	0	0.201761	9.692341	-0.738976	0.002014	0.096924	-0.007385	-0.232411	0.741826	1.905007
8652	0	0.244881	9.728875	-0.727696	0.002448	0.097289	-0.007273	-0.228364	0.744681	1.910108
8653	0	0.231711	9.728976	-0.714569	0.002319	0.097290	-0.007141	-0.223742	0.751032	1.908268
8654	0	0.219922	9.722746	-0.666875	0.002192	0.097228	-0.006662	-0.217004	0.746870	1.905209
8655	0	0.201572	9.747290	-0.677797	0.002014	0.097473	-0.006775	-0.214161	0.748792	1.904534
8656	0	0.250978	9.796044	-0.726871	0.002505	0.097960	-0.007270	-0.216447	0.747262	1.906126
8657	0	0.243921	9.765618	-0.738685	0.002441	0.097656	-0.007385	-0.215368	0.753536	1.905023
8658	0	0.219530	9.759391	-0.824693	0.002192	0.097594	-0.008244	-0.212441	0.753979	1.910362
8659	0	0.189038	9.771697	-0.757289	0.001892	0.097717	-0.007568	-0.207947	0.759683	1.911663
8660	0	0.182643	9.777727	-0.794549	0.001827	0.097777	-0.007944	-0.207079	0.764306	1.907873
8661	0	0.189092	9.771686	-0.733020	0.001892	0.097717	-0.007324	-0.200968	0.769373	1.910360
8662	0	0.200985	9.789945	-0.776411	0.002011	0.097899	-0.007764	-0.201658	0.774763	1.914682
8663	0	0.250196	9.783947	-0.713975	0.002502	0.097839	-0.007141	-0.204114	0.779028	1.912973
8664	0	0.225883	9.783924	-0.707834	0.002257	0.097839	-0.007077	-0.203695	0.780987	1.917804
8665	0	0.226066	9.771707	-0.683826	0.002258	0.097717	-0.006836	-0.201756	0.781958	1.915054
8666	0	0.183121	9.759387	-0.763999	0.001835	0.097594	-0.007634	-0.195745	0.789937	1.915620
8667	0	0.201781	9.753396	-0.775325	0.002014	0.097534	-0.007751	-0.194674	0.789359	1.923283
8668	0	0.232377	9.741116	-0.781699	0.002326	0.097411	-0.007816	-0.194645	0.795659	1.919985
8669	0	0.250111	9.692361	-0.757164	0.002502	0.096924	-0.007568	-0.191734	0.800909	1.924752
8670	0	0.250139	9.710544	-0.678858	0.002500	0.097106	-0.006782	-0.184191	0.802520	1.922088
8671	0	0.238234	9.704582	-0.677536	0.002380	0.097046	-0.006775	-0.184432	0.803914	1.919360
8672	0	0.214108	9.686160	-0.610893	0.002140	0.096862	-0.006105	-0.181207	0.806366	1.920958
8673	0	0.226016	9.710696	-0.701805	0.002258	0.097107	-0.007019	-0.183114	0.807892	1.918438
8674	0	0.232383	9.680194	-0.762564	0.002322	0.096802	-0.007628	-0.187239	0.809629	1.917919
8675	0	0.214066	9.655769	-0.799349	0.002136	0.096558	-0.007996	-0.190483	0.808031	1.912576
8676	0	0.202274	9.667957	-0.762704	0.002023	0.096680	-0.007626	-0.189366	0.811693	1.904882
8677	0	0.220086	9.674009	-0.781927	0.002197	0.096741	-0.007812	-0.182039	0.811102	1.901059
8678	0	0.233203	9.710488	-0.770477	0.002326	0.097105	-0.007705	-0.182935	0.807689	1.905842
8679	0	0.250508	9.698433	-0.708648	0.002502	0.096985	-0.007080	-0.176137	0.808263	1.903544
8680	0	0.232695	9.704368	-0.709677	0.002324	0.097044	-0.007093	-0.173074	0.808568	1.907447
8681	0	0.226157	9.710657	-0.635213	0.002258	0.097107	-0.006348	-0.168663	0.808395	1.908492
8682	0	0.239029	9.722787	-0.690759	0.002386	0.097228	-0.006907	-0.168212	0.807138	1.908054
8683	0	0.220130	9.735078	-0.744890	0.002197	0.097351	-0.007446	-0.166006	0.806053	1.908038
8684	0	0.245337	9.759402	-0.769784	0.002449	0.097594	-0.007696	-0.164896	0.804622	1.911350
8685	0	0.226413	9.741122	-0.818766	0.002258	0.097412	-0.008179	-0.155204	0.801422	1.912705
8686	0	0.251470	9.753228	-0.764718	0.002514	0.097532	-0.007648	-0.156552	0.804102	1.918529
8687	0	0.207874	9.753395	-0.781441	0.002075	0.097534	-0.007812	-0.155118	0.803581	1.917609
8688	0	0.245367	9.808197	-0.696883	0.002448	0.098083	-0.006963	-0.148949	0.800704	1.920747
8689	0	0.231899	9.814441	-0.665479	0.002319	0.098145	-0.006653	-0.147582	0.804740	1.925435
8690	0	0.232361	9.814329	-0.684213	0.002318	0.098144	-0.006840	-0.145510	0.802350	1.922407
8691	0	0.256509	9.814446	-0.775189	0.002563	0.098145	-0.007751	-0.145950	0.804097	1.925393
8692	0	0.220129	9.796079	-0.799235	0.002200	0.097960	-0.007997	-0.151627	0.806349	1.922612
8693	0	0.201557	9.765609	-0.805824	0.002014	0.097656	-0.008057	-0.150445	0.808303	1.916290
8694	0	0.226369	9.789964	-0.781276	0.002260	0.097899	-0.007816	-0.155223	0.807854	1.909076
8695	0	0.238503	9.771698	-0.830307	0.002380	0.097717	-0.008301	-0.153341	0.806010	1.909572
8696	0	0.202242	9.722812	-0.732812	0.002023	0.097228	-0.007329	-0.155139	0.810025	1.908838
8697	0	0.189467	9.735035	-0.739417	0.001892	0.097351	-0.007385	-0.145519	0.810625	1.910420
8698	0	0.232650	9.716587	-0.673385	0.002324	0.097166	-0.006732	-0.143949	0.811515	1.903043
8699	0	0.220315	9.722874	-0.677677	0.002197	0.097229	-0.006775	-0.142594	0.808223	1.905463
8700	0	0.208783	9.686214	-0.695729	0.002087	0.096862	-0.006962	-0.148708	0.810467	1.902085
8701	0	0.220567	9.667996	-0.756248	0.002197	0.096680	-0.007568	-0.156490	0.804155	1.901443
8702	0	0.203475	9.692367	-0.835113	0.002030	0.096924	-0.008350	-0.156594	0.802646	1.906107
8703	0	0.189449	9.680171	-0.854496	0.001892	0.096802	-0.008545	-0.157337	0.803412	1.906837
8704	0	0.220238	9.643487	-0.811501	0.002201	0.096435	-0.008119	-0.162295	0.805448	1.901476
8705	0	0.244206	9.667958	-0.708130	0.002441	0.096680	-0.007080	-0.161685	0.808295	1.901927
8706	0	0.232514	9.692246	-0.696501	0.002320	0.096923	-0.006961	-0.157670	0.806183	1.904044
8707	0	0.219795	9.649641	-0.647204	0.002197	0.096497	-0.006470	-0.155779	0.808992	1.906050
8708	0	0.220192	9.722769	-0.605167	0.002198	0.097228	-0.006047	-0.151500	0.808225	1.909724
8709	0	0.238080	9.698506	-0.671089	0.002380	0.096985	-0.006714	-0.155940	0.811318	1.911734
8710	0	0.232405	9.704596	-0.731619	0.002319	0.097046	-0.007318	-0.159538	0.809375	1.913760
8711	0	0.251199	9.716788	-0.756629	0.002502	0.097168	-0.007568	-0.162658	0.801750	1.910306
8712	0	0.197530	9.728904	-0.793028	0.001971	0.097289	-0.007931	-0.163961	0.800583	1.907757
8713	0	0.214191	9.747283	-0.805894	0.002136	0.097473	-0.008057	-0.162007	0.797513	1.908397
8714	0	0.215138	9.741101	-0.787879	0.002147	0.097411	-0.007878	-0.162264	0.795653	1.909155
8715	0	0.220395	9.759486	-0.665582	0.002197	0.097595	-0.006653	-0.159614	0.791436	1.910502
8716	0	0.245971	9.783821	-0.702636	0.002454	0.097838	-0.007026	-0.159737	0.788137	1.913944
8717	0	0.232577	9.796146	-0.695536	0.002319	0.097961	-0.006958	-0.163733	0.784215	1.915689
8718	0	0.208870	9.783945	-0.737888	0.002088	0.097839	-0.007380	-0.166541	0.786520	1.920129
8719	0	0.213664	9.783998	-0.792672	0.002136	0.097839	-0.007935	-0.176629	0.789638	1.922575
8720	0	0.269158	9.796247	-0.791609	0.002686	0.097962	-0.007919	-0.181307	0.786207	1.925923
8721	0	0.232528	9.783912	-0.854605	0.002319	0.097839	-0.008545	-0.180835	0.782854	1.925932
8722	0	0.251837	9.820460	-0.836345	0.002514	0.098205	-0.008365	-0.183019	0.781195	1.920721
8723	0	0.232367	9.796135	-0.823941	0.002319	0.097961	-0.008240	-0.184201	0.779718	1.918225
8724	0	0.227150	9.808260	-0.665045	0.002267	0.098083	-0.006653	-0.187752	0.777963	1.917147
8725	0	0.244559	9.777832	-0.659027	0.002441	0.097778	-0.006592	-0.190432	0.776647	1.920126
8726	0	0.239068	9.747259	-0.670420	0.002388	0.097472	-0.006711	-0.199202	0.777127	1.918308
8727	0	0.263040	9.753427	-0.658810	0.002625	0.097534	-0.006592	-0.204368	0.773830	1.917679
8728	0	0.196925	9.698489	-0.688864	0.001965	0.096985	-0.006890	-0.207173	0.771902	1.920220
8729	0	0.213650	9.692420	-0.719700	0.002136	0.096924	-0.007202	-0.214090	0.775178	1.922839
8730	0	0.250835	9.704644	-0.803878	0.002502	0.097046	-0.008047	-0.224760	0.771803	1.924164
8731	0	0.256348	9.698506	-0.756586	0.002563	0.096985	-0.007568	-0.228590	0.775385	1.927331
8732	0	0.232224	9.698482	-0.676979	0.002319	0.096985	-0.006770	-0.229720	0.775590	1.922772
8733	0	0.214388	9.692371	-0.659110	0.002136	0.096924	-0.006592	-0.231339	0.770179	1.924372
8734	0	0.203314	9.716736	-0.670644	0.002028	0.097167	-0.006713	-0.239808	0.768269	1.924406
8735	0	0.232084	9.668010	-0.682966	0.002319	0.096680	-0.006836	-0.248148	0.770064	1.927412
8736	0	0.220323	9.674103	-0.755111	0.002200	0.096741	-0.007556	-0.254711	0.769981	1.928559
8737	0	0.262764	9.692381	-0.671284	0.002625	0.096924	-0.006714	-0.256731	0.769896	1.926550
8738	0	0.220465	9.680091	-0.719833	0.002203	0.096801	-0.007200	-0.259839	0.771513	1.927941
8739	0	0.189681	9.680169	-0.769008	0.001892	0.096802	-0.007690	-0.261086	0.769519	1.928369
8740	0	0.239307	9.716704	-0.762780	0.002389	0.097167	-0.007629	-0.263736	0.768252	1.927685
8741	0	0.232432	9.698452	-0.738816	0.002319	0.096985	-0.007385	-0.261249	0.765956	1.931555
8742	0	0.232902	9.741105	-0.647788	0.002329	0.097411	-0.006476	-0.260299	0.769407	1.929759
8743	0	0.226319	9.729009	-0.726094	0.002258	0.097290	-0.007263	-0.263838	0.767241	1.933791
8744	0	0.214770	9.735127	-0.725616	0.002146	0.097351	-0.007259	-0.268573	0.768538	1.937750
8745	0	0.250607	9.771722	-0.689664	0.002502	0.097717	-0.006897	-0.269806	0.767879	1.935816
8746	0	0.263343	9.777772	-0.731863	0.002631	0.097777	-0.007324	-0.277129	0.768832	1.933343
8747	0	0.244477	9.771735	-0.781063	0.002441	0.097717	-0.007812	-0.280193	0.768472	1.933906
8748	0	0.226472	9.765615	-0.805480	0.002264	0.097656	-0.008054	-0.279742	0.771203	1.932104
8749	0	0.232270	9.783939	-0.768893	0.002319	0.097839	-0.007690	-0.282359	0.770841	1.933551
8750	0	0.226310	9.796062	-0.768600	0.002264	0.097960	-0.007688	-0.285034	0.775483	1.936095
8751	0	0.207436	9.814457	-0.714086	0.002075	0.098145	-0.007141	-0.286176	0.780026	1.937659
8752	0	0.225722	9.783928	-0.720296	0.002256	0.097839	-0.007202	-0.286016	0.782640	1.935600
8753	0	0.244353	9.765616	-0.714162	0.002441	0.097656	-0.007141	-0.286248	0.783727	1.936090
8754	0	0.262775	9.796045	-0.732571	0.002628	0.097960	-0.007325	-0.286420	0.787971	1.935778
8755	0	0.232034	9.753417	-0.750708	0.002319	0.097534	-0.007507	-0.287527	0.790362	1.937063
8756	0	0.231996	9.747338	-0.829841	0.002321	0.097473	-0.008301	-0.291123	0.795408	1.935194
8757	0	0.201231	9.747361	-0.707413	0.002014	0.097473	-0.007080	-0.298989	0.801143	1.937995
8758	0	0.219564	9.722893	-0.731280	0.002192	0.097229	-0.007313	-0.299762	0.801011	1.937832
8759	0	0.250361	9.704592	-0.768979	0.002502	0.097046	-0.007690	-0.301252	0.803188	1.936135
8760	0	0.232070	9.704510	-0.671091	0.002321	0.097045	-0.006713	-0.304449	0.807402	1.935595
8761	0	0.219767	9.710692	-0.640881	0.002197	0.097107	-0.006409	-0.305012	0.810548	1.932666
8762	0	0.213686	9.686210	-0.677192	0.002136	0.096862	-0.006776	-0.310478	0.813378	1.933142
8763	0	0.219668	9.680226	-0.640125	0.002197	0.096802	-0.006409	-0.320228	0.817603	1.936196
8764	0	0.232362	9.662010	-0.760688	0.002317	0.096620	-0.007615	-0.330796	0.813843	1.935182
8765	0	0.207582	9.661864	-0.732415	0.002075	0.096619	-0.007324	-0.331865	0.816666	1.941975
8766	0	0.207861	9.673981	-0.683456	0.002076	0.096740	-0.006836	-0.334332	0.817327	1.942824
8767	0	0.213447	9.661883	-0.738348	0.002136	0.096619	-0.007385	-0.337351	0.822969	1.943362
8768	0	0.249888	9.704618	-0.731748	0.002499	0.097046	-0.007321	-0.342784	0.826226	1.943829
8769	0	0.250557	9.716761	-0.708386	0.002502	0.097168	-0.007080	-0.339095	0.826117	1.943540
8770	0	0.233077	9.698343	-0.684937	0.002325	0.096984	-0.006845	-0.334158	0.822958	1.943298
8771	0	0.195325	9.716808	-0.640689	0.001953	0.097168	-0.006409	-0.337207	0.826351	1.951210
8772	0	0.213759	9.741252	-0.676472	0.002136	0.097412	-0.006771	-0.345494	0.828327	1.950476
8773	0	0.231954	9.735092	-0.720415	0.002319	0.097351	-0.007202	-0.343942	0.831645	1.948628
8774	0	0.232211	9.728885	-0.812445	0.002319	0.097289	-0.008122	-0.342361	0.831920	1.948566
8775	0	0.231953	9.728993	-0.775272	0.002319	0.097290	-0.007751	-0.341669	0.835235	1.947755
8776	0	0.207493	9.759403	-0.781829	0.002075	0.097594	-0.007815	-0.339179	0.839114	1.953061
8777	0	0.231750	9.753408	-0.738720	0.002319	0.097534	-0.007385	-0.337769	0.844815	1.955398
8778	0	0.176742	9.771602	-0.690493	0.001766	0.097716	-0.006901	-0.333862	0.846935	1.960120
8779	0	0.262325	9.777845	-0.726183	0.002625	0.097778	-0.007263	-0.336246	0.851958	1.960273
8780	0	0.243770	9.771732	-0.695496	0.002439	0.097717	-0.006955	-0.337316	0.856496	1.961175
8781	0	0.231743	9.747335	-0.726097	0.002319	0.097473	-0.007263	-0.340756	0.862281	1.962716
8782	0	0.207496	9.759499	-0.707799	0.002070	0.097595	-0.007076	-0.339632	0.860520	1.969097
8783	0	0.195259	9.777826	-0.836269	0.001953	0.097778	-0.008362	-0.339387	0.864670	1.967489
8784	0	0.219733	9.747222	-0.726405	0.002195	0.097472	-0.007265	-0.341326	0.865907	1.965177
8785	0	0.201308	9.747316	-0.756845	0.002014	0.097473	-0.007568	-0.341913	0.870715	1.962958
8786	0	0.238050	9.728977	-0.702268	0.002378	0.097290	-0.007020	-0.339474	0.870761	1.959983
8787	0	0.207869	9.704589	-0.610247	0.002075	0.097046	-0.006104	-0.341425	0.870236	1.955189
8788	0	0.244670	9.710612	-0.658829	0.002448	0.097106	-0.006590	-0.344087	0.875435	1.953727
8789	0	0.219636	9.716792	-0.726407	0.002197	0.097168	-0.007263	-0.343825	0.880049	1.953523
8790	0	0.194878	9.686196	-0.708103	0.001951	0.096862	-0.007082	-0.345704	0.886479	1.952590
8791	0	0.225377	9.668010	-0.744226	0.002258	0.096680	-0.007446	-0.351290	0.895375	1.952933
8792	0	0.218698	9.680234	-0.761454	0.002188	0.096802	-0.007622	-0.360703	0.899806	1.955854
8793	0	0.213507	9.674019	-0.745353	0.002136	0.096741	-0.007446	-0.352653	0.904695	1.945692
8794	0	0.231539	9.686080	-0.715784	0.002316	0.096861	-0.007156	-0.351655	0.909520	1.944860
8795	0	0.238063	9.655752	-0.726442	0.002380	0.096558	-0.007263	-0.350977	0.912753	1.947369
8796	0	0.195174	9.692274	-0.671910	0.001953	0.096923	-0.006717	-0.349057	0.917913	1.952404
8797	0	0.214106	9.680150	-0.677711	0.002136	0.096802	-0.006775	-0.347272	0.915743	1.955715
8798	0	0.196301	9.698408	-0.647181	0.001963	0.096984	-0.006474	-0.351129	0.918909	1.951422
8799	0	0.219923	9.698468	-0.726500	0.002197	0.096985	-0.007263	-0.349865	0.920127	1.953474
8800	0	0.238419	9.722808	-0.763277	0.002384	0.097228	-0.007633	-0.351084	0.923641	1.948184
8801	0	0.262713	9.698487	-0.750630	0.002625	0.096985	-0.007507	-0.353123	0.924086	1.950220
8802	0	0.245150	9.777823	-0.799320	0.002446	0.097778	-0.007994	-0.354538	0.921404	1.952045
8803	0	0.219459	9.735078	-0.769491	0.002197	0.097351	-0.007690	-0.350070	0.928073	1.954314
8804	0	0.219096	9.747177	-0.721751	0.002192	0.097472	-0.007212	-0.343957	0.932289	1.953876
8805	0	0.195313	9.777793	-0.678050	0.001953	0.097778	-0.006775	-0.338230	0.935808	1.957461
8806	0	0.195602	9.765507	-0.575122	0.001952	0.097655	-0.005749	-0.336053	0.934878	1.957349
8807	0	0.195156	9.765599	-0.665706	0.001953	0.097656	-0.006653	-0.331715	0.940295	1.950848
8808	0	0.219271	9.777728	-0.709005	0.002193	0.097777	-0.007089	-0.330807	0.944701	1.947750
8809	0	0.237920	9.771718	-0.683791	0.002380	0.097717	-0.006836	-0.329312	0.949595	1.948901
8810	0	0.225688	9.759428	-0.744947	0.002255	0.097594	-0.007450	-0.330865	0.951428	1.948890
8811	0	0.225895	9.771705	-0.787628	0.002258	0.097717	-0.007874	-0.328302	0.954157	1.943113
8812	0	0.183411	9.753286	-0.739526	0.001832	0.097533	-0.007391	-0.323898	0.955212	1.940284
8813	0	0.213706	9.741159	-0.769683	0.002136	0.097412	-0.007690	-0.317089	0.957745	1.936908
8814	0	0.262640	9.753209	-0.672948	0.002625	0.097532	-0.006727	-0.315059	0.960223	1.927563
8815	0	0.207907	9.759479	-0.671878	0.002075	0.097595	-0.006714	-0.310007	0.959231	1.926680
8816	0	0.232665	9.741089	-0.666733	0.002327	0.097411	-0.006663	-0.306000	0.963146	1.922002
8817	0	0.225731	9.735122	-0.671209	0.002258	0.097351	-0.006714	-0.308819	0.967846	1.918073
8818	0	0.194882	9.698481	-0.695623	0.001950	0.096985	-0.006955	-0.308264	0.973076	1.918113
8819	0	0.226107	9.704589	-0.762871	0.002258	0.097046	-0.007629	-0.309815	0.973316	1.916797
8820	0	0.233179	9.649497	-0.781733	0.002324	0.096496	-0.007812	-0.303760	0.967726	1.917565
8821	0	0.213730	9.674054	-0.781446	0.002136	0.096741	-0.007812	-0.302107	0.969939	1.913300
8822	0	0.195511	9.661754	-0.696496	0.001955	0.096618	-0.006963	-0.300080	0.973390	1.905228
8823	0	0.225916	9.692362	-0.671654	0.002258	0.096924	-0.006714	-0.297643	0.975904	1.902807
8824	0	0.232147	9.704482	-0.690409	0.002320	0.097045	-0.006903	-0.296701	0.978030	1.900384
8825	0	0.225661	9.674048	-0.714487	0.002258	0.096741	-0.007141	-0.293007	0.983525	1.900200
8826	0	0.195019	9.710570	-0.690825	0.001949	0.097106	-0.006905	-0.289463	0.985995	1.901556
8827	0	0.195356	9.680136	-0.726834	0.001953	0.096802	-0.007263	-0.284221	0.988979	1.904969
8828	0	0.183647	9.704433	-0.746339	0.001831	0.097045	-0.007457	-0.277162	0.986103	1.907418
[truncated: 501 more rows]
