# Supplementary material for: Properties of traditional bamboo carrying poles have implications for user interactions
Source: PLoS One. 2018 May 10;13(5):e0196208. doi: 10.1371/journal.pone.0196208 (PMC5945030; doi:10.1371/journal.pone.0196208)
Supplement: S1 Text — (ZIP) [file pone.0196208.s005.zip › ResTest_PoleF_L3Load2.txt]

// Start Time: Unknown
// Update Rate: 100.0Hz
// Filter Profile: human (34.3)
// Firmware Version: 2.1.4
PacketCounter	SampleTimeFine	Acc_X	Acc_Y	Acc_Z	VelInc_X	VelInc_Y	VelInc_Z	Roll	Pitch	Yaw	Latitude	Longitude	Altitude	Vel_X	Vel_Y	Vel_Z
6834	0	1.537112	9.986431	0.075395	0.015397	0.099860	0.000770	1.842258	-3.492660	-32.336990
6835	0	2.550325	9.936774	0.053537	0.025513	0.099365	0.000549	1.857570	-3.481827	-32.342208
6836	0	2.342440	9.881949	0.172976	0.023418	0.098821	0.001742	1.871834	-3.488770	-32.342953
6837	0	1.137325	9.814245	0.389843	0.011353	0.098145	0.003906	1.880909	-3.512864	-32.345384
6838	0	-0.341984	9.845241	0.413129	-0.003438	0.098452	0.004135	1.885902	-3.533885	-32.348274
6839	0	-1.135348	9.765619	0.311120	-0.011353	0.097656	0.003113	1.889493	-3.532628	-32.354495
6840	0	-0.825600	9.527377	0.029977	-0.008243	0.095275	0.000301	1.896728	-3.516625	-32.376276
6841	0	0.363421	9.015006	-0.036565	0.003662	0.090149	-0.000366	1.897829	-3.481318	-32.391362
6842	0	1.652564	8.607319	-0.201953	0.016547	0.086069	-0.002017	1.900238	-3.453416	-32.418098
6843	0	2.190689	8.056774	-0.262317	0.021912	0.080566	-0.002625	1.896176	-3.447407	-32.437426
6844	0	1.715433	7.574374	-0.316751	0.017141	0.075747	-0.003171	1.890105	-3.467571	-32.449121
6845	0	0.636751	7.391206	-0.261911	0.006348	0.073914	-0.002625	1.883003	-3.499156	-32.469337
6846	0	-0.439457	7.196553	-0.375525	-0.004417	0.071963	-0.003771	1.863240	-3.536852	-32.494327
6847	0	-1.054157	6.903413	-0.413895	-0.010559	0.069031	-0.004150	1.854284	-3.568098	-32.527978
6848	0	-0.905249	7.624007	-0.779131	-0.009058	0.076240	-0.007790	1.864668	-3.579594	-32.556334
6849	0	0.042777	8.227548	-0.921545	0.000427	0.082275	-0.009216	1.863680	-3.580467	-32.557745
6850	0	1.170649	7.586877	-0.707882	0.011720	0.075867	-0.007079	1.863297	-3.558923	-32.542026
6851	0	3.112183	7.922848	-1.047956	0.031128	0.079224	-0.010498	1.844520	-3.545504	-32.511020
6852	0	3.418097	8.111495	-0.131912	0.034162	0.081123	-0.001305	1.869578	-3.572540	-32.489680
6853	0	2.165186	10.228532	-0.128193	0.021606	0.102295	-0.001282	1.872249	-3.622464	-32.439810
6854	0	1.132839	9.568962	1.178767	0.011304	0.095695	0.011771	1.850728	-3.657337	-32.392404
6855	0	-0.866181	11.592212	1.704269	-0.008667	0.115906	0.017151	1.951630	-3.665803	-32.361152
6856	0	-1.740110	13.526527	1.365751	-0.017320	0.135282	0.013599	1.904972	-3.596072	-32.372367
6857	0	-0.420692	10.899338	3.128821	-0.004089	0.109009	0.031250	1.869885	-3.466273	-32.398584
6858	0	1.618327	12.968968	0.503872	0.016309	0.129672	0.005087	1.912958	-3.354929	-32.412613
6859	0	3.642528	13.685991	0.331929	0.036499	0.136841	0.003296	1.892272	-3.292869	-32.428549
6860	0	2.867933	12.870300	0.370912	0.028730	0.128692	0.003707	1.890266	-3.247304	-32.432592
6861	0	1.822248	13.586773	-0.081968	0.018250	0.135864	-0.000793	1.912436	-3.224707	-32.442475
6862	0	0.932716	14.300545	-0.741106	0.009340	0.143006	-0.007378	1.940282	-3.215148	-32.455395
6863	0	-0.349995	13.610626	-0.595708	-0.003479	0.136108	-0.005920	1.974993	-3.198761	-32.476010
6864	0	-0.529455	13.648184	0.851816	-0.005285	0.136477	0.008594	2.047009	-3.188278	-32.519733
6865	0	-0.972327	12.952370	1.690283	-0.009705	0.129517	0.016968	2.113762	-3.166333	-32.558143
6866	0	0.830018	11.960506	2.049746	0.008330	0.119593	0.020557	2.176119	-3.126026	-32.621615
6867	0	2.488841	11.579183	1.803341	0.024902	0.115784	0.018066	2.203957	-3.101722	-32.688315
6868	0	2.079321	10.029000	1.387127	0.020786	0.100293	0.013859	2.186780	-3.102581	-32.741391
6869	0	1.031797	9.527448	0.472133	0.010315	0.095276	0.004700	2.162462	-3.104283	-32.782427
6870	0	0.012064	8.991023	-0.607982	0.000120	0.089908	-0.006118	2.124074	-3.109412	-32.853360
6871	0	-0.397871	7.886353	-1.247003	-0.003967	0.078857	-0.012512	2.078992	-3.105537	-32.938316
6872	0	-0.303766	7.392346	-1.225533	-0.003014	0.073925	-0.012252	2.097197	-3.079888	-33.006125
6873	0	-0.088438	7.397250	-1.355941	-0.000854	0.073975	-0.013550	2.123613	-3.047368	-33.078332
6874	0	0.131869	6.695268	-1.015742	0.001352	0.066953	-0.010153	2.141147	-3.001680	-33.154431
6875	0	0.832303	6.238037	-0.746935	0.008362	0.062378	-0.007446	2.184001	-2.937643	-33.209712
6876	0	1.545252	6.496078	-0.532471	0.015485	0.064955	-0.005304	2.215787	-2.884330	-33.250388
6877	0	2.109582	6.238506	-0.342581	0.021118	0.062378	-0.003418	2.224214	-2.845007	-33.280934
6878	0	2.271725	5.690243	-0.484211	0.022724	0.056900	-0.004838	2.229147	-2.832211	-33.293758
6879	0	1.660933	6.176467	-0.708723	0.016602	0.061768	-0.007080	2.243198	-2.845769	-33.284853
6880	0	0.784485	6.707260	-0.720425	0.007829	0.067073	-0.007219	2.217247	-2.871743	-33.273568
6881	0	0.062751	7.043488	-0.774731	0.000610	0.070435	-0.007751	2.207354	-2.896990	-33.250928
6882	0	-0.391230	7.861761	-1.176861	-0.003928	0.078616	-0.011773	2.194086	-2.914768	-33.216761
6883	0	-0.432298	8.337403	-0.824521	-0.004333	0.083374	-0.008240	2.196302	-2.926483	-33.189522
6884	0	-0.150525	8.947504	-0.455775	-0.001506	0.089477	-0.004527	2.232831	-2.926536	-33.170873
6885	0	0.225205	9.796225	0.173188	0.002258	0.097961	0.001770	2.274985	-2.919623	-33.149176
6886	0	0.901416	10.340577	1.038527	0.009017	0.103402	0.010419	2.310720	-2.918708	-33.124181
6887	0	1.074334	11.267488	1.522859	0.010742	0.112671	0.015259	2.340324	-2.922260	-33.104055
6888	0	1.099018	11.847891	1.787147	0.010987	0.118478	0.017880	2.347970	-2.927810	-33.084735
6889	0	0.897951	12.316801	1.880142	0.008972	0.123169	0.018799	2.344044	-2.937796	-33.063741
6890	0	0.635934	12.933096	1.313519	0.006365	0.129332	0.013126	2.334734	-2.934526	-33.047714
6891	0	0.571501	13.208062	0.605166	0.005737	0.132080	0.006042	2.326660	-2.915174	-33.046086
6892	0	0.699455	13.299962	0.124372	0.007035	0.132998	0.001239	2.322669	-2.879984	-33.047369
6893	0	1.192616	13.415824	-0.318658	0.011963	0.134155	-0.003174	2.334325	-2.848881	-33.060656
6894	0	1.705477	13.514262	-0.213749	0.017076	0.135140	-0.002103	2.363891	-2.830831	-33.082923
6895	0	1.646019	13.068029	0.477852	0.016479	0.130676	0.004822	2.401971	-2.812906	-33.106504
6896	0	1.271579	12.837193	1.029056	0.012720	0.128366	0.010353	2.458322	-2.807168	-33.125496
6897	0	0.878725	12.201471	1.711310	0.008789	0.122009	0.017151	2.495222	-2.801874	-33.147516
6898	0	0.651614	11.573530	1.675697	0.006527	0.115732	0.016774	2.515065	-2.785966	-33.180607
6899	0	0.499141	10.766626	1.227145	0.005005	0.107666	0.012268	2.514826	-2.767339	-33.216201
6900	0	0.428908	9.967031	0.399167	0.004304	0.099670	0.003973	2.496688	-2.748653	-33.250232
6901	0	0.406908	9.253131	-0.381827	0.004089	0.092529	-0.003845	2.467096	-2.724669	-33.289438
6902	0	0.433095	8.558014	-0.774198	0.004354	0.085577	-0.007764	2.441894	-2.697965	-33.334938
6903	0	0.486495	8.038542	-1.128415	0.004883	0.080383	-0.011292	2.435497	-2.679299	-33.386557
6904	0	0.427893	7.623828	-1.188546	0.004298	0.076237	-0.011889	2.434723	-2.657063	-33.432172
6905	0	0.340113	7.293703	-0.940538	0.003418	0.072937	-0.009399	2.447020	-2.634578	-33.463628
6906	0	0.221269	7.049415	-0.703967	0.002226	0.070495	-0.007030	2.465018	-2.615934	-33.491953
6907	0	0.304082	6.903094	-0.500904	0.003052	0.069031	-0.005005	2.474451	-2.599547	-33.518841
6908	0	0.576734	6.775079	-0.257418	0.005777	0.067750	-0.002573	2.476907	-2.582751	-33.527630
6909	0	0.841612	6.585796	-0.225358	0.008423	0.065857	-0.002258	2.468753	-2.570760	-33.525591
6910	0	1.066664	6.469987	-0.376694	0.010668	0.064699	-0.003776	2.453654	-2.568254	-33.522917
6911	0	1.215069	7.019125	-0.773667	0.012146	0.070190	-0.007751	2.430580	-2.572880	-33.499001
6912	0	1.112812	7.263401	-0.800187	0.011118	0.072633	-0.008027	2.391511	-2.585631	-33.474777
6913	0	0.874183	7.818588	-0.914342	0.008728	0.078186	-0.009155	2.373120	-2.600767	-33.433856
6914	0	0.742812	8.410480	-0.900404	0.007414	0.084105	-0.009009	2.363754	-2.615488	-33.391607
6915	0	0.525511	8.825614	-0.385277	0.005249	0.088257	-0.003845	2.370275	-2.621518	-33.349888
6916	0	0.391975	9.637362	0.099434	0.003915	0.096374	0.001019	2.397409	-2.627605	-33.321555
6917	0	0.463844	10.272376	0.822004	0.004639	0.102722	0.008240	2.415859	-2.630186	-33.283497
6918	0	0.572161	10.755116	1.404385	0.005733	0.107549	0.014058	2.427998	-2.623017	-33.247267
6919	0	0.835532	11.444157	1.446390	0.008362	0.114441	0.014465	2.427184	-2.620709	-33.212751
6920	0	1.096851	11.865099	1.521640	0.010972	0.118653	0.015196	2.406142	-2.620812	-33.185326
6921	0	0.951507	12.182439	1.143797	0.009521	0.121826	0.011414	2.381170	-2.617946	-33.150680
6922	0	0.676478	12.511915	0.586842	0.006765	0.125120	0.005846	2.358451	-2.618439	-33.124707
6923	0	0.469830	12.738045	-0.035773	0.004700	0.127380	-0.000366	2.349117	-2.616874	-33.108141
6924	0	0.420643	12.829595	-0.248730	0.004209	0.128296	-0.002486	2.348537	-2.614452	-33.093758
6925	0	0.578758	12.860150	-0.050313	0.005798	0.128601	-0.000488	2.360989	-2.604629	-33.085289
6926	0	0.772490	12.579643	0.440363	0.007730	0.125795	0.004426	2.381494	-2.600057	-33.087640
6927	0	0.951864	12.237785	1.022831	0.009521	0.122375	0.010254	2.405497	-2.596802	-33.090101
6928	0	1.067133	11.798916	1.458182	0.010675	0.117987	0.014599	2.422659	-2.590423	-33.105877
6929	0	1.024749	11.157284	1.470959	0.010254	0.111572	0.014709	2.423082	-2.581795	-33.118706
6930	0	0.840256	10.559087	1.026890	0.008410	0.105592	0.010254	2.407599	-2.572663	-33.132503
6931	0	0.688940	9.814398	0.429722	0.006897	0.098145	0.004272	2.380055	-2.562598	-33.152863
6932	0	0.632158	9.295994	-0.285432	0.006330	0.092958	-0.002883	2.346083	-2.551640	-33.172021
6933	0	0.591207	8.679478	-0.748167	0.005920	0.086792	-0.007507	2.313534	-2.541566	-33.191252
6934	0	0.631439	8.149143	-0.988809	0.006330	0.081489	-0.009901	2.297048	-2.521823	-33.220123
6935	0	0.718950	7.928623	-1.006752	0.007202	0.079285	-0.010071	2.293241	-2.505735	-33.240877
6936	0	0.765652	7.550383	-0.811703	0.007667	0.075503	-0.008112	2.301668	-2.492636	-33.263437
6937	0	0.725499	7.397487	-0.507380	0.007263	0.073975	-0.005066	2.314245	-2.480533	-33.275470
6938	0	0.669133	7.336470	-0.355895	0.006698	0.073364	-0.003556	2.318644	-2.470582	-33.280670
6939	0	0.610331	7.165533	-0.182945	0.006104	0.071655	-0.001831	2.315817	-2.469785	-33.276626
6940	0	0.531112	7.049565	-0.175923	0.005309	0.070496	-0.001767	2.302199	-2.472331	-33.265209
6941	0	0.506677	7.238840	-0.340165	0.005066	0.072388	-0.003418	2.275258	-2.472305	-33.248459
6942	0	0.482934	7.568671	-0.592808	0.004824	0.075686	-0.005948	2.243341	-2.478360	-33.225616
6943	0	0.415788	7.849284	-0.718011	0.004150	0.078491	-0.007202	2.208210	-2.485243	-33.190393
6944	0	0.454289	8.368422	-0.897017	0.004533	0.083683	-0.008986	2.183492	-2.495207	-33.161461
6945	0	0.531963	8.807344	-0.561080	0.005310	0.088074	-0.005615	2.174862	-2.504759	-33.124317
6946	0	0.557941	9.350426	-0.207421	0.005571	0.093505	-0.002067	2.181687	-2.513494	-33.092745
6947	0	0.635566	9.960909	0.273840	0.006348	0.099609	0.002747	2.188732	-2.523097	-33.060888
6948	0	0.704352	10.491918	0.925458	0.007032	0.104919	0.009260	2.193015	-2.536954	-33.035697
6949	0	0.762934	10.955790	1.318532	0.007629	0.109558	0.013184	2.189433	-2.539515	-33.009591
6950	0	0.933652	11.474383	1.423616	0.009337	0.114745	0.014225	2.176986	-2.541050	-32.986377
6951	0	1.086578	11.852702	1.308979	0.010864	0.118530	0.013062	2.148597	-2.544802	-32.962282
6952	0	1.092942	12.090392	0.881288	0.010930	0.120906	0.008785	2.121376	-2.545371	-32.939399
6953	0	1.013612	12.292403	0.349377	0.010132	0.122925	0.003479	2.106893	-2.549169	-32.927303
6954	0	0.984034	12.451034	0.016553	0.009835	0.124511	0.000152	2.093859	-2.553314	-32.923789
6955	0	0.897078	12.475595	-0.110019	0.008972	0.124756	-0.001099	2.094894	-2.551482	-32.918908
6956	0	0.859649	12.439015	0.102007	0.008602	0.124390	0.001034	2.107630	-2.545770	-32.921564
6957	0	0.750290	12.115629	0.687541	0.007507	0.121155	0.006897	2.129164	-2.540115	-32.938484
6958	0	0.682277	11.841395	1.019232	0.006828	0.118412	0.010211	2.149285	-2.531836	-32.965663
6959	0	0.634487	11.291606	1.323725	0.006348	0.112915	0.013245	2.158552	-2.525673	-32.989645
6960	0	0.597450	10.748358	1.134106	0.005975	0.107484	0.011338	2.157877	-2.521658	-33.020210
6961	0	0.494231	10.137796	0.691917	0.004944	0.101379	0.006897	2.135661	-2.517125	-33.054973
6962	0	0.456932	9.551994	0.055655	0.004571	0.095520	0.000529	2.106446	-2.514335	-33.096339
6963	0	0.402357	8.990658	-0.466929	0.004028	0.089905	-0.004700	2.070791	-2.509326	-33.132026
6964	0	0.407035	8.466248	-0.712710	0.004078	0.084661	-0.007146	2.048716	-2.501653	-33.171738
6965	0	0.438176	8.044553	-0.890660	0.004395	0.080444	-0.008911	2.045622	-2.487611	-33.214505
6966	0	0.526854	7.861619	-0.933119	0.005284	0.078615	-0.009331	2.049319	-2.469551	-33.260332
6967	0	0.701325	7.543922	-0.635680	0.007019	0.075439	-0.006348	2.064352	-2.462933	-33.291383
6968	0	0.767378	7.360770	-0.429821	0.007680	0.073607	-0.004292	2.075509	-2.454531	-33.320670
6969	0	0.933441	7.318152	-0.250651	0.009338	0.073181	-0.002502	2.081862	-2.448239	-33.335952
6970	0	1.061514	7.171594	-0.079960	0.010612	0.071716	-0.000802	2.077722	-2.451950	-33.348875
6971	0	1.037836	7.122778	-0.078419	0.010376	0.071228	-0.000793	2.062722	-2.455174	-33.358834
6972	0	0.965430	7.397436	-0.332336	0.009647	0.073975	-0.003338	2.040278	-2.464871	-33.355770
6973	0	0.818724	7.684350	-0.486469	0.008179	0.076843	-0.004883	2.013109	-2.476283	-33.350737
6974	0	0.582450	8.068971	-0.623741	0.005816	0.080689	-0.006249	1.995259	-2.487250	-33.339938
6975	0	0.440690	8.581570	-0.639661	0.004395	0.085815	-0.006409	1.977753	-2.501675	-33.325086
6976	0	0.363598	8.990363	-0.326548	0.003626	0.089904	-0.003271	1.968848	-2.513039	-33.308329
6977	0	0.403379	9.539771	-0.007737	0.004028	0.095398	-0.000061	1.987145	-2.518824	-33.295363
6978	0	0.514501	10.131947	0.495867	0.005137	0.101319	0.004970	1.998403	-2.527088	-33.283517
6979	0	0.562078	10.693441	0.944798	0.005615	0.106934	0.009460	2.010543	-2.533255	-33.270301
6980	0	0.691651	11.047471	1.254981	0.006907	0.110476	0.012547	2.007363	-2.542757	-33.261533
6981	0	0.775902	11.578231	1.441137	0.007751	0.115784	0.014404	1.999789	-2.550160	-33.255216
6982	0	0.795351	11.889181	1.138323	0.007950	0.118894	0.011367	1.983436	-2.553466	-33.248763
6983	0	0.696471	12.066524	0.837441	0.006958	0.120667	0.008362	1.971168	-2.559082	-33.246785
6984	0	0.679056	12.359399	0.308328	0.006788	0.123594	0.003077	1.964636	-2.560326	-33.244927
6985	0	0.793414	12.390140	0.048804	0.007935	0.123901	0.000488	1.965449	-2.559018	-33.255201
6986	0	0.903119	12.426671	0.004665	0.009032	0.124267	0.000060	1.978660	-2.557219	-33.271028
6987	0	1.044148	12.298606	0.351917	0.010437	0.122986	0.003540	1.998952	-2.559932	-33.291960
6988	0	1.064005	11.993628	0.767576	0.010630	0.119935	0.007710	2.032011	-2.567378	-33.316199
6989	0	0.982470	11.676268	1.126806	0.009827	0.116760	0.011292	2.056454	-2.561356	-33.348309
6990	0	0.921491	11.170122	1.324198	0.009213	0.111699	0.013261	2.077511	-2.557493	-33.384992
6991	0	0.774862	10.650715	1.067525	0.007751	0.106506	0.010681	2.086089	-2.549629	-33.423627
6992	0	0.676570	10.089156	0.677168	0.006766	0.100892	0.006763	2.079020	-2.545612	-33.459436
6993	0	0.634031	9.552054	-0.016436	0.006348	0.095520	-0.000183	2.059047	-2.535863	-33.498178
6994	0	0.607502	8.990898	-0.483803	0.006086	0.089908	-0.004848	2.048287	-2.522540	-33.538525
6995	0	0.584663	8.508401	-0.677332	0.005859	0.085083	-0.006775	2.049031	-2.508066	-33.584765
6996	0	0.545521	8.203297	-0.885592	0.005466	0.082033	-0.008847	2.063590	-2.495666	-33.623570
6997	0	0.469144	7.965027	-0.800649	0.004700	0.079651	-0.007996	2.081667	-2.486405	-33.657948
6998	0	0.479916	7.641450	-0.516409	0.004807	0.076415	-0.005149	2.106445	-2.476577	-33.688331
6999	0	0.512011	7.568355	-0.257832	0.005127	0.075684	-0.002563	2.130912	-2.466398	-33.721474
7000	0	0.529293	7.464611	-0.150231	0.005297	0.074646	-0.001494	2.144542	-2.460069	-33.748795
7001	0	0.610291	7.354741	-0.030598	0.006104	0.073547	-0.000305	2.146380	-2.458022	-33.764475
7002	0	0.683621	7.318100	-0.072948	0.006834	0.073181	-0.000734	2.138949	-2.460282	-33.773137
7003	0	0.769297	7.556174	-0.316244	0.007690	0.075562	-0.003174	2.121668	-2.462920	-33.777244
7004	0	0.757983	7.818598	-0.436103	0.007573	0.078186	-0.004372	2.105870	-2.471216	-33.775334
7005	0	0.739288	8.190905	-0.719576	0.007385	0.081909	-0.007202	2.096243	-2.479491	-33.764154
7006	0	0.728763	8.593597	-0.627143	0.007278	0.085937	-0.006274	2.091418	-2.489054	-33.746052
7007	0	0.769831	9.057510	-0.385467	0.007690	0.090576	-0.003845	2.102659	-2.497376	-33.736277
7008	0	0.740724	9.509044	0.051050	0.007401	0.095091	0.000528	2.122786	-2.504263	-33.717095
7009	0	0.800007	10.015971	0.595844	0.007996	0.100159	0.005981	2.148154	-2.508662	-33.704754
7010	0	0.818762	10.553465	0.896068	0.008187	0.105533	0.008985	2.172791	-2.508986	-33.686938
7011	0	0.879132	10.943741	1.255968	0.008789	0.109436	0.012573	2.185875	-2.511551	-33.671541
7012	0	0.909686	11.279488	1.309476	0.009098	0.112795	0.013094	2.183850	-2.510865	-33.654273
7013	0	0.817723	11.651579	1.038080	0.008179	0.116516	0.010376	2.178116	-2.508947	-33.643441
7014	0	0.689675	11.810107	0.649386	0.006894	0.118102	0.006478	2.161674	-2.510776	-33.629571
7015	0	0.597904	11.993429	0.213152	0.005981	0.119934	0.002136	2.165306	-2.507086	-33.623021
7016	0	0.640023	12.091077	-0.075362	0.006404	0.120911	-0.000743	2.175068	-2.502085	-33.621948
7017	0	0.689609	12.133811	0.076761	0.006897	0.121338	0.000793	2.199484	-2.499738	-33.625640
7018	0	0.713127	11.993797	0.479387	0.007139	0.119936	0.004831	2.235425	-2.490298	-33.631849
7019	0	0.762401	11.761824	0.905356	0.007629	0.117615	0.009094	2.275211	-2.482696	-33.638974
7020	0	0.761193	11.451251	1.112502	0.007619	0.114510	0.011150	2.301270	-2.472387	-33.654366
7021	0	0.689675	10.992624	1.237316	0.006897	0.109924	0.012390	2.319688	-2.468570	-33.670253
7022	0	0.695417	10.571509	0.838739	0.006956	0.105715	0.008389	2.322737	-2.463352	-33.687723
7023	0	0.682703	10.015915	0.384904	0.006836	0.100159	0.003845	2.319268	-2.450650	-33.707273
7024	0	0.687415	9.558231	-0.170026	0.006878	0.095582	-0.001702	2.317989	-2.444813	-33.732852
7025	0	0.688807	9.100439	-0.506058	0.006897	0.091003	-0.005066	2.312157	-2.432929	-33.754692
7026	0	0.717487	8.667209	-0.634486	0.007184	0.086672	-0.006338	2.321685	-2.420532	-33.774848
7027	0	0.755663	8.416722	-0.673027	0.007568	0.084167	-0.006714	2.344598	-2.404770	-33.798118
7028	0	0.747482	8.129738	-0.572834	0.007484	0.081298	-0.005709	2.372436	-2.390645	-33.812737
7029	0	0.780756	8.013874	-0.374253	0.007812	0.080139	-0.003723	2.399970	-2.382298	-33.821450
7030	0	0.785421	7.873604	-0.127664	0.007864	0.078735	-0.001259	2.425887	-2.366479	-33.835490
7031	0	0.756539	7.782011	-0.001180	0.007568	0.077820	0.000000	2.442879	-2.360253	-33.837393
7032	0	0.749823	7.739280	-0.039166	0.007501	0.077393	-0.000390	2.444701	-2.354736	-33.832877
7033	0	0.653240	7.757560	-0.158419	0.006531	0.077576	-0.001587	2.439750	-2.354982	-33.822355
7034	0	0.598486	8.038386	-0.456351	0.005985	0.080383	-0.004573	2.425267	-2.351566	-33.808304
7035	0	0.494827	8.197041	-0.621949	0.004944	0.081970	-0.006226	2.415128	-2.354373	-33.791159
7036	0	0.446989	8.563198	-0.731230	0.004464	0.085632	-0.007312	2.413508	-2.358066	-33.767457
7037	0	0.457883	8.935455	-0.587242	0.004578	0.089355	-0.005859	2.427875	-2.356108	-33.742703
7038	0	0.519297	9.325991	-0.267420	0.005189	0.093261	-0.002652	2.452846	-2.358530	-33.720368
7039	0	0.597972	9.796179	0.113769	0.005981	0.097961	0.001160	2.476385	-2.354812	-33.694733
7040	0	0.665219	10.162747	0.597284	0.006647	0.101626	0.005997	2.501253	-2.359814	-33.670739
7041	0	0.689433	10.571470	0.938100	0.006897	0.105713	0.009399	2.519158	-2.356899	-33.646659
7042	0	0.847621	10.895203	1.149389	0.008477	0.108952	0.011497	2.521320	-2.355965	-33.624869
7043	0	0.872519	11.199981	0.994791	0.008728	0.112000	0.009949	2.520448	-2.352916	-33.601867
7044	0	0.890983	11.413510	0.714518	0.008906	0.114136	0.007139	2.512933	-2.355366	-33.582829
7045	0	0.872789	11.572272	0.439302	0.008728	0.115723	0.004395	2.513058	-2.353533	-33.567886
7046	0	0.854349	11.663734	0.109380	0.008545	0.116637	0.001095	2.512940	-2.349895	-33.557852
7047	0	0.926843	11.669999	0.034636	0.009277	0.116699	0.000366	2.531677	-2.338838	-33.551934
7048	0	0.925191	11.645696	0.158236	0.009259	0.116456	0.001608	2.555742	-2.329432	-33.542300
7049	0	0.896037	11.450423	0.632320	0.008972	0.114502	0.006348	2.579520	-2.315262	-33.540129
7050	0	0.821002	11.255623	0.914055	0.008216	0.112554	0.009168	2.606781	-2.306278	-33.544182
7051	0	0.774022	10.888938	1.005066	0.007751	0.108887	0.010071	2.627793	-2.291100	-33.551336
7052	0	0.674267	10.547376	0.898713	0.006752	0.105473	0.008994	2.635666	-2.277105	-33.564451
7053	0	0.566432	10.101351	0.501178	0.005676	0.101013	0.005005	2.627937	-2.260416	-33.573552
7054	0	0.545931	9.686428	0.044595	0.005469	0.096864	0.000440	2.621035	-2.245731	-33.589433
7055	0	0.493099	9.295747	-0.383941	0.004944	0.092957	-0.003845	2.614368	-2.227632	-33.603111
7056	0	0.533561	8.880908	-0.639221	0.005345	0.088808	-0.006398	2.607154	-2.213311	-33.618154
7057	0	0.487182	8.648708	-0.677942	0.004883	0.086487	-0.006775	2.613466	-2.196947	-33.630870
7058	0	0.503780	8.361788	-0.575637	0.005044	0.083618	-0.005747	2.626781	-2.186583	-33.643433
7059	0	0.597207	8.172614	-0.355432	0.005981	0.081726	-0.003540	2.646703	-2.171093	-33.652420
7060	0	0.668751	8.087189	-0.205457	0.006695	0.080872	-0.002043	2.663212	-2.158183	-33.660779
7061	0	0.719695	7.989542	-0.073956	0.007202	0.079895	-0.000732	2.672872	-2.147894	-33.661718
7062	0	0.834769	7.940807	0.004640	0.008351	0.079408	0.000047	2.672784	-2.139733	-33.663164
7063	0	0.890699	7.952936	-0.152135	0.008911	0.079529	-0.001526	2.665579	-2.130708	-33.655893
7064	0	0.884407	8.117778	-0.346221	0.008842	0.081178	-0.003470	2.653361	-2.131131	-33.652269
7065	0	0.799713	8.294727	-0.511657	0.007996	0.082947	-0.005127	2.638105	-2.129488	-33.640652
7066	0	0.702493	8.581621	-0.577630	0.007022	0.085816	-0.005777	2.635418	-2.129626	-33.625730
7067	0	0.653325	8.966038	-0.518940	0.006531	0.089661	-0.005188	2.635681	-2.128884	-33.608181
7068	0	0.610420	9.313866	-0.251526	0.006107	0.093139	-0.002506	2.644896	-2.121601	-33.587345
7069	0	0.616489	9.747318	0.034998	0.006165	0.097473	0.000366	2.662666	-2.119062	-33.576519
7070	0	0.719904	10.144246	0.525799	0.007201	0.101441	0.005276	2.680843	-2.114700	-33.554298
7071	0	0.713645	10.498154	0.774126	0.007141	0.104980	0.007751	2.690702	-2.107247	-33.542660
7072	0	0.743037	10.827877	0.955923	0.007436	0.108278	0.009561	2.690910	-2.099163	-33.532423
7073	0	0.701703	11.108355	0.965003	0.007019	0.111084	0.009644	2.682998	-2.094600	-33.524394
7074	0	0.634350	11.370641	0.723275	0.006344	0.113708	0.007215	2.663776	-2.091104	-33.522430
7075	0	0.640769	11.486795	0.458439	0.006409	0.114868	0.004578	2.656096	-2.086837	-33.519681
7076	0	0.658935	11.639310	0.087107	0.006590	0.116393	0.000868	2.652302	-2.082832	-33.521514
7077	0	0.701859	11.651612	-0.031202	0.007019	0.116516	-0.000305	2.658403	-2.078921	-33.523712
7078	0	0.829464	11.621152	0.174154	0.008300	0.116211	0.001756	2.671999	-2.070149	-33.531174
7079	0	0.884424	11.468643	0.461589	0.008850	0.114685	0.004639	2.694671	-2.060003	-33.545892
7080	0	0.919931	11.273755	0.835992	0.009206	0.112736	0.008377	2.711916	-2.048481	-33.560656
7081	0	0.865829	11.004725	0.964152	0.008667	0.110046	0.009644	2.714177	-2.033758	-33.581533
7082	0	0.809458	10.644682	0.902729	0.008101	0.106446	0.009028	2.715894	-2.021129	-33.609128
7083	0	0.768713	10.259979	0.574718	0.007690	0.102600	0.005737	2.705426	-2.011905	-33.638383
7084	0	0.755369	9.796172	0.101146	0.007560	0.097961	0.000995	2.686480	-2.000410	-33.671622
7085	0	0.755980	9.436139	-0.255062	0.007568	0.094360	-0.002563	2.671339	-1.986730	-33.701029
7086	0	0.723616	9.039617	-0.497232	0.007245	0.090395	-0.004981	2.660720	-1.972934	-33.729820
7087	0	0.713172	8.746453	-0.628123	0.007141	0.087463	-0.006287	2.654177	-1.958779	-33.762061
7088	0	0.675420	8.471889	-0.505583	0.006757	0.084719	-0.005055	2.655025	-1.952845	-33.789173
7089	0	0.603356	8.264189	-0.403587	0.006042	0.082642	-0.004028	2.666071	-1.937830	-33.817712
7090	0	0.552970	8.136022	-0.191339	0.005537	0.081360	-0.001907	2.675080	-1.923992	-33.842494
7091	0	0.549059	8.044449	-0.067359	0.005493	0.080444	-0.000671	2.678424	-1.916352	-33.862167
7092	0	0.572881	7.995627	-0.024362	0.005732	0.079956	-0.000249	2.670568	-1.908252	-33.875438
7093	0	0.610009	7.959041	-0.181797	0.006104	0.079590	-0.001831	2.651165	-1.899238	-33.881919
7094	0	0.585211	8.020164	-0.313494	0.005852	0.080201	-0.003148	2.631902	-1.895755	-33.890321
7095	0	0.592139	8.227619	-0.517418	0.005920	0.082275	-0.005188	2.612178	-1.893220	-33.897701
7096	0	0.610602	8.398616	-0.569582	0.006104	0.083985	-0.005710	2.592240	-1.890712	-33.894227
7097	0	0.604779	8.770739	-0.567262	0.006042	0.087708	-0.005676	2.586262	-1.893030	-33.889237
7098	0	0.617770	9.081920	-0.261711	0.006175	0.090819	-0.002618	2.584510	-1.892117	-33.890235
7099	0	0.659502	9.460432	0.066445	0.006592	0.094604	0.000671	2.591665	-1.891775	-33.883883
7100	0	0.733042	9.838908	0.498079	0.007330	0.098389	0.004990	2.600742	-1.888226	-33.879043
7101	0	0.824273	10.198967	0.762719	0.008240	0.101990	0.007629	2.602127	-1.887323	-33.875788
7102	0	0.886023	10.546664	0.922052	0.008856	0.105468	0.009212	2.591649	-1.887052	-33.882546
7103	0	0.940626	10.839692	0.886143	0.009399	0.108398	0.008850	2.578759	-1.889482	-33.885788
7104	0	0.880668	11.101849	0.687923	0.008802	0.111020	0.006859	2.556734	-1.889221	-33.887851
7105	0	0.830114	11.309727	0.472012	0.008301	0.113098	0.004700	2.534948	-1.884989	-33.887650
7106	0	0.744991	11.431643	0.267728	0.007446	0.114317	0.002666	2.522668	-1.883641	-33.898110
7107	0	0.695993	11.553939	0.134681	0.006958	0.115540	0.001343	2.518372	-1.880618	-33.912336
7108	0	0.751486	11.602672	0.201728	0.007511	0.116027	0.002022	2.522550	-1.879200	-33.927153
7109	0	0.726416	11.547890	0.401546	0.007263	0.115479	0.004028	2.534915	-1.874812	-33.941128
7110	0	0.756863	11.383270	0.697593	0.007570	0.113832	0.006993	2.552329	-1.866854	-33.961651
7111	0	0.756843	11.200006	0.939285	0.007568	0.112000	0.009399	2.558894	-1.860111	-33.982275
7112	0	0.708527	10.906928	0.890035	0.007080	0.109070	0.008898	2.556226	-1.858509	-34.006364
7113	0	0.622225	10.565106	0.660769	0.006226	0.105652	0.006592	2.538933	-1.848513	-34.026702
7114	0	0.572575	10.162221	0.364812	0.005730	0.101623	0.003632	2.520723	-1.837886	-34.053564
7115	0	0.549063	9.808360	0.037693	0.005493	0.098083	0.000366	2.508582	-1.829531	-34.081488
7116	0	0.578577	9.411790	-0.302020	0.005792	0.094117	-0.003032	2.495003	-1.817943	-34.112442
7117	0	0.640059	9.063803	-0.402274	0.006409	0.090637	-0.004028	2.487833	-1.803409	-34.137475
7118	0	0.718365	8.831901	-0.426206	0.007186	0.088319	-0.004262	2.487472	-1.796190	-34.160982
7119	0	0.744364	8.563216	-0.354965	0.007446	0.085632	-0.003540	2.499618	-1.788222	-34.183243
7120	0	0.780438	8.380053	-0.191556	0.007808	0.083800	-0.001911	2.505017	-1.778855	-34.211333
7121	0	0.780832	8.258096	-0.054921	0.007812	0.082581	-0.000549	2.503931	-1.767724	-34.228510
7122	0	0.755910	8.160409	-0.048509	0.007560	0.081604	-0.000488	2.498417	-1.761367	-34.242024
7123	0	0.793361	8.123794	-0.035397	0.007935	0.081238	-0.000366	2.480112	-1.754500	-34.255578
7124	0	0.762981	8.099366	-0.185462	0.007627	0.080994	-0.001868	2.459720	-1.753728	-34.265738
7125	0	0.689934	8.209293	-0.401101	0.006897	0.082092	-0.004028	2.434431	-1.751603	-34.272128
7126	0	0.617128	8.398594	-0.520051	0.006168	0.083985	-0.005214	2.414708	-1.749486	-34.265519
7127	0	0.586382	8.612094	-0.499383	0.005859	0.086121	-0.005005	2.398483	-1.749512	-34.262834
7128	0	0.569061	8.953837	-0.375752	0.005685	0.089539	-0.003761	2.391765	-1.750844	-34.254842
7129	0	0.562688	9.197926	-0.061115	0.005615	0.091980	-0.000610	2.390576	-1.759580	-34.244202
7130	0	0.588529	9.612835	0.231445	0.005882	0.096128	0.002317	2.391885	-1.757781	-34.230882
7131	0	0.580686	9.893730	0.580152	0.005798	0.098938	0.005798	2.386084	-1.762447	-34.220736
7132	0	0.643568	10.247513	0.721322	0.006426	0.102476	0.007208	2.378017	-1.768247	-34.212048
7133	0	0.702393	10.516268	0.757626	0.007019	0.105164	0.007568	2.367299	-1.768406	-34.202033
7134	0	0.752387	10.760157	0.723251	0.007517	0.107603	0.007217	2.348783	-1.770999	-34.185621
7135	0	0.769418	11.010639	0.483929	0.007690	0.110107	0.004822	2.328490	-1.769254	-34.177351
7136	0	0.782059	11.089835	0.383547	0.007820	0.110899	0.003819	2.308999	-1.763845	-34.169036
7137	0	0.775347	11.230446	0.207999	0.007751	0.112305	0.002075	2.302063	-1.759844	-34.162195
7138	0	0.793910	11.273094	0.147383	0.007938	0.112731	0.001474	2.300781	-1.754383	-34.159501
7139	0	0.836308	11.273206	0.267616	0.008362	0.112732	0.002686	2.308503	-1.749447	-34.157554
7140	0	0.903924	11.230472	0.516107	0.009035	0.112305	0.005169	2.314654	-1.747406	-34.154962
7141	0	0.884876	11.035211	0.768414	0.008850	0.110352	0.007690	2.319566	-1.739296	-34.159226
7142	0	0.866682	10.876554	0.889594	0.008664	0.108766	0.008898	2.319958	-1.735051	-34.167754
7143	0	0.811447	10.595696	0.714582	0.008118	0.105957	0.007141	2.313616	-1.724171	-34.181642
7144	0	0.713305	10.278196	0.477615	0.007133	0.102782	0.004769	2.304558	-1.716727	-34.190713
7145	0	0.646537	9.924326	0.190168	0.006470	0.099243	0.001892	2.292247	-1.704843	-34.203160
7146	0	0.584673	9.637477	-0.064294	0.005850	0.096375	-0.000653	2.278928	-1.694539	-34.217857
7147	0	0.573828	9.307866	-0.280392	0.005737	0.093079	-0.002808	2.273526	-1.689565	-34.237340
7148	0	0.560733	9.088177	-0.384154	0.005616	0.090881	-0.003839	2.276190	-1.672216	-34.250894
7149	0	0.585400	8.856231	-0.329746	0.005859	0.088562	-0.003296	2.276891	-1.658850	-34.260904
7150	0	0.633567	8.660883	-0.190346	0.006337	0.086609	-0.001896	2.285162	-1.650163	-34.265917
7151	0	0.610120	8.544935	-0.079699	0.006104	0.085449	-0.000793	2.288210	-1.640206	-34.269742
7152	0	0.622074	8.447265	-0.025441	0.006221	0.084473	-0.000252	2.289756	-1.633147	-34.268800
7153	0	0.640965	8.410637	0.018521	0.006409	0.084106	0.000183	2.284838	-1.627441	-34.266603
7154	0	0.732927	8.398307	-0.023827	0.007325	0.083983	-0.000240	2.279951	-1.625957	-34.263563
7155	0	0.708800	8.441122	-0.188043	0.007080	0.084412	-0.001892	2.261850	-1.629301	-34.253481
7156	0	0.728068	8.557050	-0.344936	0.007279	0.085570	-0.003456	2.250598	-1.623448	-34.244256
7157	0	0.726683	8.728020	-0.408447	0.007263	0.087280	-0.004089	2.242006	-1.620622	-34.236854
7158	0	0.715438	8.984228	-0.371332	0.007148	0.089843	-0.003714	2.239234	-1.621265	-34.223958
7159	0	0.763623	9.228449	-0.098566	0.007629	0.092285	-0.000977	2.247942	-1.622342	-34.205341
7160	0	0.746426	9.557987	0.125252	0.007460	0.095580	0.001263	2.257696	-1.620758	-34.192717
7161	0	0.805570	9.857234	0.407768	0.008057	0.098572	0.004089	2.268672	-1.613013	-34.175536
7162	0	0.835896	10.168608	0.606937	0.008359	0.101686	0.006079	2.276721	-1.606415	-34.161854
7163	0	0.811330	10.437037	0.738653	0.008118	0.104370	0.007385	2.272831	-1.595024	-34.149631
7164	0	0.725690	10.626214	0.799546	0.007254	0.106262	0.007998	2.272055	-1.592326	-34.132076
7165	0	0.646811	10.803191	0.647670	0.006470	0.108032	0.006470	2.261752	-1.583842	-34.118684
7166	0	0.665050	10.980128	0.391907	0.006650	0.109801	0.003920	2.259617	-1.577071	-34.108148
7167	0	0.622503	11.047372	0.176626	0.006226	0.110474	0.001770	2.260796	-1.568929	-34.098994
7168	0	0.646573	11.114534	0.193311	0.006468	0.111145	0.001945	2.270423	-1.559003	-34.099405
7169	0	0.664904	11.102359	0.297543	0.006653	0.111023	0.002991	2.283950	-1.547275	-34.097668
7170	0	0.725040	11.059775	0.477278	0.007256	0.110597	0.004790	2.299763	-1.534072	-34.094958
7171	0	0.768766	10.888832	0.730329	0.007690	0.108887	0.007324	2.319766	-1.522680	-34.102462
7172	0	0.805063	10.748660	0.769819	0.008051	0.107486	0.007710	2.329717	-1.513820	-34.108703
7173	0	0.726276	10.473692	0.707171	0.007263	0.104736	0.007080	2.336672	-1.504890	-34.114039
7174	0	0.749715	10.211250	0.388713	0.007505	0.102112	0.003889	2.336805	-1.487137	-34.123645
7175	0	0.719599	9.863324	0.158846	0.007202	0.098633	0.001587	2.333337	-1.471498	-34.141661
7176	0	0.705813	9.600894	-0.085038	0.007067	0.096008	-0.000852	2.329880	-1.453082	-34.153837
7177	0	0.737789	9.326221	-0.201864	0.007385	0.093262	-0.002014	2.333442	-1.436068	-34.168249
7178	0	0.772988	9.069841	-0.295055	0.007736	0.090698	-0.002939	2.345661	-1.420248	-34.181602
7179	0	0.793217	8.856180	-0.330727	0.007935	0.088562	-0.003296	2.358200	-1.409312	-34.194002
7180	0	0.792554	8.709638	-0.156096	0.007930	0.087096	-0.001549	2.372086	-1.395611	-34.207340
7181	0	0.713315	8.587700	-0.098747	0.007141	0.085876	-0.000977	2.384557	-1.376731	-34.219305
7182	0	0.681643	8.471805	0.027206	0.006820	0.084718	0.000283	2.397467	-1.363828	-34.226897
7183	0	0.677206	8.465605	0.072532	0.006775	0.084656	0.000732	2.404953	-1.351406	-34.236519
7184	0	0.652047	8.428986	0.053032	0.006524	0.084290	0.000535	2.408860	-1.337966	-34.236633
7185	0	0.604186	8.459470	-0.159069	0.006042	0.084595	-0.001587	2.411399	-1.328523	-34.234848
7186	0	0.561409	8.654682	-0.397643	0.005613	0.086547	-0.003976	2.409422	-1.320659	-34.229990
7187	0	0.555436	8.764632	-0.366588	0.005554	0.087646	-0.003662	2.411665	-1.311992	-34.225167
7188	0	0.597777	9.033106	-0.355523	0.005981	0.090331	-0.003549	2.417459	-1.298476	-34.221561
7189	0	0.610543	9.258990	-0.196749	0.006104	0.092590	-0.001953	2.432318	-1.291951	-34.211567
7190	0	0.634940	9.582440	0.050229	0.006351	0.095824	0.000519	2.449306	-1.281878	-34.204628
7191	0	0.701817	9.845052	0.388732	0.007019	0.098450	0.003906	2.468632	-1.272198	-34.197324
7192	0	0.787263	10.138184	0.507566	0.007872	0.101381	0.005088	2.479805	-1.264510	-34.194738
7193	0	0.817485	10.351675	0.651772	0.008179	0.103516	0.006531	2.491451	-1.251657	-34.188245
7194	0	0.835323	10.626465	0.679995	0.008353	0.106264	0.006808	2.497600	-1.242999	-34.182686
7195	0	0.823963	10.803255	0.597584	0.008240	0.108032	0.005981	2.500767	-1.233942	-34.180408
7196	0	0.841558	10.949766	0.499028	0.008422	0.109497	0.004992	2.500335	-1.218261	-34.178758
7197	0	0.830072	11.053489	0.255398	0.008301	0.110535	0.002563	2.507277	-1.209124	-34.174078
7198	0	0.810928	11.120699	0.283345	0.008117	0.111206	0.002849	2.520387	-1.192051	-34.180822
7199	0	0.799025	11.145093	0.328400	0.007996	0.111450	0.003296	2.530005	-1.177102	-34.185983
7200	0	0.785846	11.096384	0.465877	0.007862	0.110963	0.004676	2.544993	-1.163756	-34.190160
7201	0	0.792836	10.974266	0.553449	0.007935	0.109741	0.005554	2.563307	-1.146929	-34.206620
7202	0	0.767309	10.797549	0.696306	0.007678	0.107974	0.006980	2.578769	-1.131254	-34.220228
7203	0	0.719904	10.577479	0.676464	0.007202	0.105774	0.006775	2.587451	-1.117350	-34.235170
7204	0	0.669702	10.302938	0.424081	0.006706	0.103028	0.004252	2.598101	-1.096716	-34.251303
7205	0	0.634421	10.028106	0.176523	0.006348	0.100281	0.001770	2.601579	-1.082632	-34.274572
7206	0	0.577990	9.747370	-0.050356	0.005790	0.097473	-0.000498	2.606292	-1.061407	-34.295865
7207	0	0.560634	9.460497	-0.116402	0.005615	0.094604	-0.001160	2.609583	-1.041098	-34.318944
7208	0	0.601640	9.204111	-0.325472	0.006023	0.092041	-0.003244	2.620195	-1.023294	-34.339458
7209	0	0.627913	9.008799	-0.324671	0.006287	0.090088	-0.003235	2.632972	-1.004683	-34.360688
7210	0	0.669534	8.801259	-0.272102	0.006699	0.088013	-0.002709	2.645657	-0.991173	-34.381064
7211	0	0.676831	8.648708	-0.190380	0.006775	0.086487	-0.001892	2.658643	-0.972937	-34.400106
7212	0	0.712560	8.538820	-0.125557	0.007128	0.085388	-0.001245	2.670762	-0.960353	-34.418400
7213	0	0.756400	8.490013	-0.105102	0.007568	0.084900	-0.001038	2.686053	-0.944709	-34.434091
7214	0	0.786063	8.465596	-0.119554	0.007864	0.084656	-0.001187	2.694259	-0.930346	-34.447406
7215	0	0.756605	8.435072	-0.098246	0.007568	0.084351	-0.000977	2.699274	-0.917310	-34.452817
7216	0	0.780585	8.569322	-0.246161	0.007807	0.085693	-0.002454	2.706816	-0.906404	-34.464707
7217	0	0.719907	8.697523	-0.305529	0.007202	0.086975	-0.003052	2.708501	-0.892453	-34.468304
7218	0	0.670879	8.904999	-0.355236	0.006707	0.089050	-0.003548	2.711488	-0.884507	-34.466959
7219	0	0.652943	9.130836	-0.251448	0.006531	0.091309	-0.002502	2.723417	-0.872759	-34.462419
7220	0	0.646373	9.387117	-0.113220	0.006466	0.093871	-0.001124	2.730068	-0.860024	-34.465396
7221	0	0.640573	9.698519	0.096364	0.006409	0.096985	0.000977	2.742227	-0.846426	-34.464164
7222	0	0.640147	9.936652	0.319902	0.006402	0.099366	0.003208	2.749551	-0.835727	-34.461713
7223	0	0.664648	10.211266	0.371128	0.006653	0.102112	0.003723	2.759570	-0.818554	-34.456787
7224	0	0.645504	10.418931	0.521812	0.006456	0.104189	0.005224	2.763047	-0.806852	-34.455335
7225	0	0.653317	10.614003	0.543124	0.006531	0.106140	0.005432	2.760742	-0.799111	-34.454407
7226	0	0.665182	10.797087	0.463043	0.006658	0.107970	0.004637	2.764601	-0.782080	-34.462438
7227	0	0.707429	10.943632	0.396969	0.007080	0.109436	0.003967	2.758849	-0.765462	-34.463802
7228	0	0.730247	10.955891	0.323358	0.007312	0.109558	0.003240	2.761735	-0.745257	-34.462187
7229	0	0.763415	11.035140	0.225029	0.007629	0.110352	0.002258	2.766803	-0.739485	-34.467193
7230	0	0.788062	11.010673	0.247955	0.007882	0.110106	0.002486	2.770552	-0.727091	-34.474409
7231	0	0.799176	10.961974	0.371364	0.007996	0.109619	0.003723	2.777282	-0.712034	-34.484128
7232	0	0.816762	10.772881	0.509646	0.008171	0.107728	0.005108	2.786235	-0.696914	-34.498123
7233	0	0.817349	10.620186	0.463220	0.008179	0.106201	0.004639	2.789885	-0.680019	-34.508524
7234	0	0.785922	10.418854	0.486341	0.007863	0.104188	0.004869	2.793202	-0.664387	-34.521303
7235	0	0.756490	10.186790	0.354107	0.007568	0.101868	0.003540	2.788739	-0.649117	-34.535865
7236	0	0.773678	9.924370	0.177155	0.007744	0.099243	0.001771	2.784727	-0.629768	-34.551161
7237	0	0.719845	9.661893	-0.011954	0.007202	0.096619	-0.000122	2.778340	-0.614448	-34.563509
7238	0	0.676090	9.405558	-0.170344	0.006766	0.094055	-0.001704	2.774287	-0.597185	-34.585559
7239	0	0.652436	9.240765	-0.274755	0.006531	0.092407	-0.002747	2.772293	-0.578729	-34.602950
7240	0	0.633062	9.021012	-0.299549	0.006334	0.090210	-0.002993	2.772799	-0.563626	-34.621876
7241	0	0.579372	8.844028	-0.231790	0.005798	0.088440	-0.002319	2.767689	-0.546887	-34.635367
7242	0	0.578659	8.746346	-0.213718	0.005789	0.087463	-0.002134	2.767974	-0.533132	-34.642697
7243	0	0.615912	8.709755	-0.170907	0.006165	0.087097	-0.001709	2.764664	-0.515066	-34.651022
7244	0	0.615365	8.660891	-0.207353	0.006153	0.086609	-0.002076	2.757750	-0.504836	-34.659180
7245	0	0.634535	8.642601	-0.182808	0.006348	0.086426	-0.001831	2.750180	-0.490701	-34.660085
7246	0	0.634215	8.679210	-0.176188	0.006343	0.086792	-0.001764	2.743358	-0.478624	-34.661567
7247	0	0.671457	8.795176	-0.243595	0.006714	0.087952	-0.002441	2.732633	-0.468377	-34.661533
7248	0	0.671863	8.935537	-0.266894	0.006715	0.089355	-0.002675	2.721156	-0.462047	-34.660482
7249	0	0.678097	9.149135	-0.207091	0.006775	0.091492	-0.002075	2.712012	-0.458365	-34.653696
7250	0	0.702981	9.332192	-0.132925	0.007030	0.093322	-0.001334	2.702137	-0.446266	-34.643359
7251	0	0.738768	9.582500	0.122150	0.007385	0.095825	0.001221	2.697313	-0.438221	-34.632586
7252	0	0.794298	9.789904	0.244336	0.007938	0.097899	0.002442	2.692371	-0.432638	-34.625765
7253	0	0.798957	10.028107	0.384966	0.007996	0.100281	0.003845	2.683497	-0.414898	-34.616702
7254	0	0.834728	10.247797	0.416272	0.008348	0.102478	0.004159	2.675419	-0.402842	-34.607094
7255	0	0.786614	10.406499	0.495457	0.007874	0.104065	0.004944	2.659792	-0.383699	-34.604790
7256	0	0.755874	10.589513	0.418314	0.007553	0.105896	0.004171	2.642942	-0.378984	-34.594506
7257	0	0.719264	10.693401	0.330311	0.007202	0.106934	0.003296	2.631269	-0.357603	-34.590748
7258	0	0.718115	10.790998	0.277013	0.007182	0.107910	0.002761	2.617386	-0.345369	-34.584321
7259	0	0.720291	10.821515	0.311748	0.007202	0.108215	0.003113	2.608428	-0.334847	-34.583783
7260	0	0.689738	10.833647	0.385405	0.006898	0.108336	0.003854	2.604144	-0.322880	-34.584102
7261	0	0.701425	10.797158	0.341559	0.007019	0.107971	0.003418	2.602798	-0.306162	-34.588855
7262	0	0.700269	10.662850	0.458051	0.007010	0.106628	0.004572	2.589605	-0.287192	-34.591466
7263	0	0.732279	10.565176	0.452114	0.007324	0.105652	0.004517	2.580692	-0.273886	-34.596627
7264	0	0.664774	10.345340	0.386245	0.006649	0.103454	0.003854	2.567244	-0.260511	-34.606017
7265	0	0.677439	10.144024	0.251140	0.006775	0.101440	0.002502	2.553301	-0.247970	-34.618343
7266	0	0.665400	9.905879	0.088376	0.006651	0.099059	0.000872	2.535292	-0.239789	-34.626659
7267	0	0.646461	9.655792	0.043619	0.006470	0.096558	0.000427	2.520826	-0.221964	-34.638929
7268	0	0.712834	9.478777	-0.016440	0.007131	0.094788	-0.000166	2.515024	-0.207540	-34.653715
7269	0	0.719926	9.259059	-0.072875	0.007202	0.092590	-0.000732	2.506433	-0.192353	-34.663381
7270	0	0.768370	9.130869	-0.096160	0.007684	0.091309	-0.000970	2.491922	-0.180650	-34.671434
7271	0	0.720138	8.959972	-0.103372	0.007202	0.089600	-0.001038	2.482907	-0.168083	-34.682150
7272	0	0.768646	8.868431	-0.078082	0.007689	0.088684	-0.000787	2.471082	-0.153776	-34.689877
7273	0	0.744564	8.795182	-0.133594	0.007446	0.087952	-0.001343	2.458012	-0.141234	-34.690291
7274	0	0.751131	8.770708	-0.132518	0.007505	0.087708	-0.001329	2.448323	-0.137325	-34.696438
7275	0	0.701941	8.782979	-0.249431	0.007019	0.087830	-0.002502	2.433597	-0.126087	-34.696584
7276	0	0.634887	8.807383	-0.223473	0.006348	0.088074	-0.002242	2.420000	-0.116036	-34.701312
7277	0	0.616719	8.917230	-0.225343	0.006165	0.089172	-0.002258	2.409770	-0.107839	-34.705674
7278	0	0.617497	9.039186	-0.205973	0.006169	0.090392	-0.002066	2.398007	-0.103142	-34.699747
7279	0	0.629052	9.234595	-0.054480	0.006287	0.092346	-0.000549	2.388219	-0.096246	-34.695660
7280	0	0.665998	9.423730	0.111234	0.006660	0.094237	0.001107	2.377896	-0.083975	-34.694290
7281	0	0.665425	9.649640	0.207903	0.006653	0.096497	0.002075	2.369204	-0.073991	-34.691957
7282	0	0.690431	9.850919	0.318828	0.006899	0.098510	0.003181	2.357066	-0.068679	-34.689259
7283	0	0.683950	10.070733	0.379582	0.006836	0.100708	0.003784	2.339494	-0.061256	-34.683868
7284	0	0.703212	10.259740	0.381664	0.007026	0.102598	0.003807	2.324443	-0.056884	-34.678207
7285	0	0.713984	10.418681	0.336585	0.007141	0.104187	0.003357	2.310390	-0.043752	-34.677143
7286	0	0.726658	10.552811	0.393121	0.007260	0.105529	0.003923	2.297533	-0.038915	-34.672832
7287	0	0.775143	10.626198	0.379073	0.007751	0.106262	0.003784	2.286162	-0.027078	-34.671001
7288	0	0.824250	10.735940	0.380215	0.008239	0.107360	0.003797	2.275934	-0.019067	-34.675052
7289	0	0.830554	10.754340	0.439899	0.008301	0.107544	0.004395	2.266885	-0.012041	-34.682229
7290	0	0.825128	10.778585	0.379577	0.008248	0.107786	0.003793	2.259335	-0.003158	-34.689424
7291	0	0.823878	10.723875	0.494587	0.008240	0.107239	0.004944	2.252782	0.009985	-34.696129
7292	0	0.787194	10.589501	0.500731	0.007871	0.105895	0.005009	2.249951	0.021038	-34.709808
7293	0	0.787532	10.485824	0.470032	0.007874	0.104858	0.004700	2.244910	0.031555	-34.727629
7294	0	0.769003	10.290442	0.445989	0.007693	0.102904	0.004457	2.236818	0.047764	-34.745786
7295	0	0.738439	10.113522	0.244553	0.007385	0.101135	0.002441	2.227746	0.060921	-34.761571
7296	0	0.695479	9.875392	0.202654	0.006956	0.098754	0.002022	2.217901	0.074627	-34.779244
7297	0	0.646759	9.667983	0.054883	0.006470	0.096680	0.000549	2.214152	0.089086	-34.795317
7298	0	0.628052	9.466557	0.079641	0.006282	0.094666	0.000792	2.204012	0.102699	-34.814952
7299	0	0.616097	9.277369	-0.030045	0.006165	0.092773	-0.000305	2.193938	0.118937	-34.834649
7300	0	0.621740	9.106451	-0.078279	0.006218	0.091064	-0.000785	2.187049	0.131340	-34.854251
7301	0	0.622437	8.966074	-0.115865	0.006226	0.089661	-0.001160	2.181505	0.144500	-34.874483
7302	0	0.683220	8.862305	-0.146799	0.006833	0.088623	-0.001464	2.182280	0.157322	-34.883531
7303	0	0.677438	8.801281	-0.139902	0.006775	0.088013	-0.001404	2.171682	0.169616	-34.902243
7304	0	0.720174	8.752430	-0.115006	0.007200	0.087524	-0.001151	2.165836	0.179379	-34.913301
7305	0	0.707730	8.764675	-0.127898	0.007080	0.087646	-0.001282	2.157797	0.194706	-34.923356
7306	0	0.725864	8.782946	-0.133985	0.007257	0.087830	-0.001338	2.155721	0.204869	-34.933023
7307	0	0.708850	8.911065	-0.116046	0.007080	0.089111	-0.001160	2.152276	0.205733	-34.940945
7308	0	0.709382	9.008630	-0.164320	0.007096	0.090086	-0.001650	2.139441	0.220613	-34.948048
7309	0	0.750802	9.216302	-0.097709	0.007507	0.092163	-0.000977	2.135669	0.231521	-34.950130
7310	0	0.763392	9.387081	0.048850	0.007630	0.093871	0.000486	2.128641	0.238936	-34.949907
7311	0	0.781612	9.619108	0.128422	0.007812	0.096191	0.001282	2.121232	0.246348	-34.947713
7312	0	0.788715	9.783777	0.281498	0.007880	0.097838	0.002812	2.113703	0.249919	-34.946873
7313	0	0.799792	10.015851	0.311264	0.007996	0.100159	0.003113	2.109403	0.259028	-34.948759
7314	0	0.763405	10.192766	0.384521	0.007633	0.101928	0.003844	2.103852	0.269882	-34.952421
7315	0	0.702062	10.375947	0.482574	0.007019	0.103760	0.004822	2.094919	0.279884	-34.954394
7316	0	0.671568	10.546769	0.489426	0.006717	0.105468	0.004890	2.086097	0.292637	-34.951278
7317	0	0.665590	10.650607	0.378662	0.006653	0.106506	0.003784	2.078988	0.301316	-34.960249
7318	0	0.678637	10.723757	0.427417	0.006781	0.107238	0.004277	2.077609	0.307047	-34.963394
7319	0	0.720280	10.778814	0.372022	0.007202	0.107788	0.003723	2.076132	0.318340	-34.971276
7320	0	0.732692	10.784906	0.353150	0.007325	0.107849	0.003533	2.073471	0.328439	-34.977509
7321	0	0.732468	10.736104	0.408320	0.007324	0.107361	0.004089	2.075460	0.340138	-34.989087
7322	0	0.738516	10.638460	0.412974	0.007385	0.106384	0.004138	2.079681	0.352382	-35.000869
7323	0	0.768971	10.528619	0.456638	0.007690	0.105286	0.004578	2.087170	0.365372	-35.014096
7324	0	0.762588	10.333393	0.466937	0.007627	0.103333	0.004677	2.090700	0.379654	-35.033220
7325	0	0.750546	10.150179	0.353481	0.007507	0.101501	0.003540	2.091797	0.393949	-35.049096
7326	0	0.750033	9.973188	0.278753	0.007503	0.099731	0.002797	2.098027	0.408736	-35.071197
7327	0	0.756635	9.753443	0.139702	0.007568	0.097534	0.001404	2.101128	0.422982	-35.089249
7328	0	0.737470	9.564256	0.040861	0.007380	0.095642	0.000414	2.102603	0.441599	-35.106046
7329	0	0.762829	9.375008	-0.030783	0.007629	0.093750	-0.000305	2.100920	0.454528	-35.120490
7330	0	0.744248	9.204099	-0.105196	0.007443	0.092041	-0.001043	2.106769	0.467070	-35.139600
7331	0	0.732105	9.057637	-0.055870	0.007324	0.090576	-0.000549	2.113744	0.482552	-35.151638
7332	0	0.670598	8.917235	-0.142925	0.006707	0.089172	-0.001423	2.117100	0.495528	-35.162258
7333	0	0.653070	8.856195	-0.086104	0.006531	0.088562	-0.000854	2.120775	0.507067	-35.172617
7334	0	0.659042	8.843897	-0.117705	0.006591	0.088439	-0.001173	2.121243	0.519036	-35.182194
7335	0	0.634793	8.831779	-0.104306	0.006348	0.088318	-0.001038	2.123595	0.530115	-35.191887
7336	0	0.640891	8.795065	-0.105212	0.006409	0.087951	-0.001049	2.122875	0.541307	-35.196369
7337	0	0.652771	8.898938	-0.122783	0.006531	0.088989	-0.001221	2.127305	0.556741	-35.198604
7338	0	0.615779	9.002683	-0.123792	0.006158	0.090027	-0.001236	2.125093	0.568363	-35.200299
7339	0	0.671422	9.149159	-0.098418	0.006714	0.091492	-0.000977	2.129936	0.579398	-35.199555
7340	0	0.671698	9.313845	-0.026606	0.006714	0.093139	-0.000260	2.132246	0.587045	-35.198536
7341	0	0.689514	9.478779	0.060091	0.006897	0.094788	0.000610	2.138951	0.600679	-35.192631
7342	0	0.707619	9.698493	0.174297	0.007075	0.096985	0.001750	2.142496	0.610928	-35.182453
7343	0	0.750457	9.869427	0.267759	0.007507	0.098694	0.002686	2.147036	0.625406	-35.177939
7344	0	0.780247	10.083142	0.358018	0.007806	0.100831	0.003584	2.146567	0.640427	-35.173371
7345	0	0.799045	10.223440	0.353672	0.007996	0.102234	0.003540	2.145565	0.657495	-35.173220
7346	0	0.822648	10.412722	0.383370	0.008228	0.104127	0.003838	2.145075	0.670713	-35.169773
7347	0	0.799396	10.504196	0.383610	0.007996	0.105042	0.003845	2.150196	0.683775	-35.169780
7348	0	0.786532	10.583543	0.339456	0.007870	0.105835	0.003399	2.150078	0.699887	-35.173637
7349	0	0.768870	10.626267	0.389714	0.007690	0.106262	0.003906	2.154996	0.712916	-35.170909
7350	0	0.737615	10.650714	0.344674	0.007381	0.106506	0.003460	2.164274	0.729844	-35.170237
7351	0	0.743982	10.644628	0.395343	0.007446	0.106445	0.003967	2.174251	0.748063	-35.170501
7352	0	0.737180	10.583729	0.417337	0.007372	0.105837	0.004184	2.180507	0.759397	-35.170546
7353	0	0.738114	10.498129	0.401458	0.007385	0.104980	0.004028	2.190545	0.775386	-35.178820
7354	0	0.663667	10.327325	0.362518	0.006644	0.103272	0.003634	2.195798	0.795003	-35.177772
7355	0	0.658275	10.192942	0.286412	0.006592	0.101929	0.002869	2.196008	0.816686	-35.190819
7356	0	0.675039	10.022125	0.242605	0.006757	0.100221	0.002432	2.197694	0.835401	-35.201502
7357	0	0.633907	9.832827	0.072234	0.006348	0.098328	0.000732	2.204453	0.856606	-35.208410
7358	0	0.650666	9.637598	0.045914	0.006514	0.096375	0.000468	2.210335	0.876040	-35.220745
7359	0	0.658495	9.466602	0.017608	0.006592	0.094666	0.000183	2.213854	0.895467	-35.231309
7360	0	0.700225	9.295673	-0.008008	0.007005	0.092957	-0.000075	2.214675	0.909632	-35.237095
7361	0	0.683453	9.191903	-0.037130	0.006836	0.091919	-0.000366	2.215998	0.922462	-35.241401
7362	0	0.719093	9.081986	-0.117680	0.007198	0.090819	-0.001170	2.219400	0.942790	-35.246453
7363	0	0.744004	9.027145	-0.116445	0.007446	0.090271	-0.001160	2.220504	0.961666	-35.252874
7364	0	0.742871	8.953880	-0.129996	0.007433	0.089539	-0.001291	2.226668	0.977972	-35.256521
7365	0	0.762670	8.966078	-0.110620	0.007629	0.089661	-0.001099	2.231497	0.992392	-35.251999
7366	0	0.725304	8.941676	-0.100091	0.007257	0.089417	-0.000992	2.238295	1.008950	-35.251462
7367	0	0.695459	9.002704	-0.062152	0.006958	0.090027	-0.000610	2.247676	1.024155	-35.248692
7368	0	0.713139	9.149181	-0.112554	0.007133	0.091492	-0.001122	2.247918	1.037607	-35.250763
7369	0	0.677210	9.228534	-0.025084	0.006775	0.092285	-0.000244	2.251454	1.051898	-35.246204
7370	0	0.682529	9.399452	0.095334	0.006829	0.093994	0.000962	2.257555	1.067460	-35.241691
7371	0	0.671128	9.533714	0.041698	0.006714	0.095337	0.000427	2.265092	1.081248	-35.228781
7372	0	0.640250	9.674089	0.137249	0.006403	0.096741	0.001382	2.271362	1.092397	-35.221035
7373	0	0.628503	9.869403	0.102982	0.006287	0.098694	0.001038	2.275534	1.104848	-35.211699
7374	0	0.640201	10.052521	0.168562	0.006405	0.100525	0.001693	2.278857	1.118704	-35.207190
7375	0	0.683299	10.186803	0.280195	0.006836	0.101868	0.002808	2.280387	1.132438	-35.199573
7376	0	0.689082	10.327168	0.309280	0.006890	0.103271	0.003100	2.283931	1.142209	-35.189656
7377	0	0.670890	10.388238	0.322778	0.006714	0.103882	0.003235	2.286855	1.158083	-35.182032
7378	0	0.725056	10.492090	0.382000	0.007253	0.104920	0.003830	2.292828	1.170860	-35.177214
7379	0	0.732006	10.528617	0.396112	0.007324	0.105286	0.003967	2.294620	1.185812	-35.172726
7380	0	0.786090	10.534825	0.394642	0.007865	0.105348	0.003955	2.298872	1.200721	-35.171014
7381	0	0.786633	10.534747	0.316531	0.007874	0.105347	0.003174	2.303165	1.219091	-35.171048
7382	0	0.773158	10.467676	0.296754	0.007736	0.104676	0.002974	2.304724	1.234815	-35.178325
7383	0	0.792397	10.363864	0.292513	0.007935	0.103638	0.002930	2.304734	1.257063	-35.182522
7384	0	0.772182	10.217462	0.291218	0.007730	0.102174	0.002920	2.308590	1.276310	-35.189498
7385	0	0.774775	10.107470	0.200438	0.007751	0.101074	0.002014	2.314544	1.291029	-35.196171
7386	0	0.761171	9.942709	0.137991	0.007622	0.099426	0.001384	2.313851	1.313166	-35.213048
7387	0	0.725916	9.765663	0.127574	0.007263	0.097656	0.001282	2.315780	1.328260	-35.218560
7388	0	0.688552	9.637472	0.090250	0.006888	0.096375	0.000903	2.311430	1.342033	-35.230820
7389	0	0.652645	9.466583	0.024215	0.006531	0.094666	0.000244	2.308781	1.357518	-35.240596
7390	0	0.682424	9.320084	-0.024853	0.006826	0.093201	-0.000249	2.303219	1.370354	-35.254922
7391	0	0.652648	9.204128	-0.091915	0.006531	0.092041	-0.000916	2.302710	1.385760	-35.262147
7392	0	0.645622	9.136994	-0.140971	0.006460	0.091370	-0.001411	2.295551	1.400720	-35.276269
7393	0	0.640163	9.075967	-0.171468	0.006409	0.090759	-0.001709	2.297790	1.419544	-35.287992
7394	0	0.620739	9.039317	-0.263947	0.006210	0.090393	-0.002636	2.297353	1.433103	-35.296984
7395	0	0.640661	9.014896	-0.141112	0.006409	0.090149	-0.001404	2.301774	1.445734	-35.301542
7396	0	0.658460	9.027114	-0.123831	0.006587	0.090271	-0.001236	2.299930	1.458789	-35.304194
7397	0	0.659074	9.112554	-0.134430	0.006592	0.091125	-0.001343	2.297070	1.470064	-35.305201
7398	0	0.676775	9.185818	-0.086335	0.006772	0.091858	-0.000858	2.298622	1.485328	-35.305086
7399	0	0.677172	9.313990	-0.072944	0.006775	0.093140	-0.000732	2.290274	1.499171	-35.303298
7400	0	0.700795	9.454378	-0.017939	0.007012	0.094543	-0.000177	2.288008	1.514372	-35.305060
7401	0	0.732310	9.588628	0.061531	0.007324	0.095886	0.000610	2.277434	1.525519	-35.303984
7402	0	0.762538	9.753334	0.190040	0.007627	0.097533	0.001902	2.274204	1.536593	-35.302244
7403	0	0.756948	9.918205	0.183064	0.007568	0.099182	0.001831	2.269966	1.545004	-35.303465
7404	0	0.768733	10.064640	0.231843	0.007692	0.100646	0.002318	2.265203	1.560367	-35.303850
7405	0	0.781024	10.229519	0.286530	0.007812	0.102295	0.002869	2.264169	1.572611	-35.307152
7406	0	0.707171	10.339374	0.298505	0.007075	0.103394	0.002983	2.257233	1.586265	-35.309470
7407	0	0.713634	10.418725	0.335972	0.007141	0.104187	0.003357	2.249381	1.601093	-35.309802
7408	0	0.731086	10.522486	0.317689	0.007314	0.105225	0.003179	2.246401	1.613789	-35.312561
7409	0	0.683804	10.516354	0.298729	0.006836	0.105164	0.002991	2.245258	1.621093	-35.317992
7410	0	0.714235	10.552895	0.292409	0.007145	0.105529	0.002922	2.238142	1.633626	-35.328058
7411	0	0.714183	10.540764	0.341893	0.007141	0.105408	0.003418	2.232136	1.642623	-35.338864
7412	0	0.689976	10.449111	0.323599	0.006898	0.104491	0.003236	2.226957	1.650380	-35.352209
7413	0	0.671021	10.369902	0.292782	0.006714	0.103699	0.002930	2.224051	1.664110	-35.364024
7414	0	0.706727	10.241725	0.298937	0.007072	0.102417	0.002986	2.215187	1.679572	-35.377754
7415	0	0.695291	10.113555	0.268746	0.006958	0.101135	0.002686	2.207947	1.694989	-35.392964
7416	0	0.700991	9.930407	0.201847	0.007009	0.099304	0.002017	2.201102	1.703035	-35.412001
7417	0	0.683464	9.796140	0.123008	0.006836	0.097961	0.001221	2.184989	1.714021	-35.433735
7418	0	0.707758	9.625235	-0.046816	0.007076	0.096252	-0.000470	2.177418	1.721549	-35.452058
7419	0	0.707446	9.472705	-0.115398	0.007080	0.094727	-0.001160	2.165371	1.737234	-35.472375
7420	0	0.706637	9.320093	-0.095891	0.007069	0.093201	-0.000966	2.151455	1.748953	-35.488316
7421	0	0.707570	9.216349	-0.127665	0.007080	0.092163	-0.001282	2.140035	1.763235	-35.505610
7422	0	0.718971	9.124789	-0.089580	0.007193	0.091248	-0.000906	2.122142	1.775737	-35.523157
7423	0	0.744272	9.063759	-0.127512	0.007446	0.090637	-0.001282	2.108769	1.789055	-35.536497
7424	0	0.719470	8.996583	-0.132846	0.007195	0.089966	-0.001330	2.101426	1.797614	-35.544625
7425	0	0.683892	9.002672	-0.164289	0.006836	0.090027	-0.001648	2.090127	1.802531	-35.555386
7426	0	0.653663	8.984291	-0.163147	0.006536	0.089843	-0.001638	2.076502	1.811020	-35.564669
7427	0	0.634829	9.069825	-0.084941	0.006348	0.090698	-0.000854	2.065348	1.818912	-35.575546
7428	0	0.622850	9.155263	-0.145343	0.006227	0.091553	-0.001455	2.058341	1.825131	-35.582524
7429	0	0.623194	9.271197	-0.085496	0.006226	0.092712	-0.000854	2.054300	1.825963	-35.585033
7430	0	0.672947	9.435826	-0.079040	0.006726	0.094358	-0.000795	2.043674	1.830700	-35.590977
7431	0	0.695801	9.564204	0.085997	0.006958	0.095642	0.000854	2.032573	1.839350	-35.594580
7432	0	0.659186	9.722793	0.111378	0.006591	0.097228	0.001109	2.022553	1.846762	-35.597505
7433	0	0.677791	9.875449	0.238829	0.006775	0.098755	0.002380	2.008828	1.851856	-35.599115
7434	0	0.715212	10.003511	0.282908	0.007147	0.100036	0.002823	1.997136	1.854381	-35.602587
7435	0	0.726634	10.180622	0.251047	0.007263	0.101807	0.002502	1.983499	1.859382	-35.608455
7436	0	0.739478	10.259767	0.350145	0.007391	0.102598	0.003494	1.970917	1.863497	-35.606540
7437	0	0.781206	10.382082	0.286907	0.007812	0.103821	0.002869	1.965877	1.872342	-35.605663
7438	0	0.768920	10.449204	0.354503	0.007689	0.104492	0.003540	1.955674	1.881215	-35.614350
7439	0	0.818287	10.516312	0.293450	0.008179	0.105164	0.002930	1.945660	1.885129	-35.621129
7440	0	0.812816	10.522232	0.324975	0.008125	0.105223	0.003244	1.935062	1.890417	-35.628162
7441	0	0.793481	10.516342	0.281254	0.007935	0.105164	0.002808	1.924846	1.898577	-35.639867
7442	0	0.769600	10.473479	0.349389	0.007690	0.104735	0.003489	1.914035	1.901082	-35.657743
7443	0	0.720676	10.382016	0.324499	0.007202	0.103821	0.003235	1.898031	1.904373	-35.668685
7444	0	0.715029	10.272003	0.289453	0.007150	0.102720	0.002888	1.885562	1.912073	-35.683529
7445	0	0.726370	10.101302	0.269020	0.007263	0.101013	0.002686	1.875443	1.919660	-35.691910
7446	0	0.714213	9.985245	0.269800	0.007142	0.099853	0.002694	1.866153	1.927744	-35.699782
7447	0	0.707915	9.838871	0.207678	0.007080	0.098389	0.002075	1.859380	1.936947	-35.714147
7448	0	0.677463	9.698465	0.104348	0.006772	0.096985	0.001040	1.850922	1.941866	-35.725824
7449	0	0.628265	9.533717	0.030822	0.006287	0.095337	0.000305	1.842459	1.954502	-35.738755
7450	0	0.640226	9.417710	-0.004971	0.006400	0.094177	-0.000055	1.830818	1.959694	-35.752253
7451	0	0.622767	9.301747	-0.041977	0.006226	0.093018	-0.000427	1.816824	1.964833	-35.765924
7452	0	0.659408	9.216228	-0.089742	0.006596	0.092162	-0.000901	1.807415	1.974467	-35.772771
7453	0	0.665066	9.155289	-0.103737	0.006653	0.091553	-0.001038	1.802427	1.984779	-35.782635
7454	0	0.695214	9.075939	-0.066766	0.006953	0.090759	-0.000671	1.792977	1.993733	-35.795038
7455	0	0.714487	9.063696	-0.103310	0.007141	0.090637	-0.001038	1.782655	1.996560	-35.802171
7456	0	0.727248	9.057502	-0.072187	0.007270	0.090575	-0.000724	1.775484	2.000721	-35.813381
7457	0	0.726388	9.106440	-0.012127	0.007263	0.091064	-0.000122	1.770097	2.007450	-35.811816
7458	0	0.720695	9.179562	-0.005611	0.007203	0.091796	-0.000060	1.760719	2.010186	-35.813227
7459	0	0.726566	9.277324	0.030742	0.007263	0.092773	0.000305	1.753579	2.014629	-35.814660
7460	0	0.708725	9.380989	0.031257	0.007085	0.093810	0.000309	1.744868	2.019155	-35.815653
7461	0	0.720249	9.521474	0.092333	0.007202	0.095215	0.000916	1.731177	2.026164	-35.816735
7462	0	0.751017	9.667846	0.105748	0.007507	0.096679	0.001053	1.721386	2.030157	-35.816797
7463	0	0.751325	9.783876	0.153467	0.007507	0.097839	0.001526	1.706800	2.030528	-35.816907
7464	0	0.739784	9.954642	0.227223	0.007397	0.099546	0.002275	1.706189	2.036470	-35.816990
7465	0	0.684009	10.052466	0.219556	0.006836	0.100525	0.002197	1.703823	2.038926	-35.813904
7466	0	0.696469	10.174467	0.286647	0.006966	0.101745	0.002865	1.697669	2.047143	-35.813581
7467	0	0.677626	10.278306	0.341957	0.006775	0.102783	0.003418	1.691596	2.052644	-35.807336
7468	0	0.690144	10.363654	0.433713	0.006899	0.103637	0.004336	1.686371	2.056867	-35.806035
7469	0	0.726230	10.406503	0.408863	0.007263	0.104065	0.004089	1.682791	2.064872	-35.804556
7470	0	0.732996	10.443049	0.396863	0.007322	0.104431	0.003965	1.674684	2.063698	-35.811214
7471	0	0.739238	10.424755	0.396695	0.007385	0.104248	0.003967	1.670576	2.062873	-35.810897
7472	0	0.740120	10.363545	0.317779	0.007399	0.103636	0.003173	1.660689	2.066963	-35.810338
7473	0	0.769246	10.333231	0.238293	0.007690	0.103333	0.002380	1.653312	2.071707	-35.814299
7474	0	0.714609	10.211069	0.299848	0.007145	0.102111	0.002995	1.645419	2.077393	-35.818879
7475	0	0.701530	10.101345	0.225796	0.007019	0.101013	0.002258	1.641253	2.088586	-35.825611
7476	0	0.768142	9.967052	0.195189	0.007683	0.099670	0.001952	1.636905	2.097075	-35.836843
7477	0	0.793551	9.832762	0.249997	0.007935	0.098328	0.002502	1.635090	2.102889	-35.844355
7478	0	0.793302	9.704516	0.176362	0.007936	0.097045	0.001764	1.631255	2.112621	-35.852439
7479	0	0.750889	9.558099	0.170562	0.007507	0.095581	0.001709	1.630636	2.117478	-35.861521
7480	0	0.750342	9.466516	0.157637	0.007510	0.094665	0.001579	1.629542	2.132343	-35.869662
7481	0	0.708092	9.362789	0.085240	0.007080	0.093628	0.000854	1.627291	2.137879	-35.888803
7482	0	0.671126	9.301688	-0.012820	0.006715	0.093017	-0.000127	1.624403	2.148724	-35.900651
7483	0	0.664930	9.222434	-0.110152	0.006653	0.092224	-0.001099	1.623592	2.159609	-35.904833
7484	0	0.645953	9.185806	-0.116913	0.006462	0.091858	-0.001166	1.622684	2.169242	-35.911041
7485	0	0.665070	9.155283	-0.134716	0.006653	0.091553	-0.001343	1.623843	2.178282	-35.915539
7486	0	0.683178	9.173579	-0.037602	0.006831	0.091736	-0.000376	1.619918	2.183945	-35.919246
7487	0	0.665178	9.198006	0.005304	0.006653	0.091980	0.000061	1.625560	2.191571	-35.926389
7488	0	0.671304	9.295639	-0.008157	0.006711	0.092957	-0.000077	1.626671	2.195392	-35.929637
7489	0	0.665498	9.399403	0.066502	0.006653	0.093994	0.000671	1.630287	2.199095	-35.929610
7490	0	0.678479	9.496937	0.077410	0.006779	0.094970	0.000780	1.633346	2.198044	-35.931872
7491	0	0.689732	9.588627	0.078557	0.006897	0.095886	0.000793	1.638673	2.203872	-35.931562
7492	0	0.731964	9.729043	0.070976	0.007324	0.097290	0.000716	1.642288	2.215485	-35.928030
7493	0	0.805629	9.844984	0.164179	0.008057	0.098450	0.001648	1.645298	2.222052	-35.930713
7494	0	0.805440	9.985373	0.193407	0.008056	0.099854	0.001940	1.647824	2.229611	-35.929617
7495	0	0.787693	10.070790	0.231264	0.007874	0.100708	0.002319	1.651396	2.231771	-35.929068
7496	0	0.745374	10.192782	0.242223	0.007453	0.101928	0.002427	1.652755	2.236923	-35.930880
7497	0	0.708320	10.253904	0.280058	0.007080	0.102539	0.002808	1.656495	2.239419	-35.931481
7498	0	0.756947	10.308809	0.339378	0.007574	0.103087	0.003404	1.663289	2.250568	-35.935398
7499	0	0.756378	10.339417	0.334831	0.007568	0.103394	0.003357	1.668602	2.261666	-35.941950
7500	0	0.749829	10.345563	0.357938	0.007498	0.103456	0.003583	1.668323	2.267080	-35.947195
7501	0	0.750709	10.339386	0.359285	0.007507	0.103394	0.003601	1.673132	2.273298	-35.954779
7502	0	0.744145	10.314992	0.345502	0.007445	0.103149	0.003462	1.676407	2.283529	-35.961691
7503	0	0.719957	10.241739	0.328930	0.007202	0.102417	0.003296	1.679473	2.292301	-35.968890
7504	0	0.694731	10.144104	0.284575	0.006952	0.101440	0.002855	1.685939	2.303763	-35.976085
7505	0	0.652595	10.028121	0.219104	0.006531	0.100281	0.002197	1.688735	2.315073	-35.984865
7506	0	0.681651	9.893874	0.193376	0.006825	0.098938	0.001941	1.692404	2.331229	-35.997061
7507	0	0.688887	9.771799	0.127187	0.006897	0.097717	0.001282	1.699614	2.346394	-36.005909
7508	0	0.705694	9.655911	0.070827	0.007064	0.096559	0.000712	1.700060	2.360200	-36.020222
7509	0	0.707215	9.558173	0.090605	0.007080	0.095581	0.000916	1.706996	2.375266	-36.031738
7510	0	0.712211	9.430053	0.076823	0.007125	0.094300	0.000774	1.710021	2.384180	-36.044214
7511	0	0.713544	9.350633	0.029290	0.007141	0.093506	0.000305	1.720570	2.396511	-36.059649
7512	0	0.718890	9.277460	0.057495	0.007191	0.092774	0.000586	1.729276	2.404154	-36.070096
7513	0	0.719620	9.216359	0.029433	0.007202	0.092163	0.000305	1.738381	2.416883	-36.081833
7514	0	0.730719	9.167518	0.002912	0.007312	0.091675	0.000039	1.746624	2.427982	-36.087936
7515	0	0.749860	9.155343	-0.043210	0.007507	0.091553	-0.000427	1.748701	2.444248	-36.089014
7516	0	0.724330	9.173687	-0.069053	0.007245	0.091737	-0.000682	1.755429	2.451687	-36.091816
7517	0	0.719719	9.204127	-0.129149	0.007202	0.092041	-0.001282	1.763482	2.462998	-36.097590
7518	0	0.688035	9.301796	-0.070132	0.006886	0.093018	-0.000691	1.771717	2.475714	-36.099888
7519	0	0.658928	9.393323	-0.037823	0.006592	0.093933	-0.000366	1.782414	2.483901	-36.103339
7520	0	0.682804	9.503189	-0.003360	0.006830	0.095032	-0.000025	1.789016	2.491603	-36.110011
7521	0	0.677234	9.680207	0.108704	0.006775	0.096802	0.001099	1.798830	2.499736	-36.112721
7522	0	0.676836	9.759538	0.167894	0.006769	0.097595	0.001685	1.802233	2.505793	-36.114293
7523	0	0.677342	9.906046	0.218356	0.006775	0.099060	0.002197	1.814201	2.512560	-36.113709
7524	0	0.725294	9.985419	0.258787	0.007259	0.099854	0.002596	1.819502	2.524985	-36.116580
7525	0	0.701770	10.101334	0.213328	0.007019	0.101013	0.002136	1.818749	2.531645	-36.126959
7526	0	0.719416	10.192923	0.279523	0.007199	0.101929	0.002801	1.821254	2.542381	-36.128855
7527	0	0.719669	10.302794	0.304458	0.007202	0.103027	0.003052	1.825293	2.553402	-36.131657
7528	0	0.700480	10.308969	0.217388	0.007008	0.103089	0.002182	1.830369	2.561436	-36.133138
7529	0	0.719439	10.357753	0.297931	0.007202	0.103577	0.002991	1.838961	2.574973	-36.138434
7530	0	0.779646	10.357786	0.271275	0.007796	0.103578	0.002723	1.845849	2.579718	-36.145692
7531	0	0.811157	10.388272	0.346696	0.008118	0.103882	0.003479	1.854932	2.591403	-36.153482
7532	0	0.822498	10.308975	0.369197	0.008227	0.103089	0.003698	1.857935	2.598836	-36.157293
7533	0	0.756441	10.229539	0.322938	0.007568	0.102295	0.003235	1.859728	2.608238	-36.170816
7534	0	0.749205	10.144112	0.278919	0.007499	0.101440	0.002796	1.863201	2.620747	-36.185143
7535	0	0.725915	10.003702	0.170293	0.007263	0.100037	0.001709	1.865820	2.630081	-36.196579
7536	0	0.736878	9.924389	0.144306	0.007377	0.099243	0.001452	1.872310	2.643841	-36.208968
7537	0	0.707383	9.790092	0.109202	0.007080	0.097900	0.001099	1.875789	2.655733	-36.218573
7538	0	0.688061	9.661889	0.034599	0.006884	0.096619	0.000353	1.879674	2.663765	-36.229568
7539	0	0.677244	9.564230	0.091155	0.006775	0.095642	0.000916	1.880146	2.671218	-36.242355
7540	0	0.645745	9.448289	0.022666	0.006464	0.094482	0.000236	1.886686	2.683534	-36.256420
7541	0	0.658321	9.338437	-0.037251	0.006592	0.093384	-0.000366	1.890219	2.698358	-36.268275
7542	0	0.663098	9.271369	0.003990	0.006636	0.092713	0.000048	1.895594	2.708435	-36.281141
7543	0	0.634584	9.204107	-0.104357	0.006348	0.092041	-0.001038	1.898978	2.714924	-36.288862
7544	0	0.676437	9.173631	-0.105208	0.006771	0.091736	-0.001050	1.897549	2.727510	-36.296342
7545	0	0.640377	9.173611	-0.098368	0.006409	0.091736	-0.000977	1.902579	2.737897	-36.298658
7546	0	0.687979	9.161417	-0.130348	0.006886	0.091614	-0.001296	1.907982	2.750414	-36.303592
7547	0	0.695410	9.210231	-0.079771	0.006958	0.092102	-0.000793	1.909313	2.759395	-36.312387
7548	0	0.725699	9.295635	-0.013519	0.007255	0.092957	-0.000131	1.911032	2.760596	-36.318254
7549	0	0.701617	9.387231	0.029857	0.007019	0.093872	0.000305	1.915484	2.768248	-36.316023
7550	0	0.707186	9.454361	0.065124	0.007073	0.094543	0.000657	1.918917	2.774219	-36.314684
7551	0	0.726316	9.564210	0.042613	0.007263	0.095642	0.000427	1.916716	2.778331	-36.312056
7552	0	0.756078	9.692342	0.091008	0.007567	0.096923	0.000913	1.915953	2.790204	-36.318156
7553	0	0.744591	9.838871	0.158610	0.007446	0.098389	0.001587	1.913234	2.794648	-36.318043
7554	0	0.762942	9.942620	0.152364	0.007628	0.099426	0.001524	1.910095	2.797445	-36.313562
7555	0	0.744399	10.058611	0.158682	0.007446	0.100586	0.001587	1.906516	2.803995	-36.314818
7556	0	0.712859	10.156307	0.250130	0.007136	0.101562	0.002502	1.904014	2.816711	-36.319757
7557	0	0.725852	10.235628	0.299106	0.007263	0.102356	0.002991	1.899895	2.825815	-36.322091
7558	0	0.730998	10.302769	0.299034	0.007315	0.103027	0.002991	1.896458	2.834966	-36.328330
7559	0	0.714069	10.314953	0.298764	0.007141	0.103149	0.002991	1.896124	2.839194	-36.330338
7560	0	0.713978	10.357663	0.316890	0.007140	0.103577	0.003167	1.890365	2.843396	-36.334593
7561	0	0.683263	10.351588	0.311146	0.006836	0.103516	0.003113	1.887826	2.851003	-36.344742
7562	0	0.700711	10.308873	0.286362	0.007011	0.103088	0.002866	1.886305	2.859592	-36.350196
7563	0	0.689519	10.211187	0.213958	0.006897	0.102112	0.002136	1.878477	2.865406	-36.361693
7564	0	0.719755	10.137945	0.183663	0.007198	0.101379	0.001837	1.874638	2.869999	-36.369245
7565	0	0.701844	10.003667	0.201399	0.007019	0.100037	0.002014	1.870759	2.874430	-36.377965
7566	0	0.719496	9.954779	0.164547	0.007200	0.099547	0.001647	1.868418	2.884173	-36.387831
7567	0	0.738121	9.808377	0.116256	0.007385	0.098083	0.001160	1.860960	2.892486	-36.397231
7568	0	0.707146	9.710693	0.104265	0.007071	0.097107	0.001042	1.856613	2.896069	-36.404166
7569	0	0.738162	9.576445	0.042551	0.007385	0.095764	0.000427	1.854735	2.903879	-36.409899
7570	0	0.713134	9.497085	0.042616	0.007133	0.094971	0.000423	1.847403	2.909899	-36.419362
7571	0	0.701222	9.423879	0.006678	0.007019	0.094238	0.000061	1.836467	2.921588	-36.427140
7572	0	0.694218	9.332384	-0.059771	0.006944	0.093324	-0.000600	1.829995	2.926809	-36.431248
7573	0	0.707440	9.283493	-0.029735	0.007080	0.092834	-0.000305	1.816422	2.937125	-36.440678
7574	0	0.700749	9.246827	-0.047235	0.007008	0.092468	-0.000473	1.811708	2.940500	-36.448357
7575	0	0.671033	9.259059	-0.012232	0.006714	0.092590	-0.000122	1.808212	2.948109	-36.454715
7576	0	0.640141	9.228514	-0.042645	0.006401	0.092285	-0.000428	1.802383	2.950929	-36.456034
7577	0	0.646690	9.283467	-0.097689	0.006470	0.092834	-0.000977	1.799205	2.957656	-36.455984
7578	0	0.640430	9.307853	-0.017958	0.006403	0.093079	-0.000184	1.790035	2.959213	-36.458873
7579	0	0.622666	9.448235	-0.005913	0.006226	0.094482	-0.000061	1.784011	2.961040	-36.466467
7580	0	0.653437	9.490858	0.079848	0.006533	0.094909	0.000796	1.777926	2.962149	-36.464649
7581	0	0.659403	9.594706	0.146799	0.006592	0.095947	0.001465	1.770532	2.962641	-36.468319
7582	0	0.702240	9.692287	0.092538	0.007023	0.096923	0.000921	1.762090	2.966291	-36.470372
7583	0	0.720254	9.826650	0.134795	0.007202	0.098267	0.001343	1.752476	2.968922	-36.473009
7584	0	0.695830	9.912003	0.184528	0.006958	0.099120	0.001841	1.743479	2.971637	-36.475805
7585	0	0.726706	10.015822	0.250992	0.007263	0.100159	0.002502	1.731249	2.970264	-36.481501
7586	0	0.751261	10.095028	0.246129	0.007515	0.100950	0.002456	1.721393	2.975884	-36.482699
7587	0	0.732887	10.168407	0.263073	0.007324	0.101685	0.002625	1.710790	2.973594	-36.485058
7588	0	0.727564	10.211042	0.185164	0.007272	0.102111	0.001842	1.696789	2.972218	-36.491736
7589	0	0.738724	10.247771	0.244873	0.007385	0.102478	0.002441	1.684946	2.972911	-36.495949
7590	0	0.769950	10.272071	0.313058	0.007694	0.102721	0.003127	1.677092	2.970083	-36.508590
7591	0	0.788237	10.241625	0.256586	0.007874	0.102417	0.002563	1.670391	2.963160	-36.520429
7592	0	0.764679	10.223180	0.269545	0.007647	0.102232	0.002689	1.659627	2.965845	-36.530729
7593	0	0.732359	10.162338	0.305838	0.007324	0.101624	0.003052	1.648356	2.969419	-36.537268
7594	0	0.720352	10.101186	0.288572	0.007200	0.101012	0.002881	1.639044	2.968625	-36.550192
7595	0	0.688899	10.015916	0.153102	0.006897	0.100159	0.001526	1.629423	2.980463	-36.557038
7596	0	0.700207	9.893793	0.160314	0.007003	0.098938	0.001596	1.617828	2.984049	-36.566404
7597	0	0.689665	9.826658	0.067802	0.006897	0.098267	0.000671	1.606232	2.987044	-36.575899
7598	0	0.670766	9.680116	0.014123	0.006713	0.096801	0.000134	1.594397	2.995808	-36.587320
7599	0	0.640982	9.594718	0.030862	0.006409	0.095947	0.000305	1.586431	2.996972	-36.598090
7600	0	0.635172	9.521374	0.073971	0.006350	0.095214	0.000739	1.581845	2.996901	-36.609964
7601	0	0.640836	9.436035	0.073576	0.006409	0.094360	0.000732	1.574116	2.999838	-36.616042
7602	0	0.689811	9.405404	0.031864	0.006896	0.094054	0.000311	1.560880	2.999766	-36.625133
7603	0	0.689913	9.320049	0.110130	0.006897	0.093201	0.001099	1.553967	2.999605	-36.630262
7604	0	0.720804	9.289435	0.050142	0.007206	0.092895	0.000493	1.539774	2.999456	-36.642505
7605	0	0.695907	9.265129	0.000812	0.006958	0.092651	0.000000	1.526038	3.000523	-36.650825
7606	0	0.720226	9.289479	-0.064235	0.007204	0.092895	-0.000656	1.505481	3.005107	-36.656117
7607	0	0.726741	9.320042	-0.078566	0.007263	0.093201	-0.000793	1.492233	3.002170	-36.664855
7608	0	0.696958	9.380983	-0.065030	0.006966	0.093810	-0.000656	1.481780	2.999744	-36.665657
7609	0	0.696198	9.466522	0.037091	0.006958	0.094666	0.000366	1.472733	2.997269	-36.666749
7610	0	0.702330	9.570238	0.153709	0.007027	0.095702	0.001534	1.466245	3.003606	-36.668694
7611	0	0.708791	9.655700	0.183326	0.007080	0.096558	0.001831	1.460060	2.996611	-36.675633
7612	0	0.721704	9.771533	0.183878	0.007217	0.097715	0.001835	1.451933	2.999317	-36.683417
7613	0	0.714000	9.851070	0.269001	0.007141	0.098511	0.002686	1.443367	3.002839	-36.686526
7614	0	0.702117	9.954674	0.288751	0.007016	0.099547	0.002877	1.427971	2.999390	-36.695766
7615	0	0.689663	10.015850	0.202471	0.006897	0.100159	0.002014	1.412460	3.001979	-36.701682
7616	0	0.652939	10.089007	0.167579	0.006530	0.100890	0.001669	1.401212	3.004627	-36.707226
7617	0	0.671935	10.156201	0.195951	0.006714	0.101562	0.001953	1.390532	3.000598	-36.713956
7618	0	0.690906	10.217084	0.239246	0.006907	0.102171	0.002393	1.387332	3.000963	-36.722328
7619	0	0.677695	10.241676	0.244545	0.006775	0.102417	0.002441	1.379341	3.000814	-36.727868
7620	0	0.726947	10.253801	0.262927	0.007267	0.102538	0.002632	1.378860	3.000199	-36.740901
7621	0	0.732558	10.217274	0.305207	0.007324	0.102173	0.003052	1.374928	3.000820	-36.748117
7622	0	0.733140	10.180511	0.342369	0.007326	0.101806	0.003418	1.364822	2.997044	-36.759214
7623	0	0.763174	10.125703	0.311658	0.007629	0.101257	0.003113	1.357100	2.996402	-36.762205
7624	0	0.751108	10.040182	0.293845	0.007511	0.100402	0.002936	1.350762	2.998650	-36.779252
7625	0	0.732371	9.960935	0.183424	0.007324	0.099609	0.001831	1.343188	3.001211	-36.796336
7626	0	0.744549	9.850968	0.092405	0.007444	0.098510	0.000921	1.336212	3.001771	-36.808655
7627	0	0.738309	9.729019	0.061185	0.007385	0.097290	0.000610	1.330682	3.006089	-36.822214
7628	0	0.719736	9.661867	0.073277	0.007197	0.096619	0.000735	1.329943	3.007867	-36.835194
7629	0	0.683417	9.558119	0.085366	0.006836	0.095581	0.000854	1.327392	3.011759	-36.843263
7630	0	0.744008	9.478786	0.133529	0.007442	0.094788	0.001341	1.330084	3.016396	-36.864326
7631	0	0.689667	9.405523	0.060506	0.006897	0.094055	0.000610	1.332882	3.018426	-36.876887
7632	0	0.689925	9.368875	0.120716	0.006896	0.093689	0.001209	1.331848	3.016200	-36.886958
7633	0	0.665392	9.307854	0.042614	0.006653	0.093079	0.000427	1.329721	3.016509	-36.896805
7634	0	0.641241	9.265027	0.067129	0.006411	0.092650	0.000669	1.322836	3.015931	-36.906409
7635	0	0.683310	9.277364	-0.024763	0.006836	0.092773	-0.000244	1.323765	3.021032	-36.914210
7636	0	0.682820	9.301766	-0.000765	0.006829	0.093018	-0.000008	1.320231	3.023841	-36.928007
7637	0	0.646762	9.326188	0.036186	0.006470	0.093262	0.000366	1.322193	3.027985	-36.937644
7638	0	0.664871	9.393308	0.072051	0.006648	0.093933	0.000723	1.321883	3.028826	-36.940948
7639	0	0.708560	9.515343	0.097385	0.007080	0.095154	0.000977	1.321712	3.023744	-36.950374
7640	0	0.715305	9.576312	0.145785	0.007152	0.095763	0.001459	1.319893	3.023601	-36.959381
7641	0	0.695658	9.667977	0.189302	0.006958	0.096680	0.001892	1.315592	3.026884	-36.964124
7642	0	0.738365	9.790026	0.213567	0.007381	0.097900	0.002137	1.314146	3.025873	-36.967954
7643	0	0.738567	9.851077	0.268346	0.007385	0.098511	0.002686	1.313400	3.026937	-36.970573
7644	0	0.756722	9.954841	0.219306	0.007568	0.099548	0.002192	1.309634	3.029757	-36.972599
7645	0	0.762746	10.021991	0.152371	0.007629	0.100220	0.001526	1.309076	3.033450	-36.972754
7646	0	0.743970	10.076920	0.200814	0.007442	0.100769	0.002009	1.307238	3.036999	-36.977029
7647	0	0.787204	10.186790	0.164144	0.007874	0.101868	0.001648	1.311307	3.040089	-36.982561
7648	0	0.756778	10.223379	0.278891	0.007565	0.102234	0.002794	1.313869	3.037940	-36.994164
7649	0	0.695574	10.235622	0.292599	0.006958	0.102356	0.002930	1.314819	3.041896	-36.998137
7650	0	0.707289	10.253943	0.383216	0.007075	0.102539	0.003838	1.317776	3.045985	-36.997105
7651	0	0.762800	10.235621	0.298561	0.007629	0.102356	0.002991	1.320150	3.048965	-37.003823
7652	0	0.749941	10.162377	0.298263	0.007504	0.101624	0.002980	1.314116	3.055004	-37.009884
7653	0	0.762924	10.156278	0.310408	0.007629	0.101562	0.003113	1.320443	3.056567	-37.021905
7654	0	0.725981	10.064716	0.291108	0.007262	0.100647	0.002912	1.317491	3.060727	-37.033232
7655	0	0.701879	9.979265	0.206792	0.007019	0.099792	0.002075	1.322477	3.062297	-37.040035
7656	0	0.671007	9.899935	0.156342	0.006713	0.098999	0.001572	1.328485	3.066798	-37.053925
7657	0	0.677203	9.771764	0.126997	0.006775	0.097717	0.001282	1.338853	3.071331	-37.064369
7658	0	0.688359	9.680233	0.088168	0.006890	0.096802	0.000892	1.347474	3.080436	-37.069072
7659	0	0.701437	9.564253	0.096655	0.007019	0.095642	0.000977	1.356087	3.087150	-37.077376
7660	0	0.767762	9.509412	0.137412	0.007681	0.095094	0.001383	1.363202	3.092229	-37.084565
7661	0	0.744672	9.442141	0.103241	0.007446	0.094421	0.001038	1.366070	3.092791	-37.094524
7662	0	0.762540	9.368839	0.071537	0.007629	0.093688	0.000722	1.370821	3.098730	-37.100826
7663	0	0.683382	9.313984	0.035778	0.006836	0.093140	0.000366	1.377986	3.102357	-37.106006
7664	0	0.688749	9.295688	-0.044769	0.006892	0.092957	-0.000444	1.378899	3.109171	-37.110600
7665	0	0.707689	9.301779	-0.043428	0.007080	0.093018	-0.000427	1.384605	3.114155	-37.111371
7666	0	0.713088	9.301784	-0.014339	0.007134	0.093018	-0.000136	1.390124	3.119475	-37.115760
7667	0	0.738418	9.356693	-0.043844	0.007385	0.093567	-0.000427	1.400816	3.121734	-37.118109
7668	0	0.719884	9.405520	-0.015384	0.007199	0.094055	-0.000145	1.408727	3.123247	-37.117868
7669	0	0.707719	9.472681	0.029679	0.007080	0.094727	0.000305	1.415934	3.127670	-37.119781
7670	0	0.664289	9.552028	0.034055	0.006646	0.095520	0.000349	1.423077	3.132455	-37.126114
7671	0	0.664913	9.655799	0.090351	0.006653	0.096558	0.000916	1.434568	3.137770	-37.123555
7672	0	0.664395	9.759642	0.204253	0.006645	0.097596	0.002050	1.441007	3.140130	-37.122131
7673	0	0.677310	9.820588	0.200492	0.006775	0.098206	0.002014	1.448791	3.143140	-37.126549
7674	0	0.701061	9.924366	0.137272	0.007015	0.099243	0.001385	1.459770	3.149337	-37.127897
7675	0	0.744437	9.979287	0.224733	0.007446	0.099792	0.002258	1.469557	3.152385	-37.126106
7676	0	0.738090	10.089126	0.241102	0.007380	0.100891	0.002419	1.475134	3.152762	-37.127996
7677	0	0.750616	10.168490	0.273767	0.007507	0.101685	0.002747	1.482314	3.154889	-37.126779
7678	0	0.713767	10.150171	0.253730	0.007138	0.101501	0.002545	1.488650	3.156292	-37.122767
7679	0	0.725743	10.192928	0.280196	0.007263	0.101929	0.002808	1.492007	3.163585	-37.126133
7680	0	0.724420	10.193036	0.229769	0.007251	0.101930	0.002308	1.500374	3.171791	-37.132506
7681	0	0.786973	10.192931	0.267404	0.007874	0.101929	0.002686	1.510273	3.176842	-37.134941
7682	0	0.785959	10.174712	0.228883	0.007865	0.101747	0.002295	1.514703	3.183621	-37.139156
7683	0	0.774842	10.113569	0.255562	0.007751	0.101135	0.002563	1.520601	3.187776	-37.140428
7684	0	0.749347	10.034245	0.266495	0.007501	0.100342	0.002669	1.522512	3.196694	-37.145672
7685	0	0.744445	9.954863	0.170038	0.007446	0.099548	0.001709	1.529313	3.199464	-37.150139
7686	0	0.725267	9.899961	0.125604	0.007259	0.098999	0.001264	1.534809	3.207825	-37.160246
7687	0	0.707196	9.796214	0.188571	0.007080	0.097961	0.001892	1.539095	3.217957	-37.168377
7688	0	0.693607	9.716931	0.065156	0.006941	0.097169	0.000658	1.543527	3.224125	-37.177345
7689	0	0.689445	9.631372	0.072461	0.006897	0.096313	0.000732	1.549615	3.227647	-37.186395
7690	0	0.676801	9.545908	0.028383	0.006769	0.095459	0.000289	1.552724	3.229575	-37.191728
7691	0	0.688793	9.460513	-0.025360	0.006897	0.094604	-0.000244	1.561067	3.240939	-37.198517
7692	0	0.693809	9.448352	0.009561	0.006940	0.094483	0.000103	1.566892	3.243551	-37.205319
7693	0	0.677312	9.411637	0.029638	0.006775	0.094116	0.000305	1.574647	3.246199	-37.207728
7694	0	0.646261	9.375024	0.009689	0.006466	0.093750	0.000104	1.580407	3.250716	-37.208781
7695	0	0.665033	9.381121	-0.000349	0.006653	0.093811	0.000000	1.581676	3.254199	-37.215190
7696	0	0.682512	9.368933	-0.013586	0.006830	0.093689	-0.000130	1.586286	3.260846	-37.220432
7697	0	0.719889	9.442159	-0.055709	0.007202	0.094421	-0.000549	1.592831	3.265178	-37.223057
7698	0	0.719078	9.448277	-0.014138	0.007195	0.094482	-0.000138	1.593584	3.271212	-37.230075
7699	0	0.719777	9.539825	-0.037398	0.007202	0.095398	-0.000366	1.600098	3.276821	-37.233640
7700	0	0.712930	9.588644	0.058720	0.007132	0.095886	0.000594	1.605618	3.279915	-37.235313
7701	0	0.713192	9.643628	0.047725	0.007141	0.096436	0.000488	1.616056	3.291193	-37.234489
7702	0	0.717849	9.759659	0.131351	0.007183	0.097596	0.001320	1.620948	3.296922	-37.231217
7703	0	0.732123	9.838888	0.170966	0.007324	0.098389	0.001709	1.617366	3.300739	-37.235825
7704	0	0.738006	9.930418	0.219402	0.007379	0.099304	0.002198	1.619307	3.299360	-37.241764
7705	0	0.726060	9.979278	0.188608	0.007263	0.099792	0.001892	1.623323	3.302656	-37.245059
7706	0	0.719707	10.046392	0.230252	0.007196	0.100464	0.002307	1.625664	3.302180	-37.243834
7707	0	0.744245	10.113566	0.219179	0.007446	0.101135	0.002197	1.629105	3.306792	-37.243844
7708	0	0.713033	10.131864	0.175103	0.007133	0.101318	0.001759	1.634619	3.309553	-37.250867
7709	0	0.707862	10.131852	0.207220	0.007080	0.101318	0.002075	1.635056	3.311465	-37.257827
7710	0	0.676505	10.119685	0.230561	0.006771	0.101196	0.002313	1.639917	3.318635	-37.269430
7711	0	0.683260	10.144069	0.176790	0.006836	0.101440	0.001770	1.639208	3.322657	-37.280552
7712	0	0.682667	10.089141	0.230928	0.006829	0.100891	0.002315	1.642103	3.325892	-37.291231
7713	0	0.719857	10.052521	0.237805	0.007202	0.100525	0.002380	1.641471	3.330284	-37.305980
7714	0	0.731317	9.991487	0.200576	0.007317	0.099915	0.002009	1.642577	3.334396	-37.314511
7715	0	0.707382	9.912153	0.189258	0.007080	0.099121	0.001892	1.638828	3.341853	-37.325551
7716	0	0.731756	9.826611	0.079296	0.007311	0.098267	0.000793	1.636325	3.334143	-37.332374
7717	0	0.713556	9.747357	0.060746	0.007141	0.097473	0.000610	1.636775	3.340741	-37.337363
7718	0	0.682083	9.637478	0.011163	0.006824	0.096375	0.000115	1.637993	3.345038	-37.350133
7719	0	0.738530	9.613038	0.048536	0.007385	0.096130	0.000488	1.638222	3.344965	-37.362405
7720	0	0.726326	9.521383	0.085400	0.007263	0.095214	0.000848	1.627569	3.344914	-37.374934
7721	0	0.719600	9.503220	0.030555	0.007202	0.095032	0.000305	1.624156	3.352311	-37.381262
7722	0	0.701233	9.429890	0.030328	0.007007	0.094299	0.000305	1.623411	3.345349	-37.388201
7723	0	0.677203	9.381124	-0.018630	0.006775	0.093811	-0.000183	1.624365	3.348759	-37.396246
7724	0	0.707233	9.393319	0.005051	0.007073	0.093933	0.000054	1.625998	3.349932	-37.406017
7725	0	0.689697	9.381104	-0.005790	0.006897	0.093811	-0.000061	1.619172	3.349817	-37.415103
7726	0	0.664927	9.405441	-0.005710	0.006652	0.094054	-0.000055	1.618333	3.352816	-37.426227
7727	0	0.671131	9.454363	-0.030800	0.006714	0.094543	-0.000305	1.618718	3.355678	-37.436166
7728	0	0.664634	9.484871	0.060066	0.006647	0.094849	0.000604	1.619427	3.356478	-37.444792
7729	0	0.689559	9.600842	0.103559	0.006897	0.096008	0.001038	1.618859	3.358026	-37.453538
7730	0	0.683242	9.631347	0.066426	0.006832	0.096313	0.000667	1.618882	3.357541	-37.457850
7731	0	0.684038	9.710661	0.128288	0.006836	0.097107	0.001282	1.614909	3.352189	-37.457849
7732	0	0.666430	9.789915	0.116879	0.006661	0.097899	0.001162	1.603817	3.348696	-37.460065
7733	0	0.690079	9.881565	0.109908	0.006897	0.098816	0.001099	1.600485	3.344125	-37.465381
7734	0	0.696630	9.948630	0.183133	0.006966	0.099486	0.001831	1.597539	3.343208	-37.465498
7735	0	0.732504	10.015862	0.213670	0.007324	0.100159	0.002136	1.594218	3.342120	-37.470774
7736	0	0.769187	10.034063	0.226712	0.007691	0.100341	0.002259	1.582314	3.341439	-37.479846
7737	0	0.756835	10.107415	0.250507	0.007568	0.101074	0.002502	1.576671	3.341235	-37.481668
7738	0	0.744727	10.113408	0.232746	0.007445	0.101134	0.002324	1.570015	3.338882	-37.486582
7739	0	0.781031	10.168461	0.305606	0.007812	0.101685	0.003052	1.562266	3.341202	-37.492540
7740	0	0.768429	10.137858	0.293612	0.007686	0.101378	0.002937	1.560481	3.342649	-37.503789
7741	0	0.750786	10.125722	0.256612	0.007507	0.101257	0.002563	1.554496	3.341840	-37.512037
7742	0	0.719916	10.076825	0.141217	0.007202	0.100768	0.001409	1.547441	3.344954	-37.519971
7743	0	0.720193	10.040281	0.201586	0.007202	0.100403	0.002014	1.542411	3.344949	-37.531329
7744	0	0.683612	9.948623	0.159234	0.006835	0.099486	0.001590	1.536534	3.343347	-37.537276
7745	0	0.713971	9.881596	0.146886	0.007141	0.098816	0.001465	1.528848	3.344653	-37.546965
7746	0	0.708178	9.814317	0.202570	0.007077	0.098144	0.002022	1.521137	3.339030	-37.560818
7747	0	0.683423	9.710695	0.171471	0.006836	0.097107	0.001709	1.511317	3.340736	-37.570995
7748	0	0.689434	9.680161	0.093240	0.006893	0.096802	0.000926	1.500679	3.338931	-37.582988
7749	0	0.653011	9.576416	0.116361	0.006531	0.095764	0.001160	1.492987	3.339318	-37.591981
7750	0	0.665020	9.509186	0.007606	0.006651	0.095092	0.000069	1.481172	3.339734	-37.599738
7751	0	0.677599	9.466544	0.030825	0.006775	0.094666	0.000305	1.474641	3.337973	-37.604868
7752	0	0.665580	9.417626	-0.053651	0.006655	0.094176	-0.000544	1.463269	3.336223	-37.607212
7753	0	0.689840	9.411612	-0.017836	0.006897	0.094116	-0.000183	1.454665	3.333983	-37.613325
7754	0	0.689952	9.374899	0.013596	0.006899	0.093749	0.000131	1.445142	3.332633	-37.625980
7755	0	0.707936	9.393316	-0.005727	0.007080	0.093933	-0.000061	1.437583	3.332922	-37.636405
7756	0	0.750724	9.417611	0.080480	0.007505	0.094176	0.000800	1.429085	3.330195	-37.644089
7757	0	0.726323	9.460444	0.128510	0.007263	0.094604	0.001282	1.422239	3.329641	-37.650351
7758	0	0.726386	9.509169	0.129349	0.007263	0.095092	0.001287	1.412226	3.328320	-37.655911
7759	0	0.696124	9.582495	0.097733	0.006958	0.095825	0.000977	1.408971	3.323962	-37.650647
7760	0	0.714670	9.643453	0.086322	0.007147	0.096435	0.000855	1.397382	3.323637	-37.645893
7761	0	0.726280	9.729002	0.116381	0.007263	0.097290	0.001160	1.390002	3.323552	-37.644306
7762	0	0.695471	9.802157	0.117615	0.006957	0.098022	0.001167	1.377128	3.325755	-37.645536
7763	0	0.720169	9.875485	0.268803	0.007202	0.098755	0.002686	1.371812	3.325674	-37.643449
7764	0	0.714257	9.942494	0.196464	0.007139	0.099425	0.001958	1.361330	3.321222	-37.648982
7765	0	0.701942	9.997553	0.195458	0.007019	0.099976	0.001953	1.357100	3.320190	-37.649888
7766	0	0.720478	10.064576	0.250798	0.007202	0.100646	0.002505	1.351424	3.316612	-37.650705
7767	0	0.707977	10.119604	0.263511	0.007080	0.101196	0.002625	1.336723	3.316398	-37.654539
7768	0	0.708369	10.143906	0.246648	0.007079	0.101439	0.002462	1.329420	3.310606	-37.659200
7769	0	0.714036	10.168457	0.262669	0.007141	0.101685	0.002625	1.324311	3.310814	-37.663184
7770	0	0.750700	10.162336	0.232575	0.007505	0.101624	0.002323	1.318520	3.308411	-37.670871
7771	0	0.763144	10.119601	0.220304	0.007629	0.101196	0.002197	1.309096	3.305451	-37.679548
7772	0	0.726354	10.095138	0.214992	0.007267	0.100951	0.002147	1.302654	3.308714	-37.685905
7773	0	0.732503	10.028064	0.171262	0.007324	0.100281	0.001709	1.295732	3.307080	-37.693064
7774	0	0.707984	9.973053	0.190134	0.007081	0.099730	0.001899	1.290016	3.307726	-37.700442
7775	0	0.738717	9.887673	0.189651	0.007385	0.098877	0.001892	1.282201	3.304790	-37.704032
7776	0	0.738673	9.796052	0.233037	0.007388	0.097960	0.002328	1.276301	3.305727	-37.716806
7777	0	0.732360	9.741215	0.189237	0.007324	0.097412	0.001892	1.273059	3.305710	-37.726021
7778	0	0.726250	9.655648	0.122807	0.007261	0.096557	0.001221	1.261236	3.303441	-37.738429
7779	0	0.720080	9.613047	0.115967	0.007202	0.096130	0.001160	1.258154	3.304186	-37.752736
7780	0	0.677349	9.515371	0.085408	0.006772	0.095154	0.000854	1.255665	3.301551	-37.763178
7781	0	0.689810	9.478750	0.097840	0.006897	0.094788	0.000977	1.250658	3.299340	-37.769845
7782	0	0.689890	9.454248	0.055638	0.006899	0.094543	0.000552	1.242868	3.298473	-37.774620
7783	0	0.683630	9.411617	0.085650	0.006836	0.094116	0.000854	1.237814	3.297195	-37.778368
7784	0	0.665572	9.411505	0.043165	0.006653	0.094115	0.000431	1.234367	3.292772	-37.784689
7785	0	0.689593	9.393319	0.103697	0.006897	0.093933	0.001038	1.232486	3.293179	-37.790010
7786	0	0.652818	9.411621	0.060538	0.006528	0.094116	0.000608	1.233660	3.291967	-37.791918
7787	0	0.659253	9.436029	0.024799	0.006592	0.094360	0.000244	1.226229	3.290107	-37.799336
7788	0	0.671585	9.545793	0.092568	0.006715	0.095458	0.000923	1.220539	3.287967	-37.808241
7789	0	0.702198	9.558086	0.097456	0.007019	0.095581	0.000977	1.220332	3.283535	-37.813416
7790	0	0.727289	9.606807	0.078988	0.007269	0.096068	0.000789	1.216198	3.277846	-37.820884
7791	0	0.720447	9.728982	0.165049	0.007202	0.097290	0.001648	1.210459	3.274200	-37.830438
7792	0	0.763371	9.771615	0.269535	0.007633	0.097716	0.002690	1.201812	3.272747	-37.840316
7793	0	0.745271	9.863229	0.256490	0.007446	0.098633	0.002563	1.197590	3.264366	-37.844740
7794	0	0.746089	9.924103	0.171467	0.007459	0.099241	0.001711	1.190676	3.260890	-37.848996
7795	0	0.714010	9.948737	0.201446	0.007141	0.099487	0.002014	1.187572	3.261108	-37.859454
7796	0	0.738279	10.034181	0.256181	0.007382	0.100342	0.002563	1.186777	3.259708	-37.868459
7797	0	0.762956	10.046395	0.274306	0.007629	0.100464	0.002747	1.188044	3.258599	-37.875979
7798	0	0.726280	10.101338	0.267168	0.007263	0.101013	0.002678	1.192487	3.258072	-37.880796
7799	0	0.714124	10.107426	0.286679	0.007141	0.101074	0.002869	1.191927	3.256982	-37.886752
7800	0	0.726176	10.125758	0.328745	0.007263	0.101257	0.003292	1.194422	3.257694	-37.893297
7801	0	0.701692	10.089136	0.255951	0.007019	0.100891	0.002563	1.196142	3.259146	-37.902542
7802	0	0.744075	10.028091	0.291791	0.007442	0.100281	0.002921	1.197097	3.259022	-37.910698
7803	0	0.720168	9.979264	0.286411	0.007202	0.099792	0.002869	1.199370	3.258642	-37.922151
7804	0	0.719951	9.942640	0.218409	0.007200	0.099426	0.002188	1.200787	3.258453	-37.930432
7805	0	0.707453	9.869429	0.182842	0.007080	0.098694	0.001831	1.201102	3.263843	-37.938427
7806	0	0.688588	9.814453	0.096884	0.006886	0.098145	0.000971	1.200602	3.262295	-37.949733
7807	0	0.683272	9.722933	0.164190	0.006836	0.097229	0.001648	1.204963	3.265007	-37.957655
7808	0	0.695110	9.680185	0.120191	0.006951	0.096802	0.001208	1.209568	3.264123	-37.971664
7809	0	0.689008	9.613096	0.158144	0.006897	0.096130	0.001587	1.213410	3.271239	-37.978181
7810	0	0.724699	9.558225	0.107879	0.007249	0.095582	0.001087	1.220863	3.272371	-37.982721
7811	0	0.695406	9.503209	0.084760	0.006958	0.095032	0.000854	1.226468	3.275956	-37.990502
7812	0	0.731135	9.484901	0.077291	0.007316	0.094849	0.000779	1.231218	3.279932	-37.998362
7813	0	0.726110	9.448264	0.078628	0.007263	0.094482	0.000793	1.237019	3.281223	-38.009908
7814	0	0.713311	9.423853	-0.001479	0.007136	0.094238	-0.000014	1.234745	3.283833	-38.022002
7815	0	0.708152	9.448232	0.011465	0.007080	0.094482	0.000122	1.241192	3.280871	-38.025726
7816	0	0.720044	9.484796	0.010099	0.007204	0.094848	0.000107	1.245532	3.283946	-38.033391
7817	0	0.701868	9.484865	-0.007231	0.007019	0.094849	-0.000061	1.256529	3.283080	-38.039450
7818	0	0.713901	9.564224	0.082378	0.007140	0.095642	0.000832	1.263343	3.283227	-38.043609
7819	0	0.701395	9.613080	0.127710	0.007019	0.096130	0.001282	1.266371	3.288093	-38.048765
7820	0	0.718823	9.674110	0.156977	0.007192	0.096741	0.001577	1.273052	3.290946	-38.049711
7821	0	0.683114	9.729045	0.158234	0.006836	0.097290	0.001587	1.276031	3.295394	-38.052354
7822	0	0.706914	9.802264	0.199725	0.007070	0.098022	0.002005	1.282231	3.294698	-38.055379
7823	0	0.659113	9.857186	0.091187	0.006592	0.098572	0.000916	1.283788	3.294173	-38.065824
7824	0	0.682871	9.906055	0.132620	0.006834	0.099060	0.001335	1.291591	3.299064	-38.074018
7825	0	0.701767	9.967067	0.249594	0.007019	0.099670	0.002502	1.296483	3.299467	-38.080956
7826	0	0.726052	10.015874	0.205556	0.007259	0.100159	0.002062	1.301130	3.296943	-38.084547
7827	0	0.738889	10.034191	0.273266	0.007385	0.100342	0.002747	1.314330	3.291597	-38.093983
7828	0	0.739340	10.076920	0.246307	0.007392	0.100769	0.002474	1.324169	3.288675	-38.093512
7829	0	0.732699	10.058597	0.304387	0.007324	0.100586	0.003052	1.330642	3.284291	-38.096956
7830	0	0.732760	10.064625	0.290907	0.007329	0.100646	0.002913	1.333062	3.284677	-38.102030
7831	0	0.731508	10.052573	0.225118	0.007324	0.100525	0.002258	1.338666	3.293820	-38.107001
7832	0	0.741765	10.003843	0.205385	0.007427	0.100038	0.002061	1.344219	3.303499	-38.109789
7833	0	0.725571	9.930488	0.188486	0.007263	0.099304	0.001892	1.349948	3.310835	-38.114999
7834	0	0.736624	9.869528	0.131262	0.007370	0.098695	0.001328	1.364492	3.313826	-38.124067
7835	0	0.738378	9.820589	0.175830	0.007385	0.098206	0.001770	1.375683	3.314198	-38.127817
7836	0	0.743979	9.783970	0.137026	0.007442	0.097839	0.001380	1.384629	3.316005	-38.127453
7837	0	0.701467	9.716835	0.109294	0.007019	0.097168	0.001099	1.388646	3.319774	-38.136400
7838	0	0.676502	9.655781	0.150361	0.006765	0.096558	0.001514	1.398756	3.318803	-38.148713
7839	0	0.670881	9.613079	0.121514	0.006714	0.096130	0.001221	1.402761	3.323456	-38.155906
7840	0	0.675854	9.521530	0.053110	0.006764	0.095215	0.000538	1.408358	3.329113	-38.160955
7841	0	0.683019	9.497120	0.078321	0.006836	0.094971	0.000793	1.418090	3.334611	-38.167674
7842	0	0.706184	9.478799	-0.063824	0.007068	0.094788	-0.000631	1.423728	3.340080	-38.177606
7843	0	0.696125	9.472632	-0.012897	0.006958	0.094727	-0.000122	1.429429	3.334642	-38.188037
7844	0	0.677951	9.466474	0.058245	0.006781	0.094665	0.000596	1.443122	3.334467	-38.200840
7845	0	0.683631	9.472658	0.041654	0.006836	0.094727	0.000427	1.453673	3.332581	-38.199932
7846	0	0.670811	9.484912	0.063846	0.006714	0.094849	0.000649	1.464494	3.338081	-38.203730
7847	0	0.714586	9.558072	0.030033	0.007141	0.095581	0.000305	1.467913	3.330961	-38.206460
7848	0	0.720811	9.576350	0.107999	0.007211	0.095763	0.001088	1.475265	3.332656	-38.208915
7849	0	0.726026	9.643588	0.084180	0.007263	0.096436	0.000854	1.487974	3.334661	-38.210359
7850	0	0.731336	9.680219	0.149271	0.007318	0.096802	0.001500	1.494573	3.338158	-38.209103
7851	0	0.713887	9.753445	0.096586	0.007141	0.097534	0.000977	1.504906	3.339323	-38.209885
7852	0	0.719702	9.820568	0.106884	0.007197	0.098206	0.001077	1.511732	3.338268	-38.212327
7853	0	0.683363	9.875518	0.163985	0.006836	0.098755	0.001648	1.518964	3.339458	-38.209639
7854	0	0.706831	9.942688	0.223310	0.007074	0.099426	0.002241	1.525908	3.344955	-38.211104
7855	0	0.713501	10.009827	0.231168	0.007141	0.100098	0.002319	1.532383	3.350457	-38.211436
7856	0	0.742955	10.028227	0.278318	0.007434	0.100282	0.002791	1.539548	3.353898	-38.209090
7857	0	0.737419	10.064783	0.182848	0.007385	0.100647	0.001831	1.540006	3.365018	-38.215517
7858	0	0.717687	10.040405	0.243205	0.007179	0.100404	0.002436	1.541850	3.366253	-38.214065
7859	0	0.701531	10.113556	0.152260	0.007019	0.101135	0.001526	1.542868	3.368975	-38.226940
7860	0	0.682519	10.076936	0.163473	0.006828	0.100769	0.001641	1.547883	3.371019	-38.228904
7861	0	0.670853	10.046441	0.175955	0.006714	0.100464	0.001770	1.557445	3.375576	-38.229865
7862	0	0.700466	10.003784	0.174552	0.007008	0.100038	0.001749	1.558883	3.377459	-38.235342
7863	0	0.725908	9.942666	0.158128	0.007263	0.099426	0.001587	1.562815	3.380651	-38.242690
7864	0	0.743179	9.881646	0.169186	0.007438	0.098816	0.001698	1.566699	3.385975	-38.254735
7865	0	0.750592	9.838878	0.164790	0.007507	0.098389	0.001648	1.564108	3.386088	-38.262560
7866	0	0.725895	9.759530	0.103120	0.007259	0.097595	0.001037	1.567912	3.384984	-38.269962
7867	0	0.732090	9.704620	0.078669	0.007324	0.097046	0.000793	1.573498	3.387307	-38.271571
7868	0	0.676731	9.637451	0.047370	0.006767	0.096375	0.000474	1.571133	3.385611	-38.281454
7869	0	0.701321	9.570358	0.035985	0.007019	0.095703	0.000366	1.576311	3.390959	-38.286398
7870	0	0.712180	9.533742	-0.008222	0.007129	0.095337	-0.000074	1.583032	3.397524	-38.297523
7871	0	0.732247	9.490987	0.109312	0.007324	0.094910	0.001099	1.587063	3.398000	-38.304647
7872	0	0.725204	9.497128	0.071805	0.007259	0.094971	0.000721	1.588205	3.405193	-38.308931
7873	0	0.713572	9.484904	0.079275	0.007141	0.094849	0.000793	1.586528	3.410053	-38.314934
7874	0	0.676229	9.460459	0.036149	0.006763	0.094604	0.000364	1.587640	3.409833	-38.314275
7875	0	0.640832	9.466554	-0.030763	0.006409	0.094666	-0.000305	1.588146	3.408565	-38.319173
7876	0	0.658906	9.484876	0.029905	0.006591	0.094849	0.000299	1.586021	3.408997	-38.329690
7877	0	0.647009	9.539793	0.005888	0.006470	0.095398	0.000061	1.586384	3.406927	-38.330252
7878	0	0.659252	9.588619	0.035975	0.006592	0.095886	0.000361	1.586243	3.404435	-38.330117
7879	0	0.732128	9.637474	0.017856	0.007324	0.096375	0.000183	1.589312	3.406231	-38.332736
7880	0	0.712841	9.735154	0.108665	0.007134	0.097351	0.001089	1.589927	3.411647	-38.334838
7881	0	0.695539	9.759543	0.176819	0.006958	0.097595	0.001770	1.589830	3.413028	-38.335999
7882	0	0.713865	9.857150	0.176737	0.007135	0.098572	0.001765	1.585187	3.407558	-38.333488
7883	0	0.689658	9.893806	0.201185	0.006897	0.098938	0.002014	1.585601	3.406303	-38.334457
7884	0	0.707657	9.942646	0.158169	0.007079	0.099426	0.001582	1.583569	3.407574	-38.342235
7885	0	0.726404	9.991448	0.152656	0.007263	0.099915	0.001526	1.580196	3.404899	-38.351316
7886	0	0.720081	10.021890	0.073883	0.007203	0.100219	0.000733	1.571657	3.405813	-38.355081
7887	0	0.744516	10.052497	0.122164	0.007446	0.100525	0.001221	1.568212	3.405370	-38.359790
7888	0	0.762690	10.040278	0.165158	0.007627	0.100403	0.001650	1.563697	3.403229	-38.367637
7889	0	0.732423	10.064703	0.195031	0.007324	0.100647	0.001953	1.564598	3.401470	-38.368024
7890	0	0.732354	10.058602	0.219020	0.007324	0.100586	0.002192	1.563640	3.400521	-38.374052
7891	0	0.720304	10.034177	0.280615	0.007202	0.100342	0.002808	1.562815	3.397817	-38.378630
7892	0	0.701412	9.997492	0.250381	0.007020	0.099975	0.002499	1.554181	3.402926	-38.389173
7893	0	0.726479	9.954821	0.152696	0.007263	0.099548	0.001526	1.550320	3.399310	-38.397053
7894	0	0.738474	9.893721	0.110698	0.007388	0.098937	0.001101	1.540446	3.401443	-38.399654
7895	0	0.689361	9.838888	0.031267	0.006897	0.098389	0.000305	1.529188	3.403527	-38.404834
7896	0	0.676235	9.759555	0.013889	0.006767	0.097595	0.000136	1.523797	3.407472	-38.407911
7897	0	0.646974	9.729003	0.030795	0.006470	0.097290	0.000305	1.518099	3.405625	-38.413532
7898	0	0.616671	9.612925	0.104547	0.006165	0.096129	0.001042	1.511926	3.401245	-38.419791
7899	0	0.683715	9.631334	0.122489	0.006836	0.096313	0.001221	1.504246	3.397992	-38.432935
7900	0	0.695702	9.545820	0.165813	0.006960	0.095458	0.001656	1.498565	3.399674	-38.444439
7901	0	0.695229	9.539834	0.152720	0.006958	0.095398	0.001526	1.494395	3.404744	-38.450863
7902	0	0.712947	9.497062	0.031441	0.007129	0.094971	0.000307	1.482828	3.401920	-38.461224
7903	0	0.701761	9.460456	0.061641	0.007019	0.094604	0.000610	1.473178	3.401839	-38.461237
7904	0	0.701005	9.497111	-0.028638	0.007015	0.094971	-0.000294	1.461832	3.406163	-38.467102
7905	0	0.701902	9.478761	-0.066981	0.007019	0.094788	-0.000671	1.457489	3.404240	-38.475544
7906	0	0.659071	9.515288	-0.054347	0.006591	0.095153	-0.000546	1.451375	3.402380	-38.484287
7907	0	0.689920	9.545881	0.067279	0.006897	0.095459	0.000671	1.447162	3.397782	-38.494601
7908	0	0.732758	9.594636	0.091612	0.007328	0.095946	0.000917	1.446507	3.396443	-38.494956
7909	0	0.702135	9.661841	0.153062	0.007019	0.096619	0.001526	1.438377	3.391843	-38.503759
7910	0	0.720447	9.722811	0.135518	0.007206	0.097228	0.001351	1.431360	3.391711	-38.512482
7911	0	0.702461	9.759469	0.183782	0.007019	0.097595	0.001831	1.421209	3.383287	-38.513258
7912	0	0.685007	9.783703	0.130710	0.006846	0.097837	0.001295	1.404866	3.377140	-38.517173
7913	0	0.671615	9.863262	0.098053	0.006714	0.098633	0.000977	1.397904	3.372563	-38.524001
7914	0	0.677835	9.893698	0.129583	0.006779	0.098937	0.001289	1.388151	3.371085	-38.528339
7915	0	0.689962	9.936496	0.128859	0.006897	0.099365	0.001282	1.378011	3.366124	-38.532174
7916	0	0.708453	9.979150	0.190799	0.007085	0.099792	0.001905	1.372484	3.364589	-38.545632
7917	0	0.738890	10.046350	0.262817	0.007385	0.100464	0.002625	1.365734	3.358597	-38.554597
7918	0	0.721556	10.034018	0.282059	0.007209	0.100341	0.002814	1.355916	3.349090	-38.565581
7919	0	0.714398	10.040241	0.275452	0.007141	0.100403	0.002747	1.344277	3.343970	-38.577112
7920	0	0.714819	10.003545	0.215386	0.007146	0.100036	0.002151	1.339084	3.339416	-38.582126
7921	0	0.677612	9.997538	0.189868	0.006775	0.099976	0.001892	1.329138	3.336101	-38.585424
7922	0	0.714493	9.948619	0.111321	0.007143	0.099486	0.001111	1.323924	3.331872	-38.601939
7923	0	0.719960	9.924332	0.134526	0.007202	0.099243	0.001343	1.318486	3.332827	-38.611234
7924	0	0.731736	9.869392	0.116530	0.007318	0.098694	0.001164	1.314890	3.332126	-38.621910
7925	0	0.732357	9.826662	0.116200	0.007324	0.098267	0.001160	1.309488	3.330835	-38.636056
7926	0	0.720368	9.753288	0.159662	0.007200	0.097533	0.001591	1.299791	3.324806	-38.652272
7927	0	0.708768	9.698423	0.207894	0.007080	0.096985	0.002075	1.292686	3.313891	-38.662437
7928	0	0.691313	9.643346	0.086591	0.006911	0.096434	0.000861	1.284248	3.309562	-38.681270
7929	0	0.689848	9.637439	0.067357	0.006897	0.096375	0.000671	1.279183	3.305700	-38.689014
7930	0	0.665500	9.551905	-0.017567	0.006655	0.095519	-0.000179	1.272311	3.303209	-38.697772
7931	0	0.689478	9.539811	-0.012124	0.006897	0.095398	-0.000122	1.268935	3.303731	-38.707109
7932	0	0.682790	9.521507	0.018846	0.006831	0.095215	0.000184	1.261416	3.305632	-38.707545
7933	0	0.677564	9.533686	0.012431	0.006775	0.095337	0.000122	1.256333	3.302634	-38.718467
7934	0	0.677907	9.515262	0.049377	0.006776	0.095153	0.000492	1.251857	3.296641	-38.727137
7935	0	0.653554	9.533659	0.091518	0.006531	0.095337	0.000916	1.249914	3.288826	-38.734000
7936	0	0.678631	9.545783	0.207754	0.006784	0.095458	0.002074	1.243670	3.284557	-38.742184
7937	0	0.726656	9.613010	0.134417	0.007263	0.096130	0.001343	1.239576	3.278467	-38.750070
7938	0	0.732989	9.637356	0.079579	0.007330	0.096374	0.000795	1.236657	3.276411	-38.760013
7939	0	0.708047	9.674068	0.073482	0.007080	0.096741	0.000732	1.231553	3.273868	-38.767028
7940	0	0.732638	9.728890	0.079980	0.007324	0.097289	0.000797	1.226293	3.269230	-38.772640
7941	0	0.702543	9.771682	0.128257	0.007019	0.097717	0.001282	1.222986	3.259641	-38.782181
7942	0	0.721713	9.838666	0.194987	0.007215	0.098387	0.001954	1.225669	3.254566	-38.785559
7943	0	0.720366	9.905993	0.195416	0.007202	0.099060	0.001953	1.222349	3.250752	-38.786762
7944	0	0.726939	9.942515	0.219548	0.007266	0.099425	0.002199	1.224426	3.244816	-38.789340
7945	0	0.756844	9.967034	0.250485	0.007568	0.099670	0.002502	1.219347	3.242654	-38.797896
7946	0	0.750479	9.991380	0.311625	0.007507	0.099914	0.003117	1.217308	3.243582	-38.805784
7947	0	0.732328	10.009764	0.287157	0.007324	0.100098	0.002869	1.211524	3.242652	-38.814756
7948	0	0.725882	10.027981	0.220768	0.007260	0.100280	0.002203	1.203964	3.242284	-38.817390
7949	0	0.689627	9.973150	0.158628	0.006897	0.099731	0.001587	1.202434	3.240985	-38.819523
7950	0	0.683546	9.985344	0.115577	0.006834	0.099854	0.001158	1.202563	3.237233	-38.822385
7951	0	0.689436	9.960964	0.133684	0.006897	0.099609	0.001343	1.207116	3.238092	-38.828877
7952	0	0.731784	9.948735	0.181899	0.007318	0.099487	0.001819	1.204336	3.236726	-38.837495
7953	0	0.732249	9.893816	0.152322	0.007324	0.098938	0.001526	1.204813	3.236551	-38.852114
7954	0	0.756082	9.814489	0.243289	0.007565	0.098145	0.002436	1.205717	3.238793	-38.859100
7955	0	0.738239	9.747338	0.213547	0.007385	0.097473	0.002136	1.204223	3.240036	-38.867461
7956	0	0.682712	9.729024	0.139871	0.006829	0.097290	0.001402	1.205358	3.240353	-38.881317
7957	0	0.695473	9.680201	0.091411	0.006958	0.096802	0.000916	1.204733	3.242049	-38.887216
7958	0	0.688806	9.594746	0.066306	0.006890	0.095947	0.000668	1.207700	3.242467	-38.898197
7959	0	0.677600	9.588616	0.005697	0.006775	0.095886	0.000061	1.210193	3.238866	-38.907842
7960	0	0.762698	9.570254	0.065890	0.007631	0.095702	0.000663	1.212301	3.241737	-38.921741
7961	0	0.726394	9.539793	0.072781	0.007263	0.095398	0.000732	1.215589	3.238618	-38.927165
7962	0	0.726182	9.521504	0.133150	0.007264	0.095215	0.001333	1.215762	3.239254	-38.925120
7963	0	0.701725	9.521505	0.053702	0.007019	0.095215	0.000549	1.228301	3.239138	-38.931788
7964	0	0.744177	9.521490	0.137871	0.007442	0.095215	0.001379	1.226509	3.237797	-38.935507
7965	0	0.671280	9.527597	0.103590	0.006714	0.095276	0.001038	1.226384	3.236869	-38.940983
7966	0	0.701318	9.570335	0.023897	0.007016	0.095703	0.000240	1.225830	3.238224	-38.948425
7967	0	0.695551	9.582545	0.084671	0.006958	0.095825	0.000854	1.232834	3.238941	-38.954412
7968	0	0.682829	9.637469	0.064860	0.006830	0.096375	0.000655	1.238617	3.239024	-38.953488
7969	0	0.720072	9.710716	0.114971	0.007202	0.097107	0.001160	1.248141	3.238458	-38.959405
7970	0	0.726190	9.765621	0.161797	0.007259	0.097656	0.001627	1.256616	3.233264	-38.962453
7971	0	0.720152	9.820587	0.261482	0.007202	0.098206	0.002625	1.265657	3.231799	-38.972822
7972	0	0.683354	9.857184	0.235907	0.006834	0.098572	0.002360	1.265126	3.230158	-38.971285
7973	0	0.677257	9.912132	0.256099	0.006775	0.099121	0.002563	1.266032	3.230616	-38.970249
7974	0	0.713059	9.930470	0.169834	0.007136	0.099304	0.001703	1.269630	3.235040	-38.970855
7975	0	0.713879	9.954861	0.194760	0.007141	0.099548	0.001953	1.274039	3.235486	-38.968692
7976	0	0.762194	10.015897	0.175461	0.007625	0.100159	0.001759	1.276560	3.236335	-38.967144
7977	0	0.756877	10.009775	0.182404	0.007568	0.100098	0.001831	1.282423	3.233607	-38.971943
7978	0	0.738040	10.022020	0.217780	0.007385	0.100220	0.002183	1.286076	3.236955	-38.974154
7979	0	0.744258	10.015926	0.230675	0.007446	0.100159	0.002319	1.298218	3.238962	-38.978300
7980	0	0.743542	9.973282	0.289767	0.007439	0.099732	0.002904	1.303084	3.240518	-38.983474
7981	0	0.738313	9.973162	0.274579	0.007385	0.099731	0.002747	1.301684	3.240788	-38.987164
7982	0	0.737606	9.924369	0.261500	0.007380	0.099243	0.002623	1.308011	3.243701	-38.997486
7983	0	0.731789	9.893850	0.121675	0.007324	0.098938	0.001221	1.310194	3.248722	-39.003179
7984	0	0.724676	9.802273	0.084068	0.007250	0.098022	0.000846	1.314149	3.250015	-39.007340
7985	0	0.701348	9.777875	0.048266	0.007019	0.097778	0.000488	1.318415	3.254168	-39.016336
7986	0	0.694203	9.716832	0.028415	0.006947	0.097168	0.000294	1.327582	3.257184	-39.018955
7987	0	0.676902	9.661912	0.047781	0.006775	0.096619	0.000488	1.337841	3.261817	-39.025522
7988	0	0.694753	9.643641	0.119624	0.006946	0.096437	0.001200	1.339652	3.257225	-39.031670
7989	0	0.683568	9.619155	0.164088	0.006836	0.096191	0.001648	1.345726	3.255229	-39.040577
7990	0	0.695386	9.582563	0.192882	0.006957	0.095825	0.001939	1.355191	3.256765	-39.054955
7991	0	0.707143	9.552075	0.115249	0.007080	0.095520	0.001160	1.361378	3.264784	-39.064876
7992	0	0.705755	9.527722	0.132335	0.007062	0.095277	0.001328	1.364164	3.267761	-39.070900
7993	0	0.713755	9.533722	0.091096	0.007141	0.095337	0.000916	1.367217	3.269659	-39.084115
7994	0	0.688672	9.509296	-0.013644	0.006889	0.095093	-0.000132	1.371067	3.270534	-39.087295
7995	0	0.689661	9.539797	-0.018747	0.006897	0.095398	-0.000183	1.374272	3.268652	-39.088472
7996	0	0.695272	9.533728	0.053058	0.006957	0.095337	0.000540	1.383094	3.271461	-39.094309
7997	0	0.714149	9.594728	0.041828	0.007141	0.095947	0.000427	1.391691	3.268645	-39.095018
7998	0	0.744448	9.661884	0.150340	0.007446	0.096619	0.001507	1.393639	3.268475	-39.092346
7999	0	0.744307	9.722944	0.218869	0.007446	0.097229	0.002197	1.401456	3.269946	-39.101238
8000	0	0.725604	9.741225	0.174607	0.007257	0.097412	0.001752	1.406271	3.268132	-39.105266
8001	0	0.737849	9.808409	0.158182	0.007385	0.098083	0.001587	1.410305	3.273680	-39.103002
8002	0	0.718491	9.851206	0.175096	0.007188	0.098512	0.001760	1.418080	3.274737	-39.106004
8003	0	0.725566	9.869445	0.115548	0.007263	0.098694	0.001160	1.420905	3.281102	-39.107340
8004	0	0.663862	9.936619	0.083691	0.006638	0.099366	0.000846	1.429264	3.277526	-39.106517
8005	0	0.670743	9.979302	0.108927	0.006714	0.099792	0.001099	1.437859	3.282505	-39.114572
8006	0	0.712347	9.991593	0.223401	0.007128	0.099916	0.002239	1.441826	3.285051	-39.116232
8007	0	0.720375	10.015870	0.176285	0.007202	0.100159	0.001770	1.447813	3.280850	-39.121331
8008	0	0.738066	9.991531	0.278478	0.007388	0.099915	0.002792	1.454229	3.287109	-39.126754
8009	0	0.731710	10.003725	0.231473	0.007324	0.100037	0.002319	1.457231	3.292937	-39.132244
8010	0	0.693911	9.985495	0.224151	0.006944	0.099854	0.002249	1.463381	3.295842	-39.136698
8011	0	0.707753	9.954859	0.182721	0.007080	0.099548	0.001831	1.465480	3.296409	-39.144758
8012	0	0.706823	9.930470	0.108429	0.007074	0.099304	0.001090	1.469960	3.301064	-39.149987
8013	0	0.695621	9.851098	0.102728	0.006958	0.098511	0.001038	1.479575	3.300701	-39.159614
8014	0	0.713498	9.802266	0.052179	0.007137	0.098022	0.000528	1.484991	3.300957	-39.165075
8015	0	0.756278	9.765686	0.163747	0.007568	0.097656	0.001648	1.495209	3.305069	-39.166527
8016	0	0.743081	9.704724	0.113179	0.007435	0.097047	0.001139	1.501147	3.307397	-39.170793
8017	0	0.725849	9.686322	0.139843	0.007263	0.096863	0.001404	1.505085	3.310522	-39.180683
8018	0	0.737311	9.649685	0.114285	0.007376	0.096497	0.001148	1.509144	3.311165	-39.187374
8019	0	0.670770	9.619185	0.109713	0.006714	0.096191	0.001099	1.508617	3.316060	-39.198757
8020	0	0.694676	9.576401	0.005401	0.006945	0.095764	0.000057	1.510192	3.311037	-39.206360
8021	0	0.689039	9.576462	-0.019059	0.006897	0.095764	-0.000183	1.516993	3.316398	-39.213191
8022	0	0.693994	9.546030	0.028446	0.006945	0.095460	0.000290	1.521281	3.319541	-39.221461
8023	0	0.713932	9.552017	0.036197	0.007141	0.095520	0.000366	1.523944	3.319140	-39.232408
8024	0	0.682730	9.533730	0.065748	0.006832	0.095337	0.000663	1.528348	3.322473	-39.234120
8025	0	0.683448	9.576426	-0.000795	0.006836	0.095764	0.000000	1.535684	3.321689	-39.238107
8026	0	0.683218	9.582523	0.101782	0.006832	0.095825	0.001021	1.537690	3.319137	-39.246920
8027	0	0.683818	9.631336	0.060296	0.006836	0.096313	0.000610	1.544225	3.313954	-39.252016
8028	0	0.653710	9.667860	0.108043	0.006535	0.096679	0.001083	1.545593	3.308500	-39.255079
8029	0	0.701645	9.722919	0.005908	0.007019	0.097229	0.000061	1.545842	3.309077	-39.256507
8030	0	0.713008	9.765664	-0.000532	0.007135	0.097656	-0.000005	1.544563	3.312857	-39.257045
8031	0	0.701608	9.796167	0.048193	0.007019	0.097961	0.000488	1.549779	3.313785	-39.264426
8032	0	0.700626	9.857223	0.071612	0.007012	0.098572	0.000719	1.551241	3.318409	-39.262545
8033	0	0.701453	9.869421	0.140078	0.007019	0.098694	0.001404	1.552740	3.321147	-39.269406
8034	0	0.736824	9.936579	0.151906	0.007376	0.099365	0.001519	1.550640	3.327321	-39.272179
8035	0	0.720183	9.948729	0.152865	0.007202	0.099487	0.001526	1.545294	3.325228	-39.275850
8036	0	0.726154	9.960850	0.238406	0.007262	0.099608	0.002385	1.544213	3.323612	-39.284179
8037	0	0.713655	9.997589	0.122254	0.007141	0.099976	0.001221	1.540062	3.326345	-39.287503
8038	0	0.706749	9.979270	0.110132	0.007071	0.099792	0.001101	1.537926	3.327330	-39.297346
8039	0	0.719683	9.973179	0.116302	0.007202	0.099731	0.001160	1.532027	3.330932	-39.300787
8040	0	0.712850	9.967048	0.104503	0.007130	0.099670	0.001043	1.527763	3.329744	-39.309173
8041	0	0.695918	9.924314	0.103242	0.006958	0.099243	0.001038	1.531584	3.325847	-39.313288
8042	0	0.702142	9.905909	0.090338	0.007021	0.099059	0.000905	1.531079	3.322741	-39.322383
8043	0	0.701495	9.875524	0.146006	0.007019	0.098755	0.001465	1.534487	3.324961	-39.325333
8044	0	0.694395	9.808391	0.145284	0.006949	0.098083	0.001454	1.533824	3.328821	-39.343021
8045	0	0.701874	9.771733	0.195212	0.007019	0.097717	0.001953	1.532819	3.326666	-39.348917
8046	0	0.677142	9.722914	0.073526	0.006774	0.097229	0.000730	1.523729	3.327077	-39.358860
8047	0	0.677083	9.686308	-0.005880	0.006775	0.096863	-0.000061	1.518846	3.329258	-39.371767
8048	0	0.651922	9.655785	-0.041618	0.006522	0.096558	-0.000423	1.508128	3.330190	-39.377182
8049	0	0.646751	9.613054	-0.042377	0.006470	0.096130	-0.000427	1.501898	3.330242	-39.381092
8050	0	0.670646	9.570329	0.025646	0.006709	0.095703	0.000251	1.492987	3.330818	-39.388408
8051	0	0.689770	9.576411	-0.000255	0.006897	0.095764	0.000000	1.493856	3.327313	-39.394191
8052	0	0.708177	9.539694	0.036118	0.007081	0.095397	0.000360	1.490925	3.323842	-39.399205
8053	0	0.719999	9.582540	0.085020	0.007202	0.095825	0.000854	1.493966	3.323854	-39.398630
8054	0	0.689187	9.588625	0.078445	0.006892	0.095886	0.000784	1.491195	3.321663	-39.405523
8055	0	0.695765	9.600832	0.048989	0.006958	0.096008	0.000488	1.487275	3.319528	-39.403513
8056	0	0.683673	9.655750	-0.011435	0.006835	0.096558	-0.000119	1.479600	3.314916	-39.404576
8057	0	0.714369	9.667950	0.024442	0.007141	0.096680	0.000244	1.477516	3.309353	-39.400187
8058	0	0.708438	9.710602	-0.005751	0.007085	0.097106	-0.000061	1.471386	3.307316	-39.402321
8059	0	0.708344	9.722876	0.042801	0.007080	0.097229	0.000427	1.468348	3.300727	-39.407869
8060	0	0.733240	9.789927	0.092249	0.007331	0.097899	0.000916	1.459360	3.296399	-39.409117
8061	0	0.720560	9.832738	0.158731	0.007202	0.098328	0.001587	1.456766	3.289800	-39.413369
8062	0	0.709128	9.869247	0.195788	0.007087	0.098693	0.001953	1.449285	3.281964	-39.414593
8063	0	0.726588	9.912088	0.134404	0.007263	0.099121	0.001343	1.445749	3.276256	-39.417521
8064	0	0.721036	9.936395	0.068475	0.007207	0.099364	0.000673	1.430359	3.269653	-39.426603
8065	0	0.683525	9.954827	0.141180	0.006836	0.099548	0.001404	1.419044	3.267858	-39.431596
8066	0	0.714101	9.954722	0.075222	0.007139	0.099547	0.000748	1.411896	3.263187	-39.430708
8067	0	0.708429	9.954800	0.085955	0.007080	0.099548	0.000854	1.403992	3.255709	-39.437922
8068	0	0.690387	9.979150	0.172318	0.006905	0.099792	0.001719	1.396691	3.253965	-39.437079
8069	0	0.708399	9.960905	0.152877	0.007080	0.099609	0.001526	1.391124	3.246842	-39.448827
8070	0	0.708922	9.924201	0.159727	0.007088	0.099242	0.001592	1.382731	3.242479	-39.453721
8071	0	0.713749	9.906022	0.189754	0.007141	0.099060	0.001892	1.374153	3.244082	-39.466428
8072	0	0.744278	9.863247	0.111192	0.007439	0.098633	0.001109	1.368681	3.236644	-39.472101
8073	0	0.751113	9.844940	0.061273	0.007507	0.098450	0.000610	1.363568	3.229469	-39.489213
8074	0	0.726920	9.771630	0.098887	0.007270	0.097716	0.000980	1.351289	3.227549	-39.504244
8075	0	0.707115	9.741276	-0.005950	0.007080	0.097412	-0.000061	1.347189	3.235202	-39.519726
8076	0	0.700136	9.698576	0.061788	0.007001	0.096986	0.000613	1.339294	3.231905	-39.537151
8077	0	0.708118	9.661855	0.097905	0.007080	0.096619	0.000977	1.334462	3.227952	-39.536752
8078	0	0.714629	9.637328	0.055986	0.007143	0.096374	0.000554	1.325284	3.221301	-39.551174
8079	0	0.701945	9.600823	0.067795	0.007019	0.096008	0.000671	1.315310	3.218097	-39.564399
8080	0	0.701685	9.582437	0.105265	0.007019	0.095824	0.001050	1.310270	3.218057	-39.567847
8081	0	0.671534	9.570301	0.024932	0.006714	0.095703	0.000244	1.302034	3.213571	-39.573777
8082	0	0.665862	9.539676	0.038271	0.006656	0.095397	0.000376	1.291633	3.207338	-39.578924
8083	0	0.665429	9.564199	0.000598	0.006653	0.095642	0.000000	1.282497	3.202875	-39.583504
8084	0	0.671566	9.570218	-0.023065	0.006716	0.095702	-0.000233	1.277861	3.200132	-39.598678
8085	0	0.677709	9.594711	-0.012049	0.006775	0.095947	-0.000122	1.273993	3.194759	-39.609121
8086	0	0.702422	9.631241	0.073694	0.007023	0.096313	0.000735	1.270275	3.190489	-39.607088
8087	0	0.763052	9.655749	0.098079	0.007629	0.096558	0.000977	1.263322	3.186453	-39.613574
8088	0	0.720553	9.698375	0.135384	0.007204	0.096984	0.001350	1.257196	3.182020	-39.619765
8089	0	0.732279	9.747322	0.219856	0.007324	0.097473	0.002197	1.253754	3.181032	-39.624273
8090	0	0.732041	9.808337	0.111151	0.007320	0.098083	0.001101	1.239080	3.178343	-39.629329
8091	0	0.696063	9.832742	0.171049	0.006958	0.098328	0.001709	1.235494	3.172585	-39.635623
8092	0	0.732891	9.863180	0.086446	0.007329	0.098632	0.000857	1.225351	3.169972	-39.640850
8093	0	0.750663	9.912115	0.073258	0.007507	0.099121	0.000732	1.223032	3.167981	-39.648722
8094	0	0.756828	9.930308	0.134439	0.007566	0.099303	0.001343	1.219262	3.163151	-39.652648
8095	0	0.744707	9.979241	0.164853	0.007446	0.099792	0.001648	1.216761	3.159547	-39.653220
8096	0	0.720165	9.973052	0.256748	0.007203	0.099730	0.002564	1.211360	3.158533	-39.657279
8097	0	0.720832	9.973105	0.243926	0.007202	0.099731	0.002441	1.211869	3.148748	-39.661312
8098	0	0.752157	9.966918	0.262219	0.007519	0.099669	0.002620	1.206989	3.142854	-39.669743
8099	0	0.726284	9.954839	0.244044	0.007263	0.099548	0.002441	1.206229	3.140537	-39.670088
8100	0	0.725998	9.918225	0.225822	0.007262	0.099182	0.002256	1.202254	3.140415	-39.673553
8101	0	0.708013	9.875486	0.103951	0.007080	0.098755	0.001038	1.197999	3.137572	-39.684811
8102	0	0.714256	9.869280	0.048999	0.007141	0.098693	0.000491	1.197249	3.133049	-39.693032
8103	0	0.726436	9.838860	0.073037	0.007263	0.098389	0.000732	1.197524	3.128839	-39.699959
8104	0	0.738454	9.783867	0.127134	0.007387	0.097838	0.001277	1.202040	3.129116	-39.706056
8105	0	0.702323	9.735081	0.134036	0.007019	0.097351	0.001343	1.202770	3.121399	-39.712140
8106	0	0.690236	9.710616	0.158022	0.006905	0.097106	0.001581	1.201947	3.121288	-39.717775
8107	0	0.701940	9.643547	0.219941	0.007019	0.096436	0.002197	1.197600	3.118118	-39.721010
8108	0	0.714002	9.631261	0.116332	0.007141	0.096313	0.001163	1.195647	3.116609	-39.728649
8109	0	0.707868	9.570327	0.091067	0.007080	0.095703	0.000916	1.199404	3.115456	-39.735092
8110	0	0.744138	9.564217	0.005279	0.007442	0.095642	0.000051	1.194684	3.113899	-39.743602
8111	0	0.702089	9.558091	0.048982	0.007019	0.095581	0.000488	1.190880	3.108864	-39.753386
8112	0	0.683907	9.539697	-0.006179	0.006839	0.095397	-0.000058	1.193369	3.105716	-39.759287
8113	0	0.677605	9.558101	0.097287	0.006775	0.095581	0.000977	1.195803	3.101508	-39.767988
8114	0	0.732714	9.558011	0.126791	0.007326	0.095580	0.001274	1.201420	3.097503	-39.771569
8115	0	0.689849	9.594720	0.140062	0.006897	0.095947	0.001404	1.203339	3.092919	-39.772215
8116	0	0.763145	9.655673	0.133576	0.007632	0.096557	0.001336	1.201909	3.091104	-39.771651
8117	0	0.677234	9.649676	0.122061	0.006775	0.096497	0.001221	1.200237	3.091375	-39.772175
8118	0	0.695183	9.722907	0.060350	0.006952	0.097229	0.000609	1.205352	3.089088	-39.779522
8119	0	0.708084	9.729002	0.054272	0.007080	0.097290	0.000549	1.211206	3.085326	-39.792319
8120	0	0.708258	9.777828	0.107864	0.007081	0.097778	0.001085	1.217054	3.080687	-39.794749
8121	0	0.714527	9.826633	0.066726	0.007141	0.098267	0.000671	1.219930	3.072995	-39.799225
8122	0	0.690459	9.869297	0.206314	0.006905	0.098693	0.002067	1.222097	3.070245	-39.804230
8123	0	0.702036	9.899908	0.243521	0.007019	0.098999	0.002441	1.227235	3.065979	-39.818623
8124	0	0.720353	9.906024	0.260584	0.007204	0.099060	0.002611	1.231729	3.063787	-39.819052
8125	0	0.701657	9.930447	0.286517	0.007019	0.099304	0.002869	1.233764	3.063936	-39.826772
8126	0	0.737534	9.967081	0.242990	0.007380	0.099670	0.002434	1.236315	3.065987	-39.836120
8127	0	0.756809	9.954845	0.176498	0.007568	0.099548	0.001770	1.240085	3.063505	-39.843025
8128	0	0.750590	9.948739	0.114478	0.007506	0.099487	0.001149	1.243372	3.061252	-39.845034
8129	0	0.713432	9.948786	0.127619	0.007141	0.099487	0.001282	1.247910	3.066262	-39.847271
8130	0	0.742663	9.924464	0.150648	0.007432	0.099244	0.001514	1.255247	3.069631	-39.851974
8131	0	0.738460	9.875505	0.194709	0.007385	0.098755	0.001953	1.260267	3.067589	-39.861447
8132	0	0.707560	9.838901	0.272873	0.007078	0.098389	0.002734	1.264634	3.067839	-39.871662
8133	0	0.725929	9.808393	0.261905	0.007263	0.098083	0.002625	1.268911	3.069672	-39.882834
8134	0	0.730947	9.783987	0.218354	0.007316	0.097839	0.002186	1.269475	3.074142	-39.891193
8135	0	0.726145	9.741228	0.158414	0.007263	0.097412	0.001587	1.270636	3.073365	-39.903544
8136	0	0.714095	9.686255	0.060095	0.007137	0.096863	0.000605	1.272826	3.066113	-39.917133
8137	0	0.671388	9.686281	0.023714	0.006714	0.096863	0.000244	1.279179	3.063212	-39.915896
8138	0	0.670955	9.625276	0.064480	0.006713	0.096252	0.000657	1.291864	3.064328	-39.921877
8139	0	0.652600	9.631383	0.029521	0.006531	0.096313	0.000305	1.301791	3.067080	-39.923923
8140	0	0.664104	9.582546	0.094585	0.006643	0.095825	0.000957	1.312722	3.066935	-39.931658
8141	0	0.689768	9.582528	0.102499	0.006897	0.095825	0.001038	1.326144	3.063288	-39.931653
8142	0	0.726126	9.613062	0.094766	0.007264	0.096130	0.000951	1.327932	3.063884	-39.936947
8143	0	0.738130	9.588659	0.152262	0.007385	0.095886	0.001526	1.329874	3.065790	-39.948432
8144	0	0.694571	9.637483	0.078030	0.006949	0.096375	0.000787	1.335564	3.067318	-39.957475
8145	0	0.683338	9.631367	0.036197	0.006836	0.096313	0.000366	1.338770	3.067513	-39.962875
8146	0	0.688414	9.680224	-0.026039	0.006891	0.096802	-0.000253	1.346086	3.073084	-39.966335
8147	0	0.707379	9.686323	-0.025126	0.007080	0.096863	-0.000244	1.352770	3.077677	-39.966426
8148	0	0.718797	9.716903	0.089487	0.007189	0.097169	0.000900	1.357419	3.075848	-39.965230
8149	0	0.701458	9.777884	0.169775	0.007019	0.097778	0.001709	1.368884	3.078266	-39.959545
8150	0	0.773936	9.814486	0.143303	0.007742	0.098145	0.001442	1.377403	3.078419	-39.966259
8151	0	0.725906	9.838922	0.230881	0.007263	0.098389	0.002319	1.387951	3.080389	-39.965430
8152	0	0.719215	9.887824	0.247127	0.007194	0.098878	0.002481	1.396771	3.079235	-39.970119
8153	0	0.713927	9.875515	0.219111	0.007141	0.098755	0.002197	1.402097	3.078551	-39.976841
8154	0	0.713736	9.912111	0.212202	0.007137	0.099121	0.002123	1.401227	3.075687	-39.981009
8155	0	0.726168	9.942652	0.127101	0.007263	0.099426	0.001282	1.411798	3.074578	-39.977719
8156	0	0.707327	9.936549	0.082714	0.007076	0.099365	0.000833	1.416147	3.075169	-39.983490
8157	0	0.689246	9.930459	0.115343	0.006897	0.099304	0.001160	1.421518	3.077536	-39.987682
8158	0	0.700758	9.906034	0.168708	0.007010	0.099060	0.001696	1.429531	3.076924	-39.995932
8159	0	0.738528	9.924338	0.212631	0.007385	0.099243	0.002136	1.439191	3.074067	-39.994487
8160	0	0.701170	9.887758	0.204687	0.007018	0.098877	0.002055	1.446993	3.078618	-40.004004
8161	0	0.695092	9.875560	0.261642	0.006958	0.098755	0.002625	1.454523	3.084033	-40.010535
8162	0	0.712390	9.845102	0.137636	0.007127	0.098451	0.001387	1.464438	3.084562	-40.017738
8163	0	0.737937	9.777885	0.090668	0.007385	0.097778	0.000916	1.472679	3.088567	-40.026379
8164	0	0.718528	9.753451	-0.002265	0.007190	0.097534	-0.000018	1.475935	3.090841	-40.040085
8165	0	0.713041	9.698568	0.054421	0.007141	0.096985	0.000549	1.480078	3.100619	-40.039667
8166	0	0.730108	9.704695	0.004149	0.007302	0.097047	0.000051	1.488920	3.099148	-40.040569
8167	0	0.695286	9.649702	0.078494	0.006958	0.096497	0.000793	1.497264	3.102397	-40.042395
8168	0	0.743287	9.661899	0.119464	0.007436	0.096619	0.001204	1.505975	3.102992	-40.048089
8169	0	0.719457	9.607003	0.170187	0.007202	0.096069	0.001709	1.512418	3.109198	-40.055849
8170	0	0.699761	9.594864	0.095806	0.007003	0.095948	0.000962	1.515700	3.112585	-40.050820
8171	0	0.683339	9.600850	0.054689	0.006836	0.096008	0.000549	1.516711	3.112742	-40.055303
8172	0	0.676252	9.600878	0.023280	0.006769	0.096008	0.000238	1.521364	3.117729	-40.063786
8173	0	0.676974	9.600864	-0.061442	0.006775	0.096008	-0.000610	1.524278	3.120908	-40.066370
8174	0	0.676358	9.631352	-0.037791	0.006764	0.096313	-0.000375	1.526207	3.119020	-40.068341
8175	0	0.720142	9.637459	0.036048	0.007202	0.096375	0.000366	1.531160	3.116977	-40.075634
8176	0	0.720090	9.698484	0.028349	0.007200	0.096985	0.000293	1.540234	3.113272	-40.078688
8177	0	0.683521	9.722915	0.151987	0.006836	0.097229	0.001526	1.545552	3.111264	-40.078997
8178	0	0.689288	9.765654	0.181148	0.006895	0.097656	0.001819	1.552146	3.110976	-40.080712
8179	0	0.737856	9.802298	0.146356	0.007385	0.098022	0.001465	1.551831	3.115948	-40.085957
8180	0	0.712900	9.820643	0.139589	0.007127	0.098207	0.001401	1.555874	3.110523	-40.089754
8181	0	0.713739	9.857206	0.103620	0.007141	0.098572	0.001038	1.555618	3.111981	-40.091437
8182	0	0.694729	9.875510	0.085116	0.006950	0.098755	0.000852	1.554332	3.112687	-40.094111
8183	0	0.707368	9.899953	0.097147	0.007080	0.098999	0.000977	1.558406	3.117203	-40.097079
8184	0	0.724449	9.912258	0.156763	0.007250	0.099122	0.001576	1.566742	3.120504	-40.098720
8185	0	0.695393	9.912150	0.170184	0.006958	0.099121	0.001709	1.573083	3.122358	-40.102928
8186	0	0.712964	9.942654	0.236241	0.007133	0.099426	0.002365	1.574209	3.122901	-40.105998
8187	0	0.726032	9.924339	0.237988	0.007263	0.099243	0.002380	1.572727	3.123426	-40.115514
8188	0	0.749302	9.936590	0.231358	0.007501	0.099365	0.002317	1.575323	3.129368	-40.114258
8189	0	0.713898	9.893822	0.188818	0.007141	0.098938	0.001892	1.577771	3.128996	-40.123974
8190	0	0.725534	9.875510	0.090754	0.007258	0.098755	0.000907	1.575150	3.129673	-40.127873
8191	0	0.677417	9.857179	0.061574	0.006775	0.098572	0.000610	1.566951	3.127627	-40.133974
8192	0	0.670554	9.796090	0.044006	0.006712	0.097960	0.000438	1.562262	3.132219	-40.136048
8193	0	0.665101	9.771743	0.066835	0.006653	0.097717	0.000671	1.563808	3.131415	-40.148027
8194	0	0.701405	9.765637	0.072109	0.007015	0.097656	0.000726	1.567332	3.129885	-40.151864
8195	0	0.713557	9.722945	0.121763	0.007141	0.097229	0.001221	1.569130	3.133538	-40.147427
8196	0	0.694626	9.674078	0.121099	0.006947	0.096741	0.001214	1.570721	3.130995	-40.160015
8197	0	0.689814	9.661860	0.127919	0.006897	0.096619	0.001282	1.571757	3.126723	-40.163343
8198	0	0.720378	9.655668	0.121525	0.007204	0.096557	0.001215	1.569311	3.124162	-40.170550
8199	0	0.689441	9.606952	0.011880	0.006897	0.096069	0.000122	1.571244	3.124259	-40.170515
8200	0	0.683131	9.588615	-0.006584	0.006830	0.095886	-0.000068	1.567030	3.119990	-40.178271
8201	0	0.670653	9.600881	-0.042894	0.006714	0.096008	-0.000427	1.567178	3.125786	-40.182130
8202	0	0.694082	9.606947	-0.000434	0.006943	0.096069	-0.000004	1.565796	3.125096	-40.188287
8203	0	0.707972	9.625247	0.024269	0.007080	0.096252	0.000244	1.565559	3.122561	-40.194166
8204	0	0.713975	9.649665	0.103032	0.007140	0.096497	0.001034	1.567717	3.120124	-40.201725
8205	0	0.732612	9.686265	0.134247	0.007324	0.096863	0.001343	1.566114	3.114962	-40.213640
8206	0	0.690063	9.673968	0.128304	0.006900	0.096740	0.001281	1.561488	3.111119	-40.219867
8207	0	0.695249	9.729036	0.104431	0.006958	0.097290	0.001038	1.551637	3.114713	-40.227996
8208	0	0.688064	9.765654	0.105632	0.006886	0.097656	0.001051	1.543413	3.117545	-40.233743
8209	0	0.689850	9.771715	0.049373	0.006897	0.097717	0.000488	1.534968	3.112788	-40.243978
8210	0	0.677627	9.808264	0.055990	0.006778	0.098083	0.000560	1.533055	3.111611	-40.243493
8211	0	0.707714	9.844992	0.134243	0.007080	0.098450	0.001343	1.531506	3.112112	-40.255363
8212	0	0.713362	9.881598	0.109745	0.007134	0.098816	0.001098	1.529881	3.110135	-40.258872
8213	0	0.695656	9.918226	0.146302	0.006958	0.099182	0.001465	1.530067	3.108902	-40.259761
8214	0	0.677567	9.912077	0.201101	0.006771	0.099121	0.002010	1.527261	3.100749	-40.268467
8215	0	0.732616	9.924294	0.232258	0.007324	0.099243	0.002319	1.521625	3.095618	-40.274096
8216	0	0.720388	9.936426	0.214663	0.007205	0.099364	0.002142	1.514247	3.094061	-40.279030
8217	0	0.690157	9.936488	0.128451	0.006897	0.099365	0.001282	1.509096	3.085843	-40.286176
8218	0	0.690591	9.918112	0.092365	0.006906	0.099181	0.000920	1.503140	3.082475	-40.302719
8219	0	0.719996	9.893814	0.109925	0.007202	0.098938	0.001099	1.500355	3.082065	-40.310463
8220	0	0.707725	9.887676	0.140828	0.007075	0.098877	0.001405	1.494332	3.076909	-40.315387
8221	0	0.707938	9.832765	0.122339	0.007080	0.098328	0.001221	1.489233	3.074790	-40.323478
8222	0	0.720025	9.808249	0.116887	0.007200	0.098083	0.001164	1.481911	3.071851	-40.329821
8223	0	0.701846	9.777832	0.177237	0.007019	0.097778	0.001770	1.477011	3.069656	-40.339741
8224	0	0.720470	9.759390	0.159284	0.007200	0.097594	0.001591	1.472475	3.061493	-40.353848
8225	0	0.696141	9.698457	0.146781	0.006958	0.096985	0.001465	1.466949	3.054545	-40.362486
8226	0	0.689904	9.661792	0.050182	0.006903	0.096618	0.000494	1.455618	3.055885	-40.375067
8227	0	0.707932	9.661872	-0.030018	0.007080	0.096619	-0.000305	1.447603	3.053713	-40.382426
8228	0	0.665084	9.631253	0.007228	0.006651	0.096313	0.000071	1.443620	3.050809	-40.391829
8229	0	0.683704	9.631340	0.000145	0.006836	0.096313	0.000000	1.439905	3.046469	-40.400341
8230	0	0.665430	9.606841	0.024575	0.006655	0.096068	0.000246	1.438290	3.043981	-40.407506
8231	0	0.696026	9.594711	0.097620	0.006958	0.095947	0.000977	1.436752	3.038335	-40.413077
8232	0	0.720786	9.625131	0.146605	0.007206	0.096251	0.001464	1.432223	3.033147	-40.416018
8233	0	0.708009	9.613036	0.048989	0.007080	0.096130	0.000488	1.428465	3.030170	-40.425394
8234	0	0.720626	9.680045	0.074163	0.007202	0.096801	0.000735	1.418898	3.022317	-40.437181
8235	0	0.690257	9.667927	0.067408	0.006897	0.096680	0.000671	1.413595	3.012662	-40.451996
8236	0	0.690774	9.692285	0.012694	0.006907	0.096923	0.000127	1.411685	3.009369	-40.454682
8237	0	0.677602	9.716790	0.042485	0.006775	0.097168	0.000427	1.412731	3.005100	-40.449430
8238	0	0.695770	9.747233	0.066880	0.006960	0.097472	0.000667	1.408359	3.004749	-40.454321
8239	0	0.702320	9.765595	0.195329	0.007019	0.097656	0.001953	1.406301	2.996951	-40.455817
8240	0	0.745435	9.838761	0.177437	0.007454	0.098388	0.001770	1.399139	2.993536	-40.468933
8241	0	0.744634	9.826657	0.177130	0.007446	0.098267	0.001770	1.395774	2.990538	-40.472227
8242	0	0.732162	9.918123	0.232694	0.007324	0.099181	0.002321	1.387350	2.990625	-40.472510
8243	0	0.701611	9.881600	0.195962	0.007019	0.098816	0.001953	1.377907	2.991104	-40.484383
8244	0	0.725652	9.912110	0.111064	0.007257	0.099121	0.001111	1.376243	2.988087	-40.496113
8245	0	0.720260	9.893790	0.098171	0.007202	0.098938	0.000977	1.368248	2.984578	-40.503827
8246	0	0.702132	9.905892	0.032164	0.007019	0.099059	0.000315	1.358343	2.978946	-40.512437
8247	0	0.701871	9.899904	0.116016	0.007019	0.098999	0.001160	1.355890	2.976363	-40.515621
8248	0	0.702219	9.905875	0.116539	0.007018	0.099059	0.001160	1.347387	2.968663	-40.520193
8249	0	0.695967	9.887688	0.201213	0.006958	0.098877	0.002014	1.347723	2.963806	-40.534719
8250	0	0.720641	9.875380	0.262080	0.007205	0.098754	0.002620	1.344736	2.959216	-40.538618
8251	0	0.702323	9.844940	0.201473	0.007019	0.098450	0.002014	1.342196	2.951405	-40.543209
8252	0	0.702683	9.796031	0.202249	0.007027	0.097960	0.002015	1.331498	2.948312	-40.555583
8253	0	0.720332	9.771718	0.073523	0.007202	0.097717	0.000732	1.326139	2.943911	-40.560949
8254	0	0.726288	9.735027	0.067909	0.007265	0.097350	0.000676	1.320857	2.943544	-40.566943
8255	0	0.714112	9.722900	0.018316	0.007141	0.097229	0.000183	1.318872	2.940495	-40.575208
8256	0	0.720098	9.680090	0.042605	0.007202	0.096801	0.000427	1.318249	2.938800	-40.586527
8257	0	0.719921	9.680197	0.024482	0.007202	0.096802	0.000244	1.315487	2.939218	-40.593553
8258	0	0.719433	9.631358	0.085301	0.007195	0.096313	0.000855	1.316428	2.937557	-40.599978
8259	0	0.713790	9.606954	0.146701	0.007141	0.096069	0.001465	1.311904	2.938418	-40.608454
8260	0	0.701100	9.613042	0.122825	0.007012	0.096130	0.001225	1.305417	2.937052	-40.615988
8261	0	0.757322	9.637415	0.146371	0.007568	0.096375	0.001465	1.304785	2.928287	-40.626751
8262	0	0.715058	9.631253	0.121782	0.007151	0.096313	0.001218	1.303017	2.925392	-40.629998
8263	0	0.708016	9.655757	0.146739	0.007080	0.096558	0.001465	1.298046	2.922317	-40.635070
8264	0	0.708221	9.643443	0.079934	0.007080	0.096435	0.000798	1.294889	2.916783	-40.640915
8265	0	0.707533	9.674109	0.109687	0.007080	0.096741	0.001099	1.295118	2.919405	-40.646332
8266	0	0.707031	9.704587	0.182613	0.007070	0.097046	0.001827	1.294550	2.915587	-40.650403
8267	0	0.720375	9.753409	0.152385	0.007202	0.097534	0.001526	1.294916	2.910705	-40.662522
8268	0	0.702564	9.771612	0.194537	0.007022	0.097716	0.001948	1.296485	2.903353	-40.669476
8269	0	0.726097	9.820570	0.189346	0.007263	0.098206	0.001892	1.293086	2.902969	-40.671478
8270	0	0.707296	9.838887	0.128149	0.007075	0.098389	0.001284	1.293862	2.902726	-40.668537
8271	0	0.683597	9.851077	0.140140	0.006836	0.098511	0.001404	1.294847	2.899707	-40.668312
8272	0	0.701813	9.881588	0.146149	0.007018	0.098816	0.001459	1.290271	2.896692	-40.671324
8273	0	0.708081	9.881591	0.170633	0.007080	0.098816	0.001709	1.291639	2.892866	-40.668763
8274	0	0.738366	9.881617	0.218861	0.007386	0.098816	0.002192	1.293149	2.892862	-40.675577
8275	0	0.726175	9.930444	0.212990	0.007263	0.099304	0.002136	1.298572	2.891544	-40.683150
8276	0	0.750093	9.912136	0.224188	0.007504	0.099121	0.002245	1.300247	2.891557	-40.687288
8277	0	0.737997	9.918260	0.182684	0.007385	0.099182	0.001831	1.303339	2.894676	-40.686815
8278	0	0.725183	9.893795	0.151904	0.007252	0.098938	0.001517	1.299333	2.891589	-40.691116
8279	0	0.719735	9.869428	0.231565	0.007202	0.098694	0.002319	1.301706	2.894198	-40.698850
8280	0	0.682623	9.832756	0.139789	0.006825	0.098328	0.001396	1.297857	2.890301	-40.704584
8281	0	0.695689	9.820566	0.079181	0.006958	0.098206	0.000793	1.297984	2.888622	-40.701319
8282	0	0.707788	9.765624	0.072390	0.007077	0.097656	0.000729	1.301669	2.884830	-40.703076
8283	0	0.695506	9.722923	0.140262	0.006958	0.097229	0.001404	1.301277	2.885324	-40.708478
8284	0	0.737670	9.729024	0.121323	0.007379	0.097290	0.001218	1.304723	2.884510	-40.717941
8285	0	0.689411	9.704621	0.158021	0.006897	0.097046	0.001587	1.310687	2.884898	-40.721979
8286	0	0.682794	9.680189	0.218137	0.006829	0.096802	0.002183	1.310571	2.883527	-40.732428
8287	0	0.665476	9.667968	0.145670	0.006653	0.096680	0.001465	1.318263	2.878234	-40.737573
8288	0	0.671273	9.643490	0.114022	0.006717	0.096435	0.001143	1.319095	2.879998	-40.735474
8289	0	0.671241	9.625255	0.012054	0.006714	0.096252	0.000122	1.318956	2.878653	-40.741880
8290	0	0.677320	9.619126	0.024011	0.006771	0.096191	0.000240	1.317393	2.873141	-40.743459
8291	0	0.707898	9.613048	0.029774	0.007080	0.096130	0.000305	1.324466	2.871441	-40.744429
8292	0	0.694992	9.625290	0.076760	0.006955	0.096252	0.000778	1.335341	2.874671	-40.741736
8293	0	0.665213	9.643566	0.078548	0.006653	0.096436	0.000793	1.342967	2.872495	-40.743047
8294	0	0.689401	9.698498	0.126234	0.006895	0.096985	0.001266	1.344847	2.870750	-40.747549
8295	0	0.701772	9.704606	0.219454	0.007019	0.097046	0.002197	1.346077	2.869394	-40.758376
8296	0	0.713579	9.722922	0.120689	0.007137	0.097229	0.001215	1.353681	2.868164	-40.767130
8297	0	0.744445	9.771757	0.145539	0.007446	0.097717	0.001465	1.362963	2.867330	-40.768594
8298	0	0.731809	9.777853	0.101477	0.007320	0.097778	0.001019	1.365567	2.867062	-40.766093
8299	0	0.714412	9.796123	0.060683	0.007141	0.097961	0.000610	1.367864	2.860548	-40.772902
8300	0	0.695852	9.832714	0.096050	0.006964	0.098327	0.000969	1.375848	2.863612	-40.773242
8301	0	0.689625	9.863298	0.114933	0.006897	0.098633	0.001160	1.386048	2.861450	-40.776948
8302	0	0.682721	9.887764	0.204362	0.006834	0.098877	0.002054	1.396511	2.866382	-40.779841
8303	0	0.701799	9.899927	0.194453	0.007019	0.098999	0.001953	1.404588	2.864639	-40.785629
8304	0	0.731684	9.893849	0.217134	0.007321	0.098938	0.002179	1.411717	2.866929	-40.791977
8305	0	0.744251	9.881627	0.237777	0.007446	0.098816	0.002380	1.413004	2.868342	-40.790327
8306	0	0.737748	9.887700	0.157453	0.007377	0.098877	0.001581	1.418837	2.864424	-40.797149
8307	0	0.701492	9.875533	0.163881	0.007019	0.098755	0.001648	1.427645	2.866222	-40.797727
8308	0	0.694723	9.906032	0.119245	0.006949	0.099060	0.001202	1.436323	2.865764	-40.800344
8309	0	0.676671	9.832825	0.084838	0.006775	0.098328	0.000854	1.441489	2.872281	-40.810252
8310	0	0.705615	9.790189	0.095835	0.007063	0.097901	0.000964	1.446361	2.877188	-40.815224
8311	0	0.744595	9.790050	0.078264	0.007446	0.097900	0.000793	1.457074	2.874557	-40.816376
8312	0	0.762058	9.759596	0.137238	0.007628	0.097595	0.001382	1.466334	2.880793	-40.820482
8313	0	0.756775	9.753438	0.194554	0.007568	0.097534	0.001953	1.473198	2.878566	-40.827876
8314	0	0.719697	9.698513	0.138688	0.007200	0.096985	0.001389	1.473263	2.879462	-40.831275
8315	0	0.689444	9.698515	0.127366	0.006897	0.096985	0.001282	1.480897	2.879455	-40.838352
8316	0	0.682624	9.631382	0.064594	0.006830	0.096313	0.000655	1.489792	2.881104	-40.849876
8317	0	0.694962	9.631421	0.102613	0.006958	0.096313	0.001038	1.501476	2.888055	-40.856751
8318	0	0.742106	9.631508	0.033553	0.007429	0.096314	0.000342	1.507653	2.894596	-40.859427
8319	0	0.719995	9.619158	0.011616	0.007202	0.096191	0.000122	1.512733	2.894137	-40.869435
8320	0	0.707416	9.613050	0.046761	0.007075	0.096130	0.000476	1.520497	2.892419	-40.874002
8321	0	0.713565	9.649706	0.066049	0.007141	0.096497	0.000671	1.531408	2.895839	-40.885912
8322	0	0.676082	9.631471	0.112971	0.006763	0.096314	0.001138	1.539152	2.895987	-40.881669
8323	0	0.701540	9.661904	0.096409	0.007019	0.096619	0.000977	1.552053	2.897282	-40.882866
8324	0	0.694711	9.686309	0.118991	0.006950	0.096863	0.001195	1.556112	2.898158	-40.887822
8325	0	0.677307	9.686301	0.121398	0.006775	0.096863	0.001221	1.562285	2.897335	-40.890101
8326	0	0.700710	9.722962	0.065317	0.007015	0.097229	0.000657	1.564972	2.903890	-40.891997
8327	0	0.726056	9.741238	0.078360	0.007263	0.097412	0.000793	1.574926	2.903979	-40.892643
8328	0	0.743834	9.796169	0.125423	0.007441	0.097961	0.001262	1.581871	2.903587	-40.887898
8329	0	0.737529	9.784019	0.139837	0.007385	0.097839	0.001404	1.586198	2.912284	-40.890479
8330	0	0.705641	9.838989	0.126482	0.007059	0.098390	0.001270	1.590712	2.912412	-40.895370
8331	0	0.683371	9.857206	0.139466	0.006836	0.098572	0.001404	1.599532	2.912004	-40.894798
8332	0	0.701436	9.887698	0.150470	0.007014	0.098877	0.001507	1.600007	2.908935	-40.905630
8333	0	0.707594	9.899944	0.145643	0.007080	0.098999	0.001465	1.607941	2.910716	-40.912155
8334	0	0.719096	9.881614	0.107835	0.007194	0.098816	0.001081	1.609694	2.910747	-40.916449
8335	0	0.714302	9.899898	0.139691	0.007141	0.098999	0.001404	1.615837	2.905544	-40.911247
8336	0	0.708146	9.893719	0.120224	0.007083	0.098937	0.001206	1.618782	2.904260	-40.915858
8337	0	0.671014	9.887727	0.139944	0.006714	0.098877	0.001404	1.621968	2.905597	-40.913917
8338	0	0.682786	9.887710	0.181522	0.006828	0.098877	0.001822	1.627439	2.903133	-40.911503
8339	0	0.719771	9.851111	0.158396	0.007202	0.098511	0.001587	1.628932	2.905328	-40.920251
8340	0	0.730860	9.826708	0.163955	0.007315	0.098267	0.001641	1.629143	2.909435	-40.924947
8341	0	0.731533	9.808424	0.182696	0.007324	0.098083	0.001831	1.631965	2.916863	-40.932215
8342	0	0.687579	9.741329	0.041603	0.006879	0.097413	0.000419	1.633200	2.917454	-40.932836
8343	0	0.683446	9.735118	0.036458	0.006836	0.097351	0.000366	1.633252	2.916185	-40.937304
8344	0	0.707432	9.710709	0.029807	0.007076	0.097107	0.000301	1.635264	2.915460	-40.937463
8345	0	0.671022	9.680201	0.048839	0.006714	0.096802	0.000488	1.633053	2.916720	-40.953009
8346	0	0.670472	9.674087	0.085012	0.006706	0.096741	0.000854	1.636243	2.915503	-40.960210
8347	0	0.676832	9.637500	0.079055	0.006775	0.096375	0.000793	1.637768	2.920313	-40.973353
8348	0	0.700430	9.643663	0.078341	0.007006	0.096437	0.000787	1.639618	2.918937	-40.982998
8349	0	0.726178	9.625258	0.134024	0.007263	0.096252	0.001343	1.640653	2.917635	-40.987076
8350	0	0.732036	9.637449	0.152204	0.007320	0.096375	0.001520	1.636472	2.914724	-40.987150
8351	0	0.695879	9.655753	0.116196	0.006958	0.096558	0.001160	1.631786	2.910816	-40.989689
8352	0	0.689904	9.631243	0.049437	0.006898	0.096313	0.000492	1.627210	2.906501	-40.993586
8353	0	0.653079	9.680176	0.054900	0.006531	0.096802	0.000549	1.625639	2.903447	-41.002222
8354	0	0.664905	9.692315	0.048368	0.006653	0.096923	0.000487	1.628104	2.904905	-41.004566
8355	0	0.713853	9.716818	0.036086	0.007141	0.097168	0.000366	1.632537	2.904935	-41.004777
8356	0	0.726039	9.741189	0.139274	0.007257	0.097412	0.001392	1.630141	2.898509	-41.011425
8357	0	0.732093	9.747341	0.158593	0.007324	0.097473	0.001587	1.629371	2.899407	-41.011902
8358	0	0.694632	9.771755	0.164632	0.006950	0.097717	0.001645	1.626044	2.901196	-41.015134
8359	0	0.714079	9.820561	0.176906	0.007141	0.098206	0.001770	1.625230	2.898601	-41.013731
8360	0	0.677251	9.844975	0.170926	0.006774	0.098450	0.001706	1.619633	2.897323	-41.014904
8361	0	0.683560	9.851076	0.164845	0.006836	0.098511	0.001648	1.617138	2.894743	-41.014601
8362	0	0.665331	9.863269	0.165023	0.006652	0.098633	0.001649	1.613709	2.890106	-41.014133
8363	0	0.707862	9.851080	0.092047	0.007080	0.098511	0.000916	1.605966	2.888820	-41.019884
8364	0	0.750005	9.875419	0.129130	0.007504	0.098754	0.001291	1.604018	2.889843	-41.020478
8365	0	0.726438	9.899898	0.103298	0.007263	0.098999	0.001038	1.607290	2.885436	-41.029540
8366	0	0.695925	9.863193	0.139278	0.006960	0.098632	0.001394	1.606972	2.883220	-41.042209
8367	0	0.714033	9.893796	0.147027	0.007141	0.098938	0.001465	1.598910	2.881145	-41.042578
8368	0	0.671277	9.850963	0.190797	0.006712	0.098510	0.001903	1.590534	2.877295	-41.050032
8369	0	0.726484	9.814431	0.201883	0.007263	0.098145	0.002014	1.582924	2.872455	-41.061075
8370	0	0.714364	9.808253	0.074529	0.007144	0.098083	0.000741	1.575852	2.869833	-41.062660
8371	0	0.708122	9.747301	0.110291	0.007080	0.097473	0.001099	1.568863	2.865501	-41.067065
8372	0	0.751029	9.759416	0.110773	0.007509	0.097594	0.001106	1.565156	2.861265	-41.068054
8373	0	0.726474	9.747302	0.109966	0.007263	0.097473	0.001099	1.561853	2.856423	-41.079402
8374	0	0.677528	9.692303	0.128477	0.006778	0.096923	0.001284	1.558402	2.856370	-41.081564
8375	0	0.665251	9.716802	0.121860	0.006653	0.097168	0.001221	1.558897	2.853750	-41.083308
8376	0	0.695672	9.655759	0.170702	0.006957	0.096558	0.001704	1.553632	2.851167	-41.090170
8377	0	0.708014	9.674067	0.079922	0.007080	0.096741	0.000793	1.544673	2.848079	-41.098302
8378	0	0.750656	9.631257	0.135421	0.007507	0.096313	0.001353	1.541497	2.845993	-41.105232
8379	0	0.708158	9.619119	0.110757	0.007080	0.096191	0.001099	1.528859	2.841214	-41.115211
8380	0	0.708324	9.655662	0.069182	0.007083	0.096557	0.000689	1.523003	2.837839	-41.123159
8381	0	0.640689	9.637461	0.110065	0.006409	0.096375	0.001099	1.518666	2.836983	-41.129980
8382	0	0.683169	9.680178	0.092072	0.006832	0.096802	0.000919	1.515077	2.834491	-41.134200
8383	0	0.671981	9.680135	0.103735	0.006714	0.096802	0.001038	1.513370	2.824441	-41.138821
8384	0	0.702870	9.686192	0.171055	0.007030	0.096862	0.001708	1.508386	2.823582	-41.137955
8385	0	0.732359	9.722902	0.171074	0.007324	0.097229	0.001709	1.504191	2.821362	-41.141112
8386	0	0.744618	9.747203	0.201829	0.007444	0.097472	0.002017	1.500747	2.816260	-41.146588
8387	0	0.750926	9.777814	0.122361	0.007507	0.097778	0.001221	1.495214	2.810981	-41.152574
8388	0	0.708720	9.814331	0.122848	0.007084	0.098144	0.001226	1.490824	2.804113	-41.153100
8389	0	0.702241	9.808321	0.079905	0.007019	0.098083	0.000793	1.482374	2.797186	-41.148899
8390	0	0.672048	9.832668	0.135397	0.006721	0.098327	0.001353	1.479606	2.794261	-41.151479
8391	0	0.701608	9.863297	0.140734	0.007019	0.098633	0.001404	1.473521	2.794711	-41.154402
8392	0	0.725879	9.863266	0.177584	0.007257	0.098633	0.001777	1.472384	2.789085	-41.160191
8393	0	0.763253	9.869367	0.243875	0.007629	0.098694	0.002441	1.473368	2.782486	-41.170095
8394	0	0.776108	9.893672	0.213094	0.007757	0.098937	0.002131	1.470742	2.775015	-41.178614
8395	0	0.732921	9.857118	0.275458	0.007324	0.098572	0.002747	1.459368	2.766282	-41.180385
8396	0	0.684665	9.869169	0.197702	0.006845	0.098692	0.001968	1.447195	2.761972	-41.185755
8397	0	0.689320	9.869403	0.128779	0.006897	0.098694	0.001282	1.438263	2.763360	-41.184042
8398	0	0.683032	9.857156	0.104976	0.006827	0.098572	0.001049	1.435370	2.756888	-41.191342
8399	0	0.689628	9.802246	0.152936	0.006897	0.098022	0.001526	1.429269	2.754703	-41.197722
8400	0	0.677450	9.808248	0.159130	0.006773	0.098083	0.001594	1.429840	2.749949	-41.204897
8401	0	0.738868	9.777801	0.098128	0.007385	0.097778	0.000977	1.422131	2.742907	-41.214199
8402	0	0.739005	9.759444	0.159338	0.007392	0.097594	0.001595	1.422528	2.742110	-41.219549
8403	0	0.689425	9.710710	0.232048	0.006897	0.097107	0.002319	1.418929	2.742429	-41.227230
8404	0	0.695350	9.710682	0.189547	0.006952	0.097107	0.001894	1.415075	2.738025	-41.231620
8405	0	0.689594	9.692387	0.110149	0.006897	0.096924	0.001099	1.409549	2.736225	-41.236999
8406	0	0.713939	9.698471	0.068552	0.007138	0.096985	0.000676	1.396424	2.731875	-41.238066
8407	0	0.720287	9.661861	-0.023939	0.007202	0.096619	-0.000244	1.388673	2.727911	-41.245605
8408	0	0.720453	9.655654	0.056029	0.007203	0.096557	0.000558	1.383619	2.723112	-41.260999
8409	0	0.750881	9.674058	0.055392	0.007507	0.096741	0.000549	1.376161	2.718324	-41.265617
8410	0	0.720421	9.649561	0.099250	0.007205	0.096496	0.000985	1.365443	2.716272	-41.271778
8411	0	0.708120	9.643545	0.103928	0.007080	0.096436	0.001038	1.361472	2.711919	-41.276597
8412	0	0.702316	9.692263	0.189917	0.007021	0.096923	0.001895	1.354428	2.706331	-41.280524
8413	0	0.708416	9.692352	0.158724	0.007080	0.096924	0.001587	1.352104	2.698509	-41.279781
8414	0	0.739582	9.722782	0.189269	0.007393	0.097228	0.001892	1.349366	2.692059	-41.283664
8415	0	0.720068	9.729012	0.134445	0.007202	0.097290	0.001343	1.345452	2.690785	-41.287398
8416	0	0.725790	9.741215	0.189843	0.007259	0.097412	0.001895	1.339255	2.689535	-41.293351
8417	0	0.713889	9.796157	0.067417	0.007141	0.097961	0.000671	1.334008	2.689104	-41.294932
8418	0	0.725908	9.808342	0.092326	0.007258	0.098083	0.000920	1.328593	2.685310	-41.301551
8419	0	0.677345	9.802252	0.177211	0.006775	0.098022	0.001770	1.324182	2.684020	-41.303088
8420	0	0.713692	9.857181	0.152909	0.007137	0.098572	0.001530	1.322792	2.681451	-41.306631
8421	0	0.726740	9.863240	0.214085	0.007263	0.098633	0.002136	1.315377	2.673582	-41.310267
8422	0	0.721010	9.863187	0.177667	0.007210	0.098632	0.001779	1.315646	2.670211	-41.312154
8423	0	0.725731	9.875540	0.225442	0.007263	0.098755	0.002258	1.318038	2.674062	-41.320100
8424	0	0.707114	9.875466	0.169888	0.007068	0.098755	0.001700	1.317739	2.667045	-41.321232
8425	0	0.732278	9.851084	0.146527	0.007324	0.098511	0.001465	1.315197	2.665708	-41.330626
8426	0	0.719936	9.887695	0.145969	0.007198	0.098877	0.001465	1.319260	2.661506	-41.328379
8427	0	0.701611	9.838891	0.152404	0.007019	0.098389	0.001526	1.319362	2.661907	-41.336257
8428	0	0.725576	9.838875	0.170286	0.007257	0.098389	0.001704	1.318841	2.659778	-41.342160
8429	0	0.737972	9.820613	0.261902	0.007385	0.098206	0.002625	1.323238	2.663259	-41.349419
8430	0	0.736818	9.777974	0.218385	0.007374	0.097779	0.002186	1.323542	2.666869	-41.351415
8431	0	0.726136	9.753433	0.158628	0.007263	0.097534	0.001587	1.322276	2.666012	-41.352034
8432	0	0.738257	9.722894	0.133916	0.007381	0.097229	0.001341	1.322065	2.661650	-41.357596
8433	0	0.708086	9.698481	0.134217	0.007080	0.096985	0.001343	1.320742	2.657712	-41.361056
8434	0	0.653106	9.692295	0.091061	0.006532	0.096923	0.000914	1.322156	2.655403	-41.374394
8435	0	0.701574	9.674096	0.048839	0.007019	0.096741	0.000488	1.320006	2.656274	-41.378941
8436	0	0.676630	9.661881	0.079025	0.006768	0.096619	0.000793	1.321870	2.655552	-41.380086
8437	0	0.707794	9.655781	0.097345	0.007080	0.096558	0.000977	1.323437	2.655032	-41.394280
8438	0	0.713959	9.643539	0.108444	0.007136	0.096436	0.001092	1.330370	2.648158	-41.392290
8439	0	0.720220	9.631348	0.183047	0.007202	0.096313	0.001831	1.329062	2.645113	-41.399550
8440	0	0.750704	9.655671	0.176256	0.007506	0.096557	0.001768	1.333667	2.641316	-41.398350
8441	0	0.719955	9.655790	0.145904	0.007202	0.096558	0.001465	1.338698	2.641396	-41.398879
8442	0	0.695087	9.686292	0.071685	0.006952	0.096863	0.000720	1.340280	2.639989	-41.402936
8443	0	0.695578	9.692402	0.072768	0.006958	0.096924	0.000732	1.344030	2.639631	-41.404643
8444	0	0.689445	9.704577	0.059467	0.006892	0.097046	0.000600	1.348146	2.633933	-41.412011
8445	0	0.726061	9.747338	0.072615	0.007263	0.097473	0.000732	1.353488	2.633909	-41.414932
8446	0	0.749819	9.771762	0.199705	0.007502	0.097717	0.002001	1.355944	2.634928	-41.414405
8447	0	0.744604	9.790073	0.285786	0.007446	0.097900	0.002869	1.366519	2.632268	-41.420462
8448	0	0.744190	9.814498	0.228916	0.007445	0.098145	0.002297	1.374183	2.633280	-41.417642
8449	0	0.726440	9.832766	0.188611	0.007263	0.098328	0.001892	1.379070	2.628878	-41.421170
8450	0	0.713853	9.875432	0.126445	0.007143	0.098754	0.001269	1.382752	2.631080	-41.420159
8451	0	0.677415	9.875495	0.036200	0.006775	0.098755	0.000366	1.385714	2.628944	-41.423193
8452	0	0.707295	9.863327	0.089842	0.007078	0.098633	0.000907	1.393591	2.631975	-41.430161
8453	0	0.719840	9.899937	0.078415	0.007202	0.098999	0.000793	1.402368	2.633284	-41.433088
8454	0	0.688780	9.851096	0.131581	0.006889	0.098511	0.001324	1.409546	2.632072	-41.439352
8455	0	0.719769	9.857226	0.188398	0.007202	0.098572	0.001892	1.416986	2.634269	-41.440774
8456	0	0.713076	9.851101	0.217053	0.007132	0.098511	0.002180	1.426162	2.632235	-41.437573
8457	0	0.701165	9.845036	0.213020	0.007019	0.098450	0.002136	1.431123	2.637891	-41.443735
8458	0	0.742871	9.814578	0.193449	0.007431	0.098145	0.001941	1.436456	2.637621	-41.442974
8459	0	0.738080	9.820595	0.176724	0.007385	0.098206	0.001770	1.437708	2.639848	-41.441804
8460	0	0.724874	9.777874	0.084182	0.007254	0.097778	0.000849	1.443802	2.642569	-41.447371
8461	0	0.701459	9.729036	0.005950	0.007019	0.097290	0.000061	1.443702	2.644826	-41.453764
8462	0	0.718918	9.735133	-0.001682	0.007193	0.097351	-0.000004	1.457031	2.645816	-41.456522
8463	0	0.738044	9.716838	0.041562	0.007385	0.097168	0.000427	1.468784	2.648463	-41.454693
8464	0	0.737655	9.710791	0.112257	0.007375	0.097108	0.001136	1.482440	2.643331	-41.461277
8465	0	0.713538	9.674127	0.176304	0.007141	0.096741	0.001770	1.488493	2.647171	-41.468948
8466	0	0.724670	9.680313	0.119765	0.007251	0.096803	0.001206	1.496761	2.648991	-41.476224
8467	0	0.701286	9.643604	0.127843	0.007019	0.096436	0.001282	1.498643	2.653355	-41.480012
8468	0	0.712884	9.655760	0.133067	0.007128	0.096558	0.001335	1.501898	2.649093	-41.487713
8469	0	0.719887	9.649685	0.103586	0.007202	0.096497	0.001038	1.501942	2.649989	-41.490702
8470	0	0.737532	9.661883	0.011497	0.007378	0.096619	0.000118	1.503924	2.649722	-41.492458
8471	0	0.695616	9.674085	-0.001067	0.006958	0.096741	0.000000	1.514530	2.648826	-41.496000
8472	0	0.689529	9.686266	0.033959	0.006893	0.096863	0.000344	1.518122	2.643292	-41.501493
8473	0	0.665509	9.716790	0.096819	0.006653	0.097168	0.000977	1.526022	2.637625	-41.504793
8474	0	0.695620	9.728972	0.167847	0.006962	0.097289	0.001692	1.539794	2.641247	-41.503837
8475	0	0.732057	9.753457	0.200868	0.007324	0.097534	0.002014	1.544223	2.642579	-41.506752
8476	0	0.743542	9.790073	0.187595	0.007439	0.097900	0.001881	1.547581	2.643429	-41.507578
8477	0	0.732237	9.783959	0.115135	0.007324	0.097839	0.001160	1.555382	2.642600	-41.510025
8478	0	0.707184	9.808387	0.126025	0.007076	0.098083	0.001265	1.558330	2.644781	-41.502342
8479	0	0.683260	9.808381	0.115241	0.006836	0.098083	0.001160	1.564844	2.645695	-41.499913
8480	0	0.694443	9.838914	0.101792	0.006950	0.098389	0.001022	1.567944	2.649631	-41.504067
8481	0	0.683374	9.869411	0.139635	0.006836	0.098694	0.001404	1.574578	2.649205	-41.506402
8482	0	0.713292	9.838903	0.174839	0.007136	0.098389	0.001755	1.580026	2.650233	-41.510191
8483	0	0.732130	9.875534	0.175645	0.007324	0.098755	0.001770	1.593682	2.650654	-41.511432
8484	0	0.785749	9.875663	0.180101	0.007867	0.098756	0.001803	1.594464	2.658568	-41.516964
8485	0	0.719462	9.869451	0.133412	0.007202	0.098694	0.001343	1.602591	2.664320	-41.509112
8486	0	0.700612	9.851159	0.101331	0.007004	0.098512	0.001019	1.607608	2.658608	-41.516150
8487	0	0.732195	9.857194	0.109897	0.007324	0.098572	0.001099	1.605313	2.658277	-41.512928
8488	0	0.700817	9.826703	-0.024876	0.007014	0.098267	-0.000244	1.608637	2.662323	-41.520217
8489	0	0.701646	9.777859	0.090597	0.007019	0.097778	0.000916	1.617836	2.662344	-41.524194
8490	0	0.706646	9.747378	0.058040	0.007074	0.097473	0.000590	1.627592	2.668627	-41.526934
8491	0	0.756518	9.765662	0.133398	0.007568	0.097656	0.001343	1.635526	2.669396	-41.537640
8492	0	0.706972	9.729039	0.144141	0.007073	0.097290	0.001447	1.639609	2.670786	-41.543412
8493	0	0.708170	9.729007	0.206843	0.007080	0.097290	0.002075	1.645448	2.665968	-41.552824
8494	0	0.707785	9.692331	0.144624	0.007083	0.096923	0.001451	1.648430	2.669032	-41.558505
8495	0	0.658853	9.692405	0.067118	0.006592	0.096924	0.000671	1.646516	2.669891	-41.565364
8496	0	0.682626	9.655783	0.067101	0.006829	0.096558	0.000670	1.643771	2.670473	-41.571942
8497	0	0.694915	9.680240	0.018013	0.006958	0.096802	0.000183	1.645393	2.677992	-41.572238
8498	0	0.675487	9.649769	0.053864	0.006757	0.096498	0.000543	1.648136	2.677274	-41.576401
8499	0	0.726022	9.686301	-0.018787	0.007263	0.096863	-0.000183	1.651694	2.677738	-41.575973
8500	0	0.725362	9.686304	0.120803	0.007257	0.096863	0.001210	1.652177	2.678193	-41.583771
8501	0	0.701615	9.698512	0.170611	0.007019	0.096985	0.001709	1.653524	2.678667	-41.583771
8502	0	0.713175	9.722923	0.170091	0.007134	0.097229	0.001702	1.653237	2.678870	-41.579633
8503	0	0.714155	9.704589	0.115779	0.007141	0.097046	0.001160	1.653350	2.675395	-41.586609
8504	0	0.696165	9.741090	0.103269	0.006958	0.097411	0.001033	1.651489	2.668146	-41.582618
8505	0	0.726361	9.741207	0.103873	0.007263	0.097412	0.001038	1.648053	2.664689	-41.585936
8506	0	0.707933	9.783846	-0.030285	0.007080	0.097838	-0.000303	1.645605	2.662594	-41.581718
8507	0	0.689327	9.771756	0.042420	0.006897	0.097717	0.000427	1.647090	2.663913	-41.587685
8508	0	0.712854	9.832805	0.084133	0.007133	0.098328	0.000848	1.652673	2.666689	-41.593487
8509	0	0.695504	9.844998	0.084710	0.006958	0.098450	0.000854	1.659266	2.667157	-41.596839
8510	0	0.707148	9.857205	0.180862	0.007073	0.098572	0.001816	1.665607	2.666435	-41.602704
8511	0	0.744381	9.869399	0.244319	0.007446	0.098694	0.002441	1.661396	2.666460	-41.611591
8512	0	0.737958	9.887683	0.214450	0.007380	0.098877	0.002139	1.653128	2.663490	-41.618332
8513	0	0.720636	9.863244	0.177386	0.007202	0.098633	0.001770	1.646557	2.655679	-41.619996
8514	0	0.702589	9.863190	0.098436	0.007027	0.098632	0.000983	1.643095	2.653616	-41.624522
8515	0	0.714113	9.869385	0.030284	0.007141	0.098694	0.000305	1.643640	2.650564	-41.622892
8516	0	0.677209	9.832681	0.024067	0.006774	0.098327	0.000239	1.640054	2.649720	-41.632018
8517	0	0.744743	9.826653	0.036144	0.007446	0.098267	0.000366	1.643544	2.645384	-41.632365
8518	0	0.738690	9.796052	0.163554	0.007387	0.097960	0.001637	1.643615	2.642763	-41.641460
8519	0	0.738084	9.796184	0.176523	0.007385	0.097961	0.001770	1.647132	2.644976	-41.641388
8520	0	0.719222	9.771741	0.199874	0.007193	0.097717	0.002004	1.650818	2.642495	-41.638861
8521	0	0.695472	9.741239	0.140092	0.006958	0.097412	0.001404	1.652158	2.643405	-41.645768
8522	0	0.712895	9.710727	0.121935	0.007134	0.097107	0.001214	1.643766	2.646939	-41.656048
8523	0	0.714186	9.692377	0.024712	0.007141	0.096924	0.000244	1.638137	2.643048	-41.663484
8524	0	0.702213	9.698375	0.006960	0.007020	0.096984	0.000067	1.632688	2.637524	-41.667479
8525	0	0.713779	9.667994	-0.005675	0.007141	0.096680	-0.000061	1.625436	2.638411	-41.670812
8526	0	0.707088	9.649670	-0.005355	0.007072	0.096497	-0.000053	1.623482	2.637223	-41.673023
8527	0	0.695987	9.674059	0.067121	0.006958	0.096741	0.000671	1.621676	2.632039	-41.674726
8528	0	0.714143	9.673995	0.103722	0.007144	0.096740	0.001037	1.618951	2.632088	-41.675710
8529	0	0.677162	9.674096	0.067101	0.006775	0.096741	0.000671	1.617329	2.632984	-41.681278
8530	0	0.688807	9.698500	0.091728	0.006890	0.096985	0.000915	1.612218	2.632659	-41.679179
8531	0	0.726319	9.704589	0.055068	0.007263	0.097046	0.000549	1.608669	2.629697	-41.678571
8532	0	0.719770	9.722836	0.037363	0.007202	0.097228	0.000369	1.601361	2.631981	-41.681450
8533	0	0.708157	9.710681	0.024906	0.007080	0.097107	0.000244	1.593497	2.627233	-41.681137
8534	0	0.726336	9.771654	0.019036	0.007266	0.097716	0.000193	1.593996	2.627314	-41.687232
8535	0	0.708418	9.765597	0.085293	0.007080	0.097656	0.000854	1.593886	2.619525	-41.690690
8536	0	0.708724	9.777737	0.213371	0.007088	0.097777	0.002132	1.590433	2.617112	-41.687227
8537	0	0.714416	9.814436	0.231731	0.007141	0.098145	0.002319	1.590791	2.610617	-41.687504
8538	0	0.757858	9.814321	0.225442	0.007574	0.098144	0.002254	1.587668	2.602461	-41.697510
8539	0	0.745080	9.863235	0.177680	0.007446	0.098633	0.001770	1.577810	2.594270	-41.690559
8540	0	0.721291	9.850955	0.099817	0.007211	0.098510	0.000990	1.566198	2.588791	-41.687408
8541	0	0.726394	9.899895	0.019026	0.007263	0.098999	0.000183	1.555957	2.584967	-41.684374
8542	0	0.695889	9.887599	0.044411	0.006959	0.098876	0.000441	1.549801	2.582046	-41.685262
8543	0	0.707860	9.851084	0.067300	0.007080	0.098511	0.000671	1.545877	2.580779	-41.684744
8544	0	0.708256	9.863232	0.134856	0.007076	0.098633	0.001346	1.540503	2.570506	-41.677951
8545	0	0.763437	9.875451	0.207453	0.007629	0.098755	0.002075	1.539176	2.561800	-41.678332
8546	0	0.763760	9.838781	0.231781	0.007639	0.098388	0.002317	1.536535	2.560473	-41.685289
8547	0	0.732671	9.814433	0.268601	0.007324	0.098145	0.002686	1.533741	2.554745	-41.692183
8548	0	0.745024	9.826556	0.189585	0.007450	0.098266	0.001892	1.527142	2.551674	-41.697108
8549	0	0.701944	9.808345	0.073443	0.007019	0.098083	0.000732	1.522732	2.548224	-41.697561
8550	0	0.671379	9.753321	0.037462	0.006714	0.097533	0.000370	1.515255	2.545303	-41.700531
8551	0	0.634431	9.704613	-0.030104	0.006348	0.097046	-0.000305	1.508350	2.546216	-41.706757
8552	0	0.689482	9.735069	-0.011168	0.006889	0.097351	-0.000114	1.503108	2.536795	-41.708969
8553	0	0.720033	9.710704	0.091820	0.007202	0.097107	0.000916	1.497887	2.535966	-41.706602
8554	0	0.768484	9.692398	0.171301	0.007687	0.096924	0.001714	1.496511	2.535147	-41.721650
8555	0	0.744862	9.674047	0.183501	0.007446	0.096741	0.001831	1.489671	2.529473	-41.728623
8556	0	0.720608	9.667862	0.239226	0.007206	0.096679	0.002388	1.482521	2.526446	-41.731792
8557	0	0.714007	9.667970	0.134759	0.007141	0.096680	0.001343	1.474704	2.524731	-41.731434
8558	0	0.659109	9.643442	0.123215	0.006589	0.096435	0.001230	1.470409	2.519217	-41.734459
8559	0	0.683559	9.674072	0.043279	0.006836	0.096741	0.000427	1.461743	2.516628	-41.734597
8560	0	0.695779	9.692380	-0.053415	0.006957	0.096924	-0.000539	1.454257	2.512806	-41.731297
8561	0	0.701827	9.686287	-0.060774	0.007019	0.096863	-0.000610	1.449108	2.510656	-41.734465
8562	0	0.720241	9.692272	0.079740	0.007200	0.096923	0.000798	1.448008	2.505106	-41.737708
8563	0	0.708280	9.735087	0.164816	0.007080	0.097351	0.001648	1.445621	2.498972	-41.744178
8564	0	0.727474	9.777670	0.281331	0.007268	0.097777	0.002808	1.436911	2.488130	-41.742831
8565	0	0.720250	9.808329	0.287470	0.007202	0.098083	0.002869	1.427949	2.484780	-41.745807
8566	0	0.714031	9.802146	0.209155	0.007141	0.098022	0.002087	1.420237	2.482802	-41.752857
8567	0	0.719958	9.838880	0.183422	0.007202	0.098389	0.001831	1.414554	2.482877	-41.761140
8568	0	0.738217	9.826636	0.074424	0.007380	0.098267	0.000738	1.405412	2.476845	-41.761553
8569	0	0.751071	9.832734	0.043525	0.007507	0.098328	0.000427	1.394063	2.469931	-41.771642
8570	0	0.702300	9.844895	0.001327	0.007026	0.098449	0.000015	1.394395	2.470100	-41.775523
8571	0	0.720105	9.851084	0.066841	0.007202	0.098511	0.000671	1.395809	2.468375	-41.779608
8572	0	0.720225	9.851054	0.096828	0.007199	0.098511	0.000970	1.395597	2.461947	-41.783624
8573	0	0.701682	9.869404	0.225669	0.007019	0.098694	0.002258	1.395538	2.461606	-41.791237
8574	0	0.744528	9.857142	0.274553	0.007442	0.098572	0.002743	1.390273	2.454355	-41.792893
8575	0	0.744716	9.851063	0.274813	0.007446	0.098511	0.002747	1.386389	2.450466	-41.795793
8576	0	0.750941	9.838757	0.189811	0.007508	0.098388	0.001895	1.380600	2.446235	-41.802613
8577	0	0.738833	9.802225	0.085224	0.007385	0.098022	0.000854	1.380990	2.439610	-41.817423
8578	0	0.720553	9.802168	-0.012788	0.007208	0.098022	-0.000127	1.380137	2.439302	-41.821948
8579	0	0.695540	9.777851	0.012250	0.006958	0.097778	0.000122	1.377592	2.439345	-41.823379
8580	0	0.713832	9.765602	0.103915	0.007135	0.097656	0.001038	1.373700	2.432949	-41.822492
8581	0	0.689900	9.704577	0.189146	0.006897	0.097046	0.001892	1.372286	2.427665	-41.831839
8582	0	0.714683	9.716695	0.200860	0.007145	0.097167	0.002012	1.374480	2.422523	-41.841284
8583	0	0.756880	9.716799	0.176674	0.007568	0.097168	0.001770	1.376296	2.419075	-41.848755
8584	0	0.707941	9.692287	0.158372	0.007080	0.096923	0.001580	1.370166	2.416953	-41.859604
8585	0	0.719993	9.667983	0.085671	0.007202	0.096680	0.000854	1.365607	2.416657	-41.855924
8586	0	0.707336	9.661879	-0.024263	0.007075	0.096619	-0.000240	1.366287	2.415923	-41.859624
8587	0	0.677489	9.661866	-0.024255	0.006775	0.096619	-0.000244	1.362391	2.412936	-41.858442
8588	0	0.683636	9.673967	-0.018166	0.006835	0.096740	-0.000180	1.362020	2.408266	-41.860884
8589	0	0.707934	9.667974	-0.006438	0.007080	0.096680	-0.000061	1.363962	2.406112	-41.866982
8590	0	0.707739	9.698502	0.151192	0.007078	0.096985	0.001518	1.369477	2.404106	-41.869085
8591	0	0.726110	9.729032	0.182454	0.007263	0.097290	0.001831	1.375061	2.403656	-41.880817
8592	0	0.743742	9.716835	0.211977	0.007442	0.097168	0.002123	1.376753	2.405593	-41.882531
8593	0	0.768634	9.790075	0.170666	0.007690	0.097900	0.001709	1.377564	2.407463	-41.884781
8594	0	0.725049	9.771758	0.139973	0.007255	0.097717	0.001399	1.374719	2.409362	-41.892536
8595	0	0.707676	9.759543	0.043259	0.007080	0.097595	0.000427	1.366357	2.410239	-41.904231
8596	0	0.688889	9.796147	0.018727	0.006889	0.097961	0.000194	1.371669	2.407692	-41.913597
8597	0	0.707858	9.826672	0.048591	0.007080	0.098267	0.000488	1.372540	2.406521	-41.909539
8598	0	0.713835	9.832761	0.065952	0.007137	0.098328	0.000667	1.378846	2.402334	-41.911865
8599	0	0.732128	9.845010	0.237302	0.007324	0.098450	0.002380	1.385452	2.402856	-41.913437
8600	0	0.731284	9.857243	0.314921	0.007318	0.098572	0.003159	1.394294	2.405505	-41.917297
8601	0	0.713892	9.844989	0.305115	0.007141	0.098450	0.003052	1.393038	2.405191	-41.913669
8602	0	0.707378	9.838886	0.219166	0.007075	0.098389	0.002195	1.395356	2.404086	-41.914962
8603	0	0.689442	9.826674	0.146751	0.006897	0.098267	0.001465	1.390214	2.404170	-41.913305
8604	0	0.713190	9.838891	-0.036554	0.007135	0.098389	-0.000361	1.392934	2.405200	-41.917176
8605	0	0.695090	9.820608	0.018009	0.006958	0.098206	0.000183	1.394432	2.410505	-41.917280
8606	0	0.718717	9.790037	-0.001163	0.007187	0.097900	-0.000007	1.398229	2.407186	-41.926689
8607	0	0.708082	9.783935	0.041606	0.007080	0.097839	0.000427	1.409460	2.403400	-41.924461
8608	0	0.750460	9.796190	0.155223	0.007508	0.097961	0.001564	1.421249	2.404782	-41.922649
8609	0	0.738091	9.771775	0.194629	0.007385	0.097717	0.001953	1.427209	2.407007	-41.929978
8610	0	0.749656	9.747435	0.321810	0.007499	0.097474	0.003221	1.428099	2.406773	-41.936712
8611	0	0.695809	9.747320	0.280555	0.006958	0.097473	0.002808	1.428575	2.403836	-41.944172
8612	0	0.689977	9.667937	0.170721	0.006896	0.096680	0.001704	1.423021	2.396532	-41.944946
8613	0	0.695468	9.680200	-0.000522	0.006958	0.096802	0.000000	1.427295	2.397563	-41.944710
8614	0	0.682643	9.692389	-0.081250	0.006828	0.096924	-0.000804	1.435462	2.396793	-41.949554
8615	0	0.695541	9.698501	-0.049544	0.006958	0.096985	-0.000488	1.441997	2.396930	-41.947230
8616	0	0.700621	9.674123	-0.008357	0.007013	0.096741	-0.000075	1.449820	2.402402	-41.946180
8617	0	0.737753	9.698558	0.114903	0.007385	0.096985	0.001160	1.460434	2.408619	-41.947776
8618	0	0.730664	9.710823	0.185748	0.007308	0.097108	0.001870	1.473345	2.407361	-41.952494
8619	0	0.707568	9.698531	0.213055	0.007080	0.096985	0.002136	1.478156	2.409694	-41.954859
8620	0	0.712877	9.716838	0.248208	0.007132	0.097168	0.002490	1.485503	2.410196	-41.959687
8621	0	0.725621	9.722956	0.146261	0.007263	0.097229	0.001465	1.486132	2.415543	-41.964757
8622	0	0.718812	9.759617	0.035693	0.007188	0.097596	0.000361	1.489587	2.412367	-41.956472
8623	0	0.695426	9.771753	-0.043235	0.006958	0.097717	-0.000427	1.493616	2.413800	-41.956610
8624	0	0.700796	9.765648	-0.020050	0.007011	0.097656	-0.000194	1.499753	2.414894	-41.956329
8625	0	0.701647	9.783959	0.066390	0.007019	0.097839	0.000671	1.506534	2.414985	-41.961276
8626	0	0.713171	9.796199	0.192293	0.007135	0.097961	0.001938	1.521951	2.416447	-41.968137
8627	0	0.701423	9.838921	0.231087	0.007019	0.098389	0.002319	1.529886	2.419205	-41.970014
8628	0	0.743162	9.839007	0.278591	0.007436	0.098390	0.002790	1.533268	2.421229	-41.973551
8629	0	0.750030	9.863344	0.225412	0.007507	0.098633	0.002258	1.536111	2.426582	-41.981895
8630	0	0.724287	9.832910	0.157398	0.007249	0.098329	0.001578	1.539143	2.430728	-41.984002
8631	0	0.726246	9.826664	0.067339	0.007263	0.098267	0.000671	1.534826	2.428702	-41.986803
8632	0	0.701405	9.851003	0.042581	0.007017	0.098510	0.000431	1.538999	2.429401	-41.988026
8633	0	0.701603	9.851092	-0.037576	0.007019	0.098511	-0.000366	1.548174	2.429985	-41.985795
8634	0	0.706563	9.808421	0.112751	0.007073	0.098083	0.001141	1.561426	2.436162	-41.995259
8635	0	0.683448	9.832787	0.182378	0.006836	0.098328	0.001831	1.567963	2.435009	-41.992191
8636	0	0.744247	9.808379	0.253683	0.007442	0.098083	0.002548	1.579288	2.432190	-41.997901
8637	0	0.713545	9.796198	0.219111	0.007141	0.097961	0.002197	1.584684	2.435922	-41.993294
8638	0	0.737274	9.784046	0.260945	0.007374	0.097840	0.002612	1.585878	2.434354	-42.002110
8639	0	0.732200	9.753434	0.158751	0.007324	0.097534	0.001587	1.583256	2.434121	-42.002829
8640	0	0.694943	9.741238	-0.000145	0.006953	0.097412	0.000001	1.584244	2.435773	-42.003470
8641	0	0.701053	9.704650	-0.030853	0.007019	0.097046	-0.000305	1.586334	2.442969	-42.003868
8642	0	0.669472	9.710800	-0.080351	0.006697	0.097108	-0.000800	1.588348	2.442345	-42.010643
8643	0	0.689178	9.722939	0.017339	0.006897	0.097229	0.000183	1.597902	2.445581	-42.007997
8644	0	0.706655	9.698517	0.100905	0.007070	0.096985	0.001018	1.606059	2.446302	-42.007289
8645	0	0.701541	9.680228	0.181753	0.007019	0.096802	0.001831	1.620105	2.447750	-42.007938
8646	0	0.730819	9.698559	0.161478	0.007317	0.096985	0.001620	1.624541	2.454854	-42.013890
8647	0	0.732175	9.692406	0.164555	0.007324	0.096924	0.001648	1.625263	2.454967	-42.020741
8648	0	0.688966	9.680190	0.158056	0.006891	0.096802	0.001582	1.625290	2.453999	-42.021278
8649	0	0.695431	9.686306	-0.012122	0.006958	0.096863	-0.000122	1.622308	2.455488	-42.024074
8650	0	0.676345	9.716820	-0.061471	0.006767	0.097168	-0.000609	1.626585	2.457057	-42.024822
8651	0	0.689475	9.710702	-0.086266	0.006897	0.097107	-0.000854	1.634357	2.456821	-42.023960
8652	0	0.695399	9.722898	0.033931	0.006953	0.097229	0.000349	1.643887	2.453052	-42.023806
8653	0	0.695430	9.753451	0.072374	0.006958	0.097534	0.000732	1.652193	2.454546	-42.024670
8654	0	0.737433	9.777858	0.187364	0.007378	0.097778	0.001874	1.650583	2.455606	-42.018931
8655	0	0.726065	9.802276	0.219251	0.007263	0.098022	0.002197	1.654154	2.455773	-42.019069
8656	0	0.713314	9.820574	0.218628	0.007135	0.098206	0.002187	1.652750	2.455622	-42.026524
8657	0	0.701863	9.838863	0.165225	0.007019	0.098389	0.001648	1.645894	2.453274	-42.018501
8658	0	0.688992	9.838815	0.049564	0.006896	0.098388	0.000496	1.644335	2.457552	-42.014810
8659	0	0.689282	9.832793	-0.054885	0.006897	0.098328	-0.000549	1.641829	2.459486	-42.019482
8660	0	0.701224	9.832751	-0.000554	0.007010	0.098328	0.000000	1.646367	2.454554	-42.020069
8661	0	0.719768	9.863318	0.078778	0.007202	0.098633	0.000793	1.650958	2.456890	-42.028197
8662	0	0.718728	9.838907	0.126929	0.007193	0.098389	0.001270	1.650270	2.460285	-42.033170
8663	0	0.707565	9.851126	0.298415	0.007080	0.098511	0.002991	1.655959	2.462656	-42.032392
8664	0	0.719147	9.851094	0.266785	0.007193	0.098511	0.002672	1.659015	2.461204	-42.030281
8665	0	0.701242	9.808397	0.225833	0.007019	0.098083	0.002258	1.656946	2.466189	-42.031355
8666	0	0.730460	9.802284	0.061188	0.007310	0.098022	0.000609	1.652051	2.469565	-42.031590
8667	0	0.719692	9.777870	-0.012308	0.007202	0.097778	-0.000122	1.651224	2.472810	-42.029319
8668	0	0.687985	9.753457	-0.061527	0.006886	0.097534	-0.000613	1.651749	2.476649	-42.025742
8669	0	0.707928	9.747319	-0.085603	0.007080	0.097473	-0.000854	1.651516	2.474623	-42.031294
8670	0	0.701594	9.722910	0.036002	0.007017	0.097229	0.000362	1.652358	2.473174	-42.035118
8671	0	0.707567	9.735144	0.060276	0.007080	0.097351	0.000610	1.659212	2.475480	-42.039508
8672	0	0.725072	9.729040	0.235827	0.007254	0.097290	0.002364	1.664097	2.476176	-42.043218
8673	0	0.726290	9.710697	0.201349	0.007263	0.097107	0.002014	1.662844	2.473737	-42.040854
8674	0	0.732650	9.674044	0.183135	0.007323	0.096741	0.001829	1.658319	2.467096	-42.040152
8675	0	0.707750	9.704608	0.030793	0.007080	0.097046	0.000305	1.653099	2.467306	-42.042119
8676	0	0.701360	9.692381	-0.011723	0.007013	0.096924	-0.000117	1.651105	2.464141	-42.048257
8677	0	0.689435	9.710711	-0.055037	0.006897	0.097107	-0.000549	1.650360	2.464321	-42.052070
8678	0	0.670805	9.674073	-0.030916	0.006708	0.096741	-0.000308	1.649773	2.461589	-42.050982
8679	0	0.677155	9.704612	-0.061275	0.006775	0.097046	-0.000610	1.650674	2.462666	-42.048938
8680	0	0.683233	9.710671	0.096528	0.006828	0.097107	0.000971	1.655265	2.455085	-42.053265
8681	0	0.714010	9.722913	0.213369	0.007141	0.097229	0.002136	1.656271	2.453519	-42.056566
8682	0	0.732355	9.747304	0.243320	0.007321	0.097473	0.002436	1.657226	2.448156	-42.055449
8683	0	0.720553	9.765586	0.214246	0.007202	0.097656	0.002136	1.647954	2.441407	-42.052195
8684	0	0.745406	9.789930	0.135899	0.007453	0.097899	0.001355	1.641430	2.437334	-42.056786
8685	0	0.713775	9.808373	0.024960	0.007141	0.098083	0.000244	1.633116	2.438440	-42.057069
8686	0	0.676827	9.796137	-0.078183	0.006767	0.097961	-0.000783	1.629805	2.434376	-42.057771
8687	0	0.702091	9.808336	-0.000240	0.007019	0.098083	0.000000	1.630523	2.429269	-42.061128
8688	0	0.696393	9.808233	0.084861	0.006961	0.098083	0.000849	1.628643	2.422859	-42.068390
8689	0	0.750625	9.857187	0.140278	0.007507	0.098572	0.001404	1.627867	2.421308	-42.072762
8690	0	0.799247	9.851084	0.292414	0.007993	0.098511	0.002927	1.628845	2.418939	-42.073498
8691	0	0.763147	9.863257	0.311532	0.007629	0.098633	0.003113	1.623815	2.413858	-42.081516
8692	0	0.708808	9.863152	0.195993	0.007084	0.098632	0.001958	1.619384	2.406258	-42.096537
8693	0	0.677693	9.832737	0.189868	0.006775	0.098328	0.001892	1.609614	2.401170	-42.104646
8694	0	0.671414	9.808267	0.069075	0.006717	0.098083	0.000684	1.599475	2.401371	-42.109395
8695	0	0.677002	9.802279	-0.036774	0.006775	0.098022	-0.000366	1.599234	2.404156	-42.111870
8696	0	0.719269	9.783928	0.005464	0.007192	0.097839	0.000057	1.600116	2.400018	-42.118823
8697	0	0.738945	9.802215	0.073199	0.007385	0.098022	0.000732	1.598416	2.392249	-42.132962
8698	0	0.739661	9.759400	0.170571	0.007393	0.097594	0.001707	1.597941	2.385092	-42.138737
8699	0	0.714115	9.765618	0.183462	0.007141	0.097656	0.001831	1.591790	2.382263	-42.139035
8700	0	0.671757	9.734968	0.202994	0.006714	0.097350	0.002021	1.579068	2.375167	-42.143675
8701	0	0.677314	9.710704	0.170974	0.006775	0.097107	0.001709	1.576174	2.374480	-42.152593
8702	0	0.713811	9.680162	0.098477	0.007137	0.096802	0.000978	1.565484	2.370722	-42.158543
8703	0	0.702418	9.698456	-0.103160	0.007019	0.096985	-0.001038	1.556396	2.361763	-42.166657
8704	0	0.684648	9.686179	-0.041062	0.006845	0.096862	-0.000416	1.548311	2.357740	-42.167310
8705	0	0.720103	9.674080	-0.024568	0.007202	0.096741	-0.000244	1.548079	2.356156	-42.168868
8706	0	0.701835	9.674061	0.072227	0.007016	0.096741	0.000729	1.553554	2.350739	-42.176459
8707	0	0.695994	9.674062	0.152327	0.006958	0.096741	0.001526	1.554618	2.345668	-42.181417
8708	0	0.714462	9.710589	0.250098	0.007145	0.097106	0.002497	1.547628	2.343285	-42.181534
8709	0	0.720072	9.722904	0.232215	0.007202	0.097229	0.002319	1.542368	2.342216	-42.182775
8710	0	0.713729	9.716790	0.183966	0.007137	0.097168	0.001836	1.535813	2.339472	-42.185004
8711	0	0.738637	9.728988	0.134835	0.007385	0.097290	0.001343	1.527363	2.335389	-42.187929
8712	0	0.720546	9.741102	0.032409	0.007204	0.097411	0.000316	1.515459	2.330931	-42.186613
8713	0	0.689658	9.765629	-0.030234	0.006897	0.097656	-0.000305	1.510062	2.328466	-42.189969
8714	0	0.659234	9.783829	0.025326	0.006591	0.097838	0.000249	1.503069	2.323938	-42.190082
8715	0	0.690301	9.826621	0.085084	0.006897	0.098267	0.000854	1.505311	2.314083	-42.186774
8716	0	0.709190	9.808262	0.206246	0.007092	0.098083	0.002068	1.509301	2.310890	-42.195672
8717	0	0.720037	9.844993	0.310992	0.007202	0.098450	0.003113	1.510666	2.310237	-42.198287
8718	0	0.768630	9.851060	0.292849	0.007687	0.098511	0.002923	1.502324	2.307875	-42.199568
8719	0	0.781549	9.851031	0.244936	0.007812	0.098511	0.002441	1.491161	2.301631	-42.196765
8720	0	0.714870	9.850950	0.197607	0.007147	0.098510	0.001968	1.480198	2.296726	-42.201828
8721	0	0.702095	9.851057	0.043587	0.007019	0.098511	0.000427	1.468123	2.291693	-42.208492
8722	0	0.714463	9.838767	-0.004036	0.007144	0.098388	-0.000044	1.462021	2.288084	-42.215001
8723	0	0.695763	9.820559	-0.006081	0.006958	0.098206	-0.000061	1.459805	2.285729	-42.207832
8724	0	0.714232	9.808337	0.066756	0.007140	0.098083	0.000671	1.462345	2.280412	-42.208175
8725	0	0.732653	9.814440	0.213452	0.007324	0.098145	0.002136	1.462381	2.274967	-42.214991
8726	0	0.738683	9.771658	0.212877	0.007389	0.097716	0.002132	1.464746	2.274806	-42.214005
8727	0	0.750297	9.777860	0.268745	0.007507	0.097778	0.002686	1.460499	2.277210	-42.220242
8728	0	0.743195	9.747332	0.220867	0.007437	0.097473	0.002200	1.448500	2.280117	-42.218759
8729	0	0.744710	9.728992	0.116479	0.007446	0.097290	0.001160	1.440357	2.276377	-42.220588
8730	0	0.701593	9.704523	0.019875	0.007020	0.097045	0.000193	1.431141	2.278339	-42.228915
8731	0	0.640906	9.655761	-0.042429	0.006409	0.096558	-0.000427	1.425727	2.275144	-42.226652
8732	0	0.683363	9.722822	0.012450	0.006836	0.097228	0.000128	1.427602	2.275000	-42.235031
8733	0	0.702089	9.698473	0.011912	0.007019	0.096985	0.000122	1.429206	2.270049	-42.235889
8734	0	0.726819	9.698376	0.078523	0.007266	0.096984	0.000787	1.429056	2.264729	-42.231881
8735	0	0.707905	9.692404	0.182371	0.007080	0.096924	0.001831	1.435751	2.263186	-42.237593
8736	0	0.726040	9.674067	0.206205	0.007260	0.096741	0.002060	1.431245	2.260366	-42.240036
8737	0	0.707711	9.704618	0.207224	0.007080	0.097046	0.002075	1.432816	2.261095	-42.232809
8738	0	0.756536	9.722866	0.127951	0.007562	0.097229	0.001275	1.425532	2.254004	-42.240178
8739	0	0.707786	9.735123	0.018502	0.007080	0.097351	0.000183	1.421305	2.253799	-42.246420
8740	0	0.701196	9.735124	0.012490	0.007014	0.097351	0.000125	1.419391	2.253721	-42.247384
8741	0	0.695280	9.747352	-0.006082	0.006958	0.097473	-0.000061	1.417236	2.257053	-42.250445
8742	0	0.706613	9.747343	0.097305	0.007070	0.097473	0.000977	1.419526	2.258365	-42.245295
8743	0	0.750442	9.771759	0.207156	0.007507	0.097717	0.002075	1.421789	2.259034	-42.243241
8744	0	0.737891	9.796150	0.236866	0.007379	0.097961	0.002373	1.424640	2.255911	-42.248319
8745	0	0.750818	9.814455	0.311030	0.007507	0.098145	0.003113	1.425589	2.252226	-42.256781
8746	0	0.750821	9.820457	0.243759	0.007508	0.098205	0.002436	1.421457	2.249578	-42.260431
8747	0	0.738455	9.838871	0.116089	0.007385	0.098389	0.001160	1.418034	2.247641	-42.264327
8748	0	0.750505	9.844873	0.049951	0.007505	0.098449	0.000490	1.405191	2.245308	-42.258326
8749	0	0.702316	9.802217	0.005925	0.007019	0.098022	0.000061	1.405298	2.237677	-42.265401
8750	0	0.744980	9.838803	0.060645	0.007454	0.098388	0.000607	1.403442	2.239691	-42.263227
8751	0	0.732050	9.832798	0.115420	0.007324	0.098328	0.001160	1.407826	2.241241	-42.256907
8752	0	0.725064	9.826700	0.169563	0.007256	0.098267	0.001698	1.408105	2.244224	-42.257989
8753	0	0.701837	9.814467	0.213188	0.007019	0.098145	0.002136	1.411196	2.242280	-42.254930
8754	0	0.719729	9.790054	0.255656	0.007200	0.097900	0.002554	1.406207	2.243018	-42.254335
8755	0	0.714306	9.796133	0.243967	0.007141	0.097961	0.002441	1.406213	2.238024	-42.251241
8756	0	0.708039	9.777753	0.127989	0.007083	0.097777	0.001278	1.401915	2.238261	-42.260291
8757	0	0.737710	9.759581	0.055260	0.007385	0.097595	0.000549	1.396053	2.245042	-42.269890
8758	0	0.706092	9.753527	-0.072819	0.007063	0.097535	-0.000727	1.395831	2.244504	-42.280367
8759	0	0.720029	9.729017	-0.018703	0.007202	0.097290	-0.000183	1.398499	2.243889	-42.280858
8760	0	0.725743	9.710710	0.022799	0.007259	0.097107	0.000236	1.405452	2.243364	-42.279224
8761	0	0.750442	9.729041	0.212970	0.007507	0.097290	0.002136	1.411186	2.244055	-42.279857
8762	0	0.749614	9.698539	0.278809	0.007501	0.096985	0.002794	1.416589	2.246640	-42.280949
8763	0	0.731955	9.710735	0.274435	0.007324	0.097107	0.002747	1.417221	2.249488	-42.287701
8764	0	0.731081	9.698515	0.207073	0.007315	0.096985	0.002070	1.414714	2.251388	-42.296751
8765	0	0.732126	9.692406	0.115896	0.007324	0.096924	0.001160	1.413663	2.252154	-42.293846
8766	0	0.713446	9.698487	0.048556	0.007134	0.096985	0.000486	1.412618	2.249332	-42.300395
8767	0	0.695465	9.692405	-0.043104	0.006958	0.096924	-0.000427	1.415060	2.250399	-42.301130
8768	0	0.694806	9.735124	-0.007626	0.006950	0.097351	-0.000070	1.420946	2.250345	-42.298793
8769	0	0.683409	9.704610	0.078490	0.006836	0.097046	0.000793	1.429161	2.249767	-42.295855
8770	0	0.707490	9.759543	0.174563	0.007076	0.097595	0.001752	1.434483	2.248650	-42.300882
8771	0	0.738227	9.753463	0.243251	0.007385	0.097534	0.002441	1.443060	2.249404	-42.296740
8772	0	0.762030	9.790064	0.290947	0.007623	0.097900	0.002912	1.443421	2.249615	-42.300212
8773	0	0.744147	9.796185	0.195037	0.007446	0.097961	0.001953	1.444679	2.252526	-42.294901
8774	0	0.700364	9.790075	0.127554	0.007009	0.097900	0.001276	1.443290	2.255543	-42.296242
8775	0	0.689398	9.808371	0.011807	0.006897	0.098083	0.000122	1.446005	2.256243	-42.299348
8776	0	0.707028	9.826679	-0.044298	0.007073	0.098267	-0.000436	1.452311	2.256989	-42.304414
8777	0	0.708046	9.838867	0.023337	0.007080	0.098389	0.000244	1.462887	2.253740	-42.305123
8778	0	0.719419	9.845037	0.082283	0.007202	0.098450	0.000833	1.472328	2.260252	-42.308495
8779	0	0.750215	9.826720	0.188166	0.007507	0.098267	0.001892	1.482503	2.263555	-42.308608
8780	0	0.749883	9.851166	0.247601	0.007497	0.098512	0.002481	1.485735	2.258562	-42.317308
8781	0	0.738307	9.802284	0.249405	0.007385	0.098022	0.002502	1.493616	2.258410	-42.322231
8782	0	0.743681	9.845006	0.236340	0.007442	0.098450	0.002363	1.491286	2.261249	-42.324897
8783	0	0.725984	9.808375	0.134267	0.007263	0.098083	0.001343	1.489470	2.262438	-42.322645
8784	0	0.695329	9.802228	0.035849	0.006950	0.098022	0.000365	1.495392	2.256243	-42.329053
8785	0	0.701830	9.777838	0.011611	0.007019	0.097778	0.000122	1.500384	2.254303	-42.334811
8786	0	0.737508	9.759589	0.052862	0.007383	0.097595	0.000537	1.508169	2.261227	-42.338295
8787	0	0.725917	9.753465	0.151471	0.007263	0.097534	0.001526	1.519269	2.263203	-42.339096
8788	0	0.725271	9.741247	0.148850	0.007255	0.097412	0.001503	1.534340	2.262685	-42.343211
8789	0	0.695181	9.735161	0.225422	0.006958	0.097351	0.002258	1.537141	2.267309	-42.345585
8790	0	0.699789	9.729178	0.260734	0.007006	0.097291	0.002616	1.545309	2.273811	-42.349205
8791	0	0.676901	9.716839	0.121976	0.006775	0.097168	0.001221	1.544467	2.278049	-42.349707
8792	0	0.724664	9.716829	0.091120	0.007251	0.097168	0.000913	1.544239	2.280217	-42.349214
8793	0	0.731979	9.704624	0.017936	0.007324	0.097046	0.000183	1.546606	2.282655	-42.350221
8794	0	0.682408	9.655773	-0.098969	0.006826	0.096558	-0.000984	1.551184	2.282628	-42.347867
8795	0	0.701536	9.655787	-0.019318	0.007019	0.096558	-0.000183	1.561223	2.284238	-42.347493
8796	0	0.694858	9.698506	0.076415	0.006950	0.096985	0.000772	1.569031	2.283597	-42.351855
8797	0	0.713555	9.722956	0.151661	0.007141	0.097229	0.001526	1.578080	2.287424	-42.347744
8798	0	0.718967	9.729122	0.278341	0.007191	0.097291	0.002789	1.582170	2.285977	-42.351687
8799	0	0.701547	9.729044	0.274142	0.007019	0.097290	0.002747	1.586239	2.287561	-42.352951
8800	0	0.713283	9.735112	0.200389	0.007133	0.097351	0.002004	1.583951	2.285669	-42.356054
8801	0	0.696024	9.735093	0.073076	0.006958	0.097351	0.000732	1.583963	2.280327	-42.356409
8802	0	0.714196	9.771656	0.029673	0.007145	0.097716	0.000301	1.587424	2.281064	-42.360178
8803	0	0.689434	9.783954	-0.024618	0.006897	0.097839	-0.000244	1.587729	2.281304	-42.361149
8804	0	0.670543	9.783952	-0.025728	0.006708	0.097839	-0.000249	1.595577	2.281702	-42.361988
8805	0	0.701462	9.820608	0.126636	0.007019	0.098206	0.001282	1.611506	2.284131	-42.362975
8806	0	0.713130	9.802361	0.203517	0.007132	0.098023	0.002044	1.619509	2.281792	-42.368062
8807	0	0.713591	9.808417	0.255215	0.007141	0.098083	0.002563	1.630809	2.285168	-42.365877
8808	0	0.724719	9.832906	0.277992	0.007252	0.098329	0.002785	1.634467	2.287799	-42.365905
8809	0	0.725731	9.808400	0.164409	0.007263	0.098083	0.001648	1.636905	2.292003	-42.372166
8810	0	0.694327	9.814473	0.151514	0.006946	0.098145	0.001517	1.637523	2.292043	-42.373933
8811	0	0.695463	9.820580	-0.012367	0.006958	0.098206	-0.000122	1.637434	2.293267	-42.370766
8812	0	0.676566	9.808359	-0.031369	0.006767	0.098083	-0.000309	1.640864	2.292330	-42.374370
8813	0	0.689661	9.826664	0.017562	0.006897	0.098267	0.000183	1.647555	2.289994	-42.374322
8814	0	0.701578	9.790061	0.064779	0.007018	0.097900	0.000656	1.655303	2.289963	-42.374383
8815	0	0.695577	9.771751	0.127690	0.006958	0.097717	0.001282	1.659049	2.289890	-42.365962
8816	0	0.725520	9.747355	0.260799	0.007258	0.097473	0.002614	1.664111	2.291067	-42.371157
8817	0	0.756862	9.783950	0.304662	0.007568	0.097839	0.003052	1.667919	2.288259	-42.374633
8818	0	0.750226	9.771767	0.194261	0.007507	0.097717	0.001943	1.665777	2.291593	-42.374959
8819	0	0.732167	9.741228	0.085740	0.007324	0.097412	0.000854	1.660258	2.291901	-42.376910
8820	0	0.695037	9.680189	0.031147	0.006952	0.096802	0.000310	1.656380	2.291442	-42.380020
8821	0	0.677822	9.686256	-0.018193	0.006775	0.096863	-0.000183	1.652979	2.284779	-42.387053
8822	0	0.690145	9.716709	-0.048935	0.006903	0.097167	-0.000486	1.654379	2.283405	-42.390750
8823	0	0.689366	9.686303	0.018491	0.006897	0.096863	0.000183	1.650217	2.284593	-42.395989
8824	0	0.695132	9.698501	0.182592	0.006951	0.096985	0.001834	1.657634	2.281944	-42.397713
8825	0	0.714267	9.686275	0.133757	0.007141	0.096863	0.001343	1.661725	2.277434	-42.401983
8826	0	0.714346	9.680098	0.211868	0.007144	0.096801	0.002125	1.666778	2.275486	-42.414674
8827	0	0.702063	9.716775	0.189725	0.007019	0.097168	0.001892	1.658657	2.271017	-42.426804
8828	0	0.732627	9.747223	0.068380	0.007327	0.097472	0.000681	1.653243	2.269286	-42.428546
[truncated: 501 more rows]
