# Supplementary material for: Properties of traditional bamboo carrying poles have implications for user interactions
Source: PLoS One. 2018 May 10;13(5):e0196208. doi: 10.1371/journal.pone.0196208 (PMC5945030; doi:10.1371/journal.pone.0196208)
Supplement: S1 Text — (ZIP) [file pone.0196208.s005.zip › ResTest_PoleF_L4Load1.txt]

// Start Time: Unknown
// Update Rate: 100.0Hz
// Filter Profile: human (34.3)
// Firmware Version: 2.1.4
PacketCounter	SampleTimeFine	Acc_X	Acc_Y	Acc_Z	VelInc_X	VelInc_Y	VelInc_Z	Roll	Pitch	Yaw	Latitude	Longitude	Altitude	Vel_X	Vel_Y	Vel_Z
21299	0	0.426566	9.606970	-0.469839	0.004272	0.096069	-0.004700	-1.845538	1.152461	-1.314732
21300	0	0.919992	9.759635	-0.555342	0.009202	0.097596	-0.005553	-1.845856	1.154818	-1.325329
21301	0	1.250990	9.759604	-0.853888	0.012512	0.097595	-0.008545	-1.853462	1.157279	-1.331578
21302	0	1.178117	9.594779	-1.097103	0.011774	0.095948	-0.010975	-1.857601	1.149145	-1.326513
21303	0	0.880126	9.582316	-1.184822	0.008789	0.095825	-0.011841	-1.848308	1.135219	-1.317998
21304	0	0.387909	9.551533	-1.113684	0.003869	0.095517	-0.011125	-1.833604	1.123364	-1.315697
21305	0	-0.072215	9.484702	-0.765036	-0.000732	0.094849	-0.007629	-1.808064	1.110922	-1.318080
21306	0	-0.156563	9.502955	-0.377362	-0.001567	0.095030	-0.003766	-1.797907	1.109595	-1.334354
21307	0	0.152374	9.423843	-0.219247	0.001526	0.094238	-0.002197	-1.803230	1.112651	-1.352390
21308	0	0.616254	9.405537	-0.254201	0.006160	0.094055	-0.002556	-1.820495	1.109735	-1.374906
21309	0	0.988871	9.423907	-0.560016	0.009888	0.094238	-0.005615	-1.839317	1.108374	-1.384852
21310	0	0.928654	9.003013	-0.879886	0.009278	0.090029	-0.008821	-1.868563	1.097397	-1.396253
21311	0	0.641786	8.337524	-0.858731	0.006409	0.083374	-0.008606	-1.894535	1.084018	-1.412050
21312	0	0.357438	7.977401	-0.501743	0.003558	0.079774	-0.005031	-1.913334	1.060133	-1.452303
21313	0	-0.028053	7.690479	-0.144384	-0.000305	0.076904	-0.001465	-1.940994	1.025356	-1.524854
21314	0	-0.198979	8.074977	0.171719	-0.002020	0.080750	0.001694	-1.968205	0.988209	-1.610495
21315	0	-0.112871	8.148167	0.228343	-0.001160	0.081482	0.002258	-1.999828	0.948853	-1.671207
21316	0	0.083199	9.100228	-0.084902	0.000797	0.091002	-0.000862	-2.016128	0.905140	-1.674059
21317	0	0.911156	8.514418	-0.607577	0.009094	0.085144	-0.006104	-2.051102	0.882779	-1.638686
21318	0	1.599899	7.719952	-1.596721	0.015968	0.077212	-0.015936	-1.995813	0.846313	-1.581396
21319	0	0.712009	8.787039	-2.009408	0.007080	0.087891	-0.020020	-1.896125	0.808740	-1.497300
21320	0	1.233960	8.684130	-2.533133	0.012293	0.086861	-0.025288	-1.830129	0.769227	-1.404290
21321	0	-0.186216	8.524306	-1.920963	-0.001892	0.085266	-0.019104	-1.694789	0.744904	-1.306964
21322	0	0.948193	10.597198	-1.034595	0.009452	0.105989	-0.010193	-1.526576	0.715972	-1.223462
21323	0	0.136126	10.125446	-0.296025	0.001343	0.101257	-0.002869	-1.424056	0.694486	-1.189435
21324	0	1.329625	11.062350	-0.988192	0.013288	0.110634	-0.009777	-1.310937	0.687800	-1.113839
21325	0	0.891655	11.804281	0.318995	0.008911	0.118042	0.003235	-1.266253	0.678519	-1.063590
21326	0	1.955722	11.687854	0.084386	0.019544	0.116880	0.000896	-1.210940	0.663114	-1.028067
21327	0	2.573153	12.444427	-0.895871	0.025696	0.124451	-0.008972	-1.220133	0.630491	-1.010670
21328	0	0.908997	12.151434	-1.376795	0.009043	0.121517	-0.013774	-1.224460	0.588878	-0.959602
21329	0	0.338255	12.261818	-2.197681	0.003357	0.122620	-0.021973	-1.220512	0.565200	-0.958867
21330	0	-0.158940	12.420602	-2.313493	-0.001596	0.124205	-0.023142	-1.226554	0.558135	-0.963972
21331	0	0.610155	12.292215	-1.967052	0.006104	0.122925	-0.019653	-1.210498	0.559382	-0.968902
21332	0	0.742555	12.322439	-1.743622	0.007442	0.123224	-0.017430	-1.205198	0.571955	-0.995494
21333	0	1.066285	12.164579	-1.457808	0.010681	0.121643	-0.014587	-1.215156	0.587086	-1.029644
21334	0	1.422947	11.811276	-1.002466	0.014249	0.118108	-0.010056	-1.247528	0.604887	-1.066716
21335	0	1.133970	11.481056	-0.489346	0.011353	0.114807	-0.004944	-1.299758	0.618300	-1.113355
21336	0	0.826356	10.950793	-0.532829	0.008275	0.109504	-0.005396	-1.371681	0.630662	-1.174878
21337	0	0.054089	10.504560	-0.522941	0.000549	0.105042	-0.005310	-1.456615	0.640069	-1.241172
21338	0	0.423607	10.035829	-0.679211	0.004253	0.100352	-0.006869	-1.543951	0.658721	-1.316297
21339	0	0.394957	9.515913	-0.609352	0.003967	0.095154	-0.006165	-1.628698	0.679122	-1.387364
21340	0	0.794786	8.992384	-0.713780	0.007960	0.089918	-0.007195	-1.704898	0.692690	-1.469009
21341	0	0.731330	8.551444	-0.593490	0.007324	0.085510	-0.005981	-1.769821	0.705682	-1.550974
21342	0	1.003784	8.247394	-0.756375	0.010047	0.082469	-0.007606	-1.833115	0.714977	-1.630696
21343	0	0.792815	7.941041	-0.612543	0.007935	0.079407	-0.006165	-1.891983	0.722597	-1.686262
21344	0	0.743361	7.709448	-0.464932	0.007435	0.077092	-0.004685	-1.947755	0.723638	-1.740083
21345	0	0.750992	7.623429	-0.387422	0.007507	0.076233	-0.003906	-1.997414	0.719459	-1.778475
21346	0	0.465062	7.434477	-0.436456	0.004642	0.074344	-0.004392	-2.039162	0.706695	-1.791619
21347	0	0.342173	7.379268	-0.608713	0.003418	0.073792	-0.006104	-2.064525	0.700857	-1.791845
21348	0	0.147309	7.238992	-0.637325	0.001472	0.072390	-0.006377	-2.071186	0.698914	-1.779049
21349	0	0.158851	7.366801	-0.727723	0.001587	0.073669	-0.007263	-2.049964	0.697578	-1.756983
21350	0	0.202145	7.634956	-0.537412	0.002016	0.076352	-0.005340	-1.999079	0.690442	-1.719862
21351	0	0.165712	7.854878	-0.638804	0.001648	0.078552	-0.006348	-1.941623	0.678780	-1.670076
21352	0	0.112725	8.195967	-0.611649	0.001117	0.081964	-0.006066	-1.873755	0.665776	-1.608153
21353	0	0.349244	8.642205	-0.505982	0.003479	0.086426	-0.005005	-1.801645	0.648650	-1.545997
21354	0	0.559917	8.927873	-0.681960	0.005583	0.089284	-0.006764	-1.730083	0.629764	-1.465803
21355	0	0.703410	9.337862	-0.622549	0.007019	0.093384	-0.006165	-1.653557	0.612625	-1.380312
21356	0	0.786301	9.769993	-0.695106	0.007844	0.097705	-0.006903	-1.594782	0.591792	-1.301299
21357	0	0.795750	10.192173	-1.091289	0.007935	0.101929	-0.010864	-1.538609	0.569374	-1.237809
21358	0	0.666991	10.605530	-1.272420	0.006640	0.106063	-0.012676	-1.486211	0.541695	-1.173322
21359	0	0.655021	10.948960	-1.353992	0.006531	0.109497	-0.013489	-1.432391	0.525167	-1.115228
21360	0	0.871530	11.356598	-1.187441	0.008704	0.113572	-0.011824	-1.380308	0.515962	-1.071791
21361	0	1.172086	11.614672	-1.059175	0.011719	0.116150	-0.010559	-1.347036	0.514683	-1.046444
21362	0	1.343997	11.815287	-1.175075	0.013432	0.118156	-0.011724	-1.320566	0.507216	-1.028873
21363	0	1.380275	11.980951	-1.173391	0.013794	0.119812	-0.011719	-1.305131	0.499381	-1.013583
21364	0	1.326417	12.060099	-1.064537	0.013262	0.120601	-0.010652	-1.310580	0.497296	-1.006650
21365	0	1.336057	12.109619	-1.261737	0.013367	0.121094	-0.012634	-1.327032	0.502586	-1.016405
21366	0	1.030137	12.000429	-1.519079	0.010302	0.120000	-0.015225	-1.360333	0.501880	-1.030333
21367	0	0.682063	11.737799	-1.606591	0.006836	0.117371	-0.016113	-1.406542	0.515363	-1.048985
21368	0	0.665983	11.531690	-1.555044	0.006683	0.115310	-0.015594	-1.449397	0.535730	-1.087381
21369	0	0.760926	11.139556	-1.307991	0.007629	0.111389	-0.013123	-1.493773	0.553669	-1.131507
21370	0	0.714580	10.774213	-0.994270	0.007165	0.107737	-0.009989	-1.543391	0.571675	-1.192160
21371	0	0.687723	10.364204	-0.635952	0.006897	0.103638	-0.006409	-1.598452	0.592825	-1.257981
21372	0	0.721634	9.986072	-0.290379	0.007228	0.099858	-0.002958	-1.662060	0.607405	-1.325754
21373	0	0.590973	9.637602	-0.128035	0.005920	0.096375	-0.001343	-1.736660	0.622368	-1.395506
21374	0	0.424715	9.167889	-0.140171	0.004251	0.091678	-0.001467	-1.817311	0.629842	-1.466596
21375	0	0.304757	8.715993	-0.200815	0.003052	0.087158	-0.002075	-1.904052	0.636790	-1.538897
21376	0	0.431843	8.430222	-0.524126	0.004321	0.084298	-0.005304	-1.989457	0.639178	-1.609668
21377	0	0.561201	8.038853	-0.720766	0.005615	0.080383	-0.007263	-2.069342	0.641063	-1.670523
21378	0	0.609159	7.765454	-0.875964	0.006095	0.077649	-0.008805	-2.137415	0.643318	-1.710794
21379	0	0.677388	7.635941	-0.979295	0.006775	0.076355	-0.009827	-2.189101	0.641634	-1.750347
21380	0	0.732155	7.477834	-0.949669	0.007321	0.074776	-0.009518	-2.222320	0.638861	-1.780387
21381	0	0.622954	7.415797	-0.866195	0.006226	0.074158	-0.008667	-2.230310	0.631839	-1.792721
21382	0	0.446503	7.379090	-0.530738	0.004463	0.073792	-0.005301	-2.219521	0.629107	-1.787303
21383	0	0.329611	7.397392	-0.258296	0.003296	0.073975	-0.002563	-2.189351	0.628734	-1.775993
21384	0	0.341996	7.739092	-0.171693	0.003418	0.077392	-0.001689	-2.148047	0.625421	-1.753846
21385	0	0.360232	7.916178	-0.216445	0.003601	0.079163	-0.002136	-2.107419	0.623091	-1.716966
21386	0	0.452349	8.166095	-0.301533	0.004519	0.081662	-0.002988	-2.068707	0.617085	-1.664735
21387	0	0.659941	8.550775	-0.534086	0.006592	0.085510	-0.005310	-2.025819	0.608038	-1.596307
21388	0	0.711640	8.854690	-0.974635	0.007100	0.088552	-0.009707	-1.973571	0.591395	-1.524758
21389	0	0.545365	9.154479	-1.158850	0.005432	0.091553	-0.011536	-1.906900	0.570756	-1.442522
21390	0	0.463794	9.555879	-1.127332	0.004621	0.095566	-0.011221	-1.844384	0.554553	-1.373437
21391	0	0.332047	10.039505	-1.104996	0.003296	0.100403	-0.010986	-1.773042	0.530500	-1.304927
21392	0	0.226717	10.453097	-1.112185	0.002248	0.104538	-0.011060	-1.706616	0.512234	-1.249779
21393	0	0.251316	10.881869	-1.056787	0.002502	0.108826	-0.010498	-1.634771	0.503434	-1.191953
21394	0	0.746768	11.259384	-0.825748	0.007465	0.112598	-0.008197	-1.572590	0.501900	-1.149318
21395	0	1.325307	11.645252	-0.479969	0.013245	0.116455	-0.004761	-1.532291	0.493200	-1.114352
21396	0	1.577944	11.803100	-0.730391	0.015765	0.118034	-0.007280	-1.507109	0.479561	-1.085876
21397	0	1.356658	11.956524	-1.117727	0.013550	0.119568	-0.011169	-1.498107	0.464306	-1.062684
21398	0	1.090876	12.005077	-1.410555	0.010899	0.120050	-0.014116	-1.507574	0.455553	-1.046613
21399	0	1.087031	12.054648	-1.536057	0.010864	0.120544	-0.015381	-1.526612	0.449733	-1.046720
21400	0	0.929623	12.036873	-1.751608	0.009289	0.120366	-0.017538	-1.547454	0.441842	-1.055766
21401	0	0.767984	11.896126	-1.786295	0.007690	0.118958	-0.017883	-1.567040	0.449852	-1.077560
21402	0	0.893359	11.671020	-1.544151	0.008951	0.116706	-0.015464	-1.589400	0.464564	-1.108734
21403	0	1.261353	11.426245	-1.047249	0.012634	0.114258	-0.010498	-1.617092	0.483617	-1.150277
21404	0	1.222241	11.109300	-0.743361	0.012229	0.111091	-0.007458	-1.644281	0.489537	-1.198271
21405	0	0.926372	10.736374	-0.447559	0.009277	0.107361	-0.004517	-1.689518	0.504424	-1.255396
21406	0	0.741479	10.321670	-0.339928	0.007421	0.103214	-0.003460	-1.757553	0.511635	-1.319831
21407	0	0.579476	9.930636	-0.305004	0.005798	0.099304	-0.003113	-1.829846	0.516666	-1.386054
21408	0	0.425857	9.497996	-0.413756	0.004264	0.094976	-0.004212	-1.919206	0.523003	-1.447747
21409	0	0.341299	9.070364	-0.676664	0.003418	0.090698	-0.006836	-2.005254	0.527120	-1.518320
21410	0	0.382922	8.625946	-0.768554	0.003834	0.086254	-0.007743	-2.080390	0.529956	-1.589742
21411	0	0.487876	8.325714	-0.861932	0.004883	0.083252	-0.008667	-2.145906	0.531313	-1.660817
21412	0	0.426690	8.027434	-0.805000	0.004264	0.080271	-0.008087	-2.198484	0.523741	-1.717340
21413	0	0.341724	7.806654	-0.692946	0.003418	0.078064	-0.006958	-2.239594	0.522664	-1.760912
21414	0	0.341598	7.703037	-0.456562	0.003418	0.077029	-0.004583	-2.265264	0.524736	-1.803133
21415	0	0.379064	7.580584	-0.340696	0.003784	0.075806	-0.003418	-2.281444	0.514732	-1.830279
21416	0	0.471292	7.556150	-0.315231	0.004712	0.075562	-0.003153	-2.282065	0.513391	-1.840834
21417	0	0.421461	7.476787	-0.238086	0.004211	0.074768	-0.002380	-2.281049	0.508387	-1.838097
21418	0	0.513767	7.458334	-0.275619	0.005133	0.074584	-0.002748	-2.267393	0.500607	-1.829782
21419	0	0.696491	7.714712	-0.391998	0.006958	0.077148	-0.003906	-2.246013	0.490498	-1.808201
21420	0	0.704218	7.860671	-0.609651	0.007033	0.078609	-0.006071	-2.207484	0.478892	-1.768792
21421	0	0.666342	8.135611	-0.808576	0.006653	0.081360	-0.008057	-2.164969	0.466727	-1.717498
21422	0	0.699725	8.464011	-0.980688	0.006981	0.084646	-0.009766	-2.107513	0.448324	-1.662544
21423	0	0.599657	8.818814	-1.146474	0.005981	0.088196	-0.011414	-2.040090	0.434133	-1.593476
21424	0	0.535178	9.122509	-1.073046	0.005340	0.091233	-0.010667	-1.959881	0.423411	-1.525180
21425	0	0.520499	9.545216	-0.794489	0.005188	0.095459	-0.007874	-1.874135	0.405059	-1.462973
21426	0	0.504957	9.996009	-0.578137	0.005037	0.099965	-0.005705	-1.786571	0.391451	-1.410113
21427	0	0.514816	10.430382	-0.653746	0.005127	0.104309	-0.006470	-1.712314	0.368796	-1.353348
21428	0	0.548928	10.752660	-0.752580	0.005476	0.107532	-0.007464	-1.646975	0.355510	-1.299986
21429	0	0.788436	11.077513	-0.712557	0.007874	0.110779	-0.007080	-1.599061	0.344791	-1.250257
21430	0	1.071245	11.357507	-0.756627	0.010703	0.113578	-0.007538	-1.568933	0.335690	-1.216089
21431	0	1.228219	11.535299	-1.149418	0.012268	0.115356	-0.011475	-1.547864	0.322789	-1.187783
21432	0	0.938756	11.644247	-1.507455	0.009368	0.116446	-0.015056	-1.528504	0.304699	-1.169621
21433	0	0.733343	11.730682	-1.594617	0.007324	0.117310	-0.015930	-1.512502	0.295741	-1.164482
21434	0	0.850724	11.846166	-1.505876	0.008502	0.118464	-0.015047	-1.500918	0.289947	-1.171469
21435	0	0.945904	11.859047	-1.380215	0.009460	0.118591	-0.013794	-1.492857	0.290441	-1.180298
21436	0	0.957635	11.718559	-1.326419	0.009580	0.117186	-0.013262	-1.490673	0.292074	-1.204139
21437	0	1.164882	11.523620	-1.164859	0.011658	0.115234	-0.011658	-1.500305	0.299673	-1.225841
21438	0	1.333897	11.286020	-0.911327	0.013350	0.112857	-0.009139	-1.527838	0.309369	-1.256321
21439	0	1.238716	10.986566	-0.870232	0.012390	0.109863	-0.008728	-1.555989	0.311377	-1.291187
21440	0	0.889635	10.645261	-0.833563	0.008904	0.106449	-0.008371	-1.595169	0.318615	-1.340842
21441	0	0.682247	10.266556	-0.795019	0.006836	0.102661	-0.007996	-1.645804	0.332018	-1.395143
21442	0	0.662048	9.901051	-0.731255	0.006626	0.099007	-0.007360	-1.700153	0.336841	-1.460119
21443	0	0.615698	9.595081	-0.630133	0.006165	0.095947	-0.006348	-1.755334	0.344595	-1.525633
21444	0	0.547029	9.247998	-0.749367	0.005476	0.092476	-0.007540	-1.811938	0.349457	-1.587567
21445	0	0.530386	8.862649	-0.630466	0.005310	0.088623	-0.006348	-1.867086	0.355862	-1.646679
21446	0	0.554233	8.631131	-0.550236	0.005542	0.086309	-0.005532	-1.906564	0.353993	-1.704245
21447	0	0.470234	8.368067	-0.503919	0.004700	0.083679	-0.005066	-1.942494	0.349474	-1.753996
21448	0	0.354439	8.142519	-0.529636	0.003544	0.081424	-0.005319	-1.972781	0.347803	-1.790842
21449	0	0.226355	8.038404	-0.480700	0.002258	0.080383	-0.004822	-1.992424	0.339699	-1.820067
21450	0	0.288134	7.934706	-0.478451	0.002878	0.079347	-0.004793	-2.004019	0.334680	-1.836985
21451	0	0.372578	7.885748	-0.487978	0.003723	0.078857	-0.004883	-2.007802	0.330500	-1.845571
21452	0	0.422151	7.806301	-0.604544	0.004216	0.078064	-0.006037	-1.994540	0.322547	-1.843385
21453	0	0.513526	7.848949	-0.611865	0.005127	0.078491	-0.006104	-1.971857	0.310589	-1.830677
21454	0	0.661529	8.056025	-0.561072	0.006608	0.080563	-0.005586	-1.935303	0.300527	-1.808578
21455	0	0.702994	8.233310	-0.656090	0.007019	0.082336	-0.006531	-1.892177	0.286073	-1.779293
21456	0	0.650719	8.464384	-0.730119	0.006492	0.084648	-0.007265	-1.842048	0.266549	-1.733246
21457	0	0.684883	8.758084	-0.730658	0.006836	0.087585	-0.007263	-1.784049	0.250939	-1.689993
21458	0	0.724056	9.074202	-0.917297	0.007230	0.090748	-0.009124	-1.720520	0.239731	-1.636216
21459	0	0.758503	9.368197	-0.963764	0.007568	0.093689	-0.009583	-1.651401	0.222215	-1.573193
21460	0	0.724786	9.659869	-0.890366	0.007235	0.096605	-0.008842	-1.577638	0.208230	-1.519053
21461	0	0.783001	10.033546	-0.866374	0.007812	0.100342	-0.008606	-1.510434	0.189381	-1.474813
21462	0	0.786335	10.355644	-0.957181	0.007849	0.103562	-0.009520	-1.451519	0.174521	-1.430154
21463	0	0.715371	10.589060	-0.993632	0.007141	0.105896	-0.009888	-1.398091	0.162339	-1.382735
21464	0	0.723815	10.905493	-0.948167	0.007227	0.109059	-0.009439	-1.353009	0.151430	-1.343449
21465	0	0.824327	11.095900	-0.991742	0.008240	0.110962	-0.009888	-1.321526	0.148095	-1.323129
21466	0	0.916629	11.253980	-1.076215	0.009162	0.112542	-0.010741	-1.299431	0.143810	-1.310240
21467	0	0.824705	11.340107	-1.167444	0.008240	0.113403	-0.011658	-1.281788	0.136551	-1.300186
21468	0	0.746519	11.425141	-1.152219	0.007461	0.114253	-0.011509	-1.267832	0.131792	-1.295148
21469	0	0.812157	11.413567	-1.232723	0.008118	0.114136	-0.012329	-1.269045	0.127400	-1.298660
21470	0	0.849068	11.346422	-1.280723	0.008491	0.113463	-0.012815	-1.275810	0.126475	-1.305422
21471	0	0.884074	11.187900	-1.287133	0.008850	0.111877	-0.012878	-1.282697	0.134693	-1.322609
21472	0	0.943290	10.986791	-1.267293	0.009441	0.109866	-0.012682	-1.292025	0.141715	-1.348036
21473	0	1.012382	10.742429	-1.084789	0.010132	0.107422	-0.010864	-1.309789	0.148528	-1.380156
21474	0	0.980050	10.480392	-0.922629	0.009811	0.104801	-0.009246	-1.331706	0.158890	-1.419971
21475	0	0.853388	10.180954	-0.772552	0.008545	0.101807	-0.007751	-1.361079	0.170150	-1.462792
21476	0	0.839355	9.876197	-0.633397	0.008402	0.098760	-0.006359	-1.390534	0.179089	-1.509347
21477	0	0.816903	9.588897	-0.552111	0.008179	0.095886	-0.005554	-1.430442	0.190179	-1.558117
21478	0	0.742091	9.326910	-0.551449	0.007426	0.093266	-0.005551	-1.475821	0.196143	-1.612081
21479	0	0.695265	9.021300	-0.637161	0.006958	0.090210	-0.006409	-1.522818	0.201774	-1.659997
21480	0	0.645717	8.765491	-0.605620	0.006459	0.087652	-0.006093	-1.570640	0.203354	-1.707312
21481	0	0.579592	8.551313	-0.735382	0.005798	0.085510	-0.007385	-1.612166	0.204772	-1.750097
21482	0	0.439155	8.399203	-0.809524	0.004389	0.083990	-0.008117	-1.640347	0.199562	-1.775409
21483	0	0.329443	8.252106	-0.755228	0.003296	0.082520	-0.007568	-1.661124	0.199969	-1.805248
21484	0	0.292647	8.178959	-0.685879	0.002927	0.081789	-0.006866	-1.669276	0.199633	-1.819830
21485	0	0.347798	8.129876	-0.677620	0.003479	0.081299	-0.006775	-1.666363	0.200369	-1.828213
21486	0	0.354274	8.111391	-0.580982	0.003537	0.081115	-0.005801	-1.653310	0.192241	-1.823420
21487	0	0.372871	8.166400	-0.434822	0.003723	0.081665	-0.004333	-1.631884	0.184153	-1.814116
21488	0	0.483844	8.385803	-0.389855	0.004832	0.083859	-0.003876	-1.599898	0.175354	-1.796083
21489	0	0.562055	8.508122	-0.575862	0.005615	0.085083	-0.005737	-1.570220	0.168221	-1.770457
21490	0	0.575808	8.745605	-0.720795	0.005748	0.087459	-0.007185	-1.539073	0.155539	-1.730431
21491	0	0.648013	8.953517	-0.759965	0.006470	0.089539	-0.007568	-1.497733	0.143118	-1.688888
21492	0	0.748212	9.196549	-1.047418	0.007469	0.091970	-0.010440	-1.453260	0.129228	-1.643591
21493	0	0.740070	9.502508	-1.145896	0.007385	0.095032	-0.011414	-1.396856	0.113520	-1.589429
21494	0	0.749345	9.763547	-1.185573	0.007478	0.097642	-0.011812	-1.344229	0.097640	-1.543556
21495	0	0.830829	10.094564	-1.128332	0.008301	0.100952	-0.011230	-1.282533	0.091033	-1.496555
21496	0	0.869137	10.361940	-1.023007	0.008680	0.103625	-0.010180	-1.225038	0.079757	-1.458752
21497	0	0.891698	10.607493	-0.877271	0.008911	0.106079	-0.008728	-1.175106	0.073882	-1.421136
21498	0	0.905384	10.899629	-0.879869	0.009045	0.109000	-0.008759	-1.132459	0.064323	-1.393139
21499	0	0.940866	11.065392	-0.863201	0.009399	0.110657	-0.008606	-1.103965	0.054742	-1.366990
21500	0	0.966304	11.205259	-1.013797	0.009663	0.112054	-0.010124	-1.088509	0.054359	-1.347245
21501	0	0.897419	11.273116	-1.080957	0.008972	0.112732	-0.010803	-1.080786	0.052300	-1.330934
21502	0	0.800676	11.315672	-1.283105	0.007999	0.113157	-0.012831	-1.079298	0.044694	-1.324899
21503	0	0.719947	11.340467	-1.476145	0.007202	0.113403	-0.014771	-1.087306	0.046445	-1.330790
21504	0	0.731338	11.243021	-1.480519	0.007318	0.112429	-0.014814	-1.095525	0.050355	-1.340116
21505	0	0.737366	11.072053	-1.414466	0.007385	0.110718	-0.014160	-1.110431	0.060870	-1.351105
21506	0	0.820627	10.913854	-1.191400	0.008217	0.109136	-0.011933	-1.129763	0.070508	-1.370659
21507	0	0.865503	10.699729	-0.938015	0.008667	0.106995	-0.009399	-1.149730	0.081979	-1.400549
21508	0	0.869422	10.437686	-0.731934	0.008705	0.104374	-0.007348	-1.180818	0.093065	-1.439637
21509	0	0.798714	10.156534	-0.539131	0.007996	0.101562	-0.005432	-1.226337	0.102396	-1.486483
21510	0	0.772662	9.858065	-0.579820	0.007734	0.098577	-0.005841	-1.275818	0.110765	-1.535132
21511	0	0.743953	9.527870	-0.483795	0.007446	0.095276	-0.004883	-1.329188	0.118677	-1.582707
21512	0	0.760727	9.241838	-0.663488	0.007614	0.092414	-0.006689	-1.395919	0.125914	-1.628401
21513	0	0.756321	8.948192	-0.752163	0.007568	0.089478	-0.007568	-1.455425	0.130584	-1.677286
21514	0	0.742435	8.692668	-0.805431	0.007435	0.086923	-0.008088	-1.499788	0.141983	-1.727044
21515	0	0.671088	8.478061	-0.815238	0.006714	0.084778	-0.008179	-1.534717	0.143690	-1.771373
21516	0	0.578496	8.332056	-0.834811	0.005792	0.083318	-0.008371	-1.565606	0.150544	-1.809708
21517	0	0.536689	8.215548	-0.699691	0.005371	0.082153	-0.007019	-1.595164	0.155109	-1.832641
21518	0	0.499708	8.130358	-0.635228	0.004996	0.081303	-0.006365	-1.611427	0.153010	-1.851143
21519	0	0.457623	8.068888	-0.585489	0.004578	0.080688	-0.005859	-1.616387	0.154407	-1.851662
21520	0	0.390205	8.074974	-0.523784	0.003903	0.080750	-0.005240	-1.618677	0.155769	-1.849364
21521	0	0.311254	8.111520	-0.409991	0.003113	0.081116	-0.004089	-1.602641	0.155616	-1.837319
21522	0	0.372713	8.294493	-0.351693	0.003722	0.082946	-0.003501	-1.579491	0.148115	-1.815919
21523	0	0.415685	8.459374	-0.440748	0.004150	0.084595	-0.004395	-1.560860	0.138847	-1.788723
21524	0	0.447627	8.648221	-0.657550	0.004469	0.086484	-0.006557	-1.535869	0.129317	-1.755102
21525	0	0.489143	8.910876	-0.844500	0.004883	0.089111	-0.008423	-1.506248	0.119331	-1.713412
21526	0	0.588730	9.111466	-0.984311	0.005877	0.091119	-0.009810	-1.463657	0.108534	-1.670922
21527	0	0.679034	9.362262	-1.156966	0.006775	0.093628	-0.011536	-1.420091	0.092365	-1.620883
21528	0	0.663178	9.623582	-1.194844	0.006623	0.096241	-0.011911	-1.374237	0.084904	-1.569916
21529	0	0.709236	9.966454	-1.127477	0.007080	0.099670	-0.011230	-1.321479	0.072553	-1.524511
21530	0	0.772854	10.264425	-1.032796	0.007714	0.102650	-0.010284	-1.270892	0.057720	-1.481558
21531	0	0.861401	10.540373	-0.925428	0.008606	0.105408	-0.009216	-1.227429	0.049469	-1.443790
21532	0	0.978527	10.814348	-0.786813	0.009781	0.108147	-0.007830	-1.184221	0.044744	-1.404053
21533	0	1.050315	11.010544	-0.722500	0.010498	0.110107	-0.007202	-1.158177	0.038989	-1.377114
21534	0	1.093907	11.150416	-0.897069	0.010936	0.111506	-0.008958	-1.142638	0.035447	-1.351468
21535	0	1.062497	11.297571	-1.049706	0.010620	0.112976	-0.010498	-1.141632	0.030251	-1.337672
21536	0	0.940999	11.309798	-1.305295	0.009409	0.113097	-0.013061	-1.147456	0.029099	-1.326857
21537	0	0.842184	11.328254	-1.427255	0.008423	0.113281	-0.014282	-1.155480	0.029610	-1.323747
21538	0	0.774103	11.322536	-1.607504	0.007749	0.113222	-0.016094	-1.173119	0.036270	-1.324943
21539	0	0.719508	11.175783	-1.567178	0.007202	0.111755	-0.015686	-1.185923	0.041450	-1.341066
21540	0	0.778627	11.029742	-1.368725	0.007798	0.110294	-0.013705	-1.202935	0.051764	-1.362318
21541	0	0.810556	10.858431	-1.060107	0.008118	0.108582	-0.010620	-1.221429	0.062954	-1.384110
21542	0	0.796164	10.651334	-0.780439	0.007973	0.106510	-0.007836	-1.254249	0.073697	-1.413980
21543	0	0.743753	10.388429	-0.533571	0.007446	0.103882	-0.005371	-1.291631	0.082876	-1.446930
21544	0	0.681177	10.108074	-0.489034	0.006819	0.101078	-0.004936	-1.341827	0.090404	-1.484007
21545	0	0.713875	9.796392	-0.409527	0.007141	0.097961	-0.004150	-1.404729	0.093052	-1.532684
21546	0	0.658231	9.522497	-0.600643	0.006585	0.095222	-0.006058	-1.464679	0.095356	-1.573232
21547	0	0.652626	9.235143	-0.818443	0.006531	0.092346	-0.008240	-1.531594	0.098657	-1.621425
21548	0	0.633087	8.918899	-0.949332	0.006337	0.089184	-0.009538	-1.586886	0.103726	-1.663186
21549	0	0.682956	8.722342	-0.869116	0.006836	0.087219	-0.008728	-1.633882	0.109421	-1.704940
21550	0	0.663818	8.503246	-0.838451	0.006639	0.085030	-0.008412	-1.669831	0.108804	-1.736674
21551	0	0.604225	8.368124	-0.840277	0.006042	0.083679	-0.008423	-1.695438	0.107142	-1.759387
21552	0	0.530738	8.295106	-0.696505	0.005310	0.082950	-0.006980	-1.713926	0.109361	-1.780844
21553	0	0.567769	8.221488	-0.554496	0.005676	0.082214	-0.005554	-1.724771	0.106380	-1.795208
21554	0	0.592128	8.190957	-0.406633	0.005923	0.081909	-0.004071	-1.729555	0.108433	-1.796013
21555	0	0.531202	8.184811	-0.366011	0.005310	0.081848	-0.003662	-1.730215	0.104941	-1.790086
21556	0	0.440382	8.227407	-0.378195	0.004398	0.082274	-0.003780	-1.725980	0.096526	-1.775332
21557	0	0.501057	8.428891	-0.415649	0.005005	0.084290	-0.004150	-1.715596	0.088059	-1.758083
21558	0	0.490015	8.544602	-0.503358	0.004894	0.085447	-0.005017	-1.691783	0.079690	-1.726494
21559	0	0.464770	8.746169	-0.630339	0.004639	0.087463	-0.006287	-1.667957	0.067802	-1.693326
21560	0	0.503115	8.989787	-0.835482	0.005024	0.089900	-0.008336	-1.642205	0.059722	-1.642657
21561	0	0.568406	9.173286	-1.021537	0.005676	0.091736	-0.010193	-1.611979	0.051671	-1.599200
21562	0	0.570610	9.428739	-1.167154	0.005692	0.094292	-0.011643	-1.575688	0.037659	-1.549024
21563	0	0.648117	9.716320	-1.175191	0.006470	0.097168	-0.011719	-1.534206	0.026370	-1.501968
21564	0	0.607819	9.935053	-1.145882	0.006064	0.099356	-0.011421	-1.488631	0.012191	-1.458677
21565	0	0.678674	10.229013	-1.041547	0.006775	0.102295	-0.010376	-1.441999	-0.000288	-1.424011
21566	0	0.790341	10.435806	-0.872145	0.007896	0.104362	-0.008686	-1.400544	-0.008011	-1.396890
21567	0	0.897457	10.668749	-0.741060	0.008972	0.106689	-0.007385	-1.370490	-0.011024	-1.369074
21568	0	1.032471	10.875791	-0.739635	0.010319	0.108760	-0.007376	-1.345651	-0.017813	-1.341701
21569	0	1.093457	10.961731	-0.758149	0.010925	0.109619	-0.007568	-1.328773	-0.028080	-1.319465
21570	0	1.070349	11.046896	-0.954346	0.010700	0.110469	-0.009548	-1.330871	-0.032029	-1.307424
21571	0	1.019649	11.077954	-1.189193	0.010193	0.110779	-0.011902	-1.338530	-0.036539	-1.303948
21572	0	0.946828	11.072011	-1.406840	0.009467	0.110719	-0.014080	-1.348057	-0.038873	-1.304443
21573	0	0.805996	11.017033	-1.542679	0.008057	0.110168	-0.015442	-1.361099	-0.043254	-1.301000
21574	0	0.763628	10.882959	-1.509906	0.007635	0.108829	-0.015107	-1.366982	-0.046402	-1.313128
21575	0	0.798863	10.791206	-1.219478	0.007996	0.107910	-0.012207	-1.377447	-0.041002	-1.331479
21576	0	0.821908	10.632768	-0.924190	0.008226	0.106326	-0.009254	-1.387569	-0.034941	-1.360097
21577	0	0.822959	10.449445	-0.711966	0.008240	0.104492	-0.007141	-1.408724	-0.025104	-1.385716
21578	0	0.736358	10.223829	-0.468942	0.007366	0.102237	-0.004719	-1.439049	-0.022825	-1.420199
21579	0	0.683114	9.991609	-0.387510	0.006836	0.099915	-0.003906	-1.472095	-0.017655	-1.459240
21580	0	0.596897	9.711160	-0.417349	0.005971	0.097110	-0.004212	-1.515013	-0.015928	-1.493040
21581	0	0.549622	9.466764	-0.508464	0.005493	0.094666	-0.005127	-1.563133	-0.020630	-1.524060
21582	0	0.573404	9.241653	-0.732473	0.005741	0.092413	-0.007364	-1.609186	-0.013858	-1.562312
21583	0	0.579412	9.003063	-0.912080	0.005798	0.090027	-0.009155	-1.650137	-0.011037	-1.594225
21584	0	0.578912	8.814471	-0.924087	0.005790	0.088141	-0.009272	-1.687171	-0.012742	-1.624072
21585	0	0.622655	8.703808	-0.980878	0.006226	0.087036	-0.009827	-1.707941	-0.016917	-1.655842
21586	0	0.598235	8.594133	-0.898930	0.005983	0.085940	-0.008998	-1.716544	-0.017610	-1.672742
21587	0	0.555590	8.520527	-0.719855	0.005554	0.085205	-0.007202	-1.718373	-0.021483	-1.687783
21588	0	0.622883	8.483872	-0.524544	0.006229	0.084839	-0.005242	-1.711297	-0.021765	-1.694766
21589	0	0.635140	8.502151	-0.323969	0.006348	0.085022	-0.003235	-1.701821	-0.027679	-1.695544
21590	0	0.635961	8.563086	-0.233437	0.006354	0.085631	-0.002330	-1.692647	-0.035830	-1.685300
21591	0	0.653982	8.630276	-0.342455	0.006531	0.086304	-0.003418	-1.680795	-0.048871	-1.676348
21592	0	0.643424	8.776463	-0.502827	0.006427	0.087766	-0.005019	-1.665748	-0.059415	-1.654695
21593	0	0.653932	8.910967	-0.660569	0.006531	0.089111	-0.006592	-1.644632	-0.070812	-1.623545
21594	0	0.607718	9.087380	-0.871308	0.006061	0.090877	-0.008696	-1.619437	-0.091496	-1.591874
21595	0	0.611559	9.276997	-1.015629	0.006104	0.092773	-0.010132	-1.586129	-0.105516	-1.555817
21596	0	0.553482	9.459096	-1.180110	0.005518	0.094596	-0.011769	-1.544648	-0.124925	-1.523574
21597	0	0.575143	9.710127	-1.163704	0.005737	0.097107	-0.011597	-1.494000	-0.141033	-1.496007
21598	0	0.577695	9.904193	-1.227015	0.005766	0.099048	-0.012229	-1.443393	-0.152664	-1.458780
21599	0	0.672542	10.143525	-0.914336	0.006714	0.101440	-0.009094	-1.384698	-0.165491	-1.418026
21600	0	0.735072	10.368679	-0.728558	0.007346	0.103690	-0.007242	-1.333445	-0.171179	-1.387971
21601	0	0.831042	10.534360	-0.668951	0.008301	0.105347	-0.006653	-1.290021	-0.182508	-1.361896
21602	0	0.869618	10.674162	-0.656640	0.008686	0.106744	-0.006544	-1.262553	-0.194314	-1.343510
21603	0	0.947210	10.754192	-0.715621	0.009460	0.107544	-0.007141	-1.242757	-0.207624	-1.322459
21604	0	0.992703	10.832976	-0.955775	0.009912	0.108332	-0.009552	-1.232900	-0.224658	-1.305419
21605	0	0.965181	10.851961	-1.214743	0.009644	0.108521	-0.012146	-1.227757	-0.234055	-1.295423
21606	0	0.911374	10.845664	-1.435196	0.009110	0.108458	-0.014347	-1.219190	-0.239113	-1.298159
21607	0	0.884593	10.784947	-1.483149	0.008850	0.107849	-0.014832	-1.215828	-0.236581	-1.303363
21608	0	0.890362	10.656738	-1.415953	0.008903	0.106567	-0.014160	-1.213103	-0.240093	-1.317983
21609	0	0.914967	10.546971	-1.134810	0.009155	0.105469	-0.011353	-1.214615	-0.236114	-1.332123
21610	0	0.871144	10.400593	-0.914027	0.008718	0.104005	-0.009147	-1.218442	-0.231424	-1.357303
21611	0	0.866157	10.247947	-0.773840	0.008667	0.102478	-0.007751	-1.229860	-0.227101	-1.389103
21612	0	0.822367	10.034536	-0.624260	0.008229	0.100344	-0.006262	-1.248493	-0.222053	-1.421473
21613	0	0.707784	9.832902	-0.590014	0.007080	0.098328	-0.005920	-1.268448	-0.220701	-1.456225
21614	0	0.652174	9.595116	-0.566958	0.006526	0.095949	-0.005698	-1.298807	-0.216896	-1.491880
21615	0	0.591740	9.375251	-0.619061	0.005920	0.093750	-0.006226	-1.337548	-0.214717	-1.523494
21616	0	0.579572	9.216548	-0.668327	0.005798	0.092163	-0.006714	-1.371544	-0.213206	-1.556624
21617	0	0.529259	9.022750	-0.722022	0.005291	0.090225	-0.007250	-1.404954	-0.217121	-1.584622
21618	0	0.499236	8.846103	-0.895240	0.004992	0.088459	-0.008972	-1.426320	-0.219351	-1.610184
21619	0	0.531228	8.740352	-0.883716	0.005310	0.087402	-0.008850	-1.439136	-0.224487	-1.631312
21620	0	0.525422	8.630636	-0.820624	0.005253	0.086306	-0.008215	-1.446629	-0.228007	-1.643243
21621	0	0.506550	8.557116	-0.726501	0.005066	0.085571	-0.007263	-1.440126	-0.228948	-1.652814
21622	0	0.543466	8.587473	-0.617618	0.005431	0.085876	-0.006168	-1.425638	-0.234929	-1.662380
21623	0	0.604279	8.587574	-0.471250	0.006042	0.085876	-0.004700	-1.404606	-0.236469	-1.656277
21624	0	0.641176	8.623997	-0.388356	0.006409	0.086241	-0.003871	-1.383872	-0.241759	-1.648686
21625	0	0.702332	8.758451	-0.452822	0.007019	0.087585	-0.004517	-1.364599	-0.248526	-1.637196
21626	0	0.721957	8.874055	-0.583727	0.007211	0.088742	-0.005822	-1.340894	-0.260949	-1.616724
21627	0	0.720730	9.039092	-0.722390	0.007202	0.090393	-0.007202	-1.309096	-0.268156	-1.590557
21628	0	0.740516	9.191047	-0.940274	0.007396	0.091913	-0.009383	-1.280419	-0.280097	-1.563674
21629	0	0.709144	9.374586	-1.125781	0.007080	0.093750	-0.011230	-1.242691	-0.293192	-1.525693
21630	0	0.705331	9.574919	-1.193408	0.007042	0.095755	-0.011897	-1.194191	-0.306337	-1.495356
21631	0	0.599141	9.777138	-1.329128	0.005981	0.097778	-0.013245	-1.135604	-0.317054	-1.461454
21632	0	0.668246	10.020008	-1.186152	0.006672	0.100206	-0.011814	-1.077253	-0.328888	-1.430352
21633	0	0.696497	10.253475	-0.877308	0.006958	0.102539	-0.008728	-1.022731	-0.337284	-1.401311
21634	0	0.777569	10.484714	-0.709240	0.007765	0.104851	-0.007051	-0.972577	-0.350240	-1.371046
21635	0	0.800029	10.619900	-0.710727	0.007996	0.106201	-0.007080	-0.938854	-0.356455	-1.348289
21636	0	0.862080	10.765935	-0.764445	0.008615	0.107661	-0.007624	-0.912284	-0.363244	-1.329458
21637	0	0.879369	10.851911	-0.898453	0.008789	0.108521	-0.008972	-0.894729	-0.369175	-1.313439
21638	0	0.893077	10.894247	-1.156743	0.008921	0.108944	-0.011561	-0.883790	-0.380627	-1.299440
21639	0	0.836613	10.876449	-1.367053	0.008362	0.108765	-0.013672	-0.880684	-0.386380	-1.295613
21640	0	0.757764	10.882436	-1.483151	0.007576	0.108825	-0.014830	-0.874144	-0.389414	-1.293155
21641	0	0.798798	10.784892	-1.428803	0.007996	0.107849	-0.014282	-0.863444	-0.383821	-1.305136
21642	0	0.864758	10.662723	-1.277350	0.008652	0.106627	-0.012769	-0.853827	-0.381449	-1.316477
21643	0	0.914792	10.571366	-1.049666	0.009155	0.105713	-0.010498	-0.850984	-0.375571	-1.334937
21644	0	0.962307	10.437199	-0.914943	0.009629	0.104371	-0.009153	-0.851249	-0.370830	-1.363502
21645	0	0.932688	10.235770	-0.700885	0.009338	0.102356	-0.007019	-0.858500	-0.359422	-1.388274
21646	0	0.900344	10.010217	-0.600622	0.009010	0.100101	-0.006023	-0.873941	-0.352769	-1.411189
21647	0	0.804919	9.826868	-0.632487	0.008057	0.098267	-0.006348	-0.896092	-0.345468	-1.442847
21648	0	0.724337	9.583108	-0.664521	0.007248	0.095829	-0.006670	-0.921074	-0.341599	-1.476289
21649	0	0.658700	9.356898	-0.693452	0.006592	0.093567	-0.006958	-0.944987	-0.337399	-1.500959
21650	0	0.627117	9.180280	-0.737846	0.006276	0.091801	-0.007401	-0.967586	-0.333149	-1.531888
21651	0	0.603703	8.972445	-0.796865	0.006042	0.089722	-0.007996	-0.997011	-0.328475	-1.565472
21652	0	0.578307	8.832520	-0.866176	0.005787	0.088324	-0.008676	-1.009876	-0.326012	-1.596380
21653	0	0.585797	8.734253	-0.816663	0.005859	0.087341	-0.008179	-1.020700	-0.326300	-1.619385
21654	0	0.524570	8.612296	-0.772297	0.005246	0.086123	-0.007728	-1.021750	-0.327599	-1.638805
21655	0	0.463806	8.514402	-0.732493	0.004639	0.085144	-0.007324	-1.015678	-0.328343	-1.643940
21656	0	0.488063	8.520384	-0.592656	0.004881	0.085204	-0.005922	-1.004872	-0.329373	-1.650699
21657	0	0.530918	8.532692	-0.476588	0.005310	0.085327	-0.004761	-0.992982	-0.329501	-1.655827
21658	0	0.555426	8.556981	-0.465656	0.005552	0.085570	-0.004649	-0.978110	-0.333470	-1.649051
21659	0	0.586221	8.666933	-0.421963	0.005859	0.086670	-0.004211	-0.962336	-0.338753	-1.631107
21660	0	0.660492	8.807037	-0.509858	0.006598	0.088072	-0.005083	-0.937131	-0.349785	-1.611516
21661	0	0.714507	8.953721	-0.666689	0.007141	0.089539	-0.006653	-0.913990	-0.355982	-1.586417
21662	0	0.715461	9.050943	-0.895497	0.007150	0.090511	-0.008940	-0.889509	-0.362722	-1.556921
21663	0	0.757727	9.246515	-1.045808	0.007568	0.092468	-0.010437	-0.858053	-0.373789	-1.526300
21664	0	0.735558	9.471462	-1.203267	0.007342	0.094719	-0.012007	-0.821383	-0.389080	-1.487881
21665	0	0.715329	9.667418	-1.260860	0.007141	0.096680	-0.012573	-0.774260	-0.402941	-1.452967
21666	0	0.717689	9.904326	-1.243839	0.007165	0.099049	-0.012403	-0.727555	-0.416312	-1.415489
21667	0	0.708476	10.113084	-1.059813	0.007080	0.101135	-0.010559	-0.678193	-0.421930	-1.381932
21668	0	0.825196	10.307745	-0.829448	0.008247	0.103081	-0.008258	-0.632076	-0.428127	-1.350034
21669	0	0.891396	10.528305	-0.778340	0.008911	0.105286	-0.007751	-0.591864	-0.432539	-1.325451
21670	0	0.873575	10.649922	-0.722312	0.008733	0.106501	-0.007206	-0.567910	-0.437217	-1.298020
21671	0	0.866794	10.772596	-0.819209	0.008667	0.107727	-0.008179	-0.548296	-0.439619	-1.281899
21672	0	0.872880	10.821241	-0.973396	0.008730	0.108212	-0.009732	-0.541099	-0.439752	-1.270554
21673	0	0.812532	10.845934	-1.232525	0.008118	0.108459	-0.012329	-0.539722	-0.449195	-1.264655
21674	0	0.684931	10.852134	-1.426918	0.006851	0.108521	-0.014275	-0.540011	-0.448537	-1.259305
21675	0	0.695260	10.815465	-1.544187	0.006958	0.108154	-0.015442	-0.534480	-0.444729	-1.261547
21676	0	0.761286	10.736172	-1.385189	0.007618	0.107361	-0.013856	-0.533211	-0.441447	-1.271942
21677	0	0.823934	10.620182	-1.195737	0.008240	0.106201	-0.011963	-0.533562	-0.442805	-1.278732
21678	0	0.889727	10.528898	-1.016899	0.008910	0.105287	-0.010182	-0.542822	-0.430913	-1.300414
21679	0	0.914593	10.345692	-0.907715	0.009155	0.103455	-0.009094	-0.556381	-0.422409	-1.318637
21680	0	0.919348	10.156839	-0.757400	0.009198	0.101566	-0.007596	-0.576009	-0.418721	-1.344400
21681	0	0.811302	9.961141	-0.613769	0.008118	0.099609	-0.006165	-0.601397	-0.414704	-1.366806
21682	0	0.706242	9.723551	-0.650801	0.007071	0.097233	-0.006539	-0.632625	-0.406607	-1.396667
21683	0	0.719315	9.534002	-0.655659	0.007202	0.095337	-0.006592	-0.669311	-0.397328	-1.425179
21684	0	0.754660	9.339335	-0.734374	0.007549	0.093390	-0.007378	-0.705313	-0.395826	-1.448890
21685	0	0.695235	9.155556	-0.809060	0.006958	0.091553	-0.008118	-0.733534	-0.390801	-1.471669
21686	0	0.657683	8.985135	-0.859690	0.006579	0.089849	-0.008615	-0.750284	-0.389976	-1.502276
21687	0	0.597645	8.862544	-0.833999	0.005981	0.088623	-0.008362	-0.772607	-0.385658	-1.523989
21688	0	0.584889	8.801772	-0.812268	0.005849	0.088017	-0.008136	-0.783733	-0.387611	-1.538736
21689	0	0.524355	8.722066	-0.767801	0.005249	0.087219	-0.007690	-0.794089	-0.382206	-1.549260
21690	0	0.474514	8.679445	-0.631839	0.004749	0.086794	-0.006323	-0.794045	-0.378251	-1.553519
21691	0	0.451612	8.630411	-0.640363	0.004517	0.086304	-0.006409	-0.794976	-0.379066	-1.548082
21692	0	0.463631	8.648669	-0.505890	0.004637	0.086487	-0.005056	-0.785816	-0.379924	-1.548186
21693	0	0.524816	8.740227	-0.500707	0.005249	0.087402	-0.005005	-0.777174	-0.380275	-1.542610
21694	0	0.616789	8.886565	-0.550151	0.006163	0.088866	-0.005498	-0.766727	-0.388518	-1.525756
21695	0	0.610875	8.965917	-0.642436	0.006104	0.089661	-0.006409	-0.740922	-0.396527	-1.503768
21696	0	0.618260	9.105939	-0.651238	0.006175	0.091061	-0.006502	-0.722288	-0.407351	-1.474439
21697	0	0.634971	9.240569	-0.764625	0.006348	0.092407	-0.007629	-0.695637	-0.411012	-1.447961
21698	0	0.691124	9.429319	-0.877902	0.006901	0.094296	-0.008762	-0.669484	-0.424534	-1.421163
21699	0	0.727292	9.563940	-1.063767	0.007263	0.095642	-0.010620	-0.642446	-0.436657	-1.392421
21700	0	0.789787	9.764705	-1.219968	0.007894	0.097650	-0.012182	-0.615824	-0.441814	-1.361675
21701	0	0.831214	9.930035	-1.235245	0.008301	0.099304	-0.012329	-0.582565	-0.454856	-1.330509
21702	0	0.820577	10.100288	-1.129839	0.008201	0.101006	-0.011278	-0.553325	-0.460921	-1.295566
21703	0	0.848471	10.265892	-0.997086	0.008484	0.102661	-0.009949	-0.522404	-0.462833	-1.270115
21704	0	0.830602	10.436337	-0.897601	0.008302	0.104365	-0.008957	-0.495268	-0.468830	-1.252246
21705	0	0.854682	10.522358	-0.812897	0.008545	0.105225	-0.008118	-0.476742	-0.472307	-1.230535
21706	0	0.848730	10.613676	-0.832969	0.008487	0.106137	-0.008324	-0.464078	-0.474365	-1.216873
21707	0	0.842277	10.638466	-0.927299	0.008423	0.106384	-0.009277	-0.462608	-0.475769	-1.210474
21708	0	0.830441	10.650684	-1.115277	0.008300	0.106506	-0.011161	-0.465094	-0.482284	-1.209250
21709	0	0.756898	10.632529	-1.310563	0.007568	0.106323	-0.013123	-0.477050	-0.484567	-1.207267
21710	0	0.781001	10.571847	-1.374897	0.007813	0.105717	-0.013761	-0.483315	-0.482612	-1.206973
21711	0	0.720403	10.449311	-1.268666	0.007202	0.104492	-0.012695	-0.486374	-0.486580	-1.210434
21712	0	0.677324	10.370157	-1.113904	0.006779	0.103700	-0.011153	-0.495465	-0.482843	-1.228630
21713	0	0.689026	10.241894	-0.913853	0.006897	0.102417	-0.009155	-0.507681	-0.477238	-1.248386
21714	0	0.718066	10.095663	-0.739972	0.007189	0.100955	-0.007414	-0.517318	-0.469589	-1.271225
21715	0	0.762367	9.924511	-0.583377	0.007629	0.099243	-0.005859	-0.540588	-0.464132	-1.300479
21716	0	0.798179	9.747769	-0.523272	0.007984	0.097476	-0.005260	-0.567024	-0.462392	-1.325171
21717	0	0.774561	9.564455	-0.582691	0.007751	0.095642	-0.005859	-0.599693	-0.456736	-1.346677
21718	0	0.737323	9.418394	-0.674475	0.007373	0.094182	-0.006772	-0.626574	-0.458731	-1.364917
21719	0	0.695708	9.253199	-0.716844	0.006958	0.092529	-0.007202	-0.661904	-0.459275	-1.383455
21720	0	0.634211	9.088996	-0.814386	0.006345	0.090887	-0.008174	-0.693327	-0.457913	-1.406561
21721	0	0.646902	9.002917	-0.894948	0.006470	0.090027	-0.008972	-0.715740	-0.459127	-1.426070
21722	0	0.591825	8.869065	-0.958320	0.005919	0.088689	-0.009600	-0.730437	-0.461026	-1.441427
21723	0	0.579681	8.862388	-0.847625	0.005798	0.088623	-0.008484	-0.733727	-0.460998	-1.455487
21724	0	0.585688	8.825770	-0.700560	0.005857	0.088258	-0.007005	-0.726127	-0.462992	-1.455548
21725	0	0.574188	8.825646	-0.647086	0.005737	0.088257	-0.006470	-0.718139	-0.470394	-1.454968
21726	0	0.593308	8.849987	-0.494454	0.005929	0.088500	-0.004947	-0.714483	-0.477169	-1.448242
21727	0	0.592272	8.972150	-0.396792	0.005920	0.089722	-0.003967	-0.707310	-0.481793	-1.440377
21728	0	0.519726	9.014768	-0.488423	0.005192	0.090148	-0.004885	-0.701639	-0.490279	-1.428206
21729	0	0.525597	9.130783	-0.629198	0.005249	0.091309	-0.006287	-0.688688	-0.500382	-1.411143
21730	0	0.557533	9.240477	-0.739767	0.005568	0.092405	-0.007397	-0.681199	-0.511254	-1.393361
21731	0	0.611108	9.393174	-0.873739	0.006104	0.093933	-0.008728	-0.663523	-0.521412	-1.371480
21732	0	0.680328	9.520813	-1.004747	0.006790	0.095211	-0.010029	-0.634672	-0.537758	-1.343457
21733	0	0.702958	9.679946	-1.026838	0.007019	0.096802	-0.010254	-0.611080	-0.550799	-1.318693
21734	0	0.735891	9.837982	-1.109563	0.007345	0.098383	-0.011077	-0.582739	-0.567212	-1.293202
21735	0	0.745023	10.021751	-1.100382	0.007446	0.100220	-0.010986	-0.556204	-0.572569	-1.273425
21736	0	0.825528	10.149440	-1.036642	0.008247	0.101497	-0.010350	-0.531225	-0.582386	-1.252680
21737	0	0.824920	10.259870	-0.965038	0.008240	0.102600	-0.009644	-0.516849	-0.593910	-1.230153
21738	0	0.862878	10.363339	-0.802353	0.008624	0.103635	-0.008010	-0.495100	-0.600460	-1.215084
21739	0	0.879377	10.473529	-0.879674	0.008789	0.104736	-0.008789	-0.479988	-0.606907	-1.200271
21740	0	0.891957	10.534396	-0.868163	0.008920	0.105344	-0.008683	-0.475027	-0.608150	-1.191735
21741	0	0.884780	10.571372	-0.969762	0.008850	0.105713	-0.009705	-0.475919	-0.607094	-1.186459
21742	0	0.884617	10.559250	-1.078203	0.008845	0.105592	-0.010790	-0.477748	-0.609556	-1.186047
21743	0	0.836394	10.522531	-1.146668	0.008362	0.105225	-0.011475	-0.479672	-0.613605	-1.192063
21744	0	0.750996	10.406682	-1.181821	0.007511	0.104066	-0.011826	-0.480962	-0.614198	-1.199085
21745	0	0.720167	10.333374	-1.152500	0.007202	0.103333	-0.011536	-0.485866	-0.615620	-1.209193
21746	0	0.756481	10.223771	-0.984985	0.007567	0.102236	-0.009868	-0.498965	-0.614583	-1.224645
21747	0	0.726453	10.070932	-0.840595	0.007263	0.100708	-0.008423	-0.511242	-0.617753	-1.239497
21748	0	0.683659	9.942915	-0.697400	0.006839	0.099428	-0.006986	-0.517712	-0.616629	-1.261342
21749	0	0.683314	9.814575	-0.608700	0.006836	0.098145	-0.006104	-0.530030	-0.614553	-1.282589
21750	0	0.719860	9.656073	-0.568260	0.007196	0.096560	-0.005706	-0.550740	-0.618282	-1.305684
21751	0	0.653265	9.491100	-0.589691	0.006531	0.094910	-0.005920	-0.572150	-0.621788	-1.323241
21752	0	0.678166	9.320415	-0.621331	0.006778	0.093203	-0.006241	-0.599089	-0.627891	-1.341526
21753	0	0.653336	9.167656	-0.699363	0.006531	0.091675	-0.007019	-0.623928	-0.632654	-1.360643
21754	0	0.647924	9.064260	-0.798459	0.006474	0.090641	-0.008007	-0.645408	-0.641453	-1.371252
21755	0	0.653413	8.966154	-0.889961	0.006531	0.089661	-0.008911	-0.653276	-0.647565	-1.385489
21756	0	0.623032	8.868616	-0.930637	0.006231	0.088685	-0.009316	-0.659406	-0.648229	-1.401041
21757	0	0.574142	8.819615	-0.872180	0.005737	0.088196	-0.008728	-0.660596	-0.655027	-1.403113
21758	0	0.623521	8.813454	-0.780205	0.006233	0.088135	-0.007801	-0.652429	-0.659126	-1.409568
21759	0	0.653602	8.807301	-0.610832	0.006531	0.088074	-0.006104	-0.639365	-0.667305	-1.404607
21760	0	0.654310	8.904766	-0.514649	0.006540	0.089048	-0.005137	-0.620951	-0.672227	-1.393916
21761	0	0.629037	8.966006	-0.409637	0.006287	0.089661	-0.004089	-0.605309	-0.678574	-1.382590
21762	0	0.630209	9.063449	-0.557281	0.006294	0.090635	-0.005569	-0.593154	-0.689843	-1.374206
21763	0	0.641407	9.155209	-0.659552	0.006409	0.091553	-0.006592	-0.581856	-0.697844	-1.356681
21764	0	0.648714	9.301393	-0.771324	0.006480	0.093016	-0.007698	-0.556590	-0.707441	-1.335477
21765	0	0.623586	9.429694	-0.929459	0.006226	0.094299	-0.009277	-0.529111	-0.720610	-1.310393
21766	0	0.601325	9.581691	-1.079419	0.006002	0.095819	-0.010777	-0.502670	-0.733855	-1.283770
21767	0	0.616991	9.753090	-1.125599	0.006165	0.097534	-0.011230	-0.466170	-0.740643	-1.260824
21768	0	0.673263	9.911107	-1.069840	0.006724	0.099114	-0.010673	-0.429670	-0.750886	-1.242383
21769	0	0.739470	10.058198	-1.004251	0.007385	0.100586	-0.010010	-0.385620	-0.762415	-1.220631
21770	0	0.777374	10.222321	-0.888728	0.007770	0.102226	-0.008856	-0.343596	-0.768118	-1.202525
21771	0	0.799779	10.351365	-0.783636	0.007996	0.103516	-0.007812	-0.310395	-0.771738	-1.188031
21772	0	0.855595	10.473080	-0.714518	0.008549	0.104733	-0.007129	-0.285531	-0.780884	-1.174937
21773	0	0.909582	10.522379	-0.696835	0.009094	0.105225	-0.006958	-0.267450	-0.783928	-1.166534
21774	0	0.916485	10.583118	-0.911909	0.009158	0.105832	-0.009115	-0.256341	-0.792328	-1.152519
21775	0	0.891774	10.601708	-1.062446	0.008911	0.106018	-0.010620	-0.244787	-0.800652	-1.146691
21776	0	0.892709	10.564884	-1.129970	0.008924	0.105649	-0.011301	-0.239387	-0.805901	-1.148133
21777	0	0.854469	10.546832	-1.306516	0.008545	0.105469	-0.013062	-0.228571	-0.807190	-1.151496
21778	0	0.835746	10.485783	-1.288514	0.008361	0.104857	-0.012886	-0.222644	-0.804998	-1.154033
21779	0	0.823550	10.400387	-1.111187	0.008240	0.104004	-0.011108	-0.211882	-0.802023	-1.164444
21780	0	0.853852	10.278195	-1.014064	0.008536	0.102782	-0.010139	-0.203657	-0.806129	-1.181642
21781	0	0.793041	10.150288	-0.828745	0.007935	0.101501	-0.008301	-0.211703	-0.802813	-1.200804
21782	0	0.749523	10.022255	-0.741174	0.007499	0.100222	-0.007421	-0.214673	-0.799937	-1.224823
21783	0	0.707945	9.832881	-0.657490	0.007080	0.098328	-0.006592	-0.227233	-0.800230	-1.248907
21784	0	0.677232	9.662164	-0.617704	0.006773	0.096621	-0.006193	-0.239141	-0.800277	-1.280511
21785	0	0.641318	9.509350	-0.694399	0.006409	0.095093	-0.006958	-0.248829	-0.806807	-1.302162
21786	0	0.598715	9.344726	-0.666904	0.005990	0.093446	-0.006687	-0.263794	-0.804366	-1.327072
21787	0	0.609813	9.198153	-0.718695	0.006104	0.091980	-0.007202	-0.275572	-0.798911	-1.351802
21788	0	0.652064	9.082428	-0.764659	0.006519	0.090823	-0.007661	-0.286526	-0.801915	-1.372665
21789	0	0.610310	8.978397	-0.828755	0.006104	0.089783	-0.008301	-0.296345	-0.802741	-1.383771
21790	0	0.585949	8.874757	-0.826844	0.005858	0.088747	-0.008275	-0.297753	-0.805531	-1.399071
21791	0	0.634966	8.837912	-0.768628	0.006348	0.088379	-0.007690	-0.296169	-0.809325	-1.406315
21792	0	0.610899	8.789010	-0.701655	0.006107	0.087891	-0.007011	-0.282557	-0.812618	-1.413937
21793	0	0.629088	8.807303	-0.604831	0.006287	0.088074	-0.006042	-0.268146	-0.819217	-1.414323
21794	0	0.635786	8.807137	-0.544884	0.006355	0.088072	-0.005445	-0.255737	-0.823592	-1.409631
21795	0	0.671930	8.898820	-0.556465	0.006714	0.088989	-0.005554	-0.235568	-0.831740	-1.399695
21796	0	0.673013	8.990098	-0.534071	0.006724	0.089902	-0.005332	-0.217792	-0.840292	-1.390742
21797	0	0.714722	9.136818	-0.697070	0.007141	0.091370	-0.006958	-0.195220	-0.849021	-1.373842
21798	0	0.722853	9.233974	-0.779547	0.007215	0.092342	-0.007777	-0.165889	-0.867270	-1.351514
21799	0	0.684671	9.356423	-0.923536	0.006836	0.093567	-0.009216	-0.135916	-0.881251	-1.336333
21800	0	0.668814	9.502255	-1.025537	0.006675	0.095026	-0.010232	-0.101135	-0.897844	-1.312909
21801	0	0.672440	9.637066	-1.083098	0.006714	0.096375	-0.010803	-0.061640	-0.910571	-1.281799
21802	0	0.674070	9.801010	-1.101262	0.006735	0.098014	-0.010983	-0.020005	-0.917680	-1.252821
21803	0	0.660025	9.948374	-1.034388	0.006592	0.099487	-0.010315	0.019799	-0.927967	-1.230060
21804	0	0.679615	10.094226	-0.930663	0.006791	0.100945	-0.009275	0.061694	-0.934501	-1.211239
21805	0	0.714624	10.259726	-0.833144	0.007141	0.102600	-0.008301	0.102425	-0.941189	-1.189223
21806	0	0.788631	10.369086	-0.789954	0.007883	0.103693	-0.007874	0.136747	-0.945711	-1.174664
21807	0	0.836991	10.430742	-0.813065	0.008362	0.104309	-0.008118	0.157696	-0.955591	-1.165666
21808	0	0.862861	10.515824	-0.815613	0.008621	0.105160	-0.008144	0.177195	-0.964564	-1.158667
21809	0	0.818619	10.540623	-1.038512	0.008179	0.105408	-0.010376	0.193811	-0.973486	-1.146580
21810	0	0.838067	10.497624	-1.167727	0.008376	0.104977	-0.011677	0.201072	-0.979436	-1.146398
21811	0	0.830175	10.485788	-1.288202	0.008301	0.104858	-0.012878	0.211743	-0.981666	-1.151054
21812	0	0.829789	10.430711	-1.288902	0.008302	0.104307	-0.012886	0.221764	-0.978743	-1.156803
21813	0	0.817612	10.345420	-1.190704	0.008179	0.103455	-0.011902	0.234331	-0.977295	-1.169205
21814	0	0.852988	10.296603	-1.020439	0.008539	0.102965	-0.010203	0.242169	-0.968137	-1.184147
21815	0	0.847839	10.162463	-0.927033	0.008484	0.101624	-0.009277	0.241004	-0.962968	-1.196641
21816	0	0.816147	10.034482	-0.840177	0.008167	0.100344	-0.008410	0.238945	-0.957224	-1.207754
21817	0	0.762321	9.869529	-0.755573	0.007629	0.098694	-0.007568	0.231112	-0.950774	-1.222970
21818	0	0.730810	9.753855	-0.777139	0.007311	0.097537	-0.007788	0.218858	-0.948296	-1.245446
21819	0	0.676756	9.613218	-0.718483	0.006775	0.096130	-0.007202	0.205178	-0.940169	-1.263881
21820	0	0.614346	9.448663	-0.758392	0.006149	0.094485	-0.007596	0.197503	-0.933887	-1.284022
21821	0	0.585284	9.307999	-0.749541	0.005859	0.093079	-0.007507	0.189897	-0.926590	-1.305354
21822	0	0.620989	9.210494	-0.759653	0.006212	0.092104	-0.007607	0.184444	-0.924422	-1.325114
21823	0	0.591712	9.100440	-0.755916	0.005920	0.091003	-0.007568	0.179846	-0.921016	-1.344036
21824	0	0.603732	9.069974	-0.754178	0.006035	0.090699	-0.007550	0.175990	-0.924892	-1.359450
21825	0	0.573742	8.996595	-0.762777	0.005737	0.089966	-0.007629	0.180623	-0.925788	-1.366437
21826	0	0.567949	8.929427	-0.787015	0.005676	0.089294	-0.007871	0.186535	-0.930651	-1.366918
21827	0	0.610492	8.941559	-0.745609	0.006104	0.089417	-0.007446	0.205653	-0.933125	-1.367489
21828	0	0.610927	8.947497	-0.625132	0.006105	0.089476	-0.006246	0.219501	-0.938661	-1.367165
21829	0	0.622802	8.996501	-0.599102	0.006226	0.089966	-0.005981	0.238113	-0.942444	-1.364439
21830	0	0.665835	9.087875	-0.625480	0.006658	0.090879	-0.006246	0.256006	-0.944167	-1.349711
21831	0	0.690278	9.197852	-0.666701	0.006897	0.091980	-0.006653	0.279983	-0.952113	-1.333959
21832	0	0.721864	9.282966	-0.790925	0.007214	0.092831	-0.007902	0.295056	-0.958952	-1.310330
21833	0	0.757556	9.374839	-0.886094	0.007568	0.093750	-0.008850	0.314653	-0.968246	-1.291295
21834	0	0.734734	9.502610	-0.888522	0.007339	0.095028	-0.008873	0.335691	-0.979379	-1.272268
21835	0	0.726985	9.631143	-0.990275	0.007263	0.096313	-0.009888	0.359805	-0.987651	-1.251051
21836	0	0.691585	9.746608	-1.091276	0.006910	0.097468	-0.010896	0.385982	-0.994385	-1.231690
21837	0	0.708661	9.911847	-1.027472	0.007080	0.099121	-0.010254	0.416168	-1.002260	-1.210240
21838	0	0.697897	10.021157	-1.007097	0.006970	0.100214	-0.010053	0.443282	-1.012509	-1.196953
21839	0	0.751190	10.143863	-1.014651	0.007507	0.101440	-0.010132	0.466086	-1.018076	-1.178072
21840	0	0.752247	10.222791	-0.932630	0.007516	0.102230	-0.009308	0.492981	-1.025977	-1.166230
21841	0	0.793910	10.320878	-0.856091	0.007935	0.103210	-0.008545	0.516948	-1.031638	-1.155876
21842	0	0.813046	10.363306	-0.821732	0.008126	0.103634	-0.008211	0.530037	-1.036872	-1.147641
21843	0	0.830002	10.400403	-0.909351	0.008301	0.104004	-0.009094	0.535471	-1.036601	-1.144753
21844	0	0.799438	10.382131	-0.957543	0.007994	0.103821	-0.009582	0.534973	-1.037849	-1.139145
21845	0	0.713860	10.363885	-1.109926	0.007141	0.103638	-0.011108	0.531192	-1.035683	-1.141930
21846	0	0.749927	10.302967	-1.127111	0.007502	0.103029	-0.011273	0.534918	-1.033657	-1.141615
21847	0	0.756431	10.217301	-1.159793	0.007568	0.102173	-0.011597	0.542669	-1.029896	-1.148767
21848	0	0.773495	10.107521	-1.049720	0.007743	0.101074	-0.010501	0.544778	-1.021602	-1.159677
21849	0	0.780351	10.028226	-0.871886	0.007812	0.100281	-0.008728	0.540622	-1.011710	-1.175942
21850	0	0.797018	9.912453	-0.815011	0.007977	0.099123	-0.008162	0.533633	-1.003590	-1.189341
21851	0	0.792915	9.771911	-0.736691	0.007935	0.097717	-0.007385	0.518336	-0.997418	-1.207787
21852	0	0.797838	9.674523	-0.617223	0.007985	0.096744	-0.006189	0.504191	-0.989352	-1.223303
21853	0	0.731940	9.552169	-0.773545	0.007324	0.095520	-0.007751	0.491193	-0.983834	-1.234359
21854	0	0.682240	9.448662	-0.715688	0.006826	0.094485	-0.007171	0.480698	-0.979151	-1.243739
21855	0	0.646454	9.332428	-0.712589	0.006470	0.093323	-0.007141	0.468286	-0.972956	-1.261655
21856	0	0.621105	9.247263	-0.807325	0.006214	0.092471	-0.008088	0.456094	-0.969500	-1.271923
21857	0	0.591830	9.137099	-0.828735	0.005920	0.091370	-0.008301	0.445434	-0.967234	-1.278130
21858	0	0.585163	9.082305	-0.808386	0.005855	0.090822	-0.008091	0.442534	-0.963833	-1.280076
21859	0	0.597756	9.063772	-0.817591	0.005981	0.090637	-0.008179	0.445014	-0.959258	-1.280355
21860	0	0.566889	9.057629	-0.731710	0.005668	0.090576	-0.007319	0.447985	-0.961118	-1.281247
21861	0	0.586015	9.045411	-0.781183	0.005859	0.090454	-0.007812	0.453017	-0.962376	-1.274711
21862	0	0.592309	9.063679	-0.683905	0.005921	0.090637	-0.006835	0.464005	-0.964840	-1.272321
21863	0	0.603758	9.161381	-0.671776	0.006042	0.091614	-0.006714	0.474536	-0.959078	-1.261456
21864	0	0.590938	9.203976	-0.666602	0.005910	0.092040	-0.006661	0.485935	-0.958746	-1.254220
21865	0	0.635196	9.307812	-0.726572	0.006348	0.093079	-0.007263	0.494661	-0.964391	-1.238747
21866	0	0.697435	9.417402	-0.807107	0.006967	0.094175	-0.008062	0.510891	-0.974107	-1.223752
21867	0	0.738690	9.527474	-0.879998	0.007385	0.095276	-0.008789	0.529621	-0.976259	-1.201882
21868	0	0.782306	9.649198	-0.937280	0.007815	0.096494	-0.009361	0.548994	-0.985545	-1.188099
21869	0	0.751272	9.753250	-1.026598	0.007507	0.097534	-0.010254	0.568786	-0.991885	-1.170429
21870	0	0.764434	9.887125	-1.053735	0.007640	0.098873	-0.010523	0.591209	-0.997099	-1.156354
21871	0	0.788367	10.003468	-1.081378	0.007874	0.100037	-0.010803	0.608974	-1.008599	-1.136052
21872	0	0.795981	10.088456	-1.041120	0.007955	0.100886	-0.010398	0.629694	-1.014589	-1.119863
21873	0	0.775287	10.192802	-1.019870	0.007751	0.101929	-0.010193	0.641866	-1.016279	-1.104277
21874	0	0.799616	10.278086	-0.911277	0.007998	0.102781	-0.009107	0.654303	-1.015021	-1.093643
21875	0	0.787521	10.345423	-0.897490	0.007874	0.103455	-0.008972	0.662937	-1.017096	-1.084369
21876	0	0.793551	10.388103	-0.909991	0.007937	0.103881	-0.009100	0.668488	-1.015159	-1.079119
21877	0	0.805522	10.382141	-0.908851	0.008057	0.103821	-0.009094	0.667772	-1.013790	-1.082081
21878	0	0.786717	10.351747	-1.048071	0.007870	0.103517	-0.010488	0.665802	-1.011128	-1.078127
21879	0	0.726106	10.296722	-1.128454	0.007263	0.102966	-0.011292	0.663677	-1.008959	-1.077712
21880	0	0.719953	10.235812	-1.175457	0.007197	0.102357	-0.011766	0.656177	-1.011686	-1.085368
21881	0	0.732293	10.156383	-1.048604	0.007324	0.101562	-0.010498	0.648472	-1.010557	-1.102136
21882	0	0.750474	10.052827	-1.015529	0.007504	0.100527	-0.010170	0.637466	-1.011064	-1.110679
21883	0	0.738235	9.961071	-0.804274	0.007385	0.099609	-0.008057	0.627196	-1.007694	-1.125271
21884	0	0.755771	9.857512	-0.703864	0.007563	0.098574	-0.007053	0.615721	-1.001695	-1.139249
21885	0	0.738123	9.710876	-0.663067	0.007385	0.097107	-0.006653	0.595222	-0.996594	-1.154533
21886	0	0.737230	9.601426	-0.731870	0.007377	0.096012	-0.007342	0.572594	-0.991225	-1.171355
21887	0	0.744641	9.448434	-0.699303	0.007446	0.094482	-0.007019	0.546607	-0.991148	-1.184343
21888	0	0.750923	9.363233	-0.670081	0.007507	0.093631	-0.006724	0.523300	-0.993126	-1.203059
21889	0	0.695889	9.265305	-0.742452	0.006958	0.092651	-0.007446	0.501858	-0.994197	-1.211218
21890	0	0.665539	9.174052	-0.817516	0.006654	0.091739	-0.008197	0.480358	-0.996224	-1.225842
21891	0	0.629139	9.057706	-0.859313	0.006287	0.090576	-0.008606	0.469599	-1.002317	-1.232216
21892	0	0.586836	9.033421	-0.838457	0.005868	0.090333	-0.008398	0.457978	-1.002846	-1.236357
21893	0	0.604402	9.014949	-0.811024	0.006042	0.090149	-0.008118	0.453888	-1.004816	-1.238068
21894	0	0.586707	9.033303	-0.748870	0.005862	0.090333	-0.007493	0.453722	-1.010914	-1.235898
21895	0	0.598292	9.014878	-0.653144	0.005981	0.090149	-0.006531	0.459780	-1.012816	-1.234275
21896	0	0.610573	9.081930	-0.567986	0.006106	0.090819	-0.005678	0.467047	-1.011969	-1.228827
21897	0	0.622790	9.161363	-0.512669	0.006226	0.091614	-0.005127	0.471766	-1.014979	-1.223110
21898	0	0.593026	9.222263	-0.634976	0.005924	0.092223	-0.006348	0.479239	-1.022646	-1.206030
21899	0	0.647691	9.326078	-0.720785	0.006470	0.093262	-0.007202	0.491158	-1.031494	-1.191002
21900	0	0.655242	9.447843	-0.771040	0.006545	0.094480	-0.007703	0.505180	-1.040404	-1.175229
21901	0	0.666266	9.551855	-0.830975	0.006653	0.095520	-0.008301	0.520783	-1.052050	-1.155122
21902	0	0.692110	9.661357	-0.918296	0.006916	0.096615	-0.009173	0.536974	-1.057826	-1.138763
21903	0	0.739252	9.783775	-0.953234	0.007385	0.097839	-0.009521	0.554599	-1.066090	-1.124562
21904	0	0.771106	9.899365	-1.004226	0.007705	0.098995	-0.010032	0.571732	-1.073110	-1.108531
21905	0	0.806226	10.034023	-0.953325	0.008057	0.100342	-0.009521	0.590090	-1.079333	-1.093721
21906	0	0.820250	10.131258	-0.961573	0.008189	0.101315	-0.009606	0.605662	-1.094185	-1.083397
21907	0	0.805966	10.229359	-0.971613	0.008057	0.102295	-0.009705	0.623469	-1.097409	-1.073653
21908	0	0.843818	10.302295	-0.961437	0.008429	0.103024	-0.009606	0.637325	-1.107914	-1.059427
21909	0	0.848867	10.369823	-0.927853	0.008484	0.103699	-0.009277	0.643581	-1.113028	-1.049518
21910	0	0.831502	10.400143	-0.903737	0.008309	0.104002	-0.009036	0.649944	-1.119101	-1.044782
21911	0	0.806022	10.394302	-0.933361	0.008057	0.103943	-0.009338	0.649609	-1.122890	-1.044162
21912	0	0.787693	10.388268	-1.078890	0.007880	0.103882	-0.010795	0.648192	-1.119164	-1.045894
21913	0	0.781515	10.357705	-0.975932	0.007812	0.103577	-0.009766	0.646181	-1.121924	-1.050752
21914	0	0.751547	10.278386	-1.072116	0.007512	0.102783	-0.010730	0.641603	-1.125579	-1.057508
21915	0	0.793443	10.211226	-1.018853	0.007935	0.102112	-0.010193	0.641684	-1.125311	-1.066775
21916	0	0.701102	10.077033	-1.005431	0.007018	0.100769	-0.010062	0.637683	-1.117183	-1.076226
21917	0	0.695244	9.991574	-0.908538	0.006958	0.099915	-0.009094	0.632631	-1.110547	-1.089988
21918	0	0.694792	9.888011	-0.753355	0.006947	0.098879	-0.007551	0.617266	-1.111642	-1.103227
21919	0	0.726271	9.777922	-0.676238	0.007263	0.097778	-0.006775	0.607556	-1.110487	-1.114558
21920	0	0.707380	9.655979	-0.698282	0.007078	0.096559	-0.006995	0.597779	-1.104746	-1.128300
21921	0	0.701637	9.527691	-0.639621	0.007019	0.095276	-0.006409	0.587706	-1.100743	-1.149078
21922	0	0.744165	9.436343	-0.648872	0.007441	0.094362	-0.006507	0.570420	-1.101346	-1.168723
21923	0	0.714478	9.307969	-0.681738	0.007141	0.093079	-0.006836	0.552372	-1.105338	-1.175327
21924	0	0.696586	9.204367	-0.709403	0.006965	0.092043	-0.007105	0.543570	-1.106381	-1.180545
21925	0	0.665765	9.136999	-0.768202	0.006653	0.091370	-0.007690	0.537785	-1.112019	-1.190372
21926	0	0.642155	9.069897	-0.821221	0.006417	0.090698	-0.008224	0.528214	-1.117076	-1.196857
21927	0	0.610317	9.027109	-0.756753	0.006104	0.090271	-0.007568	0.531866	-1.116232	-1.203919
21928	0	0.623014	9.039249	-0.738668	0.006225	0.090393	-0.007384	0.539479	-1.122824	-1.207864
21929	0	0.616737	9.033171	-0.689864	0.006165	0.090332	-0.006897	0.546063	-1.126047	-1.205838
21930	0	0.641482	9.069686	-0.605133	0.006413	0.090697	-0.006046	0.556815	-1.127449	-1.204823
21931	0	0.635189	9.118586	-0.513348	0.006348	0.091187	-0.005127	0.569379	-1.132416	-1.200591
21932	0	0.623892	9.191615	-0.581965	0.006233	0.091917	-0.005812	0.583580	-1.139202	-1.195467
21933	0	0.617258	9.277230	-0.672217	0.006165	0.092773	-0.006714	0.597970	-1.148838	-1.181208
21934	0	0.649131	9.380730	-0.692090	0.006486	0.093808	-0.006914	0.610288	-1.155162	-1.163778
21935	0	0.654099	9.490809	-0.806691	0.006531	0.094910	-0.008057	0.626692	-1.167122	-1.143431
21936	0	0.631692	9.594156	-0.876228	0.006307	0.095943	-0.008749	0.646607	-1.178875	-1.130127
21937	0	0.665993	9.722749	-0.977584	0.006653	0.097229	-0.009766	0.662724	-1.186653	-1.118157
21938	0	0.685579	9.832155	-0.980486	0.006849	0.098324	-0.009787	0.687959	-1.193619	-1.100390
21939	0	0.727376	9.930163	-0.929655	0.007263	0.099304	-0.009277	0.714171	-1.205282	-1.084383
21940	0	0.789720	10.045626	-0.970006	0.007895	0.100458	-0.009683	0.738146	-1.207829	-1.076955
21941	0	0.818227	10.131655	-0.868471	0.008179	0.101318	-0.008667	0.762297	-1.211387	-1.066408
21942	0	0.819545	10.204483	-0.859691	0.008185	0.102047	-0.008581	0.784120	-1.222200	-1.059091
21943	0	0.873329	10.284293	-0.849430	0.008728	0.102844	-0.008484	0.799837	-1.227634	-1.048988
21944	0	0.801231	10.290114	-0.900214	0.008006	0.102902	-0.008993	0.813977	-1.234006	-1.047734
21945	0	0.842691	10.333220	-0.958242	0.008423	0.103333	-0.009583	0.817976	-1.237984	-1.045596
21946	0	0.830785	10.308731	-1.025552	0.008308	0.103087	-0.010254	0.823862	-1.236817	-1.041327
21947	0	0.799236	10.272231	-1.074324	0.007996	0.102722	-0.010742	0.829185	-1.232771	-1.048020
21948	0	0.793289	10.229435	-1.080781	0.007928	0.102295	-0.010806	0.835363	-1.237909	-1.057084
21949	0	0.768848	10.131861	-1.043605	0.007690	0.101318	-0.010437	0.838445	-1.235244	-1.064622
21950	0	0.725562	10.083037	-0.994594	0.007258	0.100830	-0.009947	0.841707	-1.231548	-1.074325
21951	0	0.751266	9.991477	-0.914852	0.007507	0.099915	-0.009155	0.838329	-1.236980	-1.092848
21952	0	0.727390	9.918276	-0.791311	0.007274	0.099182	-0.007921	0.833340	-1.236272	-1.112865
21953	0	0.695801	9.753470	-0.817254	0.006958	0.097534	-0.008179	0.830448	-1.235409	-1.131241
21954	0	0.653230	9.680248	-0.730189	0.006531	0.096802	-0.007313	0.821916	-1.236266	-1.146884
21955	0	0.677532	9.564244	-0.744140	0.006775	0.095642	-0.007446	0.820288	-1.235820	-1.159010
21956	0	0.683383	9.484919	-0.675970	0.006836	0.094849	-0.006765	0.817676	-1.232102	-1.178269
21957	0	0.677482	9.387238	-0.725923	0.006775	0.093872	-0.007263	0.817072	-1.230924	-1.202780
21958	0	0.653135	9.295682	-0.737279	0.006530	0.092957	-0.007378	0.815225	-1.231892	-1.214912
21959	0	0.689997	9.240741	-0.774661	0.006897	0.092407	-0.007751	0.813226	-1.234755	-1.226355
21960	0	0.629416	9.173586	-0.774019	0.006292	0.091736	-0.007742	0.815012	-1.236247	-1.234987
21961	0	0.677732	9.143048	-0.659184	0.006775	0.091431	-0.006592	0.819005	-1.238272	-1.246771
21962	0	0.690449	9.124618	-0.751003	0.006901	0.091247	-0.007508	0.825025	-1.242128	-1.252363
21963	0	0.677830	9.173491	-0.678410	0.006775	0.091736	-0.006775	0.840225	-1.245616	-1.251572
21964	0	0.678310	9.185459	-0.698160	0.006782	0.091855	-0.006977	0.849553	-1.246731	-1.250267
21965	0	0.666029	9.240579	-0.642168	0.006653	0.092407	-0.006409	0.869280	-1.255244	-1.247305
21966	0	0.697397	9.307382	-0.705705	0.006972	0.093075	-0.007046	0.886784	-1.256484	-1.244561
21967	0	0.702464	9.387089	-0.733402	0.007019	0.093872	-0.007324	0.902281	-1.262620	-1.238831
21968	0	0.709478	9.472225	-0.827285	0.007091	0.094724	-0.008260	0.921584	-1.266985	-1.233462
21969	0	0.690455	9.539618	-0.855858	0.006897	0.095398	-0.008545	0.941396	-1.275360	-1.222458
21970	0	0.667150	9.636942	-0.888910	0.006668	0.096371	-0.008878	0.958254	-1.278650	-1.210973
21971	0	0.665900	9.765416	-0.935585	0.006653	0.097656	-0.009338	0.982103	-1.285085	-1.200372
21972	0	0.666718	9.844293	-0.963630	0.006664	0.098445	-0.009618	1.007014	-1.287637	-1.191793
21973	0	0.702174	9.911926	-0.947762	0.007019	0.099121	-0.009460	1.030153	-1.289941	-1.176477
21974	0	0.727013	10.033582	-0.921244	0.007268	0.100338	-0.009191	1.058419	-1.291663	-1.164638
21975	0	0.745274	10.094979	-0.923687	0.007446	0.100952	-0.009216	1.085137	-1.298145	-1.157033
21976	0	0.794895	10.143421	-0.860222	0.007947	0.101436	-0.008587	1.105837	-1.299549	-1.153869
21977	0	0.836448	10.204942	-0.880235	0.008362	0.102051	-0.008789	1.124137	-1.301677	-1.152061
21978	0	0.818686	10.210779	-0.894802	0.008183	0.102109	-0.008938	1.138907	-1.304637	-1.141720
21979	0	0.842687	10.229436	-0.927993	0.008423	0.102295	-0.009277	1.145214	-1.308198	-1.140229
21980	0	0.806719	10.198743	-1.026137	0.008064	0.101988	-0.010260	1.150586	-1.310594	-1.142827
21981	0	0.805737	10.156237	-1.049876	0.008057	0.101562	-0.010498	1.154789	-1.310558	-1.145703
21982	0	0.799683	10.095073	-1.056524	0.007997	0.100951	-0.010561	1.163025	-1.310033	-1.152884
21983	0	0.792621	10.040332	-1.031663	0.007935	0.100403	-0.010315	1.168289	-1.299660	-1.155425
21984	0	0.797686	9.948839	-0.940320	0.007978	0.099488	-0.009403	1.171691	-1.296860	-1.167566
21985	0	0.738131	9.857237	-0.866360	0.007385	0.098572	-0.008667	1.171257	-1.291152	-1.181507
21986	0	0.718594	9.777973	-0.786810	0.007194	0.097779	-0.007867	1.176230	-1.280873	-1.199851
21987	0	0.707765	9.698548	-0.780707	0.007080	0.096985	-0.007812	1.173254	-1.276803	-1.210933
21988	0	0.707052	9.588790	-0.749128	0.007074	0.095887	-0.007497	1.170055	-1.270879	-1.226186
21989	0	0.683327	9.521557	-0.780593	0.006836	0.095215	-0.007812	1.165610	-1.266381	-1.240183
21990	0	0.621622	9.405701	-0.767023	0.006220	0.094056	-0.007678	1.159494	-1.260764	-1.249111
21991	0	0.591705	9.350605	-0.762971	0.005920	0.093506	-0.007629	1.163272	-1.255438	-1.259822
21992	0	0.621873	9.283462	-0.823844	0.006218	0.092834	-0.008241	1.163777	-1.255285	-1.267461
21993	0	0.622190	9.222428	-0.732537	0.006226	0.092224	-0.007324	1.168391	-1.249539	-1.272463
21994	0	0.658519	9.210151	-0.727202	0.006584	0.092102	-0.007266	1.178922	-1.249688	-1.274071
21995	0	0.659125	9.191866	-0.745032	0.006592	0.091919	-0.007446	1.186970	-1.247940	-1.274283
21996	0	0.683376	9.191761	-0.745977	0.006834	0.091918	-0.007455	1.196062	-1.246536	-1.274340
21997	0	0.641009	9.149128	-0.690119	0.006409	0.091492	-0.006897	1.204177	-1.247416	-1.268095
21998	0	0.684477	9.258820	-0.703641	0.006838	0.092589	-0.007028	1.218011	-1.254846	-1.265896
21999	0	0.696313	9.307742	-0.721267	0.006958	0.093079	-0.007202	1.233744	-1.260282	-1.254946
22000	0	0.667195	9.398987	-0.766033	0.006662	0.093991	-0.007651	1.247551	-1.270936	-1.247406
22001	0	0.720088	9.466471	-0.867702	0.007202	0.094666	-0.008667	1.262381	-1.268446	-1.236849
22002	0	0.726472	9.545552	-0.851853	0.007260	0.095457	-0.008505	1.281445	-1.272820	-1.223244
22003	0	0.738605	9.631218	-0.922919	0.007385	0.096313	-0.009216	1.299465	-1.272750	-1.213128
22004	0	0.726865	9.734624	-0.938212	0.007264	0.097348	-0.009365	1.322136	-1.277085	-1.200232
22005	0	0.696206	9.838700	-1.008434	0.006958	0.098389	-0.010071	1.340467	-1.280740	-1.185486
22006	0	0.721061	9.911615	-0.992602	0.007210	0.099117	-0.009915	1.355383	-1.280661	-1.170185
22007	0	0.690105	10.015670	-0.978313	0.006897	0.100159	-0.009766	1.377996	-1.284285	-1.159920
22008	0	0.739458	10.112879	-1.006089	0.007393	0.101130	-0.010045	1.398538	-1.285149	-1.149960
22009	0	0.744671	10.162260	-0.983603	0.007446	0.101624	-0.009827	1.411744	-1.284551	-1.141610
22010	0	0.787722	10.229169	-0.906403	0.007874	0.102293	-0.009052	1.427586	-1.287587	-1.137669
22011	0	0.811783	10.229437	-0.958824	0.008118	0.102295	-0.009583	1.436657	-1.286655	-1.132490
22012	0	0.793580	10.253666	-0.947626	0.007935	0.102537	-0.009472	1.444192	-1.286922	-1.129035
22013	0	0.756825	10.223409	-0.933622	0.007568	0.102234	-0.009338	1.444458	-1.285631	-1.128200
22014	0	0.775029	10.205079	-1.110464	0.007751	0.102051	-0.011105	1.447208	-1.284235	-1.128331
22015	0	0.774669	10.144146	-1.146877	0.007751	0.101440	-0.011475	1.443315	-1.277736	-1.130752
22016	0	0.773572	10.089415	-1.078503	0.007741	0.100893	-0.010792	1.438411	-1.270627	-1.138223
22017	0	0.775023	9.997573	-1.025341	0.007751	0.099976	-0.010254	1.440584	-1.268017	-1.145522
22018	0	0.768276	9.954931	-0.859808	0.007688	0.099548	-0.008605	1.435427	-1.260950	-1.161580
22019	0	0.743991	9.832838	-0.823664	0.007446	0.098328	-0.008240	1.434540	-1.252024	-1.173821
22020	0	0.742992	9.747516	-0.785747	0.007433	0.097474	-0.007868	1.425148	-1.246869	-1.188688
22021	0	0.762637	9.661978	-0.694560	0.007629	0.096619	-0.006958	1.413036	-1.241845	-1.193439
22022	0	0.737709	9.533968	-0.741293	0.007379	0.095339	-0.007422	1.404260	-1.238426	-1.208744
22023	0	0.695768	9.466637	-0.761919	0.006958	0.094666	-0.007629	1.394546	-1.236571	-1.219254
22024	0	0.628286	9.363012	-0.741303	0.006286	0.093629	-0.007426	1.381095	-1.231552	-1.233128
22025	0	0.616043	9.295752	-0.847615	0.006165	0.092957	-0.008484	1.374120	-1.225167	-1.239871
22026	0	0.591229	9.222581	-0.803261	0.005912	0.092225	-0.008041	1.365812	-1.224358	-1.245819
22027	0	0.597979	9.191948	-0.768537	0.005981	0.091919	-0.007690	1.361959	-1.220969	-1.248995
22028	0	0.609431	9.173645	-0.725046	0.006100	0.091736	-0.007254	1.360292	-1.212976	-1.246608
22029	0	0.597976	9.136968	-0.695875	0.005981	0.091370	-0.006958	1.363486	-1.209624	-1.243981
22030	0	0.616453	9.161327	-0.732915	0.006161	0.091614	-0.007326	1.369562	-1.213067	-1.240385
22031	0	0.646728	9.173579	-0.720494	0.006470	0.091736	-0.007202	1.375261	-1.208742	-1.237000
22032	0	0.665303	9.210040	-0.715026	0.006647	0.092101	-0.007147	1.381688	-1.214928	-1.227421
22033	0	0.659846	9.277281	-0.744815	0.006592	0.092773	-0.007446	1.386164	-1.221913	-1.220217
22034	0	0.655179	9.374711	-0.745485	0.006543	0.093748	-0.007450	1.394057	-1.231301	-1.211425
22035	0	0.666006	9.466480	-0.787617	0.006653	0.094666	-0.007874	1.399260	-1.238913	-1.197927
22036	0	0.684819	9.551756	-0.825359	0.006850	0.095518	-0.008245	1.410878	-1.235382	-1.182125
22037	0	0.739147	9.637315	-0.910359	0.007385	0.096375	-0.009094	1.424029	-1.241524	-1.171690
22038	0	0.758772	9.746825	-0.966808	0.007581	0.097469	-0.009663	1.432455	-1.248442	-1.158371
22039	0	0.775093	9.808283	-1.019972	0.007751	0.098083	-0.010193	1.442395	-1.246539	-1.141350
22040	0	0.744766	9.911786	-0.985183	0.007444	0.099119	-0.009841	1.456885	-1.249085	-1.127104
22041	0	0.738749	9.991319	-1.020455	0.007385	0.099915	-0.010193	1.472239	-1.250351	-1.116224
22042	0	0.745525	10.119231	-1.004107	0.007450	0.101193	-0.010034	1.482687	-1.254874	-1.108141
22043	0	0.745141	10.137870	-1.019600	0.007446	0.101379	-0.010193	1.488261	-1.259312	-1.101103
22044	0	0.745948	10.198712	-0.977704	0.007456	0.101988	-0.009772	1.495576	-1.262110	-1.092197
22045	0	0.720251	10.223350	-0.940333	0.007202	0.102234	-0.009399	1.502010	-1.261144	-1.090637
22046	0	0.780715	10.272154	-0.916476	0.007812	0.102721	-0.009164	1.505027	-1.253777	-1.090892
22047	0	0.756813	10.241759	-0.994275	0.007568	0.102417	-0.009949	1.500344	-1.252142	-1.086488
22048	0	0.738490	10.199120	-0.993171	0.007384	0.101991	-0.009937	1.496185	-1.251347	-1.089885
22049	0	0.768457	10.168565	-1.036970	0.007690	0.101685	-0.010376	1.491139	-1.243348	-1.091502
22050	0	0.724825	10.113871	-1.041135	0.007251	0.101137	-0.010425	1.478287	-1.239016	-1.099153
22051	0	0.713945	10.040398	-0.987724	0.007141	0.100403	-0.009888	1.468531	-1.235603	-1.107456
22052	0	0.694801	9.961264	-0.967503	0.006954	0.099611	-0.009685	1.459762	-1.226963	-1.120290
22053	0	0.750314	9.875672	-0.858852	0.007507	0.098755	-0.008606	1.441690	-1.220368	-1.135451
22054	0	0.773976	9.778261	-0.813013	0.007743	0.097781	-0.008144	1.427014	-1.215111	-1.141796
22055	0	0.781502	9.704691	-0.712460	0.007812	0.097046	-0.007141	1.409581	-1.216200	-1.155369
22056	0	0.714240	9.588949	-0.697164	0.007146	0.095888	-0.006987	1.393735	-1.210160	-1.165741
22057	0	0.695953	9.503325	-0.754794	0.006958	0.095032	-0.007568	1.371174	-1.210260	-1.176529
22058	0	0.702118	9.412054	-0.757180	0.007022	0.094119	-0.007589	1.351805	-1.207678	-1.185022
22059	0	0.659464	9.320199	-0.785564	0.006592	0.093201	-0.007874	1.331862	-1.209473	-1.196153
22060	0	0.635363	9.271583	-0.775813	0.006352	0.092714	-0.007777	1.310291	-1.209299	-1.204120
22061	0	0.646891	9.246921	-0.829083	0.006470	0.092468	-0.008301	1.299942	-1.206656	-1.214427
22062	0	0.622692	9.204224	-0.839836	0.006224	0.092042	-0.008404	1.295071	-1.209139	-1.216297
22063	0	0.616721	9.204142	-0.817215	0.006165	0.092041	-0.008179	1.288735	-1.210910	-1.216932
22064	0	0.617541	9.191890	-0.889497	0.006169	0.091919	-0.008899	1.285811	-1.216971	-1.213149
22065	0	0.628827	9.210203	-0.677368	0.006287	0.092102	-0.006775	1.286048	-1.217460	-1.212256
22066	0	0.641532	9.277221	-0.689529	0.006412	0.092772	-0.006895	1.287974	-1.220695	-1.206457
22067	0	0.635483	9.313972	-0.731710	0.006348	0.093140	-0.007324	1.280843	-1.228119	-1.200721
22068	0	0.637049	9.368836	-0.694312	0.006361	0.093689	-0.006944	1.281671	-1.238385	-1.190612
22069	0	0.684099	9.472621	-0.823958	0.006836	0.094727	-0.008240	1.282903	-1.243180	-1.173683
22070	0	0.691559	9.521281	-0.928171	0.006907	0.095214	-0.009277	1.289698	-1.252575	-1.163529
22071	0	0.714783	9.582433	-0.812199	0.007141	0.095825	-0.008118	1.296395	-1.259164	-1.153308
22072	0	0.709908	9.704347	-0.916595	0.007093	0.097044	-0.009165	1.299276	-1.264320	-1.144393
22073	0	0.733645	9.765485	-0.916039	0.007324	0.097656	-0.009155	1.306784	-1.277194	-1.130490
22074	0	0.765857	9.875013	-0.904941	0.007653	0.098751	-0.009044	1.314913	-1.281939	-1.118862
22075	0	0.794064	9.936406	-0.952868	0.007935	0.099365	-0.009521	1.324799	-1.287369	-1.116104
22076	0	0.801317	9.997172	-0.887111	0.008007	0.099973	-0.008865	1.332934	-1.292909	-1.109664
22077	0	0.830423	10.107326	-0.922370	0.008301	0.101074	-0.009216	1.342827	-1.295327	-1.103051
22078	0	0.788777	10.082690	-1.002225	0.007880	0.100827	-0.010025	1.341260	-1.302344	-1.097639
22079	0	0.781761	10.168399	-0.982862	0.007812	0.101685	-0.009827	1.344990	-1.306581	-1.091100
22080	0	0.763774	10.174367	-1.007678	0.007639	0.101744	-0.010076	1.347923	-1.303680	-1.091602
22081	0	0.762824	10.174670	-0.975514	0.007629	0.101746	-0.009766	1.337680	-1.300819	-1.091222
22082	0	0.726332	10.125934	-0.986437	0.007260	0.101259	-0.009868	1.335667	-1.302555	-1.097772
22083	0	0.696496	10.119663	-0.920733	0.006958	0.101196	-0.009216	1.327208	-1.308738	-1.102498
22084	0	0.745927	10.058666	-0.913049	0.007460	0.100586	-0.009138	1.320188	-1.306608	-1.109687
22085	0	0.757095	9.991532	-0.926698	0.007568	0.099915	-0.009277	1.309994	-1.307843	-1.120253
22086	0	0.763238	9.936720	-0.900354	0.007634	0.099366	-0.009013	1.300530	-1.304041	-1.132065
22087	0	0.696146	9.808406	-0.884110	0.006958	0.098083	-0.008850	1.291880	-1.306193	-1.148034
22088	0	0.690341	9.759682	-0.827615	0.006904	0.097596	-0.008284	1.284841	-1.304047	-1.161315
22089	0	0.708383	9.668021	-0.713034	0.007080	0.096680	-0.007141	1.273916	-1.306171	-1.182948
22090	0	0.690448	9.607124	-0.759562	0.006904	0.096070	-0.007608	1.260281	-1.305283	-1.190937
22091	0	0.732642	9.552077	-0.731218	0.007324	0.095520	-0.007324	1.247492	-1.305818	-1.207177
22092	0	0.751192	9.442282	-0.698878	0.007511	0.094422	-0.006996	1.240073	-1.304687	-1.220801
22093	0	0.738669	9.405579	-0.762040	0.007385	0.094055	-0.007629	1.230617	-1.304559	-1.229780
22094	0	0.678056	9.344615	-0.711554	0.006777	0.093446	-0.007124	1.221827	-1.307273	-1.235900
22095	0	0.690119	9.265223	-0.767627	0.006897	0.092651	-0.007690	1.205802	-1.310712	-1.240140
22096	0	0.641869	9.271383	-0.783832	0.006416	0.092713	-0.007846	1.197904	-1.311882	-1.243321
22097	0	0.622773	9.252918	-0.811739	0.006226	0.092529	-0.008118	1.198845	-1.312893	-1.240667
22098	0	0.629021	9.240619	-0.805778	0.006290	0.092406	-0.008057	1.201595	-1.310920	-1.240579
22099	0	0.671864	9.307802	-0.763241	0.006714	0.093079	-0.007629	1.206644	-1.315054	-1.241334
22100	0	0.678978	9.374763	-0.757518	0.006783	0.093748	-0.007575	1.208133	-1.321021	-1.240314
22101	0	0.684333	9.417646	-0.757140	0.006836	0.094177	-0.007568	1.213068	-1.328378	-1.233868
22102	0	0.692122	9.478452	-0.733669	0.006911	0.094786	-0.007331	1.221302	-1.338745	-1.228846
22103	0	0.714867	9.564071	-0.776147	0.007141	0.095642	-0.007751	1.234376	-1.346297	-1.218213
22104	0	0.679520	9.606522	-0.784369	0.006789	0.096066	-0.007833	1.247593	-1.351916	-1.207762
22105	0	0.653777	9.673906	-0.904596	0.006531	0.096741	-0.009033	1.263687	-1.358586	-1.196414
22106	0	0.703793	9.746812	-0.943350	0.007032	0.097469	-0.009425	1.274509	-1.363430	-1.183632
22107	0	0.733001	9.796003	-0.910462	0.007324	0.097961	-0.009094	1.287734	-1.368557	-1.175519
22108	0	0.758761	9.868935	-0.900449	0.007580	0.098691	-0.008993	1.302049	-1.375923	-1.169261
22109	0	0.794395	9.942434	-0.935098	0.007935	0.099426	-0.009338	1.317772	-1.384978	-1.168528
22110	0	0.759133	10.009157	-0.913037	0.007586	0.100093	-0.009120	1.330752	-1.388869	-1.160485
22111	0	0.775846	10.070656	-0.892144	0.007751	0.100708	-0.008911	1.343627	-1.395099	-1.157371
22112	0	0.819954	10.052017	-0.936266	0.008192	0.100521	-0.009359	1.348547	-1.401907	-1.153141
22113	0	0.806135	10.113471	-0.909610	0.008057	0.101135	-0.009094	1.351805	-1.405517	-1.150025
22114	0	0.801437	10.113189	-0.953225	0.008004	0.101133	-0.009525	1.360893	-1.415257	-1.151391
22115	0	0.750556	10.083057	-0.957877	0.007507	0.100830	-0.009583	1.357860	-1.411461	-1.155624
22116	0	0.743887	10.058745	-1.012222	0.007442	0.100587	-0.010125	1.355686	-1.405630	-1.156879
22117	0	0.762725	10.015884	-0.970470	0.007629	0.100159	-0.009705	1.357009	-1.401395	-1.162065
22118	0	0.762484	9.967066	-0.884805	0.007625	0.099670	-0.008851	1.354841	-1.399701	-1.173067
22119	0	0.707990	9.893868	-0.884254	0.007080	0.098938	-0.008850	1.347443	-1.397547	-1.183944
22120	0	0.689274	9.820714	-0.846501	0.006896	0.098207	-0.008470	1.343429	-1.391742	-1.196449
22121	0	0.701727	9.771797	-0.792770	0.007019	0.097717	-0.007935	1.336619	-1.387672	-1.204906
22122	0	0.707469	9.686407	-0.846814	0.007076	0.096864	-0.008471	1.335085	-1.383785	-1.217599
22123	0	0.708022	9.582556	-0.786891	0.007080	0.095825	-0.007874	1.330829	-1.381863	-1.229540
22124	0	0.707900	9.527635	-0.847095	0.007080	0.095276	-0.008475	1.326828	-1.378585	-1.239218
22125	0	0.659276	9.436039	-0.713973	0.006592	0.094360	-0.007141	1.326427	-1.377573	-1.250356
22126	0	0.665644	9.405409	-0.683419	0.006655	0.094054	-0.006834	1.327840	-1.377463	-1.260842
22127	0	0.677380	9.362816	-0.713909	0.006775	0.093628	-0.007141	1.326327	-1.374311	-1.259748
22128	0	0.671270	9.313978	-0.737820	0.006711	0.093140	-0.007381	1.323409	-1.374440	-1.265174
22129	0	0.714530	9.289505	-0.695985	0.007141	0.092896	-0.006958	1.326717	-1.377579	-1.267653
22130	0	0.684575	9.265013	-0.745162	0.006844	0.092650	-0.007450	1.329559	-1.378375	-1.270306
22131	0	0.677750	9.265075	-0.769562	0.006775	0.092651	-0.007690	1.336841	-1.379810	-1.265389
22132	0	0.690641	9.301501	-0.746072	0.006902	0.093016	-0.007457	1.342561	-1.383786	-1.259989
22133	0	0.708739	9.332161	-0.788049	0.007080	0.093323	-0.007874	1.351961	-1.390960	-1.255930
22134	0	0.685286	9.405112	-0.771702	0.006850	0.094052	-0.007705	1.367722	-1.392360	-1.252296
22135	0	0.690512	9.454237	-0.787948	0.006897	0.094543	-0.007874	1.375753	-1.400439	-1.247490
22136	0	0.691894	9.514932	-0.765685	0.006913	0.095151	-0.007642	1.394613	-1.405635	-1.240250
22137	0	0.659899	9.557953	-0.831261	0.006592	0.095581	-0.008301	1.409535	-1.412450	-1.235221
22138	0	0.691295	9.661362	-0.882587	0.006911	0.096615	-0.008814	1.424395	-1.412716	-1.224058
22139	0	0.708566	9.728844	-0.892419	0.007080	0.097290	-0.008911	1.440477	-1.417488	-1.216452
22140	0	0.679213	9.819997	-0.895228	0.006785	0.098202	-0.008938	1.457896	-1.423627	-1.204134
22141	0	0.708573	9.875291	-0.972051	0.007080	0.098755	-0.009705	1.477058	-1.428343	-1.196472
22142	0	0.727776	9.966380	-0.956997	0.007274	0.099666	-0.009554	1.496194	-1.431218	-1.188528
22143	0	0.720665	9.997389	-0.965782	0.007202	0.099976	-0.009644	1.513245	-1.434518	-1.183415
22144	0	0.745532	10.064220	-0.931686	0.007455	0.100643	-0.009307	1.525281	-1.433175	-1.178926
22145	0	0.787683	10.095120	-0.934584	0.007874	0.100952	-0.009338	1.534539	-1.434979	-1.178121
22146	0	0.806222	10.119334	-0.875549	0.008062	0.101194	-0.008743	1.549069	-1.432925	-1.175854
22147	0	0.817816	10.119594	-0.903760	0.008179	0.101196	-0.009033	1.554782	-1.430379	-1.175255
22148	0	0.787294	10.125586	-0.916928	0.007872	0.101256	-0.009165	1.560583	-1.429930	-1.175416
22149	0	0.781028	10.089111	-1.007257	0.007812	0.100891	-0.010071	1.563343	-1.425492	-1.177219
22150	0	0.792639	10.052406	-1.025927	0.007930	0.100524	-0.010258	1.565884	-1.419675	-1.182020
22151	0	0.756998	9.985334	-0.982717	0.007568	0.099854	-0.009827	1.567330	-1.419540	-1.188341
22152	0	0.750990	9.918132	-0.988840	0.007510	0.099181	-0.009890	1.566853	-1.417200	-1.197854
22153	0	0.726128	9.863311	-0.939776	0.007263	0.098633	-0.009399	1.565802	-1.412957	-1.203647
22154	0	0.749976	9.832848	-0.932887	0.007503	0.098328	-0.009336	1.558995	-1.407573	-1.214748
22155	0	0.756161	9.729096	-0.854044	0.007568	0.097290	-0.008545	1.554514	-1.397528	-1.222535
22156	0	0.749332	9.686423	-0.834740	0.007493	0.096864	-0.008353	1.548479	-1.395701	-1.232344
22157	0	0.677069	9.564269	-0.744239	0.006775	0.095642	-0.007446	1.544729	-1.388313	-1.244924
22158	0	0.645679	9.515533	-0.780152	0.006461	0.095155	-0.007805	1.541637	-1.380779	-1.255768
22159	0	0.634282	9.460524	-0.792949	0.006348	0.094604	-0.007935	1.536381	-1.372691	-1.265792
22160	0	0.645405	9.387374	-0.822609	0.006459	0.093873	-0.008230	1.532178	-1.364211	-1.272915
22161	0	0.646953	9.320070	-0.738516	0.006470	0.093201	-0.007385	1.532732	-1.361922	-1.273686
22162	0	0.640390	9.283450	-0.781533	0.006408	0.092834	-0.007812	1.536831	-1.355178	-1.273493
22163	0	0.659243	9.289538	-0.708118	0.006592	0.092896	-0.007080	1.538892	-1.353770	-1.278221
22164	0	0.659560	9.289421	-0.647462	0.006593	0.092895	-0.006473	1.542040	-1.355115	-1.281098
22165	0	0.683819	9.265098	-0.757104	0.006836	0.092651	-0.007568	1.545937	-1.355821	-1.281170
22166	0	0.683859	9.264991	-0.715443	0.006840	0.092650	-0.007147	1.555885	-1.352240	-1.284133
22167	0	0.677880	9.344430	-0.708331	0.006775	0.093445	-0.007080	1.560352	-1.355013	-1.280180
22168	0	0.684658	9.362525	-0.770376	0.006844	0.093626	-0.007697	1.568904	-1.356812	-1.273011
22169	0	0.695903	9.429846	-0.776091	0.006958	0.094299	-0.007751	1.580731	-1.356194	-1.265891
22170	0	0.702262	9.478453	-0.833170	0.007021	0.094786	-0.008320	1.595389	-1.356339	-1.255621
22171	0	0.738440	9.570189	-0.868139	0.007385	0.095703	-0.008667	1.612958	-1.353420	-1.248554
22172	0	0.689893	9.655321	-0.889343	0.006895	0.096555	-0.008880	1.629563	-1.356166	-1.235645
22173	0	0.702038	9.735009	-0.953060	0.007019	0.097351	-0.009521	1.640651	-1.355786	-1.229901
22174	0	0.683318	9.814208	-0.857394	0.006838	0.098143	-0.008564	1.652428	-1.348586	-1.217316
22175	0	0.720335	9.869262	-0.928951	0.007202	0.098694	-0.009277	1.666763	-1.348146	-1.204803
22176	0	0.738892	9.954444	-0.979966	0.007387	0.099545	-0.009790	1.677671	-1.348258	-1.193143
22177	0	0.732723	10.009622	-1.038769	0.007324	0.100098	-0.010376	1.691347	-1.349746	-1.182738
22178	0	0.714808	10.052099	-0.998228	0.007147	0.100522	-0.009973	1.702783	-1.349164	-1.177914
22179	0	0.738738	10.082952	-0.891565	0.007385	0.100830	-0.008911	1.708202	-1.349710	-1.168757
22180	0	0.732918	10.113257	-0.929441	0.007328	0.101133	-0.009287	1.717106	-1.348982	-1.164747
22181	0	0.774901	10.107431	-0.958351	0.007751	0.101074	-0.009583	1.718602	-1.344150	-1.161977
22182	0	0.786866	10.125720	-0.915785	0.007868	0.101257	-0.009157	1.719770	-1.343006	-1.161983
22183	0	0.787746	10.089118	-0.939544	0.007874	0.100891	-0.009399	1.715718	-1.345317	-1.163539
22184	0	0.763308	10.058674	-0.969171	0.007637	0.100586	-0.009697	1.710147	-1.338726	-1.166329
22185	0	0.768915	10.003682	-1.025296	0.007690	0.100037	-0.010254	1.709587	-1.335101	-1.177848
22186	0	0.774658	9.936590	-0.969847	0.007749	0.099365	-0.009704	1.704105	-1.330590	-1.185714
22187	0	0.750781	9.893811	-1.000818	0.007507	0.098938	-0.010010	1.702838	-1.328949	-1.198057
22188	0	0.738146	9.820661	-0.859530	0.007386	0.098206	-0.008603	1.694191	-1.321189	-1.206176
22189	0	0.731969	9.729102	-0.835437	0.007324	0.097290	-0.008362	1.685892	-1.313548	-1.214765
22190	0	0.749306	9.662020	-0.840593	0.007498	0.096620	-0.008409	1.683163	-1.305746	-1.221019
22191	0	0.720139	9.600907	-0.804816	0.007202	0.096008	-0.008057	1.673523	-1.302495	-1.230771
22192	0	0.713389	9.546085	-0.748455	0.007139	0.095460	-0.007491	1.666089	-1.293673	-1.242389
22193	0	0.677172	9.454450	-0.755813	0.006775	0.094543	-0.007568	1.654126	-1.287476	-1.249766
22194	0	0.677030	9.411898	-0.869707	0.006768	0.094118	-0.008708	1.641288	-1.287746	-1.257245
22195	0	0.603965	9.387272	-0.786797	0.006042	0.093872	-0.007874	1.634971	-1.281982	-1.264694
22196	0	0.627987	9.307970	-0.792338	0.006281	0.093080	-0.007924	1.634403	-1.278568	-1.265641
22197	0	0.622702	9.295649	-0.830033	0.006226	0.092957	-0.008301	1.634182	-1.278155	-1.267833
22198	0	0.634874	9.295536	-0.805996	0.006350	0.092956	-0.008057	1.638576	-1.274935	-1.273121
22199	0	0.671401	9.289551	-0.732406	0.006714	0.092896	-0.007324	1.638634	-1.272919	-1.274026
22200	0	0.695874	9.326067	-0.775190	0.006958	0.093261	-0.007751	1.639338	-1.271777	-1.270998
22201	0	0.713897	9.399459	-0.738166	0.007141	0.093994	-0.007385	1.635113	-1.267104	-1.266151
22202	0	0.683155	9.399410	-0.737876	0.006831	0.093994	-0.007379	1.635401	-1.265678	-1.256017
22203	0	0.690145	9.454317	-0.823932	0.006897	0.094543	-0.008240	1.634961	-1.269154	-1.246577
22204	0	0.697073	9.521338	-0.848622	0.006967	0.095214	-0.008484	1.637896	-1.272073	-1.241981
22205	0	0.708129	9.576333	-0.916302	0.007080	0.095764	-0.009155	1.647129	-1.271606	-1.227472
22206	0	0.732973	9.692083	-0.893618	0.007326	0.096922	-0.008927	1.657656	-1.273830	-1.222684
22207	0	0.750678	9.747286	-0.873162	0.007507	0.097473	-0.008728	1.661901	-1.271282	-1.212206
22208	0	0.744532	9.802157	-0.848996	0.007444	0.098022	-0.008492	1.660158	-1.270375	-1.206906
22209	0	0.744988	9.863194	-0.934469	0.007446	0.098633	-0.009338	1.667510	-1.272571	-1.195856
22210	0	0.720900	9.887519	-0.892276	0.007209	0.098875	-0.008924	1.665557	-1.270760	-1.189761
22211	0	0.702536	9.960872	-0.976774	0.007019	0.099609	-0.009766	1.668081	-1.275931	-1.184369
22212	0	0.733980	10.003479	-0.976727	0.007337	0.100035	-0.009770	1.664598	-1.277488	-1.179969
22213	0	0.702071	10.034222	-1.018754	0.007019	0.100342	-0.010193	1.658543	-1.277319	-1.172095
22214	0	0.714258	10.052535	-0.993471	0.007144	0.100525	-0.009938	1.654580	-1.273665	-1.165920
22215	0	0.720009	10.046434	-0.988435	0.007202	0.100464	-0.009888	1.650886	-1.269195	-1.165543
22216	0	0.738185	10.058575	-0.908859	0.007380	0.100586	-0.009088	1.652168	-1.268605	-1.164919
22217	0	0.738454	10.022010	-0.902965	0.007385	0.100220	-0.009033	1.648262	-1.265581	-1.167256
22218	0	0.720067	9.979285	-0.828931	0.007200	0.099792	-0.008294	1.642983	-1.263706	-1.176004
22219	0	0.750744	9.954928	-0.902273	0.007507	0.099548	-0.009033	1.631131	-1.261530	-1.185031
22220	0	0.756335	9.900117	-0.900428	0.007568	0.099000	-0.009013	1.620976	-1.253462	-1.191346
22221	0	0.763087	9.820628	-0.890205	0.007629	0.098206	-0.008911	1.610576	-1.252853	-1.199806
22222	0	0.757387	9.784122	-0.863720	0.007571	0.097840	-0.008650	1.595992	-1.253603	-1.208660
22223	0	0.750518	9.698596	-0.853436	0.007507	0.096985	-0.008545	1.583706	-1.248660	-1.221441
22224	0	0.750191	9.643839	-0.826944	0.007503	0.096437	-0.008280	1.571537	-1.245567	-1.228048
22225	0	0.707866	9.576523	-0.786173	0.007080	0.095764	-0.007874	1.557581	-1.241498	-1.235547
22226	0	0.671387	9.527769	-0.728753	0.006711	0.095277	-0.007301	1.541161	-1.242579	-1.243403
22227	0	0.670787	9.466664	-0.737640	0.006714	0.094666	-0.007385	1.530536	-1.232955	-1.249683
22228	0	0.651757	9.436298	-0.735956	0.006518	0.094362	-0.007368	1.520284	-1.229668	-1.252636
22229	0	0.677105	9.417824	-0.688717	0.006775	0.094177	-0.006897	1.508351	-1.222733	-1.253219
22230	0	0.652333	9.375265	-0.778352	0.006522	0.093752	-0.007793	1.496353	-1.221783	-1.261071
22231	0	0.616444	9.350609	-0.768766	0.006165	0.093506	-0.007690	1.492920	-1.219479	-1.259199
22232	0	0.628644	9.338399	-0.731624	0.006286	0.093384	-0.007319	1.488964	-1.218190	-1.260926
22233	0	0.635463	9.368912	-0.817150	0.006348	0.093689	-0.008179	1.479992	-1.224673	-1.249988
22234	0	0.672903	9.405538	-0.834375	0.006727	0.094055	-0.008348	1.475310	-1.224743	-1.245419
22235	0	0.665815	9.436020	-0.738244	0.006653	0.094360	-0.007385	1.471862	-1.228966	-1.248481
22236	0	0.691309	9.466417	-0.750245	0.006907	0.094665	-0.007503	1.471603	-1.233687	-1.243368
22237	0	0.677870	9.551970	-0.756895	0.006775	0.095520	-0.007568	1.472163	-1.236122	-1.240251
22238	0	0.703129	9.594554	-0.806284	0.007026	0.095946	-0.008059	1.477058	-1.240767	-1.231166
22239	0	0.714752	9.649595	-0.848572	0.007141	0.096497	-0.008484	1.478974	-1.246404	-1.218489
22240	0	0.727934	9.679944	-0.897731	0.007276	0.096800	-0.008976	1.480331	-1.248773	-1.211310
22241	0	0.769555	9.771704	-0.884836	0.007690	0.097717	-0.008850	1.478158	-1.252654	-1.206564
22242	0	0.746135	9.814273	-0.934005	0.007456	0.098144	-0.009336	1.483229	-1.257019	-1.198518
22243	0	0.745543	9.863229	-0.890922	0.007446	0.098633	-0.008911	1.480858	-1.265537	-1.189547
22244	0	0.735167	9.911783	-0.897568	0.007342	0.099119	-0.008968	1.489109	-1.274260	-1.180404
22245	0	0.751645	9.985239	-0.922103	0.007507	0.099854	-0.009216	1.494311	-1.282671	-1.170329
22246	0	0.777601	10.027789	-0.946488	0.007770	0.100278	-0.009470	1.488340	-1.287865	-1.166265
22247	0	0.745299	10.021971	-0.866146	0.007446	0.100220	-0.008667	1.481887	-1.293387	-1.162039
22248	0	0.752351	10.015748	-0.981593	0.007520	0.100158	-0.009816	1.481465	-1.295557	-1.159053
22249	0	0.726207	10.015877	-0.964363	0.007263	0.100159	-0.009644	1.481292	-1.292196	-1.150308
22250	0	0.726058	10.009843	-1.024713	0.007260	0.100098	-0.010255	1.472396	-1.290288	-1.154466
22251	0	0.732228	9.997602	-0.927424	0.007324	0.099976	-0.009277	1.468752	-1.285832	-1.157962
22252	0	0.707852	9.936543	-0.877852	0.007075	0.099365	-0.008783	1.463180	-1.287226	-1.161346
22253	0	0.726274	9.881653	-0.841607	0.007263	0.098816	-0.008423	1.455255	-1.284407	-1.165370
22254	0	0.756490	9.845173	-0.791025	0.007567	0.098451	-0.007921	1.442469	-1.278989	-1.174827
22255	0	0.744994	9.808409	-0.816828	0.007446	0.098083	-0.008179	1.430251	-1.280877	-1.185500
22256	0	0.763851	9.716975	-0.881882	0.007636	0.097169	-0.008830	1.416951	-1.281379	-1.196953
22257	0	0.750979	9.667982	-0.866336	0.007507	0.096680	-0.008667	1.412547	-1.282015	-1.200451
22258	0	0.702816	9.576462	-0.755183	0.007024	0.095764	-0.007562	1.400712	-1.284850	-1.203775
22259	0	0.665631	9.527634	-0.810938	0.006653	0.095276	-0.008118	1.390719	-1.286670	-1.211911
22260	0	0.684555	9.466600	-0.729908	0.006843	0.094666	-0.007308	1.379886	-1.287756	-1.220312
22261	0	0.702245	9.448293	-0.780327	0.007019	0.094482	-0.007812	1.368635	-1.289497	-1.226169
22262	0	0.702485	9.375141	-0.754542	0.007026	0.093751	-0.007550	1.362668	-1.285955	-1.240012
22263	0	0.702317	9.362835	-0.743716	0.007019	0.093628	-0.007446	1.351350	-1.288715	-1.243386
22264	0	0.697219	9.362778	-0.803458	0.006966	0.093628	-0.008039	1.346446	-1.294371	-1.249472
22265	0	0.653541	9.356676	-0.848174	0.006531	0.093567	-0.008484	1.343609	-1.297855	-1.248037
22266	0	0.684663	9.368773	-0.799323	0.006845	0.093688	-0.007992	1.345029	-1.298365	-1.239625
22267	0	0.659595	9.387155	-0.812030	0.006592	0.093872	-0.008118	1.348037	-1.301182	-1.241130
22268	0	0.666814	9.441879	-0.830823	0.006660	0.094419	-0.008307	1.349873	-1.308333	-1.233650
22269	0	0.683648	9.454322	-0.805895	0.006836	0.094543	-0.008057	1.352448	-1.306742	-1.236618
22270	0	0.708136	9.539674	-0.788108	0.007081	0.095397	-0.007878	1.355482	-1.304965	-1.233245
22271	0	0.733484	9.570196	-0.769478	0.007324	0.095703	-0.007690	1.360470	-1.315454	-1.230566
22272	0	0.710671	9.618733	-0.819768	0.007101	0.096189	-0.008188	1.371381	-1.320025	-1.227530
22273	0	0.708358	9.673990	-0.836836	0.007080	0.096741	-0.008362	1.378730	-1.322118	-1.216978
22274	0	0.721152	9.753131	-0.935966	0.007209	0.097532	-0.009352	1.387730	-1.323104	-1.211699
22275	0	0.745556	9.820448	-0.879332	0.007446	0.098206	-0.008789	1.392434	-1.331725	-1.207741
22276	0	0.747275	9.862867	-0.849999	0.007464	0.098630	-0.008492	1.400830	-1.339331	-1.197212
22277	0	0.775631	9.918084	-0.873835	0.007751	0.099182	-0.008728	1.412417	-1.342789	-1.192905
22278	0	0.794853	9.960566	-0.899874	0.007944	0.099607	-0.008993	1.418516	-1.345760	-1.183183
22279	0	0.799784	10.003601	-0.867201	0.007996	0.100037	-0.008667	1.423958	-1.346116	-1.180456
22280	0	0.775584	10.040086	-0.855570	0.007755	0.100401	-0.008555	1.423990	-1.344554	-1.177207
22281	0	0.769548	10.028020	-0.927919	0.007690	0.100281	-0.009277	1.425816	-1.348124	-1.175123
22282	0	0.770371	10.058364	-0.970945	0.007700	0.100584	-0.009708	1.426795	-1.350140	-1.177186
22283	0	0.732742	10.034194	-0.951746	0.007324	0.100342	-0.009521	1.421989	-1.351546	-1.177879
22284	0	0.733828	9.973074	-0.981993	0.007330	0.099731	-0.009819	1.422861	-1.358843	-1.181938
22285	0	0.738477	9.985348	-1.001051	0.007385	0.099854	-0.010010	1.423502	-1.356052	-1.186539
22286	0	0.756824	9.936455	-0.945812	0.007566	0.099364	-0.009462	1.418495	-1.355794	-1.192624
22287	0	0.762700	9.906034	-0.866588	0.007629	0.099060	-0.008667	1.417038	-1.350631	-1.200035
22288	0	0.701393	9.832784	-0.829593	0.007013	0.098328	-0.008299	1.413453	-1.348985	-1.203716
22289	0	0.701936	9.765663	-0.811278	0.007019	0.097656	-0.008118	1.407620	-1.346869	-1.216919
22290	0	0.708187	9.698509	-0.822601	0.007080	0.096985	-0.008230	1.402530	-1.346553	-1.224379
22291	0	0.708242	9.637477	-0.823469	0.007080	0.096375	-0.008240	1.396452	-1.346832	-1.235483
22292	0	0.702505	9.606947	-0.828785	0.007023	0.096069	-0.008291	1.392259	-1.347043	-1.241575
22293	0	0.701373	9.527675	-0.841747	0.007019	0.095276	-0.008423	1.385628	-1.338239	-1.250985
22294	0	0.706778	9.478867	-0.786241	0.007069	0.094789	-0.007863	1.384599	-1.334881	-1.251819
22295	0	0.671517	9.417701	-0.726508	0.006714	0.094177	-0.007263	1.386693	-1.334025	-1.256810
22296	0	0.708094	9.393197	-0.733234	0.007082	0.093932	-0.007329	1.390536	-1.330270	-1.265466
22297	0	0.696074	9.338365	-0.622469	0.006958	0.093384	-0.006226	1.389204	-1.331047	-1.273387
22298	0	0.665777	9.350459	-0.677814	0.006658	0.093505	-0.006774	1.394052	-1.328804	-1.274847
22299	0	0.665584	9.326154	-0.665232	0.006653	0.093262	-0.006653	1.393094	-1.330139	-1.274778
22300	0	0.684313	9.362681	-0.726395	0.006842	0.093627	-0.007263	1.393596	-1.329751	-1.272325
22301	0	0.696046	9.362765	-0.799676	0.006958	0.093628	-0.007996	1.394543	-1.330598	-1.266572
22302	0	0.684648	9.393120	-0.763885	0.006841	0.093932	-0.007632	1.402160	-1.335412	-1.261683
22303	0	0.659968	9.478641	-0.721053	0.006592	0.094788	-0.007202	1.411910	-1.342628	-1.260429
22304	0	0.703944	9.508893	-0.722724	0.007034	0.095090	-0.007219	1.420977	-1.346631	-1.256282
22305	0	0.702206	9.582411	-0.788409	0.007019	0.095825	-0.007874	1.433015	-1.348157	-1.246718
22306	0	0.684522	9.624874	-0.735381	0.006842	0.096250	-0.007346	1.441583	-1.350252	-1.240592
22307	0	0.702235	9.673927	-0.831487	0.007019	0.096741	-0.008301	1.457676	-1.352036	-1.231065
22308	0	0.702841	9.753066	-0.772408	0.007025	0.097531	-0.007719	1.463019	-1.354198	-1.225428
22309	0	0.684078	9.789921	-0.843264	0.006836	0.097900	-0.008423	1.473882	-1.357704	-1.216282
22310	0	0.746284	9.856739	-0.882027	0.007456	0.098569	-0.008809	1.486337	-1.363647	-1.209097
22311	0	0.750383	9.912058	-0.916373	0.007507	0.099121	-0.009155	1.495499	-1.357444	-1.201215
22312	0	0.768797	9.924002	-0.991321	0.007683	0.099241	-0.009905	1.504612	-1.361154	-1.196281
22313	0	0.763182	9.997475	-0.946728	0.007629	0.099976	-0.009460	1.511858	-1.361762	-1.184192
22314	0	0.775460	10.021688	-0.887561	0.007755	0.100218	-0.008864	1.524102	-1.358784	-1.176734
22315	0	0.763041	10.015755	-0.922788	0.007629	0.100159	-0.009216	1.536822	-1.357683	-1.173038
22316	0	0.824466	10.045966	-0.943500	0.008242	0.100461	-0.009423	1.549767	-1.358704	-1.181744
22317	0	0.787131	10.034167	-0.921958	0.007874	0.100342	-0.009216	1.553061	-1.353787	-1.187024
22318	0	0.744338	9.997424	-0.873766	0.007442	0.099975	-0.008735	1.556004	-1.353580	-1.185637
22319	0	0.762722	9.997594	-0.903108	0.007629	0.099976	-0.009033	1.553157	-1.348685	-1.193641
22320	0	0.762311	9.936526	-0.951858	0.007625	0.099365	-0.009518	1.553779	-1.344593	-1.198672
22321	0	0.750567	9.875511	-0.939833	0.007507	0.098755	-0.009399	1.552084	-1.340348	-1.199690
22322	0	0.725954	9.826693	-0.939396	0.007259	0.098267	-0.009398	1.547687	-1.338094	-1.210483
22323	0	0.707762	9.765645	-0.884983	0.007080	0.097656	-0.008850	1.546976	-1.332819	-1.216063
22324	0	0.689222	9.710686	-0.811770	0.006891	0.097107	-0.008118	1.546691	-1.331423	-1.223134
22325	0	0.701530	9.661943	-0.774518	0.007019	0.096619	-0.007751	1.538890	-1.324393	-1.234786
22326	0	0.725311	9.582673	-0.779529	0.007256	0.095826	-0.007800	1.532687	-1.319020	-1.237893
22327	0	0.683086	9.527599	-0.757155	0.006836	0.095276	-0.007568	1.536091	-1.310383	-1.243614
22328	0	0.725252	9.509248	-0.776191	0.007253	0.095093	-0.007758	1.540143	-1.307725	-1.250641
22329	0	0.677157	9.442169	-0.799486	0.006775	0.094421	-0.007996	1.538826	-1.301166	-1.255684
22330	0	0.676274	9.423859	-0.781179	0.006767	0.094238	-0.007812	1.538631	-1.293215	-1.262121
22331	0	0.665198	9.411603	-0.744928	0.006653	0.094116	-0.007446	1.541711	-1.289843	-1.262877
22332	0	0.689288	9.393194	-0.721368	0.006895	0.093932	-0.007209	1.547079	-1.284742	-1.263026
22333	0	0.677494	9.387169	-0.775609	0.006775	0.093872	-0.007751	1.552095	-1.282522	-1.261178
22334	0	0.683552	9.393191	-0.727618	0.006836	0.093932	-0.007273	1.555686	-1.279728	-1.257063
22335	0	0.738689	9.423783	-0.745041	0.007385	0.094238	-0.007446	1.560082	-1.279365	-1.255610
22336	0	0.702208	9.441912	-0.782531	0.007022	0.094419	-0.007821	1.564581	-1.277269	-1.253808
22337	0	0.708028	9.472624	-0.836526	0.007080	0.094727	-0.008362	1.568059	-1.275301	-1.246472
22338	0	0.689893	9.533485	-0.844139	0.006897	0.095336	-0.008430	1.580548	-1.275330	-1.244149
22339	0	0.708333	9.594583	-0.819271	0.007080	0.095947	-0.008179	1.596527	-1.277045	-1.235741
22340	0	0.708687	9.624779	-0.888691	0.007086	0.096249	-0.008879	1.605536	-1.276146	-1.224898
22341	0	0.713901	9.704547	-0.891748	0.007141	0.097046	-0.008911	1.612188	-1.271591	-1.213216
22342	0	0.768594	9.747059	-0.923630	0.007686	0.097471	-0.009230	1.619297	-1.269709	-1.206066
22343	0	0.732498	9.802202	-0.909841	0.007324	0.098022	-0.009094	1.623458	-1.268405	-1.199145
22344	0	0.726582	9.856869	-0.935809	0.007264	0.098570	-0.009347	1.635630	-1.268199	-1.187574
22345	0	0.702070	9.881536	-0.916006	0.007019	0.098816	-0.009155	1.640502	-1.267859	-1.184387
22346	0	0.702800	9.924026	-0.953785	0.007022	0.099241	-0.009532	1.646567	-1.272658	-1.176641
22347	0	0.738890	9.936468	-1.001262	0.007385	0.099365	-0.010010	1.649205	-1.274594	-1.169144
22348	0	0.751238	9.960713	-0.934901	0.007514	0.099607	-0.009344	1.654131	-1.270537	-1.157034
22349	0	0.744832	9.979202	-0.964679	0.007446	0.099792	-0.009644	1.657254	-1.270538	-1.156649
22350	0	0.751045	9.985257	-0.891827	0.007511	0.099853	-0.008918	1.657171	-1.267405	-1.156419
22351	0	0.757093	9.997471	-0.928467	0.007568	0.099976	-0.009277	1.664934	-1.268037	-1.155427
22352	0	0.782148	9.972907	-0.904997	0.007817	0.099730	-0.009048	1.666041	-1.270600	-1.149750
22353	0	0.750303	9.918301	-0.921036	0.007507	0.099182	-0.009216	1.658530	-1.263336	-1.149622
22354	0	0.743377	9.881762	-0.938244	0.007437	0.098817	-0.009388	1.651549	-1.257490	-1.152633
22355	0	0.725903	9.802293	-0.945881	0.007263	0.098022	-0.009460	1.649083	-1.250235	-1.161269
22356	0	0.713032	9.777873	-0.969918	0.007133	0.097778	-0.009702	1.645508	-1.245324	-1.162675
22357	0	0.719836	9.729081	-0.902792	0.007202	0.097290	-0.009033	1.638762	-1.238411	-1.169850
22358	0	0.706982	9.661997	-0.889880	0.007072	0.096620	-0.008901	1.636040	-1.232854	-1.175810
22359	0	0.713744	9.613071	-0.823897	0.007141	0.096130	-0.008240	1.634491	-1.226098	-1.175835
22360	0	0.688600	9.588684	-0.768491	0.006889	0.095886	-0.007689	1.628455	-1.219643	-1.178177
22361	0	0.677279	9.521559	-0.798854	0.006775	0.095215	-0.007996	1.619433	-1.214567	-1.182681
22362	0	0.670857	9.515501	-0.791863	0.006709	0.095155	-0.007921	1.615825	-1.211325	-1.191794
22363	0	0.670889	9.478777	-0.842488	0.006714	0.094788	-0.008423	1.617604	-1.202965	-1.191781
22364	0	0.664148	9.454381	-0.799697	0.006642	0.094543	-0.008000	1.612835	-1.199555	-1.195166
22365	0	0.659442	9.442112	-0.793557	0.006592	0.094421	-0.007935	1.613351	-1.200437	-1.193792
22366	0	0.659899	9.429820	-0.805942	0.006597	0.094298	-0.008060	1.612566	-1.201065	-1.187941
22367	0	0.659241	9.436004	-0.763273	0.006592	0.094360	-0.007629	1.615923	-1.199441	-1.189044
22368	0	0.665305	9.454231	-0.800617	0.006654	0.094543	-0.008003	1.618812	-1.196142	-1.191607
22369	0	0.689567	9.515400	-0.793344	0.006897	0.095154	-0.007935	1.616681	-1.192343	-1.182180
22370	0	0.726246	9.509271	-0.787040	0.007260	0.095093	-0.007872	1.614477	-1.192624	-1.175849
22371	0	0.726684	9.551971	-0.811807	0.007263	0.095520	-0.008118	1.614176	-1.194821	-1.165440
22372	0	0.702678	9.600713	-0.860851	0.007026	0.096007	-0.008607	1.615332	-1.193797	-1.160875
22373	0	0.696142	9.625210	-0.903422	0.006958	0.096252	-0.009033	1.615800	-1.195561	-1.155188
22374	0	0.715249	9.686150	-0.854770	0.007148	0.096862	-0.008548	1.614989	-1.198788	-1.150553
22375	0	0.695986	9.735064	-0.854834	0.006958	0.097351	-0.008545	1.618190	-1.198744	-1.145915
22376	0	0.715051	9.789911	-0.861183	0.007144	0.097899	-0.008614	1.615316	-1.204250	-1.128977
22377	0	0.738739	9.826602	-0.824476	0.007385	0.098267	-0.008240	1.620354	-1.204523	-1.120157
22378	0	0.726858	9.899645	-0.935469	0.007267	0.098997	-0.009349	1.626287	-1.204071	-1.116363
22379	0	0.720444	9.875508	-0.878496	0.007202	0.098755	-0.008789	1.620725	-1.204493	-1.111558
22380	0	0.751392	9.954863	-0.902004	0.007511	0.099548	-0.009026	1.613551	-1.205494	-1.103533
22381	0	0.775276	9.991454	-0.897122	0.007751	0.099915	-0.008972	1.611734	-1.204593	-1.104635
22382	0	0.702058	9.954769	-0.957871	0.007021	0.099547	-0.009582	1.607616	-1.201911	-1.098076
22383	0	0.720195	9.997575	-0.976406	0.007202	0.099976	-0.009766	1.605032	-1.199375	-1.097763
22384	0	0.708233	9.979268	-1.000261	0.007079	0.099792	-0.010007	1.599407	-1.200707	-1.093266
22385	0	0.726195	9.918283	-0.902647	0.007263	0.099182	-0.009033	1.590897	-1.196935	-1.092400
22386	0	0.738593	9.936692	-0.913106	0.007382	0.099366	-0.009142	1.577700	-1.198614	-1.092647
22387	0	0.757340	9.869392	-0.890606	0.007568	0.098694	-0.008911	1.571133	-1.202049	-1.093309
22388	0	0.727581	9.796168	-0.852978	0.007273	0.097961	-0.008535	1.563948	-1.203152	-1.098113
22389	0	0.714079	9.771762	-0.872457	0.007141	0.097717	-0.008728	1.559182	-1.200363	-1.099938
22390	0	0.707611	9.698607	-0.864931	0.007079	0.096985	-0.008660	1.545556	-1.194280	-1.107347
22391	0	0.695752	9.686358	-0.835305	0.006958	0.096863	-0.008362	1.534463	-1.191310	-1.111187
22392	0	0.768640	9.637634	-0.882524	0.007689	0.096375	-0.008833	1.524586	-1.186362	-1.113542
22393	0	0.763019	9.564284	-0.810811	0.007629	0.095642	-0.008118	1.512413	-1.184867	-1.118001
22394	0	0.702448	9.521596	-0.815486	0.007020	0.095216	-0.008161	1.504875	-1.187746	-1.123360
22395	0	0.708185	9.503223	-0.774386	0.007080	0.095032	-0.007751	1.495023	-1.187381	-1.127888
22396	0	0.659847	9.448262	-0.712062	0.006595	0.094482	-0.007127	1.486878	-1.189427	-1.135202
22397	0	0.659208	9.448296	-0.774469	0.006592	0.094482	-0.007751	1.477891	-1.187391	-1.136955
22398	0	0.683611	9.430040	-0.767527	0.006836	0.094300	-0.007677	1.474903	-1.185238	-1.137087
22399	0	0.671646	9.417762	-0.762246	0.006714	0.094177	-0.007629	1.465743	-1.185935	-1.137331
22400	0	0.672115	9.411693	-0.791054	0.006719	0.094116	-0.007921	1.451968	-1.186633	-1.135894
22401	0	0.714582	9.393320	-0.823464	0.007141	0.093933	-0.008240	1.445008	-1.189912	-1.144338
22402	0	0.685267	9.423819	-0.852980	0.006845	0.094238	-0.008535	1.437427	-1.197496	-1.138334
22403	0	0.671924	9.478730	-0.799462	0.006714	0.094788	-0.007996	1.435382	-1.201719	-1.134831
22404	0	0.648543	9.521319	-0.787585	0.006480	0.095214	-0.007872	1.439518	-1.205810	-1.125943
22405	0	0.641576	9.558073	-0.768855	0.006409	0.095581	-0.007690	1.436336	-1.212094	-1.116929
22406	0	0.709842	9.600709	-0.707476	0.007093	0.096007	-0.007076	1.433658	-1.215829	-1.113014
22407	0	0.738798	9.686274	-0.774950	0.007385	0.096863	-0.007751	1.430417	-1.216888	-1.105858
22408	0	0.757555	9.704454	-0.793334	0.007573	0.097045	-0.007931	1.432570	-1.217474	-1.102457
22409	0	0.727011	9.765569	-0.805718	0.007263	0.097656	-0.008057	1.432334	-1.223324	-1.092057
22410	0	0.728490	9.808115	-0.878897	0.007277	0.098082	-0.008791	1.429098	-1.230836	-1.083874
22411	0	0.701999	9.857142	-0.934143	0.007019	0.098572	-0.009338	1.431865	-1.229517	-1.087794
22412	0	0.733264	9.899757	-0.922239	0.007325	0.098998	-0.009223	1.430306	-1.235841	-1.080691
22413	0	0.739147	9.905927	-0.873166	0.007385	0.099060	-0.008728	1.433638	-1.240700	-1.078645
22414	0	0.770644	9.985112	-0.843299	0.007703	0.099852	-0.008430	1.435608	-1.242582	-1.071771
22415	0	0.775802	10.003624	-0.829919	0.007751	0.100037	-0.008301	1.432947	-1.247727	-1.072549
22416	0	0.758673	9.991329	-0.890662	0.007581	0.099914	-0.008908	1.430272	-1.252113	-1.077041
22417	0	0.732880	9.991472	-0.951614	0.007324	0.099915	-0.009521	1.423317	-1.254988	-1.077612
22418	0	0.715612	9.997527	-0.957057	0.007150	0.099976	-0.009572	1.420892	-1.259914	-1.083033
22419	0	0.702341	9.905992	-0.945869	0.007019	0.099060	-0.009460	1.418054	-1.262565	-1.083194
22420	0	0.690687	9.936447	-0.902720	0.006906	0.099364	-0.009030	1.413691	-1.261626	-1.088436
22421	0	0.707943	9.875547	-0.902731	0.007080	0.098755	-0.009033	1.406113	-1.258410	-1.091535
22422	0	0.750684	9.863414	-0.907758	0.007505	0.098634	-0.009083	1.399314	-1.257571	-1.095957
22423	0	0.756712	9.802302	-0.823422	0.007568	0.098022	-0.008240	1.392056	-1.253605	-1.104197
22424	0	0.762270	9.729190	-0.785552	0.007627	0.097291	-0.007863	1.382449	-1.246342	-1.120208
22425	0	0.726078	9.661958	-0.737548	0.007263	0.096619	-0.007385	1.370083	-1.240889	-1.129757
22426	0	0.719729	9.631458	-0.742450	0.007196	0.096314	-0.007427	1.366061	-1.239343	-1.133340
22427	0	0.726276	9.588700	-0.743682	0.007263	0.095886	-0.007446	1.353941	-1.236294	-1.141777
22428	0	0.732165	9.515559	-0.772468	0.007323	0.095155	-0.007733	1.342689	-1.231800	-1.150903
22429	0	0.690063	9.484922	-0.792436	0.006897	0.094849	-0.007935	1.329571	-1.233737	-1.153170
22430	0	0.715316	9.472763	-0.790833	0.007148	0.094728	-0.007915	1.321249	-1.237751	-1.157368
22431	0	0.653422	9.466553	-0.829801	0.006531	0.094666	-0.008301	1.317047	-1.239543	-1.154711
22432	0	0.690801	9.429833	-0.829279	0.006904	0.094298	-0.008296	1.312301	-1.242390	-1.160166
22433	0	0.701951	9.448231	-0.775242	0.007019	0.094482	-0.007751	1.312580	-1.240509	-1.163547
22434	0	0.683932	9.399294	-0.769327	0.006836	0.093993	-0.007693	1.311748	-1.242098	-1.168523
22435	0	0.653592	9.405511	-0.817538	0.006531	0.094055	-0.008179	1.306785	-1.246002	-1.169772
22436	0	0.684760	9.448127	-0.762321	0.006845	0.094481	-0.007623	1.306454	-1.246232	-1.165742
22437	0	0.683878	9.484825	-0.757058	0.006836	0.094849	-0.007568	1.308220	-1.247261	-1.169153
22438	0	0.702590	9.557998	-0.732854	0.007024	0.095580	-0.007329	1.306749	-1.247405	-1.163231
22439	0	0.690049	9.576372	-0.757068	0.006897	0.095764	-0.007568	1.308616	-1.249180	-1.163643
22440	0	0.733484	9.643414	-0.733197	0.007331	0.096435	-0.007330	1.310084	-1.251505	-1.156623
22441	0	0.727149	9.680074	-0.769543	0.007263	0.096802	-0.007690	1.315045	-1.259003	-1.152492
22442	0	0.716016	9.746923	-0.795541	0.007157	0.097470	-0.007945	1.326242	-1.259929	-1.153203
22443	0	0.732950	9.747237	-0.775624	0.007324	0.097473	-0.007751	1.330822	-1.263926	-1.143614
22444	0	0.770377	9.820324	-0.898484	0.007701	0.098204	-0.008983	1.332422	-1.264855	-1.143919
22445	0	0.793851	9.869325	-0.867022	0.007935	0.098694	-0.008667	1.335196	-1.267090	-1.140861
22446	0	0.727551	9.856914	-0.959312	0.007271	0.098570	-0.009589	1.338770	-1.270197	-1.134539
22447	0	0.751580	9.930313	-0.879387	0.007507	0.099304	-0.008789	1.343374	-1.277602	-1.133125
22448	0	0.746646	9.936135	-0.862488	0.007463	0.099362	-0.008616	1.352152	-1.279764	-1.128526
22449	0	0.757485	9.948635	-0.873330	0.007568	0.099487	-0.008728	1.357284	-1.284872	-1.124606
22450	0	0.764101	9.954550	-0.892306	0.007642	0.099545	-0.008923	1.356962	-1.281470	-1.131385
22451	0	0.726662	9.960869	-0.891599	0.007263	0.099609	-0.008911	1.361654	-1.282991	-1.129993
22452	0	0.751359	9.966853	-0.892170	0.007514	0.099669	-0.008922	1.360814	-1.280106	-1.130792
22453	0	0.720332	9.954849	-0.890854	0.007202	0.099548	-0.008911	1.356873	-1.279104	-1.124662
22454	0	0.714198	9.863281	-0.902925	0.007143	0.098633	-0.009028	1.356873	-1.275529	-1.116732
22455	0	0.726477	9.838871	-0.884839	0.007263	0.098389	-0.008850	1.354060	-1.274867	-1.123169
22456	0	0.757619	9.820513	-0.878677	0.007571	0.098206	-0.008786	1.353876	-1.278169	-1.127139
22457	0	0.707486	9.783958	-0.811949	0.007080	0.097839	-0.008118	1.355050	-1.269622	-1.128054
22458	0	0.694735	9.698481	-0.763408	0.006948	0.096985	-0.007633	1.355191	-1.266907	-1.125358
22459	0	0.713932	9.680219	-0.768666	0.007141	0.096802	-0.007690	1.349806	-1.262306	-1.125957
22460	0	0.713832	9.613014	-0.841798	0.007137	0.096130	-0.008416	1.351100	-1.260986	-1.130615
22461	0	0.738689	9.600845	-0.750385	0.007385	0.096008	-0.007507	1.346079	-1.260322	-1.135987
22462	0	0.726510	9.570314	-0.768439	0.007266	0.095703	-0.007684	1.345917	-1.256654	-1.142263
22463	0	0.702112	9.539779	-0.738534	0.007019	0.095398	-0.007385	1.345128	-1.256563	-1.147968
22464	0	0.714597	9.490925	-0.762267	0.007145	0.094909	-0.007630	1.334961	-1.255296	-1.148319
22465	0	0.708160	9.472631	-0.757007	0.007080	0.094727	-0.007568	1.336068	-1.254663	-1.149677
22466	0	0.708435	9.484724	-0.702733	0.007083	0.094848	-0.007023	1.340496	-1.253847	-1.151407
22467	0	0.702058	9.436001	-0.781529	0.007019	0.094360	-0.007812	1.342839	-1.253368	-1.148541
22468	0	0.690105	9.484726	-0.788326	0.006900	0.094848	-0.007879	1.346681	-1.252396	-1.148241
22469	0	0.690099	9.478694	-0.732889	0.006897	0.094788	-0.007324	1.351286	-1.254890	-1.140198
22470	0	0.684403	9.509071	-0.739634	0.006844	0.095091	-0.007395	1.352050	-1.253166	-1.131017
22471	0	0.696146	9.509236	-0.781451	0.006958	0.095093	-0.007812	1.353402	-1.254997	-1.125015
22472	0	0.739751	9.570022	-0.861707	0.007392	0.095701	-0.008611	1.359998	-1.259228	-1.125472
22473	0	0.702667	9.594582	-0.855485	0.007019	0.095947	-0.008545	1.370844	-1.265912	-1.126868
22474	0	0.679306	9.630854	-0.845258	0.006789	0.096310	-0.008443	1.381264	-1.268183	-1.119571
22475	0	0.696143	9.686141	-0.855785	0.006958	0.096863	-0.008545	1.395386	-1.269944	-1.115191
22476	0	0.721136	9.746827	-0.882539	0.007209	0.097469	-0.008816	1.405648	-1.270548	-1.107636
22477	0	0.708469	9.789926	-0.873695	0.007080	0.097900	-0.008728	1.414950	-1.273663	-1.099094
22478	0	0.733201	9.820240	-0.814023	0.007333	0.098203	-0.008136	1.419054	-1.270365	-1.095072
22479	0	0.756711	9.875462	-0.818299	0.007568	0.098755	-0.008179	1.422898	-1.266629	-1.089014
22480	0	0.762880	9.899702	-0.862551	0.007627	0.098998	-0.008615	1.433393	-1.266911	-1.082158
22481	0	0.781189	9.893713	-0.892115	0.007812	0.098938	-0.008911	1.443908	-1.263812	-1.078849
22482	0	0.774945	9.911870	-0.875364	0.007750	0.099119	-0.008748	1.449279	-1.261335	-1.072928
22483	0	0.781585	9.936468	-0.940250	0.007812	0.099365	-0.009399	1.451802	-1.262804	-1.068960
22484	0	0.769756	9.948467	-0.904663	0.007696	0.099485	-0.009040	1.458509	-1.262054	-1.065414
22485	0	0.720344	9.905948	-0.885550	0.007202	0.099060	-0.008850	1.463801	-1.261033	-1.071346
22486	0	0.762931	9.918001	-0.898763	0.007631	0.099180	-0.008984	1.467401	-1.256304	-1.070674
22487	0	0.756835	9.857137	-0.922070	0.007568	0.098572	-0.009216	1.471529	-1.253799	-1.076139
22488	0	0.744346	9.838738	-0.874297	0.007445	0.098388	-0.008738	1.476769	-1.249202	-1.074168
22489	0	0.719693	9.808389	-0.854484	0.007202	0.098083	-0.008545	1.475639	-1.240676	-1.076218
22490	0	0.688415	9.765634	-0.817958	0.006886	0.097656	-0.008179	1.475662	-1.235473	-1.073917
22491	0	0.701877	9.722849	-0.855101	0.007019	0.097229	-0.008545	1.481878	-1.232613	-1.081821
22492	0	0.701195	9.692209	-0.892649	0.007018	0.096922	-0.008924	1.484364	-1.222901	-1.085937
22493	0	0.713997	9.655735	-0.836585	0.007141	0.096558	-0.008362	1.488126	-1.219067	-1.087432
22494	0	0.707476	9.606868	-0.763654	0.007077	0.096068	-0.007638	1.485445	-1.213499	-1.096107
22495	0	0.708081	9.570270	-0.757308	0.007080	0.095703	-0.007568	1.490080	-1.211824	-1.102779
22496	0	0.666024	9.545760	-0.763870	0.006654	0.095458	-0.007639	1.488889	-1.216941	-1.111215
22497	0	0.676984	9.515440	-0.829816	0.006775	0.095154	-0.008301	1.484670	-1.208405	-1.109742
22498	0	0.676449	9.478847	-0.750350	0.006764	0.094789	-0.007503	1.484838	-1.205877	-1.116453
22499	0	0.671310	9.460431	-0.775434	0.006714	0.094604	-0.007751	1.487289	-1.202418	-1.118391
22500	0	0.695366	9.460354	-0.763822	0.006956	0.094604	-0.007636	1.488786	-1.197014	-1.120877
22501	0	0.689575	9.466540	-0.787619	0.006897	0.094666	-0.007874	1.490884	-1.193108	-1.117885
22502	0	0.695436	9.496921	-0.831328	0.006955	0.094970	-0.008307	1.497898	-1.189785	-1.114771
22503	0	0.720210	9.527540	-0.787940	0.007202	0.095276	-0.007874	1.503808	-1.187327	-1.111361
22504	0	0.689992	9.515120	-0.801299	0.006896	0.095152	-0.008008	1.508706	-1.189607	-1.112970
22505	0	0.683975	9.576322	-0.812558	0.006836	0.095764	-0.008118	1.516997	-1.191808	-1.112836
22506	0	0.715089	9.624908	-0.838117	0.007148	0.096250	-0.008378	1.519517	-1.193262	-1.105085
22507	0	0.732563	9.631314	-0.836444	0.007324	0.096313	-0.008362	1.521505	-1.192532	-1.102790
22508	0	0.757201	9.698254	-0.886930	0.007570	0.096984	-0.008856	1.536217	-1.192302	-1.092241
22509	0	0.744583	9.747296	-0.903557	0.007446	0.097473	-0.009033	1.537818	-1.189445	-1.083983
22510	0	0.689754	9.734912	-0.935267	0.006895	0.097350	-0.009344	1.546634	-1.190076	-1.073669
22511	0	0.689783	9.814378	-0.873580	0.006897	0.098145	-0.008728	1.554538	-1.188711	-1.072928
22512	0	0.677871	9.850826	-0.905350	0.006776	0.098509	-0.009049	1.558096	-1.189686	-1.068562
22513	0	0.738462	9.875394	-0.880014	0.007385	0.098755	-0.008789	1.569856	-1.186425	-1.072719
22514	0	0.750584	9.923955	-0.936891	0.007505	0.099240	-0.009361	1.577510	-1.184561	-1.067525
22515	0	0.750765	9.930360	-0.885652	0.007507	0.099304	-0.008850	1.583826	-1.182449	-1.068225
22516	0	0.750702	9.948509	-0.874516	0.007507	0.099485	-0.008741	1.587059	-1.179652	-1.070223
22517	0	0.720380	9.918136	-0.916227	0.007202	0.099182	-0.009155	1.594032	-1.179117	-1.072881
22518	0	0.720598	9.911901	-0.978102	0.007205	0.099119	-0.009780	1.594173	-1.177836	-1.070909
22519	0	0.707980	9.881593	-0.915540	0.007080	0.098816	-0.009155	1.593304	-1.174984	-1.075567
22520	0	0.738259	9.905944	-1.019178	0.007384	0.099059	-0.010194	1.589890	-1.170560	-1.086035
22521	0	0.732418	9.826652	-0.927822	0.007324	0.098267	-0.009277	1.589788	-1.168122	-1.082207
22522	0	0.769025	9.808256	-0.860701	0.007689	0.098083	-0.008608	1.587750	-1.166413	-1.091860
22523	0	0.738921	9.759502	-0.915420	0.007385	0.097595	-0.009155	1.585470	-1.168543	-1.092816
22524	0	0.757856	9.728918	-0.884496	0.007576	0.097289	-0.008848	1.580650	-1.169002	-1.099273
22525	0	0.695641	9.661906	-0.866370	0.006958	0.096619	-0.008667	1.575703	-1.164617	-1.097465
22526	0	0.701275	9.661951	-0.865371	0.007015	0.096619	-0.008661	1.565776	-1.159073	-1.102164
22527	0	0.683698	9.631400	-0.823276	0.006836	0.096313	-0.008240	1.556453	-1.157754	-1.106260
22528	0	0.683600	9.570442	-0.889555	0.006838	0.095704	-0.008898	1.552756	-1.153040	-1.109213
22529	0	0.677268	9.558152	-0.884676	0.006775	0.095581	-0.008850	1.547690	-1.147907	-1.112456
22530	0	0.683113	9.539790	-0.878290	0.006831	0.095398	-0.008782	1.547231	-1.145418	-1.106536
22531	0	0.641126	9.460470	-0.829642	0.006409	0.094604	-0.008301	1.540854	-1.146097	-1.108295
22532	0	0.623560	9.472660	-0.761603	0.006230	0.094727	-0.007621	1.534131	-1.149794	-1.113049
22533	0	0.677506	9.466582	-0.762565	0.006775	0.094666	-0.007629	1.528438	-1.147622	-1.108925
22534	0	0.671488	9.460483	-0.804516	0.006714	0.094604	-0.008050	1.521499	-1.146432	-1.105622
22535	0	0.714038	9.478750	-0.824151	0.007141	0.094788	-0.008240	1.522518	-1.143054	-1.101296
22536	0	0.695465	9.509192	-0.891506	0.006956	0.095092	-0.008915	1.521474	-1.138925	-1.097440
22537	0	0.702135	9.521450	-0.805866	0.007019	0.095215	-0.008057	1.522808	-1.139192	-1.100485
22538	0	0.666205	9.564099	-0.879133	0.006657	0.095641	-0.008794	1.518730	-1.143201	-1.098622
22539	0	0.671963	9.558023	-0.824461	0.006714	0.095581	-0.008240	1.523383	-1.147753	-1.090953
22540	0	0.672883	9.643323	-0.819116	0.006725	0.096434	-0.008189	1.524507	-1.149604	-1.082017
22541	0	0.695876	9.649634	-0.818096	0.006958	0.096497	-0.008179	1.525946	-1.148204	-1.071868
22542	0	0.726612	9.704439	-0.867629	0.007264	0.097045	-0.008672	1.530103	-1.148185	-1.062015
22543	0	0.720590	9.741143	-0.873252	0.007202	0.097412	-0.008728	1.534180	-1.150269	-1.051708
22544	0	0.696522	9.753124	-0.935831	0.006965	0.097532	-0.009348	1.545165	-1.148516	-1.046318
22545	0	0.702131	9.832688	-0.995456	0.007019	0.098328	-0.009949	1.550687	-1.148801	-1.033583
22546	0	0.726593	9.863064	-0.935440	0.007267	0.098631	-0.009351	1.553713	-1.145161	-1.030901
22547	0	0.726714	9.906015	-0.890690	0.007263	0.099060	-0.008911	1.547639	-1.147407	-1.022158
22548	0	0.709284	9.930365	-0.951578	0.007088	0.099304	-0.009514	1.548719	-1.150908	-1.016117
22549	0	0.720404	9.930418	-0.854350	0.007202	0.099304	-0.008545	1.545951	-1.150651	-1.013663
22550	0	0.751310	9.960951	-0.914854	0.007510	0.099609	-0.009152	1.540387	-1.151559	-1.007564
22551	0	0.763240	9.930430	-0.970120	0.007629	0.099304	-0.009705	1.535375	-1.152570	-1.005534
22552	0	0.733024	9.906032	-0.963394	0.007330	0.099060	-0.009637	1.530897	-1.150438	-1.008668
22553	0	0.726419	9.918263	-0.902688	0.007263	0.099182	-0.009033	1.522499	-1.149133	-1.005903
22554	0	0.726260	9.887845	-0.950461	0.007264	0.098878	-0.009509	1.516219	-1.144893	-1.003819
22555	0	0.707855	9.832839	-0.896506	0.007080	0.098328	-0.008972	1.506821	-1.140682	-1.000289
22556	0	0.744255	9.814611	-0.913518	0.007442	0.098145	-0.009142	1.497913	-1.138228	-1.006224
22557	0	0.769055	9.759579	-0.835497	0.007690	0.097595	-0.008362	1.488787	-1.135861	-1.009105
22558	0	0.750920	9.735206	-0.773594	0.007507	0.097352	-0.007738	1.485183	-1.135373	-1.013715
22559	0	0.714194	9.692446	-0.847599	0.007141	0.096924	-0.008484	1.474780	-1.133840	-1.013173
22560	0	0.695938	9.643706	-0.815647	0.006959	0.096437	-0.008163	1.465403	-1.131836	-1.010860
22561	0	0.695552	9.625333	-0.768151	0.006958	0.096252	-0.007690	1.453689	-1.126334	-1.014009
22562	0	0.695410	9.594885	-0.821363	0.006952	0.095948	-0.008223	1.441885	-1.126054	-1.008401
22563	0	0.702281	9.552049	-0.804774	0.007019	0.095520	-0.008057	1.430146	-1.128034	-1.011870
22564	0	0.708873	9.521612	-0.852249	0.007087	0.095216	-0.008528	1.422700	-1.127934	-1.014421
22565	0	0.665830	9.497044	-0.866571	0.006653	0.094971	-0.008667	1.420172	-1.131936	-1.023059
22566	0	0.660724	9.503070	-0.768531	0.006602	0.095031	-0.007689	1.415298	-1.135253	-1.032555
22567	0	0.647769	9.478746	-0.762433	0.006470	0.094788	-0.007629	1.408082	-1.142385	-1.032898
22568	0	0.691837	9.490855	-0.743316	0.006912	0.094909	-0.007437	1.402610	-1.147337	-1.033574
22569	0	0.683878	9.478745	-0.732352	0.006836	0.094788	-0.007324	1.400679	-1.148139	-1.036576
22570	0	0.666342	9.490876	-0.792816	0.006658	0.094909	-0.007934	1.392960	-1.152693	-1.036114
22571	0	0.677891	9.521462	-0.872737	0.006775	0.095215	-0.008728	1.390946	-1.155126	-1.026408
22572	0	0.709295	9.557967	-0.811724	0.007088	0.095580	-0.008117	1.390388	-1.158989	-1.019706
22573	0	0.714658	9.588595	-0.836037	0.007141	0.095886	-0.008362	1.387522	-1.163030	-1.021540
22574	0	0.703773	9.625080	-0.775071	0.007030	0.096251	-0.007750	1.387782	-1.170244	-1.021881
22575	0	0.702372	9.637425	-0.829983	0.007019	0.096375	-0.008301	1.385437	-1.173400	-1.016939
22576	0	0.703044	9.710524	-0.769527	0.007028	0.097106	-0.007689	1.392134	-1.174371	-1.005728
22577	0	0.745622	9.753382	-0.817401	0.007446	0.097534	-0.008179	1.385466	-1.183608	-1.000519
22578	0	0.735139	9.777698	-0.902221	0.007343	0.097777	-0.009025	1.381507	-1.190609	-0.993748
22579	0	0.763559	9.802193	-0.909480	0.007629	0.098022	-0.009094	1.380986	-1.195420	-0.988137
22580	0	0.703515	9.826423	-0.903651	0.007030	0.098265	-0.009035	1.381463	-1.198383	-0.984772
22581	0	0.726592	9.857159	-0.933822	0.007263	0.098572	-0.009338	1.380137	-1.199072	-0.982821
22582	0	0.684396	9.869244	-0.866957	0.006841	0.098693	-0.008667	1.381947	-1.200389	-0.976281
22583	0	0.726598	9.906004	-0.909223	0.007263	0.099060	-0.009094	1.378431	-1.201185	-0.969342
22584	0	0.739503	9.911959	-0.854311	0.007390	0.099120	-0.008541	1.379563	-1.204524	-0.964504
22585	0	0.726482	9.899915	-0.860315	0.007263	0.098999	-0.008606	1.375177	-1.203898	-0.961248
22586	0	0.733012	9.893800	-0.914792	0.007327	0.098938	-0.009151	1.370955	-1.205023	-0.950788
22587	0	0.683565	9.863304	-0.860355	0.006836	0.098633	-0.008606	1.367029	-1.202158	-0.956039
22588	0	0.708393	9.857151	-0.829510	0.007079	0.098572	-0.008296	1.364879	-1.205156	-0.957149
22589	0	0.720528	9.820588	-0.859973	0.007202	0.098206	-0.008606	1.356561	-1.206172	-0.966618
22590	0	0.720811	9.808424	-0.864687	0.007208	0.098083	-0.008656	1.345269	-1.203951	-0.966835
22591	0	0.695854	9.741269	-0.829353	0.006958	0.097412	-0.008301	1.335605	-1.202030	-0.972807
22592	0	0.732705	9.735205	-0.742983	0.007325	0.097352	-0.007432	1.331918	-1.201643	-0.975495
22593	0	0.720483	9.686322	-0.737702	0.007202	0.096863	-0.007385	1.321060	-1.202200	-0.980203
22594	0	0.756739	9.631432	-0.773042	0.007573	0.096313	-0.007735	1.314096	-1.192766	-0.984842
22595	0	0.738806	9.613051	-0.725855	0.007385	0.096130	-0.007263	1.307443	-1.193411	-0.990403
22596	0	0.732982	9.600869	-0.743192	0.007329	0.096008	-0.007438	1.299397	-1.191720	-0.994755
22597	0	0.720587	9.570336	-0.786723	0.007202	0.095703	-0.007874	1.290700	-1.193595	-0.999231
22598	0	0.702913	9.521505	-0.742800	0.007026	0.095215	-0.007434	1.282501	-1.195010	-1.007406
22599	0	0.683849	9.484877	-0.829708	0.006836	0.094849	-0.008301	1.276876	-1.195535	-1.014143
22600	0	0.678268	9.503162	-0.792676	0.006780	0.095032	-0.007928	1.274314	-1.196646	-1.012842
22601	0	0.677998	9.497012	-0.812021	0.006775	0.094971	-0.008118	1.276139	-1.200291	-1.010039
22602	0	0.666274	9.503004	-0.787637	0.006662	0.095030	-0.007879	1.271381	-1.198297	-1.005495
22603	0	0.690225	9.527545	-0.775198	0.006897	0.095276	-0.007751	1.270812	-1.202093	-1.007986
22604	0	0.733582	9.557903	-0.732657	0.007335	0.095579	-0.007326	1.270112	-1.200842	-1.011127
22605	0	0.714671	9.551955	-0.817932	0.007141	0.095520	-0.008179	1.269599	-1.205095	-1.006387
22606	0	0.703607	9.570088	-0.805681	0.007030	0.095701	-0.008059	1.266360	-1.210340	-1.003988
22607	0	0.696673	9.643457	-0.745083	0.006958	0.096436	-0.007446	1.270470	-1.218304	-0.995252
22608	0	0.703841	9.637136	-0.812879	0.007036	0.096372	-0.008127	1.271062	-1.218461	-0.993198
22609	0	0.708084	9.643543	-0.781330	0.007080	0.096436	-0.007812	1.270723	-1.216912	-0.988204
22610	0	0.733048	9.716605	-0.818733	0.007325	0.097167	-0.008181	1.277404	-1.220617	-0.988733
22611	0	0.738942	9.759448	-0.861073	0.007385	0.097595	-0.008606	1.281730	-1.223039	-0.987321
22612	0	0.715439	9.789797	-0.831246	0.007149	0.097898	-0.008311	1.281854	-1.227177	-0.983608
22613	0	0.727087	9.826583	-0.836422	0.007263	0.098267	-0.008362	1.283460	-1.233576	-0.987839
22614	0	0.752321	9.820348	-0.812408	0.007522	0.098204	-0.008123	1.282943	-1.233002	-0.980722
22615	0	0.757181	9.838824	-0.891294	0.007568	0.098389	-0.008911	1.283775	-1.234548	-0.979770
22616	0	0.794652	9.875328	-0.849037	0.007941	0.098754	-0.008488	1.285576	-1.238290	-0.969375
22617	0	0.756711	9.887707	-0.994853	0.007568	0.098877	-0.009949	1.284071	-1.234386	-0.968314
22618	0	0.726121	9.875449	-0.903681	0.007260	0.098755	-0.009033	1.286993	-1.232924	-0.970832
22619	0	0.744750	9.899829	-0.904025	0.007446	0.098999	-0.009033	1.293902	-1.231815	-0.971205
22620	0	0.738835	9.875288	-0.862035	0.007387	0.098753	-0.008620	1.292790	-1.230650	-0.970769
22621	0	0.726353	9.832745	-0.830263	0.007263	0.098328	-0.008301	1.293742	-1.228484	-0.970284
22622	0	0.714258	9.814336	-0.800073	0.007141	0.098144	-0.007999	1.294060	-1.227615	-0.974422
22623	0	0.751029	9.802214	-0.836296	0.007507	0.098022	-0.008362	1.294141	-1.228603	-0.966396
22624	0	0.726711	9.753339	-0.799807	0.007269	0.097533	-0.007998	1.292478	-1.223853	-0.969671
22625	0	0.738520	9.722934	-0.878534	0.007385	0.097229	-0.008789	1.286884	-1.221227	-0.979762
22626	0	0.708297	9.692372	-0.896367	0.007079	0.096924	-0.008965	1.283574	-1.223209	-0.983378
22627	0	0.683262	9.631372	-0.915519	0.006836	0.096313	-0.009155	1.282244	-1.216767	-0.988077
22628	0	0.682775	9.631359	-0.799555	0.006829	0.096313	-0.007996	1.281042	-1.212299	-0.993537
22629	0	0.701825	9.594767	-0.817469	0.007019	0.095947	-0.008179	1.275050	-1.208759	-0.997602
22630	0	0.689369	9.558100	-0.792879	0.006895	0.095581	-0.007927	1.276081	-1.204485	-1.000477
22631	0	0.701682	9.570351	-0.805402	0.007019	0.095703	-0.008057	1.271790	-1.199140	-1.012377
22632	0	0.689268	9.509262	-0.780914	0.006892	0.095093	-0.007808	1.272236	-1.197187	-1.011543
22633	0	0.689941	9.521445	-0.781509	0.006897	0.095215	-0.007812	1.274177	-1.197476	-1.016634
22634	0	0.696245	9.521382	-0.763633	0.006963	0.095214	-0.007635	1.274393	-1.194513	-1.018115
22635	0	0.690153	9.515355	-0.750639	0.006897	0.095154	-0.007507	1.272047	-1.197416	-1.021388
22636	0	0.696727	9.533521	-0.806392	0.006967	0.095336	-0.008056	1.280613	-1.195771	-1.019240
22637	0	0.713958	9.551980	-0.781655	0.007141	0.095520	-0.007812	1.284209	-1.191322	-1.023072
22638	0	0.713711	9.576258	-0.758498	0.007137	0.095763	-0.007577	1.292500	-1.188594	-1.022939
22639	0	0.732529	9.594666	-0.812392	0.007324	0.095947	-0.008118	1.298638	-1.187395	-1.018414
22640	0	0.702514	9.631082	-0.844124	0.007021	0.096312	-0.008436	1.303298	-1.189931	-1.014794
22641	0	0.726691	9.655696	-0.903722	0.007263	0.096558	-0.009033	1.306776	-1.191856	-1.014063
22642	0	0.721188	9.686024	-0.892427	0.007209	0.096861	-0.008920	1.310847	-1.193010	-1.009946
22643	0	0.708502	9.728886	-0.873714	0.007080	0.097290	-0.008728	1.320343	-1.196275	-1.010979
22644	0	0.684863	9.765287	-0.820128	0.006845	0.097653	-0.008198	1.323103	-1.197563	-1.002986
22645	0	0.720344	9.808262	-0.830999	0.007202	0.098083	-0.008301	1.332510	-1.196631	-0.998938
22646	0	0.738786	9.844591	-0.906190	0.007387	0.098447	-0.009052	1.342387	-1.194958	-0.997759
22647	0	0.751010	9.844879	-0.897993	0.007507	0.098450	-0.008972	1.350108	-1.195719	-0.994847
22648	0	0.770030	9.850739	-0.911144	0.007695	0.098508	-0.009110	1.350018	-1.199136	-0.992001
22649	0	0.757078	9.881539	-0.842682	0.007568	0.098816	-0.008423	1.353357	-1.199396	-0.991250
22650	0	0.739549	9.869124	-0.941026	0.007389	0.098692	-0.009408	1.354728	-1.204348	-0.986666
22651	0	0.738564	9.899862	-0.830527	0.007385	0.098999	-0.008301	1.358676	-1.202207	-0.986348
22652	0	0.756974	9.881419	-0.935494	0.007568	0.098815	-0.009348	1.365568	-1.201279	-0.985575
22653	0	0.744561	9.851029	-0.897774	0.007446	0.098511	-0.008972	1.370731	-1.198044	-0.978582
22654	0	0.738145	9.863058	-0.874479	0.007383	0.098631	-0.008739	1.375645	-1.193294	-0.980274
22655	0	0.726190	9.814438	-0.879181	0.007263	0.098145	-0.008789	1.377581	-1.189297	-0.977701
22656	0	0.713739	9.759424	-0.897884	0.007138	0.097594	-0.008978	1.377481	-1.185726	-0.980780
22657	0	0.726138	9.753458	-0.854184	0.007263	0.097534	-0.008545	1.372630	-1.181049	-0.983490
22658	0	0.719588	9.735110	-0.835796	0.007198	0.097351	-0.008356	1.373661	-1.175463	-0.989763
22659	0	0.701865	9.698471	-0.811987	0.007019	0.096985	-0.008118	1.375027	-1.172400	-0.989428
22660	0	0.708271	9.655612	-0.812576	0.007079	0.096557	-0.008122	1.377823	-1.173926	-0.998568
22661	0	0.683551	9.600827	-0.811835	0.006836	0.096008	-0.008118	1.377487	-1.170693	-1.006236
22662	0	0.658790	9.588557	-0.836267	0.006591	0.095885	-0.008364	1.375083	-1.164511	-1.014780
22663	0	0.695984	9.564181	-0.799733	0.006958	0.095642	-0.007996	1.375994	-1.163976	-1.021775
22664	0	0.689677	9.545823	-0.769456	0.006900	0.095458	-0.007694	1.375077	-1.157758	-1.026870
22665	0	0.671306	9.527626	-0.719786	0.006714	0.095276	-0.007202	1.368634	-1.154265	-1.020112
22666	0	0.695373	9.515382	-0.786689	0.006956	0.095154	-0.007865	1.369591	-1.148996	-1.011619
22667	0	0.689516	9.503197	-0.799446	0.006897	0.095032	-0.007996	1.366951	-1.144219	-1.012946
22668	0	0.725944	9.527563	-0.787454	0.007259	0.095276	-0.007872	1.369148	-1.141746	-1.012560
22669	0	0.696132	9.490956	-0.836026	0.006958	0.094910	-0.008362	1.366039	-1.143148	-1.015035
22670	0	0.733155	9.539661	-0.769174	0.007331	0.095397	-0.007688	1.369710	-1.141448	-1.009814
22671	0	0.684002	9.521393	-0.824688	0.006836	0.095215	-0.008240	1.377020	-1.143783	-1.010071
22672	0	0.684034	9.563894	-0.838297	0.006844	0.095639	-0.008377	1.382675	-1.137491	-1.007939
22673	0	0.708422	9.600754	-0.757409	0.007080	0.096008	-0.007568	1.388235	-1.139819	-1.010359
22674	0	0.702593	9.649447	-0.807219	0.007027	0.096495	-0.008069	1.390600	-1.136477	-1.005808
22675	0	0.695534	9.649584	-0.873841	0.006958	0.096497	-0.008728	1.401541	-1.130833	-1.000171
22676	0	0.701712	9.686001	-0.863371	0.007013	0.096861	-0.008627	1.408184	-1.132861	-0.996513
22677	0	0.738394	9.741189	-0.879263	0.007385	0.097412	-0.008789	1.410999	-1.128872	-0.993086
22678	0	0.719856	9.796026	-0.867763	0.007199	0.097960	-0.008675	1.413213	-1.125453	-0.992044
22679	0	0.720286	9.820462	-0.861616	0.007202	0.098206	-0.008606	1.423704	-1.123884	-0.983452
22680	0	0.738565	9.814121	-0.905957	0.007386	0.098142	-0.009054	1.428657	-1.120717	-0.985998
22681	0	0.725908	9.808307	-0.916312	0.007263	0.098083	-0.009155	1.436431	-1.113469	-0.979647
22682	0	0.731609	9.838719	-0.893277	0.007316	0.098388	-0.008927	1.441425	-1.111467	-0.979566
22683	0	0.713867	9.838830	-0.916114	0.007141	0.098389	-0.009155	1.446856	-1.106186	-0.972086
22684	0	0.756424	9.869244	-0.953731	0.007563	0.098693	-0.009534	1.449494	-1.105576	-0.964761
22685	0	0.726092	9.906005	-0.873001	0.007263	0.099060	-0.008728	1.450438	-1.100473	-0.967063
22686	0	0.744218	9.905990	-0.916024	0.007442	0.099060	-0.009159	1.450497	-1.098680	-0.968256
22687	0	0.714386	9.851069	-0.890947	0.007141	0.098511	-0.008911	1.447305	-1.099302	-0.968932
22688	0	0.696411	9.844867	-0.878607	0.006963	0.098449	-0.008786	1.445861	-1.098337	-0.963350
22689	0	0.750846	9.814457	-0.976441	0.007507	0.098145	-0.009766	1.443172	-1.097129	-0.964732
22690	0	0.726270	9.783969	-0.915173	0.007265	0.097839	-0.009153	1.439995	-1.091766	-0.967173
22691	0	0.738461	9.747316	-0.909462	0.007385	0.097473	-0.009094	1.439116	-1.088547	-0.962831
22692	0	0.757069	9.741222	-0.860192	0.007566	0.097412	-0.008607	1.431998	-1.090975	-0.961210
22693	0	0.719718	9.692399	-0.866934	0.007202	0.096924	-0.008667	1.433434	-1.082622	-0.961525
22694	0	0.700551	9.686328	-0.903509	0.007009	0.096863	-0.009038	1.428774	-1.076475	-0.963305
22695	0	0.702205	9.637450	-0.842047	0.007019	0.096375	-0.008423	1.424764	-1.077372	-0.968751
22696	0	0.672217	9.594600	-0.842054	0.006720	0.095946	-0.008419	1.425388	-1.077791	-0.971920
22697	0	0.714506	9.576424	-0.817430	0.007141	0.095764	-0.008179	1.418950	-1.079755	-0.981788
22698	0	0.678562	9.564234	-0.749272	0.006783	0.095642	-0.007499	1.410505	-1.080847	-0.980533
22699	0	0.701954	9.558112	-0.781125	0.007019	0.095581	-0.007812	1.407722	-1.078866	-0.984422
22700	0	0.689813	9.527583	-0.878677	0.006897	0.095276	-0.008787	1.405984	-1.077724	-0.980207
22701	0	0.665316	9.515381	-0.793432	0.006653	0.095154	-0.007935	1.404368	-1.075620	-0.979899
22702	0	0.665417	9.497066	-0.805610	0.006653	0.094971	-0.008057	1.402423	-1.074694	-0.978173
22703	0	0.683902	9.515367	-0.842191	0.006836	0.095154	-0.008423	1.400021	-1.075845	-0.980173
22704	0	0.690495	9.533555	-0.830272	0.006903	0.095336	-0.008300	1.402202	-1.076000	-0.984865
22705	0	0.708193	9.576384	-0.781476	0.007080	0.095764	-0.007812	1.403569	-1.075738	-0.974204
22706	0	0.726808	9.588515	-0.867144	0.007266	0.095885	-0.008672	1.401877	-1.075635	-0.975621
22707	0	0.677985	9.600791	-0.775204	0.006775	0.096008	-0.007751	1.401221	-1.079086	-0.967912
22708	0	0.696951	9.643450	-0.824104	0.006968	0.096435	-0.008242	1.399195	-1.078875	-0.965650
22709	0	0.732879	9.692323	-0.848673	0.007324	0.096924	-0.008484	1.401218	-1.081804	-0.958121
22710	0	0.721497	9.704295	-0.825398	0.007211	0.097044	-0.008245	1.409947	-1.084252	-0.952076
22711	0	0.720059	9.753438	-0.860499	0.007202	0.097534	-0.008606	1.407458	-1.079930	-0.949392
22712	0	0.695561	9.765606	-0.860511	0.006954	0.097656	-0.008604	1.407305	-1.079171	-0.944467
22713	0	0.708294	9.790013	-0.903375	0.007080	0.097900	-0.009033	1.406585	-1.080056	-0.941969
22714	0	0.745087	9.802171	-0.878890	0.007451	0.098022	-0.008791	1.402830	-1.077327	-0.940893
22715	0	0.738635	9.838814	-0.897707	0.007385	0.098389	-0.008972	1.407185	-1.076120	-0.934569
22716	0	0.677694	9.844758	-0.947312	0.006777	0.098448	-0.009471	1.408396	-1.073763	-0.932120
22717	0	0.683657	9.857148	-0.818182	0.006836	0.098572	-0.008179	1.410677	-1.071971	-0.930105
22718	0	0.714013	9.863232	-0.824261	0.007142	0.098632	-0.008246	1.404908	-1.067216	-0.926519
22719	0	0.701869	9.838887	-0.866503	0.007019	0.098389	-0.008667	1.401331	-1.064220	-0.928669
22720	0	0.714173	9.863276	-0.884559	0.007140	0.098633	-0.008846	1.399167	-1.063573	-0.920864
22721	0	0.731888	9.845020	-0.866587	0.007324	0.098450	-0.008667	1.396527	-1.054789	-0.924743
22722	0	0.743574	9.814592	-0.951443	0.007435	0.098145	-0.009520	1.389254	-1.053267	-0.927345
22723	0	0.726446	9.784014	-0.926810	0.007263	0.097839	-0.009277	1.377204	-1.052163	-0.929283
22724	0	0.757168	9.771860	-0.907101	0.007570	0.097718	-0.009076	1.369932	-1.051259	-0.931302
22725	0	0.720207	9.735147	-0.854047	0.007202	0.097351	-0.008545	1.363427	-1.048568	-0.932707
22726	0	0.720255	9.704581	-0.853621	0.007201	0.097046	-0.008536	1.361998	-1.047584	-0.936012
22727	0	0.677490	9.716842	-0.829552	0.006775	0.097168	-0.008301	1.354547	-1.044982	-0.938309
22728	0	0.720264	9.649709	-0.761301	0.007202	0.096497	-0.007620	1.345122	-1.042962	-0.939861
22729	0	0.733056	9.625247	-0.823378	0.007324	0.096252	-0.008240	1.336735	-1.048005	-0.935618
22730	0	0.740018	9.619051	-0.773693	0.007398	0.096190	-0.007740	1.331758	-1.048395	-0.940040
22731	0	0.696540	9.600829	-0.792824	0.006958	0.096008	-0.007935	1.322970	-1.054585	-0.944631
22732	0	0.685446	9.570249	-0.809789	0.006850	0.095702	-0.008105	1.312892	-1.056995	-0.949255
22733	0	0.677364	9.564298	-0.786383	0.006775	0.095642	-0.007874	1.299960	-1.052928	-0.946360
22734	0	0.665705	9.545972	-0.827852	0.006650	0.095460	-0.008282	1.294858	-1.058861	-0.948652
22735	0	0.677828	9.539791	-0.835955	0.006775	0.095398	-0.008362	1.290787	-1.060428	-0.943947
22736	0	0.709208	9.551912	-0.841389	0.007087	0.095519	-0.008419	1.283311	-1.064275	-0.943363
22737	0	0.696389	9.551990	-0.823611	0.006958	0.095520	-0.008240	1.277589	-1.068899	-0.937410
22738	0	0.697027	9.582427	-0.786584	0.006969	0.095824	-0.007867	1.275036	-1.067320	-0.939781
22739	0	0.678232	9.570277	-0.829879	0.006775	0.095703	-0.008301	1.271398	-1.073606	-0.940647
22740	0	0.728221	9.600693	-0.811454	0.007277	0.096007	-0.008114	1.270872	-1.076740	-0.939480
22741	0	0.696320	9.649652	-0.805293	0.006958	0.096497	-0.008057	1.265138	-1.080387	-0.936315
22742	0	0.715793	9.637291	-0.847848	0.007151	0.096374	-0.008477	1.265332	-1.086508	-0.935891
22743	0	0.714811	9.692352	-0.915308	0.007141	0.096924	-0.009155	1.261434	-1.092240	-0.939045
22744	0	0.752537	9.735044	-0.877771	0.007521	0.097350	-0.008785	1.251244	-1.095271	-0.935976
22745	0	0.751355	9.735049	-0.872916	0.007507	0.097351	-0.008728	1.251309	-1.099997	-0.939122
22746	0	0.734095	9.765404	-0.836443	0.007337	0.097654	-0.008365	1.249698	-1.102565	-0.939262
22747	0	0.690203	9.808343	-0.799207	0.006897	0.098083	-0.007996	1.244220	-1.106005	-0.935818
22748	0	0.679022	9.826524	-0.878247	0.006784	0.098266	-0.008782	1.242951	-1.110264	-0.931603
22749	0	0.738981	9.844968	-0.878558	0.007385	0.098450	-0.008789	1.237627	-1.112985	-0.931276
22750	0	0.745832	9.826593	-0.938706	0.007455	0.098266	-0.009393	1.229688	-1.114490	-0.927672
22751	0	0.757432	9.863259	-0.878648	0.007568	0.098633	-0.008789	1.225396	-1.118878	-0.924961
22752	0	0.734397	9.850979	-0.914384	0.007336	0.098510	-0.009151	1.216420	-1.125959	-0.926680
22753	0	0.702160	9.820588	-0.945525	0.007019	0.098206	-0.009460	1.209061	-1.126425	-0.926225
22754	0	0.678243	9.826652	-0.920566	0.006780	0.098267	-0.009207	1.206487	-1.127111	-0.921793
22755	0	0.708436	9.826672	-0.829572	0.007080	0.098267	-0.008301	1.199333	-1.129526	-0.919735
22756	0	0.745487	9.808386	-0.859139	0.007454	0.098083	-0.008596	1.192191	-1.128041	-0.923122
22757	0	0.739049	9.765604	-0.793229	0.007385	0.097656	-0.007935	1.188277	-1.131545	-0.921756
22758	0	0.764309	9.783871	-0.761750	0.007639	0.097838	-0.007626	1.177566	-1.133771	-0.924039
22759	0	0.738726	9.722945	-0.853806	0.007385	0.097229	-0.008545	1.168205	-1.133578	-0.927466
22760	0	0.733326	9.686295	-0.791450	0.007328	0.096863	-0.007921	1.159006	-1.137159	-0.930654
22761	0	0.726927	9.667988	-0.829320	0.007263	0.096680	-0.008301	1.148770	-1.141796	-0.931716
22762	0	0.715340	9.643584	-0.834338	0.007153	0.096436	-0.008348	1.142611	-1.140180	-0.935906
22763	0	0.689546	9.594797	-0.786626	0.006897	0.095947	-0.007874	1.132596	-1.135859	-0.935778
22764	0	0.713913	9.613156	-0.785471	0.007137	0.096131	-0.007859	1.125936	-1.135453	-0.937224
22765	0	0.732325	9.545900	-0.805735	0.007324	0.095459	-0.008057	1.125406	-1.131834	-0.932872
22766	0	0.732449	9.533716	-0.805371	0.007322	0.095337	-0.008059	1.118304	-1.131878	-0.932882
22767	0	0.714449	9.551980	-0.787308	0.007141	0.095520	-0.007874	1.116422	-1.133445	-0.929576
22768	0	0.672190	9.539726	-0.792942	0.006720	0.095397	-0.007935	1.108943	-1.133671	-0.930955
22769	0	0.653591	9.533670	-0.817714	0.006531	0.095337	-0.008179	1.105815	-1.137269	-0.931418
22770	0	0.678397	9.564118	-0.860301	0.006784	0.095641	-0.008603	1.104362	-1.134217	-0.925101
22771	0	0.732614	9.594710	-0.823999	0.007324	0.095947	-0.008240	1.103351	-1.133944	-0.929189
22772	0	0.739248	9.564091	-0.811728	0.007388	0.095641	-0.008119	1.100425	-1.136644	-0.925761
22773	0	0.720909	9.606842	-0.787832	0.007202	0.096069	-0.007874	1.104825	-1.142387	-0.922806
22774	0	0.697994	9.637177	-0.764263	0.006971	0.096373	-0.007640	1.106751	-1.150118	-0.917164
22775	0	0.695691	9.661834	-0.806138	0.006958	0.096619	-0.008057	1.111049	-1.146241	-0.919089
22776	0	0.738427	9.692252	-0.812975	0.007382	0.096923	-0.008127	1.112728	-1.145897	-0.920645
22777	0	0.726535	9.722851	-0.860971	0.007263	0.097229	-0.008606	1.115817	-1.145939	-0.913794
22778	0	0.751541	9.741009	-0.867215	0.007511	0.097410	-0.008675	1.111574	-1.148488	-0.908421
22779	0	0.732542	9.789997	-0.885377	0.007324	0.097900	-0.008850	1.114508	-1.147399	-0.910304
22780	0	0.727004	9.795969	-0.904536	0.007265	0.097960	-0.009041	1.118461	-1.150685	-0.905877
22781	0	0.751306	9.826614	-0.915556	0.007507	0.098267	-0.009155	1.117490	-1.154857	-0.900735
22782	0	0.788619	9.808124	-0.934112	0.007884	0.098082	-0.009339	1.118292	-1.154855	-0.898219
22783	0	0.769955	9.844894	-0.836247	0.007690	0.098450	-0.008362	1.117792	-1.162947	-0.895637
22784	0	0.752710	9.838623	-0.800248	0.007525	0.098387	-0.007998	1.122319	-1.162218	-0.902563
22785	0	0.732268	9.832767	-0.903408	0.007324	0.098328	-0.009033	1.121998	-1.157947	-0.900488
22786	0	0.720267	9.814410	-0.897534	0.007198	0.098145	-0.008974	1.122195	-1.160492	-0.899769
22787	0	0.756946	9.820518	-0.970761	0.007568	0.098206	-0.009705	1.124407	-1.159280	-0.896420
22788	0	0.763115	9.820433	-0.922615	0.007631	0.098205	-0.009223	1.126825	-1.156586	-0.898921
22789	0	0.720201	9.777835	-0.891096	0.007202	0.097778	-0.008911	1.125345	-1.153922	-0.898586
22790	0	0.732733	9.759490	-0.860606	0.007323	0.097595	-0.008606	1.124302	-1.156056	-0.904271
22791	0	0.738087	9.741219	-0.891392	0.007385	0.097412	-0.008911	1.126319	-1.148355	-0.909464
22792	0	0.731612	9.729012	-0.824324	0.007315	0.097290	-0.008245	1.122480	-1.147458	-0.911072
22793	0	0.738414	9.704592	-0.830148	0.007385	0.097046	-0.008301	1.122049	-1.143588	-0.911228
22794	0	0.701339	9.680115	-0.848421	0.007016	0.096801	-0.008486	1.118897	-1.137780	-0.908719
22795	0	0.720350	9.643610	-0.817105	0.007202	0.096436	-0.008179	1.108614	-1.136764	-0.914741
22796	0	0.708326	9.607003	-0.822736	0.007082	0.096070	-0.008225	1.109632	-1.135768	-0.913071
22797	0	0.714347	9.582434	-0.788176	0.007141	0.095825	-0.007874	1.118193	-1.136041	-0.913113
22798	0	0.721050	9.563953	-0.838258	0.007206	0.095640	-0.008379	1.121311	-1.138858	-0.916654
22799	0	0.732353	9.545932	-0.799226	0.007324	0.095459	-0.007996	1.116055	-1.135462	-0.914408
22800	0	0.695648	9.545869	-0.793108	0.006956	0.095459	-0.007928	1.118680	-1.133275	-0.921735
22801	0	0.689783	9.533651	-0.781670	0.006897	0.095337	-0.007812	1.122471	-1.131759	-0.918971
22802	0	0.708168	9.582417	-0.776037	0.007081	0.095824	-0.007760	1.121631	-1.129907	-0.922409
22803	0	0.689981	9.533635	-0.830490	0.006897	0.095337	-0.008301	1.125244	-1.130875	-0.915877
22804	0	0.727207	9.551733	-0.807078	0.007268	0.095518	-0.008065	1.130602	-1.133357	-0.911618
22805	0	0.702340	9.564109	-0.843053	0.007019	0.095642	-0.008423	1.138519	-1.136065	-0.912056
22806	0	0.721071	9.563896	-0.862433	0.007210	0.095639	-0.008622	1.139822	-1.134678	-0.909688
22807	0	0.701755	9.625215	-0.800040	0.007019	0.096252	-0.007996	1.144207	-1.130424	-0.904360
22808	0	0.695636	9.655594	-0.837880	0.006954	0.096557	-0.008372	1.150609	-1.130510	-0.901773
22809	0	0.702376	9.680073	-0.843068	0.007019	0.096802	-0.008423	1.158607	-1.133562	-0.898646
22810	0	0.715016	9.704251	-0.881068	0.007150	0.097043	-0.008805	1.163651	-1.131647	-0.896697
22811	0	0.714249	9.722877	-0.824138	0.007141	0.097229	-0.008240	1.164248	-1.130827	-0.886034
22812	0	0.757201	9.741045	-0.898221	0.007570	0.097411	-0.008976	1.170286	-1.130376	-0.882710
22813	0	0.756972	9.789970	-0.885661	0.007568	0.097900	-0.008850	1.176587	-1.129522	-0.878576
22814	0	0.733110	9.820234	-0.881301	0.007326	0.098204	-0.008802	1.187653	-1.132836	-0.876578
22815	0	0.714482	9.796058	-0.946645	0.007141	0.097961	-0.009460	1.193408	-1.134670	-0.875158
22816	0	0.751450	9.844748	-0.910966	0.007514	0.098448	-0.009107	1.195677	-1.132732	-0.875621
22817	0	0.738106	9.844956	-0.922124	0.007385	0.098450	-0.009216	1.200105	-1.125389	-0.874074
22818	0	0.737577	9.857038	-0.941530	0.007377	0.098571	-0.009410	1.205155	-1.121816	-0.877190
22819	0	0.756676	9.857197	-0.891040	0.007568	0.098572	-0.008911	1.203085	-1.117410	-0.881355
22820	0	0.768582	9.832722	-0.885449	0.007687	0.098328	-0.008849	1.208065	-1.113956	-0.880032
22821	0	0.768823	9.808327	-0.879346	0.007690	0.098083	-0.008789	1.211943	-1.108872	-0.884108
22822	0	0.725743	9.796037	-0.898360	0.007258	0.097960	-0.008982	1.212910	-1.105225	-0.884940
22823	0	0.701474	9.802239	-0.873229	0.007019	0.098022	-0.008728	1.216629	-1.097709	-0.883018
22824	0	0.743130	9.789975	-0.904284	0.007437	0.097899	-0.009042	1.216626	-1.088805	-0.885506
22825	0	0.750265	9.741232	-0.921790	0.007507	0.097412	-0.009216	1.217267	-1.080796	-0.890247
22826	0	0.761881	9.722871	-0.959012	0.007620	0.097229	-0.009586	1.220484	-1.077090	-0.891257
22827	0	0.756883	9.704574	-0.897350	0.007568	0.097046	-0.008972	1.220850	-1.075142	-0.893056
22828	0	0.714306	9.661740	-0.824437	0.007141	0.096618	-0.008243	1.221791	-1.074836	-0.898676
22829	0	0.707918	9.637422	-0.848794	0.007080	0.096375	-0.008484	1.225487	-1.071128	-0.909448
22830	0	0.689506	9.625130	-0.855484	0.006894	0.096251	-0.008554	1.225938	-1.069680	-0.916828
22831	0	0.689501	9.606941	-0.830156	0.006897	0.096069	-0.008301	1.225701	-1.064762	-0.920270
22832	0	0.719940	9.600799	-0.769430	0.007197	0.096008	-0.007692	1.226918	-1.064408	-0.931419
22833	0	0.665265	9.545856	-0.806182	0.006653	0.095459	-0.008057	1.231989	-1.061580	-0.936220
22834	0	0.720249	9.551884	-0.800853	0.007201	0.095519	-0.008007	1.232584	-1.060510	-0.942572
22835	0	0.714476	9.527574	-0.848243	0.007141	0.095276	-0.008484	1.229626	-1.062394	-0.936690
22836	0	0.727132	9.564073	-0.836235	0.007270	0.095641	-0.008359	1.232436	-1.061682	-0.934291
22837	0	0.708157	9.576398	-0.848468	0.007080	0.095764	-0.008484	1.232154	-1.060996	-0.929991
22838	0	0.671624	9.576305	-0.885410	0.006717	0.095763	-0.008852	1.233374	-1.057981	-0.922981
22839	0	0.677622	9.570271	-0.806047	0.006775	0.095703	-0.008057	1.236678	-1.057141	-0.913073
22840	0	0.714432	9.600736	-0.843021	0.007143	0.096007	-0.008431	1.234008	-1.056194	-0.910827
22841	0	0.720395	9.600766	-0.885555	0.007202	0.096008	-0.008850	1.239317	-1.055811	-0.910678
22842	0	0.714789	9.655504	-0.868264	0.007144	0.096556	-0.008678	1.243145	-1.057893	-0.914890
22843	0	0.690043	9.655681	-0.873418	0.006897	0.096558	-0.008728	1.249195	-1.059533	-0.907537
22844	0	0.708670	9.704339	-0.880807	0.007087	0.097044	-0.008801	1.255753	-1.057001	-0.903983
22845	0	0.695997	9.722802	-0.892032	0.006958	0.097229	-0.008911	1.265315	-1.056860	-0.900908
22846	0	0.714714	9.753092	-0.832268	0.007145	0.097531	-0.008320	1.267398	-1.056990	-0.895609
22847	0	0.720758	9.759470	-0.860720	0.007202	0.097595	-0.008606	1.267692	-1.060823	-0.895139
22848	0	0.751846	9.789795	-0.873631	0.007518	0.097898	-0.008731	1.272795	-1.059108	-0.890098
22849	0	0.732448	9.802198	-0.867227	0.007324	0.098022	-0.008667	1.277767	-1.056847	-0.892630
22850	0	0.708164	9.808098	-0.917203	0.007080	0.098082	-0.009167	1.282770	-1.056165	-0.891543
22851	0	0.726651	9.857112	-0.885466	0.007263	0.098572	-0.008850	1.286861	-1.057532	-0.892148
22852	0	0.733159	9.814247	-0.922614	0.007330	0.098143	-0.009226	1.286005	-1.056955	-0.889068
22853	0	0.726407	9.832761	-0.903274	0.007263	0.098328	-0.009033	1.284281	-1.055468	-0.890719
22854	0	0.732489	9.808342	-0.860606	0.007325	0.098083	-0.008605	1.284261	-1.052714	-0.887146
22855	0	0.738160	9.832783	-0.866792	0.007385	0.098328	-0.008667	1.284163	-1.045872	-0.886463
22856	0	0.755884	9.802234	-0.922101	0.007561	0.098022	-0.009218	1.286237	-1.041124	-0.895685
22857	0	0.719955	9.783922	-0.885375	0.007202	0.097839	-0.008850	1.289304	-1.035567	-0.901343
22858	0	0.713355	9.771613	-0.947154	0.007135	0.097716	-0.009468	1.292150	-1.030928	-0.900860
22859	0	0.714064	9.710697	-0.842288	0.007141	0.097107	-0.008423	1.291028	-1.027792	-0.903644
22860	0	0.695718	9.692385	-0.872793	0.006956	0.096924	-0.008729	1.288632	-1.026533	-0.903164
22861	0	0.701817	9.710688	-0.854623	0.007019	0.097107	-0.008545	1.288969	-1.023014	-0.901387
22862	0	0.732470	9.692283	-0.830206	0.007322	0.096923	-0.008304	1.285926	-1.023304	-0.901567
22863	0	0.701917	9.643577	-0.817598	0.007019	0.096436	-0.008179	1.281499	-1.020915	-0.901610
22864	0	0.696542	9.643522	-0.841572	0.006958	0.096436	-0.008418	1.277628	-1.027063	-0.908928
22865	0	0.683720	9.594725	-0.891028	0.006836	0.095947	-0.008911	1.275436	-1.026059	-0.909790
22866	0	0.684085	9.570329	-0.786799	0.006838	0.095703	-0.007873	1.268797	-1.027075	-0.910702
22867	0	0.708023	9.564241	-0.817488	0.007080	0.095642	-0.008179	1.263020	-1.024727	-0.913031
22868	0	0.714149	9.570320	-0.853713	0.007141	0.095703	-0.008538	1.260530	-1.022584	-0.920771
22869	0	0.696148	9.576399	-0.842191	0.006958	0.095764	-0.008423	1.258230	-1.024201	-0.923117
22870	0	0.690719	9.576326	-0.847941	0.006904	0.095763	-0.008483	1.252890	-1.025858	-0.925585
22871	0	0.695821	9.576409	-0.836241	0.006958	0.095764	-0.008362	1.252389	-1.023597	-0.923221
22872	0	0.708025	9.594629	-0.824180	0.007080	0.095946	-0.008242	1.251296	-1.021389	-0.918782
22873	0	0.707876	9.613036	-0.848517	0.007080	0.096130	-0.008484	1.251605	-1.017312	-0.918384
22874	0	0.683282	9.619019	-0.812388	0.006833	0.096190	-0.008121	1.254372	-1.014500	-0.915483
22875	0	0.702223	9.667954	-0.854399	0.007019	0.096680	-0.008545	1.252032	-1.015830	-0.909010
22876	0	0.696917	9.710508	-0.897677	0.006964	0.097106	-0.008971	1.257399	-1.019730	-0.908304
22877	0	0.726288	9.698465	-0.873065	0.007263	0.096985	-0.008728	1.259252	-1.016918	-0.905648
22878	0	0.750643	9.692273	-0.910141	0.007506	0.096923	-0.009100	1.259725	-1.014533	-0.899695
22879	0	0.732535	9.759514	-0.885003	0.007324	0.097595	-0.008850	1.258461	-1.013320	-0.900760
22880	0	0.702115	9.777769	-0.872425	0.007021	0.097777	-0.008728	1.252783	-1.011129	-0.894686
22881	0	0.702323	9.783924	-0.927542	0.007019	0.097839	-0.009277	1.249337	-1.013540	-0.892118
22882	0	0.709516	9.826524	-0.945528	0.007088	0.098266	-0.009457	1.246605	-1.019720	-0.887007
22883	0	0.750280	9.814499	-0.964245	0.007507	0.098145	-0.009644	1.244078	-1.011998	-0.885687
22884	0	0.731601	9.814478	-0.878329	0.007315	0.098145	-0.008787	1.238387	-1.011052	-0.882274
22885	0	0.665835	9.802180	-0.909730	0.006653	0.098022	-0.009094	1.240812	-1.014983	-0.881936
22886	0	0.702827	9.820401	-0.946444	0.007030	0.098204	-0.009467	1.236488	-1.011035	-0.878066
22887	0	0.720648	9.820510	-0.879069	0.007202	0.098206	-0.008789	1.237239	-1.013568	-0.877401
22888	0	0.732890	9.814309	-0.903436	0.007332	0.098143	-0.009037	1.232923	-1.007668	-0.872540
22889	0	0.708240	9.802269	-0.854037	0.007080	0.098022	-0.008545	1.226436	-1.007895	-0.865126
22890	0	0.744813	9.796178	-0.853396	0.007450	0.097961	-0.008536	1.222484	-1.003045	-0.867523
22891	0	0.744776	9.771755	-0.829633	0.007446	0.097717	-0.008301	1.216095	-1.002273	-0.861703
22892	0	0.702241	9.729019	-0.865553	0.007021	0.097290	-0.008658	1.211613	-1.001382	-0.867858
22893	0	0.720665	9.698498	-0.835653	0.007202	0.096985	-0.008362	1.204261	-1.004122	-0.871888
22894	0	0.758018	9.698523	-0.871064	0.007577	0.096985	-0.008718	1.194986	-1.005394	-0.873193
22895	0	0.714626	9.680176	-0.921227	0.007141	0.096802	-0.009216	1.189065	-1.008976	-0.871564
22896	0	0.684874	9.643488	-0.920322	0.006845	0.096435	-0.009209	1.181480	-1.010328	-0.874110
22897	0	0.677569	9.619175	-0.847937	0.006775	0.096191	-0.008484	1.174983	-1.008722	-0.874791
22898	0	0.659408	9.594753	-0.847122	0.006593	0.095947	-0.008475	1.168945	-1.007818	-0.874468
22899	0	0.738774	9.600843	-0.774751	0.007385	0.096008	-0.007751	1.163077	-1.008263	-0.870984
22900	0	0.702395	9.594742	-0.835229	0.007024	0.095947	-0.008354	1.159640	-1.005927	-0.868591
22901	0	0.684292	9.558098	-0.841800	0.006836	0.095581	-0.008423	1.152753	-1.011714	-0.872619
22902	0	0.666939	9.582432	-0.816563	0.006666	0.095824	-0.008169	1.147421	-1.012967	-0.877263
22903	0	0.660065	9.570268	-0.811571	0.006592	0.095703	-0.008118	1.143997	-1.020973	-0.880654
22904	0	0.698225	9.576212	-0.853777	0.006975	0.095762	-0.008542	1.137776	-1.026877	-0.879407
22905	0	0.708458	9.606928	-0.927452	0.007080	0.096069	-0.009277	1.133342	-1.029702	-0.886227
22906	0	0.715638	9.594546	-0.878817	0.007150	0.095946	-0.008784	1.136802	-1.035193	-0.884706
22907	0	0.708312	9.637421	-0.805761	0.007080	0.096375	-0.008057	1.136824	-1.036247	-0.887195
22908	0	0.696918	9.637320	-0.830325	0.006964	0.096374	-0.008304	1.135216	-1.040216	-0.882960
22909	0	0.702207	9.680180	-0.841984	0.007019	0.096802	-0.008423	1.130481	-1.041312	-0.882259
22910	0	0.727465	9.686218	-0.829716	0.007269	0.096863	-0.008295	1.131822	-1.045577	-0.882922
22911	0	0.744882	9.710706	-0.866340	0.007446	0.097107	-0.008667	1.126395	-1.046112	-0.875965
22912	0	0.732627	9.747350	-0.926902	0.007329	0.097473	-0.009271	1.123296	-1.040433	-0.880812
22913	0	0.708589	9.771639	-0.867234	0.007080	0.097717	-0.008667	1.128432	-1.044714	-0.879827
22914	0	0.715862	9.771520	-0.891963	0.007153	0.097715	-0.008923	1.123888	-1.049275	-0.881247
22915	0	0.750845	9.802237	-0.915537	0.007507	0.098022	-0.009155	1.122828	-1.048105	-0.879044
22916	0	0.727021	9.826538	-0.921604	0.007265	0.098266	-0.009217	1.120246	-1.051589	-0.870810
22917	0	0.745143	9.814432	-0.854282	0.007446	0.098145	-0.008545	1.116635	-1.055129	-0.868955
22918	0	0.751823	9.826558	-0.872378	0.007517	0.098266	-0.008724	1.114973	-1.054233	-0.869737
22919	0	0.726823	9.857165	-0.860314	0.007263	0.098572	-0.008606	1.110600	-1.057549	-0.874186
22920	0	0.720948	9.808291	-0.890415	0.007212	0.098083	-0.008906	1.106907	-1.052435	-0.881983
22921	0	0.702466	9.808357	-0.884485	0.007019	0.098083	-0.008850	1.099677	-1.056487	-0.880463
22922	0	0.746184	9.796161	-0.907853	0.007457	0.097961	-0.009085	1.091405	-1.059850	-0.882803
22923	0	0.727039	9.777767	-0.872936	0.007263	0.097778	-0.008728	1.091893	-1.065737	-0.882435
22924	0	0.721677	9.777662	-0.866729	0.007216	0.097776	-0.008670	1.087749	-1.063617	-0.880316
22925	0	0.714623	9.747326	-0.847827	0.007141	0.097473	-0.008484	1.080161	-1.066968	-0.890682
22926	0	0.739714	9.686318	-0.791710	0.007395	0.096863	-0.007924	1.070810	-1.067180	-0.895516
22927	0	0.726575	9.710700	-0.841991	0.007263	0.097107	-0.008423	1.066210	-1.067714	-0.892745
22928	0	0.715006	9.680191	-0.804534	0.007146	0.096802	-0.008051	1.058516	-1.070114	-0.894422
22929	0	0.708597	9.649660	-0.878413	0.007080	0.096497	-0.008789	1.051661	-1.074516	-0.901934
22930	0	0.697387	9.606806	-0.749778	0.006969	0.096068	-0.007498	1.050502	-1.077313	-0.898453
22931	0	0.714357	9.625284	-0.811080	0.007141	0.096252	-0.008118	1.041212	-1.077708	-0.896875
22932	0	0.702229	9.576451	-0.797852	0.007023	0.095764	-0.007982	1.035600	-1.074518	-0.892528
22933	0	0.713976	9.606945	-0.769030	0.007141	0.096069	-0.007690	1.034298	-1.070355	-0.891071
22934	0	0.696199	9.588612	-0.774672	0.006955	0.095886	-0.007751	1.027532	-1.076003	-0.888806
22935	0	0.696140	9.564208	-0.848125	0.006958	0.095642	-0.008484	1.023216	-1.077574	-0.884538
22936	0	0.702746	9.551921	-0.823187	0.007026	0.095519	-0.008235	1.018344	-1.077164	-0.881020
22937	0	0.738621	9.539769	-0.769275	0.007385	0.095398	-0.007690	1.019960	-1.075788	-0.881666
22938	0	0.714455	9.582404	-0.757337	0.007142	0.095824	-0.007573	1.019136	-1.076152	-0.885210
22939	0	0.689972	9.588602	-0.799581	0.006897	0.095886	-0.007996	1.018181	-1.076986	-0.881497
22940	0	0.684137	9.631218	-0.812210	0.006841	0.096313	-0.008119	1.021113	-1.075302	-0.880252
22941	0	0.714324	9.643568	-0.774786	0.007141	0.096436	-0.007751	1.015686	-1.075305	-0.879551
22942	0	0.708510	9.643533	-0.841770	0.007084	0.096436	-0.008416	1.016336	-1.074226	-0.876710
22943	0	0.726163	9.680149	-0.818326	0.007263	0.096802	-0.008179	1.020462	-1.069973	-0.870245
22944	0	0.732447	9.680016	-0.831420	0.007320	0.096801	-0.008310	1.023883	-1.072301	-0.866209
22945	0	0.720697	9.735091	-0.842069	0.007202	0.097351	-0.008423	1.020147	-1.075521	-0.861150
22946	0	0.745766	9.741063	-0.842261	0.007455	0.097411	-0.008419	1.023216	-1.076224	-0.866582
22947	0	0.744689	9.771722	-0.848415	0.007446	0.097717	-0.008484	1.022326	-1.074481	-0.860912
22948	0	0.775317	9.783831	-0.879038	0.007752	0.097838	-0.008790	1.021577	-1.072885	-0.858364
22949	0	0.739015	9.802155	-0.910012	0.007385	0.098022	-0.009094	1.027332	-1.076084	-0.860409
22950	0	0.720974	9.826478	-0.874107	0.007212	0.098265	-0.008740	1.026951	-1.071294	-0.864547
22951	0	0.726978	9.832721	-0.878837	0.007263	0.098328	-0.008789	1.025103	-1.076398	-0.865595
22952	0	0.764282	9.850853	-0.921780	0.007642	0.098509	-0.009215	1.026786	-1.075110	-0.863436
22953	0	0.763080	9.802228	-0.878984	0.007629	0.098022	-0.008789	1.026571	-1.074218	-0.865668
22954	0	0.744830	9.820432	-0.903816	0.007448	0.098205	-0.009035	1.028981	-1.071848	-0.864435
22955	0	0.750536	9.832737	-0.830570	0.007507	0.098328	-0.008301	1.033571	-1.067004	-0.865977
22956	0	0.725802	9.796058	-0.843237	0.007258	0.097960	-0.008433	1.031329	-1.064000	-0.867307
22957	0	0.738983	9.796102	-0.958311	0.007385	0.097961	-0.009583	1.030931	-1.066850	-0.870199
22958	0	0.714556	9.759431	-0.903788	0.007150	0.097594	-0.009035	1.033026	-1.059523	-0.872143
22959	0	0.750694	9.747314	-0.866733	0.007507	0.097473	-0.008667	1.032304	-1.056545	-0.875781
22960	0	0.719969	9.722828	-0.891083	0.007201	0.097228	-0.008912	1.029716	-1.052271	-0.877663
22961	0	0.738700	9.686269	-0.854454	0.007385	0.096863	-0.008545	1.028219	-1.051732	-0.885792
22962	0	0.739225	9.680059	-0.781129	0.007388	0.096801	-0.007812	1.025739	-1.053977	-0.891601
22963	0	0.702035	9.674044	-0.799793	0.007019	0.096741	-0.007996	1.027426	-1.052920	-0.897735
22964	0	0.689908	9.637382	-0.787491	0.006899	0.096374	-0.007878	1.022347	-1.050549	-0.904502
22965	0	0.695959	9.606922	-0.781249	0.006958	0.096069	-0.007812	1.021170	-1.049992	-0.901378
22966	0	0.732139	9.619100	-0.811638	0.007327	0.096190	-0.008118	1.018444	-1.040737	-0.900192
22967	0	0.708270	9.612964	-0.842898	0.007080	0.096130	-0.008423	1.024639	-1.041334	-0.901830
22968	0	0.739420	9.582259	-0.801250	0.007390	0.095823	-0.008008	1.028886	-1.043822	-0.899375
22969	0	0.726609	9.564171	-0.824162	0.007263	0.095642	-0.008240	1.029963	-1.044891	-0.892722
22970	0	0.708581	9.576311	-0.830493	0.007085	0.095763	-0.008305	1.029282	-1.043483	-0.893585
22971	0	0.683950	9.576349	-0.830560	0.006836	0.095764	-0.008301	1.033926	-1.045252	-0.888372
22972	0	0.677978	9.594536	-0.770249	0.006782	0.095945	-0.007701	1.034688	-1.040557	-0.890313
22973	0	0.683473	9.594684	-0.787980	0.006836	0.095947	-0.007874	1.041062	-1.036542	-0.892008
22974	0	0.719819	9.612813	-0.831895	0.007199	0.096128	-0.008314	1.045649	-1.032731	-0.892167
22975	0	0.738644	9.637474	-0.921294	0.007385	0.096375	-0.009216	1.040504	-1.031660	-0.888984
22976	0	0.738751	9.655723	-0.927440	0.007387	0.096558	-0.009271	1.043800	-1.029602	-0.889625
22977	0	0.726232	9.680153	-0.897529	0.007263	0.096802	-0.008972	1.046313	-1.026150	-0.882845
22978	0	0.683480	9.728845	-0.910711	0.006834	0.097289	-0.009101	1.052458	-1.024591	-0.874726
22979	0	0.689951	9.728928	-0.885645	0.006897	0.097290	-0.008850	1.058818	-1.025097	-0.869935
22980	0	0.739083	9.765388	-0.886789	0.007390	0.097654	-0.008863	1.062873	-1.023590	-0.861549
22981	0	0.738980	9.777773	-0.824267	0.007385	0.097778	-0.008240	1.065181	-1.026445	-0.861386
22982	0	0.775994	9.765387	-0.910613	0.007760	0.097654	-0.009101	1.070161	-1.023847	-0.861249
22983	0	0.750762	9.790001	-0.934211	0.007507	0.097900	-0.009338	1.073425	-1.021705	-0.864453
22984	0	0.707835	9.771608	-0.916693	0.007080	0.097716	-0.009163	1.077023	-1.017214	-0.863651
22985	0	0.726536	9.783901	-0.921822	0.007263	0.097839	-0.009216	1.078172	-1.017288	-0.860626
22986	0	0.714459	9.832633	-0.885910	0.007145	0.098327	-0.008855	1.082006	-1.014405	-0.859348
22987	0	0.664769	9.790042	-0.873161	0.006653	0.097900	-0.008728	1.085092	-1.005907	-0.860215
22988	0	0.743186	9.808311	-0.898727	0.007436	0.098083	-0.008980	1.092667	-0.998863	-0.859406
22989	0	0.726073	9.783920	-0.836574	0.007263	0.097839	-0.008362	1.096142	-0.993499	-0.857666
22990	0	0.768358	9.814381	-0.885704	0.007685	0.098144	-0.008859	1.093146	-0.989672	-0.856994
22991	0	0.744711	9.735082	-0.879117	0.007446	0.097351	-0.008789	1.094544	-0.988137	-0.854508
22992	0	0.732149	9.741173	-0.836307	0.007325	0.097411	-0.008367	1.089320	-0.981301	-0.857784
22993	0	0.683401	9.722892	-0.842544	0.006836	0.097229	-0.008423	1.091305	-0.976505	-0.861934
22994	0	0.682875	9.722807	-0.818622	0.006831	0.097228	-0.008184	1.092361	-0.971094	-0.860889
22995	0	0.719834	9.686294	-0.854644	0.007202	0.096863	-0.008545	1.093058	-0.964076	-0.863530
22996	0	0.749698	9.674081	-0.842726	0.007499	0.096741	-0.008427	1.092670	-0.959441	-0.869495
22997	0	0.762987	9.631349	-0.878855	0.007629	0.096313	-0.008789	1.090976	-0.957518	-0.869282
22998	0	0.713875	9.631246	-0.781530	0.007142	0.096313	-0.007812	1.094320	-0.951067	-0.866971
22999	0	0.677658	9.606933	-0.829944	0.006775	0.096069	-0.008301	1.091653	-0.950579	-0.865164
23000	0	0.677822	9.619051	-0.768740	0.006778	0.096190	-0.007689	1.089241	-0.948610	-0.864445
23001	0	0.702003	9.619080	-0.806298	0.007019	0.096191	-0.008057	1.095673	-0.947307	-0.864818
23002	0	0.695918	9.557886	-0.892742	0.006959	0.095579	-0.008924	1.098095	-0.945104	-0.858018
23003	0	0.714607	9.588558	-0.897522	0.007141	0.095886	-0.008972	1.100682	-0.948538	-0.860374
23004	0	0.727332	9.594488	-0.904449	0.007273	0.095945	-0.009040	1.105077	-0.946800	-0.854642
23005	0	0.707992	9.600788	-0.854981	0.007080	0.096008	-0.008545	1.109807	-0.944151	-0.854641
23006	0	0.689613	9.619005	-0.849881	0.006896	0.096190	-0.008494	1.114001	-0.941791	-0.855146
23007	0	0.665725	9.625201	-0.854638	0.006653	0.096252	-0.008545	1.114670	-0.944572	-0.852395
23008	0	0.684377	9.679953	-0.812595	0.006845	0.096800	-0.008121	1.118810	-0.941256	-0.847528
23009	0	0.689433	9.655774	-0.885080	0.006897	0.096558	-0.008850	1.118574	-0.935635	-0.851660
23010	0	0.713746	9.692329	-0.830714	0.007135	0.096924	-0.008303	1.122698	-0.935683	-0.845105
23011	0	0.732820	9.704512	-0.885536	0.007324	0.097046	-0.008850	1.127829	-0.937903	-0.842122
23012	0	0.727378	9.722655	-0.917017	0.007271	0.097227	-0.009167	1.130842	-0.938899	-0.841910
23013	0	0.714284	9.728947	-0.873295	0.007141	0.097290	-0.008728	1.135559	-0.938467	-0.838887
23014	0	0.690081	9.753150	-0.929522	0.006900	0.097532	-0.009288	1.143127	-0.937169	-0.835240
23015	0	0.695978	9.771673	-0.842777	0.006958	0.097717	-0.008423	1.147809	-0.936780	-0.835370
23016	0	0.702384	9.783680	-0.898824	0.007022	0.097837	-0.008983	1.153274	-0.936562	-0.835638
23017	0	0.708059	9.814408	-0.848864	0.007080	0.098145	-0.008484	1.157700	-0.934741	-0.829215
23018	0	0.720184	9.771527	-0.934999	0.007203	0.097715	-0.009348	1.159077	-0.930782	-0.831962
23019	0	0.781650	9.808283	-0.812192	0.007812	0.098083	-0.008118	1.162954	-0.933057	-0.824021
23020	0	0.733943	9.802011	-0.873525	0.007332	0.098021	-0.008737	1.160354	-0.939391	-0.826175
23021	0	0.689713	9.802228	-0.958427	0.006897	0.098022	-0.009583	1.161332	-0.937119	-0.828829
23022	0	0.719940	9.802151	-0.922229	0.007202	0.098022	-0.009220	1.162800	-0.931439	-0.834504
23023	0	0.708100	9.777845	-0.915319	0.007080	0.097778	-0.009155	1.159315	-0.930041	-0.835050
23024	0	0.756736	9.777825	-0.872667	0.007569	0.097778	-0.008724	1.161112	-0.925270	-0.840340
23025	0	0.726065	9.747356	-0.817601	0.007263	0.097473	-0.008179	1.156865	-0.919786	-0.842982
23026	0	0.725427	9.735107	-0.811586	0.007257	0.097351	-0.008113	1.159266	-0.913482	-0.848751
23027	0	0.732332	9.729019	-0.829976	0.007324	0.097290	-0.008301	1.157016	-0.909868	-0.853175
23028	0	0.732502	9.686294	-0.768405	0.007322	0.096863	-0.007689	1.150685	-0.910531	-0.854307
23029	0	0.720288	9.668012	-0.902797	0.007202	0.096680	-0.009033	1.143439	-0.908921	-0.856984
23030	0	0.726787	9.649687	-0.828458	0.007264	0.096497	-0.008291	1.134477	-0.910895	-0.854093
23031	0	0.696173	9.625205	-0.842421	0.006958	0.096252	-0.008423	1.135064	-0.912819	-0.852968
23032	0	0.678127	9.582426	-0.799847	0.006782	0.095824	-0.007998	1.133998	-0.909960	-0.854335
23033	0	0.726290	9.625253	-0.787267	0.007263	0.096252	-0.007874	1.131913	-0.907008	-0.864260
23034	0	0.713899	9.600850	-0.732177	0.007140	0.096008	-0.007323	1.129058	-0.903014	-0.867149
23035	0	0.702103	9.570299	-0.781232	0.007019	0.095703	-0.007812	1.127761	-0.902898	-0.864074
23036	0	0.696561	9.606823	-0.781099	0.006962	0.096068	-0.007812	1.124895	-0.904912	-0.862450
23037	0	0.677695	9.594659	-0.806299	0.006775	0.095947	-0.008057	1.131364	-0.904894	-0.859712
23038	0	0.702116	9.576210	-0.868337	0.007023	0.095762	-0.008680	1.133860	-0.900414	-0.860348
23039	0	0.708212	9.613050	-0.854175	0.007080	0.096130	-0.008545	1.129000	-0.900383	-0.859099
23040	0	0.714886	9.625182	-0.872590	0.007145	0.096252	-0.008722	1.132178	-0.902617	-0.856029
23041	0	0.720853	9.655652	-0.836903	0.007202	0.096558	-0.008362	1.139659	-0.907693	-0.858152
23042	0	0.715621	9.679892	-0.831349	0.007154	0.096799	-0.008316	1.135571	-0.908394	-0.858315
23043	0	0.726491	9.680146	-0.860791	0.007263	0.096802	-0.008606	1.136775	-0.907985	-0.853294
23044	0	0.696489	9.673943	-0.855020	0.006961	0.096740	-0.008550	1.136274	-0.910320	-0.853111
23045	0	0.702354	9.728985	-0.866547	0.007019	0.097290	-0.008667	1.133400	-0.913171	-0.849268
23046	0	0.721748	9.771607	-0.902774	0.007211	0.097716	-0.009030	1.129313	-0.918593	-0.848296
23047	0	0.720391	9.741187	-0.866825	0.007202	0.097412	-0.008667	1.129657	-0.918281	-0.843801
23048	0	0.751473	9.802158	-1.000849	0.007510	0.098022	-0.010013	1.123756	-0.921144	-0.839722
23049	0	0.732504	9.783958	-0.890802	0.007324	0.097839	-0.008911	1.119041	-0.919644	-0.839526
23050	0	0.744321	9.777838	-0.951827	0.007447	0.097778	-0.009516	1.120866	-0.912509	-0.843514
23051	0	0.720936	9.802184	-0.897313	0.007202	0.098022	-0.008972	1.120968	-0.918456	-0.843433
23052	0	0.709994	9.820325	-0.885305	0.007094	0.098204	-0.008853	1.120055	-0.922443	-0.846251
23053	0	0.695934	9.789991	-0.903744	0.006958	0.097900	-0.009033	1.123928	-0.921567	-0.846328
23054	0	0.720758	9.826443	-0.885973	0.007204	0.098265	-0.008860	1.122988	-0.923207	-0.847973
23055	0	0.732755	9.783910	-0.897219	0.007324	0.097839	-0.008972	1.121946	-0.924676	-0.843350
23056	0	0.763649	9.771681	-0.890562	0.007635	0.097716	-0.008912	1.113299	-0.923892	-0.837320
23057	0	0.738630	9.783944	-0.927563	0.007385	0.097839	-0.009277	1.110220	-0.922699	-0.834272
23058	0	0.696275	9.771719	-0.915131	0.006960	0.097717	-0.009152	1.107892	-0.923581	-0.831332
23059	0	0.708019	9.759586	-0.878183	0.007080	0.097595	-0.008789	1.098365	-0.921258	-0.834279
23060	0	0.708046	9.710828	-0.846480	0.007080	0.097108	-0.008470	1.091692	-0.919242	-0.834721
23061	0	0.732568	9.698525	-0.860037	0.007324	0.096985	-0.008606	1.084060	-0.918489	-0.839129
23062	0	0.726662	9.674108	-0.840697	0.007265	0.096741	-0.008412	1.076616	-0.917879	-0.834077
23063	0	0.732882	9.649635	-0.842154	0.007324	0.096497	-0.008423	1.074026	-0.920878	-0.835767
23064	0	0.727330	9.612933	-0.787125	0.007272	0.096129	-0.007872	1.072539	-0.920137	-0.840860
23065	0	0.696004	9.619211	-0.896305	0.006958	0.096191	-0.008972	1.060696	-0.920080	-0.845816
23066	0	0.708874	9.594836	-0.876642	0.007084	0.095948	-0.008772	1.053125	-0.923446	-0.844252
23067	0	0.690018	9.582536	-0.817403	0.006897	0.095825	-0.008179	1.046497	-0.924833	-0.845984
23068	0	0.702101	9.576470	-0.828914	0.007025	0.095764	-0.008292	1.041773	-0.917882	-0.848291
23069	0	0.708546	9.606919	-0.835899	0.007080	0.096069	-0.008362	1.037378	-0.921838	-0.846750
23070	0	0.727337	9.600746	-0.817294	0.007274	0.096007	-0.008174	1.035109	-0.919036	-0.849986
23071	0	0.720453	9.576427	-0.805318	0.007202	0.095764	-0.008057	1.029897	-0.919513	-0.844827
23072	0	0.739225	9.643510	-0.811343	0.007389	0.096436	-0.008111	1.031707	-0.920874	-0.845338
23073	0	0.684298	9.625185	-0.824079	0.006836	0.096252	-0.008240	1.031900	-0.926840	-0.842035
23074	0	0.673329	9.661677	-0.878702	0.006727	0.096617	-0.008792	1.025082	-0.931590	-0.842390
23075	0	0.708015	9.667978	-0.878799	0.007080	0.096680	-0.008789	1.022726	-0.929274	-0.838598
23076	0	0.720275	9.667984	-0.909020	0.007202	0.096680	-0.009092	1.019076	-0.927619	-0.830841
23077	0	0.726749	9.680125	-0.885211	0.007263	0.096802	-0.008850	1.020389	-0.930321	-0.825481
23078	0	0.745814	9.716551	-0.855231	0.007454	0.097166	-0.008550	1.022435	-0.932858	-0.827002
23079	0	0.702441	9.735083	-0.829916	0.007019	0.097351	-0.008301	1.019470	-0.936775	-0.821107
23080	0	0.709549	9.734976	-0.841996	0.007091	0.097350	-0.008420	1.018413	-0.940113	-0.826412
23081	0	0.714775	9.741141	-0.793722	0.007141	0.097412	-0.007935	1.020493	-0.945475	-0.827592
23082	0	0.752657	9.765427	-0.878974	0.007520	0.097654	-0.008795	1.013553	-0.951096	-0.820784
23083	0	0.750529	9.783942	-0.891212	0.007507	0.097839	-0.008911	1.013615	-0.946314	-0.819913
23084	0	0.720034	9.802256	-0.958118	0.007197	0.098022	-0.009584	1.008752	-0.947359	-0.811045
23085	0	0.696165	9.790036	-0.878652	0.006958	0.097900	-0.008789	1.004758	-0.949193	-0.811028
23086	0	0.684388	9.802148	-0.811213	0.006843	0.098022	-0.008113	1.002764	-0.948303	-0.804879
23087	0	0.714384	9.796160	-0.860176	0.007141	0.097961	-0.008606	0.996805	-0.949083	-0.799684
23088	0	0.727260	9.808338	-0.865672	0.007268	0.098083	-0.008659	0.992663	-0.952125	-0.792520
23089	0	0.677796	9.777811	-0.854486	0.006775	0.097778	-0.008545	0.991535	-0.953301	-0.790875
23090	0	0.745201	9.783885	-0.896733	0.007452	0.097838	-0.008972	0.984814	-0.950904	-0.786603
23091	0	0.744815	9.765637	-0.841983	0.007446	0.097656	-0.008423	0.980255	-0.950608	-0.791117
23092	0	0.751211	9.759548	-0.896196	0.007510	0.097595	-0.008966	0.973969	-0.950431	-0.795328
23093	0	0.744870	9.735117	-0.860278	0.007446	0.097351	-0.008606	0.969207	-0.950833	-0.797495
23094	0	0.684265	9.716776	-0.872231	0.006840	0.097168	-0.008722	0.968280	-0.951757	-0.804299
23095	0	0.707755	9.722988	-0.810941	0.007080	0.097229	-0.008118	0.957521	-0.946322	-0.806331
23096	0	0.707739	9.680238	-0.816377	0.007074	0.096803	-0.008162	0.958011	-0.947466	-0.805677
23097	0	0.757313	9.655761	-0.738049	0.007568	0.096558	-0.007385	0.951365	-0.950570	-0.811722
23098	0	0.763876	9.661816	-0.779742	0.007638	0.096618	-0.007804	0.942626	-0.949008	-0.816783
23099	0	0.739070	9.619114	-0.805483	0.007385	0.096191	-0.008057	0.939468	-0.952993	-0.821945
23100	0	0.684865	9.619032	-0.799241	0.006846	0.096190	-0.007993	0.938048	-0.953188	-0.824019
23101	0	0.677843	9.613030	-0.835980	0.006775	0.096130	-0.008362	0.934564	-0.955016	-0.817294
23102	0	0.702564	9.606850	-0.866191	0.007026	0.096068	-0.008663	0.932019	-0.952491	-0.820034
23103	0	0.714175	9.625235	-0.878960	0.007141	0.096252	-0.008789	0.931606	-0.950841	-0.818722
23104	0	0.695804	9.576332	-0.818005	0.006959	0.095763	-0.008181	0.929880	-0.947311	-0.817256
23105	0	0.689522	9.606895	-0.867272	0.006897	0.096069	-0.008667	0.935647	-0.942811	-0.817133
23106	0	0.701893	9.594602	-0.794727	0.007015	0.095946	-0.007947	0.934992	-0.944765	-0.819193
23107	0	0.665558	9.594732	-0.829800	0.006653	0.095947	-0.008301	0.930664	-0.945601	-0.820207
23108	0	0.727267	9.649634	-0.817263	0.007268	0.096497	-0.008174	0.928082	-0.948782	-0.817403
23109	0	0.732607	9.649630	-0.891266	0.007324	0.096497	-0.008911	0.928811	-0.948608	-0.809823
23110	0	0.702414	9.673928	-0.824736	0.007022	0.096740	-0.008244	0.932295	-0.948796	-0.812476
23111	0	0.726797	9.704540	-0.885160	0.007263	0.097046	-0.008850	0.933042	-0.952028	-0.811196
23112	0	0.733067	9.698298	-0.879436	0.007333	0.096983	-0.008793	0.933668	-0.947185	-0.801902
23113	0	0.744799	9.692365	-0.811821	0.007446	0.096924	-0.008118	0.933235	-0.946844	-0.799446
23114	0	0.739028	9.771618	-0.805843	0.007388	0.097716	-0.008059	0.932055	-0.946988	-0.797109
23115	0	0.726629	9.765591	-0.805801	0.007263	0.097656	-0.008057	0.932610	-0.948261	-0.791109
23116	0	0.709085	9.783811	-0.885216	0.007086	0.097838	-0.008853	0.930625	-0.951789	-0.785708
23117	0	0.743992	9.759573	-0.842247	0.007446	0.097595	-0.008423	0.929095	-0.941898	-0.789369
23118	0	0.767945	9.802361	-0.896799	0.007677	0.098023	-0.008972	0.923193	-0.942246	-0.794065
23119	0	0.750818	9.759487	-0.934126	0.007507	0.097595	-0.009338	0.925522	-0.940873	-0.788537
23120	0	0.732833	9.789924	-0.922258	0.007325	0.097899	-0.009223	0.924054	-0.942161	-0.788337
23121	0	0.726647	9.771649	-0.910018	0.007263	0.097717	-0.009094	0.930031	-0.943594	-0.789919
23122	0	0.739471	9.771509	-0.886252	0.007391	0.097715	-0.008862	0.929078	-0.945544	-0.796215
23123	0	0.720504	9.765635	-0.835817	0.007202	0.097656	-0.008362	0.923805	-0.946522	-0.793996
23124	0	0.738989	9.747324	-0.890350	0.007390	0.097473	-0.008904	0.921680	-0.943948	-0.799065
23125	0	0.714270	9.728981	-0.854620	0.007141	0.097290	-0.008545	0.922233	-0.943343	-0.806548
23126	0	0.714761	9.771622	-0.836290	0.007144	0.097716	-0.008365	0.919158	-0.945184	-0.804582
23127	0	0.689308	9.698525	-0.878781	0.006897	0.096985	-0.008789	0.916604	-0.938238	-0.800255
23128	0	0.761958	9.728959	-0.861024	0.007621	0.097290	-0.008604	0.922856	-0.934378	-0.802014
23129	0	0.720620	9.674042	-0.769041	0.007202	0.096741	-0.007690	0.921874	-0.936679	-0.804085
23130	0	0.720854	9.643466	-0.854523	0.007210	0.096435	-0.008545	0.921206	-0.932836	-0.801642
23131	0	0.696328	9.631305	-0.817928	0.006958	0.096313	-0.008179	0.920927	-0.936657	-0.805922
23132	0	0.727486	9.643434	-0.824274	0.007273	0.096435	-0.008242	0.921195	-0.936815	-0.803160
23133	0	0.689672	9.606928	-0.750829	0.006897	0.096069	-0.007507	0.921338	-0.934068	-0.805589
23134	0	0.683217	9.612940	-0.787813	0.006835	0.096129	-0.007875	0.923511	-0.928297	-0.807008
23135	0	0.683610	9.619119	-0.812005	0.006836	0.096191	-0.008118	0.925327	-0.926069	-0.808139
23136	0	0.708016	9.612954	-0.806088	0.007080	0.096129	-0.008062	0.922547	-0.923748	-0.809092
23137	0	0.738887	9.625216	-0.811770	0.007385	0.096252	-0.008118	0.921585	-0.925573	-0.814783
23138	0	0.690088	9.619062	-0.836313	0.006904	0.096190	-0.008363	0.920964	-0.919903	-0.813954
23139	0	0.701933	9.625208	-0.806075	0.007019	0.096252	-0.008057	0.924814	-0.917848	-0.814854
23140	0	0.695956	9.631158	-0.898962	0.006958	0.096313	-0.008981	0.934335	-0.917312	-0.813119
23141	0	0.665218	9.619074	-0.861388	0.006653	0.096191	-0.008606	0.942756	-0.914133	-0.813741
23142	0	0.701273	9.655564	-0.819947	0.007017	0.096556	-0.008195	0.947097	-0.906512	-0.814108
23143	0	0.707932	9.649600	-0.794232	0.007080	0.096497	-0.007935	0.955230	-0.903240	-0.813949
23144	0	0.713786	9.698280	-0.862506	0.007139	0.096983	-0.008622	0.957601	-0.899268	-0.814677
23145	0	0.738717	9.722819	-0.763786	0.007385	0.097229	-0.007629	0.966519	-0.899172	-0.810426
23146	0	0.702369	9.722690	-0.838061	0.007023	0.097227	-0.008379	0.967426	-0.897727	-0.812133
23147	0	0.708380	9.765585	-0.921772	0.007080	0.097656	-0.009216	0.968106	-0.899674	-0.812670
23148	0	0.721224	9.722763	-0.922185	0.007209	0.097228	-0.009220	0.969114	-0.901309	-0.809408
23149	0	0.713522	9.790013	-0.885773	0.007141	0.097900	-0.008850	0.977013	-0.892005	-0.814755
23150	0	0.743390	9.777709	-0.856431	0.007434	0.097777	-0.008561	0.979684	-0.889663	-0.810206
23151	0	0.719736	9.759505	-0.867284	0.007202	0.097595	-0.008667	0.985499	-0.881657	-0.809649
23152	0	0.725249	9.777720	-0.898652	0.007253	0.097777	-0.008985	0.986765	-0.879039	-0.811996
23153	0	0.762133	9.783943	-0.934423	0.007629	0.097839	-0.009338	0.992507	-0.867289	-0.806872
23154	0	0.731201	9.783862	-0.886736	0.007308	0.097839	-0.008862	0.997244	-0.869543	-0.806894
23155	0	0.701454	9.765624	-0.897584	0.007019	0.097656	-0.008972	1.000528	-0.861889	-0.808722
23156	0	0.700595	9.753355	-0.885696	0.007010	0.097533	-0.008858	0.998618	-0.855335	-0.808989
23157	0	0.702045	9.747287	-0.927917	0.007019	0.097473	-0.009277	0.999811	-0.854595	-0.813080
23158	0	0.726570	9.741081	-0.879616	0.007265	0.097411	-0.008793	1.002671	-0.852937	-0.807952
23159	0	0.762761	9.722877	-0.915924	0.007629	0.097229	-0.009155	1.006319	-0.848464	-0.811835
23160	0	0.701880	9.698323	-0.825326	0.007015	0.096984	-0.008248	1.011156	-0.850306	-0.810266
23161	0	0.671192	9.704592	-0.842413	0.006714	0.097046	-0.008423	1.011658	-0.845639	-0.811308
23162	0	0.701519	9.704570	-0.806111	0.007014	0.097046	-0.008060	1.012607	-0.844251	-0.816646
23163	0	0.696198	9.674024	-0.824203	0.006958	0.096741	-0.008240	1.014343	-0.846555	-0.815048
23164	0	0.720902	9.631152	-0.855086	0.007210	0.096312	-0.008550	1.014742	-0.843250	-0.815724
23165	0	0.714219	9.655769	-0.836009	0.007141	0.096558	-0.008362	1.011709	-0.842148	-0.815090
23166	0	0.732419	9.625247	-0.836038	0.007326	0.096252	-0.008359	1.012397	-0.837415	-0.818068
23167	0	0.720553	9.643520	-0.885107	0.007202	0.096436	-0.008850	1.012594	-0.839032	-0.820990
23168	0	0.708626	9.600708	-0.848934	0.007086	0.096007	-0.008487	1.014663	-0.837254	-0.816706
23169	0	0.702128	9.619078	-0.885513	0.007019	0.096191	-0.008850	1.019683	-0.837530	-0.819119
23170	0	0.702698	9.624994	-0.794862	0.007023	0.096251	-0.007945	1.022959	-0.840021	-0.819375
23171	0	0.702115	9.594681	-0.867036	0.007019	0.095947	-0.008667	1.025991	-0.840162	-0.817109
23172	0	0.702306	9.637336	-0.861567	0.007023	0.096374	-0.008614	1.027464	-0.838042	-0.818211
23173	0	0.708154	9.637402	-0.830526	0.007080	0.096375	-0.008301	1.031748	-0.837487	-0.809366
23174	0	0.684484	9.649411	-0.916628	0.006839	0.096495	-0.009165	1.032515	-0.842289	-0.803362
23175	0	0.683671	9.643516	-0.873167	0.006836	0.096436	-0.008728	1.035838	-0.840864	-0.800035
23176	0	0.744718	9.680027	-0.922964	0.007447	0.096801	-0.009224	1.041574	-0.838445	-0.796292
23177	0	0.719840	9.686266	-0.818356	0.007202	0.096863	-0.008179	1.046276	-0.831676	-0.791322
23178	0	0.731676	9.704481	-0.910531	0.007316	0.097045	-0.009105	1.046022	-0.830592	-0.796168
23179	0	0.726901	9.704505	-0.867158	0.007263	0.097046	-0.008667	1.050455	-0.835137	-0.792079
23180	0	0.697067	9.728760	-0.965755	0.006969	0.097288	-0.009653	1.054743	-0.834224	-0.793851
23181	0	0.696252	9.759404	-0.867664	0.006958	0.097595	-0.008667	1.065080	-0.837166	-0.791546
23182	0	0.720915	9.771407	-0.979038	0.007211	0.097714	-0.009786	1.069625	-0.832979	-0.788020
23183	0	0.720296	9.777782	-0.915999	0.007202	0.097778	-0.009155	1.074190	-0.831566	-0.790234
23184	0	0.726506	9.771524	-0.953268	0.007264	0.097715	-0.009532	1.074061	-0.830304	-0.795149
23185	0	0.751276	9.789989	-0.915616	0.007507	0.097900	-0.009155	1.074172	-0.834284	-0.796604
23186	0	0.727948	9.771471	-0.928171	0.007274	0.097715	-0.009279	1.076110	-0.838748	-0.791508
23187	0	0.720318	9.777821	-0.939976	0.007202	0.097778	-0.009399	1.075600	-0.837598	-0.799734
23188	0	0.714571	9.795983	-0.977103	0.007143	0.097960	-0.009767	1.079850	-0.838401	-0.796164
23189	0	0.720173	9.747318	-0.939937	0.007202	0.097473	-0.009399	1.078871	-0.835554	-0.799901
23190	0	0.763034	9.783923	-0.897191	0.007628	0.097839	-0.008972	1.077647	-0.835405	-0.797800
23191	0	0.756656	9.759568	-0.823593	0.007568	0.097595	-0.008240	1.072227	-0.830907	-0.799641
23192	0	0.732306	9.728947	-0.915256	0.007320	0.097290	-0.009149	1.075947	-0.831708	-0.796720
23193	0	0.756876	9.759509	-0.915630	0.007568	0.097595	-0.009155	1.076216	-0.829831	-0.798428
23194	0	0.702099	9.698364	-0.885441	0.007019	0.096984	-0.008853	1.077050	-0.829738	-0.803759
23195	0	0.714172	9.680160	-0.946156	0.007141	0.096802	-0.009460	1.077464	-0.828125	-0.809279
23196	0	0.677794	9.649567	-0.878981	0.006776	0.096496	-0.008792	1.074058	-0.828246	-0.811092
23197	0	0.689990	9.655735	-0.860663	0.006897	0.096558	-0.008606	1.073986	-0.829327	-0.815208
23198	0	0.732971	9.649549	-0.824349	0.007330	0.096496	-0.008242	1.075240	-0.826627	-0.821437
23199	0	0.720601	9.625238	-0.787076	0.007202	0.096252	-0.007874	1.071038	-0.828839	-0.823607
23200	0	0.709230	9.631266	-0.865616	0.007087	0.096313	-0.008662	1.062964	-0.833038	-0.831124
23201	0	0.689938	9.631353	-0.896972	0.006897	0.096313	-0.008972	1.059154	-0.833554	-0.831734
23202	0	0.672280	9.600700	-0.860185	0.006719	0.096007	-0.008601	1.059100	-0.836118	-0.837969
23203	0	0.689405	9.588634	-0.879015	0.006897	0.095886	-0.008789	1.059434	-0.830331	-0.836765
23204	0	0.689228	9.619186	-0.835784	0.006890	0.096191	-0.008365	1.050437	-0.830263	-0.841453
23205	0	0.689714	9.606914	-0.860804	0.006897	0.096069	-0.008606	1.051992	-0.828120	-0.843698
23206	0	0.702660	9.606788	-0.848813	0.007019	0.096068	-0.008489	1.050493	-0.834749	-0.846102
23207	0	0.708323	9.637424	-0.848438	0.007080	0.096375	-0.008484	1.050175	-0.836139	-0.847081
23208	0	0.709295	9.625089	-0.860869	0.007086	0.096251	-0.008608	1.050274	-0.842269	-0.845447
23209	0	0.683850	9.643611	-0.902521	0.006836	0.096436	-0.009033	1.039844	-0.842993	-0.842374
23210	0	0.702911	9.680267	-0.895323	0.007024	0.096803	-0.008957	1.034581	-0.846931	-0.839655
23211	0	0.702404	9.686220	-0.964590	0.007019	0.096863	-0.009644	1.036468	-0.850497	-0.841049
23212	0	0.745613	9.716549	-0.928879	0.007456	0.097166	-0.009283	1.042270	-0.848547	-0.841188
23213	0	0.721140	9.728873	-0.910094	0.007202	0.097290	-0.009094	1.049290	-0.857080	-0.838230
23214	0	0.746935	9.728679	-0.886445	0.007464	0.097287	-0.008864	1.048462	-0.860539	-0.838411
23215	0	0.719898	9.771717	-0.867088	0.007202	0.097717	-0.008667	1.052071	-0.854500	-0.836268
23216	0	0.707722	9.771577	-0.886182	0.007073	0.097716	-0.008859	1.054864	-0.856616	-0.838107
23217	0	0.684142	9.783885	-0.946175	0.006836	0.097839	-0.009460	1.055478	-0.860706	-0.833938
23218	0	0.721749	9.802018	-0.928041	0.007213	0.098021	-0.009280	1.054867	-0.864012	-0.835346
23219	0	0.714359	9.765613	-0.915463	0.007141	0.097656	-0.009155	1.053232	-0.864577	-0.836819
23220	0	0.751183	9.796058	-1.013007	0.007512	0.097960	-0.010131	1.051384	-0.861969	-0.836798
23221	0	0.738475	9.777854	-0.951963	0.007385	0.097778	-0.009521	1.048345	-0.859058	-0.842667
23222	0	0.701900	9.765620	-0.933461	0.007017	0.097656	-0.009336	1.046389	-0.858927	-0.836609
23223	0	0.702502	9.783941	-0.908901	0.007019	0.097839	-0.009094	1.039432	-0.863577	-0.836719
23224	0	0.721164	9.777766	-0.889991	0.007214	0.097777	-0.008902	1.036554	-0.858988	-0.836303
23225	0	0.720215	9.747385	-0.908673	0.007202	0.097473	-0.009094	1.026888	-0.856633	-0.838012
23226	0	0.756627	9.741357	-0.858686	0.007567	0.097413	-0.008592	1.020384	-0.852885	-0.843634
23227	0	0.714484	9.704614	-0.835582	0.007141	0.097046	-0.008362	1.012487	-0.854887	-0.847257
23228	0	0.739355	9.698513	-0.852901	0.007392	0.096985	-0.008533	1.006373	-0.854404	-0.849578
23229	0	0.714650	9.680138	-0.903303	0.007141	0.096802	-0.009033	1.005307	-0.858455	-0.845798
23230	0	0.696997	9.661824	-0.902623	0.006968	0.096618	-0.009033	0.996213	-0.857858	-0.846672
23231	0	0.665693	9.661845	-0.866613	0.006653	0.096619	-0.008667	0.994392	-0.860344	-0.847496
23232	0	0.702735	9.667884	-0.872532	0.007027	0.096679	-0.008727	0.991472	-0.858785	-0.849831
23233	0	0.702067	9.643551	-0.805572	0.007019	0.096436	-0.008057	0.989523	-0.858357	-0.852060
23234	0	0.702021	9.631307	-0.798953	0.007022	0.096313	-0.007995	0.982556	-0.854006	-0.850144
23235	0	0.683652	9.625244	-0.805613	0.006836	0.096252	-0.008057	0.981076	-0.852346	-0.849809
23236	0	0.702116	9.637458	-0.860330	0.007020	0.096375	-0.008605	0.978168	-0.851411	-0.848584
23237	0	0.696422	9.613014	-0.835927	0.006958	0.096130	-0.008362	0.974299	-0.856454	-0.843795
23238	0	0.679241	9.631261	-0.877864	0.006786	0.096313	-0.008784	0.966724	-0.861327	-0.840378
23239	0	0.666020	9.600809	-0.866366	0.006653	0.096008	-0.008667	0.961924	-0.867758	-0.838851
23240	0	0.685383	9.631240	-0.786620	0.006850	0.096313	-0.007868	0.959186	-0.869600	-0.844137
23241	0	0.714748	9.643522	-0.854329	0.007141	0.096436	-0.008545	0.956433	-0.874776	-0.843499
23242	0	0.697452	9.637301	-0.811774	0.006970	0.096374	-0.008115	0.959063	-0.877293	-0.842511
23243	0	0.733183	9.637411	-0.793247	0.007324	0.096375	-0.007935	0.955736	-0.883949	-0.845908
23244	0	0.709641	9.661773	-0.768431	0.007094	0.096618	-0.007687	0.952124	-0.883990	-0.845292
23245	0	0.707890	9.698487	-0.885098	0.007080	0.096985	-0.008850	0.952259	-0.880282	-0.844121
23246	0	0.714115	9.710678	-0.927867	0.007138	0.097107	-0.009279	0.950660	-0.881377	-0.834444
23247	0	0.714335	9.747342	-0.957805	0.007141	0.097473	-0.009583	0.944544	-0.881674	-0.835016
23248	0	0.720828	9.722903	-0.822878	0.007206	0.097229	-0.008231	0.940849	-0.882098	-0.830430
23249	0	0.732439	9.753407	-0.872910	0.007324	0.097534	-0.008728	0.941196	-0.879993	-0.823867
23250	0	0.738926	9.783800	-0.867102	0.007385	0.097838	-0.008670	0.941678	-0.882378	-0.816664
23251	0	0.708494	9.777852	-0.841650	0.007080	0.097778	-0.008423	0.933405	-0.885716	-0.811607
23252	0	0.727780	9.759498	-0.859195	0.007273	0.097595	-0.008594	0.930699	-0.889282	-0.815685
23253	0	0.720529	9.777833	-0.854212	0.007202	0.097778	-0.008545	0.926578	-0.890589	-0.814873
23254	0	0.702971	9.796063	-0.896184	0.007025	0.097960	-0.008967	0.919267	-0.893992	-0.816164
23255	0	0.689524	9.753453	-0.903069	0.006897	0.097534	-0.009033	0.915500	-0.889609	-0.820479
23256	0	0.720293	9.765634	-0.859627	0.007198	0.097656	-0.008601	0.908916	-0.892620	-0.823786
23257	0	0.769376	9.783927	-0.890924	0.007690	0.097839	-0.008911	0.905852	-0.894153	-0.826659
23258	0	0.757625	9.759405	-0.799324	0.007574	0.097594	-0.007993	0.905583	-0.894215	-0.836523
23259	0	0.756868	9.759572	-0.817243	0.007568	0.097595	-0.008179	0.897345	-0.892255	-0.833442
23260	0	0.732771	9.759526	-0.816259	0.007324	0.097595	-0.008166	0.892153	-0.893917	-0.838686
23261	0	0.689717	9.686329	-0.841701	0.006897	0.096863	-0.008423	0.884437	-0.891760	-0.845024
23262	0	0.714341	9.674205	-0.901593	0.007141	0.096742	-0.009022	0.876734	-0.892114	-0.849187
23263	0	0.690198	9.680156	-0.878734	0.006897	0.096802	-0.008789	0.873872	-0.895687	-0.848852
23264	0	0.734051	9.655595	-0.872735	0.007334	0.096557	-0.008725	0.875654	-0.901315	-0.852092
23265	0	0.763430	9.643517	-0.811753	0.007629	0.096436	-0.008118	0.874639	-0.904769	-0.853931
23266	0	0.709071	9.643473	-0.805408	0.007090	0.096435	-0.008057	0.870718	-0.903765	-0.848421
23267	0	0.714585	9.637410	-0.787428	0.007141	0.096375	-0.007874	0.870782	-0.906966	-0.849379
23268	0	0.696936	9.643475	-0.811532	0.006967	0.096435	-0.008120	0.864880	-0.907888	-0.851689
23269	0	0.683658	9.631323	-0.836419	0.006836	0.096313	-0.008362	0.866818	-0.906319	-0.848585
23270	0	0.701797	9.631317	-0.775006	0.007020	0.096313	-0.007756	0.858603	-0.901559	-0.850311
23271	0	0.726615	9.643533	-0.848382	0.007263	0.096436	-0.008484	0.857671	-0.902707	-0.850178
23272	0	0.721249	9.661770	-0.854100	0.007208	0.096618	-0.008545	0.852144	-0.905868	-0.844765
23273	0	0.720711	9.643483	-0.879290	0.007202	0.096436	-0.008789	0.855850	-0.909408	-0.843623
23274	0	0.690870	9.643353	-0.879713	0.006907	0.096434	-0.008798	0.854351	-0.909688	-0.840832
23275	0	0.647353	9.649606	-0.836495	0.006470	0.096497	-0.008362	0.857247	-0.911834	-0.844070
23276	0	0.690785	9.698217	-0.849614	0.006904	0.096983	-0.008491	0.862977	-0.914441	-0.840589
23277	0	0.720328	9.692410	-0.835767	0.007202	0.096924	-0.008362	0.857245	-0.913403	-0.841196
23278	0	0.720454	9.686299	-0.804623	0.007204	0.096863	-0.008049	0.853065	-0.911669	-0.834294
23279	0	0.763152	9.729002	-0.854320	0.007629	0.097290	-0.008545	0.850155	-0.911869	-0.826898
23280	0	0.739040	9.722778	-0.915420	0.007389	0.097228	-0.009152	0.851389	-0.911115	-0.825144
23281	0	0.732631	9.735086	-0.903378	0.007324	0.097351	-0.009033	0.851209	-0.911240	-0.821080
23282	0	0.702594	9.759376	-0.952629	0.007023	0.097594	-0.009523	0.853772	-0.912536	-0.821921
23283	0	0.708216	9.765546	-0.867420	0.007080	0.097656	-0.008667	0.861359	-0.912638	-0.823342
23284	0	0.726891	9.765385	-0.911329	0.007267	0.097654	-0.009109	0.864970	-0.912544	-0.822667
23285	0	0.756994	9.802199	-0.940309	0.007568	0.098022	-0.009399	0.868395	-0.912067	-0.819841
23286	0	0.763038	9.777723	-0.879982	0.007632	0.097777	-0.008797	0.871188	-0.907534	-0.825631
23287	0	0.751098	9.814390	-0.830498	0.007507	0.098145	-0.008301	0.875242	-0.909462	-0.826108
23288	0	0.738857	9.795976	-0.782124	0.007392	0.097960	-0.007821	0.874560	-0.903153	-0.826220
23289	0	0.714454	9.777784	-0.897464	0.007141	0.097778	-0.008972	0.876642	-0.904827	-0.829221
23290	0	0.708786	9.783726	-0.830778	0.007087	0.097837	-0.008307	0.877306	-0.903758	-0.831593
23291	0	0.732101	9.759540	-0.897273	0.007324	0.097595	-0.008972	0.877089	-0.897681	-0.831341
23292	0	0.701212	9.735089	-0.922037	0.007012	0.097351	-0.009218	0.878775	-0.895080	-0.826508
23293	0	0.750988	9.728978	-0.842359	0.007507	0.097290	-0.008423	0.878818	-0.895713	-0.830299
[truncated: 501 more rows]
