# Supplementary material for: Properties of traditional bamboo carrying poles have implications for user interactions
Source: PLoS One. 2018 May 10;13(5):e0196208. doi: 10.1371/journal.pone.0196208 (PMC5945030; doi:10.1371/journal.pone.0196208)
Supplement: S1 Text — (ZIP) [file pone.0196208.s005.zip › ResTest_PoleF_L4Load2.txt]

// Start Time: Unknown
// Update Rate: 100.0Hz
// Filter Profile: human (34.3)
// Firmware Version: 2.1.4
PacketCounter	SampleTimeFine	Acc_X	Acc_Y	Acc_Z	VelInc_X	VelInc_Y	VelInc_Z	Roll	Pitch	Yaw	Latitude	Longitude	Altitude	Vel_X	Vel_Y	Vel_Z
21299	0	0.169423	9.753466	0.426742	0.001709	0.097534	0.004272	-0.206631	4.272131	-42.278570
21300	0	1.136928	9.753994	0.400669	0.011383	0.097538	0.004015	-0.198177	4.288265	-42.291862
21301	0	1.836914	9.912171	0.359664	0.018372	0.099121	0.003601	-0.194120	4.291043	-42.298240
21302	0	1.526478	9.734894	0.299189	0.015253	0.097351	0.002982	-0.206704	4.277166	-42.306471
21303	0	0.391956	9.753346	0.366704	0.003906	0.097534	0.003662	-0.212456	4.261562	-42.303582
21304	0	-0.533760	9.851193	0.294272	-0.005344	0.098512	0.002938	-0.217304	4.253597	-42.308472
21305	0	-0.549523	9.753394	0.317746	-0.005493	0.097534	0.003174	-0.221140	4.255952	-42.314950
21306	0	0.065383	9.588591	0.512251	0.000667	0.095885	0.005133	-0.208748	4.271398	-42.333306
21307	0	0.743008	9.448415	0.536323	0.007446	0.094482	0.005371	-0.200140	4.291243	-42.349027
21308	0	1.210576	9.125336	0.480711	0.012115	0.091252	0.004805	-0.205027	4.302373	-42.365061
21309	0	1.122918	8.795084	0.490061	0.011230	0.087952	0.004883	-0.230159	4.304239	-42.384415
21310	0	0.402779	8.556814	0.323901	0.004025	0.085569	0.003210	-0.269396	4.299737	-42.400294
21311	0	-0.445302	7.940634	0.107812	-0.004456	0.079407	0.001038	-0.327015	4.295585	-42.419300
21312	0	-0.970409	7.055624	-0.007348	-0.009701	0.070557	-0.000111	-0.384665	4.300050	-42.443190
21313	0	-0.989239	6.970228	-0.148925	-0.009888	0.069702	-0.001526	-0.439764	4.305434	-42.481664
21314	0	-0.447953	7.941642	-0.831035	-0.004471	0.079413	-0.008344	-0.485404	4.312536	-42.521662
21315	0	1.158492	9.027364	-1.146573	0.011597	0.090271	-0.011475	-0.498309	4.324927	-42.537784
21316	0	2.531244	7.355644	-0.666968	0.025311	0.073554	-0.006703	-0.546420	4.323816	-42.528366
21317	0	1.723946	6.920726	-0.591756	0.017212	0.069214	-0.005920	-0.548369	4.279869	-42.514426
21318	0	1.151067	8.671574	-0.575945	0.011481	0.086721	-0.005733	-0.511322	4.242505	-42.497130
21319	0	0.563988	9.149457	-1.676074	0.005615	0.091492	-0.016785	-0.539955	4.219188	-42.466105
21320	0	0.706906	8.355622	1.077448	0.007049	0.083549	0.010847	-0.440816	4.192104	-42.466381
21321	0	-0.356851	10.797253	0.396035	-0.003601	0.107971	0.003967	-0.434016	4.157699	-42.453054
21322	0	-1.037889	10.334762	1.421132	-0.010377	0.103340	0.014267	-0.373281	4.159051	-42.438104
21323	0	0.426089	10.907641	1.698947	0.004272	0.109070	0.017029	-0.332179	4.173112	-42.452361
21324	0	2.041725	12.594266	2.362194	0.020421	0.125937	0.023646	-0.311283	4.177915	-42.460274
21325	0	1.957538	11.742651	2.487888	0.019592	0.117432	0.024841	-0.345366	4.191376	-42.445949
21326	0	1.171549	13.073733	1.566379	0.011745	0.130730	0.015705	-0.310386	4.219013	-42.462816
21327	0	0.405975	13.280978	0.902579	0.004089	0.132812	0.008972	-0.356973	4.244853	-42.484785
21328	0	0.111849	12.987966	0.624379	0.001162	0.129878	0.006269	-0.334239	4.282830	-42.487060
21329	0	0.435953	13.641561	0.626674	0.004395	0.136414	0.006287	-0.317734	4.312200	-42.503377
21330	0	0.100059	13.439936	-0.122666	0.001027	0.134399	-0.001199	-0.293674	4.333524	-42.525306
21331	0	0.472424	13.672155	0.266952	0.004761	0.136719	0.002747	-0.229308	4.363551	-42.542932
21332	0	1.262189	13.057656	1.079224	0.012629	0.130572	0.010836	-0.194367	4.370953	-42.580288
21333	0	1.239218	13.062181	1.225728	0.012390	0.130615	0.012329	-0.133429	4.370606	-42.602989
21334	0	0.373257	12.148092	1.822780	0.003730	0.121479	0.018241	-0.121407	4.370797	-42.627924
21335	0	-0.360124	11.780021	1.621819	-0.003601	0.117798	0.016235	-0.102808	4.374771	-42.666499
21336	0	-0.343003	10.980441	1.419907	-0.003420	0.109806	0.014189	-0.112051	4.388214	-42.700936
21337	0	-0.019968	10.308674	0.874697	-0.000183	0.103088	0.008728	-0.132475	4.408316	-42.744244
21338	0	0.403585	9.600725	0.432412	0.004055	0.096007	0.004304	-0.157885	4.431255	-42.792848
21339	0	0.577623	8.972331	-0.057950	0.005798	0.089722	-0.000610	-0.199398	4.457458	-42.837522
21340	0	0.952074	8.240668	-0.292718	0.009540	0.082404	-0.002937	-0.219509	4.478992	-42.898997
21341	0	1.090718	8.075340	-0.785880	0.010925	0.080750	-0.007874	-0.248032	4.495868	-42.964424
21342	0	0.685548	7.373668	-0.527343	0.006866	0.073735	-0.005280	-0.263124	4.505453	-43.017493
21343	0	0.212297	7.037397	-0.506541	0.002136	0.070374	-0.005066	-0.264715	4.521757	-43.063355
21344	0	0.038284	6.988572	-0.585301	0.000400	0.069885	-0.005857	-0.271742	4.543912	-43.105974
21345	0	0.297174	6.646859	-0.469330	0.002991	0.066467	-0.004700	-0.283996	4.572383	-43.144635
21346	0	0.641226	6.574050	-0.542243	0.006432	0.065739	-0.005422	-0.284776	4.602760	-43.171518
21347	0	0.987454	6.469936	-0.353840	0.009888	0.064697	-0.003540	-0.290254	4.624171	-43.191324
21348	0	1.040531	6.213834	-0.500418	0.010410	0.062138	-0.005003	-0.289579	4.632085	-43.201751
21349	0	0.909297	6.433030	-0.708855	0.009094	0.064331	-0.007080	-0.275037	4.633586	-43.205214
21350	0	0.787733	6.805003	-0.960368	0.007870	0.068051	-0.009601	-0.269370	4.621643	-43.199344
21351	0	0.367573	7.079817	-0.703829	0.003662	0.070801	-0.007019	-0.237845	4.600490	-43.189290
21352	0	-0.117529	7.677661	-0.696264	-0.001192	0.076778	-0.006940	-0.204096	4.577106	-43.172477
21353	0	-0.432065	8.166313	-0.589540	-0.004333	0.081665	-0.005859	-0.154246	4.560637	-43.153532
21354	0	-0.350362	8.630069	-0.286996	-0.003514	0.086302	-0.002823	-0.091799	4.546865	-43.141757
21355	0	0.140701	9.411819	0.360970	0.001404	0.094116	0.003662	-0.027758	4.542940	-43.134709
21356	0	0.507295	9.919403	0.814912	0.005072	0.099191	0.008190	0.020094	4.541096	-43.123378
21357	0	0.665813	10.394698	1.290371	0.006653	0.103943	0.012939	0.059949	4.534725	-43.113616
21358	0	0.716517	11.103652	1.643662	0.007152	0.111033	0.016463	0.087411	4.521013	-43.113604
21359	0	0.684202	11.541936	1.780777	0.006836	0.115417	0.017822	0.101889	4.514866	-43.111415
21360	0	0.654817	12.018415	1.770804	0.006543	0.120181	0.017731	0.123680	4.509768	-43.106797
21361	0	0.549379	12.561132	1.360168	0.005493	0.125610	0.013611	0.132036	4.509228	-43.107101
21362	0	0.561116	12.677182	1.181508	0.005616	0.126771	0.011822	0.138003	4.513866	-43.109489
21363	0	0.760651	13.019035	0.742845	0.007629	0.130188	0.007446	0.153800	4.533916	-43.108188
21364	0	1.018795	13.141457	0.366633	0.010207	0.131413	0.003687	0.171157	4.550506	-43.117209
21365	0	1.096643	13.153305	0.246959	0.010986	0.131531	0.002502	0.199337	4.567613	-43.122940
21366	0	0.794144	13.239215	0.484237	0.007956	0.132390	0.004877	0.228889	4.579734	-43.133293
21367	0	0.432423	12.921549	0.867228	0.004333	0.129211	0.008728	0.278186	4.588299	-43.143369
21368	0	0.216918	12.696854	1.278270	0.002179	0.126964	0.012830	0.320759	4.597952	-43.151318
21369	0	0.218356	12.122162	1.545951	0.002197	0.121216	0.015503	0.361804	4.612834	-43.169823
21370	0	0.405030	11.665235	1.497292	0.004063	0.116650	0.014991	0.378931	4.626882	-43.189805
21371	0	0.487024	10.943677	1.306003	0.004883	0.109436	0.013062	0.379649	4.642116	-43.215507
21372	0	0.447610	10.333278	0.935031	0.004491	0.103333	0.009336	0.362619	4.659370	-43.234852
21373	0	0.340741	9.741156	0.435421	0.003418	0.097412	0.004333	0.337776	4.671870	-43.253150
21374	0	0.100218	9.179713	-0.042628	0.001016	0.091797	-0.000449	0.309074	4.687676	-43.280311
21375	0	0.022910	8.636611	-0.387698	0.000244	0.086365	-0.003906	0.270298	4.705488	-43.310212
21376	0	0.092790	8.209781	-0.645637	0.000946	0.082096	-0.006475	0.243529	4.727112	-43.344950
21377	0	0.248520	7.849302	-0.786099	0.002502	0.078491	-0.007874	0.224512	4.748270	-43.376274
21378	0	0.453189	7.489564	-0.698708	0.004544	0.074894	-0.006997	0.207676	4.763428	-43.406662
21379	0	0.621223	7.226689	-0.585792	0.006226	0.072266	-0.005859	0.203522	4.781676	-43.431800
21380	0	0.795881	7.092692	-0.512406	0.007969	0.070926	-0.005125	0.200485	4.796350	-43.446692
21381	0	0.896356	6.945880	-0.433855	0.008972	0.069458	-0.004333	0.207618	4.809399	-43.456983
21382	0	0.968503	6.836039	-0.355584	0.009687	0.068360	-0.003551	0.216634	4.813335	-43.455934
21383	0	0.842491	6.701607	-0.305766	0.008423	0.067017	-0.003052	0.227984	4.810518	-43.444697
21384	0	0.629301	6.921109	-0.362662	0.006290	0.069212	-0.003614	0.249500	4.807413	-43.428113
21385	0	0.494863	7.244859	-0.469683	0.004944	0.072449	-0.004700	0.245898	4.801281	-43.412861
21386	0	0.306623	7.531581	-0.482361	0.003061	0.075316	-0.004817	0.256725	4.795800	-43.390042
21387	0	0.238767	7.977224	-0.610992	0.002380	0.079773	-0.006104	0.266620	4.788373	-43.360286
21388	0	0.197925	8.416432	-0.491388	0.001967	0.084166	-0.004897	0.289998	4.774819	-43.328969
21389	0	0.184259	8.886605	-0.374467	0.001831	0.088867	-0.003723	0.318284	4.762222	-43.294396
21390	0	0.203930	9.393223	0.059991	0.002035	0.093932	0.000626	0.350137	4.757698	-43.265646
21391	0	0.122810	9.967190	0.386587	0.001221	0.099670	0.003906	0.396868	4.748875	-43.232592
21392	0	0.166593	10.444045	0.867158	0.001660	0.104438	0.008704	0.432988	4.741336	-43.203851
21393	0	0.231706	10.864706	1.400372	0.002319	0.108643	0.014038	0.469681	4.741435	-43.178422
21394	0	0.407994	11.427031	1.589839	0.004084	0.114267	0.015919	0.490627	4.743209	-43.160182
21395	0	0.566484	11.743390	1.689488	0.005676	0.117432	0.016907	0.503177	4.751628	-43.136282
21396	0	0.735614	12.073086	1.499691	0.007362	0.120731	0.014990	0.497628	4.755333	-43.114742
21397	0	0.775386	12.335067	1.167070	0.007751	0.123352	0.011658	0.486509	4.751810	-43.097450
21398	0	0.745461	12.475205	0.724163	0.007452	0.124753	0.007228	0.474735	4.748806	-43.080880
21399	0	0.677226	12.597633	0.416165	0.006775	0.125977	0.004150	0.465356	4.751012	-43.061787
21400	0	0.652641	12.646388	0.142435	0.006526	0.126464	0.001426	0.466857	4.750550	-43.056423
21401	0	0.725629	12.542814	0.266216	0.007263	0.125427	0.002686	0.488734	4.756722	-43.046011
21402	0	0.723980	12.268566	0.608575	0.007249	0.122684	0.006118	0.518990	4.764906	-43.039778
21403	0	0.701110	12.005939	1.016015	0.007019	0.120056	0.010193	0.550178	4.772430	-43.040290
21404	0	0.577720	11.567247	1.431683	0.005783	0.115669	0.014340	0.573371	4.778568	-43.044091
21405	0	0.444082	11.145104	1.513485	0.004456	0.111450	0.015137	0.575165	4.793946	-43.048611
21406	0	0.325966	10.632285	1.319254	0.003267	0.106324	0.013180	0.561335	4.802016	-43.050781
21407	0	0.255016	10.046166	0.881816	0.002563	0.100464	0.008789	0.527991	4.817073	-43.055461
21408	0	0.240437	9.563886	0.381903	0.002416	0.095640	0.003778	0.479174	4.830405	-43.061007
21409	0	0.225061	9.057704	-0.142283	0.002258	0.090576	-0.001465	0.425688	4.839599	-43.073238
21410	0	0.186837	8.625133	-0.610752	0.001876	0.086248	-0.006146	0.373730	4.848840	-43.083453
21411	0	0.176184	8.209499	-0.717327	0.001770	0.082092	-0.007202	0.333046	4.858140	-43.103248
21412	0	0.186571	7.941558	-0.920525	0.001875	0.079413	-0.009222	0.308496	4.868833	-43.121780
21413	0	0.316635	7.678328	-0.737754	0.003174	0.076782	-0.007385	0.296724	4.878837	-43.130141
21414	0	0.370181	7.525789	-0.578033	0.003708	0.075257	-0.005784	0.290870	4.887251	-43.136117
21415	0	0.530512	7.385267	-0.391039	0.005310	0.073853	-0.003906	0.297081	4.894266	-43.140225
21416	0	0.651837	7.336437	-0.263460	0.006520	0.073364	-0.002633	0.299939	4.897359	-43.134674
21417	0	0.750853	7.196025	-0.110340	0.007507	0.071960	-0.001099	0.308685	4.895715	-43.122942
21418	0	0.793916	7.232541	0.005080	0.007936	0.072326	0.000051	0.309325	4.891501	-43.113299
21419	0	0.727166	7.482843	-0.108845	0.007263	0.074829	-0.001099	0.295625	4.879277	-43.093089
21420	0	0.643374	7.720722	-0.142796	0.006426	0.077208	-0.001445	0.272369	4.868562	-43.071519
21421	0	0.501425	8.087153	-0.340548	0.005005	0.080872	-0.003418	0.256020	4.856896	-43.048168
21422	0	0.380808	8.477825	-0.399001	0.003803	0.084778	-0.004004	0.238785	4.852312	-43.022625
21423	0	0.360711	8.898881	-0.378905	0.003601	0.088989	-0.003784	0.246112	4.846455	-42.993233
21424	0	0.343554	9.338239	-0.154770	0.003428	0.093383	-0.001536	0.260832	4.838637	-42.968674
21425	0	0.354760	9.826671	0.199560	0.003540	0.098267	0.002014	0.283154	4.829755	-42.948186
21426	0	0.301408	10.309178	0.670787	0.003005	0.103090	0.006735	0.313620	4.818942	-42.931599
21427	0	0.293693	10.766814	1.194197	0.002930	0.107666	0.011963	0.336366	4.809564	-42.911991
21428	0	0.331444	11.206636	1.496182	0.003309	0.112065	0.014971	0.345870	4.802729	-42.898750
21429	0	0.274641	11.505051	1.660685	0.002747	0.115051	0.016602	0.340930	4.800415	-42.879528
21430	0	0.354389	11.864826	1.571212	0.003540	0.118650	0.015697	0.326145	4.794970	-42.866716
21431	0	0.477100	12.048050	1.241433	0.004761	0.120483	0.012390	0.303287	4.784372	-42.861337
21432	0	0.581768	12.249072	0.886749	0.005819	0.122493	0.008838	0.275697	4.785202	-42.854650
21433	0	0.568044	12.328963	0.558061	0.005676	0.123291	0.005554	0.251484	4.780847	-42.845640
21434	0	0.604816	12.353310	0.250837	0.006051	0.123533	0.002494	0.237917	4.783121	-42.848507
21435	0	0.653410	12.322977	0.226004	0.006531	0.123230	0.002258	0.236200	4.779565	-42.850769
21436	0	0.684324	12.084927	0.535943	0.006843	0.120849	0.005374	0.249755	4.778599	-42.855390
21437	0	0.628579	11.871475	0.828181	0.006287	0.118713	0.008301	0.267814	4.779210	-42.860997
21438	0	0.634289	11.493447	1.270743	0.006346	0.114933	0.012719	0.279083	4.782346	-42.869824
21439	0	0.603953	11.077928	1.458508	0.006042	0.110779	0.014587	0.280554	4.786866	-42.889912
21440	0	0.566891	10.589466	1.416604	0.005671	0.105896	0.014155	0.268074	4.790088	-42.910479
21441	0	0.481876	10.125506	0.972966	0.004822	0.101257	0.009705	0.238802	4.794186	-42.932442
21442	0	0.389492	9.612544	0.588254	0.003899	0.096128	0.005846	0.194405	4.798645	-42.957346
21443	0	0.334664	9.130851	0.096060	0.003357	0.091309	0.000916	0.137058	4.810564	-42.982520
21444	0	0.265382	8.728448	-0.287334	0.002664	0.087283	-0.002905	0.094815	4.820897	-43.015496
21445	0	0.218839	8.349849	-0.625786	0.002197	0.083496	-0.006287	0.054663	4.829349	-43.048216
21446	0	0.204509	8.057329	-0.669785	0.002057	0.080571	-0.006720	0.023093	4.842178	-43.082133
21447	0	0.225304	7.788185	-0.707081	0.002258	0.077881	-0.007080	0.008840	4.845815	-43.111336
21448	0	0.291171	7.647893	-0.528361	0.002919	0.076478	-0.005293	-0.005945	4.853457	-43.141066
21449	0	0.372259	7.464588	-0.397007	0.003723	0.074646	-0.003967	-0.002651	4.851513	-43.165433
21450	0	0.469683	7.391272	-0.189975	0.004699	0.073913	-0.001899	-0.001839	4.853043	-43.179559
21451	0	0.519064	7.336410	-0.121879	0.005188	0.073364	-0.001221	-0.005628	4.847586	-43.193510
21452	0	0.562414	7.269162	-0.029579	0.005620	0.072692	-0.000302	-0.016368	4.840191	-43.201665
21453	0	0.580459	7.519492	-0.078529	0.005798	0.075195	-0.000793	-0.029391	4.829658	-43.211535
21454	0	0.557454	7.684202	-0.130973	0.005567	0.076842	-0.001327	-0.054336	4.817385	-43.210861
21455	0	0.537950	8.001703	-0.279326	0.005371	0.080017	-0.002808	-0.074477	4.805267	-43.205619
21456	0	0.509667	8.361670	-0.270733	0.005083	0.083617	-0.002717	-0.087272	4.786647	-43.198204
21457	0	0.537979	8.770697	-0.323531	0.005371	0.087708	-0.003235	-0.085940	4.775602	-43.185859
21458	0	0.503329	9.191637	-0.062071	0.005022	0.091917	-0.000612	-0.075096	4.761129	-43.180839
21459	0	0.482516	9.668001	0.217536	0.004822	0.096680	0.002197	-0.049052	4.756415	-43.181520
21460	0	0.459648	10.095454	0.591711	0.004584	0.100954	0.005935	-0.029037	4.742041	-43.183539
21461	0	0.470764	10.583622	1.023723	0.004700	0.105835	0.010254	-0.010908	4.732955	-43.184373
21462	0	0.423640	10.986724	1.386938	0.004228	0.109866	0.013881	0.000876	4.723713	-43.189185
21463	0	0.397172	11.407499	1.495031	0.003967	0.114075	0.014954	0.004097	4.719237	-43.195730
21464	0	0.344003	11.675863	1.489461	0.003427	0.116760	0.014885	-0.005379	4.705401	-43.196549
21465	0	0.378914	11.944412	1.270964	0.003784	0.119446	0.012695	-0.019294	4.700450	-43.205390
21466	0	0.507849	12.133344	0.895899	0.005075	0.121335	0.008940	-0.037803	4.696282	-43.216317
21467	0	0.519317	12.255760	0.672797	0.005188	0.122559	0.006714	-0.051281	4.690828	-43.225829
21468	0	0.477265	12.310570	0.436718	0.004770	0.123106	0.004361	-0.057334	4.687791	-43.241625
21469	0	0.488204	12.341322	0.359738	0.004883	0.123413	0.003601	-0.054455	4.687505	-43.261684
21470	0	0.524661	12.188830	0.583017	0.005248	0.121887	0.005852	-0.034704	4.688244	-43.278964
21471	0	0.512347	11.975309	0.833364	0.005127	0.119751	0.008362	-0.008516	4.691592	-43.304006
21472	0	0.530826	11.670737	1.175970	0.005304	0.116705	0.011786	0.015996	4.688543	-43.327677
21473	0	0.616669	11.328281	1.347467	0.006165	0.113281	0.013489	0.029007	4.687881	-43.355638
21474	0	0.635220	10.876753	1.285021	0.006351	0.108768	0.012851	0.027817	4.689116	-43.392164
21475	0	0.555087	10.400293	1.075332	0.005554	0.104004	0.010742	0.014072	4.693978	-43.425749
21476	0	0.529526	9.917880	0.663911	0.005301	0.099180	0.006613	-0.017797	4.701088	-43.458883
21477	0	0.462354	9.478800	0.154703	0.004639	0.094788	0.001526	-0.044715	4.717719	-43.493546
21478	0	0.465734	8.996755	-0.067187	0.004669	0.089967	-0.000693	-0.073406	4.730464	-43.526351
21479	0	0.438223	8.673226	-0.346214	0.004395	0.086731	-0.003479	-0.097211	4.742958	-43.564541
21480	0	0.393005	8.343895	-0.508656	0.003942	0.083438	-0.005095	-0.109493	4.754242	-43.600919
21481	0	0.383221	8.032293	-0.463796	0.003845	0.080322	-0.004639	-0.111791	4.768500	-43.635629
21482	0	0.417577	7.898083	-0.445713	0.004186	0.078980	-0.004455	-0.109671	4.778390	-43.672423
21483	0	0.414474	7.702651	-0.293385	0.004150	0.077026	-0.002930	-0.104558	4.783782	-43.698308
21484	0	0.401229	7.586674	-0.190867	0.004017	0.075867	-0.001901	-0.093601	4.787868	-43.725957
21485	0	0.353787	7.537847	-0.067711	0.003540	0.075378	-0.000671	-0.085824	4.788820	-43.752686
21486	0	0.353557	7.427977	0.011069	0.003535	0.074280	0.000111	-0.086463	4.786706	-43.769468
21487	0	0.391186	7.458465	-0.073427	0.003906	0.074585	-0.000732	-0.084054	4.776441	-43.781616
21488	0	0.435031	7.726937	-0.268535	0.004344	0.077270	-0.002690	-0.091655	4.765517	-43.789001
21489	0	0.427759	7.879622	-0.280457	0.004272	0.078796	-0.002808	-0.095909	4.757095	-43.788209
21490	0	0.459395	8.221301	-0.396304	0.004588	0.082213	-0.003962	-0.093759	4.747788	-43.789601
21491	0	0.495055	8.544876	-0.335862	0.004944	0.085449	-0.003357	-0.091003	4.738243	-43.782934
21492	0	0.514493	8.947479	-0.270854	0.005140	0.089476	-0.002689	-0.065768	4.731815	-43.772034
21493	0	0.538136	9.338345	0.120103	0.005371	0.093384	0.001221	-0.041055	4.718282	-43.762986
21494	0	0.503190	9.765698	0.377651	0.005026	0.097656	0.003803	-0.009462	4.710073	-43.762424
21495	0	0.513177	10.144241	0.772233	0.005127	0.101440	0.007751	0.023658	4.703588	-43.761775
21496	0	0.538871	10.614802	1.114404	0.005381	0.106146	0.011168	0.050272	4.693764	-43.759939
21497	0	0.568225	10.937577	1.335788	0.005676	0.109375	0.013367	0.059650	4.686420	-43.760035
21498	0	0.538429	11.285575	1.376767	0.005383	0.112855	0.013775	0.067212	4.683240	-43.756954
21499	0	0.500281	11.560073	1.330523	0.005005	0.115601	0.013306	0.067840	4.683872	-43.754194
21500	0	0.487841	11.712623	1.043857	0.004878	0.117126	0.010436	0.065339	4.682481	-43.758131
21501	0	0.506878	11.907951	0.720148	0.005066	0.119080	0.007202	0.065990	4.678523	-43.759552
21502	0	0.470061	11.956730	0.463082	0.004704	0.119567	0.004637	0.071618	4.680954	-43.764385
21503	0	0.426720	12.042306	0.395185	0.004272	0.120422	0.003967	0.086254	4.684625	-43.770187
21504	0	0.438286	12.030242	0.470042	0.004384	0.120301	0.004729	0.113718	4.684453	-43.774920
21505	0	0.463536	11.822753	0.753228	0.004639	0.118225	0.007568	0.148559	4.686631	-43.782444
21506	0	0.438801	11.652502	0.971703	0.004388	0.116522	0.009755	0.185984	4.685522	-43.787194
21507	0	0.432560	11.328487	1.297157	0.004333	0.113281	0.013000	0.215074	4.692952	-43.794979
21508	0	0.449480	11.029937	1.219334	0.004500	0.110297	0.012211	0.232886	4.698470	-43.808105
21509	0	0.463322	10.620151	1.055804	0.004639	0.106201	0.010559	0.233470	4.703942	-43.823863
21510	0	0.504648	10.205074	0.775440	0.005054	0.102051	0.007749	0.226351	4.712069	-43.838875
21511	0	0.499593	9.790067	0.348406	0.005005	0.097900	0.003479	0.219873	4.721105	-43.852767
21512	0	0.485534	9.381150	0.031959	0.004865	0.093811	0.000315	0.213306	4.730622	-43.867782
21513	0	0.504954	9.008892	-0.182548	0.005066	0.090088	-0.001831	0.205553	4.749177	-43.883389
21514	0	0.557344	8.691673	-0.389226	0.005583	0.086916	-0.003896	0.200410	4.759226	-43.894577
21515	0	0.554207	8.459497	-0.501416	0.005554	0.084595	-0.005005	0.212418	4.773000	-43.905755
21516	0	0.503131	8.233672	-0.399296	0.005042	0.082336	-0.003985	0.222564	4.785637	-43.914614
21517	0	0.493280	8.050552	-0.276217	0.004944	0.080505	-0.002747	0.244270	4.798899	-43.925893
21518	0	0.491504	7.946787	-0.199780	0.004922	0.079468	-0.001985	0.263095	4.806757	-43.931881
21519	0	0.451024	7.867455	-0.080672	0.004517	0.078674	-0.000793	0.282165	4.813992	-43.939578
21520	0	0.443648	7.806431	0.020974	0.004442	0.078064	0.000217	0.293609	4.820741	-43.939874
21521	0	0.396371	7.800311	-0.000627	0.003967	0.078003	0.000000	0.303348	4.824606	-43.931582
21522	0	0.341096	7.916252	-0.135938	0.003410	0.079163	-0.001356	0.308497	4.822428	-43.923675
21523	0	0.360508	8.105441	-0.220111	0.003601	0.081055	-0.002197	0.314693	4.816029	-43.907866
21524	0	0.349020	8.373897	-0.257727	0.003487	0.083739	-0.002572	0.322735	4.810762	-43.886606
21525	0	0.342227	8.642517	-0.330741	0.003418	0.086426	-0.003296	0.338652	4.804195	-43.873137
21526	0	0.385929	8.947488	-0.260507	0.003854	0.089476	-0.002587	0.362414	4.796683	-43.850667
21527	0	0.458383	9.332224	-0.087686	0.004578	0.093323	-0.000854	0.391021	4.788120	-43.828577
21528	0	0.435201	9.643587	0.199791	0.004345	0.096436	0.002028	0.428318	4.778108	-43.808209
21529	0	0.483036	10.046489	0.479173	0.004822	0.100464	0.004822	0.463535	4.766254	-43.789534
21530	0	0.514107	10.364384	0.796482	0.005143	0.103642	0.007994	0.496527	4.765921	-43.768629
21531	0	0.543009	10.711894	0.992570	0.005432	0.107117	0.009949	0.522066	4.765349	-43.751113
21532	0	0.628511	10.974717	1.159699	0.006282	0.109746	0.011610	0.536506	4.759122	-43.737525
21533	0	0.592209	11.206138	1.134339	0.005920	0.112061	0.011353	0.546629	4.754537	-43.722741
21534	0	0.622775	11.425910	0.980480	0.006229	0.114259	0.009808	0.550155	4.753520	-43.709363
21535	0	0.597300	11.547900	0.884942	0.005981	0.115479	0.008850	0.551479	4.759341	-43.696480
21536	0	0.577783	11.645565	0.615495	0.005781	0.116455	0.006163	0.559693	4.760329	-43.682596
21537	0	0.524114	11.688315	0.456550	0.005249	0.116882	0.004578	0.572013	4.765935	-43.674087
21538	0	0.437496	11.694517	0.404362	0.004378	0.116944	0.004065	0.592887	4.767109	-43.665123
21539	0	0.408109	11.535800	0.552805	0.004089	0.115356	0.005554	0.619238	4.773074	-43.655262
21540	0	0.418181	11.389631	0.706631	0.004194	0.113894	0.007089	0.641825	4.783545	-43.655514
21541	0	0.414773	11.145231	0.851861	0.004150	0.111450	0.008545	0.669059	4.784048	-43.651500
21542	0	0.413146	10.864839	0.859661	0.004145	0.108646	0.008615	0.689065	4.795836	-43.650218
21543	0	0.383891	10.504224	0.798895	0.003845	0.105042	0.007996	0.696156	4.800873	-43.656727
21544	0	0.358693	10.131923	0.670274	0.003589	0.101319	0.006701	0.693537	4.800773	-43.660484
21545	0	0.377533	9.820557	0.391473	0.003784	0.098206	0.003906	0.683476	4.808929	-43.665723
21546	0	0.400195	9.448254	0.173789	0.004010	0.094482	0.001725	0.667923	4.816670	-43.669873
21547	0	0.414443	9.143108	-0.108688	0.004150	0.091431	-0.001099	0.653041	4.821757	-43.675083
21548	0	0.449763	8.795321	-0.234868	0.004504	0.087953	-0.002358	0.640068	4.827719	-43.682802
21549	0	0.512089	8.581610	-0.377721	0.005127	0.085815	-0.003784	0.630518	4.833116	-43.688980
21550	0	0.541263	8.380253	-0.414006	0.005420	0.083802	-0.004137	0.634775	4.840486	-43.688162
21551	0	0.573186	8.215350	-0.354462	0.005737	0.082153	-0.003540	0.641064	4.845402	-43.691871
21552	0	0.560247	8.081048	-0.257789	0.005604	0.080811	-0.002573	0.648112	4.844812	-43.691618
21553	0	0.561250	8.013924	-0.207943	0.005615	0.080139	-0.002075	0.654405	4.846304	-43.690618
21554	0	0.518108	7.965089	-0.135537	0.005182	0.079651	-0.001351	0.660874	4.845911	-43.681407
21555	0	0.518617	7.995615	-0.037093	0.005188	0.079956	-0.000366	0.668054	4.846102	-43.677451
21556	0	0.463359	8.111576	-0.044393	0.004635	0.081116	-0.000438	0.677696	4.845772	-43.663938
21557	0	0.433372	8.300778	-0.183210	0.004333	0.083008	-0.001831	0.680003	4.843585	-43.649535
21558	0	0.354177	8.514303	-0.152781	0.003540	0.085143	-0.001529	0.679472	4.839309	-43.634856
21559	0	0.304798	8.801281	-0.146600	0.003052	0.088013	-0.001465	0.681781	4.842479	-43.614769
21560	0	0.298715	9.057592	-0.122996	0.002982	0.090576	-0.001224	0.690588	4.834167	-43.596812
21561	0	0.317992	9.411601	0.004970	0.003174	0.094116	0.000061	0.705201	4.824563	-43.576783
21562	0	0.367736	9.729015	0.203923	0.003674	0.097290	0.002051	0.720281	4.817468	-43.559402
21563	0	0.384801	10.095275	0.345852	0.003845	0.100952	0.003479	0.744181	4.811471	-43.546953
21564	0	0.385715	10.364054	0.646856	0.003850	0.103640	0.006488	0.766172	4.800365	-43.533557
21565	0	0.446016	10.687361	0.834589	0.004456	0.106873	0.008362	0.783874	4.792138	-43.522084
21566	0	0.532363	10.949958	0.984491	0.005319	0.109499	0.009854	0.794310	4.783530	-43.511331
21567	0	0.555532	11.187786	1.055407	0.005554	0.111877	0.010559	0.800084	4.778776	-43.498999
21568	0	0.635342	11.358608	1.030593	0.006350	0.113586	0.010304	0.798682	4.772042	-43.499057
21569	0	0.658881	11.511266	0.896979	0.006592	0.115112	0.008972	0.801380	4.771846	-43.493700
21570	0	0.634165	11.560007	0.702124	0.006341	0.115601	0.007013	0.793658	4.768163	-43.491841
21571	0	0.573365	11.621058	0.562643	0.005737	0.116211	0.005615	0.782743	4.768724	-43.490338
21572	0	0.524352	11.596594	0.490008	0.005241	0.115966	0.004905	0.787407	4.763586	-43.489747
21573	0	0.487340	11.456336	0.537179	0.004883	0.114563	0.005371	0.786626	4.770013	-43.493319
21574	0	0.504054	11.309899	0.591056	0.005047	0.113098	0.005921	0.797457	4.773415	-43.497295
21575	0	0.505939	11.077989	0.755693	0.005066	0.110779	0.007568	0.808962	4.777426	-43.505694
21576	0	0.486476	10.803482	0.839388	0.004869	0.108034	0.008400	0.814881	4.779978	-43.519150
21577	0	0.427085	10.534661	0.811946	0.004272	0.105347	0.008118	0.812343	4.779393	-43.535358
21578	0	0.352914	10.168335	0.702932	0.003536	0.101684	0.007022	0.803430	4.784897	-43.553239
21579	0	0.286309	9.814379	0.496173	0.002869	0.098145	0.004944	0.782011	4.788602	-43.573764
21580	0	0.248577	9.478622	0.292053	0.002490	0.094787	0.002903	0.760271	4.790595	-43.596330
21581	0	0.316647	9.179714	-0.003947	0.003174	0.091797	-0.000061	0.732717	4.796017	-43.616368
21582	0	0.358176	8.874650	-0.128350	0.003586	0.088746	-0.001302	0.708282	4.797017	-43.641388
21583	0	0.353157	8.575541	-0.340128	0.003540	0.085754	-0.003418	0.685195	4.803583	-43.664494
21584	0	0.455879	8.410900	-0.343402	0.004560	0.084108	-0.003448	0.665752	4.801027	-43.687230
21585	0	0.475541	8.245917	-0.353143	0.004761	0.082458	-0.003540	0.652812	4.803589	-43.709030
21586	0	0.523667	8.123899	-0.351964	0.005238	0.081239	-0.003524	0.646015	4.800186	-43.726175
21587	0	0.530881	8.044447	-0.225661	0.005310	0.080444	-0.002258	0.642755	4.797512	-43.743502
21588	0	0.555477	7.971174	-0.151963	0.005551	0.079712	-0.001523	0.636990	4.788247	-43.759952
21589	0	0.574021	7.958967	-0.134058	0.005737	0.079590	-0.001343	0.633287	4.779972	-43.771280
21590	0	0.586969	8.050410	-0.035925	0.005865	0.080504	-0.000362	0.628670	4.769652	-43.775627
21591	0	0.549815	8.245831	-0.090260	0.005493	0.082458	-0.000916	0.610489	4.758823	-43.783771
21592	0	0.471357	8.428848	-0.118594	0.004709	0.084289	-0.001195	0.597958	4.748833	-43.794186
21593	0	0.366574	8.673089	-0.084561	0.003662	0.086731	-0.000854	0.586368	4.740244	-43.796774
21594	0	0.348968	8.941542	-0.034011	0.003486	0.089416	-0.000348	0.576329	4.731313	-43.798243
21595	0	0.366742	9.277323	0.018169	0.003662	0.092773	0.000183	0.578356	4.720959	-43.796973
21596	0	0.362026	9.606810	0.182496	0.003612	0.096068	0.001827	0.581371	4.706753	-43.796185
21597	0	0.391013	9.967051	0.402217	0.003906	0.099670	0.004028	0.588685	4.698451	-43.798052
21598	0	0.373973	10.223389	0.614571	0.003731	0.102234	0.006151	0.594930	4.684732	-43.803465
21599	0	0.348927	10.546857	0.799350	0.003479	0.105469	0.007996	0.597373	4.669799	-43.805434
21600	0	0.393503	10.833612	1.024958	0.003927	0.108336	0.010249	0.596949	4.657943	-43.809723
21601	0	0.433761	11.059450	1.038706	0.004333	0.110596	0.010376	0.585334	4.650231	-43.818581
21602	0	0.489802	11.260544	1.071605	0.004890	0.112607	0.010703	0.571754	4.639381	-43.832568
21603	0	0.549974	11.395115	0.923071	0.005493	0.113953	0.009216	0.556646	4.629580	-43.849814
21604	0	0.618076	11.504730	0.742784	0.006177	0.115048	0.007414	0.542222	4.622085	-43.862088
21605	0	0.616257	11.572202	0.550875	0.006165	0.115723	0.005493	0.526178	4.620145	-43.876995
21606	0	0.579271	11.547632	0.449459	0.005794	0.115477	0.004486	0.517154	4.616930	-43.891479
21607	0	0.566961	11.511243	0.494863	0.005676	0.115112	0.004944	0.511682	4.619549	-43.910457
21608	0	0.553948	11.358648	0.574620	0.005541	0.113586	0.005746	0.510679	4.617005	-43.928427
21609	0	0.549174	11.199954	0.750789	0.005493	0.112000	0.007507	0.509170	4.615004	-43.952029
21610	0	0.566925	10.931317	0.872875	0.005673	0.109313	0.008728	0.507402	4.616144	-43.975391
21611	0	0.555254	10.656747	0.939945	0.005554	0.106567	0.009399	0.506261	4.614917	-43.999333
21612	0	0.506136	10.369766	0.837552	0.005062	0.103699	0.008362	0.489883	4.612678	-44.028631
21613	0	0.414860	9.991356	0.672977	0.004150	0.099915	0.006714	0.470383	4.611498	-44.064989
21614	0	0.340725	9.710440	0.377445	0.003412	0.097105	0.003754	0.445197	4.613023	-44.084738
21615	0	0.298645	9.362766	0.191223	0.002991	0.093628	0.001892	0.419861	4.613474	-44.108922
21616	0	0.292387	9.106492	-0.132397	0.002930	0.091064	-0.001343	0.395539	4.615209	-44.133832
21617	0	0.331792	8.832133	-0.176114	0.003325	0.088321	-0.001779	0.371984	4.617677	-44.163842
21618	0	0.362347	8.624805	-0.287087	0.003627	0.086247	-0.002885	0.352496	4.615820	-44.190668
21619	0	0.408388	8.459538	-0.267328	0.004089	0.084595	-0.002686	0.334821	4.616818	-44.219889
21620	0	0.425795	8.313121	-0.265490	0.004261	0.083131	-0.002662	0.324662	4.615079	-44.241023
21621	0	0.439898	8.215317	-0.182727	0.004395	0.082153	-0.001831	0.318766	4.603274	-44.256864
21622	0	0.489283	8.190815	-0.029598	0.004891	0.081908	-0.000299	0.314460	4.595833	-44.274616
21623	0	0.518924	8.135978	0.006326	0.005188	0.081360	0.000061	0.310772	4.588852	-44.288531
21624	0	0.568005	8.172498	0.110353	0.005678	0.081725	0.001102	0.308911	4.581215	-44.296460
21625	0	0.561462	8.312989	0.031406	0.005615	0.083130	0.000305	0.296420	4.576979	-44.304556
21626	0	0.549698	8.441026	0.033148	0.005491	0.084411	0.000322	0.283916	4.564149	-44.309364
21627	0	0.513093	8.685282	-0.017018	0.005127	0.086853	-0.000183	0.267003	4.553940	-44.310042
21628	0	0.501692	8.868298	-0.081760	0.005013	0.088683	-0.000829	0.252842	4.543302	-44.309672
21629	0	0.495260	9.161333	-0.048117	0.004944	0.091614	-0.000488	0.244281	4.527423	-44.307373
21630	0	0.441668	9.429721	0.104924	0.004412	0.094297	0.001052	0.247982	4.516406	-44.301401
21631	0	0.433809	9.716809	0.353097	0.004333	0.097168	0.003540	0.258834	4.505860	-44.305425
21632	0	0.441494	10.034196	0.497286	0.004404	0.100342	0.004986	0.273739	4.488364	-44.309315
21633	0	0.403444	10.308876	0.762102	0.004028	0.103088	0.007629	0.283218	4.476492	-44.310810
21634	0	0.428682	10.589653	0.949658	0.004285	0.105896	0.009503	0.290752	4.469165	-44.310062
21635	0	0.446091	10.815405	1.043726	0.004456	0.108154	0.010437	0.290501	4.458511	-44.313507
21636	0	0.392072	10.998417	1.092617	0.003917	0.109984	0.010925	0.289678	4.449002	-44.311737
21637	0	0.408969	11.163210	1.032775	0.004089	0.111633	0.010315	0.276535	4.443284	-44.311128
21638	0	0.451933	11.260635	0.784605	0.004517	0.112607	0.007838	0.268469	4.435289	-44.314463
21639	0	0.494496	11.285333	0.617597	0.004944	0.112854	0.006165	0.256675	4.428860	-44.319528
21640	0	0.525005	11.315722	0.454081	0.005251	0.113157	0.004539	0.254270	4.424330	-44.321054
21641	0	0.573436	11.297617	0.390787	0.005737	0.112976	0.003906	0.252520	4.421839	-44.323123
21642	0	0.549098	11.169431	0.475896	0.005486	0.111694	0.004764	0.256983	4.411770	-44.330824
21643	0	0.542448	11.035257	0.725366	0.005432	0.110352	0.007263	0.266656	4.414310	-44.335222
21644	0	0.583679	10.834068	0.869686	0.005844	0.108339	0.008709	0.279069	4.416816	-44.342219
21645	0	0.573162	10.608038	0.987729	0.005737	0.106079	0.009888	0.289648	4.418100	-44.355408
21646	0	0.559800	10.327391	0.900988	0.005604	0.103273	0.009012	0.291599	4.419427	-44.366791
21647	0	0.499793	10.040256	0.745463	0.005005	0.100403	0.007446	0.281449	4.422057	-44.379376
21648	0	0.455667	9.747184	0.521563	0.004563	0.097472	0.005203	0.266325	4.424279	-44.390061
21649	0	0.426147	9.484880	0.239336	0.004272	0.094849	0.002380	0.250035	4.431641	-44.402784
21650	0	0.436335	9.240765	0.009723	0.004373	0.092407	0.000086	0.235303	4.436893	-44.415158
21651	0	0.396133	9.008824	-0.127590	0.003967	0.090088	-0.001282	0.227390	4.438094	-44.426115
21652	0	0.382921	8.801295	-0.261057	0.003833	0.088013	-0.002614	0.222550	4.436416	-44.434588
21653	0	0.378050	8.642601	-0.311088	0.003784	0.086426	-0.003113	0.219888	4.435216	-44.436654
21654	0	0.370822	8.526621	-0.275047	0.003716	0.085266	-0.002744	0.228905	4.438877	-44.438930
21655	0	0.371767	8.453378	-0.159528	0.003723	0.084534	-0.001587	0.240327	4.440327	-44.437422
21656	0	0.395480	8.398441	-0.014651	0.003956	0.083984	-0.000139	0.250345	4.435735	-44.436749
21657	0	0.475942	8.392348	0.140012	0.004761	0.083923	0.001404	0.255620	4.431545	-44.432891
21658	0	0.469609	8.386243	0.151365	0.004697	0.083862	0.001518	0.262122	4.426528	-44.429511
21659	0	0.494209	8.508323	0.164153	0.004944	0.085083	0.001648	0.271282	4.422894	-44.419540
21660	0	0.493957	8.642580	0.059851	0.004940	0.086426	0.000597	0.269815	4.417620	-44.409981
21661	0	0.469907	8.819586	-0.036073	0.004700	0.088196	-0.000366	0.263225	4.412650	-44.399407
21662	0	0.475815	9.045414	-0.004833	0.004759	0.090454	-0.000051	0.260870	4.407535	-44.392123
21663	0	0.476892	9.265091	-0.049484	0.004761	0.092651	-0.000488	0.269648	4.391623	-44.377609
21664	0	0.490374	9.539677	0.016003	0.004899	0.095397	0.000169	0.280792	4.379948	-44.366665
21665	0	0.549676	9.783945	0.181543	0.005493	0.097839	0.001831	0.299747	4.369498	-44.355450
21666	0	0.550322	10.028113	0.361434	0.005500	0.100281	0.003630	0.318005	4.359192	-44.341659
21667	0	0.530948	10.321158	0.626861	0.005310	0.103210	0.006287	0.338657	4.353079	-44.328718
21668	0	0.488252	10.516678	0.794030	0.004881	0.105165	0.007958	0.358796	4.344574	-44.320145
21669	0	0.451962	10.730111	0.956646	0.004517	0.107300	0.009583	0.376316	4.334365	-44.309908
21670	0	0.397258	10.895160	1.063782	0.003973	0.108951	0.010648	0.387120	4.327449	-44.296130
21671	0	0.426824	11.016929	0.969698	0.004272	0.110168	0.009705	0.395280	4.324687	-44.284168
21672	0	0.474912	11.126823	0.791753	0.004752	0.111268	0.007918	0.396242	4.320977	-44.277041
21673	0	0.469261	11.138981	0.597488	0.004700	0.111389	0.005981	0.403098	4.321497	-44.270091
21674	0	0.467957	11.132952	0.468168	0.004685	0.111329	0.004686	0.407982	4.320759	-44.263977
21675	0	0.451311	11.126774	0.395296	0.004517	0.111267	0.003967	0.422760	4.317612	-44.258890
21676	0	0.407703	10.980445	0.525900	0.004082	0.109803	0.005281	0.446189	4.315717	-44.255037
21677	0	0.463351	10.821656	0.590200	0.004639	0.108215	0.005920	0.465727	4.314294	-44.248331
21678	0	0.468213	10.657111	0.695879	0.004689	0.106569	0.006982	0.490514	4.314979	-44.241902
21679	0	0.511858	10.443310	0.803673	0.005127	0.104431	0.008057	0.512230	4.317288	-44.239652
21680	0	0.522744	10.205491	0.745393	0.005232	0.102054	0.007468	0.527940	4.315504	-44.241072
21681	0	0.542287	9.936602	0.646538	0.005432	0.099365	0.006470	0.532557	4.319372	-44.243272
21682	0	0.528133	9.668124	0.474977	0.005291	0.096681	0.004751	0.533698	4.323971	-44.251502
21683	0	0.517479	9.429995	0.171403	0.005188	0.094299	0.001709	0.526980	4.332889	-44.260020
21684	0	0.472950	9.173702	0.019549	0.004734	0.091737	0.000193	0.523048	4.331424	-44.263346
21685	0	0.450806	8.953902	-0.103589	0.004517	0.089539	-0.001038	0.520643	4.335268	-44.263169
21686	0	0.443200	8.819616	-0.255931	0.004438	0.088196	-0.002561	0.518892	4.336664	-44.259945
21687	0	0.438752	8.642589	-0.269361	0.004395	0.086426	-0.002686	0.529369	4.338561	-44.262113
21688	0	0.437516	8.563234	-0.197973	0.004380	0.085632	-0.001969	0.543083	4.337879	-44.265209
21689	0	0.420950	8.508278	-0.208845	0.004211	0.085083	-0.002075	0.561010	4.333312	-44.262110
21690	0	0.377424	8.459376	-0.132411	0.003779	0.084594	-0.001308	0.582303	4.333019	-44.260938
21691	0	0.371961	8.441189	0.078087	0.003723	0.084412	0.000793	0.599450	4.330516	-44.259931
21692	0	0.365179	8.508324	0.081657	0.003654	0.085083	0.000829	0.616015	4.326881	-44.255214
21693	0	0.366240	8.605969	0.108859	0.003662	0.086060	0.001099	0.629598	4.319228	-44.249884
21694	0	0.402985	8.752438	0.058388	0.004028	0.087524	0.000589	0.637181	4.310089	-44.238499
21695	0	0.409442	8.929423	0.042185	0.004089	0.089294	0.000427	0.644542	4.296470	-44.225720
21696	0	0.434725	9.136844	-0.044590	0.004343	0.091369	-0.000439	0.654033	4.284093	-44.214952
21697	0	0.458264	9.356663	-0.013776	0.004578	0.093567	-0.000122	0.673750	4.270780	-44.203105
21698	0	0.495645	9.631250	0.148478	0.004953	0.096313	0.001493	0.684672	4.259804	-44.188816
21699	0	0.488298	9.875532	0.186852	0.004883	0.098755	0.001892	0.712682	4.252185	-44.171840
21700	0	0.506440	10.070981	0.346775	0.005065	0.100709	0.003491	0.740038	4.245208	-44.162030
21701	0	0.500672	10.351685	0.595859	0.005005	0.103516	0.005981	0.765847	4.235252	-44.148683
21702	0	0.506565	10.541228	0.774466	0.005069	0.105411	0.007766	0.789084	4.230792	-44.140950
21703	0	0.555057	10.736225	0.865180	0.005554	0.107361	0.008667	0.805342	4.227033	-44.139575
21704	0	0.542315	10.907249	0.862673	0.005424	0.109072	0.008636	0.814732	4.220460	-44.132685
21705	0	0.506462	11.004722	0.841280	0.005066	0.110046	0.008423	0.825141	4.214053	-44.129727
21706	0	0.481280	11.096345	0.766490	0.004819	0.110963	0.007669	0.829896	4.212287	-44.120050
21707	0	0.438938	11.132865	0.658631	0.004395	0.111328	0.006592	0.835384	4.209777	-44.118242
21708	0	0.456070	11.151203	0.589880	0.004567	0.111511	0.005909	0.845483	4.208779	-44.123930
21709	0	0.444061	11.145142	0.486846	0.004456	0.111450	0.004883	0.859873	4.216462	-44.129695
21710	0	0.393110	10.968272	0.527315	0.003938	0.109682	0.005281	0.868223	4.215612	-44.132076
21711	0	0.401855	10.840010	0.620289	0.004028	0.108398	0.006226	0.891782	4.218386	-44.138788
21712	0	0.436871	10.669355	0.646948	0.004375	0.106692	0.006486	0.908871	4.217158	-44.148164
21713	0	0.439195	10.443237	0.663543	0.004395	0.104431	0.006653	0.927199	4.212735	-44.162516
21714	0	0.456599	10.241938	0.637091	0.004572	0.102419	0.006374	0.930292	4.211913	-44.173552
21715	0	0.420924	9.954853	0.512511	0.004211	0.099548	0.005127	0.931488	4.206989	-44.191810
21716	0	0.426193	9.710719	0.396336	0.004268	0.097107	0.003963	0.930749	4.206064	-44.206097
21717	0	0.451182	9.460470	0.207606	0.004517	0.094604	0.002075	0.928789	4.203819	-44.220610
21718	0	0.492975	9.222431	0.000199	0.004933	0.092224	0.000001	0.926455	4.199853	-44.236899
21719	0	0.505584	8.990538	-0.109616	0.005066	0.089905	-0.001099	0.922366	4.204118	-44.251155
21720	0	0.528809	8.880725	-0.127466	0.005290	0.088807	-0.001277	0.918416	4.197959	-44.264594
21721	0	0.505771	8.715872	-0.213444	0.005066	0.087158	-0.002136	0.915257	4.200007	-44.277438
21722	0	0.498318	8.587675	-0.158590	0.004989	0.085876	-0.001584	0.916963	4.198625	-44.288151
21723	0	0.475694	8.514414	-0.128908	0.004761	0.085144	-0.001282	0.925869	4.194709	-44.307303
21724	0	0.444391	8.459489	-0.099625	0.004448	0.084595	-0.000992	0.931405	4.191616	-44.313921
21725	0	0.445841	8.465557	-0.085903	0.004456	0.084656	-0.000854	0.937075	4.179197	-44.321723
21726	0	0.409114	8.465502	0.022736	0.004095	0.084655	0.000235	0.946509	4.176039	-44.328996
21727	0	0.390822	8.593741	0.005889	0.003906	0.085938	0.000061	0.949097	4.164977	-44.332734
21728	0	0.415279	8.727939	0.005179	0.004154	0.087279	0.000056	0.954699	4.158339	-44.337830
21729	0	0.378418	8.880615	0.006127	0.003784	0.088806	0.000061	0.954290	4.149975	-44.337692
21730	0	0.384349	9.081943	0.012207	0.003845	0.090819	0.000122	0.954170	4.143730	-44.339471
21731	0	0.378846	9.301744	0.060490	0.003784	0.093018	0.000610	0.960762	4.129999	-44.341759
21732	0	0.404192	9.527480	0.132482	0.004037	0.095275	0.001331	0.968525	4.115537	-44.341315
21733	0	0.390889	9.771727	0.249905	0.003906	0.097717	0.002502	0.972450	4.104024	-44.340805
21734	0	0.421582	9.979300	0.370188	0.004216	0.099792	0.003716	0.988018	4.096032	-44.341875
21735	0	0.482334	10.235646	0.542124	0.004822	0.102356	0.005432	0.999925	4.086054	-44.347475
21736	0	0.501088	10.437109	0.650512	0.005008	0.104371	0.006508	1.002647	4.074364	-44.351346
21737	0	0.561871	10.614046	0.774452	0.005615	0.106140	0.007751	1.009648	4.062560	-44.358410
21738	0	0.531879	10.803186	0.767988	0.005317	0.108032	0.007676	1.005039	4.052433	-44.369825
21739	0	0.537153	10.888657	0.781427	0.005371	0.108887	0.007812	1.002652	4.043716	-44.376265
21740	0	0.585981	11.035031	0.678218	0.005859	0.110351	0.006778	0.997219	4.035228	-44.388937
21741	0	0.567890	11.053441	0.659388	0.005676	0.110535	0.006592	0.994354	4.024204	-44.396921
21742	0	0.489029	11.071637	0.611340	0.004888	0.110717	0.006107	0.987335	4.013119	-44.406422
21743	0	0.494291	11.071783	0.549291	0.004944	0.110718	0.005493	0.986741	4.005832	-44.420477
21744	0	0.457546	10.980214	0.476154	0.004575	0.109802	0.004760	0.984056	3.996768	-44.435434
21745	0	0.445332	10.858172	0.549147	0.004456	0.108582	0.005493	0.984870	3.991045	-44.456309
21746	0	0.456982	10.687270	0.555007	0.004573	0.106873	0.005550	0.984349	3.985961	-44.467727
21747	0	0.427416	10.485809	0.592456	0.004272	0.104858	0.005920	0.978842	3.975961	-44.483489
21748	0	0.408719	10.266028	0.574671	0.004092	0.102660	0.005745	0.975866	3.973451	-44.500774
21749	0	0.384716	10.028025	0.537932	0.003845	0.100281	0.005371	0.965457	3.963010	-44.517294
21750	0	0.348591	9.771577	0.399267	0.003482	0.097716	0.003983	0.952526	3.949921	-44.540487
21751	0	0.371892	9.600801	0.312681	0.003723	0.096008	0.003113	0.934724	3.946402	-44.561428
21752	0	0.413460	9.381112	0.114119	0.004141	0.093811	0.001125	0.914201	3.945061	-44.581660
21753	0	0.426807	9.179694	0.098916	0.004272	0.091797	0.000977	0.897306	3.941511	-44.601236
21754	0	0.438119	9.002707	-0.027234	0.004385	0.090027	-0.000281	0.884871	3.937240	-44.613758
21755	0	0.494132	8.856229	-0.114889	0.004944	0.088562	-0.001160	0.869744	3.931082	-44.630390
21756	0	0.499695	8.734155	-0.106853	0.004999	0.087341	-0.001078	0.856684	3.924622	-44.646108
21757	0	0.512416	8.673122	-0.133672	0.005127	0.086731	-0.001343	0.847685	3.918933	-44.660303
21758	0	0.530243	8.624290	-0.150814	0.005304	0.086243	-0.001514	0.838321	3.911996	-44.673448
21759	0	0.500483	8.624271	-0.054389	0.005005	0.086243	-0.000549	0.830254	3.902790	-44.685037
21760	0	0.494091	8.599771	-0.016664	0.004943	0.085998	-0.000173	0.821597	3.896270	-44.693400
21761	0	0.470272	8.715804	0.042774	0.004700	0.087158	0.000427	0.820423	3.883259	-44.696983
21762	0	0.470916	8.831664	0.080260	0.004705	0.088317	0.000793	0.808068	3.869403	-44.700517
21763	0	0.415619	8.935519	0.006874	0.004150	0.089355	0.000061	0.797732	3.852891	-44.703764
21764	0	0.392565	9.130720	0.094015	0.003918	0.091308	0.000931	0.785549	3.833866	-44.706800
21765	0	0.391129	9.313933	0.141072	0.003906	0.093140	0.001404	0.776610	3.818606	-44.711964
21766	0	0.386204	9.521341	0.161111	0.003855	0.095214	0.001600	0.763194	3.800833	-44.714409
21767	0	0.421715	9.747270	0.311891	0.004211	0.097473	0.003113	0.755576	3.785122	-44.720222
21768	0	0.410993	9.918059	0.343532	0.004101	0.099181	0.003429	0.748386	3.765585	-44.721687
21769	0	0.415550	10.137887	0.464556	0.004150	0.101379	0.004639	0.740210	3.750837	-44.724103
21770	0	0.453302	10.308603	0.538714	0.004526	0.103086	0.005384	0.736713	3.734323	-44.729605
21771	0	0.476530	10.479722	0.726228	0.004761	0.104797	0.007263	0.737223	3.720413	-44.730803
21772	0	0.501988	10.619968	0.744674	0.005013	0.106200	0.007443	0.733038	3.704675	-44.735438
21773	0	0.543556	10.754346	0.696281	0.005432	0.107544	0.006958	0.727314	3.692058	-44.736637
21774	0	0.568845	10.821208	0.747120	0.005683	0.108213	0.007456	0.710354	3.677261	-44.738209
21775	0	0.573870	10.858081	0.702927	0.005737	0.108582	0.007019	0.698831	3.666799	-44.740870
21776	0	0.555579	10.882318	0.601259	0.005556	0.108824	0.006001	0.686328	3.658139	-44.745386
21777	0	0.542764	10.882549	0.525766	0.005432	0.108826	0.005249	0.676482	3.653790	-44.746628
21778	0	0.536023	10.809198	0.515139	0.005362	0.108092	0.005143	0.666825	3.646257	-44.755191
21779	0	0.500561	10.675021	0.525402	0.005005	0.106750	0.005249	0.660569	3.636490	-44.761172
21780	0	0.481696	10.534585	0.550530	0.004823	0.105346	0.005503	0.656830	3.633800	-44.767839
21781	0	0.493754	10.388226	0.542976	0.004944	0.103882	0.005432	0.658474	3.631815	-44.775254
21782	0	0.450117	10.186757	0.567579	0.004504	0.101868	0.005672	0.652643	3.626331	-44.783700
21783	0	0.451707	9.997527	0.519368	0.004517	0.099976	0.005188	0.645054	3.616884	-44.793955
21784	0	0.415013	9.802116	0.514425	0.004150	0.098022	0.005137	0.636033	3.608298	-44.805012
21785	0	0.390255	9.600783	0.331383	0.003906	0.096008	0.003296	0.613563	3.603649	-44.818171
21786	0	0.364995	9.417620	0.224290	0.003654	0.094176	0.002232	0.598787	3.599964	-44.830578
21787	0	0.384250	9.252917	0.160077	0.003845	0.092529	0.001587	0.580623	3.594111	-44.839639
21788	0	0.432147	9.075954	0.034179	0.004328	0.090759	0.000332	0.567151	3.592789	-44.845405
21789	0	0.414763	8.959981	-0.078471	0.004150	0.089600	-0.000793	0.555090	3.587043	-44.848664
21790	0	0.426254	8.837921	-0.101144	0.004267	0.088379	-0.001020	0.542533	3.583042	-44.856714
21791	0	0.464032	8.801267	-0.072560	0.004639	0.088013	-0.000732	0.532804	3.571549	-44.861787
21792	0	0.501031	8.752332	-0.084061	0.005008	0.087523	-0.000841	0.531368	3.558911	-44.864758
21793	0	0.543280	8.752435	0.031246	0.005432	0.087524	0.000305	0.521159	3.548836	-44.865683
21794	0	0.531231	8.764547	0.117242	0.005311	0.087646	0.001174	0.522731	3.538033	-44.861227
21795	0	0.530764	8.837902	0.097925	0.005310	0.088379	0.000977	0.518891	3.532115	-44.853537
21796	0	0.500316	8.972134	0.190222	0.004999	0.089722	0.001897	0.511505	3.517815	-44.852160
21797	0	0.470345	9.100313	0.116725	0.004700	0.091003	0.001160	0.501557	3.504027	-44.844058
21798	0	0.464877	9.258903	0.185503	0.004645	0.092589	0.001846	0.490263	3.490610	-44.842343
21799	0	0.463826	9.442135	0.183406	0.004639	0.094421	0.001831	0.486167	3.481935	-44.837359
21800	0	0.457905	9.625116	0.269731	0.004576	0.096251	0.002691	0.478641	3.468821	-44.825175
21801	0	0.458519	9.826626	0.347868	0.004578	0.098267	0.003479	0.478669	3.450773	-44.812123
21802	0	0.459373	10.009665	0.457605	0.004592	0.100097	0.004577	0.478888	3.439515	-44.810488
21803	0	0.421521	10.180673	0.506095	0.004211	0.101807	0.005066	0.483955	3.426019	-44.806587
21804	0	0.427888	10.345481	0.615113	0.004280	0.103455	0.006154	0.486684	3.418005	-44.798787
21805	0	0.414913	10.491978	0.713675	0.004150	0.104919	0.007141	0.490838	3.410171	-44.795564
21806	0	0.444996	10.601804	0.804898	0.004453	0.106018	0.008047	0.488110	3.404031	-44.794846
21807	0	0.469953	10.723875	0.787395	0.004700	0.107239	0.007874	0.486942	3.394961	-44.790322
21808	0	0.518826	10.772565	0.806274	0.005187	0.107726	0.008058	0.480647	3.384505	-44.789221
21809	0	0.493870	10.803234	0.726497	0.004944	0.108032	0.007263	0.477933	3.380703	-44.784733
21810	0	0.536041	10.821521	0.610862	0.005361	0.108215	0.006106	0.474676	3.371719	-44.782282
21811	0	0.530936	10.784929	0.561265	0.005310	0.107849	0.005615	0.476456	3.363364	-44.783048
21812	0	0.530100	10.675120	0.499164	0.005308	0.106750	0.004999	0.483503	3.361982	-44.786191
21813	0	0.536554	10.559131	0.579464	0.005371	0.105591	0.005798	0.486526	3.358896	-44.786264
21814	0	0.535415	10.424888	0.614763	0.005360	0.104248	0.006157	0.495685	3.355869	-44.787916
21815	0	0.512231	10.223475	0.664314	0.005127	0.102234	0.006653	0.505382	3.352163	-44.792884
21816	0	0.493134	10.077034	0.571384	0.004934	0.100770	0.005717	0.508151	3.346493	-44.794933
21817	0	0.469166	9.875524	0.500541	0.004700	0.098755	0.005005	0.506364	3.346793	-44.799821
21818	0	0.455582	9.698499	0.445953	0.004561	0.096985	0.004457	0.501576	3.344403	-44.807817
21819	0	0.438635	9.515418	0.280772	0.004395	0.095154	0.002808	0.500263	3.345113	-44.813836
21820	0	0.400689	9.301776	0.146765	0.004012	0.093018	0.001465	0.495633	3.342292	-44.821334
21821	0	0.420409	9.191929	0.067088	0.004211	0.091919	0.000671	0.495167	3.342233	-44.823990
21822	0	0.389162	9.039305	0.029985	0.003891	0.090393	0.000303	0.498386	3.332090	-44.832967
21823	0	0.402323	8.923363	0.011726	0.004028	0.089233	0.000122	0.503471	3.329225	-44.842214
21824	0	0.389768	8.831777	-0.025798	0.003896	0.088318	-0.000254	0.508045	3.317403	-44.847747
21825	0	0.420876	8.789074	-0.042948	0.004211	0.087891	-0.000427	0.510115	3.311942	-44.844128
21826	0	0.456915	8.764662	-0.013008	0.004572	0.087646	-0.000127	0.513491	3.306440	-44.845091
21827	0	0.469705	8.758563	0.029327	0.004700	0.087585	0.000305	0.528181	3.300715	-44.847484
21828	0	0.499942	8.795176	0.094143	0.004999	0.087952	0.000952	0.540867	3.291314	-44.846957
21829	0	0.494621	8.886713	0.146014	0.004944	0.088867	0.001465	0.546190	3.279231	-44.844408
21830	0	0.519476	8.984270	0.114339	0.005192	0.089843	0.001149	0.552943	3.266490	-44.837350
21831	0	0.481929	9.130885	0.200835	0.004822	0.091309	0.002014	0.559568	3.260576	-44.831939
21832	0	0.493564	9.307880	0.138805	0.004938	0.093079	0.001391	0.563017	3.254595	-44.829201
21833	0	0.476172	9.472670	0.206676	0.004761	0.094727	0.002075	0.572621	3.244412	-44.821337
21834	0	0.488473	9.661894	0.302300	0.004884	0.096619	0.003034	0.584641	3.234221	-44.813625
21835	0	0.494226	9.845027	0.407781	0.004944	0.098450	0.004089	0.597422	3.226999	-44.808227
21836	0	0.463175	10.083187	0.459957	0.004635	0.100831	0.004615	0.614071	3.221483	-44.804841
21837	0	0.463934	10.217373	0.572103	0.004639	0.102173	0.005737	0.631601	3.211658	-44.798595
21838	0	0.463956	10.400673	0.672748	0.004640	0.104006	0.006742	0.646279	3.202688	-44.794258
21839	0	0.439599	10.528654	0.669884	0.004395	0.105286	0.006714	0.661755	3.192270	-44.794885
21840	0	0.433380	10.657032	0.715792	0.004336	0.106569	0.007172	0.675600	3.186045	-44.791097
21841	0	0.414590	10.742275	0.706941	0.004150	0.107422	0.007080	0.686024	3.181908	-44.788186
21842	0	0.438374	10.797294	0.729132	0.004385	0.107972	0.007302	0.696638	3.174377	-44.785788
21843	0	0.444875	10.833815	0.627862	0.004456	0.108337	0.006287	0.704033	3.172808	-44.786563
21844	0	0.474572	10.821673	0.589666	0.004746	0.108216	0.005904	0.710841	3.164966	-44.794253
21845	0	0.475359	10.784994	0.560556	0.004761	0.107849	0.005615	0.719965	3.163829	-44.796567
21846	0	0.468262	10.681366	0.630968	0.004685	0.106812	0.006328	0.737985	3.158292	-44.803698
21847	0	0.474960	10.559207	0.590709	0.004761	0.105591	0.005920	0.751169	3.161848	-44.811787
21848	0	0.521989	10.431232	0.556955	0.005226	0.104311	0.005589	0.770629	3.160210	-44.820099
21849	0	0.536220	10.260134	0.578457	0.005371	0.102600	0.005798	0.784595	3.161610	-44.828047
21850	0	0.522854	10.095509	0.532618	0.005231	0.100954	0.005343	0.802649	3.155880	-44.840207
21851	0	0.487450	9.924405	0.456737	0.004883	0.099243	0.004578	0.813061	3.156868	-44.848804
21852	0	0.479867	9.723052	0.345038	0.004805	0.097230	0.003458	0.820584	3.155194	-44.858621
21853	0	0.469314	9.527637	0.231246	0.004700	0.095276	0.002319	0.827315	3.154281	-44.873918
21854	0	0.455648	9.368941	0.156879	0.004564	0.093689	0.001573	0.830557	3.154966	-44.882805
21855	0	0.444827	9.210248	0.096950	0.004456	0.092102	0.000977	0.837952	3.155132	-44.890681
21856	0	0.425201	9.063745	-0.002083	0.004257	0.090637	-0.000014	0.844805	3.152560	-44.902691
21857	0	0.438813	8.978313	0.078154	0.004395	0.089783	0.000793	0.858616	3.151718	-44.917093
21858	0	0.406917	8.886754	0.033307	0.004076	0.088867	0.000342	0.869357	3.151623	-44.923244
21859	0	0.402333	8.819613	0.071967	0.004028	0.088196	0.000732	0.884699	3.149254	-44.929915
21860	0	0.401888	8.819581	0.057652	0.004018	0.088196	0.000585	0.893992	3.139076	-44.935492
21861	0	0.420538	8.825716	0.023141	0.004211	0.088257	0.000244	0.909351	3.138084	-44.940030
21862	0	0.425700	8.844022	0.081494	0.004260	0.088440	0.000829	0.926074	3.133258	-44.946029
21863	0	0.408700	8.923354	0.035736	0.004089	0.089233	0.000366	0.936309	3.127447	-44.952664
21864	0	0.469595	9.021000	0.088838	0.004695	0.090210	0.000897	0.946621	3.117414	-44.958082
21865	0	0.457868	9.161378	0.053919	0.004578	0.091614	0.000549	0.958285	3.107481	-44.954729
21866	0	0.452246	9.265129	0.137502	0.004519	0.092651	0.001383	0.966877	3.093943	-44.956977
21867	0	0.482286	9.448265	0.193942	0.004822	0.094482	0.001953	0.982517	3.084016	-44.953102
21868	0	0.482227	9.619184	0.227565	0.004824	0.096191	0.002291	0.999465	3.077098	-44.951918
21869	0	0.470125	9.820612	0.339992	0.004700	0.098206	0.003418	1.019516	3.066721	-44.947945
21870	0	0.543919	10.003823	0.421435	0.005435	0.100038	0.004235	1.042415	3.053372	-44.945488
21871	0	0.494072	10.156334	0.486850	0.004944	0.101562	0.004883	1.057522	3.048314	-44.941233
21872	0	0.475309	10.302905	0.520542	0.004754	0.103028	0.005219	1.072011	3.040981	-44.941560
21873	0	0.493878	10.437107	0.596901	0.004944	0.104370	0.005981	1.084512	3.038087	-44.939519
21874	0	0.480609	10.541062	0.630914	0.004811	0.105410	0.006322	1.097190	3.035313	-44.937006
21875	0	0.475843	10.632413	0.682368	0.004761	0.106323	0.006836	1.109130	3.029398	-44.934495
21876	0	0.481557	10.705708	0.570417	0.004816	0.107057	0.005713	1.116712	3.021669	-44.937293
21877	0	0.439522	10.730032	0.578830	0.004395	0.107300	0.005798	1.126067	3.012672	-44.939510
21878	0	0.414593	10.717830	0.522064	0.004151	0.107178	0.005228	1.132607	3.010240	-44.944197
21879	0	0.451865	10.723899	0.542606	0.004517	0.107239	0.005432	1.137627	2.999930	-44.948956
21880	0	0.439576	10.638484	0.534958	0.004398	0.106384	0.005359	1.145974	2.994577	-44.953190
21881	0	0.457380	10.534738	0.548296	0.004578	0.105347	0.005493	1.155551	2.990523	-44.953281
21882	0	0.474598	10.418857	0.509948	0.004752	0.104188	0.005106	1.161087	2.989374	-44.963603
21883	0	0.463631	10.247838	0.469426	0.004639	0.102478	0.004700	1.165554	2.983952	-44.969447
21884	0	0.432705	10.070824	0.474582	0.004329	0.100708	0.004749	1.167871	2.977812	-44.975531
21885	0	0.493791	9.912160	0.377863	0.004944	0.099121	0.003784	1.172527	2.976685	-44.986513
21886	0	0.499091	9.753431	0.309977	0.004992	0.097534	0.003101	1.172626	2.970413	-44.994938
21887	0	0.475650	9.594745	0.201563	0.004761	0.095947	0.002014	1.169157	2.967262	-45.000917
21888	0	0.487109	9.454367	0.127955	0.004874	0.094543	0.001284	1.172312	2.962725	-45.018367
21889	0	0.463132	9.307902	0.103430	0.004639	0.093079	0.001038	1.174684	2.963470	-45.027480
21890	0	0.480303	9.167498	0.054331	0.004807	0.091675	0.000543	1.172242	2.959595	-45.028288
21891	0	0.463211	9.082063	0.024926	0.004639	0.090820	0.000244	1.164137	2.959526	-45.038245
21892	0	0.480662	9.014902	-0.005225	0.004808	0.090149	-0.000051	1.163483	2.953497	-45.043692
21893	0	0.432835	8.978296	-0.006099	0.004333	0.089783	-0.000061	1.161899	2.951745	-45.051744
21894	0	0.420151	8.911130	-0.030608	0.004201	0.089111	-0.000305	1.161574	2.942720	-45.054590
21895	0	0.420803	8.898942	-0.005949	0.004211	0.088989	-0.000061	1.158161	2.938892	-45.056979
21896	0	0.413993	8.978284	-0.012361	0.004143	0.089783	-0.000119	1.162405	2.934371	-45.055614
21897	0	0.390798	9.020989	0.036403	0.003906	0.090210	0.000366	1.163812	2.924039	-45.057811
21898	0	0.396806	9.100255	-0.019024	0.003970	0.091002	-0.000188	1.165479	2.918593	-45.057490
21899	0	0.396586	9.252935	0.061175	0.003967	0.092529	0.000610	1.162463	2.912361	-45.055080
21900	0	0.420690	9.362798	0.183285	0.004208	0.093628	0.001834	1.162484	2.905228	-45.052341
21901	0	0.482359	9.527585	0.158328	0.004822	0.095276	0.001587	1.165571	2.895044	-45.051006
21902	0	0.433919	9.655648	0.261904	0.004336	0.096557	0.002617	1.161723	2.883709	-45.047560
21903	0	0.458081	9.814440	0.360057	0.004578	0.098145	0.003601	1.161022	2.871946	-45.037729
21904	0	0.495489	9.985246	0.438892	0.004950	0.099853	0.004393	1.163928	2.857887	-45.035148
21905	0	0.507244	10.137913	0.433201	0.005066	0.101379	0.004333	1.164235	2.842559	-45.030181
21906	0	0.507934	10.253809	0.506147	0.005078	0.102538	0.005062	1.163545	2.833473	-45.025282
21907	0	0.537704	10.394268	0.524665	0.005371	0.103943	0.005249	1.164707	2.819020	-45.021731
21908	0	0.513896	10.497931	0.518591	0.005138	0.104980	0.005182	1.159268	2.810446	-45.015969
21909	0	0.549204	10.540747	0.574286	0.005493	0.105408	0.005737	1.151701	2.803872	-45.017426
21910	0	0.506289	10.589477	0.575295	0.005063	0.105895	0.005748	1.144524	2.796446	-45.022773
21911	0	0.506551	10.601805	0.531077	0.005066	0.106018	0.005310	1.142153	2.789057	-45.020148
21912	0	0.457664	10.613892	0.574307	0.004577	0.106139	0.005738	1.135309	2.781351	-45.020067
21913	0	0.482309	10.571271	0.549550	0.004822	0.105713	0.005493	1.131077	2.772223	-45.018649
21914	0	0.434031	10.516254	0.604425	0.004335	0.105163	0.006046	1.131557	2.759261	-45.019552
21915	0	0.427035	10.424784	0.562059	0.004272	0.104248	0.005615	1.123906	2.754061	-45.023344
21916	0	0.439445	10.284265	0.551181	0.004390	0.102843	0.005504	1.112995	2.741484	-45.031144
21917	0	0.433522	10.125693	0.446273	0.004333	0.101257	0.004456	1.103043	2.731987	-45.033885
21918	0	0.445777	10.034045	0.405208	0.004458	0.100341	0.004042	1.089291	2.725177	-45.034817
21919	0	0.469613	9.875479	0.263435	0.004700	0.098755	0.002625	1.075997	2.721772	-45.041219
21920	0	0.420323	9.686152	0.265614	0.004204	0.096862	0.002644	1.059288	2.714913	-45.048927
21921	0	0.439323	9.582506	0.220572	0.004395	0.095825	0.002197	1.047314	2.708929	-45.056930
21922	0	0.475903	9.411507	0.124705	0.004758	0.094115	0.001237	1.033104	2.699935	-45.063329
21923	0	0.488323	9.307847	0.165487	0.004883	0.093079	0.001648	1.022734	2.691877	-45.067043
21924	0	0.500559	9.191784	0.112113	0.005005	0.091918	0.001112	1.009446	2.683390	-45.074926
21925	0	0.500388	9.106441	0.074430	0.005005	0.091064	0.000732	0.992670	2.677061	-45.079781
21926	0	0.482202	9.026980	0.070385	0.004819	0.090270	0.000694	0.978751	2.665608	-45.080605
21927	0	0.482147	9.027092	0.074422	0.004822	0.090271	0.000732	0.962014	2.658438	-45.085814
21928	0	0.494427	9.002580	0.021658	0.004943	0.090026	0.000206	0.946863	2.649247	-45.084911
21929	0	0.464555	9.027066	-0.048530	0.004639	0.090271	-0.000488	0.941415	2.632982	-45.087368
21930	0	0.428814	9.020888	0.013608	0.004286	0.090209	0.000128	0.929283	2.622513	-45.089219
21931	0	0.421456	9.136947	0.030832	0.004211	0.091370	0.000305	0.923780	2.611173	-45.089353
21932	0	0.434545	9.210067	0.141840	0.004339	0.092101	0.001410	0.911182	2.596038	-45.088111
21933	0	0.415356	9.344450	0.196212	0.004150	0.093445	0.001953	0.898606	2.584810	-45.084043
21934	0	0.434891	9.478599	0.204202	0.004339	0.094787	0.002032	0.885278	2.565788	-45.078625
21935	0	0.439522	9.600812	0.342205	0.004395	0.096008	0.003418	0.878878	2.557640	-45.076563
21936	0	0.427773	9.747165	0.392258	0.004273	0.097472	0.003914	0.867091	2.545270	-45.074687
21937	0	0.433961	9.918149	0.446383	0.004333	0.099182	0.004456	0.855971	2.530989	-45.074440
21938	0	0.453349	10.064457	0.472217	0.004529	0.100645	0.004716	0.847245	2.518595	-45.070933
21939	0	0.446199	10.186703	0.470765	0.004456	0.101868	0.004700	0.836658	2.504088	-45.064464
21940	0	0.483637	10.320792	0.430010	0.004834	0.103209	0.004288	0.821285	2.494460	-45.062237
21941	0	0.525058	10.424786	0.488514	0.005249	0.104248	0.004883	0.817072	2.485579	-45.058449
21942	0	0.543982	10.479585	0.568671	0.005435	0.104796	0.005681	0.809166	2.473243	-45.059440
21943	0	0.543198	10.552952	0.531543	0.005432	0.105530	0.005310	0.801608	2.466419	-45.063214
21944	0	0.518709	10.565074	0.575067	0.005187	0.105651	0.005748	0.796741	2.459348	-45.065017
21945	0	0.488202	10.577374	0.574133	0.004883	0.105774	0.005737	0.790604	2.453143	-45.062341
21946	0	0.500254	10.571153	0.605758	0.005003	0.105712	0.006050	0.780709	2.446850	-45.070212
21947	0	0.494113	10.516335	0.617058	0.004944	0.105164	0.006165	0.772320	2.443088	-45.078590
21948	0	0.512359	10.436863	0.551253	0.005121	0.104369	0.005505	0.761741	2.433706	-45.085592
21949	0	0.476141	10.333200	0.519762	0.004761	0.103333	0.005188	0.749202	2.426345	-45.099665
21950	0	0.439837	10.174301	0.533897	0.004395	0.101744	0.005328	0.735177	2.416462	-45.108573
21951	0	0.426856	10.052457	0.446677	0.004272	0.100525	0.004456	0.720535	2.414143	-45.115232
21952	0	0.456973	9.930296	0.399550	0.004569	0.099303	0.003989	0.711377	2.406626	-45.125049
21953	0	0.427301	9.771707	0.311889	0.004272	0.097717	0.003113	0.702316	2.399158	-45.129861
21954	0	0.396405	9.637368	0.269891	0.003968	0.096374	0.002697	0.698227	2.397308	-45.142033
21955	0	0.433520	9.490943	0.250852	0.004333	0.094910	0.002502	0.689017	2.388439	-45.153117
21956	0	0.403488	9.362666	0.185051	0.004031	0.093627	0.001842	0.677393	2.377041	-45.165793
21957	0	0.433057	9.222408	0.226558	0.004333	0.092224	0.002258	0.666510	2.373891	-45.176934
21958	0	0.475342	9.136957	0.136227	0.004754	0.091370	0.001356	0.656930	2.367820	-45.187012
21959	0	0.457432	9.075939	0.140750	0.004578	0.090759	0.001404	0.650452	2.365148	-45.197457
21960	0	0.469612	9.008768	0.001314	0.004692	0.090088	0.000007	0.640410	2.352855	-45.212101
21961	0	0.482143	8.996584	-0.011790	0.004822	0.089966	-0.000122	0.633334	2.346419	-45.217013
21962	0	0.488145	8.972074	0.019306	0.004882	0.089721	0.000191	0.628621	2.339904	-45.228580
21963	0	0.500421	8.984379	0.030461	0.005005	0.089844	0.000305	0.627662	2.334037	-45.229183
21964	0	0.500475	9.039292	0.097975	0.005003	0.090393	0.000976	0.620758	2.325049	-45.233514
21965	0	0.494461	9.130854	0.103904	0.004944	0.091309	0.001038	0.617328	2.317354	-45.239036
21966	0	0.439728	9.228417	0.201446	0.004395	0.092284	0.002017	0.618958	2.308468	-45.245200
21967	0	0.451775	9.344489	0.243662	0.004517	0.093445	0.002441	0.623272	2.300467	-45.248893
21968	0	0.445732	9.484870	0.334481	0.004457	0.094849	0.003346	0.623715	2.294142	-45.253842
21969	0	0.439395	9.594727	0.396785	0.004395	0.095947	0.003967	0.621478	2.288368	-45.254401
21970	0	0.452015	9.765505	0.384612	0.004515	0.097655	0.003846	0.619921	2.275462	-45.250892
21971	0	0.421010	9.912098	0.427643	0.004211	0.099121	0.004272	0.613792	2.270600	-45.254836
21972	0	0.420833	10.046279	0.446622	0.004209	0.100463	0.004463	0.608789	2.264533	-45.258110
21973	0	0.421105	10.198986	0.463661	0.004211	0.101990	0.004639	0.609475	2.258557	-45.255537
21974	0	0.470030	10.314963	0.517755	0.004699	0.103149	0.005183	0.614130	2.250493	-45.253839
21975	0	0.512943	10.430944	0.591198	0.005127	0.104309	0.005920	0.621708	2.241468	-45.253579
21976	0	0.494872	10.504180	0.614227	0.004949	0.105042	0.006147	0.625629	2.235304	-45.261782
21977	0	0.488479	10.534672	0.610121	0.004883	0.105347	0.006104	0.626426	2.227058	-45.266768
21978	0	0.488843	10.577431	0.657955	0.004887	0.105774	0.006587	0.632756	2.218996	-45.267672
21979	0	0.500220	10.607947	0.640462	0.005005	0.106079	0.006409	0.635395	2.215955	-45.274471
21980	0	0.505469	10.553034	0.645632	0.005060	0.105530	0.006461	0.638843	2.216073	-45.284722
21981	0	0.536670	10.504215	0.615743	0.005371	0.105042	0.006165	0.644764	2.215109	-45.298662
21982	0	0.529222	10.431081	0.541112	0.005301	0.104310	0.005418	0.650252	2.218310	-45.307194
21983	0	0.530674	10.339389	0.512355	0.005310	0.103394	0.005127	0.652112	2.216115	-45.317535
21984	0	0.529812	10.211237	0.474607	0.005302	0.102112	0.004753	0.658080	2.214998	-45.326372
21985	0	0.494395	10.064719	0.475601	0.004944	0.100647	0.004761	0.661536	2.208973	-45.335409
21986	0	0.450985	9.924371	0.395072	0.004516	0.099243	0.003958	0.667768	2.209677	-45.342821
21987	0	0.433165	9.814482	0.390094	0.004333	0.098145	0.003906	0.672099	2.205894	-45.352944
21988	0	0.426773	9.692395	0.279176	0.004268	0.096924	0.002796	0.675500	2.199816	-45.368473
21989	0	0.420363	9.527632	0.213184	0.004211	0.095276	0.002136	0.678951	2.203104	-45.376391
21990	0	0.437307	9.387242	0.199987	0.004378	0.093872	0.002005	0.682915	2.203433	-45.385694
21991	0	0.445284	9.277366	0.139783	0.004456	0.092773	0.001404	0.688437	2.200723	-45.390454
21992	0	0.438258	9.204136	0.108210	0.004389	0.092041	0.001086	0.691767	2.202371	-45.395657
21993	0	0.408289	9.112590	0.133471	0.004089	0.091125	0.001343	0.700169	2.204415	-45.404325
21994	0	0.431356	9.069864	0.095256	0.004320	0.090698	0.000960	0.708254	2.206653	-45.409283
21995	0	0.445113	9.045439	0.053818	0.004456	0.090454	0.000549	0.720625	2.206126	-45.417074
21996	0	0.444788	8.984372	0.131591	0.004446	0.089844	0.001320	0.723972	2.197750	-45.427272
21997	0	0.476156	9.051527	0.145407	0.004761	0.090515	0.001465	0.735876	2.190743	-45.435246
21998	0	0.518305	9.082078	0.137308	0.005189	0.090820	0.001382	0.745236	2.192244	-45.437156
21999	0	0.476049	9.149186	0.151685	0.004761	0.091492	0.001526	0.754855	2.186648	-45.441079
22000	0	0.488425	9.259033	0.100743	0.004882	0.092590	0.001019	0.766895	2.177838	-45.437716
22001	0	0.475891	9.368931	0.157204	0.004761	0.093689	0.001587	0.783428	2.174296	-45.430715
22002	0	0.493699	9.491004	0.246163	0.004939	0.094910	0.002472	0.794229	2.171031	-45.431602
22003	0	0.481928	9.631392	0.285787	0.004822	0.096313	0.002869	0.805435	2.168243	-45.432493
22004	0	0.469486	9.759643	0.326401	0.004694	0.097596	0.003273	0.814321	2.161431	-45.424294
22005	0	0.439907	9.899926	0.383387	0.004395	0.098999	0.003845	0.825777	2.150453	-45.420516
22006	0	0.464477	10.028145	0.441882	0.004647	0.100281	0.004432	0.838837	2.147543	-45.414627
22007	0	0.420981	10.144101	0.407665	0.004211	0.101440	0.004089	0.851479	2.143668	-45.410115
22008	0	0.444640	10.254093	0.478047	0.004452	0.102540	0.004795	0.866050	2.143915	-45.401403
22009	0	0.451200	10.339431	0.493229	0.004517	0.103394	0.004944	0.877170	2.143471	-45.401734
22010	0	0.463024	10.382229	0.539698	0.004629	0.103822	0.005408	0.887875	2.136670	-45.397517
22011	0	0.462840	10.473718	0.517990	0.004639	0.104736	0.005188	0.894992	2.142413	-45.396661
22012	0	0.479571	10.504323	0.454811	0.004801	0.105042	0.004560	0.906705	2.142522	-45.394859
22013	0	0.475434	10.510351	0.535785	0.004761	0.105103	0.005371	0.919330	2.143992	-45.392963
22014	0	0.498949	10.486003	0.490478	0.004992	0.104859	0.004917	0.931033	2.140921	-45.396857
22015	0	0.475598	10.430996	0.541944	0.004761	0.104309	0.005432	0.943176	2.140926	-45.402441
22016	0	0.480515	10.376153	0.551946	0.004812	0.103761	0.005528	0.951258	2.143574	-45.406394
22017	0	0.512046	10.260095	0.468819	0.005127	0.102600	0.004700	0.962216	2.145485	-45.407475
22018	0	0.523253	10.131999	0.466466	0.005236	0.101319	0.004676	0.972946	2.143811	-45.412031
22019	0	0.524371	10.052544	0.402173	0.005249	0.100525	0.004028	0.978497	2.144498	-45.409954
22020	0	0.510872	9.918278	0.351810	0.005116	0.099182	0.003527	0.986453	2.147005	-45.409903
22021	0	0.462994	9.808412	0.261659	0.004639	0.098083	0.002625	0.993824	2.151884	-45.416815
22022	0	0.430801	9.655916	0.210822	0.004315	0.096559	0.002120	1.005930	2.155269	-45.419545
22023	0	0.420432	9.533736	0.225253	0.004211	0.095337	0.002258	1.011016	2.158502	-45.425196
22024	0	0.449880	9.423848	0.114081	0.004501	0.094238	0.001147	1.016981	2.156228	-45.428971
22025	0	0.451381	9.326200	0.127088	0.004517	0.093262	0.001282	1.028429	2.154331	-45.429394
22026	0	0.456741	9.252963	0.149716	0.004572	0.092529	0.001504	1.034977	2.154609	-45.433810
22027	0	0.396274	9.191920	0.053943	0.003967	0.091919	0.000549	1.045460	2.154996	-45.431423
22028	0	0.419635	9.143100	0.088702	0.004202	0.091431	0.000896	1.054304	2.156644	-45.433613
22029	0	0.432935	9.124786	0.109015	0.004333	0.091248	0.001099	1.063166	2.156608	-45.434832
22030	0	0.432356	9.130875	0.070388	0.004325	0.091309	0.000715	1.075684	2.153028	-45.437783
22031	0	0.451627	9.149178	0.053836	0.004517	0.091492	0.000549	1.087635	2.148211	-45.437293
22032	0	0.439032	9.185812	0.100969	0.004394	0.091858	0.001015	1.092133	2.147136	-45.431887
22033	0	0.469228	9.277389	0.090734	0.004700	0.092773	0.000916	1.100536	2.151143	-45.429285
22034	0	0.431578	9.356707	0.076856	0.004318	0.093567	0.000776	1.108344	2.148950	-45.432225
22035	0	0.512694	9.472677	0.169745	0.005127	0.094727	0.001709	1.120589	2.143836	-45.427007
22036	0	0.518726	9.558130	0.197815	0.005187	0.095581	0.001990	1.133473	2.138454	-45.420217
22037	0	0.463895	9.692408	0.230843	0.004639	0.096924	0.002319	1.144631	2.133010	-45.410142
22038	0	0.488443	9.814472	0.283650	0.004883	0.098145	0.002846	1.153713	2.125988	-45.400218
22039	0	0.488304	9.942670	0.395610	0.004883	0.099426	0.003967	1.164857	2.120574	-45.391876
22040	0	0.494364	10.040319	0.387441	0.004944	0.100403	0.003883	1.173315	2.115702	-45.384054
22041	0	0.494911	10.156260	0.414167	0.004944	0.101562	0.004150	1.181332	2.104641	-45.373730
22042	0	0.459030	10.260019	0.431086	0.004588	0.102600	0.004315	1.184557	2.097171	-45.366631
22043	0	0.439325	10.333280	0.493921	0.004395	0.103333	0.004944	1.187865	2.093554	-45.360126
22044	0	0.438933	10.363835	0.504499	0.004392	0.103638	0.005056	1.198618	2.091202	-45.355109
22045	0	0.433046	10.400418	0.414669	0.004333	0.104004	0.004150	1.200743	2.089481	-45.344619
22046	0	0.468918	10.418769	0.406886	0.004693	0.104187	0.004082	1.213049	2.088869	-45.343755
22047	0	0.488154	10.430949	0.481430	0.004883	0.104309	0.004822	1.219342	2.085331	-45.338239
22048	0	0.444847	10.388236	0.479918	0.004453	0.103882	0.004807	1.225549	2.085224	-45.336985
22049	0	0.445398	10.333284	0.554947	0.004456	0.103333	0.005554	1.228815	2.082143	-45.332997
22050	0	0.451092	10.260027	0.499351	0.004513	0.102600	0.004995	1.228897	2.079555	-45.331852
22051	0	0.493893	10.174603	0.420701	0.004944	0.101746	0.004211	1.231886	2.080382	-45.332376
22052	0	0.486958	10.083031	0.432156	0.004872	0.100830	0.004324	1.232641	2.078939	-45.337944
22053	0	0.506112	9.948746	0.323769	0.005066	0.099487	0.003235	1.227370	2.079786	-45.339807
22054	0	0.499223	9.826663	0.269336	0.004994	0.098267	0.002690	1.221818	2.077640	-45.344854
22055	0	0.481551	9.710715	0.226231	0.004822	0.097107	0.002258	1.215078	2.080321	-45.344382
22056	0	0.492576	9.588651	0.214206	0.004930	0.095886	0.002144	1.215222	2.081284	-45.346918
22057	0	0.469763	9.478770	0.195328	0.004700	0.094788	0.001953	1.213039	2.079106	-45.348845
22058	0	0.469351	9.423828	0.159092	0.004695	0.094238	0.001587	1.206168	2.076155	-45.348343
22059	0	0.463244	9.332302	0.189414	0.004639	0.093323	0.001892	1.201719	2.079143	-45.356364
22060	0	0.462386	9.265145	0.177318	0.004625	0.092651	0.001774	1.200534	2.076277	-45.355972
22061	0	0.445912	9.210190	0.121915	0.004456	0.092102	0.001221	1.200500	2.067180	-45.357905
22062	0	0.458182	9.179603	0.121785	0.004584	0.091796	0.001217	1.197366	2.065627	-45.359436
22063	0	0.396977	9.155259	0.116233	0.003967	0.091553	0.001160	1.192123	2.057883	-45.360877
22064	0	0.391310	9.173477	0.092254	0.003911	0.091735	0.000920	1.187489	2.050613	-45.366406
22065	0	0.415042	9.185791	0.091572	0.004150	0.091858	0.000916	1.185368	2.045951	-45.366619
22066	0	0.421169	9.277247	0.085425	0.004211	0.092772	0.000854	1.183759	2.041077	-45.363185
22067	0	0.439598	9.338368	0.128485	0.004395	0.093384	0.001282	1.178088	2.034742	-45.363451
22068	0	0.464474	9.411511	0.146983	0.004642	0.094115	0.001471	1.177145	2.026288	-45.365457
22069	0	0.457506	9.515399	0.292793	0.004578	0.095154	0.002930	1.177375	2.024854	-45.359423
22070	0	0.433068	9.613015	0.262390	0.004328	0.096130	0.002621	1.171707	2.016924	-45.358897
22071	0	0.458104	9.759516	0.274278	0.004578	0.097595	0.002747	1.174299	2.008460	-45.356546
22072	0	0.465377	9.863137	0.341192	0.004645	0.098632	0.003409	1.169490	1.994291	-45.358127
22073	0	0.506865	9.991442	0.415032	0.005066	0.099915	0.004150	1.167664	1.986747	-45.355905
22074	0	0.531670	10.095098	0.421324	0.005315	0.100951	0.004210	1.162585	1.980157	-45.351185
22075	0	0.494466	10.192831	0.452473	0.004944	0.101929	0.004517	1.151506	1.974859	-45.349529
22076	0	0.494325	10.241605	0.392421	0.004945	0.102416	0.003922	1.147590	1.972194	-45.345374
22077	0	0.488090	10.321012	0.422159	0.004883	0.103210	0.004211	1.134353	1.969974	-45.344801
22078	0	0.475665	10.400284	0.417237	0.004756	0.104003	0.004170	1.130319	1.965068	-45.351270
22079	0	0.457638	10.400364	0.415836	0.004578	0.104004	0.004150	1.119660	1.962295	-45.357713
22080	0	0.463771	10.424680	0.496340	0.004636	0.104247	0.004959	1.113023	1.956140	-45.364134
22081	0	0.415130	10.388154	0.488832	0.004150	0.103882	0.004883	1.105106	1.951159	-45.373676
22082	0	0.488823	10.363642	0.556677	0.004884	0.103637	0.005565	1.100739	1.942086	-45.375107
22083	0	0.506748	10.308804	0.488831	0.005066	0.103088	0.004883	1.092590	1.936324	-45.382203
22084	0	0.476598	10.241559	0.508332	0.004764	0.102416	0.005076	1.082714	1.929449	-45.379868
22085	0	0.481925	10.168410	0.428660	0.004822	0.101685	0.004272	1.064705	1.928191	-45.384503
22086	0	0.365854	10.027835	0.394469	0.003656	0.100279	0.003934	1.050420	1.921717	-45.391137
22087	0	0.415185	9.912076	0.397412	0.004150	0.099121	0.003967	1.040478	1.916028	-45.397688
22088	0	0.470223	9.789930	0.257983	0.004702	0.097899	0.002576	1.033817	1.911208	-45.409197
22089	0	0.488560	9.674035	0.220753	0.004883	0.096741	0.002197	1.019577	1.903784	-45.417739
22090	0	0.476557	9.570203	0.167575	0.004766	0.095702	0.001668	1.008210	1.899531	-45.426326
22091	0	0.500506	9.478740	0.171932	0.005005	0.094788	0.001709	0.993664	1.895154	-45.437699
22092	0	0.451345	9.368809	0.142880	0.004517	0.093688	0.001424	0.985607	1.894806	-45.446960
22093	0	0.433259	9.271234	0.116792	0.004333	0.092712	0.001160	0.973497	1.891669	-45.458617
22094	0	0.469687	9.216208	0.124437	0.004698	0.092162	0.001237	0.962260	1.888643	-45.468891
22095	0	0.482328	9.191875	0.116872	0.004822	0.091919	0.001160	0.948986	1.882596	-45.476121
22096	0	0.500745	9.167373	0.149069	0.005008	0.091674	0.001482	0.936154	1.878812	-45.485344
22097	0	0.451917	9.124733	0.141071	0.004517	0.091248	0.001404	0.925567	1.871454	-45.493448
22098	0	0.452212	9.161272	0.081366	0.004521	0.091613	0.000807	0.915069	1.866350	-45.497241
22099	0	0.433983	9.185760	0.055122	0.004333	0.091858	0.000549	0.910744	1.854325	-45.496682
22100	0	0.410004	9.271149	0.061858	0.004102	0.092711	0.000613	0.902340	1.852247	-45.504612
22101	0	0.372748	9.332252	0.098272	0.003723	0.093323	0.000977	0.893014	1.842830	-45.509660
22102	0	0.397658	9.417619	0.208980	0.003976	0.094176	0.002087	0.887354	1.837984	-45.511963
22103	0	0.427589	9.558078	0.275073	0.004272	0.095581	0.002747	0.880577	1.829958	-45.516994
22104	0	0.452639	9.637315	0.349385	0.004523	0.096374	0.003487	0.870149	1.822395	-45.518655
22105	0	0.488374	9.771699	0.403444	0.004883	0.097717	0.004028	0.861133	1.817481	-45.523441
22106	0	0.470508	9.850906	0.423496	0.004701	0.098510	0.004223	0.845236	1.808592	-45.528178
22107	0	0.434010	9.954789	0.409337	0.004333	0.099548	0.004089	0.838732	1.797176	-45.529949
22108	0	0.441405	10.076751	0.422548	0.004407	0.100768	0.004219	0.829548	1.785315	-45.531574
22109	0	0.488688	10.174511	0.446235	0.004883	0.101746	0.004456	0.819988	1.776985	-45.532726
22110	0	0.471015	10.229252	0.472098	0.004707	0.102293	0.004713	0.809162	1.770058	-45.531872
22111	0	0.512823	10.327128	0.482480	0.005127	0.103271	0.004822	0.803935	1.765069	-45.539762
22112	0	0.513085	10.381950	0.471083	0.005129	0.103820	0.004705	0.796072	1.759272	-45.546595
22113	0	0.500224	10.412615	0.506499	0.005005	0.104126	0.005066	0.795227	1.758665	-45.556101
22114	0	0.493275	10.418707	0.525111	0.004938	0.104187	0.005247	0.788849	1.760914	-45.556853
22115	0	0.494862	10.400372	0.469888	0.004944	0.104004	0.004700	0.787812	1.752096	-45.564240
22116	0	0.434765	10.333103	0.507023	0.004342	0.103332	0.005064	0.779004	1.742433	-45.571187
22117	0	0.494586	10.321006	0.549868	0.004944	0.103210	0.005493	0.770885	1.736744	-45.576859
22118	0	0.476698	10.229348	0.538869	0.004765	0.102294	0.005382	0.760979	1.730668	-45.588013
22119	0	0.421566	10.101260	0.501304	0.004211	0.101013	0.005005	0.749725	1.722410	-45.592745
22120	0	0.458410	10.021784	0.441055	0.004585	0.100218	0.004410	0.746900	1.720297	-45.603854
22121	0	0.433236	9.912087	0.379132	0.004333	0.099121	0.003784	0.736688	1.718122	-45.611430
22122	0	0.433200	9.802127	0.264441	0.004331	0.098022	0.002638	0.727142	1.712923	-45.624521
22123	0	0.408627	9.667968	0.262967	0.004089	0.096680	0.002625	0.719096	1.712992	-45.632552
22124	0	0.408356	9.564204	0.208526	0.004083	0.095642	0.002085	0.716571	1.708295	-45.641134
22125	0	0.439003	9.478775	0.152927	0.004395	0.094788	0.001526	0.710632	1.710013	-45.655928
22126	0	0.462208	9.381147	0.183254	0.004629	0.093811	0.001837	0.713884	1.714994	-45.665365
22127	0	0.487982	9.320074	0.207969	0.004883	0.093201	0.002075	0.706413	1.715095	-45.675528
22128	0	0.481064	9.258960	0.245036	0.004815	0.092589	0.002450	0.703996	1.717087	-45.682014
22129	0	0.506827	9.204085	0.232091	0.005066	0.092041	0.002319	0.700064	1.710617	-45.691113
22130	0	0.494729	9.210114	0.164965	0.004948	0.092101	0.001651	0.699518	1.707533	-45.693910
22131	0	0.487974	9.167501	0.134007	0.004883	0.091675	0.001343	0.700940	1.707796	-45.696015
22132	0	0.481451	9.204097	0.195089	0.004815	0.092041	0.001947	0.694674	1.704997	-45.700137
22133	0	0.470047	9.210193	0.177408	0.004700	0.092102	0.001770	0.687694	1.700543	-45.701510
22134	0	0.476026	9.307772	0.086333	0.004762	0.093078	0.000862	0.684235	1.698863	-45.696245
22135	0	0.457977	9.356681	0.134163	0.004578	0.093567	0.001343	0.683688	1.692797	-45.691953
22136	0	0.470398	9.472569	0.225107	0.004704	0.094726	0.002255	0.687116	1.688766	-45.693679
22137	0	0.451842	9.527601	0.261652	0.004517	0.095276	0.002625	0.694807	1.683145	-45.690381
22138	0	0.452104	9.661868	0.333678	0.004519	0.096619	0.003340	0.696482	1.677884	-45.688750
22139	0	0.420713	9.753453	0.414650	0.004211	0.097534	0.004150	0.699242	1.679598	-45.690004
22140	0	0.414629	9.863262	0.517865	0.004141	0.098633	0.005179	0.698124	1.669855	-45.686214
22141	0	0.464080	9.960925	0.476127	0.004639	0.099609	0.004761	0.695503	1.663980	-45.679416
22142	0	0.451987	10.034086	0.488393	0.004520	0.100341	0.004884	0.693325	1.661237	-45.674641
22143	0	0.488049	10.125754	0.475843	0.004883	0.101257	0.004761	0.693956	1.660537	-45.670426
22144	0	0.488011	10.211183	0.487464	0.004878	0.102112	0.004877	0.694625	1.654831	-45.661419
22145	0	0.470101	10.235604	0.396361	0.004700	0.102356	0.003967	0.696777	1.650119	-45.660259
22146	0	0.506688	10.272264	0.474397	0.005068	0.102722	0.004753	0.704928	1.647860	-45.655118
22147	0	0.500817	10.296639	0.481652	0.005005	0.102966	0.004822	0.708788	1.641004	-45.656357
22148	0	0.494554	10.339420	0.473953	0.004950	0.103394	0.004749	0.717551	1.642218	-45.649864
22149	0	0.542828	10.296688	0.536395	0.005432	0.102966	0.005371	0.723463	1.643298	-45.648529
22150	0	0.511560	10.254069	0.595694	0.005118	0.102540	0.005966	0.731712	1.643194	-45.645150
22151	0	0.512734	10.217347	0.621507	0.005127	0.102173	0.006226	0.741358	1.639535	-45.640336
22152	0	0.494245	10.131983	0.528053	0.004944	0.101319	0.005289	0.748906	1.637984	-45.638261
22153	0	0.488141	10.058630	0.450993	0.004883	0.100586	0.004517	0.754362	1.636445	-45.634824
22154	0	0.450630	9.942674	0.395055	0.004514	0.099426	0.003954	0.756194	1.641900	-45.635410
22155	0	0.457104	9.851125	0.310654	0.004578	0.098511	0.003113	0.761417	1.646443	-45.637478
22156	0	0.431629	9.771766	0.254216	0.004320	0.097717	0.002550	0.768811	1.647811	-45.644600
22157	0	0.427111	9.655789	0.261659	0.004272	0.096558	0.002625	0.776167	1.646293	-45.646038
22158	0	0.438946	9.570340	0.223446	0.004392	0.095703	0.002242	0.783225	1.645811	-45.645364
22159	0	0.420677	9.466600	0.212460	0.004211	0.094666	0.002136	0.795228	1.648332	-45.643597
22160	0	0.438173	9.411760	0.246800	0.004385	0.094117	0.002479	0.806073	1.649216	-45.642873
22161	0	0.420537	9.344540	0.279762	0.004211	0.093445	0.002808	0.816233	1.653562	-45.638905
22162	0	0.431156	9.295809	0.229338	0.004321	0.092957	0.002299	0.821529	1.662256	-45.640675
22163	0	0.488177	9.259057	0.267916	0.004883	0.092590	0.002686	0.827349	1.660498	-45.637331
22164	0	0.505911	9.259070	0.211628	0.005063	0.092590	0.002123	0.833456	1.662331	-45.635200
22165	0	0.463690	9.265159	0.145638	0.004639	0.092651	0.001465	0.841850	1.661489	-45.630695
22166	0	0.475309	9.283473	0.144395	0.004757	0.092834	0.001448	0.844498	1.663154	-45.633737
22167	0	0.476112	9.313972	0.158152	0.004761	0.093140	0.001587	0.849141	1.659656	-45.633022
22168	0	0.444915	9.387250	0.132236	0.004456	0.093872	0.001331	0.858146	1.664434	-45.631588
22169	0	0.470152	9.436053	0.218572	0.004700	0.094360	0.002197	0.870152	1.659218	-45.625867
22170	0	0.488741	9.552035	0.289217	0.004886	0.095520	0.002906	0.884536	1.654130	-45.620509
22171	0	0.482331	9.625284	0.346570	0.004822	0.096252	0.003479	0.898378	1.649333	-45.617067
22172	0	0.476114	9.741264	0.380705	0.004764	0.097412	0.003818	0.908657	1.649182	-45.606548
22173	0	0.439343	9.863338	0.413794	0.004395	0.098633	0.004150	0.921107	1.647506	-45.603596
22174	0	0.433102	9.900059	0.521130	0.004331	0.099000	0.005223	0.932954	1.644173	-45.600869
22175	0	0.439329	10.009814	0.469063	0.004395	0.100098	0.004700	0.941227	1.642608	-45.593615
22176	0	0.445204	10.083048	0.485593	0.004453	0.100830	0.004864	0.947935	1.640346	-45.585307
22177	0	0.444955	10.150217	0.487371	0.004456	0.101501	0.004883	0.956014	1.644120	-45.575127
22178	0	0.444510	10.192977	0.363771	0.004443	0.101930	0.003643	0.959857	1.639074	-45.568600
22179	0	0.451807	10.241741	0.401593	0.004517	0.102417	0.004028	0.971550	1.634522	-45.563234
22180	0	0.445775	10.278383	0.374193	0.004458	0.102783	0.003758	0.987870	1.632462	-45.562201
22181	0	0.451777	10.272264	0.474938	0.004517	0.102722	0.004761	0.998377	1.628320	-45.557253
22182	0	0.470226	10.260157	0.497060	0.004702	0.102601	0.004982	1.009015	1.624930	-45.556613
22183	0	0.524487	10.254003	0.572387	0.005249	0.102539	0.005737	1.021864	1.626856	-45.554620
22184	0	0.492824	10.229691	0.539122	0.004935	0.102296	0.005404	1.034491	1.631982	-45.547427
22185	0	0.499689	10.144111	0.615980	0.005005	0.101440	0.006165	1.037659	1.638325	-45.545630
22186	0	0.510574	10.058740	0.444037	0.005111	0.100587	0.004446	1.041870	1.641296	-45.543116
22187	0	0.487487	9.997629	0.371467	0.004883	0.099976	0.003723	1.049327	1.647658	-45.537430
22188	0	0.473887	9.875643	0.234974	0.004745	0.098756	0.002363	1.062745	1.651461	-45.537706
22189	0	0.469540	9.777861	0.207147	0.004700	0.097778	0.002075	1.065024	1.653771	-45.545400
22190	0	0.468489	9.716844	0.230263	0.004690	0.097168	0.002312	1.073481	1.657258	-45.540493
22191	0	0.450785	9.613102	0.206410	0.004517	0.096130	0.002075	1.084527	1.664959	-45.538979
22192	0	0.473797	9.533830	0.142854	0.004743	0.095338	0.001442	1.098488	1.667788	-45.538643
22193	0	0.450976	9.466610	0.218675	0.004517	0.094666	0.002197	1.109025	1.673348	-45.534921
22194	0	0.413224	9.399550	0.210466	0.004136	0.093995	0.002115	1.119823	1.675341	-45.536527
22195	0	0.414688	9.344510	0.231461	0.004150	0.093445	0.002319	1.123470	1.676979	-45.536141
22196	0	0.407459	9.289599	0.181302	0.004082	0.092896	0.001822	1.131825	1.683103	-45.535079
22197	0	0.451557	9.283459	0.115424	0.004517	0.092834	0.001160	1.136387	1.681692	-45.534426
22198	0	0.456950	9.283478	0.089946	0.004575	0.092834	0.000904	1.140011	1.685490	-45.534569
22199	0	0.445491	9.265141	0.097562	0.004456	0.092651	0.000977	1.139127	1.683603	-45.537451
22200	0	0.414950	9.313965	0.066308	0.004148	0.093140	0.000669	1.144985	1.679610	-45.538539
22201	0	0.427073	9.350602	0.115306	0.004272	0.093506	0.001160	1.151062	1.679061	-45.538563
22202	0	0.439282	9.442134	0.083426	0.004391	0.094421	0.000840	1.156231	1.673841	-45.538596
22203	0	0.445486	9.527603	0.108874	0.004456	0.095276	0.001099	1.166084	1.672055	-45.535816
22204	0	0.469366	9.625282	0.235217	0.004698	0.096252	0.002359	1.172621	1.674380	-45.531301
22205	0	0.481846	9.686318	0.212624	0.004822	0.096863	0.002136	1.182388	1.675702	-45.527641
22206	0	0.481441	9.796251	0.394277	0.004814	0.097962	0.003946	1.184423	1.672799	-45.521481
22207	0	0.470017	9.881614	0.414463	0.004700	0.098816	0.004150	1.189038	1.669734	-45.519528
22208	0	0.451807	9.960951	0.382763	0.004517	0.099609	0.003833	1.192896	1.665500	-45.514382
22209	0	0.451719	10.046427	0.420127	0.004517	0.100464	0.004211	1.202239	1.662156	-45.503228
22210	0	0.470193	10.131850	0.485757	0.004701	0.101318	0.004862	1.204939	1.658256	-45.500998
22211	0	0.439196	10.198999	0.414711	0.004395	0.101990	0.004150	1.206548	1.658711	-45.500980
22212	0	0.475422	10.266128	0.359039	0.004755	0.102661	0.003593	1.207824	1.657130	-45.499005
22213	0	0.445376	10.241721	0.335283	0.004456	0.102417	0.003357	1.210334	1.656717	-45.498608
22214	0	0.432660	10.260048	0.444117	0.004330	0.102600	0.004447	1.214682	1.657762	-45.494028
22215	0	0.433261	10.272257	0.444706	0.004333	0.102722	0.004456	1.222100	1.656457	-45.496764
22216	0	0.475721	10.290545	0.419076	0.004759	0.102905	0.004193	1.222841	1.656011	-45.499327
22217	0	0.475720	10.241744	0.457140	0.004761	0.102417	0.004578	1.227703	1.657758	-45.501476
22218	0	0.469160	10.180668	0.480804	0.004692	0.101807	0.004808	1.225966	1.656069	-45.501825
22219	0	0.475862	10.144032	0.488726	0.004761	0.101440	0.004883	1.218725	1.656193	-45.501773
22220	0	0.457069	10.021887	0.403685	0.004573	0.100219	0.004037	1.216582	1.656404	-45.504022
22221	0	0.457911	9.967034	0.353999	0.004578	0.099670	0.003540	1.214493	1.652490	-45.509649
22222	0	0.457519	9.857104	0.250085	0.004580	0.098571	0.002501	1.213118	1.655238	-45.516136
22223	0	0.457636	9.765631	0.195300	0.004578	0.097656	0.001953	1.211149	1.654367	-45.522309
22224	0	0.451128	9.667977	0.146629	0.004514	0.096680	0.001464	1.206161	1.654883	-45.526394
22225	0	0.476274	9.619142	0.170265	0.004761	0.096191	0.001709	1.211558	1.650104	-45.532745
22226	0	0.488723	9.496967	0.096287	0.004886	0.094970	0.000963	1.209833	1.645759	-45.540247
22227	0	0.457448	9.417742	0.103618	0.004578	0.094177	0.001038	1.209443	1.647169	-45.544121
22228	0	0.469449	9.387202	0.200936	0.004693	0.093872	0.002010	1.208474	1.643048	-45.544983
22229	0	0.463454	9.320086	0.201562	0.004639	0.093201	0.002014	1.204558	1.645801	-45.548849
22230	0	0.444743	9.295646	0.141005	0.004447	0.092957	0.001406	1.197102	1.642896	-45.551216
22231	0	0.439253	9.283457	0.164797	0.004395	0.092834	0.001648	1.194998	1.643019	-45.555075
22232	0	0.444625	9.277359	0.110355	0.004451	0.092773	0.001098	1.185648	1.646273	-45.556286
22233	0	0.433638	9.313942	0.122800	0.004333	0.093140	0.001221	1.174580	1.640394	-45.560186
22234	0	0.428037	9.307750	0.044388	0.004277	0.093078	0.000442	1.169696	1.634089	-45.564693
22235	0	0.427286	9.350581	0.067505	0.004272	0.093506	0.000671	1.163189	1.631224	-45.567884
22236	0	0.427496	9.435922	0.171909	0.004272	0.094359	0.001716	1.156941	1.625901	-45.565081
22237	0	0.433862	9.509251	0.134515	0.004333	0.095093	0.001343	1.152015	1.617421	-45.564663
22238	0	0.446914	9.606820	0.256721	0.004465	0.096068	0.002567	1.150055	1.610361	-45.564251
22239	0	0.446309	9.698450	0.323544	0.004456	0.096985	0.003235	1.147311	1.599273	-45.565154
22240	0	0.477290	9.796048	0.378770	0.004775	0.097960	0.003785	1.142266	1.599643	-45.566715
22241	0	0.494322	9.893790	0.427533	0.004944	0.098938	0.004272	1.136850	1.598206	-45.567105
22242	0	0.488143	9.973004	0.440980	0.004881	0.099730	0.004400	1.123807	1.595472	-45.569958
22243	0	0.500461	10.040251	0.421934	0.005005	0.100403	0.004211	1.112652	1.593629	-45.569957
22244	0	0.500547	10.125611	0.404809	0.005004	0.101256	0.004044	1.105380	1.589714	-45.568009
22245	0	0.501212	10.143986	0.318075	0.005005	0.101440	0.003174	1.095502	1.579431	-45.574178
22246	0	0.483585	10.192648	0.319802	0.004836	0.101927	0.003187	1.081227	1.577558	-45.576595
22247	0	0.458018	10.235576	0.354251	0.004578	0.102356	0.003540	1.076354	1.572603	-45.577142
22248	0	0.488388	10.284334	0.379217	0.004888	0.102843	0.003789	1.070729	1.574692	-45.582532
22249	0	0.488474	10.272202	0.451778	0.004883	0.102722	0.004517	1.067344	1.570572	-45.589700
22250	0	0.463989	10.278229	0.513039	0.004642	0.102782	0.005129	1.063454	1.571392	-45.588529
22251	0	0.458105	10.211119	0.531915	0.004578	0.102112	0.005310	1.051100	1.565616	-45.591264
22252	0	0.470382	10.180446	0.472526	0.004706	0.101805	0.004717	1.039483	1.566520	-45.592635
22253	0	0.463591	10.089076	0.464913	0.004639	0.100891	0.004639	1.025437	1.567728	-45.594786
22254	0	0.463745	10.058439	0.460611	0.004633	0.100585	0.004598	1.013630	1.560710	-45.597239
22255	0	0.421071	9.930375	0.397934	0.004211	0.099304	0.003967	0.997673	1.559658	-45.606329
22256	0	0.481703	9.863169	0.271952	0.004820	0.098632	0.002708	0.982592	1.560911	-45.609912
22257	0	0.475754	9.777836	0.226320	0.004761	0.097778	0.002258	0.974659	1.562577	-45.613381
22258	0	0.451262	9.692357	0.166495	0.004510	0.096924	0.001657	0.963676	1.557267	-45.619052
22259	0	0.475869	9.582510	0.172029	0.004761	0.095825	0.001709	0.948032	1.557604	-45.625397
22260	0	0.506348	9.533569	0.252999	0.005061	0.095336	0.002524	0.939124	1.552768	-45.633918
22261	0	0.451489	9.478760	0.207895	0.004517	0.094788	0.002075	0.932423	1.552755	-45.638014
22262	0	0.457793	9.405385	0.275931	0.004574	0.094054	0.002753	0.922945	1.545756	-45.645514
22263	0	0.488485	9.344448	0.275468	0.004883	0.093445	0.002747	0.910896	1.541260	-45.653876
22264	0	0.488665	9.362685	0.215677	0.004887	0.093627	0.002151	0.902267	1.539172	-45.658010
22265	0	0.476298	9.332246	0.171902	0.004761	0.093323	0.001709	0.887795	1.534342	-45.661457
22266	0	0.482565	9.326060	0.204074	0.004826	0.093261	0.002033	0.876396	1.532214	-45.661474
22267	0	0.451711	9.313947	0.159571	0.004517	0.093140	0.001587	0.863567	1.529465	-45.671048
22268	0	0.427321	9.368794	0.051207	0.004272	0.093688	0.000505	0.853400	1.526393	-45.673564
22269	0	0.433712	9.381080	0.098315	0.004333	0.093811	0.000977	0.843273	1.519863	-45.674207
22270	0	0.452826	9.503055	0.153784	0.004523	0.095031	0.001538	0.841604	1.511841	-45.667773
22271	0	0.433469	9.558095	0.232135	0.004333	0.095581	0.002319	0.837141	1.508402	-45.668758
22272	0	0.464581	9.637311	0.330539	0.004641	0.096374	0.003300	0.828295	1.500218	-45.669348
22273	0	0.445900	9.704550	0.354657	0.004456	0.097046	0.003540	0.818474	1.494214	-45.666361
22274	0	0.470779	9.789808	0.447534	0.004706	0.097898	0.004468	0.807646	1.490550	-45.660564
22275	0	0.482591	9.869337	0.476639	0.004822	0.098694	0.004761	0.798898	1.483778	-45.657070
22276	0	0.501373	9.960703	0.496186	0.005013	0.099607	0.004954	0.788099	1.480513	-45.655191
22277	0	0.500816	10.028007	0.440653	0.005005	0.100281	0.004395	0.772292	1.474923	-45.658776
22278	0	0.470399	10.082788	0.424381	0.004705	0.100828	0.004235	0.760433	1.474660	-45.658047
22279	0	0.457714	10.113493	0.403693	0.004578	0.101135	0.004028	0.748401	1.473254	-45.651715
22280	0	0.488430	10.156121	0.368401	0.004881	0.101562	0.003679	0.740840	1.467500	-45.649122
22281	0	0.500071	10.198986	0.409156	0.005005	0.101990	0.004089	0.736203	1.470306	-45.648594
22282	0	0.493519	10.198955	0.470788	0.004935	0.101990	0.004704	0.729086	1.468492	-45.645349
22283	0	0.494193	10.211159	0.501147	0.004944	0.102112	0.005005	0.719476	1.468759	-45.643764
22284	0	0.488124	10.186651	0.465243	0.004878	0.101867	0.004651	0.715757	1.463354	-45.645355
22285	0	0.463515	10.137933	0.537544	0.004639	0.101379	0.005371	0.708735	1.465641	-45.649355
22286	0	0.469463	10.082878	0.574887	0.004692	0.100829	0.005745	0.702073	1.461013	-45.653090
22287	0	0.469102	10.040302	0.427768	0.004700	0.100403	0.004272	0.693899	1.469110	-45.652799
22288	0	0.467681	9.960945	0.471231	0.004682	0.099609	0.004709	0.688194	1.472870	-45.655925
22289	0	0.451491	9.881579	0.305825	0.004517	0.098816	0.003052	0.678517	1.473011	-45.660926
22290	0	0.462838	9.820486	0.300501	0.004635	0.098205	0.003003	0.674302	1.478767	-45.672860
22291	0	0.451368	9.741225	0.274650	0.004517	0.097412	0.002747	0.672124	1.480375	-45.668519
22292	0	0.463026	9.674081	0.140279	0.004632	0.096741	0.001403	0.670079	1.480496	-45.672688
22293	0	0.457044	9.564257	0.261960	0.004578	0.095642	0.002625	0.673792	1.487294	-45.673709
22294	0	0.492488	9.509301	0.236824	0.004929	0.095093	0.002370	0.673533	1.489954	-45.671570
22295	0	0.464240	9.472633	0.250440	0.004639	0.094727	0.002502	0.668990	1.483635	-45.673023
22296	0	0.476454	9.423748	0.250495	0.004767	0.094237	0.002505	0.667244	1.485323	-45.673273
22297	0	0.469692	9.399427	0.244161	0.004700	0.093994	0.002441	0.664849	1.486913	-45.674519
22298	0	0.511735	9.362809	0.232163	0.005121	0.093628	0.002319	0.659920	1.489844	-45.677700
22299	0	0.506488	9.356690	0.195555	0.005066	0.093567	0.001953	0.654764	1.489314	-45.674606
22300	0	0.469827	9.350487	0.183287	0.004697	0.093505	0.001835	0.655106	1.485727	-45.675774
22301	0	0.463551	9.405534	0.207468	0.004639	0.094055	0.002075	0.653627	1.487761	-45.674985
22302	0	0.426098	9.429959	0.145954	0.004266	0.094299	0.001463	0.655546	1.491852	-45.667336
22303	0	0.445702	9.490968	0.194913	0.004456	0.094910	0.001953	0.658223	1.488319	-45.663105
22304	0	0.445667	9.558031	0.273196	0.004457	0.095580	0.002738	0.663320	1.487515	-45.657717
22305	0	0.445090	9.625289	0.286078	0.004456	0.096252	0.002869	0.670660	1.491308	-45.657774
22306	0	0.462877	9.704722	0.369774	0.004629	0.097047	0.003707	0.679430	1.490007	-45.656371
22307	0	0.457880	9.796166	0.414362	0.004578	0.097961	0.004150	0.685213	1.486913	-45.651193
22308	0	0.475850	9.857216	0.510909	0.004763	0.098572	0.005113	0.687208	1.489990	-45.647679
22309	0	0.482359	9.936544	0.512135	0.004822	0.099365	0.005127	0.691459	1.486123	-45.641514
22310	0	0.452053	9.997572	0.444000	0.004519	0.099976	0.004444	0.693987	1.483182	-45.635040
22311	0	0.463329	10.064715	0.384714	0.004639	0.100647	0.003845	0.689636	1.487597	-45.631119
22312	0	0.474163	10.119692	0.365829	0.004749	0.101196	0.003666	0.696213	1.494601	-45.633268
22313	0	0.488209	10.144064	0.371843	0.004883	0.101440	0.003723	0.699385	1.493730	-45.631279
22314	0	0.494348	10.180690	0.364219	0.004942	0.101807	0.003652	0.707846	1.490319	-45.629237
22315	0	0.506299	10.174599	0.432785	0.005066	0.101746	0.004333	0.712083	1.491995	-45.629153
22316	0	0.505739	10.186824	0.437209	0.005059	0.101868	0.004383	0.722322	1.492465	-45.629523
22317	0	0.493867	10.174664	0.492768	0.004944	0.101746	0.004944	0.738398	1.496726	-45.627782
22318	0	0.499309	10.125995	0.526504	0.004994	0.101259	0.005278	0.750473	1.496648	-45.626651
22319	0	0.512389	10.101384	0.523938	0.005127	0.101013	0.005249	0.759195	1.498461	-45.625990
22320	0	0.499543	10.064845	0.461017	0.004998	0.100648	0.004619	0.766689	1.500094	-45.627932
22321	0	0.499961	9.967078	0.469737	0.005005	0.099670	0.004700	0.767124	1.504523	-45.623830
22322	0	0.462015	9.875545	0.310060	0.004627	0.098755	0.003108	0.773619	1.511104	-45.628106
22323	0	0.457400	9.826693	0.249624	0.004578	0.098267	0.002502	0.778689	1.513689	-45.628395
22324	0	0.456589	9.753449	0.205716	0.004570	0.097534	0.002063	0.783109	1.516865	-45.623723
22325	0	0.420749	9.674124	0.230472	0.004211	0.096741	0.002319	0.798307	1.519868	-45.625383
22326	0	0.419600	9.619182	0.210145	0.004203	0.096191	0.002107	0.802484	1.526361	-45.630065
22327	0	0.432865	9.533746	0.267388	0.004333	0.095337	0.002686	0.814482	1.530583	-45.634293
22328	0	0.450831	9.484988	0.270871	0.004506	0.094850	0.002723	0.829243	1.526321	-45.630330
22329	0	0.414700	9.423883	0.316206	0.004150	0.094238	0.003174	0.841478	1.528890	-45.631656
22330	0	0.462956	9.405647	0.314199	0.004631	0.094056	0.003150	0.849170	1.529182	-45.637283
22331	0	0.487761	9.381150	0.261740	0.004883	0.093811	0.002625	0.855764	1.533949	-45.641951
22332	0	0.456061	9.362828	0.205712	0.004566	0.093628	0.002061	0.858311	1.539165	-45.644899
22333	0	0.463693	9.375017	0.188804	0.004639	0.093750	0.001892	0.861141	1.539684	-45.645763
22334	0	0.451130	9.356703	0.071560	0.004513	0.093567	0.000724	0.869152	1.539815	-45.647308
22335	0	0.439240	9.423852	0.102454	0.004395	0.094238	0.001038	0.882922	1.540766	-45.645342
22336	0	0.487413	9.472693	0.148857	0.004878	0.094727	0.001499	0.893662	1.543855	-45.642396
22337	0	0.457659	9.533718	0.138913	0.004578	0.095337	0.001404	0.909211	1.543486	-45.637529
22338	0	0.457042	9.588695	0.306618	0.004575	0.095886	0.003082	0.926388	1.547133	-45.635243
22339	0	0.470090	9.668012	0.340420	0.004700	0.096680	0.003418	0.940610	1.544164	-45.633156
22340	0	0.463570	9.716955	0.380664	0.004641	0.097169	0.003817	0.950223	1.548351	-45.625827
22341	0	0.457874	9.826700	0.371117	0.004578	0.098267	0.003723	0.962021	1.545479	-45.620502
22342	0	0.451787	9.887718	0.399859	0.004519	0.098877	0.004004	0.965675	1.544725	-45.622167
22343	0	0.432775	9.960999	0.395822	0.004333	0.099609	0.003967	0.973932	1.549760	-45.616789
22344	0	0.401085	9.991613	0.412105	0.004016	0.099916	0.004131	0.983727	1.554164	-45.619213
22345	0	0.433062	10.070846	0.334707	0.004333	0.100708	0.003357	0.992921	1.555969	-45.619866
22346	0	0.468636	10.131894	0.363455	0.004693	0.101318	0.003642	0.999255	1.561991	-45.612963
22347	0	0.475652	10.186824	0.303963	0.004761	0.101868	0.003052	1.010780	1.565226	-45.612371
22348	0	0.457123	10.180805	0.411203	0.004569	0.101808	0.004126	1.023976	1.561375	-45.615372
22349	0	0.463559	10.192949	0.437971	0.004639	0.101929	0.004395	1.038646	1.563552	-45.621685
22350	0	0.493734	10.193007	0.392593	0.004937	0.101930	0.003937	1.048720	1.561984	-45.622574
22351	0	0.494655	10.186810	0.468766	0.004944	0.101868	0.004700	1.060148	1.557660	-45.623314
22352	0	0.506655	10.125787	0.497310	0.005071	0.101257	0.004980	1.065968	1.561162	-45.628373
22353	0	0.518403	10.095268	0.432585	0.005188	0.100952	0.004333	1.072484	1.564320	-45.629827
22354	0	0.474977	10.015909	0.394480	0.004752	0.100159	0.003952	1.078598	1.565714	-45.630379
22355	0	0.463469	9.954884	0.353104	0.004639	0.099548	0.003540	1.086810	1.568898	-45.634321
22356	0	0.468831	9.893828	0.266168	0.004691	0.098938	0.002667	1.091362	1.570730	-45.640907
22357	0	0.469576	9.826697	0.255641	0.004700	0.098267	0.002563	1.097456	1.573900	-45.642852
22358	0	0.450328	9.710732	0.217576	0.004508	0.097107	0.002183	1.103858	1.578033	-45.646355
22359	0	0.481740	9.680217	0.188198	0.004822	0.096802	0.001892	1.113617	1.581732	-45.644093
22360	0	0.444174	9.588656	0.186455	0.004446	0.095886	0.001871	1.119333	1.585382	-45.647116
22361	0	0.445124	9.576453	0.255717	0.004456	0.095764	0.002563	1.124682	1.589117	-45.644368
22362	0	0.425957	9.478793	0.284913	0.004263	0.094788	0.002855	1.130090	1.591819	-45.647733
22363	0	0.470350	9.460457	0.230850	0.004700	0.094604	0.002319	1.141064	1.585801	-45.650030
22364	0	0.445875	9.436059	0.229440	0.004462	0.094360	0.002297	1.142561	1.588619	-45.649530
22365	0	0.439532	9.387208	0.170628	0.004395	0.093872	0.001709	1.143709	1.586203	-45.649475
22366	0	0.457728	9.393222	0.109259	0.004579	0.093932	0.001093	1.142068	1.586269	-45.655638
22367	0	0.457050	9.399456	0.127622	0.004578	0.093994	0.001282	1.146663	1.593501	-45.655300
22368	0	0.511018	9.405530	0.046762	0.005112	0.094055	0.000477	1.155729	1.593836	-45.653262
22369	0	0.457770	9.442146	0.127611	0.004578	0.094421	0.001282	1.160455	1.592283	-45.652639
22370	0	0.439446	9.503186	0.119996	0.004395	0.095032	0.001209	1.169528	1.590916	-45.649175
22371	0	0.445596	9.521505	0.194216	0.004456	0.095215	0.001953	1.180555	1.589000	-45.642285
22372	0	0.445674	9.606946	0.167610	0.004456	0.096069	0.001686	1.190386	1.586150	-45.638725
22373	0	0.469664	9.668002	0.298464	0.004700	0.096680	0.002991	1.195388	1.588304	-45.630212
22374	0	0.517998	9.753441	0.285077	0.005181	0.097534	0.002856	1.199747	1.588506	-45.631179
22375	0	0.512557	9.826679	0.347583	0.005127	0.098267	0.003479	1.201309	1.588756	-45.626779
22376	0	0.469877	9.912102	0.340948	0.004696	0.099121	0.003411	1.201183	1.583986	-45.618323
22377	0	0.457959	9.960939	0.341486	0.004578	0.099609	0.003418	1.202601	1.580355	-45.615276
22378	0	0.452160	10.034086	0.304269	0.004520	0.100341	0.003045	1.203234	1.577652	-45.613566
22379	0	0.445147	10.058631	0.341243	0.004456	0.100586	0.003418	1.207441	1.580972	-45.611756
22380	0	0.468932	10.107440	0.315931	0.004691	0.101074	0.003162	1.208807	1.581676	-45.609593
22381	0	0.451711	10.144041	0.408922	0.004517	0.101440	0.004089	1.206830	1.579792	-45.609937
22382	0	0.475781	10.162286	0.359621	0.004761	0.101623	0.003600	1.209136	1.581799	-45.612095
22383	0	0.469896	10.162356	0.396754	0.004700	0.101624	0.003967	1.206618	1.581286	-45.604960
22384	0	0.445639	10.186759	0.439365	0.004454	0.101868	0.004395	1.205402	1.576919	-45.600874
22385	0	0.469709	10.156276	0.488003	0.004700	0.101562	0.004883	1.206471	1.578836	-45.604008
22386	0	0.475644	10.113522	0.420487	0.004755	0.101135	0.004206	1.205085	1.575857	-45.593172
22387	0	0.469988	10.083003	0.457862	0.004700	0.100830	0.004578	1.201750	1.574429	-45.592234
22388	0	0.494442	10.015747	0.409628	0.004944	0.100158	0.004090	1.192705	1.572554	-45.594565
22389	0	0.494451	9.948709	0.372809	0.004944	0.099487	0.003723	1.184803	1.570617	-45.594668
22390	0	0.476289	9.875370	0.233599	0.004762	0.098754	0.002329	1.174258	1.567919	-45.589376
22391	0	0.445649	9.814450	0.268526	0.004456	0.098145	0.002686	1.172414	1.565565	-45.592275
22392	0	0.445479	9.735007	0.281102	0.004457	0.097350	0.002807	1.165091	1.566332	-45.594488
22393	0	0.451702	9.649655	0.238091	0.004517	0.096497	0.002380	1.162181	1.564519	-45.592658
22394	0	0.500206	9.625156	0.226249	0.005005	0.096251	0.002259	1.156098	1.566583	-45.593257
22395	0	0.482034	9.539795	0.207844	0.004822	0.095398	0.002075	1.149900	1.566999	-45.586415
22396	0	0.457242	9.503091	0.262799	0.004574	0.095031	0.002630	1.150387	1.567404	-45.585155
22397	0	0.439215	9.454352	0.250436	0.004395	0.094543	0.002502	1.145907	1.569019	-45.589583
22398	0	0.432673	9.454326	0.257548	0.004328	0.094543	0.002566	1.132577	1.569006	-45.586948
22399	0	0.421366	9.436017	0.238349	0.004211	0.094360	0.002380	1.126541	1.565014	-45.582597
22400	0	0.452221	9.435919	0.166036	0.004520	0.094359	0.001654	1.116251	1.561522	-45.586319
22401	0	0.433417	9.442124	0.153284	0.004333	0.094421	0.001526	1.105451	1.559429	-45.575645
22402	0	0.427306	9.429832	0.178647	0.004273	0.094298	0.001783	1.099547	1.558561	-45.578965
22403	0	0.439072	9.472672	0.183212	0.004395	0.094727	0.001831	1.096188	1.561872	-45.582523
22404	0	0.475143	9.539791	0.135034	0.004752	0.095398	0.001345	1.087150	1.561475	-45.576747
22405	0	0.432882	9.594735	0.171609	0.004333	0.095947	0.001709	1.076556	1.565769	-45.577352
22406	0	0.457358	9.643428	0.251782	0.004568	0.096435	0.002516	1.071953	1.557998	-45.577084
22407	0	0.476089	9.710691	0.335746	0.004761	0.097107	0.003357	1.069166	1.556611	-45.576452
22408	0	0.457881	9.771621	0.372597	0.004578	0.097716	0.003724	1.064817	1.554043	-45.578405
22409	0	0.500945	9.832726	0.433680	0.005005	0.098328	0.004333	1.058695	1.547497	-45.572063
22410	0	0.495215	9.911980	0.379903	0.004952	0.099120	0.003790	1.045932	1.546615	-45.571222
22411	0	0.500750	9.991372	0.459291	0.005005	0.099915	0.004578	1.026284	1.542572	-45.577055
22412	0	0.495176	10.027832	0.352026	0.004949	0.100279	0.003510	1.011819	1.537808	-45.579155
22413	0	0.433724	10.034126	0.409863	0.004333	0.100342	0.004089	0.998893	1.532250	-45.574999
22414	0	0.476668	10.082807	0.307449	0.004767	0.100828	0.003070	0.991444	1.531880	-45.574203
22415	0	0.476170	10.095211	0.384498	0.004761	0.100952	0.003845	0.989514	1.529632	-45.578209
22416	0	0.446019	10.119492	0.415569	0.004457	0.101195	0.004149	0.980240	1.524345	-45.581348
22417	0	0.457990	10.131815	0.445793	0.004578	0.101318	0.004456	0.975403	1.520733	-45.584234
22418	0	0.476320	10.113401	0.483293	0.004765	0.101134	0.004826	0.964847	1.521166	-45.586431
22419	0	0.464055	10.101257	0.495471	0.004639	0.101013	0.004944	0.950337	1.518034	-45.591996
22420	0	0.470343	10.046165	0.484841	0.004703	0.100462	0.004843	0.941599	1.515956	-45.592510
22421	0	0.463939	10.021925	0.464828	0.004639	0.100220	0.004639	0.928373	1.514131	-45.593563
22422	0	0.439575	9.942495	0.368985	0.004395	0.099425	0.003680	0.915135	1.512787	-45.600096
22423	0	0.475930	9.881575	0.281581	0.004761	0.098816	0.002808	0.903310	1.513290	-45.599144
22424	0	0.493895	9.820428	0.301955	0.004940	0.098205	0.003007	0.886315	1.513412	-45.602920
22425	0	0.469727	9.753407	0.232905	0.004700	0.097534	0.002319	0.872697	1.515092	-45.608141
22426	0	0.500285	9.680051	0.246464	0.004999	0.096801	0.002460	0.865449	1.509546	-45.608950
22427	0	0.488368	9.655757	0.195316	0.004883	0.096558	0.001953	0.863155	1.507287	-45.612872
22428	0	0.439963	9.582384	0.305844	0.004395	0.095824	0.003052	0.852883	1.501190	-45.611653
22429	0	0.457745	9.533684	0.244472	0.004578	0.095337	0.002441	0.846705	1.500243	-45.616498
22430	0	0.482018	9.503074	0.251118	0.004821	0.095031	0.002508	0.840847	1.499847	-45.620927
22431	0	0.445147	9.466555	0.287442	0.004456	0.094666	0.002869	0.831714	1.503681	-45.625698
22432	0	0.494052	9.484811	0.258423	0.004935	0.094849	0.002575	0.818256	1.496181	-45.633344
22433	0	0.470440	9.454304	0.232690	0.004700	0.094543	0.002319	0.806749	1.489329	-45.627878
22434	0	0.440202	9.423721	0.197562	0.004403	0.094237	0.001967	0.794559	1.489481	-45.627590
22435	0	0.439349	9.478757	0.159148	0.004395	0.094788	0.001587	0.786793	1.489545	-45.624963
22436	0	0.426847	9.490868	0.184405	0.004270	0.094909	0.001840	0.779265	1.489729	-45.625884
22437	0	0.432849	9.545912	0.165317	0.004333	0.095459	0.001648	0.770878	1.494530	-45.627724
22438	0	0.456471	9.594705	0.252455	0.004567	0.095947	0.002512	0.753726	1.496300	-45.629850
22439	0	0.433610	9.625219	0.299508	0.004333	0.096252	0.002991	0.746282	1.492072	-45.625822
22440	0	0.427605	9.692295	0.312078	0.004277	0.096923	0.003121	0.744745	1.492330	-45.623600
22441	0	0.476164	9.753419	0.384390	0.004761	0.097534	0.003845	0.744112	1.490194	-45.627900
22442	0	0.482409	9.844855	0.378478	0.004823	0.098449	0.003781	0.737931	1.487568	-45.630913
22443	0	0.488361	9.863246	0.440163	0.004883	0.098633	0.004395	0.727458	1.485544	-45.633147
22444	0	0.501061	9.942483	0.349921	0.005006	0.099425	0.003492	0.717454	1.479011	-45.642563
22445	0	0.506493	10.009756	0.360505	0.005066	0.100098	0.003601	0.710696	1.479063	-45.641094
22446	0	0.506286	10.040189	0.415787	0.005063	0.100402	0.004158	0.708689	1.478276	-45.643873
22447	0	0.506523	10.082997	0.427583	0.005066	0.100830	0.004272	0.702600	1.477979	-45.641430
22448	0	0.488336	10.088980	0.367529	0.004881	0.100890	0.003669	0.693059	1.474147	-45.646363
22449	0	0.487920	10.107445	0.384375	0.004883	0.101074	0.003845	0.692571	1.477200	-45.650854
22450	0	0.518136	10.107422	0.445060	0.005180	0.101074	0.004452	0.691691	1.475087	-45.654404
22451	0	0.482474	10.101307	0.439386	0.004822	0.101013	0.004395	0.690254	1.470730	-45.656409
22452	0	0.476367	10.070728	0.445153	0.004766	0.100707	0.004454	0.690499	1.472922	-45.661234
22453	0	0.506499	10.046408	0.463498	0.005066	0.100464	0.004639	0.692467	1.472975	-45.663045
22454	0	0.481464	10.022002	0.493543	0.004820	0.100220	0.004936	0.691106	1.477968	-45.660592
22455	0	0.438931	9.979273	0.518757	0.004395	0.099792	0.005188	0.689469	1.483133	-45.665816
22456	0	0.456186	9.881581	0.409582	0.004566	0.098816	0.004088	0.678645	1.487153	-45.668594
22457	0	0.451390	9.857177	0.372653	0.004517	0.098572	0.003723	0.672560	1.489310	-45.676263
22458	0	0.481594	9.783935	0.287487	0.004816	0.097839	0.002874	0.669629	1.488370	-45.676582
22459	0	0.463733	9.716809	0.305007	0.004639	0.097168	0.003052	0.669368	1.488902	-45.678958
22460	0	0.469230	9.649685	0.267993	0.004697	0.096497	0.002682	0.669360	1.493223	-45.687530
22461	0	0.482202	9.625245	0.268474	0.004822	0.096252	0.002686	0.668133	1.491863	-45.692932
22462	0	0.470119	9.539703	0.329100	0.004700	0.095397	0.003294	0.669443	1.489038	-45.691799
22463	0	0.451757	9.539806	0.323016	0.004517	0.095398	0.003235	0.672905	1.486855	-45.695699
22464	0	0.469536	9.448272	0.249171	0.004701	0.094482	0.002493	0.672123	1.492208	-45.696425
22465	0	0.481987	9.448262	0.310987	0.004822	0.094482	0.003113	0.673477	1.493500	-45.700402
22466	0	0.481565	9.448254	0.237172	0.004817	0.094482	0.002374	0.673690	1.494056	-45.704914
22467	0	0.500140	9.466575	0.231761	0.005005	0.094666	0.002319	0.673558	1.497183	-45.706193
22468	0	0.475064	9.448261	0.200740	0.004753	0.094482	0.002010	0.674956	1.499061	-45.707898
22469	0	0.481679	9.460496	0.237195	0.004822	0.094604	0.002380	0.682916	1.504027	-45.705992
22470	0	0.468258	9.509418	0.284744	0.004689	0.095094	0.002851	0.685705	1.510978	-45.713601
22471	0	0.451457	9.527624	0.261481	0.004517	0.095276	0.002625	0.695224	1.512353	-45.718536
22472	0	0.451250	9.600846	0.302556	0.004512	0.096008	0.003032	0.700317	1.510506	-45.714661
22473	0	0.463878	9.667986	0.316851	0.004639	0.096680	0.003174	0.704422	1.509346	-45.716683
22474	0	0.457255	9.710732	0.389117	0.004578	0.097107	0.003895	0.706495	1.514337	-45.714597
22475	0	0.475932	9.777859	0.390131	0.004761	0.097778	0.003906	0.710018	1.514981	-45.709787
22476	0	0.475315	9.832799	0.419692	0.004757	0.098328	0.004201	0.712451	1.518366	-45.707372
22477	0	0.475843	9.899942	0.499926	0.004761	0.098999	0.005005	0.716650	1.519973	-45.703375
22478	0	0.469399	9.948757	0.462239	0.004695	0.099487	0.004627	0.719998	1.520118	-45.703476
22479	0	0.481597	9.997604	0.408520	0.004822	0.099976	0.004089	0.722607	1.525850	-45.707905
22480	0	0.511263	10.052525	0.383009	0.005115	0.100525	0.003837	0.727768	1.527037	-45.704020
22481	0	0.499993	10.089175	0.377372	0.005005	0.100891	0.003784	0.737337	1.531634	-45.697294
22482	0	0.511136	10.107570	0.338812	0.005116	0.101075	0.003396	0.743987	1.536383	-45.690879
22483	0	0.512440	10.107456	0.445077	0.005127	0.101074	0.004456	0.747171	1.538307	-45.693430
22484	0	0.499624	10.156297	0.413191	0.004999	0.101562	0.004140	0.753970	1.540672	-45.697050
22485	0	0.506616	10.113573	0.499499	0.005066	0.101135	0.005005	0.762877	1.539488	-45.693638
22486	0	0.481900	10.070826	0.449398	0.004822	0.100708	0.004497	0.763472	1.541632	-45.687088
22487	0	0.488074	10.040341	0.438355	0.004883	0.100403	0.004395	0.773724	1.543062	-45.687723
22488	0	0.499810	10.015999	0.412153	0.005000	0.100160	0.004128	0.778283	1.544457	-45.688043
22489	0	0.481506	9.942680	0.426779	0.004822	0.099426	0.004272	0.781356	1.551225	-45.686283
22490	0	0.486270	9.893846	0.389190	0.004869	0.098938	0.003897	0.784664	1.557020	-45.687275
22491	0	0.469507	9.814504	0.304242	0.004700	0.098145	0.003052	0.793326	1.561450	-45.689309
22492	0	0.449863	9.759570	0.260197	0.004507	0.097595	0.002605	0.795139	1.570347	-45.687238
22493	0	0.432944	9.716837	0.273877	0.004333	0.097168	0.002747	0.801992	1.574122	-45.681507
22494	0	0.419835	9.643606	0.241247	0.004203	0.096436	0.002425	0.814751	1.578438	-45.674995
22495	0	0.451375	9.600876	0.236740	0.004517	0.096008	0.002380	0.827932	1.580821	-45.673517
22496	0	0.480940	9.564257	0.252930	0.004815	0.095642	0.002537	0.834635	1.586644	-45.675242
22497	0	0.469548	9.521517	0.200877	0.004700	0.095215	0.002014	0.838884	1.590699	-45.675499
22498	0	0.480762	9.497108	0.254854	0.004813	0.094971	0.002552	0.840919	1.596439	-45.681494
22499	0	0.481885	9.484905	0.298210	0.004822	0.094849	0.002991	0.848990	1.598960	-45.676111
22500	0	0.456460	9.460507	0.271904	0.004571	0.094604	0.002728	0.857970	1.605637	-45.662203
22501	0	0.427034	9.460479	0.206608	0.004272	0.094604	0.002075	0.866723	1.607189	-45.657004
22502	0	0.493430	9.484901	0.112949	0.004939	0.094849	0.001141	0.877873	1.611926	-45.657652
22503	0	0.475960	9.490985	0.200814	0.004761	0.094910	0.002014	0.882800	1.612309	-45.648195
22504	0	0.487857	9.527612	0.131801	0.004880	0.095276	0.001330	0.895450	1.612878	-45.646456
22505	0	0.494059	9.582547	0.133499	0.004944	0.095825	0.001343	0.902524	1.615736	-45.642688
22506	0	0.444993	9.637485	0.222531	0.004449	0.096375	0.002242	0.920214	1.613475	-45.638489
22507	0	0.457618	9.698512	0.267884	0.004578	0.096985	0.002686	0.925909	1.614187	-45.635535
22508	0	0.451372	9.753445	0.345597	0.004513	0.097534	0.003465	0.933840	1.612044	-45.627726
22509	0	0.457802	9.796177	0.346890	0.004578	0.097961	0.003479	0.943404	1.610590	-45.626076
22510	0	0.463680	9.851126	0.411907	0.004639	0.098511	0.004129	0.953155	1.611763	-45.619555
22511	0	0.524826	9.918262	0.395594	0.005249	0.099182	0.003967	0.963965	1.611629	-45.612686
22512	0	0.451122	9.979297	0.356794	0.004515	0.099792	0.003577	0.972371	1.614632	-45.606784
22513	0	0.451383	9.967071	0.390181	0.004517	0.099670	0.003906	0.975114	1.616774	-45.595180
22514	0	0.451095	10.046423	0.413205	0.004511	0.100464	0.004141	0.982881	1.615732	-45.592020
22515	0	0.432822	10.083069	0.371263	0.004333	0.100830	0.003723	0.992601	1.620780	-45.590659
22516	0	0.492924	10.077034	0.283989	0.004932	0.100770	0.002847	0.998070	1.623396	-45.584855
22517	0	0.475896	10.083062	0.389453	0.004761	0.100830	0.003906	1.009130	1.624493	-45.582759
22518	0	0.512555	10.089241	0.362529	0.005123	0.100892	0.003638	1.021604	1.620847	-45.583548
22519	0	0.475775	10.083073	0.444394	0.004761	0.100830	0.004456	1.032518	1.623305	-45.580841
22520	0	0.481560	10.052617	0.436299	0.004815	0.100526	0.004371	1.039000	1.621817	-45.580368
22521	0	0.457153	10.034250	0.548550	0.004578	0.100342	0.005493	1.045398	1.627824	-45.572579
22522	0	0.449993	9.961085	0.412639	0.004504	0.099610	0.004134	1.051992	1.631765	-45.567946
22523	0	0.481502	9.912156	0.329167	0.004822	0.099121	0.003296	1.054540	1.638627	-45.563265
22524	0	0.498669	9.863323	0.303618	0.004991	0.098633	0.003043	1.060279	1.642160	-45.556711
22525	0	0.475746	9.783968	0.280190	0.004761	0.097839	0.002808	1.064650	1.645057	-45.554420
22526	0	0.468928	9.759569	0.241716	0.004693	0.097595	0.002429	1.076208	1.648489	-45.545450
22527	0	0.438756	9.710749	0.243166	0.004395	0.097107	0.002441	1.085393	1.655752	-45.541156
22528	0	0.437847	9.655776	0.168541	0.004380	0.096558	0.001689	1.087349	1.656847	-45.541923
22529	0	0.402365	9.619179	0.255635	0.004028	0.096191	0.002563	1.093562	1.661475	-45.538341
22530	0	0.426331	9.576441	0.253913	0.004263	0.095764	0.002549	1.103292	1.660078	-45.536732
22531	0	0.457070	9.570362	0.225137	0.004578	0.095703	0.002258	1.109256	1.667423	-45.531633
22532	0	0.437730	9.503307	0.260132	0.004380	0.095033	0.002610	1.117662	1.670010	-45.527288
22533	0	0.470231	9.503176	0.249688	0.004700	0.095032	0.002502	1.122031	1.665932	-45.523018
22534	0	0.457953	9.503099	0.261058	0.004582	0.095031	0.002613	1.122711	1.668456	-45.520691
22535	0	0.427287	9.521483	0.176981	0.004272	0.095215	0.001770	1.120670	1.667012	-45.517934
22536	0	0.427037	9.509198	0.139834	0.004272	0.095092	0.001403	1.123901	1.668545	-45.518397
22537	0	0.475934	9.558115	0.115761	0.004761	0.095581	0.001160	1.124124	1.669232	-45.518653
22538	0	0.493618	9.558133	0.133583	0.004941	0.095581	0.001338	1.124469	1.674034	-45.516127
22539	0	0.482075	9.637463	0.146057	0.004822	0.096375	0.001465	1.127335	1.674275	-45.517006
22540	0	0.494023	9.649675	0.205941	0.004941	0.096497	0.002066	1.132493	1.674214	-45.512130
22541	0	0.445685	9.722917	0.255502	0.004456	0.097229	0.002563	1.140274	1.671781	-45.509619
22542	0	0.445966	9.759541	0.382055	0.004457	0.097595	0.003828	1.146782	1.668280	-45.505092
22543	0	0.457622	9.820587	0.377809	0.004578	0.098206	0.003784	1.151624	1.669022	-45.502098
22544	0	0.463954	9.899880	0.383292	0.004635	0.098999	0.003833	1.149222	1.662749	-45.497079
22545	0	0.469647	9.942634	0.384728	0.004700	0.099426	0.003845	1.144611	1.665644	-45.496919
22546	0	0.493380	9.948731	0.299980	0.004937	0.099487	0.002995	1.136299	1.668648	-45.495016
22547	0	0.445584	9.991454	0.311279	0.004456	0.099915	0.003113	1.134152	1.667509	-45.498768
22548	0	0.482613	10.034051	0.335960	0.004822	0.100341	0.003356	1.127735	1.661674	-45.496300
22549	0	0.445692	10.021959	0.311517	0.004456	0.100220	0.003113	1.122824	1.659277	-45.498910
22550	0	0.439847	10.046282	0.342180	0.004396	0.100463	0.003422	1.120588	1.656129	-45.499758
22551	0	0.463357	10.064741	0.359535	0.004639	0.100647	0.003601	1.124896	1.661135	-45.499697
22552	0	0.456773	10.046378	0.389554	0.004567	0.100464	0.003894	1.120716	1.659661	-45.500535
22553	0	0.469797	10.058590	0.476325	0.004700	0.100586	0.004761	1.115557	1.660845	-45.499966
22554	0	0.500001	10.009683	0.427558	0.005001	0.100097	0.004277	1.115104	1.661242	-45.496461
22555	0	0.482426	9.966997	0.415814	0.004822	0.099670	0.004150	1.103871	1.657602	-45.495828
22556	0	0.427766	9.911991	0.270860	0.004277	0.099120	0.002701	1.092592	1.656244	-45.497545
22557	0	0.427665	9.875460	0.256754	0.004272	0.098755	0.002563	1.085510	1.650492	-45.495575
22558	0	0.470222	9.814366	0.227298	0.004707	0.098144	0.002266	1.075009	1.655588	-45.497340
22559	0	0.500470	9.790031	0.238408	0.005005	0.097900	0.002380	1.068392	1.654929	-45.501938
22560	0	0.482425	9.710573	0.202474	0.004821	0.097106	0.002021	1.061542	1.649972	-45.507558
22561	0	0.494475	9.667953	0.232415	0.004944	0.096680	0.002319	1.053562	1.648019	-45.509890
22562	0	0.451839	9.643439	0.257911	0.004518	0.096435	0.002573	1.044084	1.646171	-45.514436
22563	0	0.445428	9.594714	0.336219	0.004456	0.095947	0.003357	1.035545	1.646890	-45.517240
22564	0	0.427001	9.533586	0.239311	0.004270	0.095336	0.002390	1.029448	1.645516	-45.521185
22565	0	0.451496	9.539787	0.250830	0.004517	0.095398	0.002502	1.020175	1.646628	-45.524353
22566	0	0.444977	9.509169	0.240070	0.004452	0.095092	0.002392	1.007276	1.648155	-45.530021
22567	0	0.457772	9.527567	0.202379	0.004578	0.095276	0.002014	0.993434	1.647166	-45.533246
22568	0	0.433248	9.503071	0.155246	0.004333	0.095031	0.001545	0.982152	1.647473	-45.537314
22569	0	0.458100	9.521457	0.183663	0.004578	0.095215	0.001831	0.973199	1.642515	-45.540704
22570	0	0.446249	9.539678	0.197157	0.004461	0.095397	0.001964	0.961430	1.640181	-45.543509
22571	0	0.457731	9.588618	0.171289	0.004578	0.095886	0.001709	0.954488	1.639663	-45.541250
22572	0	0.457462	9.619067	0.293338	0.004577	0.096190	0.002937	0.956996	1.641285	-45.545596
22573	0	0.476167	9.661852	0.342028	0.004761	0.096619	0.003418	0.952003	1.639372	-45.543628
22574	0	0.470063	9.710571	0.391688	0.004701	0.097106	0.003910	0.941768	1.638699	-45.546033
22575	0	0.458003	9.741174	0.391275	0.004578	0.097412	0.003906	0.931853	1.635087	-45.545282
22576	0	0.519534	9.814310	0.398692	0.005192	0.098144	0.003980	0.921125	1.630201	-45.545695
22577	0	0.470396	9.863236	0.379081	0.004700	0.098633	0.003784	0.911109	1.624434	-45.544335
22578	0	0.470805	9.911981	0.343893	0.004707	0.099120	0.003430	0.898828	1.622720	-45.535255
22579	0	0.469955	9.973118	0.397425	0.004700	0.099731	0.003967	0.888560	1.622127	-45.532409
22580	0	0.458059	9.985196	0.411306	0.004577	0.099853	0.004103	0.874427	1.616864	-45.539411
22581	0	0.463876	10.021941	0.330534	0.004639	0.100220	0.003296	0.861323	1.615928	-45.537324
22582	0	0.482448	10.034058	0.356202	0.004822	0.100341	0.003558	0.854588	1.612015	-45.536342
22583	0	0.476208	10.046367	0.415363	0.004761	0.100464	0.004150	0.848584	1.609707	-45.533506
22584	0	0.470200	10.046253	0.440849	0.004702	0.100463	0.004400	0.836816	1.608409	-45.531324
22585	0	0.481850	10.046370	0.458474	0.004822	0.100464	0.004578	0.826399	1.611376	-45.531287
22586	0	0.481716	10.052363	0.502262	0.004815	0.100524	0.005018	0.819202	1.608511	-45.539999
22587	0	0.494073	10.021970	0.427668	0.004944	0.100220	0.004272	0.812093	1.611362	-45.543120
22588	0	0.493754	9.973006	0.435050	0.004937	0.099730	0.004341	0.799045	1.610255	-45.549203
22589	0	0.439790	9.918168	0.360936	0.004395	0.099182	0.003601	0.787247	1.605627	-45.555823
22590	0	0.452491	9.881343	0.344751	0.004522	0.098814	0.003434	0.769567	1.601878	-45.563284
22591	0	0.476319	9.832737	0.287358	0.004761	0.098328	0.002869	0.761502	1.598202	-45.564823
22592	0	0.470610	9.771600	0.264359	0.004704	0.097716	0.002634	0.747997	1.595455	-45.569920
22593	0	0.475764	9.747320	0.287196	0.004761	0.097473	0.002869	0.741857	1.598271	-45.576312
22594	0	0.474978	9.692387	0.300193	0.004754	0.096924	0.002996	0.733064	1.602510	-45.579124
22595	0	0.457568	9.655745	0.336432	0.004578	0.096558	0.003357	0.722035	1.604057	-45.583810
22596	0	0.481830	9.600725	0.294499	0.004817	0.096007	0.002944	0.718572	1.601703	-45.590335
22597	0	0.463781	9.582510	0.397066	0.004639	0.095825	0.003967	0.712225	1.601981	-45.592289
22598	0	0.475570	9.545808	0.330561	0.004759	0.095458	0.003303	0.706292	1.604957	-45.597859
22599	0	0.482128	9.515372	0.299435	0.004822	0.095154	0.002991	0.699634	1.604745	-45.605198
22600	0	0.470068	9.490852	0.202347	0.004698	0.094909	0.002021	0.694096	1.600397	-45.604730
22601	0	0.439424	9.478756	0.116410	0.004395	0.094788	0.001160	0.686482	1.599800	-45.610273
22602	0	0.439897	9.503049	0.135482	0.004394	0.095031	0.001351	0.679989	1.592399	-45.609435
22603	0	0.439865	9.521463	0.177116	0.004395	0.095215	0.001770	0.676403	1.586521	-45.615738
22604	0	0.403796	9.521373	0.189767	0.004036	0.095214	0.001894	0.669900	1.583171	-45.624166
22605	0	0.463812	9.613037	0.250358	0.004639	0.096130	0.002502	0.666343	1.582979	-45.628273
22606	0	0.445263	9.667872	0.390964	0.004454	0.096679	0.003908	0.662291	1.583398	-45.624906
22607	0	0.445874	9.655736	0.396998	0.004456	0.096558	0.003967	0.656860	1.578893	-45.628974
22608	0	0.446050	9.716690	0.360979	0.004461	0.097167	0.003606	0.649829	1.578992	-45.620578
22609	0	0.445441	9.790009	0.415864	0.004456	0.097900	0.004150	0.637812	1.579523	-45.615464
22610	0	0.463202	9.820466	0.337711	0.004636	0.098205	0.003373	0.630870	1.583146	-45.608345
22611	0	0.464171	9.875467	0.329813	0.004639	0.098755	0.003296	0.625930	1.578820	-45.601622
22612	0	0.482412	9.905910	0.391438	0.004827	0.099059	0.003910	0.618624	1.581923	-45.600681
22613	0	0.488075	9.967042	0.372551	0.004883	0.099670	0.003723	0.613668	1.583536	-45.604465
22614	0	0.481595	9.991364	0.329993	0.004817	0.099914	0.003300	0.611182	1.583964	-45.608526
22615	0	0.487989	10.052505	0.402814	0.004883	0.100525	0.004028	0.609113	1.586527	-45.609322
22616	0	0.530966	10.052470	0.426843	0.005303	0.100525	0.004272	0.610304	1.578647	-45.610382
22617	0	0.481882	10.064716	0.390496	0.004822	0.100647	0.003906	0.609477	1.581236	-45.608793
22618	0	0.450595	10.040312	0.445026	0.004510	0.100403	0.004453	0.610068	1.585098	-45.611555
22619	0	0.506684	10.064710	0.530684	0.005066	0.100647	0.005310	0.611382	1.583321	-45.606714
22620	0	0.464247	10.028070	0.481360	0.004640	0.100281	0.004815	0.610763	1.579346	-45.604396
22621	0	0.487895	10.003688	0.445405	0.004883	0.100037	0.004456	0.610243	1.583100	-45.608331
22622	0	0.468814	9.954847	0.408585	0.004691	0.099548	0.004086	0.607568	1.585792	-45.608970
22623	0	0.445410	9.905997	0.409309	0.004456	0.099060	0.004089	0.600880	1.586721	-45.605932
22624	0	0.462816	9.881542	0.366488	0.004635	0.098815	0.003669	0.603107	1.593738	-45.603431
22625	0	0.445389	9.826661	0.396894	0.004456	0.098267	0.003967	0.598881	1.594977	-45.604803
22626	0	0.457273	9.777745	0.372521	0.004574	0.097777	0.003726	0.597473	1.595510	-45.604624
22627	0	0.457294	9.729040	0.347512	0.004578	0.097290	0.003479	0.599721	1.600281	-45.605122
22628	0	0.468386	9.686327	0.260972	0.004690	0.096863	0.002616	0.604728	1.606952	-45.606282
22629	0	0.456854	9.631398	0.304942	0.004578	0.096313	0.003052	0.605202	1.616997	-45.606538
22630	0	0.461782	9.594849	0.310232	0.004620	0.095948	0.003108	0.609708	1.618353	-45.610249
22631	0	0.475794	9.564232	0.262138	0.004761	0.095642	0.002625	0.611162	1.620917	-45.614123
22632	0	0.451211	9.533699	0.316310	0.004511	0.095337	0.003167	0.613776	1.618693	-45.616026
22633	0	0.482406	9.509266	0.231912	0.004822	0.095093	0.002319	0.611727	1.615144	-45.617516
22634	0	0.494521	9.539717	0.249967	0.004948	0.095397	0.002501	0.611600	1.617302	-45.616645
22635	0	0.457006	9.521527	0.292779	0.004578	0.095215	0.002930	0.611581	1.625638	-45.613690
22636	0	0.473819	9.515421	0.225205	0.004745	0.095154	0.002254	0.611078	1.633623	-45.613203
22637	0	0.433054	9.558128	0.194884	0.004333	0.095581	0.001953	0.613850	1.636406	-45.607925
22638	0	0.468913	9.582566	0.266629	0.004693	0.095825	0.002676	0.623221	1.640271	-45.610051
22639	0	0.457220	9.606986	0.267592	0.004578	0.096069	0.002686	0.632415	1.645969	-45.603378
22640	0	0.450332	9.625370	0.290245	0.004505	0.096253	0.002910	0.638732	1.647379	-45.603389
22641	0	0.469716	9.704632	0.298103	0.004700	0.097046	0.002991	0.647874	1.649608	-45.597326
22642	0	0.475661	9.722921	0.302248	0.004755	0.097229	0.003032	0.656497	1.646964	-45.593966
22643	0	0.439348	9.790061	0.322954	0.004395	0.097900	0.003235	0.660459	1.647428	-45.589656
22644	0	0.463501	9.863311	0.339913	0.004636	0.098633	0.003407	0.666757	1.647593	-45.586283
22645	0	0.445080	9.906061	0.359192	0.004456	0.099060	0.003601	0.674910	1.652273	-45.577399
22646	0	0.431887	9.906154	0.375601	0.004323	0.099061	0.003765	0.683125	1.656291	-45.570237
22647	0	0.500051	9.973215	0.389383	0.005005	0.099731	0.003906	0.695144	1.660600	-45.569648
22648	0	0.474552	9.961100	0.368671	0.004751	0.099610	0.003697	0.705165	1.666398	-45.566338
22649	0	0.482344	9.979271	0.377601	0.004822	0.099792	0.003784	0.712277	1.663761	-45.565266
22650	0	0.506513	10.028104	0.394779	0.005069	0.100281	0.003950	0.712686	1.667226	-45.565760
22651	0	0.494132	10.028133	0.456791	0.004944	0.100281	0.004578	0.721512	1.669405	-45.562409
22652	0	0.451506	10.015993	0.448609	0.004511	0.100160	0.004497	0.731169	1.663884	-45.561044
22653	0	0.469520	10.009823	0.499756	0.004700	0.100098	0.005005	0.737232	1.668314	-45.558792
22654	0	0.456351	10.003715	0.388269	0.004568	0.100037	0.003891	0.744422	1.672836	-45.553829
22655	0	0.439234	9.967086	0.395844	0.004395	0.099670	0.003967	0.752267	1.674625	-45.551517
22656	0	0.499537	9.936565	0.412798	0.005000	0.099365	0.004132	0.754926	1.679410	-45.552064
22657	0	0.493943	9.893862	0.322224	0.004944	0.098938	0.003235	0.767212	1.683780	-45.547159
22658	0	0.480279	9.832935	0.319990	0.004812	0.098329	0.003209	0.775618	1.694027	-45.543848
22659	0	0.433442	9.796176	0.297850	0.004333	0.097961	0.002991	0.787652	1.692199	-45.545211
22660	0	0.457517	9.753477	0.319711	0.004579	0.097534	0.003210	0.800515	1.695452	-45.541202
22661	0	0.432716	9.716869	0.346681	0.004333	0.097168	0.003479	0.812523	1.702136	-45.537214
22662	0	0.432000	9.668099	0.344471	0.004320	0.096681	0.003454	0.821528	1.701620	-45.536170
22663	0	0.463405	9.643596	0.298459	0.004639	0.096436	0.002991	0.826538	1.706388	-45.536281
22664	0	0.456542	9.606975	0.247881	0.004568	0.096069	0.002490	0.837551	1.708814	-45.526684
22665	0	0.463948	9.588651	0.279689	0.004639	0.095886	0.002808	0.848039	1.707098	-45.525328
22666	0	0.457534	9.594761	0.216700	0.004579	0.095947	0.002175	0.855665	1.710209	-45.518259
22667	0	0.475688	9.533740	0.279757	0.004761	0.095337	0.002808	0.865469	1.714107	-45.519378
22668	0	0.462680	9.552038	0.204465	0.004630	0.095520	0.002054	0.874663	1.717267	-45.515795
22669	0	0.457800	9.545913	0.218999	0.004578	0.095459	0.002197	0.881053	1.716068	-45.509137
22670	0	0.469864	9.564231	0.248075	0.004700	0.095642	0.002487	0.886438	1.716586	-45.504590
22671	0	0.487812	9.576460	0.169786	0.004883	0.095764	0.001709	0.897473	1.721396	-45.502648
22672	0	0.456314	9.600972	0.271562	0.004568	0.096009	0.002724	0.904896	1.726567	-45.502010
22673	0	0.457774	9.637472	0.243313	0.004578	0.096375	0.002441	0.912483	1.725680	-45.501736
22674	0	0.464400	9.680180	0.314757	0.004639	0.096802	0.003157	0.920983	1.718650	-45.500885
22675	0	0.444881	9.729047	0.298675	0.004456	0.097290	0.002991	0.923325	1.725819	-45.490892
22676	0	0.468514	9.783967	0.297216	0.004685	0.097839	0.002982	0.932747	1.725375	-45.489751
22677	0	0.470080	9.814476	0.347105	0.004700	0.098145	0.003479	0.939857	1.723461	-45.494862
22678	0	0.463716	9.838930	0.375571	0.004641	0.098389	0.003768	0.951827	1.726689	-45.488290
22679	0	0.493952	9.875545	0.334648	0.004944	0.098755	0.003357	0.961698	1.731006	-45.485523
22680	0	0.480944	9.936643	0.363740	0.004812	0.099366	0.003640	0.962554	1.733446	-45.479432
22681	0	0.445596	9.985388	0.334549	0.004456	0.099854	0.003357	0.973336	1.732224	-45.472586
22682	0	0.463465	9.973183	0.296035	0.004639	0.099731	0.002967	0.978610	1.736116	-45.471804
22683	0	0.439089	9.991512	0.328347	0.004395	0.099915	0.003296	0.990625	1.739573	-45.469083
22684	0	0.480936	10.022116	0.356829	0.004814	0.100221	0.003575	0.996421	1.744350	-45.472312
22685	0	0.488531	10.034200	0.359200	0.004883	0.100342	0.003601	1.004507	1.740809	-45.472783
22686	0	0.470614	9.991499	0.393517	0.004704	0.099915	0.003948	1.017190	1.738238	-45.472156
22687	0	0.469887	9.997579	0.390206	0.004700	0.099976	0.003906	1.019757	1.738583	-45.475295
22688	0	0.469512	9.973191	0.358298	0.004698	0.099731	0.003592	1.028355	1.740925	-45.472281
22689	0	0.493729	9.979307	0.365487	0.004944	0.099792	0.003662	1.034426	1.747819	-45.477415
22690	0	0.474196	9.893920	0.267026	0.004747	0.098939	0.002670	1.032237	1.753401	-45.478844
22691	0	0.463365	9.845012	0.274017	0.004639	0.098450	0.002747	1.037483	1.758530	-45.483729
22692	0	0.462529	9.802280	0.278712	0.004628	0.098022	0.002794	1.043574	1.761191	-45.485936
22693	0	0.457777	9.771736	0.225467	0.004578	0.097717	0.002258	1.045553	1.760279	-45.483486
22694	0	0.445228	9.729031	0.200045	0.004456	0.097290	0.002007	1.050499	1.763365	-45.487981
22695	0	0.488210	9.698509	0.280091	0.004883	0.096985	0.002808	1.056074	1.763441	-45.482966
22696	0	0.432618	9.631378	0.199811	0.004332	0.096313	0.002001	1.057047	1.769107	-45.481806
22697	0	0.426748	9.619185	0.292249	0.004272	0.096191	0.002930	1.063368	1.774327	-45.478876
22698	0	0.450247	9.576446	0.278799	0.004506	0.095764	0.002792	1.066301	1.777952	-45.477083
22699	0	0.463622	9.588651	0.249638	0.004639	0.095886	0.002502	1.071255	1.780131	-45.475722
22700	0	0.480890	9.576455	0.200040	0.004816	0.095764	0.002002	1.070654	1.787926	-45.478405
22701	0	0.463335	9.564236	0.176963	0.004639	0.095642	0.001770	1.068915	1.793514	-45.483768
22702	0	0.456214	9.564237	0.219274	0.004566	0.095642	0.002196	1.070901	1.797604	-45.480285
22703	0	0.457253	9.594753	0.134161	0.004578	0.095947	0.001343	1.070008	1.802920	-45.477846
22704	0	0.450932	9.570300	0.121542	0.004506	0.095703	0.001218	1.070599	1.798300	-45.475561
22705	0	0.458289	9.613015	0.189070	0.004578	0.096130	0.001892	1.070036	1.791253	-45.481094
22706	0	0.489418	9.625146	0.188483	0.004892	0.096251	0.001888	1.071872	1.788288	-45.478306
22707	0	0.457834	9.674066	0.293075	0.004578	0.096741	0.002930	1.068286	1.786677	-45.470108
22708	0	0.494338	9.741135	0.298881	0.004945	0.097411	0.002993	1.070504	1.787593	-45.465034
22709	0	0.476428	9.759511	0.378246	0.004761	0.097595	0.003784	1.070261	1.782766	-45.462022
22710	0	0.458955	9.808239	0.353376	0.004584	0.098083	0.003536	1.070846	1.775911	-45.458649
22711	0	0.487956	9.838871	0.305569	0.004883	0.098389	0.003052	1.064022	1.778977	-45.457940
22712	0	0.487618	9.893785	0.282007	0.004876	0.098938	0.002815	1.056137	1.778172	-45.453295
22713	0	0.439606	9.948720	0.360210	0.004395	0.099487	0.003601	1.052629	1.775645	-45.447000
22714	0	0.427701	9.942506	0.312063	0.004275	0.099425	0.003115	1.043580	1.773003	-45.447792
22715	0	0.433217	9.985351	0.287103	0.004333	0.099854	0.002869	1.038671	1.773821	-45.448249
22716	0	0.444669	9.991387	0.354373	0.004453	0.099914	0.003544	1.036592	1.780036	-45.447017
22717	0	0.500126	9.997585	0.365994	0.005005	0.099976	0.003662	1.036811	1.783505	-45.446094
22718	0	0.505507	10.028081	0.341669	0.005058	0.100281	0.003413	1.030571	1.786512	-45.444431
22719	0	0.470255	9.997533	0.378740	0.004700	0.099976	0.003784	1.024598	1.782575	-45.448042
22720	0	0.440421	9.985217	0.397752	0.004399	0.099853	0.003973	1.017073	1.776214	-45.448158
22721	0	0.457709	9.985359	0.475978	0.004578	0.099854	0.004761	1.015879	1.776212	-45.443282
22722	0	0.457371	9.942614	0.415293	0.004576	0.099426	0.004148	1.007394	1.777920	-45.446624
22723	0	0.458094	9.924289	0.348243	0.004578	0.099243	0.003479	1.001182	1.773465	-45.451504
22724	0	0.488794	9.863175	0.269635	0.004889	0.098632	0.002691	0.992973	1.773439	-45.452018
22725	0	0.494209	9.820540	0.281641	0.004944	0.098206	0.002808	0.980399	1.774770	-45.450576
22726	0	0.488163	9.783823	0.215530	0.004879	0.097838	0.002153	0.975852	1.770925	-45.452032
22727	0	0.476199	9.741199	0.165129	0.004761	0.097412	0.001648	0.969663	1.768645	-45.455028
22728	0	0.470513	9.710582	0.305715	0.004702	0.097106	0.003057	0.967799	1.763815	-45.461202
22729	0	0.464212	9.680139	0.305821	0.004639	0.096802	0.003052	0.957839	1.759019	-45.458640
22730	0	0.464618	9.631236	0.251944	0.004645	0.096313	0.002515	0.950107	1.757290	-45.462930
22731	0	0.451748	9.588607	0.262901	0.004517	0.095886	0.002625	0.942450	1.755508	-45.460916
22732	0	0.488462	9.600708	0.282377	0.004884	0.096007	0.002816	0.931111	1.753759	-45.461319
22733	0	0.469947	9.558091	0.226496	0.004700	0.095581	0.002258	0.920853	1.753283	-45.465740
22734	0	0.433555	9.551871	0.270567	0.004333	0.095519	0.002698	0.909346	1.748958	-45.467951
22735	0	0.433396	9.527577	0.122725	0.004333	0.095276	0.001221	0.899288	1.747535	-45.473985
22736	0	0.402969	9.557998	0.172729	0.004029	0.095580	0.001721	0.889938	1.746271	-45.470492
22737	0	0.445356	9.576423	0.158822	0.004456	0.095764	0.001587	0.886268	1.747800	-45.484210
22738	0	0.487693	9.600839	0.146441	0.004878	0.096008	0.001467	0.886808	1.748316	-45.484504
22739	0	0.470306	9.594714	0.231775	0.004700	0.095947	0.002319	0.886416	1.743543	-45.484359
22740	0	0.525603	9.686181	0.329255	0.005256	0.096862	0.003292	0.883561	1.742402	-45.481415
22741	0	0.494057	9.692381	0.348411	0.004944	0.096924	0.003479	0.875243	1.745534	-45.476602
22742	0	0.451019	9.753297	0.343321	0.004509	0.097533	0.003428	0.866325	1.743415	-45.478106
22743	0	0.482078	9.753396	0.360835	0.004822	0.097534	0.003601	0.855512	1.743872	-45.479491
22744	0	0.475832	9.808233	0.313303	0.004758	0.098083	0.003127	0.846347	1.742635	-45.485585
22745	0	0.470103	9.838814	0.349225	0.004700	0.098389	0.003479	0.828700	1.740412	-45.489225
22746	0	0.488716	9.869156	0.308573	0.004885	0.098692	0.003078	0.816959	1.736878	-45.495764
22747	0	0.494214	9.918203	0.250965	0.004944	0.099182	0.002502	0.806419	1.738092	-45.499678
22748	0	0.476043	9.936397	0.343646	0.004757	0.099364	0.003432	0.799348	1.733340	-45.502678
22749	0	0.427229	9.930414	0.396896	0.004272	0.099304	0.003967	0.795210	1.732857	-45.505411
22750	0	0.433271	9.979127	0.385455	0.004333	0.099792	0.003848	0.785549	1.731973	-45.507919
22751	0	0.439437	9.985347	0.415168	0.004395	0.099854	0.004150	0.781834	1.731497	-45.508729
22752	0	0.457286	9.991344	0.452585	0.004577	0.099914	0.004519	0.771078	1.735131	-45.503300
22753	0	0.463687	9.991450	0.451955	0.004639	0.099915	0.004517	0.765388	1.736501	-45.501325
22754	0	0.481654	9.960807	0.410530	0.004818	0.099608	0.004095	0.751362	1.737474	-45.504218
22755	0	0.469716	9.960923	0.348645	0.004700	0.099609	0.003479	0.740507	1.739692	-45.502160
22756	0	0.451205	9.893672	0.337889	0.004511	0.098937	0.003371	0.729365	1.737627	-45.505225
22757	0	0.445836	9.869352	0.293661	0.004456	0.098694	0.002930	0.719072	1.733666	-45.510335
22758	0	0.464394	9.844873	0.275976	0.004643	0.098449	0.002760	0.717046	1.732349	-45.513455
22759	0	0.482423	9.820534	0.348209	0.004822	0.098206	0.003479	0.711176	1.728796	-45.517689
22760	0	0.507007	9.808244	0.330573	0.005071	0.098083	0.003302	0.704077	1.728804	-45.519408
22761	0	0.488521	9.753381	0.391237	0.004883	0.097534	0.003906	0.694575	1.725313	-45.519792
22762	0	0.458010	9.686191	0.379545	0.004581	0.096862	0.003796	0.692513	1.726240	-45.519555
22763	0	0.488384	9.667944	0.330174	0.004883	0.096680	0.003296	0.683337	1.724347	-45.524640
22764	0	0.476077	9.619034	0.325253	0.004763	0.096190	0.003246	0.673718	1.725905	-45.536089
22765	0	0.470315	9.606902	0.275183	0.004700	0.096069	0.002747	0.665169	1.721061	-45.537902
22766	0	0.464283	9.576321	0.178612	0.004645	0.095763	0.001780	0.655014	1.723311	-45.532662
22767	0	0.482373	9.576396	0.226278	0.004822	0.095764	0.002258	0.647387	1.720201	-45.530943
22768	0	0.451913	9.539705	0.171516	0.004519	0.095397	0.001718	0.648071	1.719763	-45.534326
22769	0	0.457961	9.551988	0.268711	0.004578	0.095520	0.002686	0.643958	1.716647	-45.536615
22770	0	0.439727	9.551901	0.238729	0.004398	0.095519	0.002383	0.636796	1.717189	-45.533544
22771	0	0.421530	9.606926	0.335410	0.004211	0.096069	0.003357	0.637973	1.711866	-45.530225
22772	0	0.452051	9.606856	0.335029	0.004524	0.096068	0.003350	0.635791	1.715619	-45.537747
22773	0	0.494592	9.649638	0.342058	0.004944	0.096497	0.003418	0.630461	1.712467	-45.543878
22774	0	0.439518	9.655665	0.385405	0.004398	0.096557	0.003850	0.623403	1.715538	-45.542629
22775	0	0.494474	9.710675	0.348286	0.004944	0.097107	0.003479	0.616597	1.713778	-45.541576
22776	0	0.451658	9.741103	0.306485	0.004518	0.097411	0.003059	0.607953	1.714202	-45.542728
22777	0	0.420937	9.759524	0.262683	0.004211	0.097595	0.002625	0.603080	1.715858	-45.550422
22778	0	0.432999	9.814355	0.354310	0.004329	0.098144	0.003544	0.601778	1.713703	-45.551147
22779	0	0.476287	9.832765	0.347566	0.004761	0.098328	0.003479	0.603462	1.710540	-45.554075
22780	0	0.488705	9.887702	0.401844	0.004887	0.098877	0.004021	0.603801	1.709357	-45.555787
22781	0	0.506495	9.899920	0.402509	0.005066	0.098999	0.004028	0.605271	1.709791	-45.557080
22782	0	0.463541	9.942637	0.456908	0.004636	0.099426	0.004571	0.605136	1.709548	-45.554963
22783	0	0.457617	9.979266	0.475831	0.004578	0.099792	0.004761	0.605620	1.710521	-45.557695
22784	0	0.463356	9.960949	0.463282	0.004635	0.099609	0.004634	0.604652	1.711413	-45.563025
22785	0	0.469685	9.973163	0.500395	0.004700	0.099731	0.005005	0.603447	1.714054	-45.564689
22786	0	0.493259	9.967067	0.439092	0.004937	0.099670	0.004392	0.601981	1.718625	-45.562422
22787	0	0.481809	9.954862	0.420902	0.004822	0.099548	0.004211	0.602429	1.722181	-45.558028
22788	0	0.480763	9.960960	0.396389	0.004814	0.099609	0.003962	0.597422	1.728964	-45.555164
22789	0	0.451306	9.912131	0.390484	0.004517	0.099121	0.003906	0.596800	1.732405	-45.557963
22790	0	0.444570	9.893815	0.371873	0.004448	0.098938	0.003720	0.596297	1.734308	-45.556804
22791	0	0.445066	9.863316	0.298661	0.004456	0.098633	0.002991	0.598714	1.739283	-45.551608
22792	0	0.438082	9.838909	0.346262	0.004384	0.098389	0.003470	0.605523	1.742337	-45.551524
22793	0	0.463642	9.777853	0.378150	0.004639	0.097778	0.003784	0.606451	1.744357	-45.560086
22794	0	0.475160	9.729053	0.346544	0.004756	0.097290	0.003473	0.613396	1.748820	-45.558469
22795	0	0.463661	9.722905	0.293128	0.004639	0.097229	0.002930	0.609255	1.750539	-45.560844
22796	0	0.457107	9.698506	0.274559	0.004573	0.096985	0.002749	0.611536	1.751935	-45.561554
22797	0	0.445389	9.637474	0.274117	0.004456	0.096375	0.002747	0.615726	1.753197	-45.563975
22798	0	0.475411	9.643570	0.218536	0.004757	0.096436	0.002186	0.614029	1.755778	-45.567775
22799	0	0.457432	9.600862	0.249625	0.004578	0.096008	0.002502	0.619065	1.759020	-45.559674
22800	0	0.480950	9.606974	0.211520	0.004814	0.096069	0.002123	0.625971	1.763797	-45.559917
22801	0	0.500534	9.600856	0.304282	0.005005	0.096008	0.003052	0.634334	1.762531	-45.559426
22802	0	0.475827	9.588646	0.260240	0.004761	0.095886	0.002606	0.636839	1.764755	-45.559249
22803	0	0.463258	9.576478	0.298030	0.004639	0.095764	0.002991	0.647058	1.771313	-45.558701
22804	0	0.443595	9.588764	0.302707	0.004443	0.095887	0.003031	0.649258	1.779215	-45.561919
22805	0	0.426922	9.619160	0.329435	0.004272	0.096191	0.003296	0.648833	1.782369	-45.557628
22806	0	0.451000	9.625272	0.328378	0.004510	0.096252	0.003292	0.656473	1.781590	-45.554188
22807	0	0.487401	9.649713	0.219278	0.004883	0.096497	0.002197	0.659542	1.791305	-45.549436
22808	0	0.474249	9.692501	0.254560	0.004743	0.096925	0.002554	0.667073	1.790734	-45.538709
22809	0	0.457133	9.759573	0.280014	0.004578	0.097595	0.002808	0.673585	1.797407	-45.537572
22810	0	0.474450	9.777972	0.296525	0.004747	0.097779	0.002975	0.683311	1.800065	-45.538795
22811	0	0.427013	9.820599	0.316383	0.004272	0.098206	0.003174	0.692630	1.802043	-45.530190
22812	0	0.444974	9.851112	0.320373	0.004451	0.098511	0.003214	0.702189	1.802549	-45.526615
22813	0	0.469706	9.887750	0.407918	0.004700	0.098877	0.004089	0.711691	1.804876	-45.522966
22814	0	0.481150	9.893965	0.424007	0.004816	0.098939	0.004251	0.722628	1.809438	-45.520368
22815	0	0.488296	9.954875	0.450732	0.004883	0.099548	0.004517	0.731032	1.808601	-45.515524
22816	0	0.488048	9.930467	0.448970	0.004883	0.099304	0.004498	0.737840	1.810704	-45.518692
22817	0	0.463194	9.942678	0.426781	0.004639	0.099426	0.004272	0.740933	1.817772	-45.516042
22818	0	0.480721	9.967171	0.401054	0.004807	0.099671	0.004019	0.748147	1.817417	-45.515931
22819	0	0.469103	9.985424	0.371466	0.004700	0.099854	0.003723	0.755605	1.826662	-45.514579
22820	0	0.443345	9.942771	0.320826	0.004437	0.099427	0.003218	0.764245	1.830574	-45.509589
22821	0	0.444900	9.942684	0.347108	0.004456	0.099426	0.003479	0.771187	1.837481	-45.506929
22822	0	0.468142	9.900055	0.363655	0.004686	0.099000	0.003646	0.779700	1.842477	-45.503524
22823	0	0.469866	9.881626	0.291975	0.004700	0.098816	0.002930	0.788929	1.842962	-45.501183
22824	0	0.475696	9.845005	0.326703	0.004758	0.098450	0.003276	0.796967	1.843348	-45.499370
22825	0	0.444995	9.838925	0.310265	0.004456	0.098389	0.003113	0.806464	1.849160	-45.490240
22826	0	0.431823	9.784088	0.338543	0.004322	0.097840	0.003397	0.817819	1.852978	-45.492875
22827	0	0.439016	9.771771	0.292209	0.004395	0.097717	0.002930	0.824466	1.857391	-45.490058
22828	0	0.462806	9.735150	0.333082	0.004629	0.097351	0.003342	0.834954	1.857955	-45.493207
22829	0	0.469840	9.704627	0.328677	0.004700	0.097046	0.003296	0.843464	1.858811	-45.493943
22830	0	0.481699	9.674098	0.259960	0.004819	0.096741	0.002605	0.848052	1.860354	-45.490639
22831	0	0.469506	9.661908	0.218849	0.004700	0.096619	0.002197	0.856223	1.865111	-45.487070
22832	0	0.437640	9.606993	0.290475	0.004385	0.096069	0.002912	0.862163	1.874656	-45.488975
22833	0	0.439124	9.600873	0.292052	0.004395	0.096008	0.002930	0.870790	1.877836	-45.484061
22834	0	0.474996	9.594762	0.290556	0.004754	0.095947	0.002911	0.874522	1.881998	-45.479636
22835	0	0.463978	9.582534	0.261719	0.004639	0.095825	0.002625	0.880955	1.879929	-45.478872
22836	0	0.445830	9.588635	0.211365	0.004457	0.095886	0.002121	0.887448	1.878185	-45.478945
22837	0	0.475820	9.600862	0.249507	0.004761	0.096008	0.002502	0.893955	1.880463	-45.476231
22838	0	0.457091	9.606959	0.284637	0.004572	0.096069	0.002853	0.900066	1.880928	-45.477153
22839	0	0.482371	9.643569	0.249307	0.004822	0.096436	0.002502	0.908925	1.877885	-45.470564
22840	0	0.439626	9.661891	0.272022	0.004397	0.096619	0.002728	0.915305	1.878483	-45.469147
22841	0	0.420781	9.698533	0.273573	0.004211	0.096985	0.002747	0.925881	1.882011	-45.468427
22842	0	0.432318	9.716838	0.265305	0.004326	0.097168	0.002664	0.936037	1.884418	-45.466437
22843	0	0.444999	9.747367	0.298180	0.004456	0.097473	0.002991	0.944231	1.890223	-45.458012
22844	0	0.462485	9.808482	0.333110	0.004627	0.098084	0.003339	0.950921	1.892235	-45.447526
22845	0	0.494065	9.845014	0.341020	0.004944	0.098450	0.003418	0.957716	1.895268	-45.448981
22846	0	0.457071	9.863326	0.357292	0.004571	0.098633	0.003585	0.969356	1.894891	-45.443798
22847	0	0.439083	9.912153	0.383831	0.004395	0.099121	0.003845	0.975060	1.898450	-45.437997
22848	0	0.456790	9.912139	0.358118	0.004570	0.099121	0.003587	0.979264	1.900205	-45.433776
22849	0	0.415052	9.967039	0.317442	0.004150	0.099670	0.003174	0.976344	1.899361	-45.430624
22850	0	0.451729	9.979160	0.311038	0.004517	0.099792	0.003114	0.977896	1.897830	-45.424119
22851	0	0.456959	9.973198	0.298511	0.004578	0.099731	0.002991	0.982012	1.906310	-45.418100
22852	0	0.462113	9.954963	0.358207	0.004622	0.099549	0.003590	0.988451	1.907166	-45.415978
22853	0	0.488615	9.960942	0.359535	0.004883	0.099609	0.003601	0.992777	1.902699	-45.421600
22854	0	0.494510	9.985377	0.340448	0.004950	0.099854	0.003406	0.991737	1.907121	-45.421564
22855	0	0.463956	9.942645	0.377834	0.004639	0.099426	0.003784	0.996162	1.905409	-45.414106
22856	0	0.488141	9.930436	0.334306	0.004884	0.099304	0.003345	0.995626	1.907486	-45.416558
22857	0	0.475706	9.906050	0.334924	0.004761	0.099060	0.003357	1.002216	1.911014	-45.416665
22858	0	0.462525	9.863305	0.309760	0.004631	0.098633	0.003097	0.998674	1.916973	-45.413201
22859	0	0.445236	9.790061	0.323278	0.004456	0.097900	0.003235	0.998837	1.920030	-45.409415
22860	0	0.475688	9.765615	0.316800	0.004754	0.097656	0.003169	0.997783	1.916047	-45.410533
22861	0	0.445869	9.747301	0.292945	0.004456	0.097473	0.002930	0.995764	1.911664	-45.410043
22862	0	0.458018	9.716718	0.219543	0.004583	0.097167	0.002196	0.994547	1.914657	-45.415008
22863	0	0.439056	9.692407	0.231694	0.004395	0.096924	0.002319	0.995103	1.918597	-45.418003
22864	0	0.438556	9.661878	0.212566	0.004386	0.096619	0.002131	0.998554	1.918291	-45.419090
22865	0	0.421166	9.619150	0.280397	0.004211	0.096191	0.002808	1.000692	1.917317	-45.423441
22866	0	0.463773	9.631358	0.218718	0.004639	0.096313	0.002190	1.001355	1.917682	-45.424145
22867	0	0.457595	9.613050	0.201163	0.004578	0.096130	0.002014	1.002123	1.918921	-45.427537
22868	0	0.457386	9.600838	0.261599	0.004574	0.096008	0.002619	1.003181	1.918137	-45.429587
22869	0	0.470018	9.613009	0.287728	0.004700	0.096130	0.002869	0.990612	1.916861	-45.429938
22870	0	0.439231	9.606848	0.239787	0.004395	0.096068	0.002398	0.987937	1.918756	-45.431065
22871	0	0.458030	9.606922	0.219669	0.004578	0.096069	0.002197	0.986335	1.914819	-45.431156
22872	0	0.470568	9.625141	0.195216	0.004704	0.096251	0.001951	0.982947	1.912609	-45.432294
22873	0	0.457704	9.637456	0.237938	0.004578	0.096375	0.002380	0.981880	1.912574	-45.429642
22874	0	0.482245	9.661857	0.268096	0.004820	0.096619	0.002683	0.981631	1.908770	-45.425238
22875	0	0.482078	9.716799	0.232058	0.004822	0.097168	0.002319	0.977898	1.909185	-45.428945
22876	0	0.476153	9.765515	0.250321	0.004758	0.097655	0.002504	0.976913	1.904142	-45.422685
22877	0	0.457811	9.765629	0.280558	0.004578	0.097656	0.002808	0.977030	1.902832	-45.422776
22878	0	0.451485	9.820463	0.268302	0.004517	0.098205	0.002681	0.972182	1.904140	-45.418468
22879	0	0.463807	9.851063	0.330020	0.004639	0.098511	0.003296	0.964931	1.904135	-45.416554
22880	0	0.494011	9.893691	0.337086	0.004942	0.098937	0.003365	0.955382	1.905551	-45.418199
22881	0	0.469950	9.924293	0.360766	0.004700	0.099243	0.003601	0.945525	1.905095	-45.421439
22882	0	0.457735	9.924211	0.324943	0.004577	0.099242	0.003247	0.940690	1.903556	-45.421093
22883	0	0.433471	9.948703	0.330263	0.004333	0.099487	0.003296	0.930645	1.901428	-45.419517
22884	0	0.421252	9.954723	0.331508	0.004213	0.099547	0.003309	0.921632	1.901625	-45.413760
22885	0	0.457813	9.973136	0.348075	0.004578	0.099731	0.003479	0.917336	1.900335	-45.412420
22886	0	0.452052	9.966920	0.354640	0.004518	0.099669	0.003543	0.910979	1.896176	-45.409708
22887	0	0.476497	9.985313	0.372805	0.004761	0.099854	0.003723	0.903015	1.890587	-45.404141
22888	0	0.476510	9.936415	0.392317	0.004768	0.099364	0.003916	0.892247	1.893711	-45.402157
22889	0	0.482456	9.954806	0.336131	0.004822	0.099548	0.003357	0.884895	1.889789	-45.402610
22890	0	0.501256	9.918092	0.355171	0.005010	0.099181	0.003549	0.879064	1.885788	-45.411248
22891	0	0.464118	9.881579	0.280797	0.004639	0.098816	0.002808	0.876414	1.882153	-45.415899
22892	0	0.483049	9.844847	0.299380	0.004827	0.098449	0.002991	0.870535	1.876843	-45.418436
22893	0	0.445346	9.796144	0.299351	0.004456	0.097961	0.002991	0.864998	1.878575	-45.416988
22894	0	0.457044	9.759418	0.300197	0.004573	0.097594	0.002995	0.855182	1.880730	-45.420775
22895	0	0.470114	9.728980	0.323997	0.004700	0.097290	0.003235	0.846939	1.878378	-45.423895
22896	0	0.464078	9.728893	0.324875	0.004641	0.097289	0.003244	0.839543	1.877437	-45.425298
22897	0	0.488220	9.667954	0.281367	0.004883	0.096680	0.002808	0.830070	1.877419	-45.426493
22898	0	0.488473	9.686152	0.294520	0.004881	0.096862	0.002941	0.822968	1.872175	-45.428253
22899	0	0.445686	9.625220	0.250945	0.004456	0.096252	0.002502	0.812392	1.869882	-45.429798
22900	0	0.439917	9.619005	0.246575	0.004396	0.096190	0.002455	0.797063	1.865866	-45.437271
22901	0	0.457631	9.625241	0.195794	0.004578	0.096252	0.001953	0.789103	1.866637	-45.439752
22902	0	0.457604	9.619020	0.245834	0.004575	0.096190	0.002451	0.778051	1.864366	-45.440654
22903	0	0.463953	9.613019	0.262979	0.004639	0.096130	0.002625	0.769498	1.862579	-45.443031
22904	0	0.452101	9.643430	0.312727	0.004518	0.096435	0.003123	0.762532	1.857761	-45.448592
22905	0	0.445605	9.606910	0.263237	0.004456	0.096069	0.002625	0.750904	1.856428	-45.450117
22906	0	0.445554	9.655659	0.288781	0.004457	0.096557	0.002884	0.744084	1.856852	-45.449929
22907	0	0.476095	9.674065	0.280984	0.004761	0.096741	0.002808	0.739218	1.855849	-45.455362
22908	0	0.445450	9.710593	0.293686	0.004456	0.097106	0.002934	0.732965	1.856347	-45.454041
22909	0	0.470024	9.716768	0.312107	0.004700	0.097168	0.003113	0.720959	1.854987	-45.458017
22910	0	0.482027	9.771620	0.338044	0.004823	0.097716	0.003373	0.710192	1.857166	-45.461673
22911	0	0.494071	9.796142	0.293529	0.004944	0.097961	0.002930	0.701413	1.860095	-45.464545
22912	0	0.487654	9.814329	0.355779	0.004876	0.098144	0.003551	0.690636	1.858867	-45.462317
22913	0	0.488324	9.844943	0.372983	0.004883	0.098450	0.003723	0.680549	1.857619	-45.460614
22914	0	0.475989	9.881476	0.392479	0.004761	0.098815	0.003919	0.671235	1.857961	-45.469835
22915	0	0.464579	9.881540	0.366697	0.004639	0.098816	0.003662	0.663390	1.849033	-45.475963
22916	0	0.465691	9.948491	0.349604	0.004652	0.099485	0.003489	0.652605	1.842738	-45.482063
22917	0	0.463589	9.936514	0.415580	0.004639	0.099365	0.004150	0.644143	1.845274	-45.481871
22918	0	0.469354	9.960830	0.434735	0.004694	0.099608	0.004344	0.638076	1.845180	-45.489702
22919	0	0.499943	9.942624	0.415769	0.005005	0.099426	0.004150	0.627399	1.850784	-45.492366
22920	0	0.456753	9.960821	0.392430	0.004566	0.099608	0.003921	0.620860	1.848568	-45.496710
22921	0	0.433084	9.930408	0.409502	0.004333	0.099304	0.004089	0.612147	1.850998	-45.504255
22922	0	0.433053	9.924187	0.386126	0.004328	0.099242	0.003856	0.603431	1.847092	-45.497302
22923	0	0.457332	9.912122	0.384723	0.004578	0.099121	0.003845	0.598847	1.851381	-45.503771
22924	0	0.469069	9.887673	0.391508	0.004690	0.098877	0.003910	0.590728	1.850068	-45.501023
22925	0	0.469609	9.863298	0.323503	0.004700	0.098633	0.003235	0.588249	1.853524	-45.501601
22926	0	0.456969	9.820554	0.354106	0.004570	0.098206	0.003540	0.584761	1.853162	-45.505240
22927	0	0.439511	9.765604	0.299676	0.004395	0.097656	0.002991	0.575442	1.851741	-45.509971
22928	0	0.458176	9.735007	0.312112	0.004579	0.097350	0.003124	0.576881	1.847271	-45.516144
22929	0	0.475797	9.722909	0.311434	0.004761	0.097229	0.003113	0.572793	1.849791	-45.518514
22930	0	0.444697	9.722914	0.354286	0.004450	0.097229	0.003543	0.570583	1.852460	-45.521206
22931	0	0.469757	9.710688	0.348333	0.004700	0.097107	0.003479	0.563177	1.854243	-45.516481
22932	0	0.457348	9.661765	0.305990	0.004573	0.096618	0.003059	0.560372	1.852785	-45.520084
22933	0	0.432770	9.619156	0.293325	0.004333	0.096191	0.002930	0.553858	1.858938	-45.516261
22934	0	0.468268	9.631359	0.354971	0.004687	0.096313	0.003547	0.548056	1.863744	-45.516914
22935	0	0.487808	9.619150	0.281268	0.004883	0.096191	0.002808	0.539716	1.868620	-45.516234
22936	0	0.450246	9.619145	0.288242	0.004506	0.096191	0.002878	0.532421	1.872210	-45.515253
22937	0	0.433002	9.631355	0.293233	0.004333	0.096313	0.002930	0.527069	1.875586	-45.519645
22938	0	0.450683	9.625267	0.317480	0.004509	0.096252	0.003179	0.529337	1.877388	-45.518275
22939	0	0.433372	9.655766	0.311101	0.004333	0.096558	0.003113	0.529248	1.876383	-45.516826
22940	0	0.469844	9.655776	0.353393	0.004700	0.096558	0.003536	0.529723	1.877166	-45.521325
22941	0	0.494065	9.704602	0.409030	0.004944	0.097046	0.004089	0.526321	1.880223	-45.521476
22942	0	0.463134	9.704575	0.403357	0.004632	0.097046	0.004029	0.519082	1.880383	-45.527923
22943	0	0.463582	9.729020	0.402781	0.004639	0.097290	0.004028	0.517390	1.883011	-45.530792
22944	0	0.438576	9.759538	0.426883	0.004388	0.097595	0.004271	0.517173	1.884790	-45.532391
22945	0	0.463931	9.808357	0.396473	0.004639	0.098083	0.003967	0.517911	1.883357	-45.530849
22946	0	0.487815	9.857223	0.420162	0.004884	0.098572	0.004206	0.520357	1.889152	-45.533628
22947	0	0.482287	9.887693	0.347821	0.004822	0.098877	0.003479	0.518911	1.887119	-45.531604
22948	0	0.482002	9.887712	0.433185	0.004824	0.098877	0.004332	0.516300	1.890646	-45.527510
22949	0	0.469764	9.906015	0.408950	0.004700	0.099060	0.004089	0.513846	1.892334	-45.529034
22950	0	0.505883	9.906030	0.463613	0.005061	0.099060	0.004639	0.514519	1.894414	-45.529107
22951	0	0.476447	9.918200	0.445447	0.004761	0.099182	0.004456	0.513497	1.889459	-45.535900
22952	0	0.470343	9.942557	0.377825	0.004706	0.099425	0.003781	0.514727	1.892125	-45.541775
22953	0	0.463778	9.942648	0.414632	0.004639	0.099426	0.004150	0.517136	1.892458	-45.540913
22954	0	0.475236	9.930451	0.444702	0.004759	0.099304	0.004447	0.514757	1.899189	-45.536395
22955	0	0.475723	9.906044	0.371751	0.004761	0.099060	0.003723	0.518987	1.902531	-45.541523
22956	0	0.505318	9.887747	0.394956	0.005058	0.098877	0.003956	0.523951	1.907746	-45.545305
22957	0	0.481629	9.899928	0.396745	0.004822	0.098999	0.003967	0.521456	1.913373	-45.544792
22958	0	0.462610	9.857198	0.384143	0.004627	0.098572	0.003845	0.523511	1.913930	-45.541832
22959	0	0.445342	9.832776	0.335605	0.004456	0.098328	0.003357	0.522209	1.915676	-45.542775
22960	0	0.450574	9.790069	0.347657	0.004512	0.097900	0.003477	0.520460	1.922031	-45.539381
22961	0	0.439282	9.729028	0.347437	0.004395	0.097290	0.003479	0.523606	1.923301	-45.538121
22962	0	0.463092	9.722939	0.303574	0.004635	0.097229	0.003042	0.528969	1.927158	-45.549103
22963	0	0.475894	9.692402	0.335391	0.004761	0.096924	0.003357	0.530195	1.928521	-45.545490
22964	0	0.469463	9.631373	0.346700	0.004696	0.096313	0.003472	0.534232	1.929287	-45.544049
22965	0	0.482122	9.655785	0.347323	0.004822	0.096558	0.003479	0.538764	1.929194	-45.547108
22966	0	0.444470	9.637518	0.303115	0.004454	0.096375	0.003039	0.546169	1.939061	-45.534326
22967	0	0.433364	9.661886	0.322840	0.004333	0.096619	0.003235	0.551529	1.938124	-45.534668
22968	0	0.432567	9.606976	0.260838	0.004333	0.096069	0.002611	0.552496	1.946684	-45.525564
22969	0	0.457478	9.631381	0.255598	0.004578	0.096313	0.002563	0.559111	1.949281	-45.525254
22970	0	0.469174	9.606960	0.284651	0.004693	0.096069	0.002853	0.565039	1.950035	-45.525822
22971	0	0.506299	9.619171	0.212961	0.005066	0.096191	0.002136	0.570597	1.952737	-45.517950
22972	0	0.487038	9.631394	0.205356	0.004876	0.096313	0.002062	0.578179	1.958729	-45.521887
22973	0	0.457290	9.649707	0.230819	0.004578	0.096497	0.002319	0.589123	1.963535	-45.520604
22974	0	0.462499	9.698622	0.283722	0.004628	0.096986	0.002846	0.596963	1.966508	-45.520911
22975	0	0.445463	9.722926	0.335077	0.004456	0.097229	0.003357	0.601991	1.966848	-45.520834
22976	0	0.420457	9.735161	0.376239	0.004209	0.097351	0.003772	0.610812	1.970804	-45.522801
22977	0	0.476234	9.802287	0.346540	0.004761	0.098022	0.003479	0.624411	1.968155	-45.519218
22978	0	0.519025	9.814482	0.338278	0.005191	0.098145	0.003390	0.630905	1.968079	-45.520475
22979	0	0.469746	9.796188	0.346929	0.004700	0.097961	0.003479	0.639947	1.969900	-45.513589
22980	0	0.500030	9.851100	0.357376	0.005000	0.098511	0.003581	0.646081	1.968855	-45.504835
22981	0	0.433081	9.857222	0.359212	0.004333	0.098572	0.003601	0.654147	1.971161	-45.497242
22982	0	0.407987	9.875560	0.405748	0.004084	0.098755	0.004071	0.667789	1.974713	-45.492732
22983	0	0.463111	9.930494	0.407987	0.004639	0.099304	0.004089	0.676426	1.982638	-45.486813
22984	0	0.492515	9.954981	0.424433	0.004929	0.099549	0.004252	0.683507	1.985933	-45.486281
22985	0	0.469686	9.954866	0.384043	0.004700	0.099548	0.003845	0.686744	1.988469	-45.485795
22986	0	0.487259	9.912168	0.406890	0.004876	0.099121	0.004079	0.695915	1.991736	-45.477397
22987	0	0.494492	9.948762	0.346848	0.004944	0.099487	0.003479	0.705674	1.989678	-45.463618
22988	0	0.415024	9.912159	0.362906	0.004152	0.099121	0.003640	0.716287	1.991301	-45.459883
22989	0	0.439010	9.881644	0.346984	0.004395	0.098816	0.003479	0.724609	1.995651	-45.456981
22990	0	0.462447	9.887736	0.308756	0.004629	0.098877	0.003094	0.729401	2.000237	-45.449989
22991	0	0.438695	9.857232	0.249427	0.004395	0.098572	0.002502	0.736541	2.008239	-45.442337
22992	0	0.491848	9.832936	0.284236	0.004929	0.098329	0.002851	0.744866	2.019199	-45.440677
22993	0	0.482106	9.820594	0.285699	0.004822	0.098206	0.002869	0.756149	2.019220	-45.433365
22994	0	0.481518	9.783978	0.338849	0.004820	0.097839	0.003394	0.760481	2.023939	-45.429770
22995	0	0.469563	9.759581	0.334536	0.004700	0.097595	0.003357	0.771743	2.027894	-45.426308
22996	0	0.432397	9.710814	0.253148	0.004325	0.097108	0.002540	0.779120	2.028182	-45.428968
22997	0	0.421049	9.698529	0.291686	0.004211	0.096985	0.002930	0.792040	2.028483	-45.426653
22998	0	0.451410	9.674101	0.338483	0.004515	0.096741	0.003392	0.798516	2.028400	-45.426122
22999	0	0.463470	9.643605	0.279683	0.004639	0.096436	0.002808	0.809038	2.032299	-45.421122
23000	0	0.475059	9.619267	0.277772	0.004752	0.096192	0.002786	0.816199	2.033341	-45.410522
23001	0	0.469645	9.637480	0.170186	0.004700	0.096375	0.001709	0.822389	2.036356	-45.406059
23002	0	0.444664	9.637478	0.223615	0.004449	0.096375	0.002243	0.828306	2.038193	-45.401502
23003	0	0.414389	9.619184	0.212942	0.004150	0.096191	0.002136	0.834207	2.045087	-45.397147
23004	0	0.432093	9.637469	0.211235	0.004320	0.096375	0.002122	0.843379	2.043282	-45.400588
23005	0	0.464090	9.667987	0.298147	0.004639	0.096680	0.002991	0.852037	2.039800	-45.396535
23006	0	0.464258	9.637470	0.229217	0.004642	0.096375	0.002300	0.859395	2.038843	-45.395247
23007	0	0.469975	9.667993	0.261558	0.004700	0.096680	0.002625	0.867704	2.037945	-45.392497
23008	0	0.457809	9.692412	0.326851	0.004578	0.096924	0.003278	0.876392	2.036583	-45.391526
23009	0	0.457107	9.710758	0.297983	0.004578	0.097107	0.002991	0.887008	2.043505	-45.386324
23010	0	0.480371	9.777962	0.302512	0.004808	0.097779	0.003029	0.889166	2.048219	-45.386204
23011	0	0.463429	9.796186	0.267715	0.004639	0.097961	0.002686	0.896736	2.052502	-45.387780
23012	0	0.468488	9.826697	0.260284	0.004690	0.098267	0.002607	0.899733	2.057822	-45.385063
23013	0	0.445613	9.844976	0.225493	0.004456	0.098450	0.002258	0.901479	2.056306	-45.388943
23014	0	0.427221	9.869400	0.304081	0.004273	0.098694	0.003044	0.903057	2.056871	-45.381024
23015	0	0.457140	9.881644	0.353341	0.004578	0.098816	0.003540	0.908524	2.063309	-45.384286
23016	0	0.517027	9.906135	0.291158	0.005175	0.099061	0.002915	0.910675	2.067538	-45.383295
23017	0	0.482238	9.912118	0.298696	0.004822	0.099121	0.002991	0.912808	2.066042	-45.381531
23018	0	0.451373	9.936547	0.322545	0.004518	0.099365	0.003227	0.912613	2.069626	-45.374035
23019	0	0.445190	9.948761	0.390269	0.004456	0.099487	0.003906	0.914479	2.073051	-45.369095
23020	0	0.438652	9.930430	0.340795	0.004387	0.099304	0.003410	0.914967	2.072673	-45.367095
23021	0	0.488089	9.948744	0.341677	0.004883	0.099487	0.003418	0.914045	2.074028	-45.359085
23022	0	0.500274	9.899904	0.322902	0.005001	0.098999	0.003232	0.915213	2.071284	-45.360037
23023	0	0.488371	9.881595	0.311031	0.004883	0.098816	0.003113	0.915814	2.069424	-45.358955
23024	0	0.488300	9.863195	0.249477	0.004884	0.098632	0.002497	0.915793	2.069450	-45.360580
23025	0	0.463460	9.851098	0.256185	0.004639	0.098511	0.002563	0.915420	2.073321	-45.357546
23026	0	0.450774	9.814475	0.291884	0.004508	0.098145	0.002926	0.921404	2.072817	-45.354595
23027	0	0.476265	9.814443	0.250265	0.004761	0.098145	0.002502	0.918870	2.069722	-45.352775
23028	0	0.458087	9.771636	0.329585	0.004581	0.097716	0.003296	0.916678	2.069589	-45.353223
23029	0	0.451353	9.729024	0.280571	0.004517	0.097290	0.002808	0.916740	2.072389	-45.358967
23030	0	0.481627	9.698493	0.292088	0.004815	0.096985	0.002925	0.919236	2.070168	-45.359767
23031	0	0.469998	9.686282	0.292850	0.004700	0.096863	0.002930	0.918412	2.069029	-45.366856
23032	0	0.463767	9.692287	0.262378	0.004639	0.096923	0.002622	0.913640	2.069354	-45.368877
23033	0	0.433548	9.643541	0.219918	0.004333	0.096436	0.002197	0.909157	2.066111	-45.369052
23034	0	0.409152	9.649560	0.269198	0.004093	0.096496	0.002688	0.902734	2.067230	-45.373729
23035	0	0.433067	9.649665	0.219998	0.004333	0.096497	0.002197	0.897306	2.069716	-45.368957
23036	0	0.457240	9.625238	0.287482	0.004572	0.096252	0.002873	0.893426	2.068312	-45.367167
23037	0	0.464057	9.649641	0.274943	0.004639	0.096497	0.002747	0.887775	2.065190	-45.367577
23038	0	0.494754	9.667856	0.232941	0.004947	0.096679	0.002324	0.879245	2.063320	-45.372828
23039	0	0.476168	9.686275	0.305182	0.004761	0.096863	0.003052	0.876935	2.061384	-45.371897
23040	0	0.427305	9.686180	0.287053	0.004273	0.096862	0.002869	0.872476	2.060950	-45.371402
23041	0	0.427114	9.686285	0.286878	0.004272	0.096863	0.002869	0.870125	2.061659	-45.369901
23042	0	0.463397	9.704596	0.244241	0.004636	0.097046	0.002441	0.866704	2.062947	-45.371633
23043	0	0.457731	9.729002	0.262583	0.004578	0.097290	0.002625	0.862884	2.062456	-45.370411
23044	0	0.488392	9.777730	0.274809	0.004882	0.097777	0.002749	0.862262	2.059192	-45.373881
23045	0	0.470414	9.808326	0.299135	0.004700	0.098083	0.002991	0.859341	2.053192	-45.380940
23046	0	0.434214	9.814360	0.329599	0.004342	0.098144	0.003297	0.858131	2.052281	-45.377772
23047	0	0.451720	9.832765	0.372212	0.004517	0.098328	0.003723	0.857110	2.050785	-45.375142
23048	0	0.445526	9.857067	0.342128	0.004457	0.098571	0.003415	0.847749	2.051452	-45.377699
23049	0	0.439451	9.869367	0.397178	0.004395	0.098694	0.003967	0.840363	2.050747	-45.382031
23050	0	0.469933	9.936412	0.379631	0.004699	0.099364	0.003793	0.834024	2.049276	-45.384355
23051	0	0.451390	9.881585	0.445977	0.004517	0.098816	0.004456	0.826943	2.051681	-45.388253
23052	0	0.475831	9.899757	0.380082	0.004755	0.098998	0.003792	0.814266	2.047103	-45.390477
23053	0	0.475825	9.881579	0.366870	0.004761	0.098816	0.003662	0.804360	2.049163	-45.389186
23054	0	0.438856	9.911988	0.343815	0.004389	0.099120	0.003430	0.793102	2.048615	-45.388881
23055	0	0.439394	9.905991	0.366682	0.004395	0.099060	0.003662	0.785394	2.048477	-45.386844
23056	0	0.426977	9.918093	0.373913	0.004271	0.099181	0.003732	0.774510	2.048500	-45.379993
23057	0	0.457930	9.881565	0.348445	0.004578	0.098816	0.003479	0.765906	2.045735	-45.384866
23058	0	0.519149	9.857063	0.373783	0.005191	0.098571	0.003734	0.758743	2.044229	-45.387979
23059	0	0.512638	9.832757	0.396968	0.005127	0.098328	0.003967	0.753639	2.044078	-45.386589
23060	0	0.506684	9.820421	0.361187	0.005064	0.098205	0.003605	0.743187	2.039986	-45.394135
23061	0	0.481927	9.796124	0.330508	0.004822	0.097961	0.003296	0.730148	2.042056	-45.394164
23062	0	0.420360	9.728882	0.338518	0.004206	0.097289	0.003375	0.715982	2.043704	-45.401278
23063	0	0.451390	9.722895	0.317939	0.004517	0.097229	0.003174	0.707181	2.046041	-45.414500
23064	0	0.463415	9.692268	0.306669	0.004633	0.096923	0.003062	0.699643	2.043759	-45.418832
23065	0	0.476197	9.686261	0.299459	0.004761	0.096863	0.002991	0.692758	2.041424	-45.418696
23066	0	0.470286	9.698357	0.294653	0.004702	0.096984	0.002937	0.679594	2.039078	-45.414599
23067	0	0.470166	9.667934	0.281629	0.004700	0.096680	0.002808	0.667010	2.035884	-45.414263
23068	0	0.451806	9.661762	0.246427	0.004519	0.096618	0.002459	0.658003	2.036634	-45.419207
23069	0	0.445984	9.643518	0.317903	0.004456	0.096436	0.003174	0.649574	2.030700	-45.421342
23070	0	0.458614	9.637331	0.300685	0.004585	0.096374	0.003000	0.639459	2.028782	-45.422848
23071	0	0.438880	9.631349	0.366854	0.004395	0.096313	0.003662	0.629548	2.034744	-45.424834
23072	0	0.481132	9.667940	0.300914	0.004809	0.096680	0.003003	0.620102	2.031553	-45.427698
23073	0	0.463881	9.698465	0.318028	0.004639	0.096985	0.003174	0.610202	2.030506	-45.429998
23074	0	0.464328	9.710557	0.325283	0.004639	0.097106	0.003247	0.601380	2.024210	-45.435193
23075	0	0.457718	9.728998	0.293221	0.004578	0.097290	0.002930	0.596203	2.023850	-45.441047
23076	0	0.463946	9.747186	0.263683	0.004637	0.097472	0.002629	0.585054	2.019776	-45.438437
23077	0	0.445878	9.759487	0.366741	0.004456	0.097595	0.003662	0.576587	2.015162	-45.443213
23078	0	0.470481	9.802134	0.331224	0.004705	0.098022	0.003306	0.567509	2.015010	-45.448489
23079	0	0.488264	9.808327	0.379028	0.004883	0.098083	0.003784	0.558109	2.014368	-45.448578
23080	0	0.481583	9.844877	0.428923	0.004821	0.098449	0.004284	0.549686	2.019402	-45.452922
23081	0	0.457985	9.893770	0.433768	0.004578	0.098938	0.004333	0.542606	2.016058	-45.451747
23082	0	0.440319	9.857029	0.440935	0.004398	0.098571	0.004402	0.532009	2.009659	-45.452991
23083	0	0.476471	9.887662	0.409290	0.004761	0.098877	0.004089	0.525609	2.004220	-45.451728
23084	0	0.440076	9.918104	0.397894	0.004402	0.099181	0.003974	0.517567	2.004966	-45.450858
23085	0	0.470038	9.912098	0.372542	0.004700	0.099121	0.003723	0.512685	2.003350	-45.452292
23086	0	0.482227	9.924196	0.385604	0.004823	0.099242	0.003849	0.502322	2.003055	-45.457169
23087	0	0.445536	9.912098	0.372635	0.004456	0.099121	0.003723	0.496343	2.002436	-45.454692
23088	0	0.432692	9.875401	0.385524	0.004333	0.098754	0.003851	0.489029	2.008069	-45.453291
23089	0	0.463542	9.899923	0.402701	0.004639	0.098999	0.004028	0.488239	2.010967	-45.453420
23090	0	0.444142	9.869427	0.420662	0.004449	0.098694	0.004209	0.488207	2.018787	-45.454610
23091	0	0.463859	9.851079	0.433243	0.004639	0.098511	0.004333	0.487160	2.018078	-45.459307
23092	0	0.463450	9.832782	0.378045	0.004638	0.098328	0.003781	0.485885	2.020978	-45.466888
23093	0	0.433736	9.820534	0.402969	0.004333	0.098206	0.004028	0.481960	2.015611	-45.462532
23094	0	0.464718	9.789926	0.391144	0.004646	0.097899	0.003908	0.475814	2.013743	-45.466445
23095	0	0.469668	9.771727	0.354457	0.004700	0.097717	0.003540	0.468134	2.016389	-45.463472
23096	0	0.450859	9.722814	0.336473	0.004510	0.097228	0.003366	0.466789	2.017081	-45.469835
23097	0	0.475726	9.716820	0.274433	0.004761	0.097168	0.002747	0.467169	2.020247	-45.473776
23098	0	0.462670	9.661880	0.231716	0.004631	0.096619	0.002315	0.461791	2.024458	-45.476760
23099	0	0.481822	9.674083	0.268790	0.004822	0.096741	0.002686	0.456709	2.027742	-45.485068
23100	0	0.462971	9.637455	0.330049	0.004631	0.096375	0.003300	0.453518	2.028441	-45.488450
23101	0	0.470019	9.643549	0.311372	0.004700	0.096436	0.003113	0.450115	2.026966	-45.487188
23102	0	0.420915	9.655683	0.335713	0.004212	0.096557	0.003358	0.448720	2.029899	-45.488293
23103	0	0.402728	9.631348	0.317513	0.004028	0.096313	0.003174	0.444880	2.030242	-45.486146
23104	0	0.445242	9.625247	0.366363	0.004453	0.096252	0.003664	0.443071	2.029716	-45.488097
23105	0	0.469789	9.637472	0.231451	0.004700	0.096375	0.002319	0.446505	2.030960	-45.482345
23106	0	0.481899	9.686274	0.255306	0.004818	0.096863	0.002553	0.444117	2.028843	-45.475224
23107	0	0.445445	9.686288	0.262333	0.004456	0.096863	0.002625	0.443211	2.029268	-45.468759
23108	0	0.432899	9.692392	0.286511	0.004331	0.096924	0.002866	0.441832	2.030295	-45.464028
23109	0	0.439347	9.722898	0.335900	0.004395	0.097229	0.003357	0.437130	2.030656	-45.458410
23110	0	0.457676	9.741132	0.341444	0.004575	0.097411	0.003422	0.443540	2.027444	-45.457046
23111	0	0.488127	9.783953	0.365956	0.004883	0.097839	0.003662	0.444223	2.028334	-45.451594
23112	0	0.493831	9.808371	0.401942	0.004940	0.098083	0.004023	0.445660	2.029471	-45.454092
23113	0	0.481754	9.814489	0.414678	0.004822	0.098145	0.004150	0.447565	2.033475	-45.442312
23114	0	0.487367	9.869398	0.359064	0.004874	0.098694	0.003593	0.448495	2.033199	-45.435574
23115	0	0.457737	9.844979	0.329387	0.004578	0.098450	0.003296	0.448592	2.032599	-45.438464
23116	0	0.451231	9.906050	0.334373	0.004516	0.099060	0.003352	0.456123	2.035557	-45.432983
23117	0	0.469792	9.912139	0.383980	0.004700	0.099121	0.003845	0.460111	2.036733	-45.432384
23118	0	0.469180	9.918236	0.285577	0.004696	0.099182	0.002857	0.459523	2.040539	-45.430150
23119	0	0.463415	9.893849	0.304231	0.004639	0.098938	0.003052	0.468191	2.044857	-45.422808
23120	0	0.487110	9.900021	0.370074	0.004873	0.099000	0.003704	0.469778	2.046479	-45.420317
23121	0	0.469715	9.912144	0.310547	0.004700	0.099121	0.003113	0.476003	2.048518	-45.412223
23122	0	0.463394	9.924327	0.449809	0.004633	0.099243	0.004501	0.477454	2.046447	-45.405865
23123	0	0.469972	9.893818	0.335126	0.004700	0.098938	0.003357	0.481737	2.045520	-45.401071
23124	0	0.456927	9.851141	0.364199	0.004577	0.098511	0.003651	0.489592	2.053232	-45.400413
23125	0	0.481743	9.851115	0.329003	0.004822	0.098511	0.003296	0.494185	2.057379	-45.401383
23126	0	0.492908	9.826715	0.327491	0.004934	0.098267	0.003284	0.501958	2.062565	-45.397904
23127	0	0.445226	9.802285	0.279929	0.004456	0.098022	0.002808	0.509441	2.065493	-45.395408
23128	0	0.438330	9.771765	0.309057	0.004388	0.097717	0.003096	0.513106	2.069904	-45.392815
23129	0	0.457395	9.747347	0.280236	0.004578	0.097473	0.002808	0.517030	2.073313	-45.389734
23130	0	0.444289	9.716841	0.278890	0.004448	0.097168	0.002796	0.523410	2.078321	-45.390947
23131	0	0.463922	9.710719	0.273665	0.004639	0.097107	0.002747	0.532918	2.076729	-45.391349
23132	0	0.475858	9.680223	0.289908	0.004762	0.096802	0.002910	0.543245	2.079479	-45.393821
23133	0	0.487471	9.655822	0.280099	0.004883	0.096558	0.002808	0.548878	2.088163	-45.387903
23134	0	0.486478	9.680299	0.290750	0.004866	0.096803	0.002915	0.555954	2.088250	-45.380172
23135	0	0.457863	9.655775	0.329075	0.004578	0.096558	0.003296	0.559890	2.086165	-45.383928
23136	0	0.444761	9.655826	0.327848	0.004457	0.096558	0.003285	0.565900	2.095802	-45.379824
23137	0	0.445381	9.649689	0.328916	0.004456	0.096497	0.003296	0.571689	2.096958	-45.377112
23138	0	0.420014	9.649721	0.321156	0.004208	0.096497	0.003221	0.580134	2.104885	-45.371864
23139	0	0.432732	9.680221	0.274051	0.004333	0.096802	0.002747	0.585141	2.111248	-45.370712
23140	0	0.456208	9.686311	0.235917	0.004564	0.096863	0.002368	0.593356	2.112876	-45.374335
23141	0	0.439424	9.710710	0.182271	0.004395	0.097107	0.001831	0.601029	2.112217	-45.374532
23142	0	0.445184	9.710732	0.216842	0.004455	0.097107	0.002180	0.612688	2.114474	-45.379801
23143	0	0.457205	9.759581	0.291852	0.004578	0.097595	0.002930	0.623582	2.120076	-45.380723
23144	0	0.444470	9.777972	0.307498	0.004444	0.097779	0.003090	0.638931	2.118472	-45.378738
23145	0	0.475836	9.808420	0.315551	0.004761	0.098083	0.003174	0.658176	2.120322	-45.379290
23146	0	0.451204	9.808479	0.361549	0.004512	0.098084	0.003625	0.667022	2.119179	-45.384000
23147	0	0.481494	9.857242	0.365393	0.004822	0.098572	0.003662	0.674314	2.126157	-45.376242
23148	0	0.480416	9.857312	0.363874	0.004807	0.098573	0.003645	0.679325	2.129072	-45.374874
23149	0	0.463687	9.893832	0.316616	0.004639	0.098938	0.003174	0.686012	2.130216	-45.374120
23150	0	0.475425	9.887733	0.247649	0.004757	0.098877	0.002486	0.695101	2.132340	-45.373982
23151	0	0.505892	9.930479	0.310527	0.005066	0.099304	0.003113	0.701619	2.139477	-45.373645
23152	0	0.486700	9.924440	0.253999	0.004869	0.099244	0.002548	0.708945	2.140247	-45.371192
23153	0	0.457583	9.918260	0.401876	0.004578	0.099182	0.004028	0.717803	2.141395	-45.365911
23154	0	0.457042	9.912189	0.405378	0.004574	0.099121	0.004069	0.733663	2.144494	-45.366788
23155	0	0.481774	9.918262	0.365400	0.004822	0.099182	0.003662	0.740839	2.148224	-45.365611
23156	0	0.468906	9.900033	0.376044	0.004691	0.099000	0.003767	0.746282	2.149712	-45.362355
23157	0	0.445726	9.875498	0.420746	0.004456	0.098755	0.004211	0.748709	2.146863	-45.355073
23158	0	0.445811	9.851105	0.376800	0.004458	0.098511	0.003776	0.755351	2.146316	-45.352124
23159	0	0.445343	9.851110	0.353275	0.004456	0.098511	0.003540	0.761635	2.147864	-45.347572
23160	0	0.426307	9.802289	0.284566	0.004268	0.098022	0.002853	0.768565	2.152324	-45.345758
23161	0	0.475743	9.808382	0.243494	0.004761	0.098083	0.002441	0.773905	2.155213	-45.344050
23162	0	0.463041	9.771748	0.229905	0.004631	0.097717	0.002306	0.779855	2.154958	-45.343926
23163	0	0.445159	9.759565	0.249255	0.004456	0.097595	0.002502	0.789310	2.158636	-45.341395
23164	0	0.420003	9.692414	0.278100	0.004203	0.096924	0.002788	0.794950	2.160995	-45.344648
23165	0	0.469581	9.704642	0.291867	0.004700	0.097046	0.002930	0.805783	2.164632	-45.346734
23166	0	0.475098	9.692503	0.296160	0.004752	0.096925	0.002968	0.810931	2.165040	-45.345405
23167	0	0.475706	9.704625	0.316861	0.004761	0.097046	0.003174	0.814881	2.168405	-45.340227
23168	0	0.493103	9.668013	0.248489	0.004936	0.096680	0.002492	0.821050	2.173556	-45.336817
23169	0	0.426891	9.643587	0.280191	0.004272	0.096436	0.002808	0.825685	2.176807	-45.331959
23170	0	0.437891	9.668033	0.284689	0.004387	0.096680	0.002856	0.834659	2.185314	-45.334004
23171	0	0.463385	9.661905	0.274074	0.004639	0.096619	0.002747	0.839372	2.190036	-45.328228
23172	0	0.456135	9.661913	0.260448	0.004567	0.096619	0.002612	0.846260	2.195916	-45.327124
23173	0	0.438868	9.655799	0.243727	0.004395	0.096558	0.002441	0.848984	2.201858	-45.326036
23174	0	0.426159	9.704601	0.273149	0.004260	0.097046	0.002738	0.854499	2.199074	-45.327937
23175	0	0.451746	9.729024	0.310520	0.004517	0.097290	0.003113	0.861252	2.197089	-45.327314
23176	0	0.481906	9.753453	0.303007	0.004823	0.097534	0.003036	0.865488	2.200409	-45.323698
23177	0	0.475870	9.783969	0.328889	0.004761	0.097839	0.003296	0.871522	2.201855	-45.321099
23178	0	0.469665	9.777823	0.322088	0.004695	0.097778	0.003221	0.868960	2.198904	-45.327714
23179	0	0.481852	9.814480	0.335378	0.004822	0.098145	0.003357	0.870448	2.201731	-45.328727
23180	0	0.487464	9.802264	0.255288	0.004876	0.098022	0.002557	0.872833	2.202469	-45.328320
23181	0	0.463801	9.844983	0.335419	0.004639	0.098450	0.003357	0.873831	2.202255	-45.326951
23182	0	0.451241	9.857192	0.322802	0.004515	0.098572	0.003229	0.872946	2.203921	-45.321831
23183	0	0.433477	9.844982	0.310732	0.004333	0.098450	0.003113	0.877134	2.201453	-45.321839
23184	0	0.469816	9.899932	0.321930	0.004702	0.098999	0.003223	0.879698	2.204439	-45.318675
23185	0	0.463731	9.893810	0.329456	0.004639	0.098938	0.003296	0.879062	2.205045	-45.318270
23186	0	0.475768	9.918224	0.371747	0.004758	0.099182	0.003720	0.880135	2.204365	-45.317159
23187	0	0.506907	9.905986	0.372411	0.005066	0.099060	0.003723	0.876781	2.199756	-45.316625
23188	0	0.470188	9.893737	0.402523	0.004705	0.098937	0.004029	0.879298	2.202991	-45.314608
23189	0	0.469853	9.875494	0.262451	0.004700	0.098755	0.002625	0.877052	2.203334	-45.306215
23190	0	0.451655	9.881575	0.280908	0.004514	0.098816	0.002808	0.873186	2.199094	-45.314504
23191	0	0.445764	9.875475	0.329715	0.004456	0.098755	0.003296	0.869533	2.195726	-45.316120
23192	0	0.476613	9.850985	0.311042	0.004765	0.098510	0.003115	0.872295	2.192908	-45.315972
23193	0	0.463613	9.814463	0.323549	0.004639	0.098145	0.003235	0.869334	2.194864	-45.316211
23194	0	0.469491	9.783935	0.305137	0.004694	0.097839	0.003053	0.868715	2.192816	-45.320595
23195	0	0.476607	9.783905	0.305309	0.004761	0.097839	0.003052	0.864907	2.185574	-45.317916
23196	0	0.459342	9.765497	0.275128	0.004588	0.097655	0.002748	0.859416	2.178363	-45.318357
23197	0	0.463990	9.753414	0.305121	0.004639	0.097534	0.003052	0.857828	2.175909	-45.317290
23198	0	0.476022	9.753323	0.280969	0.004763	0.097533	0.002806	0.850951	2.177756	-45.319741
23199	0	0.421017	9.698493	0.299041	0.004211	0.096985	0.002991	0.849173	2.178250	-45.321607
23200	0	0.463243	9.716827	0.267942	0.004636	0.097168	0.002685	0.853043	2.181195	-45.319746
23201	0	0.457733	9.674065	0.268877	0.004578	0.096741	0.002686	0.847004	2.180538	-45.314692
23202	0	0.457374	9.686187	0.239042	0.004577	0.096862	0.002386	0.839684	2.182985	-45.314599
23203	0	0.476159	9.680170	0.219814	0.004761	0.096802	0.002197	0.836420	2.180923	-45.320438
23204	0	0.433789	9.649535	0.250823	0.004334	0.096496	0.002503	0.828491	2.175808	-45.318116
23205	0	0.439897	9.661844	0.231968	0.004395	0.096619	0.002319	0.825847	2.169503	-45.313344
23206	0	0.471188	9.673945	0.256876	0.004708	0.096740	0.002563	0.817357	2.164225	-45.304480
23207	0	0.476303	9.698474	0.256372	0.004761	0.096985	0.002563	0.814846	2.160482	-45.300919
23208	0	0.446139	9.722795	0.274702	0.004459	0.097228	0.002747	0.812191	2.157096	-45.304387
23209	0	0.469716	9.735101	0.257043	0.004700	0.097351	0.002563	0.801812	2.159054	-45.301641
23210	0	0.463787	9.771599	0.288583	0.004633	0.097716	0.002882	0.795136	2.152262	-45.303537
23211	0	0.494545	9.802225	0.287296	0.004944	0.098022	0.002869	0.787893	2.149355	-45.305158
23212	0	0.482026	9.820471	0.263672	0.004825	0.098205	0.002632	0.780393	2.153416	-45.312508
23213	0	0.433217	9.814429	0.318296	0.004333	0.098145	0.003174	0.767576	2.153963	-45.317547
23214	0	0.438946	9.838777	0.264437	0.004392	0.098388	0.002643	0.763387	2.155480	-45.324007
23215	0	0.488634	9.869355	0.348257	0.004883	0.098694	0.003479	0.757052	2.150380	-45.318189
23216	0	0.476887	9.887591	0.330327	0.004767	0.098876	0.003303	0.754021	2.147647	-45.317784
23217	0	0.476209	9.893786	0.366371	0.004761	0.098938	0.003662	0.749975	2.145095	-45.322600
23218	0	0.488841	9.887566	0.452282	0.004885	0.098876	0.004519	0.743904	2.139957	-45.323488
23219	0	0.451631	9.875464	0.385190	0.004517	0.098755	0.003845	0.733948	2.139284	-45.316469
23220	0	0.433389	9.875357	0.441369	0.004333	0.098754	0.004407	0.723954	2.136820	-45.315951
23221	0	0.439439	9.881579	0.342182	0.004395	0.098816	0.003418	0.717333	2.136001	-45.313348
23222	0	0.463970	9.893667	0.331074	0.004638	0.098937	0.003303	0.705641	2.132682	-45.313854
23223	0	0.482451	9.887669	0.238585	0.004822	0.098877	0.002380	0.697055	2.128453	-45.319031
23224	0	0.458137	9.820466	0.306217	0.004582	0.098205	0.003062	0.694961	2.128634	-45.319299
23225	0	0.500650	9.832726	0.360916	0.005005	0.098328	0.003601	0.683302	2.125732	-45.320658
23226	0	0.476668	9.814330	0.380268	0.004764	0.098144	0.003799	0.677286	2.121138	-45.324429
23227	0	0.469981	9.802227	0.336240	0.004700	0.098022	0.003357	0.668670	2.119994	-45.320740
23228	0	0.469910	9.771605	0.410723	0.004700	0.097716	0.004100	0.657776	2.119703	-45.323636
23229	0	0.469986	9.765600	0.312039	0.004700	0.097656	0.003113	0.646653	2.118495	-45.323524
23230	0	0.457524	9.735003	0.325525	0.004578	0.097350	0.003249	0.637330	2.120306	-45.331456
23231	0	0.482457	9.698447	0.275547	0.004822	0.096985	0.002747	0.624623	2.115948	-45.334553
23232	0	0.464504	9.686156	0.240552	0.004643	0.096862	0.002398	0.612977	2.112978	-45.334770
23233	0	0.488065	9.686280	0.207987	0.004883	0.096863	0.002075	0.605225	2.114456	-45.332987
23234	0	0.481128	9.673991	0.245555	0.004817	0.096740	0.002450	0.596496	2.120122	-45.341712
23235	0	0.445203	9.655771	0.262721	0.004456	0.096558	0.002625	0.591128	2.123236	-45.346755
23236	0	0.444794	9.686282	0.281130	0.004448	0.096863	0.002812	0.590221	2.122165	-45.341448
23237	0	0.445351	9.674059	0.354611	0.004456	0.096741	0.003540	0.580853	2.123577	-45.342442
23238	0	0.475719	9.655636	0.337541	0.004756	0.096557	0.003368	0.570299	2.121095	-45.344928
23239	0	0.476125	9.698481	0.335785	0.004761	0.096985	0.003357	0.567012	2.119452	-45.345596
23240	0	0.476713	9.680025	0.360971	0.004762	0.096801	0.003602	0.555737	2.112020	-45.347478
23241	0	0.470186	9.710669	0.329992	0.004700	0.097107	0.003296	0.548828	2.108455	-45.353947
23242	0	0.476485	9.722785	0.318714	0.004765	0.097228	0.003181	0.539951	2.107063	-45.368945
23243	0	0.445937	9.753380	0.360656	0.004456	0.097534	0.003601	0.531289	2.101553	-45.369004
23244	0	0.483016	9.765516	0.336893	0.004828	0.097655	0.003367	0.527345	2.098514	-45.377722
23245	0	0.482214	9.777814	0.299611	0.004822	0.097778	0.002991	0.518888	2.097015	-45.391176
23246	0	0.463643	9.802148	0.343239	0.004639	0.098022	0.003428	0.512076	2.098571	-45.387499
23247	0	0.482227	9.844955	0.360467	0.004822	0.098450	0.003601	0.505686	2.096947	-45.387926
23248	0	0.482004	9.826563	0.422148	0.004823	0.098266	0.004218	0.499587	2.099141	-45.394777
23249	0	0.475686	9.869388	0.433698	0.004761	0.098694	0.004333	0.493377	2.102665	-45.394330
23250	0	0.450403	9.857178	0.416123	0.004508	0.098572	0.004157	0.486344	2.106270	-45.397909
23251	0	0.487790	9.893797	0.372994	0.004883	0.098938	0.003723	0.476237	2.110885	-45.397529
23252	0	0.468583	9.869290	0.386259	0.004689	0.098693	0.003859	0.469358	2.113765	-45.396095
23253	0	0.481812	9.899914	0.348073	0.004822	0.098999	0.003479	0.465136	2.116935	-45.402007
23254	0	0.480867	9.881625	0.335789	0.004814	0.098816	0.003360	0.465170	2.122221	-45.407624
23255	0	0.469604	9.887704	0.342047	0.004700	0.098877	0.003418	0.460075	2.125415	-45.402400
23256	0	0.462576	9.857214	0.335831	0.004631	0.098572	0.003362	0.461815	2.130481	-45.399664
23257	0	0.470140	9.887694	0.408764	0.004700	0.098877	0.004089	0.461599	2.127495	-45.397862
23258	0	0.452168	9.832660	0.323039	0.004519	0.098327	0.003231	0.460224	2.123848	-45.407801
23259	0	0.469603	9.820561	0.390954	0.004700	0.098206	0.003906	0.454157	2.127071	-45.413570
23260	0	0.493407	9.790055	0.354438	0.004936	0.097900	0.003546	0.453560	2.128531	-45.414792
23261	0	0.494294	9.777856	0.408462	0.004944	0.097778	0.004089	0.456893	2.128569	-45.412452
23262	0	0.506034	9.783931	0.383941	0.005063	0.097839	0.003835	0.449192	2.130722	-45.420116
23263	0	0.487887	9.753440	0.305115	0.004883	0.097534	0.003052	0.447703	2.134265	-45.419797
23264	0	0.450369	9.698503	0.201413	0.004508	0.096985	0.002012	0.443319	2.138221	-45.420526
23265	0	0.475935	9.698494	0.286851	0.004761	0.096985	0.002869	0.441284	2.138778	-45.415875
23266	0	0.445240	9.692379	0.225972	0.004453	0.096924	0.002257	0.436289	2.138029	-45.414509
23267	0	0.463400	9.692406	0.280739	0.004639	0.096924	0.002808	0.434396	2.142445	-45.412737
23268	0	0.480941	9.661890	0.335282	0.004812	0.096619	0.003356	0.435969	2.144725	-45.415003
23269	0	0.476064	9.680182	0.353857	0.004761	0.096802	0.003540	0.435534	2.143789	-45.420036
23270	0	0.475991	9.674082	0.328891	0.004760	0.096741	0.003292	0.437115	2.142558	-45.424234
23271	0	0.445823	9.667957	0.360098	0.004456	0.096680	0.003601	0.435035	2.138330	-45.419719
23272	0	0.439606	9.686210	0.335264	0.004399	0.096862	0.003356	0.436804	2.141074	-45.420329
23273	0	0.463579	9.686304	0.262031	0.004639	0.096863	0.002625	0.439601	2.143367	-45.416515
23274	0	0.456934	9.686279	0.274095	0.004571	0.096863	0.002738	0.433985	2.144156	-45.422849
23275	0	0.500207	9.716833	0.267785	0.005005	0.097168	0.002686	0.440889	2.146342	-45.422874
23276	0	0.493733	9.735110	0.242366	0.004937	0.097351	0.002425	0.440538	2.144995	-45.425887
23277	0	0.487987	9.741247	0.273910	0.004883	0.097412	0.002747	0.447169	2.147347	-45.419875
23278	0	0.475139	9.777859	0.358214	0.004754	0.097778	0.003586	0.449308	2.149379	-45.415582
23279	0	0.469629	9.771769	0.377792	0.004700	0.097717	0.003784	0.454458	2.152264	-45.408582
23280	0	0.450345	9.814501	0.431509	0.004509	0.098145	0.004320	0.458208	2.157636	-45.404021
23281	0	0.494331	9.832809	0.414038	0.004944	0.098328	0.004150	0.467701	2.157203	-45.405051
23282	0	0.469592	9.844994	0.333179	0.004698	0.098450	0.003336	0.470393	2.158290	-45.398245
23283	0	0.457772	9.863304	0.396154	0.004578	0.098633	0.003967	0.474891	2.157100	-45.394406
23284	0	0.487723	9.875530	0.272926	0.004883	0.098755	0.002734	0.478446	2.162453	-45.390546
23285	0	0.457436	9.893830	0.292422	0.004578	0.098938	0.002930	0.482654	2.165129	-45.384334
23286	0	0.457252	9.875503	0.321681	0.004571	0.098755	0.003223	0.488176	2.162208	-45.385588
23287	0	0.481880	9.881627	0.328982	0.004822	0.098816	0.003296	0.493061	2.164552	-45.380240
23288	0	0.487456	9.875534	0.388433	0.004876	0.098755	0.003894	0.501972	2.165325	-45.384864
23289	0	0.476015	9.875518	0.402172	0.004761	0.098755	0.004028	0.507462	2.164928	-45.387504
23290	0	0.494167	9.881621	0.455823	0.004942	0.098816	0.004564	0.512308	2.164192	-45.389844
23291	0	0.469744	9.857197	0.402636	0.004700	0.098572	0.004028	0.512380	2.165705	-45.387840
23292	0	0.450647	9.808392	0.414250	0.004512	0.098083	0.004147	0.514947	2.170842	-45.381533
23293	0	0.408691	9.802283	0.334924	0.004089	0.098022	0.003357	0.521821	2.172594	-45.379433
[truncated: 501 more rows]
