# Supplementary material for: Properties of traditional bamboo carrying poles have implications for user interactions
Source: PLoS One. 2018 May 10;13(5):e0196208. doi: 10.1371/journal.pone.0196208 (PMC5945030; doi:10.1371/journal.pone.0196208)
Supplement: S1 Text — (ZIP) [file pone.0196208.s005.zip › ResTest_PoleF_L5Load1.txt]

// Start Time: Unknown
// Update Rate: 100.0Hz
// Filter Profile: human (34.3)
// Firmware Version: 2.1.4
PacketCounter	SampleTimeFine	Acc_X	Acc_Y	Acc_Z	VelInc_X	VelInc_Y	VelInc_Z	Roll	Pitch	Yaw	Latitude	Longitude	Altitude	Vel_X	Vel_Y	Vel_Z
31016	0	1.043667	9.692137	-1.076377	0.010434	0.096922	-0.010761	1.679859	-2.411117	0.745358
31017	0	0.952295	9.704497	-1.148122	0.009521	0.097046	-0.011475	1.687682	-2.412882	0.740162
31018	0	0.580507	9.667606	-1.076841	0.005800	0.096678	-0.010756	1.703233	-2.418594	0.735398
31019	0	0.524726	9.472599	-1.154118	0.005249	0.094727	-0.011536	1.710416	-2.416589	0.724876
31020	0	0.853416	9.875398	-0.905161	0.008541	0.098754	-0.009046	1.717716	-2.408168	0.705186
31021	0	0.885275	9.539785	-0.750551	0.008850	0.095398	-0.007507	1.715718	-2.411019	0.695069
31022	0	0.495370	9.429955	-0.957380	0.004949	0.094299	-0.009579	1.710698	-2.416998	0.678349
31023	0	0.762830	9.246974	-0.804075	0.007629	0.092468	-0.008057	1.691474	-2.415231	0.661487
31024	0	0.549356	8.795460	-0.636189	0.005491	0.087954	-0.006378	1.671708	-2.417040	0.630142
31025	0	0.408973	8.459598	-0.682016	0.004089	0.084595	-0.006836	1.652618	-2.416402	0.591471
31026	0	0.220310	8.172983	-0.530934	0.002198	0.081728	-0.005340	1.615446	-2.420323	0.525156
31027	0	0.263630	8.074941	-0.095337	0.002625	0.080750	-0.000977	1.587541	-2.430756	0.458181
31028	0	0.388654	7.958697	0.031839	0.003869	0.079588	0.000288	1.548245	-2.447990	0.384089
31029	0	0.606409	8.306757	-0.150978	0.006042	0.083069	-0.001526	1.527928	-2.473716	0.336282
31030	0	0.726344	7.922108	-0.574735	0.007239	0.079222	-0.005769	1.497773	-2.507621	0.310767
31031	0	0.698651	8.178485	-0.750546	0.006958	0.081787	-0.007507	1.494957	-2.547719	0.331998
31032	0	0.893162	8.202073	-1.007677	0.008907	0.082025	-0.010067	1.508797	-2.580723	0.382163
31033	0	0.593161	7.879171	-1.241448	0.005920	0.078796	-0.012390	1.541461	-2.593275	0.459560
31034	0	1.997003	8.114084	-2.149113	0.019932	0.081160	-0.021456	1.601635	-2.635431	0.534962
31035	0	-0.538845	8.464156	-1.911844	-0.005432	0.084656	-0.019043	1.687373	-2.683666	0.629935
31036	0	1.738958	9.423531	-1.876917	0.017365	0.094256	-0.018685	1.793435	-2.707706	0.696766
31037	0	-0.650455	9.410835	-1.319183	-0.006531	0.094116	-0.013123	1.869714	-2.738436	0.742601
31038	0	1.796190	9.998416	-1.568554	0.017940	0.100006	-0.015571	2.005253	-2.761496	0.815568
31039	0	1.105997	11.083543	-0.507456	0.011047	0.110840	-0.005005	2.076689	-2.776553	0.846042
31040	0	2.300394	11.002777	-0.381171	0.022973	0.110037	-0.003735	2.163981	-2.814940	0.922518
31041	0	1.047522	11.364338	-0.289113	0.010437	0.113647	-0.002869	2.186509	-2.855107	0.939175
31042	0	1.428064	11.887421	-0.997458	0.014242	0.118882	-0.009934	2.225651	-2.893939	0.990482
31043	0	1.035184	11.712653	-1.370456	0.010315	0.117126	-0.013733	2.197558	-2.929812	1.016802
31044	0	0.493851	11.901908	-1.564370	0.004897	0.119022	-0.015632	2.205697	-2.968842	1.063979
31045	0	1.215649	12.024194	-2.427344	0.012146	0.120239	-0.024292	2.188119	-2.978216	1.068029
31046	0	0.900767	12.164752	-2.431678	0.008993	0.121649	-0.024316	2.188646	-2.990876	1.078526
31047	0	1.264553	12.041732	-2.303047	0.012634	0.120422	-0.023010	2.208084	-3.002436	1.065718
31048	0	1.277241	12.218231	-2.287015	0.012778	0.122182	-0.022869	2.209386	-2.998755	1.038882
31049	0	1.421335	12.005730	-1.592851	0.014221	0.120056	-0.015930	2.207722	-2.991593	1.015758
31050	0	0.956015	11.944808	-1.280552	0.009567	0.119447	-0.012813	2.201888	-2.984450	0.989131
31051	0	0.883382	11.865738	-0.928977	0.008850	0.118652	-0.009338	2.156677	-2.967122	0.948878
31052	0	0.844035	11.280672	-0.864204	0.008452	0.112802	-0.008698	2.102177	-2.953135	0.906622
31053	0	0.858709	11.048030	-0.872358	0.008606	0.110474	-0.008789	2.036052	-2.931898	0.861647
31054	0	1.361114	10.519373	-1.169909	0.013633	0.105182	-0.011782	1.945586	-2.908012	0.803395
31055	0	1.060420	10.090154	-1.330051	0.010620	0.100891	-0.013367	1.871224	-2.890796	0.745671
31056	0	1.307128	9.725735	-1.165506	0.013092	0.097247	-0.011717	1.797426	-2.866713	0.682115
31057	0	1.109046	9.388213	-1.306568	0.011108	0.093872	-0.013123	1.727990	-2.846412	0.619197
31058	0	0.831876	8.974679	-1.217299	0.008327	0.089740	-0.012218	1.671501	-2.836727	0.553917
31059	0	0.554504	8.685720	-0.899862	0.005554	0.086853	-0.009033	1.629345	-2.824180	0.485882
31060	0	0.716915	8.460893	-0.996766	0.007182	0.084603	-0.010006	1.579371	-2.807114	0.423945
31061	0	0.578967	8.221670	-0.491493	0.005798	0.082214	-0.004944	1.541253	-2.792662	0.374030
31062	0	0.711944	7.996308	-0.498187	0.007124	0.079961	-0.005012	1.500029	-2.783994	0.324309
31063	0	0.726039	7.916407	-0.461791	0.007263	0.079163	-0.004639	1.470939	-2.777991	0.283354
31064	0	0.536334	7.831248	-0.573672	0.005364	0.078311	-0.005756	1.442998	-2.775838	0.266067
31065	0	0.409419	7.708782	-0.364788	0.004089	0.077087	-0.003662	1.422341	-2.782627	0.258689
31066	0	0.336921	7.666029	-0.344568	0.003366	0.076660	-0.003451	1.413697	-2.786895	0.261511
31067	0	0.183837	7.690432	-0.420778	0.001831	0.076904	-0.004211	1.407731	-2.798088	0.267883
31068	0	0.093611	7.836857	-0.409218	0.000930	0.078369	-0.004083	1.419933	-2.808116	0.284669
31069	0	0.317765	8.026013	-0.441183	0.003174	0.080261	-0.004395	1.442494	-2.814963	0.313397
31070	0	0.617951	8.251491	-0.493746	0.006172	0.082517	-0.004917	1.469053	-2.827016	0.355129
31071	0	0.751541	8.447078	-0.496357	0.007507	0.084473	-0.004944	1.494419	-2.840513	0.409053
31072	0	0.900131	8.714960	-0.665340	0.008989	0.087152	-0.006632	1.522057	-2.858052	0.468631
31073	0	0.960034	8.996156	-0.966557	0.009583	0.089966	-0.009644	1.549624	-2.880708	0.529836
31074	0	0.933555	9.226977	-1.221344	0.009315	0.092275	-0.012192	1.575717	-2.904091	0.590039
31075	0	0.947783	9.527025	-1.443008	0.009460	0.095276	-0.014404	1.605922	-2.922870	0.639278
31076	0	0.963184	9.855279	-1.595633	0.009619	0.098559	-0.015924	1.643253	-2.935965	0.680940
31077	0	1.020373	10.137222	-1.633422	0.010193	0.101379	-0.016296	1.685309	-2.946432	0.718597
31078	0	1.218114	10.410173	-1.696868	0.012168	0.104111	-0.016923	1.735495	-2.959534	0.748551
31079	0	1.258008	10.753747	-1.523789	0.012573	0.107544	-0.015198	1.778085	-2.966045	0.777893
31080	0	1.314541	11.015435	-1.079695	0.013134	0.110159	-0.010764	1.812195	-2.978013	0.788969
31081	0	1.239662	11.181400	-0.935861	0.012390	0.111816	-0.009338	1.832838	-2.984798	0.796223
31082	0	1.058198	11.364053	-0.968825	0.010571	0.113642	-0.009686	1.835378	-2.995640	0.808003
31083	0	0.952231	11.444164	-0.987859	0.009521	0.114441	-0.009888	1.826158	-2.996516	0.812001
31084	0	0.866956	11.456620	-1.192195	0.008668	0.114564	-0.011945	1.803476	-2.998026	0.810248
31085	0	0.933680	11.401876	-1.516052	0.009338	0.114014	-0.015198	1.766306	-2.996364	0.806032
31086	0	1.042422	11.268992	-1.862934	0.010433	0.112683	-0.018664	1.731032	-2.987674	0.795356
31087	0	1.042512	11.115088	-1.950424	0.010437	0.111145	-0.019531	1.703691	-2.976657	0.774847
31088	0	1.107025	10.908431	-1.781526	0.011085	0.109080	-0.017831	1.687693	-2.963036	0.748260
31089	0	1.036064	10.724333	-1.468701	0.010376	0.107239	-0.014709	1.664411	-2.947600	0.711313
31090	0	0.984838	10.499041	-1.104304	0.009859	0.104987	-0.011065	1.641959	-2.935658	0.667566
31091	0	0.859331	10.242005	-0.680597	0.008606	0.102417	-0.006836	1.610018	-2.919376	0.617693
31092	0	0.929894	10.004481	-0.472305	0.009315	0.100041	-0.004765	1.563759	-2.898149	0.562860
31093	0	1.000043	9.662195	-0.421957	0.010010	0.096619	-0.004272	1.501867	-2.883595	0.506982
31094	0	1.058907	9.352201	-0.808542	0.010598	0.093516	-0.008139	1.436978	-2.871235	0.450431
31095	0	1.061015	9.052061	-0.702495	0.010620	0.090515	-0.007080	1.367318	-2.857118	0.396739
31096	0	0.942754	8.736504	-1.113356	0.009437	0.087358	-0.011185	1.300786	-2.846074	0.351395
31097	0	0.774796	8.484382	-1.101177	0.007751	0.084839	-0.011047	1.253947	-2.842346	0.305499
31098	0	0.645122	8.326699	-1.198818	0.006461	0.083262	-0.012014	1.219406	-2.830253	0.265122
31099	0	0.579313	8.172765	-0.957219	0.005798	0.081726	-0.009583	1.206510	-2.823420	0.228734
31100	0	0.523433	8.130113	-0.699825	0.005239	0.081301	-0.006999	1.206966	-2.815583	0.197219
31101	0	0.487843	8.105466	-0.324207	0.004883	0.081055	-0.003235	1.218304	-2.807853	0.174287
31102	0	0.468782	8.105481	-0.105823	0.004691	0.081055	-0.001053	1.226587	-2.801867	0.160979
31103	0	0.500174	8.136015	0.158207	0.005005	0.081360	0.001587	1.233169	-2.797720	0.164882
31104	0	0.524557	8.227517	0.194311	0.005242	0.082275	0.001943	1.232090	-2.803197	0.173717
31105	0	0.482956	8.337355	-0.079635	0.004822	0.083374	-0.000793	1.234896	-2.815794	0.195129
31106	0	0.423842	8.447020	-0.446240	0.004228	0.084471	-0.004462	1.233262	-2.831765	0.224614
31107	0	0.483562	8.587493	-0.763796	0.004822	0.085876	-0.007629	1.242108	-2.850699	0.270431
31108	0	0.590246	8.818809	-1.034951	0.005889	0.088191	-0.010332	1.262352	-2.867418	0.320179
31109	0	0.728284	9.020374	-1.406788	0.007263	0.090210	-0.014038	1.298207	-2.889286	0.377996
31110	0	0.854100	9.323827	-1.573156	0.008525	0.093247	-0.015686	1.352693	-2.905607	0.433179
31111	0	1.008438	9.575577	-1.554587	0.010071	0.095764	-0.015503	1.403338	-2.918826	0.487658
31112	0	1.109053	9.885209	-1.405197	0.011073	0.098861	-0.014005	1.457811	-2.937449	0.530631
31113	0	1.143335	10.277449	-1.293034	0.011414	0.102783	-0.012878	1.515434	-2.958886	0.558244
31114	0	1.049819	10.501720	-1.296502	0.010477	0.105024	-0.012924	1.559338	-2.981238	0.594725
31115	0	1.020748	10.833135	-1.145793	0.010193	0.108337	-0.011414	1.605523	-2.996658	0.622649
31116	0	1.133157	11.106813	-1.025761	0.011320	0.111073	-0.010222	1.641392	-3.008705	0.644457
31117	0	1.234191	11.285064	-0.997094	0.012329	0.112854	-0.009949	1.663813	-3.021849	0.658047
31118	0	1.248667	11.455350	-1.158929	0.012477	0.114555	-0.011581	1.671492	-3.031657	0.681810
31119	0	1.228003	11.547693	-1.336939	0.012268	0.115479	-0.013367	1.674101	-3.043270	0.694220
31120	0	1.205022	11.565831	-1.568617	0.012048	0.115658	-0.015692	1.668413	-3.045233	0.706900
31121	0	1.086862	11.566153	-1.708767	0.010864	0.115662	-0.017090	1.666306	-3.049398	0.706413
31122	0	0.946843	11.578452	-1.823469	0.009469	0.115783	-0.018246	1.655562	-3.048788	0.703457
31123	0	0.957999	11.444191	-1.781728	0.009583	0.114441	-0.017822	1.651035	-3.046718	0.690702
31124	0	1.029908	11.285753	-1.566525	0.010310	0.112855	-0.015676	1.640220	-3.036036	0.666861
31125	0	1.085118	11.096503	-1.322924	0.010864	0.110962	-0.013245	1.624787	-3.022656	0.641865
31126	0	1.095264	10.858926	-1.118008	0.010961	0.108586	-0.011201	1.603490	-3.013873	0.603871
31127	0	1.073851	10.577639	-0.809041	0.010742	0.105774	-0.008118	1.574717	-3.008378	0.562525
31128	0	0.950944	10.266904	-0.790682	0.009514	0.102666	-0.007942	1.536547	-3.001779	0.513837
31129	0	0.829089	9.882162	-1.026822	0.008301	0.098816	-0.010315	1.484114	-2.989939	0.465413
31130	0	0.827615	9.529106	-0.852083	0.008283	0.095285	-0.008577	1.418185	-2.980885	0.404407
31131	0	0.908729	9.277916	-1.045340	0.009094	0.092773	-0.010498	1.364260	-2.972453	0.348914
31132	0	0.925257	8.870156	-1.098385	0.009262	0.088696	-0.011024	1.312706	-2.961094	0.287483
31133	0	0.884237	8.563758	-1.186973	0.008850	0.085632	-0.011902	1.270527	-2.952263	0.235597
31134	0	0.870358	8.314164	-0.968553	0.008714	0.083138	-0.009704	1.246142	-2.938763	0.188117
31135	0	0.835776	8.123893	-0.658289	0.008362	0.081238	-0.006592	1.234172	-2.931904	0.144195
31136	0	0.749384	8.001895	-0.412801	0.007501	0.080018	-0.004133	1.227589	-2.919810	0.103217
31137	0	0.567267	7.873574	-0.323163	0.005676	0.078735	-0.003235	1.224219	-2.912434	0.071192
31138	0	0.402214	7.806398	-0.176169	0.004022	0.078064	-0.001763	1.223102	-2.911296	0.049856
31139	0	0.384344	7.757577	0.006258	0.003845	0.077576	0.000061	1.221212	-2.907765	0.042939
31140	0	0.432873	7.727056	0.061393	0.004330	0.077271	0.000613	1.220118	-2.906073	0.042529
31141	0	0.439722	7.653795	-0.079193	0.004395	0.076538	-0.000793	1.217289	-2.910705	0.051440
31142	0	0.422452	7.781810	-0.330169	0.004217	0.077819	-0.003293	1.228834	-2.922433	0.070199
31143	0	0.501408	7.928312	-0.483764	0.005005	0.079285	-0.004822	1.250400	-2.936487	0.096660
31144	0	0.522137	8.049883	-0.597718	0.005207	0.080502	-0.005953	1.282902	-2.957739	0.138472
31145	0	0.550548	8.312584	-0.778604	0.005493	0.083130	-0.007751	1.328064	-2.974935	0.186766
31146	0	0.577800	8.580222	-0.792271	0.005762	0.085807	-0.007884	1.376054	-2.996781	0.259195
31147	0	0.666653	8.867775	-0.938868	0.006653	0.088684	-0.009338	1.438234	-3.014248	0.322927
31148	0	0.835082	9.146745	-1.205246	0.008331	0.091475	-0.012005	1.495979	-3.036847	0.389382
31149	0	0.972610	9.404537	-1.408886	0.009705	0.094055	-0.014038	1.556727	-3.060224	0.453783
31150	0	1.068516	9.786991	-1.407864	0.010664	0.097880	-0.014022	1.622445	-3.082878	0.509591
31151	0	1.131556	10.087972	-1.519461	0.011292	0.100891	-0.015137	1.687708	-3.108096	0.556473
31152	0	1.149024	10.408993	-1.574456	0.011462	0.104102	-0.015684	1.753666	-3.136819	0.605097
31153	0	1.076775	10.704384	-1.514132	0.010742	0.107056	-0.015076	1.823053	-3.162856	0.644987
31154	0	1.099471	11.032181	-1.270859	0.010976	0.110331	-0.012649	1.884635	-3.182140	0.673512
31155	0	1.222036	11.339680	-1.024930	0.012207	0.113403	-0.010193	1.941184	-3.195798	0.695554
31156	0	1.236993	11.539863	-1.064633	0.012356	0.115403	-0.010613	1.973465	-3.209978	0.717331
31157	0	1.203193	11.657385	-1.107344	0.012024	0.116577	-0.011047	1.998637	-3.217939	0.738369
31158	0	1.193399	11.772646	-1.221012	0.011918	0.117729	-0.012199	2.008887	-3.233182	0.749574
31159	0	1.123975	11.767497	-1.495305	0.011230	0.117676	-0.014954	2.008220	-3.241777	0.755686
31160	0	1.027361	11.755245	-1.781613	0.010272	0.117552	-0.017821	2.003279	-3.243088	0.753427
31161	0	0.946404	11.669975	-2.038100	0.009460	0.116699	-0.020386	1.998952	-3.246662	0.747037
31162	0	0.964538	11.486998	-1.958101	0.009650	0.114869	-0.019584	1.996866	-3.242431	0.730872
31163	0	1.061550	11.364847	-1.806280	0.010620	0.113647	-0.018066	1.993941	-3.238551	0.706149
31164	0	1.108531	11.139209	-1.488191	0.011100	0.111390	-0.014886	1.990543	-3.224008	0.670129
31165	0	1.121447	10.907283	-1.152281	0.011230	0.109070	-0.011536	1.977725	-3.206454	0.627707
31166	0	1.094824	10.651361	-0.856104	0.010957	0.106511	-0.008581	1.956946	-3.195193	0.579738
31167	0	0.994175	10.321349	-0.765854	0.009949	0.103210	-0.007690	1.922714	-3.185177	0.533461
31168	0	0.925866	10.028854	-0.692064	0.009264	0.100286	-0.006957	1.882637	-3.176372	0.481988
31169	0	0.945135	9.674483	-0.728159	0.009460	0.096741	-0.007324	1.833517	-3.163016	0.425245
31170	0	0.992392	9.376439	-0.884518	0.009929	0.093760	-0.008891	1.778276	-3.155805	0.374550
31171	0	0.902635	8.973035	-1.410955	0.009033	0.089722	-0.014160	1.714937	-3.148946	0.317379
31172	0	0.864523	8.681286	-1.262633	0.008654	0.086807	-0.012659	1.672741	-3.138965	0.271419
31173	0	0.774464	8.453739	-1.255259	0.007751	0.084534	-0.012573	1.646136	-3.131087	0.222070
31174	0	0.718844	8.240345	-0.965578	0.007191	0.082402	-0.009665	1.635299	-3.127780	0.180887
31175	0	0.652816	8.105490	-0.878906	0.006531	0.081055	-0.008789	1.636701	-3.123619	0.144190
31176	0	0.518588	8.081035	-0.579954	0.005184	0.080811	-0.005798	1.640123	-3.124368	0.113382
31177	0	0.421402	7.989445	-0.251631	0.004211	0.079895	-0.002502	1.661263	-3.125993	0.093501
31178	0	0.464308	8.001614	-0.076880	0.004644	0.080016	-0.000761	1.673104	-3.122186	0.080238
31179	0	0.500761	7.952858	-0.055752	0.005005	0.079529	-0.000549	1.684820	-3.125592	0.083633
31180	0	0.562149	7.916149	-0.063375	0.005620	0.079162	-0.000628	1.693229	-3.128259	0.097146
31181	0	0.507664	8.087089	-0.280819	0.005066	0.080872	-0.002808	1.692821	-3.144511	0.117588
31182	0	0.534150	8.123463	-0.580912	0.005332	0.081236	-0.005800	1.704044	-3.158229	0.140791
31183	0	0.580597	8.251720	-0.837954	0.005798	0.082520	-0.008362	1.726696	-3.168629	0.178959
31184	0	0.631545	8.470723	-0.921766	0.006302	0.084711	-0.009192	1.760051	-3.186530	0.221547
31185	0	0.697753	8.696926	-1.053338	0.006958	0.086975	-0.010498	1.804560	-3.211251	0.270827
31186	0	0.780687	8.902985	-1.201705	0.007792	0.089037	-0.011974	1.857713	-3.229468	0.321016
31187	0	0.911198	9.209397	-1.298446	0.009094	0.092102	-0.012939	1.912364	-3.249699	0.372228
31188	0	1.030301	9.463882	-1.423952	0.010290	0.094647	-0.014192	1.969457	-3.263258	0.419050
31189	0	1.082475	9.728161	-1.310646	0.010803	0.097290	-0.013062	2.021781	-3.287280	0.460892
31190	0	1.117278	10.031494	-1.350821	0.011152	0.100324	-0.013460	2.076112	-3.309564	0.495448
31191	0	1.057892	10.271423	-1.402035	0.010559	0.102722	-0.013977	2.123693	-3.330559	0.526509
31192	0	0.994115	10.501770	-1.399217	0.009928	0.105025	-0.013945	2.174693	-3.344302	0.550905
31193	0	1.087416	10.711061	-1.255565	0.010864	0.107117	-0.012512	2.220545	-3.354365	0.568364
31194	0	1.150906	10.917393	-1.172219	0.011494	0.109179	-0.011685	2.258709	-3.370091	0.588901
31195	0	1.129619	11.053113	-1.199112	0.011292	0.110535	-0.011963	2.287637	-3.374404	0.596957
31196	0	1.099681	11.162397	-1.203421	0.010995	0.111626	-0.012020	2.301844	-3.375761	0.602153
31197	0	1.080242	11.187770	-1.244953	0.010803	0.111877	-0.012451	2.300018	-3.374277	0.606599
31198	0	1.031797	11.206028	-1.458309	0.010313	0.112061	-0.014585	2.298603	-3.378640	0.603330
31199	0	0.976221	11.194090	-1.609852	0.009766	0.111938	-0.016113	2.283866	-3.374706	0.595154
31200	0	0.926575	11.048060	-1.723235	0.009270	0.110478	-0.017244	2.272052	-3.370473	0.580747
31201	0	1.043117	10.937694	-1.671461	0.010437	0.109375	-0.016724	2.263057	-3.364281	0.563284
31202	0	1.066368	10.742734	-1.577730	0.010670	0.107425	-0.015791	2.248995	-3.357713	0.542661
31203	0	1.048857	10.571524	-1.408856	0.010498	0.105713	-0.014099	2.238260	-3.347165	0.511257
31204	0	1.047118	10.382768	-1.167939	0.010480	0.103825	-0.011699	2.217824	-3.336424	0.470342
31205	0	0.999961	10.162612	-0.858717	0.010010	0.101624	-0.008606	2.197563	-3.322742	0.429003
31206	0	0.949133	9.918919	-0.799217	0.009501	0.099186	-0.008020	2.166171	-3.308428	0.382532
31207	0	0.969493	9.692677	-0.705301	0.009705	0.096924	-0.007080	2.135049	-3.294253	0.341836
31208	0	0.985951	9.491869	-0.723972	0.009868	0.094915	-0.007272	2.097118	-3.281779	0.298147
31209	0	0.963842	9.210557	-0.796124	0.009644	0.092102	-0.007996	2.055058	-3.273340	0.259299
31210	0	0.895369	9.022342	-1.014925	0.008960	0.090219	-0.010187	2.007914	-3.264567	0.216700
31211	0	0.762468	8.783513	-1.204764	0.007629	0.087830	-0.012085	1.960658	-3.258326	0.179733
31212	0	0.754951	8.686684	-1.162659	0.007559	0.086864	-0.011645	1.936826	-3.245754	0.153189
31213	0	0.671015	8.526829	-1.042165	0.006714	0.085266	-0.010437	1.917247	-3.240072	0.128527
31214	0	0.628061	8.459865	-0.997727	0.006279	0.084599	-0.009979	1.915821	-3.241456	0.101008
31215	0	0.549376	8.465575	-0.842255	0.005493	0.084656	-0.008423	1.916052	-3.241147	0.090542
31216	0	0.555441	8.453233	-0.543917	0.005555	0.084533	-0.005432	1.925755	-3.238891	0.084921
31217	0	0.610502	8.508274	-0.238619	0.006104	0.085083	-0.002380	1.933640	-3.239513	0.081813
31218	0	0.629143	8.563108	-0.215430	0.006289	0.085631	-0.002149	1.940822	-3.241508	0.089141
31219	0	0.660095	8.697448	-0.317174	0.006592	0.086975	-0.003174	1.937124	-3.254004	0.106087
31220	0	0.625671	8.819305	-0.512291	0.006245	0.088194	-0.005123	1.935664	-3.269788	0.126215
31221	0	0.715089	8.892744	-0.817864	0.007141	0.088928	-0.008179	1.934490	-3.281835	0.148965
31222	0	0.753651	9.045070	-1.129736	0.007527	0.090452	-0.011292	1.940256	-3.292026	0.187174
31223	0	0.825270	9.216049	-1.294968	0.008240	0.092163	-0.012939	1.951673	-3.306197	0.222864
31224	0	0.876465	9.410573	-1.402378	0.008755	0.094110	-0.013998	1.981503	-3.315914	0.266827
31225	0	1.038478	9.618653	-1.485698	0.010376	0.096191	-0.014832	2.011001	-3.324179	0.304334
31226	0	1.058806	9.892139	-1.473348	0.010576	0.098927	-0.014701	2.047889	-3.335752	0.341340
31227	0	1.045328	10.045767	-1.346145	0.010437	0.100464	-0.013428	2.085688	-3.352864	0.364960
31228	0	1.060431	10.294994	-1.169814	0.010592	0.102955	-0.011666	2.120484	-3.366098	0.386079
31229	0	1.136380	10.479378	-1.058248	0.011353	0.104797	-0.010559	2.145536	-3.377611	0.404679
31230	0	1.096194	10.643459	-1.092832	0.010947	0.106438	-0.010913	2.161674	-3.392515	0.421975
31231	0	1.099547	10.766389	-1.057124	0.010986	0.107666	-0.010559	2.174072	-3.401394	0.438817
31232	0	1.118707	10.869929	-1.198408	0.011188	0.108699	-0.011988	2.169839	-3.399820	0.449538
31233	0	1.141384	10.876592	-1.335610	0.011414	0.108765	-0.013367	2.158433	-3.398910	0.453968
31234	0	1.062354	10.883044	-1.540520	0.010620	0.108829	-0.015421	2.141740	-3.401242	0.457537
31235	0	0.982537	10.864530	-1.627901	0.009827	0.108643	-0.016296	2.123270	-3.398668	0.457817
31236	0	0.945129	10.773531	-1.654812	0.009458	0.107732	-0.016567	2.103084	-3.391060	0.450970
31237	0	0.945076	10.663101	-1.622395	0.009460	0.106628	-0.016235	2.091274	-3.380120	0.433394
31238	0	0.985830	10.578053	-1.375797	0.009869	0.105778	-0.013772	2.076502	-3.367995	0.414268
31239	0	1.005984	10.425124	-1.139405	0.010071	0.104248	-0.011414	2.055421	-3.354525	0.397971
31240	0	1.040340	10.236446	-0.921298	0.010416	0.102361	-0.009240	2.025465	-3.338293	0.367913
31241	0	1.006684	10.058862	-0.680232	0.010071	0.100586	-0.006836	1.987734	-3.331070	0.341794
31242	0	0.969000	9.827589	-0.746453	0.009696	0.098272	-0.007504	1.942904	-3.321555	0.312185
31243	0	0.896310	9.546534	-1.032530	0.008972	0.095459	-0.010376	1.882964	-3.309074	0.279672
31244	0	0.894794	9.334038	-1.005162	0.008954	0.093335	-0.010095	1.831077	-3.299940	0.246055
31245	0	0.957838	9.082581	-1.057677	0.009583	0.090820	-0.010620	1.777097	-3.293426	0.202243
31246	0	0.913375	8.906746	-1.166063	0.009146	0.089062	-0.011695	1.733562	-3.277331	0.166438
31247	0	0.841467	8.703982	-1.108567	0.008423	0.087036	-0.011108	1.704197	-3.265648	0.136197
31248	0	0.803192	8.612869	-0.921791	0.008040	0.086126	-0.009233	1.685261	-3.252845	0.111127
31249	0	0.768408	8.557278	-0.670215	0.007690	0.085571	-0.006714	1.670071	-3.242141	0.087206
31250	0	0.712192	8.465884	-0.466604	0.007129	0.084658	-0.004677	1.655753	-3.230636	0.073847
31251	0	0.628569	8.410675	-0.402332	0.006287	0.084106	-0.004028	1.649011	-3.227390	0.066602
31252	0	0.555106	8.416800	-0.253962	0.005552	0.084167	-0.002554	1.629111	-3.224391	0.068728
31253	0	0.536547	8.386298	-0.243056	0.005371	0.083862	-0.002441	1.613542	-3.215707	0.076060
31254	0	0.608951	8.435314	-0.430351	0.006092	0.084352	-0.004313	1.600495	-3.211211	0.086011
31255	0	0.604437	8.490049	-0.615458	0.006042	0.084900	-0.006165	1.585858	-3.212791	0.103763
31256	0	0.617377	8.605995	-0.706230	0.006168	0.086061	-0.007060	1.587296	-3.219009	0.128928
31257	0	0.696612	8.740077	-0.824963	0.006958	0.087402	-0.008240	1.598622	-3.228439	0.158650
31258	0	0.704698	8.941004	-0.980302	0.007036	0.089413	-0.009787	1.617590	-3.240570	0.199431
31259	0	0.727243	9.136685	-0.905389	0.007263	0.091370	-0.009033	1.641275	-3.250945	0.245016
31260	0	0.814810	9.392337	-0.952388	0.008137	0.093926	-0.009503	1.664335	-3.263464	0.290824
31261	0	0.910818	9.569921	-1.094800	0.009094	0.095703	-0.010925	1.689595	-3.278229	0.347778
31262	0	1.004685	9.825291	-1.209740	0.010038	0.098257	-0.012071	1.719400	-3.285924	0.391973
31263	0	1.002597	10.021481	-1.314771	0.010010	0.100220	-0.013123	1.746710	-3.301815	0.437593
31264	0	1.048464	10.234015	-1.453731	0.010470	0.102345	-0.014517	1.768505	-3.314920	0.476313
31265	0	1.106302	10.454898	-1.466689	0.011047	0.104553	-0.014648	1.787803	-3.329374	0.510529
31266	0	1.114817	10.606622	-1.513115	0.011140	0.106070	-0.015114	1.805531	-3.335657	0.544700
31267	0	1.092926	10.815070	-1.424550	0.010925	0.108154	-0.014221	1.830282	-3.337683	0.569617
31268	0	1.141997	10.979193	-1.374396	0.011421	0.109795	-0.013721	1.852998	-3.334512	0.584728
31269	0	1.166720	11.114281	-1.270591	0.011658	0.111145	-0.012695	1.863259	-3.342407	0.602914
31270	0	1.149905	11.181032	-1.193008	0.011493	0.111812	-0.011924	1.869190	-3.347049	0.610961
31271	0	1.129279	11.212242	-1.207601	0.011292	0.112122	-0.012085	1.859613	-3.346475	0.617500
31272	0	1.080560	11.206372	-1.271929	0.010805	0.112062	-0.012739	1.838954	-3.345000	0.622235
31273	0	1.000732	11.151433	-1.462654	0.010010	0.111511	-0.014648	1.816240	-3.340567	0.620579
31274	0	0.975042	11.023985	-1.592866	0.009760	0.110236	-0.015948	1.795587	-3.328892	0.619334
31275	0	1.018847	10.858500	-1.535935	0.010193	0.108582	-0.015381	1.773030	-3.322652	0.605131
31276	0	1.035894	10.700402	-1.440150	0.010366	0.107000	-0.014423	1.749747	-3.312987	0.590923
31277	0	1.042896	10.504519	-1.261025	0.010437	0.105042	-0.012634	1.723767	-3.302357	0.568175
31278	0	1.016800	10.261066	-1.102467	0.010177	0.102606	-0.011062	1.683013	-3.290492	0.535850
31279	0	0.988013	10.077272	-0.991899	0.009888	0.100769	-0.009949	1.649762	-3.279403	0.503945
31280	0	0.913592	9.809301	-0.869353	0.009141	0.098089	-0.008731	1.607144	-3.270489	0.463052
31281	0	0.890047	9.564652	-0.875161	0.008911	0.095642	-0.008789	1.563143	-3.254905	0.422721
31282	0	0.887787	9.357936	-0.843187	0.008890	0.093575	-0.008472	1.514269	-3.236997	0.383052
31283	0	0.890291	9.106811	-0.857573	0.008911	0.091064	-0.008606	1.476880	-3.223960	0.342314
31284	0	0.846232	8.905917	-0.766166	0.008468	0.089056	-0.007692	1.438044	-3.214152	0.308933
31285	0	0.848080	8.679440	-0.785030	0.008484	0.086792	-0.007874	1.407782	-3.207374	0.277633
31286	0	0.798574	8.527169	-0.768952	0.007989	0.085270	-0.007706	1.386560	-3.200368	0.246648
31287	0	0.750766	8.404631	-0.590718	0.007507	0.084045	-0.005920	1.368741	-3.197920	0.227458
31288	0	0.671049	8.337587	-0.521335	0.006714	0.083375	-0.005223	1.355316	-3.190304	0.214218
31289	0	0.604303	8.215354	-0.451180	0.006042	0.082153	-0.004517	1.348620	-3.188260	0.207707
31290	0	0.524703	8.221447	-0.408136	0.005250	0.082214	-0.004080	1.350246	-3.181785	0.208952
31291	0	0.555620	8.184792	-0.366410	0.005554	0.081848	-0.003662	1.352269	-3.182457	0.214992
31292	0	0.580660	8.215195	-0.330317	0.005802	0.082152	-0.003301	1.354966	-3.186548	0.219967
31293	0	0.604833	8.300732	-0.445684	0.006042	0.083008	-0.004456	1.355609	-3.192762	0.233333
31294	0	0.636775	8.434729	-0.526363	0.006359	0.084349	-0.005252	1.370032	-3.202894	0.255420
31295	0	0.629765	8.563051	-0.544802	0.006287	0.085632	-0.005432	1.389439	-3.216202	0.285449
31296	0	0.675061	8.745586	-0.664541	0.006736	0.087459	-0.006624	1.414875	-3.234171	0.326864
31297	0	0.703374	8.923023	-0.801801	0.007019	0.089233	-0.007996	1.441275	-3.251106	0.368118
31298	0	0.779007	9.141949	-0.910767	0.007782	0.091423	-0.009079	1.474783	-3.259007	0.416243
31299	0	0.856070	9.331790	-1.004151	0.008545	0.093323	-0.010010	1.511757	-3.275750	0.461857
31300	0	0.938695	9.568558	-1.157688	0.009371	0.095692	-0.011539	1.554635	-3.291832	0.513311
31301	0	1.044974	9.765032	-1.273039	0.010437	0.097656	-0.012695	1.594317	-3.303187	0.560802
31302	0	1.059606	10.001729	-1.390096	0.010585	0.100023	-0.013866	1.632440	-3.312252	0.601665
31303	0	1.094326	10.228760	-1.444259	0.010925	0.102295	-0.014404	1.674190	-3.328809	0.633387
31304	0	1.067249	10.422579	-1.536781	0.010656	0.104232	-0.015338	1.705833	-3.342857	0.662333
31305	0	1.075416	10.570686	-1.468316	0.010742	0.105713	-0.014648	1.742307	-3.352534	0.685238
31306	0	1.089884	10.795347	-1.402021	0.010888	0.107959	-0.013988	1.775986	-3.360944	0.703091
31307	0	1.068903	10.906533	-1.297083	0.010681	0.109070	-0.012939	1.808067	-3.366410	0.712003
31308	0	1.100856	11.058419	-1.137715	0.011002	0.110587	-0.011355	1.829658	-3.370953	0.728364
31309	0	1.074797	11.114288	-1.142901	0.010742	0.111145	-0.011414	1.844852	-3.374105	0.734106
31310	0	1.062909	11.144486	-1.224582	0.010632	0.111445	-0.012239	1.851777	-3.368714	0.735144
31311	0	1.019655	11.108331	-1.239314	0.010193	0.111084	-0.012390	1.854441	-3.369586	0.733876
31312	0	1.013608	11.047286	-1.458720	0.010139	0.110472	-0.014594	1.847005	-3.364299	0.726723
31313	0	0.994374	10.870534	-1.531081	0.009949	0.108704	-0.015320	1.837419	-3.356510	0.714947
31314	0	1.023973	10.730357	-1.523775	0.010243	0.107303	-0.015242	1.833281	-3.350188	0.698818
31315	0	1.006598	10.553081	-1.452228	0.010071	0.105530	-0.014526	1.828881	-3.342482	0.679122
31316	0	1.030155	10.394493	-1.341453	0.010305	0.103944	-0.013420	1.822900	-3.335660	0.653807
31317	0	1.013172	10.217409	-1.189130	0.010132	0.102173	-0.011902	1.811428	-3.332544	0.621374
31318	0	0.975853	10.003997	-0.954466	0.009766	0.100038	-0.009562	1.791477	-3.320638	0.583748
31319	0	0.981609	9.820826	-0.877073	0.009827	0.098206	-0.008789	1.770298	-3.304394	0.550177
31320	0	0.943719	9.583185	-0.800149	0.009439	0.095830	-0.008021	1.747057	-3.297296	0.508038
31321	0	0.902880	9.375259	-0.821512	0.009033	0.093750	-0.008240	1.717528	-3.287719	0.467285
31322	0	0.877343	9.192655	-0.835035	0.008780	0.091924	-0.008375	1.687001	-3.276195	0.431215
31323	0	0.811993	8.996765	-0.937995	0.008118	0.089966	-0.009399	1.662878	-3.275545	0.393244
31324	0	0.738775	8.838350	-0.940705	0.007389	0.088382	-0.009422	1.643767	-3.270419	0.361936
31325	0	0.713935	8.728136	-0.835195	0.007141	0.087280	-0.008362	1.631358	-3.264386	0.334564
31326	0	0.683429	8.612229	-0.767191	0.006832	0.086123	-0.007671	1.632307	-3.263505	0.316267
31327	0	0.701982	8.575426	-0.708092	0.007019	0.085754	-0.007080	1.633504	-3.260657	0.296960
31328	0	0.641261	8.575287	-0.556251	0.006411	0.085753	-0.005556	1.641810	-3.259467	0.288161
31329	0	0.647432	8.587565	-0.507387	0.006470	0.085876	-0.005066	1.651987	-3.261767	0.286254
31330	0	0.635854	8.562967	-0.454376	0.006356	0.085630	-0.004533	1.666053	-3.261039	0.282804
31331	0	0.641567	8.605873	-0.427890	0.006409	0.086060	-0.004272	1.673723	-3.266920	0.286924
31332	0	0.704543	8.721435	-0.552196	0.007032	0.087216	-0.005507	1.692812	-3.280898	0.297031
31333	0	0.709362	8.782760	-0.684751	0.007080	0.087830	-0.006836	1.706776	-3.295174	0.310508
31334	0	0.742699	8.928675	-0.809884	0.007412	0.089290	-0.008080	1.728845	-3.311124	0.326826
31335	0	0.818855	9.026789	-0.935973	0.008179	0.090271	-0.009338	1.754365	-3.320112	0.350893
31336	0	0.869649	9.227357	-1.081228	0.008687	0.092278	-0.010786	1.785296	-3.328093	0.376548
31337	0	0.922944	9.392799	-1.156678	0.009216	0.093933	-0.011536	1.821618	-3.340126	0.408341
31338	0	0.998820	9.605352	-1.163183	0.009974	0.096059	-0.011600	1.858638	-3.352550	0.438225
31339	0	0.990382	9.746725	-1.254537	0.009888	0.097473	-0.012512	1.896135	-3.367364	0.467367
31340	0	1.042529	9.940780	-1.255301	0.010408	0.099414	-0.012519	1.934251	-3.382846	0.487017
31341	0	1.105975	10.051908	-1.340023	0.011047	0.100525	-0.013367	1.971323	-3.392915	0.503133
31342	0	1.065880	10.209372	-1.358943	0.010645	0.102099	-0.013557	2.005987	-3.404399	0.523191
31343	0	1.075359	10.338881	-1.290698	0.010742	0.103394	-0.012878	2.036595	-3.413122	0.531453
31344	0	1.046281	10.496717	-1.278200	0.010460	0.104971	-0.012753	2.066583	-3.412462	0.541678
31345	0	1.050531	10.564792	-1.296564	0.010498	0.105652	-0.012939	2.094039	-3.416452	0.546841
31346	0	1.021634	10.643461	-1.179200	0.010207	0.106438	-0.011772	2.114572	-3.422346	0.550318
31347	0	1.013923	10.674892	-1.154368	0.010132	0.106750	-0.011536	2.122464	-3.426243	0.547214
31348	0	1.027435	10.631780	-1.229320	0.010268	0.106319	-0.012284	2.131628	-3.428782	0.536907
31349	0	0.994872	10.613968	-1.300426	0.009949	0.106140	-0.013000	2.135130	-3.424778	0.528763
31350	0	1.000553	10.528479	-1.349156	0.010009	0.105284	-0.013497	2.128371	-3.417275	0.517227
31351	0	0.976657	10.394391	-1.500684	0.009766	0.103943	-0.015015	2.119586	-3.414695	0.500595
31352	0	0.958225	10.315190	-1.425731	0.009584	0.103150	-0.014267	2.108609	-3.408467	0.485991
31353	0	0.963919	10.113583	-1.312134	0.009644	0.101135	-0.013123	2.107273	-3.399727	0.454871
31354	0	0.987489	9.991616	-1.250843	0.009879	0.099916	-0.012510	2.104884	-3.390873	0.431131
31355	0	0.976084	9.857288	-1.091966	0.009766	0.098572	-0.010925	2.098132	-3.380896	0.407692
31356	0	0.956873	9.686530	-0.949947	0.009573	0.096864	-0.009511	2.084499	-3.370937	0.376738
31357	0	0.957612	9.503416	-0.999285	0.009583	0.095032	-0.010010	2.063991	-3.358534	0.344466
31358	0	0.932585	9.393840	-0.818956	0.009326	0.093937	-0.008206	2.043572	-3.352940	0.308654
31359	0	0.890930	9.228694	-0.864989	0.008911	0.092285	-0.008667	2.022412	-3.345509	0.275362
31360	0	0.847903	9.106856	-0.874285	0.008479	0.091067	-0.008756	2.006241	-3.340422	0.250611
31361	0	0.811511	8.984500	-0.914525	0.008118	0.089844	-0.009155	1.993456	-3.332323	0.224300
31362	0	0.768441	8.917537	-0.961356	0.007685	0.089174	-0.009624	1.980631	-3.327268	0.201326
31363	0	0.750783	8.801310	-0.884567	0.007507	0.088013	-0.008850	1.974659	-3.323123	0.184845
31364	0	0.756723	8.801252	-0.872224	0.007568	0.088013	-0.008719	1.977922	-3.316848	0.170966
31365	0	0.719863	8.776811	-0.824751	0.007202	0.087769	-0.008240	1.987407	-3.307494	0.159419
31366	0	0.670978	8.782772	-0.740917	0.006706	0.087829	-0.007401	1.996924	-3.307144	0.150471
31367	0	0.695992	8.825631	-0.647487	0.006958	0.088257	-0.006470	2.002319	-3.305164	0.157602
31368	0	0.671898	8.935295	-0.612042	0.006717	0.089354	-0.006114	2.009135	-3.303634	0.167257
31369	0	0.684111	9.020904	-0.726975	0.006836	0.090210	-0.007263	2.015825	-3.305856	0.181881
31370	0	0.727850	9.112126	-0.789734	0.007273	0.091123	-0.007887	2.027218	-3.308750	0.197266
31371	0	0.788417	9.228300	-0.922877	0.007874	0.092285	-0.009216	2.040860	-3.317423	0.217012
31372	0	0.857535	9.374141	-1.078536	0.008566	0.093744	-0.010768	2.060430	-3.324154	0.236927
31373	0	0.886395	9.545497	-1.198466	0.008850	0.095459	-0.011963	2.084644	-3.335685	0.264878
31374	0	0.949895	9.666664	-1.330724	0.009488	0.096670	-0.013289	2.104028	-3.343205	0.289335
31375	0	0.978040	9.813998	-1.375489	0.009766	0.098145	-0.013733	2.128007	-3.354976	0.313908
31376	0	1.023674	9.965525	-1.423414	0.010222	0.099661	-0.014205	2.160003	-3.366038	0.338080
31377	0	1.001920	10.137527	-1.424397	0.010010	0.101379	-0.014221	2.184255	-3.371424	0.355702
31378	0	1.094917	10.283169	-1.374374	0.010943	0.102836	-0.013719	2.210843	-3.372696	0.372793
31379	0	1.086952	10.418401	-1.283729	0.010864	0.104187	-0.012817	2.231404	-3.373448	0.387438
31380	0	1.106516	10.503298	-1.153323	0.011057	0.105036	-0.011516	2.249355	-3.377471	0.398284
31381	0	1.111053	10.595599	-1.093326	0.011108	0.105957	-0.010925	2.256712	-3.374792	0.405785
31382	0	1.074971	10.674719	-1.149140	0.010746	0.106748	-0.011491	2.256190	-3.373652	0.410901
31383	0	1.025364	10.656813	-1.159005	0.010254	0.106567	-0.011597	2.247898	-3.368227	0.413356
31384	0	0.970442	10.644731	-1.334540	0.009704	0.106446	-0.013354	2.237421	-3.363885	0.411953
31385	0	0.993996	10.620309	-1.494582	0.009949	0.106201	-0.014954	2.228061	-3.349417	0.404762
31386	0	0.980654	10.510807	-1.608804	0.009809	0.105106	-0.016098	2.216188	-3.342057	0.406043
31387	0	1.000306	10.400508	-1.556045	0.010010	0.104004	-0.015564	2.211562	-3.329836	0.397832
31388	0	1.017072	10.297094	-1.352901	0.010180	0.102968	-0.013543	2.195119	-3.314918	0.385533
31389	0	0.987959	10.174783	-1.250051	0.009888	0.101746	-0.012512	2.181303	-3.300522	0.369047
31390	0	0.979653	10.022569	-0.929775	0.009811	0.100223	-0.009315	2.160292	-3.277720	0.354797
31391	0	0.890526	9.881828	-0.772814	0.008911	0.098816	-0.007751	2.132826	-3.264664	0.335193
31392	0	0.901528	9.693172	-0.847034	0.009021	0.096929	-0.008500	2.097320	-3.251883	0.309257
31393	0	0.872054	9.491371	-0.899790	0.008728	0.094910	-0.009033	2.054418	-3.236731	0.285552
31394	0	0.901035	9.351757	-0.954214	0.009018	0.093513	-0.009575	2.013856	-3.221509	0.258636
31395	0	0.908877	9.149540	-0.985843	0.009094	0.091492	-0.009888	1.976709	-3.208863	0.231540
31396	0	0.889399	8.967152	-1.108980	0.008899	0.089668	-0.011112	1.947404	-3.197379	0.211306
31397	0	0.823685	8.838161	-1.102787	0.008240	0.088379	-0.011047	1.921562	-3.188193	0.193575
31398	0	0.773712	8.771438	-0.983771	0.007746	0.087712	-0.009850	1.905677	-3.171286	0.168558
31399	0	0.737745	8.673205	-0.780769	0.007385	0.086731	-0.007812	1.898453	-3.155071	0.155265
31400	0	0.754938	8.630624	-0.731118	0.007552	0.086306	-0.007316	1.891636	-3.145393	0.145353
31401	0	0.720053	8.642643	-0.609628	0.007202	0.086426	-0.006104	1.880966	-3.137285	0.143141
31402	0	0.682996	8.624421	-0.516686	0.006832	0.086244	-0.005174	1.870731	-3.128435	0.140300
31403	0	0.683390	8.624330	-0.463005	0.006836	0.086243	-0.004639	1.857635	-3.120336	0.147804
31404	0	0.695348	8.667142	-0.607834	0.006953	0.086671	-0.006086	1.845253	-3.115265	0.158369
31405	0	0.659660	8.734133	-0.701428	0.006592	0.087341	-0.007019	1.837051	-3.116088	0.174096
31406	0	0.623951	8.819541	-0.780485	0.006235	0.088196	-0.007804	1.835854	-3.116330	0.195799
31407	0	0.720335	8.935445	-0.910331	0.007202	0.089355	-0.009094	1.844999	-3.112210	0.224736
31408	0	0.764007	9.081591	-0.997515	0.007631	0.090817	-0.009968	1.851607	-3.117373	0.260381
31409	0	0.781902	9.252698	-0.984327	0.007812	0.092529	-0.009827	1.869557	-3.119650	0.293579
31410	0	0.892960	9.429142	-1.060752	0.008924	0.094294	-0.010592	1.885475	-3.119885	0.328197
31411	0	0.923039	9.600500	-1.130809	0.009216	0.096008	-0.011292	1.902998	-3.130442	0.365260
31412	0	0.998510	9.801184	-1.158862	0.009977	0.098015	-0.011570	1.922602	-3.133289	0.403518
31413	0	0.983679	9.948389	-1.216579	0.009827	0.099487	-0.012146	1.943183	-3.138570	0.438308
31414	0	0.979670	10.142920	-1.415214	0.009787	0.101432	-0.014140	1.954630	-3.143089	0.469604
31415	0	0.995815	10.259702	-1.472456	0.009949	0.102600	-0.014709	1.969501	-3.146728	0.493831
31416	0	1.064478	10.448313	-1.438626	0.010638	0.104486	-0.014374	1.981398	-3.147238	0.514975
31417	0	1.080749	10.558859	-1.435646	0.010803	0.105591	-0.014343	1.993977	-3.145304	0.537124
31418	0	1.105910	10.686566	-1.310312	0.011055	0.106868	-0.013089	2.007215	-3.143369	0.557374
31419	0	1.117552	10.796983	-1.233548	0.011169	0.107971	-0.012329	2.012461	-3.143562	0.571157
31420	0	1.093626	10.809026	-1.155076	0.010937	0.108090	-0.011549	2.012782	-3.136860	0.579137
31421	0	1.092450	10.839999	-1.170513	0.010925	0.108398	-0.011719	1.996896	-3.129758	0.588953
31422	0	1.037682	10.846421	-1.295590	0.010374	0.108462	-0.012974	1.976673	-3.126255	0.593025
31423	0	0.963831	10.785230	-1.407835	0.009644	0.107849	-0.014099	1.953376	-3.114332	0.590555
31424	0	0.975042	10.688153	-1.452502	0.009754	0.106878	-0.014546	1.929386	-3.104000	0.583482
31425	0	0.988170	10.577759	-1.468712	0.009888	0.105774	-0.014709	1.904247	-3.091346	0.569335
31426	0	1.004877	10.413503	-1.299842	0.010058	0.104132	-0.013018	1.882085	-3.074449	0.558797
31427	0	1.000372	10.290890	-1.322101	0.010010	0.102905	-0.013245	1.855037	-3.061529	0.539027
31428	0	0.986783	10.151042	-1.091810	0.009876	0.101507	-0.010941	1.828845	-3.045408	0.520749
31429	0	0.975874	9.979561	-0.949569	0.009766	0.099792	-0.009521	1.798555	-3.030466	0.492811
31430	0	0.931906	9.809274	-0.901060	0.009324	0.098089	-0.009044	1.759296	-3.017495	0.465534
31431	0	0.896553	9.607309	-0.948986	0.008972	0.096069	-0.009521	1.721105	-3.002573	0.433315
31432	0	0.913926	9.418717	-0.906323	0.009142	0.094184	-0.009094	1.682771	-2.992251	0.404176
31433	0	0.914774	9.247218	-0.869438	0.009155	0.092468	-0.008728	1.640276	-2.975878	0.376907
31434	0	0.907367	9.083120	-0.948971	0.009078	0.090828	-0.009517	1.605380	-2.963580	0.350407
31435	0	0.841875	8.929725	-0.968220	0.008423	0.089294	-0.009705	1.575900	-2.951622	0.324458
31436	0	0.804451	8.820410	-0.988476	0.008048	0.088202	-0.009905	1.549033	-2.940389	0.302696
31437	0	0.744581	8.722042	-0.755518	0.007446	0.087219	-0.007568	1.530931	-2.932654	0.283905
31438	0	0.738628	8.655040	-0.710549	0.007384	0.086550	-0.007115	1.516852	-2.928229	0.270760
31439	0	0.695868	8.630401	-0.713682	0.006958	0.086304	-0.007141	1.509885	-2.922215	0.267332
31440	0	0.647048	8.654826	-0.560053	0.006471	0.086548	-0.005607	1.500464	-2.914963	0.265090
31441	0	0.683611	8.612074	-0.451371	0.006836	0.086121	-0.004517	1.494905	-2.908610	0.269545
31442	0	0.714276	8.654791	-0.554547	0.007141	0.086548	-0.005548	1.489083	-2.904290	0.276730
31443	0	0.702306	8.740193	-0.659307	0.007019	0.087402	-0.006592	1.488725	-2.903028	0.289917
31444	0	0.672515	8.795067	-0.726314	0.006721	0.087951	-0.007266	1.482691	-2.901244	0.306833
31445	0	0.721059	8.923219	-0.751357	0.007202	0.089233	-0.007507	1.488406	-2.905545	0.326227
31446	0	0.765673	9.038841	-0.838530	0.007647	0.090390	-0.008375	1.498953	-2.911721	0.348566
31447	0	0.800479	9.173360	-0.856035	0.007996	0.091736	-0.008545	1.515819	-2.916513	0.374598
31448	0	0.826720	9.325472	-0.883534	0.008258	0.093257	-0.008821	1.531606	-2.921258	0.401254
31449	0	0.928642	9.490726	-0.911010	0.009277	0.094910	-0.009094	1.548526	-2.925484	0.429964
31450	0	0.967458	9.642675	-1.024206	0.009662	0.096430	-0.010225	1.566289	-2.933781	0.460021
31451	0	0.983693	9.808044	-1.118723	0.009827	0.098083	-0.011169	1.584855	-2.938521	0.491014
31452	0	1.022811	9.971980	-1.244684	0.010214	0.099724	-0.012426	1.606277	-2.947318	0.522272
31453	0	1.044493	10.107111	-1.332305	0.010437	0.101074	-0.013306	1.623961	-2.948642	0.548593
31454	0	1.034081	10.246824	-1.354048	0.010330	0.102471	-0.013525	1.639370	-2.952994	0.567379
31455	0	1.074811	10.357372	-1.362857	0.010742	0.103577	-0.013611	1.657163	-2.952145	0.581710
31456	0	1.051654	10.460505	-1.384397	0.010509	0.104608	-0.013830	1.670546	-2.952506	0.589939
31457	0	1.050012	10.516170	-1.319686	0.010498	0.105164	-0.013184	1.683321	-2.947575	0.596330
31458	0	1.044358	10.601355	-1.144524	0.010441	0.106014	-0.011441	1.686123	-2.943381	0.596804
31459	0	1.013600	10.632244	-1.208852	0.010132	0.106323	-0.012085	1.688437	-2.940659	0.596310
31460	0	1.002171	10.638142	-1.203638	0.010017	0.106382	-0.012032	1.692228	-2.938103	0.591501
31461	0	1.007111	10.632372	-1.214154	0.010071	0.106323	-0.012146	1.686018	-2.931224	0.587570
31462	0	0.988968	10.522665	-1.316482	0.009888	0.105226	-0.013175	1.673706	-2.926245	0.577774
31463	0	1.000376	10.424980	-1.347964	0.010010	0.104248	-0.013489	1.662455	-2.912659	0.563653
31464	0	1.011574	10.315465	-1.418939	0.010119	0.103152	-0.014204	1.645148	-2.901822	0.544529
31465	0	0.963804	10.174779	-1.365949	0.009644	0.101746	-0.013672	1.630285	-2.888891	0.521347
31466	0	0.968827	10.071355	-1.217278	0.009693	0.100712	-0.012183	1.617538	-2.876349	0.498148
31467	0	0.939489	9.942763	-1.097784	0.009399	0.099426	-0.010986	1.607093	-2.863854	0.462337
31468	0	0.938522	9.820920	-0.912629	0.009391	0.098207	-0.009139	1.591386	-2.849452	0.432861
31469	0	0.951759	9.674239	-0.846926	0.009521	0.096741	-0.008484	1.573145	-2.836797	0.403696
31470	0	0.957192	9.515823	-0.776850	0.009575	0.095157	-0.007784	1.553630	-2.824973	0.371085
31471	0	0.915257	9.417867	-0.755388	0.009155	0.094177	-0.007568	1.535029	-2.813476	0.343375
31472	0	0.872071	9.265551	-0.789264	0.008722	0.092654	-0.007906	1.517620	-2.803480	0.316566
31473	0	0.799393	9.112681	-0.847121	0.007996	0.091125	-0.008484	1.500757	-2.793638	0.294844
31474	0	0.805298	9.070102	-0.857183	0.008053	0.090700	-0.008581	1.487946	-2.786147	0.275020
31475	0	0.811974	8.978317	-0.872141	0.008118	0.089783	-0.008728	1.478394	-2.781153	0.256900
31476	0	0.769879	8.935515	-0.810444	0.007694	0.089355	-0.008105	1.476062	-2.779325	0.247757
31477	0	0.726926	8.892732	-0.818311	0.007263	0.088928	-0.008179	1.480313	-2.779579	0.242608
31478	0	0.733954	8.916940	-0.783046	0.007336	0.089170	-0.007822	1.489704	-2.776925	0.236013
31479	0	0.726502	8.904959	-0.672122	0.007263	0.089050	-0.006714	1.497555	-2.771675	0.233919
31480	0	0.709151	8.971841	-0.582425	0.007083	0.089720	-0.005814	1.509631	-2.774837	0.229730
31481	0	0.727331	9.045269	-0.617338	0.007263	0.090454	-0.006165	1.519059	-2.780137	0.229323
31482	0	0.729172	9.093712	-0.668141	0.007283	0.090939	-0.006671	1.530317	-2.783387	0.234443
31483	0	0.775856	9.210072	-0.776018	0.007751	0.092102	-0.007751	1.539190	-2.784720	0.239030
31484	0	0.826376	9.264517	-0.894413	0.008253	0.092648	-0.008929	1.555416	-2.790421	0.252705
31485	0	0.873722	9.368647	-0.965950	0.008728	0.093689	-0.009644	1.572757	-2.794094	0.269178
31486	0	0.918893	9.502188	-1.110238	0.009173	0.095026	-0.011080	1.597936	-2.805018	0.286327
31487	0	0.922794	9.643161	-1.137654	0.009216	0.096436	-0.011353	1.624273	-2.811029	0.308313
31488	0	0.955937	9.764317	-1.136622	0.009544	0.097648	-0.011340	1.652898	-2.820840	0.320412
31489	0	0.965553	9.893398	-1.149909	0.009644	0.098938	-0.011475	1.679176	-2.826950	0.338866
31490	0	1.010946	10.020672	-1.179329	0.010095	0.100211	-0.011768	1.705740	-2.836089	0.355705
31491	0	1.038182	10.131501	-1.241264	0.010376	0.101318	-0.012390	1.729262	-2.834952	0.366060
31492	0	1.063916	10.222285	-1.264021	0.010632	0.102226	-0.012619	1.751205	-2.835777	0.370431
31493	0	1.038885	10.277960	-1.326249	0.010376	0.102783	-0.013245	1.769380	-2.842298	0.375570
31494	0	0.979609	10.301747	-1.317213	0.009790	0.103020	-0.013159	1.782543	-2.840936	0.375063
31495	0	0.970602	10.308710	-1.300954	0.009705	0.103088	-0.013000	1.791014	-2.834896	0.369542
31496	0	0.995145	10.363307	-1.297197	0.009951	0.103635	-0.012959	1.804342	-2.828236	0.362176
31497	0	0.958343	10.351392	-1.276949	0.009583	0.103516	-0.012756	1.817294	-2.821608	0.360637
31498	0	1.006881	10.326708	-1.175312	0.010072	0.103268	-0.011745	1.824317	-2.810655	0.349745
31499	0	0.982765	10.272115	-1.160489	0.009827	0.102722	-0.011597	1.832061	-2.804021	0.337372
31500	0	0.994661	10.204863	-1.185449	0.009950	0.102048	-0.011858	1.826737	-2.792877	0.324039
31501	0	0.933831	10.064689	-1.251293	0.009338	0.100647	-0.012512	1.826320	-2.785236	0.308344
31502	0	0.939397	9.948712	-1.226722	0.009398	0.099486	-0.012270	1.821983	-2.772556	0.286230
31503	0	0.933832	9.832796	-1.159397	0.009338	0.098328	-0.011597	1.817723	-2.764829	0.263513
31504	0	0.921460	9.710759	-1.189235	0.009215	0.097107	-0.011897	1.811032	-2.756382	0.241016
31505	0	0.890910	9.576494	-1.018730	0.008911	0.095764	-0.010193	1.803371	-2.745969	0.211772
31506	0	0.933538	9.478894	-0.962751	0.009334	0.094789	-0.009633	1.795566	-2.739952	0.181851
31507	0	0.939421	9.399503	-0.866304	0.009399	0.093994	-0.008667	1.789434	-2.725310	0.156044
31508	0	0.901847	9.301946	-0.761542	0.009023	0.093019	-0.007622	1.780356	-2.711499	0.130919
31509	0	0.866368	9.198068	-0.774689	0.008667	0.091980	-0.007751	1.773389	-2.698936	0.107490
31510	0	0.859972	9.106559	-0.767810	0.008598	0.091065	-0.007682	1.767190	-2.692585	0.096574
31511	0	0.799668	9.014924	-0.817418	0.007996	0.090149	-0.008179	1.760048	-2.685823	0.083403
31512	0	0.787582	8.978236	-0.805160	0.007875	0.089783	-0.008048	1.763099	-2.678201	0.070964
31513	0	0.811813	8.941597	-0.885505	0.008118	0.089417	-0.008850	1.767774	-2.670879	0.066915
31514	0	0.800077	8.953535	-0.813760	0.007996	0.089537	-0.008128	1.778134	-2.669567	0.063604
31515	0	0.769470	8.941555	-0.788017	0.007690	0.089417	-0.007874	1.784995	-2.667003	0.058028
31516	0	0.739702	9.008455	-0.704837	0.007394	0.090086	-0.007033	1.802122	-2.663296	0.060227
31517	0	0.720776	9.057456	-0.697312	0.007202	0.090576	-0.006958	1.819268	-2.662564	0.062868
31518	0	0.758916	9.148567	-0.785977	0.007579	0.091488	-0.007844	1.836856	-2.667805	0.075974
31519	0	0.757659	9.240551	-0.831236	0.007568	0.092407	-0.008301	1.848898	-2.670350	0.093145
31520	0	0.789716	9.343917	-0.852107	0.007890	0.093441	-0.008508	1.862880	-2.671826	0.109298
31521	0	0.861429	9.429659	-1.015010	0.008606	0.094299	-0.010132	1.882573	-2.674163	0.134855
31522	0	0.905616	9.569441	-1.055666	0.009049	0.095697	-0.010535	1.905891	-2.674377	0.153333
31523	0	0.935229	9.685910	-1.265232	0.009338	0.096863	-0.012634	1.925038	-2.682546	0.173454
31524	0	0.962295	9.788710	-1.336817	0.009610	0.097892	-0.013343	1.952455	-2.689119	0.196170
31525	0	0.952923	9.917813	-1.418298	0.009521	0.099182	-0.014160	1.976628	-2.689680	0.215136
31526	0	0.991528	10.051155	-1.344006	0.009903	0.100516	-0.013413	2.004917	-2.695542	0.232726
31527	0	1.032500	10.143604	-1.339221	0.010315	0.101440	-0.013367	2.031725	-2.698768	0.249711
31528	0	1.040231	10.258656	-1.314023	0.010396	0.102591	-0.013114	2.059059	-2.697837	0.262713
31529	0	1.050483	10.351244	-1.192356	0.010498	0.103516	-0.011902	2.081212	-2.697441	0.267582
31530	0	1.093862	10.448382	-1.092439	0.010939	0.104486	-0.010908	2.097106	-2.689621	0.275012
31531	0	1.044850	10.479518	-1.075229	0.010437	0.104797	-0.010742	2.106367	-2.694269	0.278765
31532	0	1.021646	10.485303	-1.180545	0.010216	0.104854	-0.011801	2.109629	-2.687132	0.282192
31533	0	0.988763	10.498067	-1.238850	0.009888	0.104980	-0.012390	2.106110	-2.679148	0.278707
31534	0	1.006582	10.449289	-1.336138	0.010070	0.104492	-0.013364	2.101562	-2.666852	0.281276
31535	0	0.988125	10.369988	-1.433941	0.009888	0.103699	-0.014343	2.095657	-2.652062	0.272485
31536	0	0.980943	10.272482	-1.470019	0.009813	0.102724	-0.014703	2.091243	-2.640187	0.257690
31537	0	0.957862	10.168525	-1.342537	0.009583	0.101685	-0.013428	2.087092	-2.628075	0.243271
31538	0	0.969009	10.083253	-1.237951	0.009697	0.100831	-0.012386	2.077845	-2.612475	0.230494
31539	0	0.945244	9.967204	-1.103951	0.009460	0.099670	-0.011047	2.067418	-2.595242	0.208210
31540	0	0.913382	9.851471	-0.943873	0.009139	0.098514	-0.009445	2.058469	-2.580884	0.190736
31541	0	0.896555	9.710934	-0.931974	0.008972	0.097107	-0.009338	2.035145	-2.564680	0.168907
31542	0	0.931843	9.583286	-0.958480	0.009325	0.095830	-0.009607	2.006787	-2.548493	0.146383
31543	0	0.914598	9.460702	-0.919961	0.009155	0.094604	-0.009216	1.985042	-2.528948	0.123465
31544	0	0.889048	9.308492	-0.978109	0.008892	0.093083	-0.009794	1.967425	-2.518834	0.100616
31545	0	0.897074	9.167651	-0.993429	0.008972	0.091675	-0.009949	1.947810	-2.508999	0.084650
31546	0	0.878272	9.045889	-0.947863	0.008786	0.090457	-0.009494	1.927055	-2.496477	0.062028
31547	0	0.878596	8.984528	-0.963214	0.008789	0.089844	-0.009644	1.910871	-2.484508	0.046958
31548	0	0.798766	8.899177	-0.839570	0.007989	0.088991	-0.008401	1.902576	-2.474744	0.032002
31549	0	0.762569	8.850173	-0.872358	0.007629	0.088501	-0.008728	1.895048	-2.462018	0.027264
31550	0	0.749691	8.807518	-0.725143	0.007500	0.088075	-0.007255	1.889184	-2.450344	0.017670
31551	0	0.768910	8.825731	-0.719778	0.007690	0.088257	-0.007202	1.881693	-2.440554	0.013220
31552	0	0.780838	8.831825	-0.639646	0.007810	0.088318	-0.006400	1.874981	-2.431101	0.012869
31553	0	0.762750	8.843994	-0.677707	0.007629	0.088440	-0.006775	1.875563	-2.421081	0.022132
31554	0	0.732303	8.904914	-0.714571	0.007320	0.089049	-0.007146	1.873053	-2.416895	0.032931
31555	0	0.769535	8.966001	-0.811998	0.007690	0.089661	-0.008118	1.873743	-2.415511	0.043032
31556	0	0.794393	9.100119	-0.873624	0.007944	0.091002	-0.008733	1.875530	-2.407795	0.066282
31557	0	0.782031	9.185631	-0.898176	0.007812	0.091858	-0.008972	1.884954	-2.409985	0.086115
31558	0	0.832286	9.295066	-1.004332	0.008316	0.092953	-0.010030	1.899162	-2.410606	0.107456
31559	0	0.848992	9.423621	-0.996319	0.008484	0.094238	-0.009949	1.914162	-2.410283	0.134109
31560	0	0.911233	9.600088	-1.048508	0.009106	0.096004	-0.010467	1.933772	-2.410484	0.162927
31561	0	0.946574	9.692154	-1.088002	0.009460	0.096924	-0.010864	1.950013	-2.408948	0.191313
31562	0	0.959942	9.819725	-1.207240	0.009593	0.098200	-0.012056	1.966388	-2.408371	0.218212
31563	0	0.983557	9.942397	-1.282839	0.009827	0.099426	-0.012817	1.976898	-2.410444	0.238394
31564	0	1.003193	10.094474	-1.339857	0.010027	0.100946	-0.013390	1.984929	-2.407972	0.257493
31565	0	1.044083	10.198806	-1.392551	0.010437	0.101990	-0.013916	1.993502	-2.404113	0.275562
31566	0	1.038405	10.277806	-1.394483	0.010383	0.102779	-0.013936	2.001229	-2.397564	0.291481
31567	0	1.025783	10.369756	-1.306773	0.010254	0.103699	-0.013062	2.006136	-2.393980	0.297967
31568	0	1.062642	10.479296	-1.302731	0.010628	0.104795	-0.013014	2.018840	-2.384762	0.304075
31569	0	1.043836	10.504063	-1.160340	0.010437	0.105042	-0.011597	2.024208	-2.378486	0.310284
31570	0	1.025853	10.522271	-1.154743	0.010256	0.105223	-0.011550	2.019580	-2.373653	0.312027
31571	0	1.013220	10.516436	-1.146707	0.010132	0.105164	-0.011475	2.009489	-2.366286	0.312031
31572	0	0.994661	10.510539	-1.217813	0.009949	0.105103	-0.012193	1.991781	-2.356191	0.306351
31573	0	0.970093	10.394575	-1.389705	0.009705	0.103943	-0.013916	1.969065	-2.344396	0.304751
31574	0	0.975406	10.352452	-1.453027	0.009758	0.103521	-0.014550	1.945348	-2.332555	0.293452
31575	0	0.999809	10.248240	-1.425905	0.010010	0.102478	-0.014282	1.917729	-2.312084	0.281840
31576	0	0.948843	10.108485	-1.330473	0.009498	0.101082	-0.013321	1.897859	-2.294303	0.258655
31577	0	0.994101	10.016187	-1.218726	0.009949	0.100159	-0.012207	1.873629	-2.277902	0.238645
31578	0	0.956322	9.919038	-1.111129	0.009567	0.099188	-0.011130	1.850125	-2.265473	0.216432
31579	0	0.939463	9.808587	-0.944053	0.009399	0.098083	-0.009460	1.825312	-2.251810	0.196063
31580	0	0.926215	9.638069	-0.897463	0.009268	0.096378	-0.008994	1.800587	-2.236935	0.173682
31581	0	0.884281	9.527862	-0.858311	0.008850	0.095276	-0.008606	1.771486	-2.220181	0.159315
31582	0	0.876565	9.400196	-0.816868	0.008774	0.093999	-0.008195	1.737926	-2.202028	0.136396
31583	0	0.909087	9.289838	-0.882340	0.009094	0.092896	-0.008850	1.703406	-2.189788	0.106873
31584	0	0.889885	9.143927	-0.920080	0.008904	0.091436	-0.009225	1.671552	-2.176127	0.085426
31585	0	0.841806	9.057874	-0.950124	0.008423	0.090576	-0.009521	1.644319	-2.162362	0.065505
31586	0	0.804312	9.003313	-0.940861	0.008046	0.090032	-0.009420	1.627623	-2.150849	0.054107
31587	0	0.780790	8.935680	-0.939058	0.007812	0.089355	-0.009399	1.614570	-2.137323	0.043463
31588	0	0.768150	8.917493	-0.858142	0.007681	0.089174	-0.008589	1.603373	-2.130424	0.034692
31589	0	0.757109	8.935549	-0.732114	0.007568	0.089355	-0.007324	1.597552	-2.126323	0.035048
31590	0	0.720636	8.898949	-0.713306	0.007207	0.088989	-0.007135	1.592650	-2.117963	0.033406
31591	0	0.745129	8.959947	-0.603846	0.007446	0.089600	-0.006042	1.585498	-2.116895	0.038444
31592	0	0.794692	9.014809	-0.615157	0.007944	0.090148	-0.006157	1.576542	-2.113429	0.049871
31593	0	0.769378	9.033244	-0.737670	0.007690	0.090332	-0.007385	1.563593	-2.110315	0.054882
31594	0	0.776012	9.124868	-0.834099	0.007758	0.091249	-0.008345	1.556743	-2.105435	0.067450
31595	0	0.812189	9.204053	-0.915644	0.008118	0.092041	-0.009155	1.555949	-2.103218	0.083157
31596	0	0.788474	9.313734	-1.013635	0.007882	0.093138	-0.010135	1.555612	-2.098862	0.101136
31597	0	0.842589	9.411568	-1.043938	0.008423	0.094116	-0.010437	1.556199	-2.094942	0.121225
31598	0	0.917006	9.545509	-1.075691	0.009161	0.095457	-0.010747	1.566022	-2.098176	0.140806
31599	0	0.934564	9.655603	-0.989635	0.009338	0.096558	-0.009888	1.574205	-2.099344	0.155515
31600	0	0.996768	9.795612	-1.064760	0.009963	0.097958	-0.010638	1.583104	-2.097276	0.170468
31601	0	1.007768	9.918053	-1.111646	0.010071	0.099182	-0.011108	1.590404	-2.097671	0.191495
31602	0	0.996628	10.003182	-1.131373	0.009962	0.100033	-0.011309	1.594154	-2.094952	0.209747
31603	0	1.025757	10.082962	-1.171949	0.010254	0.100830	-0.011719	1.593052	-2.091572	0.220721
31604	0	1.044909	10.174185	-1.252466	0.010444	0.101744	-0.012514	1.602969	-2.090148	0.227616
31605	0	1.025992	10.217186	-1.300356	0.010254	0.102173	-0.013000	1.604519	-2.089398	0.231970
31606	0	1.026524	10.284141	-1.294592	0.010265	0.102841	-0.012946	1.602403	-2.081866	0.233487
31607	0	1.007546	10.290476	-1.245168	0.010071	0.102905	-0.012451	1.601122	-2.079658	0.236526
31608	0	0.989322	10.326954	-1.263891	0.009896	0.103270	-0.012636	1.602258	-2.068993	0.235459
31609	0	1.006620	10.327264	-1.195681	0.010071	0.103271	-0.011963	1.593656	-2.056629	0.234537
31610	0	0.981656	10.296836	-1.158439	0.009817	0.102968	-0.011585	1.590941	-2.048744	0.226833
31611	0	0.945774	10.260177	-1.182851	0.009460	0.102600	-0.011841	1.575465	-2.038482	0.220800
31612	0	0.932915	10.175088	-1.186005	0.009333	0.101748	-0.011878	1.553612	-2.027369	0.207951
31613	0	0.921648	10.058771	-1.090879	0.009216	0.100586	-0.010925	1.533290	-2.020271	0.187723
31614	0	0.952158	9.997986	-1.112423	0.009521	0.099978	-0.011137	1.517026	-2.013158	0.171298
31615	0	0.958155	9.893934	-1.042504	0.009583	0.098938	-0.010437	1.501480	-2.004773	0.156324
31616	0	0.933271	9.790374	-1.015865	0.009336	0.097902	-0.010170	1.486601	-1.994215	0.133436
31617	0	0.921524	9.674243	-0.987201	0.009216	0.096741	-0.009888	1.466441	-1.985614	0.106725
31618	0	0.920999	9.576906	-0.843505	0.009214	0.095767	-0.008453	1.442836	-1.972879	0.089986
31619	0	0.909257	9.472818	-0.828418	0.009094	0.094727	-0.008301	1.421082	-1.963265	0.066619
31620	0	0.896816	9.424250	-0.819190	0.008968	0.094241	-0.008207	1.400667	-1.955544	0.045346
31621	0	0.872771	9.277481	-0.816352	0.008728	0.092773	-0.008179	1.380223	-1.947769	0.027456
31622	0	0.854459	9.241032	-0.825733	0.008544	0.092409	-0.008271	1.361277	-1.941189	0.014607
31623	0	0.855055	9.173581	-0.768452	0.008545	0.091736	-0.007690	1.352141	-1.940893	0.005163
31624	0	0.818721	9.143147	-0.834346	0.008189	0.091431	-0.008350	1.341674	-1.931177	-0.004902
31625	0	0.799703	9.124839	-0.804582	0.007996	0.091248	-0.008057	1.326346	-1.925722	-0.015880
31626	0	0.787768	9.106541	-0.766714	0.007875	0.091065	-0.007669	1.321604	-1.921341	-0.021986
31627	0	0.769698	9.106360	-0.787706	0.007690	0.091064	-0.007874	1.324143	-1.922492	-0.022669
31628	0	0.758437	9.118400	-0.751873	0.007581	0.091185	-0.007515	1.326971	-1.919941	-0.026173
31629	0	0.781677	9.185744	-0.714245	0.007812	0.091858	-0.007141	1.326648	-1.918237	-0.024642
31630	0	0.807163	9.240425	-0.733250	0.008064	0.092405	-0.007327	1.331408	-1.920310	-0.027715
31631	0	0.812611	9.307732	-0.806311	0.008118	0.093079	-0.008057	1.337269	-1.923803	-0.017284
31632	0	0.826276	9.405082	-0.850722	0.008256	0.094052	-0.008497	1.347339	-1.925126	-0.012022
31633	0	0.855173	9.466438	-0.916078	0.008545	0.094666	-0.009155	1.351914	-1.926419	-0.003020
31634	0	0.881197	9.582064	-0.941920	0.008802	0.095822	-0.009411	1.359789	-1.930925	0.011044
31635	0	0.953104	9.655563	-0.941010	0.009521	0.096558	-0.009399	1.370479	-1.935369	0.020730
31636	0	0.936537	9.758826	-1.083797	0.009357	0.097590	-0.010825	1.383458	-1.937637	0.033297
31637	0	0.970862	9.832559	-1.045259	0.009705	0.098328	-0.010437	1.399527	-1.935420	0.049564
31638	0	0.947549	9.935822	-1.109355	0.009468	0.099360	-0.011080	1.413359	-1.936999	0.058518
31639	0	0.995743	10.021724	-1.081828	0.009949	0.100220	-0.010803	1.428599	-1.940032	0.063627
31640	0	1.021824	10.088340	-1.127135	0.010210	0.100885	-0.011261	1.438417	-1.942425	0.074473
31641	0	1.068468	10.131685	-1.105777	0.010681	0.101318	-0.011047	1.448199	-1.939590	0.081214
31642	0	1.039126	10.204520	-1.150348	0.010383	0.102047	-0.011496	1.455174	-1.942392	0.084328
31643	0	1.026108	10.235489	-1.178278	0.010254	0.102356	-0.011780	1.456642	-1.943611	0.084917
31644	0	1.008517	10.229140	-1.264548	0.010084	0.102292	-0.012641	1.459774	-1.938100	0.082695
31645	0	0.989188	10.217185	-1.227306	0.009888	0.102173	-0.012268	1.463506	-1.936171	0.076657
31646	0	0.971223	10.216935	-1.161276	0.009712	0.102170	-0.011607	1.467889	-1.929512	0.074375
31647	0	0.958020	10.150134	-1.202686	0.009583	0.101501	-0.012024	1.469364	-1.920306	0.066052
31648	0	0.957493	10.088977	-1.221916	0.009578	0.100890	-0.012214	1.473724	-1.910608	0.055985
31649	0	0.921334	10.034219	-1.159560	0.009216	0.100342	-0.011597	1.470733	-1.900666	0.046046
31650	0	0.939432	9.930462	-1.152878	0.009393	0.099304	-0.011534	1.463349	-1.895990	0.026610
31651	0	0.927598	9.845035	-1.043218	0.009277	0.098450	-0.010437	1.456011	-1.887757	0.009255
31652	0	0.927317	9.747459	-1.030286	0.009274	0.097474	-0.010306	1.450178	-1.879586	-0.007789
31653	0	0.897033	9.649707	-0.982352	0.008972	0.096497	-0.009827	1.444800	-1.870690	-0.034428
31654	0	0.884633	9.552105	-0.987194	0.008846	0.095520	-0.009882	1.431136	-1.864088	-0.052723
31655	0	0.897127	9.442194	-0.908935	0.008972	0.094421	-0.009094	1.423520	-1.856214	-0.076817
31656	0	0.878647	9.350737	-0.883535	0.008787	0.093507	-0.008841	1.415437	-1.848567	-0.098595
31657	0	0.927633	9.277360	-0.836117	0.009277	0.092773	-0.008362	1.412803	-1.840574	-0.114760
31658	0	0.866525	9.185804	-0.860249	0.008664	0.091858	-0.008605	1.407914	-1.835242	-0.132169
31659	0	0.805864	9.124707	-0.812124	0.008057	0.091248	-0.008118	1.410674	-1.830982	-0.145014
31660	0	0.805858	9.087922	-0.843369	0.008060	0.090879	-0.008430	1.412993	-1.823116	-0.162710
31661	0	0.787536	9.081984	-0.769416	0.007874	0.090820	-0.007690	1.415871	-1.818853	-0.167175
31662	0	0.769595	9.088017	-0.763705	0.007693	0.090880	-0.007637	1.414077	-1.815683	-0.171647
31663	0	0.812370	9.094115	-0.775966	0.008118	0.090942	-0.007751	1.422482	-1.816835	-0.167693
31664	0	0.806980	9.081678	-0.771376	0.008068	0.090817	-0.007708	1.428348	-1.812542	-0.171698
31665	0	0.824570	9.149066	-0.781840	0.008240	0.091492	-0.007812	1.433799	-1.813637	-0.168965
31666	0	0.813661	9.191422	-0.808276	0.008129	0.091916	-0.008069	1.448886	-1.816654	-0.161723
31667	0	0.775574	9.283289	-0.861914	0.007751	0.092834	-0.008606	1.462981	-1.815714	-0.148854
31668	0	0.782168	9.325631	-0.834386	0.007820	0.093258	-0.008327	1.480929	-1.811423	-0.141074
31669	0	0.806384	9.460228	-0.868438	0.008057	0.094604	-0.008667	1.499867	-1.813865	-0.130946
31670	0	0.869467	9.532895	-0.915013	0.008681	0.095332	-0.009130	1.522551	-1.823716	-0.111892
31671	0	0.904293	9.631061	-1.008949	0.009033	0.096313	-0.010071	1.542722	-1.828940	-0.094343
31672	0	0.966950	9.752467	-1.049519	0.009663	0.097528	-0.010475	1.564256	-1.830661	-0.079065
31673	0	0.996142	9.844590	-1.143529	0.009949	0.098450	-0.011414	1.587657	-1.838926	-0.062950
31674	0	0.961843	9.935402	-1.160197	0.009607	0.099358	-0.011580	1.610493	-1.845311	-0.049900
31675	0	0.995880	10.039873	-1.211074	0.009949	0.100403	-0.012085	1.637974	-1.850366	-0.038516
31676	0	0.979463	10.094055	-1.239905	0.009786	0.100944	-0.012382	1.655939	-1.854094	-0.028604
31677	0	0.995504	10.162091	-1.289423	0.009949	0.101624	-0.012878	1.671879	-1.854931	-0.028630
31678	0	1.015152	10.234663	-1.256816	0.010144	0.102350	-0.012545	1.696322	-1.856824	-0.024264
31679	0	1.068477	10.302483	-1.228603	0.010681	0.103027	-0.012268	1.714394	-1.854676	-0.026609
31680	0	1.044619	10.332534	-1.207045	0.010444	0.103327	-0.012060	1.723939	-1.851285	-0.026362
31681	0	1.044169	10.363566	-1.136680	0.010437	0.103638	-0.011353	1.737872	-1.850280	-0.033293
31682	0	0.965223	10.350953	-1.114926	0.009652	0.103511	-0.011137	1.749598	-1.844228	-0.040650
31683	0	0.964147	10.296646	-1.202426	0.009644	0.102966	-0.012024	1.748180	-1.835832	-0.050631
31684	0	0.951852	10.217256	-1.159873	0.009517	0.102173	-0.011598	1.747689	-1.831740	-0.065573
31685	0	0.964234	10.144081	-1.287633	0.009644	0.101440	-0.012878	1.743573	-1.824382	-0.074340
31686	0	0.939902	10.064648	-1.342585	0.009397	0.100647	-0.013424	1.744102	-1.821389	-0.088154
31687	0	0.921231	9.985384	-1.281774	0.009216	0.099854	-0.012817	1.742876	-1.811055	-0.109717
31688	0	0.950805	9.869480	-1.195986	0.009513	0.098694	-0.011964	1.736524	-1.799593	-0.128192
31689	0	0.909081	9.753476	-1.061774	0.009094	0.097534	-0.010620	1.732082	-1.789486	-0.146237
31690	0	0.914806	9.661977	-0.957761	0.009149	0.096620	-0.009579	1.729120	-1.782583	-0.166477
31691	0	0.902979	9.600928	-0.847641	0.009033	0.096008	-0.008484	1.718525	-1.772012	-0.190150
31692	0	0.914311	9.509496	-0.797183	0.009148	0.095094	-0.007981	1.705346	-1.759930	-0.213709
31693	0	0.902818	9.381222	-0.884262	0.009033	0.093811	-0.008850	1.694415	-1.747526	-0.232539
31694	0	0.913961	9.265463	-0.833814	0.009145	0.092653	-0.008348	1.680964	-1.734819	-0.250011
31695	0	0.897152	9.167553	-0.908752	0.008972	0.091675	-0.009094	1.670764	-1.727869	-0.270345
31696	0	0.884529	9.106637	-0.895284	0.008848	0.091065	-0.008960	1.660199	-1.718135	-0.284811
31697	0	0.823766	9.045450	-0.890902	0.008240	0.090454	-0.008911	1.655737	-1.709494	-0.295551
31698	0	0.811323	9.008829	-0.859765	0.008113	0.090088	-0.008602	1.648276	-1.703863	-0.307975
31699	0	0.787245	8.972171	-0.763015	0.007874	0.089722	-0.007629	1.647399	-1.696460	-0.313100
31700	0	0.774916	8.996421	-0.751657	0.007749	0.089965	-0.007509	1.654823	-1.691296	-0.312183
31701	0	0.787625	8.984276	-0.782109	0.007874	0.089844	-0.007812	1.663843	-1.688897	-0.310203
31702	0	0.812002	9.045091	-0.771503	0.008122	0.090451	-0.007709	1.670045	-1.680033	-0.307211
31703	0	0.775487	9.081929	-0.739430	0.007751	0.090820	-0.007385	1.679451	-1.678612	-0.302527
31704	0	0.782135	9.142705	-0.814312	0.007819	0.091428	-0.008137	1.685424	-1.675529	-0.299812
31705	0	0.830427	9.252819	-0.855346	0.008301	0.092529	-0.008545	1.693925	-1.674272	-0.284772
31706	0	0.843571	9.295196	-0.948904	0.008430	0.092954	-0.009478	1.706002	-1.676108	-0.279551
31707	0	0.836432	9.393113	-0.990435	0.008362	0.093933	-0.009888	1.724186	-1.673451	-0.264306
31708	0	0.898600	9.496280	-1.067475	0.008977	0.094966	-0.010654	1.746691	-1.678574	-0.256595
31709	0	0.885981	9.588334	-1.130841	0.008850	0.095886	-0.011292	1.764910	-1.684301	-0.245353
31710	0	0.966688	9.709801	-1.146341	0.009663	0.097100	-0.011448	1.781297	-1.683487	-0.233211
31711	0	0.971202	9.801969	-1.161385	0.009705	0.098022	-0.011597	1.799479	-1.686338	-0.212719
31712	0	0.966214	9.892847	-1.207913	0.009658	0.098931	-0.012059	1.820604	-1.685465	-0.193341
31713	0	0.989214	9.997394	-1.252186	0.009888	0.099976	-0.012512	1.829845	-1.684672	-0.178895
31714	0	0.977899	10.082394	-1.327877	0.009774	0.100826	-0.013265	1.844022	-1.684290	-0.170793
31715	0	1.001376	10.137735	-1.301333	0.010010	0.101379	-0.013000	1.856701	-1.683049	-0.161767
31716	0	1.014173	10.210593	-1.309520	0.010139	0.102107	-0.013088	1.862699	-1.679968	-0.162533
31717	0	1.019324	10.247705	-1.239790	0.010193	0.102478	-0.012390	1.869541	-1.674813	-0.166808
31718	0	1.037601	10.308484	-1.222894	0.010376	0.103086	-0.012223	1.874060	-1.669273	-0.164606
31719	0	1.025837	10.296592	-1.171823	0.010254	0.102966	-0.011719	1.871736	-1.668654	-0.160870
31720	0	1.044750	10.314881	-1.214043	0.010446	0.103148	-0.012145	1.864862	-1.665220	-0.165076
31721	0	0.988515	10.272281	-1.195945	0.009888	0.102722	-0.011963	1.859234	-1.656894	-0.167989
31722	0	0.963952	10.205320	-1.230900	0.009638	0.102052	-0.012322	1.842494	-1.653258	-0.171918
31723	0	0.945686	10.156419	-1.335636	0.009460	0.101562	-0.013367	1.829138	-1.643914	-0.183791
31724	0	0.944572	10.046908	-1.308961	0.009453	0.100467	-0.013103	1.812704	-1.630562	-0.195383
31725	0	0.945757	9.979350	-1.299473	0.009460	0.099792	-0.013000	1.804432	-1.621943	-0.205590
31726	0	0.951223	9.881823	-1.163863	0.009516	0.098817	-0.011647	1.792764	-1.612499	-0.224079
31727	0	0.945793	9.790182	-1.109791	0.009460	0.097900	-0.011108	1.778795	-1.604128	-0.246782
31728	0	0.933048	9.704932	-1.040481	0.009333	0.097048	-0.010417	1.762751	-1.596036	-0.265920
31729	0	0.903026	9.625423	-0.901705	0.009033	0.096252	-0.009033	1.741884	-1.586786	-0.284190
31730	0	0.920785	9.534142	-0.892498	0.009210	0.095340	-0.008941	1.721282	-1.578863	-0.306152
31731	0	0.896661	9.448469	-0.901496	0.008972	0.094482	-0.009033	1.697441	-1.566524	-0.318522
31732	0	0.889739	9.369438	-0.855558	0.008900	0.093693	-0.008571	1.677269	-1.558136	-0.328002
31733	0	0.860457	9.253106	-0.907759	0.008606	0.092529	-0.009094	1.654977	-1.550956	-0.335262
31734	0	0.889989	9.204728	-0.990019	0.008907	0.092045	-0.009916	1.633128	-1.536392	-0.343927
31735	0	0.848176	9.161475	-0.969719	0.008484	0.091614	-0.009705	1.622163	-1.528400	-0.353073
31736	0	0.811473	9.112676	-0.938043	0.008113	0.091126	-0.009385	1.614610	-1.525349	-0.358508
31737	0	0.805414	9.106520	-0.921111	0.008057	0.091064	-0.009216	1.606356	-1.516896	-0.363031
31738	0	0.805396	9.143159	-0.889913	0.008051	0.091432	-0.008902	1.601587	-1.515362	-0.368104
31739	0	0.799406	9.118639	-0.842578	0.007996	0.091187	-0.008423	1.603502	-1.508145	-0.371583
31740	0	0.799024	9.173512	-0.763491	0.007992	0.091735	-0.007636	1.600276	-1.500938	-0.372510
31741	0	0.818172	9.210209	-0.841949	0.008179	0.092102	-0.008423	1.594335	-1.499467	-0.367939
31742	0	0.812781	9.295538	-0.853636	0.008123	0.092956	-0.008538	1.590204	-1.499838	-0.355332
31743	0	0.836382	9.326159	-0.884955	0.008362	0.093262	-0.008850	1.587728	-1.497170	-0.349928
31744	0	0.855119	9.399264	-0.940171	0.008549	0.093993	-0.009398	1.589867	-1.495021	-0.339877
31745	0	0.860979	9.478683	-1.013574	0.008606	0.094788	-0.010132	1.592774	-1.494462	-0.327568
31746	0	0.880039	9.570091	-1.044528	0.008797	0.095701	-0.010446	1.590633	-1.493684	-0.313954
31747	0	0.934143	9.673983	-0.989355	0.009338	0.096741	-0.009888	1.595794	-1.492197	-0.302192
31748	0	0.959301	9.759140	-1.069802	0.009588	0.097592	-0.010694	1.599339	-1.492631	-0.289328
31749	0	0.946557	9.838778	-1.172208	0.009460	0.098389	-0.011719	1.601506	-1.493349	-0.280303
31750	0	1.002896	9.917807	-1.148321	0.010019	0.099179	-0.011481	1.602131	-1.499280	-0.270267
31751	0	1.013585	9.979181	-1.190408	0.010132	0.099792	-0.011902	1.603047	-1.498696	-0.259922
31752	0	1.014289	10.046146	-1.251819	0.010139	0.100462	-0.012517	1.602824	-1.497361	-0.245494
31753	0	0.964807	10.070784	-1.226592	0.009644	0.100708	-0.012268	1.598744	-1.497394	-0.245536
31754	0	1.025981	10.125701	-1.244440	0.010262	0.101256	-0.012447	1.593788	-1.489248	-0.237090
31755	0	0.994714	10.107464	-1.226589	0.009949	0.101074	-0.012268	1.589660	-1.482463	-0.239669
31756	0	0.976335	10.131893	-1.231934	0.009762	0.101318	-0.012325	1.581326	-1.479242	-0.244884
31757	0	0.970457	10.144142	-1.219884	0.009705	0.101440	-0.012207	1.570482	-1.474285	-0.250989
31758	0	0.970273	10.132041	-1.144943	0.009704	0.101319	-0.011458	1.558753	-1.468315	-0.252872
31759	0	0.933562	10.070957	-1.219624	0.009338	0.100708	-0.012207	1.544907	-1.460295	-0.259248
31760	0	0.969685	10.016356	-1.156001	0.009699	0.100162	-0.011576	1.525386	-1.453119	-0.266175
31761	0	0.933612	9.985558	-1.139735	0.009338	0.099854	-0.011414	1.505230	-1.445677	-0.279156
31762	0	0.902819	9.888235	-1.100185	0.009028	0.098881	-0.011016	1.487454	-1.440533	-0.291728
31763	0	0.903021	9.826877	-1.170283	0.009033	0.098267	-0.011719	1.467400	-1.432238	-0.301004
31764	0	0.945123	9.753933	-1.039531	0.009454	0.097538	-0.010406	1.453769	-1.424393	-0.314468
31765	0	0.939314	9.674252	-1.024271	0.009399	0.096741	-0.010254	1.438861	-1.412132	-0.330906
31766	0	0.926451	9.564619	-0.881515	0.009265	0.095645	-0.008828	1.421677	-1.406563	-0.344787
31767	0	0.897282	9.521605	-0.877535	0.008972	0.095215	-0.008789	1.403637	-1.402378	-0.355306
31768	0	0.896929	9.442523	-0.923455	0.008973	0.094423	-0.009251	1.382512	-1.392843	-0.364997
31769	0	0.884765	9.399560	-0.865369	0.008850	0.093994	-0.008667	1.364688	-1.384900	-0.376097
31770	0	0.871824	9.338875	-0.880614	0.008722	0.093387	-0.008824	1.340795	-1.375076	-0.384070
31771	0	0.836137	9.301866	-0.859469	0.008362	0.093018	-0.008606	1.325356	-1.369685	-0.387384
31772	0	0.854353	9.259345	-0.924278	0.008543	0.092592	-0.009255	1.308202	-1.365547	-0.390916
31773	0	0.830064	9.216394	-0.969662	0.008301	0.092163	-0.009705	1.296756	-1.360637	-0.394407
31774	0	0.793429	9.210342	-0.901311	0.007934	0.092103	-0.009018	1.289204	-1.356718	-0.401055
31775	0	0.780908	9.179745	-0.896925	0.007812	0.091797	-0.008972	1.283963	-1.347737	-0.402530
31776	0	0.805211	9.252991	-0.927231	0.008049	0.092530	-0.009272	1.283238	-1.346880	-0.391823
31777	0	0.818029	9.332259	-0.836211	0.008179	0.093323	-0.008362	1.282024	-1.344142	-0.393582
31778	0	0.824006	9.368805	-0.812081	0.008243	0.093688	-0.008119	1.283051	-1.336511	-0.384900
31779	0	0.824338	9.454354	-0.878476	0.008240	0.094543	-0.008789	1.276249	-1.336304	-0.374487
31780	0	0.837244	9.478714	-0.847653	0.008368	0.094788	-0.008475	1.276120	-1.336577	-0.358844
31781	0	0.861134	9.533603	-0.995253	0.008606	0.095337	-0.009949	1.279105	-1.338350	-0.350717
31782	0	0.850046	9.618781	-1.044745	0.008494	0.096189	-0.010446	1.279746	-1.340815	-0.330510
31783	0	0.916260	9.692277	-1.080646	0.009155	0.096924	-0.010803	1.282113	-1.344684	-0.314309
31784	0	0.936591	9.746813	-1.161081	0.009353	0.097470	-0.011603	1.289510	-1.355292	-0.297342
31785	0	0.946453	9.844896	-1.208788	0.009460	0.098450	-0.012085	1.291461	-1.355218	-0.288554
31786	0	0.965777	9.911800	-1.154702	0.009651	0.099119	-0.011542	1.295524	-1.358042	-0.274624
31787	0	0.994939	9.973097	-1.117312	0.009949	0.099731	-0.011169	1.298395	-1.354117	-0.259649
31788	0	1.007676	10.027832	-1.117731	0.010072	0.100279	-0.011177	1.297337	-1.355195	-0.253428
31789	0	0.994948	10.064693	-1.135227	0.009949	0.100647	-0.011353	1.295634	-1.351450	-0.246801
31790	0	1.001424	10.089015	-1.171579	0.010011	0.100890	-0.011719	1.290903	-1.350857	-0.239942
31791	0	1.025679	10.113562	-1.214050	0.010254	0.101135	-0.012146	1.283356	-1.349530	-0.234868
31792	0	0.971329	10.107421	-1.213242	0.009709	0.101074	-0.012136	1.278448	-1.349585	-0.239200
31793	0	0.952088	10.125769	-1.226554	0.009521	0.101257	-0.012268	1.274190	-1.344482	-0.240036
31794	0	0.970055	10.095324	-1.188953	0.009703	0.100952	-0.011897	1.264194	-1.337745	-0.247365
31795	0	0.964386	10.064756	-1.201877	0.009644	0.100647	-0.012024	1.256924	-1.333852	-0.260165
31796	0	0.958744	10.003770	-1.164306	0.009583	0.100038	-0.011648	1.249741	-1.335185	-0.274465
31797	0	0.970161	9.973218	-1.098234	0.009705	0.099731	-0.010986	1.243742	-1.327461	-0.287501
31798	0	0.951341	9.881783	-1.084909	0.009515	0.098817	-0.010857	1.233666	-1.321515	-0.294666
31799	0	0.939787	9.820642	-1.055255	0.009399	0.098206	-0.010559	1.224620	-1.315447	-0.317151
31800	0	0.890477	9.747507	-1.072308	0.008907	0.097474	-0.010730	1.215407	-1.308225	-0.332189
31801	0	0.884835	9.661986	-0.957200	0.008850	0.096619	-0.009583	1.201625	-1.301754	-0.350722
31802	0	0.903458	9.564494	-1.003709	0.009029	0.095644	-0.010051	1.183997	-1.303625	-0.365851
31803	0	0.909939	9.484847	-0.872438	0.009094	0.094849	-0.008728	1.178230	-1.305332	-0.387021
31804	0	0.904565	9.435994	-0.889572	0.009043	0.094359	-0.008904	1.166287	-1.304438	-0.402536
31805	0	0.896992	9.368997	-0.841410	0.008972	0.093689	-0.008423	1.154175	-1.297221	-0.418978
31806	0	0.878610	9.301994	-0.864306	0.008784	0.093019	-0.008650	1.144532	-1.295085	-0.433044
31807	0	0.836875	9.228502	-0.823423	0.008362	0.092285	-0.008240	1.136420	-1.299259	-0.445184
31808	0	0.838183	9.210096	-0.828512	0.008375	0.092101	-0.008290	1.128741	-1.303255	-0.444038
31809	0	0.817957	9.167516	-0.847917	0.008179	0.091675	-0.008484	1.121535	-1.300066	-0.446995
31810	0	0.824305	9.161369	-0.847383	0.008241	0.091614	-0.008475	1.118374	-1.298763	-0.447634
31811	0	0.836793	9.179610	-0.860824	0.008362	0.091797	-0.008606	1.119909	-1.302130	-0.447524
31812	0	0.813383	9.161130	-0.800205	0.008129	0.091612	-0.008000	1.120679	-1.303759	-0.449685
31813	0	0.818597	9.204012	-0.781543	0.008179	0.092041	-0.007812	1.122995	-1.308530	-0.450176
31814	0	0.819793	9.277024	-0.782937	0.008193	0.092772	-0.007819	1.134201	-1.310487	-0.444332
31815	0	0.818604	9.332139	-0.812601	0.008179	0.093323	-0.008118	1.143055	-1.315375	-0.436638
31816	0	0.820262	9.411074	-0.899792	0.008193	0.094112	-0.008989	1.152149	-1.322888	-0.429708
31817	0	0.830881	9.448070	-0.922675	0.008301	0.094482	-0.009216	1.163421	-1.328447	-0.419211
31818	0	0.832165	9.520926	-0.992196	0.008316	0.095211	-0.009910	1.176843	-1.330982	-0.407834
31819	0	0.903970	9.600658	-1.020330	0.009033	0.096008	-0.010193	1.187945	-1.334511	-0.398970
31820	0	0.929118	9.722294	-1.035669	0.009290	0.097225	-0.010337	1.209933	-1.332030	-0.383322
31821	0	0.940727	9.777592	-1.051340	0.009399	0.097778	-0.010498	1.226611	-1.337038	-0.373042
31822	0	0.966483	9.880745	-1.103713	0.009659	0.098810	-0.011018	1.247706	-1.339820	-0.361809
31823	0	0.977245	9.954571	-1.136974	0.009766	0.099548	-0.011353	1.266220	-1.343476	-0.351173
31824	0	0.991019	10.039437	-1.158686	0.009901	0.100397	-0.011571	1.283201	-1.349651	-0.338799
31825	0	0.977380	10.076645	-1.124663	0.009766	0.100769	-0.011230	1.300339	-1.354777	-0.330794
31826	0	1.021965	10.106594	-1.176401	0.010209	0.101068	-0.011751	1.313695	-1.362589	-0.325924
31827	0	1.031746	10.156152	-1.221306	0.010315	0.101562	-0.012207	1.319242	-1.361366	-0.321800
31828	0	1.044611	10.204663	-1.253147	0.010442	0.102048	-0.012525	1.325716	-1.362192	-0.318130
31829	0	1.031802	10.192717	-1.233924	0.010315	0.101929	-0.012329	1.335865	-1.361659	-0.315254
31830	0	1.008217	10.210639	-1.278577	0.010077	0.102108	-0.012777	1.344102	-1.364105	-0.316295
31831	0	0.964538	10.180607	-1.184427	0.009644	0.101807	-0.011841	1.346753	-1.362279	-0.326236
31832	0	0.946858	10.174269	-1.154788	0.009463	0.101744	-0.011543	1.350747	-1.364324	-0.340324
31833	0	0.958690	10.113475	-1.159745	0.009583	0.101135	-0.011597	1.350426	-1.365443	-0.354939
31834	0	0.977436	10.040063	-1.141792	0.009774	0.100401	-0.011415	1.351954	-1.361789	-0.368466
31835	0	0.976892	9.979245	-1.177735	0.009766	0.099792	-0.011780	1.347929	-1.361830	-0.386937
31836	0	0.940342	9.899836	-1.152977	0.009405	0.098998	-0.011531	1.345403	-1.356166	-0.403146
31837	0	0.921313	9.790082	-1.116827	0.009216	0.097900	-0.011169	1.342852	-1.348682	-0.415592
31838	0	0.908999	9.722892	-1.092215	0.009088	0.097229	-0.010923	1.340275	-1.347722	-0.428786
31839	0	0.903541	9.631317	-1.007171	0.009033	0.096313	-0.010071	1.340183	-1.346439	-0.450931
31840	0	0.921905	9.527505	-0.952418	0.009220	0.095275	-0.009524	1.338705	-1.341175	-0.472068
31841	0	0.945776	9.484925	-0.884636	0.009460	0.094849	-0.008850	1.332892	-1.333896	-0.486892
31842	0	0.902682	9.399543	-0.792470	0.009027	0.093995	-0.007928	1.327731	-1.328868	-0.504958
31843	0	0.879146	9.295682	-0.841731	0.008789	0.092957	-0.008423	1.319712	-1.327741	-0.521621
31844	0	0.885196	9.265188	-0.865300	0.008854	0.092651	-0.008657	1.314119	-1.321336	-0.539200
31845	0	0.867263	9.191855	-0.872659	0.008667	0.091919	-0.008728	1.311143	-1.324382	-0.551177
31846	0	0.861391	9.167427	-0.878531	0.008616	0.091674	-0.008787	1.307622	-1.317369	-0.559195
31847	0	0.836188	9.130788	-0.891835	0.008362	0.091309	-0.008911	1.315443	-1.313600	-0.565201
31848	0	0.848310	9.167223	-0.856813	0.008484	0.091673	-0.008560	1.324116	-1.308732	-0.575479
31849	0	0.793536	9.149102	-0.806352	0.007935	0.091492	-0.008057	1.331520	-1.305791	-0.583413
31850	0	0.812424	9.161063	-0.887200	0.008119	0.091612	-0.008864	1.339831	-1.309002	-0.579408
31851	0	0.848603	9.222331	-0.806368	0.008484	0.092224	-0.008057	1.347299	-1.307718	-0.586921
31852	0	0.837462	9.258682	-0.875068	0.008366	0.092588	-0.008742	1.356458	-1.315104	-0.578774
31853	0	0.812721	9.301569	-0.861738	0.008118	0.093018	-0.008606	1.369322	-1.323073	-0.576619
31854	0	0.850997	9.362123	-0.913141	0.008503	0.093623	-0.009118	1.384423	-1.327963	-0.562636
31855	0	0.861424	9.441881	-1.033163	0.008606	0.094421	-0.010315	1.403459	-1.334197	-0.555095
31856	0	0.881416	9.508476	-1.042371	0.008805	0.095087	-0.010410	1.418435	-1.341071	-0.545694
31857	0	0.922362	9.588379	-1.033108	0.009216	0.095886	-0.010315	1.436508	-1.346041	-0.540206
31858	0	0.923852	9.697619	-1.134370	0.009231	0.096979	-0.011325	1.457570	-1.351536	-0.527067
31859	0	0.952933	9.765351	-1.143050	0.009521	0.097656	-0.011414	1.476321	-1.356890	-0.513914
31860	0	0.972738	9.850222	-1.146558	0.009720	0.098505	-0.011448	1.495746	-1.361854	-0.503474
31861	0	0.970955	9.887487	-1.100070	0.009705	0.098877	-0.010986	1.511275	-1.363867	-0.492491
31862	0	1.039110	9.972473	-1.157695	0.010386	0.099727	-0.011565	1.523630	-1.366579	-0.484651
31863	0	0.989613	10.033925	-1.246502	0.009888	0.100342	-0.012451	1.538338	-1.372458	-0.475563
31864	0	0.991106	10.088311	-1.218773	0.009904	0.100885	-0.012175	1.552096	-1.376920	-0.476024
31865	0	1.019329	10.137733	-1.210189	0.010193	0.101379	-0.012085	1.570003	-1.373816	-0.476807
31866	0	1.049507	10.119046	-1.194777	0.010498	0.101192	-0.011936	1.581838	-1.366924	-0.479767
31867	0	1.007191	10.137785	-1.173111	0.010071	0.101379	-0.011719	1.594624	-1.364614	-0.485054
31868	0	0.988842	10.137541	-1.162490	0.009890	0.101376	-0.011622	1.596271	-1.359713	-0.488426
31869	0	0.946080	10.131772	-1.147999	0.009460	0.101318	-0.011475	1.601222	-1.356539	-0.490799
31870	0	0.921546	10.076695	-1.087815	0.009216	0.100767	-0.010876	1.602875	-1.351982	-0.497300
31871	0	0.927625	10.022013	-1.189935	0.009277	0.100220	-0.011902	1.598909	-1.347214	-0.500233
31872	0	0.951845	9.985379	-1.256645	0.009519	0.099854	-0.012568	1.595460	-1.343619	-0.509619
31873	0	0.958129	9.912120	-1.251231	0.009583	0.099121	-0.012512	1.594409	-1.338885	-0.523683
31874	0	0.957710	9.838934	-1.171618	0.009580	0.098389	-0.011720	1.589150	-1.332502	-0.534687
31875	0	0.915297	9.759592	-1.122623	0.009155	0.097595	-0.011230	1.583082	-1.326326	-0.546432
31876	0	0.933030	9.710869	-1.079126	0.009334	0.097108	-0.010796	1.576848	-1.318917	-0.554901
31877	0	0.933327	9.613142	-1.018763	0.009338	0.096130	-0.010193	1.569444	-1.309285	-0.565270
31878	0	0.908168	9.552237	-0.950950	0.009084	0.095522	-0.009512	1.565363	-1.303153	-0.576274
31879	0	0.872644	9.460512	-0.969988	0.008728	0.094604	-0.009705	1.558548	-1.297606	-0.597941
31880	0	0.884205	9.448456	-0.956611	0.008846	0.094483	-0.009574	1.547938	-1.288896	-0.611485
31881	0	0.884992	9.368949	-0.908903	0.008850	0.093689	-0.009094	1.540461	-1.285044	-0.617953
31882	0	0.897014	9.344664	-0.956562	0.008971	0.093446	-0.009573	1.530282	-1.280151	-0.629977
31883	0	0.872585	9.289619	-0.963893	0.008728	0.092896	-0.009644	1.523458	-1.273945	-0.639091
31884	0	0.865512	9.246997	-0.963407	0.008662	0.092469	-0.009635	1.521160	-1.261692	-0.644247
31885	0	0.860519	9.265112	-0.921955	0.008606	0.092651	-0.009216	1.524068	-1.257280	-0.643152
31886	0	0.817414	9.252839	-0.837062	0.008177	0.092528	-0.008368	1.525581	-1.250514	-0.645393
31887	0	0.842367	9.295640	-0.933905	0.008423	0.092957	-0.009338	1.525302	-1.248028	-0.647388
31888	0	0.848667	9.326014	-0.861279	0.008485	0.093261	-0.008608	1.530219	-1.246753	-0.649050
31889	0	0.830083	9.338346	-0.940266	0.008301	0.093384	-0.009399	1.533088	-1.243437	-0.637503
31890	0	0.817727	9.356595	-0.965138	0.008179	0.093566	-0.009650	1.533358	-1.238258	-0.626234
31891	0	0.830085	9.429942	-0.988662	0.008301	0.094299	-0.009888	1.530937	-1.234898	-0.618925
31892	0	0.836345	9.484797	-0.982894	0.008361	0.094849	-0.009825	1.534876	-1.234591	-0.608988
31893	0	0.903882	9.588501	-1.062633	0.009033	0.095886	-0.010620	1.541275	-1.237812	-0.598978
31894	0	0.916775	9.624871	-1.009066	0.009166	0.096250	-0.010084	1.547933	-1.236767	-0.589030
31895	0	0.933851	9.704543	-1.080728	0.009338	0.097046	-0.010803	1.551671	-1.233487	-0.575471
31896	0	0.921973	9.746988	-1.130899	0.009216	0.097471	-0.011300	1.561087	-1.234031	-0.565521
31897	0	0.946408	9.808233	-1.093265	0.009460	0.098083	-0.010925	1.568678	-1.234832	-0.553854
31898	0	0.983738	9.875127	-1.155384	0.009833	0.098752	-0.011551	1.571110	-1.236056	-0.546641
31899	0	1.013480	9.912059	-1.202561	0.010132	0.099121	-0.012024	1.572090	-1.236017	-0.537654
31900	0	0.977419	9.930108	-1.197448	0.009771	0.099302	-0.011967	1.580049	-1.235873	-0.528885
31901	0	1.001068	9.973122	-1.239123	0.010010	0.099731	-0.012390	1.580324	-1.233499	-0.519984
31902	0	0.976700	10.034059	-1.233368	0.009767	0.100341	-0.012332	1.581259	-1.230624	-0.519750
31903	0	0.970486	10.021985	-1.171748	0.009705	0.100220	-0.011719	1.578813	-1.227583	-0.517938
31904	0	0.970404	10.046419	-1.165346	0.009705	0.100464	-0.011656	1.575104	-1.223653	-0.516910
31905	0	0.970340	10.028132	-1.147076	0.009705	0.100281	-0.011475	1.569661	-1.219012	-0.524224
31906	0	0.939074	10.003889	-1.164348	0.009397	0.100038	-0.011650	1.561064	-1.209091	-0.524594
31907	0	0.988471	9.991516	-1.238756	0.009888	0.099915	-0.012390	1.556994	-1.202555	-0.533847
31908	0	0.926618	9.900137	-1.127816	0.009271	0.099000	-0.011287	1.546037	-1.194138	-0.539058
31909	0	0.957801	9.869550	-1.164741	0.009583	0.098694	-0.011658	1.533029	-1.185718	-0.548194
31910	0	0.913978	9.802677	-1.126372	0.009146	0.098025	-0.011271	1.522956	-1.175551	-0.550095
31911	0	0.884636	9.741275	-1.073948	0.008850	0.097412	-0.010742	1.518751	-1.167935	-0.557381
31912	0	0.883639	9.698750	-1.048285	0.008842	0.096986	-0.010493	1.505407	-1.157526	-0.567609
31913	0	0.903314	9.637614	-1.011637	0.009033	0.096375	-0.010132	1.486057	-1.154153	-0.573515
31914	0	0.884739	9.558497	-0.935977	0.008849	0.095584	-0.009369	1.474130	-1.148741	-0.577696
31915	0	0.909306	9.515521	-0.938641	0.009094	0.095154	-0.009399	1.457437	-1.143996	-0.586828
31916	0	0.897148	9.460799	-0.960016	0.008969	0.094606	-0.009618	1.435093	-1.143318	-0.597995
31917	0	0.866253	9.399557	-0.993915	0.008667	0.093994	-0.009949	1.422388	-1.134672	-0.603163
31918	0	0.889652	9.338811	-1.041011	0.008902	0.093387	-0.010419	1.410596	-1.125279	-0.606126
31919	0	0.860742	9.326220	-0.945433	0.008606	0.093262	-0.009460	1.402114	-1.123842	-0.611261
31920	0	0.842404	9.301830	-0.919826	0.008425	0.093018	-0.009205	1.392968	-1.119702	-0.618969
31921	0	0.842157	9.314046	-0.890389	0.008423	0.093140	-0.008911	1.383096	-1.114959	-0.615412
31922	0	0.829690	9.301889	-0.871083	0.008298	0.093019	-0.008714	1.378520	-1.110482	-0.618002
31923	0	0.848908	9.326140	-0.884847	0.008484	0.093262	-0.008850	1.375580	-1.113675	-0.615904
31924	0	0.874386	9.374918	-0.871744	0.008738	0.093749	-0.008725	1.365268	-1.118255	-0.608076
31925	0	0.848690	9.381081	-0.939892	0.008484	0.093811	-0.009399	1.363671	-1.118760	-0.607842
31926	0	0.855219	9.423735	-0.903053	0.008551	0.094237	-0.009032	1.360582	-1.117489	-0.604074
31927	0	0.830267	9.466555	-0.951965	0.008301	0.094666	-0.009521	1.357360	-1.116626	-0.599377
31928	0	0.867372	9.539677	-1.031088	0.008670	0.095397	-0.010312	1.355011	-1.118044	-0.581770
31929	0	0.879305	9.576397	-0.958078	0.008789	0.095764	-0.009583	1.351985	-1.119684	-0.571847
31930	0	0.898498	9.673907	-1.000903	0.008980	0.096740	-0.010007	1.353600	-1.122676	-0.556959
31931	0	0.904041	9.686173	-1.044064	0.009033	0.096863	-0.010437	1.356988	-1.128001	-0.547963
31932	0	0.917067	9.765292	-1.032604	0.009170	0.097653	-0.010323	1.360102	-1.126144	-0.536927
31933	0	0.934273	9.808296	-1.110944	0.009338	0.098083	-0.011108	1.360428	-1.128004	-0.524241
31934	0	0.935474	9.869095	-1.093044	0.009347	0.098692	-0.010928	1.362184	-1.133845	-0.516244
31935	0	0.952572	9.960976	-1.165097	0.009521	0.099609	-0.011658	1.353561	-1.135481	-0.509815
31936	0	0.989641	10.015875	-1.207024	0.009895	0.100159	-0.012072	1.351027	-1.133621	-0.507277
31937	0	0.983114	10.003642	-1.135044	0.009827	0.100037	-0.011353	1.347777	-1.135586	-0.497180
31938	0	0.977919	10.034068	-1.171214	0.009774	0.100341	-0.011715	1.343730	-1.138116	-0.489873
31939	0	1.013397	10.040254	-1.159735	0.010132	0.100403	-0.011597	1.343585	-1.137471	-0.488280
31940	0	0.971548	10.040232	-1.207755	0.009708	0.100402	-0.012087	1.332135	-1.142407	-0.485205
31941	0	0.952445	10.046375	-1.196151	0.009521	0.100464	-0.011963	1.329695	-1.142702	-0.484265
31942	0	0.958940	10.015925	-1.219178	0.009588	0.100158	-0.012205	1.313559	-1.141015	-0.485513
31943	0	0.946352	9.985377	-1.153092	0.009460	0.099854	-0.011536	1.307216	-1.141579	-0.492257
31944	0	0.909865	9.936677	-1.120935	0.009100	0.099365	-0.011222	1.291882	-1.137089	-0.498521
31945	0	0.927798	9.893877	-1.110089	0.009277	0.098938	-0.011108	1.282298	-1.134847	-0.505887
31946	0	0.927805	9.839079	-1.083960	0.009278	0.098390	-0.010850	1.269287	-1.131629	-0.520888
31947	0	0.896863	9.759647	-1.067269	0.008972	0.097595	-0.010681	1.258449	-1.124525	-0.526718
31948	0	0.902259	9.698822	-0.955443	0.009026	0.096987	-0.009566	1.243468	-1.117956	-0.540431
31949	0	0.891089	9.649732	-0.963637	0.008911	0.096497	-0.009644	1.234003	-1.114632	-0.547479
31950	0	0.872237	9.594947	-0.943873	0.008727	0.095948	-0.009447	1.223047	-1.105993	-0.559242
31951	0	0.848346	9.521601	-0.951020	0.008484	0.095215	-0.009521	1.208583	-1.102463	-0.574049
31952	0	0.867027	9.448499	-0.875577	0.008666	0.094484	-0.008767	1.193961	-1.104524	-0.580413
31953	0	0.885426	9.381139	-0.902545	0.008850	0.093811	-0.009033	1.183557	-1.106535	-0.592186
31954	0	0.867950	9.356719	-0.864365	0.008675	0.093567	-0.008652	1.172774	-1.109442	-0.599197
31955	0	0.854667	9.289626	-0.884053	0.008545	0.092896	-0.008850	1.160044	-1.108553	-0.610714
31956	0	0.860798	9.283664	-0.906445	0.008609	0.092835	-0.009076	1.144715	-1.104531	-0.618053
31957	0	0.848493	9.265175	-0.896721	0.008484	0.092651	-0.008972	1.137667	-1.102843	-0.621421
31958	0	0.860995	9.246811	-0.847385	0.008608	0.092468	-0.008474	1.136153	-1.102480	-0.617434
31959	0	0.861006	9.283415	-0.878850	0.008606	0.092834	-0.008789	1.134590	-1.104604	-0.614227
31960	0	0.843430	9.265008	-0.860480	0.008430	0.092650	-0.008605	1.133437	-1.106381	-0.614065
31961	0	0.830621	9.295607	-0.830067	0.008301	0.092957	-0.008301	1.132375	-1.110070	-0.621576
31962	0	0.837457	9.301536	-0.866811	0.008372	0.093016	-0.008667	1.132817	-1.109943	-0.619861
31963	0	0.824485	9.362755	-0.848308	0.008240	0.093628	-0.008484	1.130933	-1.113297	-0.611275
31964	0	0.825500	9.441955	-0.909726	0.008249	0.094420	-0.009093	1.134845	-1.117324	-0.599842
31965	0	0.848745	9.496957	-0.959062	0.008484	0.094971	-0.009583	1.143686	-1.118695	-0.588224
31966	0	0.855883	9.557692	-0.991095	0.008552	0.095578	-0.009905	1.150102	-1.124384	-0.575162
31967	0	0.904085	9.625090	-0.971275	0.009033	0.096252	-0.009705	1.158914	-1.130542	-0.566982
31968	0	0.917680	9.673513	-1.058706	0.009171	0.096737	-0.010576	1.170858	-1.134971	-0.556751
31969	0	0.946958	9.747133	-1.068961	0.009460	0.097473	-0.010681	1.180013	-1.142683	-0.542642
31970	0	0.942139	9.832225	-1.089226	0.009418	0.098324	-0.010881	1.191738	-1.144233	-0.538340
31971	0	0.965070	9.881456	-1.117525	0.009644	0.098816	-0.011169	1.197728	-1.149487	-0.526655
31972	0	0.947653	9.936135	-1.131063	0.009474	0.099362	-0.011304	1.204602	-1.149700	-0.522951
31973	0	0.983498	9.991265	-1.117912	0.009827	0.099915	-0.011169	1.214917	-1.156273	-0.513504
31974	0	0.984962	10.039645	-1.131994	0.009843	0.100398	-0.011312	1.223669	-1.161070	-0.509032
31975	0	0.977378	10.058453	-1.093096	0.009766	0.100586	-0.010925	1.229294	-1.167466	-0.505069
31976	0	0.966331	10.100866	-1.203851	0.009660	0.101009	-0.012035	1.232003	-1.168606	-0.504497
31977	0	0.983402	10.101248	-1.184073	0.009827	0.101013	-0.011841	1.231060	-1.174125	-0.502761
31978	0	0.972422	10.088844	-1.147679	0.009719	0.100889	-0.011475	1.232723	-1.177320	-0.504877
31979	0	0.958639	10.052416	-1.141687	0.009583	0.100525	-0.011414	1.235591	-1.178977	-0.509957
31980	0	0.928709	10.033887	-1.215873	0.009284	0.100340	-0.012153	1.241647	-1.179775	-0.512664
31981	0	0.934145	9.991420	-1.190236	0.009338	0.099915	-0.011902	1.241359	-1.180641	-0.520668
31982	0	0.934298	9.930311	-1.135655	0.009344	0.099303	-0.011354	1.242854	-1.176709	-0.536634
31983	0	0.927719	9.918219	-1.147421	0.009277	0.099182	-0.011475	1.241539	-1.173848	-0.543559
31984	0	0.952027	9.851069	-1.080389	0.009521	0.098511	-0.010803	1.241473	-1.170790	-0.547626
31985	0	0.903601	9.796160	-1.043291	0.009033	0.097961	-0.010437	1.235848	-1.171309	-0.560839
31986	0	0.916206	9.716851	-1.054468	0.009160	0.097168	-0.010551	1.227038	-1.170941	-0.573638
31987	0	0.878931	9.619196	-1.043174	0.008789	0.096191	-0.010437	1.219917	-1.168547	-0.590790
31988	0	0.872984	9.527698	-0.993617	0.008728	0.095277	-0.009939	1.215481	-1.167947	-0.597692
31989	0	0.915450	9.509314	-1.025117	0.009155	0.095093	-0.010254	1.211169	-1.164374	-0.620809
31990	0	0.848249	9.423841	-0.933182	0.008482	0.094238	-0.009334	1.208178	-1.162168	-0.631682
31991	0	0.878754	9.393310	-0.927882	0.008789	0.093933	-0.009277	1.209113	-1.157518	-0.641462
31992	0	0.841879	9.350481	-0.922038	0.008419	0.093505	-0.009219	1.209744	-1.154386	-0.658950
31993	0	0.848933	9.307783	-0.879212	0.008484	0.093079	-0.008789	1.212725	-1.158225	-0.664475
31994	0	0.886023	9.264937	-0.891904	0.008861	0.092649	-0.008918	1.213376	-1.154978	-0.670987
31995	0	0.861196	9.246693	-0.849235	0.008606	0.092468	-0.008484	1.223050	-1.159583	-0.675530
31996	0	0.850129	9.234238	-0.826144	0.008495	0.092343	-0.008257	1.227860	-1.164127	-0.678634
31997	0	0.849202	9.252807	-0.916018	0.008484	0.092529	-0.009155	1.233141	-1.171383	-0.684201
31998	0	0.862402	9.264774	-0.868290	0.008621	0.092649	-0.008677	1.238950	-1.172009	-0.691008
31999	0	0.855061	9.307746	-0.916166	0.008545	0.093079	-0.009155	1.246005	-1.176242	-0.689037
32000	0	0.855960	9.350182	-0.911577	0.008555	0.093503	-0.009108	1.255171	-1.178579	-0.690753
32001	0	0.836752	9.380959	-0.940878	0.008362	0.093811	-0.009399	1.265807	-1.182788	-0.681174
32002	0	0.844112	9.435464	-0.900381	0.008433	0.094357	-0.008991	1.280249	-1.189488	-0.677462
32003	0	0.842926	9.472490	-0.947142	0.008423	0.094727	-0.009460	1.292688	-1.194480	-0.671928
32004	0	0.874790	9.569705	-1.023049	0.008740	0.095699	-0.010216	1.309484	-1.200660	-0.670026
32005	0	0.903996	9.631175	-0.995932	0.009033	0.096313	-0.009949	1.321326	-1.205951	-0.657231
32006	0	0.917479	9.667351	-1.065818	0.009169	0.096676	-0.010642	1.339577	-1.210520	-0.656357
32007	0	0.904041	9.747067	-1.167285	0.009033	0.097473	-0.011658	1.356544	-1.216221	-0.654779
32008	0	0.941954	9.807529	-1.231396	0.009414	0.098078	-0.012299	1.373669	-1.220316	-0.652860
32009	0	0.958705	9.875298	-1.197494	0.009583	0.098755	-0.011963	1.386854	-1.222842	-0.644307
32010	0	0.965905	9.923701	-1.157473	0.009652	0.099239	-0.011560	1.402624	-1.228034	-0.637459
32011	0	1.013369	9.979018	-1.155391	0.010132	0.099792	-0.011536	1.422710	-1.227521	-0.636591
32012	0	0.989587	9.978498	-1.207150	0.009891	0.099787	-0.012061	1.433920	-1.230851	-0.630731
32013	0	0.952353	9.997371	-1.118452	0.009521	0.099976	-0.011169	1.450387	-1.230530	-0.630116
32014	0	0.995638	10.039735	-1.132494	0.009953	0.100398	-0.011322	1.452941	-1.232228	-0.630551
32015	0	0.964427	10.034034	-1.142575	0.009644	0.100342	-0.011414	1.465978	-1.230441	-0.636328
32016	0	0.958379	10.009304	-1.236017	0.009583	0.100094	-0.012354	1.472339	-1.228270	-0.640381
32017	0	0.952167	9.991440	-1.159785	0.009521	0.099915	-0.011597	1.472875	-1.225895	-0.648127
32018	0	0.940027	9.991218	-1.203785	0.009399	0.099914	-0.012027	1.484703	-1.224434	-0.659270
32019	0	0.958531	9.942526	-1.184701	0.009583	0.099426	-0.011841	1.491089	-1.225056	-0.659656
32020	0	0.952657	9.862897	-1.173917	0.009526	0.098630	-0.011731	1.499573	-1.222917	-0.667930
32021	0	0.921524	9.820543	-1.178174	0.009216	0.098206	-0.011780	1.501093	-1.219158	-0.674686
32022	0	0.909018	9.777718	-1.105480	0.009091	0.097777	-0.011052	1.503451	-1.215179	-0.681154
32023	0	0.903244	9.716805	-1.068106	0.009033	0.097168	-0.010681	1.502605	-1.211654	-0.687996
32024	0	0.909431	9.661842	-1.074260	0.009092	0.096619	-0.010742	1.502347	-1.211384	-0.695491
32025	0	0.933805	9.613019	-0.970671	0.009338	0.096130	-0.009705	1.504055	-1.208273	-0.705290
32026	0	0.903295	9.545770	-0.971192	0.009032	0.095458	-0.009709	1.506311	-1.206386	-0.719159
32027	0	0.910025	9.478710	-1.031425	0.009094	0.094788	-0.010315	1.504755	-1.210994	-0.727827
32028	0	0.879808	9.460296	-0.970219	0.008801	0.094603	-0.009704	1.502217	-1.205393	-0.738164
32029	0	0.860771	9.429898	-0.927914	0.008606	0.094299	-0.009277	1.503655	-1.204794	-0.745864
32030	0	0.897639	9.423668	-0.946943	0.008975	0.094237	-0.009464	1.509139	-1.203766	-0.750929
32031	0	0.866589	9.362800	-0.952184	0.008667	0.093628	-0.009521	1.508812	-1.199773	-0.755327
32032	0	0.902901	9.374954	-0.971122	0.009030	0.093750	-0.009706	1.514932	-1.195523	-0.758146
32033	0	0.866938	9.356634	-0.958580	0.008667	0.093567	-0.009583	1.518184	-1.195795	-0.764475
32034	0	0.897607	9.344250	-0.971515	0.008976	0.093443	-0.009711	1.522137	-1.193272	-0.767422
32035	0	0.836047	9.356638	-0.934469	0.008362	0.093567	-0.009338	1.529071	-1.189009	-0.772202
32036	0	0.848111	9.374798	-0.874254	0.008481	0.093748	-0.008741	1.529717	-1.186446	-0.772013
32037	0	0.854799	9.442041	-0.940645	0.008545	0.094421	-0.009399	1.537504	-1.187572	-0.763895
32038	0	0.874158	9.447815	-0.923767	0.008734	0.094480	-0.009231	1.545358	-1.194467	-0.756565
32039	0	0.891192	9.539732	-0.971005	0.008911	0.095398	-0.009705	1.551190	-1.192876	-0.745607
32040	0	0.903936	9.576102	-0.996734	0.009034	0.095762	-0.009960	1.559036	-1.196505	-0.739329
32041	0	0.903993	9.631208	-1.050503	0.009033	0.096313	-0.010498	1.566664	-1.201877	-0.725048
32042	0	0.911263	9.661387	-1.106594	0.009108	0.096615	-0.011062	1.571061	-1.205170	-0.713754
32043	0	0.934331	9.686081	-1.167025	0.009338	0.096863	-0.011658	1.585158	-1.208353	-0.704926
32044	0	0.941394	9.758889	-1.150944	0.009409	0.097590	-0.011500	1.595127	-1.211557	-0.695819
32045	0	0.928287	9.808161	-1.136435	0.009277	0.098083	-0.011353	1.608217	-1.215375	-0.686297
32046	0	0.947613	9.832135	-1.169012	0.009471	0.098323	-0.011682	1.617483	-1.218798	-0.680668
32047	0	0.964511	9.869238	-1.221769	0.009644	0.098694	-0.012207	1.629174	-1.217943	-0.670765
32048	0	1.001211	9.911657	-1.180811	0.010013	0.099117	-0.011802	1.635730	-1.214845	-0.673726
32049	0	0.964629	9.924257	-1.086725	0.009644	0.099243	-0.010864	1.638515	-1.215443	-0.667765
32050	0	0.983387	9.930179	-1.191072	0.009831	0.099302	-0.011909	1.640270	-1.215750	-0.667573
32051	0	0.934302	9.936439	-1.123412	0.009338	0.099365	-0.011230	1.643761	-1.218538	-0.669203
32052	0	0.989440	9.924144	-1.111607	0.009896	0.099241	-0.011116	1.643047	-1.213852	-0.666255
32053	0	0.964512	9.954800	-1.178136	0.009644	0.099548	-0.011780	1.644157	-1.213110	-0.664317
32054	0	0.988712	9.930373	-1.190449	0.009891	0.099303	-0.011906	1.642021	-1.206675	-0.663703
32055	0	0.958276	9.857200	-1.202187	0.009583	0.098572	-0.012024	1.638925	-1.204446	-0.667188
32056	0	0.945786	9.826703	-1.183551	0.009460	0.098267	-0.011837	1.636411	-1.199002	-0.671735
32057	0	0.921633	9.777885	-1.128687	0.009216	0.097778	-0.011292	1.630259	-1.196547	-0.676355
32058	0	0.902897	9.747533	-1.145811	0.009032	0.097474	-0.011466	1.620220	-1.190265	-0.683139
32059	0	0.915302	9.704674	-1.085862	0.009155	0.097046	-0.010864	1.612824	-1.185111	-0.687852
32060	0	0.927103	9.643724	-1.029889	0.009273	0.096437	-0.010304	1.605424	-1.180743	-0.699097
32061	0	0.939842	9.619206	-1.055405	0.009399	0.096191	-0.010559	1.598590	-1.177062	-0.712187
32062	0	0.914824	9.570505	-0.999558	0.009153	0.095704	-0.010000	1.592189	-1.168399	-0.721495
32063	0	0.890918	9.491035	-0.957753	0.008911	0.094910	-0.009583	1.585398	-1.163463	-0.727015
32064	0	0.884345	9.472857	-0.913667	0.008845	0.094728	-0.009146	1.573700	-1.158625	-0.731825
32065	0	0.866763	9.417771	-0.914992	0.008667	0.094177	-0.009155	1.566419	-1.156789	-0.742818
32066	0	0.848475	9.411633	-0.908255	0.008485	0.094116	-0.009084	1.564211	-1.154140	-0.747325
32067	0	0.860348	9.399463	-0.951887	0.008606	0.093994	-0.009521	1.560228	-1.148586	-0.751733
32068	0	0.865593	9.381145	-0.915129	0.008661	0.093811	-0.009151	1.560398	-1.139628	-0.747028
32069	0	0.860299	9.338442	-0.878526	0.008606	0.093384	-0.008789	1.554980	-1.133567	-0.742016
32070	0	0.902446	9.393446	-0.945078	0.009027	0.093934	-0.009453	1.551725	-1.128592	-0.737936
32071	0	0.897735	9.381063	-0.976478	0.008972	0.093811	-0.009766	1.550036	-1.132437	-0.728092
32072	0	0.856035	9.423711	-0.939532	0.008554	0.094237	-0.009398	1.545544	-1.137141	-0.714511
32073	0	0.854503	9.442162	-0.860333	0.008545	0.094421	-0.008606	1.541605	-1.134897	-0.704518
32074	0	0.866302	9.521548	-0.994137	0.008667	0.095215	-0.009944	1.537680	-1.127685	-0.698593
32075	0	0.879534	9.545820	-0.915741	0.008789	0.095459	-0.009155	1.539533	-1.132835	-0.690308
32076	0	0.892738	9.582289	-0.983181	0.008924	0.095823	-0.009831	1.539229	-1.134955	-0.683856
32077	0	0.903786	9.637397	-1.056008	0.009033	0.096375	-0.010559	1.539723	-1.137980	-0.671632
32078	0	0.910591	9.704361	-1.050178	0.009103	0.097044	-0.010501	1.540006	-1.139148	-0.665416
32079	0	0.885160	9.735031	-1.129693	0.008850	0.097351	-0.011292	1.545633	-1.138368	-0.650781
32080	0	0.903984	9.789804	-1.087659	0.009036	0.097898	-0.010876	1.545920	-1.140289	-0.643204
32081	0	0.946562	9.820541	-1.061697	0.009460	0.098206	-0.010620	1.541662	-1.143835	-0.625232
32082	0	0.935014	9.863203	-1.164953	0.009349	0.098632	-0.011652	1.538072	-1.142784	-0.614675
32083	0	0.940149	9.924315	-1.116782	0.009399	0.099243	-0.011169	1.535488	-1.142694	-0.605576
32084	0	0.977009	9.966958	-1.104285	0.009769	0.099669	-0.011045	1.532847	-1.140985	-0.596415
32085	0	0.982875	9.991485	-1.165336	0.009827	0.099915	-0.011658	1.527120	-1.140915	-0.591844
32086	0	0.970706	10.003662	-1.201648	0.009708	0.100037	-0.012015	1.527609	-1.136969	-0.588267
32087	0	0.994607	9.997627	-1.208152	0.009949	0.099976	-0.012085	1.522893	-1.131509	-0.581532
32088	0	0.994471	10.009935	-1.225394	0.009943	0.100099	-0.012261	1.513638	-1.131029	-0.579411
32089	0	0.958477	9.997587	-1.201976	0.009583	0.099976	-0.012024	1.508144	-1.131187	-0.577421
32090	0	0.945821	9.967137	-1.152469	0.009464	0.099670	-0.011528	1.503504	-1.121885	-0.579661
32091	0	0.958199	9.942685	-1.147006	0.009583	0.099426	-0.011475	1.497428	-1.118942	-0.587805
32092	0	0.926922	9.906267	-1.157892	0.009275	0.099061	-0.011588	1.485986	-1.109463	-0.594849
32093	0	0.927573	9.851159	-1.073584	0.009277	0.098511	-0.010742	1.477831	-1.105209	-0.600105
32094	0	0.939559	9.784101	-1.102875	0.009396	0.097840	-0.011035	1.469726	-1.102866	-0.611478
32095	0	0.909334	9.753593	-1.072700	0.009094	0.097534	-0.010742	1.451172	-1.099424	-0.614405
32096	0	0.890804	9.698948	-1.020873	0.008909	0.096988	-0.010224	1.432014	-1.095611	-0.619729
32097	0	0.872736	9.631406	-1.012685	0.008728	0.096313	-0.010132	1.425298	-1.092414	-0.628150
32098	0	0.866171	9.588858	-0.968426	0.008665	0.095887	-0.009695	1.411613	-1.085955	-0.639263
32099	0	0.878563	9.546060	-0.981401	0.008789	0.095459	-0.009827	1.395675	-1.079437	-0.641069
32100	0	0.872178	9.497443	-0.899795	0.008720	0.094974	-0.009008	1.382291	-1.078596	-0.650038
32101	0	0.854492	9.417818	-0.871796	0.008545	0.094177	-0.008728	1.369298	-1.076137	-0.650911
32102	0	0.873160	9.381265	-0.912511	0.008727	0.093812	-0.009136	1.354983	-1.079168	-0.659067
32103	0	0.842544	9.356764	-0.902310	0.008423	0.093567	-0.009033	1.341883	-1.079895	-0.660435
32104	0	0.848624	9.338618	-0.942835	0.008489	0.093385	-0.009440	1.326276	-1.074531	-0.665170
32105	0	0.867348	9.332321	-0.945003	0.008667	0.093323	-0.009460	1.312772	-1.080044	-0.665603
32106	0	0.849873	9.314030	-0.888198	0.008496	0.093140	-0.008891	1.300798	-1.080612	-0.664428
32107	0	0.848518	9.313976	-0.896980	0.008484	0.093140	-0.008972	1.297092	-1.079807	-0.667392
32108	0	0.867904	9.350565	-0.902184	0.008669	0.093506	-0.009029	1.287174	-1.089801	-0.664545
32109	0	0.836002	9.387250	-0.903037	0.008362	0.093872	-0.009033	1.282921	-1.085279	-0.658229
32110	0	0.817952	9.399382	-0.853923	0.008175	0.093994	-0.008540	1.281023	-1.088578	-0.652943
32111	0	0.836481	9.448206	-0.940043	0.008362	0.094482	-0.009399	1.281470	-1.089849	-0.648760
32112	0	0.861644	9.515224	-0.903804	0.008612	0.095153	-0.009036	1.283075	-1.093225	-0.642263
32113	0	0.885386	9.533631	-0.958501	0.008850	0.095337	-0.009583	1.285330	-1.095388	-0.632393
32114	0	0.873621	9.600630	-1.007614	0.008735	0.096006	-0.010077	1.284117	-1.094792	-0.619239
32115	0	0.897879	9.637421	-1.104463	0.008972	0.096375	-0.011047	1.280202	-1.100125	-0.605719
32116	0	0.892459	9.704459	-1.110587	0.008924	0.097045	-0.011104	1.282058	-1.098967	-0.599240
32117	0	0.898087	9.741067	-1.117496	0.008972	0.097412	-0.011169	1.287841	-1.106729	-0.592087
32118	0	0.930364	9.801762	-1.093813	0.009295	0.098019	-0.010937	1.288850	-1.114909	-0.577510
32119	0	0.927839	9.863269	-1.116966	0.009277	0.098633	-0.011169	1.288344	-1.113737	-0.574251
32120	0	0.958650	9.924194	-1.104897	0.009584	0.099242	-0.011048	1.288391	-1.113722	-0.565554
32121	0	0.964505	9.960909	-1.123173	0.009644	0.099609	-0.011230	1.289161	-1.113027	-0.556787
32122	0	0.940933	9.973044	-1.141105	0.009402	0.099730	-0.011416	1.282310	-1.118707	-0.551265
32123	0	0.940495	10.003625	-1.165642	0.009399	0.100037	-0.011658	1.280135	-1.122640	-0.545386
32124	0	0.983736	9.973054	-1.214350	0.009837	0.099730	-0.012144	1.278673	-1.120622	-0.543287
32125	0	0.958860	10.015811	-1.190188	0.009583	0.100159	-0.011902	1.278014	-1.125216	-0.543687
32126	0	0.959508	10.015712	-1.226542	0.009594	0.100157	-0.012269	1.273163	-1.124230	-0.546950
32127	0	0.909445	10.009793	-1.165517	0.009094	0.100098	-0.011658	1.269558	-1.122164	-0.542822
32128	0	0.952421	9.985330	-1.116423	0.009521	0.099854	-0.011165	1.268322	-1.123003	-0.546347
32129	0	0.934213	9.905963	-1.086498	0.009338	0.099060	-0.010864	1.268458	-1.125029	-0.547999
32130	0	0.898168	9.887667	-1.049119	0.008979	0.098876	-0.010500	1.257641	-1.125976	-0.549762
32131	0	0.915853	9.851075	-1.031200	0.009155	0.098511	-0.010315	1.253529	-1.127429	-0.552828
32132	0	0.928606	9.771745	-1.085446	0.009283	0.097717	-0.010859	1.248002	-1.128682	-0.562211
32133	0	0.903538	9.759579	-1.061298	0.009033	0.097595	-0.010620	1.238921	-1.128950	-0.569183
32134	0	0.928603	9.710775	-1.042059	0.009281	0.097108	-0.010424	1.234517	-1.132416	-0.580976
32135	0	0.878431	9.643662	-1.012578	0.008789	0.096436	-0.010132	1.226542	-1.124507	-0.592627
32136	0	0.896471	9.588839	-0.944444	0.008963	0.095888	-0.009449	1.220382	-1.124634	-0.598235
32137	0	0.873257	9.497067	-0.872385	0.008728	0.094971	-0.008728	1.214613	-1.127649	-0.609983
32138	0	0.855125	9.490928	-0.883862	0.008554	0.094909	-0.008842	1.209193	-1.122493	-0.621086
32139	0	0.873456	9.442072	-0.811840	0.008728	0.094421	-0.008118	1.209327	-1.127916	-0.632088
32140	0	0.861918	9.393171	-0.878466	0.008618	0.093931	-0.008791	1.200892	-1.126535	-0.636068
32141	0	0.848243	9.375061	-0.939469	0.008484	0.093750	-0.009399	1.194311	-1.122417	-0.648991
32142	0	0.829766	9.344579	-0.859745	0.008298	0.093446	-0.008597	1.193649	-1.119767	-0.651308
32143	0	0.848443	9.350563	-0.885203	0.008484	0.093506	-0.008850	1.195233	-1.118064	-0.655308
32144	0	0.848343	9.350486	-0.952712	0.008484	0.093505	-0.009526	1.195516	-1.115191	-0.656521
32145	0	0.855137	9.374952	-0.933730	0.008545	0.093750	-0.009338	1.193507	-1.120718	-0.654587
32146	0	0.874529	9.368638	-0.885056	0.008740	0.093687	-0.008848	1.195678	-1.124328	-0.654225
32147	0	0.848796	9.405375	-0.910522	0.008484	0.094055	-0.009094	1.208270	-1.126955	-0.654398
32148	0	0.831940	9.459945	-0.930294	0.008308	0.094601	-0.009300	1.210874	-1.137885	-0.652133
32149	0	0.830671	9.472580	-0.934082	0.008301	0.094727	-0.009338	1.213111	-1.142735	-0.644152
32150	0	0.880523	9.539515	-1.014184	0.008801	0.095396	-0.010138	1.217510	-1.146071	-0.642820
32151	0	0.903978	9.557962	-0.971262	0.009033	0.095581	-0.009705	1.226448	-1.151621	-0.630885
32152	0	0.923935	9.618572	-1.027810	0.009229	0.096188	-0.010270	1.235253	-1.161937	-0.627162
32153	0	0.897591	9.673948	-1.020140	0.008972	0.096741	-0.010193	1.244655	-1.164034	-0.615723
32154	0	0.916758	9.722436	-1.040481	0.009162	0.097226	-0.010393	1.257690	-1.168332	-0.606833
32155	0	0.915869	9.765533	-1.111363	0.009155	0.097656	-0.011108	1.263107	-1.169982	-0.603361
32156	0	0.959733	9.820206	-1.063805	0.009589	0.098204	-0.010631	1.271129	-1.177126	-0.596458
32157	0	0.959114	9.863086	-1.075242	0.009583	0.098633	-0.010742	1.282336	-1.184793	-0.593549
32158	0	0.948396	9.880980	-1.040398	0.009478	0.098811	-0.010397	1.289756	-1.189842	-0.592644
32159	0	0.977131	9.911990	-1.099203	0.009766	0.099121	-0.010986	1.295683	-1.194076	-0.586654
32160	0	0.964913	9.905657	-1.180052	0.009654	0.099057	-0.011791	1.305581	-1.186212	-0.584815
32161	0	1.001416	9.936376	-1.111764	0.010010	0.099365	-0.011108	1.315487	-1.189007	-0.584569
32162	0	0.996299	9.942108	-1.150066	0.009957	0.099422	-0.011494	1.322782	-1.193305	-0.585848
32163	0	0.965084	9.942515	-1.129512	0.009644	0.099426	-0.011292	1.326206	-1.199470	-0.593433
32164	0	0.947606	9.917830	-1.118452	0.009475	0.099179	-0.011177	1.334024	-1.198793	-0.597164
32165	0	0.945829	9.924240	-1.081212	0.009460	0.099243	-0.010803	1.343474	-1.194102	-0.603671
32166	0	0.963878	9.930200	-1.045796	0.009639	0.099302	-0.010455	1.345984	-1.191856	-0.605465
32167	0	0.952211	9.857155	-1.062166	0.009521	0.098572	-0.010620	1.346970	-1.190363	-0.615611
32168	0	0.946205	9.820421	-1.074915	0.009461	0.098205	-0.010746	1.349814	-1.188938	-0.625765
32169	0	0.903342	9.753370	-1.086836	0.009033	0.097534	-0.010864	1.353863	-1.187015	-0.631813
32170	0	0.897411	9.728801	-1.129959	0.008972	0.097288	-0.011300	1.352587	-1.187118	-0.630509
32171	0	0.921560	9.704586	-1.056002	0.009216	0.097046	-0.010559	1.352909	-1.184092	-0.637602
32172	0	0.902977	9.637333	-1.050430	0.009031	0.096374	-0.010501	1.356151	-1.180107	-0.646144
32173	0	0.897225	9.588561	-0.958861	0.008972	0.095886	-0.009583	1.362676	-1.177938	-0.647827
32174	0	0.909438	9.576182	-1.002530	0.009093	0.095762	-0.010022	1.365657	-1.177003	-0.655701
32175	0	0.879153	9.497077	-0.957963	0.008789	0.094971	-0.009583	1.361449	-1.177681	-0.662328
32176	0	0.885407	9.503139	-0.994719	0.008854	0.095032	-0.009944	1.364609	-1.175642	-0.663147
32177	0	0.897614	9.466475	-0.964748	0.008972	0.094666	-0.009644	1.368616	-1.178164	-0.666926
32178	0	0.879758	9.460206	-0.983945	0.008797	0.094603	-0.009835	1.372962	-1.177001	-0.672670
32179	0	0.885374	9.423745	-0.989233	0.008850	0.094238	-0.009888	1.377916	-1.179186	-0.669249
32180	0	0.848918	9.417509	-0.965677	0.008491	0.094175	-0.009653	1.381643	-1.175281	-0.672433
32181	0	0.891505	9.429795	-0.965327	0.008911	0.094299	-0.009644	1.392695	-1.177795	-0.677308
32182	0	0.892418	9.435644	-0.966888	0.008919	0.094357	-0.009664	1.398460	-1.182129	-0.672807
32183	0	0.897440	9.448165	-0.928305	0.008972	0.094482	-0.009277	1.404720	-1.182653	-0.661855
32184	0	0.885670	9.454053	-0.996738	0.008854	0.094542	-0.009960	1.412724	-1.183806	-0.660370
32185	0	0.873271	9.503048	-0.983466	0.008728	0.095032	-0.009827	1.421656	-1.187215	-0.658639
32186	0	0.873810	9.527200	-0.972941	0.008737	0.095273	-0.009721	1.431274	-1.186798	-0.651980
32187	0	0.860989	9.545751	-1.063014	0.008606	0.095459	-0.010620	1.442605	-1.189259	-0.644533
32188	0	0.916582	9.606464	-1.009752	0.009163	0.096066	-0.010092	1.448779	-1.190514	-0.634554
32189	0	0.904231	9.661658	-1.081412	0.009033	0.096619	-0.010803	1.461068	-1.199020	-0.626494
32190	0	0.936408	9.685618	-1.046927	0.009356	0.096858	-0.010459	1.472565	-1.205739	-0.624733
32191	0	0.939955	9.771632	-1.105582	0.009399	0.097717	-0.011047	1.481752	-1.203690	-0.617999
32192	0	0.922243	9.771279	-1.089087	0.009216	0.097714	-0.010881	1.492180	-1.208607	-0.608769
32193	0	0.940191	9.789890	-1.124140	0.009399	0.097900	-0.011230	1.504229	-1.209331	-0.606845
32194	0	0.934822	9.832221	-1.071443	0.009343	0.098324	-0.010704	1.515618	-1.213026	-0.605285
32195	0	0.958847	9.869207	-1.118004	0.009583	0.098694	-0.011169	1.527235	-1.217711	-0.600100
32196	0	0.947441	9.887194	-1.144375	0.009472	0.098873	-0.011436	1.536029	-1.218461	-0.602043
32197	0	0.952749	9.869229	-1.172697	0.009521	0.098694	-0.011719	1.544866	-1.223254	-0.604115
32198	0	0.977650	9.917762	-1.131524	0.009777	0.099178	-0.011309	1.551768	-1.220403	-0.598217
32199	0	0.952456	9.893749	-1.092713	0.009521	0.098938	-0.010925	1.553231	-1.221752	-0.597867
32200	0	0.983336	9.887479	-1.074746	0.009832	0.098875	-0.010746	1.554220	-1.220696	-0.595595
32201	0	0.952028	9.887682	-1.092752	0.009521	0.098877	-0.010925	1.556011	-1.217148	-0.600152
32202	0	0.933412	9.863145	-1.087397	0.009336	0.098632	-0.010869	1.561024	-1.213364	-0.599274
32203	0	0.927607	9.814448	-1.086578	0.009277	0.098145	-0.010864	1.562013	-1.209724	-0.606666
32204	0	0.939263	9.796099	-1.135516	0.009397	0.097960	-0.011356	1.559807	-1.203053	-0.617877
32205	0	0.939596	9.747349	-1.116935	0.009399	0.097473	-0.011169	1.558874	-1.196910	-0.626652
32206	0	0.915007	9.716733	-1.105101	0.009148	0.097168	-0.011047	1.562445	-1.197622	-0.629896
32207	0	0.866812	9.649630	-1.056077	0.008667	0.096497	-0.010559	1.563747	-1.196783	-0.637567
32208	0	0.897593	9.631249	-1.092789	0.008974	0.096313	-0.010929	1.561560	-1.196852	-0.648140
32209	0	0.872726	9.576452	-1.067855	0.008728	0.095764	-0.010681	1.557763	-1.193773	-0.650309
32210	0	0.890768	9.564265	-1.036736	0.008909	0.095642	-0.010371	1.552422	-1.189747	-0.656837
32211	0	0.878514	9.491027	-1.012956	0.008789	0.094910	-0.010132	1.548957	-1.182852	-0.655851
32212	0	0.896073	9.466681	-0.963921	0.008964	0.094666	-0.009640	1.547553	-1.177191	-0.659409
32213	0	0.872707	9.423849	-0.939817	0.008728	0.094238	-0.009399	1.545308	-1.173785	-0.661683
32214	0	0.872291	9.442161	-0.939740	0.008725	0.094421	-0.009398	1.544434	-1.168841	-0.661018
32215	0	0.885007	9.405561	-0.957824	0.008850	0.094055	-0.009583	1.538534	-1.166621	-0.657927
32216	0	0.842607	9.405478	-0.945304	0.008422	0.094055	-0.009453	1.538117	-1.169494	-0.659655
32217	0	0.860815	9.429896	-0.988919	0.008606	0.094299	-0.009888	1.539236	-1.169973	-0.656688
32218	0	0.878780	9.423768	-0.946450	0.008793	0.094237	-0.009463	1.539867	-1.161617	-0.658248
32219	0	0.878975	9.429935	-0.964260	0.008789	0.094299	-0.009644	1.537984	-1.160260	-0.656573
32220	0	0.885657	9.484790	-0.952178	0.008851	0.094849	-0.009520	1.539995	-1.164761	-0.647428
32221	0	0.872952	9.484782	-0.995520	0.008728	0.094849	-0.009949	1.547061	-1.164397	-0.645231
32222	0	0.861333	9.527329	-0.996469	0.008609	0.095274	-0.009962	1.549508	-1.167624	-0.637517
32223	0	0.890692	9.582536	-1.050010	0.008911	0.095825	-0.010498	1.551180	-1.160437	-0.633340
32224	0	0.914795	9.619061	-1.050902	0.009147	0.096191	-0.010503	1.557848	-1.159763	-0.624001
32225	0	0.927583	9.667958	-1.037832	0.009277	0.096680	-0.010376	1.559851	-1.155811	-0.620862
32226	0	0.909232	9.728863	-1.062746	0.009090	0.097289	-0.010625	1.562159	-1.155864	-0.616942
32227	0	0.903752	9.759450	-1.086712	0.009033	0.097595	-0.010864	1.564841	-1.158721	-0.608866
32228	0	0.910767	9.795893	-1.184767	0.009103	0.097960	-0.011847	1.565530	-1.162101	-0.597703
32229	0	0.921865	9.832693	-1.092971	0.009216	0.098328	-0.010925	1.569959	-1.162657	-0.594553
32230	0	0.952561	9.863053	-1.160911	0.009525	0.098631	-0.011606	1.572585	-1.160860	-0.590746
32231	0	0.970682	9.899838	-1.239356	0.009705	0.098999	-0.012390	1.575845	-1.161278	-0.585612
32232	0	0.976776	9.899754	-1.184631	0.009769	0.098997	-0.011848	1.572694	-1.157160	-0.580522
32233	0	0.976567	9.906005	-1.123053	0.009766	0.099060	-0.011230	1.572066	-1.155059	-0.576321
32234	0	0.945517	9.936601	-1.159431	0.009460	0.099365	-0.011597	1.568575	-1.146880	-0.575267
32235	0	0.939750	9.930460	-1.080124	0.009399	0.099304	-0.010803	1.565515	-1.142540	-0.577717
32236	0	0.939294	9.930513	-1.109772	0.009395	0.099304	-0.011105	1.556826	-1.138450	-0.581744
32237	0	0.964409	9.924318	-1.141294	0.009644	0.099243	-0.011414	1.555338	-1.136968	-0.587123
32238	0	0.946119	9.912187	-1.128389	0.009461	0.099121	-0.011291	1.547000	-1.134563	-0.580864
32239	0	0.945799	9.857291	-1.146688	0.009460	0.098572	-0.011475	1.537325	-1.129586	-0.580149
32240	0	0.944915	9.833029	-1.133544	0.009455	0.098330	-0.011337	1.534390	-1.121040	-0.585279
32241	0	0.927395	9.771810	-1.134827	0.009277	0.097717	-0.011353	1.528575	-1.115042	-0.595533
32242	0	0.878384	9.729149	-1.127676	0.008781	0.097291	-0.011283	1.520693	-1.115735	-0.594644
32243	0	0.885050	9.692463	-0.987945	0.008850	0.096924	-0.009888	1.510266	-1.114015	-0.598529
32244	0	0.878373	9.656007	-0.955604	0.008789	0.096559	-0.009566	1.497353	-1.105514	-0.601008
32245	0	0.897273	9.619182	-0.963892	0.008972	0.096191	-0.009644	1.491115	-1.103994	-0.605026
32246	0	0.902909	9.546011	-0.956751	0.009034	0.095459	-0.009574	1.482651	-1.095788	-0.605005
32247	0	0.872689	9.539908	-1.024437	0.008728	0.095398	-0.010254	1.470465	-1.092293	-0.614823
32248	0	0.920999	9.473028	-0.997763	0.009213	0.094728	-0.009992	1.452751	-1.085973	-0.620173
32249	0	0.872551	9.448331	-1.012570	0.008728	0.094482	-0.010132	1.444613	-1.080814	-0.619071
32250	0	0.872649	9.430038	-0.999363	0.008722	0.094300	-0.009998	1.438239	-1.083743	-0.621013
32251	0	0.860411	9.411678	-1.018921	0.008606	0.094116	-0.010193	1.433022	-1.079400	-0.626462
32252	0	0.854223	9.381257	-0.944698	0.008541	0.093812	-0.009454	1.424032	-1.078617	-0.629923
32253	0	0.860585	9.411638	-0.909263	0.008606	0.094116	-0.009094	1.421364	-1.076359	-0.626910
32254	0	0.903328	9.429986	-0.920684	0.009032	0.094299	-0.009213	1.412654	-1.075467	-0.623206
32255	0	0.903581	9.381128	-0.841735	0.009033	0.093811	-0.008423	1.405323	-1.076615	-0.615240
32256	0	0.891947	9.429928	-0.956903	0.008916	0.094299	-0.009572	1.401034	-1.078838	-0.609409
32257	0	0.878755	9.417793	-0.976038	0.008789	0.094177	-0.009766	1.393981	-1.074913	-0.601122
32258	0	0.872239	9.454514	-0.993382	0.008724	0.094544	-0.009939	1.386719	-1.070602	-0.603734
32259	0	0.891762	9.497020	-0.988671	0.008911	0.094971	-0.009888	1.384933	-1.076293	-0.592251
32260	0	0.892955	9.570096	-1.018808	0.008924	0.095701	-0.010191	1.380831	-1.081356	-0.585308
32261	0	0.891918	9.588551	-1.000948	0.008911	0.095886	-0.010010	1.379882	-1.088838	-0.576210
32262	0	0.874582	9.637217	-0.988970	0.008743	0.096373	-0.009888	1.381564	-1.089752	-0.566888
32263	0	0.909509	9.692387	-1.037481	0.009094	0.096924	-0.010376	1.379498	-1.088653	-0.560612
32264	0	0.891789	9.728974	-1.049397	0.008912	0.097290	-0.010496	1.376309	-1.093334	-0.549724
32265	0	0.915268	9.771764	-1.000866	0.009155	0.097717	-0.010010	1.374277	-1.088235	-0.547783
32266	0	0.933735	9.832756	-1.098114	0.009333	0.098328	-0.010984	1.369841	-1.091532	-0.535283
32267	0	0.928111	9.814413	-1.123089	0.009277	0.098145	-0.011230	1.369668	-1.093782	-0.528043
32268	0	0.916242	9.857134	-1.226456	0.009162	0.098571	-0.012269	1.363822	-1.092129	-0.520585
32269	0	0.940329	9.887655	-1.165801	0.009399	0.098877	-0.011658	1.363494	-1.094497	-0.516783
32270	0	0.965413	9.918131	-1.134979	0.009651	0.099181	-0.011353	1.358551	-1.095794	-0.515751
32271	0	0.982692	9.967086	-1.159260	0.009827	0.099670	-0.011597	1.353164	-1.094024	-0.514353
32272	0	0.946534	9.997544	-1.103685	0.009460	0.099976	-0.011040	1.349213	-1.097527	-0.512543
32273	0	0.970707	9.979240	-1.153421	0.009705	0.099792	-0.011536	1.346842	-1.098354	-0.513948
32274	0	0.964714	9.936524	-1.146535	0.009648	0.099364	-0.011473	1.337693	-1.094932	-0.512203
32275	0	0.958125	9.942708	-1.128544	0.009583	0.099426	-0.011292	1.329935	-1.091484	-0.517011
32276	0	0.958218	9.869535	-1.188382	0.009580	0.098695	-0.011890	1.321654	-1.092351	-0.516152
32277	0	0.933867	9.826692	-1.110535	0.009338	0.098267	-0.011108	1.317374	-1.090703	-0.521040
32278	0	0.933937	9.832785	-1.122203	0.009338	0.098328	-0.011225	1.313490	-1.089878	-0.528208
32279	0	0.952024	9.826781	-1.097659	0.009521	0.098267	-0.010986	1.301398	-1.086445	-0.536066
32280	0	0.921118	9.772059	-1.022351	0.009213	0.097719	-0.010235	1.287414	-1.081743	-0.544604
32281	0	0.897365	9.686319	-0.994352	0.008972	0.096863	-0.009949	1.280599	-1.081430	-0.548813
32282	0	0.921675	9.674169	-1.035870	0.009218	0.096741	-0.010366	1.270727	-1.077681	-0.553804
32283	0	0.891226	9.594801	-1.006268	0.008911	0.095947	-0.010071	1.260385	-1.076980	-0.559327
32284	0	0.884977	9.576644	-1.016711	0.008852	0.095765	-0.010178	1.247097	-1.072301	-0.568680
32285	0	0.909140	9.546026	-0.963361	0.009094	0.095459	-0.009644	1.234452	-1.066846	-0.569940
32286	0	0.877989	9.479073	-0.937119	0.008783	0.094790	-0.009380	1.222698	-1.060632	-0.575148
32287	0	0.848523	9.472701	-0.945476	0.008484	0.094727	-0.009460	1.215188	-1.060208	-0.573750
32288	0	0.873005	9.436113	-1.035827	0.008730	0.094360	-0.010365	1.205751	-1.058347	-0.580471
32289	0	0.909401	9.460512	-0.982079	0.009094	0.094604	-0.009827	1.198088	-1.056031	-0.570543
32290	0	0.872876	9.423988	-0.931886	0.008727	0.094239	-0.009327	1.187667	-1.056036	-0.569222
32291	0	0.873134	9.423829	-0.884679	0.008728	0.094238	-0.008850	1.183031	-1.058020	-0.567478
32292	0	0.879911	9.423681	-0.896769	0.008795	0.094237	-0.008966	1.183875	-1.061211	-0.568390
32293	0	0.879475	9.423774	-0.939947	0.008789	0.094238	-0.009399	1.183320	-1.066069	-0.567049
32294	0	0.879870	9.466396	-0.927562	0.008800	0.094664	-0.009278	1.179407	-1.063007	-0.563407
32295	0	0.885395	9.490933	-0.964334	0.008850	0.094910	-0.009644	1.178538	-1.065615	-0.558938
32296	0	0.849762	9.515232	-1.019203	0.008491	0.095153	-0.010193	1.176934	-1.072034	-0.551254
32297	0	0.879554	9.576381	-0.951902	0.008789	0.095764	-0.009521	1.173362	-1.077717	-0.552639
32298	0	0.886959	9.576205	-1.007074	0.008862	0.095763	-0.010066	1.178394	-1.084148	-0.547749
32299	0	0.855183	9.606811	-0.983262	0.008545	0.096069	-0.009827	1.184876	-1.090333	-0.545474
32300	0	0.886678	9.673687	-0.996781	0.008863	0.096738	-0.009961	1.192165	-1.092247	-0.534245
32301	0	0.898046	9.686200	-0.988795	0.008972	0.096863	-0.009888	1.191916	-1.099993	-0.522671
32302	0	0.892634	9.747069	-1.044393	0.008927	0.097471	-0.010438	1.198292	-1.096764	-0.507588
32303	0	0.891997	9.771608	-1.105088	0.008911	0.097717	-0.011047	1.201830	-1.105030	-0.502483
32304	0	0.911611	9.807975	-1.087590	0.009111	0.098081	-0.010872	1.205937	-1.108428	-0.493729
32305	0	0.940731	9.826503	-1.123763	0.009399	0.098267	-0.011230	1.213726	-1.115534	-0.486952
32306	0	0.948335	9.862809	-1.118623	0.009476	0.098629	-0.011185	1.214888	-1.122389	-0.490089
32307	0	0.928512	9.857058	-1.184468	0.009277	0.098572	-0.011841	1.218782	-1.129393	-0.488705
32308	0	0.960074	9.905649	-1.057161	0.009598	0.099057	-0.010568	1.222723	-1.130797	-0.486662
32309	0	0.946505	9.905959	-1.049833	0.009460	0.099060	-0.010498	1.222423	-1.134099	-0.487178
32310	0	0.947607	9.918006	-1.032011	0.009469	0.099181	-0.010316	1.226705	-1.140191	-0.484741
32311	0	0.976659	9.869389	-1.061885	0.009766	0.098694	-0.010620	1.224606	-1.139318	-0.482494
32312	0	0.946689	9.851073	-1.153011	0.009462	0.098511	-0.011534	1.219743	-1.142669	-0.487390
32313	0	0.976672	9.838808	-1.141773	0.009766	0.098389	-0.011414	1.223966	-1.141959	-0.485363
32314	0	0.921662	9.820426	-1.178462	0.009218	0.098204	-0.011788	1.218955	-1.138193	-0.489145
32315	0	0.909619	9.790061	-1.110490	0.009094	0.097900	-0.011108	1.214273	-1.138511	-0.493630
32316	0	0.904232	9.789956	-1.061655	0.009037	0.097900	-0.010613	1.217311	-1.142742	-0.499564
32317	0	0.921632	9.722878	-1.037806	0.009216	0.097229	-0.010376	1.219074	-1.140823	-0.506333
32318	0	0.903485	9.686167	-0.952643	0.009033	0.096862	-0.009526	1.218670	-1.140747	-0.508778
32319	0	0.915692	9.643546	-1.025326	0.009155	0.096436	-0.010254	1.217246	-1.140745	-0.514194
32320	0	0.910048	9.619019	-0.994725	0.009097	0.096190	-0.009948	1.215964	-1.142778	-0.523809
32321	0	0.897144	9.558105	-1.013248	0.008972	0.095581	-0.010132	1.216070	-1.139961	-0.529926
32322	0	0.879023	9.539602	-0.995724	0.008787	0.095397	-0.009951	1.223383	-1.141673	-0.533521
32323	0	0.885385	9.533611	-0.958709	0.008850	0.095337	-0.009583	1.228243	-1.144168	-0.538851
32324	0	0.886473	9.484562	-0.977872	0.008857	0.094847	-0.009775	1.231950	-1.151761	-0.545263
32325	0	0.860693	9.490910	-0.964828	0.008606	0.094910	-0.009644	1.237006	-1.150942	-0.552789
32326	0	0.884977	9.484635	-0.929289	0.008851	0.094847	-0.009288	1.242446	-1.147396	-0.555740
32327	0	0.872716	9.454320	-0.958586	0.008728	0.094543	-0.009583	1.245844	-1.144367	-0.555950
32328	0	0.909961	9.454184	-0.885730	0.009092	0.094543	-0.008858	1.244759	-1.151142	-0.558474
32329	0	0.879776	9.484761	-0.946261	0.008789	0.094849	-0.009460	1.246832	-1.159613	-0.556187
32330	0	0.881276	9.515002	-0.965151	0.008806	0.095151	-0.009648	1.250105	-1.165470	-0.553085
32331	0	0.873215	9.496957	-1.007788	0.008728	0.094971	-0.010071	1.258019	-1.168462	-0.553789
32332	0	0.874018	9.508911	-1.002779	0.008736	0.095090	-0.010024	1.261906	-1.171907	-0.552688
32333	0	0.879330	9.545753	-0.977598	0.008789	0.095459	-0.009766	1.273725	-1.175009	-0.549530
32334	0	0.910788	9.618628	-0.973293	0.009102	0.096188	-0.009726	1.281877	-1.180163	-0.551046
32335	0	0.891552	9.637308	-0.928803	0.008911	0.096375	-0.009277	1.293955	-1.183384	-0.547164
32336	0	0.904517	9.710217	-1.040381	0.009042	0.097103	-0.010398	1.300311	-1.185376	-0.541810
32337	0	0.922126	9.716630	-1.063112	0.009216	0.097168	-0.010620	1.312679	-1.189216	-0.538474
32338	0	0.917488	9.740700	-1.101227	0.009165	0.097408	-0.011009	1.315740	-1.199010	-0.536037
32339	0	0.915991	9.747165	-1.081280	0.009155	0.097473	-0.010803	1.326437	-1.202433	-0.525723
32340	0	0.916650	9.801705	-1.120131	0.009164	0.098019	-0.011189	1.339671	-1.203542	-0.520287
32341	0	0.909522	9.808213	-1.172942	0.009094	0.098083	-0.011719	1.351520	-1.202692	-0.514869
32342	0	0.939992	9.844585	-1.162742	0.009400	0.098447	-0.011619	1.361110	-1.200273	-0.514698
32343	0	0.952615	9.820345	-1.112313	0.009521	0.098206	-0.011108	1.377638	-1.203782	-0.518654
32344	0	0.929099	9.856513	-1.066356	0.009286	0.098567	-0.010651	1.392042	-1.207693	-0.518689
32345	0	0.958832	9.905914	-1.105060	0.009583	0.099060	-0.011047	1.395215	-1.212420	-0.519199
32346	0	0.935065	9.863039	-1.087411	0.009349	0.098631	-0.010871	1.398256	-1.212556	-0.526556
32347	0	0.952183	9.893723	-1.141983	0.009521	0.098938	-0.011414	1.404801	-1.211105	-0.533262
32348	0	0.952367	9.844675	-1.155614	0.009521	0.098448	-0.011549	1.412512	-1.211718	-0.533034
32349	0	0.958155	9.802179	-1.166412	0.009583	0.098022	-0.011658	1.419305	-1.208764	-0.539033
32350	0	0.964409	9.820255	-1.100660	0.009641	0.098204	-0.011000	1.426758	-1.210798	-0.541589
32351	0	0.940202	9.753322	-1.099259	0.009399	0.097534	-0.010986	1.433536	-1.211927	-0.542297
32352	0	0.928022	9.722588	-1.106462	0.009282	0.097226	-0.011061	1.437490	-1.207818	-0.544900
32353	0	0.915786	9.686208	-1.038033	0.009155	0.096863	-0.010376	1.442031	-1.208915	-0.550679
32354	0	0.952625	9.679992	-1.020178	0.009526	0.096800	-0.010202	1.440597	-1.206946	-0.560789
32355	0	0.909526	9.655712	-1.080680	0.009094	0.096558	-0.010803	1.444187	-1.206279	-0.573881
32356	0	0.854770	9.600605	-1.056915	0.008547	0.096006	-0.010567	1.446532	-1.205396	-0.580129
32357	0	0.897402	9.576358	-1.007467	0.008972	0.095764	-0.010071	1.450535	-1.205638	-0.588406
32358	0	0.897470	9.533474	-0.996019	0.008975	0.095335	-0.009957	1.453339	-1.203266	-0.596848
32359	0	0.897426	9.515307	-1.025897	0.008972	0.095154	-0.010254	1.458820	-1.203835	-0.601969
32360	0	0.873386	9.490699	-0.972080	0.008732	0.094908	-0.009715	1.465149	-1.204290	-0.601251
32361	0	0.891573	9.484757	-0.897879	0.008911	0.094849	-0.008972	1.472545	-1.207795	-0.606262
32362	0	0.873464	9.472364	-0.898811	0.008737	0.094724	-0.008986	1.475029	-1.203395	-0.609872
32363	0	0.872897	9.448205	-0.879208	0.008728	0.094482	-0.008789	1.478053	-1.202496	-0.613960
32364	0	0.884834	9.460354	-0.934760	0.008851	0.094604	-0.009345	1.480532	-1.197309	-0.605545
32365	0	0.866760	9.466510	-1.050139	0.008667	0.094666	-0.010498	1.483967	-1.196100	-0.604528
32366	0	0.903769	9.478570	-1.014512	0.009034	0.094787	-0.010139	1.490173	-1.198396	-0.607263
32367	0	0.891276	9.503093	-1.050401	0.008911	0.095032	-0.010498	1.496739	-1.198403	-0.607852
32368	0	0.909772	9.515082	-1.003189	0.009097	0.095152	-0.010022	1.507823	-1.197206	-0.602903
32369	0	0.872923	9.521404	-0.971135	0.008728	0.095215	-0.009705	1.515321	-1.196687	-0.604907
32370	0	0.884811	9.606630	-1.003830	0.008852	0.096067	-0.010024	1.531584	-1.190140	-0.601139
32371	0	0.921825	9.619038	-1.013978	0.009216	0.096191	-0.010132	1.540390	-1.190492	-0.602271
32372	0	0.879469	9.655397	-1.064116	0.008792	0.096555	-0.010636	1.545537	-1.191809	-0.593742
32373	0	0.903564	9.704481	-1.129888	0.009033	0.097046	-0.011292	1.553700	-1.192658	-0.581754
32374	0	0.934312	9.734756	-1.149544	0.009343	0.097348	-0.011490	1.559671	-1.190648	-0.574911
32375	0	0.958398	9.796061	-1.105337	0.009583	0.097961	-0.011047	1.566079	-1.190415	-0.574721
32376	0	0.940147	9.795945	-1.148829	0.009402	0.097960	-0.011487	1.566976	-1.187527	-0.571355
32377	0	0.915998	9.814357	-1.172315	0.009155	0.098145	-0.011719	1.571602	-1.190996	-0.561357
32378	0	0.922165	9.875121	-1.143278	0.009225	0.098752	-0.011423	1.582193	-1.185322	-0.553154
32379	0	0.915629	9.899811	-1.111573	0.009155	0.098999	-0.011108	1.590090	-1.184558	-0.551891
32380	0	0.934141	9.887392	-1.136837	0.009340	0.098874	-0.011368	1.590187	-1.183904	-0.548272
32381	0	0.976525	9.912054	-1.123571	0.009766	0.099121	-0.011230	1.595597	-1.181556	-0.549492
32382	0	0.921549	9.899689	-1.167002	0.009215	0.098997	-0.011668	1.597076	-1.179820	-0.552980
32383	0	0.958285	9.912084	-1.153751	0.009583	0.099121	-0.011536	1.598617	-1.178291	-0.555847
32384	0	0.927295	9.857188	-1.220568	0.009277	0.098571	-0.012211	1.592023	-1.171299	-0.554035
32385	0	0.939949	9.851067	-1.196342	0.009399	0.098511	-0.011963	1.592026	-1.169530	-0.558099
32386	0	0.970307	9.814356	-1.123384	0.009705	0.098144	-0.011232	1.593037	-1.165892	-0.565080
32387	0	0.933468	9.808374	-1.104833	0.009338	0.098083	-0.011047	1.593521	-1.159690	-0.569321
32388	0	0.938837	9.808386	-1.074472	0.009392	0.098083	-0.010745	1.592478	-1.153791	-0.572598
32389	0	0.909483	9.741197	-1.080398	0.009094	0.097412	-0.010803	1.592746	-1.152568	-0.579631
32390	0	0.933998	9.722790	-1.043971	0.009339	0.097228	-0.010439	1.593096	-1.151398	-0.579108
32391	0	0.914971	9.680276	-1.018839	0.009155	0.096802	-0.010193	1.587124	-1.142877	-0.586723
32392	0	0.895763	9.613304	-1.133991	0.008961	0.096132	-0.011344	1.581681	-1.137350	-0.592372
32393	0	0.890631	9.613125	-1.098256	0.008911	0.096130	-0.010986	1.576561	-1.129748	-0.597681
32394	0	0.883485	9.558296	-1.066987	0.008840	0.095582	-0.010674	1.570449	-1.122148	-0.597079
32395	0	0.885081	9.539827	-1.012816	0.008850	0.095398	-0.010132	1.565477	-1.121057	-0.598465
32396	0	0.891248	9.509304	-1.024440	0.008912	0.095093	-0.010247	1.561472	-1.119589	-0.603299
32397	0	0.860802	9.466549	-0.994728	0.008606	0.094666	-0.009949	1.559123	-1.120110	-0.611838
32398	0	0.873124	9.472607	-0.902699	0.008732	0.094726	-0.009031	1.553268	-1.117286	-0.621614
32399	0	0.891353	9.472691	-0.957687	0.008911	0.094727	-0.009583	1.545881	-1.118217	-0.623200
32400	0	0.897255	9.478844	-0.981121	0.008976	0.094788	-0.009816	1.539319	-1.112174	-0.617158
32401	0	0.897435	9.472680	-1.031090	0.008972	0.094727	-0.010315	1.533854	-1.112875	-0.619193
32402	0	0.873575	9.448270	-0.944638	0.008732	0.094482	-0.009453	1.525522	-1.115650	-0.615787
32403	0	0.854774	9.448266	-1.006617	0.008545	0.094482	-0.010071	1.519362	-1.117112	-0.613478
32404	0	0.879767	9.472588	-1.006533	0.008794	0.094727	-0.010062	1.522554	-1.119810	-0.611700
32405	0	0.873027	9.509239	-0.927911	0.008728	0.095093	-0.009277	1.524132	-1.120642	-0.605647
32406	0	0.867134	9.515289	-0.976861	0.008671	0.095153	-0.009769	1.522587	-1.119397	-0.595195
32407	0	0.897041	9.570315	-0.927883	0.008972	0.095703	-0.009277	1.523733	-1.115399	-0.591704
32408	0	0.897304	9.637458	-1.006888	0.008968	0.096375	-0.010074	1.517547	-1.119036	-0.584402
32409	0	0.872811	9.631331	-1.037744	0.008728	0.096313	-0.010376	1.518693	-1.117210	-0.575021
32410	0	0.915800	9.680057	-1.105096	0.009155	0.096801	-0.011051	1.517903	-1.118457	-0.564455
32411	0	0.891059	9.686285	-1.116935	0.008911	0.096863	-0.011169	1.517233	-1.115855	-0.555378
32412	0	0.921734	9.741194	-1.208408	0.009214	0.097412	-0.012085	1.515657	-1.117304	-0.551227
32413	0	0.916041	9.759488	-1.147333	0.009155	0.097595	-0.011475	1.513669	-1.121315	-0.542961
32414	0	0.916441	9.808240	-1.177938	0.009165	0.098083	-0.011778	1.514859	-1.118897	-0.537465
32415	0	0.946158	9.875460	-1.080482	0.009460	0.098755	-0.010803	1.516135	-1.118290	-0.533478
32416	0	0.940354	9.850918	-1.154287	0.009401	0.098510	-0.011539	1.519517	-1.118959	-0.532619
32417	0	0.897656	9.851040	-1.086374	0.008972	0.098511	-0.010864	1.518413	-1.122109	-0.522210
32418	0	0.934844	9.905954	-1.171294	0.009347	0.099059	-0.011718	1.512228	-1.121925	-0.522830
32419	0	0.927795	9.887759	-1.110224	0.009277	0.098877	-0.011108	1.504602	-1.120671	-0.512462
32420	0	0.970316	9.887865	-1.182509	0.009706	0.098878	-0.011829	1.499011	-1.116055	-0.513875
32421	0	0.952559	9.905936	-1.166034	0.009521	0.099060	-0.011658	1.501461	-1.118918	-0.515923
32422	0	0.928425	9.881429	-1.215002	0.009285	0.098814	-0.012152	1.498957	-1.116164	-0.510223
32423	0	0.933664	9.863325	-1.116706	0.009338	0.098633	-0.011169	1.495665	-1.112240	-0.504549
32424	0	0.963622	9.820630	-1.073486	0.009640	0.098206	-0.010738	1.490999	-1.106261	-0.500941
32425	0	0.952128	9.790051	-1.025295	0.009521	0.097900	-0.010254	1.489248	-1.104114	-0.505372
32426	0	0.939465	9.771849	-1.079465	0.009398	0.097717	-0.010802	1.479700	-1.097789	-0.510012
32427	0	0.897327	9.741344	-1.121807	0.008972	0.097412	-0.011230	1.464574	-1.097222	-0.514245
32428	0	0.891269	9.704876	-1.101542	0.008913	0.097048	-0.011024	1.454449	-1.094949	-0.520524
32429	0	0.902815	9.674223	-1.103828	0.009033	0.096741	-0.011047	1.443086	-1.087143	-0.523812
32430	0	0.896324	9.643807	-1.065709	0.008962	0.096437	-0.010664	1.434343	-1.087119	-0.530048
32431	0	0.885302	9.588621	-1.025161	0.008850	0.095886	-0.010254	1.431036	-1.088706	-0.535657
32432	0	0.909460	9.570363	-0.975249	0.009100	0.095702	-0.009762	1.419338	-1.080425	-0.532564
32433	0	0.860292	9.527642	-0.903038	0.008606	0.095276	-0.009033	1.415308	-1.074783	-0.541595
32434	0	0.902782	9.533880	-0.968943	0.009027	0.095338	-0.009700	1.402291	-1.074413	-0.543594
32435	0	0.854347	9.484985	-0.975509	0.008545	0.094849	-0.009766	1.389005	-1.070756	-0.546679
32436	0	0.884514	9.485196	-0.954847	0.008846	0.094851	-0.009562	1.372698	-1.067475	-0.543275
32437	0	0.885096	9.466620	-1.012481	0.008850	0.094666	-0.010132	1.363637	-1.066621	-0.545051
32438	0	0.903121	9.454500	-0.987143	0.009034	0.094544	-0.009874	1.359520	-1.061177	-0.540781
32439	0	0.885014	9.484916	-0.988259	0.008850	0.094849	-0.009888	1.352809	-1.059347	-0.537648
32440	0	0.873014	9.484860	-0.951029	0.008728	0.094849	-0.009512	1.350263	-1.060002	-0.537631
32441	0	0.861216	9.503132	-0.945899	0.008606	0.095032	-0.009460	1.348020	-1.065592	-0.532464
32442	0	0.892558	9.521286	-0.939447	0.008923	0.095213	-0.009397	1.344987	-1.067320	-0.526400
32443	0	0.867300	9.564159	-0.866645	0.008667	0.095642	-0.008667	1.343810	-1.072640	-0.525506
32444	0	0.862026	9.545778	-0.957197	0.008617	0.095457	-0.009582	1.331756	-1.074160	-0.526312
32445	0	0.891300	9.600788	-1.031720	0.008911	0.096008	-0.010315	1.333858	-1.074507	-0.523696
32446	0	0.940453	9.643433	-1.074737	0.009402	0.096435	-0.010747	1.333786	-1.075299	-0.518320
32447	0	0.909924	9.649642	-1.073943	0.009094	0.096497	-0.010742	1.329996	-1.079314	-0.513305
32448	0	0.898744	9.679972	-1.013230	0.008982	0.096801	-0.010127	1.335610	-1.084203	-0.511476
32449	0	0.909692	9.704569	-1.061973	0.009094	0.097046	-0.010620	1.334627	-1.085456	-0.505537
32450	0	0.922396	9.759353	-1.031931	0.009221	0.097594	-0.010315	1.339165	-1.086961	-0.502555
32451	0	0.903366	9.796089	-1.013662	0.009033	0.097961	-0.010132	1.344157	-1.085640	-0.498170
32452	0	0.952360	9.838675	-0.940789	0.009521	0.098387	-0.009410	1.341226	-1.086217	-0.494110
32453	0	0.934423	9.838855	-1.061612	0.009338	0.098389	-0.010620	1.336021	-1.091135	-0.493263
32454	0	0.922845	9.820508	-1.030225	0.009228	0.098205	-0.010307	1.329569	-1.090078	-0.486426
32455	0	0.976480	9.863322	-1.110549	0.009766	0.098633	-0.011108	1.325645	-1.087247	-0.482812
32456	0	0.928073	9.844951	-1.048954	0.009275	0.098450	-0.010492	1.321914	-1.091503	-0.473470
32457	0	0.946577	9.820502	-1.165796	0.009460	0.098206	-0.011658	1.321620	-1.095870	-0.474047
32458	0	0.916499	9.808125	-1.080793	0.009166	0.098082	-0.010804	1.325335	-1.093172	-0.480039
32459	0	0.933855	9.826657	-1.031509	0.009338	0.098267	-0.010315	1.324859	-1.091525	-0.482647
32460	0	0.927887	9.820442	-1.049941	0.009277	0.098205	-0.010499	1.324734	-1.091465	-0.483125
32461	0	0.940124	9.820570	-1.000676	0.009399	0.098206	-0.010010	1.320567	-1.091719	-0.489605
32462	0	0.916129	9.783920	-1.024684	0.009158	0.097839	-0.010248	1.318386	-1.093561	-0.492038
32463	0	0.915426	9.735170	-1.049308	0.009155	0.097351	-0.010498	1.311932	-1.090541	-0.496503
32464	0	0.909421	9.710818	-1.042232	0.009091	0.097108	-0.010427	1.305226	-1.092049	-0.501738
32465	0	0.891826	9.692359	-1.055524	0.008911	0.096924	-0.010559	1.300158	-1.098596	-0.503129
32466	0	0.898398	9.643534	-1.042479	0.008986	0.096435	-0.010430	1.292982	-1.094933	-0.502094
32467	0	0.909643	9.625224	-1.043693	0.009094	0.096252	-0.010437	1.292235	-1.095730	-0.509488
32468	0	0.910312	9.625134	-0.994555	0.009098	0.096251	-0.009949	1.287870	-1.099894	-0.513622
32469	0	0.885554	9.564176	-0.939762	0.008850	0.095642	-0.009399	1.285174	-1.104548	-0.515321
32470	0	0.843717	9.545807	-0.896527	0.008433	0.095458	-0.008969	1.279762	-1.107216	-0.518723
32471	0	0.848588	9.558108	-0.933634	0.008484	0.095581	-0.009338	1.276703	-1.107708	-0.525868
32472	0	0.879337	9.515388	-0.963862	0.008793	0.095154	-0.009640	1.274680	-1.106439	-0.534372
32473	0	0.872751	9.509338	-0.994338	0.008728	0.095093	-0.009949	1.267613	-1.103969	-0.534532
32474	0	0.885540	9.515383	-1.000174	0.008848	0.095155	-0.009999	1.269994	-1.110776	-0.538397
32475	0	0.915717	9.484807	-1.025745	0.009155	0.094849	-0.010254	1.273680	-1.111223	-0.536239
32476	0	0.909988	9.509013	-1.020487	0.009097	0.095091	-0.010201	1.278330	-1.112742	-0.536411
32477	0	0.915809	9.521402	-1.007600	0.009155	0.095215	-0.010071	1.284025	-1.114292	-0.528911
32478	0	0.886281	9.551655	-1.002816	0.008855	0.095518	-0.010020	1.292934	-1.121951	-0.527042
32479	0	0.885697	9.570211	-0.964729	0.008850	0.095703	-0.009644	1.296882	-1.128327	-0.518206
32480	0	0.856207	9.594384	-1.001954	0.008558	0.095944	-0.010017	1.298897	-1.131006	-0.507628
32481	0	0.898191	9.631259	-1.007060	0.008972	0.096313	-0.010071	1.298115	-1.140698	-0.507618
32482	0	0.912016	9.624972	-1.019441	0.009113	0.096251	-0.010193	1.299433	-1.146973	-0.500404
32483	0	0.921838	9.686165	-1.014084	0.009216	0.096863	-0.010132	1.309436	-1.147599	-0.499912
32484	0	0.953078	9.728549	-1.034490	0.009525	0.097287	-0.010334	1.321699	-1.152204	-0.494150
32485	0	0.903754	9.716651	-1.093465	0.009033	0.097168	-0.010925	1.332127	-1.155489	-0.492567
32486	0	0.904620	9.777329	-1.107357	0.009042	0.097775	-0.011066	1.339922	-1.158785	-0.487872
32487	0	0.909558	9.771667	-1.044161	0.009094	0.097717	-0.010437	1.344701	-1.158537	-0.487715
32488	0	0.946430	9.820276	-1.027029	0.009462	0.098204	-0.010263	1.352056	-1.158976	-0.487037
32489	0	0.952903	9.820377	-1.081292	0.009521	0.098206	-0.010803	1.362804	-1.165927	-0.484490
32490	0	0.941556	9.832306	-1.046256	0.009414	0.098324	-0.010457	1.368592	-1.166260	-0.487732
32491	0	0.922153	9.844887	-1.129453	0.009216	0.098450	-0.011292	1.371559	-1.170501	-0.485422
32492	0	0.934924	9.850815	-1.173011	0.009348	0.098509	-0.011725	1.376387	-1.170288	-0.483271
32493	0	0.952320	9.832733	-1.104858	0.009521	0.098328	-0.011047	1.377170	-1.170501	-0.486176
32494	0	0.952416	9.844836	-1.093185	0.009524	0.098449	-0.010928	1.380823	-1.168508	-0.489125
32495	0	0.958417	9.814391	-1.068539	0.009583	0.098145	-0.010681	1.385067	-1.168661	-0.498648
32496	0	0.927921	9.820324	-1.051145	0.009280	0.098204	-0.010507	1.390008	-1.165721	-0.503957
32497	0	0.933964	9.796108	-1.056116	0.009338	0.097961	-0.010559	1.391841	-1.165394	-0.501780
32498	0	0.958799	9.747177	-1.001521	0.009584	0.097472	-0.010015	1.391948	-1.167731	-0.512953
32499	0	0.964711	9.716748	-1.086551	0.009644	0.097168	-0.010864	1.392849	-1.170113	-0.513641
32500	0	0.910242	9.686033	-1.099287	0.009101	0.096861	-0.010989	1.396547	-1.170176	-0.520676
32501	0	0.897172	9.661870	-1.080316	0.008972	0.096619	-0.010803	1.395837	-1.167906	-0.529575
32502	0	0.878926	9.649585	-1.038177	0.008788	0.096497	-0.010376	1.402079	-1.167490	-0.535599
32503	0	0.897409	9.612951	-1.026029	0.008972	0.096130	-0.010254	1.409024	-1.167994	-0.543960
32504	0	0.916250	9.594482	-0.984211	0.009159	0.095945	-0.009840	1.410872	-1.170217	-0.551120
32505	0	0.897667	9.582468	-0.970553	0.008972	0.095825	-0.009705	1.411398	-1.173735	-0.555559
32506	0	0.898241	9.533471	-0.934266	0.008981	0.095335	-0.009341	1.412489	-1.173875	-0.556097
32507	0	0.915791	9.545878	-1.000926	0.009155	0.095459	-0.010010	1.411249	-1.175218	-0.559991
32508	0	0.910057	9.509118	-0.989146	0.009099	0.095092	-0.009887	1.416236	-1.175283	-0.567553
32509	0	0.884790	9.484877	-0.952218	0.008850	0.094849	-0.009521	1.416398	-1.170794	-0.573701
32510	0	0.921617	9.466426	-1.032437	0.009212	0.094666	-0.010317	1.424877	-1.174603	-0.575910
32511	0	0.891501	9.484750	-1.001702	0.008911	0.094849	-0.010010	1.432971	-1.177471	-0.583467
32512	0	0.904338	9.502810	-0.929803	0.009041	0.095029	-0.009293	1.438888	-1.178713	-0.579855
32513	0	0.915855	9.503031	-0.941063	0.009155	0.095032	-0.009399	1.451743	-1.180842	-0.581741
32514	0	0.879722	9.515003	-0.906337	0.008795	0.095151	-0.009056	1.459879	-1.181980	-0.579156
32515	0	0.873121	9.545840	-0.934138	0.008728	0.095459	-0.009338	1.462874	-1.183981	-0.575658
32516	0	0.898143	9.570017	-0.953539	0.008978	0.095701	-0.009528	1.470900	-1.186421	-0.571683
32517	0	0.891097	9.594668	-1.007648	0.008911	0.095947	-0.010071	1.477037	-1.184454	-0.567076
32518	0	0.866943	9.606650	-1.015015	0.008666	0.096067	-0.010144	1.483444	-1.186694	-0.568611
32519	0	0.903664	9.625085	-1.057066	0.009033	0.096252	-0.010559	1.496558	-1.189004	-0.568918
32520	0	0.953206	9.661374	-1.065045	0.009528	0.096615	-0.010644	1.503728	-1.191806	-0.557509
32521	0	0.958559	9.722799	-1.099263	0.009583	0.097229	-0.010986	1.510644	-1.193592	-0.544173
32522	0	0.965211	9.765190	-1.094939	0.009649	0.097653	-0.010939	1.522587	-1.195146	-0.541648
32523	0	0.946402	9.783788	-1.081348	0.009460	0.097839	-0.010803	1.533989	-1.197548	-0.537135
32524	0	0.965406	9.826131	-1.046832	0.009650	0.098263	-0.010458	1.545408	-1.200235	-0.531056
32525	0	0.921914	9.814331	-1.068995	0.009216	0.098145	-0.010681	1.555057	-1.201770	-0.526395
32526	0	0.965246	9.826224	-1.052643	0.009648	0.098264	-0.010516	1.566346	-1.204809	-0.524735
32527	0	0.946042	9.850998	-1.117622	0.009460	0.098511	-0.011169	1.573582	-1.203019	-0.522304
32528	0	0.982616	9.869141	-1.149305	0.009826	0.098692	-0.011489	1.577712	-1.201798	-0.520380
32529	0	0.958885	9.869296	-1.208720	0.009583	0.098694	-0.012085	1.579690	-1.207401	-0.524407
32530	0	0.977658	9.869108	-1.154901	0.009778	0.098692	-0.011540	1.588940	-1.204041	-0.525636
32531	0	0.958485	9.881510	-1.147971	0.009583	0.098816	-0.011475	1.594174	-1.205022	-0.527136
32532	0	0.940179	9.844723	-1.075911	0.009403	0.098448	-0.010753	1.600956	-1.201614	-0.530587
32533	0	0.976492	9.838811	-1.044293	0.009766	0.098389	-0.010437	1.607095	-1.199031	-0.538268
32534	0	0.940221	9.826354	-1.076098	0.009398	0.098265	-0.010755	1.613907	-1.202744	-0.538940
32535	0	0.963974	9.771766	-1.049806	0.009644	0.097717	-0.010498	1.613165	-1.196532	-0.543507
32536	0	0.963647	9.765642	-1.037296	0.009635	0.097656	-0.010376	1.608979	-1.196515	-0.548108
32537	0	0.921840	9.692392	-1.104482	0.009216	0.096924	-0.011047	1.605335	-1.197249	-0.550721
32538	0	0.928264	9.692373	-1.092015	0.009281	0.096924	-0.010921	1.604223	-1.197267	-0.555057
32539	0	0.872542	9.625227	-1.001369	0.008728	0.096252	-0.010010	1.608178	-1.192376	-0.564763
32540	0	0.878610	9.637337	-1.007877	0.008783	0.096374	-0.010079	1.606828	-1.193859	-0.567549
32541	0	0.891032	9.582469	-1.025936	0.008911	0.095825	-0.010254	1.612637	-1.191134	-0.570234
32542	0	0.902837	9.527433	-0.965417	0.009031	0.095274	-0.009655	1.610943	-1.185855	-0.571215
32543	0	0.915431	9.527604	-1.068058	0.009155	0.095276	-0.010681	1.609546	-1.182971	-0.573808
32544	0	0.885006	9.509288	-0.970006	0.008847	0.095093	-0.009704	1.604602	-1.184567	-0.575630
32545	0	0.866872	9.515312	-0.995384	0.008667	0.095154	-0.009949	1.610074	-1.184879	-0.578823
32546	0	0.879190	9.490754	-1.044953	0.008792	0.094908	-0.010448	1.611869	-1.183109	-0.573794
32547	0	0.878639	9.478746	-0.970833	0.008789	0.094788	-0.009705	1.615683	-1.178149	-0.575787
32548	0	0.921108	9.466435	-1.008005	0.009211	0.094665	-0.010078	1.616911	-1.176981	-0.578420
32549	0	0.909179	9.490966	-0.927978	0.009094	0.094910	-0.009277	1.619124	-1.172265	-0.580218
32550	0	0.920890	9.509239	-0.940101	0.009211	0.095092	-0.009405	1.613451	-1.168465	-0.580311
32551	0	0.885188	9.515377	-0.878774	0.008850	0.095154	-0.008789	1.611184	-1.168844	-0.579120
32552	0	0.897946	9.539704	-0.951495	0.008975	0.095397	-0.009520	1.604954	-1.172347	-0.582256
32553	0	0.891402	9.545878	-0.952081	0.008911	0.095459	-0.009521	1.603496	-1.174085	-0.577076
32554	0	0.909720	9.576295	-1.037898	0.009099	0.095763	-0.010375	1.607531	-1.170209	-0.570429
32555	0	0.915426	9.582517	-1.062124	0.009155	0.095825	-0.010620	1.608162	-1.167261	-0.565412
32556	0	0.915662	9.625107	-1.074521	0.009152	0.096251	-0.010745	1.607674	-1.170509	-0.565573
32557	0	0.909764	9.631262	-1.105206	0.009094	0.096313	-0.011047	1.612588	-1.172797	-0.560242
32558	0	0.898287	9.698244	-1.063100	0.008979	0.096983	-0.010630	1.613508	-1.175792	-0.559248
32559	0	0.928232	9.747196	-1.056561	0.009277	0.097473	-0.010559	1.620473	-1.179875	-0.558356
32560	0	0.897743	9.753115	-0.996755	0.008982	0.097531	-0.009962	1.626127	-1.173151	-0.556835
32561	0	0.903312	9.765636	-1.086330	0.009033	0.097656	-0.010864	1.624298	-1.171312	-0.553941
32562	0	0.933616	9.808347	-1.153495	0.009337	0.098083	-0.011534	1.625021	-1.168089	-0.550124
32563	0	0.939889	9.820545	-1.190327	0.009399	0.098206	-0.011902	1.625991	-1.165723	-0.542471
32564	0	0.927762	9.814396	-1.183878	0.009275	0.098144	-0.011844	1.619651	-1.166469	-0.535733
32565	0	0.933843	9.826640	-1.086603	0.009338	0.098267	-0.010864	1.620997	-1.164801	-0.535988
32566	0	0.927451	9.808255	-1.154087	0.009276	0.098083	-0.011539	1.621943	-1.160884	-0.532258
32567	0	0.928002	9.863257	-1.135244	0.009277	0.098633	-0.011353	1.621140	-1.162255	-0.533590
32568	0	0.952187	9.857176	-1.055432	0.009526	0.098571	-0.010559	1.614875	-1.155445	-0.530866
32569	0	0.940301	9.826662	-1.086102	0.009399	0.098267	-0.010864	1.610442	-1.157874	-0.531615
32570	0	0.977261	9.814397	-1.164844	0.009772	0.098144	-0.011652	1.605594	-1.156530	-0.531860
32571	0	0.958187	9.802293	-1.147116	0.009583	0.098022	-0.011475	1.600916	-1.154037	-0.526557
32572	0	0.939637	9.777929	-1.127734	0.009398	0.097778	-0.011285	1.591464	-1.150988	-0.524034
32573	0	0.909615	9.716890	-1.158737	0.009094	0.097168	-0.011597	1.579883	-1.151478	-0.521777
32574	0	0.909485	9.716934	-1.145469	0.009097	0.097169	-0.011456	1.577075	-1.147138	-0.520151
32575	0	0.928281	9.692413	-1.085687	0.009277	0.096924	-0.010864	1.567719	-1.151846	-0.524386
32576	0	0.916320	9.649699	-1.054330	0.009166	0.096497	-0.010545	1.565231	-1.147097	-0.528735
32577	0	0.884503	9.643676	-0.963609	0.008850	0.096436	-0.009644	1.555660	-1.139345	-0.531990
32578	0	0.908275	9.613314	-0.974373	0.009084	0.096132	-0.009751	1.545873	-1.136344	-0.540056
32579	0	0.891234	9.564237	-0.988391	0.008911	0.095642	-0.009888	1.540673	-1.136035	-0.539571
32580	0	0.891282	9.527636	-0.975449	0.008913	0.095276	-0.009759	1.534603	-1.134008	-0.544048
32581	0	0.891072	9.552085	-0.981898	0.008911	0.095520	-0.009827	1.524666	-1.131730	-0.551519
32582	0	0.884935	9.521611	-0.980819	0.008849	0.095216	-0.009811	1.520111	-1.130238	-0.551306
32583	0	0.903410	9.503227	-1.043143	0.009033	0.095032	-0.010437	1.512741	-1.129577	-0.548901
32584	0	0.921903	9.515472	-1.054741	0.009217	0.095155	-0.010549	1.510700	-1.129960	-0.542404
32585	0	0.915833	9.521497	-0.970043	0.009155	0.095215	-0.009705	1.505021	-1.131880	-0.545634
32586	0	0.904082	9.521487	-0.951178	0.009039	0.095215	-0.009514	1.501882	-1.132449	-0.541136
32587	0	0.897476	9.545907	-0.957920	0.008972	0.095459	-0.009583	1.497240	-1.133831	-0.538192
32588	0	0.904327	9.539818	-0.908085	0.009038	0.095398	-0.009089	1.487445	-1.138477	-0.531002
32589	0	0.885003	9.545949	-0.951645	0.008850	0.095459	-0.009521	1.480694	-1.136673	-0.530596
32590	0	0.902839	9.564387	-1.036216	0.009032	0.095643	-0.010366	1.474894	-1.130343	-0.519350
32591	0	0.928008	9.576430	-1.018902	0.009277	0.095764	-0.010193	1.469585	-1.131883	-0.520269
32592	0	0.910257	9.619136	-1.054880	0.009099	0.096191	-0.010551	1.465825	-1.134369	-0.510526
32593	0	0.903251	9.631357	-1.000946	0.009033	0.096313	-0.010010	1.464738	-1.131838	-0.507550
32594	0	0.884648	9.680216	-0.970210	0.008848	0.096802	-0.009705	1.461118	-1.128164	-0.494056
32595	0	0.933862	9.674099	-1.019007	0.009338	0.096741	-0.010193	1.457118	-1.126743	-0.487818
32596	0	0.915565	9.722937	-1.030641	0.009155	0.097229	-0.010310	1.452018	-1.125471	-0.478906
32597	0	0.933961	9.771728	-1.000863	0.009338	0.097717	-0.010010	1.449993	-1.125208	-0.474111
32598	0	0.897826	9.759516	-1.012678	0.008974	0.097595	-0.010130	1.445619	-1.128384	-0.472190
32599	0	0.909636	9.759567	-1.098053	0.009094	0.097595	-0.010986	1.438145	-1.129132	-0.466131
32600	0	0.964638	9.802309	-1.090910	0.009647	0.098022	-0.010914	1.431945	-1.126253	-0.460772
32601	0	0.951911	9.814487	-1.135162	0.009521	0.098145	-0.011353	1.430121	-1.121806	-0.457766
32602	0	0.939666	9.820523	-1.116881	0.009395	0.098206	-0.011168	1.430939	-1.122437	-0.453774
32603	0	0.940544	9.863244	-1.049616	0.009399	0.098633	-0.010498	1.428088	-1.127706	-0.451833
32604	0	0.916523	9.832710	-1.055364	0.009167	0.098327	-0.010556	1.424342	-1.124283	-0.452952
32605	0	0.927705	9.796190	-1.055495	0.009277	0.097961	-0.010559	1.418854	-1.122234	-0.445380
32606	0	0.952216	9.808351	-1.048880	0.009521	0.098083	-0.010490	1.416153	-1.122435	-0.453360
32607	0	0.958070	9.796236	-0.981913	0.009583	0.097961	-0.009827	1.406594	-1.118592	-0.454347
32608	0	0.933900	9.753602	-1.048043	0.009335	0.097536	-0.010484	1.402049	-1.122078	-0.450034
32609	0	0.909602	9.735161	-1.140754	0.009094	0.097351	-0.011414	1.394205	-1.122562	-0.457061
32610	0	0.927918	9.729054	-1.109339	0.009280	0.097290	-0.011097	1.389272	-1.119694	-0.459933
32611	0	0.921929	9.704641	-1.036851	0.009216	0.097046	-0.010376	1.379769	-1.121509	-0.461558
32612	0	0.928407	9.667968	-1.005562	0.009283	0.096680	-0.010056	1.377935	-1.120998	-0.471580
32613	0	0.922405	9.649610	-0.957992	0.009216	0.096497	-0.009583	1.374165	-1.128432	-0.475200
32614	0	0.905082	9.661671	-0.939273	0.009048	0.096617	-0.009395	1.371157	-1.129478	-0.477179
32615	0	0.915968	9.631392	-0.908506	0.009155	0.096313	-0.009094	1.359541	-1.132944	-0.480297
32616	0	0.910546	9.588715	-0.943045	0.009103	0.095886	-0.009442	1.344644	-1.134360	-0.482195
32617	0	0.903674	9.588665	-1.000252	0.009033	0.095886	-0.010010	1.335268	-1.136872	-0.486086
32618	0	0.873544	9.533755	-0.937799	0.008735	0.095337	-0.009385	1.325976	-1.136032	-0.489669
32619	0	0.885657	9.545872	-0.994549	0.008850	0.095459	-0.009949	1.321378	-1.142075	-0.491496
32620	0	0.874500	9.545781	-0.939168	0.008740	0.095458	-0.009394	1.318287	-1.145872	-0.486471
32621	0	0.866703	9.521504	-0.903108	0.008667	0.095215	-0.009033	1.315000	-1.144233	-0.481305
32622	0	0.897327	9.558125	-0.853773	0.008972	0.095581	-0.008541	1.310215	-1.143863	-0.476459
32623	0	0.904199	9.551946	-0.860298	0.009033	0.095520	-0.008606	1.306022	-1.152734	-0.468131
32624	0	0.911385	9.533503	-0.902476	0.009111	0.095335	-0.009027	1.301961	-1.153934	-0.472260
32625	0	0.885222	9.545852	-0.976823	0.008850	0.095459	-0.009766	1.304314	-1.154791	-0.472203
32626	0	0.879721	9.557886	-1.025855	0.008793	0.095579	-0.010260	1.302318	-1.158259	-0.463388
32627	0	0.885321	9.619070	-1.050188	0.008850	0.096191	-0.010498	1.306107	-1.160283	-0.461883
32628	0	0.898420	9.637194	-1.020214	0.008978	0.096373	-0.010201	1.306221	-1.166068	-0.458293
32629	0	0.891523	9.649662	-1.067743	0.008911	0.096497	-0.010681	1.301087	-1.169219	-0.455608
32630	0	0.916620	9.692211	-0.964143	0.009163	0.096923	-0.009637	1.305673	-1.171399	-0.455291
32631	0	0.915428	9.704564	-0.940300	0.009155	0.097046	-0.009399	1.309125	-1.168568	-0.449253
32632	0	0.934119	9.734943	-0.965267	0.009336	0.097350	-0.009651	1.310157	-1.173543	-0.445837
32633	0	0.928454	9.759450	-0.988795	0.009277	0.097595	-0.009888	1.309751	-1.180274	-0.441844
32634	0	0.905258	9.753211	-1.019005	0.009047	0.097532	-0.010194	1.304614	-1.185629	-0.437647
32635	0	0.928429	9.777812	-1.153173	0.009277	0.097778	-0.011536	1.299347	-1.192008	-0.434295
32636	0	0.923542	9.783794	-1.116108	0.009230	0.097838	-0.011162	1.297838	-1.196982	-0.423268
32637	0	0.952410	9.826596	-1.160000	0.009521	0.098267	-0.011597	1.300918	-1.198393	-0.423198
32638	0	0.946912	9.795899	-1.105631	0.009465	0.097960	-0.011055	1.301717	-1.201270	-0.423186
32639	0	0.952224	9.802156	-1.038382	0.009521	0.098022	-0.010376	1.310114	-1.200492	-0.418463
32640	0	0.916154	9.838543	-1.027819	0.009156	0.098387	-0.010270	1.318750	-1.204991	-0.417608
32641	0	0.885268	9.796111	-0.976650	0.008850	0.097961	-0.009766	1.319037	-1.206315	-0.413786
32642	0	0.940663	9.808212	-1.056273	0.009404	0.098083	-0.010561	1.320318	-1.207493	-0.412087
32643	0	0.934130	9.777800	-1.055947	0.009338	0.097778	-0.010559	1.319996	-1.209245	-0.414130
32644	0	0.983294	9.722767	-1.105118	0.009832	0.097228	-0.011048	1.322606	-1.208240	-0.413628
32645	0	0.964760	9.710637	-1.080465	0.009644	0.097107	-0.010803	1.323478	-1.211375	-0.419021
32646	0	0.916751	9.710469	-1.074507	0.009163	0.097105	-0.010746	1.321661	-1.215133	-0.420512
32647	0	0.909531	9.680099	-1.032117	0.009094	0.096802	-0.010315	1.328212	-1.214753	-0.426704
32648	0	0.922145	9.673763	-1.045849	0.009218	0.096739	-0.010450	1.337025	-1.216933	-0.432120
32649	0	0.891217	9.649580	-0.885753	0.008911	0.096497	-0.008850	1.345026	-1.216369	-0.438700
32650	0	0.891383	9.649412	-0.935768	0.008912	0.096495	-0.009354	1.349045	-1.216729	-0.439768
32651	0	0.897546	9.594709	-0.890967	0.008972	0.095947	-0.008911	1.346543	-1.218914	-0.442707
32652	0	0.910529	9.600705	-0.982268	0.009100	0.096007	-0.009825	1.343317	-1.223547	-0.447966
32653	0	0.903311	9.570285	-1.031754	0.009033	0.095703	-0.010315	1.345613	-1.221782	-0.452254
32654	0	0.915698	9.551872	-1.068768	0.009154	0.095519	-0.010687	1.345784	-1.223331	-0.457361
32655	0	0.867214	9.509243	-1.006961	0.008667	0.095093	-0.010071	1.343629	-1.227826	-0.457728
32656	0	0.880335	9.545754	-0.982522	0.008799	0.095458	-0.009825	1.343433	-1.231813	-0.461251
32657	0	0.885047	9.521478	-0.946078	0.008850	0.095215	-0.009460	1.343047	-1.230565	-0.462126
32658	0	0.909779	9.545754	-0.934087	0.009094	0.095458	-0.009339	1.344117	-1.233100	-0.464625
32659	0	0.921585	9.521434	-0.946598	0.009216	0.095215	-0.009460	1.349921	-1.230856	-0.470278
32660	0	0.909567	9.527321	-0.959831	0.009092	0.095274	-0.009594	1.354326	-1.233151	-0.474555
32661	0	0.879128	9.539754	-1.019475	0.008789	0.095398	-0.010193	1.355825	-1.234136	-0.471618
32662	0	0.873372	9.570138	-1.081256	0.008732	0.095702	-0.010807	1.361675	-1.234701	-0.466814
32663	0	0.879589	9.557903	-1.044980	0.008789	0.095581	-0.010437	1.376232	-1.241203	-0.466801
32664	0	0.898825	9.581921	-1.053256	0.008986	0.095820	-0.010524	1.385936	-1.242796	-0.466036
32665	0	0.916162	9.637329	-1.038173	0.009155	0.096375	-0.010376	1.392022	-1.248644	-0.467724
32666	0	0.923155	9.667533	-0.972918	0.009229	0.096677	-0.009717	1.405680	-1.250336	-0.463719
32667	0	0.909806	9.692250	-0.989720	0.009094	0.096924	-0.009888	1.416150	-1.253173	-0.459359
32668	0	0.904201	9.722505	-1.015943	0.009040	0.097226	-0.010151	1.425407	-1.254003	-0.456925
32669	0	0.909834	9.741102	-0.983371	0.009094	0.097412	-0.009827	1.432937	-1.257130	-0.454977
32670	0	0.976894	9.801935	-1.118966	0.009773	0.098020	-0.011184	1.438961	-1.250493	-0.457772
32671	0	0.934339	9.747199	-1.080934	0.009338	0.097473	-0.010803	1.445391	-1.254695	-0.457975
32672	0	0.922789	9.777466	-1.161419	0.009226	0.097775	-0.011609	1.450618	-1.255424	-0.457308
32673	0	0.940186	9.796037	-1.117662	0.009399	0.097961	-0.011169	1.458214	-1.256647	-0.459896
32674	0	0.971450	9.813981	-1.162257	0.009708	0.098142	-0.011612	1.469874	-1.262090	-0.458072
32675	0	0.946410	9.820485	-1.044043	0.009460	0.098206	-0.010437	1.473095	-1.264659	-0.459367
32676	0	0.934506	9.814177	-1.100158	0.009345	0.098143	-0.010994	1.481204	-1.263026	-0.459588
32677	0	0.945685	9.820471	-1.075321	0.009460	0.098206	-0.010742	1.493187	-1.257211	-0.463670
32678	0	0.897053	9.814209	-1.064287	0.008965	0.098143	-0.010643	1.492330	-1.262491	-0.465408
32679	0	0.946375	9.789976	-1.025690	0.009460	0.097900	-0.010254	1.495021	-1.264636	-0.470844
32680	0	0.946536	9.795967	-1.233518	0.009466	0.097960	-0.012336	1.493548	-1.262097	-0.471299
32681	0	0.952177	9.771713	-1.117057	0.009521	0.097717	-0.011169	1.494106	-1.260797	-0.472368
32682	0	0.964413	9.747216	-1.098893	0.009644	0.097472	-0.010989	1.493031	-1.259823	-0.478033
32683	0	0.939689	9.728979	-1.117371	0.009399	0.097290	-0.011169	1.497245	-1.255257	-0.482468
32684	0	0.945318	9.710533	-1.051399	0.009455	0.097106	-0.010507	1.505052	-1.251800	-0.491898
32685	0	0.946280	9.735064	-0.976773	0.009460	0.097351	-0.009766	1.506788	-1.252868	-0.488642
32686	0	0.897760	9.625099	-0.904167	0.008976	0.096251	-0.009038	1.510424	-1.253044	-0.490879
32687	0	0.890846	9.631342	-0.970760	0.008911	0.096313	-0.009705	1.513192	-1.248180	-0.495225
32688	0	0.951413	9.612925	-1.026362	0.009516	0.096129	-0.010261	1.515938	-1.244584	-0.501242
32689	0	0.909312	9.570356	-1.049505	0.009094	0.095703	-0.010498	1.511544	-1.241601	-0.506471
32690	0	0.890822	9.558070	-1.037354	0.008908	0.095581	-0.010370	1.514714	-1.239884	-0.505992
32691	0	0.878916	9.515337	-0.976982	0.008789	0.095154	-0.009766	1.518965	-1.238311	-0.508786
32692	0	0.872789	9.527270	-0.942101	0.008728	0.095274	-0.009408	1.533789	-1.236456	-0.509884
32693	0	0.903767	9.533610	-0.970844	0.009033	0.095337	-0.009705	1.537630	-1.240094	-0.515166
32694	0	0.861208	9.521282	-0.953342	0.008615	0.095213	-0.009530	1.540859	-1.235468	-0.514778
32695	0	0.891449	9.533643	-0.940113	0.008911	0.095337	-0.009399	1.542156	-1.237783	-0.518459
32696	0	0.886000	9.515077	-0.904482	0.008856	0.095152	-0.009037	1.550771	-1.241117	-0.516656
32697	0	0.903894	9.521426	-0.976603	0.009033	0.095215	-0.009766	1.550490	-1.246280	-0.519490
32698	0	0.916768	9.533487	-1.043751	0.009166	0.095335	-0.010438	1.549195	-1.246901	-0.518135
32699	0	0.940816	9.539671	-0.989133	0.009399	0.095398	-0.009888	1.552844	-1.255683	-0.512734
32700	0	0.874934	9.563814	-1.087811	0.008745	0.095639	-0.010872	1.559531	-1.258968	-0.512296
32701	0	0.897189	9.594650	-1.044425	0.008972	0.095947	-0.010437	1.567374	-1.256985	-0.508927
32702	0	0.866750	9.612742	-1.033868	0.008666	0.096128	-0.010330	1.576673	-1.257062	-0.509248
32703	0	0.916255	9.661727	-0.995548	0.009155	0.096619	-0.009949	1.583955	-1.264003	-0.503830
32704	0	0.923119	9.649322	-0.984535	0.009231	0.096494	-0.009841	1.588338	-1.263007	-0.505035
32705	0	0.946245	9.716700	-1.032219	0.009460	0.097168	-0.010315	1.596058	-1.263685	-0.505035
32706	0	0.946544	9.716423	-1.082530	0.009464	0.097165	-0.010818	1.603299	-1.263404	-0.503161
32707	0	0.921784	9.771690	-1.117157	0.009216	0.097717	-0.011169	1.604999	-1.263543	-0.503051
32708	0	0.964534	9.771570	-1.118065	0.009646	0.097716	-0.011174	1.611712	-1.260649	-0.500791
32709	0	0.946894	9.777709	-1.129506	0.009460	0.097778	-0.011292	1.615216	-1.268844	-0.493788
32710	0	0.941368	9.820223	-1.112184	0.009416	0.098203	-0.011116	1.621136	-1.264952	-0.494490
32711	0	0.928251	9.820459	-1.135672	0.009277	0.098206	-0.011353	1.625267	-1.269295	-0.491440
32712	0	0.916354	9.808057	-1.032525	0.009165	0.098081	-0.010324	1.626487	-1.266160	-0.487193
32713	0	0.964750	9.832681	-1.007510	0.009644	0.098328	-0.010071	1.630708	-1.269058	-0.488312
32714	0	0.971380	9.808151	-1.081209	0.009712	0.098082	-0.010813	1.629139	-1.269231	-0.487893
32715	0	0.921742	9.771723	-1.129107	0.009216	0.097717	-0.011292	1.627829	-1.268888	-0.490774
32716	0	0.922176	9.802123	-1.141309	0.009218	0.098022	-0.011414	1.626517	-1.271353	-0.489793
32717	0	0.915671	9.777761	-1.184554	0.009155	0.097778	-0.011841	1.631232	-1.271457	-0.493150
32718	0	0.934021	9.789836	-1.166834	0.009340	0.097898	-0.011667	1.631770	-1.269671	-0.485364
32719	0	0.945674	9.735128	-1.092668	0.009460	0.097351	-0.010925	1.632522	-1.263686	-0.490039
32720	0	0.945367	9.747292	-1.092942	0.009453	0.097473	-0.010928	1.633241	-1.263019	-0.486889
32721	0	0.927612	9.729025	-1.006989	0.009277	0.097290	-0.010071	1.631383	-1.259908	-0.484876
32722	0	0.915202	9.692443	-0.945272	0.009152	0.096924	-0.009459	1.623684	-1.257676	-0.492014
32723	0	0.879174	9.668000	-1.006546	0.008789	0.096680	-0.010071	1.616598	-1.259110	-0.497349
32724	0	0.921990	9.613140	-0.999141	0.009221	0.096130	-0.010000	1.605322	-1.256028	-0.493475
32725	0	0.921451	9.619267	-1.134327	0.009216	0.096191	-0.011353	1.593499	-1.252237	-0.494527
32726	0	0.933806	9.594912	-1.120988	0.009335	0.095949	-0.011212	1.589775	-1.254753	-0.495922
32727	0	0.927837	9.613091	-1.061431	0.009277	0.096130	-0.010620	1.582110	-1.254299	-0.495617
32728	0	0.879511	9.564267	-1.024335	0.008791	0.095643	-0.010243	1.581248	-1.257542	-0.505507
32729	0	0.885363	9.551952	-1.037753	0.008850	0.095520	-0.010376	1.582358	-1.260095	-0.502236
32730	0	0.879351	9.533539	-0.909617	0.008796	0.095335	-0.009098	1.579282	-1.255692	-0.503029
32731	0	0.866587	9.545904	-0.909473	0.008667	0.095459	-0.009094	1.579065	-1.252672	-0.499805
32732	0	0.872685	9.545871	-0.934055	0.008725	0.095459	-0.009339	1.579731	-1.252997	-0.498914
32733	0	0.860319	9.533730	-1.000850	0.008606	0.095337	-0.010010	1.577379	-1.248004	-0.500007
32734	0	0.884420	9.552059	-1.036895	0.008844	0.095520	-0.010374	1.570451	-1.246101	-0.501471
32735	0	0.909321	9.558157	-1.098269	0.009094	0.095581	-0.010986	1.565335	-1.243163	-0.494595
32736	0	0.884977	9.564297	-1.067308	0.008847	0.095643	-0.010674	1.562879	-1.244506	-0.494439
32737	0	0.909550	9.582541	-1.043394	0.009094	0.095825	-0.010437	1.558453	-1.244325	-0.486877
32738	0	0.879327	9.625230	-1.006441	0.008791	0.096252	-0.010065	1.556873	-1.245352	-0.488130
32739	0	0.866523	9.625253	-0.927810	0.008667	0.096252	-0.009277	1.556956	-1.241591	-0.483683
32740	0	0.939399	9.661916	-0.927561	0.009396	0.096619	-0.009279	1.551819	-1.237995	-0.480788
32741	0	0.946425	9.686251	-1.013097	0.009460	0.096863	-0.010132	1.549984	-1.240774	-0.481362
32742	0	0.910226	9.686236	-1.012466	0.009101	0.096862	-0.010131	1.541859	-1.240680	-0.477188
32743	0	0.909405	9.686338	-1.104241	0.009094	0.096863	-0.011047	1.535216	-1.238754	-0.474138
32744	0	0.939624	9.747468	-1.158404	0.009398	0.097474	-0.011587	1.530790	-1.234437	-0.465879
32745	0	0.946398	9.747308	-1.153326	0.009460	0.097473	-0.011536	1.527243	-1.236866	-0.462958
32746	0	0.958910	9.765506	-1.067865	0.009589	0.097655	-0.010676	1.529127	-1.235077	-0.455387
32747	0	0.921407	9.783972	-1.055768	0.009216	0.097839	-0.010559	1.526672	-1.230791	-0.452229
32748	0	0.939436	9.783900	-1.074281	0.009395	0.097839	-0.010739	1.529871	-1.228802	-0.456867
32749	0	0.909144	9.790052	-1.031623	0.009094	0.097900	-0.010315	1.530530	-1.223863	-0.454874
32750	0	0.939705	9.808346	-1.019301	0.009394	0.098083	-0.010196	1.526552	-1.226067	-0.455776
32751	0	0.921770	9.808389	-1.073736	0.009216	0.098083	-0.010742	1.520104	-1.226003	-0.458913
32752	0	0.915961	9.790059	-1.164555	0.009157	0.097900	-0.011649	1.515133	-1.227163	-0.458290
32753	0	0.927704	9.802300	-1.171450	0.009277	0.098022	-0.011719	1.509368	-1.225162	-0.459152
32754	0	0.939751	9.771871	-1.109744	0.009398	0.097718	-0.011101	1.504627	-1.222401	-0.463221
32755	0	0.958472	9.735109	-1.037378	0.009583	0.097351	-0.010376	1.501276	-1.223298	-0.459831
32756	0	0.915463	9.741203	-0.963517	0.009159	0.097411	-0.009640	1.495050	-1.216368	-0.460485
32757	0	0.970282	9.704671	-0.963718	0.009705	0.097046	-0.009644	1.486744	-1.212620	-0.458576
32758	0	0.902836	9.716961	-0.944194	0.009029	0.097169	-0.009448	1.478731	-1.209704	-0.458982
32759	0	0.891075	9.680231	-1.024907	0.008911	0.096802	-0.010254	1.472189	-1.207569	-0.461255
32760	0	0.903071	9.643751	-1.048052	0.009032	0.096437	-0.010489	1.461823	-1.204081	-0.469212
32761	0	0.909588	9.607030	-1.024344	0.009094	0.096069	-0.010254	1.448580	-1.204342	-0.468532
32762	0	0.903467	9.564570	-1.083036	0.009036	0.095644	-0.010844	1.431186	-1.201000	-0.466152
32763	0	0.921266	9.594868	-1.067158	0.009216	0.095947	-0.010681	1.418922	-1.194995	-0.468828
32764	0	0.890719	9.582721	-1.029169	0.008904	0.095827	-0.010296	1.413166	-1.197700	-0.469172
32765	0	0.866798	9.576451	-0.976130	0.008667	0.095764	-0.009766	1.407188	-1.197169	-0.475010
32766	0	0.860941	9.539851	-0.932363	0.008608	0.095398	-0.009331	1.397867	-1.197297	-0.475837
32767	0	0.909619	9.564260	-0.939235	0.009094	0.095642	-0.009399	1.388616	-1.197906	-0.476392
32768	0	0.891540	9.546047	-1.005112	0.008914	0.095460	-0.010057	1.380241	-1.197900	-0.475925
32769	0	0.891193	9.539835	-1.012737	0.008911	0.095398	-0.010132	1.374070	-1.197164	-0.474727
32770	0	0.891064	9.539862	-1.066774	0.008912	0.095398	-0.010673	1.367472	-1.193751	-0.470600
32771	0	0.903236	9.588689	-1.030955	0.009033	0.095886	-0.010315	1.360228	-1.191070	-0.471253
32772	0	0.891446	9.564341	-1.096839	0.008909	0.095643	-0.010976	1.350572	-1.195631	-0.468656
32773	0	0.891667	9.594639	-1.074538	0.008911	0.095947	-0.010742	1.353605	-1.200561	-0.469232
32774	0	0.886598	9.631152	-0.915730	0.008861	0.096312	-0.009162	1.347366	-1.205280	-0.460764
32775	0	0.879060	9.637455	-0.915336	0.008789	0.096375	-0.009155	1.344289	-1.205370	-0.461539
32776	0	0.892020	9.674071	-0.939082	0.008914	0.096741	-0.009397	1.336786	-1.211022	-0.456932
32777	0	0.903381	9.668018	-0.982128	0.009033	0.096680	-0.009827	1.329645	-1.210050	-0.450884
32778	0	0.915909	9.704724	-1.060362	0.009156	0.097047	-0.010610	1.321788	-1.211716	-0.450655
32779	0	0.934104	9.722848	-1.050055	0.009338	0.097229	-0.010498	1.323908	-1.213165	-0.451225
32780	0	0.934969	9.698263	-1.092830	0.009343	0.096983	-0.010931	1.319995	-1.219145	-0.448351
32781	0	0.922036	9.741206	-1.098338	0.009216	0.097412	-0.010986	1.315776	-1.222209	-0.445982
32782	0	0.929045	9.759366	-1.104230	0.009285	0.097594	-0.011042	1.315803	-1.226934	-0.444786
32783	0	0.940056	9.765583	-1.013482	0.009399	0.097656	-0.010132	1.318553	-1.226598	-0.438454
32784	0	0.940508	9.808114	-1.062763	0.009401	0.098082	-0.010627	1.318780	-1.229288	-0.434683
32785	0	0.921897	9.796145	-0.994607	0.009216	0.097961	-0.009949	1.314916	-1.230708	-0.430501
32786	0	0.934401	9.796118	-1.085235	0.009343	0.097960	-0.010859	1.305793	-1.230034	-0.428813
32787	0	0.885090	9.771759	-1.061665	0.008850	0.097717	-0.010620	1.300949	-1.229304	-0.431800
32788	0	0.946445	9.753401	-1.128376	0.009461	0.097534	-0.011285	1.298968	-1.231166	-0.427027
32789	0	0.958331	9.777832	-1.141288	0.009583	0.097778	-0.011414	1.297408	-1.230406	-0.421130
32790	0	0.946438	9.722864	-1.104705	0.009461	0.097229	-0.011046	1.297423	-1.232225	-0.419181
32791	0	0.891349	9.728997	-1.098504	0.008911	0.097290	-0.010986	1.295160	-1.233333	-0.419941
32792	0	0.897491	9.735025	-0.994648	0.008976	0.097350	-0.009947	1.293972	-1.230397	-0.421225
32793	0	0.909644	9.704551	-1.007260	0.009094	0.097046	-0.010071	1.295285	-1.231309	-0.426624
32794	0	0.904010	9.680041	-1.007562	0.009037	0.096801	-0.010075	1.295751	-1.233265	-0.421226
32795	0	0.934144	9.631341	-0.945812	0.009338	0.096313	-0.009460	1.292219	-1.235195	-0.422558
32796	0	0.916081	9.631307	-1.036725	0.009161	0.096313	-0.010372	1.285586	-1.233307	-0.422885
32797	0	0.909499	9.606996	-1.055279	0.009094	0.096069	-0.010559	1.277323	-1.232532	-0.425353
32798	0	0.910161	9.600963	-1.011007	0.009095	0.096009	-0.010119	1.265466	-1.238466	-0.427631
32799	0	0.897251	9.564194	-1.110937	0.008972	0.095642	-0.011108	1.265828	-1.237298	-0.432133
32800	0	0.867053	9.551790	-1.050860	0.008667	0.095519	-0.010501	1.274293	-1.239881	-0.435149
32801	0	0.854926	9.533685	-0.964031	0.008545	0.095337	-0.009644	1.269692	-1.243380	-0.434184
32802	0	0.886135	9.582330	-1.001068	0.008859	0.095824	-0.010004	1.276862	-1.244888	-0.432421
32803	0	0.903560	9.564136	-0.995358	0.009033	0.095642	-0.009949	1.281884	-1.246073	-0.436586
32804	0	0.910729	9.521250	-0.885675	0.009099	0.095213	-0.008861	1.276597	-1.254297	-0.435705
32805	0	0.903641	9.503164	-0.927521	0.009033	0.095032	-0.009277	1.273263	-1.256431	-0.438637
32806	0	0.904277	9.539661	-0.988407	0.009039	0.095397	-0.009884	1.272789	-1.259341	-0.432423
32807	0	0.903310	9.545948	-1.006616	0.009033	0.095459	-0.010071	1.266472	-1.257529	-0.430960
32808	0	0.897652	9.564114	-1.000550	0.008971	0.095642	-0.010001	1.270881	-1.262186	-0.433094
32809	0	0.873241	9.564109	-1.038151	0.008728	0.095642	-0.010376	1.276781	-1.265713	-0.427996
32810	0	0.892036	9.588287	-1.057453	0.008920	0.095883	-0.010571	1.280803	-1.264804	-0.427259
32811	0	0.897743	9.612903	-0.940808	0.008972	0.096130	-0.009399	1.290370	-1.269351	-0.426945
32812	0	0.898886	9.637036	-0.911899	0.008982	0.096372	-0.009112	1.297519	-1.276129	-0.424188
32813	0	0.897641	9.661779	-0.989228	0.008972	0.096619	-0.009888	1.302200	-1.279453	-0.424780
32814	0	0.916488	9.692138	-0.996172	0.009163	0.096922	-0.009958	1.305504	-1.280098	-0.423391
32815	0	0.934197	9.710621	-1.062360	0.009338	0.097107	-0.010620	1.308892	-1.282615	-0.416368
32816	0	0.922956	9.698168	-1.081664	0.009223	0.096983	-0.010811	1.314946	-1.288727	-0.423359
32817	0	0.934052	9.722865	-1.147589	0.009338	0.097229	-0.011475	1.315711	-1.289562	-0.419293
32818	0	0.940667	9.789779	-1.130575	0.009403	0.097899	-0.011294	1.328224	-1.291976	-0.422640
32819	0	0.939697	9.814385	-1.068956	0.009399	0.098145	-0.010681	1.337229	-1.287482	-0.419374
32820	0	0.927287	9.795873	-1.021649	0.009272	0.097960	-0.010210	1.343971	-1.287254	-0.423927
32821	0	0.921814	9.802194	-1.007417	0.009216	0.098022	-0.010071	1.347141	-1.287694	-0.425615
32822	0	0.903700	9.802018	-1.069138	0.009036	0.098021	-0.010689	1.349436	-1.287107	-0.423598
32823	0	0.903933	9.796024	-1.050385	0.009033	0.097961	-0.010498	1.355508	-1.292558	-0.420609
32824	0	0.953264	9.795851	-1.063329	0.009533	0.097959	-0.010633	1.355608	-1.290565	-0.424665
32825	0	0.976165	9.796121	-1.093074	0.009766	0.097961	-0.010925	1.361159	-1.284282	-0.422766
32826	0	0.957624	9.789901	-1.075546	0.009574	0.097899	-0.010754	1.362506	-1.285316	-0.425927
32827	0	0.927945	9.771657	-1.117395	0.009277	0.097717	-0.011169	1.367040	-1.286149	-0.429680
32828	0	0.873570	9.722621	-1.075665	0.008732	0.097227	-0.010752	1.372139	-1.288999	-0.429888
32829	0	0.909972	9.747191	-1.056575	0.009094	0.097473	-0.010559	1.379231	-1.293764	-0.437035
32830	0	0.904399	9.716440	-0.966465	0.009044	0.097165	-0.009658	1.386441	-1.292390	-0.443122
32831	0	0.910000	9.680124	-0.994849	0.009094	0.096802	-0.009949	1.385475	-1.297487	-0.442084
32832	0	0.904303	9.661672	-0.988855	0.009044	0.096617	-0.009888	1.385766	-1.295030	-0.436818
32833	0	0.915609	9.625199	-1.019639	0.009155	0.096252	-0.010193	1.389170	-1.294318	-0.441022
32834	0	0.884911	9.625022	-1.130330	0.008851	0.096251	-0.011299	1.393338	-1.290430	-0.445698
32835	0	0.891303	9.576341	-1.038130	0.008911	0.095764	-0.010376	1.398936	-1.291021	-0.451177
32836	0	0.897251	9.545715	-1.020580	0.008975	0.095457	-0.010204	1.399956	-1.286328	-0.452040
32837	0	0.897324	9.564126	-0.958984	0.008972	0.095642	-0.009583	1.407981	-1.285920	-0.449366
32838	0	0.891430	9.563961	-0.923631	0.008913	0.095640	-0.009232	1.412880	-1.285671	-0.455244
32839	0	0.879371	9.545792	-0.922293	0.008789	0.095459	-0.009216	1.420077	-1.289486	-0.458492
32840	0	0.898380	9.563890	-0.916999	0.008981	0.095639	-0.009170	1.419834	-1.291392	-0.460107
32841	0	0.897593	9.545864	-0.952135	0.008972	0.095459	-0.009521	1.418942	-1.294166	-0.460664
32842	0	0.916234	9.521350	-1.044023	0.009162	0.095214	-0.010437	1.421967	-1.292974	-0.468732
32843	0	0.897516	9.521425	-1.056186	0.008972	0.095215	-0.010559	1.424560	-1.294884	-0.466950
32844	0	0.891874	9.545625	-1.063166	0.008917	0.095457	-0.010626	1.430787	-1.295456	-0.466517
32845	0	0.866996	9.545805	-1.050413	0.008667	0.095459	-0.010498	1.437341	-1.297322	-0.467125
32846	0	0.898223	9.563872	-0.960545	0.008978	0.095640	-0.009595	1.449211	-1.300820	-0.463788
32847	0	0.921914	9.582470	-0.952376	0.009216	0.095825	-0.009521	1.451152	-1.302445	-0.468116
32848	0	0.922335	9.618849	-0.971717	0.009221	0.096189	-0.009709	1.459668	-1.303441	-0.467670
32849	0	0.915631	9.649600	-1.038045	0.009155	0.096497	-0.010376	1.464217	-1.302974	-0.467123
32850	0	0.885378	9.649400	-0.984123	0.008852	0.096495	-0.009836	1.469436	-1.303384	-0.463613
32851	0	0.885110	9.649557	-1.044551	0.008850	0.096497	-0.010437	1.478722	-1.302890	-0.465772
32852	0	0.922086	9.667585	-1.076598	0.009217	0.096677	-0.010760	1.484734	-1.305423	-0.457853
32853	0	0.928055	9.680066	-1.142032	0.009277	0.096802	-0.011414	1.491960	-1.307519	-0.457597
32854	0	0.941087	9.698087	-1.124972	0.009405	0.096982	-0.011245	1.497117	-1.312544	-0.452639
32855	0	0.909537	9.747137	-1.136688	0.009094	0.097473	-0.011353	1.513149	-1.312260	-0.456890
32856	0	0.934355	9.758967	-1.078464	0.009340	0.097591	-0.010772	1.527489	-1.314401	-0.457753
32857	0	0.934058	9.796054	-1.105332	0.009338	0.097961	-0.011047	1.533683	-1.315297	-0.459527
32858	0	0.922482	9.789739	-1.033351	0.009220	0.097898	-0.010327	1.540163	-1.319067	-0.462390
32859	0	0.903331	9.771648	-1.129835	0.009033	0.097717	-0.011292	1.547408	-1.317553	-0.461787
32860	0	0.891603	9.795882	-1.106390	0.008911	0.097960	-0.011062	1.549321	-1.321560	-0.458889
32861	0	0.934021	9.777728	-1.215293	0.009338	0.097778	-0.012146	1.556669	-1.322120	-0.462554
32862	0	0.964772	9.789705	-1.161391	0.009646	0.097898	-0.011611	1.559290	-1.322027	-0.469478
32863	0	0.927491	9.759518	-1.098868	0.009277	0.097595	-0.010986	1.561267	-1.317507	-0.469563
32864	0	0.920668	9.753303	-1.075205	0.009211	0.097533	-0.010747	1.566427	-1.311259	-0.474962
32865	0	0.934282	9.765616	-1.073918	0.009338	0.097656	-0.010742	1.562212	-1.314739	-0.476872
32866	0	0.879901	9.716687	-1.018740	0.008798	0.097167	-0.010187	1.561797	-1.314614	-0.478706
32867	0	0.927833	9.698533	-0.994325	0.009277	0.096985	-0.009949	1.554558	-1.313994	-0.486022
32868	0	0.946240	9.722905	-1.079145	0.009461	0.097229	-0.010793	1.552274	-1.313478	-0.491952
32869	0	0.902854	9.649696	-1.092580	0.009033	0.096497	-0.010925	1.552088	-1.306297	-0.492150
32870	0	0.926608	9.625223	-1.050345	0.009268	0.096252	-0.010500	1.555461	-1.302562	-0.494195
32871	0	0.890805	9.613064	-1.055921	0.008911	0.096130	-0.010559	1.554865	-1.297203	-0.491232
32872	0	0.883893	9.600826	-0.995410	0.008843	0.096008	-0.009950	1.559319	-1.290129	-0.494955
32873	0	0.897405	9.588543	-0.989377	0.008972	0.095886	-0.009888	1.565775	-1.290597	-0.503605
32874	0	0.915907	9.606711	-1.014637	0.009158	0.096067	-0.010144	1.567561	-1.289991	-0.505274
32875	0	0.908993	9.594728	-0.952541	0.009094	0.095947	-0.009521	1.571447	-1.283145	-0.502591
32876	0	0.890059	9.570234	-1.001764	0.008902	0.095702	-0.010018	1.569870	-1.280249	-0.498455
32877	0	0.927928	9.594678	-1.019567	0.009277	0.095947	-0.010193	1.572462	-1.280835	-0.496604
32878	0	0.915702	9.564015	-1.068813	0.009158	0.095640	-0.010687	1.573194	-1.277811	-0.497390
32879	0	0.885512	9.582425	-1.050240	0.008850	0.095825	-0.010498	1.577655	-1.282082	-0.503120
32880	0	0.904358	9.557786	-1.093704	0.009043	0.095578	-0.010935	1.579582	-1.281365	-0.500377
32881	0	0.934313	9.558011	-1.056345	0.009338	0.095581	-0.010559	1.584114	-1.285331	-0.497468
32882	0	0.885789	9.588372	-1.020873	0.008859	0.095884	-0.010202	1.590888	-1.282691	-0.496769
32883	0	0.860857	9.606893	-0.927914	0.008606	0.096069	-0.009277	1.592303	-1.284086	-0.493241
32884	0	0.903681	9.606779	-1.007217	0.009038	0.096067	-0.010075	1.588617	-1.280978	-0.493311
32885	0	0.945821	9.643607	-1.006788	0.009460	0.096436	-0.010071	1.584395	-1.276621	-0.489425
32886	0	0.939520	9.668081	-1.042918	0.009395	0.096681	-0.010431	1.581185	-1.275571	-0.484886
32887	0	0.921505	9.637460	-1.116972	0.009216	0.096375	-0.011169	1.580782	-1.272365	-0.481691
32888	0	0.921771	9.673998	-1.153943	0.009213	0.096741	-0.011537	1.583419	-1.275689	-0.478044
32889	0	0.915864	9.680121	-1.172064	0.009155	0.096802	-0.011719	1.584981	-1.277905	-0.470061
32890	0	0.898159	9.716530	-1.135998	0.008978	0.097166	-0.011356	1.588546	-1.280540	-0.466800
32891	0	0.903511	9.735040	-1.099074	0.009033	0.097351	-0.010986	1.593020	-1.281075	-0.462044
32892	0	0.934262	9.771481	-1.063367	0.009341	0.097715	-0.010630	1.596986	-1.280984	-0.460239
32893	0	0.927445	9.765638	-1.025532	0.009277	0.097656	-0.010254	1.597890	-1.275913	-0.454944
32894	0	0.902365	9.759585	-1.043645	0.009027	0.097595	-0.010440	1.593141	-1.270840	-0.451449
32895	0	0.946270	9.771762	-1.110354	0.009460	0.097717	-0.011108	1.586762	-1.271743	-0.449078
32896	0	0.915752	9.747299	-1.085744	0.009159	0.097473	-0.010855	1.589185	-1.268215	-0.451023
32897	0	0.915573	9.747390	-1.171207	0.009155	0.097473	-0.011719	1.580675	-1.266982	-0.442984
32898	0	0.921686	9.753549	-1.176307	0.009216	0.097535	-0.011766	1.576025	-1.265923	-0.440906
32899	0	0.933914	9.771742	-1.061819	0.009338	0.097717	-0.010620	1.573040	-1.265102	-0.439438
32900	0	0.940418	9.741222	-1.140666	0.009400	0.097412	-0.011411	1.567596	-1.267874	-0.439308
32901	0	0.933666	9.741241	-1.037469	0.009338	0.097412	-0.010376	1.565347	-1.264158	-0.438957
32902	0	0.951581	9.729100	-1.036681	0.009518	0.097290	-0.010374	1.556049	-1.260254	-0.442025
32903	0	0.927768	9.747389	-1.079618	0.009277	0.097473	-0.010803	1.547094	-1.258939	-0.438772
32904	0	0.848500	9.668103	-1.151825	0.008484	0.096681	-0.011522	1.541628	-1.258560	-0.438601
32905	0	0.884746	9.674267	-1.139914	0.008850	0.096741	-0.011414	1.523853	-1.253757	-0.440050
32906	0	0.908719	9.625585	-1.107614	0.009089	0.096255	-0.011080	1.518805	-1.250477	-0.439032
32907	0	0.903223	9.619168	-1.098469	0.009033	0.096191	-0.010986	1.516147	-1.247627	-0.436695
32908	0	0.921621	9.613057	-1.036879	0.009213	0.096130	-0.010373	1.510268	-1.249187	-0.443259
32909	0	0.915409	9.631404	-1.000540	0.009155	0.096313	-0.010010	1.504345	-1.246053	-0.446567
32910	0	0.891033	9.613131	-0.945006	0.008908	0.096131	-0.009452	1.501485	-1.246737	-0.448359
32911	0	0.854409	9.600920	-0.987973	0.008545	0.096008	-0.009888	1.491295	-1.244013	-0.446511
32912	0	0.860228	9.582676	-0.980702	0.008604	0.095826	-0.009811	1.485344	-1.240176	-0.446547
32913	0	0.890959	9.564323	-1.091654	0.008911	0.095642	-0.010925	1.474143	-1.236639	-0.448397
32914	0	0.903079	9.564486	-1.004420	0.009029	0.095644	-0.010054	1.462181	-1.236576	-0.447390
32915	0	0.909664	9.564218	-1.067831	0.009094	0.095642	-0.010681	1.458060	-1.237742	-0.451656
32916	0	0.885925	9.588628	-1.073340	0.008855	0.095886	-0.010737	1.452618	-1.241224	-0.448421
32917	0	0.903382	9.558058	-1.068489	0.009033	0.095581	-0.010681	1.456386	-1.240260	-0.446912
32918	0	0.879376	9.594552	-1.019576	0.008790	0.095945	-0.010201	1.450081	-1.242988	-0.444565
32919	0	0.854350	9.631406	-0.988325	0.008545	0.096313	-0.009888	1.444091	-1.239581	-0.442541
32920	0	0.891185	9.631436	-1.030314	0.008907	0.096314	-0.010306	1.439627	-1.243218	-0.438617
32921	0	0.885268	9.631373	-0.994395	0.008850	0.096313	-0.009949	1.433274	-1.244543	-0.435409
32922	0	0.916306	9.637497	-1.005412	0.009160	0.096375	-0.010061	1.424146	-1.246387	-0.432350
32923	0	0.934122	9.649625	-1.104788	0.009338	0.096497	-0.011047	1.424104	-1.248002	-0.426013
32924	0	0.934467	9.698438	-1.122708	0.009343	0.096984	-0.011232	1.417200	-1.248057	-0.422015
32925	0	0.927847	9.692359	-1.104851	0.009277	0.096924	-0.011047	1.417909	-1.247641	-0.415257
32926	0	0.928364	9.728851	-1.141780	0.009279	0.097289	-0.011416	1.418868	-1.251071	-0.411244
32927	0	0.903366	9.735123	-1.055725	0.009033	0.097351	-0.010559	1.416044	-1.249880	-0.405731
32928	0	0.909801	9.765615	-0.975935	0.009094	0.097656	-0.009762	1.412509	-1.252565	-0.401693
32929	0	0.939971	9.771740	-1.055776	0.009399	0.097717	-0.010559	1.410266	-1.251191	-0.399341
32930	0	0.915916	9.777841	-1.073614	0.009155	0.097778	-0.010740	1.404788	-1.253989	-0.394450
32931	0	0.940443	9.765666	-1.085623	0.009399	0.097656	-0.010864	1.394745	-1.258129	-0.395786
32932	0	0.916890	9.771723	-1.151760	0.009165	0.097717	-0.011520	1.390846	-1.261181	-0.393944
32933	0	0.927828	9.790128	-1.140521	0.009277	0.097900	-0.011414	1.380438	-1.260518	-0.389932
32934	0	0.933989	9.747461	-1.133148	0.009339	0.097474	-0.011336	1.374092	-1.259455	-0.388951
32935	0	0.910051	9.753316	-1.141726	0.009094	0.097534	-0.011414	1.377782	-1.265126	-0.388929
32936	0	0.904748	9.747012	-1.044455	0.009046	0.097470	-0.010445	1.377037	-1.265604	-0.385029
32937	0	0.946001	9.747352	-0.982338	0.009460	0.097473	-0.009827	1.372518	-1.263372	-0.382908
32938	0	0.939809	9.729051	-0.987682	0.009398	0.097290	-0.009882	1.365762	-1.262321	-0.384404
32939	0	0.939805	9.716815	-0.915480	0.009399	0.097168	-0.009155	1.364446	-1.258929	-0.387319
32940	0	0.909098	9.680270	-1.061012	0.009090	0.096802	-0.010619	1.353078	-1.257890	-0.389959
32941	0	0.897357	9.692457	-1.085649	0.008972	0.096924	-0.010864	1.343251	-1.257849	-0.391618
32942	0	0.897388	9.625414	-1.065936	0.008974	0.096253	-0.010666	1.334820	-1.255910	-0.387718
32943	0	0.940177	9.625263	-1.037210	0.009399	0.096252	-0.010376	1.329513	-1.257000	-0.391027
32944	0	0.916395	9.619145	-1.103528	0.009159	0.096191	-0.011040	1.323592	-1.261075	-0.394029
32945	0	0.927769	9.588624	-1.000937	0.009277	0.095886	-0.010010	1.322382	-1.259774	-0.400600
32946	0	0.915570	9.582459	-0.970077	0.009155	0.095824	-0.009705	1.317138	-1.258556	-0.404025
32947	0	0.916279	9.588527	-0.989007	0.009155	0.095886	-0.009888	1.319395	-1.265790	-0.399958
32948	0	0.899175	9.563900	-0.976775	0.008986	0.095639	-0.009770	1.315617	-1.270369	-0.399028
32949	0	0.897606	9.588692	-0.969413	0.008972	0.095886	-0.009705	1.302550	-1.273277	-0.396274
32950	0	0.904429	9.546024	-1.016692	0.009041	0.095460	-0.010173	1.294824	-1.275687	-0.396218
32951	0	0.927666	9.576449	-0.964094	0.009277	0.095764	-0.009644	1.290997	-1.273147	-0.400045
32952	0	0.891605	9.570282	-1.000182	0.008909	0.095703	-0.010005	1.286597	-1.279567	-0.400346
32953	0	0.915699	9.600827	-1.025264	0.009155	0.096008	-0.010254	1.284425	-1.279899	-0.400658
32954	0	0.879814	9.588561	-0.988628	0.008792	0.095886	-0.009886	1.284421	-1.285591	-0.394004
32955	0	0.909965	9.612962	-1.001208	0.009094	0.096130	-0.010010	1.286573	-1.290304	-0.389066
32956	0	0.911037	9.606686	-0.983176	0.009105	0.096067	-0.009831	1.286367	-1.295295	-0.383784
32957	0	0.927699	9.606968	-1.012890	0.009277	0.096069	-0.010132	1.282198	-1.293162	-0.382972
32958	0	0.879374	9.600785	-1.006446	0.008788	0.096008	-0.010065	1.280841	-1.298144	-0.382567
32959	0	0.873059	9.613021	-1.049741	0.008728	0.096130	-0.010498	1.279435	-1.299477	-0.378156
32960	0	0.928417	9.637338	-1.025278	0.009282	0.096374	-0.010253	1.278546	-1.300218	-0.379409
32961	0	0.928150	9.686169	-1.105357	0.009277	0.096863	-0.011047	1.285240	-1.303406	-0.377324
32962	0	0.941220	9.740903	-1.008141	0.009407	0.097409	-0.010084	1.281418	-1.307730	-0.374362
32963	0	0.922148	9.741144	-1.092686	0.009216	0.097412	-0.010925	1.282668	-1.312051	-0.368109
32964	0	0.892518	9.740941	-1.050537	0.008921	0.097410	-0.010502	1.286164	-1.315616	-0.365047
32965	0	0.891801	9.771640	-1.031741	0.008911	0.097717	-0.010315	1.288455	-1.321928	-0.361171
32966	0	0.935740	9.759283	-1.105247	0.009352	0.097593	-0.011053	1.287146	-1.326823	-0.358223
32967	0	0.946556	9.789951	-1.092875	0.009460	0.097900	-0.010925	1.290571	-1.331082	-0.357438
32968	0	0.947406	9.759281	-1.050660	0.009470	0.097593	-0.010506	1.291013	-1.334145	-0.359712
32969	0	0.909648	9.765577	-1.190408	0.009094	0.097656	-0.011902	1.293002	-1.335060	-0.356259
32970	0	0.916235	9.795919	-1.129648	0.009159	0.097960	-0.011296	1.292633	-1.337193	-0.356902
32971	0	0.922343	9.759451	-1.092557	0.009216	0.097595	-0.010925	1.292372	-1.343828	-0.357799
32972	0	0.910834	9.771533	-1.037669	0.009108	0.097715	-0.010377	1.291461	-1.343001	-0.357568
32973	0	0.909970	9.771689	-1.025286	0.009094	0.097717	-0.010254	1.289637	-1.347665	-0.360118
32974	0	0.935752	9.765419	-0.952238	0.009349	0.097655	-0.009520	1.292348	-1.356033	-0.359249
32975	0	0.952344	9.728970	-1.043837	0.009521	0.097290	-0.010437	1.293305	-1.356627	-0.361492
32976	0	0.952755	9.716682	-1.111020	0.009524	0.097167	-0.011111	1.291426	-1.358730	-0.363720
32977	0	0.964156	9.686298	-1.055918	0.009644	0.096863	-0.010559	1.290847	-1.354706	-0.366277
32978	0	0.915313	9.661812	-1.092878	0.009151	0.096619	-0.010926	1.293212	-1.356150	-0.371834
32979	0	0.873366	9.631248	-1.019744	0.008728	0.096313	-0.010193	1.298052	-1.361124	-0.374107
32980	0	0.910196	9.655428	-0.978248	0.009105	0.096555	-0.009775	1.306012	-1.356122	-0.382090
32981	0	0.922058	9.631246	-0.971060	0.009216	0.096313	-0.009705	1.312546	-1.359467	-0.378800
32982	0	0.952931	9.612730	-0.929167	0.009529	0.096128	-0.009290	1.314147	-1.357938	-0.380848
32983	0	0.915672	9.594734	-0.939723	0.009155	0.095947	-0.009399	1.310897	-1.357910	-0.384030
32984	0	0.909253	9.594780	-0.939362	0.009096	0.095947	-0.009396	1.307854	-1.351874	-0.384780
32985	0	0.897348	9.582464	-1.019694	0.008972	0.095825	-0.010193	1.312031	-1.351746	-0.393119
32986	0	0.897806	9.545682	-1.013930	0.008974	0.095457	-0.010140	1.310077	-1.354794	-0.397981
32987	0	0.891207	9.545840	-1.068559	0.008911	0.095459	-0.010681	1.314741	-1.354248	-0.401317
32988	0	0.927738	9.582246	-1.057698	0.009278	0.095823	-0.010569	1.324025	-1.351483	-0.400579
32989	0	0.891415	9.564104	-1.032210	0.008911	0.095642	-0.010315	1.331965	-1.353387	-0.398427
32990	0	0.916579	9.582144	-0.996822	0.009161	0.095822	-0.009964	1.336406	-1.357385	-0.398620
32991	0	0.897384	9.570257	-0.922046	0.008972	0.095703	-0.009216	1.340715	-1.357614	-0.400029
32992	0	0.910517	9.588305	-0.953516	0.009097	0.095884	-0.009530	1.346195	-1.365478	-0.400116
32993	0	0.897272	9.594704	-0.976738	0.008972	0.095947	-0.009766	1.347652	-1.364428	-0.395074
32994	0	0.885249	9.606783	-0.983462	0.008851	0.096068	-0.009830	1.351953	-1.364422	-0.389165
32995	0	0.885312	9.594639	-1.056450	0.008850	0.095947	-0.010559	1.357786	-1.366292	-0.385477
32996	0	0.922793	9.649315	-1.027437	0.009222	0.096495	-0.010265	1.367881	-1.371550	-0.382773
32997	0	0.970730	9.637323	-1.038538	0.009705	0.096375	-0.010376	1.378379	-1.373065	-0.380313
32998	0	0.965250	9.673659	-1.070794	0.009648	0.096738	-0.010700	1.386864	-1.376289	-0.378563
32999	0	0.940150	9.686193	-0.995516	0.009399	0.096863	-0.009949	1.393839	-1.377049	-0.371885
33000	0	0.885626	9.704281	-1.009348	0.008854	0.097044	-0.010084	1.404186	-1.378091	-0.372883
33001	0	0.909681	9.722804	-0.989479	0.009094	0.097229	-0.009888	1.411915	-1.379422	-0.365134
33002	0	0.922385	9.734727	-1.003073	0.009221	0.097348	-0.010024	1.419061	-1.380937	-0.367797
33003	0	0.958734	9.747223	-1.044109	0.009583	0.097473	-0.010437	1.423191	-1.384863	-0.370241
33004	0	0.941118	9.734712	-1.191688	0.009408	0.097348	-0.011910	1.430157	-1.386842	-0.362638
33005	0	0.927747	9.741181	-1.178213	0.009277	0.097412	-0.011780	1.432239	-1.385363	-0.368928
33006	0	0.940293	9.765466	-1.166593	0.009399	0.097655	-0.011663	1.434579	-1.387723	-0.365344
33007	0	0.909783	9.741105	-1.172479	0.009094	0.097412	-0.011719	1.441073	-1.390237	-0.362118
33008	0	0.928178	9.746966	-1.131112	0.009284	0.097470	-0.011304	1.448854	-1.385982	-0.365691
33009	0	0.928040	9.759426	-1.044319	0.009277	0.097595	-0.010437	1.455455	-1.387845	-0.371214
33010	0	0.910479	9.753139	-1.039238	0.009100	0.097532	-0.010388	1.459547	-1.391769	-0.376446
[truncated: 501 more rows]
