# Supplementary material for: Properties of traditional bamboo carrying poles have implications for user interactions
Source: PLoS One. 2018 May 10;13(5):e0196208. doi: 10.1371/journal.pone.0196208 (PMC5945030; doi:10.1371/journal.pone.0196208)
Supplement: S1 Text — (ZIP) [file pone.0196208.s005.zip › ResTest_PoleF_L5Load2.txt]

// Start Time: Unknown
// Update Rate: 100.0Hz
// Filter Profile: human (34.3)
// Firmware Version: 2.1.4
PacketCounter	SampleTimeFine	Acc_X	Acc_Y	Acc_Z	VelInc_X	VelInc_Y	VelInc_Z	Roll	Pitch	Yaw	Latitude	Longitude	Altitude	Vel_X	Vel_Y	Vel_Z
31016	0	0.982511	9.649579	0.201882	0.009818	0.096497	0.002015	1.100187	-0.534272	-34.398042
31017	0	0.342773	9.667959	0.322731	0.003418	0.096680	0.003235	1.109449	-0.545777	-34.402881
31018	0	-0.107694	9.667972	0.492849	-0.001080	0.096680	0.004929	1.110609	-0.548596	-34.412313
31019	0	-0.080155	9.735137	0.475339	-0.000793	0.097351	0.004761	1.120442	-0.538784	-34.422536
31020	0	0.168465	9.600936	0.572267	0.001693	0.096009	0.005722	1.120853	-0.528569	-34.436108
31021	0	0.670081	9.570406	0.524871	0.006714	0.095703	0.005249	1.121844	-0.512328	-34.454252
31022	0	1.083524	9.442417	0.415543	0.010838	0.094424	0.004148	1.112113	-0.509133	-34.470821
31023	0	0.976306	9.265098	0.367873	0.009766	0.092651	0.003662	1.091640	-0.505771	-34.481029
31024	0	0.415049	8.953664	0.310468	0.004145	0.089538	0.003084	1.066407	-0.512958	-34.499681
31025	0	-0.012153	8.679159	0.178957	-0.000122	0.086792	0.001770	1.042099	-0.513644	-34.515423
31026	0	-0.213984	8.257907	0.158561	-0.002135	0.082580	0.001563	1.013224	-0.507317	-34.535811
31027	0	-0.293506	8.178662	0.130069	-0.002930	0.081787	0.001282	0.989738	-0.499892	-34.559573
31028	0	-0.172808	8.062749	-0.073425	-0.001720	0.080627	-0.000757	0.960862	-0.489921	-34.591918
31029	0	0.133815	8.117717	-0.150786	0.001343	0.081177	-0.001526	0.937406	-0.484274	-34.616084
31030	0	0.523714	8.294961	-0.403565	0.005238	0.082949	-0.004054	0.912560	-0.484531	-34.630891
31031	0	0.958565	8.032245	-0.322088	0.009583	0.080322	-0.003235	0.892741	-0.488813	-34.630306
31032	0	1.405206	8.270527	-0.892390	0.014044	0.082705	-0.008944	0.865430	-0.500520	-34.634948
31033	0	0.594317	8.959794	-0.580088	0.005920	0.089600	-0.005798	0.868885	-0.530474	-34.643429
31034	0	1.029759	7.860521	0.715738	0.010295	0.078608	0.007135	0.837684	-0.535928	-34.621558
31035	0	0.355843	10.424356	-0.798525	0.003540	0.104248	-0.007935	0.892558	-0.555487	-34.608855
31036	0	0.835362	9.070568	1.020145	0.008330	0.090705	0.010227	0.924944	-0.583805	-34.617907
31037	0	-0.280049	10.510097	1.021103	-0.002808	0.105103	0.010193	0.901598	-0.593574	-34.591570
31038	0	1.521314	11.419641	1.200143	0.015212	0.114189	0.012072	0.971592	-0.594594	-34.587049
31039	0	0.899050	10.894338	1.942524	0.008972	0.108948	0.019409	0.954300	-0.616835	-34.568654
31040	0	0.511223	12.054366	1.194503	0.005109	0.120539	0.011996	1.000970	-0.622350	-34.534971
31041	0	0.768554	11.913889	1.643335	0.007690	0.119141	0.016418	0.986273	-0.618987	-34.524393
31042	0	0.628512	12.084814	0.734047	0.006278	0.120848	0.007354	0.999389	-0.625271	-34.534671
31043	0	0.634683	12.500106	0.577627	0.006348	0.125000	0.005798	1.019646	-0.624476	-34.535322
31044	0	0.909006	12.652623	0.164379	0.009091	0.126526	0.001663	1.037414	-0.623380	-34.542688
31045	0	0.861288	12.530603	0.429481	0.008606	0.125305	0.004333	1.073222	-0.629515	-34.558002
31046	0	0.275555	12.847936	0.123612	0.002759	0.128479	0.001265	1.099376	-0.626612	-34.566861
31047	0	0.627655	12.610319	0.786991	0.006287	0.126099	0.007935	1.158996	-0.616649	-34.582961
31048	0	0.431552	12.513457	0.941453	0.004313	0.125132	0.009455	1.197308	-0.617189	-34.604440
31049	0	0.341263	12.146836	1.611232	0.003418	0.121460	0.016174	1.257585	-0.609066	-34.627022
31050	0	0.768393	11.896042	1.511725	0.007690	0.118958	0.015137	1.277534	-0.599191	-34.658756
31051	0	0.668397	11.338485	1.617572	0.006681	0.113381	0.016201	1.304002	-0.598770	-34.680507
31052	0	0.442106	10.915208	1.128264	0.004434	0.109152	0.011280	1.303391	-0.582706	-34.714004
31053	0	0.768424	10.388226	0.714162	0.007690	0.103882	0.007141	1.303631	-0.574422	-34.742160
31054	0	0.443117	9.906036	0.171963	0.004441	0.099060	0.001711	1.295487	-0.562713	-34.776277
31055	0	0.322095	9.332324	-0.011783	0.003235	0.093323	-0.000122	1.292136	-0.546094	-34.803601
31056	0	0.544853	8.917499	-0.494082	0.005464	0.089174	-0.004937	1.298128	-0.529041	-34.835459
31057	0	0.474804	8.422969	-0.518062	0.004761	0.084229	-0.005188	1.289947	-0.514817	-34.875923
31058	0	0.508135	7.995854	-0.482087	0.005102	0.079958	-0.004808	1.309391	-0.488370	-34.918129
31059	0	0.730566	7.782136	-0.488615	0.007324	0.077820	-0.004883	1.314615	-0.464093	-34.956697
31060	0	0.684981	7.367318	-0.227496	0.006863	0.073672	-0.002265	1.330361	-0.445768	-34.989882
31061	0	0.603122	7.287670	-0.153587	0.006042	0.072876	-0.001526	1.346580	-0.429247	-35.020245
31062	0	0.540236	7.092440	0.003976	0.005410	0.070924	0.000041	1.349367	-0.417074	-35.052534
31063	0	0.365579	6.927517	-0.152884	0.003662	0.069275	-0.001526	1.355113	-0.407298	-35.070554
31064	0	0.303431	6.951925	-0.092027	0.003038	0.069519	-0.000922	1.352767	-0.400939	-35.085633
31065	0	0.353810	6.781019	-0.128002	0.003540	0.067810	-0.001282	1.350399	-0.398021	-35.097293
31066	0	0.414310	6.903112	-0.481602	0.004146	0.069031	-0.004819	1.345768	-0.394098	-35.101556
31067	0	0.262783	7.049540	-0.695888	0.002625	0.070496	-0.006958	1.347336	-0.399790	-35.104325
31068	0	0.178286	7.330137	-0.940695	0.001776	0.073302	-0.009401	1.355863	-0.410542	-35.100964
31069	0	0.232592	7.623117	-0.983862	0.002319	0.076233	-0.009827	1.372880	-0.418636	-35.086876
31070	0	0.264803	8.031514	-0.859850	0.002638	0.080318	-0.008571	1.411746	-0.432082	-35.074094
31071	0	0.300135	8.434823	-0.473521	0.002991	0.084351	-0.004700	1.459190	-0.446006	-35.061536
31072	0	0.339018	8.947476	-0.097188	0.003379	0.089476	-0.000930	1.512339	-0.460413	-35.050025
31073	0	0.537962	9.356842	0.441314	0.005371	0.093567	0.004456	1.563969	-0.470962	-35.044087
31074	0	0.716446	9.888876	0.999558	0.007158	0.098885	0.010041	1.616417	-0.478724	-35.033061
31075	0	0.787846	10.406905	1.473890	0.007874	0.104065	0.014771	1.650821	-0.485219	-35.021770
31076	0	0.752496	10.816698	1.773288	0.007517	0.108164	0.017756	1.674453	-0.494665	-35.013690
31077	0	0.769951	11.364856	1.628444	0.007690	0.113647	0.016296	1.686075	-0.505023	-35.003105
31078	0	0.679805	11.700536	1.394919	0.006794	0.117005	0.013951	1.687673	-0.509995	-34.993159
31079	0	0.647233	12.103349	0.957094	0.006470	0.121033	0.009583	1.698182	-0.512934	-34.984463
31080	0	0.713963	12.396330	0.503033	0.007147	0.123962	0.005042	1.708513	-0.506550	-34.972553
31081	0	0.670947	12.677040	0.101948	0.006714	0.126770	0.001038	1.724574	-0.502538	-34.966479
31082	0	0.700077	12.725841	-0.129484	0.007010	0.127258	-0.001258	1.757162	-0.494464	-34.952119
31083	0	0.762300	12.841821	-0.035961	0.007629	0.128418	-0.000305	1.805822	-0.488911	-34.955719
31084	0	0.644545	12.878884	0.263772	0.006456	0.128787	0.002698	1.859949	-0.479057	-34.966727
31085	0	0.572867	12.878904	0.804643	0.005737	0.128784	0.008118	1.923575	-0.470923	-34.970827
31086	0	0.486623	12.728058	1.414784	0.004867	0.127275	0.014202	1.973444	-0.468483	-34.986795
31087	0	0.554853	12.470284	1.972640	0.005554	0.124695	0.019775	2.019307	-0.460324	-35.002159
31088	0	0.633265	12.135628	1.843271	0.006336	0.121352	0.018458	2.044238	-0.454262	-35.018079
31089	0	0.560512	11.663999	1.634801	0.005615	0.116638	0.016357	2.054425	-0.441592	-35.036777
31090	0	0.631859	11.218463	0.962797	0.006326	0.112185	0.009624	2.051790	-0.432381	-35.059197
31091	0	0.621423	10.638459	0.330730	0.006226	0.106384	0.003296	2.040126	-0.419611	-35.074756
31092	0	0.545724	10.186946	-0.216694	0.005469	0.101869	-0.002175	2.031495	-0.406316	-35.093063
31093	0	0.505515	9.661948	-0.475532	0.005066	0.096619	-0.004761	2.025571	-0.393983	-35.104436
31094	0	0.509320	9.228757	-0.798775	0.005105	0.092287	-0.007986	2.028571	-0.381180	-35.126206
31095	0	0.505447	8.758569	-0.653647	0.005066	0.087585	-0.006531	2.037247	-0.368541	-35.156524
31096	0	0.503176	8.349623	-0.557472	0.005044	0.083496	-0.005566	2.050665	-0.353598	-35.182760
31097	0	0.572164	8.062814	-0.318438	0.005737	0.080627	-0.003174	2.066493	-0.332666	-35.214403
31098	0	0.630389	7.757867	-0.124657	0.006318	0.077578	-0.001242	2.074130	-0.312113	-35.240840
31099	0	0.572408	7.428084	0.054461	0.005737	0.074280	0.000549	2.081784	-0.291531	-35.260844
31100	0	0.430078	7.269421	0.133459	0.004308	0.072694	0.001333	2.080444	-0.280097	-35.282338
31101	0	0.304572	7.214370	0.226176	0.003052	0.072144	0.002258	2.075750	-0.269938	-35.297813
31102	0	0.290956	7.116725	0.013672	0.002916	0.071167	0.000129	2.063614	-0.258866	-35.311149
31103	0	0.494185	6.982484	-0.261172	0.004944	0.069824	-0.002625	2.042820	-0.255611	-35.319390
31104	0	0.494051	6.964423	-0.471663	0.004939	0.069643	-0.004736	2.010889	-0.257061	-35.313515
31105	0	0.330049	7.104664	-0.797847	0.003296	0.071045	-0.007996	1.982730	-0.262873	-35.304680
31106	0	0.227609	7.275977	-1.259213	0.002268	0.072759	-0.012600	1.969772	-0.273983	-35.296484
31107	0	0.226556	7.598836	-1.263541	0.002258	0.075989	-0.012634	1.970351	-0.282034	-35.280640
31108	0	0.227807	7.854913	-1.075946	0.002272	0.078551	-0.010745	1.990058	-0.288824	-35.261464
31109	0	0.281473	8.269975	-0.832711	0.002808	0.082703	-0.008301	2.025076	-0.296529	-35.238372
31110	0	0.453558	8.630076	-0.185732	0.004529	0.086302	-0.001824	2.067652	-0.304705	-35.214057
31111	0	0.605240	9.051582	0.332043	0.006042	0.090515	0.003357	2.113116	-0.317733	-35.194713
31112	0	0.784002	9.455055	0.855741	0.007832	0.094548	0.008591	2.153092	-0.328590	-35.183407
31113	0	0.818729	9.942865	1.432189	0.008179	0.099426	0.014343	2.177221	-0.341117	-35.161668
31114	0	0.759157	10.327701	1.716516	0.007585	0.103277	0.017167	2.178811	-0.351711	-35.142973
31115	0	0.666186	10.802995	1.557593	0.006653	0.108032	0.015564	2.165274	-0.364096	-35.122451
31116	0	0.558237	11.083147	1.384301	0.005573	0.110835	0.013818	2.137967	-0.376302	-35.099462
31117	0	0.537734	11.456063	0.918113	0.005371	0.114563	0.009155	2.111061	-0.383807	-35.081440
31118	0	0.666837	11.748914	0.336964	0.006667	0.117490	0.003348	2.089491	-0.385199	-35.063888
31119	0	0.695798	11.926269	0.012975	0.006958	0.119263	0.000122	2.081186	-0.384868	-35.042669
31120	0	0.738830	12.109344	-0.273693	0.007385	0.121094	-0.002731	2.085925	-0.387234	-35.030391
31121	0	0.671639	12.243590	-0.258634	0.006714	0.122437	-0.002563	2.106750	-0.389224	-35.019669
31122	0	0.598383	12.335126	0.041360	0.005985	0.123351	0.000442	2.132228	-0.387738	-35.011605
31123	0	0.537352	12.359848	0.685391	0.005371	0.123596	0.006897	2.171486	-0.390227	-35.001018
31124	0	0.463630	12.324217	1.361564	0.004642	0.123239	0.013646	2.199327	-0.384808	-34.993688
31125	0	0.488015	12.146297	1.816907	0.004883	0.121460	0.018188	2.217983	-0.380682	-35.001222
31126	0	0.646074	11.896194	1.748806	0.006464	0.118963	0.017478	2.208295	-0.376874	-35.004179
31127	0	0.676649	11.523228	1.570502	0.006775	0.115234	0.015686	2.189611	-0.367351	-35.011794
31128	0	0.705403	11.144488	0.916721	0.007063	0.111447	0.009130	2.152091	-0.357323	-35.020982
31129	0	0.634210	10.729881	0.370069	0.006348	0.107300	0.003662	2.111148	-0.350780	-35.030174
31130	0	0.547841	10.278485	-0.166526	0.005482	0.102784	-0.001697	2.076451	-0.346768	-35.038347
31131	0	0.493574	9.918370	-0.541071	0.004944	0.099182	-0.005432	2.051843	-0.337208	-35.044094
31132	0	0.498402	9.497459	-0.592892	0.004989	0.094974	-0.005941	2.037226	-0.331971	-35.056598
31133	0	0.530497	9.136998	-0.591952	0.005310	0.091370	-0.005920	2.036399	-0.326009	-35.067699
31134	0	0.553717	8.813547	-0.457098	0.005544	0.088135	-0.004577	2.029020	-0.317365	-35.072090
31135	0	0.590893	8.471763	-0.152394	0.005920	0.084717	-0.001526	2.026661	-0.301780	-35.085017
31136	0	0.625928	8.282598	0.037252	0.006264	0.082826	0.000369	2.022135	-0.295273	-35.101940
31137	0	0.555165	8.032219	0.208507	0.005554	0.080322	0.002075	2.008287	-0.291004	-35.114528
31138	0	0.463108	7.891713	0.314402	0.004633	0.078918	0.003132	1.990903	-0.287582	-35.125042
31139	0	0.420713	7.769704	0.331824	0.004211	0.077698	0.003296	1.958188	-0.280593	-35.133672
31140	0	0.353111	7.678072	0.141537	0.003531	0.076781	0.001387	1.915413	-0.280980	-35.139583
31141	0	0.317589	7.617254	-0.173742	0.003174	0.076172	-0.001770	1.866322	-0.283506	-35.142363
31142	0	0.336179	7.635941	-0.393231	0.003361	0.076358	-0.003963	1.819350	-0.284261	-35.141910
31143	0	0.330138	7.727281	-0.760371	0.003296	0.077271	-0.007629	1.780641	-0.290658	-35.134365
31144	0	0.337261	7.904825	-0.963430	0.003368	0.079046	-0.009652	1.753958	-0.294425	-35.122424
31145	0	0.330369	8.154308	-0.951783	0.003296	0.081543	-0.009521	1.747612	-0.302566	-35.103867
31146	0	0.374633	8.416595	-0.762375	0.003737	0.084167	-0.007622	1.749463	-0.312964	-35.090825
31147	0	0.421762	8.752360	-0.355278	0.004211	0.087524	-0.003540	1.765099	-0.319862	-35.072622
31148	0	0.460199	9.051362	0.149059	0.004588	0.090514	0.001499	1.774978	-0.337124	-35.055073
31149	0	0.580787	9.490970	0.658292	0.005798	0.094910	0.006592	1.785085	-0.348860	-35.043674
31150	0	0.674130	9.759482	1.139234	0.006732	0.097595	0.011395	1.787009	-0.360864	-35.029273
31151	0	0.782338	10.156107	1.331020	0.007812	0.101562	0.013306	1.781496	-0.373863	-35.020047
31152	0	0.766329	10.485128	1.424769	0.007651	0.104855	0.014230	1.761546	-0.387581	-35.012471
31153	0	0.708779	10.766146	1.309487	0.007080	0.107666	0.013062	1.725726	-0.396117	-35.007446
31154	0	0.685920	11.082908	0.937706	0.006852	0.110832	0.009345	1.692105	-0.403732	-34.998218
31155	0	0.641484	11.285217	0.564492	0.006409	0.112854	0.005615	1.661233	-0.409996	-34.985897
31156	0	0.606309	11.541478	0.215730	0.006056	0.115416	0.002135	1.638932	-0.416691	-34.981294
31157	0	0.585621	11.639410	0.062954	0.005859	0.116394	0.000610	1.619402	-0.412948	-34.972361
31158	0	0.603760	11.749258	-0.069549	0.006036	0.117493	-0.000694	1.620339	-0.414174	-34.971766
31159	0	0.591869	11.828634	0.188460	0.005920	0.118286	0.001892	1.627592	-0.411971	-34.975902
31160	0	0.573275	11.853101	0.552385	0.005733	0.118530	0.005539	1.642174	-0.410545	-34.980164
31161	0	0.530850	11.773833	1.072635	0.005310	0.117737	0.010742	1.657927	-0.407541	-34.991168
31162	0	0.542654	11.670485	1.429801	0.005429	0.116703	0.014312	1.671867	-0.402785	-35.003769
31163	0	0.543351	11.450089	1.605935	0.005432	0.114502	0.016052	1.665330	-0.401482	-35.020722
31164	0	0.549134	11.168924	1.468023	0.005495	0.111691	0.014662	1.647073	-0.394908	-35.040087
31165	0	0.621993	10.851810	1.040454	0.006226	0.108521	0.010376	1.617372	-0.386963	-35.058229
31166	0	0.596215	10.461012	0.588253	0.005969	0.104611	0.005853	1.585086	-0.378114	-35.074888
31167	0	0.579308	10.101325	0.076453	0.005798	0.101013	0.000732	1.549355	-0.371530	-35.099195
31168	0	0.608531	9.735412	-0.314985	0.006091	0.097353	-0.003174	1.521623	-0.364839	-35.120934
31169	0	0.548574	9.423960	-0.443688	0.005493	0.094238	-0.004456	1.499314	-0.356033	-35.138553
31170	0	0.516571	9.039607	-0.410109	0.005174	0.090395	-0.004115	1.482066	-0.346290	-35.158051
31171	0	0.560409	8.758651	-0.450990	0.005615	0.087585	-0.004517	1.473744	-0.332332	-35.179573
31172	0	0.570965	8.490140	-0.199759	0.005716	0.084901	-0.002002	1.468623	-0.323584	-35.205657
31173	0	0.548824	8.221467	0.049100	0.005493	0.082214	0.000488	1.465228	-0.316206	-35.228312
31174	0	0.602696	8.111613	0.195965	0.006033	0.081116	0.001958	1.462856	-0.306891	-35.245494
31175	0	0.512597	7.922334	0.330445	0.005127	0.079224	0.003296	1.450822	-0.304237	-35.265543
31176	0	0.493901	7.848995	0.271424	0.004941	0.078490	0.002702	1.432990	-0.300249	-35.285707
31177	0	0.469979	7.812451	0.167067	0.004700	0.078125	0.001648	1.399693	-0.299531	-35.294525
31178	0	0.420939	7.690338	0.025152	0.004211	0.076903	0.000227	1.363240	-0.295757	-35.304981
31179	0	0.384742	7.763742	-0.266209	0.003845	0.077637	-0.002686	1.328758	-0.298543	-35.315557
31180	0	0.341982	7.849600	-0.627789	0.003422	0.078494	-0.006301	1.295138	-0.295140	-35.322018
31181	0	0.305495	8.044559	-0.761492	0.003052	0.080444	-0.007629	1.274193	-0.298657	-35.322550
31182	0	0.306276	8.282696	-0.771606	0.003057	0.082827	-0.007722	1.265855	-0.305173	-35.323489
31183	0	0.385219	8.544863	-0.531453	0.003845	0.085449	-0.005310	1.271377	-0.313507	-35.320412
31184	0	0.453613	8.898661	-0.222407	0.004530	0.088987	-0.002207	1.293062	-0.320542	-35.315148
31185	0	0.501366	9.185804	0.321766	0.005005	0.091858	0.003235	1.314146	-0.330693	-35.314101
31186	0	0.594792	9.588816	0.769583	0.005939	0.095887	0.007715	1.337025	-0.340886	-35.315855
31187	0	0.672329	9.887743	1.164823	0.006714	0.098877	0.011658	1.347838	-0.350227	-35.321677
31188	0	0.710864	10.266169	1.395512	0.007099	0.102662	0.013957	1.349699	-0.359480	-35.325175
31189	0	0.696745	10.632098	1.441643	0.006958	0.106323	0.014404	1.336530	-0.367870	-35.333307
31190	0	0.643210	10.912373	1.261579	0.006427	0.109126	0.012598	1.317669	-0.372222	-35.337542
31191	0	0.647343	11.199775	0.978338	0.006470	0.112000	0.009766	1.299304	-0.374826	-35.342551
31192	0	0.697078	11.388763	0.700534	0.006965	0.113889	0.006993	1.286803	-0.379996	-35.344042
31193	0	0.671748	11.657663	0.294202	0.006714	0.116577	0.002930	1.274381	-0.382560	-35.346955
31194	0	0.653757	11.797919	0.233692	0.006537	0.117979	0.002344	1.281438	-0.381717	-35.358331
31195	0	0.696086	11.932372	0.132851	0.006958	0.119324	0.001343	1.295021	-0.383564	-35.366544
31196	0	0.659830	11.938544	0.342553	0.006598	0.119385	0.003450	1.318967	-0.383198	-35.378675
31197	0	0.579597	11.999766	0.710015	0.005798	0.119995	0.007141	1.358127	-0.379431	-35.388300
31198	0	0.506352	11.909080	1.172191	0.005062	0.119087	0.011759	1.394249	-0.377962	-35.407271
31199	0	0.530766	11.804529	1.462274	0.005310	0.118042	0.014648	1.419641	-0.372461	-35.424839
31200	0	0.573035	11.622041	1.592008	0.005733	0.116218	0.015940	1.439477	-0.366521	-35.445454
31201	0	0.591792	11.340375	1.397461	0.005920	0.113403	0.013977	1.442385	-0.360513	-35.467212
31202	0	0.602835	11.010688	0.989260	0.006036	0.110107	0.009882	1.431913	-0.349700	-35.494203
31203	0	0.560655	10.614018	0.556206	0.005615	0.106140	0.005554	1.424213	-0.338066	-35.524673
31204	0	0.565280	10.266129	0.081151	0.005656	0.102661	0.000808	1.420502	-0.333242	-35.550849
31205	0	0.487656	9.832795	-0.158655	0.004883	0.098328	-0.001587	1.420330	-0.325347	-35.568586
31206	0	0.528086	9.533754	-0.342492	0.005297	0.095337	-0.003418	1.429286	-0.306579	-35.596472
31207	0	0.499415	9.118680	-0.300015	0.005005	0.091187	-0.002991	1.441571	-0.293097	-35.621303
31208	0	0.558119	8.837941	-0.216832	0.005594	0.088379	-0.002155	1.458726	-0.276027	-35.647019
31209	0	0.572521	8.557209	-0.007751	0.005737	0.085571	-0.000061	1.481009	-0.259092	-35.674726
31210	0	0.612918	8.282764	0.092884	0.006141	0.082827	0.000944	1.502184	-0.242022	-35.702584
31211	0	0.585157	8.111662	0.230772	0.005859	0.081116	0.002319	1.518601	-0.229377	-35.729089
31212	0	0.504568	7.928594	0.339507	0.005051	0.079286	0.003395	1.518864	-0.220153	-35.755804
31213	0	0.445023	7.751494	0.256396	0.004456	0.077515	0.002563	1.518540	-0.210470	-35.782379
31214	0	0.443931	7.666035	0.086171	0.004444	0.076660	0.000854	1.507986	-0.202000	-35.805046
31215	0	0.426724	7.580598	-0.017511	0.004272	0.075806	-0.000183	1.495746	-0.192928	-35.817304
31216	0	0.401536	7.586806	-0.296724	0.004017	0.075868	-0.002975	1.483237	-0.189862	-35.829826
31217	0	0.402644	7.617211	-0.610186	0.004028	0.076172	-0.006104	1.480262	-0.185916	-35.833345
31218	0	0.378083	7.751474	-0.786911	0.003779	0.077515	-0.007871	1.477546	-0.187111	-35.838035
31219	0	0.378681	7.910028	-0.837272	0.003784	0.079102	-0.008362	1.492748	-0.189710	-35.838115
31220	0	0.348337	8.190434	-0.761273	0.003484	0.081906	-0.007591	1.522148	-0.187830	-35.835806
31221	0	0.378860	8.428822	-0.374863	0.003784	0.084290	-0.003723	1.556214	-0.192638	-35.835108
31222	0	0.398317	8.788917	-0.045377	0.003976	0.087890	-0.000420	1.599915	-0.200789	-35.830085
31223	0	0.464114	9.100471	0.362675	0.004639	0.091003	0.003662	1.643258	-0.202814	-35.816197
31224	0	0.574712	9.479461	0.746090	0.005741	0.094792	0.007494	1.682388	-0.208836	-35.810269
31225	0	0.641634	9.747524	1.059627	0.006409	0.097473	0.010620	1.709491	-0.216960	-35.801906
31226	0	0.697239	10.156942	1.207785	0.006973	0.101567	0.012095	1.728524	-0.214905	-35.796606
31227	0	0.696463	10.504178	1.189556	0.006958	0.105042	0.011902	1.734612	-0.220794	-35.793970
31228	0	0.636863	10.772698	1.041970	0.006361	0.107727	0.010424	1.738037	-0.227428	-35.792020
31229	0	0.629122	11.108400	0.732004	0.006287	0.111084	0.007324	1.741548	-0.230652	-35.790324
31230	0	0.654349	11.285302	0.468518	0.006539	0.112853	0.004690	1.745786	-0.233306	-35.788010
31231	0	0.635104	11.547878	0.248164	0.006348	0.115479	0.002502	1.765309	-0.235168	-35.779598
31232	0	0.641494	11.706583	0.176363	0.006415	0.117065	0.001788	1.788481	-0.233150	-35.778145
31233	0	0.677676	11.846968	0.160843	0.006775	0.118469	0.001648	1.825891	-0.233355	-35.777780
31234	0	0.659745	11.920594	0.531801	0.006596	0.119205	0.005352	1.858070	-0.233136	-35.784727
31235	0	0.567598	11.963249	0.824924	0.005676	0.119629	0.008301	1.906822	-0.230736	-35.787956
31236	0	0.561155	11.933779	1.163185	0.005614	0.119333	0.011677	1.949371	-0.225664	-35.792422
31237	0	0.536707	11.823063	1.411543	0.005371	0.118225	0.014160	1.992203	-0.218823	-35.799707
31238	0	0.583823	11.628590	1.453731	0.005851	0.116282	0.014560	2.013727	-0.203566	-35.806884
31239	0	0.615670	11.352719	1.219428	0.006165	0.113525	0.012207	2.026050	-0.192633	-35.817022
31240	0	0.596192	11.084258	0.857185	0.005965	0.110842	0.008580	2.034127	-0.186469	-35.828260
31241	0	0.609610	10.748361	0.377620	0.006104	0.107483	0.003784	2.041997	-0.176340	-35.838374
31242	0	0.583617	10.455368	0.015715	0.005844	0.104553	0.000167	2.052339	-0.165790	-35.856010
31243	0	0.548320	10.064714	-0.324662	0.005493	0.100647	-0.003235	2.065172	-0.153009	-35.868003
31244	0	0.534189	9.735100	-0.297173	0.005351	0.097351	-0.002953	2.086865	-0.140534	-35.872775
31245	0	0.547852	9.411666	-0.221449	0.005493	0.094116	-0.002197	2.107290	-0.121174	-35.885499
31246	0	0.569981	9.088259	-0.127374	0.005709	0.090882	-0.001254	2.131329	-0.108240	-35.895180
31247	0	0.585057	8.886778	0.004428	0.005859	0.088867	0.000061	2.152279	-0.094956	-35.909143
31248	0	0.546375	8.563441	0.184335	0.005476	0.085633	0.001860	2.173468	-0.076290	-35.922039
31249	0	0.553994	8.380243	0.151391	0.005554	0.083801	0.001526	2.189022	-0.054621	-35.930646
31250	0	0.491032	8.264392	0.174078	0.004915	0.082644	0.001746	2.195697	-0.045573	-35.938275
31251	0	0.438729	8.093306	0.250091	0.004395	0.080933	0.002502	2.197096	-0.032985	-35.945797
31252	0	0.419160	8.001732	0.018237	0.004196	0.080017	0.000179	2.191843	-0.024282	-35.952777
31253	0	0.457275	7.928502	-0.133869	0.004578	0.079285	-0.001343	2.185024	-0.015112	-35.957200
31254	0	0.432357	7.879655	-0.340587	0.004323	0.078796	-0.003410	2.177498	-0.013782	-35.958861
31255	0	0.384261	7.910150	-0.561787	0.003845	0.079102	-0.005615	2.180145	-0.007648	-35.956855
31256	0	0.359652	7.995443	-0.727568	0.003595	0.079955	-0.007269	2.188514	-0.006639	-35.951352
31257	0	0.311318	8.184680	-0.758275	0.003113	0.081848	-0.007568	2.206981	-0.003991	-35.940122
31258	0	0.329682	8.385788	-0.621475	0.003296	0.083859	-0.006194	2.233471	-0.002220	-35.927525
31259	0	0.402839	8.618067	-0.356359	0.004028	0.086182	-0.003540	2.263089	0.000436	-35.911959
31260	0	0.445759	8.886607	-0.007406	0.004455	0.088866	-0.000049	2.294090	-0.001156	-35.893809
31261	0	0.550107	9.155329	0.314392	0.005493	0.091553	0.003174	2.329774	-0.009420	-35.873803
31262	0	0.648862	9.497490	0.632297	0.006485	0.094974	0.006347	2.357081	-0.011950	-35.864617
31263	0	0.690265	9.796193	0.829007	0.006897	0.097961	0.008301	2.368126	-0.017470	-35.848316
31264	0	0.673091	10.034278	0.821188	0.006725	0.100343	0.008217	2.372350	-0.022394	-35.835532
31265	0	0.641565	10.327124	0.793216	0.006409	0.103271	0.007935	2.373418	-0.028705	-35.822103
31266	0	0.624292	10.577260	0.744335	0.006240	0.105773	0.007441	2.368733	-0.030486	-35.807844
31267	0	0.616604	10.833746	0.469633	0.006165	0.108337	0.004700	2.370549	-0.030187	-35.793388
31268	0	0.598481	10.980235	0.322273	0.005984	0.109802	0.003227	2.373519	-0.028548	-35.780099
31269	0	0.628263	11.175583	0.261465	0.006287	0.111755	0.002625	2.382099	-0.022086	-35.772053
31270	0	0.713729	11.316019	0.258917	0.007133	0.113160	0.002604	2.395828	-0.024700	-35.755776
31271	0	0.634827	11.407537	0.468265	0.006348	0.114075	0.004700	2.411349	-0.023018	-35.747351
31272	0	0.610188	11.456487	0.538003	0.006104	0.114564	0.005397	2.426513	-0.018134	-35.738344
31273	0	0.573306	11.493053	0.706191	0.005737	0.114929	0.007080	2.442972	-0.011580	-35.730898
31274	0	0.505243	11.438458	1.013692	0.005056	0.114383	0.010156	2.460243	-0.004980	-35.728073
31275	0	0.530845	11.297729	1.103567	0.005310	0.112976	0.011047	2.470612	-0.000499	-35.727858
31276	0	0.560142	11.145294	0.973795	0.005611	0.111452	0.009742	2.473124	0.012794	-35.729598
31277	0	0.560809	10.913085	0.806168	0.005615	0.109131	0.008057	2.466233	0.023087	-35.728577
31278	0	0.614109	10.693379	0.489959	0.006150	0.106934	0.004892	2.456834	0.035713	-35.726739
31279	0	0.628188	10.400408	0.232443	0.006287	0.104004	0.002319	2.449648	0.043885	-35.728067
31280	0	0.554303	10.168465	0.037857	0.005545	0.101685	0.000376	2.445034	0.048702	-35.734220
31281	0	0.548855	9.857204	-0.115941	0.005493	0.098572	-0.001160	2.443458	0.056937	-35.744243
31282	0	0.560164	9.588653	-0.152190	0.005606	0.095886	-0.001526	2.437158	0.064759	-35.747455
31283	0	0.567155	9.381129	-0.097983	0.005676	0.093811	-0.000977	2.439734	0.073461	-35.755514
31284	0	0.584772	9.088148	-0.037391	0.005850	0.090881	-0.000373	2.439659	0.079146	-35.767233
31285	0	0.609911	8.892852	0.042924	0.006104	0.088928	0.000427	2.435450	0.087902	-35.768247
31286	0	0.584684	8.709736	0.025149	0.005850	0.087097	0.000248	2.429078	0.094932	-35.766262
31287	0	0.505975	8.551052	0.098555	0.005066	0.085510	0.000977	2.415516	0.106401	-35.771029
31288	0	0.474158	8.453408	-0.009403	0.004748	0.084534	-0.000105	2.399024	0.118767	-35.768816
31289	0	0.420665	8.349650	-0.096256	0.004211	0.083496	-0.000977	2.378203	0.128564	-35.771228
31290	0	0.419874	8.313026	-0.129838	0.004201	0.083130	-0.001315	2.353423	0.134906	-35.770688
31291	0	0.433994	8.270272	-0.279511	0.004333	0.082703	-0.002808	2.334221	0.129449	-35.766660
31292	0	0.429020	8.294705	-0.386963	0.004285	0.082947	-0.003881	2.316184	0.125442	-35.767214
31293	0	0.409200	8.392347	-0.512272	0.004089	0.083923	-0.005127	2.308674	0.125250	-35.766812
31294	0	0.373040	8.508322	-0.456399	0.003728	0.085083	-0.004570	2.298685	0.125539	-35.762724
31295	0	0.384813	8.715817	-0.353776	0.003845	0.087158	-0.003540	2.293666	0.125408	-35.754368
31296	0	0.385378	8.892709	-0.164482	0.003850	0.088927	-0.001644	2.292680	0.123986	-35.749273
31297	0	0.476729	9.130825	0.109858	0.004761	0.091309	0.001099	2.290802	0.119103	-35.742467
31298	0	0.520608	9.362653	0.268908	0.005200	0.093627	0.002685	2.283219	0.115257	-35.730370
31299	0	0.592724	9.625174	0.537607	0.005920	0.096252	0.005371	2.275266	0.110021	-35.719503
31300	0	0.630969	9.899585	0.642813	0.006300	0.098997	0.006418	2.261698	0.101448	-35.706849
31301	0	0.647673	10.119528	0.702707	0.006470	0.101196	0.007019	2.250686	0.096716	-35.702309
31302	0	0.631374	10.393846	0.698568	0.006301	0.103940	0.006974	2.236131	0.086016	-35.700514
31303	0	0.580635	10.577261	0.605786	0.005798	0.105774	0.006042	2.217307	0.080511	-35.692275
31304	0	0.624411	10.827270	0.565873	0.006242	0.108274	0.005646	2.201655	0.081686	-35.691838
31305	0	0.598439	10.986267	0.422314	0.005981	0.109863	0.004211	2.187533	0.082341	-35.692837
31306	0	0.635750	11.089840	0.387759	0.006353	0.110899	0.003868	2.175663	0.081720	-35.689514
31307	0	0.653116	11.193821	0.348675	0.006531	0.111938	0.003479	2.165731	0.085055	-35.689044
31308	0	0.659484	11.297461	0.466204	0.006592	0.112975	0.004654	2.155597	0.085903	-35.692521
31309	0	0.586614	11.309770	0.567812	0.005859	0.113098	0.005676	2.151859	0.083154	-35.697911
31310	0	0.532869	11.321782	0.818483	0.005323	0.113218	0.008182	2.146816	0.082302	-35.706501
31311	0	0.506340	11.267060	0.842831	0.005066	0.112671	0.008423	2.139674	0.089689	-35.718703
31312	0	0.481116	11.102120	0.887326	0.004816	0.111022	0.008861	2.125041	0.099763	-35.733487
31313	0	0.542610	10.949627	0.886364	0.005432	0.109497	0.008850	2.109198	0.111188	-35.748128
31314	0	0.584136	10.748036	0.693742	0.005847	0.107481	0.006923	2.091863	0.122310	-35.766489
31315	0	0.579618	10.497955	0.533058	0.005798	0.104980	0.005310	2.067636	0.129454	-35.782191
31316	0	0.542314	10.241479	0.347230	0.005427	0.102415	0.003457	2.048943	0.138884	-35.802310
31317	0	0.518271	9.979240	0.245573	0.005188	0.099792	0.002441	2.030883	0.149537	-35.824164
31318	0	0.517400	9.704596	0.064874	0.005177	0.097046	0.000638	2.016699	0.156797	-35.850639
31319	0	0.500431	9.436029	0.086480	0.005005	0.094360	0.000854	2.002471	0.161815	-35.872019
31320	0	0.567125	9.191815	0.027576	0.005674	0.091918	0.000263	1.984905	0.169937	-35.892266
31321	0	0.579153	8.972208	0.020053	0.005798	0.089722	0.000183	1.960790	0.182889	-35.916485
31322	0	0.602642	8.740247	-0.001703	0.006028	0.087402	-0.000028	1.944824	0.189389	-35.937769
31323	0	0.591584	8.605984	0.020127	0.005920	0.086060	0.000183	1.918589	0.199780	-35.957571
31324	0	0.542157	8.416752	0.017215	0.005423	0.084167	0.000157	1.896462	0.205467	-35.978185
31325	0	0.519113	8.343492	-0.022342	0.005188	0.083435	-0.000244	1.866131	0.205389	-36.001790
31326	0	0.470310	8.258091	-0.097905	0.004705	0.082581	-0.000997	1.839831	0.212797	-36.018416
31327	0	0.439154	8.215370	-0.120596	0.004395	0.082153	-0.001221	1.817424	0.221076	-36.037574
31328	0	0.414065	8.160561	-0.251872	0.004144	0.081605	-0.002535	1.792820	0.229421	-36.052295
31329	0	0.463948	8.197052	-0.242945	0.004639	0.081970	-0.002441	1.773889	0.232582	-36.060491
31330	0	0.464254	8.294707	-0.283148	0.004640	0.082947	-0.002845	1.753291	0.232817	-36.069860
31331	0	0.391063	8.404564	-0.310106	0.003906	0.084045	-0.003113	1.735062	0.231251	-36.076497
31332	0	0.410337	8.618163	-0.185682	0.004098	0.086182	-0.001868	1.717670	0.228507	-36.083347
31333	0	0.421646	8.807352	-0.042025	0.004211	0.088074	-0.000427	1.706226	0.226578	-36.085500
31334	0	0.447334	9.063575	0.160574	0.004465	0.090636	0.001600	1.696928	0.220856	-36.088502
31335	0	0.488756	9.313905	0.324497	0.004883	0.093140	0.003235	1.682242	0.219849	-36.094777
31336	0	0.538608	9.551765	0.441802	0.005381	0.095518	0.004415	1.675663	0.218118	-36.097126
31337	0	0.604980	9.832690	0.653511	0.006042	0.098328	0.006531	1.668319	0.214912	-36.107241
31338	0	0.661971	10.119278	0.837981	0.006607	0.101194	0.008370	1.655157	0.205693	-36.111902
31339	0	0.677427	10.351480	0.739735	0.006775	0.103516	0.007385	1.639242	0.211390	-36.116168
31340	0	0.622795	10.607529	0.815057	0.006224	0.106076	0.008142	1.627089	0.212322	-36.126952
31341	0	0.635659	10.796920	0.777182	0.006348	0.107971	0.007751	1.602906	0.208034	-36.133986
31342	0	0.636981	11.053005	0.664239	0.006366	0.110531	0.006633	1.590374	0.209085	-36.140121
31343	0	0.634442	11.181591	0.642046	0.006348	0.111816	0.006409	1.575862	0.217876	-36.151374
31344	0	0.658149	11.321930	0.521343	0.006584	0.113219	0.005211	1.570715	0.225922	-36.161329
31345	0	0.665444	11.413540	0.507161	0.006653	0.114136	0.005066	1.562299	0.229572	-36.168555
31346	0	0.604603	11.480613	0.556492	0.006045	0.114806	0.005565	1.559690	0.234548	-36.184550
31347	0	0.628395	11.499064	0.701483	0.006287	0.114990	0.007019	1.561574	0.243320	-36.205453
31348	0	0.573139	11.438035	0.785827	0.005732	0.114380	0.007865	1.565851	0.249655	-36.222600
31349	0	0.524923	11.315947	0.878514	0.005249	0.113159	0.008789	1.567480	0.255914	-36.241322
31350	0	0.561071	11.175638	1.023678	0.005615	0.111755	0.010245	1.573843	0.267530	-36.263153
31351	0	0.591847	10.992456	0.927576	0.005920	0.109924	0.009277	1.572981	0.276464	-36.285416
31352	0	0.609790	10.772736	0.804927	0.006099	0.107727	0.008053	1.573981	0.283842	-36.302629
31353	0	0.579222	10.504169	0.628922	0.005798	0.105042	0.006287	1.568433	0.296827	-36.322509
31354	0	0.565812	10.247810	0.440366	0.005663	0.102478	0.004399	1.561134	0.308517	-36.354440
31355	0	0.536957	9.942629	0.280998	0.005371	0.099426	0.002808	1.555978	0.316189	-36.385388
31356	0	0.536304	9.680194	0.067540	0.005366	0.096802	0.000675	1.552980	0.325425	-36.407991
31357	0	0.535970	9.387271	0.036854	0.005371	0.093872	0.000366	1.547306	0.344671	-36.427967
31358	0	0.588908	9.155424	0.012051	0.005898	0.091554	0.000126	1.551235	0.360392	-36.457684
31359	0	0.584946	8.898991	-0.030649	0.005859	0.088989	-0.000305	1.550034	0.378280	-36.484957
31360	0	0.607948	8.703739	0.035795	0.006083	0.087037	0.000363	1.553977	0.388943	-36.503100
31361	0	0.579259	8.575486	0.078492	0.005798	0.085754	0.000793	1.562274	0.402117	-36.523150
31362	0	0.541249	8.429002	0.065313	0.005420	0.084290	0.000654	1.560879	0.417442	-36.550429
31363	0	0.500159	8.312999	0.147019	0.005005	0.083130	0.001465	1.550478	0.427708	-36.567888
31364	0	0.493228	8.251986	0.135096	0.004937	0.082520	0.001353	1.550684	0.440226	-36.587668
31365	0	0.451413	8.197034	0.030939	0.004517	0.081970	0.000305	1.541711	0.449275	-36.601805
31366	0	0.414510	8.154299	-0.084307	0.004145	0.081543	-0.000847	1.533447	0.454045	-36.617890
31367	0	0.445604	8.197023	-0.146281	0.004456	0.081970	-0.001465	1.527531	0.458773	-36.631693
31368	0	0.451544	8.276390	-0.279902	0.004517	0.082764	-0.002804	1.517769	0.465769	-36.641622
31369	0	0.409028	8.404521	-0.360464	0.004089	0.084045	-0.003601	1.519271	0.470251	-36.642581
31370	0	0.415190	8.581432	-0.288027	0.004151	0.085814	-0.002876	1.521372	0.475166	-36.647207
31371	0	0.433735	8.764602	-0.208656	0.004333	0.087646	-0.002075	1.533122	0.475659	-36.655598
31372	0	0.477346	9.020880	0.045254	0.004768	0.090209	0.000464	1.544927	0.475060	-36.657136
31373	0	0.549527	9.265169	0.254724	0.005493	0.092651	0.002563	1.561566	0.478348	-36.655484
31374	0	0.580741	9.515508	0.501959	0.005802	0.095155	0.005032	1.572650	0.478123	-36.659380
31375	0	0.611058	9.777886	0.773909	0.006104	0.097778	0.007751	1.583498	0.475424	-36.652183
31376	0	0.629962	9.991536	0.759403	0.006301	0.099915	0.007604	1.591052	0.483137	-36.654641
31377	0	0.671739	10.217337	0.810825	0.006714	0.102173	0.008118	1.597909	0.484865	-36.649225
31378	0	0.629831	10.491939	0.717843	0.006293	0.104919	0.007182	1.598352	0.485657	-36.652349
31379	0	0.580110	10.656761	0.725764	0.005798	0.106567	0.007263	1.600745	0.489082	-36.657496
31380	0	0.617479	10.870369	0.510730	0.006169	0.108704	0.005116	1.605723	0.489593	-36.659976
31381	0	0.647016	11.022986	0.542412	0.006470	0.110229	0.005432	1.610249	0.495320	-36.658406
31382	0	0.658930	11.114588	0.570625	0.006592	0.111145	0.005720	1.620576	0.503865	-36.650541
31383	0	0.640782	11.200042	0.431131	0.006409	0.112000	0.004333	1.639339	0.510945	-36.647862
31384	0	0.616382	11.273520	0.554157	0.006163	0.112734	0.005570	1.664848	0.516213	-36.651486
31385	0	0.573148	11.285559	0.681467	0.005737	0.112854	0.006836	1.682549	0.528573	-36.652915
31386	0	0.559604	11.249427	0.871622	0.005603	0.112492	0.008746	1.709151	0.542228	-36.655939
31387	0	0.548658	11.157464	0.961977	0.005493	0.111572	0.009644	1.729671	0.555933	-36.661647
31388	0	0.602046	11.048064	0.975906	0.006029	0.110478	0.009779	1.746431	0.572265	-36.671747
31389	0	0.597361	10.864405	0.859280	0.005981	0.108643	0.008606	1.756188	0.587399	-36.676073
31390	0	0.583764	10.644881	0.764586	0.005843	0.106447	0.007664	1.771145	0.600058	-36.678246
31391	0	0.584930	10.443220	0.450536	0.005859	0.104431	0.004517	1.779552	0.618220	-36.695068
31392	0	0.577093	10.193037	0.283362	0.005777	0.101930	0.002846	1.789062	0.632200	-36.705223
31393	0	0.542543	9.942685	0.151177	0.005432	0.099426	0.001526	1.801133	0.646549	-36.713075
31394	0	0.559860	9.692407	0.044900	0.005602	0.096924	0.000461	1.810691	0.656988	-36.723327
31395	0	0.548558	9.491015	0.022590	0.005493	0.094910	0.000244	1.828501	0.672681	-36.731984
31396	0	0.583166	9.283633	0.049159	0.005844	0.092835	0.000513	1.850692	0.694644	-36.736240
31397	0	0.590970	9.094324	0.071262	0.005920	0.090942	0.000732	1.871317	0.714767	-36.742103
31398	0	0.564422	8.874682	0.061720	0.005654	0.088746	0.000632	1.886479	0.734489	-36.748156
31399	0	0.548181	8.789155	0.175915	0.005493	0.087891	0.001770	1.896287	0.756026	-36.751123
31400	0	0.521517	8.648862	0.167722	0.005226	0.086488	0.001687	1.904880	0.777277	-36.750508
31401	0	0.469414	8.581578	0.029279	0.004700	0.085815	0.000305	1.916920	0.791451	-36.748615
31402	0	0.455935	8.544960	0.021164	0.004566	0.085449	0.000219	1.922843	0.807399	-36.749391
31403	0	0.457503	8.526627	0.017637	0.004578	0.085266	0.000183	1.927392	0.817713	-36.746042
31404	0	0.463037	8.489993	-0.136414	0.004633	0.084900	-0.001357	1.932313	0.828196	-36.738544
31405	0	0.421024	8.526590	-0.172268	0.004211	0.085266	-0.001709	1.946051	0.836821	-36.729857
31406	0	0.439215	8.642441	-0.272681	0.004392	0.086425	-0.002714	1.958161	0.843408	-36.718705
31407	0	0.445249	8.764614	-0.239860	0.004456	0.087646	-0.002380	1.977271	0.854716	-36.704637
31408	0	0.427036	8.923181	-0.182883	0.004266	0.089232	-0.001808	1.999120	0.855969	-36.693427
31409	0	0.488873	9.094203	-0.020133	0.004883	0.090942	-0.000183	2.017415	0.855516	-36.679889
31410	0	0.471615	9.283467	0.195496	0.004711	0.092834	0.001976	2.038638	0.856067	-36.664285
31411	0	0.524952	9.497118	0.279065	0.005249	0.094971	0.002808	2.054502	0.862210	-36.652915
31412	0	0.597973	9.710899	0.470490	0.005981	0.097108	0.004725	2.074116	0.870661	-36.637311
31413	0	0.653198	9.912185	0.498837	0.006531	0.099121	0.005005	2.088549	0.875547	-36.620888
31414	0	0.628879	10.107604	0.513631	0.006289	0.101075	0.005154	2.103411	0.881435	-36.601089
31415	0	0.665520	10.290558	0.548460	0.006653	0.102905	0.005493	2.108279	0.885479	-36.591873
31416	0	0.628958	10.443170	0.485529	0.006291	0.104431	0.004865	2.113791	0.894033	-36.579010
31417	0	0.628698	10.620190	0.535623	0.006287	0.106201	0.005371	2.124976	0.900285	-36.567524
31418	0	0.610366	10.754570	0.446655	0.006104	0.107545	0.004486	2.140923	0.906970	-36.558959
31419	0	0.646518	10.864366	0.455832	0.006470	0.108643	0.004578	2.156365	0.918491	-36.546127
31420	0	0.621581	10.919467	0.494700	0.006216	0.109194	0.004966	2.171010	0.925342	-36.531204
31421	0	0.585605	10.949843	0.571474	0.005859	0.109497	0.005737	2.189562	0.935581	-36.520395
31422	0	0.547954	10.974539	0.628406	0.005486	0.109744	0.006302	2.203043	0.948598	-36.510397
31423	0	0.554946	10.955908	0.688530	0.005554	0.109558	0.006897	2.210030	0.960245	-36.498129
31424	0	0.541223	10.876810	0.771249	0.005422	0.108767	0.007728	2.220970	0.977575	-36.497778
31425	0	0.567118	10.760625	0.694254	0.005676	0.107605	0.006958	2.232235	0.990128	-36.494115
31426	0	0.535374	10.595999	0.593743	0.005361	0.105959	0.005950	2.240611	1.004899	-36.492672
31427	0	0.524321	10.430974	0.518067	0.005249	0.104309	0.005188	2.243498	1.018840	-36.495191
31428	0	0.602968	10.272338	0.400695	0.006030	0.102723	0.004013	2.245066	1.026791	-36.497610
31429	0	0.530392	10.040335	0.280075	0.005310	0.100403	0.002808	2.247596	1.041212	-36.497029
31430	0	0.535277	9.863329	0.229841	0.005359	0.098633	0.002305	2.250060	1.055647	-36.501461
31431	0	0.572956	9.655819	0.121154	0.005737	0.096558	0.001221	2.255581	1.072273	-36.498987
31432	0	0.559520	9.436161	0.077236	0.005600	0.094361	0.000775	2.253844	1.085550	-36.496854
31433	0	0.554535	9.271296	0.023400	0.005554	0.092712	0.000244	2.261022	1.103945	-36.494479
31434	0	0.571363	9.100471	-0.020568	0.005719	0.091004	-0.000203	2.258912	1.118442	-36.494998
31435	0	0.567212	8.978295	-0.073612	0.005676	0.089783	-0.000732	2.258371	1.131188	-36.500666
31436	0	0.560286	8.850121	-0.037486	0.005607	0.088501	-0.000374	2.254353	1.143630	-36.497040
31437	0	0.487948	8.752459	-0.030949	0.004883	0.087524	-0.000305	2.254690	1.155520	-36.496329
31438	0	0.481344	8.703622	-0.104740	0.004815	0.087036	-0.001047	2.249754	1.165255	-36.496384
31439	0	0.445626	8.679198	-0.091370	0.004456	0.086792	-0.000916	2.241975	1.171961	-36.493086
31440	0	0.470322	8.660779	0.000278	0.004701	0.086608	0.000003	2.236762	1.176156	-36.491793
31441	0	0.482121	8.691402	-0.153020	0.004822	0.086914	-0.001526	2.237084	1.184610	-36.484082
31442	0	0.482291	8.770634	-0.190418	0.004820	0.087707	-0.001902	2.235061	1.188385	-36.477920
31443	0	0.409344	8.837870	-0.134401	0.004089	0.088379	-0.001343	2.231360	1.190761	-36.474540
31444	0	0.446697	8.965947	-0.189660	0.004463	0.089660	-0.001895	2.228141	1.193703	-36.468183
31445	0	0.427390	9.088125	-0.110084	0.004272	0.090881	-0.001099	2.225624	1.199614	-36.462566
31446	0	0.458520	9.289428	0.011218	0.004580	0.092895	0.000117	2.226561	1.200289	-36.453141
31447	0	0.507023	9.460430	0.060510	0.005066	0.094604	0.000610	2.227681	1.202719	-36.449387
31448	0	0.575041	9.667866	0.260601	0.005746	0.096679	0.002613	2.230744	1.204826	-36.439897
31449	0	0.592260	9.863308	0.444663	0.005920	0.098633	0.004456	2.235849	1.209875	-36.436169
31450	0	0.598821	10.064718	0.528377	0.005985	0.100647	0.005291	2.238649	1.213746	-36.426242
31451	0	0.628837	10.247778	0.537369	0.006287	0.102478	0.005371	2.230371	1.219296	-36.420501
31452	0	0.635826	10.406335	0.586713	0.006351	0.104064	0.005864	2.221643	1.218403	-36.418256
31453	0	0.604326	10.559037	0.562292	0.006042	0.105591	0.005615	2.207859	1.225296	-36.417769
31454	0	0.629251	10.717623	0.520861	0.006288	0.107177	0.005203	2.196642	1.227919	-36.420004
31455	0	0.610340	10.827616	0.494854	0.006104	0.108276	0.004944	2.186091	1.235697	-36.417236
31456	0	0.597891	10.912990	0.440530	0.005980	0.109130	0.004403	2.178239	1.245218	-36.418774
31457	0	0.628202	10.955825	0.519042	0.006287	0.109558	0.005188	2.170182	1.258229	-36.427475
31458	0	0.578971	10.992419	0.488937	0.005789	0.109924	0.004888	2.162682	1.265254	-36.431516
31459	0	0.579438	11.004665	0.524792	0.005798	0.110046	0.005249	2.158169	1.277416	-36.436961
31460	0	0.542215	10.968058	0.640007	0.005424	0.109680	0.006406	2.158496	1.287061	-36.443597
31461	0	0.524518	10.852068	0.671405	0.005249	0.108521	0.006714	2.152533	1.299265	-36.449537
31462	0	0.554844	10.736073	0.659199	0.005547	0.107361	0.006592	2.146578	1.305888	-36.463049
31463	0	0.573608	10.583465	0.543939	0.005737	0.105835	0.005432	2.132835	1.315508	-36.472196
31464	0	0.567399	10.430750	0.521323	0.005673	0.104308	0.005201	2.113946	1.323491	-36.489508
31465	0	0.518951	10.198938	0.403565	0.005188	0.101990	0.004028	2.099778	1.330061	-36.499556
31466	0	0.512912	10.009646	0.234241	0.005129	0.100097	0.002333	2.082846	1.338042	-36.518502
31467	0	0.536575	9.808360	0.171975	0.005371	0.098083	0.001709	2.064424	1.352475	-36.539240
31468	0	0.541771	9.600845	0.027223	0.005421	0.096008	0.000264	2.048951	1.363929	-36.562249
31469	0	0.542715	9.381130	0.019611	0.005432	0.093811	0.000183	2.027192	1.377914	-36.584273
31470	0	0.572240	9.198032	-0.057475	0.005727	0.091980	-0.000586	2.007798	1.391100	-36.608883
31471	0	0.585485	9.075960	-0.023232	0.005859	0.090759	-0.000244	1.986870	1.404653	-36.623207
31472	0	0.566560	8.917245	-0.015201	0.005667	0.089172	-0.000160	1.970355	1.413888	-36.643823
31473	0	0.518371	8.746359	0.037736	0.005188	0.087463	0.000366	1.949891	1.427380	-36.666236
31474	0	0.511768	8.660893	-0.045515	0.005117	0.086609	-0.000466	1.929182	1.434765	-36.684939
31475	0	0.482039	8.618182	-0.059579	0.004822	0.086182	-0.000610	1.903999	1.444355	-36.702153
31476	0	0.481788	8.538834	-0.056753	0.004819	0.085388	-0.000582	1.879096	1.453504	-36.718075
31477	0	0.464116	8.532722	-0.126816	0.004639	0.085327	-0.001282	1.855049	1.457852	-36.730931
31478	0	0.482572	8.526536	-0.099753	0.004827	0.085265	-0.001011	1.831302	1.466667	-36.744527
31479	0	0.494397	8.599875	-0.237227	0.004944	0.085999	-0.002380	1.814730	1.474040	-36.756306
31480	0	0.457995	8.685315	-0.223275	0.004578	0.086853	-0.002242	1.796754	1.478440	-36.771486
31481	0	0.427510	8.807379	-0.139221	0.004272	0.088074	-0.001404	1.775952	1.482816	-36.777852
31482	0	0.433783	8.959868	-0.002874	0.004338	0.089599	-0.000038	1.758318	1.491192	-36.789522
31483	0	0.440016	9.130816	0.129340	0.004395	0.091309	0.001282	1.737997	1.492078	-36.797481
31484	0	0.508310	9.319818	0.241407	0.005077	0.093199	0.002403	1.719002	1.493046	-36.807033
31485	0	0.568367	9.570226	0.306508	0.005676	0.095703	0.003052	1.697276	1.492184	-36.812483
31486	0	0.551489	9.722513	0.467768	0.005507	0.097226	0.004665	1.676949	1.491439	-36.816569
31487	0	0.573820	9.948632	0.538840	0.005737	0.099487	0.005371	1.651184	1.498456	-36.821442
31488	0	0.641671	10.119189	0.597333	0.006410	0.101193	0.005955	1.624226	1.498566	-36.828385
31489	0	0.659301	10.333172	0.599398	0.006592	0.103333	0.005981	1.604371	1.505477	-36.836621
31490	0	0.654151	10.491640	0.571166	0.006533	0.104918	0.005701	1.586789	1.504142	-36.847039
31491	0	0.635575	10.650480	0.581784	0.006348	0.106506	0.005798	1.559780	1.503630	-36.856222
31492	0	0.649510	10.796633	0.529818	0.006486	0.107967	0.005288	1.543051	1.502238	-36.870546
31493	0	0.622603	10.888608	0.562720	0.006226	0.108887	0.005615	1.524392	1.509970	-36.881125
31494	0	0.659099	11.016614	0.503871	0.006592	0.110167	0.005029	1.507901	1.519058	-36.894659
31495	0	0.603820	11.029027	0.519845	0.006042	0.110291	0.005188	1.491008	1.531907	-36.912636
31496	0	0.627251	11.053380	0.588361	0.006278	0.110534	0.005879	1.480542	1.546145	-36.930527
31497	0	0.591624	11.041261	0.683939	0.005920	0.110413	0.006836	1.470813	1.558997	-36.945257
31498	0	0.573650	10.949539	0.709163	0.005729	0.109496	0.007087	1.459540	1.559653	-36.964626
31499	0	0.549214	10.870316	0.727069	0.005493	0.108704	0.007263	1.445427	1.569431	-36.982568
31500	0	0.585449	10.760275	0.728389	0.005857	0.107603	0.007277	1.432332	1.580545	-37.004922
31501	0	0.574210	10.595623	0.635672	0.005737	0.105957	0.006348	1.416179	1.584127	-37.027235
31502	0	0.556181	10.400141	0.564430	0.005563	0.104002	0.005632	1.396710	1.593831	-37.049755
31503	0	0.548868	10.211164	0.440423	0.005493	0.102112	0.004395	1.379489	1.607379	-37.076633
31504	0	0.529645	9.991367	0.295274	0.005301	0.099914	0.002948	1.367466	1.620171	-37.099698
31505	0	0.537010	9.832752	0.232640	0.005371	0.098328	0.002319	1.352839	1.629319	-37.126870
31506	0	0.561060	9.594639	0.208990	0.005612	0.095946	0.002089	1.344747	1.639367	-37.156857
31507	0	0.567003	9.405549	0.152975	0.005676	0.094055	0.001526	1.333498	1.654745	-37.174833
31508	0	0.559810	9.234641	0.135416	0.005603	0.092346	0.001349	1.321135	1.668326	-37.199820
31509	0	0.579507	9.057631	0.098343	0.005798	0.090576	0.000977	1.305871	1.680082	-37.223689
31510	0	0.566144	8.953902	0.026226	0.005669	0.089539	0.000257	1.293247	1.696669	-37.250551
31511	0	0.579139	8.813517	0.055727	0.005798	0.088135	0.000549	1.276356	1.713168	-37.276461
31512	0	0.566141	8.758541	0.063584	0.005662	0.087585	0.000626	1.256451	1.721356	-37.300693
31513	0	0.494320	8.636478	0.007094	0.004944	0.086365	0.000061	1.236945	1.729642	-37.319024
31514	0	0.463932	8.624158	0.002437	0.004637	0.086242	0.000019	1.223618	1.733626	-37.337668
31515	0	0.463601	8.593767	-0.035982	0.004639	0.085938	-0.000366	1.208831	1.744545	-37.351549
31516	0	0.469354	8.593754	-0.022660	0.004694	0.085938	-0.000232	1.195756	1.752416	-37.370420
31517	0	0.475801	8.697528	-0.060501	0.004761	0.086975	-0.000610	1.182550	1.763245	-37.387362
31518	0	0.475626	8.758543	-0.096152	0.004755	0.087585	-0.000966	1.170439	1.768892	-37.400203
31519	0	0.470515	8.911104	0.006281	0.004700	0.089111	0.000061	1.161990	1.769370	-37.406548
31520	0	0.471326	9.039195	0.061364	0.004710	0.090392	0.000613	1.155348	1.772964	-37.416291
31521	0	0.488750	9.185763	0.189351	0.004883	0.091858	0.001892	1.147470	1.774712	-37.426914
31522	0	0.495781	9.362681	0.286821	0.004953	0.093627	0.002871	1.144250	1.776963	-37.436924
31523	0	0.549984	9.545868	0.372114	0.005493	0.095459	0.003723	1.140481	1.776572	-37.441686
31524	0	0.575342	9.741095	0.426859	0.005751	0.097411	0.004268	1.133229	1.780794	-37.439661
31525	0	0.628748	9.893788	0.537201	0.006287	0.098938	0.005371	1.125954	1.787398	-37.443311
31526	0	0.658939	10.089016	0.580407	0.006593	0.100890	0.005800	1.115379	1.798796	-37.448873
31527	0	0.647721	10.266093	0.585463	0.006470	0.102661	0.005859	1.114364	1.797942	-37.450029
31528	0	0.685388	10.406410	0.578151	0.006850	0.104064	0.005788	1.115002	1.801490	-37.453320
31529	0	0.616564	10.559084	0.585787	0.006165	0.105591	0.005859	1.110303	1.807931	-37.458893
31530	0	0.567808	10.644556	0.591222	0.005678	0.106445	0.005917	1.108626	1.815455	-37.458066
31531	0	0.634647	10.748324	0.603793	0.006348	0.107483	0.006042	1.107067	1.824151	-37.457838
31532	0	0.640204	10.797166	0.547882	0.006406	0.107971	0.005484	1.105743	1.835766	-37.464825
31533	0	0.616242	10.797163	0.597574	0.006165	0.107971	0.005981	1.105342	1.845623	-37.471924
31534	0	0.609797	10.833792	0.553255	0.006099	0.108337	0.005542	1.108633	1.853892	-37.474388
31535	0	0.604091	10.833816	0.560234	0.006042	0.108337	0.005615	1.115744	1.862936	-37.475622
31536	0	0.548474	10.748489	0.710334	0.005489	0.107484	0.007115	1.122034	1.875402	-37.479593
31537	0	0.566452	10.669086	0.767951	0.005676	0.106689	0.007690	1.127198	1.895689	-37.485179
31538	0	0.564320	10.516685	0.661697	0.005652	0.105165	0.006631	1.135718	1.913116	-37.486687
31539	0	0.585556	10.382181	0.621240	0.005859	0.103821	0.006226	1.143572	1.925009	-37.495974
31540	0	0.584100	10.223560	0.527955	0.005851	0.102235	0.005283	1.141133	1.943506	-37.504706
31541	0	0.572587	10.064801	0.444690	0.005737	0.100647	0.004456	1.144292	1.964070	-37.517226
31542	0	0.552343	9.869562	0.332847	0.005531	0.098695	0.003340	1.150675	1.980516	-37.521598
31543	0	0.560951	9.680242	0.205992	0.005615	0.096802	0.002075	1.162023	1.994508	-37.530163
31544	0	0.547748	9.539936	0.185072	0.005482	0.095399	0.001862	1.168341	2.006789	-37.537888
31545	0	0.566817	9.429999	0.163728	0.005676	0.094299	0.001648	1.174598	2.023778	-37.551771
31546	0	0.595148	9.277526	0.051984	0.005964	0.092774	0.000527	1.177254	2.046664	-37.557705
31547	0	0.560759	9.112606	0.096751	0.005615	0.091125	0.000977	1.182035	2.063394	-37.558624
31548	0	0.571902	9.021129	0.131220	0.005722	0.090211	0.001325	1.191214	2.074284	-37.565545
31549	0	0.567148	8.984411	0.072581	0.005676	0.089844	0.000732	1.193087	2.087434	-37.569517
31550	0	0.517633	8.856218	0.046637	0.005178	0.088562	0.000475	1.197638	2.097233	-37.569531
31551	0	0.481638	8.844033	0.059722	0.004822	0.088440	0.000610	1.208176	2.111248	-37.568291
31552	0	0.480753	8.831808	0.088364	0.004810	0.088318	0.000889	1.208456	2.121924	-37.567236
31553	0	0.469665	8.862328	0.060036	0.004700	0.088623	0.000610	1.214955	2.132912	-37.563795
31554	0	0.469403	8.880621	0.075954	0.004693	0.088806	0.000772	1.225239	2.138613	-37.560421
31555	0	0.481903	8.996596	-0.007145	0.004822	0.089966	-0.000061	1.232159	2.149162	-37.554756
31556	0	0.481673	9.082033	0.057962	0.004816	0.090820	0.000588	1.236935	2.155285	-37.552344
31557	0	0.469654	9.191916	0.028821	0.004700	0.091919	0.000305	1.251797	2.166222	-37.546433
31558	0	0.493483	9.362834	0.147220	0.004937	0.093628	0.001491	1.268049	2.175991	-37.537550
31559	0	0.494049	9.491038	0.223570	0.004944	0.094910	0.002258	1.289090	2.186871	-37.530175
31560	0	0.572978	9.655904	0.249845	0.005730	0.096559	0.002517	1.304618	2.193526	-37.521098
31561	0	0.579592	9.790094	0.359016	0.005798	0.097900	0.003601	1.311197	2.203086	-37.514334
31562	0	0.597135	9.942820	0.490660	0.005976	0.099427	0.004921	1.321536	2.214775	-37.509173
31563	0	0.647103	10.089180	0.517298	0.006470	0.100891	0.005188	1.332435	2.219590	-37.494546
31564	0	0.616573	10.235747	0.539080	0.006166	0.102357	0.005401	1.337213	2.226901	-37.485281
31565	0	0.603943	10.376044	0.560604	0.006042	0.103760	0.005615	1.341057	2.236788	-37.478923
31566	0	0.646985	10.467643	0.503424	0.006463	0.104676	0.005047	1.348517	2.235831	-37.471395
31567	0	0.591694	10.559151	0.493327	0.005920	0.105591	0.004944	1.353625	2.246099	-37.464493
31568	0	0.621664	10.626405	0.459793	0.006218	0.106263	0.004617	1.367548	2.253876	-37.452604
31569	0	0.634138	10.656866	0.498559	0.006348	0.106567	0.005005	1.381891	2.267097	-37.445587
31570	0	0.596431	10.687555	0.494696	0.005968	0.106874	0.004966	1.395622	2.277651	-37.440386
31571	0	0.585313	10.687393	0.541188	0.005859	0.106873	0.005432	1.410852	2.290804	-37.436682
31572	0	0.541126	10.657047	0.586496	0.005419	0.106569	0.005879	1.419863	2.305364	-37.434286
31573	0	0.524126	10.571439	0.639023	0.005249	0.105713	0.006409	1.433315	2.320224	-37.431396
31574	0	0.529157	10.455618	0.519307	0.005294	0.104555	0.005212	1.447267	2.329088	-37.426507
31575	0	0.542801	10.363866	0.480576	0.005432	0.103638	0.004822	1.458359	2.340016	-37.420881
31576	0	0.584574	10.205263	0.410306	0.005851	0.102052	0.004118	1.468456	2.352168	-37.420148
31577	0	0.554605	10.070890	0.291447	0.005554	0.100708	0.002930	1.479158	2.367842	-37.417652
31578	0	0.528815	9.906172	0.276261	0.005294	0.099061	0.002777	1.489298	2.380844	-37.413930
31579	0	0.524421	9.741258	0.169704	0.005249	0.097412	0.001709	1.496741	2.392920	-37.413509
31580	0	0.541714	9.600862	0.051396	0.005422	0.096008	0.000525	1.503924	2.404695	-37.412505
31581	0	0.549065	9.448262	0.035348	0.005493	0.094482	0.000366	1.512805	2.414073	-37.414842
31582	0	0.560813	9.313984	0.087836	0.005610	0.093140	0.000890	1.520284	2.422083	-37.418701
31583	0	0.579377	9.216345	0.066045	0.005798	0.092163	0.000671	1.527400	2.434045	-37.417770
31584	0	0.566711	9.082039	0.057281	0.005667	0.090820	0.000588	1.540561	2.439773	-37.421153
31585	0	0.542696	9.008828	0.059946	0.005432	0.090088	0.000610	1.548025	2.452584	-37.419369
31586	0	0.541712	8.923371	0.088946	0.005422	0.089233	0.000894	1.546957	2.464599	-37.420404
31587	0	0.500216	8.923356	0.011657	0.005005	0.089233	0.000122	1.547656	2.474262	-37.422543
31588	0	0.505670	8.874534	0.041007	0.005060	0.088745	0.000416	1.548790	2.484980	-37.415732
31589	0	0.494046	8.874531	0.005404	0.004944	0.088745	0.000061	1.551556	2.495512	-37.413479
31590	0	0.463165	8.911127	-0.032792	0.004631	0.089111	-0.000319	1.556178	2.500920	-37.406120
31591	0	0.488488	8.953837	-0.092465	0.004883	0.089539	-0.000916	1.561664	2.504400	-37.403410
31592	0	0.482625	9.039194	-0.100837	0.004826	0.090392	-0.000996	1.571691	2.509761	-37.395938
31593	0	0.476006	9.149162	-0.074695	0.004761	0.091492	-0.000732	1.583804	2.516686	-37.391927
31594	0	0.438970	9.265152	0.014389	0.004393	0.092651	0.000153	1.588513	2.526409	-37.384789
31595	0	0.427955	9.411603	0.114817	0.004272	0.094116	0.001160	1.596429	2.523776	-37.373916
31596	0	0.514051	9.594644	0.247317	0.005140	0.095946	0.002479	1.596901	2.529479	-37.371899
31597	0	0.531555	9.735109	0.279662	0.005310	0.097351	0.002808	1.603806	2.528910	-37.367818
31598	0	0.593517	9.893807	0.350762	0.005931	0.098938	0.003517	1.608846	2.529761	-37.361673
31599	0	0.616516	10.040298	0.457364	0.006165	0.100403	0.004578	1.607382	2.534838	-37.358107
31600	0	0.616179	10.205120	0.444251	0.006166	0.102051	0.004447	1.606388	2.544705	-37.353171
31601	0	0.598294	10.321065	0.512114	0.005981	0.103210	0.005127	1.606719	2.548814	-37.350406
31602	0	0.586245	10.443127	0.468433	0.005862	0.104431	0.004687	1.603847	2.554325	-37.347832
31603	0	0.598450	10.552999	0.463003	0.005981	0.105530	0.004639	1.607071	2.556647	-37.344133
31604	0	0.592827	10.644538	0.455511	0.005926	0.106445	0.004560	1.605573	2.560183	-37.345626
31605	0	0.622271	10.693419	0.413941	0.006226	0.106934	0.004150	1.611125	2.568953	-37.345250
31606	0	0.658619	10.736216	0.533948	0.006585	0.107362	0.005348	1.614192	2.573442	-37.342090
31607	0	0.610577	10.766650	0.603160	0.006104	0.107666	0.006042	1.619416	2.576850	-37.344881
31608	0	0.573928	10.723938	0.576689	0.005741	0.107239	0.005776	1.623206	2.584604	-37.348602
31609	0	0.537162	10.705557	0.628781	0.005371	0.107056	0.006287	1.615496	2.590120	-37.358992
31610	0	0.506460	10.632276	0.634347	0.005067	0.106322	0.006350	1.615614	2.598387	-37.362849
31611	0	0.561589	10.510265	0.487971	0.005615	0.105103	0.004883	1.612471	2.603455	-37.367645
31612	0	0.573472	10.357700	0.462881	0.005738	0.103577	0.004632	1.609406	2.613251	-37.376779
31613	0	0.591719	10.253929	0.359980	0.005920	0.102539	0.003601	1.604220	2.622594	-37.384066
31614	0	0.573000	10.113534	0.268063	0.005731	0.101135	0.002683	1.599928	2.628943	-37.394535
31615	0	0.530646	9.948746	0.189420	0.005310	0.099487	0.001892	1.590917	2.638648	-37.406537
31616	0	0.493259	9.796168	0.152539	0.004936	0.097961	0.001530	1.589413	2.648376	-37.421206
31617	0	0.536537	9.643589	0.146352	0.005371	0.096436	0.001465	1.584418	2.660631	-37.434133
31618	0	0.529777	9.460452	0.164648	0.005299	0.094604	0.001645	1.576117	2.667128	-37.451479
31619	0	0.561578	9.289543	0.128514	0.005615	0.092896	0.001282	1.565231	2.671838	-37.470020
31620	0	0.579490	9.191818	0.049930	0.005798	0.091918	0.000494	1.551982	2.681353	-37.486216
31621	0	0.598181	9.094235	0.012898	0.005981	0.090942	0.000122	1.536628	2.686032	-37.503531
31622	0	0.549185	8.984282	0.051216	0.005493	0.089843	0.000502	1.516673	2.692886	-37.517950
31623	0	0.537075	8.892824	0.001107	0.005371	0.088928	0.000000	1.495971	2.698430	-37.530727
31624	0	0.518588	8.831797	-0.058413	0.005187	0.088318	-0.000588	1.484024	2.704883	-37.542551
31625	0	0.470265	8.813468	-0.084690	0.004700	0.088135	-0.000854	1.467864	2.705960	-37.554982
31626	0	0.494939	8.825597	-0.095553	0.004950	0.088256	-0.000962	1.452865	2.711044	-37.568387
31627	0	0.487971	8.819600	-0.103492	0.004883	0.088196	-0.001038	1.443228	2.719963	-37.580064
31628	0	0.524433	8.880607	-0.041608	0.005242	0.088806	-0.000422	1.428738	2.722222	-37.594736
31629	0	0.482177	8.953858	-0.017861	0.004822	0.089539	-0.000183	1.416936	2.727172	-37.604566
31630	0	0.489083	9.063580	-0.047367	0.004882	0.090636	-0.000480	1.403303	2.720774	-37.610471
31631	0	0.470359	9.173560	0.055565	0.004700	0.091736	0.000549	1.389429	2.720861	-37.619539
31632	0	0.465276	9.295513	0.142545	0.004646	0.092956	0.001416	1.372098	2.717905	-37.626521
31633	0	0.470383	9.466506	0.196575	0.004700	0.094666	0.001953	1.350889	2.717944	-37.636947
31634	0	0.538174	9.600600	0.265755	0.005379	0.096006	0.002649	1.335082	2.719382	-37.647722
31635	0	0.574049	9.783891	0.336443	0.005737	0.097839	0.003357	1.320332	2.720689	-37.657127
31636	0	0.586749	9.924071	0.344390	0.005865	0.099241	0.003432	1.300970	2.722898	-37.663340
31637	0	0.642002	10.070696	0.342760	0.006409	0.100708	0.003418	1.283980	2.714963	-37.672378
31638	0	0.588935	10.198616	0.417713	0.005882	0.101987	0.004169	1.269428	2.711877	-37.676154
31639	0	0.635365	10.351504	0.421665	0.006348	0.103516	0.004211	1.257519	2.710311	-37.689696
31640	0	0.599844	10.467259	0.490355	0.005993	0.104673	0.004893	1.240266	2.709239	-37.698706
31641	0	0.568147	10.565109	0.489327	0.005676	0.105652	0.004883	1.222900	2.708572	-37.707625
31642	0	0.629831	10.638153	0.510092	0.006296	0.106382	0.005086	1.200632	2.711315	-37.721137
31643	0	0.640920	10.711574	0.545032	0.006409	0.107117	0.005432	1.175018	2.715792	-37.733762
31644	0	0.628839	10.711411	0.505448	0.006288	0.107115	0.005041	1.154553	2.719880	-37.746737
31645	0	0.574734	10.699347	0.520074	0.005737	0.106995	0.005188	1.134704	2.714159	-37.762795
31646	0	0.581830	10.711312	0.486132	0.005817	0.107114	0.004847	1.112774	2.718089	-37.774710
31647	0	0.524490	10.650616	0.483031	0.005249	0.106506	0.004822	1.097469	2.727534	-37.792306
31648	0	0.536251	10.577254	0.533494	0.005363	0.105773	0.005326	1.081876	2.732660	-37.810804
31649	0	0.555767	10.491874	0.477197	0.005554	0.104919	0.004761	1.063367	2.733791	-37.827624
31650	0	0.562326	10.351304	0.510006	0.005622	0.103514	0.005088	1.043599	2.737151	-37.841851
31651	0	0.604541	10.223332	0.489105	0.006042	0.102234	0.004883	1.028018	2.738696	-37.856544
31652	0	0.592627	10.064447	0.423922	0.005925	0.100645	0.004227	1.007318	2.742279	-37.877066
31653	0	0.524924	9.924272	0.349136	0.005249	0.099243	0.003479	0.986739	2.746697	-37.899665
31654	0	0.536559	9.777743	0.235104	0.005370	0.097777	0.002343	0.971210	2.756439	-37.920542
31655	0	0.530693	9.606927	0.178306	0.005310	0.096069	0.001770	0.949450	2.764489	-37.933808
31656	0	0.524057	9.442140	0.070751	0.005242	0.094421	0.000696	0.929452	2.770705	-37.953573
31657	0	0.548510	9.332316	0.068073	0.005493	0.093323	0.000671	0.911683	2.784581	-37.977073
31658	0	0.584182	9.216311	0.057693	0.005843	0.092163	0.000567	0.893645	2.790276	-37.993875
31659	0	0.573598	9.118657	0.043403	0.005737	0.091187	0.000427	0.878876	2.795841	-38.012732
31660	0	0.579381	9.063727	-0.016187	0.005795	0.090637	-0.000170	0.862786	2.800597	-38.026452
31661	0	0.543361	8.978256	0.092208	0.005432	0.089783	0.000916	0.848363	2.802688	-38.042294
31662	0	0.518895	8.941548	0.076013	0.005190	0.089416	0.000745	0.822793	2.807855	-38.056739
31663	0	0.463845	8.935535	0.141195	0.004639	0.089355	0.001404	0.806523	2.812178	-38.070406
31664	0	0.470381	8.923215	0.032941	0.004699	0.089232	0.000320	0.789181	2.809547	-38.083997
31665	0	0.476309	8.941643	-0.047846	0.004761	0.089417	-0.000488	0.770847	2.810321	-38.097520
31666	0	0.501345	8.996463	0.027316	0.005010	0.089965	0.000263	0.752486	2.809372	-38.107645
31667	0	0.500625	9.051509	-0.023514	0.005005	0.090515	-0.000244	0.735473	2.811478	-38.116268
31668	0	0.513167	9.173471	0.014999	0.005129	0.091735	0.000140	0.717681	2.811850	-38.123454
31669	0	0.506990	9.265103	0.141161	0.005066	0.092651	0.001404	0.702489	2.810843	-38.133333
31670	0	0.495438	9.423706	0.215643	0.004951	0.094237	0.002151	0.690999	2.811258	-38.142222
31671	0	0.518755	9.521462	0.372942	0.005188	0.095215	0.003723	0.678064	2.815722	-38.141232
31672	0	0.555392	9.692230	0.429574	0.005552	0.096923	0.004285	0.659691	2.817844	-38.150510
31673	0	0.567418	9.814429	0.428086	0.005676	0.098145	0.004272	0.644419	2.824259	-38.155214
31674	0	0.591888	9.948583	0.502758	0.005916	0.099486	0.005021	0.631414	2.824560	-38.162069
31675	0	0.622929	10.101255	0.458656	0.006226	0.101013	0.004578	0.615738	2.824304	-38.169949
31676	0	0.641873	10.223120	0.509458	0.006415	0.102232	0.005083	0.597305	2.824471	-38.175954
31677	0	0.640690	10.327129	0.482824	0.006409	0.103271	0.004822	0.584613	2.830312	-38.181711
31678	0	0.628300	10.406354	0.478261	0.006283	0.104064	0.004773	0.568643	2.833929	-38.188518
31679	0	0.573517	10.455320	0.494674	0.005737	0.104553	0.004944	0.559954	2.840097	-38.194957
31680	0	0.579199	10.522345	0.519869	0.005794	0.105224	0.005193	0.547876	2.845744	-38.208344
31681	0	0.610184	10.552984	0.494464	0.006104	0.105530	0.004944	0.541423	2.851366	-38.217449
31682	0	0.597184	10.534632	0.555017	0.005978	0.105346	0.005555	0.541279	2.861460	-38.224223
31683	0	0.603797	10.565204	0.573858	0.006042	0.105652	0.005737	0.534308	2.870129	-38.232192
31684	0	0.560080	10.485856	0.464280	0.005606	0.104858	0.004641	0.526283	2.879223	-38.242094
31685	0	0.561680	10.443121	0.616222	0.005615	0.104431	0.006165	0.523228	2.881279	-38.249732
31686	0	0.543353	10.357690	0.627923	0.005435	0.103577	0.006282	0.520484	2.886735	-38.258960
31687	0	0.572650	10.290576	0.555636	0.005737	0.102905	0.005554	0.512469	2.902389	-38.266264
31688	0	0.589440	10.162469	0.482631	0.005898	0.101624	0.004826	0.505993	2.910609	-38.273331
31689	0	0.573543	10.015884	0.353898	0.005737	0.100159	0.003540	0.501440	2.916300	-38.286681
31690	0	0.579128	9.875518	0.335084	0.005795	0.098755	0.003354	0.499528	2.923549	-38.294443
31691	0	0.555142	9.753443	0.225447	0.005554	0.097534	0.002258	0.498372	2.930166	-38.304649
31692	0	0.536601	9.600827	0.225030	0.005365	0.096008	0.002251	0.493127	2.932711	-38.319072
31693	0	0.549213	9.490975	0.182983	0.005493	0.094910	0.001831	0.489109	2.937315	-38.324282
31694	0	0.536506	9.375023	0.158091	0.005368	0.093750	0.001584	0.487395	2.944410	-38.334238
31695	0	0.592050	9.289560	0.176510	0.005920	0.092896	0.001770	0.487949	2.947549	-38.341211
31696	0	0.555431	9.210209	0.132943	0.005554	0.092102	0.001332	0.485960	2.950539	-38.352823
31697	0	0.567420	9.173609	0.139564	0.005676	0.091736	0.001404	0.490834	2.956353	-38.355100
31698	0	0.523875	9.075961	0.132451	0.005244	0.090759	0.001326	0.486915	2.966495	-38.360808
31699	0	0.542696	9.057651	0.066779	0.005432	0.090576	0.000671	0.486218	2.976183	-38.363648
31700	0	0.536261	9.057608	0.078221	0.005361	0.090576	0.000786	0.485568	2.976767	-38.366384
31701	0	0.487970	9.045433	0.078694	0.004883	0.090454	0.000793	0.488722	2.983908	-38.367055
31702	0	0.493787	9.082028	0.016485	0.004937	0.090820	0.000170	0.489836	2.986157	-38.368205
31703	0	0.506033	9.143099	0.029939	0.005066	0.091431	0.000305	0.492144	2.996388	-38.366245
31704	0	0.511308	9.204121	0.077448	0.005116	0.092041	0.000781	0.495319	3.002441	-38.371162
31705	0	0.506381	9.307888	0.108540	0.005066	0.093079	0.001099	0.506657	3.008089	-38.374014
31706	0	0.475402	9.399447	0.197574	0.004756	0.093994	0.001987	0.514940	3.013595	-38.369921
31707	0	0.482325	9.521523	0.291476	0.004822	0.095215	0.002930	0.528021	3.014889	-38.369528
31708	0	0.512861	9.649700	0.331621	0.005130	0.096497	0.003326	0.535283	3.019368	-38.368912
31709	0	0.579374	9.771785	0.396001	0.005798	0.097717	0.003967	0.539041	3.027754	-38.364060
31710	0	0.572993	9.887795	0.400901	0.005728	0.098878	0.004013	0.538859	3.028249	-38.365330
31711	0	0.580185	10.009771	0.389965	0.005798	0.100098	0.003906	0.541501	3.027232	-38.367733
31712	0	0.592797	10.144081	0.443134	0.005927	0.101440	0.004441	0.547937	3.029124	-38.362175
31713	0	0.615930	10.217368	0.426025	0.006165	0.102173	0.004272	0.556889	3.037876	-38.356208
31714	0	0.620936	10.315117	0.484708	0.006214	0.103150	0.004858	0.564209	3.046059	-38.354506
31715	0	0.615885	10.394377	0.425880	0.006165	0.103943	0.004272	0.574502	3.055163	-38.348979
31716	0	0.590524	10.443288	0.441325	0.005908	0.104432	0.004428	0.585852	3.060956	-38.340763
31717	0	0.604248	10.479815	0.480459	0.006042	0.104797	0.004822	0.599765	3.063769	-38.339978
31718	0	0.591758	10.461609	0.562765	0.005919	0.104615	0.005642	0.610480	3.068672	-38.341800
31719	0	0.597643	10.492036	0.548099	0.005981	0.104919	0.005493	0.618953	3.076816	-38.336732
31720	0	0.572801	10.455488	0.575968	0.005727	0.104554	0.005774	0.629194	3.078247	-38.337017
31721	0	0.567286	10.412693	0.553973	0.005676	0.104126	0.005554	0.640108	3.084804	-38.340081
31722	0	0.560359	10.345642	0.496167	0.005608	0.103456	0.004975	0.650254	3.091969	-38.339900
31723	0	0.536786	10.247900	0.425304	0.005371	0.102478	0.004272	0.667050	3.098224	-38.335413
31724	0	0.560309	10.144234	0.391114	0.005609	0.101441	0.003928	0.681371	3.107043	-38.334209
31725	0	0.560844	10.015956	0.315840	0.005615	0.100159	0.003174	0.694026	3.117467	-38.336340
31726	0	0.540596	9.906226	0.281633	0.005418	0.099061	0.002837	0.713074	3.133800	-38.344687
31727	0	0.518133	9.759611	0.266574	0.005188	0.097595	0.002686	0.731398	3.144217	-38.344765
31728	0	0.517028	9.668119	0.232717	0.005175	0.096681	0.002340	0.742031	3.151958	-38.347077
31729	0	0.542424	9.558178	0.181681	0.005432	0.095581	0.001831	0.754084	3.163911	-38.354345
31730	0	0.589987	9.423971	0.142280	0.005904	0.094239	0.001436	0.765411	3.171627	-38.361263
31731	0	0.579621	9.338406	0.102542	0.005798	0.093384	0.001038	0.775492	3.176718	-38.363146
31732	0	0.566447	9.240773	0.063632	0.005672	0.092407	0.000647	0.783396	3.187861	-38.366083
31733	0	0.585692	9.167503	0.072342	0.005859	0.091675	0.000732	0.789947	3.193419	-38.364582
31734	0	0.530505	9.106448	0.039470	0.005304	0.091064	0.000409	0.803315	3.194865	-38.366442
31735	0	0.524798	9.063724	-0.019679	0.005249	0.090637	-0.000183	0.815851	3.198456	-38.371970
31736	0	0.530470	9.033218	0.002293	0.005307	0.090332	0.000033	0.824569	3.204090	-38.367920
31737	0	0.530799	9.039325	0.035177	0.005310	0.090393	0.000366	0.838322	3.209085	-38.366964
31738	0	0.530253	9.069851	0.062722	0.005305	0.090698	0.000642	0.852211	3.214869	-38.367339
31739	0	0.487969	9.094258	0.016796	0.004883	0.090942	0.000183	0.866858	3.221178	-38.364202
31740	0	0.499531	9.155297	0.050379	0.004998	0.091553	0.000518	0.880068	3.227177	-38.359637
31741	0	0.500522	9.246835	0.059352	0.005005	0.092468	0.000610	0.896552	3.229069	-38.355363
31742	0	0.512148	9.338418	0.068626	0.005127	0.093384	0.000698	0.906809	3.238147	-38.348647
31743	0	0.494309	9.454365	0.145488	0.004944	0.094543	0.001465	0.914566	3.241346	-38.344692
31744	0	0.475499	9.570350	0.180021	0.004759	0.095703	0.001810	0.922126	3.248214	-38.338035
31745	0	0.506840	9.680206	0.254706	0.005066	0.096802	0.002563	0.937285	3.247467	-38.333126
31746	0	0.574441	9.832801	0.293933	0.005742	0.098328	0.002956	0.952995	3.246880	-38.324347
31747	0	0.591998	9.942671	0.340593	0.005920	0.099426	0.003418	0.962574	3.249527	-38.321380
31748	0	0.573441	10.040444	0.398849	0.005735	0.100404	0.004004	0.975469	3.252735	-38.316286
31749	0	0.591906	10.199037	0.425949	0.005920	0.101990	0.004272	0.985800	3.256281	-38.309120
31750	0	0.616029	10.266266	0.460098	0.006162	0.102662	0.004612	0.993763	3.259873	-38.303945
31751	0	0.586228	10.382121	0.450348	0.005859	0.103821	0.004517	1.003982	3.258599	-38.295290
31752	0	0.592337	10.437087	0.423109	0.005926	0.104370	0.004246	1.015656	3.263685	-38.294910
31753	0	0.622239	10.522533	0.395322	0.006226	0.105225	0.003967	1.026556	3.269195	-38.292735
31754	0	0.591501	10.534795	0.368337	0.005914	0.105348	0.003695	1.034217	3.269838	-38.293281
31755	0	0.627745	10.540868	0.450684	0.006287	0.105408	0.004517	1.040358	3.281823	-38.293255
31756	0	0.583585	10.540946	0.460619	0.005840	0.105409	0.004619	1.049409	3.288655	-38.292565
31757	0	0.560689	10.534793	0.523285	0.005615	0.105347	0.005249	1.062492	3.299711	-38.293343
31758	0	0.584082	10.473892	0.489839	0.005842	0.104738	0.004911	1.072127	3.303263	-38.297013
31759	0	0.561219	10.406544	0.469232	0.005615	0.104065	0.004700	1.075472	3.308820	-38.308429
31760	0	0.517610	10.284490	0.504253	0.005181	0.102844	0.005051	1.079851	3.316754	-38.314621
31761	0	0.549147	10.211204	0.396382	0.005493	0.102112	0.003967	1.079021	3.320661	-38.320449
31762	0	0.567128	10.070819	0.328477	0.005672	0.100708	0.003288	1.078348	3.323875	-38.323008
31763	0	0.530796	9.942663	0.237011	0.005310	0.099426	0.002380	1.085441	3.328136	-38.330266
31764	0	0.506239	9.826659	0.156283	0.005061	0.098267	0.001566	1.084347	3.328464	-38.337488
31765	0	0.530980	9.661877	0.115143	0.005310	0.096619	0.001160	1.089355	3.330460	-38.348220
31766	0	0.518589	9.588634	0.107697	0.005187	0.095886	0.001081	1.090121	3.333561	-38.353654
31767	0	0.555533	9.448244	0.072157	0.005554	0.094482	0.000732	1.098589	3.333820	-38.361443
31768	0	0.585923	9.332296	0.149944	0.005861	0.093323	0.001504	1.099471	3.338037	-38.368212
31769	0	0.567034	9.271281	0.060361	0.005676	0.092712	0.000610	1.102981	3.346859	-38.382474
31770	0	0.554171	9.191895	-0.001999	0.005542	0.091919	-0.000014	1.105429	3.348465	-38.390868
31771	0	0.530799	9.118667	0.029583	0.005310	0.091187	0.000305	1.112654	3.352604	-38.396405
31772	0	0.506046	9.039310	0.004337	0.005061	0.090393	0.000042	1.106374	3.354993	-38.402430
31773	0	0.518867	9.045406	-0.012358	0.005188	0.090454	-0.000122	1.103714	3.355527	-38.414501
31774	0	0.506816	9.014790	0.005720	0.005067	0.090148	0.000057	1.099310	3.355371	-38.421996
31775	0	0.506386	9.008800	0.006362	0.005066	0.090088	0.000061	1.091701	3.359516	-38.426993
31776	0	0.524451	9.063719	-0.005559	0.005244	0.090637	-0.000056	1.086544	3.360686	-38.430656
31777	0	0.494315	9.100346	-0.006199	0.004944	0.091003	-0.000061	1.083441	3.362988	-38.438602
31778	0	0.500709	9.191777	-0.006138	0.005003	0.091918	-0.000063	1.077290	3.359355	-38.441747
31779	0	0.506915	9.283429	0.073314	0.005066	0.092834	0.000732	1.072137	3.356798	-38.447746
31780	0	0.464755	9.368785	0.091707	0.004644	0.093688	0.000916	1.067279	3.354432	-38.450682
31781	0	0.482226	9.472655	0.207454	0.004822	0.094727	0.002075	1.063874	3.355358	-38.457455
31782	0	0.482618	9.594600	0.213823	0.004822	0.095946	0.002134	1.055128	3.351613	-38.457153
31783	0	0.531051	9.722886	0.244605	0.005310	0.097229	0.002441	1.045510	3.352590	-38.460954
31784	0	0.561937	9.857044	0.343072	0.005615	0.098571	0.003427	1.036504	3.349298	-38.464412
31785	0	0.561723	9.960893	0.421928	0.005615	0.099609	0.004211	1.023317	3.348525	-38.466479
31786	0	0.555870	10.052378	0.368089	0.005558	0.100524	0.003677	1.015195	3.349188	-38.466782
31787	0	0.628884	10.192832	0.379112	0.006287	0.101929	0.003784	1.003061	3.348244	-38.473508
31788	0	0.592758	10.284278	0.368407	0.005924	0.102843	0.003675	0.989105	3.346038	-38.482823
31789	0	0.597843	10.357671	0.378751	0.005981	0.103577	0.003784	0.981199	3.350807	-38.486947
31790	0	0.621634	10.424790	0.416450	0.006219	0.104248	0.004157	0.968747	3.355089	-38.491904
31791	0	0.604262	10.479728	0.421322	0.006042	0.104797	0.004211	0.962537	3.356321	-38.495808
31792	0	0.591741	10.479623	0.471041	0.005920	0.104796	0.004703	0.949673	3.361017	-38.501405
31793	0	0.604625	10.504107	0.427785	0.006042	0.105042	0.004272	0.939495	3.358270	-38.506098
31794	0	0.568508	10.510118	0.422903	0.005683	0.105102	0.004222	0.927404	3.357322	-38.512620
31795	0	0.579823	10.455289	0.446357	0.005798	0.104553	0.004456	0.914248	3.358841	-38.520606
31796	0	0.567521	10.400272	0.356232	0.005675	0.104003	0.003555	0.902032	3.360327	-38.532834
31797	0	0.518791	10.327110	0.403815	0.005188	0.103271	0.004028	0.886728	3.361773	-38.543334
31798	0	0.543070	10.223256	0.399653	0.005431	0.102233	0.003986	0.870862	3.363696	-38.554179
31799	0	0.543213	10.144010	0.379291	0.005432	0.101440	0.003784	0.856511	3.365044	-38.566437
31800	0	0.573545	10.009652	0.289308	0.005736	0.100097	0.002885	0.842550	3.367311	-38.580348
31801	0	0.567493	9.893787	0.232761	0.005676	0.098938	0.002319	0.828535	3.370013	-38.589811
31802	0	0.561292	9.796020	0.246710	0.005612	0.097960	0.002458	0.812924	3.370516	-38.602671
31803	0	0.543487	9.674044	0.159485	0.005432	0.096741	0.001587	0.799048	3.368282	-38.615290
31804	0	0.513112	9.570204	0.179424	0.005132	0.095702	0.001785	0.783844	3.370010	-38.631651
31805	0	0.549445	9.460426	0.165701	0.005493	0.094604	0.001648	0.768346	3.369419	-38.647266
31806	0	0.537235	9.368792	0.136844	0.005373	0.093688	0.001360	0.753479	3.371125	-38.663470
31807	0	0.579700	9.289549	0.074563	0.005798	0.092896	0.000732	0.732736	3.373622	-38.675079
31808	0	0.548933	9.203999	0.107424	0.005490	0.092040	0.001063	0.714848	3.375732	-38.685792
31809	0	0.549495	9.161357	0.056397	0.005493	0.091614	0.000549	0.692232	3.374357	-38.696883
31810	0	0.549354	9.142978	0.053095	0.005496	0.091430	0.000517	0.670360	3.378290	-38.707815
31811	0	0.512526	9.130863	0.049890	0.005127	0.091309	0.000488	0.652776	3.381135	-38.721121
31812	0	0.500092	9.112554	-0.052062	0.005001	0.091125	-0.000528	0.638869	3.381861	-38.735007
31813	0	0.482251	9.118643	0.043869	0.004822	0.091187	0.000427	0.620396	3.381692	-38.746180
31814	0	0.512966	9.191788	0.009453	0.005128	0.091918	0.000084	0.603169	3.380289	-38.754014
31815	0	0.506736	9.222398	0.080062	0.005066	0.092224	0.000793	0.590324	3.379327	-38.760838
31816	0	0.525085	9.289449	0.136462	0.005252	0.092895	0.001356	0.575991	3.381499	-38.764759
31817	0	0.513377	9.405465	0.153521	0.005127	0.094055	0.001526	0.560820	3.374115	-38.766257
31818	0	0.514098	9.515163	0.155822	0.005140	0.095152	0.001544	0.539865	3.374177	-38.771650
31819	0	0.506771	9.600786	0.263705	0.005066	0.096008	0.002625	0.521179	3.372946	-38.771910
31820	0	0.549740	9.728764	0.315033	0.005496	0.097288	0.003138	0.502443	3.372216	-38.771734
31821	0	0.562244	9.789972	0.360800	0.005615	0.097900	0.003601	0.490487	3.364667	-38.776677
31822	0	0.605724	9.917991	0.417049	0.006057	0.099180	0.004164	0.478807	3.365025	-38.783152
31823	0	0.629022	10.009692	0.404105	0.006287	0.100098	0.004028	0.460332	3.361765	-38.789619
31824	0	0.594058	10.088776	0.419084	0.005927	0.100889	0.004175	0.438750	3.347264	-38.790897
31825	0	0.598070	10.211143	0.452630	0.005981	0.102112	0.004517	0.424066	3.348891	-38.794581
31826	0	0.604540	10.253742	0.393592	0.006041	0.102538	0.003925	0.408290	3.344312	-38.800463
31827	0	0.622101	10.296608	0.477156	0.006226	0.102966	0.004761	0.392420	3.350207	-38.801813
31828	0	0.615429	10.357519	0.515909	0.006155	0.103576	0.005148	0.376208	3.351810	-38.803624
31829	0	0.616429	10.375948	0.446251	0.006165	0.103760	0.004456	0.364663	3.352845	-38.807181
31830	0	0.591874	10.375857	0.502406	0.005919	0.103759	0.005018	0.354320	3.354382	-38.812656
31831	0	0.579909	10.357635	0.476663	0.005798	0.103577	0.004761	0.343796	3.354329	-38.822138
31832	0	0.585825	10.333132	0.471917	0.005860	0.103332	0.004711	0.330917	3.357377	-38.830108
31833	0	0.548809	10.266135	0.482294	0.005493	0.102661	0.004822	0.325808	3.363703	-38.829634
31834	0	0.542066	10.223342	0.465194	0.005422	0.102234	0.004641	0.309083	3.365518	-38.838816
31835	0	0.531011	10.125676	0.532082	0.005310	0.101257	0.005310	0.292846	3.366255	-38.851151
31836	0	0.560994	10.058483	0.430266	0.005614	0.100585	0.004293	0.278256	3.371884	-38.864060
31837	0	0.543131	9.948730	0.348041	0.005432	0.099487	0.003479	0.272560	3.373432	-38.875985
31838	0	0.579441	9.869273	0.379344	0.005796	0.098693	0.003786	0.259997	3.376397	-38.883395
31839	0	0.549038	9.728986	0.263711	0.005493	0.097290	0.002625	0.241135	3.380187	-38.892830
31840	0	0.536437	9.631250	0.228660	0.005365	0.096313	0.002283	0.232943	3.381829	-38.903487
31841	0	0.555035	9.533692	0.244978	0.005554	0.095337	0.002441	0.218896	3.386924	-38.913038
31842	0	0.554456	9.423832	0.123858	0.005546	0.094238	0.001237	0.212831	3.388495	-38.927155
31843	0	0.573459	9.356700	0.213872	0.005737	0.093567	0.002136	0.205832	3.392240	-38.936674
31844	0	0.597292	9.295667	0.226531	0.005976	0.092957	0.002263	0.199140	3.396103	-38.946232
31845	0	0.579882	9.265125	0.183526	0.005798	0.092651	0.001831	0.189985	3.395850	-38.958696
31846	0	0.555387	9.228416	0.159841	0.005554	0.092284	0.001595	0.181457	3.396685	-38.962078
31847	0	0.549359	9.240716	0.158949	0.005493	0.092407	0.001587	0.174476	3.396506	-38.969747
31848	0	0.524590	9.216221	0.153657	0.005249	0.092162	0.001531	0.163416	3.400763	-38.975371
31849	0	0.524904	9.204096	0.134658	0.005249	0.092041	0.001343	0.155069	3.401153	-38.977163
31850	0	0.524757	9.222321	0.092603	0.005249	0.092223	0.000922	0.146660	3.403253	-38.982528
31851	0	0.506345	9.265150	0.055028	0.005066	0.092651	0.000549	0.141912	3.406642	-38.986101
31852	0	0.500156	9.332259	0.146795	0.004999	0.093323	0.001466	0.135811	3.404117	-38.985086
31853	0	0.513091	9.411600	0.176965	0.005127	0.094116	0.001770	0.132803	3.399693	-38.986171
31854	0	0.507346	9.515289	0.237805	0.005074	0.095153	0.002379	0.131018	3.400185	-38.986934
31855	0	0.524907	9.588627	0.262286	0.005249	0.095886	0.002625	0.129552	3.400489	-38.987797
31856	0	0.537115	9.674074	0.359680	0.005371	0.096741	0.003597	0.126639	3.400786	-38.990578
31857	0	0.549137	9.783955	0.396495	0.005493	0.097839	0.003967	0.125927	3.403247	-38.993326
31858	0	0.554782	9.912137	0.395826	0.005550	0.099121	0.003962	0.126485	3.406545	-38.988281
31859	0	0.579991	9.973141	0.396598	0.005798	0.099731	0.003967	0.124540	3.405079	-38.990192
31860	0	0.567618	10.082932	0.402470	0.005679	0.100829	0.004025	0.121928	3.408765	-38.992856
31861	0	0.609592	10.162414	0.469640	0.006104	0.101624	0.004700	0.122153	3.417658	-38.997513
31862	0	0.602738	10.223499	0.383186	0.006026	0.102235	0.003838	0.125116	3.416684	-39.000843
31863	0	0.622411	10.284477	0.499575	0.006226	0.102844	0.005005	0.131827	3.418616	-39.003702
31864	0	0.646299	10.321195	0.485605	0.006466	0.103211	0.004864	0.136794	3.422155	-39.008758
31865	0	0.610173	10.345518	0.511725	0.006104	0.103455	0.005127	0.144005	3.424412	-39.012556
31866	0	0.603641	10.370003	0.498046	0.006039	0.103700	0.004985	0.145360	3.427151	-39.015174
31867	0	0.585694	10.351622	0.542348	0.005859	0.103516	0.005432	0.151313	3.430152	-39.022536
31868	0	0.566973	10.351691	0.467532	0.005671	0.103517	0.004682	0.154597	3.431324	-39.031209
31869	0	0.554934	10.333343	0.505262	0.005554	0.103333	0.005066	0.165770	3.436964	-39.036376
31870	0	0.590704	10.247964	0.472336	0.005910	0.102479	0.004734	0.174062	3.440387	-39.045236
31871	0	0.560782	10.156348	0.413651	0.005615	0.101562	0.004150	0.186300	3.448896	-39.043767
31872	0	0.577715	10.083172	0.380827	0.005783	0.100831	0.003818	0.193229	3.455788	-39.049685
31873	0	0.573761	9.991475	0.353382	0.005737	0.099915	0.003540	0.196658	3.455571	-39.056896
31874	0	0.524463	9.869440	0.290655	0.005249	0.098694	0.002917	0.205505	3.460732	-39.065959
31875	0	0.518078	9.771796	0.236829	0.005188	0.097717	0.002380	0.216026	3.469168	-39.075741
31876	0	0.522612	9.692545	0.252873	0.005234	0.096925	0.002539	0.224166	3.478214	-39.086503
31877	0	0.506249	9.582574	0.273373	0.005066	0.095825	0.002747	0.235925	3.482334	-39.096882
31878	0	0.535641	9.478817	0.191874	0.005363	0.094788	0.001927	0.242739	3.490787	-39.106055
31879	0	0.561326	9.417768	0.224528	0.005615	0.094177	0.002258	0.254977	3.493165	-39.113345
31880	0	0.530277	9.307898	0.173152	0.005305	0.093079	0.001743	0.266105	3.496283	-39.113186
31881	0	0.555357	9.277367	0.182125	0.005554	0.092773	0.001831	0.274756	3.497033	-39.117025
31882	0	0.530632	9.198023	0.125131	0.005308	0.091980	0.001262	0.284399	3.499332	-39.117390
31883	0	0.524732	9.198019	0.077979	0.005249	0.091980	0.000793	0.297985	3.501289	-39.123870
31884	0	0.530110	9.167529	0.167131	0.005306	0.091675	0.001681	0.307081	3.507619	-39.131870
31885	0	0.548901	9.173625	0.139348	0.005493	0.091736	0.001404	0.316661	3.512732	-39.136153
31886	0	0.517685	9.185819	0.125085	0.005179	0.091858	0.001261	0.325877	3.515956	-39.134155
31887	0	0.530764	9.228544	0.108647	0.005310	0.092285	0.001099	0.337696	3.518843	-39.139745
31888	0	0.499743	9.271259	0.081949	0.004999	0.092712	0.000830	0.347071	3.520838	-39.143642
31889	0	0.500709	9.338387	0.145215	0.005005	0.093384	0.001465	0.359410	3.518010	-39.148246
31890	0	0.512923	9.411651	0.167124	0.005131	0.094116	0.001683	0.370968	3.519866	-39.143945
31891	0	0.506300	9.515425	0.193936	0.005066	0.095154	0.001953	0.384476	3.523323	-39.144784
31892	0	0.524244	9.594754	0.221767	0.005242	0.095947	0.002230	0.395651	3.523107	-39.149382
31893	0	0.543056	9.729055	0.254732	0.005432	0.097290	0.002563	0.411750	3.524919	-39.142137
31894	0	0.518113	9.814618	0.330771	0.005184	0.098145	0.003324	0.427238	3.528391	-39.139539
31895	0	0.555094	9.924392	0.370777	0.005554	0.099243	0.003723	0.441824	3.532090	-39.142507
31896	0	0.585434	10.009928	0.446797	0.005853	0.100099	0.004485	0.458261	3.530183	-39.146126
31897	0	0.573385	10.101377	0.420216	0.005737	0.101013	0.004211	0.465660	3.533987	-39.148590
31898	0	0.590912	10.193025	0.369387	0.005913	0.101930	0.003704	0.474115	3.537979	-39.144556
31899	0	0.604078	10.241780	0.419426	0.006042	0.102417	0.004211	0.490054	3.539815	-39.147861
31900	0	0.579171	10.309005	0.373360	0.005795	0.103089	0.003749	0.503939	3.542798	-39.147483
31901	0	0.628496	10.369958	0.443811	0.006287	0.103699	0.004456	0.519893	3.544562	-39.153087
31902	0	0.597267	10.357867	0.434089	0.005978	0.103578	0.004359	0.536885	3.549935	-39.160262
31903	0	0.610328	10.406568	0.468362	0.006104	0.104065	0.004700	0.551369	3.550065	-39.160872
31904	0	0.585891	10.406679	0.513699	0.005858	0.104066	0.005156	0.568586	3.549412	-39.160294
31905	0	0.597652	10.363894	0.516877	0.005981	0.103638	0.005188	0.586572	3.554735	-39.160833
31906	0	0.553966	10.327445	0.519327	0.005544	0.103273	0.005210	0.601735	3.559129	-39.163424
31907	0	0.584884	10.290662	0.474456	0.005859	0.102905	0.004761	0.616514	3.570629	-39.163959
31908	0	0.571400	10.211439	0.404341	0.005716	0.102114	0.004057	0.628163	3.573097	-39.174359
31909	0	0.549095	10.113577	0.328378	0.005493	0.101135	0.003296	0.638608	3.575367	-39.174407
31910	0	0.554289	10.022039	0.295570	0.005549	0.100220	0.002966	0.647036	3.582577	-39.175172
31911	0	0.548983	9.936566	0.218645	0.005493	0.099365	0.002197	0.656184	3.586101	-39.178905
31912	0	0.536181	9.826727	0.258258	0.005364	0.098267	0.002603	0.676181	3.588821	-39.182999
31913	0	0.530761	9.777874	0.187746	0.005310	0.097778	0.001892	0.689897	3.591295	-39.191016
31914	0	0.529999	9.625295	0.166407	0.005304	0.096252	0.001679	0.704739	3.596047	-39.198939
31915	0	0.536612	9.539853	0.199964	0.005371	0.095398	0.002014	0.718826	3.601645	-39.204805
31916	0	0.541959	9.423858	0.130008	0.005422	0.094238	0.001313	0.731363	3.603667	-39.212955
31917	0	0.548827	9.356736	0.163760	0.005493	0.093567	0.001648	0.740685	3.609245	-39.218435
31918	0	0.523657	9.301787	0.167790	0.005239	0.093018	0.001688	0.749684	3.611204	-39.228805
31919	0	0.555250	9.277363	0.090626	0.005554	0.092773	0.000916	0.757707	3.612765	-39.241290
31920	0	0.518272	9.210218	0.070718	0.005184	0.092102	0.000713	0.762113	3.614083	-39.246786
31921	0	0.536938	9.173600	0.053845	0.005371	0.091736	0.000549	0.772365	3.615659	-39.255701
31922	0	0.530270	9.179720	0.075740	0.005306	0.091797	0.000772	0.786772	3.619561	-39.261366
31923	0	0.524377	9.191928	0.041878	0.005249	0.091919	0.000427	0.794292	3.625687	-39.260115
31924	0	0.505298	9.204112	0.040541	0.005054	0.092041	0.000410	0.797153	3.627192	-39.255579
31925	0	0.482039	9.246838	0.035460	0.004822	0.092468	0.000366	0.808394	3.628318	-39.261394
31926	0	0.500493	9.320059	0.070034	0.005002	0.093201	0.000709	0.815313	3.624147	-39.270113
31927	0	0.536679	9.405549	0.084656	0.005371	0.094055	0.000854	0.822007	3.628931	-39.271102
31928	0	0.529718	9.490993	0.113734	0.005301	0.094910	0.001143	0.826445	3.632513	-39.269929
31929	0	0.543470	9.551999	0.164133	0.005432	0.095520	0.001648	0.831427	3.628979	-39.268845
31930	0	0.525150	9.637378	0.224004	0.005254	0.096374	0.002244	0.833209	3.631254	-39.268166
31931	0	0.506528	9.729021	0.261948	0.005066	0.097290	0.002625	0.836117	3.631557	-39.270068
31932	0	0.530710	9.832783	0.236435	0.005308	0.098328	0.002370	0.839435	3.632298	-39.277726
31933	0	0.537151	9.912114	0.292726	0.005371	0.099121	0.002930	0.839263	3.631350	-39.279413
31934	0	0.597878	10.028101	0.340964	0.005981	0.100281	0.003412	0.839302	3.633912	-39.278292
31935	0	0.573819	10.083007	0.305039	0.005737	0.100830	0.003052	0.837769	3.632422	-39.283852
31936	0	0.598207	10.180583	0.347171	0.005982	0.101806	0.003475	0.838974	3.632222	-39.273955
31937	0	0.610362	10.211182	0.353986	0.006104	0.102112	0.003540	0.836109	3.631616	-39.275731
31938	0	0.610522	10.278215	0.323394	0.006104	0.102782	0.003234	0.832943	3.629205	-39.279851
31939	0	0.591767	10.302760	0.378141	0.005920	0.103027	0.003784	0.833032	3.631698	-39.279694
31940	0	0.585684	10.339347	0.395900	0.005854	0.103394	0.003962	0.832771	3.627655	-39.280959
31941	0	0.573278	10.333288	0.372006	0.005737	0.103333	0.003723	0.833034	3.632167	-39.284625
31942	0	0.585012	10.314935	0.426688	0.005850	0.103149	0.004266	0.828577	3.631390	-39.291677
31943	0	0.592013	10.278328	0.323310	0.005920	0.102783	0.003235	0.827398	3.631127	-39.295196
31944	0	0.585299	10.241737	0.420594	0.005858	0.102417	0.004208	0.825895	3.636773	-39.306116
31945	0	0.530410	10.144066	0.348135	0.005310	0.101440	0.003479	0.820004	3.642953	-39.313779
31946	0	0.523332	10.089125	0.342284	0.005237	0.100891	0.003422	0.815556	3.646168	-39.319883
31947	0	0.524913	10.028055	0.348497	0.005249	0.100281	0.003479	0.805569	3.645462	-39.323262
31948	0	0.542873	9.948647	0.184606	0.005432	0.099486	0.001842	0.798224	3.648695	-39.329574
31949	0	0.573399	9.851095	0.213569	0.005737	0.098511	0.002136	0.795682	3.651877	-39.335199
31950	0	0.584882	9.759542	0.213559	0.005853	0.097595	0.002134	0.790788	3.655730	-39.344625
31951	0	0.561830	9.686258	0.164979	0.005615	0.096863	0.001648	0.785326	3.651360	-39.352180
31952	0	0.531662	9.594622	0.134896	0.005316	0.095946	0.001346	0.778082	3.649579	-39.359028
31953	0	0.518405	9.521502	0.098061	0.005188	0.095215	0.000977	0.770029	3.653528	-39.364708
31954	0	0.511871	9.429926	0.104850	0.005118	0.094299	0.001045	0.762861	3.652321	-39.371376
31955	0	0.530654	9.375018	0.134397	0.005310	0.093750	0.001343	0.758270	3.655847	-39.377513
31956	0	0.554554	9.320068	0.086371	0.005547	0.093201	0.000856	0.746135	3.656313	-39.384321
31957	0	0.573669	9.295646	0.129055	0.005737	0.092957	0.001282	0.731992	3.656224	-39.398269
31958	0	0.561578	9.258916	0.087901	0.005613	0.092589	0.000872	0.719669	3.652316	-39.406350
31959	0	0.567946	9.289525	0.055958	0.005676	0.092896	0.000549	0.704060	3.647636	-39.407654
31960	0	0.531710	9.283347	-0.021500	0.005316	0.092834	-0.000224	0.689806	3.645147	-39.410779
31961	0	0.482001	9.313973	0.012651	0.004822	0.093140	0.000122	0.681378	3.646449	-39.416262
31962	0	0.500178	9.356678	0.063088	0.005001	0.093567	0.000619	0.663882	3.644816	-39.417572
31963	0	0.524940	9.387201	0.067736	0.005249	0.093872	0.000671	0.653691	3.643534	-39.421459
31964	0	0.531214	9.435927	0.074574	0.005310	0.094359	0.000744	0.648571	3.640186	-39.421292
31965	0	0.543405	9.515348	0.208507	0.005432	0.095154	0.002075	0.633683	3.637039	-39.429642
31966	0	0.531386	9.606818	0.246839	0.005314	0.096068	0.002460	0.621479	3.636275	-39.428287
31967	0	0.537633	9.661819	0.330094	0.005371	0.096619	0.003296	0.612604	3.629271	-39.433334
31968	0	0.538119	9.765507	0.282586	0.005382	0.097655	0.002817	0.599616	3.628933	-39.432724
31969	0	0.549248	9.851043	0.348905	0.005493	0.098511	0.003479	0.585034	3.628917	-39.439236
31970	0	0.573424	9.930287	0.314689	0.005735	0.099303	0.003133	0.565922	3.629459	-39.439749
31971	0	0.562108	10.003599	0.287911	0.005615	0.100037	0.002869	0.551004	3.621941	-39.443482
31972	0	0.599643	10.064438	0.302643	0.005993	0.100645	0.003011	0.530227	3.617076	-39.448100
31973	0	0.592200	10.125694	0.287900	0.005920	0.101257	0.002869	0.515662	3.614428	-39.449740
31974	0	0.580502	10.156114	0.332176	0.005801	0.101562	0.003316	0.506243	3.609269	-39.448853
31975	0	0.610402	10.223336	0.404101	0.006104	0.102234	0.004028	0.489086	3.607851	-39.453303
31976	0	0.592161	10.247583	0.424287	0.005921	0.102476	0.004236	0.478562	3.606779	-39.461946
31977	0	0.573813	10.235531	0.446945	0.005737	0.102356	0.004456	0.459859	3.605089	-39.474574
31978	0	0.574117	10.247542	0.492160	0.005738	0.102476	0.004910	0.444425	3.600990	-39.480322
31979	0	0.591791	10.235569	0.385618	0.005920	0.102356	0.003845	0.429072	3.602904	-39.489512
31980	0	0.579407	10.186602	0.449072	0.005793	0.101867	0.004477	0.409957	3.600455	-39.501499
31981	0	0.580095	10.180605	0.367449	0.005798	0.101807	0.003662	0.392876	3.596608	-39.512824
31982	0	0.549777	10.088873	0.357759	0.005498	0.100889	0.003564	0.374229	3.595874	-39.521243
31983	0	0.561594	10.034132	0.312677	0.005615	0.100342	0.003113	0.355069	3.594100	-39.533846
31984	0	0.512930	9.960799	0.284783	0.005128	0.099608	0.002835	0.337514	3.591493	-39.544930
31985	0	0.530791	9.869367	0.306135	0.005310	0.098694	0.003052	0.323411	3.593020	-39.548899
31986	0	0.561019	9.808226	0.283621	0.005610	0.098083	0.002826	0.308091	3.592342	-39.557039
31987	0	0.543523	9.716751	0.239193	0.005432	0.097168	0.002380	0.291410	3.587646	-39.566315
31988	0	0.568174	9.637333	0.235116	0.005682	0.096374	0.002341	0.276500	3.586856	-39.578307
31989	0	0.524665	9.552003	0.238508	0.005249	0.095520	0.002380	0.267794	3.588613	-39.589384
31990	0	0.542942	9.472620	0.209249	0.005426	0.094727	0.002084	0.254238	3.583889	-39.596495
31991	0	0.524881	9.442128	0.147225	0.005249	0.094421	0.001465	0.242138	3.582919	-39.610268
31992	0	0.561228	9.393205	0.173509	0.005614	0.093932	0.001723	0.224670	3.584197	-39.619873
31993	0	0.536904	9.332270	0.153663	0.005371	0.093323	0.001526	0.208523	3.585587	-39.627605
31994	0	0.512145	9.326068	0.155413	0.005122	0.093261	0.001547	0.196727	3.585383	-39.633653
31995	0	0.543154	9.295647	0.165394	0.005432	0.092957	0.001648	0.186354	3.584918	-39.645205
31996	0	0.543131	9.295541	0.136217	0.005430	0.092956	0.001354	0.173756	3.582481	-39.649978
31997	0	0.524725	9.301763	0.207724	0.005249	0.093018	0.002075	0.168564	3.583632	-39.649529
31998	0	0.536981	9.326139	0.208721	0.005367	0.093262	0.002079	0.155618	3.579387	-39.654645
31999	0	0.525090	9.374981	0.153093	0.005249	0.093750	0.001526	0.146621	3.575909	-39.659463
32000	0	0.531502	9.448119	0.227662	0.005314	0.094481	0.002268	0.133217	3.573419	-39.666105
32001	0	0.519207	9.490942	0.207639	0.005188	0.094910	0.002075	0.129003	3.567346	-39.671452
32002	0	0.519970	9.564074	0.269352	0.005196	0.095641	0.002687	0.119036	3.561369	-39.674208
32003	0	0.518909	9.674047	0.269256	0.005188	0.096741	0.002686	0.108106	3.559000	-39.674859
32004	0	0.555313	9.735009	0.301068	0.005556	0.097350	0.003004	0.097631	3.561406	-39.678278
32005	0	0.567663	9.826632	0.379095	0.005676	0.098267	0.003784	0.087117	3.559905	-39.680208
32006	0	0.524832	9.899804	0.398242	0.005249	0.098998	0.003981	0.082341	3.559644	-39.684666
32007	0	0.573963	9.973112	0.415490	0.005737	0.099731	0.004150	0.074509	3.555890	-39.686132
32008	0	0.586243	10.058485	0.410220	0.005863	0.100585	0.004098	0.066928	3.555650	-39.692366
32009	0	0.579528	10.125742	0.421332	0.005798	0.101257	0.004211	0.062170	3.558028	-39.690208
32010	0	0.603200	10.150180	0.433391	0.006036	0.101501	0.004336	0.062203	3.561232	-39.693207
32011	0	0.604621	10.223354	0.397046	0.006042	0.102234	0.003967	0.055824	3.555927	-39.699756
32012	0	0.592810	10.211080	0.391195	0.005927	0.102111	0.003912	0.052929	3.553637	-39.711609
32013	0	0.579840	10.253893	0.354385	0.005798	0.102539	0.003540	0.046004	3.552430	-39.711880
32014	0	0.579647	10.259929	0.446132	0.005798	0.102599	0.004462	0.044279	3.553391	-39.717257
32015	0	0.585970	10.241701	0.457683	0.005859	0.102417	0.004578	0.042318	3.551912	-39.726457
32016	0	0.597590	10.217245	0.444854	0.005981	0.102172	0.004454	0.045137	3.557010	-39.736312
32017	0	0.555102	10.192914	0.451076	0.005554	0.101929	0.004517	0.048845	3.559440	-39.747056
32018	0	0.572635	10.144086	0.425551	0.005731	0.101440	0.004260	0.051082	3.563121	-39.757561
32019	0	0.598050	10.070817	0.475846	0.005981	0.100708	0.004761	0.050604	3.563129	-39.771309
32020	0	0.560903	9.985377	0.426612	0.005612	0.099854	0.004268	0.049594	3.565773	-39.779954
32021	0	0.554829	9.930461	0.359895	0.005554	0.099304	0.003601	0.049253	3.571379	-39.786512
32022	0	0.541602	9.826696	0.310311	0.005420	0.098267	0.003108	0.052207	3.574469	-39.791935
32023	0	0.542849	9.753442	0.256218	0.005432	0.097534	0.002563	0.051013	3.577504	-39.792593
32024	0	0.553999	9.674121	0.225054	0.005547	0.096741	0.002255	0.053995	3.583969	-39.798932
32025	0	0.542858	9.588646	0.213487	0.005432	0.095886	0.002136	0.052854	3.586905	-39.805318
32026	0	0.541623	9.509330	0.176393	0.005424	0.095093	0.001767	0.053859	3.595421	-39.816889
32027	0	0.555293	9.460477	0.243343	0.005554	0.094604	0.002441	0.060699	3.595619	-39.825439
32028	0	0.579458	9.411644	0.229594	0.005795	0.094116	0.002303	0.066594	3.595346	-39.833882
32029	0	0.549094	9.350633	0.230549	0.005493	0.093506	0.002319	0.080607	3.596626	-39.848781
32030	0	0.572739	9.289591	0.210476	0.005733	0.092896	0.002109	0.082481	3.601580	-39.858336
32031	0	0.567175	9.265172	0.090801	0.005676	0.092651	0.000916	0.088962	3.605634	-39.869938
32032	0	0.560084	9.259069	0.175140	0.005606	0.092590	0.001755	0.090448	3.610271	-39.875785
32033	0	0.512633	9.240738	0.145715	0.005127	0.092407	0.001465	0.097324	3.609616	-39.883776
32034	0	0.549168	9.295656	0.064948	0.005491	0.092957	0.000655	0.101564	3.607470	-39.892267
32035	0	0.530979	9.320083	0.139531	0.005310	0.093201	0.001404	0.109379	3.606352	-39.900105
32036	0	0.542932	9.356711	0.094868	0.005431	0.093567	0.000959	0.120033	3.607273	-39.902867
32037	0	0.543252	9.442145	0.164317	0.005432	0.094421	0.001648	0.123386	3.605468	-39.903819
32038	0	0.530529	9.472698	0.169031	0.005310	0.094727	0.001698	0.130904	3.609926	-39.902186
32039	0	0.524284	9.552064	0.273673	0.005249	0.095520	0.002747	0.140387	3.616054	-39.898310
32040	0	0.529345	9.655914	0.301920	0.005297	0.096559	0.003032	0.152857	3.618599	-39.898788
32041	0	0.518783	9.716826	0.334882	0.005188	0.097168	0.003357	0.159878	3.617449	-39.906391
32042	0	0.512416	9.802287	0.314692	0.005126	0.098022	0.003157	0.168816	3.618270	-39.908010
32043	0	0.561311	9.912152	0.310309	0.005615	0.099121	0.003113	0.177561	3.619399	-39.909241
32044	0	0.591480	9.985487	0.442761	0.005916	0.099854	0.004436	0.184296	3.619055	-39.905788
32045	0	0.591926	10.040332	0.377308	0.005920	0.100403	0.003784	0.194613	3.619042	-39.903092
32046	0	0.621943	10.107481	0.362851	0.006223	0.101074	0.003639	0.204212	3.621430	-39.906851
32047	0	0.598114	10.162411	0.438163	0.005981	0.101624	0.004395	0.216325	3.620439	-39.906846
32048	0	0.579620	10.205233	0.447783	0.005797	0.102052	0.004490	0.227452	3.620436	-39.905006
32049	0	0.597630	10.254003	0.413388	0.005981	0.102539	0.004150	0.243266	3.624859	-39.910965
32050	0	0.639211	10.284723	0.446693	0.006398	0.102846	0.004483	0.258794	3.630318	-39.915550
32051	0	0.622421	10.278389	0.468651	0.006226	0.102783	0.004700	0.270960	3.630519	-39.915379
32052	0	0.640475	10.278477	0.453861	0.006406	0.102784	0.004551	0.282102	3.630354	-39.920051
32053	0	0.610155	10.266166	0.432371	0.006104	0.102661	0.004333	0.290564	3.631110	-39.921935
32054	0	0.554299	10.211379	0.497102	0.005549	0.102113	0.004985	0.303516	3.636951	-39.928166
32055	0	0.560910	10.156329	0.334327	0.005615	0.101562	0.003357	0.316432	3.642442	-39.928427
32056	0	0.559563	10.083199	0.404785	0.005603	0.100831	0.004062	0.329372	3.649289	-39.936627
32057	0	0.530787	10.034232	0.291571	0.005310	0.100342	0.002930	0.342787	3.650336	-39.937235
32058	0	0.579052	9.967188	0.270543	0.005794	0.099671	0.002718	0.354645	3.652367	-39.939809
32059	0	0.561270	9.899965	0.297465	0.005615	0.098999	0.002991	0.370685	3.653830	-39.941540
32060	0	0.524276	9.808483	0.221032	0.005243	0.098084	0.002226	0.386148	3.652880	-39.950462
32061	0	0.530650	9.704652	0.205522	0.005310	0.097046	0.002075	0.407123	3.655529	-39.955334
32062	0	0.529324	9.655934	0.208393	0.005302	0.096559	0.002096	0.419092	3.664910	-39.958622
32063	0	0.536243	9.576504	0.248724	0.005371	0.095764	0.002502	0.434718	3.673752	-39.965620
32064	0	0.547424	9.503293	0.154448	0.005475	0.095033	0.001556	0.446643	3.673229	-39.965579
32065	0	0.555171	9.436070	0.145176	0.005554	0.094360	0.001465	0.460046	3.674714	-39.968246
32066	0	0.566631	9.393354	0.130308	0.005671	0.093933	0.001316	0.473334	3.678284	-39.973234
32067	0	0.573452	9.368929	0.127031	0.005737	0.093689	0.001282	0.484703	3.680055	-39.979771
32068	0	0.548561	9.313986	0.106642	0.005487	0.093140	0.001076	0.493712	3.680732	-39.981023
32069	0	0.536969	9.307878	0.096832	0.005371	0.093079	0.000977	0.501450	3.680904	-39.984265
32070	0	0.536332	9.265167	0.064366	0.005367	0.092651	0.000654	0.512110	3.684212	-39.985714
32071	0	0.505918	9.307908	0.078206	0.005066	0.093079	0.000793	0.523840	3.690975	-39.983338
32072	0	0.553744	9.320200	0.111910	0.005540	0.093202	0.001137	0.543193	3.692388	-39.984771
32073	0	0.567124	9.362834	0.102811	0.005676	0.093628	0.001038	0.552624	3.697053	-39.982874
32074	0	0.548253	9.442149	0.088595	0.005483	0.094421	0.000896	0.562187	3.695853	-39.972227
32075	0	0.531517	9.484857	0.169655	0.005310	0.094849	0.001709	0.574853	3.688082	-39.975902
32076	0	0.507504	9.564135	0.111741	0.005075	0.095641	0.001134	0.592328	3.686965	-39.973542
32077	0	0.500306	9.637479	0.139089	0.005005	0.096375	0.001404	0.605440	3.687559	-39.972698
32078	0	0.536165	9.710745	0.203862	0.005367	0.097107	0.002048	0.614842	3.692635	-39.971936
32079	0	0.549311	9.790056	0.200610	0.005493	0.097900	0.002014	0.622165	3.691183	-39.963998
32080	0	0.579589	9.838901	0.229137	0.005797	0.098389	0.002302	0.632530	3.691359	-39.961112
32081	0	0.586350	9.942628	0.316596	0.005859	0.099426	0.003174	0.639431	3.685040	-39.955441
32082	0	0.568590	10.009695	0.271701	0.005684	0.100097	0.002730	0.652394	3.681163	-39.955756
32083	0	0.592036	10.058620	0.298199	0.005920	0.100586	0.002991	0.660185	3.679643	-39.947854
32084	0	0.590949	10.095325	0.344588	0.005919	0.100952	0.003461	0.674942	3.689344	-39.949028
32085	0	0.580138	10.137969	0.340414	0.005798	0.101379	0.003418	0.688365	3.684278	-39.946466
32086	0	0.604645	10.180706	0.356351	0.006048	0.101807	0.003572	0.696286	3.684610	-39.941097
32087	0	0.591838	10.217326	0.383754	0.005920	0.102173	0.003845	0.702708	3.685251	-39.933442
32088	0	0.609960	10.241729	0.375857	0.006099	0.102417	0.003768	0.710871	3.682690	-39.931371
32089	0	0.579574	10.205114	0.347295	0.005798	0.102051	0.003479	0.715256	3.684000	-39.932237
32090	0	0.597259	10.174603	0.339827	0.005976	0.101746	0.003406	0.721104	3.685891	-39.932645
32091	0	0.549622	10.162348	0.372011	0.005493	0.101624	0.003723	0.722252	3.680810	-39.924458
32092	0	0.580580	10.101234	0.352736	0.005804	0.101012	0.003533	0.726534	3.677230	-39.928929
32093	0	0.548552	10.058648	0.329200	0.005493	0.100586	0.003296	0.728591	3.684267	-39.931043
32094	0	0.547654	9.997679	0.291509	0.005478	0.099977	0.002921	0.732969	3.684180	-39.935469
32095	0	0.555233	9.954860	0.261876	0.005554	0.099548	0.002625	0.737222	3.684670	-39.932817
32096	0	0.560288	9.875532	0.194033	0.005610	0.098755	0.001941	0.735259	3.691772	-39.936771
32097	0	0.567331	9.820586	0.133399	0.005676	0.098206	0.001343	0.743079	3.693487	-39.938255
32098	0	0.566819	9.741225	0.101416	0.005670	0.097412	0.001019	0.746704	3.693274	-39.947136
32099	0	0.548993	9.686304	0.146045	0.005493	0.096863	0.001465	0.749375	3.695315	-39.954841
32100	0	0.560413	9.606966	0.120621	0.005609	0.096069	0.001211	0.752796	3.698794	-39.961928
32101	0	0.524408	9.539828	0.158314	0.005249	0.095398	0.001587	0.754723	3.702908	-39.973172
32102	0	0.560327	9.497083	0.127092	0.005605	0.094971	0.001274	0.756073	3.702884	-39.980178
32103	0	0.573374	9.460473	0.207399	0.005737	0.094604	0.002075	0.755162	3.705471	-39.981546
32104	0	0.554647	9.436040	0.133727	0.005547	0.094360	0.001340	0.756126	3.703893	-39.977734
32105	0	0.555497	9.411618	0.164707	0.005554	0.094116	0.001648	0.754818	3.701211	-39.977244
32106	0	0.567834	9.405414	0.097615	0.005677	0.094054	0.000975	0.750575	3.698053	-39.980399
32107	0	0.536896	9.393322	0.048958	0.005371	0.093933	0.000488	0.746653	3.698860	-39.981702
32108	0	0.488411	9.381069	0.098124	0.004878	0.093811	0.000978	0.740781	3.689565	-39.991229
32109	0	0.543502	9.417707	0.085545	0.005432	0.094177	0.000854	0.737275	3.684243	-39.995866
32110	0	0.531681	9.448142	0.109911	0.005316	0.094481	0.001100	0.735488	3.681161	-40.001059
32111	0	0.543397	9.503166	0.109670	0.005432	0.095032	0.001099	0.735542	3.677162	-39.999457
32112	0	0.574300	9.557989	0.195014	0.005740	0.095580	0.001948	0.731169	3.672007	-39.996510
32113	0	0.518980	9.625226	0.220100	0.005188	0.096252	0.002197	0.724519	3.668093	-39.996817
32114	0	0.513005	9.698385	0.263283	0.005130	0.096984	0.002631	0.720420	3.666068	-39.989398
32115	0	0.549544	9.783912	0.250684	0.005493	0.097839	0.002502	0.712993	3.661643	-39.989095
32116	0	0.531681	9.814324	0.270052	0.005314	0.098144	0.002694	0.703250	3.656449	-39.990785
32117	0	0.543450	9.869361	0.244568	0.005432	0.098694	0.002441	0.695907	3.651910	-39.996194
32118	0	0.574591	9.936377	0.276473	0.005742	0.099364	0.002754	0.681467	3.645718	-39.997980
32119	0	0.579993	10.009736	0.269306	0.005798	0.100098	0.002686	0.670546	3.642119	-40.000773
32120	0	0.567681	10.040185	0.264480	0.005679	0.100402	0.002639	0.661512	3.642990	-39.997945
32121	0	0.591503	10.095229	0.293583	0.005920	0.100952	0.002930	0.652306	3.647319	-39.995092
32122	0	0.578604	10.113518	0.349399	0.005787	0.101135	0.003490	0.646025	3.646483	-39.995572
32123	0	0.573897	10.144014	0.324084	0.005737	0.101440	0.003235	0.636889	3.642812	-39.998683
32124	0	0.580130	10.156116	0.423213	0.005801	0.101562	0.004223	0.624076	3.640929	-40.001613
32125	0	0.585962	10.192834	0.379391	0.005859	0.101929	0.003784	0.610601	3.638886	-40.013102
32126	0	0.628606	10.174436	0.356846	0.006287	0.101745	0.003559	0.597441	3.637752	-40.022660
32127	0	0.616337	10.143994	0.434668	0.006165	0.101440	0.004333	0.580243	3.637256	-40.021647
32128	0	0.591725	10.131587	0.400813	0.005918	0.101316	0.003993	0.560666	3.635806	-40.029225
32129	0	0.549814	10.058528	0.342926	0.005493	0.100586	0.003418	0.545133	3.628348	-40.039987
32130	0	0.525944	10.015630	0.272350	0.005259	0.100157	0.002707	0.524347	3.625496	-40.044418
32131	0	0.531099	9.936484	0.324558	0.005310	0.099365	0.003235	0.509503	3.622599	-40.049403
32132	0	0.537437	9.899765	0.289981	0.005372	0.098998	0.002890	0.495316	3.618062	-40.050834
32133	0	0.567713	9.808328	0.250892	0.005676	0.098083	0.002502	0.485249	3.615166	-40.057575
32134	0	0.555571	9.747197	0.307016	0.005555	0.097472	0.003064	0.475543	3.612643	-40.070679
32135	0	0.573449	9.674066	0.245031	0.005737	0.096741	0.002441	0.462464	3.614070	-40.078000
32136	0	0.548066	9.612950	0.204316	0.005486	0.096129	0.002031	0.445819	3.619070	-40.085853
32137	0	0.518841	9.539772	0.220623	0.005188	0.095398	0.002197	0.432639	3.616666	-40.090529
32138	0	0.543146	9.515279	0.209725	0.005432	0.095153	0.002092	0.424231	3.615532	-40.095138
32139	0	0.530332	9.466581	0.110708	0.005310	0.094666	0.001099	0.411361	3.621537	-40.110850
32140	0	0.572268	9.442132	0.154763	0.005723	0.094421	0.001542	0.402029	3.619872	-40.122003
32141	0	0.573773	9.399398	0.123116	0.005737	0.093994	0.001221	0.386804	3.617351	-40.128582
32142	0	0.573588	9.387109	0.131012	0.005737	0.093871	0.001302	0.374061	3.617028	-40.139718
32143	0	0.543475	9.362761	0.141479	0.005432	0.093628	0.001404	0.358093	3.611760	-40.148239
32144	0	0.537479	9.387106	0.149344	0.005376	0.093871	0.001486	0.346323	3.611007	-40.161051
32145	0	0.531442	9.429897	0.086534	0.005310	0.094299	0.000854	0.330728	3.603645	-40.167531
32146	0	0.519599	9.429809	0.198868	0.005197	0.094298	0.001974	0.310603	3.602354	-40.174696
32147	0	0.531154	9.484841	0.189923	0.005310	0.094849	0.001892	0.299710	3.598620	-40.178775
32148	0	0.549649	9.533581	0.276437	0.005496	0.095336	0.002760	0.291948	3.596100	-40.187923
32149	0	0.561544	9.606908	0.257256	0.005615	0.096069	0.002563	0.278655	3.593871	-40.196496
32150	0	0.562015	9.673923	0.277351	0.005615	0.096740	0.002765	0.265785	3.586089	-40.203015
32151	0	0.543550	9.716742	0.251645	0.005432	0.097168	0.002502	0.247017	3.580181	-40.205611
32152	0	0.561780	9.802045	0.254306	0.005622	0.098021	0.002530	0.229560	3.583020	-40.209710
32153	0	0.580006	9.875458	0.311918	0.005798	0.098755	0.003113	0.219727	3.579050	-40.220210
32154	0	0.562049	9.899758	0.313630	0.005618	0.098998	0.003125	0.204547	3.574319	-40.227966
32155	0	0.567558	9.967023	0.324158	0.005676	0.099670	0.003235	0.194572	3.573159	-40.231635
32156	0	0.586068	10.034046	0.343694	0.005857	0.100341	0.003431	0.185746	3.567533	-40.239441
32157	0	0.579172	10.107434	0.409584	0.005798	0.101074	0.004089	0.175956	3.573099	-40.252483
32158	0	0.590728	10.137899	0.423319	0.005907	0.101379	0.004224	0.163005	3.570929	-40.258579
32159	0	0.598128	10.162325	0.427951	0.005981	0.101624	0.004272	0.152678	3.569184	-40.264603
32160	0	0.604491	10.192724	0.429336	0.006042	0.101928	0.004286	0.141694	3.563472	-40.272485
32161	0	0.560882	10.162350	0.385543	0.005615	0.101624	0.003845	0.127843	3.568745	-40.276648
32162	0	0.572448	10.162224	0.423889	0.005724	0.101623	0.004231	0.117053	3.566194	-40.286549
32163	0	0.598129	10.156238	0.342183	0.005981	0.101562	0.003418	0.110248	3.564347	-40.297224
32164	0	0.573459	10.119526	0.397949	0.005736	0.101195	0.003975	0.102717	3.564367	-40.301370
32165	0	0.586160	10.113494	0.354534	0.005859	0.101135	0.003540	0.094229	3.559841	-40.308847
32166	0	0.561056	10.046325	0.428521	0.005619	0.100463	0.004282	0.088118	3.567558	-40.319409
32167	0	0.536988	9.979239	0.372727	0.005371	0.099792	0.003723	0.080918	3.566940	-40.331555
32168	0	0.536544	9.930341	0.360831	0.005368	0.099303	0.003609	0.078891	3.568138	-40.344612
32169	0	0.548930	9.869409	0.311192	0.005493	0.098694	0.003113	0.077429	3.570553	-40.353982
32170	0	0.554334	9.820548	0.256981	0.005546	0.098206	0.002562	0.065183	3.571019	-40.368923
32171	0	0.567621	9.728990	0.287360	0.005676	0.097290	0.002869	0.056775	3.568959	-40.384222
32172	0	0.549007	9.686188	0.221018	0.005492	0.096862	0.002207	0.050363	3.569365	-40.390298
32173	0	0.549512	9.588608	0.213773	0.005493	0.095886	0.002136	0.046182	3.564898	-40.399823
32174	0	0.549384	9.527507	0.244466	0.005497	0.095275	0.002443	0.042227	3.566583	-40.405918
32175	0	0.524800	9.478769	0.182907	0.005249	0.094788	0.001831	0.042367	3.565733	-40.410347
32176	0	0.548500	9.417756	0.115456	0.005490	0.094177	0.001155	0.040393	3.569923	-40.419095
32177	0	0.530337	9.393346	0.140516	0.005310	0.093933	0.001404	0.036371	3.575833	-40.429562
32178	0	0.572310	9.381108	0.207479	0.005723	0.093811	0.002077	0.036756	3.573507	-40.440668
32179	0	0.561347	9.381116	0.213536	0.005615	0.093811	0.002136	0.035672	3.573611	-40.443878
32180	0	0.579754	9.381088	0.201076	0.005795	0.093811	0.002012	0.034968	3.567665	-40.456550
32181	0	0.554860	9.381140	0.182925	0.005554	0.093811	0.001831	0.034884	3.572317	-40.463908
32182	0	0.560163	9.393321	0.207259	0.005604	0.093933	0.002071	0.031203	3.572827	-40.469279
32183	0	0.525237	9.411603	0.170863	0.005249	0.094116	0.001709	0.029376	3.566551	-40.477204
32184	0	0.531562	9.466464	0.176872	0.005317	0.094665	0.001769	0.027658	3.565783	-40.482710
32185	0	0.567523	9.539808	0.146029	0.005676	0.095398	0.001465	0.031008	3.564901	-40.485441
32186	0	0.579330	9.582546	0.218207	0.005795	0.095825	0.002188	0.035608	3.565363	-40.492466
32187	0	0.554941	9.631380	0.243960	0.005554	0.096313	0.002441	0.035782	3.569012	-40.492070
32188	0	0.553825	9.704634	0.237107	0.005544	0.097046	0.002377	0.040166	3.573339	-40.495541
32189	0	0.536744	9.771780	0.334787	0.005371	0.097717	0.003357	0.048763	3.575558	-40.495661
32190	0	0.542324	9.857311	0.363464	0.005424	0.098573	0.003643	0.056589	3.574983	-40.490405
32191	0	0.579658	9.918249	0.444972	0.005798	0.099182	0.004456	0.061252	3.574975	-40.492858
32192	0	0.573499	9.954841	0.352315	0.005733	0.099548	0.003528	0.064358	3.571183	-40.492326
32193	0	0.579748	10.022003	0.402196	0.005798	0.100220	0.004028	0.069700	3.570090	-40.490023
32194	0	0.615601	10.101394	0.351653	0.006163	0.101013	0.003527	0.078925	3.575488	-40.500578
32195	0	0.610183	10.095263	0.420223	0.006104	0.100952	0.004211	0.087162	3.575337	-40.506599
32196	0	0.591275	10.150188	0.418763	0.005917	0.101501	0.004192	0.090362	3.577584	-40.514014
32197	0	0.604264	10.192896	0.389939	0.006042	0.101929	0.003906	0.095917	3.575316	-40.515907
32198	0	0.598243	10.192899	0.412768	0.005981	0.101929	0.004136	0.103106	3.572141	-40.520702
32199	0	0.585485	10.186848	0.468788	0.005859	0.101868	0.004700	0.114310	3.575163	-40.518849
32200	0	0.633311	10.174755	0.441610	0.006338	0.101747	0.004432	0.129762	3.578704	-40.520791
32201	0	0.609795	10.131918	0.389352	0.006104	0.101318	0.003906	0.141916	3.582875	-40.526952
32202	0	0.578140	10.101485	0.448182	0.005787	0.101014	0.004491	0.149914	3.587035	-40.532626
32203	0	0.597747	10.089184	0.456691	0.005981	0.100891	0.004578	0.159853	3.589478	-40.535569
32204	0	0.554173	9.997721	0.393376	0.005546	0.099977	0.003945	0.170843	3.591824	-40.541293
32205	0	0.549095	9.973189	0.279606	0.005493	0.099731	0.002808	0.181977	3.592201	-40.543177
32206	0	0.542096	9.875568	0.307465	0.005427	0.098755	0.003089	0.196437	3.597474	-40.542492
32207	0	0.579283	9.826729	0.248831	0.005798	0.098267	0.002502	0.210710	3.601694	-40.546960
32208	0	0.584104	9.778003	0.252145	0.005848	0.097779	0.002535	0.224118	3.607519	-40.555240
32209	0	0.555070	9.704636	0.218564	0.005554	0.097046	0.002197	0.235515	3.609357	-40.561698
32210	0	0.554027	9.649731	0.228010	0.005547	0.096497	0.002295	0.251696	3.614644	-40.564440
32211	0	0.548889	9.594794	0.273170	0.005493	0.095947	0.002747	0.267296	3.617537	-40.570288
32212	0	0.529170	9.503355	0.270509	0.005301	0.095033	0.002716	0.278401	3.627138	-40.572960
32213	0	0.536758	9.484913	0.175378	0.005371	0.094849	0.001770	0.295803	3.629082	-40.583400
32214	0	0.560543	9.460582	0.209180	0.005608	0.094605	0.002103	0.307032	3.629488	-40.586227
32215	0	0.561210	9.423864	0.200634	0.005615	0.094238	0.002014	0.314363	3.631062	-40.589316
32216	0	0.554636	9.399442	0.155788	0.005548	0.093994	0.001571	0.327996	3.630309	-40.586511
32217	0	0.567556	9.405536	0.120952	0.005676	0.094055	0.001221	0.339588	3.628955	-40.587836
32218	0	0.512353	9.399434	0.087988	0.005125	0.093994	0.000893	0.353160	3.628609	-40.585973
32219	0	0.555420	9.417736	0.090404	0.005554	0.094177	0.000916	0.365192	3.626431	-40.582943
32220	0	0.555185	9.429955	0.118486	0.005553	0.094299	0.001197	0.377699	3.625832	-40.585986
32221	0	0.536424	9.478829	0.187685	0.005371	0.094788	0.001892	0.394175	3.631896	-40.585344
32222	0	0.540953	9.497242	0.178425	0.005418	0.094972	0.001800	0.410700	3.639669	-40.584886
32223	0	0.536921	9.558156	0.230271	0.005371	0.095581	0.002319	0.428806	3.639757	-40.578561
32224	0	0.531144	9.613031	0.215296	0.005306	0.096130	0.002163	0.438668	3.631333	-40.578129
32225	0	0.530736	9.710757	0.285217	0.005310	0.097107	0.002869	0.456315	3.632320	-40.570411
32226	0	0.530231	9.753563	0.294464	0.005304	0.097535	0.002957	0.469394	3.632504	-40.564400
32227	0	0.549209	9.826699	0.285731	0.005493	0.098267	0.002869	0.480640	3.631547	-40.563146
32228	0	0.543029	9.869420	0.289280	0.005429	0.098694	0.002907	0.494967	3.628139	-40.563327
32229	0	0.555004	9.930477	0.279548	0.005554	0.099304	0.002808	0.507044	3.630731	-40.559202
32230	0	0.608978	10.003811	0.271380	0.006095	0.100038	0.002722	0.514382	3.634429	-40.555074
32231	0	0.555003	10.040336	0.285823	0.005554	0.100403	0.002869	0.524294	3.636963	-40.555051
32232	0	0.566748	10.046525	0.369094	0.005668	0.100465	0.003702	0.535255	3.634965	-40.546423
32233	0	0.585960	10.113572	0.266737	0.005859	0.101135	0.002686	0.554110	3.632500	-40.534944
32234	0	0.567447	10.107584	0.403810	0.005676	0.101075	0.004052	0.567988	3.632329	-40.538318
32235	0	0.591736	10.113609	0.388921	0.005920	0.101135	0.003906	0.585293	3.633542	-40.536763
32236	0	0.640141	10.150293	0.392078	0.006402	0.101502	0.003933	0.596876	3.632014	-40.541531
32237	0	0.604461	10.101364	0.413622	0.006042	0.101013	0.004150	0.610767	3.627405	-40.544554
32238	0	0.585567	10.113600	0.331904	0.005863	0.101135	0.003328	0.619388	3.633660	-40.537058
32239	0	0.579192	10.083071	0.347150	0.005798	0.100830	0.003479	0.625787	3.638715	-40.538879
32240	0	0.578077	10.016027	0.290119	0.005785	0.100160	0.002914	0.638827	3.641262	-40.541366
32241	0	0.536805	9.991485	0.225219	0.005371	0.099915	0.002258	0.643794	3.642474	-40.542580
32242	0	0.572529	9.918265	0.229793	0.005731	0.099182	0.002307	0.652133	3.646373	-40.537715
32243	0	0.555088	9.893848	0.230632	0.005554	0.098938	0.002319	0.665096	3.647919	-40.537165
32244	0	0.554148	9.832813	0.222265	0.005547	0.098328	0.002232	0.673277	3.651523	-40.540046
32245	0	0.512073	9.753474	0.243227	0.005127	0.097534	0.002441	0.681882	3.656531	-40.544593
32246	0	0.535401	9.704728	0.204578	0.005358	0.097047	0.002056	0.691986	3.658625	-40.546272
32247	0	0.542852	9.631388	0.231109	0.005432	0.096313	0.002319	0.699688	3.660625	-40.544226
32248	0	0.542228	9.613066	0.162091	0.005424	0.096130	0.001631	0.709297	3.660921	-40.546617
32249	0	0.537040	9.564223	0.133532	0.005371	0.095642	0.001343	0.716119	3.659410	-40.548222
32250	0	0.555590	9.539786	0.113467	0.005552	0.095398	0.001144	0.725637	3.652700	-40.549847
32251	0	0.555351	9.490984	0.127216	0.005554	0.094910	0.001282	0.735104	3.651181	-40.550681
32252	0	0.567211	9.478781	0.101045	0.005674	0.094788	0.001018	0.741685	3.651574	-40.548460
32253	0	0.555095	9.454365	-0.006423	0.005554	0.094543	-0.000061	0.743620	3.653233	-40.545176
32254	0	0.536407	9.472661	0.066129	0.005364	0.094727	0.000665	0.745754	3.651335	-40.540160
32255	0	0.518729	9.454358	0.084536	0.005188	0.094543	0.000854	0.754809	3.649827	-40.540046
32256	0	0.536769	9.484886	0.119069	0.005369	0.094849	0.001202	0.765974	3.649252	-40.545415
32257	0	0.524765	9.490984	0.139700	0.005249	0.094910	0.001404	0.772088	3.648511	-40.550112
32258	0	0.549150	9.576409	0.132463	0.005489	0.095764	0.001328	0.774623	3.643576	-40.553446
32259	0	0.537261	9.576420	0.170225	0.005371	0.095764	0.001709	0.780660	3.639425	-40.551998
32260	0	0.512651	9.637469	0.193861	0.005130	0.096375	0.001939	0.778959	3.641032	-40.551240
32261	0	0.536775	9.704615	0.231640	0.005371	0.097046	0.002319	0.780509	3.642664	-40.548572
32262	0	0.518174	9.735106	0.188258	0.005180	0.097351	0.001885	0.781929	3.638737	-40.544742
32263	0	0.537372	9.777824	0.158278	0.005371	0.097778	0.001587	0.784827	3.633345	-40.540747
32264	0	0.568210	9.869284	0.194428	0.005681	0.098693	0.001945	0.783148	3.629791	-40.539280
32265	0	0.561456	9.924328	0.249923	0.005615	0.099243	0.002502	0.784815	3.628233	-40.542827
32266	0	0.536786	9.967050	0.280037	0.005369	0.099670	0.002801	0.783330	3.627454	-40.545510
32267	0	0.573699	10.003661	0.305268	0.005737	0.100037	0.003052	0.780237	3.625487	-40.550092
32268	0	0.586151	10.027955	0.281233	0.005858	0.100280	0.002810	0.774909	3.619646	-40.552400
32269	0	0.585988	10.064699	0.353869	0.005859	0.100647	0.003540	0.774355	3.616766	-40.555756
32270	0	0.579883	10.076800	0.366090	0.005798	0.100768	0.003659	0.770389	3.613904	-40.556447
32271	0	0.549372	10.082994	0.336011	0.005493	0.100830	0.003357	0.764624	3.610969	-40.561274
32272	0	0.591920	10.101222	0.330568	0.005921	0.101012	0.003302	0.757853	3.611113	-40.564033
32273	0	0.610213	10.113534	0.280766	0.006104	0.101135	0.002808	0.755599	3.610338	-40.567270
32274	0	0.579634	10.076906	0.280511	0.005795	0.100769	0.002808	0.756212	3.606994	-40.576004
32275	0	0.586094	10.058577	0.281024	0.005859	0.100586	0.002808	0.751151	3.602847	-40.579007
32276	0	0.555452	10.046303	0.269126	0.005557	0.100463	0.002690	0.747888	3.603377	-40.584105
32277	0	0.549303	9.973147	0.299027	0.005493	0.099731	0.002991	0.746141	3.601197	-40.589560
32278	0	0.591550	9.924334	0.292982	0.005919	0.099243	0.002928	0.741508	3.603421	-40.594888
32279	0	0.537012	9.881578	0.232727	0.005371	0.098816	0.002319	0.730061	3.602151	-40.605345
32280	0	0.560932	9.844874	0.301393	0.005613	0.098449	0.003006	0.718525	3.604471	-40.614636
32281	0	0.548813	9.771742	0.214321	0.005493	0.097717	0.002136	0.708029	3.607948	-40.623760
32282	0	0.547983	9.735114	0.239767	0.005483	0.097351	0.002394	0.701054	3.608885	-40.632033
32283	0	0.549248	9.655757	0.153157	0.005493	0.096558	0.001526	0.692141	3.607271	-40.633839
32284	0	0.560972	9.637364	0.142333	0.005613	0.096374	0.001414	0.678989	3.609011	-40.650088
32285	0	0.518451	9.552014	0.177354	0.005188	0.095520	0.001770	0.672475	3.610699	-40.657911
32286	0	0.536164	9.539802	0.165663	0.005363	0.095398	0.001655	0.667891	3.610443	-40.663232
32287	0	0.585878	9.497068	0.152936	0.005859	0.094971	0.001526	0.661350	3.608644	-40.673129
32288	0	0.531226	9.496937	0.172389	0.005308	0.094970	0.001716	0.649169	3.601221	-40.681401
32289	0	0.567598	9.478755	0.140821	0.005676	0.094788	0.001404	0.641639	3.599075	-40.693638
32290	0	0.579997	9.490840	0.142305	0.005797	0.094909	0.001412	0.626394	3.593411	-40.704906
32291	0	0.518905	9.442120	0.116986	0.005188	0.094421	0.001160	0.612076	3.589770	-40.705528
32292	0	0.524765	9.460365	0.106355	0.005251	0.094604	0.001058	0.602753	3.591224	-40.710435
32293	0	0.555098	9.478771	0.110498	0.005554	0.094788	0.001099	0.593013	3.592653	-40.714737
32294	0	0.549011	9.521450	0.106194	0.005486	0.095215	0.001050	0.576419	3.585742	-40.723211
32295	0	0.543472	9.564189	0.189455	0.005432	0.095642	0.001892	0.571463	3.580213	-40.723773
32296	0	0.556194	9.631217	0.220989	0.005559	0.096313	0.002202	0.559967	3.574226	-40.728546
32297	0	0.512814	9.649638	0.165580	0.005127	0.096497	0.001648	0.548560	3.570342	-40.733091
32298	0	0.525366	9.728861	0.295569	0.005251	0.097289	0.002945	0.533732	3.564731	-40.741166
32299	0	0.580148	9.796098	0.318177	0.005798	0.097961	0.003174	0.522303	3.558642	-40.751537
32300	0	0.562321	9.802095	0.326309	0.005621	0.098022	0.003250	0.505145	3.553602	-40.751481
32301	0	0.597861	9.905988	0.300243	0.005981	0.099060	0.002991	0.489404	3.554454	-40.758980
32302	0	0.567375	9.942474	0.296592	0.005671	0.099425	0.002953	0.471859	3.548332	-40.770310
32303	0	0.531328	9.991401	0.239600	0.005310	0.099915	0.002380	0.451753	3.542158	-40.780732
32304	0	0.574430	10.046158	0.309230	0.005743	0.100462	0.003082	0.438116	3.538272	-40.787196
32305	0	0.549686	10.034130	0.269651	0.005493	0.100342	0.002686	0.423351	3.531574	-40.794797
32306	0	0.568243	10.088892	0.363094	0.005683	0.100889	0.003622	0.410988	3.529766	-40.809377
32307	0	0.622622	10.082970	0.373234	0.006226	0.100830	0.003723	0.398307	3.526642	-40.816990
32308	0	0.586205	10.088976	0.381020	0.005860	0.100890	0.003802	0.387187	3.522278	-40.822722
32309	0	0.579667	10.101304	0.372969	0.005798	0.101013	0.003723	0.377569	3.521776	-40.825262
32310	0	0.598004	10.119490	0.398712	0.005978	0.101195	0.003980	0.366987	3.516647	-40.826783
32311	0	0.561194	10.082973	0.398090	0.005615	0.100830	0.003967	0.349377	3.517986	-40.829955
32312	0	0.560770	10.064578	0.412312	0.005609	0.100646	0.004116	0.339046	3.516594	-40.841479
32313	0	0.591887	10.015851	0.330401	0.005920	0.100159	0.003296	0.327362	3.515883	-40.855271
32314	0	0.554809	9.985240	0.265062	0.005550	0.099853	0.002640	0.312499	3.515953	-40.867089
32315	0	0.555402	9.905993	0.299526	0.005554	0.099060	0.002991	0.305035	3.513671	-40.873594
32316	0	0.591666	9.869287	0.264023	0.005919	0.098693	0.002633	0.294452	3.514380	-40.885012
32317	0	0.549340	9.814412	0.282139	0.005493	0.098145	0.002808	0.276098	3.511589	-40.898033
32318	0	0.561048	9.765533	0.259929	0.005615	0.097655	0.002590	0.263184	3.514646	-40.904802
32319	0	0.530629	9.722892	0.306086	0.005310	0.097229	0.003052	0.250156	3.516568	-40.922450
32320	0	0.517465	9.649567	0.307740	0.005180	0.096496	0.003069	0.237856	3.520855	-40.931514
32321	0	0.573736	9.594714	0.299464	0.005737	0.095947	0.002991	0.231096	3.518316	-40.935571
32322	0	0.555209	9.564103	0.270122	0.005554	0.095641	0.002693	0.219356	3.518351	-40.939049
32323	0	0.561726	9.515353	0.226503	0.005615	0.095154	0.002258	0.208936	3.513314	-40.948064
32324	0	0.543638	9.478649	0.178924	0.005436	0.094787	0.001782	0.198406	3.510134	-40.960511
32325	0	0.542859	9.448245	0.208296	0.005432	0.094482	0.002075	0.186904	3.511905	-40.967937
32326	0	0.511683	9.454352	0.197185	0.005119	0.094543	0.001968	0.180569	3.512348	-40.971536
32327	0	0.518484	9.423845	0.177049	0.005188	0.094238	0.001770	0.177912	3.513607	-40.976855
32328	0	0.554867	9.442119	0.208114	0.005548	0.094421	0.002075	0.168625	3.509691	-40.982875
32329	0	0.549478	9.466543	0.225861	0.005493	0.094666	0.002258	0.166073	3.505158	-40.988229
32330	0	0.586024	9.472569	0.232124	0.005862	0.094726	0.002319	0.161559	3.504973	-41.000081
32331	0	0.567354	9.521494	0.189555	0.005676	0.095215	0.001892	0.155157	3.505591	-41.008440
32332	0	0.530290	9.527594	0.214392	0.005304	0.095276	0.002143	0.151879	3.504762	-41.013681
32333	0	0.542954	9.606928	0.238848	0.005432	0.096069	0.002380	0.140306	3.505378	-41.015017
32334	0	0.555143	9.661748	0.270359	0.005548	0.096618	0.002702	0.136110	3.499357	-41.018676
32335	0	0.537013	9.698484	0.274926	0.005371	0.096985	0.002747	0.130889	3.497963	-41.023995
32336	0	0.555597	9.759403	0.317768	0.005551	0.097594	0.003179	0.129816	3.489997	-41.030716
32337	0	0.567862	9.808324	0.372634	0.005676	0.098083	0.003723	0.124064	3.484762	-41.035916
32338	0	0.549702	9.844869	0.336441	0.005497	0.098449	0.003363	0.119991	3.482216	-41.041597
32339	0	0.549670	9.899872	0.329907	0.005493	0.098999	0.003296	0.114278	3.475622	-41.046820
32340	0	0.562265	9.948617	0.354962	0.005622	0.099486	0.003546	0.107841	3.472273	-41.051876
32341	0	0.567715	9.985346	0.354023	0.005676	0.099854	0.003540	0.105604	3.468766	-41.056193
32342	0	0.573609	10.021887	0.390692	0.005738	0.100219	0.003906	0.102822	3.468757	-41.058008
32343	0	0.561030	10.058629	0.372115	0.005615	0.100586	0.003723	0.103143	3.471884	-41.059921
32344	0	0.609342	10.070804	0.451054	0.006093	0.100708	0.004512	0.102600	3.468949	-41.067787
32345	0	0.598042	10.107446	0.457360	0.005981	0.101074	0.004578	0.105140	3.467631	-41.071292
32346	0	0.573711	10.101319	0.401580	0.005734	0.101013	0.004020	0.107617	3.462119	-41.071956
32347	0	0.591796	10.076925	0.420994	0.005920	0.100769	0.004211	0.107180	3.462430	-41.077804
32348	0	0.554632	10.064704	0.402574	0.005548	0.100647	0.004025	0.103713	3.462397	-41.079453
32349	0	0.536927	10.046406	0.402590	0.005371	0.100464	0.004028	0.104459	3.461999	-41.074696
32350	0	0.591810	9.997576	0.419948	0.005917	0.099976	0.004206	0.109354	3.457802	-41.087444
32351	0	0.579209	9.973210	0.389870	0.005798	0.099731	0.003906	0.115905	3.462478	-41.092558
32352	0	0.578032	9.936662	0.382568	0.005785	0.099366	0.003830	0.118658	3.465360	-41.098772
32353	0	0.567018	9.893858	0.414466	0.005676	0.098938	0.004150	0.123093	3.469937	-41.105347
32354	0	0.529580	9.802375	0.370539	0.005298	0.098023	0.003712	0.128419	3.469605	-41.108435
32355	0	0.511867	9.747386	0.292030	0.005127	0.097473	0.002930	0.137273	3.476755	-41.117125
32356	0	0.540951	9.698616	0.248176	0.005415	0.096986	0.002483	0.137082	3.480632	-41.120744
32357	0	0.500007	9.637488	0.194732	0.005005	0.096375	0.001953	0.142061	3.483883	-41.116368
32358	0	0.505333	9.606970	0.260276	0.005055	0.096069	0.002612	0.151168	3.483831	-41.124051
32359	0	0.561204	9.582565	0.230814	0.005615	0.095825	0.002319	0.162485	3.485079	-41.130333
32360	0	0.536442	9.521610	0.265185	0.005364	0.095216	0.002663	0.173446	3.482532	-41.136342
32361	0	0.567057	9.521537	0.169881	0.005676	0.095215	0.001709	0.183550	3.486738	-41.145634
32362	0	0.548183	9.509391	0.179719	0.005481	0.095094	0.001810	0.197052	3.482886	-41.145844
32363	0	0.548961	9.466588	0.188471	0.005493	0.094666	0.001892	0.203985	3.484617	-41.150996
32364	0	0.578683	9.497115	0.149709	0.005791	0.094971	0.001511	0.218184	3.486619	-41.158237
32365	0	0.524873	9.478783	0.194246	0.005249	0.094788	0.001953	0.229087	3.484407	-41.158737
32366	0	0.500459	9.466570	0.179821	0.005004	0.094666	0.001809	0.240368	3.481066	-41.159703
32367	0	0.530745	9.490994	0.176301	0.005310	0.094910	0.001770	0.247080	3.481796	-41.150958
32368	0	0.536396	9.509303	0.180767	0.005365	0.095093	0.001817	0.256099	3.480954	-41.151666
32369	0	0.518402	9.558145	0.151444	0.005188	0.095581	0.001526	0.267894	3.483148	-41.150029
32370	0	0.523855	9.600863	0.185643	0.005240	0.096008	0.001868	0.280106	3.482854	-41.149533
32371	0	0.524539	9.631395	0.261452	0.005249	0.096313	0.002625	0.290118	3.484658	-41.148512
32372	0	0.548652	9.686302	0.234772	0.005486	0.096863	0.002359	0.302112	3.480994	-41.143347
32373	0	0.567549	9.753449	0.304327	0.005676	0.097534	0.003052	0.310270	3.479398	-41.144246
32374	0	0.542506	9.826726	0.314393	0.005430	0.098267	0.003156	0.322085	3.482886	-41.146355
32375	0	0.543066	9.838927	0.352572	0.005432	0.098389	0.003540	0.336888	3.482082	-41.141541
32376	0	0.567429	9.893938	0.367908	0.005672	0.098939	0.003694	0.351790	3.477444	-41.139851
32377	0	0.543504	9.942654	0.334423	0.005432	0.099426	0.003357	0.364656	3.471570	-41.132917
32378	0	0.573822	9.985419	0.356424	0.005743	0.099854	0.003575	0.375395	3.474578	-41.134250
32379	0	0.573618	10.028126	0.322144	0.005737	0.100281	0.003235	0.388849	3.473344	-41.130734
32380	0	0.573119	10.022026	0.301253	0.005734	0.100220	0.003024	0.400302	3.474546	-41.126226
32381	0	0.567404	10.046453	0.334071	0.005676	0.100464	0.003357	0.416870	3.474560	-41.123020
32382	0	0.597146	10.052671	0.379760	0.005977	0.100526	0.003812	0.431095	3.478003	-41.119881
32383	0	0.561077	10.058658	0.407958	0.005615	0.100586	0.004089	0.440246	3.480589	-41.123770
32384	0	0.572325	10.022137	0.399745	0.005728	0.100221	0.004008	0.450617	3.483263	-41.124339
32385	0	0.555162	10.022036	0.358755	0.005554	0.100220	0.003601	0.464098	3.483690	-41.125645
32386	0	0.567051	9.997711	0.404769	0.005671	0.099977	0.004062	0.478181	3.481202	-41.127046
32387	0	0.554464	9.967147	0.346389	0.005554	0.099670	0.003479	0.493697	3.489642	-41.123256
32388	0	0.558955	9.900154	0.331949	0.005596	0.099001	0.003326	0.499856	3.494751	-41.116203
32389	0	0.543024	9.881641	0.310036	0.005432	0.098816	0.003113	0.512337	3.494405	-41.109709
32390	0	0.591501	9.851123	0.288866	0.005916	0.098511	0.002904	0.528030	3.492583	-41.111179
32391	0	0.573173	9.802298	0.237244	0.005737	0.098022	0.002380	0.535318	3.496537	-41.114312
32392	0	0.553824	9.784075	0.247893	0.005543	0.097840	0.002486	0.541864	3.499278	-41.110507
32393	0	0.512359	9.710740	0.249139	0.005127	0.097107	0.002502	0.552992	3.500705	-41.108055
32394	0	0.524538	9.686286	0.210018	0.005241	0.096863	0.002113	0.566587	3.493435	-41.104640
32395	0	0.506389	9.631387	0.206192	0.005066	0.096313	0.002075	0.580248	3.493229	-41.107231
32396	0	0.548431	9.600871	0.179519	0.005488	0.096008	0.001804	0.589196	3.495540	-41.107876
32397	0	0.567126	9.558152	0.151531	0.005676	0.095581	0.001526	0.599743	3.498889	-41.113172
32398	0	0.547607	9.533749	0.167621	0.005483	0.095337	0.001687	0.610802	3.504247	-41.108307
32399	0	0.530642	9.515421	0.145182	0.005310	0.095154	0.001465	0.624602	3.506093	-41.102565
32400	0	0.560760	9.521508	0.203734	0.005608	0.095215	0.002048	0.636113	3.503546	-41.102075
32401	0	0.524690	9.497095	0.114895	0.005249	0.094971	0.001160	0.647030	3.503476	-41.104257
32402	0	0.536553	9.521503	0.131038	0.005366	0.095215	0.001321	0.657656	3.501839	-41.104337
32403	0	0.530719	9.558142	0.138976	0.005310	0.095581	0.001404	0.672515	3.502649	-41.107046
32404	0	0.530143	9.570333	0.081414	0.005303	0.095703	0.000826	0.684812	3.502512	-41.101489
32405	0	0.536889	9.588644	0.121380	0.005371	0.095886	0.001221	0.691208	3.502609	-41.096951
32406	0	0.530386	9.619165	0.199205	0.005305	0.096191	0.002000	0.698578	3.501737	-41.099199
32407	0	0.524764	9.668004	0.212348	0.005249	0.096680	0.002136	0.711717	3.500794	-41.099431
32408	0	0.530668	9.698510	0.210109	0.005307	0.096985	0.002110	0.721008	3.498858	-41.096873
32409	0	0.518843	9.747335	0.194180	0.005188	0.097473	0.001953	0.732367	3.495752	-41.101131
32410	0	0.524759	9.802272	0.210383	0.005249	0.098022	0.002112	0.740430	3.494860	-41.099145
32411	0	0.530634	9.857206	0.200991	0.005310	0.098572	0.002014	0.743442	3.496616	-41.097227
32412	0	0.554726	9.912124	0.236292	0.005547	0.099121	0.002371	0.750672	3.493261	-41.096398
32413	0	0.548898	9.924353	0.316969	0.005493	0.099243	0.003174	0.753579	3.495534	-41.092599
32414	0	0.542243	9.954864	0.217799	0.005424	0.099548	0.002189	0.763978	3.494253	-41.088241
32415	0	0.524949	9.985367	0.231152	0.005249	0.099854	0.002319	0.770963	3.491144	-41.092482
32416	0	0.561679	10.015889	0.302625	0.005615	0.100159	0.003036	0.779590	3.486826	-41.093318
32417	0	0.555506	10.052504	0.310688	0.005554	0.100525	0.003113	0.784342	3.483319	-41.085486
32418	0	0.579738	10.052526	0.382635	0.005799	0.100525	0.003833	0.789728	3.482977	-41.088627
32419	0	0.585221	10.052564	0.414255	0.005859	0.100525	0.004150	0.796660	3.488630	-41.087120
32420	0	0.572273	10.052615	0.412600	0.005722	0.100526	0.004134	0.803819	3.485416	-41.086942
32421	0	0.555283	10.052513	0.347452	0.005554	0.100525	0.003479	0.806841	3.484451	-41.095294
32422	0	0.549312	10.034182	0.321995	0.005490	0.100342	0.003225	0.810805	3.478718	-41.103482
32423	0	0.573698	9.985366	0.298643	0.005737	0.099854	0.002991	0.813700	3.476532	-41.107455
32424	0	0.543559	9.954819	0.328359	0.005431	0.099548	0.003286	0.814690	3.468948	-41.113874
32425	0	0.579707	9.899914	0.250074	0.005798	0.098999	0.002502	0.814362	3.467843	-41.120565
32426	0	0.561044	9.863295	0.194779	0.005612	0.098633	0.001949	0.814084	3.467512	-41.121813
32427	0	0.561758	9.820537	0.207832	0.005615	0.098206	0.002075	0.808303	3.462201	-41.121974
32428	0	0.537644	9.789942	0.213882	0.005375	0.097899	0.002142	0.809808	3.457815	-41.121337
32429	0	0.555395	9.735108	0.207560	0.005554	0.097351	0.002075	0.807155	3.455508	-41.126062
32430	0	0.506529	9.704502	0.225431	0.005065	0.097045	0.002258	0.809828	3.452548	-41.127016
32431	0	0.543152	9.625245	0.225946	0.005432	0.096252	0.002258	0.806284	3.450691	-41.132575
32432	0	0.549097	9.600734	0.128569	0.005491	0.096007	0.001284	0.801672	3.448380	-41.138617
32433	0	0.531016	9.570308	0.177189	0.005310	0.095703	0.001770	0.797275	3.445637	-41.144800
32434	0	0.561627	9.533589	0.116319	0.005615	0.095336	0.001163	0.794404	3.441787	-41.145622
32435	0	0.555683	9.545876	0.134790	0.005554	0.095459	0.001343	0.786074	3.435987	-41.150035
32436	0	0.537485	9.515283	0.178385	0.005376	0.095153	0.001780	0.778652	3.434555	-41.159790
32437	0	0.543144	9.515383	0.158779	0.005432	0.095154	0.001587	0.775562	3.432791	-41.161183
32438	0	0.542804	9.521487	0.183786	0.005430	0.095215	0.001833	0.767547	3.432806	-41.164506
32439	0	0.555609	9.551981	0.135016	0.005554	0.095520	0.001343	0.756564	3.427913	-41.166046
32440	0	0.531477	9.539687	0.154139	0.005313	0.095397	0.001540	0.752929	3.423020	-41.170494
32441	0	0.531491	9.533660	0.158942	0.005310	0.095337	0.001587	0.747741	3.414537	-41.179203
32442	0	0.538357	9.594609	0.141230	0.005381	0.095946	0.001409	0.741134	3.408358	-41.184416
32443	0	0.543327	9.613032	0.128084	0.005432	0.096130	0.001282	0.740173	3.404385	-41.182620
32444	0	0.537534	9.655650	0.195299	0.005373	0.096557	0.001951	0.735954	3.398992	-41.189246
32445	0	0.543564	9.710659	0.256904	0.005432	0.097107	0.002563	0.727255	3.392281	-41.198779
32446	0	0.537785	9.765526	0.257528	0.005378	0.097655	0.002574	0.723590	3.389614	-41.202827
32447	0	0.555660	9.820525	0.269198	0.005554	0.098206	0.002686	0.713973	3.384249	-41.212616
32448	0	0.543518	9.844857	0.246293	0.005436	0.098449	0.002454	0.701396	3.382577	-41.212151
32449	0	0.561529	9.905984	0.232864	0.005615	0.099060	0.002319	0.688599	3.379939	-41.212020
32450	0	0.591824	9.942527	0.295366	0.005920	0.099425	0.002948	0.679686	3.379884	-41.216760
32451	0	0.573846	9.973115	0.220750	0.005737	0.099731	0.002197	0.665940	3.375987	-41.220850
32452	0	0.568173	10.034037	0.320240	0.005678	0.100341	0.003194	0.654032	3.369398	-41.221770
32453	0	0.549477	10.021941	0.312030	0.005493	0.100220	0.003113	0.643407	3.365001	-41.222810
32454	0	0.567617	10.064595	0.331734	0.005679	0.100646	0.003310	0.633138	3.365839	-41.226532
32455	0	0.585915	10.046361	0.348679	0.005859	0.100464	0.003479	0.622141	3.363557	-41.233246
32456	0	0.561450	10.052359	0.399140	0.005614	0.100524	0.003983	0.609837	3.360835	-41.243737
32457	0	0.592442	10.070744	0.354936	0.005920	0.100708	0.003540	0.597074	3.353733	-41.249157
32458	0	0.593247	10.033921	0.350903	0.005928	0.100340	0.003497	0.581180	3.346161	-41.259333
32459	0	0.549140	10.015842	0.348948	0.005493	0.100159	0.003479	0.567074	3.345638	-41.261749
32460	0	0.561682	9.979087	0.290081	0.005611	0.099792	0.002889	0.550943	3.336858	-41.268187
32461	0	0.561536	9.954808	0.330366	0.005615	0.099548	0.003296	0.539876	3.334157	-41.271044
32462	0	0.548876	9.924224	0.270867	0.005493	0.099242	0.002701	0.528651	3.336651	-41.280997
32463	0	0.561605	9.857152	0.269332	0.005615	0.098572	0.002686	0.517521	3.333131	-41.280634
32464	0	0.574062	9.820427	0.252556	0.005738	0.098205	0.002518	0.506082	3.327750	-41.295047
32465	0	0.549102	9.765607	0.263550	0.005493	0.097656	0.002625	0.491070	3.327681	-41.301274
32466	0	0.542496	9.716685	0.241331	0.005427	0.097167	0.002401	0.474636	3.327856	-41.310540
32467	0	0.519219	9.710638	0.245447	0.005188	0.097107	0.002441	0.457059	3.320297	-41.313395
32468	0	0.519645	9.631243	0.173757	0.005196	0.096313	0.001735	0.451430	3.316559	-41.328162
32469	0	0.543511	9.588579	0.214853	0.005432	0.095886	0.002136	0.434643	3.310408	-41.331418
32470	0	0.519192	9.564109	0.161930	0.005194	0.095641	0.001611	0.422230	3.309854	-41.339790
32471	0	0.573807	9.564191	0.177721	0.005737	0.095642	0.001770	0.411561	3.306347	-41.342583
32472	0	0.567899	9.527458	0.228182	0.005677	0.095275	0.002272	0.397278	3.301644	-41.343655
32473	0	0.506524	9.497052	0.172115	0.005066	0.094971	0.001709	0.380543	3.299845	-41.349413
32474	0	0.561042	9.490876	0.137550	0.005613	0.094909	0.001367	0.367664	3.300653	-41.354318
32475	0	0.518709	9.503157	0.214593	0.005188	0.095032	0.002136	0.353799	3.299065	-41.367155
32476	0	0.543386	9.509145	0.228430	0.005430	0.095092	0.002277	0.343370	3.292071	-41.375619
32477	0	0.555537	9.521454	0.232896	0.005554	0.095215	0.002319	0.329734	3.288068	-41.381732
32478	0	0.555438	9.576292	0.290070	0.005556	0.095763	0.002888	0.312068	3.287550	-41.386204
32479	0	0.542678	9.552018	0.202114	0.005432	0.095520	0.002014	0.301604	3.291318	-41.392479
32480	0	0.560972	9.625195	0.203437	0.005604	0.096252	0.002028	0.291285	3.281598	-41.392567
32481	0	0.543411	9.661847	0.220024	0.005432	0.096619	0.002197	0.285659	3.276598	-41.394337
32482	0	0.525484	9.710564	0.336927	0.005253	0.097106	0.003363	0.275807	3.271671	-41.399389
32483	0	0.561991	9.759472	0.245023	0.005615	0.097595	0.002441	0.263274	3.263520	-41.407865
32484	0	0.544486	9.795902	0.387040	0.005442	0.097960	0.003862	0.251813	3.257250	-41.417388
32485	0	0.580084	9.838827	0.330334	0.005798	0.098389	0.003296	0.240983	3.251763	-41.425291
32486	0	0.611445	9.893550	0.386461	0.006108	0.098936	0.003860	0.233031	3.242079	-41.427926
32487	0	0.585908	9.930395	0.391294	0.005859	0.099304	0.003906	0.223293	3.239864	-41.430010
32488	0	0.543468	9.948578	0.386751	0.005431	0.099486	0.003858	0.209820	3.233285	-41.436802
32489	0	0.561640	9.997520	0.324474	0.005615	0.099976	0.003235	0.196507	3.229393	-41.433350
32490	0	0.524936	10.015752	0.350659	0.005251	0.100158	0.003498	0.184767	3.228633	-41.434637
32491	0	0.573290	10.009776	0.317847	0.005737	0.100098	0.003174	0.177363	3.231080	-41.445127
32492	0	0.590846	10.034161	0.355804	0.005911	0.100342	0.003549	0.164437	3.231271	-41.448091
32493	0	0.561841	10.015845	0.360280	0.005615	0.100159	0.003601	0.160418	3.225078	-41.452208
32494	0	0.592359	10.034100	0.427510	0.005926	0.100341	0.004275	0.158566	3.225457	-41.457828
32495	0	0.573099	10.028112	0.415052	0.005737	0.100281	0.004150	0.156349	3.230134	-41.464371
32496	0	0.590611	9.997568	0.451574	0.005907	0.099976	0.004517	0.155173	3.228721	-41.468042
32497	0	0.604114	10.003670	0.415050	0.006042	0.100037	0.004150	0.152925	3.227719	-41.469093
32498	0	0.560720	9.973155	0.348427	0.005612	0.099731	0.003479	0.144777	3.231090	-41.474688
32499	0	0.579498	9.906024	0.402864	0.005798	0.099060	0.004028	0.142393	3.232417	-41.478415
32500	0	0.560277	9.881611	0.250576	0.005608	0.098816	0.002502	0.136398	3.235377	-41.484219
32501	0	0.579370	9.832778	0.244646	0.005798	0.098328	0.002441	0.128258	3.238073	-41.495673
32502	0	0.541740	9.741241	0.202322	0.005423	0.097412	0.002024	0.126724	3.241511	-41.499367
32503	0	0.573568	9.735123	0.268319	0.005737	0.097351	0.002686	0.127299	3.240760	-41.510013
32504	0	0.548503	9.680189	0.317265	0.005489	0.096802	0.003169	0.120998	3.243290	-41.513921
32505	0	0.536716	9.674103	0.225431	0.005371	0.096741	0.002258	0.123651	3.245293	-41.523094
32506	0	0.554303	9.600849	0.255337	0.005546	0.096008	0.002555	0.123449	3.245787	-41.524310
32507	0	0.536797	9.594749	0.280583	0.005371	0.095947	0.002808	0.123495	3.246904	-41.531929
32508	0	0.585330	9.588621	0.323062	0.005853	0.095886	0.003231	0.121832	3.243596	-41.535987
32509	0	0.548967	9.545923	0.237858	0.005493	0.095459	0.002380	0.121876	3.245152	-41.536528
32510	0	0.554323	9.527614	0.200711	0.005547	0.095276	0.002010	0.123813	3.246593	-41.536906
32511	0	0.543004	9.509279	0.207969	0.005432	0.095093	0.002075	0.116361	3.246485	-41.540071
32512	0	0.585277	9.527601	0.110577	0.005855	0.095276	0.001107	0.116007	3.245960	-41.547662
32513	0	0.524549	9.503206	0.194707	0.005249	0.095032	0.001953	0.121305	3.247562	-41.552349
32514	0	0.566562	9.570337	0.157024	0.005669	0.095703	0.001575	0.124545	3.248624	-41.550724
32515	0	0.573438	9.564246	0.218888	0.005737	0.095642	0.002197	0.132723	3.249566	-41.549703
32516	0	0.541936	9.594768	0.254374	0.005425	0.095947	0.002546	0.133790	3.254216	-41.552550
32517	0	0.561348	9.631377	0.267877	0.005615	0.096313	0.002686	0.139903	3.253719	-41.550003
32518	0	0.542910	9.655789	0.363931	0.005428	0.096558	0.003648	0.148020	3.250233	-41.554719
32519	0	0.566898	9.729070	0.328899	0.005676	0.097290	0.003296	0.154186	3.256240	-41.555646
32520	0	0.553964	9.771845	0.364102	0.005539	0.097718	0.003648	0.160231	3.252859	-41.556143
32521	0	0.542777	9.808394	0.341215	0.005432	0.098083	0.003418	0.165060	3.255390	-41.557835
32522	0	0.517677	9.838904	0.321389	0.005178	0.098389	0.003222	0.173042	3.254764	-41.561206
32523	0	0.561607	9.857206	0.261192	0.005615	0.098572	0.002625	0.185718	3.251200	-41.555972
32524	0	0.579759	9.899925	0.314405	0.005799	0.098999	0.003148	0.188339	3.250584	-41.561273
32525	0	0.566760	9.942704	0.310397	0.005676	0.099426	0.003113	0.196600	3.258005	-41.557950
32526	0	0.583767	9.967218	0.442385	0.005841	0.099671	0.004437	0.210224	3.259611	-41.560380
32527	0	0.579771	9.997604	0.395679	0.005798	0.099976	0.003967	0.220277	3.257789	-41.565629
32528	0	0.579397	10.022026	0.436362	0.005796	0.100220	0.004373	0.228689	3.258036	-41.559681
32529	0	0.567321	10.015924	0.487518	0.005676	0.100159	0.004883	0.235518	3.258979	-41.558893
32530	0	0.578912	10.034236	0.406299	0.005792	0.100342	0.004073	0.245105	3.259339	-41.560590
32531	0	0.560994	10.009824	0.377646	0.005615	0.100098	0.003784	0.251987	3.262840	-41.560417
32532	0	0.602644	9.991607	0.339334	0.006031	0.099916	0.003402	0.259652	3.265549	-41.558152
32533	0	0.549054	9.960974	0.279994	0.005493	0.099609	0.002808	0.266528	3.265991	-41.557817
32534	0	0.530102	9.936570	0.265872	0.005304	0.099365	0.002669	0.276773	3.267220	-41.556919
32535	0	0.537126	9.942658	0.236709	0.005371	0.099426	0.002380	0.290003	3.264376	-41.559517
32536	0	0.542456	9.863361	0.307405	0.005432	0.098633	0.003086	0.302044	3.270601	-41.556206
32537	0	0.542663	9.838942	0.316009	0.005432	0.098389	0.003174	0.316042	3.274435	-41.559965
32538	0	0.547707	9.796309	0.288669	0.005482	0.097962	0.002902	0.331912	3.277272	-41.565015
32539	0	0.537035	9.765684	0.358618	0.005371	0.097656	0.003601	0.347479	3.275594	-41.564124
32540	0	0.554727	9.698646	0.349957	0.005552	0.096986	0.003510	0.357202	3.278989	-41.563492
32541	0	0.555286	9.692419	0.261387	0.005554	0.096924	0.002625	0.367720	3.277982	-41.563658
32542	0	0.530450	9.674114	0.240864	0.005307	0.096741	0.002419	0.378654	3.278635	-41.557692
32543	0	0.512307	9.649706	0.187839	0.005127	0.096497	0.001892	0.392823	3.280558	-41.561338
32544	0	0.517645	9.588667	0.178831	0.005179	0.095886	0.001803	0.408883	3.281479	-41.567639
32545	0	0.536566	9.582571	0.151254	0.005371	0.095825	0.001526	0.422859	3.285358	-41.565667
32546	0	0.572289	9.576454	0.111497	0.005726	0.095764	0.001132	0.441254	3.286251	-41.565666
32547	0	0.549357	9.521497	0.157806	0.005493	0.095215	0.001587	0.449955	3.283171	-41.562534
32548	0	0.549074	9.552041	0.136851	0.005493	0.095520	0.001386	0.468465	3.283327	-41.570069
32549	0	0.530793	9.564243	0.194237	0.005310	0.095642	0.001953	0.479407	3.283276	-41.569873
32550	0	0.524256	9.594771	0.216000	0.005244	0.095947	0.002175	0.495721	3.282685	-41.577058
32551	0	0.542599	9.582582	0.267552	0.005432	0.095825	0.002686	0.505781	3.287458	-41.574822
32552	0	0.535807	9.607050	0.228898	0.005358	0.096070	0.002298	0.515038	3.284501	-41.573708
32553	0	0.549761	9.655775	0.273290	0.005493	0.096558	0.002747	0.529378	3.276668	-41.571146
32554	0	0.562460	9.686207	0.191149	0.005624	0.096862	0.001925	0.543987	3.273166	-41.568176
32555	0	0.543027	9.686310	0.169756	0.005432	0.096863	0.001709	0.555670	3.272815	-41.567359
32556	0	0.555098	9.759532	0.136659	0.005549	0.097595	0.001380	0.569409	3.268354	-41.568646
32557	0	0.549019	9.796183	0.138691	0.005493	0.097961	0.001404	0.587301	3.269243	-41.563140
32558	0	0.554818	9.826788	0.276035	0.005548	0.098268	0.002773	0.600527	3.265926	-41.555158
32559	0	0.555195	9.881650	0.315949	0.005554	0.098816	0.003174	0.615312	3.265981	-41.555394
32560	0	0.585567	9.906145	0.312844	0.005855	0.099061	0.003144	0.631744	3.262193	-41.556061
32561	0	0.561191	9.912181	0.358658	0.005615	0.099121	0.003601	0.646573	3.263495	-41.547734
32562	0	0.560702	9.954991	0.373917	0.005608	0.099549	0.003755	0.662362	3.261658	-41.544929
32563	0	0.561692	10.003688	0.267223	0.005615	0.100037	0.002686	0.675579	3.257156	-41.545617
32564	0	0.549287	9.973187	0.344520	0.005496	0.099731	0.003452	0.681865	3.258230	-41.542199
32565	0	0.555269	9.991488	0.218618	0.005554	0.099915	0.002197	0.692685	3.257401	-41.540303
32566	0	0.567020	9.979279	0.204367	0.005672	0.099792	0.002052	0.700684	3.257428	-41.535355
32567	0	0.548985	9.985387	0.255675	0.005493	0.099854	0.002563	0.706413	3.258668	-41.539245
32568	0	0.572390	9.954907	0.253365	0.005730	0.099548	0.002549	0.722388	3.262745	-41.537877
32569	0	0.573968	9.960968	0.285326	0.005737	0.099609	0.002869	0.738116	3.257454	-41.540328
32570	0	0.543696	9.967076	0.319071	0.005436	0.099670	0.003203	0.750814	3.253724	-41.533554
32571	0	0.561450	9.924339	0.341263	0.005615	0.099243	0.003418	0.755045	3.252028	-41.531909
32572	0	0.549119	9.875520	0.309122	0.005491	0.098755	0.003101	0.764847	3.249553	-41.525160
32573	0	0.530905	9.851097	0.261789	0.005310	0.098511	0.002625	0.770529	3.248178	-41.524450
32574	0	0.591800	9.802262	0.248178	0.005918	0.098022	0.002489	0.776949	3.245095	-41.525497
32575	0	0.555316	9.777847	0.225436	0.005554	0.097778	0.002258	0.779554	3.243743	-41.533911
32576	0	0.512142	9.735127	0.102351	0.005124	0.097351	0.001029	0.784064	3.244293	-41.529956
32577	0	0.530347	9.704641	0.151600	0.005310	0.097046	0.001526	0.793723	3.249460	-41.529225
32578	0	0.541543	9.655791	0.113051	0.005419	0.096558	0.001140	0.802526	3.250791	-41.529939
32579	0	0.567633	9.619147	0.158301	0.005676	0.096191	0.001587	0.805156	3.248123	-41.533344
32580	0	0.555520	9.619154	0.224139	0.005554	0.096191	0.002250	0.813165	3.244382	-41.524828
32581	0	0.530570	9.600870	0.151587	0.005310	0.096008	0.001526	0.823163	3.247007	-41.522586
32582	0	0.529695	9.564230	0.187024	0.005301	0.095642	0.001871	0.822198	3.248712	-41.524420
32583	0	0.518956	9.582519	0.164360	0.005188	0.095825	0.001648	0.825354	3.244234	-41.527422
32584	0	0.531302	9.539699	0.145504	0.005313	0.095397	0.001455	0.823596	3.241504	-41.526313
32585	0	0.537040	9.552006	0.103778	0.005371	0.095520	0.001038	0.821393	3.239746	-41.525562
32586	0	0.543016	9.564116	0.085219	0.005430	0.095641	0.000854	0.822172	3.237209	-41.527881
32587	0	0.542778	9.552027	0.054873	0.005432	0.095520	0.000549	0.820906	3.239798	-41.529159
32588	0	0.548683	9.625225	0.115819	0.005484	0.096252	0.001158	0.818531	3.233474	-41.519705
32589	0	0.537335	9.625241	0.139735	0.005371	0.096252	0.001404	0.824257	3.228189	-41.518838
32590	0	0.531573	9.643444	0.206409	0.005314	0.096435	0.002062	0.819698	3.223446	-41.521198
32591	0	0.573699	9.692392	0.231625	0.005737	0.096924	0.002319	0.821419	3.221282	-41.521943
32592	0	0.542927	9.710698	0.249809	0.005431	0.097107	0.002496	0.816775	3.221000	-41.523650
32593	0	0.543214	9.783931	0.274833	0.005432	0.097839	0.002747	0.812828	3.218462	-41.520409
32594	0	0.573480	9.808268	0.244446	0.005737	0.098083	0.002444	0.810604	3.218845	-41.524003
32595	0	0.542952	9.838866	0.281321	0.005432	0.098389	0.002808	0.802183	3.219362	-41.521797
32596	0	0.548697	9.869284	0.257716	0.005487	0.098693	0.002574	0.796563	3.217381	-41.513902
32597	0	0.549100	9.912119	0.299167	0.005493	0.099121	0.002991	0.793488	3.217376	-41.512984
32598	0	0.536669	9.924309	0.250559	0.005366	0.099243	0.002503	0.788978	3.214430	-41.513692
32599	0	0.561967	9.985331	0.225654	0.005615	0.099854	0.002258	0.788823	3.206763	-41.520522
32600	0	0.573993	9.997474	0.311644	0.005746	0.099975	0.003109	0.778256	3.211100	-41.523378
32601	0	0.555934	9.997525	0.317542	0.005554	0.099976	0.003174	0.774369	3.202724	-41.526142
32602	0	0.538153	9.979130	0.318236	0.005381	0.099792	0.003177	0.765820	3.199205	-41.522573
32603	0	0.586179	10.028036	0.318203	0.005859	0.100281	0.003174	0.754420	3.193955	-41.528301
32604	0	0.562046	10.027866	0.398766	0.005620	0.100279	0.003983	0.747625	3.190976	-41.532122
32605	0	0.592051	10.003654	0.299320	0.005920	0.100037	0.002991	0.742760	3.188350	-41.536671
32606	0	0.555732	9.985236	0.281339	0.005554	0.099853	0.002812	0.739514	3.182255	-41.540454
32607	0	0.573441	9.936517	0.318115	0.005737	0.099365	0.003174	0.728996	3.183095	-41.542389
32608	0	0.548844	9.924205	0.190898	0.005486	0.099242	0.001906	0.723876	3.178244	-41.549816
32609	0	0.549143	9.887695	0.281110	0.005493	0.098877	0.002808	0.717763	3.177745	-41.552541
32610	0	0.567338	9.857060	0.282016	0.005672	0.098571	0.002814	0.708752	3.174168	-41.561446
32611	0	0.573589	9.826655	0.195964	0.005737	0.098267	0.001953	0.699092	3.173270	-41.564106
32612	0	0.537083	9.771585	0.264742	0.005367	0.097716	0.002637	0.684566	3.166589	-41.576520
32613	0	0.561062	9.722919	0.244465	0.005615	0.097229	0.002441	0.678593	3.169484	-41.585163
32614	0	0.591329	9.692356	0.226906	0.005911	0.096924	0.002264	0.670426	3.164066	-41.593739
32615	0	0.518679	9.643526	0.306269	0.005188	0.096436	0.003052	0.655270	3.163010	-41.597953
32616	0	0.518518	9.649546	0.222554	0.005185	0.096496	0.002218	0.644510	3.160391	-41.604731
32617	0	0.543485	9.606897	0.178125	0.005432	0.096069	0.001770	0.628920	3.154527	-41.611319
32618	0	0.561942	9.594613	0.168202	0.005620	0.095946	0.001670	0.612242	3.152604	-41.619334
32619	0	0.555503	9.570297	0.104727	0.005554	0.095703	0.001038	0.598459	3.148892	-41.628027
32620	0	0.579674	9.576329	0.136702	0.005799	0.095763	0.001362	0.590145	3.149314	-41.632930
32621	0	0.543149	9.558100	0.134897	0.005432	0.095581	0.001343	0.580623	3.147445	-41.635894
32622	0	0.536851	9.545799	0.190760	0.005369	0.095458	0.001904	0.573653	3.145665	-41.642405
32623	0	0.555618	9.588599	0.208100	0.005554	0.095886	0.002075	0.564619	3.140711	-41.652802
32624	0	0.537785	9.570189	0.209173	0.005375	0.095702	0.002087	0.556469	3.134625	-41.654572
32625	0	0.543374	9.570272	0.245349	0.005432	0.095703	0.002441	0.539937	3.130168	-41.663386
32626	0	0.555712	9.612929	0.198297	0.005557	0.096129	0.001977	0.530681	3.127509	-41.668201
32627	0	0.555728	9.643515	0.202482	0.005554	0.096436	0.002014	0.515920	3.121272	-41.670968
32628	0	0.568475	9.692246	0.204707	0.005682	0.096923	0.002035	0.499583	3.115358	-41.684458
32629	0	0.524808	9.728994	0.269115	0.005249	0.097290	0.002686	0.490957	3.113936	-41.691057
32630	0	0.536689	9.753306	0.197568	0.005368	0.097533	0.001964	0.474727	3.112920	-41.699517
32631	0	0.573997	9.802208	0.214657	0.005737	0.098022	0.002136	0.460655	3.107284	-41.695167
32632	0	0.562386	9.826417	0.308162	0.005620	0.098265	0.003072	0.447129	3.100283	-41.706761
32633	0	0.549519	9.838838	0.287474	0.005493	0.098389	0.002869	0.438011	3.095406	-41.709746
32634	0	0.574278	9.899774	0.300999	0.005741	0.098998	0.003002	0.426919	3.090970	-41.712156
32635	0	0.543033	9.924299	0.330407	0.005432	0.099243	0.003296	0.415520	3.090550	-41.713729
32636	0	0.573244	9.960819	0.289503	0.005733	0.099608	0.002885	0.401839	3.089247	-41.717325
32637	0	0.543353	9.979212	0.342632	0.005432	0.099792	0.003418	0.390204	3.085161	-41.728344
32638	0	0.549638	9.985219	0.259134	0.005495	0.099853	0.002580	0.374793	3.081124	-41.736061
32639	0	0.555092	10.009772	0.323841	0.005554	0.100098	0.003235	0.368725	3.082379	-41.738471
32640	0	0.591855	9.991413	0.294092	0.005914	0.099915	0.002936	0.361306	3.074307	-41.752036
32641	0	0.616783	10.003631	0.317720	0.006165	0.100037	0.003174	0.355326	3.068041	-41.757190
32642	0	0.580272	9.985254	0.324372	0.005804	0.099853	0.003241	0.349618	3.067078	-41.760563
32643	0	0.598225	9.973115	0.379058	0.005981	0.099731	0.003784	0.340305	3.063672	-41.759820
32644	0	0.531125	9.918087	0.404794	0.005311	0.099181	0.004041	0.329899	3.060974	-41.773798
32645	0	0.542906	9.887678	0.397589	0.005432	0.098877	0.003967	0.317834	3.062094	-41.779943
32646	0	0.554802	9.893676	0.307588	0.005548	0.098937	0.003068	0.306594	3.059005	-41.789010
32647	0	0.561015	9.838880	0.317879	0.005615	0.098389	0.003174	0.298776	3.062429	-41.793238
32648	0	0.560531	9.777806	0.276421	0.005605	0.097778	0.002756	0.287210	3.059230	-41.803019
32649	0	0.585688	9.771738	0.226063	0.005859	0.097717	0.002258	0.282446	3.059610	-41.808914
32650	0	0.566885	9.722895	0.281687	0.005671	0.097229	0.002811	0.273989	3.059090	-41.814232
32651	0	0.567883	9.710680	0.286799	0.005676	0.097107	0.002869	0.272581	3.053509	-41.826335
32652	0	0.543773	9.673955	0.262896	0.005437	0.096740	0.002623	0.263048	3.050010	-41.826940
32653	0	0.530642	9.631356	0.214167	0.005310	0.096313	0.002136	0.254633	3.051843	-41.824067
32654	0	0.511642	9.613038	0.227476	0.005119	0.096130	0.002269	0.245530	3.052766	-41.832222
32655	0	0.555656	9.594706	0.226120	0.005554	0.095947	0.002258	0.239999	3.047379	-41.838104
32656	0	0.579999	9.576325	0.202306	0.005802	0.095763	0.002019	0.233130	3.047477	-41.838078
32657	0	0.555370	9.570308	0.213964	0.005554	0.095703	0.002136	0.226918	3.045425	-41.849530
32658	0	0.573761	9.557998	0.238677	0.005735	0.095580	0.002387	0.225241	3.040242	-41.853791
32659	0	0.531267	9.558086	0.232139	0.005310	0.095581	0.002319	0.220850	3.034609	-41.857251
32660	0	0.530945	9.558039	0.244564	0.005315	0.095580	0.002445	0.218340	3.038485	-41.863998
32661	0	0.542965	9.606940	0.256623	0.005432	0.096069	0.002563	0.213130	3.038941	-41.869917
32662	0	0.560916	9.613029	0.263300	0.005610	0.096130	0.002629	0.206725	3.036859	-41.870510
32663	0	0.555092	9.643562	0.287264	0.005554	0.096436	0.002869	0.200109	3.038286	-41.874925
32664	0	0.560571	9.661881	0.269351	0.005609	0.096619	0.002693	0.197693	3.039127	-41.881394
32665	0	0.567521	9.680188	0.323321	0.005676	0.096802	0.003235	0.197761	3.037911	-41.883650
32666	0	0.573310	9.747321	0.292643	0.005734	0.097473	0.002926	0.195070	3.036966	-41.896111
32667	0	0.555543	9.771720	0.341853	0.005554	0.097717	0.003418	0.192478	3.033054	-41.899655
32668	0	0.561653	9.789945	0.341949	0.005617	0.097899	0.003419	0.189813	3.031301	-41.906724
32669	0	0.567107	9.826705	0.335273	0.005676	0.098267	0.003357	0.192825	3.034896	-41.905753
32670	0	0.559966	9.845004	0.346754	0.005604	0.098450	0.003470	0.194252	3.037235	-41.906401
32671	0	0.561342	9.869391	0.323625	0.005615	0.098694	0.003235	0.190732	3.036871	-41.908304
32672	0	0.585527	9.887700	0.335796	0.005856	0.098877	0.003359	0.189756	3.034731	-41.913040
32673	0	0.567982	9.893790	0.402547	0.005676	0.098938	0.004028	0.191095	3.028186	-41.914942
32674	0	0.568222	9.954755	0.334671	0.005683	0.099547	0.003350	0.193204	3.026547	-41.913088
32675	0	0.573849	9.973159	0.420642	0.005737	0.099731	0.004211	0.197046	3.022737	-41.912827
32676	0	0.531308	9.960948	0.334159	0.005312	0.099609	0.003346	0.200695	3.018998	-41.907568
32677	0	0.543155	9.960974	0.365311	0.005432	0.099609	0.003662	0.209073	3.017216	-41.907923
32678	0	0.579421	9.942651	0.425167	0.005796	0.099426	0.004254	0.210031	3.017403	-41.915609
32679	0	0.573808	9.942652	0.432665	0.005737	0.099426	0.004333	0.216007	3.014069	-41.914420
32680	0	0.579919	9.893827	0.425185	0.005799	0.098938	0.004258	0.221404	3.011738	-41.911519
32681	0	0.567629	9.899930	0.359348	0.005676	0.098999	0.003601	0.228247	3.009261	-41.905509
32682	0	0.548977	9.857214	0.370177	0.005492	0.098572	0.003708	0.233329	3.009660	-41.906034
32683	0	0.542898	9.826700	0.298319	0.005432	0.098267	0.002991	0.240058	3.010836	-41.910920
32684	0	0.524230	9.808373	0.296799	0.005242	0.098083	0.002975	0.246833	3.008443	-41.907842
32685	0	0.591602	9.796196	0.267563	0.005920	0.097961	0.002686	0.256429	3.011105	-41.904251
32686	0	0.560167	9.759557	0.229403	0.005606	0.097595	0.002299	0.260651	3.013357	-41.902209
32687	0	0.573229	9.729067	0.304102	0.005737	0.097290	0.003052	0.271263	3.016788	-41.906132
32688	0	0.536063	9.661984	0.283866	0.005361	0.096620	0.002847	0.278837	3.014290	-41.910402
32689	0	0.537005	9.661904	0.267363	0.005371	0.096619	0.002686	0.291015	3.013074	-41.908006
32690	0	0.499927	9.637504	0.258651	0.005002	0.096375	0.002601	0.305843	3.013836	-41.911589
32691	0	0.506046	9.619184	0.219092	0.005066	0.096191	0.002197	0.311489	3.017877	-41.913958
32692	0	0.523824	9.600849	0.211268	0.005238	0.096008	0.002123	0.321746	3.014655	-41.907704
32693	0	0.542890	9.576457	0.169600	0.005432	0.095764	0.001709	0.335318	3.016012	-41.902446
32694	0	0.554252	9.600880	0.179318	0.005548	0.096008	0.001804	0.346646	3.019443	-41.906470
32695	0	0.579397	9.582583	0.267235	0.005798	0.095825	0.002686	0.360549	3.022233	-41.904827
32696	0	0.566712	9.576429	0.173492	0.005667	0.095764	0.001743	0.368694	3.019314	-41.905108
32697	0	0.524627	9.600876	0.273563	0.005249	0.096008	0.002747	0.379809	3.020142	-41.913963
32698	0	0.499696	9.613082	0.289582	0.004999	0.096130	0.002907	0.390984	3.020330	-41.914521
32699	0	0.500240	9.637495	0.273575	0.005005	0.096375	0.002747	0.401939	3.020846	-41.913129
32700	0	0.536319	9.649701	0.265260	0.005365	0.096497	0.002664	0.413070	3.020991	-41.916401
32701	0	0.585530	9.680229	0.242999	0.005859	0.096802	0.002441	0.424750	3.023402	-41.916100
32702	0	0.615328	9.710829	0.216324	0.006156	0.097108	0.002173	0.434916	3.024153	-41.914315
32703	0	0.585793	9.753460	0.261213	0.005859	0.097534	0.002625	0.447551	3.023412	-41.909361
32704	0	0.543129	9.771755	0.313479	0.005428	0.097717	0.003148	0.461203	3.017507	-41.907557
32705	0	0.518162	9.820629	0.310044	0.005188	0.098206	0.003113	0.473777	3.022525	-41.907123
32706	0	0.529360	9.857325	0.289209	0.005297	0.098573	0.002904	0.485676	3.023716	-41.902067
32707	0	0.549179	9.899956	0.309820	0.005493	0.098999	0.003113	0.500615	3.022889	-41.902677
32708	0	0.579156	9.869546	0.331465	0.005795	0.098695	0.003327	0.513351	3.025042	-41.903845
32709	0	0.573480	9.924379	0.315881	0.005737	0.099243	0.003174	0.528725	3.025526	-41.905561
32710	0	0.584972	9.961109	0.288082	0.005854	0.099610	0.002899	0.548002	3.027634	-41.902769
32711	0	0.560931	9.942693	0.297983	0.005615	0.099426	0.002991	0.558569	3.032042	-41.900517
32712	0	0.553882	9.954984	0.295589	0.005542	0.099549	0.002969	0.571429	3.033060	-41.898293
32713	0	0.536901	9.948790	0.395526	0.005371	0.099487	0.003967	0.583303	3.033106	-41.901205
32714	0	0.530566	9.967184	0.325594	0.005305	0.099671	0.003271	0.598770	3.030275	-41.896182
32715	0	0.549186	9.936577	0.315943	0.005493	0.099365	0.003174	0.613328	3.029384	-41.896052
32716	0	0.573142	9.924472	0.355970	0.005734	0.099244	0.003572	0.624985	3.030488	-41.895453
32717	0	0.578812	9.906102	0.310111	0.005798	0.099060	0.003113	0.636599	3.039893	-41.886547
32718	0	0.565436	9.912252	0.264615	0.005655	0.099122	0.002662	0.652509	3.038542	-41.892780
32719	0	0.542727	9.863353	0.279176	0.005432	0.098633	0.002808	0.668992	3.041776	-41.886863
32720	0	0.529743	9.839012	0.245504	0.005300	0.098390	0.002470	0.684421	3.041841	-41.884894
32721	0	0.561341	9.802282	0.261506	0.005615	0.098022	0.002625	0.693487	3.041566	-41.878853
32722	0	0.573404	9.796183	0.283447	0.005733	0.097961	0.002850	0.709090	3.038525	-41.881119
32723	0	0.573734	9.722930	0.230701	0.005737	0.097229	0.002319	0.721634	3.036073	-41.875925
32724	0	0.579557	9.722924	0.216653	0.005797	0.097229	0.002172	0.726659	3.035805	-41.874559
32725	0	0.561113	9.698528	0.274036	0.005615	0.096985	0.002747	0.732100	3.038251	-41.869424
32726	0	0.511213	9.637513	0.241682	0.005118	0.096375	0.002428	0.743519	3.043264	-41.864246
32727	0	0.512052	9.619193	0.188282	0.005127	0.096191	0.001892	0.752488	3.048450	-41.870271
32728	0	0.510879	9.619179	0.168251	0.005114	0.096191	0.001690	0.759325	3.051753	-41.868451
32729	0	0.542932	9.613072	0.206643	0.005432	0.096130	0.002075	0.767720	3.052671	-41.873000
32730	0	0.584750	9.625292	0.168140	0.005853	0.096252	0.001691	0.777021	3.056449	-41.870102
32731	0	0.543248	9.570324	0.188518	0.005432	0.095703	0.001892	0.783374	3.053635	-41.867160
32732	0	0.549396	9.594735	0.156480	0.005493	0.095947	0.001573	0.790676	3.050250	-41.865664
32733	0	0.549287	9.600854	0.206510	0.005493	0.096008	0.002075	0.800732	3.048181	-41.870772
32734	0	0.524986	9.600834	0.241481	0.005248	0.096008	0.002420	0.805442	3.043647	-41.866449
32735	0	0.506370	9.606961	0.200687	0.005066	0.096069	0.002014	0.812206	3.043905	-41.857157
32736	0	0.530496	9.637463	0.217742	0.005305	0.096375	0.002182	0.815702	3.041916	-41.857803
32737	0	0.531122	9.680187	0.188309	0.005310	0.096802	0.001892	0.824370	3.038142	-41.855452
32738	0	0.555569	9.692400	0.198861	0.005556	0.096924	0.001996	0.831175	3.036233	-41.852935
32739	0	0.585268	9.753470	0.157985	0.005859	0.097534	0.001587	0.837574	3.041718	-41.851558
32740	0	0.572345	9.777943	0.266463	0.005723	0.097779	0.002671	0.843324	3.038807	-41.853457
32741	0	0.543243	9.832773	0.219219	0.005432	0.098328	0.002197	0.847374	3.036082	-41.848593
32742	0	0.555840	9.857159	0.224548	0.005554	0.098572	0.002248	0.848057	3.028810	-41.844534
32743	0	0.561289	9.893826	0.268044	0.005615	0.098938	0.002686	0.852097	3.029142	-41.836123
32744	0	0.554623	9.924340	0.273207	0.005548	0.099243	0.002736	0.854765	3.029357	-41.827700
32745	0	0.549327	9.930445	0.279870	0.005493	0.099304	0.002808	0.863029	3.026864	-41.825209
32746	0	0.555316	9.930429	0.284929	0.005554	0.099304	0.002851	0.862426	3.025700	-41.823732
32747	0	0.567722	9.960933	0.286827	0.005676	0.099609	0.002869	0.860760	3.022261	-41.827532
32748	0	0.543089	9.954755	0.249987	0.005433	0.099547	0.002501	0.860616	3.022412	-41.832962
32749	0	0.531013	9.967047	0.262209	0.005310	0.099670	0.002625	0.861393	3.019971	-41.834963
32750	0	0.561343	9.997570	0.341178	0.005615	0.099976	0.003412	0.859869	3.019697	-41.829858
32751	0	0.543234	9.930428	0.372057	0.005432	0.099304	0.003723	0.860764	3.017171	-41.835821
32752	0	0.573549	9.967058	0.273849	0.005737	0.099670	0.002741	0.861431	3.016897	-41.835150
32753	0	0.580027	9.948734	0.323025	0.005798	0.099487	0.003235	0.864720	3.012312	-41.833467
32754	0	0.555918	9.912082	0.347402	0.005557	0.099121	0.003469	0.857307	3.007586	-41.837900
32755	0	0.561689	9.906005	0.262117	0.005615	0.099060	0.002625	0.859041	3.003310	-41.841260
32756	0	0.573882	9.875390	0.268200	0.005740	0.098754	0.002678	0.852140	3.002530	-41.841067
32757	0	0.537337	9.820548	0.207362	0.005371	0.098206	0.002075	0.851920	2.997504	-41.837072
32758	0	0.598232	9.802166	0.195076	0.005985	0.098022	0.001949	0.848154	2.998571	-41.835698
32759	0	0.525020	9.765618	0.177059	0.005249	0.097656	0.001770	0.845409	2.994806	-41.835809
32760	0	0.549113	9.741135	0.165035	0.005495	0.097411	0.001649	0.841529	2.996991	-41.843847
32761	0	0.549183	9.716790	0.262976	0.005493	0.097168	0.002625	0.833202	2.996225	-41.844987
32762	0	0.524770	9.649542	0.184703	0.005246	0.096496	0.001841	0.823463	2.992025	-41.843053
32763	0	0.531019	9.643550	0.189429	0.005310	0.096436	0.001892	0.818723	2.989467	-41.850739
32764	0	0.549588	9.643435	0.208297	0.005493	0.096435	0.002079	0.811871	2.983867	-41.856027
32765	0	0.543479	9.637432	0.152849	0.005432	0.096375	0.001526	0.806640	2.978286	-41.862457
32766	0	0.537483	9.612931	0.172324	0.005376	0.096129	0.001714	0.793229	2.977136	-41.861955
32767	0	0.524654	9.631360	0.152669	0.005249	0.096313	0.001526	0.790182	2.977682	-41.865446
32768	0	0.493774	9.600829	0.177261	0.004938	0.096008	0.001771	0.786179	2.975774	-41.867214
32769	0	0.519205	9.558077	0.140799	0.005188	0.095581	0.001404	0.779093	2.968523	-41.867246
32770	0	0.526025	9.600708	0.172028	0.005257	0.096007	0.001717	0.772667	2.961880	-41.860739
32771	0	0.543589	9.594690	0.202158	0.005432	0.095947	0.002014	0.761698	2.955037	-41.860505
32772	0	0.507700	9.619018	0.154254	0.005073	0.096190	0.001540	0.756811	2.947396	-41.865815
32773	0	0.525250	9.643520	0.232595	0.005249	0.096436	0.002319	0.746848	2.940928	-41.873475
32774	0	0.543805	9.649561	0.209044	0.005439	0.096496	0.002088	0.741420	2.939480	-41.873418
32775	0	0.567375	9.729010	0.238389	0.005676	0.097290	0.002380	0.735202	2.940111	-41.867759
32776	0	0.549164	9.716763	0.257406	0.005487	0.097168	0.002570	0.728452	2.932840	-41.874912
32777	0	0.537805	9.759475	0.281048	0.005371	0.097595	0.002808	0.722935	2.922374	-41.882451
32778	0	0.569603	9.789784	0.300435	0.005690	0.097898	0.002995	0.710522	2.912580	-41.883408
32779	0	0.574008	9.820508	0.294063	0.005737	0.098206	0.002930	0.695634	2.907047	-41.884083
32780	0	0.544034	9.863143	0.241126	0.005437	0.098632	0.002401	0.682008	2.900718	-41.888648
32781	0	0.536897	9.869383	0.293434	0.005371	0.098694	0.002930	0.674539	2.900888	-41.891008
32782	0	0.542709	9.893677	0.246107	0.005427	0.098937	0.002450	0.659644	2.898890	-41.898818
32783	0	0.555430	9.930406	0.305612	0.005554	0.099304	0.003052	0.652545	2.896477	-41.898447
32784	0	0.561360	9.948620	0.349446	0.005615	0.099486	0.003488	0.642484	2.896113	-41.905393
32785	0	0.580039	9.967009	0.391136	0.005798	0.099670	0.003906	0.634519	2.891508	-41.909096
32786	0	0.580110	9.954714	0.361902	0.005802	0.099547	0.003611	0.622765	2.890448	-41.909981
32787	0	0.567648	9.942586	0.324702	0.005676	0.099426	0.003235	0.606618	2.887947	-41.919205
32788	0	0.543292	9.973029	0.289806	0.005432	0.099730	0.002892	0.598105	2.884737	-41.916842
32789	0	0.524424	9.918213	0.336429	0.005249	0.099182	0.003357	0.587544	2.887994	-41.924193
32790	0	0.566587	9.936387	0.320069	0.005666	0.099364	0.003188	0.570927	2.885622	-41.932944
32791	0	0.530901	9.905985	0.263454	0.005310	0.099060	0.002625	0.557248	2.884540	-41.937720
32792	0	0.585272	9.875394	0.277315	0.005857	0.098754	0.002766	0.546458	2.886655	-41.935308
32793	0	0.560929	9.838873	0.342612	0.005615	0.098389	0.003418	0.534872	2.891298	-41.930480
32794	0	0.566395	9.814425	0.332043	0.005664	0.098145	0.003312	0.523005	2.888945	-41.933655
32795	0	0.567716	9.802215	0.281667	0.005676	0.098022	0.002808	0.510261	2.885605	-41.935876
32796	0	0.561483	9.771609	0.241073	0.005616	0.097716	0.002398	0.492658	2.884880	-41.947621
32797	0	0.549820	9.747265	0.220644	0.005493	0.097473	0.002197	0.479662	2.876597	-41.955644
32798	0	0.568558	9.704367	0.277548	0.005686	0.097044	0.002764	0.463670	2.874569	-41.963236
32799	0	0.573477	9.704587	0.226593	0.005737	0.097046	0.002258	0.452579	2.875259	-41.965815
32800	0	0.554783	9.667864	0.191279	0.005548	0.096679	0.001906	0.442797	2.873622	-41.975331
32801	0	0.543107	9.655750	0.208355	0.005432	0.096558	0.002075	0.430809	2.872578	-41.973932
32802	0	0.555002	9.612928	0.228365	0.005551	0.096129	0.002275	0.417697	2.871771	-41.983084
32803	0	0.579763	9.619134	0.214131	0.005798	0.096191	0.002136	0.409620	2.870336	-41.986469
32804	0	0.549133	9.606818	0.276285	0.005491	0.096068	0.002756	0.399464	2.867952	-41.991168
32805	0	0.549153	9.606931	0.214158	0.005493	0.096069	0.002136	0.390905	2.867506	-41.998764
32806	0	0.537300	9.618995	0.239809	0.005367	0.096190	0.002391	0.380132	2.858345	-42.007948
32807	0	0.537061	9.625231	0.293473	0.005371	0.096252	0.002930	0.371991	2.856623	-42.018858
32808	0	0.561158	9.619046	0.190632	0.005613	0.096190	0.001902	0.364311	2.856363	-42.021885
32809	0	0.597727	9.661863	0.275636	0.005981	0.096619	0.002747	0.350514	2.858993	-42.031913
32810	0	0.541991	9.649572	0.276970	0.005424	0.096496	0.002766	0.343697	2.861030	-42.034764
32811	0	0.543045	9.661862	0.244657	0.005432	0.096619	0.002441	0.335483	2.860692	-42.044496
32812	0	0.542618	9.716698	0.197030	0.005428	0.097167	0.001963	0.324409	2.860883	-42.046222
32813	0	0.542891	9.729008	0.262984	0.005432	0.097290	0.002625	0.316105	2.862387	-42.055694
32814	0	0.597260	9.796128	0.307107	0.005975	0.097961	0.003062	0.303688	2.862647	-42.064700
32815	0	0.579845	9.777819	0.329943	0.005798	0.097778	0.003296	0.297498	2.860259	-42.070285
32816	0	0.561608	9.826544	0.342930	0.005615	0.098266	0.003425	0.289966	2.857015	-42.071745
32817	0	0.561200	9.832780	0.274741	0.005615	0.098328	0.002747	0.286926	2.858480	-42.076051
32818	0	0.530233	9.881598	0.341875	0.005303	0.098816	0.003419	0.285074	2.857444	-42.080192
32819	0	0.549582	9.881561	0.391021	0.005493	0.098816	0.003906	0.278339	2.852168	-42.096389
32820	0	0.561538	9.924233	0.361249	0.005620	0.099242	0.003609	0.271851	2.855264	-42.108376
32821	0	0.549219	9.899918	0.335402	0.005493	0.098999	0.003357	0.273135	2.854127	-42.107695
32822	0	0.579733	9.905985	0.353620	0.005795	0.099060	0.003533	0.267672	2.849743	-42.119360
32823	0	0.580044	9.924308	0.341686	0.005798	0.099243	0.003418	0.266833	2.845070	-42.125240
32824	0	0.573995	9.930329	0.365990	0.005741	0.099303	0.003659	0.264022	2.844168	-42.119983
32825	0	0.574053	9.942596	0.360457	0.005737	0.099426	0.003601	0.257873	2.838215	-42.120420
32826	0	0.556014	9.930309	0.409958	0.005560	0.099303	0.004096	0.251635	2.835773	-42.127066
32827	0	0.579696	9.899913	0.384464	0.005798	0.098999	0.003845	0.250214	2.835143	-42.128030
32828	0	0.585241	9.875505	0.329459	0.005856	0.098755	0.003294	0.247341	2.836525	-42.129538
32829	0	0.579891	9.838868	0.372209	0.005798	0.098389	0.003723	0.246434	2.833630	-42.130272
32830	0	0.603953	9.826591	0.310932	0.006043	0.098266	0.003110	0.244985	2.835905	-42.137570
32831	0	0.573339	9.802261	0.335921	0.005737	0.098022	0.003357	0.240180	2.838219	-42.137337
32832	0	0.584645	9.783971	0.305242	0.005851	0.097839	0.003056	0.241706	2.841014	-42.143532
32833	0	0.542926	9.771755	0.262054	0.005432	0.097717	0.002625	0.244285	2.842086	-42.147228
32834	0	0.524221	9.692385	0.243231	0.005242	0.096924	0.002433	0.242737	2.839886	-42.154529
32835	0	0.518845	9.692385	0.250077	0.005188	0.096924	0.002502	0.242646	2.837063	-42.154199
32836	0	0.554803	9.680127	0.255526	0.005554	0.096801	0.002560	0.245729	2.842044	-42.159196
32837	0	0.567533	9.674091	0.274181	0.005676	0.096741	0.002747	0.249275	2.840880	-42.166356
32838	0	0.567049	9.637473	0.242890	0.005673	0.096375	0.002431	0.249596	2.842065	-42.172427
32839	0	0.536755	9.606967	0.304751	0.005371	0.096069	0.003052	0.252600	2.844034	-42.170608
32840	0	0.567026	9.600830	0.267371	0.005669	0.096008	0.002677	0.254377	2.839831	-42.176373
32841	0	0.537003	9.613052	0.268217	0.005371	0.096130	0.002686	0.256380	2.838856	-42.172867
32842	0	0.512096	9.619158	0.298289	0.005124	0.096191	0.002983	0.254571	2.840331	-42.178535
32843	0	0.518141	9.619195	0.231158	0.005188	0.096191	0.002319	0.261826	2.845931	-42.175478
32844	0	0.559956	9.643675	0.254295	0.005602	0.096437	0.002547	0.264789	2.846372	-42.180751
32845	0	0.548953	9.637489	0.267959	0.005493	0.096375	0.002686	0.269894	2.848469	-42.183425
32846	0	0.541972	9.655810	0.278766	0.005424	0.096558	0.002795	0.276846	2.851895	-42.185015
32847	0	0.536964	9.674112	0.285791	0.005371	0.096741	0.002869	0.287582	2.851400	-42.182193
32848	0	0.518462	9.692404	0.253270	0.005184	0.096924	0.002542	0.296043	2.848638	-42.187721
32849	0	0.530686	9.729046	0.286023	0.005310	0.097290	0.002869	0.303930	2.850167	-42.190043
32850	0	0.554457	9.765670	0.308666	0.005548	0.097656	0.003096	0.312410	2.851409	-42.188020
32851	0	0.591974	9.777872	0.310145	0.005920	0.097778	0.003113	0.323704	2.849976	-42.194581
32852	0	0.543074	9.802272	0.350917	0.005430	0.098022	0.003517	0.330972	2.847170	-42.190977
32853	0	0.530666	9.838934	0.395530	0.005310	0.098389	0.003967	0.342964	2.848915	-42.187137
32854	0	0.553988	9.869537	0.320426	0.005547	0.098695	0.003210	0.347667	2.854461	-42.181599
32855	0	0.548340	9.899981	0.365561	0.005493	0.098999	0.003662	0.353178	2.863560	-42.174418
32856	0	0.540379	9.906174	0.247821	0.005412	0.099061	0.002489	0.363762	2.870936	-42.180443
32857	0	0.585121	9.924397	0.285734	0.005859	0.099243	0.002869	0.374741	2.878128	-42.182664
32858	0	0.559331	9.930589	0.301336	0.005598	0.099305	0.003029	0.390703	2.881417	-42.167280
32859	0	0.567574	9.918250	0.310179	0.005676	0.099182	0.003113	0.401299	2.879817	-42.171375
32860	0	0.573637	9.924334	0.369414	0.005735	0.099243	0.003700	0.406229	2.876516	-42.168060
32861	0	0.554784	9.942700	0.359069	0.005554	0.099426	0.003601	0.416163	2.881644	-42.164400
32862	0	0.554083	9.912235	0.338816	0.005541	0.099122	0.003397	0.424323	2.879469	-42.162259
32863	0	0.542639	9.918285	0.322249	0.005432	0.099182	0.003235	0.436678	2.883903	-42.159928
32864	0	0.523007	9.875657	0.319830	0.005237	0.098756	0.003210	0.448246	2.889308	-42.163091
32865	0	0.560856	9.851155	0.334439	0.005615	0.098511	0.003357	0.460801	2.894881	-42.161451
32866	0	0.608530	9.845119	0.295551	0.006089	0.098451	0.002965	0.469836	2.897229	-42.149752
32867	0	0.560627	9.802337	0.340673	0.005615	0.098022	0.003418	0.480966	2.905504	-42.144449
32868	0	0.571297	9.784113	0.307539	0.005719	0.097840	0.003090	0.495868	2.910573	-42.139800
32869	0	0.549403	9.759567	0.303552	0.005493	0.097595	0.003052	0.512822	2.907344	-42.134193
32870	0	0.555453	9.716825	0.233784	0.005555	0.097168	0.002348	0.522646	2.905838	-42.139120
32871	0	0.536946	9.710731	0.298145	0.005371	0.097107	0.002991	0.531478	2.905577	-42.147785
32872	0	0.555004	9.667996	0.235096	0.005550	0.096680	0.002361	0.541606	2.903741	-42.145826
32873	0	0.567567	9.668003	0.279701	0.005676	0.096680	0.002808	0.552059	2.902245	-42.146722
32874	0	0.579458	9.649689	0.241174	0.005796	0.096497	0.002419	0.559179	2.902233	-42.151470
32875	0	0.542808	9.637501	0.224691	0.005432	0.096375	0.002258	0.570723	2.904842	-42.147353
32876	0	0.542164	9.619177	0.216322	0.005424	0.096191	0.002174	0.582000	2.904898	-42.145810
32877	0	0.542991	9.619173	0.212710	0.005432	0.096191	0.002136	0.590892	2.905353	-42.142974
32878	0	0.530531	9.637479	0.204319	0.005305	0.096375	0.002056	0.604259	2.903119	-42.144915
32879	0	0.530901	9.606957	0.163790	0.005310	0.096069	0.001648	0.614218	2.902137	-42.147740
32880	0	0.548694	9.637485	0.161812	0.005490	0.096375	0.001627	0.622731	2.903918	-42.151113
32881	0	0.549387	9.625266	0.206315	0.005493	0.096252	0.002075	0.635098	2.900886	-42.143595
32882	0	0.567433	9.649697	0.228540	0.005677	0.096497	0.002295	0.643918	2.902115	-42.140329
32883	0	0.579320	9.698532	0.170072	0.005798	0.096985	0.001709	0.651662	2.905963	-42.138124
32884	0	0.554576	9.723011	0.296490	0.005544	0.097230	0.002974	0.659922	2.901342	-42.131088
32885	0	0.524550	9.692433	0.285798	0.005249	0.096924	0.002869	0.670476	2.903321	-42.137286
32886	0	0.530020	9.735147	0.246991	0.005302	0.097351	0.002481	0.680911	2.903733	-42.137829
32887	0	0.567492	9.777875	0.248869	0.005676	0.097778	0.002502	0.694928	2.903099	-42.140352
32888	0	0.579321	9.802389	0.313567	0.005795	0.098023	0.003146	0.705173	2.903567	-42.140749
32889	0	0.598226	9.826693	0.303963	0.005981	0.098267	0.003052	0.717252	2.900419	-42.136431
32890	0	0.555348	9.838903	0.277341	0.005555	0.098389	0.002783	0.726253	2.900166	-42.127050
32891	0	0.542622	9.887740	0.274219	0.005432	0.098877	0.002747	0.729271	2.904824	-42.126825
32892	0	0.547895	9.906043	0.272717	0.005481	0.099060	0.002737	0.738597	2.904731	-42.131235
32893	0	0.555083	9.924365	0.285835	0.005554	0.099243	0.002869	0.748449	2.906420	-42.125301
32894	0	0.560703	9.942750	0.338986	0.005608	0.099427	0.003397	0.754536	2.904932	-42.123982
32895	0	0.598226	9.924332	0.310625	0.005981	0.099243	0.003113	0.760024	2.901809	-42.122630
32896	0	0.585889	9.930461	0.302775	0.005860	0.099304	0.003038	0.770247	2.901280	-42.122233
32897	0	0.561276	9.942673	0.316365	0.005615	0.099426	0.003174	0.779837	2.901964	-42.121142
32898	0	0.579302	9.930439	0.296270	0.005793	0.099304	0.002970	0.785823	2.899319	-42.116416
32899	0	0.549355	9.924327	0.268099	0.005493	0.099243	0.002686	0.789010	2.896675	-42.106582
32900	0	0.573287	9.918249	0.303870	0.005737	0.099182	0.003042	0.790949	2.899613	-42.102490
32901	0	0.579681	9.881615	0.292484	0.005798	0.098816	0.002930	0.794546	2.899194	-42.099764
32902	0	0.554497	9.857224	0.279141	0.005550	0.098572	0.002797	0.799170	2.903287	-42.092014
32903	0	0.573663	9.838886	0.243561	0.005737	0.098389	0.002441	0.803817	2.901879	-42.094171
32904	0	0.591672	9.808374	0.217884	0.005919	0.098083	0.002185	0.808713	2.901745	-42.092126
32905	0	0.567976	9.777832	0.316763	0.005676	0.097778	0.003174	0.813802	2.895484	-42.086176
32906	0	0.525133	9.759456	0.181416	0.005256	0.097594	0.001818	0.815841	2.898375	-42.091396
32907	0	0.512851	9.735112	0.243643	0.005127	0.097351	0.002441	0.819602	2.894349	-42.093408
32908	0	0.537155	9.747239	0.200062	0.005374	0.097472	0.002004	0.820995	2.894926	-42.107068
32909	0	0.543254	9.667984	0.218942	0.005432	0.096680	0.002197	0.828205	2.892242	-42.107163
32910	0	0.567641	9.649664	0.217794	0.005676	0.096497	0.002181	0.829706	2.889865	-42.107551
32911	0	0.530756	9.637473	0.237725	0.005310	0.096375	0.002380	0.831303	2.890639	-42.107897
32912	0	0.560626	9.625264	0.176262	0.005610	0.096252	0.001763	0.830043	2.892293	-42.105637
32913	0	0.524912	9.625247	0.207386	0.005249	0.096252	0.002075	0.829518	2.889983	-42.111497
32914	0	0.487898	9.582438	0.127914	0.004882	0.095824	0.001279	0.827096	2.891185	-42.109718
32915	0	0.512514	9.594740	0.176777	0.005127	0.095947	0.001770	0.827704	2.891158	-42.103294
32916	0	0.518630	9.594711	0.225531	0.005184	0.095947	0.002254	0.823525	2.886451	-42.107061
32917	0	0.524734	9.631363	0.231678	0.005249	0.096313	0.002319	0.824416	2.886262	-42.110509
32918	0	0.567401	9.637440	0.219233	0.005672	0.096375	0.002192	0.821333	2.882228	-42.110432
32919	0	0.561565	9.661863	0.183118	0.005615	0.096619	0.001831	0.819089	2.879545	-42.113705
32920	0	0.524849	9.655669	0.292988	0.005249	0.096557	0.002930	0.816689	2.878048	-42.115459
32921	0	0.579691	9.716798	0.195703	0.005798	0.097168	0.001953	0.809960	2.877543	-42.114627
32922	0	0.524324	9.704497	0.251507	0.005246	0.097045	0.002510	0.801934	2.878834	-42.119817
32923	0	0.537200	9.753401	0.262903	0.005371	0.097534	0.002625	0.794471	2.875620	-42.123569
32924	0	0.555780	9.771619	0.251074	0.005555	0.097716	0.002511	0.792636	2.870351	-42.124400
32925	0	0.549694	9.802220	0.207734	0.005493	0.098022	0.002075	0.788049	2.863772	-42.129649
32926	0	0.561791	9.802170	0.208077	0.005622	0.098022	0.002079	0.783838	2.866252	-42.129287
32927	0	0.574117	9.844934	0.244716	0.005737	0.098450	0.002441	0.774967	2.859585	-42.126965
32928	0	0.550374	9.857052	0.312752	0.005501	0.098571	0.003123	0.767981	2.853985	-42.118827
32929	0	0.555433	9.912100	0.232318	0.005554	0.099121	0.002319	0.761383	2.851658	-42.124582
32930	0	0.561885	9.893663	0.349121	0.005615	0.098937	0.003486	0.752747	2.845406	-42.134855
32931	0	0.531513	9.881557	0.317619	0.005310	0.098816	0.003174	0.747834	2.837404	-42.133972
32932	0	0.593033	9.918108	0.232640	0.005930	0.099181	0.002323	0.741913	2.834791	-42.135922
32933	0	0.555581	9.936501	0.189938	0.005554	0.099365	0.001892	0.731354	2.830733	-42.142511
32934	0	0.554988	9.936457	0.233848	0.005557	0.099364	0.002334	0.723617	2.836833	-42.139962
32935	0	0.573401	9.912115	0.256853	0.005737	0.099121	0.002563	0.715626	2.838485	-42.141706
32936	0	0.560789	9.893778	0.227846	0.005609	0.098938	0.002268	0.701157	2.837084	-42.138703
32937	0	0.543370	9.881574	0.238400	0.005432	0.098816	0.002380	0.694819	2.833101	-42.135448
32938	0	0.580282	9.869267	0.281894	0.005801	0.098693	0.002814	0.687194	2.829073	-42.139836
32939	0	0.561355	9.857163	0.348583	0.005615	0.098572	0.003479	0.677084	2.828931	-42.144306
32940	0	0.536556	9.826550	0.319473	0.005367	0.098266	0.003187	0.666088	2.828828	-42.149725
32941	0	0.585929	9.832739	0.275571	0.005859	0.098328	0.002747	0.653146	2.826775	-42.158600
32942	0	0.561628	9.789905	0.307747	0.005614	0.097899	0.003069	0.640906	2.822309	-42.161204
32943	0	0.561471	9.765608	0.275359	0.005615	0.097656	0.002747	0.630451	2.820775	-42.165796
32944	0	0.573659	9.716672	0.252441	0.005735	0.097167	0.002516	0.618113	2.817210	-42.162669
32945	0	0.500805	9.674031	0.287713	0.005005	0.096741	0.002869	0.605865	2.811317	-42.162734
32946	0	0.519824	9.692252	0.197501	0.005194	0.096923	0.001969	0.597014	2.803778	-42.168855
32947	0	0.548995	9.667973	0.208155	0.005493	0.096680	0.002075	0.587321	2.805395	-42.171560
32948	0	0.560676	9.649663	0.160281	0.005609	0.096497	0.001599	0.580975	2.805277	-42.185214
32949	0	0.573970	9.667946	0.232294	0.005737	0.096680	0.002319	0.574455	2.800239	-42.186458
32950	0	0.549559	9.649563	0.251432	0.005498	0.096496	0.002509	0.566055	2.800844	-42.192702
32951	0	0.537199	9.643535	0.281283	0.005371	0.096436	0.002808	0.557693	2.797641	-42.196019
32952	0	0.530895	9.637341	0.233967	0.005311	0.096374	0.002329	0.542694	2.797922	-42.199802
32953	0	0.537007	9.649646	0.214450	0.005371	0.096497	0.002136	0.530751	2.796976	-42.201288
32954	0	0.567318	9.673952	0.271105	0.005673	0.096740	0.002702	0.517520	2.795092	-42.209484
32955	0	0.561615	9.655742	0.269069	0.005615	0.096558	0.002686	0.509218	2.791846	-42.212743
32956	0	0.531557	9.649514	0.227772	0.005311	0.096496	0.002268	0.495332	2.784259	-42.221812
32957	0	0.585807	9.692358	0.227228	0.005859	0.096924	0.002258	0.476605	2.783617	-42.231831
32958	0	0.561131	9.716690	0.186809	0.005612	0.097167	0.001859	0.463363	2.782631	-42.241426
32959	0	0.562025	9.716739	0.245282	0.005615	0.097168	0.002441	0.447703	2.774540	-42.249757
32960	0	0.537523	9.741026	0.271614	0.005381	0.097410	0.002707	0.435403	2.778738	-42.260591
32961	0	0.549213	9.783914	0.287782	0.005493	0.097839	0.002869	0.422570	2.777820	-42.262127
32962	0	0.524702	9.789915	0.350372	0.005246	0.097899	0.003497	0.412717	2.774716	-42.266639
32963	0	0.585697	9.844963	0.366814	0.005859	0.098450	0.003662	0.403539	2.775431	-42.273978
32964	0	0.585975	9.838707	0.319422	0.005854	0.098388	0.003185	0.390917	2.766203	-42.273192
32965	0	0.573746	9.875450	0.348967	0.005737	0.098755	0.003479	0.376401	2.763918	-42.278073
32966	0	0.573882	9.893684	0.240573	0.005737	0.098937	0.002401	0.369183	2.759992	-42.277092
32967	0	0.531214	9.875460	0.293536	0.005310	0.098755	0.002930	0.360459	2.755430	-42.281393
32968	0	0.531248	9.924209	0.343405	0.005314	0.099242	0.003428	0.351904	2.754933	-42.283012
32969	0	0.555352	9.893782	0.275399	0.005554	0.098938	0.002747	0.341224	2.753597	-42.282175
32970	0	0.555267	9.936411	0.252280	0.005552	0.099364	0.002517	0.332134	2.751020	-42.283980
32971	0	0.567339	9.918230	0.323461	0.005676	0.099182	0.003235	0.330317	2.752230	-42.288495
32972	0	0.585304	9.905993	0.305421	0.005853	0.099060	0.003051	0.324136	2.749681	-42.301519
32973	0	0.561844	9.851051	0.384642	0.005615	0.098511	0.003845	0.320591	2.743873	-42.306902
32974	0	0.580390	9.869284	0.372665	0.005804	0.098693	0.003725	0.316530	2.741985	-42.311860
32975	0	0.573973	9.869360	0.311626	0.005737	0.098694	0.003113	0.310369	2.737054	-42.319855
32976	0	0.556090	9.820421	0.324867	0.005558	0.098205	0.003242	0.299868	2.731569	-42.329580
32977	0	0.542635	9.808379	0.293042	0.005432	0.098083	0.002930	0.296888	2.736175	-42.340680
32978	0	0.560410	9.783907	0.263337	0.005603	0.097839	0.002625	0.285478	2.732542	-42.342495
32979	0	0.555222	9.771729	0.275053	0.005554	0.097717	0.002747	0.278658	2.732684	-42.351014
32980	0	0.579232	9.741109	0.269816	0.005794	0.097411	0.002693	0.270614	2.731991	-42.364258
32981	0	0.585318	9.729027	0.226433	0.005859	0.097290	0.002258	0.261400	2.737124	-42.369750
32982	0	0.536158	9.722887	0.238872	0.005358	0.097229	0.002392	0.262873	2.730382	-42.374374
32983	0	0.518333	9.704601	0.226424	0.005188	0.097046	0.002258	0.253765	2.733695	-42.382178
32984	0	0.554642	9.661846	0.312716	0.005545	0.096619	0.003124	0.248048	2.729466	-42.386490
32985	0	0.561497	9.661864	0.280851	0.005615	0.096619	0.002808	0.244896	2.727659	-42.389313
32986	0	0.561066	9.631263	0.311688	0.005614	0.096313	0.003114	0.239047	2.729851	-42.387875
32987	0	0.573407	9.661875	0.238423	0.005737	0.096619	0.002380	0.232385	2.731555	-42.389226
32988	0	0.554530	9.643567	0.238705	0.005548	0.096436	0.002387	0.230334	2.732062	-42.395206
32989	0	0.530722	9.661879	0.256434	0.005310	0.096619	0.002563	0.227239	2.733285	-42.398221
32990	0	0.499817	9.649659	0.244215	0.004998	0.096497	0.002442	0.225444	2.731210	-42.395335
32991	0	0.549398	9.649645	0.281040	0.005493	0.096497	0.002808	0.220088	2.728135	-42.397969
32992	0	0.567470	9.673999	0.311526	0.005677	0.096740	0.003118	0.220726	2.729017	-42.398667
32993	0	0.567449	9.674088	0.268356	0.005676	0.096741	0.002686	0.221043	2.729014	-42.400166
32994	0	0.560665	9.692424	0.316495	0.005611	0.096924	0.003169	0.223853	2.732558	-42.405399
32995	0	0.567738	9.722910	0.304657	0.005676	0.097229	0.003052	0.227966	2.729173	-42.404255
32996	0	0.549450	9.759536	0.285420	0.005495	0.097595	0.002858	0.230533	2.727714	-42.407455
32997	0	0.536941	9.765656	0.304473	0.005371	0.097656	0.003052	0.236712	2.727573	-42.412068
32998	0	0.536603	9.771752	0.297095	0.005367	0.097717	0.002976	0.241027	2.726906	-42.416707
32999	0	0.543148	9.832776	0.304895	0.005432	0.098328	0.003052	0.242253	2.725570	-42.416430
33000	0	0.579457	9.845001	0.273301	0.005796	0.098450	0.002740	0.248209	2.725623	-42.413999
33001	0	0.591718	9.845011	0.280017	0.005920	0.098450	0.002808	0.254790	2.727264	-42.415251
33002	0	0.573135	9.863293	0.339800	0.005731	0.098633	0.003403	0.258235	2.724351	-42.413189
33003	0	0.561061	9.881644	0.371614	0.005615	0.098816	0.003723	0.264427	2.727639	-42.411660
33004	0	0.560047	9.893945	0.364205	0.005606	0.098939	0.003648	0.269061	2.731614	-42.406585
33005	0	0.524321	9.906054	0.329061	0.005249	0.099060	0.003296	0.273116	2.736246	-42.411680
33006	0	0.547866	9.906026	0.346522	0.005481	0.099060	0.003468	0.273754	2.736609	-42.412477
33007	0	0.555437	9.930436	0.322965	0.005554	0.099304	0.003235	0.277702	2.734335	-42.416708
33008	0	0.561947	9.875476	0.370869	0.005615	0.098755	0.003712	0.279106	2.727377	-42.419910
33009	0	0.591743	9.887737	0.328867	0.005920	0.098877	0.003296	0.285452	2.728763	-42.415270
33010	0	0.585169	9.881620	0.284580	0.005853	0.098816	0.002853	0.292172	2.727837	-42.413408
[truncated: 501 more rows]
