# Supplementary material for: Properties of traditional bamboo carrying poles have implications for user interactions
Source: PLoS One. 2018 May 10;13(5):e0196208. doi: 10.1371/journal.pone.0196208 (PMC5945030; doi:10.1371/journal.pone.0196208)
Supplement: S1 Text — (ZIP) [file pone.0196208.s005.zip › ResTest_PoleF_L6Load1.txt]

// Start Time: Unknown
// Update Rate: 100.0Hz
// Filter Profile: human (34.3)
// Firmware Version: 2.1.4
PacketCounter	SampleTimeFine	Acc_X	Acc_Y	Acc_Z	VelInc_X	VelInc_Y	VelInc_Z	Roll	Pitch	Yaw	Latitude	Longitude	Altitude	Vel_X	Vel_Y	Vel_Z
41573	0	1.703959	9.667903	-1.170850	0.017029	0.096680	-0.011719	2.242946	-6.223365	3.285636
41574	0	1.193403	9.655571	-1.273308	0.011923	0.096557	-0.012736	2.239138	-6.236492	3.286710
41575	0	0.507249	9.704557	-1.367177	0.005066	0.097046	-0.013672	2.238878	-6.244144	3.288448
41576	0	0.148420	9.747110	-1.251989	0.001477	0.097472	-0.012512	2.247594	-6.252267	3.290697
41577	0	0.249923	9.728972	-1.251530	0.002502	0.097290	-0.012512	2.251966	-6.248568	3.285651
41578	0	0.712498	9.796038	-1.173191	0.007134	0.097960	-0.011725	2.260426	-6.237590	3.276090
41579	0	1.244647	9.729019	-0.970910	0.012451	0.097290	-0.009705	2.265932	-6.231946	3.269630
41580	0	1.457784	9.722917	-1.026053	0.014577	0.097229	-0.010263	2.262707	-6.232920	3.262956
41581	0	1.166052	9.637454	-1.025043	0.011658	0.096375	-0.010254	2.258976	-6.236142	3.256617
41582	0	0.684803	9.637542	-1.029492	0.006841	0.096375	-0.010308	2.243873	-6.244688	3.250107
41583	0	0.232035	9.558196	-1.134468	0.002319	0.095581	-0.011353	2.235799	-6.245849	3.241053
41584	0	0.103785	9.436246	-1.151100	0.001039	0.094361	-0.011520	2.225637	-6.244979	3.233334
41585	0	0.310708	9.192035	-1.103727	0.003113	0.091919	-0.011047	2.215244	-6.237865	3.217536
41586	0	0.730867	8.862598	-0.974122	0.007313	0.088625	-0.009748	2.209266	-6.232331	3.193888
41587	0	1.153579	8.398587	-0.773504	0.011536	0.083984	-0.007751	2.188609	-6.231331	3.151189
41588	0	1.209480	8.203202	-0.544477	0.012086	0.082032	-0.005462	2.166613	-6.241277	3.104086
41589	0	0.997098	8.141886	-0.272635	0.009949	0.081421	-0.002747	2.141937	-6.267460	3.041296
41590	0	0.495685	8.367630	-0.224752	0.004929	0.083677	-0.002273	2.113212	-6.302150	2.994356
41591	0	0.106955	8.496122	-0.291008	0.001038	0.084961	-0.002930	2.090687	-6.343396	2.969706
41592	0	0.057442	8.807481	-0.496019	0.000553	0.088075	-0.004965	2.084735	-6.371052	2.968930
41593	0	0.428016	8.380130	-0.670859	0.004272	0.083801	-0.006714	2.072917	-6.382923	3.006162
41594	0	1.155526	7.982897	-0.819791	0.011551	0.079833	-0.008164	2.119040	-6.390010	3.057727
41595	0	0.887457	8.116989	-1.509827	0.008850	0.081177	-0.015076	2.146426	-6.419853	3.125720
41596	0	1.715425	8.548651	-1.234147	0.017137	0.085495	-0.012307	2.193400	-6.442303	3.176451
41597	0	1.010041	9.148048	-1.755862	0.010071	0.091492	-0.017517	2.241121	-6.474757	3.240621
41598	0	0.887595	8.950854	-1.538190	0.008844	0.089519	-0.015342	2.288068	-6.512150	3.297748
41599	0	0.684984	9.679189	-1.598409	0.006836	0.096802	-0.015930	2.346122	-6.526550	3.350474
41600	0	0.877114	9.933883	-1.376937	0.008754	0.099347	-0.013721	2.398264	-6.545912	3.396253
41601	0	0.788755	10.637364	-1.502183	0.007874	0.106384	-0.014954	2.469495	-6.560788	3.416636
41602	0	1.254723	10.867340	-1.507764	0.012540	0.108681	-0.015031	2.516183	-6.568158	3.454375
41603	0	1.587514	10.729593	-0.858233	0.015869	0.107300	-0.008545	2.555024	-6.575776	3.482169
41604	0	1.602269	11.412439	-0.694676	0.016003	0.114129	-0.006916	2.584408	-6.598301	3.520178
41605	0	0.776488	11.431684	-1.368105	0.007751	0.114319	-0.013672	2.590124	-6.611875	3.551753
41606	0	0.730423	11.461939	-1.496464	0.007290	0.114619	-0.014973	2.578443	-6.625925	3.583830
41607	0	0.879675	11.590656	-1.640872	0.008789	0.115906	-0.016418	2.565956	-6.632974	3.611768
41608	0	1.399996	11.621436	-1.735043	0.013992	0.116212	-0.017373	2.542400	-6.639797	3.634966
41609	0	1.429092	11.676251	-2.097764	0.014282	0.116760	-0.020996	2.523647	-6.647328	3.649188
41610	0	1.022264	11.609456	-2.223191	0.010210	0.116094	-0.022243	2.512300	-6.658787	3.660018
41611	0	1.170918	11.670394	-2.207486	0.011719	0.116699	-0.022095	2.493676	-6.650018	3.649482
41612	0	1.261274	11.512246	-1.954083	0.012615	0.115120	-0.019554	2.481543	-6.648111	3.634843
41613	0	0.909070	11.493142	-1.634380	0.009094	0.114929	-0.016357	2.470294	-6.644888	3.612136
41614	0	0.968184	11.347287	-1.354930	0.009698	0.113467	-0.013585	2.437072	-6.628473	3.581810
41615	0	1.200787	11.035685	-1.052210	0.012024	0.110352	-0.010559	2.401105	-6.610835	3.548249
41616	0	1.319720	10.804829	-0.970432	0.013213	0.108042	-0.009755	2.349624	-6.592602	3.508850
41617	0	1.377852	10.462252	-1.111095	0.013794	0.104614	-0.011169	2.287426	-6.575109	3.474922
41618	0	1.283556	10.097577	-1.124876	0.012848	0.100968	-0.011301	2.230693	-6.560589	3.429649
41619	0	1.189037	9.833657	-1.171667	0.011902	0.098328	-0.011780	2.159936	-6.547028	3.387003
41620	0	0.960840	9.463904	-1.611160	0.009618	0.094627	-0.016174	2.087964	-6.537677	3.339312
41621	0	0.615338	9.156185	-1.306409	0.006165	0.091553	-0.013123	2.020076	-6.524629	3.292423
41622	0	0.557243	8.962575	-1.363501	0.005592	0.089618	-0.013680	1.969373	-6.500976	3.238977
41623	0	0.608493	8.661493	-1.137759	0.006104	0.086609	-0.011414	1.926603	-6.477054	3.193966
41624	0	0.581055	8.497518	-1.040390	0.005823	0.084971	-0.010427	1.899784	-6.460376	3.148346
41625	0	0.657914	8.288822	-0.694049	0.006592	0.082886	-0.006958	1.879639	-6.441568	3.106386
41626	0	0.680197	8.240175	-0.337123	0.006813	0.082400	-0.003384	1.865303	-6.423804	3.074977
41627	0	0.610101	8.148239	-0.120246	0.006104	0.081482	-0.001221	1.842971	-6.417107	3.042867
41628	0	0.548896	8.032353	-0.202244	0.005487	0.080323	-0.002039	1.821629	-6.417514	3.022896
41629	0	0.433162	7.995661	-0.187266	0.004333	0.079956	-0.001892	1.794302	-6.414462	3.018894
41630	0	0.378140	7.953015	-0.183534	0.003780	0.079530	-0.001854	1.766771	-6.416456	3.024646
41631	0	0.421782	7.879698	-0.450031	0.004211	0.078796	-0.004517	1.742252	-6.426065	3.031811
41632	0	0.501988	7.940910	-0.765162	0.005017	0.079409	-0.007658	1.731312	-6.429897	3.047238
41633	0	0.580159	8.007768	-0.738750	0.005798	0.080078	-0.007385	1.732241	-6.434826	3.069461
41634	0	0.776566	8.214951	-0.758513	0.007757	0.082151	-0.007573	1.746615	-6.447040	3.098340
41635	0	0.959168	8.422531	-0.832273	0.009583	0.084229	-0.008301	1.774227	-6.459813	3.132882
41636	0	0.973176	8.641669	-0.648441	0.009722	0.086420	-0.006454	1.810827	-6.474622	3.178977
41637	0	0.916634	8.886402	-0.680146	0.009155	0.088867	-0.006775	1.841210	-6.490564	3.229899
41638	0	0.955812	9.172601	-0.709535	0.009543	0.091729	-0.007074	1.863545	-6.510643	3.282890
41639	0	0.947098	9.399135	-0.862482	0.009460	0.093994	-0.008606	1.882598	-6.524422	3.333466
41640	0	0.943535	9.599792	-1.170965	0.009423	0.096001	-0.011697	1.894073	-6.538307	3.381563
41641	0	0.905123	9.899475	-1.442233	0.009033	0.098999	-0.014404	1.911118	-6.557576	3.425917
41642	0	0.810915	10.069287	-1.769722	0.008095	0.100698	-0.017677	1.930703	-6.571842	3.457358
41643	0	0.910574	10.296036	-1.827735	0.009094	0.102966	-0.018250	1.958762	-6.582597	3.489068
41644	0	0.979981	10.563309	-1.815464	0.009789	0.105639	-0.018124	1.990682	-6.593679	3.508186
41645	0	1.026665	10.790426	-1.736316	0.010254	0.107910	-0.017334	2.019961	-6.606175	3.527895
41646	0	1.083239	10.948135	-1.546725	0.010828	0.109486	-0.015440	2.047662	-6.610411	3.537812
41647	0	1.154141	11.156866	-1.138210	0.011536	0.111572	-0.011353	2.077660	-6.616194	3.542004
41648	0	1.161709	11.278458	-1.007873	0.011608	0.112786	-0.010070	2.086729	-6.625067	3.542401
41649	0	1.050340	11.303715	-1.049226	0.010498	0.113037	-0.010498	2.080420	-6.630397	3.548814
41650	0	1.044822	11.352752	-1.138030	0.010448	0.113525	-0.011402	2.058639	-6.630831	3.546896
41651	0	1.104694	11.291874	-1.425326	0.011047	0.112915	-0.014282	2.029798	-6.630139	3.542426
41652	0	1.159367	11.134255	-1.754663	0.011595	0.111337	-0.017583	1.993756	-6.629181	3.528254
41653	0	1.299960	10.980748	-1.907449	0.013000	0.109802	-0.019104	1.964567	-6.629112	3.505837
41654	0	1.372665	10.816783	-1.829403	0.013731	0.108164	-0.018314	1.944367	-6.625372	3.483740
41655	0	1.329145	10.638868	-1.731784	0.013306	0.106384	-0.017334	1.928752	-6.611388	3.451376
41656	0	1.173992	10.474760	-1.539405	0.011752	0.104744	-0.015409	1.914598	-6.599066	3.412084
41657	0	1.012376	10.297017	-1.242581	0.010132	0.102966	-0.012451	1.889983	-6.590047	3.368538
41658	0	0.912421	10.108485	-1.035355	0.009140	0.101080	-0.010387	1.855891	-6.571342	3.321421
41659	0	0.896102	9.827099	-0.826085	0.008972	0.098267	-0.008301	1.813593	-6.556713	3.274298
41660	0	0.845020	9.571519	-0.781591	0.008462	0.095711	-0.007857	1.768259	-6.540987	3.228219
41661	0	0.914475	9.326664	-0.905427	0.009155	0.093262	-0.009094	1.723308	-6.527035	3.178771
41662	0	0.857403	9.107779	-0.867191	0.008585	0.091073	-0.008711	1.677862	-6.512332	3.137931
41663	0	0.749992	8.850534	-0.905785	0.007507	0.088501	-0.009094	1.635043	-6.502065	3.094145
41664	0	0.614463	8.668203	-0.997097	0.006148	0.086679	-0.009999	1.602007	-6.496996	3.055075
41665	0	0.481800	8.532941	-0.980883	0.004822	0.085327	-0.009827	1.582225	-6.491758	3.020763
41666	0	0.389655	8.386642	-0.807088	0.003900	0.083865	-0.008082	1.569701	-6.486973	2.996080
41667	0	0.451110	8.306924	-0.616334	0.004517	0.083069	-0.006165	1.571111	-6.478177	2.970766
41668	0	0.505173	8.288590	-0.512525	0.005054	0.082886	-0.005125	1.574163	-6.472894	2.946615
41669	0	0.622749	8.196994	-0.396992	0.006226	0.081970	-0.003967	1.578684	-6.474672	2.938495
41670	0	0.782027	8.215185	-0.312215	0.007816	0.082152	-0.003119	1.583925	-6.479654	2.935754
41671	0	0.854653	8.197009	-0.323387	0.008545	0.081970	-0.003235	1.582440	-6.481617	2.937325
41672	0	0.837290	8.282269	-0.409209	0.008365	0.082824	-0.004087	1.588269	-6.493062	2.946014
41673	0	0.721326	8.404385	-0.556335	0.007202	0.084045	-0.005554	1.599220	-6.508490	2.963445
41674	0	0.668293	8.513871	-0.686596	0.006675	0.085140	-0.006855	1.611570	-6.519705	2.987741
41675	0	0.672533	8.672819	-0.850306	0.006714	0.086731	-0.008484	1.633375	-6.534786	3.023355
41676	0	0.760097	8.873424	-0.898364	0.007591	0.088738	-0.008950	1.673121	-6.547218	3.059471
41677	0	0.824928	9.124228	-0.974602	0.008240	0.091248	-0.009705	1.721340	-6.558948	3.101543
41678	0	0.931206	9.342534	-1.117934	0.009297	0.093432	-0.011132	1.775474	-6.576210	3.146200
41679	0	0.959544	9.563573	-1.200333	0.009583	0.095642	-0.011963	1.820458	-6.590737	3.188084
41680	0	0.956721	9.787906	-1.300133	0.009548	0.097886	-0.012962	1.863268	-6.611860	3.222700
41681	0	0.904661	10.027364	-1.438455	0.009033	0.100281	-0.014343	1.907970	-6.625986	3.250591
41682	0	0.840570	10.282203	-1.556493	0.008389	0.102829	-0.015528	1.946814	-6.642638	3.277957
41683	0	0.844398	10.454626	-1.584289	0.008423	0.104553	-0.015808	1.982321	-6.664282	3.303894
41684	0	0.909038	10.666679	-1.652997	0.009076	0.106674	-0.016490	2.022609	-6.678087	3.331447
41685	0	1.014401	10.845337	-1.645125	0.010132	0.108459	-0.016418	2.055996	-6.689952	3.345458
41686	0	1.089805	10.990558	-1.536394	0.010888	0.109912	-0.015326	2.095098	-6.699590	3.357063
41687	0	1.154617	11.132359	-1.345626	0.011536	0.111328	-0.013428	2.124440	-6.709837	3.358733
41688	0	1.180977	11.253577	-1.265440	0.011801	0.112539	-0.012631	2.147714	-6.718404	3.361302
41689	0	1.123856	11.236252	-1.308209	0.011230	0.112366	-0.013062	2.168989	-6.726017	3.358894
41690	0	1.173569	11.309087	-1.316813	0.011734	0.113091	-0.013165	2.173267	-6.727066	3.352386
41691	0	1.202381	11.230585	-1.543356	0.012024	0.112305	-0.015442	2.165641	-6.726471	3.342094
41692	0	1.232446	11.078300	-1.718362	0.012328	0.110781	-0.017196	2.153966	-6.722369	3.332947
41693	0	1.257018	10.955952	-1.726621	0.012573	0.109558	-0.017273	2.147963	-6.719065	3.318280
41694	0	1.256275	10.803589	-1.755767	0.012567	0.108034	-0.017566	2.141103	-6.715379	3.294501
41695	0	1.188975	10.602092	-1.610341	0.011902	0.106018	-0.016113	2.132162	-6.702502	3.269803
41696	0	1.125860	10.437679	-1.315798	0.011269	0.104375	-0.013165	2.127738	-6.691120	3.234285
41697	0	1.012304	10.181031	-1.248946	0.010132	0.101807	-0.012512	2.105693	-6.680672	3.191023
41698	0	0.937419	9.967891	-0.982328	0.009383	0.099676	-0.009843	2.087319	-6.668677	3.145030
41699	0	0.872021	9.729309	-0.925266	0.008728	0.097290	-0.009277	2.062653	-6.657657	3.097003
41700	0	0.827902	9.491741	-0.743006	0.008286	0.094914	-0.007460	2.031658	-6.646002	3.046262
41701	0	0.768597	9.210563	-0.930676	0.007690	0.092102	-0.009338	1.996724	-6.638958	3.003895
41702	0	0.712307	9.003661	-0.876340	0.007132	0.090034	-0.008788	1.970225	-6.626434	2.954914
41703	0	0.664644	8.795420	-0.876847	0.006653	0.087952	-0.008789	1.948169	-6.616568	2.910264
41704	0	0.608619	8.569969	-0.843088	0.006090	0.085698	-0.008444	1.935771	-6.609662	2.865943
41705	0	0.585853	8.398565	-0.871632	0.005859	0.083984	-0.008728	1.923031	-6.607306	2.837899
41706	0	0.579311	8.258293	-0.711559	0.005796	0.082582	-0.007118	1.922847	-6.600916	2.807694
41707	0	0.604138	8.142104	-0.610274	0.006042	0.081421	-0.006104	1.924555	-6.597406	2.782320
41708	0	0.652532	8.099358	-0.427833	0.006529	0.080994	-0.004272	1.935812	-6.590413	2.765810
41709	0	0.640911	8.050487	-0.428120	0.006409	0.080505	-0.004272	1.949458	-6.589263	2.753244
41710	0	0.720282	8.050379	-0.357094	0.007202	0.080504	-0.003558	1.967944	-6.588917	2.751279
41711	0	0.769421	8.026060	-0.275455	0.007690	0.080261	-0.002747	1.978871	-6.593703	2.758214
41712	0	0.819132	8.092973	-0.374963	0.008186	0.080931	-0.003739	1.992311	-6.600648	2.772320
41713	0	0.715011	8.221256	-0.526481	0.007141	0.082214	-0.005249	2.012520	-6.613126	2.790851
41714	0	0.704605	8.336676	-0.652454	0.007037	0.083369	-0.006502	2.040318	-6.625436	2.821715
41715	0	0.715262	8.526242	-0.820715	0.007141	0.085266	-0.008179	2.075538	-6.640460	2.853097
41716	0	0.723486	8.684022	-0.894147	0.007225	0.086844	-0.008908	2.114899	-6.653036	2.899437
41717	0	0.715435	8.904337	-1.170244	0.007141	0.089050	-0.011658	2.168038	-6.668534	2.941037
41718	0	0.748903	9.116364	-1.234532	0.007473	0.091171	-0.012299	2.222122	-6.686952	2.987009
41719	0	0.862078	9.398617	-1.304824	0.008606	0.093994	-0.013000	2.276157	-6.703186	3.031635
41720	0	0.895662	9.616445	-1.503854	0.008942	0.096173	-0.014991	2.329475	-6.718682	3.071745
41721	0	0.819725	9.850108	-1.579783	0.008179	0.098511	-0.015747	2.384598	-6.737732	3.111394
41722	0	0.798936	10.153300	-1.572219	0.007972	0.101542	-0.015670	2.440309	-6.755513	3.143129
41723	0	0.874719	10.362818	-1.592071	0.008728	0.103638	-0.015869	2.495270	-6.774960	3.166114
41724	0	0.994267	10.574503	-1.481330	0.009926	0.105755	-0.014754	2.557833	-6.791828	3.181674
41725	0	1.087709	10.790245	-1.463480	0.010864	0.107910	-0.014587	2.606476	-6.804090	3.202735
41726	0	1.175603	11.026888	-1.350533	0.011744	0.110275	-0.013464	2.648199	-6.815864	3.220866
41727	0	1.246560	11.132313	-1.217698	0.012451	0.111328	-0.012146	2.679142	-6.829607	3.235445
41728	0	1.267307	11.265574	-1.296374	0.012663	0.112659	-0.012941	2.701643	-6.838647	3.240510
41729	0	1.209769	11.315670	-1.398611	0.012085	0.113159	-0.013977	2.709946	-6.850170	3.253395
41730	0	1.144571	11.321348	-1.607392	0.011439	0.113214	-0.016071	2.712354	-6.855158	3.258425
41731	0	1.166073	11.328116	-1.721049	0.011658	0.113281	-0.017212	2.711184	-6.856829	3.256504
41732	0	1.203016	11.266993	-1.904084	0.012030	0.112670	-0.019041	2.711257	-6.856063	3.253501
41733	0	1.226138	11.193992	-2.025975	0.012268	0.111938	-0.020264	2.707994	-6.848372	3.245133
41734	0	1.273488	11.041614	-1.903223	0.012743	0.110415	-0.019036	2.705098	-6.839385	3.226906
41735	0	1.226173	10.864473	-1.708071	0.012268	0.108643	-0.017090	2.697115	-6.831851	3.205380
41736	0	1.084093	10.736676	-1.504364	0.010852	0.107364	-0.015058	2.684469	-6.818992	3.181448
41737	0	0.969499	10.577666	-1.255764	0.009705	0.105774	-0.012573	2.671230	-6.806668	3.142421
41738	0	0.888619	10.358378	-1.074656	0.008893	0.103580	-0.010773	2.645862	-6.796652	3.108974
41739	0	0.853355	10.107750	-0.943564	0.008545	0.101074	-0.009460	2.621700	-6.780796	3.069929
41740	0	0.838721	9.821577	-0.888714	0.008400	0.098211	-0.008924	2.582036	-6.762844	3.030705
41741	0	0.823010	9.576824	-0.875359	0.008240	0.095764	-0.008789	2.543655	-6.748181	2.993972
41742	0	0.844969	9.303609	-1.276048	0.008462	0.093028	-0.012811	2.486078	-6.731801	2.948757
41743	0	0.810945	9.045920	-1.076669	0.008118	0.090454	-0.010803	2.443744	-6.719367	2.905768
41744	0	0.760152	8.821281	-1.289769	0.007611	0.088207	-0.012930	2.405204	-6.705624	2.871629
41745	0	0.725717	8.557455	-1.206546	0.007263	0.085571	-0.012085	2.382339	-6.696318	2.839646
41746	0	0.675249	8.441999	-1.172835	0.006763	0.084417	-0.011742	2.367709	-6.681474	2.805424
41747	0	0.694906	8.337506	-0.884736	0.006958	0.083374	-0.008850	2.367040	-6.666817	2.773397
41748	0	0.718421	8.276478	-0.567137	0.007186	0.082765	-0.005672	2.369317	-6.661089	2.749555
41749	0	0.786940	8.227554	-0.439921	0.007874	0.082275	-0.004395	2.377114	-6.652233	2.729958
41750	0	0.798968	8.190880	-0.404033	0.007987	0.081909	-0.004038	2.381631	-6.653024	2.716405
41751	0	0.732553	8.123761	-0.244368	0.007324	0.081238	-0.002441	2.384449	-6.653180	2.717751
41752	0	0.751114	8.141983	-0.281065	0.007509	0.081420	-0.002812	2.381498	-6.654290	2.723119
41753	0	0.690291	8.209179	-0.457765	0.006897	0.082092	-0.004578	2.380027	-6.661515	2.738839
41754	0	0.606223	8.239507	-0.665226	0.006054	0.082396	-0.006654	2.375840	-6.671743	2.759430
41755	0	0.616908	8.361706	-0.757690	0.006165	0.083618	-0.007568	2.384670	-6.676638	2.786572
41756	0	0.685338	8.495581	-0.869931	0.006845	0.084958	-0.008684	2.402204	-6.686990	2.814712
41757	0	0.709218	8.678847	-1.015357	0.007080	0.086792	-0.010132	2.426744	-6.701030	2.856256
41758	0	0.687106	8.909991	-0.983787	0.006860	0.089104	-0.009811	2.456265	-6.713886	2.899591
41759	0	0.733540	9.130379	-1.034946	0.007324	0.091309	-0.010315	2.494827	-6.726203	2.943727
41760	0	0.846120	9.361170	-1.091112	0.008446	0.093617	-0.010874	2.536992	-6.743164	2.983080
41761	0	0.837908	9.557538	-1.290927	0.008362	0.095581	-0.012878	2.570280	-6.761187	3.022165
41762	0	0.889729	9.757766	-1.327585	0.008884	0.097583	-0.013247	2.601234	-6.773612	3.061037
41763	0	0.935345	9.972678	-1.467059	0.009338	0.099731	-0.014648	2.623720	-6.787867	3.095032
41764	0	1.005068	10.166929	-1.606083	0.010040	0.101674	-0.016037	2.647798	-6.796256	3.129174
41765	0	1.050707	10.338838	-1.553133	0.010498	0.103394	-0.015503	2.677573	-6.803440	3.151030
41766	0	1.126140	10.557404	-1.589266	0.011249	0.105579	-0.015866	2.704423	-6.814384	3.173647
41767	0	1.209494	10.723459	-1.485366	0.012085	0.107239	-0.014832	2.727348	-6.822425	3.181837
41768	0	1.211072	10.887439	-1.416884	0.012105	0.108878	-0.014145	2.751510	-6.825913	3.194086
41769	0	1.202810	10.967770	-1.259086	0.012024	0.109680	-0.012573	2.769107	-6.827797	3.207538
41770	0	1.203491	11.052870	-1.309677	0.012032	0.110529	-0.013098	2.767661	-6.828648	3.213472
41771	0	1.147287	11.059716	-1.353936	0.011475	0.110596	-0.013550	2.756500	-6.824166	3.217097
41772	0	1.110002	11.072368	-1.424209	0.011105	0.110721	-0.014262	2.735516	-6.816689	3.219645
41773	0	1.080226	11.017204	-1.627279	0.010803	0.110168	-0.016296	2.711387	-6.812914	3.214820
41774	0	1.060781	10.902105	-1.873144	0.010617	0.109016	-0.018753	2.689574	-6.800656	3.205019
41775	0	1.066978	10.767047	-1.810770	0.010681	0.107666	-0.018127	2.669921	-6.786401	3.191743
41776	0	1.089502	10.651833	-1.678476	0.010902	0.106514	-0.016808	2.647033	-6.776120	3.171517
41777	0	0.975492	10.510654	-1.444349	0.009766	0.105103	-0.014465	2.625079	-6.761721	3.151604
41778	0	0.948648	10.383111	-1.232743	0.009501	0.103827	-0.012347	2.606165	-6.743015	3.120166
41779	0	0.957459	10.223779	-1.065092	0.009583	0.102234	-0.010681	2.575455	-6.730271	3.087353
41780	0	0.852842	9.998434	-0.771661	0.008531	0.099981	-0.007753	2.536727	-6.722972	3.055076
41781	0	0.853887	9.784365	-0.893108	0.008545	0.097839	-0.008972	2.491624	-6.711668	3.024386
41782	0	0.882903	9.547527	-1.073158	0.008837	0.095469	-0.010785	2.430910	-6.698691	2.987919
41783	0	0.902585	9.381628	-0.929269	0.009033	0.093811	-0.009338	2.377793	-6.685710	2.959394
41784	0	0.870773	9.126593	-1.189247	0.008712	0.091260	-0.011935	2.327145	-6.677460	2.925153
41785	0	0.816899	8.936039	-1.254455	0.008179	0.089355	-0.012573	2.293311	-6.662282	2.893106
41786	0	0.784548	8.796425	-1.194409	0.007854	0.087960	-0.011968	2.265383	-6.647671	2.862594
41787	0	0.810794	8.697765	-0.999548	0.008118	0.086975	-0.010010	2.248818	-6.631327	2.834341
41788	0	0.796962	8.637053	-0.740316	0.007977	0.086369	-0.007419	2.229948	-6.618018	2.815132
41789	0	0.738174	8.557229	-0.676609	0.007385	0.085571	-0.006775	2.219418	-6.609215	2.799292
41790	0	0.755904	8.532887	-0.516208	0.007562	0.085328	-0.005171	2.208249	-6.601651	2.793533
41791	0	0.726108	8.532788	-0.462850	0.007263	0.085327	-0.004639	2.194791	-6.594982	2.790412
41792	0	0.695490	8.471820	-0.448544	0.006953	0.084718	-0.004497	2.179545	-6.593621	2.795700
41793	0	0.683918	8.514463	-0.560243	0.006836	0.085144	-0.005615	2.160950	-6.594953	2.808470
41794	0	0.629322	8.581723	-0.631045	0.006292	0.085816	-0.006323	2.143045	-6.592863	2.821209
41795	0	0.610820	8.660906	-0.805122	0.006104	0.086609	-0.008057	2.134100	-6.595619	2.833231
41796	0	0.660950	8.764575	-0.841283	0.006600	0.087646	-0.008412	2.132557	-6.604077	2.853500
41797	0	0.660018	8.898781	-0.928523	0.006592	0.088989	-0.009277	2.139488	-6.611357	2.880464
41798	0	0.722819	9.057020	-0.936790	0.007218	0.090572	-0.009355	2.153290	-6.620249	2.909021
41799	0	0.843414	9.252650	-0.935592	0.008423	0.092529	-0.009338	2.171990	-6.630765	2.939311
41800	0	0.851591	9.429149	-0.944755	0.008506	0.094294	-0.009436	2.183671	-6.639482	2.968942
41801	0	0.892200	9.600575	-1.093881	0.008911	0.096008	-0.010925	2.196573	-6.648523	3.003920
41802	0	0.967601	9.783071	-1.145737	0.009665	0.097834	-0.011441	2.212306	-6.656778	3.040126
41803	0	1.026556	9.930076	-1.277375	0.010254	0.099304	-0.012756	2.229735	-6.665761	3.072231
41804	0	1.053322	10.112487	-1.408563	0.010522	0.101128	-0.014074	2.240181	-6.673811	3.102015
41805	0	1.087889	10.253603	-1.514676	0.010864	0.102539	-0.015137	2.249584	-6.685208	3.123031
41806	0	1.059463	10.350656	-1.657259	0.010589	0.103509	-0.016562	2.260179	-6.686826	3.142765
41807	0	1.142104	10.522229	-1.502519	0.011414	0.105225	-0.015015	2.270579	-6.690298	3.156757
41808	0	1.124426	10.631749	-1.455589	0.011245	0.106318	-0.014548	2.277891	-6.685222	3.167175
41809	0	1.117035	10.742172	-1.422162	0.011169	0.107422	-0.014221	2.277757	-6.681640	3.173584
41810	0	1.123057	10.784880	-1.421799	0.011231	0.107848	-0.014222	2.273311	-6.676194	3.172538
41811	0	1.104665	10.815491	-1.250757	0.011047	0.108154	-0.012512	2.268075	-6.670813	3.175967
41812	0	1.055917	10.815745	-1.321644	0.010557	0.108155	-0.013236	2.247547	-6.668183	3.171533
41813	0	0.982418	10.779055	-1.432643	0.009827	0.107788	-0.014343	2.230421	-6.660901	3.161992
41814	0	0.987448	10.663693	-1.434924	0.009882	0.106633	-0.014372	2.207140	-6.648229	3.150371
41815	0	0.982427	10.571682	-1.596671	0.009827	0.105713	-0.015991	2.182341	-6.641346	3.130589
41816	0	1.006030	10.425796	-1.494823	0.010066	0.104255	-0.014967	2.163204	-6.630552	3.114677
41817	0	1.012088	10.254313	-1.444418	0.010132	0.102539	-0.014465	2.141142	-6.613815	3.093584
41818	0	0.991531	10.145053	-1.275810	0.009927	0.101447	-0.012776	2.122384	-6.596012	3.069604
41819	0	1.018791	9.973455	-1.102394	0.010193	0.099731	-0.011047	2.097902	-6.584927	3.038048
41820	0	0.944794	9.809116	-0.938745	0.009451	0.098088	-0.009415	2.068761	-6.575536	3.006040
41821	0	0.883943	9.625550	-0.766435	0.008850	0.096252	-0.007690	2.040419	-6.556386	2.976099
41822	0	0.888318	9.424720	-0.717944	0.008890	0.094244	-0.007213	2.002619	-6.541349	2.946846
41823	0	0.884124	9.265484	-0.747486	0.008850	0.092651	-0.007507	1.965081	-6.523890	2.916069
41824	0	0.870253	9.119673	-0.826680	0.008710	0.091193	-0.008298	1.928672	-6.508372	2.882546
41825	0	0.866147	8.948142	-0.948999	0.008667	0.089478	-0.009521	1.890018	-6.495614	2.858557
41826	0	0.853092	8.808401	-0.974302	0.008533	0.088081	-0.009765	1.863797	-6.486638	2.833774
41827	0	0.786792	8.697713	-0.932416	0.007874	0.086975	-0.009338	1.846532	-6.473545	2.814419
41828	0	0.706586	8.642947	-0.826680	0.007069	0.086429	-0.008273	1.839639	-6.463893	2.797311
41829	0	0.665069	8.569368	-0.726130	0.006653	0.085693	-0.007263	1.838564	-6.454819	2.777812
41830	0	0.665004	8.581497	-0.622692	0.006648	0.085815	-0.006223	1.844797	-6.451268	2.770431
41831	0	0.634523	8.551038	-0.549398	0.006348	0.085510	-0.005493	1.845702	-6.442062	2.770394
41832	0	0.676955	8.575418	-0.476591	0.006769	0.085754	-0.004763	1.849289	-6.436832	2.773583
41833	0	0.684109	8.624215	-0.470188	0.006836	0.086243	-0.004700	1.850491	-6.438451	2.788147
41834	0	0.654622	8.703384	-0.506962	0.006540	0.087034	-0.005071	1.847124	-6.441038	2.805294
41835	0	0.684375	8.788950	-0.690358	0.006836	0.087891	-0.006897	1.853470	-6.445733	2.824684
41836	0	0.710518	8.916781	-0.722669	0.007095	0.089170	-0.007215	1.865314	-6.452855	2.846036
41837	0	0.684572	9.020771	-0.862175	0.006836	0.090210	-0.008606	1.881846	-6.459552	2.876863
41838	0	0.772267	9.203146	-0.958091	0.007710	0.092035	-0.009554	1.911363	-6.468817	2.914607
41839	0	0.831211	9.331827	-1.040721	0.008301	0.093323	-0.010376	1.946282	-6.476465	2.950075
41840	0	0.888278	9.532266	-1.090048	0.008873	0.095327	-0.010867	1.982640	-6.481871	2.986166
41841	0	1.008732	9.740665	-1.174986	0.010071	0.097412	-0.011719	2.016362	-6.494632	3.017468
41842	0	1.066785	9.904290	-1.169592	0.010653	0.099049	-0.011661	2.054139	-6.504635	3.055656
41843	0	1.069870	10.051908	-1.278754	0.010681	0.100525	-0.012756	2.087469	-6.517738	3.079400
41844	0	1.048485	10.258247	-1.370432	0.010472	0.102588	-0.013675	2.118378	-6.524737	3.099559
41845	0	1.020797	10.387629	-1.467727	0.010193	0.103882	-0.014648	2.148109	-6.534162	3.120035
41846	0	1.029200	10.514809	-1.442580	0.010283	0.105152	-0.014402	2.171316	-6.536241	3.143130
41847	0	1.111418	10.662431	-1.443022	0.011108	0.106628	-0.014404	2.197494	-6.535356	3.156918
41848	0	1.106729	10.740958	-1.466065	0.011059	0.107413	-0.014640	2.218170	-6.537204	3.170559
41849	0	1.129416	10.827333	-1.509548	0.011292	0.108276	-0.015076	2.238158	-6.532900	3.177712
41850	0	1.106234	10.869467	-1.360727	0.011052	0.108698	-0.013590	2.255891	-6.536489	3.183607
41851	0	1.056427	10.906820	-1.331482	0.010559	0.109070	-0.013306	2.265806	-6.534718	3.178740
41852	0	1.020274	10.918735	-1.381852	0.010202	0.109188	-0.013813	2.271641	-6.527816	3.176037
41853	0	0.970220	10.864310	-1.397466	0.009705	0.108643	-0.013977	2.269174	-6.517973	3.171304
41854	0	0.993990	10.736299	-1.476011	0.009943	0.107362	-0.014767	2.262893	-6.507430	3.160360
41855	0	1.036887	10.595908	-1.524941	0.010376	0.105957	-0.015259	2.253659	-6.492623	3.142034
41856	0	1.066301	10.474111	-1.523672	0.010667	0.104740	-0.015241	2.250829	-6.481440	3.119673
41857	0	1.067424	10.327273	-1.501102	0.010681	0.103271	-0.015015	2.248485	-6.466821	3.091096
41858	0	1.053801	10.150571	-1.285960	0.010546	0.101503	-0.012872	2.236908	-6.450573	3.061274
41859	0	1.012670	10.009912	-1.116094	0.010132	0.100098	-0.011169	2.228999	-6.436621	3.032518
41860	0	0.926554	9.839230	-0.942854	0.009268	0.098391	-0.009444	2.213084	-6.425262	3.001361
41861	0	0.896655	9.631519	-0.859259	0.008972	0.096313	-0.008606	2.199755	-6.409505	2.966938
41862	0	0.932129	9.448756	-0.770465	0.009327	0.094485	-0.007726	2.176625	-6.393243	2.929905
41863	0	0.926797	9.253159	-0.687879	0.009277	0.092529	-0.006897	2.156084	-6.372073	2.897286
41864	0	0.870376	9.101005	-0.837176	0.008708	0.091008	-0.008388	2.138410	-6.357647	2.861631
41865	0	0.835721	8.893046	-0.877084	0.008362	0.088928	-0.008789	2.116884	-6.342844	2.831139
41866	0	0.786380	8.759019	-0.874469	0.007864	0.087589	-0.008754	2.106536	-6.333787	2.809956
41867	0	0.707953	8.642643	-0.933279	0.007080	0.086426	-0.009338	2.101146	-6.324351	2.782221
41868	0	0.634390	8.520625	-0.908295	0.006346	0.085206	-0.009084	2.101697	-6.313123	2.761254
41869	0	0.597960	8.471591	-0.721413	0.005981	0.084717	-0.007202	2.119089	-6.301465	2.744725
41870	0	0.609905	8.440902	-0.638232	0.006100	0.084410	-0.006372	2.133322	-6.291280	2.731561
41871	0	0.628833	8.453268	-0.550674	0.006287	0.084534	-0.005493	2.152749	-6.283897	2.713391
41872	0	0.665675	8.447005	-0.467742	0.006656	0.084471	-0.004666	2.167297	-6.276303	2.712727
41873	0	0.677555	8.428913	-0.354871	0.006775	0.084290	-0.003540	2.178211	-6.268315	2.713169
41874	0	0.721129	8.544596	-0.485162	0.007203	0.085447	-0.004840	2.192232	-6.270937	2.722416
41875	0	0.672214	8.587488	-0.581223	0.006714	0.085876	-0.005798	2.208534	-6.273645	2.739361
41876	0	0.667462	8.696940	-0.700466	0.006669	0.086971	-0.006987	2.229169	-6.272741	2.763609
41877	0	0.763956	8.831466	-0.893423	0.007629	0.088318	-0.008911	2.256236	-6.277138	2.784704
41878	0	0.833249	8.946577	-1.020612	0.008322	0.089470	-0.010179	2.288513	-6.281763	2.812950
41879	0	0.892418	9.124196	-1.065726	0.008911	0.091248	-0.010620	2.331927	-6.288940	2.846724
41880	0	0.950054	9.318222	-1.183215	0.009487	0.093188	-0.011795	2.374522	-6.295860	2.874342
41881	0	0.959643	9.514739	-1.236777	0.009583	0.095154	-0.012329	2.417945	-6.302931	2.906969
41882	0	0.986424	9.684258	-1.281878	0.009854	0.096849	-0.012774	2.467288	-6.304937	2.935698
41883	0	0.978637	9.868663	-1.328304	0.009766	0.098694	-0.013245	2.508994	-6.319051	2.967103
41884	0	0.982004	10.062479	-1.421877	0.009808	0.100632	-0.014178	2.552759	-6.323241	2.985535
41885	0	0.941346	10.216643	-1.431887	0.009399	0.102173	-0.014282	2.591322	-6.328905	3.006372
41886	0	0.987135	10.422699	-1.494343	0.009855	0.104234	-0.014907	2.629247	-6.336371	3.026032
41887	0	1.050507	10.564731	-1.431064	0.010498	0.105652	-0.014282	2.658231	-6.333921	3.039753
41888	0	1.033790	10.636899	-1.449788	0.010328	0.106375	-0.014462	2.695204	-6.334185	3.049547
41889	0	1.062735	10.747934	-1.448657	0.010620	0.107483	-0.014465	2.716529	-6.331688	3.059745
41890	0	1.070486	10.832658	-1.361078	0.010695	0.108330	-0.013593	2.734908	-6.331330	3.057019
41891	0	1.050633	10.876154	-1.326356	0.010498	0.108765	-0.013245	2.754590	-6.329621	3.051832
41892	0	1.039399	10.942782	-1.378290	0.010392	0.109429	-0.013772	2.765185	-6.321061	3.057377
41893	0	1.049588	10.894671	-1.447473	0.010498	0.108948	-0.014465	2.774684	-6.308298	3.053116
41894	0	1.067555	10.821179	-1.589338	0.010676	0.108212	-0.015888	2.779962	-6.296955	3.046932
41895	0	1.097659	10.705688	-1.580662	0.010986	0.107056	-0.015808	2.778433	-6.276141	3.034617
41896	0	1.133055	10.614299	-1.653291	0.011333	0.106142	-0.016538	2.773642	-6.263637	3.021257
41897	0	1.086193	10.467647	-1.647356	0.010864	0.104675	-0.016479	2.768570	-6.251015	2.990160
41898	0	1.103953	10.339662	-1.457081	0.011044	0.103395	-0.014576	2.763599	-6.235854	2.967932
41899	0	1.061525	10.192991	-1.281190	0.010620	0.101929	-0.012817	2.758964	-6.219216	2.934152
41900	0	1.004833	10.016280	-1.108980	0.010061	0.100161	-0.011098	2.751282	-6.192714	2.900813
41901	0	0.976123	9.893975	-0.920202	0.009766	0.098938	-0.009216	2.736990	-6.174932	2.862571
41902	0	0.956558	9.711342	-1.032916	0.009572	0.097111	-0.010348	2.716162	-6.155235	2.830873
41903	0	0.902945	9.491253	-0.912930	0.009033	0.094910	-0.009155	2.687061	-6.138046	2.792507
41904	0	0.871206	9.357618	-0.974853	0.008719	0.093573	-0.009776	2.654720	-6.116855	2.764425
41905	0	0.835872	9.192205	-1.028975	0.008362	0.091919	-0.010315	2.625392	-6.100854	2.731561
41906	0	0.748958	9.003642	-1.116439	0.007500	0.090034	-0.011181	2.605985	-6.076304	2.703290
41907	0	0.701543	8.850255	-1.085378	0.007019	0.088501	-0.010864	2.594033	-6.059788	2.678389
41908	0	0.682095	8.783268	-0.913010	0.006829	0.087831	-0.009135	2.588793	-6.036582	2.650364
41909	0	0.689599	8.715841	-0.866564	0.006897	0.087158	-0.008667	2.587995	-6.022814	2.630141
41910	0	0.683499	8.660887	-0.842032	0.006834	0.086609	-0.008421	2.587754	-6.011587	2.613541
41911	0	0.683875	8.642527	-0.738864	0.006836	0.086426	-0.007385	2.592357	-6.002724	2.600696
41912	0	0.702589	8.605724	-0.593279	0.007025	0.086058	-0.005928	2.598854	-5.991243	2.584959
41913	0	0.732540	8.575389	-0.598717	0.007324	0.085754	-0.005981	2.605519	-5.980455	2.582484
41914	0	0.733026	8.636224	-0.599739	0.007326	0.086363	-0.005994	2.609174	-5.973519	2.583570
41915	0	0.757067	8.666962	-0.695931	0.007568	0.086670	-0.006958	2.609258	-5.964412	2.588481
41916	0	0.763892	8.721705	-0.843329	0.007633	0.087218	-0.008426	2.617193	-5.959715	2.598686
41917	0	0.842571	8.856052	-0.892321	0.008423	0.088562	-0.008911	2.630355	-5.951276	2.613209
41918	0	0.849575	8.977615	-1.011484	0.008490	0.089779	-0.010096	2.652393	-5.946732	2.630366
41919	0	0.849027	9.069546	-0.984683	0.008484	0.090698	-0.009827	2.674832	-5.942535	2.651372
41920	0	0.911955	9.227446	-1.123301	0.009107	0.092278	-0.011210	2.699819	-5.945916	2.676889
41921	0	0.952845	9.392946	-1.107230	0.009521	0.093933	-0.011047	2.726920	-5.941896	2.704656
41922	0	0.905881	9.556856	-1.197605	0.009048	0.095572	-0.011953	2.750653	-5.942609	2.733441
41923	0	0.923194	9.704154	-1.308285	0.009216	0.097046	-0.013062	2.773100	-5.947871	2.756688
41924	0	0.913052	9.868144	-1.403798	0.009126	0.098684	-0.014021	2.790102	-5.940147	2.775328
41925	0	0.928720	10.003299	-1.454503	0.009277	0.100037	-0.014526	2.809082	-5.937997	2.792303
41926	0	0.924073	10.149059	-1.537678	0.009236	0.101494	-0.015358	2.828425	-5.929551	2.800593
41927	0	0.958305	10.265819	-1.552209	0.009583	0.102661	-0.015503	2.847647	-5.916637	2.811309
41928	0	0.983228	10.387182	-1.549985	0.009827	0.103875	-0.015481	2.866362	-5.909202	2.826141
41929	0	1.025774	10.479460	-1.417779	0.010254	0.104797	-0.014160	2.883689	-5.899840	2.840739
41930	0	1.039168	10.564372	-1.371988	0.010383	0.105646	-0.013708	2.895200	-5.895943	2.843175
41931	0	1.068826	10.613782	-1.258676	0.010681	0.106140	-0.012573	2.908707	-5.889850	2.838499
41932	0	1.112302	10.644055	-1.241664	0.011122	0.106441	-0.012418	2.906119	-5.877414	2.844390
41933	0	1.062398	10.638485	-1.348121	0.010620	0.106384	-0.013489	2.896960	-5.867612	2.844201
41934	0	1.055798	10.583854	-1.486511	0.010566	0.105836	-0.014878	2.881667	-5.845271	2.843797
41935	0	1.049113	10.553308	-1.566851	0.010498	0.105530	-0.015686	2.861873	-5.823805	2.836643
41936	0	1.078102	10.425837	-1.642723	0.010789	0.104255	-0.016445	2.841954	-5.801397	2.823136
41937	0	1.091759	10.321379	-1.603602	0.010925	0.103210	-0.016052	2.823694	-5.779018	2.809253
41938	0	1.089939	10.205959	-1.558075	0.010910	0.102057	-0.015594	2.809449	-5.753325	2.789295
41939	0	1.048400	10.101607	-1.335593	0.010498	0.101013	-0.013367	2.797229	-5.723155	2.766553
41940	0	1.003414	9.992207	-1.149867	0.010043	0.099919	-0.011515	2.779304	-5.698034	2.740052
41941	0	0.938879	9.869665	-0.974756	0.009399	0.098694	-0.009766	2.758655	-5.670500	2.717663
41942	0	0.894349	9.742094	-1.037842	0.008950	0.097418	-0.010402	2.731907	-5.647376	2.690474
41943	0	0.865849	9.552407	-0.893724	0.008667	0.095520	-0.008972	2.690704	-5.621584	2.663203
41944	0	0.839320	9.431229	-1.015407	0.008405	0.094308	-0.010185	2.653624	-5.592248	2.635938
41945	0	0.817404	9.271562	-1.028973	0.008179	0.092712	-0.010315	2.623435	-5.571123	2.602432
41946	0	0.767183	9.138039	-1.121419	0.007680	0.091376	-0.011242	2.589459	-5.545900	2.575473
41947	0	0.732357	9.033486	-1.139157	0.007324	0.090332	-0.011414	2.561787	-5.529982	2.555933
41948	0	0.725671	8.960616	-1.019857	0.007261	0.089604	-0.010211	2.545823	-5.508860	2.540725
41949	0	0.713639	8.874671	-0.883798	0.007141	0.088745	-0.008850	2.530223	-5.487134	2.520521
41950	0	0.743632	8.807760	-0.851100	0.007437	0.088077	-0.008521	2.516541	-5.470998	2.510463
41951	0	0.744265	8.825792	-0.725370	0.007446	0.088257	-0.007263	2.503114	-5.450771	2.503511
41952	0	0.780558	8.819824	-0.674904	0.007805	0.088198	-0.006757	2.491914	-5.436075	2.497794
41953	0	0.780899	8.795250	-0.664591	0.007812	0.087952	-0.006653	2.481118	-5.416203	2.498246
41954	0	0.835790	8.838016	-0.656976	0.008354	0.088380	-0.006578	2.468041	-5.405705	2.501323
41955	0	0.781812	8.886742	-0.804867	0.007812	0.088867	-0.008057	2.455772	-5.397506	2.508218
41956	0	0.813593	8.990431	-0.828301	0.008128	0.089905	-0.008286	2.450215	-5.392031	2.520351
41957	0	0.812448	9.027032	-0.964418	0.008118	0.090271	-0.009644	2.448401	-5.385125	2.533670
41958	0	0.831827	9.173328	-0.958712	0.008314	0.091734	-0.009584	2.448999	-5.374750	2.551134
41959	0	0.818549	9.264946	-0.983898	0.008179	0.092651	-0.009827	2.460749	-5.367682	2.574099
41960	0	0.850268	9.423195	-1.010657	0.008497	0.094234	-0.010097	2.469462	-5.358761	2.596207
41961	0	0.879662	9.570112	-1.032709	0.008789	0.095703	-0.010315	2.480468	-5.352202	2.623410
41962	0	0.881358	9.703917	-1.138691	0.008804	0.097041	-0.011377	2.488257	-5.347177	2.651025
41963	0	0.861215	9.814257	-1.227941	0.008606	0.098145	-0.012268	2.497380	-5.338194	2.686027
41964	0	0.899389	9.954196	-1.315130	0.008985	0.099544	-0.013145	2.500772	-5.332410	2.708666
41965	0	0.922240	10.082838	-1.380232	0.009216	0.100830	-0.013794	2.506946	-5.322670	2.731517
41966	0	0.941805	10.180156	-1.363248	0.009411	0.101803	-0.013628	2.509123	-5.314125	2.751023
41967	0	1.007888	10.278154	-1.471556	0.010071	0.102783	-0.014709	2.513677	-5.306392	2.760405
41968	0	0.997443	10.351038	-1.472486	0.009964	0.103512	-0.014722	2.514578	-5.301061	2.775967
41969	0	1.056216	10.491929	-1.464726	0.010559	0.104919	-0.014648	2.511228	-5.287633	2.785426
41970	0	1.038440	10.485770	-1.421540	0.010382	0.104857	-0.014219	2.505107	-5.273775	2.788176
41971	0	1.062692	10.504086	-1.403779	0.010620	0.105042	-0.014038	2.503100	-5.264331	2.792927
41972	0	1.087480	10.540697	-1.348195	0.010878	0.105406	-0.013489	2.494029	-5.244434	2.795501
41973	0	1.086430	10.534809	-1.347773	0.010864	0.105347	-0.013489	2.480909	-5.227564	2.785069
41974	0	1.079620	10.462018	-1.399892	0.010802	0.104617	-0.014017	2.459660	-5.203983	2.781043
41975	0	1.079676	10.400793	-1.499138	0.010803	0.104004	-0.015015	2.433087	-5.180019	2.769672
41976	0	1.072399	10.285576	-1.470107	0.010729	0.102852	-0.014725	2.405879	-5.157695	2.755281
41977	0	1.024821	10.162665	-1.420301	0.010254	0.101624	-0.014221	2.384951	-5.134406	2.732325
41978	0	0.992758	10.071729	-1.331171	0.009937	0.100714	-0.013331	2.362320	-5.106389	2.709870
41979	0	0.976017	9.961183	-1.200803	0.009766	0.099609	-0.012024	2.343907	-5.082793	2.682484
41980	0	0.956155	9.857932	-1.117430	0.009571	0.098576	-0.011199	2.314839	-5.054219	2.663838
41981	0	0.902881	9.698775	-0.949619	0.009033	0.096985	-0.009521	2.284851	-5.031087	2.640142
41982	0	0.852910	9.546708	-0.858766	0.008536	0.095464	-0.008617	2.248905	-5.004340	2.618085
41983	0	0.841719	9.454638	-0.906912	0.008423	0.094543	-0.009094	2.218324	-4.979425	2.593408
41984	0	0.761206	9.296420	-0.797908	0.007618	0.092961	-0.008007	2.183967	-4.953763	2.567880
41985	0	0.774544	9.155568	-0.809012	0.007751	0.091553	-0.008118	2.149008	-4.928054	2.548794
41986	0	0.767402	9.064552	-0.865010	0.007678	0.090643	-0.008674	2.118985	-4.904783	2.524728
41987	0	0.738351	8.929658	-0.925803	0.007385	0.089294	-0.009277	2.093843	-4.884479	2.500564
41988	0	0.737634	8.868981	-0.873586	0.007381	0.088688	-0.008751	2.073289	-4.859889	2.489114
41989	0	0.775129	8.831933	-0.908019	0.007751	0.088318	-0.009094	2.053846	-4.841646	2.477393
41990	0	0.793186	8.777127	-0.863277	0.007934	0.087770	-0.008639	2.043759	-4.821341	2.471667
41991	0	0.768999	8.752478	-0.725929	0.007690	0.087524	-0.007263	2.036952	-4.802721	2.468023
41992	0	0.775066	8.758545	-0.652292	0.007751	0.087585	-0.006523	2.034911	-4.784795	2.464998
41993	0	0.787833	8.770718	-0.604123	0.007874	0.087708	-0.006042	2.030998	-4.773330	2.468694
41994	0	0.782415	8.813353	-0.616274	0.007821	0.088134	-0.006163	2.028393	-4.759787	2.481847
41995	0	0.781793	8.917205	-0.665069	0.007812	0.089172	-0.006653	2.023078	-4.749006	2.489412
41996	0	0.770950	8.990293	-0.762754	0.007701	0.089904	-0.007626	2.022695	-4.742128	2.503247
41997	0	0.788043	9.081922	-0.800121	0.007874	0.090820	-0.007996	2.026613	-4.733045	2.518695
41998	0	0.783039	9.179274	-0.905370	0.007826	0.091794	-0.009045	2.034200	-4.720837	2.541840
41999	0	0.751211	9.277151	-1.063360	0.007507	0.092773	-0.010620	2.047320	-4.708397	2.562541
42000	0	0.831890	9.453583	-1.091015	0.008310	0.094539	-0.010892	2.065778	-4.700381	2.588581
42001	0	0.861672	9.576127	-1.100311	0.008606	0.095764	-0.010986	2.082478	-4.694775	2.607650
42002	0	0.887597	9.776835	-1.098501	0.008871	0.097772	-0.010960	2.108711	-4.682115	2.629147
42003	0	0.892191	9.893443	-1.119229	0.008911	0.098938	-0.011169	2.131905	-4.676082	2.647945
42004	0	0.918960	10.026842	-1.239709	0.009177	0.100272	-0.012376	2.152644	-4.671423	2.675051
42005	0	0.940633	10.107137	-1.271290	0.009399	0.101074	-0.012695	2.169390	-4.660413	2.695122
42006	0	0.985121	10.265088	-1.305642	0.009840	0.102654	-0.013037	2.188352	-4.653975	2.715455
42007	0	1.002087	10.351305	-1.319539	0.010010	0.103516	-0.013184	2.198786	-4.647294	2.727986
42008	0	1.022248	10.423955	-1.425981	0.010215	0.104242	-0.014245	2.212444	-4.636631	2.736951
42009	0	1.075128	10.516137	-1.453561	0.010742	0.105164	-0.014526	2.220243	-4.627451	2.744834
42010	0	1.088758	10.552392	-1.491564	0.010882	0.105525	-0.014912	2.222565	-4.614062	2.745755
42011	0	1.123919	10.607756	-1.398172	0.011230	0.106079	-0.013977	2.225748	-4.604448	2.745256
42012	0	1.118567	10.613655	-1.398559	0.011187	0.106136	-0.013987	2.222980	-4.584504	2.737995
42013	0	1.099030	10.595632	-1.367419	0.010986	0.105957	-0.013672	2.224020	-4.569809	2.726053
42014	0	1.057070	10.558843	-1.373835	0.010567	0.105589	-0.013738	2.223274	-4.555095	2.715686
42015	0	1.007344	10.522494	-1.354531	0.010071	0.105225	-0.013550	2.217030	-4.538898	2.704431
42016	0	1.019193	10.412804	-1.414051	0.010198	0.104126	-0.014152	2.203965	-4.513789	2.682637
42017	0	1.012395	10.290739	-1.384506	0.010132	0.102905	-0.013855	2.191841	-4.486099	2.663369
42018	0	0.998732	10.193415	-1.352306	0.009994	0.101933	-0.013531	2.182290	-4.460146	2.640840
42019	0	0.952119	10.046502	-1.286960	0.009521	0.100464	-0.012878	2.171627	-4.440731	2.616292
42020	0	0.902578	9.900310	-1.181042	0.009032	0.099001	-0.011824	2.156097	-4.413965	2.582451
42021	0	0.865631	9.778080	-1.066712	0.008667	0.097778	-0.010681	2.139201	-4.381902	2.555162
42022	0	0.827635	9.644067	-0.960570	0.008280	0.096439	-0.009616	2.126839	-4.357909	2.522731
42023	0	0.817380	9.503358	-0.852908	0.008179	0.095032	-0.008545	2.107497	-4.331792	2.488293
42024	0	0.847006	9.399849	-0.807339	0.008473	0.093997	-0.008087	2.090473	-4.307272	2.451753
42025	0	0.847746	9.210394	-0.816414	0.008484	0.092102	-0.008179	2.071966	-4.278916	2.414373
42026	0	0.853052	9.100791	-0.837762	0.008532	0.091006	-0.008394	2.050275	-4.257456	2.387180
42027	0	0.836149	8.984503	-0.895968	0.008362	0.089844	-0.008972	2.033752	-4.237018	2.352680
42028	0	0.830561	8.880794	-0.894412	0.008300	0.088808	-0.008948	2.027371	-4.224543	2.329133
42029	0	0.787282	8.801350	-0.872052	0.007874	0.088013	-0.008728	2.016724	-4.203627	2.303377
42030	0	0.762734	8.764713	-0.859494	0.007627	0.087647	-0.008592	2.019677	-4.183585	2.285715
42031	0	0.769809	8.721805	-0.794020	0.007690	0.087219	-0.007935	2.025571	-4.173730	2.271263
42032	0	0.734298	8.703222	-0.746652	0.007339	0.087033	-0.007458	2.035028	-4.158652	2.269199
42033	0	0.793340	8.709668	-0.659964	0.007935	0.087097	-0.006592	2.043205	-4.137365	2.265764
42034	0	0.811594	8.733836	-0.674223	0.008115	0.087339	-0.006730	2.056983	-4.119086	2.259725
42035	0	0.751475	8.807226	-0.635931	0.007507	0.088074	-0.006348	2.069596	-4.109306	2.262783
42036	0	0.740721	8.886132	-0.718246	0.007400	0.088863	-0.007165	2.089374	-4.099738	2.270240
42037	0	0.744955	8.935426	-0.782326	0.007446	0.089355	-0.007812	2.100202	-4.084538	2.277042
42038	0	0.728030	9.032616	-0.907672	0.007270	0.090329	-0.009055	2.124661	-4.078145	2.285989
42039	0	0.745168	9.167164	-0.979119	0.007446	0.091675	-0.009766	2.152692	-4.065414	2.311356
42040	0	0.789820	9.270073	-1.051454	0.007884	0.092705	-0.010489	2.180424	-4.063155	2.325898
42041	0	0.861614	9.429494	-1.132027	0.008606	0.094299	-0.011292	2.212116	-4.055652	2.343133
42042	0	0.900230	9.587213	-1.186816	0.008992	0.095877	-0.011839	2.244024	-4.047788	2.356373
42043	0	0.929049	9.704049	-1.187484	0.009277	0.097046	-0.011841	2.280854	-4.043370	2.379867
42044	0	0.919549	9.849344	-1.237362	0.009181	0.098499	-0.012338	2.319480	-4.040198	2.398343
42045	0	0.990015	9.990925	-1.327531	0.009888	0.099915	-0.013245	2.351762	-4.034376	2.413447
42046	0	0.992368	10.111893	-1.333631	0.009912	0.101124	-0.013308	2.381514	-4.026985	2.425965
42047	0	1.026246	10.222975	-1.296538	0.010254	0.102234	-0.012939	2.408045	-4.016593	2.430425
42048	0	1.034183	10.276926	-1.399365	0.010332	0.102774	-0.013968	2.433604	-4.007375	2.437124
42049	0	1.062402	10.399975	-1.400497	0.010620	0.104004	-0.013977	2.461998	-3.991715	2.435544
42050	0	1.087684	10.460211	-1.399510	0.010872	0.104606	-0.013972	2.484677	-3.977167	2.435957
42051	0	1.093049	10.522089	-1.375725	0.010925	0.105225	-0.013733	2.509110	-3.962903	2.429020
42052	0	1.063315	10.527552	-1.385981	0.010630	0.105278	-0.013844	2.524856	-3.946773	2.419960
42053	0	1.025729	10.564991	-1.325753	0.010254	0.105652	-0.013245	2.537036	-3.930439	2.406889
42054	0	1.032618	10.540174	-1.364268	0.010321	0.105403	-0.013638	2.540640	-3.916397	2.401090
42055	0	0.970420	10.528494	-1.373862	0.009705	0.105286	-0.013733	2.545539	-3.896041	2.377460
42056	0	0.964082	10.442921	-1.356282	0.009643	0.104429	-0.013561	2.545733	-3.874106	2.359167
42057	0	0.988308	10.327176	-1.416134	0.009888	0.103271	-0.014160	2.545497	-3.849164	2.340896
42058	0	0.969323	10.223489	-1.434021	0.009695	0.102234	-0.014346	2.537468	-3.827294	2.320174
42059	0	0.951761	10.131909	-1.434068	0.009521	0.101318	-0.014343	2.533387	-3.803239	2.293455
42060	0	0.944755	9.997733	-1.317661	0.009453	0.099977	-0.013179	2.529699	-3.777292	2.263984
42061	0	0.884865	9.893807	-1.190226	0.008850	0.098938	-0.011902	2.529154	-3.755397	2.234436
42062	0	0.902593	9.777952	-1.128558	0.009030	0.097778	-0.011292	2.520297	-3.729794	2.197208
42063	0	0.921163	9.637607	-1.036563	0.009216	0.096375	-0.010376	2.507032	-3.703576	2.160024
42064	0	0.859139	9.546212	-0.949366	0.008596	0.095461	-0.009501	2.496821	-3.676597	2.124012
42065	0	0.878699	9.405630	-0.920682	0.008789	0.094055	-0.009216	2.483935	-3.653375	2.096472
42066	0	0.878621	9.265439	-0.820807	0.008785	0.092653	-0.008222	2.465944	-3.633472	2.065938
42067	0	0.860798	9.149238	-0.884104	0.008606	0.091492	-0.008850	2.453316	-3.615205	2.035129
42068	0	0.872513	9.076167	-0.949588	0.008731	0.090760	-0.009504	2.441147	-3.587349	2.007661
42069	0	0.774581	8.996669	-0.982314	0.007751	0.089966	-0.009827	2.434855	-3.559896	1.991660
42070	0	0.822869	8.923409	-1.018815	0.008228	0.089234	-0.010186	2.435682	-3.540127	1.969743
42071	0	0.805724	8.892781	-0.964684	0.008057	0.088928	-0.009644	2.438111	-3.520618	1.950484
42072	0	0.775526	8.849896	-0.874291	0.007752	0.088500	-0.008735	2.446732	-3.503965	1.938391
42073	0	0.756664	8.880492	-0.886391	0.007568	0.088806	-0.008850	2.462526	-3.481503	1.921639
42074	0	0.707856	8.874142	-0.717688	0.007076	0.088742	-0.007169	2.470772	-3.464158	1.913647
42075	0	0.763218	8.923213	-0.758055	0.007629	0.089233	-0.007568	2.483917	-3.447705	1.909099
42076	0	0.758095	8.983922	-0.742227	0.007573	0.089841	-0.007410	2.496723	-3.437807	1.913831
42077	0	0.763947	9.069638	-0.837285	0.007629	0.090698	-0.008362	2.508155	-3.430406	1.910786
42078	0	0.771317	9.118054	-0.912696	0.007710	0.091182	-0.009117	2.517490	-3.413967	1.918984
42079	0	0.794551	9.222189	-0.959492	0.007935	0.092224	-0.009583	2.530053	-3.407607	1.923214
42080	0	0.814796	9.282558	-1.109354	0.008140	0.092829	-0.011073	2.551971	-3.397946	1.939304
42081	0	0.873278	9.423526	-1.119117	0.008728	0.094238	-0.011169	2.575341	-3.383781	1.949158
42082	0	0.935645	9.532638	-1.184801	0.009348	0.095330	-0.011824	2.601462	-3.374040	1.966487
42083	0	0.959008	9.649337	-1.149530	0.009583	0.096497	-0.011475	2.623064	-3.363121	1.977061
42084	0	0.984856	9.776736	-1.220928	0.009842	0.097771	-0.012188	2.644983	-3.350949	1.993348
42085	0	0.983931	9.887318	-1.338533	0.009827	0.098877	-0.013367	2.663740	-3.345480	2.003333
42086	0	1.028298	9.990309	-1.354494	0.010279	0.099906	-0.013527	2.681697	-3.330382	2.006561
42087	0	1.056785	10.094923	-1.356467	0.010559	0.100952	-0.013550	2.695983	-3.320321	2.008229
42088	0	1.027302	10.155446	-1.371103	0.010271	0.101556	-0.013702	2.703022	-3.302577	2.012831
42089	0	1.050580	10.229218	-1.435717	0.010498	0.102295	-0.014343	2.716076	-3.291257	2.012574
42090	0	1.014825	10.283608	-1.444948	0.010147	0.102839	-0.014433	2.732024	-3.272735	2.009086
42091	0	1.007218	10.333010	-1.350626	0.010071	0.103333	-0.013489	2.748916	-3.254442	2.005160
42092	0	1.019729	10.357028	-1.310757	0.010195	0.103572	-0.013097	2.758370	-3.237376	2.001129
42093	0	1.019496	10.357546	-1.288638	0.010193	0.103577	-0.012878	2.764903	-3.219807	1.989552
42094	0	1.001717	10.363472	-1.222127	0.010014	0.103635	-0.012223	2.760361	-3.203881	1.983957
42095	0	0.952181	10.314979	-1.269202	0.009521	0.103149	-0.012695	2.754495	-3.184363	1.972362
42096	0	0.963794	10.235806	-1.383759	0.009644	0.102356	-0.013849	2.739260	-3.158356	1.958173
42097	0	0.933511	10.132011	-1.469950	0.009338	0.101318	-0.014709	2.725894	-3.135042	1.942826
42098	0	0.926508	10.059096	-1.449588	0.009271	0.100589	-0.014507	2.710811	-3.109117	1.928374
42099	0	0.958190	9.961144	-1.402383	0.009583	0.099609	-0.014038	2.692390	-3.088755	1.912143
42100	0	0.945037	9.845580	-1.393882	0.009459	0.098454	-0.013949	2.678222	-3.059865	1.885623
42101	0	0.939554	9.759710	-1.231715	0.009399	0.097595	-0.012329	2.662434	-3.035567	1.855634
42102	0	0.944915	9.705027	-1.064772	0.009453	0.097049	-0.010658	2.648162	-3.011158	1.825858
42103	0	0.933235	9.582741	-1.017753	0.009338	0.095825	-0.010193	2.627933	-2.983827	1.797141
42104	0	0.901459	9.467139	-0.947739	0.009021	0.094669	-0.009492	2.608243	-2.956212	1.777691
42105	0	0.872400	9.381360	-0.925520	0.008728	0.093811	-0.009277	2.579095	-2.931394	1.760445
42106	0	0.864955	9.265951	-0.927006	0.008658	0.092656	-0.009295	2.545484	-2.900563	1.744021
42107	0	0.866366	9.167700	-0.968677	0.008667	0.091675	-0.009705	2.521143	-2.876469	1.721004
42108	0	0.822893	9.094768	-0.996357	0.008232	0.090946	-0.009974	2.505133	-2.852804	1.706831
42109	0	0.774657	9.045580	-1.005931	0.007751	0.090454	-0.010071	2.488333	-2.827002	1.691869
42110	0	0.737638	8.966429	-0.997960	0.007375	0.089664	-0.009988	2.475550	-2.809485	1.679660
42111	0	0.762915	8.984426	-0.945585	0.007629	0.089844	-0.009460	2.467251	-2.789658	1.670849
42112	0	0.775150	8.978304	-0.859313	0.007751	0.089783	-0.008597	2.459330	-2.771453	1.663792
42113	0	0.751006	9.014888	-0.829877	0.007507	0.090149	-0.008301	2.453958	-2.755639	1.667646
42114	0	0.757044	9.033139	-0.799078	0.007573	0.090331	-0.007992	2.449922	-2.732905	1.665698
42115	0	0.781238	9.094262	-0.787088	0.007812	0.090942	-0.007874	2.443610	-2.713710	1.671811
42116	0	0.750902	9.118653	-0.872087	0.007506	0.091187	-0.008723	2.437597	-2.697910	1.678879
42117	0	0.806389	9.240663	-0.933800	0.008057	0.092407	-0.009338	2.434105	-2.687867	1.688296
42118	0	0.825610	9.271023	-0.952232	0.008254	0.092710	-0.009521	2.432096	-2.671362	1.696883
42119	0	0.849097	9.374861	-1.044377	0.008484	0.093750	-0.010437	2.437376	-2.660908	1.704588
42120	0	0.875058	9.484353	-1.088316	0.008742	0.094845	-0.010879	2.439811	-2.651769	1.720683
42121	0	0.915906	9.588450	-1.191287	0.009155	0.095886	-0.011902	2.449770	-2.637117	1.741891
42122	0	0.934917	9.697939	-1.169111	0.009345	0.096981	-0.011681	2.459142	-2.622894	1.756657
42123	0	0.947066	9.795911	-1.209573	0.009460	0.097961	-0.012085	2.468813	-2.615691	1.769748
42124	0	0.991511	9.923715	-1.168395	0.009908	0.099238	-0.011680	2.470825	-2.605247	1.788213
42125	0	0.989979	9.991306	-1.281968	0.009888	0.099915	-0.012817	2.470562	-2.599892	1.809055
42126	0	0.991405	10.100912	-1.221185	0.009912	0.101009	-0.012212	2.467671	-2.583794	1.823918
42127	0	1.001272	10.180603	-1.294195	0.010010	0.101807	-0.012939	2.467589	-2.568107	1.836656
42128	0	0.989522	10.198790	-1.355373	0.009893	0.101988	-0.013556	2.462852	-2.551113	1.839722
42129	0	0.982669	10.284453	-1.397491	0.009827	0.102844	-0.013977	2.457786	-2.532174	1.839896
42130	0	1.019130	10.308882	-1.397040	0.010192	0.103088	-0.013973	2.451962	-2.512544	1.843003
42131	0	0.970476	10.339458	-1.409151	0.009705	0.103394	-0.014099	2.440955	-2.493886	1.839493
42132	0	0.994812	10.351833	-1.359088	0.009949	0.103518	-0.013597	2.432113	-2.474388	1.838799
42133	0	0.976332	10.327282	-1.311375	0.009766	0.103271	-0.013123	2.419844	-2.453094	1.831093
42134	0	0.939816	10.290771	-1.291554	0.009395	0.102907	-0.012922	2.409864	-2.438244	1.826565
42135	0	0.964277	10.241949	-1.310360	0.009644	0.102417	-0.013123	2.386347	-2.418676	1.812412
42136	0	0.975870	10.169221	-1.306682	0.009764	0.101689	-0.013085	2.363078	-2.394421	1.799340
42137	0	0.970497	10.089417	-1.273183	0.009705	0.100891	-0.012756	2.332993	-2.376237	1.781598
42138	0	0.969898	10.004437	-1.189472	0.009705	0.100041	-0.011915	2.307215	-2.351218	1.762417
42139	0	0.975948	9.906296	-1.163822	0.009766	0.099060	-0.011658	2.282406	-2.325528	1.734798
42140	0	0.980239	9.766489	-1.129128	0.009814	0.097661	-0.011314	2.252843	-2.293094	1.712564
42141	0	0.933534	9.674347	-1.084235	0.009338	0.096741	-0.010864	2.224622	-2.270921	1.689457
42142	0	0.957203	9.601593	-0.994297	0.009576	0.096013	-0.009967	2.193752	-2.247748	1.668588
42143	0	0.896608	9.509550	-0.949994	0.008972	0.095093	-0.009521	2.165433	-2.221868	1.649765
42144	0	0.864956	9.387910	-0.952291	0.008655	0.093877	-0.009541	2.141525	-2.197172	1.628673
42145	0	0.829592	9.265361	-0.828055	0.008301	0.092651	-0.008301	2.114072	-2.172541	1.612324
42146	0	0.816250	9.168112	-0.836095	0.008168	0.091679	-0.008383	2.084398	-2.146802	1.591329
42147	0	0.823599	9.118907	-0.833774	0.008240	0.091187	-0.008362	2.051682	-2.123681	1.576244
42148	0	0.792255	9.033897	-0.884437	0.007926	0.090337	-0.008863	2.024940	-2.101115	1.565491
42149	0	0.744359	8.984521	-0.889870	0.007446	0.089844	-0.008911	2.006553	-2.079530	1.553954
42150	0	0.725666	8.935978	-0.924016	0.007257	0.089358	-0.009254	1.986910	-2.060388	1.543053
42151	0	0.726281	8.953962	-0.914532	0.007263	0.089539	-0.009155	1.971580	-2.041821	1.534072
42152	0	0.762977	8.966168	-0.809644	0.007628	0.089662	-0.008099	1.966172	-2.025637	1.527458
42153	0	0.744643	8.959992	-0.738135	0.007446	0.089600	-0.007385	1.958275	-2.008298	1.532320
42154	0	0.763468	8.959904	-0.750107	0.007629	0.089600	-0.007500	1.957258	-1.997203	1.529258
42155	0	0.763236	9.020989	-0.719984	0.007629	0.090210	-0.007202	1.951448	-1.983398	1.530645
42156	0	0.794398	9.094134	-0.695115	0.007940	0.090941	-0.006954	1.944645	-1.970782	1.539056
42157	0	0.830481	9.161314	-0.824270	0.008301	0.091614	-0.008240	1.945381	-1.958348	1.545419
42158	0	0.862223	9.283144	-0.922622	0.008614	0.092833	-0.009223	1.946374	-1.951577	1.562199
42159	0	0.866976	9.374895	-0.965130	0.008667	0.093750	-0.009644	1.952825	-1.937481	1.573114
42160	0	0.886321	9.429492	-1.161976	0.008856	0.094296	-0.011613	1.958275	-1.928671	1.583560
42161	0	0.934626	9.545726	-1.166553	0.009338	0.095459	-0.011658	1.964838	-1.920395	1.597940
42162	0	0.936252	9.685644	-1.174881	0.009354	0.096859	-0.011735	1.978335	-1.913257	1.612846
42163	0	0.977145	9.789763	-1.137128	0.009766	0.097900	-0.011353	1.997455	-1.902622	1.629146
42164	0	0.929464	9.911368	-1.115764	0.009289	0.099115	-0.011147	2.006257	-1.892030	1.643952
42165	0	0.946745	10.009555	-1.136529	0.009460	0.100098	-0.011353	2.018012	-1.882712	1.654937
42166	0	0.947903	10.125111	-1.218064	0.009474	0.101253	-0.012173	2.024136	-1.871249	1.664811
42167	0	0.940238	10.192739	-1.270370	0.009399	0.101929	-0.012695	2.030714	-1.857190	1.675661
42168	0	0.995865	10.302353	-1.259490	0.009954	0.103024	-0.012590	2.032961	-1.844568	1.681624
42169	0	0.995535	10.333126	-1.355452	0.009949	0.103333	-0.013550	2.035506	-1.834570	1.685451
42170	0	0.984498	10.363412	-1.398775	0.009839	0.103635	-0.013987	2.034155	-1.823829	1.686757
42171	0	0.982502	10.382088	-1.464897	0.009827	0.103821	-0.014648	2.032143	-1.804968	1.679346
42172	0	0.970378	10.388156	-1.379483	0.009701	0.103882	-0.013795	2.029520	-1.791299	1.669466
42173	0	0.988757	10.394283	-1.391638	0.009888	0.103943	-0.013916	2.027372	-1.774269	1.659696
42174	0	1.000961	10.394190	-1.275683	0.010009	0.103942	-0.012757	2.024287	-1.758267	1.648575
42175	0	0.982590	10.333300	-1.226466	0.009827	0.103333	-0.012268	2.017938	-1.740578	1.634489
42176	0	1.013344	10.296684	-1.249924	0.010130	0.102966	-0.012506	2.007321	-1.727705	1.616054
42177	0	1.025205	10.199150	-1.292708	0.010254	0.101990	-0.012939	1.990829	-1.708969	1.604016
42178	0	1.012649	10.101734	-1.308992	0.010128	0.101016	-0.013099	1.978326	-1.690742	1.581728
42179	0	0.994270	9.973343	-1.280664	0.009949	0.099731	-0.012817	1.963438	-1.667410	1.559983
42180	0	0.987407	9.875952	-1.223371	0.009875	0.098758	-0.012247	1.945449	-1.649540	1.534428
42181	0	0.915096	9.759670	-1.189303	0.009155	0.097595	-0.011902	1.932666	-1.628105	1.508896
42182	0	0.902389	9.674385	-1.083681	0.009025	0.096743	-0.010847	1.918083	-1.610698	1.485009
42183	0	0.866394	9.564327	-1.012330	0.008667	0.095642	-0.010132	1.905445	-1.590431	1.459409
42184	0	0.866029	9.479049	-0.912886	0.008660	0.094790	-0.009139	1.890738	-1.573524	1.427149
42185	0	0.848197	9.393452	-0.883688	0.008484	0.093933	-0.008850	1.872274	-1.554349	1.394719
42186	0	0.811263	9.283722	-0.790026	0.008114	0.092836	-0.007909	1.859286	-1.535934	1.369301
42187	0	0.781278	9.167529	-0.786764	0.007812	0.091675	-0.007874	1.849565	-1.519448	1.341699
42188	0	0.793800	9.118682	-0.791630	0.007935	0.091187	-0.007923	1.838566	-1.507246	1.323552
42189	0	0.763056	9.027149	-0.878295	0.007629	0.090271	-0.008789	1.828378	-1.492373	1.304678
42190	0	0.751170	8.966193	-0.907748	0.007509	0.089662	-0.009083	1.819132	-1.479303	1.289851
42191	0	0.750830	8.966056	-0.872802	0.007507	0.089661	-0.008728	1.816613	-1.464397	1.277449
42192	0	0.762975	8.935418	-0.854995	0.007630	0.089355	-0.008546	1.819209	-1.447591	1.270376
42193	0	0.750588	8.929366	-0.751797	0.007507	0.089294	-0.007507	1.830226	-1.429610	1.258345
42194	0	0.775222	8.977978	-0.741487	0.007748	0.089781	-0.007407	1.837417	-1.419420	1.249017
42195	0	0.805922	8.996505	-0.726986	0.008057	0.089966	-0.007263	1.843212	-1.406903	1.246357
42196	0	0.794638	9.063390	-0.789688	0.007939	0.090635	-0.007888	1.851899	-1.400020	1.245322
42197	0	0.830942	9.106250	-0.843541	0.008301	0.091064	-0.008423	1.864956	-1.395155	1.245722
42198	0	0.869069	9.172891	-0.858714	0.008684	0.091731	-0.008571	1.882821	-1.387757	1.248988
42199	0	0.879385	9.271016	-0.929524	0.008789	0.092712	-0.009277	1.902222	-1.378158	1.254603
42200	0	0.862292	9.361964	-1.073386	0.008615	0.093622	-0.010717	1.919582	-1.371617	1.254719
42201	0	0.873827	9.460145	-1.088247	0.008728	0.094604	-0.010864	1.939010	-1.368421	1.264146
42202	0	0.875762	9.532595	-1.147912	0.008748	0.095330	-0.011451	1.970289	-1.364353	1.275451
42203	0	0.910203	9.673743	-1.198360	0.009094	0.096741	-0.011963	1.992127	-1.357974	1.291826
42204	0	0.954662	9.801152	-1.130111	0.009537	0.098016	-0.011272	2.023026	-1.354117	1.295893
42205	0	0.897981	9.887362	-1.168006	0.008972	0.098877	-0.011658	2.046204	-1.347608	1.301317
42206	0	0.954651	9.996443	-1.233492	0.009537	0.099968	-0.012314	2.067734	-1.343434	1.302063
42207	0	0.941061	10.070399	-1.253608	0.009399	0.100708	-0.012512	2.092176	-1.340881	1.305915
42208	0	0.942640	10.142861	-1.258317	0.009421	0.101432	-0.012561	2.114708	-1.331402	1.302829
42209	0	0.934492	10.204821	-1.313791	0.009338	0.102051	-0.013123	2.129310	-1.323554	1.302261
42210	0	0.972841	10.259057	-1.372372	0.009717	0.102594	-0.013703	2.149517	-1.321211	1.293639
42211	0	0.983597	10.265849	-1.386797	0.009827	0.102661	-0.013855	2.161492	-1.316521	1.287848
42212	0	1.021502	10.308072	-1.340523	0.010211	0.103083	-0.013393	2.171998	-1.306076	1.279656
42213	0	1.044059	10.339157	-1.356222	0.010437	0.103394	-0.013550	2.183141	-1.295191	1.269880
42214	0	1.038754	10.302060	-1.389075	0.010383	0.103023	-0.013880	2.192710	-1.285884	1.259520
42215	0	1.001076	10.259911	-1.325152	0.010010	0.102600	-0.013245	2.197803	-1.272307	1.244344
42216	0	1.001135	10.210794	-1.308329	0.010011	0.102109	-0.013076	2.203590	-1.258362	1.230066
42217	0	1.019118	10.174565	-1.275731	0.010193	0.101746	-0.012756	2.202063	-1.241858	1.209158
42218	0	0.988160	10.101348	-1.245247	0.009884	0.101013	-0.012453	2.198686	-1.224713	1.190311
42219	0	0.976836	10.015855	-1.318267	0.009766	0.100159	-0.013184	2.195060	-1.213435	1.171027
42220	0	0.976773	9.893739	-1.269360	0.009770	0.098937	-0.012694	2.191497	-1.196048	1.143689
42221	0	0.964168	9.820540	-1.257601	0.009644	0.098206	-0.012573	2.192066	-1.179612	1.114609
42222	0	0.939604	9.735032	-1.178351	0.009396	0.097350	-0.011786	2.187177	-1.165741	1.087835
42223	0	0.891183	9.619096	-1.153884	0.008911	0.096191	-0.011536	2.188523	-1.152223	1.058579
42224	0	0.848355	9.533620	-1.056459	0.008485	0.095336	-0.010566	2.184658	-1.136110	1.024059
42225	0	0.811276	9.448342	-0.939365	0.008118	0.094482	-0.009399	2.175237	-1.115496	1.000137
42226	0	0.792461	9.368992	-0.920439	0.007924	0.093690	-0.009205	2.172266	-1.101508	0.976577
42227	0	0.811762	9.271235	-0.946100	0.008118	0.092712	-0.009460	2.170490	-1.086949	0.953703
42228	0	0.817664	9.216232	-0.891216	0.008178	0.092162	-0.008913	2.166856	-1.070901	0.925053
42229	0	0.805461	9.155259	-0.879238	0.008057	0.091553	-0.008789	2.168457	-1.053888	0.902872
42230	0	0.799453	9.118476	-0.922780	0.007991	0.091186	-0.009223	2.171989	-1.044304	0.889979
42231	0	0.805908	9.100318	-0.939960	0.008057	0.091003	-0.009399	2.169712	-1.033149	0.871582
42232	0	0.836632	9.069645	-0.940870	0.008367	0.090697	-0.009400	2.177700	-1.018789	0.858663
42233	0	0.829854	9.057549	-0.916403	0.008301	0.090576	-0.009155	2.186107	-1.001984	0.851068
42234	0	0.793536	9.075580	-0.906222	0.007930	0.090757	-0.009051	2.197333	-0.994974	0.837836
42235	0	0.848863	9.100226	-0.836958	0.008484	0.091003	-0.008362	2.204546	-0.987069	0.831071
42236	0	0.837773	9.154766	-0.912597	0.008370	0.091550	-0.009110	2.221356	-0.982407	0.824039
42237	0	0.860994	9.216144	-0.910714	0.008606	0.092163	-0.009094	2.234767	-0.973687	0.823309
42238	0	0.868232	9.282854	-0.913513	0.008675	0.092831	-0.009121	2.249663	-0.969612	0.826560
42239	0	0.861093	9.332079	-0.959720	0.008606	0.093323	-0.009583	2.265099	-0.962272	0.832453
42240	0	0.843762	9.429240	-1.066547	0.008432	0.094295	-0.010651	2.280574	-0.955187	0.844601
42241	0	0.867381	9.515073	-1.119035	0.008667	0.095154	-0.011169	2.303148	-0.949920	0.849003
42242	0	0.887088	9.605944	-1.214790	0.008863	0.096063	-0.012128	2.324527	-0.945271	0.853032
42243	0	0.916184	9.710359	-1.265524	0.009155	0.097107	-0.012634	2.346864	-0.939484	0.864494
42244	0	0.899231	9.782964	-1.226851	0.008985	0.097833	-0.012250	2.366066	-0.935161	0.873106
42245	0	0.909784	9.863033	-1.252919	0.009094	0.098633	-0.012512	2.383311	-0.926007	0.877852
42246	0	0.911096	9.923460	-1.359819	0.009101	0.099237	-0.013584	2.397040	-0.924271	0.876200
42247	0	0.940643	10.009451	-1.332439	0.009399	0.100098	-0.013306	2.415950	-0.919037	0.880251
42248	0	0.978853	10.063828	-1.341298	0.009779	0.100640	-0.013405	2.422863	-0.916625	0.883761
42249	0	0.964845	10.101087	-1.362452	0.009644	0.101013	-0.013611	2.435900	-0.909042	0.884533
42250	0	0.995968	10.149473	-1.310332	0.009958	0.101497	-0.013089	2.449289	-0.897626	0.877422
42251	0	1.007275	10.174449	-1.282467	0.010071	0.101746	-0.012817	2.454999	-0.886824	0.869204
42252	0	1.037831	10.223045	-1.295964	0.010379	0.102231	-0.012955	2.457866	-0.873331	0.859258
42253	0	1.019802	10.192704	-1.294854	0.010193	0.101929	-0.012939	2.465552	-0.866236	0.849371
42254	0	0.989567	10.180259	-1.241236	0.009897	0.101803	-0.012409	2.466498	-0.851657	0.840523
42255	0	1.037521	10.144081	-1.281498	0.010376	0.101440	-0.012817	2.461257	-0.838032	0.835705
42256	0	0.976156	10.064799	-1.286733	0.009764	0.100647	-0.012874	2.451481	-0.822892	0.826540
42257	0	0.958041	10.015965	-1.372736	0.009583	0.100159	-0.013733	2.442550	-0.807955	0.812851
42258	0	0.963874	9.906162	-1.322964	0.009639	0.099061	-0.013234	2.434828	-0.795366	0.799927
42259	0	0.988338	9.857279	-1.330137	0.009888	0.098572	-0.013306	2.427253	-0.777941	0.784863
42260	0	0.950697	9.820734	-1.213546	0.009513	0.098207	-0.012137	2.422431	-0.758559	0.773123
42261	0	0.896404	9.723018	-1.116570	0.008972	0.097229	-0.011169	2.415387	-0.736421	0.751541
42262	0	0.858542	9.637763	-0.993406	0.008590	0.096376	-0.009942	2.403334	-0.718556	0.732182
42263	0	0.853804	9.564346	-1.006361	0.008545	0.095642	-0.010071	2.392155	-0.697685	0.710995
42264	0	0.834300	9.454660	-0.962201	0.008348	0.094545	-0.009630	2.379624	-0.679587	0.694376
42265	0	0.860234	9.399556	-1.006063	0.008606	0.093994	-0.010071	2.364615	-0.662707	0.679314
42266	0	0.847926	9.314250	-0.973395	0.008476	0.093142	-0.009746	2.347784	-0.653903	0.663357
42267	0	0.793222	9.228619	-0.994103	0.007935	0.092285	-0.009949	2.335715	-0.638631	0.647388
42268	0	0.805346	9.173876	-1.028870	0.008051	0.091738	-0.010300	2.319561	-0.629523	0.634231
42269	0	0.817879	9.173636	-1.024915	0.008179	0.091736	-0.010254	2.311050	-0.617437	0.626444
42270	0	0.805603	9.124818	-0.944639	0.008057	0.091248	-0.009452	2.301764	-0.604615	0.622750
42271	0	0.829995	9.124737	-0.952404	0.008301	0.091248	-0.009521	2.302509	-0.591529	0.614981
42272	0	0.817489	9.136886	-0.952710	0.008177	0.091369	-0.009527	2.299832	-0.577155	0.612631
42273	0	0.872686	9.167494	-0.848365	0.008728	0.091675	-0.008484	2.297078	-0.563871	0.612213
42274	0	0.866298	9.179766	-0.939280	0.008664	0.091797	-0.009399	2.286387	-0.550625	0.612347
42275	0	0.848817	9.197959	-0.909422	0.008484	0.091980	-0.009094	2.284013	-0.544305	0.618625
42276	0	0.818866	9.240639	-0.939708	0.008187	0.092406	-0.009399	2.278719	-0.534369	0.623274
42277	0	0.818280	9.344377	-1.007728	0.008179	0.093445	-0.010071	2.284303	-0.527806	0.633085
42278	0	0.837525	9.399052	-1.075763	0.008369	0.093991	-0.010756	2.284523	-0.523214	0.641462
42279	0	0.848798	9.478639	-1.068859	0.008484	0.094788	-0.010681	2.291193	-0.516626	0.655893
42280	0	0.873886	9.551618	-1.094650	0.008736	0.095517	-0.010941	2.295974	-0.508912	0.663552
42281	0	0.903397	9.625114	-1.093610	0.009033	0.096252	-0.010925	2.306510	-0.498371	0.670969
42282	0	0.891779	9.740762	-1.095805	0.008912	0.097409	-0.010948	2.315864	-0.493654	0.678154
42283	0	0.861123	9.802070	-1.142476	0.008606	0.098022	-0.011414	2.326586	-0.488403	0.690250
42284	0	0.911067	9.887091	-1.235785	0.009105	0.098872	-0.012352	2.331026	-0.483779	0.697636
42285	0	0.940059	9.973068	-1.294451	0.009399	0.099731	-0.012939	2.334655	-0.473612	0.711334
42286	0	0.952792	10.034005	-1.361699	0.009523	0.100340	-0.013621	2.327481	-0.467207	0.721892
42287	0	0.964478	10.058540	-1.269860	0.009644	0.100586	-0.012695	2.328998	-0.457256	0.728734
42288	0	0.971183	10.119395	-1.343385	0.009706	0.101194	-0.013434	2.326148	-0.451891	0.735029
42289	0	1.000711	10.131856	-1.342818	0.010010	0.101318	-0.013428	2.324208	-0.437710	0.731227
42290	0	1.073851	10.211202	-1.330345	0.010736	0.102112	-0.013307	2.318285	-0.428829	0.729335
42291	0	1.043740	10.217310	-1.293721	0.010437	0.102173	-0.012939	2.313433	-0.418175	0.720933
42292	0	1.000957	10.217368	-1.244068	0.010010	0.102173	-0.012447	2.303562	-0.406918	0.720587
42293	0	1.006838	10.217488	-1.304756	0.010071	0.102173	-0.013062	2.285481	-0.393220	0.717477
42294	0	0.957054	10.144578	-1.320968	0.009577	0.101444	-0.013217	2.274757	-0.375298	0.712618
42295	0	0.957714	10.095387	-1.341865	0.009583	0.100952	-0.013428	2.261924	-0.358421	0.702927
42296	0	0.987079	10.046912	-1.364105	0.009876	0.100467	-0.013655	2.243867	-0.341488	0.689480
42297	0	0.982459	9.979463	-1.298558	0.009827	0.099792	-0.013000	2.224238	-0.328402	0.677440
42298	0	0.914599	9.906637	-1.277174	0.009151	0.099064	-0.012788	2.203164	-0.312529	0.663906
42299	0	0.890583	9.833025	-1.194539	0.008911	0.098328	-0.011963	2.180294	-0.295689	0.646842
42300	0	0.895854	9.760133	-1.050612	0.008962	0.097599	-0.010525	2.155911	-0.281195	0.627372
42301	0	0.878908	9.662070	-0.986765	0.008789	0.096619	-0.009888	2.129610	-0.270371	0.610539
42302	0	0.842050	9.577020	-0.976695	0.008422	0.095768	-0.009788	2.102402	-0.257855	0.589774
42303	0	0.878668	9.521729	-0.974391	0.008789	0.095215	-0.009766	2.073635	-0.244207	0.569320
42304	0	0.841985	9.412201	-0.933404	0.008417	0.094120	-0.009356	2.043828	-0.236771	0.551416
42305	0	0.830185	9.301937	-0.999219	0.008301	0.093018	-0.010010	2.019625	-0.227497	0.535192
42306	0	0.811777	9.265677	-1.038146	0.008120	0.092654	-0.010403	1.990817	-0.214771	0.519863
42307	0	0.835784	9.198154	-0.902098	0.008362	0.091980	-0.009033	1.973036	-0.199284	0.502659
42308	0	0.828906	9.131308	-0.899582	0.008292	0.091311	-0.009009	1.953490	-0.184872	0.488152
42309	0	0.829957	9.100490	-0.956948	0.008301	0.091003	-0.009583	1.934638	-0.173040	0.483450
42310	0	0.811621	9.064068	-0.942760	0.008115	0.090640	-0.009435	1.923143	-0.164472	0.472471
42311	0	0.817875	9.076010	-0.902485	0.008179	0.090759	-0.009033	1.910232	-0.154332	0.469146
42312	0	0.793514	9.063907	-0.833516	0.007935	0.090638	-0.008346	1.894563	-0.144752	0.457632
42313	0	0.811964	9.082080	-0.835466	0.008118	0.090820	-0.008362	1.883213	-0.137158	0.455575
42314	0	0.769608	9.118677	-0.840423	0.007694	0.091187	-0.008409	1.875437	-0.129497	0.458826
42315	0	0.787555	9.173616	-0.896712	0.007874	0.091736	-0.008972	1.866918	-0.122151	0.467033
42316	0	0.794060	9.234570	-0.927077	0.007938	0.092346	-0.009268	1.868246	-0.114955	0.467508
42317	0	0.824608	9.271237	-0.951635	0.008240	0.092712	-0.009521	1.859724	-0.112894	0.476498
42318	0	0.819815	9.344343	-0.969333	0.008191	0.093444	-0.009695	1.855395	-0.111658	0.485087
42319	0	0.842937	9.448144	-1.025761	0.008423	0.094482	-0.010254	1.857627	-0.109676	0.489203
42320	0	0.825961	9.527223	-1.093415	0.008252	0.095273	-0.010933	1.856994	-0.108725	0.496966
42321	0	0.861404	9.606819	-1.044085	0.008606	0.096069	-0.010437	1.859401	-0.108569	0.506127
42322	0	0.893219	9.673659	-1.155117	0.008927	0.096738	-0.011544	1.865576	-0.104425	0.516546
42323	0	0.915854	9.765566	-1.220933	0.009155	0.097656	-0.012207	1.866207	-0.098367	0.525689
42324	0	0.916719	9.844643	-1.209615	0.009161	0.098448	-0.012090	1.871614	-0.095751	0.534188
42325	0	0.946666	9.948585	-1.233609	0.009460	0.099487	-0.012329	1.877615	-0.093122	0.542947
42326	0	0.984419	10.015375	-1.247048	0.009839	0.100155	-0.012465	1.881361	-0.089243	0.554357
42327	0	0.995404	10.101187	-1.221355	0.009949	0.101013	-0.012207	1.886832	-0.085612	0.565749
42328	0	0.996411	10.180328	-1.258679	0.009959	0.101804	-0.012587	1.885033	-0.081497	0.573257
42329	0	0.983343	10.186735	-1.330313	0.009827	0.101868	-0.013306	1.880264	-0.079424	0.579623
42330	0	1.002526	10.198963	-1.298751	0.010023	0.101989	-0.012996	1.868892	-0.072361	0.576500
42331	0	1.050104	10.247805	-1.287579	0.010498	0.102478	-0.012878	1.863654	-0.066349	0.572372
42332	0	1.013896	10.229522	-1.372487	0.010138	0.102295	-0.013728	1.857756	-0.058612	0.567921
42333	0	0.995544	10.241702	-1.348364	0.009949	0.102417	-0.013489	1.849871	-0.056800	0.564868
42334	0	0.983806	10.223396	-1.335002	0.009839	0.102233	-0.013357	1.839280	-0.046706	0.545019
42335	0	0.933892	10.162443	-1.378700	0.009338	0.101624	-0.013794	1.829178	-0.038253	0.536938
42336	0	0.939632	10.144235	-1.304355	0.009400	0.101441	-0.013048	1.821562	-0.024736	0.520912
42337	0	0.945466	10.077068	-1.250339	0.009460	0.100769	-0.012512	1.809034	-0.009244	0.502134
42338	0	0.950427	10.004169	-1.223661	0.009509	0.100039	-0.012251	1.790293	0.005220	0.489762
42339	0	0.964101	9.948916	-1.201064	0.009644	0.099487	-0.012024	1.772517	0.017050	0.471243
42340	0	0.938976	9.839325	-1.168172	0.009394	0.098392	-0.011693	1.756738	0.030450	0.448436
42341	0	0.885041	9.735246	-1.115714	0.008850	0.097351	-0.011169	1.739612	0.038960	0.421845
42342	0	0.891309	9.668275	-1.113400	0.008911	0.096682	-0.011146	1.723258	0.045478	0.396691
42343	0	0.878356	9.558304	-1.060676	0.008789	0.095581	-0.010620	1.704758	0.060895	0.377846
42344	0	0.883775	9.485290	-0.991033	0.008839	0.094851	-0.009923	1.686938	0.070910	0.356106
42345	0	0.873127	9.387299	-0.932609	0.008728	0.093872	-0.009338	1.669468	0.075963	0.331657
42346	0	0.909810	9.362987	-0.942862	0.009100	0.093629	-0.009437	1.657332	0.087051	0.318036
42347	0	0.836149	9.283516	-0.853779	0.008362	0.092834	-0.008545	1.645977	0.096490	0.295095
42348	0	0.830160	9.204247	-0.870769	0.008300	0.092042	-0.008715	1.634973	0.103083	0.282962
42349	0	0.836411	9.155303	-0.896702	0.008362	0.091553	-0.008972	1.626162	0.108972	0.268366
42350	0	0.824594	9.118673	-0.950787	0.008244	0.091187	-0.009512	1.618831	0.114611	0.259923
42351	0	0.793143	9.124791	-0.891037	0.007935	0.091248	-0.008911	1.615581	0.127196	0.244098
42352	0	0.798618	9.088127	-0.897442	0.007989	0.090881	-0.008971	1.617302	0.139226	0.234193
42353	0	0.787730	9.100258	-0.879432	0.007874	0.091003	-0.008789	1.621801	0.142999	0.230265
42354	0	0.824692	9.148944	-0.898677	0.008246	0.091490	-0.008984	1.623563	0.150828	0.227925
42355	0	0.842986	9.173462	-0.800225	0.008423	0.091736	-0.007996	1.629739	0.150523	0.224914
42356	0	0.801412	9.222031	-0.911362	0.008009	0.092221	-0.009109	1.634027	0.152470	0.224676
42357	0	0.812738	9.277194	-0.867395	0.008118	0.092773	-0.008667	1.640679	0.148784	0.226755
42358	0	0.832427	9.319564	-0.936105	0.008320	0.093197	-0.009353	1.649018	0.151634	0.228870
42359	0	0.836489	9.399271	-0.953287	0.008362	0.093994	-0.009521	1.661003	0.156079	0.238028
42360	0	0.868150	9.478136	-1.041458	0.008673	0.094784	-0.010400	1.676983	0.153739	0.242673
42361	0	0.885404	9.557913	-1.112180	0.008850	0.095581	-0.011108	1.691196	0.157284	0.251621
42362	0	0.935762	9.636612	-1.140128	0.009346	0.096370	-0.011380	1.714488	0.151756	0.257820
42363	0	0.959521	9.698214	-1.185285	0.009583	0.096985	-0.011841	1.727180	0.145123	0.269977
42364	0	0.955364	9.770884	-1.194307	0.009546	0.097712	-0.011927	1.744698	0.144708	0.275612
42365	0	0.995595	9.856892	-1.155379	0.009949	0.098572	-0.011536	1.764169	0.144444	0.283523
42366	0	0.954558	9.941670	-1.213819	0.009536	0.099420	-0.012122	1.780931	0.141304	0.290760
42367	0	0.941148	9.978965	-1.276958	0.009399	0.099792	-0.012756	1.794293	0.135570	0.292508
42368	0	1.022090	10.045507	-1.236960	0.010217	0.100457	-0.012356	1.808084	0.138749	0.295627
42369	0	0.995158	10.095004	-1.240503	0.009949	0.100952	-0.012390	1.823006	0.143402	0.294785
42370	0	0.977604	10.100674	-1.285678	0.009770	0.101008	-0.012848	1.831308	0.144947	0.299529
42371	0	0.982297	10.162212	-1.295337	0.009827	0.101624	-0.012939	1.844682	0.156739	0.289467
42372	0	0.951767	10.143628	-1.285331	0.009514	0.101438	-0.012846	1.850901	0.160172	0.283456
42373	0	0.928322	10.168307	-1.282499	0.009277	0.101685	-0.012817	1.857473	0.161279	0.277067
42374	0	0.959203	10.155765	-1.296524	0.009594	0.101559	-0.012956	1.865989	0.170989	0.266042
42375	0	0.982640	10.113419	-1.239905	0.009827	0.101135	-0.012390	1.873833	0.178840	0.254633
42376	0	0.939812	10.088782	-1.253407	0.009398	0.100888	-0.012530	1.876000	0.186788	0.247718
42377	0	0.951967	10.003571	-1.258186	0.009521	0.100037	-0.012573	1.883429	0.196235	0.229371
42378	0	0.963754	9.960724	-1.235081	0.009640	0.099607	-0.012347	1.885216	0.206163	0.214286
42379	0	0.939787	9.887666	-1.233263	0.009399	0.098877	-0.012329	1.887109	0.215343	0.199038
42380	0	0.945820	9.808196	-1.160797	0.009457	0.098083	-0.011604	1.888851	0.220923	0.174317
42381	0	0.958066	9.771694	-1.123509	0.009583	0.097717	-0.011230	1.891863	0.230515	0.157711
42382	0	0.908694	9.667896	-1.124010	0.009089	0.096679	-0.011240	1.889411	0.240871	0.133013
42383	0	0.933489	9.613109	-1.086086	0.009338	0.096130	-0.010864	1.882773	0.252417	0.107405
42384	0	0.920697	9.533802	-1.000322	0.009209	0.095338	-0.010003	1.880412	0.261969	0.087631
42385	0	0.896555	9.460549	-1.037259	0.008972	0.094604	-0.010376	1.873731	0.277349	0.063291
42386	0	0.883977	9.423891	-0.969829	0.008837	0.094239	-0.009698	1.871883	0.281123	0.046937
42387	0	0.848655	9.362750	-0.927922	0.008484	0.093628	-0.009277	1.871855	0.285353	0.028801
42388	0	0.830303	9.313903	-1.001256	0.008306	0.093139	-0.010014	1.868261	0.295760	0.009092
42389	0	0.842248	9.283426	-0.964596	0.008423	0.092834	-0.009644	1.869079	0.303478	0.000063
42390	0	0.836301	9.252714	-0.935412	0.008361	0.092528	-0.009344	1.879251	0.308124	-0.013161
42391	0	0.830225	9.210117	-1.001662	0.008301	0.092102	-0.010010	1.885695	0.313470	-0.025006
42392	0	0.812180	9.191592	-0.972758	0.008120	0.091917	-0.009719	1.894349	0.317897	-0.036748
42393	0	0.836904	9.228368	-0.928556	0.008362	0.092285	-0.009277	1.902492	0.316139	-0.047205
42394	0	0.844123	9.264650	-0.997141	0.008436	0.092648	-0.009966	1.907486	0.316978	-0.047371
42395	0	0.836955	9.252806	-0.940470	0.008362	0.092529	-0.009399	1.912020	0.314541	-0.056381
42396	0	0.795392	9.295200	-1.003356	0.007950	0.092954	-0.010021	1.925523	0.316452	-0.050773
42397	0	0.806081	9.350436	-1.014234	0.008057	0.093506	-0.010132	1.936537	0.318309	-0.047073
42398	0	0.874065	9.410998	-1.041557	0.008736	0.094112	-0.010398	1.956388	0.319130	-0.038660
42399	0	0.885401	9.478509	-1.076111	0.008850	0.094788	-0.010742	1.977434	0.321296	-0.036747
42400	0	0.922959	9.532872	-1.140680	0.009224	0.095331	-0.011391	1.995133	0.321414	-0.031741
42401	0	0.952759	9.582236	-1.155413	0.009521	0.095825	-0.011536	2.015594	0.320985	-0.027422
42402	0	0.941547	9.673162	-1.165128	0.009411	0.096734	-0.011635	2.033431	0.322358	-0.023291
42403	0	0.933956	9.740976	-1.246868	0.009338	0.097412	-0.012451	2.052271	0.327758	-0.020491
42404	0	0.965024	9.819714	-1.250405	0.009645	0.098200	-0.012486	2.071067	0.328953	-0.018516
42405	0	0.958819	9.844663	-1.265396	0.009583	0.098450	-0.012634	2.092408	0.329143	-0.014247
42406	0	0.971567	9.917347	-1.214074	0.009715	0.099175	-0.012125	2.108790	0.335117	-0.013773
42407	0	0.958641	9.979062	-1.282893	0.009583	0.099792	-0.012817	2.120495	0.337369	-0.006185
42408	0	0.971729	10.039622	-1.370563	0.009712	0.100398	-0.013696	2.130158	0.338280	-0.003088
42409	0	0.934024	10.033953	-1.313856	0.009338	0.100342	-0.013123	2.146490	0.342663	-0.005602
42410	0	0.958355	10.076295	-1.322747	0.009585	0.100764	-0.013216	2.157512	0.351189	-0.013522
42411	0	0.964097	10.089003	-1.270592	0.009644	0.100891	-0.012695	2.167698	0.360588	-0.019476
42412	0	0.951550	10.094859	-1.260096	0.009516	0.100949	-0.012595	2.172303	0.367329	-0.027242
42413	0	0.927609	10.052406	-1.227592	0.009277	0.100525	-0.012268	2.179102	0.375159	-0.040771
42414	0	0.933701	10.064487	-1.295607	0.009336	0.100645	-0.012956	2.177727	0.379876	-0.047820
42415	0	0.958099	10.015915	-1.299810	0.009583	0.100159	-0.013000	2.173159	0.387988	-0.053998
42416	0	0.976126	9.973130	-1.263206	0.009762	0.099731	-0.012630	2.173001	0.394922	-0.065211
42417	0	0.945830	9.875489	-1.281889	0.009460	0.098755	-0.012817	2.172718	0.403634	-0.077951
42418	0	0.927236	9.844879	-1.269902	0.009273	0.098449	-0.012699	2.170754	0.410141	-0.083144
42419	0	0.958324	9.753411	-1.214600	0.009583	0.097534	-0.012146	2.168372	0.415485	-0.101891
42420	0	0.982726	9.722783	-1.141673	0.009828	0.097228	-0.011415	2.168686	0.422147	-0.114432
42421	0	0.933386	9.661943	-1.092226	0.009338	0.096619	-0.010925	2.162909	0.433751	-0.126688
42422	0	0.895801	9.600990	-1.134504	0.008963	0.096009	-0.011347	2.158659	0.445421	-0.140259
42423	0	0.884308	9.527662	-1.061930	0.008850	0.095276	-0.010620	2.155502	0.460053	-0.152319
42424	0	0.889308	9.448405	-1.055529	0.008897	0.094483	-0.010558	2.149880	0.470800	-0.168560
42425	0	0.854589	9.393359	-0.994335	0.008545	0.093933	-0.009949	2.141307	0.475862	-0.178977
42426	0	0.872644	9.356852	-1.036153	0.008729	0.093568	-0.010365	2.134353	0.485131	-0.192825
42427	0	0.860552	9.295708	-1.000513	0.008606	0.092957	-0.010010	2.126625	0.491828	-0.206264
42428	0	0.823807	9.246930	-1.000020	0.008238	0.092469	-0.010001	2.123432	0.497654	-0.218295
42429	0	0.811598	9.222448	-0.994679	0.008118	0.092224	-0.009949	2.119061	0.505828	-0.227907
42430	0	0.836146	9.216316	-0.945282	0.008358	0.092163	-0.009457	2.112576	0.507552	-0.230471
42431	0	0.787206	9.216341	-1.025212	0.007874	0.092163	-0.010254	2.108468	0.515373	-0.236036
42432	0	0.799208	9.228529	-0.915081	0.007992	0.092285	-0.009152	2.104737	0.520959	-0.239187
42433	0	0.854511	9.234596	-0.976766	0.008545	0.092346	-0.009766	2.105594	0.526619	-0.242394
42434	0	0.830251	9.283318	-0.989424	0.008301	0.092834	-0.009892	2.106129	0.530349	-0.239815
42435	0	0.866551	9.350580	-0.964542	0.008667	0.093506	-0.009644	2.106756	0.537964	-0.239361
42436	0	0.860494	9.393191	-0.964817	0.008602	0.093932	-0.009648	2.104947	0.540359	-0.240114
42437	0	0.866911	9.429839	-1.068757	0.008667	0.094299	-0.010681	2.111484	0.543532	-0.226095
42438	0	0.861033	9.472319	-1.075961	0.008610	0.094724	-0.010756	2.114807	0.548627	-0.222535
42439	0	0.879241	9.545771	-1.093375	0.008789	0.095459	-0.010925	2.123462	0.550349	-0.217071
42440	0	0.922642	9.594155	-1.223653	0.009223	0.095943	-0.012224	2.136872	0.552092	-0.209875
42441	0	0.934321	9.673957	-1.178544	0.009338	0.096741	-0.011780	2.142108	0.552127	-0.205814
42442	0	0.953248	9.722544	-1.258899	0.009531	0.097226	-0.012585	2.145851	0.556206	-0.196289
42443	0	0.946584	9.826495	-1.221617	0.009460	0.098267	-0.012207	2.155232	0.555649	-0.186734
42444	0	0.941208	9.917718	-1.217261	0.009410	0.099178	-0.012165	2.162590	0.558788	-0.175852
42445	0	0.940232	9.954740	-1.245649	0.009399	0.099548	-0.012451	2.167323	0.561100	-0.169506
42446	0	0.941326	9.991015	-1.289589	0.009405	0.099912	-0.012890	2.172821	0.557471	-0.164237
42447	0	0.964859	10.034137	-1.287799	0.009644	0.100342	-0.012878	2.170642	0.557305	-0.165614
42448	0	0.971494	10.088938	-1.367004	0.009714	0.100889	-0.013672	2.166900	0.561916	-0.165361
42449	0	0.970560	10.076939	-1.330231	0.009705	0.100769	-0.013306	2.161350	0.566245	-0.169553
42450	0	0.976966	10.107386	-1.378838	0.009768	0.101074	-0.013787	2.161017	0.569326	-0.170178
42451	0	0.940260	10.107413	-1.379246	0.009399	0.101074	-0.013794	2.157850	0.571234	-0.168672
42452	0	0.983300	10.107374	-1.256608	0.009832	0.101073	-0.012570	2.151462	0.575960	-0.167270
42453	0	0.958154	10.083142	-1.317402	0.009583	0.100830	-0.013184	2.138763	0.582391	-0.175190
42454	0	0.970079	10.077222	-1.254472	0.009702	0.100771	-0.012554	2.126234	0.588781	-0.181207
42455	0	0.958029	9.991596	-1.311344	0.009583	0.099915	-0.013123	2.113795	0.596535	-0.194959
42456	0	0.944731	9.924771	-1.339596	0.009456	0.099245	-0.013410	2.096025	0.611279	-0.207030
42457	0	0.970017	9.863490	-1.249917	0.009705	0.098633	-0.012512	2.079046	0.621605	-0.216334
42458	0	0.968810	9.851692	-1.259539	0.009695	0.098515	-0.012609	2.061399	0.634704	-0.236107
42459	0	0.957741	9.759768	-1.225248	0.009583	0.097595	-0.012268	2.041134	0.645814	-0.248904
42460	0	0.932549	9.705158	-1.185793	0.009328	0.097050	-0.011871	2.023280	0.653759	-0.259587
42461	0	0.872640	9.607127	-1.127627	0.008728	0.096069	-0.011292	2.002972	0.660848	-0.279471
42462	0	0.866050	9.509799	-1.069384	0.008663	0.095096	-0.010713	1.978331	0.669264	-0.297929
42463	0	0.872820	9.478978	-0.962193	0.008728	0.094788	-0.009644	1.950078	0.674419	-0.314307
42464	0	0.866373	9.406120	-0.970519	0.008667	0.094059	-0.009724	1.925512	0.683643	-0.330712
42465	0	0.835632	9.326413	-1.005303	0.008362	0.093262	-0.010071	1.901742	0.695518	-0.343761
42466	0	0.853147	9.296299	-1.002166	0.008533	0.092961	-0.010036	1.882834	0.703086	-0.352817
42467	0	0.848290	9.259214	-0.987164	0.008484	0.092590	-0.009888	1.861116	0.709396	-0.364438
42468	0	0.835868	9.241149	-0.965992	0.008359	0.092410	-0.009673	1.842939	0.714803	-0.372570
42469	0	0.836051	9.222522	-0.969531	0.008362	0.092224	-0.009705	1.829705	0.721425	-0.379460
42470	0	0.799129	9.204366	-0.943640	0.007993	0.092043	-0.009442	1.820438	0.728275	-0.389086
42471	0	0.793528	9.173686	-0.944994	0.007935	0.091736	-0.009460	1.805726	0.732351	-0.391995
42472	0	0.824087	9.179814	-0.913099	0.008241	0.091798	-0.009134	1.800063	0.737037	-0.390919
42473	0	0.848246	9.198058	-0.939488	0.008484	0.091980	-0.009399	1.792764	0.743714	-0.394761
42474	0	0.873023	9.228625	-0.956707	0.008724	0.092286	-0.009574	1.782836	0.741134	-0.394969
42475	0	0.836465	9.265190	-0.981923	0.008362	0.092651	-0.009827	1.772026	0.742512	-0.397075
42476	0	0.849037	9.326247	-0.981282	0.008489	0.093263	-0.009812	1.771078	0.745221	-0.395380
42477	0	0.842363	9.381128	-1.061735	0.008423	0.093811	-0.010620	1.766376	0.749097	-0.392159
42478	0	0.873168	9.460431	-1.043161	0.008729	0.094604	-0.010432	1.764214	0.750621	-0.391093
42479	0	0.909779	9.515337	-1.049899	0.009094	0.095154	-0.010498	1.764189	0.751107	-0.384280
42480	0	0.928977	9.594507	-1.037535	0.009284	0.095945	-0.010378	1.760082	0.748964	-0.373432
42481	0	0.922095	9.649578	-1.092847	0.009216	0.096497	-0.010925	1.762493	0.748190	-0.367622
42482	0	0.916766	9.728755	-1.117801	0.009164	0.097288	-0.011176	1.763664	0.748450	-0.360210
42483	0	0.909675	9.808312	-1.202512	0.009094	0.098083	-0.012024	1.763972	0.750327	-0.347876
42484	0	0.935080	9.875350	-1.232963	0.009343	0.098754	-0.012332	1.760064	0.746255	-0.339573
42485	0	0.910541	9.911944	-1.245614	0.009094	0.099121	-0.012451	1.764598	0.738138	-0.331097
42486	0	0.936728	9.990993	-1.258492	0.009360	0.099911	-0.012584	1.764768	0.734906	-0.324017
42487	0	0.940093	10.058551	-1.275858	0.009399	0.100586	-0.012756	1.766167	0.737896	-0.315480
42488	0	0.958878	10.070676	-1.282193	0.009585	0.100707	-0.012822	1.764392	0.738599	-0.317982
42489	0	1.007385	10.113552	-1.275183	0.010071	0.101135	-0.012756	1.757899	0.739724	-0.318399
42490	0	0.983760	10.125713	-1.292840	0.009832	0.101257	-0.012931	1.753844	0.738424	-0.314880
42491	0	0.970106	10.138051	-1.238377	0.009705	0.101379	-0.012390	1.745427	0.746928	-0.311306
42492	0	0.957410	10.126053	-1.316177	0.009575	0.101259	-0.013171	1.733319	0.752281	-0.309720
42493	0	0.964385	10.131984	-1.329413	0.009644	0.101318	-0.013306	1.718803	0.756358	-0.309875
42494	0	0.994582	10.089584	-1.314953	0.009949	0.100894	-0.013162	1.703386	0.763957	-0.315221
42495	0	0.976563	10.016036	-1.268214	0.009766	0.100159	-0.012695	1.686599	0.768224	-0.324935
42496	0	0.964090	9.991882	-1.229325	0.009643	0.099917	-0.012303	1.673255	0.774410	-0.333663
42497	0	0.933699	9.942774	-1.213501	0.009338	0.099426	-0.012146	1.658809	0.780210	-0.343683
42498	0	0.921091	9.894118	-1.168888	0.009213	0.098940	-0.011698	1.646748	0.787357	-0.353742
42499	0	0.933663	9.814623	-1.164481	0.009338	0.098145	-0.011658	1.629404	0.793486	-0.375877
42500	0	0.939750	9.723307	-1.088810	0.009396	0.097232	-0.010900	1.612770	0.795472	-0.389821
42501	0	0.909239	9.668146	-1.176663	0.009094	0.096680	-0.011780	1.595366	0.801750	-0.401266
42502	0	0.890360	9.631843	-1.070067	0.008907	0.096316	-0.010716	1.574747	0.810338	-0.416854
42503	0	0.872839	9.546017	-1.042585	0.008728	0.095459	-0.010437	1.559366	0.814092	-0.433756
42504	0	0.848624	9.497389	-1.058487	0.008484	0.094973	-0.010598	1.541604	0.815419	-0.446948
42505	0	0.817817	9.411767	-1.017981	0.008179	0.094116	-0.010193	1.523704	0.820243	-0.470278
42506	0	0.854172	9.411906	-0.967079	0.008543	0.094118	-0.009679	1.512153	0.826001	-0.482806
42507	0	0.829969	9.344550	-0.933262	0.008301	0.093445	-0.009338	1.503386	0.831522	-0.492833
42508	0	0.829895	9.289701	-0.925949	0.008298	0.092896	-0.009266	1.493803	0.834424	-0.504064
42509	0	0.860844	9.252946	-0.921239	0.008606	0.092529	-0.009216	1.487419	0.835478	-0.508512
42510	0	0.855685	9.240722	-0.920210	0.008550	0.092407	-0.009209	1.477660	0.830765	-0.516152
42511	0	0.824332	9.204102	-1.006782	0.008240	0.092041	-0.010071	1.472295	0.830373	-0.527120
42512	0	0.836942	9.222337	-1.000138	0.008368	0.092223	-0.010004	1.467435	0.833246	-0.533554
42513	0	0.842164	9.234639	-1.019209	0.008423	0.092346	-0.010193	1.465180	0.838758	-0.533451
42514	0	0.830167	9.265114	-0.951942	0.008298	0.092651	-0.009521	1.462433	0.838134	-0.534436
42515	0	0.867084	9.313928	-0.927743	0.008667	0.093140	-0.009277	1.461318	0.837374	-0.533420
42516	0	0.855811	9.344284	-0.922166	0.008552	0.093444	-0.009217	1.465626	0.833315	-0.526063
42517	0	0.861134	9.417630	-0.970899	0.008606	0.094177	-0.009705	1.469952	0.830695	-0.516299
42518	0	0.862071	9.460091	-0.953432	0.008616	0.094602	-0.009531	1.472924	0.829415	-0.507748
42519	0	0.885555	9.515301	-1.019555	0.008850	0.095154	-0.010193	1.475285	0.826780	-0.497985
42520	0	0.899262	9.563872	-1.075259	0.008983	0.095640	-0.010748	1.479928	0.818830	-0.488596
42521	0	0.934644	9.643415	-1.202890	0.009338	0.096436	-0.012024	1.484802	0.813275	-0.481858
42522	0	0.905598	9.685655	-1.259699	0.009048	0.096859	-0.012584	1.499772	0.808568	-0.465850
42523	0	0.916502	9.753092	-1.240860	0.009155	0.097534	-0.012390	1.520615	0.801174	-0.457049
42524	0	0.924245	9.844065	-1.238091	0.009235	0.098443	-0.012367	1.535499	0.796879	-0.448493
42525	0	0.928617	9.875302	-1.178849	0.009277	0.098755	-0.011780	1.544695	0.790564	-0.440450
42526	0	0.954637	9.929708	-1.193338	0.009539	0.099299	-0.011920	1.559107	0.785500	-0.437645
42527	0	0.983539	9.979043	-1.185087	0.009827	0.099792	-0.011841	1.569717	0.779323	-0.432551
42528	0	0.978905	10.021308	-1.205547	0.009783	0.100215	-0.012045	1.580760	0.775954	-0.429551
42529	0	0.964714	10.009646	-1.245801	0.009644	0.100098	-0.012451	1.587554	0.775623	-0.426906
42530	0	0.983447	9.997208	-1.301890	0.009833	0.099973	-0.013015	1.591020	0.777992	-0.428052
42531	0	0.971125	10.046301	-1.379553	0.009705	0.100464	-0.013794	1.591412	0.773939	-0.435735
42532	0	0.984133	10.021755	-1.367600	0.009839	0.100218	-0.013676	1.590324	0.774825	-0.442489
42533	0	0.946322	10.021845	-1.294731	0.009460	0.100220	-0.012939	1.598051	0.775209	-0.443289
42534	0	0.995372	9.997275	-1.289428	0.009953	0.099973	-0.012895	1.596442	0.778510	-0.445577
42535	0	0.969917	9.960922	-1.209059	0.009705	0.099609	-0.012085	1.601374	0.788164	-0.456415
42536	0	0.975773	9.960756	-1.203963	0.009754	0.099608	-0.012035	1.604748	0.787539	-0.468589
42537	0	0.964590	9.881494	-1.203004	0.009644	0.098816	-0.012024	1.610279	0.788213	-0.478709
42538	0	0.897759	9.838534	-1.161185	0.008976	0.098386	-0.011609	1.611862	0.789733	-0.492952
42539	0	0.921510	9.796148	-1.110894	0.009216	0.097961	-0.011108	1.611366	0.794612	-0.492508
42540	0	0.884739	9.759509	-1.178167	0.008847	0.097595	-0.011781	1.610771	0.797730	-0.507338
42541	0	0.879039	9.655746	-1.171904	0.008789	0.096558	-0.011719	1.609704	0.799519	-0.518100
42542	0	0.890837	9.619091	-1.117019	0.008913	0.096190	-0.011170	1.607802	0.808395	-0.532484
42543	0	0.897423	9.558055	-1.037885	0.008972	0.095581	-0.010376	1.609604	0.809368	-0.547856
42544	0	0.867384	9.515109	-1.057054	0.008671	0.095152	-0.010566	1.613441	0.809107	-0.571518
42545	0	0.842486	9.472620	-0.982840	0.008423	0.094727	-0.009827	1.613767	0.810198	-0.590568
42546	0	0.861689	9.435865	-0.983141	0.008610	0.094359	-0.009830	1.613372	0.805057	-0.601822
42547	0	0.836232	9.381067	-1.013481	0.008362	0.093811	-0.010132	1.615661	0.807828	-0.612085
42548	0	0.818082	9.332118	-0.977650	0.008179	0.093322	-0.009772	1.619437	0.808655	-0.622839
42549	0	0.848529	9.301751	-1.068066	0.008484	0.093018	-0.010681	1.617437	0.810254	-0.633399
42550	0	0.855088	9.277165	-0.958700	0.008547	0.092772	-0.009583	1.621675	0.808645	-0.638463
42551	0	0.872851	9.277295	-1.013592	0.008728	0.092773	-0.010132	1.625522	0.811371	-0.641067
42552	0	0.878993	9.289238	-0.966310	0.008789	0.092894	-0.009652	1.637688	0.813630	-0.647870
42553	0	0.891187	9.319959	-0.995827	0.008911	0.093201	-0.009949	1.648112	0.816023	-0.655802
42554	0	0.843162	9.374542	-0.991735	0.008424	0.093747	-0.009908	1.658801	0.809792	-0.657475
42555	0	0.836551	9.362652	-0.989795	0.008362	0.093628	-0.009888	1.670302	0.808547	-0.655630
42556	0	0.861796	9.435547	-1.095129	0.008613	0.094357	-0.010946	1.675461	0.805395	-0.652297
42557	0	0.855118	9.441965	-1.111838	0.008545	0.094421	-0.011108	1.686551	0.801086	-0.649880
42558	0	0.898697	9.520886	-1.145073	0.008985	0.095211	-0.011435	1.705199	0.801477	-0.643901
42559	0	0.860938	9.539609	-1.099975	0.008606	0.095398	-0.010986	1.720439	0.800607	-0.639030
42560	0	0.868012	9.593968	-1.206936	0.008674	0.095942	-0.012052	1.740840	0.796203	-0.630279
42561	0	0.910146	9.667670	-1.149406	0.009094	0.096680	-0.011475	1.763062	0.790897	-0.626859
42562	0	0.942099	9.728092	-1.201706	0.009414	0.097283	-0.012003	1.778941	0.785607	-0.620434
42563	0	0.916033	9.783684	-1.258914	0.009155	0.097839	-0.012573	1.796586	0.782887	-0.619129
42564	0	0.941404	9.832003	-1.188480	0.009409	0.098322	-0.011873	1.809320	0.780174	-0.611122
42565	0	0.946854	9.863042	-1.215910	0.009460	0.098633	-0.012146	1.823771	0.773992	-0.604958
42566	0	0.935844	9.911320	-1.230866	0.009354	0.099115	-0.012295	1.838785	0.771560	-0.602084
42567	0	0.952350	9.960838	-1.331166	0.009521	0.099609	-0.013306	1.844714	0.772370	-0.602152
42568	0	0.989962	9.966459	-1.309036	0.009892	0.099668	-0.013074	1.862539	0.766109	-0.603803
42569	0	1.013294	9.972963	-1.307449	0.010132	0.099731	-0.013062	1.876427	0.767875	-0.603810
42570	0	0.970755	9.978711	-1.309932	0.009706	0.099789	-0.013088	1.887866	0.769569	-0.610137
42571	0	0.988671	9.973109	-1.263788	0.009888	0.099731	-0.012634	1.890937	0.773690	-0.613409
42572	0	0.982816	9.997322	-1.356465	0.009824	0.099975	-0.013557	1.897959	0.771555	-0.618518
42573	0	0.952307	9.979169	-1.233430	0.009521	0.099792	-0.012329	1.902872	0.772698	-0.621319
42574	0	0.976552	9.917938	-1.253167	0.009768	0.099180	-0.012523	1.911838	0.778942	-0.630486
42575	0	0.951827	9.869354	-1.263914	0.009521	0.098694	-0.012634	1.916169	0.785477	-0.638278
42576	0	0.963419	9.863202	-1.301176	0.009637	0.098632	-0.013011	1.915844	0.791395	-0.646250
42577	0	0.964092	9.783942	-1.287992	0.009644	0.097839	-0.012878	1.916075	0.797150	-0.660633
42578	0	0.908481	9.735113	-1.227420	0.009089	0.097351	-0.012272	1.917367	0.804238	-0.674823
42579	0	0.890932	9.692364	-1.153861	0.008911	0.096924	-0.011536	1.919413	0.809197	-0.688462
42580	0	0.921344	9.631231	-1.129922	0.009212	0.096313	-0.011298	1.919249	0.810926	-0.702432
42581	0	0.902773	9.582482	-1.093307	0.009033	0.095825	-0.010925	1.926996	0.820289	-0.715846
42582	0	0.902012	9.551953	-1.173247	0.009022	0.095519	-0.011735	1.922758	0.825030	-0.724826
42583	0	0.884660	9.497107	-1.061977	0.008850	0.094971	-0.010620	1.920847	0.832116	-0.739865
42584	0	0.884402	9.442140	-1.061871	0.008842	0.094421	-0.010620	1.917718	0.833109	-0.752912
42585	0	0.860190	9.399456	-1.043655	0.008606	0.093994	-0.010437	1.915734	0.840891	-0.765699
42586	0	0.859600	9.332361	-1.067481	0.008597	0.093323	-0.010681	1.906941	0.845393	-0.769182
42587	0	0.866883	9.301780	-0.994508	0.008667	0.093018	-0.009949	1.901442	0.845981	-0.771979
42588	0	0.891230	9.338399	-1.042994	0.008914	0.093384	-0.010430	1.899585	0.850861	-0.785630
42589	0	0.842584	9.289470	-1.062481	0.008423	0.092896	-0.010620	1.904245	0.849966	-0.791891
42590	0	0.848837	9.283260	-0.983692	0.008490	0.092833	-0.009836	1.903959	0.854307	-0.800109
42591	0	0.854323	9.289527	-1.068456	0.008545	0.092896	-0.010681	1.907112	0.859126	-0.804027
42592	0	0.866673	9.325990	-1.069343	0.008663	0.093261	-0.010689	1.911944	0.857522	-0.805479
42593	0	0.842042	9.344463	-0.983058	0.008423	0.093445	-0.009827	1.916000	0.863157	-0.801021
42594	0	0.835852	9.362594	-1.039195	0.008356	0.093627	-0.010385	1.924088	0.862927	-0.800899
42595	0	0.842755	9.399263	-1.020294	0.008423	0.093994	-0.010193	1.935606	0.859894	-0.797248
42596	0	0.861480	9.466065	-1.089426	0.008615	0.094662	-0.010885	1.945550	0.862274	-0.795650
42597	0	0.891467	9.484731	-1.105589	0.008911	0.094849	-0.011047	1.955232	0.860711	-0.786463
42598	0	0.880360	9.606466	-1.101402	0.008796	0.096066	-0.011004	1.965787	0.854051	-0.787258
42599	0	0.867277	9.619000	-1.172598	0.008667	0.096191	-0.011719	1.973725	0.849912	-0.781968
42600	0	0.898533	9.691863	-1.156116	0.008984	0.096920	-0.011551	1.985005	0.850537	-0.779494
42601	0	0.940406	9.716691	-1.221187	0.009399	0.097168	-0.012207	1.990181	0.847807	-0.772844
42602	0	0.940726	9.783596	-1.258842	0.009408	0.097836	-0.012584	1.995234	0.851418	-0.762603
42603	0	0.952957	9.826462	-1.270461	0.009521	0.098267	-0.012695	2.005418	0.844707	-0.759782
42604	0	0.929898	9.862650	-1.321041	0.009294	0.098628	-0.013203	2.013776	0.841123	-0.753181
42605	0	0.958212	9.912029	-1.276289	0.009583	0.099121	-0.012756	2.020580	0.844195	-0.749969
42606	0	0.982676	9.966749	-1.338679	0.009826	0.099669	-0.013380	2.027462	0.845544	-0.748591
42607	0	0.958554	9.979159	-1.227295	0.009583	0.099792	-0.012268	2.032015	0.844622	-0.754389
42608	0	0.983280	10.027904	-1.233777	0.009832	0.100279	-0.012340	2.029111	0.846698	-0.754646
42609	0	1.007134	10.040256	-1.214782	0.010071	0.100403	-0.012146	2.030205	0.848596	-0.757455
42610	0	0.988620	10.058569	-1.220704	0.009889	0.100585	-0.012211	2.024908	0.853874	-0.760669
42611	0	0.988556	10.028152	-1.250780	0.009888	0.100281	-0.012512	2.018879	0.858776	-0.765265
42612	0	0.957529	10.016021	-1.286731	0.009578	0.100160	-0.012870	2.014949	0.863998	-0.768707
42613	0	0.939740	9.991480	-1.324422	0.009399	0.099915	-0.013245	2.013437	0.868682	-0.773227
42614	0	0.939507	9.948806	-1.293333	0.009395	0.099487	-0.012939	2.005291	0.870570	-0.779427
42615	0	0.932942	9.918406	-1.311431	0.009338	0.099182	-0.013123	1.994653	0.883212	-0.786562
42616	0	0.931962	9.863798	-1.303553	0.009320	0.098637	-0.013045	1.982155	0.886261	-0.792892
42617	0	0.964080	9.820703	-1.231960	0.009644	0.098206	-0.012329	1.969683	0.891764	-0.806723
42618	0	0.945025	9.778143	-1.169419	0.009455	0.097780	-0.011701	1.960807	0.899329	-0.821263
42619	0	0.921252	9.674249	-1.109618	0.009216	0.096741	-0.011108	1.945157	0.906195	-0.828070
42620	0	0.889944	9.656148	-1.138366	0.008903	0.096560	-0.011390	1.936483	0.912192	-0.843777
42621	0	0.854045	9.594901	-1.097460	0.008545	0.095947	-0.010986	1.921501	0.919887	-0.847011
42622	0	0.865597	9.521913	-1.089116	0.008657	0.095218	-0.010902	1.906510	0.924030	-0.867382
42623	0	0.902552	9.454584	-1.127767	0.009033	0.094543	-0.011292	1.888362	0.935590	-0.879831
42624	0	0.913809	9.430526	-1.100327	0.009139	0.094303	-0.011021	1.866113	0.939095	-0.890068
42625	0	0.909446	9.387294	-1.024571	0.009094	0.093872	-0.010254	1.854825	0.941183	-0.902803
42626	0	0.866275	9.314166	-1.004849	0.008667	0.093141	-0.010055	1.845988	0.948736	-0.915371
42627	0	0.854125	9.289664	-1.000239	0.008545	0.092896	-0.010010	1.835770	0.955564	-0.925190
42628	0	0.878127	9.308093	-0.974753	0.008781	0.093081	-0.009751	1.830045	0.958079	-0.930654
42629	0	0.867006	9.295681	-0.982141	0.008667	0.092957	-0.009827	1.822490	0.956630	-0.937699
42630	0	0.849317	9.283510	-0.986924	0.008490	0.092834	-0.009878	1.810474	0.954560	-0.944237
42631	0	0.830086	9.277406	-0.957643	0.008301	0.092773	-0.009583	1.802147	0.956702	-0.943097
42632	0	0.842611	9.314075	-0.950567	0.008423	0.093141	-0.009510	1.796156	0.954906	-0.936254
42633	0	0.811950	9.326187	-0.988481	0.008118	0.093262	-0.009888	1.791766	0.954905	-0.935475
42634	0	0.818582	9.338411	-1.030389	0.008182	0.093384	-0.010310	1.783250	0.951966	-0.932980
42635	0	0.848719	9.381113	-1.037239	0.008484	0.093811	-0.010376	1.778185	0.950157	-0.930520
42636	0	0.861235	9.436022	-1.122436	0.008612	0.094360	-0.011224	1.778278	0.951587	-0.923286
42637	0	0.836762	9.503117	-1.104790	0.008362	0.095032	-0.011047	1.778320	0.946850	-0.920013
42638	0	0.837838	9.551736	-1.123491	0.008373	0.095518	-0.011232	1.780801	0.942965	-0.912088
42639	0	0.873355	9.600809	-1.159427	0.008728	0.096008	-0.011597	1.777397	0.938661	-0.904774
42640	0	0.910749	9.661792	-1.152685	0.009105	0.096618	-0.011531	1.772194	0.937646	-0.897790
42641	0	0.952303	9.710673	-1.159713	0.009521	0.097107	-0.011597	1.772247	0.938036	-0.889697
42642	0	0.952747	9.765539	-1.183845	0.009524	0.097655	-0.011842	1.768122	0.936648	-0.878004
42643	0	0.946451	9.814386	-1.251440	0.009460	0.098145	-0.012512	1.770280	0.934199	-0.870130
42644	0	0.959539	9.869167	-1.263720	0.009590	0.098692	-0.012639	1.767666	0.930373	-0.863780
42645	0	0.934267	9.930363	-1.263561	0.009338	0.099304	-0.012634	1.768900	0.927704	-0.853132
42646	0	0.952860	9.942469	-1.294016	0.009529	0.099424	-0.012942	1.765562	0.930365	-0.855030
42647	0	0.940177	9.973156	-1.299787	0.009399	0.099731	-0.013000	1.761950	0.929813	-0.850723
42648	0	0.922597	10.015835	-1.311631	0.009220	0.100159	-0.013118	1.759777	0.925363	-0.848041
42649	0	0.970590	10.022051	-1.262707	0.009705	0.100220	-0.012634	1.751187	0.926048	-0.837763
42650	0	0.971101	10.016005	-1.328504	0.009706	0.100160	-0.013291	1.743199	0.922953	-0.840415
42651	0	0.970317	10.052568	-1.275128	0.009705	0.100525	-0.012756	1.736713	0.926601	-0.839183
42652	0	0.927308	10.028274	-1.225047	0.009274	0.100282	-0.012259	1.726619	0.929088	-0.843048
42653	0	0.897233	10.022008	-1.232610	0.008972	0.100220	-0.012329	1.722206	0.930831	-0.849925
42654	0	0.890404	9.967193	-1.292687	0.008911	0.099670	-0.012934	1.713500	0.940892	-0.849310
42655	0	0.927451	9.930611	-1.243805	0.009277	0.099304	-0.012451	1.697545	0.946109	-0.853344
42656	0	0.957399	9.869788	-1.199000	0.009576	0.098697	-0.011998	1.687208	0.950190	-0.857601
42657	0	0.945788	9.881781	-1.213258	0.009460	0.098816	-0.012146	1.670626	0.955038	-0.866668
42658	0	0.933100	9.802632	-1.150270	0.009333	0.098025	-0.011510	1.661162	0.958851	-0.872599
42659	0	0.903231	9.747499	-1.121519	0.009033	0.097473	-0.011230	1.642099	0.961793	-0.884405
42660	0	0.896850	9.674485	-1.106916	0.008970	0.096744	-0.011079	1.629499	0.965747	-0.896313
42661	0	0.909372	9.631430	-1.067414	0.009094	0.096313	-0.010681	1.619833	0.968256	-0.910321
42662	0	0.878625	9.576631	-1.053564	0.008787	0.095765	-0.010546	1.606449	0.971228	-0.926579
42663	0	0.890980	9.515487	-1.030635	0.008911	0.095154	-0.010315	1.594895	0.974733	-0.938472
42664	0	0.902457	9.460673	-0.943691	0.009030	0.094605	-0.009444	1.585077	0.983604	-0.943203
42665	0	0.866446	9.448391	-0.963123	0.008667	0.094482	-0.009644	1.569053	0.988597	-0.950221
42666	0	0.878430	9.411919	-0.930278	0.008783	0.094118	-0.009315	1.553745	0.989365	-0.957710
42667	0	0.823992	9.362855	-1.006488	0.008240	0.093628	-0.010071	1.545691	0.991008	-0.959054
42668	0	0.836607	9.375123	-0.986999	0.008362	0.093751	-0.009876	1.537441	0.987669	-0.958972
42669	0	0.812062	9.356799	-1.030266	0.008118	0.093567	-0.010315	1.521563	0.985931	-0.963003
42670	0	0.824532	9.320297	-0.961612	0.008245	0.093203	-0.009620	1.516337	0.987950	-0.966707
42671	0	0.836474	9.307883	-1.024957	0.008362	0.093079	-0.010254	1.510291	0.986192	-0.967701
42672	0	0.849070	9.344468	-1.024570	0.008490	0.093445	-0.010245	1.509857	0.986662	-0.973260
42673	0	0.867088	9.356635	-0.958430	0.008667	0.093567	-0.009583	1.511047	0.983747	-0.981166
42674	0	0.855969	9.411342	-1.025989	0.008553	0.094114	-0.010258	1.513146	0.976895	-0.977300
42675	0	0.824156	9.417708	-0.964359	0.008240	0.094177	-0.009644	1.512570	0.976463	-0.975860
42676	0	0.861155	9.435943	-0.945861	0.008609	0.094359	-0.009461	1.508607	0.974937	-0.968823
42677	0	0.879891	9.472547	-0.970635	0.008789	0.094727	-0.009705	1.510209	0.964832	-0.965392
42678	0	0.893203	9.521157	-1.019892	0.008930	0.095212	-0.010197	1.512291	0.964405	-0.964671
42679	0	0.916920	9.594568	-1.080546	0.009155	0.095947	-0.010803	1.514394	0.949637	-0.964042
42680	0	0.894222	9.637006	-1.099394	0.008939	0.096371	-0.010991	1.517242	0.947360	-0.959283
42681	0	0.903544	9.649628	-1.117022	0.009033	0.096497	-0.011169	1.517570	0.946484	-0.955878
42682	0	0.910619	9.722616	-1.136407	0.009098	0.097228	-0.011354	1.528418	0.938714	-0.954503
42683	0	0.915904	9.783842	-1.166262	0.009155	0.097839	-0.011658	1.533581	0.936072	-0.949612
42684	0	0.946991	9.820158	-1.216338	0.009467	0.098203	-0.012156	1.540954	0.934555	-0.946375
42685	0	0.934173	9.869291	-1.215101	0.009338	0.098694	-0.012146	1.546165	0.932416	-0.943561
42686	0	0.941065	9.905718	-1.203813	0.009405	0.099058	-0.012034	1.549884	0.927782	-0.939994
42687	0	0.940255	9.930325	-1.227338	0.009399	0.099304	-0.012268	1.555475	0.925911	-0.936897
42688	0	0.916736	9.960533	-1.204028	0.009161	0.099607	-0.012035	1.560513	0.920308	-0.936334
42689	0	0.885740	9.966952	-1.208698	0.008850	0.099670	-0.012085	1.561873	0.913528	-0.944513
42690	0	0.935744	9.966764	-1.208531	0.009353	0.099668	-0.012090	1.556011	0.909717	-0.948498
42691	0	0.939972	9.942554	-1.227373	0.009399	0.099426	-0.012268	1.561603	0.910926	-0.955127
42692	0	0.946463	9.954591	-1.197635	0.009460	0.099546	-0.011975	1.562204	0.907768	-0.953016
42693	0	0.946717	9.924196	-1.257767	0.009460	0.099243	-0.012573	1.566294	0.901516	-0.961735
42694	0	0.947329	9.905712	-1.197350	0.009474	0.099057	-0.011972	1.566620	0.903644	-0.967021
42695	0	0.915891	9.869364	-1.202289	0.009155	0.098694	-0.012024	1.564707	0.901018	-0.969990
42696	0	0.922029	9.838701	-1.154195	0.009223	0.098388	-0.011534	1.572946	0.905580	-0.983544
42697	0	0.952304	9.814392	-1.141752	0.009521	0.098145	-0.011414	1.576593	0.905283	-0.987649
42698	0	0.952753	9.728820	-1.117470	0.009524	0.097288	-0.011178	1.571584	0.903059	-0.999171
42699	0	0.946195	9.698483	-1.153469	0.009460	0.096985	-0.011536	1.569286	0.902734	-1.010855
42700	0	0.934410	9.680018	-1.098844	0.009341	0.096801	-0.010985	1.571724	0.900843	-1.023480
42701	0	0.903475	9.613058	-1.080010	0.009033	0.096130	-0.010803	1.567072	0.900514	-1.029501
42702	0	0.897670	9.582524	-1.067366	0.008975	0.095825	-0.010675	1.563763	0.900015	-1.043143
42703	0	0.891424	9.539738	-1.031753	0.008911	0.095398	-0.010315	1.565794	0.897814	-1.053948
42704	0	0.885413	9.509079	-1.068896	0.008856	0.095091	-0.010687	1.567229	0.901306	-1.063982
42705	0	0.848598	9.472626	-0.982776	0.008484	0.094727	-0.009827	1.567673	0.900312	-1.072701
42706	0	0.836790	9.435916	-1.025710	0.008366	0.094359	-0.010257	1.567197	0.899066	-1.079115
42707	0	0.830458	9.393262	-0.958403	0.008301	0.093933	-0.009583	1.568174	0.895995	-1.083397
42708	0	0.830927	9.411398	-1.050332	0.008307	0.094114	-0.010502	1.569178	0.895280	-1.086247
42709	0	0.836552	9.381018	-0.995364	0.008362	0.093811	-0.009949	1.574550	0.892256	-1.086251
42710	0	0.831225	9.380804	-0.966050	0.008307	0.093809	-0.009654	1.581675	0.887930	-1.087546
42711	0	0.860938	9.423799	-0.952128	0.008606	0.094238	-0.009521	1.580650	0.885289	-1.091404
42712	0	0.843389	9.368662	-0.928740	0.008430	0.093688	-0.009277	1.591994	0.881507	-1.096779
42713	0	0.879480	9.435914	-0.928418	0.008789	0.094360	-0.009277	1.599337	0.876081	-1.107273
42714	0	0.868368	9.447812	-0.972737	0.008677	0.094480	-0.009719	1.608818	0.870079	-1.108418
42715	0	0.872912	9.460307	-1.057092	0.008728	0.094604	-0.010559	1.622233	0.870190	-1.114156
42716	0	0.867270	9.508891	-0.997878	0.008669	0.095090	-0.009973	1.629106	0.867060	-1.111975
42717	0	0.891977	9.557927	-1.050695	0.008911	0.095581	-0.010498	1.639192	0.858198	-1.109287
42718	0	0.887106	9.588057	-1.077365	0.008867	0.095882	-0.010760	1.654525	0.855114	-1.104636
42719	0	0.934386	9.618890	-1.179588	0.009338	0.096191	-0.011780	1.672792	0.849982	-1.107412
42720	0	0.941235	9.679381	-1.121999	0.009410	0.096796	-0.011203	1.692523	0.848505	-1.104891
42721	0	0.952499	9.728847	-1.239975	0.009521	0.097290	-0.012390	1.703327	0.845872	-1.103252
42722	0	0.941477	9.764981	-1.144890	0.009406	0.097652	-0.011434	1.720447	0.837103	-1.107485
42723	0	0.903831	9.802017	-1.209974	0.009033	0.098022	-0.012085	1.737088	0.832561	-1.106980
42724	0	0.917089	9.825991	-1.169962	0.009165	0.098262	-0.011688	1.749790	0.826895	-1.101043
42725	0	0.915492	9.881395	-1.197937	0.009155	0.098816	-0.011963	1.768033	0.828620	-1.103388
42726	0	0.958642	9.899265	-1.206660	0.009582	0.098994	-0.012057	1.778292	0.824428	-1.099588
42727	0	0.934099	9.924174	-1.233859	0.009338	0.099243	-0.012329	1.788522	0.822765	-1.102023
42728	0	0.946980	9.923763	-1.272439	0.009465	0.099239	-0.012714	1.799303	0.818802	-1.100994
42729	0	0.946632	9.930247	-1.313141	0.009460	0.099304	-0.013123	1.808812	0.813367	-1.100687
42730	0	0.959173	9.923778	-1.303220	0.009594	0.099239	-0.013019	1.823566	0.817130	-1.103072
42731	0	0.964385	9.905902	-1.252021	0.009644	0.099060	-0.012512	1.832131	0.818091	-1.103471
42732	0	0.927856	9.917817	-1.223123	0.009277	0.099179	-0.012223	1.840461	0.817941	-1.107839
42733	0	0.897177	9.881527	-1.270065	0.008972	0.098816	-0.012695	1.845563	0.819548	-1.121279
42734	0	0.915453	9.850806	-1.234661	0.009154	0.098509	-0.012341	1.851642	0.820514	-1.130718
42735	0	0.958029	9.808328	-1.227155	0.009583	0.098083	-0.012268	1.854643	0.824291	-1.136721
42736	0	0.969702	9.771595	-1.203692	0.009700	0.097716	-0.012032	1.859751	0.828729	-1.146532
42737	0	0.927894	9.722857	-1.208721	0.009277	0.097229	-0.012085	1.861374	0.828043	-1.157072
42738	0	0.933884	9.679960	-1.239867	0.009341	0.096800	-0.012395	1.864877	0.832021	-1.163495
42739	0	0.903234	9.631321	-1.202668	0.009033	0.096313	-0.012024	1.867055	0.834174	-1.175618
42740	0	0.891203	9.588471	-1.166593	0.008909	0.095885	-0.011663	1.868986	0.832023	-1.184059
42741	0	0.872584	9.545905	-1.135366	0.008728	0.095459	-0.011353	1.869145	0.835823	-1.197965
42742	0	0.908914	9.521457	-1.129696	0.009089	0.095215	-0.011294	1.871254	0.837426	-1.206559
42743	0	0.872952	9.484845	-1.086466	0.008728	0.094849	-0.010864	1.870582	0.836878	-1.218184
42744	0	0.885157	9.448157	-1.062132	0.008853	0.094481	-0.010621	1.869873	0.839820	-1.225527
42745	0	0.866182	9.417737	-1.037921	0.008667	0.094177	-0.010376	1.872807	0.847343	-1.232638
42746	0	0.871680	9.399331	-1.093896	0.008717	0.093994	-0.010932	1.880233	0.848273	-1.243566
42747	0	0.854330	9.381048	-1.093137	0.008545	0.093811	-0.010925	1.886643	0.851436	-1.253832
42748	0	0.805499	9.350294	-1.045682	0.008053	0.093504	-0.010449	1.895052	0.850018	-1.253609
42749	0	0.818255	9.374833	-1.093671	0.008179	0.093750	-0.010925	1.908221	0.846542	-1.259719
42750	0	0.898313	9.386760	-1.095128	0.008979	0.093868	-0.010949	1.909715	0.842544	-1.273500
42751	0	0.897753	9.387103	-1.001475	0.008972	0.093872	-0.010010	1.915041	0.837290	-1.275636
42752	0	0.892315	9.411212	-1.057920	0.008922	0.094113	-0.010570	1.926225	0.836622	-1.273487
42753	0	0.903934	9.417553	-1.093503	0.009033	0.094177	-0.010925	1.937640	0.830387	-1.270722
42754	0	0.874508	9.466033	-1.137975	0.008739	0.094662	-0.011373	1.945863	0.824838	-1.266852
42755	0	0.915873	9.503032	-1.184954	0.009155	0.095032	-0.011841	1.956167	0.821950	-1.257602
42756	0	0.940820	9.539286	-1.156254	0.009406	0.095394	-0.011554	1.966225	0.820611	-1.253988
42757	0	0.952693	9.625074	-1.154537	0.009521	0.096252	-0.011536	1.977514	0.815344	-1.247640
42758	0	0.941037	9.655186	-1.157150	0.009410	0.096554	-0.011556	1.995857	0.815932	-1.243856
42759	0	0.903329	9.680042	-1.160777	0.009033	0.096802	-0.011597	2.008562	0.816978	-1.236814
42760	0	0.897926	9.728536	-1.187323	0.008972	0.097287	-0.011864	2.019209	0.809809	-1.234893
42761	0	0.903610	9.759369	-1.209507	0.009033	0.097595	-0.012085	2.030434	0.807547	-1.235133
42762	0	0.922231	9.795639	-1.223682	0.009221	0.097958	-0.012228	2.040200	0.807242	-1.232956
42763	0	0.934367	9.850983	-1.294254	0.009338	0.098511	-0.012939	2.043341	0.802302	-1.232019
42764	0	0.965732	9.881222	-1.368226	0.009654	0.098813	-0.013679	2.047194	0.799708	-1.229619
42765	0	0.945903	9.899839	-1.300636	0.009460	0.098999	-0.013000	2.053301	0.802408	-1.229673
42766	0	0.964237	9.924082	-1.252604	0.009640	0.099241	-0.012525	2.054743	0.800556	-1.222322
42767	0	0.927861	9.936383	-1.288835	0.009277	0.099365	-0.012878	2.065381	0.800114	-1.226788
42768	0	0.958332	9.954525	-1.229084	0.009584	0.099545	-0.012288	2.067996	0.802467	-1.227589
42769	0	0.952094	9.973112	-1.214909	0.009521	0.099731	-0.012146	2.070745	0.804146	-1.231961
42770	0	0.970294	10.003546	-1.227619	0.009703	0.100036	-0.012275	2.071641	0.804904	-1.234008
42771	0	0.976084	9.961029	-1.238651	0.009766	0.099609	-0.012390	2.066831	0.811437	-1.231735
42772	0	0.957101	9.924450	-1.274743	0.009572	0.099244	-0.012750	2.063472	0.813620	-1.235167
42773	0	0.994721	9.887732	-1.324304	0.009949	0.098877	-0.013245	2.060887	0.816365	-1.240070
42774	0	0.939497	9.845044	-1.348100	0.009396	0.098450	-0.013486	2.054389	0.818039	-1.246496
42775	0	0.933590	9.802322	-1.305758	0.009338	0.098022	-0.013062	2.049149	0.821926	-1.248850
42776	0	0.921033	9.765769	-1.225674	0.009211	0.097657	-0.012260	2.043952	0.823198	-1.254627
42777	0	0.939560	9.735188	-1.110460	0.009399	0.097351	-0.011108	2.038367	0.828727	-1.266618
42778	0	0.926621	9.704705	-1.140725	0.009269	0.097047	-0.011407	2.037637	0.832725	-1.279346
42779	0	0.939957	9.649742	-1.122310	0.009399	0.096497	-0.011230	2.027731	0.833572	-1.293808
42780	0	0.902886	9.619359	-1.096478	0.009033	0.096192	-0.010972	2.018225	0.839737	-1.302687
42781	0	0.866944	9.558225	-1.036287	0.008667	0.095581	-0.010376	2.001792	0.837886	-1.308406
42782	0	0.860843	9.509633	-1.033695	0.008611	0.095095	-0.010350	1.985053	0.841692	-1.314813
42783	0	0.805256	9.436157	-1.067351	0.008057	0.094360	-0.010681	1.974895	0.847660	-1.322308
42784	0	0.835017	9.417998	-1.163895	0.008353	0.094179	-0.011643	1.968479	0.852280	-1.331488
42785	0	0.842189	9.387287	-1.128560	0.008423	0.093872	-0.011292	1.960594	0.854438	-1.336370
42786	0	0.884882	9.369076	-1.084427	0.008847	0.093690	-0.010853	1.949356	0.853522	-1.343527
42787	0	0.878938	9.381129	-1.067862	0.008789	0.093811	-0.010681	1.945475	0.854122	-1.351264
42788	0	0.860880	9.356689	-1.036890	0.008606	0.093567	-0.010371	1.942063	0.851638	-1.353276
42789	0	0.848505	9.344540	-1.043094	0.008484	0.093445	-0.010437	1.934278	0.851195	-1.345899
42790	0	0.836165	9.338569	-1.029660	0.008364	0.093385	-0.010303	1.925299	0.854697	-1.343437
42791	0	0.842092	9.356748	-1.025017	0.008423	0.093567	-0.010254	1.920191	0.858014	-1.342829
42792	0	0.866365	9.356809	-1.061012	0.008662	0.093568	-0.010613	1.915706	0.857248	-1.337366
42793	0	0.897439	9.411680	-1.146802	0.008972	0.094116	-0.011475	1.906938	0.855516	-1.343533
42794	0	0.934231	9.472769	-1.091126	0.009342	0.094728	-0.010913	1.904423	0.856331	-1.341382
42795	0	0.891362	9.472675	-1.147111	0.008911	0.094727	-0.011475	1.899745	0.854315	-1.337995
42796	0	0.891909	9.539825	-1.121872	0.008916	0.095398	-0.011224	1.893535	0.851490	-1.325232
42797	0	0.860629	9.558091	-1.104836	0.008606	0.095581	-0.011047	1.894548	0.852030	-1.314784
42798	0	0.879306	9.576271	-1.172265	0.008789	0.095763	-0.011722	1.895532	0.848260	-1.306505
42799	0	0.897784	9.643526	-1.202198	0.008972	0.096436	-0.012024	1.892695	0.842513	-1.305913
42800	0	0.934973	9.728887	-1.177710	0.009349	0.097289	-0.011776	1.893528	0.842430	-1.302674
42801	0	0.904094	9.710614	-1.159733	0.009033	0.097107	-0.011597	1.894138	0.834309	-1.296608
42802	0	0.923694	9.814220	-1.196413	0.009232	0.098143	-0.011965	1.893333	0.829073	-1.285562
42803	0	0.897777	9.832762	-1.250831	0.008972	0.098328	-0.012512	1.888484	0.823576	-1.280961
42804	0	0.911134	9.850863	-1.275298	0.009105	0.098510	-0.012749	1.892957	0.816854	-1.279279
42805	0	0.891123	9.869357	-1.294150	0.008911	0.098694	-0.012939	1.895078	0.817753	-1.268881
42806	0	0.928311	9.911970	-1.269928	0.009277	0.099120	-0.012700	1.893520	0.811998	-1.272473
42807	0	0.946089	9.936582	-1.262930	0.009460	0.099365	-0.012634	1.887255	0.812392	-1.272337
42808	0	0.976700	9.955070	-1.255150	0.009766	0.099549	-0.012564	1.872656	0.811713	-1.272698
42809	0	0.970400	9.924409	-1.262742	0.009705	0.099243	-0.012634	1.864444	0.813333	-1.266747
42810	0	0.964455	9.955003	-1.291825	0.009642	0.099549	-0.012926	1.854725	0.810824	-1.270627
42811	0	0.952030	9.942748	-1.213701	0.009521	0.099426	-0.012146	1.843962	0.813062	-1.270109
42812	0	0.915349	9.936770	-1.261197	0.009152	0.099367	-0.012617	1.837495	0.812674	-1.273911
42813	0	0.933561	9.881702	-1.244448	0.009338	0.098816	-0.012451	1.829185	0.816699	-1.272661
42814	0	0.927066	9.894071	-1.249308	0.009272	0.098940	-0.012499	1.821814	0.818587	-1.275552
42815	0	0.964202	9.857280	-1.177246	0.009644	0.098572	-0.011780	1.812219	0.821117	-1.291714
42816	0	0.939442	9.790362	-1.199978	0.009396	0.097902	-0.012010	1.800047	0.823287	-1.293105
42817	0	0.939766	9.765735	-1.128346	0.009399	0.097656	-0.011292	1.789798	0.826130	-1.301692
42818	0	0.914985	9.729412	-1.138109	0.009151	0.097292	-0.011398	1.768816	0.828832	-1.305377
42819	0	0.884897	9.692519	-1.121961	0.008850	0.096924	-0.011230	1.755156	0.830949	-1.313969
42820	0	0.896290	9.674428	-1.095607	0.008969	0.096743	-0.010965	1.743429	0.839292	-1.317850
42821	0	0.897097	9.576516	-1.103964	0.008972	0.095764	-0.011047	1.733303	0.841485	-1.326851
42822	0	0.872658	9.546227	-1.089681	0.008725	0.095461	-0.010910	1.716603	0.840584	-1.336864
42823	0	0.915692	9.503303	-1.030160	0.009155	0.095032	-0.010315	1.699571	0.839446	-1.346970
42824	0	0.867110	9.479057	-0.972840	0.008670	0.094790	-0.009740	1.685094	0.838768	-1.349508
42825	0	0.861005	9.454380	-1.067485	0.008606	0.094543	-0.010681	1.676828	0.834607	-1.355402
42826	0	0.867479	9.436139	-1.023178	0.008675	0.094360	-0.010242	1.664404	0.835198	-1.357344
42827	0	0.860802	9.381138	-1.067650	0.008606	0.093811	-0.010681	1.657966	0.833437	-1.366708
42828	0	0.848818	9.399545	-1.041628	0.008488	0.093994	-0.010428	1.642378	0.833639	-1.373114
42829	0	0.854650	9.381158	-0.982005	0.008545	0.093811	-0.009827	1.633667	0.832511	-1.376504
42830	0	0.873171	9.381269	-1.047867	0.008731	0.093812	-0.010486	1.624666	0.832277	-1.374764
42831	0	0.879262	9.417762	-1.043063	0.008789	0.094177	-0.010437	1.616539	0.828734	-1.370398
42832	0	0.885583	9.405542	-0.956863	0.008857	0.094055	-0.009570	1.614067	0.830633	-1.374842
42833	0	0.891222	9.460461	-0.982459	0.008911	0.094604	-0.009827	1.610974	0.830068	-1.377213
42834	0	0.867276	9.478765	-1.042946	0.008669	0.094788	-0.010433	1.606018	0.826166	-1.375763
42835	0	0.879359	9.503097	-1.068427	0.008789	0.095032	-0.010681	1.609301	0.821473	-1.373975
42836	0	0.898738	9.539544	-1.087071	0.008981	0.095396	-0.010871	1.608548	0.814294	-1.374310
42837	0	0.910580	9.588480	-1.019600	0.009094	0.095886	-0.010193	1.612040	0.801242	-1.369679
42838	0	0.894111	9.612571	-1.050643	0.008934	0.096127	-0.010505	1.613784	0.793550	-1.363937
42839	0	0.897983	9.655640	-1.068575	0.008972	0.096558	-0.010681	1.618994	0.785222	-1.355557
42840	0	0.911565	9.704274	-1.062712	0.009109	0.097043	-0.010630	1.615757	0.778714	-1.348949
42841	0	0.904000	9.747293	-1.177636	0.009033	0.097473	-0.011780	1.611249	0.771499	-1.345558
42842	0	0.898992	9.802129	-1.116110	0.008986	0.098022	-0.011163	1.609041	0.767120	-1.337171
42843	0	0.952005	9.820565	-1.171921	0.009521	0.098206	-0.011719	1.609327	0.769545	-1.331832
42844	0	0.946311	9.814339	-1.166400	0.009457	0.098145	-0.011660	1.614126	0.762748	-1.323653
42845	0	0.928440	9.844846	-1.166266	0.009277	0.098450	-0.011658	1.619294	0.755245	-1.325123
42846	0	0.941969	9.893472	-1.203235	0.009413	0.098935	-0.012034	1.616441	0.747970	-1.326234
42847	0	0.952670	9.911980	-1.215249	0.009521	0.099121	-0.012146	1.623358	0.742623	-1.327930
42848	0	0.947012	9.887409	-1.191514	0.009470	0.098874	-0.011915	1.622659	0.743115	-1.329155
42849	0	0.983132	9.918119	-1.172275	0.009827	0.099182	-0.011719	1.626631	0.738385	-1.331051
42850	0	0.941548	9.930063	-1.258183	0.009408	0.099301	-0.012582	1.626104	0.730449	-1.334219
42851	0	0.933777	9.906017	-1.208448	0.009338	0.099060	-0.012085	1.624941	0.731768	-1.333120
42852	0	0.940127	9.869357	-1.214442	0.009398	0.098694	-0.012145	1.623453	0.727983	-1.338872
42853	0	0.970451	9.851136	-1.226317	0.009705	0.098511	-0.012268	1.617057	0.728654	-1.341919
42854	0	0.921222	9.820731	-1.219350	0.009215	0.098207	-0.012197	1.611725	0.732868	-1.344755
42855	0	0.909996	9.777751	-1.172109	0.009094	0.097778	-0.011719	1.613744	0.726753	-1.351045
42856	0	0.904429	9.759340	-1.172321	0.009044	0.097593	-0.011724	1.611440	0.726593	-1.356310
42857	0	0.897360	9.728987	-1.129184	0.008972	0.097290	-0.011292	1.611188	0.725502	-1.358574
42858	0	0.897896	9.716674	-1.080337	0.008975	0.097167	-0.010804	1.609219	0.721488	-1.372723
42859	0	0.915649	9.680197	-1.012867	0.009155	0.096802	-0.010132	1.604488	0.720722	-1.386516
42860	0	0.909851	9.637449	-1.091780	0.009096	0.096375	-0.010920	1.601513	0.718506	-1.396232
42861	0	0.885323	9.600823	-1.012974	0.008850	0.096008	-0.010132	1.598279	0.715424	-1.402291
42862	0	0.873445	9.521409	-0.994236	0.008734	0.095214	-0.009945	1.594244	0.715253	-1.413083
42863	0	0.872340	9.527656	-1.006839	0.008728	0.095276	-0.010071	1.590356	0.721430	-1.424259
42864	0	0.865911	9.478840	-0.988294	0.008657	0.094789	-0.009883	1.589665	0.720067	-1.427910
42865	0	0.872922	9.497014	-1.038012	0.008728	0.094971	-0.010376	1.593868	0.719234	-1.433928
42866	0	0.879248	9.429722	-0.977470	0.008791	0.094297	-0.009774	1.593621	0.718044	-1.441289
42867	0	0.879300	9.429876	-1.013360	0.008789	0.094299	-0.010132	1.595087	0.713887	-1.442869
42868	0	0.885964	9.423590	-0.965021	0.008858	0.094236	-0.009647	1.597918	0.712177	-1.444073
42869	0	0.885005	9.417710	-0.982810	0.008850	0.094177	-0.009827	1.598914	0.712841	-1.448496
42870	0	0.872973	9.460282	-1.007903	0.008727	0.094604	-0.010075	1.603802	0.710213	-1.444845
42871	0	0.860928	9.460371	-0.983125	0.008606	0.094604	-0.009827	1.608660	0.706815	-1.448230
42872	0	0.885672	9.472395	-1.075720	0.008856	0.094725	-0.010752	1.614822	0.706318	-1.444285
42873	0	0.903957	9.496941	-1.032128	0.009033	0.094971	-0.010315	1.622019	0.699250	-1.441034
42874	0	0.886598	9.521114	-1.051613	0.008862	0.095212	-0.010511	1.627262	0.695645	-1.439860
42875	0	0.891853	9.521311	-1.032458	0.008911	0.095215	-0.010315	1.638208	0.687353	-1.440468
42876	0	0.893384	9.594125	-1.144551	0.008925	0.095943	-0.011434	1.652201	0.678000	-1.430741
42877	0	0.879488	9.637289	-1.087394	0.008789	0.096375	-0.010864	1.663280	0.671689	-1.425045
42878	0	0.899122	9.667379	-1.126229	0.008984	0.096676	-0.011250	1.676785	0.663281	-1.423633
42879	0	0.910048	9.704448	-1.135969	0.009094	0.097046	-0.011353	1.684791	0.656533	-1.421065
42880	0	0.917423	9.728471	-1.113072	0.009167	0.097286	-0.011124	1.692779	0.648310	-1.415783
42881	0	0.934311	9.747172	-1.136087	0.009338	0.097473	-0.011353	1.702125	0.643340	-1.411402
42882	0	0.947389	9.807736	-1.126377	0.009469	0.098080	-0.011248	1.720762	0.638247	-1.400672
42883	0	0.958736	9.838698	-1.178995	0.009583	0.098389	-0.011780	1.731991	0.633163	-1.403243
42884	0	0.935416	9.838316	-1.211489	0.009348	0.098385	-0.012106	1.741868	0.626466	-1.399453
42885	0	0.946770	9.863080	-1.246163	0.009460	0.098633	-0.012451	1.753505	0.618622	-1.398590
42886	0	0.966287	9.874802	-1.181416	0.009658	0.098750	-0.011801	1.768564	0.613370	-1.397588
42887	0	0.958754	9.875301	-1.197432	0.009583	0.098755	-0.011963	1.780999	0.608032	-1.405415
42888	0	0.965735	9.874883	-1.199386	0.009653	0.098750	-0.011987	1.788492	0.603593	-1.411507
42889	0	0.946697	9.881427	-1.184932	0.009460	0.098816	-0.011841	1.797729	0.596562	-1.411602
42890	0	0.947374	9.868848	-1.180923	0.009473	0.098690	-0.011797	1.811222	0.595990	-1.413780
42891	0	0.914813	9.851052	-1.197014	0.009155	0.098511	-0.011963	1.818658	0.604661	-1.422250
42892	0	0.944157	9.820433	-1.161727	0.009445	0.098205	-0.011612	1.823925	0.609321	-1.431195
42893	0	0.934069	9.838749	-1.129989	0.009338	0.098389	-0.011292	1.832705	0.607125	-1.441906
42894	0	0.940799	9.771316	-1.137665	0.009403	0.097714	-0.011370	1.840014	0.602049	-1.448356
42895	0	0.958809	9.722763	-1.184758	0.009583	0.097229	-0.011841	1.846816	0.595901	-1.464302
42896	0	0.947118	9.728691	-1.185714	0.009471	0.097287	-0.011855	1.848140	0.596018	-1.475466
42897	0	0.909509	9.655694	-1.196770	0.009094	0.096558	-0.011963	1.852963	0.595410	-1.480202
42898	0	0.879179	9.631120	-1.148682	0.008790	0.096312	-0.011485	1.853940	0.593728	-1.494153
42899	0	0.873040	9.582464	-1.111132	0.008728	0.095825	-0.011108	1.856553	0.591385	-1.504475
42900	0	0.866971	9.564004	-1.050693	0.008671	0.095640	-0.010505	1.858084	0.593253	-1.519759
42901	0	0.909331	9.545833	-1.068777	0.009094	0.095459	-0.010681	1.865056	0.594859	-1.530429
42902	0	0.933320	9.539557	-1.045677	0.009336	0.095396	-0.010450	1.871774	0.598139	-1.539268
42903	0	0.897216	9.472676	-0.994682	0.008972	0.094727	-0.009949	1.868403	0.598758	-1.552893
42904	0	0.903115	9.466491	-0.976978	0.009032	0.094666	-0.009763	1.875998	0.600640	-1.559236
42905	0	0.848677	9.405457	-1.013506	0.008484	0.094055	-0.010132	1.879378	0.597636	-1.556488
42906	0	0.830808	9.423599	-1.032309	0.008306	0.094236	-0.010322	1.880335	0.595112	-1.563486
42907	0	0.854693	9.387107	-1.081034	0.008545	0.093872	-0.010803	1.888125	0.593147	-1.570446
42908	0	0.867400	9.405146	-1.064036	0.008671	0.094052	-0.010635	1.893650	0.589767	-1.567540
42909	0	0.885168	9.417600	-1.093474	0.008850	0.094177	-0.010925	1.904315	0.588316	-1.572169
42910	0	0.915871	9.429589	-1.027761	0.009158	0.094296	-0.010273	1.909317	0.588096	-1.572348
42911	0	0.873632	9.435820	-1.008375	0.008728	0.094360	-0.010071	1.924467	0.578552	-1.571152
42912	0	0.880782	9.435447	-1.022769	0.008805	0.094356	-0.010220	1.933587	0.575974	-1.570831
42913	0	0.866930	9.496944	-1.075150	0.008667	0.094971	-0.010742	1.944241	0.573670	-1.570419
42914	0	0.855204	9.545528	-1.119315	0.008549	0.095456	-0.011189	1.949374	0.570220	-1.564726
42915	0	0.891613	9.582374	-1.111690	0.008911	0.095825	-0.011108	1.958903	0.564751	-1.562289
42916	0	0.880580	9.594169	-1.174491	0.008799	0.095943	-0.011736	1.969161	0.556700	-1.558672
42917	0	0.970553	9.637312	-1.160748	0.009705	0.096375	-0.011597	1.981312	0.556046	-1.556598
42918	0	0.940228	9.704149	-1.187392	0.009400	0.097043	-0.011863	1.993928	0.554258	-1.554805
42919	0	0.952368	9.741070	-1.203361	0.009521	0.097412	-0.012024	2.004694	0.552143	-1.553656
42920	0	0.903970	9.777462	-1.198774	0.009037	0.097775	-0.011983	2.009792	0.549499	-1.551777
42921	0	0.915972	9.820400	-1.191134	0.009155	0.098206	-0.011902	2.020369	0.544804	-1.548863
42922	0	0.934605	9.819996	-1.248507	0.009347	0.098202	-0.012470	2.037128	0.546314	-1.541850
42923	0	0.958277	9.838763	-1.209324	0.009583	0.098389	-0.012085	2.045947	0.546439	-1.545794
42924	0	0.976896	9.869013	-1.192338	0.009766	0.098691	-0.011919	2.050613	0.543056	-1.537434
42925	0	0.945955	9.881570	-1.233157	0.009460	0.098816	-0.012329	2.052808	0.544530	-1.537593
42926	0	0.951480	9.905911	-1.288670	0.009520	0.099059	-0.012883	2.056336	0.550486	-1.532911
42927	0	0.934218	9.893736	-1.300252	0.009338	0.098938	-0.013000	2.057879	0.546479	-1.537399
42928	0	0.940318	9.924107	-1.270370	0.009406	0.099241	-0.012700	2.061278	0.550209	-1.538940
42929	0	0.933547	9.899923	-1.208554	0.009338	0.098999	-0.012085	2.061250	0.553986	-1.541550
42930	0	0.926839	9.912090	-1.233425	0.009271	0.099121	-0.012331	2.064164	0.556996	-1.547392
42931	0	0.909461	9.875451	-1.251491	0.009094	0.098755	-0.012512	2.066344	0.556912	-1.557548
42932	0	0.982874	9.850949	-1.257969	0.009827	0.098510	-0.012579	2.066249	0.554860	-1.565572
42933	0	0.933826	9.796148	-1.208460	0.009338	0.097961	-0.012085	2.065081	0.555413	-1.567601
42934	0	0.946234	9.796171	-1.208042	0.009459	0.097961	-0.012085	2.059026	0.552525	-1.571170
42935	0	0.927646	9.741225	-1.184032	0.009277	0.097412	-0.011841	2.057372	0.553938	-1.584068
42936	0	0.909141	9.716834	-1.177744	0.009092	0.097168	-0.011780	2.053696	0.555418	-1.592779
42937	0	0.909421	9.674075	-1.159647	0.009094	0.096741	-0.011597	2.052447	0.555856	-1.602898
42938	0	0.963815	9.643632	-1.110553	0.009643	0.096436	-0.011108	2.047932	0.561570	-1.612284
42939	0	0.914918	9.576535	-1.091996	0.009155	0.095764	-0.010925	2.040704	0.569266	-1.617028
42940	0	0.944441	9.558384	-1.023859	0.009448	0.095583	-0.010243	2.033847	0.574138	-1.625989
42941	0	0.890417	9.515515	-1.171318	0.008911	0.095154	-0.011719	2.026239	0.582848	-1.632144
42942	0	0.858664	9.485115	-1.048616	0.008592	0.094851	-0.010488	2.023568	0.589342	-1.641219
42943	0	0.860508	9.466564	-1.061981	0.008606	0.094666	-0.010620	2.022413	0.590838	-1.643827
42944	0	0.872085	9.436156	-1.006403	0.008726	0.094360	-0.010071	2.013328	0.597702	-1.646999
42945	0	0.897527	9.417740	-1.086035	0.008972	0.094177	-0.010864	2.007780	0.594376	-1.651572
42946	0	0.867072	9.399457	-1.091551	0.008673	0.093994	-0.010918	2.004486	0.597209	-1.653684
42947	0	0.866794	9.405501	-1.068184	0.008667	0.094055	-0.010681	2.004382	0.596498	-1.659628
42948	0	0.860886	9.423748	-1.049696	0.008607	0.094237	-0.010500	2.000179	0.594553	-1.659373
42949	0	0.885170	9.399417	-1.037434	0.008850	0.093994	-0.010376	1.997500	0.593037	-1.658816
42950	0	0.866844	9.399485	-1.036785	0.008670	0.093994	-0.010373	1.990358	0.595187	-1.659262
42951	0	0.866824	9.436078	-1.049316	0.008667	0.094360	-0.010498	1.983749	0.594114	-1.656449
42952	0	0.861145	9.460456	-1.060703	0.008608	0.094604	-0.010611	1.978703	0.590229	-1.660221
42953	0	0.866934	9.478706	-1.098908	0.008667	0.094788	-0.010986	1.981446	0.587809	-1.659151
42954	0	0.867240	9.509141	-1.116925	0.008671	0.095091	-0.011175	1.973917	0.586332	-1.653055
42955	0	0.891216	9.539778	-1.135312	0.008911	0.095398	-0.011353	1.974098	0.585517	-1.646435
42956	0	0.915831	9.576283	-1.141676	0.009157	0.095763	-0.011415	1.976278	0.584579	-1.642396
42957	0	0.878916	9.643546	-1.080395	0.008789	0.096436	-0.010803	1.976663	0.584847	-1.635576
42958	0	0.928091	9.686126	-1.080725	0.009277	0.096862	-0.010805	1.978648	0.581037	-1.633353
42959	0	0.891260	9.710675	-1.129196	0.008911	0.097107	-0.011292	1.978664	0.579716	-1.628399
42960	0	0.952821	9.747203	-1.153399	0.009523	0.097472	-0.011537	1.975156	0.574497	-1.622890
42961	0	0.951987	9.759539	-1.232899	0.009521	0.097595	-0.012329	1.974616	0.576824	-1.613028
42962	0	0.958267	9.802231	-1.220511	0.009579	0.098022	-0.012207	1.971719	0.572608	-1.611666
42963	0	0.927780	9.832719	-1.288147	0.009277	0.098328	-0.012878	1.974783	0.572515	-1.604594
42964	0	0.909772	9.875346	-1.282523	0.009094	0.098754	-0.012824	1.975450	0.568859	-1.605807
42965	0	0.933992	9.906032	-1.263105	0.009338	0.099060	-0.012634	1.971377	0.567555	-1.597097
42966	0	0.940632	9.899888	-1.226037	0.009402	0.098999	-0.012262	1.968459	0.563275	-1.599552
42967	0	0.952481	9.924348	-1.195765	0.009521	0.099243	-0.011963	1.961782	0.559837	-1.597962
42968	0	0.934659	9.899925	-1.243800	0.009344	0.098999	-0.012442	1.956803	0.557312	-1.601779
42969	0	0.933783	9.875553	-1.256857	0.009338	0.098755	-0.012573	1.950840	0.558340	-1.598375
42970	0	0.940344	9.869532	-1.298370	0.009398	0.098695	-0.012992	1.940613	0.551822	-1.602154
42971	0	0.884973	9.851172	-1.238261	0.008850	0.098511	-0.012390	1.931270	0.552622	-1.600864
42972	0	0.902956	9.863574	-1.261391	0.009032	0.098635	-0.012620	1.923511	0.556060	-1.603541
42973	0	0.946037	9.826718	-1.220242	0.009460	0.098267	-0.012207	1.917237	0.556446	-1.609449
42974	0	0.927699	9.802431	-1.261831	0.009276	0.098023	-0.012626	1.907714	0.556003	-1.617025
42975	0	0.952422	9.777890	-1.183386	0.009521	0.097778	-0.011841	1.898743	0.553145	-1.623022
42976	0	0.928088	9.729203	-1.102591	0.009282	0.097291	-0.011034	1.888726	0.554945	-1.619826
42977	0	0.921502	9.698619	-1.134226	0.009216	0.096985	-0.011353	1.875776	0.556814	-1.625377
42978	0	0.890973	9.643900	-1.046252	0.008908	0.096437	-0.010478	1.856654	0.555492	-1.628239
42979	0	0.897254	9.625379	-1.091311	0.008972	0.096252	-0.010925	1.841438	0.555426	-1.629568
42980	0	0.847970	9.558449	-1.064693	0.008484	0.095583	-0.010657	1.828091	0.560796	-1.637565
42981	0	0.884662	9.558209	-1.061365	0.008850	0.095581	-0.010620	1.819500	0.565304	-1.643056
42982	0	0.896529	9.521799	-1.035152	0.008965	0.095217	-0.010364	1.804259	0.564786	-1.645422
42983	0	0.879129	9.478876	-1.042456	0.008789	0.094788	-0.010437	1.788338	0.562500	-1.653548
42984	0	0.897829	9.460696	-1.034501	0.008976	0.094606	-0.010352	1.779013	0.560080	-1.657022
42985	0	0.860610	9.442188	-0.982181	0.008606	0.094421	-0.009827	1.772402	0.560272	-1.660494
42986	0	0.848278	9.448350	-0.999100	0.008484	0.094482	-0.010000	1.760433	0.561988	-1.663860
42987	0	0.848062	9.417845	-1.042884	0.008484	0.094177	-0.010437	1.749957	0.566285	-1.662461
42988	0	0.872504	9.442346	-1.041624	0.008721	0.094423	-0.010421	1.743866	0.562177	-1.661708
42989	0	0.818296	9.423870	-1.036884	0.008179	0.094238	-0.010376	1.734559	0.557408	-1.660399
42990	0	0.910493	9.460457	-1.023715	0.009102	0.094604	-0.010241	1.729893	0.554060	-1.655541
42991	0	0.897258	9.454411	-1.055291	0.008972	0.094543	-0.010559	1.721788	0.553915	-1.654066
42992	0	0.872818	9.466627	-1.091557	0.008728	0.094666	-0.010914	1.723159	0.554053	-1.654335
42993	0	0.879395	9.503171	-1.061635	0.008789	0.095032	-0.010620	1.718056	0.548543	-1.652028
42994	0	0.886233	9.539690	-1.042890	0.008860	0.095397	-0.010430	1.715897	0.545654	-1.645477
42995	0	0.885343	9.558112	-1.061679	0.008850	0.095581	-0.010620	1.711284	0.542024	-1.644960
42996	0	0.903941	9.582543	-1.061184	0.009039	0.095825	-0.010614	1.707640	0.541779	-1.644160
42997	0	0.915755	9.619139	-1.098455	0.009155	0.096191	-0.010986	1.705198	0.539441	-1.636057
42998	0	0.928379	9.661819	-1.170977	0.009281	0.096618	-0.011716	1.697484	0.536723	-1.633967
42999	0	0.922082	9.692357	-1.141210	0.009216	0.096924	-0.011414	1.695303	0.531774	-1.624513
43000	0	0.947270	9.728885	-1.165384	0.009469	0.097289	-0.011655	1.693795	0.527868	-1.615287
43001	0	0.916068	9.765567	-1.202452	0.009155	0.097656	-0.012024	1.693941	0.521894	-1.611764
43002	0	0.935763	9.789780	-1.202459	0.009349	0.097898	-0.012026	1.692124	0.512082	-1.604869
43003	0	0.928043	9.790029	-1.171718	0.009277	0.097900	-0.011719	1.689697	0.508811	-1.602188
43004	0	0.916667	9.832563	-1.165930	0.009161	0.098327	-0.011655	1.694425	0.502567	-1.594906
43005	0	0.952246	9.857163	-1.092576	0.009521	0.098572	-0.010925	1.694095	0.501748	-1.599904
43006	0	0.916237	9.850951	-1.190132	0.009156	0.098510	-0.011904	1.690551	0.494934	-1.605312
43007	0	0.915589	9.869409	-1.202149	0.009155	0.098694	-0.012024	1.687067	0.494518	-1.601380
43008	0	0.934139	9.863305	-1.207667	0.009339	0.098633	-0.012080	1.682424	0.492471	-1.599967
43009	0	0.928021	9.820552	-1.232733	0.009277	0.098206	-0.012329	1.679699	0.489427	-1.601708
43010	0	0.922313	9.844865	-1.195926	0.009221	0.098449	-0.011960	1.678171	0.487334	-1.601478
43011	0	0.933812	9.826655	-1.123115	0.009338	0.098267	-0.011230	1.678255	0.487914	-1.601387
43012	0	0.909249	9.790006	-1.159397	0.009093	0.097899	-0.011599	1.672095	0.489108	-1.603973
43013	0	0.940428	9.765615	-1.165464	0.009399	0.097656	-0.011658	1.667761	0.483692	-1.610368
43014	0	0.928944	9.753314	-1.171170	0.009287	0.097533	-0.011713	1.665499	0.480962	-1.612230
43015	0	0.915466	9.722901	-1.135296	0.009155	0.097229	-0.011353	1.665018	0.481905	-1.622065
43016	0	0.934282	9.710596	-1.098209	0.009336	0.097106	-0.010987	1.658215	0.474738	-1.621536
43017	0	0.878648	9.668043	-1.098183	0.008789	0.096680	-0.010986	1.652141	0.478057	-1.625149
43018	0	0.908441	9.631533	-1.054578	0.009089	0.096314	-0.010550	1.645626	0.483207	-1.630302
43019	0	0.903288	9.600833	-1.062017	0.009033	0.096008	-0.010620	1.645111	0.483873	-1.626995
43020	0	0.915821	9.582456	-1.135479	0.009154	0.095825	-0.011353	1.646882	0.479456	-1.634074
43021	0	0.878900	9.533700	-1.000901	0.008789	0.095337	-0.010010	1.645038	0.479862	-1.642882
43022	0	0.884962	9.527614	-1.055534	0.008849	0.095276	-0.010558	1.640980	0.479575	-1.646022
43023	0	0.873387	9.509266	-0.982260	0.008728	0.095093	-0.009827	1.635377	0.472895	-1.649036
43024	0	0.867790	9.484770	-0.981929	0.008678	0.094848	-0.009819	1.635028	0.473825	-1.647970
43025	0	0.867062	9.478752	-1.061788	0.008667	0.094788	-0.010620	1.631574	0.469749	-1.653795
43026	0	0.867944	9.490751	-1.025631	0.008674	0.094909	-0.010250	1.638361	0.463098	-1.656813
43027	0	0.842335	9.472649	-0.982694	0.008423	0.094727	-0.009827	1.637982	0.462800	-1.659653
43028	0	0.854980	9.460322	-0.952208	0.008546	0.094604	-0.009522	1.636758	0.458412	-1.665933
43029	0	0.885589	9.490838	-0.983387	0.008850	0.094910	-0.009827	1.644671	0.451763	-1.669742
43030	0	0.904803	9.490619	-1.008881	0.009045	0.094907	-0.010086	1.647292	0.447986	-1.670121
43031	0	0.891408	9.521420	-0.970816	0.008911	0.095215	-0.009705	1.650797	0.444773	-1.671231
43032	0	0.892266	9.557798	-1.069441	0.008917	0.095579	-0.010689	1.656797	0.438128	-1.671218
43033	0	0.897773	9.564085	-1.062661	0.008972	0.095642	-0.010620	1.663950	0.431772	-1.671776
43034	0	0.922750	9.588234	-1.131303	0.009227	0.095883	-0.011305	1.673063	0.431203	-1.671885
43035	0	0.922052	9.606841	-1.092991	0.009216	0.096069	-0.010925	1.677984	0.426489	-1.670078
43036	0	0.928519	9.643130	-1.112974	0.009285	0.096433	-0.011118	1.691280	0.426475	-1.666121
43037	0	0.946621	9.692205	-1.050927	0.009460	0.096924	-0.010498	1.703834	0.419955	-1.665594
43038	0	0.916842	9.716312	-1.144312	0.009166	0.097164	-0.011436	1.710776	0.417054	-1.670760
43039	0	0.921877	9.741115	-1.160281	0.009216	0.097412	-0.011597	1.717422	0.414452	-1.665162
43040	0	0.903991	9.734712	-1.186070	0.009038	0.097348	-0.011853	1.725625	0.412461	-1.662963
43041	0	0.915869	9.796020	-1.197032	0.009155	0.097961	-0.011963	1.733690	0.408746	-1.660819
43042	0	0.911154	9.789579	-1.167930	0.009101	0.097898	-0.011673	1.740588	0.396656	-1.656575
43043	0	0.928016	9.832662	-1.178601	0.009277	0.098328	-0.011780	1.747271	0.393665	-1.653097
43044	0	0.910457	9.801829	-1.234878	0.009099	0.098020	-0.012342	1.754187	0.387509	-1.646695
43045	0	0.922110	9.832665	-1.251639	0.009216	0.098328	-0.012512	1.758425	0.382208	-1.647733
43046	0	0.941347	9.844502	-1.234807	0.009408	0.098447	-0.012338	1.769863	0.376118	-1.649870
43047	0	0.934330	9.857066	-1.154118	0.009338	0.098572	-0.011536	1.775591	0.370671	-1.648399
43048	0	0.940668	9.862985	-1.167185	0.009409	0.098630	-0.011669	1.777804	0.373512	-1.654039
43049	0	0.976785	9.844871	-1.221329	0.009766	0.098450	-0.012207	1.784176	0.371104	-1.660652
43050	0	0.928347	9.807973	-1.228689	0.009281	0.098081	-0.012281	1.789623	0.368546	-1.667293
43051	0	0.939744	9.771729	-1.184232	0.009399	0.097717	-0.011841	1.790596	0.371066	-1.670859
43052	0	0.951756	9.771588	-1.087140	0.009517	0.097716	-0.010868	1.793816	0.370327	-1.671262
43053	0	0.933915	9.747275	-1.153839	0.009338	0.097473	-0.011536	1.796024	0.369617	-1.683282
43054	0	0.909881	9.710477	-1.173171	0.009095	0.097106	-0.011724	1.803727	0.365561	-1.688460
43055	0	0.915613	9.704559	-1.141548	0.009155	0.097046	-0.011414	1.805036	0.364757	-1.694772
43056	0	0.891114	9.631233	-1.135971	0.008912	0.096313	-0.011357	1.807114	0.366101	-1.701467
43057	0	0.952132	9.631273	-1.117603	0.009521	0.096313	-0.011169	1.813830	0.366497	-1.711691
43058	0	0.909338	9.612775	-1.112781	0.009093	0.096128	-0.011122	1.820118	0.366598	-1.718492
43059	0	0.873127	9.551929	-1.068506	0.008728	0.095520	-0.010681	1.823943	0.362988	-1.726477
43060	0	0.879851	9.557840	-1.075435	0.008795	0.095579	-0.010751	1.827322	0.358805	-1.735462
43061	0	0.873263	9.521415	-1.129377	0.008728	0.095215	-0.011292	1.829439	0.353545	-1.735665
43062	0	0.873594	9.527351	-1.142269	0.008737	0.095274	-0.011418	1.833867	0.354556	-1.741166
43063	0	0.903623	9.509177	-1.074850	0.009033	0.095093	-0.010742	1.840647	0.351184	-1.746105
43064	0	0.879739	9.472268	-1.076241	0.008795	0.094724	-0.010756	1.848154	0.348293	-1.750820
43065	0	0.891229	9.472596	-1.111260	0.008911	0.094727	-0.011108	1.852536	0.347140	-1.751892
43066	0	0.873217	9.454105	-1.075337	0.008730	0.094542	-0.010751	1.854869	0.344701	-1.755028
43067	0	0.860894	9.466419	-1.044669	0.008606	0.094666	-0.010437	1.866008	0.341355	-1.750820
43068	0	0.891874	9.478373	-1.064752	0.008917	0.094785	-0.010640	1.874211	0.339343	-1.751006
43069	0	0.891630	9.454200	-1.123860	0.008911	0.094543	-0.011230	1.883379	0.333359	-1.752008
43070	0	0.898309	9.484417	-1.155704	0.008982	0.094845	-0.011553	1.887890	0.331948	-1.749300
43071	0	0.897757	9.502995	-1.081443	0.008972	0.095032	-0.010803	1.900654	0.325722	-1.751873
43072	0	0.886184	9.526996	-1.174999	0.008861	0.095271	-0.011742	1.910050	0.324464	-1.750010
43073	0	0.860953	9.557980	-1.068953	0.008606	0.095581	-0.010681	1.919331	0.320473	-1.755067
43074	0	0.898460	9.606455	-1.040599	0.008979	0.096066	-0.010393	1.934038	0.313897	-1.751244
43075	0	0.915868	9.637225	-1.112523	0.009155	0.096375	-0.011108	1.953455	0.310103	-1.746652
43076	0	0.886219	9.673336	-1.164053	0.008857	0.096735	-0.011631	1.964340	0.304009	-1.737657
43077	0	0.946439	9.710613	-1.172226	0.009460	0.097107	-0.011719	1.967973	0.299664	-1.732698
43078	0	0.929166	9.704166	-1.283777	0.009285	0.097044	-0.012825	1.982440	0.292059	-1.731009
43079	0	0.909866	9.734889	-1.222117	0.009094	0.097351	-0.012207	1.998464	0.287120	-1.727997
43080	0	0.934970	9.795468	-1.206646	0.009347	0.097957	-0.012053	2.014061	0.284159	-1.726139
43081	0	0.922665	9.789841	-1.282504	0.009216	0.097900	-0.012817	2.022543	0.272418	-1.724191
43082	0	0.911948	9.819995	-1.174596	0.009114	0.098202	-0.011735	2.034806	0.266614	-1.722319
43083	0	0.946529	9.838680	-1.234030	0.009460	0.098389	-0.012329	2.047114	0.261221	-1.727448
43084	0	0.971824	9.850561	-1.229824	0.009714	0.098507	-0.012291	2.054903	0.256699	-1.727550
43085	0	0.940571	9.875347	-1.190865	0.009399	0.098755	-0.011902	2.062051	0.249682	-1.730549
43086	0	0.953708	9.893355	-1.228490	0.009534	0.098934	-0.012282	2.064494	0.246282	-1.725808
43087	0	0.927975	9.863179	-1.264047	0.009277	0.098633	-0.012634	2.071038	0.243735	-1.724360
43088	0	0.946253	9.838570	-1.301597	0.009464	0.098386	-0.013014	2.072737	0.245923	-1.729207
43089	0	0.952370	9.808227	-1.288610	0.009521	0.098083	-0.012878	2.080903	0.243500	-1.730198
43090	0	0.976847	9.820218	-1.302136	0.009769	0.098203	-0.013017	2.085437	0.244747	-1.737137
43091	0	0.945881	9.789983	-1.190780	0.009460	0.097900	-0.011902	2.091496	0.246871	-1.745526
43092	0	0.921170	9.777571	-1.204264	0.009212	0.097776	-0.012036	2.098105	0.248004	-1.749048
43093	0	0.915321	9.741211	-1.159833	0.009155	0.097412	-0.011597	2.099409	0.250674	-1.747985
43094	0	0.933436	9.728896	-1.135682	0.009334	0.097289	-0.011356	2.099040	0.250078	-1.755637
43095	0	0.946053	9.686250	-1.178216	0.009460	0.096863	-0.011780	2.101054	0.250219	-1.758934
43096	0	0.915241	9.661787	-1.208979	0.009154	0.096618	-0.012090	2.100184	0.252656	-1.765890
43097	0	0.933725	9.619114	-1.123367	0.009338	0.096191	-0.011230	2.103129	0.254249	-1.774980
43098	0	0.902901	9.600726	-1.117796	0.009030	0.096007	-0.011176	2.104712	0.256078	-1.775371
43099	0	0.902945	9.558107	-1.178253	0.009033	0.095581	-0.011780	2.107011	0.260742	-1.785715
43100	0	0.878248	9.503046	-1.093301	0.008781	0.095031	-0.010931	2.108627	0.259771	-1.789125
43101	0	0.866303	9.515466	-1.134844	0.008667	0.095154	-0.011353	2.102995	0.264784	-1.792854
43102	0	0.847044	9.509429	-1.012301	0.008475	0.095094	-0.010124	2.100817	0.270925	-1.794192
43103	0	0.878590	9.454418	-1.086052	0.008789	0.094543	-0.010864	2.095588	0.275024	-1.795994
43104	0	0.914958	9.484992	-1.067064	0.009149	0.094850	-0.010674	2.090229	0.274149	-1.797648
43105	0	0.885266	9.435993	-1.098788	0.008850	0.094360	-0.010986	2.091166	0.271343	-1.808376
43106	0	0.909918	9.435943	-1.141702	0.009099	0.094359	-0.011417	2.090088	0.271401	-1.806482
43107	0	0.891574	9.429893	-1.147422	0.008911	0.094299	-0.011475	2.088906	0.266093	-1.808227
43108	0	0.873581	9.411500	-1.196547	0.008737	0.094115	-0.011963	2.091225	0.267260	-1.813757
43109	0	0.903596	9.423712	-1.111604	0.009033	0.094238	-0.011108	2.099892	0.264177	-1.809358
43110	0	0.897750	9.490635	-1.112806	0.008977	0.094907	-0.011125	2.103687	0.263747	-1.801049
43111	0	0.909441	9.509232	-1.074603	0.009094	0.095093	-0.010742	2.107772	0.263787	-1.796703
43112	0	0.909505	9.502998	-1.080981	0.009094	0.095030	-0.010812	2.104961	0.263066	-1.792377
43113	0	0.916245	9.539762	-1.080009	0.009155	0.095398	-0.010803	2.100724	0.254772	-1.790597
43114	0	0.886318	9.558003	-1.116453	0.008863	0.095580	-0.011164	2.101234	0.255354	-1.784325
43115	0	0.879230	9.588573	-1.165940	0.008789	0.095886	-0.011658	2.102840	0.251797	-1.778019
43116	0	0.891822	9.661644	-1.178506	0.008917	0.096617	-0.011784	2.104036	0.250468	-1.774130
43117	0	0.933891	9.686275	-1.129144	0.009338	0.096863	-0.011292	2.103533	0.250110	-1.763973
43118	0	0.927893	9.692225	-1.221154	0.009278	0.096923	-0.012207	2.108437	0.249672	-1.759512
43119	0	0.940143	9.729005	-1.190017	0.009399	0.097290	-0.011902	2.105771	0.247586	-1.759171
43120	0	0.916322	9.777789	-1.263179	0.009159	0.097778	-0.012631	2.105535	0.243024	-1.759603
43121	0	0.921676	9.796165	-1.159445	0.009216	0.097961	-0.011597	2.102466	0.242772	-1.752454
43122	0	0.921690	9.808371	-1.189584	0.009216	0.098083	-0.011898	2.099376	0.242374	-1.748798
43123	0	0.921970	9.832812	-1.171199	0.009216	0.098328	-0.011719	2.090912	0.238742	-1.747241
43124	0	0.959143	9.851133	-1.268313	0.009589	0.098512	-0.012682	2.091567	0.236397	-1.747098
43125	0	0.921274	9.832805	-1.330505	0.009216	0.098328	-0.013306	2.090160	0.240765	-1.749174
43126	0	0.957217	9.845033	-1.263051	0.009575	0.098450	-0.012633	2.086035	0.244113	-1.751080
43127	0	0.976543	9.844999	-1.299848	0.009766	0.098450	-0.013000	2.083035	0.244584	-1.751610
43128	0	0.909757	9.838878	-1.244340	0.009093	0.098389	-0.012447	2.077612	0.239836	-1.759770
43129	0	0.921887	9.838894	-1.195873	0.009216	0.098389	-0.011963	2.072071	0.237137	-1.758068
43130	0	0.928046	9.832825	-1.152414	0.009282	0.098328	-0.011528	2.066824	0.239319	-1.758852
43131	0	0.952034	9.808436	-1.134607	0.009521	0.098083	-0.011353	2.058402	0.240938	-1.765281
43132	0	0.969834	9.784178	-1.169689	0.009702	0.097840	-0.011706	2.046563	0.245151	-1.771049
43133	0	0.970134	9.790154	-1.158968	0.009705	0.097900	-0.011597	2.037386	0.249187	-1.779339
43134	0	0.920754	9.741476	-1.194508	0.009210	0.097414	-0.011950	2.031347	0.251862	-1.783940
43135	0	0.897313	9.686367	-1.158858	0.008972	0.096863	-0.011597	2.021030	0.250997	-1.788694
43136	0	0.884445	9.680447	-1.218259	0.008851	0.096803	-0.012192	2.009344	0.258984	-1.793134
43137	0	0.903166	9.649763	-1.177239	0.009033	0.096497	-0.011780	1.999837	0.261056	-1.796843
43138	0	0.884860	9.588873	-1.181995	0.008846	0.095888	-0.011827	1.991283	0.258547	-1.797912
43139	0	0.909502	9.576485	-1.110178	0.009094	0.095764	-0.011108	1.982812	0.257889	-1.795407
43140	0	0.915650	9.564369	-1.078485	0.009156	0.095643	-0.010791	1.974931	0.257854	-1.797341
43141	0	0.872560	9.545923	-1.074195	0.008728	0.095459	-0.010742	1.973832	0.261027	-1.802729
43142	0	0.871622	9.491123	-1.085548	0.008722	0.094910	-0.010864	1.962275	0.268623	-1.812543
43143	0	0.890890	9.515471	-1.012530	0.008911	0.095154	-0.010132	1.953649	0.271612	-1.813290
43144	0	0.847754	9.485095	-1.114664	0.008479	0.094850	-0.011157	1.940562	0.273797	-1.807217
43145	0	0.885437	9.490971	-1.049407	0.008850	0.094910	-0.010498	1.935012	0.268964	-1.812178
43146	0	0.861191	9.460424	-1.030228	0.008614	0.094604	-0.010307	1.928207	0.271280	-1.814170
43147	0	0.885187	9.484866	-1.067947	0.008850	0.094849	-0.010681	1.925543	0.269429	-1.812560
43148	0	0.915976	9.484911	-1.085589	0.009158	0.094849	-0.010861	1.918072	0.267765	-1.816481
43149	0	0.867352	9.484827	-1.061800	0.008667	0.094849	-0.010620	1.915045	0.260191	-1.813437
43150	0	0.874322	9.515331	-1.115954	0.008740	0.095153	-0.011166	1.907233	0.257143	-1.808663
43151	0	0.873338	9.533674	-1.092254	0.008728	0.095337	-0.010925	1.903405	0.251027	-1.805071
43152	0	0.867965	9.545794	-1.079749	0.008677	0.095458	-0.010798	1.901646	0.248717	-1.799004
43153	0	0.879489	9.582482	-1.086288	0.008789	0.095825	-0.010864	1.899508	0.242068	-1.793130
43154	0	0.904556	9.594623	-1.049613	0.009045	0.095946	-0.010496	1.898816	0.241259	-1.790707
43155	0	0.910115	9.631305	-1.080119	0.009094	0.096313	-0.010803	1.896028	0.233344	-1.780088
43156	0	0.905330	9.643458	-1.109917	0.009047	0.096435	-0.011105	1.889055	0.225673	-1.778389
43157	0	0.903296	9.680195	-1.129002	0.009033	0.096802	-0.011292	1.886683	0.226235	-1.773089
43158	0	0.915468	9.710740	-1.165070	0.009154	0.097107	-0.011655	1.881283	0.226117	-1.766405
43159	0	0.897713	9.692346	-1.220628	0.008972	0.096924	-0.012207	1.879928	0.220621	-1.757497
43160	0	0.922960	9.759407	-1.135016	0.009226	0.097594	-0.011352	1.877790	0.216526	-1.750576
43161	0	0.940396	9.814480	-1.152961	0.009399	0.098145	-0.011536	1.870146	0.211539	-1.749856
43162	0	0.941109	9.790021	-1.103491	0.009408	0.097900	-0.011036	1.868402	0.208210	-1.744358
43163	0	0.946139	9.838885	-1.110604	0.009460	0.098389	-0.011108	1.865211	0.207393	-1.736909
43164	0	0.951931	9.832856	-1.109914	0.009522	0.098328	-0.011105	1.858321	0.211293	-1.729288
43165	0	0.958526	9.838856	-1.196160	0.009583	0.098389	-0.011963	1.856083	0.208370	-1.730935
43166	0	0.946896	9.832667	-1.208027	0.009465	0.098327	-0.012083	1.852233	0.204317	-1.731269
43167	0	0.927689	9.814546	-1.232205	0.009277	0.098145	-0.012329	1.843335	0.205116	-1.732175
43168	0	0.957802	9.826863	-1.206489	0.009581	0.098268	-0.012072	1.834640	0.208339	-1.735395
43169	0	0.928156	9.790009	-1.214517	0.009277	0.097900	-0.012146	1.833095	0.203710	-1.730826
43170	0	0.965075	9.814390	-1.134916	0.009651	0.098144	-0.011352	1.829499	0.204462	-1.731083
43171	0	0.927754	9.783940	-1.141306	0.009277	0.097839	-0.011414	1.828206	0.204481	-1.729462
43172	0	0.921795	9.753439	-1.177577	0.009216	0.097534	-0.011779	1.823685	0.202763	-1.736601
43173	0	0.897371	9.735106	-1.055786	0.008972	0.097351	-0.010559	1.821509	0.201231	-1.740702
43174	0	0.897529	9.710632	-1.073696	0.008975	0.097106	-0.010740	1.816586	0.201223	-1.750375
43175	0	0.915361	9.698557	-1.055401	0.009155	0.096985	-0.010559	1.809746	0.203472	-1.756896
43176	0	0.909151	9.631506	-1.115355	0.009090	0.096314	-0.011160	1.801337	0.202443	-1.762501
43177	0	0.903777	9.619150	-1.098172	0.009033	0.096191	-0.010986	1.795168	0.197297	-1.763553
43178	0	0.922449	9.576507	-1.127555	0.009225	0.095764	-0.011283	1.785701	0.198042	-1.762555
43179	0	0.891154	9.570344	-1.080014	0.008911	0.095703	-0.010803	1.781139	0.197824	-1.768176
43180	0	0.866997	9.539806	-1.061100	0.008667	0.095398	-0.010614	1.776331	0.194537	-1.771808
43181	0	0.873117	9.545912	-1.086058	0.008728	0.095459	-0.010864	1.771015	0.191045	-1.780871
43182	0	0.891966	9.533672	-1.042969	0.008917	0.095337	-0.010430	1.769344	0.187979	-1.787288
43183	0	0.866740	9.503189	-0.939753	0.008667	0.095032	-0.009399	1.766291	0.187808	-1.791672
43184	0	0.897174	9.527642	-0.994106	0.008972	0.095276	-0.009946	1.759953	0.188575	-1.784654
43185	0	0.921476	9.490982	-1.037598	0.009216	0.094910	-0.010376	1.758948	0.190721	-1.792276
43186	0	0.897344	9.521402	-1.019605	0.008968	0.095215	-0.010193	1.762159	0.184883	-1.785451
43187	0	0.842499	9.515326	-1.074540	0.008423	0.095154	-0.010742	1.765242	0.182580	-1.785336
43188	0	0.873691	9.496790	-1.063064	0.008732	0.094969	-0.010627	1.769126	0.176764	-1.788058
43189	0	0.848846	9.539732	-1.074413	0.008484	0.095398	-0.010742	1.770742	0.171572	-1.789703
43190	0	0.874211	9.563922	-1.020197	0.008737	0.095640	-0.010198	1.775411	0.165254	-1.782693
43191	0	0.897836	9.527457	-1.007770	0.008972	0.095276	-0.010071	1.783027	0.158119	-1.781024
43192	0	0.898965	9.582181	-1.051196	0.008984	0.095822	-0.010512	1.781864	0.151222	-1.780716
43193	0	0.909891	9.594643	-1.001354	0.009094	0.095947	-0.010010	1.785782	0.145924	-1.774334
43194	0	0.886368	9.649375	-1.124208	0.008859	0.096495	-0.011238	1.789774	0.140286	-1.773680
43195	0	0.861059	9.637374	-1.086739	0.008606	0.096375	-0.010864	1.792867	0.135094	-1.770361
43196	0	0.898912	9.667627	-1.136548	0.008981	0.096678	-0.011359	1.799578	0.125499	-1.769841
43197	0	0.909897	9.692254	-1.160377	0.009094	0.096924	-0.011597	1.807229	0.120209	-1.769912
43198	0	0.959610	9.722466	-1.088832	0.009591	0.097226	-0.010880	1.816863	0.114624	-1.770519
43199	0	0.946399	9.759408	-1.178633	0.009460	0.097595	-0.011780	1.823908	0.110774	-1.767223
43200	0	0.941366	9.740782	-1.185992	0.009406	0.097409	-0.011854	1.830035	0.102209	-1.764443
43201	0	0.958090	9.796054	-1.172745	0.009583	0.097961	-0.011719	1.839429	0.104343	-1.763638
43202	0	0.896832	9.801984	-1.198686	0.008968	0.098021	-0.011981	1.845567	0.104659	-1.759870
43203	0	0.916238	9.857018	-1.123871	0.009155	0.098572	-0.011230	1.854335	0.096721	-1.763350
43204	0	0.923413	9.826203	-1.198280	0.009230	0.098263	-0.011980	1.856742	0.091788	-1.764930
43205	0	0.927684	9.802167	-1.196972	0.009277	0.098022	-0.011963	1.863977	0.092629	-1.761740
43206	0	0.976440	9.820279	-1.253276	0.009764	0.098204	-0.012527	1.870310	0.092004	-1.766054
43207	0	0.970782	9.802160	-1.263849	0.009705	0.098022	-0.012634	1.874530	0.088503	-1.763539
43208	0	0.910118	9.777593	-1.240161	0.009100	0.097776	-0.012399	1.876969	0.087242	-1.772613
43209	0	0.867139	9.759433	-1.184487	0.008667	0.097595	-0.011841	1.880962	0.082359	-1.774315
43210	0	0.935333	9.789762	-1.172950	0.009347	0.097898	-0.011727	1.882785	0.075218	-1.775873
43211	0	0.909563	9.729010	-1.135090	0.009094	0.097290	-0.011353	1.879846	0.073852	-1.786093
43212	0	0.921621	9.722822	-1.104468	0.009218	0.097228	-0.011045	1.879237	0.076496	-1.786331
43213	0	0.945859	9.680137	-1.178445	0.009460	0.096802	-0.011780	1.883826	0.078910	-1.791730
43214	0	0.927285	9.680076	-1.136298	0.009274	0.096801	-0.011362	1.884124	0.079991	-1.792455
43215	0	0.885254	9.606825	-1.142084	0.008850	0.096069	-0.011414	1.891876	0.077338	-1.800518
43216	0	0.885671	9.618796	-1.057816	0.008855	0.096189	-0.010574	1.895538	0.075479	-1.806369
43217	0	0.866759	9.588564	-1.093000	0.008667	0.095886	-0.010925	1.900250	0.075063	-1.812460
43218	0	0.897571	9.594525	-1.105669	0.008973	0.095945	-0.011058	1.897992	0.072292	-1.816780
43219	0	0.933702	9.545836	-1.087089	0.009338	0.095459	-0.010864	1.904768	0.074207	-1.827723
43220	0	0.903189	9.509043	-1.033094	0.009030	0.095091	-0.010328	1.907101	0.072689	-1.831365
43221	0	0.879193	9.484793	-1.050199	0.008789	0.094849	-0.010498	1.911073	0.069558	-1.832816
43222	0	0.903884	9.515140	-1.148666	0.009038	0.095152	-0.011483	1.914267	0.068755	-1.842355
43223	0	0.860652	9.496990	-1.080980	0.008606	0.094971	-0.010803	1.921363	0.068379	-1.844570
43224	0	0.867201	9.490670	-1.106667	0.008668	0.094908	-0.011061	1.927723	0.063787	-1.846976
43225	0	0.873069	9.496991	-1.056405	0.008728	0.094971	-0.010559	1.933071	0.060883	-1.843074
43226	0	0.885975	9.496794	-0.965799	0.008855	0.094969	-0.009654	1.936970	0.055425	-1.845915
43227	0	0.897851	9.496944	-0.995505	0.008972	0.094971	-0.009949	1.943850	0.048146	-1.848197
43228	0	0.886605	9.502724	-1.064514	0.008862	0.095029	-0.010633	1.957221	0.044174	-1.842364
43229	0	0.854736	9.515264	-1.038471	0.008545	0.095154	-0.010376	1.966884	0.041590	-1.843834
43230	0	0.867437	9.551623	-1.113170	0.008671	0.095517	-0.011127	1.972399	0.037656	-1.841403
43231	0	0.885429	9.582382	-1.062905	0.008850	0.095825	-0.010620	1.982306	0.032990	-1.840222
43232	0	0.892635	9.643056	-1.101690	0.008919	0.096433	-0.011004	1.996252	0.024343	-1.843423
43233	0	0.903924	9.612839	-1.240112	0.009033	0.096130	-0.012390	2.008774	0.017563	-1.838638
43234	0	0.898758	9.661319	-1.156918	0.008984	0.096615	-0.011559	2.020762	0.013198	-1.835324
43235	0	0.934343	9.673906	-1.178939	0.009338	0.096741	-0.011780	2.031288	0.007541	-1.837007
43236	0	0.898823	9.704002	-1.144602	0.008982	0.097042	-0.011434	2.045339	0.000190	-1.830908
43237	0	0.921730	9.753254	-1.185357	0.009216	0.097534	-0.011841	2.059541	-0.000668	-1.825789
43238	0	0.903881	9.752872	-1.151066	0.009034	0.097530	-0.011500	2.070906	-0.005788	-1.822548
43239	0	0.927983	9.789909	-1.203261	0.009277	0.097900	-0.012024	2.080316	-0.008368	-1.821115
43240	0	0.947060	9.795759	-1.204577	0.009465	0.097959	-0.012042	2.083911	-0.014304	-1.823219
43241	0	0.940348	9.802094	-1.172821	0.009399	0.098022	-0.011719	2.094356	-0.018702	-1.816664
43242	0	0.928534	9.789558	-1.259982	0.009285	0.097897	-0.012592	2.102535	-0.018759	-1.811819
43243	0	0.921937	9.832635	-1.215411	0.009216	0.098328	-0.012146	2.111199	-0.021996	-1.811197
43244	0	0.916111	9.826286	-1.241417	0.009161	0.098264	-0.012407	2.118544	-0.021792	-1.807097
43245	0	0.909411	9.826560	-1.221518	0.009094	0.098267	-0.012207	2.127099	-0.021366	-1.813454
43246	0	0.939568	9.808005	-1.217003	0.009398	0.098081	-0.012163	2.134136	-0.017858	-1.818405
43247	0	0.946188	9.808309	-1.196511	0.009460	0.098083	-0.011963	2.135903	-0.019181	-1.821618
43248	0	0.958070	9.832653	-1.233802	0.009584	0.098327	-0.012334	2.139820	-0.014565	-1.825832
43249	0	0.940046	9.808289	-1.215009	0.009399	0.098083	-0.012146	2.143771	-0.015459	-1.827690
43250	0	0.928120	9.759285	-1.197368	0.009279	0.097593	-0.011971	2.145508	-0.017412	-1.832758
43251	0	0.890876	9.722926	-1.159634	0.008911	0.097229	-0.011597	2.144261	-0.014280	-1.835371
43252	0	0.914805	9.716801	-1.220781	0.009150	0.097168	-0.012207	2.144192	-0.012234	-1.843457
43253	0	0.897308	9.667857	-1.166626	0.008972	0.096680	-0.011658	2.153464	-0.012978	-1.847652
43254	0	0.909878	9.685925	-1.137363	0.009095	0.096860	-0.011371	2.156158	-0.016833	-1.851020
43255	0	0.903002	9.625269	-1.129192	0.009033	0.096252	-0.011292	2.155650	-0.012691	-1.859854
43256	0	0.914803	9.606914	-1.056233	0.009149	0.096069	-0.010560	2.157392	-0.011573	-1.867172
43257	0	0.897374	9.570300	-1.092507	0.008972	0.095703	-0.010925	2.156237	-0.013050	-1.873912
43258	0	0.897628	9.570187	-1.141515	0.008975	0.095702	-0.011414	2.157179	-0.014175	-1.880775
43259	0	0.866574	9.539826	-1.086250	0.008667	0.095398	-0.010864	2.154200	-0.012272	-1.884781
43260	0	0.902746	9.539826	-1.134940	0.009030	0.095398	-0.011350	2.153168	-0.008464	-1.880811
43261	0	0.909391	9.490943	-1.086665	0.009094	0.094910	-0.010864	2.155100	-0.007667	-1.885999
43262	0	0.902758	9.509251	-1.086783	0.009032	0.095092	-0.010870	2.151541	-0.001661	-1.889807
43263	0	0.872482	9.497073	-1.037841	0.008728	0.094971	-0.010376	2.153621	0.002580	-1.892312
43264	0	0.872649	9.496860	-1.069287	0.008721	0.094970	-0.010687	2.159962	-0.003172	-1.895514
43265	0	0.860914	9.490941	-1.092499	0.008606	0.094910	-0.010925	2.158852	-0.006607	-1.893067
43266	0	0.849315	9.454204	-1.025523	0.008490	0.094543	-0.010254	2.159734	-0.010497	-1.891100
43267	0	0.872706	9.478792	-1.012966	0.008728	0.094788	-0.010132	2.156369	-0.008956	-1.889386
43268	0	0.860420	9.497071	-1.104264	0.008603	0.094971	-0.011044	2.154633	-0.009905	-1.883737
43269	0	0.879311	9.509218	-1.172052	0.008789	0.095093	-0.011719	2.156036	-0.014356	-1.882079
43270	0	0.916214	9.563975	-1.123859	0.009163	0.095640	-0.011234	2.160546	-0.013070	-1.874545
43271	0	0.891132	9.570248	-1.129684	0.008911	0.095703	-0.011292	2.166198	-0.012911	-1.869071
43272	0	0.928290	9.600566	-1.142664	0.009277	0.096006	-0.011425	2.167296	-0.019102	-1.867808
43273	0	0.872836	9.612983	-1.190601	0.008728	0.096130	-0.011902	2.171553	-0.019092	-1.861806
43274	0	0.873670	9.637160	-1.154602	0.008728	0.096373	-0.011544	2.173033	-0.028933	-1.856945
43275	0	0.891689	9.655646	-1.184589	0.008911	0.096558	-0.011841	2.178458	-0.035309	-1.849354
43276	0	0.917066	9.692051	-1.221819	0.009167	0.096921	-0.012218	2.178593	-0.039514	-1.845520
43277	0	0.928153	9.716733	-1.226993	0.009277	0.097168	-0.012268	2.180171	-0.043987	-1.842476
43278	0	0.941221	9.771523	-1.202491	0.009407	0.097715	-0.012028	2.176136	-0.049593	-1.840073
43279	0	0.915934	9.759435	-1.233294	0.009155	0.097595	-0.012329	2.179988	-0.053915	-1.832382
43280	0	0.897886	9.759356	-1.239741	0.008980	0.097593	-0.012399	2.177746	-0.052390	-1.828649
43281	0	0.939811	9.796129	-1.227017	0.009399	0.097961	-0.012268	2.179382	-0.050477	-1.828929
43282	0	0.946185	9.789908	-1.233340	0.009458	0.097899	-0.012334	2.178175	-0.055006	-1.823742
43283	0	0.957976	9.826714	-1.251006	0.009583	0.098267	-0.012512	2.174866	-0.051411	-1.823867
43284	0	0.970344	9.814487	-1.232657	0.009699	0.098145	-0.012325	2.175573	-0.056322	-1.827014
43285	0	0.952538	9.802269	-1.287381	0.009521	0.098022	-0.012878	2.169527	-0.060414	-1.822519
43286	0	0.916448	9.814460	-1.244087	0.009163	0.098145	-0.012443	2.166833	-0.061826	-1.820301
43287	0	0.922030	9.814494	-1.220076	0.009216	0.098145	-0.012207	2.158783	-0.066032	-1.821830
43288	0	0.915933	9.790096	-1.164336	0.009163	0.097900	-0.011645	2.155700	-0.061461	-1.820399
43289	0	0.933900	9.759535	-1.116777	0.009338	0.097595	-0.011169	2.152974	-0.061760	-1.819872
43290	0	0.945802	9.753484	-1.214046	0.009461	0.097534	-0.012143	2.149069	-0.057399	-1.817474
43291	0	0.903314	9.710730	-1.177679	0.009033	0.097107	-0.011780	2.144681	-0.056910	-1.818635
43292	0	0.933483	9.722982	-1.115880	0.009337	0.097229	-0.011164	2.138138	-0.053447	-1.815127
43293	0	0.946085	9.692435	-1.171414	0.009460	0.096924	-0.011719	2.131741	-0.053514	-1.818669
43294	0	0.915369	9.662059	-1.182542	0.009155	0.096620	-0.011832	2.122781	-0.051241	-1.822059
43295	0	0.890938	9.655809	-1.165517	0.008911	0.096558	-0.011658	2.118752	-0.048780	-1.830257
43296	0	0.908472	9.619241	-1.109957	0.009090	0.096191	-0.011104	2.113087	-0.041600	-1.829673
43297	0	0.897372	9.576464	-1.073657	0.008972	0.095764	-0.010742	2.105557	-0.042993	-1.829908
43298	0	0.896977	9.576660	-1.108937	0.008975	0.095765	-0.011098	2.094424	-0.036293	-1.831548
43299	0	0.903033	9.539874	-1.085974	0.009033	0.095398	-0.010864	2.088017	-0.032399	-1.835170
43300	0	0.872468	9.527681	-1.024269	0.008721	0.095277	-0.010245	2.084045	-0.035923	-1.834989
43301	0	0.854295	9.509380	-1.073469	0.008545	0.095093	-0.010742	2.074205	-0.033116	-1.836360
43302	0	0.859829	9.479071	-1.120824	0.008601	0.094790	-0.011216	2.063782	-0.029187	-1.837430
43303	0	0.847816	9.466714	-1.067136	0.008484	0.094666	-0.010681	2.051150	-0.021846	-1.836649
43304	0	0.871941	9.491271	-1.084059	0.008716	0.094913	-0.010845	2.044722	-0.025915	-1.839332
43305	0	0.909824	9.527600	-1.092087	0.009094	0.095276	-0.010925	2.038539	-0.030234	-1.844190
43306	0	0.873886	9.509250	-1.067239	0.008736	0.095093	-0.010673	2.037461	-0.033611	-1.844416
43307	0	0.872839	9.527603	-1.013011	0.008728	0.095276	-0.010132	2.034592	-0.033602	-1.842872
43308	0	0.866724	9.521511	-1.030938	0.008667	0.095215	-0.010312	2.030535	-0.033441	-1.844943
43309	0	0.872601	9.558168	-1.024975	0.008728	0.095581	-0.010254	2.024789	-0.030597	-1.840189
43310	0	0.866332	9.588739	-1.042662	0.008662	0.095887	-0.010429	2.020508	-0.031391	-1.845224
43311	0	0.890826	9.588678	-1.037337	0.008911	0.095886	-0.010376	2.016574	-0.027526	-1.840984
43312	0	0.878648	9.600940	-1.091599	0.008782	0.096009	-0.010921	2.010505	-0.031931	-1.833359
43313	0	0.940553	9.619194	-1.122078	0.009399	0.096191	-0.011230	1.998399	-0.038692	-1.825087
43314	0	0.941060	9.643684	-1.212444	0.009411	0.096437	-0.012127	1.994769	-0.037889	-1.817156
43315	0	0.897312	9.674091	-1.159438	0.008972	0.096741	-0.011597	1.991388	-0.038539	-1.809313
43316	0	0.886035	9.716683	-1.116817	0.008851	0.097168	-0.011166	1.993724	-0.048996	-1.805385
43317	0	0.897344	9.747287	-1.117081	0.008972	0.097473	-0.011169	1.994462	-0.050030	-1.805229
43318	0	0.909835	9.777789	-1.092160	0.009096	0.097777	-0.010928	1.986173	-0.052155	-1.795094
43319	0	0.927719	9.759596	-1.091878	0.009277	0.097595	-0.010925	1.977766	-0.051515	-1.790985
43320	0	0.940258	9.759638	-1.115169	0.009398	0.097596	-0.011157	1.970838	-0.055862	-1.784279
43321	0	0.903826	9.790052	-1.256861	0.009033	0.097900	-0.012573	1.964678	-0.061254	-1.781486
43322	0	0.910675	9.783933	-1.207436	0.009104	0.097839	-0.012076	1.961524	-0.064246	-1.778593
43323	0	0.921865	9.802252	-1.189953	0.009216	0.098022	-0.011902	1.958027	-0.066502	-1.778319
43324	0	0.898259	9.796160	-1.121985	0.008976	0.097961	-0.011227	1.949292	-0.073708	-1.777287
43325	0	0.927638	9.784015	-1.183502	0.009277	0.097839	-0.011841	1.941616	-0.072126	-1.777490
43326	0	0.921657	9.783986	-1.170863	0.009213	0.097840	-0.011707	1.942322	-0.075307	-1.775773
43327	0	0.945996	9.814526	-1.061385	0.009460	0.098145	-0.010620	1.934150	-0.074259	-1.776538
43328	0	0.964455	9.790169	-1.115147	0.009642	0.097901	-0.011157	1.926711	-0.077162	-1.778656
43329	0	0.915023	9.802359	-1.195751	0.009155	0.098022	-0.011963	1.919619	-0.070824	-1.774487
43330	0	0.914654	9.741464	-1.121316	0.009145	0.097414	-0.011220	1.910581	-0.072405	-1.780322
43331	0	0.903585	9.722946	-1.134656	0.009033	0.097229	-0.011353	1.902751	-0.075032	-1.778443
43332	0	0.885718	9.698556	-1.194409	0.008855	0.096985	-0.011951	1.893223	-0.077282	-1.780463
43333	0	0.921869	9.661899	-1.165300	0.009216	0.096619	-0.011658	1.886677	-0.079647	-1.784457
43334	0	0.941095	9.637407	-1.054849	0.009404	0.096375	-0.010550	1.883436	-0.087159	-1.785108
43335	0	0.927764	9.625332	-1.091728	0.009277	0.096252	-0.010925	1.873064	-0.087026	-1.784190
43336	0	0.897247	9.643716	-1.072077	0.008972	0.096437	-0.010727	1.864840	-0.086898	-1.786600
43337	0	0.872817	9.606995	-1.098086	0.008728	0.096069	-0.010986	1.857254	-0.086593	-1.796097
43338	0	0.830601	9.600928	-1.029998	0.008301	0.096009	-0.010304	1.851144	-0.092316	-1.791916
43339	0	0.884779	9.570378	-1.079930	0.008850	0.095703	-0.010803	1.845572	-0.089090	-1.792145
43340	0	0.903342	9.552018	-1.061848	0.009033	0.095520	-0.010620	1.842834	-0.088871	-1.788067
43341	0	0.890348	9.509475	-1.102613	0.008902	0.095095	-0.011028	1.839278	-0.090657	-1.791577
43342	0	0.891430	9.509352	-1.036086	0.008911	0.095094	-0.010362	1.837480	-0.093966	-1.790440
43343	0	0.885021	9.521536	-1.085967	0.008850	0.095215	-0.010864	1.830957	-0.093616	-1.793395
43344	0	0.836569	9.509194	-1.073799	0.008362	0.095093	-0.010734	1.835319	-0.097777	-1.794620
43345	0	0.836615	9.533593	-1.044249	0.008362	0.095337	-0.010437	1.841061	-0.102476	-1.795222
43346	0	0.892115	9.539499	-1.044733	0.008919	0.095395	-0.010448	1.838856	-0.104827	-1.795707
43347	0	0.903478	9.527590	-1.080176	0.009033	0.095276	-0.010803	1.836288	-0.106217	-1.791151
43348	0	0.940305	9.564217	-1.031064	0.009402	0.095642	-0.010312	1.833638	-0.106634	-1.789910
43349	0	0.891485	9.582474	-1.037697	0.008911	0.095825	-0.010376	1.833897	-0.110540	-1.791544
43350	0	0.892229	9.606715	-1.141527	0.008918	0.096067	-0.011416	1.831697	-0.115354	-1.789853
43351	0	0.879630	9.588477	-1.148125	0.008789	0.095886	-0.011475	1.838789	-0.123475	-1.786220
43352	0	0.905439	9.624735	-1.137215	0.009048	0.096249	-0.011367	1.844379	-0.131121	-1.778198
43353	0	0.928382	9.637340	-1.123469	0.009277	0.096375	-0.011230	1.848645	-0.138277	-1.775520
43354	0	0.935098	9.679816	-1.118419	0.009351	0.096799	-0.011178	1.854919	-0.138045	-1.776963
43355	0	0.934135	9.704536	-1.080548	0.009338	0.097046	-0.010803	1.856860	-0.141052	-1.772029
43356	0	0.892166	9.716561	-1.141845	0.008917	0.097166	-0.011418	1.856074	-0.146200	-1.774139
43357	0	0.885405	9.710578	-1.142033	0.008850	0.097107	-0.011414	1.863176	-0.150354	-1.774994
43358	0	0.928952	9.753082	-1.130641	0.009285	0.097531	-0.011306	1.863105	-0.155154	-1.774951
43359	0	0.903564	9.741204	-1.141222	0.009033	0.097412	-0.011414	1.860633	-0.157499	-1.775642
43360	0	0.940165	9.796058	-1.196135	0.009403	0.097960	-0.011961	1.860202	-0.155162	-1.772208
43361	0	0.910017	9.765503	-1.166333	0.009094	0.097656	-0.011658	1.865958	-0.161580	-1.772447
43362	0	0.917037	9.795868	-1.154325	0.009167	0.097959	-0.011547	1.860659	-0.165309	-1.771402
43363	0	0.946637	9.826598	-1.147505	0.009460	0.098267	-0.011475	1.860341	-0.171664	-1.771112
43364	0	0.911095	9.789720	-1.136127	0.009106	0.097898	-0.011354	1.867436	-0.177304	-1.770766
43365	0	0.879323	9.771657	-1.172159	0.008789	0.097717	-0.011719	1.869876	-0.181674	-1.771695
43366	0	0.922499	9.777586	-1.154614	0.009224	0.097776	-0.011542	1.873302	-0.182420	-1.778413
43367	0	0.933829	9.777837	-1.135218	0.009338	0.097778	-0.011353	1.871911	-0.181803	-1.780261
43368	0	0.940095	9.777817	-1.245045	0.009398	0.097778	-0.012451	1.870055	-0.184279	-1.785693
43369	0	0.946080	9.747285	-1.190395	0.009460	0.097473	-0.011902	1.871475	-0.184239	-1.790382
43370	0	0.915588	9.722752	-1.111734	0.009155	0.097228	-0.011113	1.875347	-0.184443	-1.794069
43371	0	0.897175	9.704540	-1.105208	0.008972	0.097046	-0.011047	1.879873	-0.183438	-1.797082
43372	0	0.909378	9.649431	-1.099868	0.009093	0.096495	-0.010996	1.882248	-0.183509	-1.799896
43373	0	0.897557	9.692286	-1.111411	0.008972	0.096924	-0.011108	1.888017	-0.186993	-1.806338
43374	0	0.922266	9.649322	-1.075850	0.009222	0.096494	-0.010755	1.891718	-0.187212	-1.811014
43375	0	0.927488	9.600820	-1.062319	0.009277	0.096008	-0.010620	1.894220	-0.183724	-1.821914
43376	0	0.908975	9.582403	-1.081072	0.009089	0.095824	-0.010810	1.894127	-0.184652	-1.829077
43377	0	0.873105	9.588520	-1.135888	0.008728	0.095886	-0.011353	1.900730	-0.187747	-1.832357
43378	0	0.836790	9.557773	-1.106446	0.008368	0.095578	-0.011061	1.904229	-0.187665	-1.835028
43379	0	0.848415	9.539690	-1.032442	0.008484	0.095398	-0.010315	1.914645	-0.187431	-1.837819
43380	0	0.873068	9.551594	-1.034302	0.008728	0.095517	-0.010334	1.924435	-0.190020	-1.841788
43381	0	0.885298	9.527538	-1.037812	0.008850	0.095276	-0.010376	1.926077	-0.192900	-1.843297
43382	0	0.910174	9.515112	-1.008051	0.009099	0.095152	-0.010076	1.931035	-0.195591	-1.844771
43383	0	0.909777	9.533626	-1.037893	0.009094	0.095337	-0.010376	1.933602	-0.199240	-1.849626
43384	0	0.910840	9.539410	-1.136955	0.009101	0.095396	-0.011359	1.945159	-0.207655	-1.848165
43385	0	0.873309	9.533609	-1.062335	0.008728	0.095337	-0.010620	1.948112	-0.213136	-1.850224
43386	0	0.874109	9.533373	-1.069633	0.008738	0.095335	-0.010688	1.957369	-0.216795	-1.851844
43387	0	0.855293	9.582406	-1.099001	0.008545	0.095825	-0.010986	1.960940	-0.225761	-1.850036
43388	0	0.880552	9.582124	-1.069762	0.008804	0.095822	-0.010689	1.970466	-0.226612	-1.853955
43389	0	0.915837	9.606856	-1.105156	0.009155	0.096069	-0.011047	1.974556	-0.229728	-1.853857
43390	0	0.934513	9.606650	-1.057516	0.009344	0.096067	-0.010568	1.982612	-0.230405	-1.848162
43391	0	0.903384	9.606855	-1.123670	0.009033	0.096069	-0.011230	1.989041	-0.230617	-1.847524
43392	0	0.879762	9.655412	-1.100754	0.008790	0.096556	-0.011000	1.997511	-0.239029	-1.844865
43393	0	0.873349	9.680045	-1.111547	0.008728	0.096802	-0.011108	2.005006	-0.244899	-1.846113
43394	0	0.898389	9.673717	-1.179882	0.008983	0.096738	-0.011794	2.009771	-0.245771	-1.840084
43395	0	0.927850	9.716652	-1.154695	0.009277	0.097168	-0.011536	2.022025	-0.246596	-1.844551
43396	0	0.928430	9.740635	-1.175375	0.009279	0.097408	-0.011742	2.035471	-0.251943	-1.838537
43397	0	0.933879	9.777659	-1.185481	0.009338	0.097778	-0.011841	2.050777	-0.251902	-1.842729
43398	0	0.946204	9.777317	-1.145228	0.009460	0.097775	-0.011442	2.061768	-0.253210	-1.836465
43399	0	0.898048	9.777645	-1.142303	0.008972	0.097778	-0.011414	2.071862	-0.262319	-1.843192
43400	0	0.887295	9.777315	-1.162208	0.008866	0.097775	-0.011616	2.078360	-0.269482	-1.844717
43401	0	0.891614	9.783811	-1.190836	0.008911	0.097839	-0.011902	2.085078	-0.274746	-1.842733
43402	0	0.904865	9.807936	-1.179921	0.009043	0.098081	-0.011793	2.091247	-0.281032	-1.842859
43403	0	0.928141	9.783863	-1.208769	0.009277	0.097839	-0.012085	2.093671	-0.285160	-1.836909
43404	0	0.940455	9.777572	-1.222023	0.009407	0.097776	-0.012213	2.101376	-0.281722	-1.841239
43405	0	0.946061	9.753349	-1.263945	0.009460	0.097534	-0.012634	2.106353	-0.281429	-1.845633
43406	0	0.922167	9.789724	-1.136943	0.009216	0.097898	-0.011363	2.112872	-0.287070	-1.852132
43407	0	0.927988	9.747268	-1.178162	0.009277	0.097473	-0.011780	2.114070	-0.289449	-1.852380
43408	0	0.909768	9.759266	-1.221698	0.009099	0.097593	-0.012211	2.120201	-0.287371	-1.856985
43409	0	0.896894	9.722869	-1.117476	0.008972	0.097229	-0.011169	2.125438	-0.282984	-1.859079
43410	0	0.951322	9.716671	-1.124587	0.009515	0.097167	-0.011242	2.128982	-0.280507	-1.862251
43411	0	0.946202	9.704555	-1.153729	0.009460	0.097046	-0.011536	2.129888	-0.281754	-1.863617
43412	0	0.915588	9.649544	-1.190896	0.009158	0.096496	-0.011906	2.132747	-0.278528	-1.865616
43413	0	0.903378	9.649646	-1.196348	0.009033	0.096497	-0.011963	2.132304	-0.278661	-1.877639
43414	0	0.885625	9.618962	-1.129644	0.008851	0.096190	-0.011293	2.134945	-0.284201	-1.881056
43415	0	0.854562	9.612933	-1.075094	0.008545	0.096130	-0.010742	2.144413	-0.284410	-1.884361
43416	0	0.885110	9.582188	-1.149645	0.008851	0.095822	-0.011493	2.147837	-0.283870	-1.888124
43417	0	0.872594	9.570290	-1.050179	0.008728	0.095703	-0.010498	2.151195	-0.280676	-1.896578
43418	0	0.872746	9.533540	-1.050728	0.008723	0.095336	-0.010506	2.152253	-0.285067	-1.892634
43419	0	0.909824	9.539725	-1.080602	0.009094	0.095398	-0.010803	2.154558	-0.289172	-1.900054
43420	0	0.880031	9.521189	-1.093726	0.008797	0.095213	-0.010931	2.161040	-0.292858	-1.903800
43421	0	0.867109	9.497031	-1.129169	0.008667	0.094971	-0.011292	2.160359	-0.297137	-1.905268
43422	0	0.873568	9.490826	-1.129628	0.008736	0.094909	-0.011292	2.163869	-0.296539	-1.911655
43423	0	0.866822	9.490895	-1.105252	0.008667	0.094910	-0.011047	2.169079	-0.297371	-1.914580
43424	0	0.922011	9.527344	-1.081774	0.009218	0.095274	-0.010815	2.171833	-0.298989	-1.914181
43425	0	0.897759	9.515231	-1.044600	0.008972	0.095154	-0.010437	2.181576	-0.304777	-1.920889
43426	0	0.898349	9.557693	-1.057932	0.008983	0.095577	-0.010577	2.183255	-0.305146	-1.913868
43427	0	0.903445	9.545867	-1.111012	0.009033	0.095459	-0.011108	2.184361	-0.305982	-1.911877
43428	0	0.866917	9.564061	-1.087253	0.008669	0.095641	-0.010868	2.188750	-0.305663	-1.907958
43429	0	0.860930	9.570279	-1.129183	0.008606	0.095703	-0.011292	2.188255	-0.308981	-1.905986
43430	0	0.892117	9.606746	-1.135787	0.008917	0.096068	-0.011353	2.192658	-0.313458	-1.899283
43431	0	0.897690	9.606763	-1.185111	0.008972	0.096069	-0.011841	2.204007	-0.318433	-1.896879
43432	0	0.904508	9.618679	-1.198785	0.009042	0.096188	-0.011984	2.207859	-0.321672	-1.894460
43433	0	0.921944	9.631256	-1.215090	0.009216	0.096313	-0.012146	2.212754	-0.324734	-1.893140
43434	0	0.891879	9.686017	-1.185568	0.008917	0.096861	-0.011851	2.216884	-0.326361	-1.897450
43435	0	0.860784	9.704542	-1.135520	0.008606	0.097046	-0.011353	2.219187	-0.327917	-1.891983
43436	0	0.916030	9.740994	-1.172500	0.009158	0.097410	-0.011724	2.218808	-0.329773	-1.894255
43437	0	0.921878	9.753392	-1.171895	0.009216	0.097534	-0.011719	2.218112	-0.331981	-1.891749
43438	0	0.922200	9.753297	-1.196520	0.009221	0.097533	-0.011964	2.218753	-0.332388	-1.890398
43439	0	0.952415	9.759444	-1.239419	0.009521	0.097595	-0.012390	2.222620	-0.334828	-1.887306
43440	0	0.928541	9.759239	-1.264749	0.009282	0.097593	-0.012643	2.227166	-0.338002	-1.883948
43441	0	0.921898	9.789973	-1.233233	0.009216	0.097900	-0.012329	2.229980	-0.340451	-1.884852
43442	0	0.897809	9.802047	-1.203041	0.008977	0.098021	-0.012031	2.228892	-0.341106	-1.880636
43443	0	0.915978	9.789971	-1.165985	0.009155	0.097900	-0.011658	2.230442	-0.345664	-1.884950
43444	0	0.916891	9.789788	-1.239590	0.009164	0.097898	-0.012395	2.230722	-0.350857	-1.882000
43445	0	0.903101	9.777859	-1.159610	0.009033	0.097778	-0.011597	2.228987	-0.347604	-1.887102
43446	0	0.970041	9.783974	-1.146991	0.009700	0.097839	-0.011474	2.223561	-0.347566	-1.888715
43447	0	0.946328	9.741200	-1.135111	0.009460	0.097412	-0.011353	2.220858	-0.350166	-1.891299
43448	0	0.922056	9.735058	-1.177446	0.009221	0.097350	-0.011778	2.215906	-0.348863	-1.889953
43449	0	0.885107	9.716818	-1.110576	0.008850	0.097168	-0.011108	2.211722	-0.349247	-1.897976
43450	0	0.890966	9.686345	-1.164932	0.008912	0.096863	-0.011653	2.206472	-0.345688	-1.897654
43451	0	0.866018	9.686412	-1.128535	0.008667	0.096863	-0.011292	2.198213	-0.336962	-1.895398
43452	0	0.907409	9.656084	-1.151776	0.009080	0.096560	-0.011524	2.189498	-0.329351	-1.899815
43453	0	0.946283	9.655758	-1.110673	0.009460	0.096558	-0.011108	2.186563	-0.331435	-1.900821
43454	0	0.927883	9.643557	-1.085471	0.009281	0.096435	-0.010861	2.177687	-0.327963	-1.897312
43455	0	0.891638	9.588694	-1.103695	0.008911	0.095886	-0.011047	2.164329	-0.333440	-1.899232
43456	0	0.879768	9.588829	-1.101847	0.008799	0.095887	-0.011027	2.152721	-0.331594	-1.901645
43457	0	0.854412	9.564277	-1.061463	0.008545	0.095642	-0.010620	2.145134	-0.329875	-1.903109
43458	0	0.884885	9.552116	-1.085159	0.008848	0.095521	-0.010854	2.141511	-0.329921	-1.904974
43459	0	0.873067	9.527602	-1.092195	0.008728	0.095276	-0.010925	2.136592	-0.332348	-1.901040
43460	0	0.928383	9.533768	-1.091048	0.009282	0.095337	-0.010919	2.125798	-0.333638	-1.903442
43461	0	0.891446	9.533709	-1.055468	0.008911	0.095337	-0.010559	2.119599	-0.336877	-1.900476
43462	0	0.861588	9.551997	-1.048643	0.008612	0.095520	-0.010489	2.115026	-0.341142	-1.898758
43463	0	0.872631	9.533724	-1.031335	0.008728	0.095337	-0.010315	2.112079	-0.338325	-1.901510
43464	0	0.878275	9.539863	-1.043007	0.008785	0.095398	-0.010434	2.106296	-0.334651	-1.893663
43465	0	0.842795	9.521502	-1.128623	0.008423	0.095215	-0.011292	2.099158	-0.339997	-1.885045
43466	0	0.885987	9.545897	-1.091470	0.008860	0.095459	-0.010915	2.098117	-0.339555	-1.881132
43467	0	0.897543	9.570244	-1.080659	0.008972	0.095703	-0.010803	2.101266	-0.342722	-1.873343
43468	0	0.897581	9.594559	-1.129879	0.008978	0.095945	-0.011299	2.099905	-0.339511	-1.866152
43469	0	0.915778	9.588594	-1.110888	0.009155	0.095886	-0.011108	2.099588	-0.341748	-1.858979
43470	0	0.904585	9.619011	-1.104486	0.009038	0.096190	-0.011048	2.094705	-0.350339	-1.850863
43471	0	0.879267	9.619098	-1.086512	0.008789	0.096191	-0.010864	2.094825	-0.353874	-1.844705
43472	0	0.867636	9.661768	-1.141357	0.008674	0.096618	-0.011415	2.091699	-0.356294	-1.836903
43473	0	0.879441	9.661889	-1.152960	0.008789	0.096619	-0.011536	2.083639	-0.361818	-1.834979
43474	0	0.886388	9.692436	-1.121186	0.008861	0.096924	-0.011219	2.074239	-0.364903	-1.831769
43475	0	0.933905	9.686279	-1.129098	0.009338	0.096863	-0.011292	2.072707	-0.364935	-1.827017
43476	0	0.934043	9.735080	-1.245153	0.009339	0.097351	-0.012450	2.073262	-0.365470	-1.822627
43477	0	0.927842	9.741243	-1.250889	0.009277	0.097412	-0.012512	2.068390	-0.365966	-1.820280
43478	0	0.928289	9.741213	-1.177103	0.009279	0.097412	-0.011774	2.064034	-0.369426	-1.811085
43479	0	0.903297	9.735132	-1.183895	0.009033	0.097351	-0.011841	2.060891	-0.368377	-1.806516
43480	0	0.921248	9.753517	-1.183109	0.009215	0.097534	-0.011837	2.053008	-0.364232	-1.805228
43481	0	0.952419	9.759530	-1.226530	0.009521	0.097595	-0.012268	2.048749	-0.366642	-1.806496
43482	0	0.910163	9.777864	-1.183140	0.009099	0.097778	-0.011836	2.042389	-0.368909	-1.804118
43483	0	0.921793	9.777886	-1.110226	0.009216	0.097778	-0.011108	2.034199	-0.370004	-1.805835
43484	0	0.910083	9.753508	-1.133852	0.009097	0.097535	-0.011341	2.030180	-0.373579	-1.806217
43485	0	0.878711	9.741227	-1.202409	0.008789	0.097412	-0.012024	2.029371	-0.370534	-1.804424
43486	0	0.915241	9.722862	-1.147732	0.009151	0.097229	-0.011476	2.030436	-0.371995	-1.804399
43487	0	0.909595	9.747331	-1.122768	0.009094	0.097473	-0.011230	2.026264	-0.373216	-1.798670
43488	0	0.909986	9.716856	-1.158479	0.009097	0.097168	-0.011592	2.016831	-0.375660	-1.802193
43489	0	0.915346	9.680304	-1.152631	0.009155	0.096802	-0.011536	2.004759	-0.372726	-1.805256
43490	0	0.902549	9.686565	-1.096304	0.009029	0.096865	-0.010968	1.997636	-0.367343	-1.802165
43491	0	0.891262	9.655869	-1.128118	0.008911	0.096558	-0.011292	1.984463	-0.368282	-1.801350
43492	0	0.909963	9.655968	-1.181755	0.009097	0.096560	-0.011821	1.979601	-0.370488	-1.803341
43493	0	0.878828	9.643644	-1.122344	0.008789	0.096436	-0.011230	1.970215	-0.368756	-1.805400
43494	0	0.872342	9.588823	-1.108816	0.008726	0.095887	-0.011095	1.960871	-0.364734	-1.813092
43495	0	0.903358	9.594794	-1.067481	0.009033	0.095947	-0.010681	1.952176	-0.364334	-1.820960
43496	0	0.891453	9.594818	-1.078841	0.008911	0.095948	-0.010791	1.948312	-0.367553	-1.821049
43497	0	0.885235	9.570379	-1.024577	0.008850	0.095703	-0.010254	1.937566	-0.369386	-1.822833
43498	0	0.891647	9.552110	-1.060240	0.008915	0.095521	-0.010605	1.933604	-0.370380	-1.824580
43499	0	0.854740	9.552064	-1.110117	0.008545	0.095520	-0.011108	1.923978	-0.372510	-1.823026
43500	0	0.854802	9.540002	-1.053605	0.008550	0.095399	-0.010545	1.912507	-0.369685	-1.823175
43501	0	0.885501	9.527620	-1.165139	0.008850	0.095276	-0.011658	1.904021	-0.374717	-1.820182
43502	0	0.862093	9.545874	-1.146016	0.008615	0.095459	-0.011462	1.900642	-0.380379	-1.816049
43503	0	0.879288	9.539812	-1.098182	0.008789	0.095398	-0.010986	1.894331	-0.384107	-1.811770
43504	0	0.867607	9.533696	-1.085335	0.008674	0.095337	-0.010856	1.890579	-0.386151	-1.808779
43505	0	0.854466	9.558074	-1.025704	0.008545	0.095581	-0.010254	1.893298	-0.384999	-1.808260
43506	0	0.854640	9.564121	-1.001364	0.008544	0.095641	-0.010016	1.888975	-0.387058	-1.806374
43507	0	0.897505	9.570347	-1.024815	0.008972	0.095703	-0.010254	1.881207	-0.389664	-1.802125
43508	0	0.867361	9.588635	-1.078924	0.008672	0.095886	-0.010792	1.877154	-0.391011	-1.801340
43509	0	0.891514	9.600820	-1.153338	0.008911	0.096008	-0.011536	1.873419	-0.394945	-1.806190
43510	0	0.886004	9.612933	-1.165290	0.008858	0.096129	-0.011654	1.871351	-0.396810	-1.800068
43511	0	0.897243	9.637437	-1.165870	0.008972	0.096375	-0.011658	1.871671	-0.396245	-1.793697
43512	0	0.928397	9.655600	-1.178285	0.009277	0.096557	-0.011783	1.871006	-0.403214	-1.789174
43513	0	0.916109	9.680027	-1.148251	0.009155	0.096802	-0.011475	1.879471	-0.409218	-1.785299
43514	0	0.929278	9.698039	-1.082192	0.009289	0.096981	-0.010819	1.881459	-0.413064	-1.782472
43515	0	0.916117	9.728965	-1.177842	0.009155	0.097290	-0.011780	1.878992	-0.419093	-1.774334
43516	0	0.911022	9.722721	-1.098814	0.009106	0.097228	-0.010984	1.882292	-0.423558	-1.777483
43517	0	0.903784	9.753352	-1.074427	0.009033	0.097534	-0.010742	1.883831	-0.428139	-1.773601
43518	0	0.934967	9.740993	-1.129638	0.009347	0.097410	-0.011296	1.883054	-0.430459	-1.771853
43519	0	0.957901	9.753460	-1.153504	0.009583	0.097534	-0.011536	1.881303	-0.425516	-1.772008
43520	0	0.939633	9.741149	-1.214650	0.009392	0.097412	-0.012145	1.882028	-0.429999	-1.770362
43521	0	0.927561	9.759554	-1.171738	0.009277	0.097595	-0.011719	1.879307	-0.427163	-1.771633
43522	0	0.945471	9.771705	-1.165935	0.009457	0.097717	-0.011656	1.882393	-0.424094	-1.771663
43523	0	0.915841	9.771664	-1.123356	0.009155	0.097717	-0.011230	1.884943	-0.426911	-1.776751
43524	0	0.910188	9.747054	-1.124162	0.009100	0.097471	-0.011237	1.889024	-0.428326	-1.785368
43525	0	0.927597	9.753434	-1.116921	0.009277	0.097534	-0.011169	1.887650	-0.425871	-1.790096
43526	0	0.915785	9.753370	-1.086402	0.009152	0.097534	-0.010864	1.886438	-0.431362	-1.787292
43527	0	0.933698	9.735072	-1.135673	0.009338	0.097351	-0.011353	1.890145	-0.428902	-1.797004
43528	0	0.890789	9.728930	-1.196931	0.008907	0.097289	-0.011971	1.886635	-0.428713	-1.797722
43529	0	0.897215	9.667917	-1.178405	0.008972	0.096680	-0.011780	1.890576	-0.427899	-1.803175
43530	0	0.915174	9.679960	-1.148738	0.009154	0.096800	-0.011483	1.894495	-0.424024	-1.804473
43531	0	0.897395	9.631277	-1.111308	0.008972	0.096313	-0.011108	1.898949	-0.425280	-1.810493
43532	0	0.879512	9.637168	-1.069636	0.008792	0.096373	-0.010691	1.904601	-0.428175	-1.815581
43533	0	0.903395	9.606911	-1.068255	0.009033	0.096069	-0.010681	1.905239	-0.428179	-1.816954
43534	0	0.927760	9.594620	-1.123579	0.009278	0.095946	-0.011234	1.905932	-0.426497	-1.819909
43535	0	0.909809	9.600749	-1.038012	0.009094	0.096008	-0.010376	1.909799	-0.430165	-1.823489
43536	0	0.879209	9.521287	-1.044923	0.008796	0.095213	-0.010446	1.913033	-0.424910	-1.827660
43537	0	0.885147	9.564142	-1.093003	0.008850	0.095642	-0.010925	1.917656	-0.425683	-1.830844
43538	0	0.885845	9.527320	-1.093725	0.008852	0.095274	-0.010936	1.918398	-0.432514	-1.833096
43539	0	0.879228	9.509183	-1.080893	0.008789	0.095093	-0.010803	1.924159	-0.435491	-1.838383
43540	0	0.897721	9.508929	-1.100463	0.008978	0.095090	-0.010999	1.930236	-0.433809	-1.838970
43541	0	0.897317	9.527505	-1.013878	0.008972	0.095276	-0.010132	1.937498	-0.434095	-1.842916
43542	0	0.879310	9.545622	-1.045652	0.008790	0.095457	-0.010451	1.942662	-0.436866	-1.846800
43543	0	0.866903	9.539768	-1.037676	0.008667	0.095398	-0.010376	1.942543	-0.438382	-1.850421
43544	0	0.892350	9.533464	-1.044371	0.008915	0.095336	-0.010439	1.947182	-0.447659	-1.856646
43545	0	0.879190	9.533622	-1.105106	0.008789	0.095337	-0.011047	1.950641	-0.450164	-1.854681
43546	0	0.867605	9.539511	-1.075465	0.008672	0.095396	-0.010750	1.955414	-0.454392	-1.857834
43547	0	0.915874	9.576298	-1.081075	0.009155	0.095764	-0.010803	1.963478	-0.457639	-1.853158
43548	0	0.934877	9.582099	-1.101014	0.009345	0.095822	-0.011002	1.972764	-0.461178	-1.847654
43549	0	0.915487	9.582470	-1.080795	0.009155	0.095825	-0.010803	1.977319	-0.459804	-1.849518
43550	0	0.897548	9.624889	-1.094582	0.008971	0.096251	-0.010935	1.989325	-0.463967	-1.850527
43551	0	0.921985	9.661727	-1.117846	0.009216	0.096619	-0.011169	1.999095	-0.467268	-1.845251
43552	0	0.892037	9.679711	-1.077426	0.008918	0.096799	-0.010760	2.014597	-0.469418	-1.842661
43553	0	0.921917	9.686145	-1.123971	0.009216	0.096863	-0.011230	2.024432	-0.471904	-1.843070
43554	0	0.934439	9.728614	-1.131850	0.009343	0.097287	-0.011311	2.032716	-0.472474	-1.841669
43555	0	0.946077	9.722780	-1.142357	0.009460	0.097229	-0.011414	2.043374	-0.471971	-1.845241
43556	0	0.952892	9.752998	-1.150082	0.009521	0.097531	-0.011496	2.048585	-0.479761	-1.843506
43557	0	0.940088	9.759436	-1.172465	0.009399	0.097595	-0.011719	2.054425	-0.480601	-1.845430
43558	0	0.910165	9.759230	-1.197936	0.009096	0.097593	-0.011975	2.058157	-0.486146	-1.846442
43559	0	0.916144	9.765426	-1.118180	0.009155	0.097656	-0.011169	2.071572	-0.492438	-1.848338
43560	0	0.923124	9.789477	-1.126073	0.009228	0.097896	-0.011256	2.075841	-0.495598	-1.847403
43561	0	0.946189	9.771619	-1.142175	0.009460	0.097717	-0.011414	2.084330	-0.496385	-1.851349
43562	0	0.940468	9.771423	-1.118552	0.009401	0.097714	-0.011187	2.082006	-0.499369	-1.853966
43563	0	0.927805	9.771629	-1.209244	0.009277	0.097717	-0.012085	2.089764	-0.499312	-1.852034
43564	0	0.921782	9.759182	-1.192109	0.009217	0.097592	-0.011917	2.093255	-0.499098	-1.858250
43565	0	0.915748	9.722840	-1.172202	0.009155	0.097229	-0.011719	2.096053	-0.500787	-1.859541
43566	0	0.903641	9.734849	-1.167054	0.009037	0.097349	-0.011664	2.102189	-0.499192	-1.859451
43567	0	0.933749	9.722879	-1.129410	0.009338	0.097229	-0.011292	2.104043	-0.497219	-1.867534
[truncated: 501 more rows]
