# Supplementary material for: Properties of traditional bamboo carrying poles have implications for user interactions
Source: PLoS One. 2018 May 10;13(5):e0196208. doi: 10.1371/journal.pone.0196208 (PMC5945030; doi:10.1371/journal.pone.0196208)
Supplement: S1 Text — (ZIP) [file pone.0196208.s005.zip › ResTest_PoleF_L6Load2.txt]

// Start Time: Unknown
// Update Rate: 100.0Hz
// Filter Profile: human (34.3)
// Firmware Version: 2.1.4
PacketCounter	SampleTimeFine	Acc_X	Acc_Y	Acc_Z	VelInc_X	VelInc_Y	VelInc_Z	Roll	Pitch	Yaw	Latitude	Longitude	Altitude	Vel_X	Vel_Y	Vel_Z
41573	0	0.372119	9.918282	0.407434	0.003723	0.099182	0.004089	-0.058922	3.127067	-36.943402
41574	0	0.414432	9.942761	0.417292	0.004146	0.099427	0.004181	-0.049773	3.128577	-36.959004
41575	0	0.469552	9.875525	0.353545	0.004700	0.098755	0.003540	-0.044548	3.133375	-36.969425
41576	0	0.597086	9.936536	0.285683	0.005972	0.099365	0.002859	-0.042077	3.134487	-36.976807
41577	0	0.597365	9.912156	0.152607	0.005981	0.099121	0.001526	-0.042535	3.143216	-36.988056
41578	0	0.547960	9.851069	0.108982	0.005477	0.098511	0.001099	-0.032491	3.139804	-36.998363
41579	0	0.408832	9.875501	0.096827	0.004089	0.098755	0.000977	-0.022898	3.140675	-37.008357
41580	0	0.292999	9.930418	0.101351	0.002927	0.099304	0.001020	-0.014786	3.136561	-37.022761
41581	0	0.158754	9.826678	0.218884	0.001587	0.098267	0.002197	-0.004675	3.135600	-37.034822
41582	0	0.231668	9.765676	0.283697	0.002320	0.097656	0.002851	0.012493	3.139735	-37.041947
41583	0	0.408409	9.661923	0.297931	0.004089	0.096619	0.002991	0.025999	3.145890	-37.050908
41584	0	0.614937	9.582671	0.283386	0.006153	0.095826	0.002845	0.038796	3.150236	-37.061507
41585	0	0.762282	9.283494	0.323697	0.007629	0.092834	0.003235	0.035953	3.158314	-37.067667
41586	0	0.591060	9.014854	0.239012	0.005907	0.090149	0.002384	0.028259	3.153747	-37.073228
41587	0	0.159684	8.618121	0.166071	0.001587	0.086182	0.001648	0.011352	3.140456	-37.078961
41588	0	-0.107176	8.258066	0.010208	-0.001081	0.082581	0.000085	-0.011957	3.127861	-37.092421
41589	0	-0.347138	8.068894	-0.046563	-0.003479	0.080688	-0.000488	-0.042866	3.116288	-37.110875
41590	0	-0.400995	8.258453	-0.420896	-0.004014	0.082583	-0.004227	-0.066120	3.109198	-37.128482
41591	0	-0.007347	8.447364	-0.743500	-0.000061	0.084473	-0.007446	-0.080734	3.123746	-37.148265
41592	0	0.893636	8.466294	-0.924594	0.008946	0.084661	-0.009258	-0.098000	3.136055	-37.158903
41593	0	1.007346	7.373014	-0.335626	0.010071	0.073730	-0.003357	-0.099557	3.131472	-37.163997
41594	0	0.898357	8.569350	-1.384297	0.008977	0.085692	-0.013854	-0.114128	3.123317	-37.161491
41595	0	1.177830	8.190969	0.056906	0.011780	0.081909	0.000610	-0.057969	3.124856	-37.172025
41596	0	1.459962	8.989679	-0.643028	0.014582	0.089899	-0.006439	-0.068950	3.102393	-37.168593
41597	0	0.007510	9.033253	0.389454	0.000061	0.090332	0.003906	-0.054163	3.084560	-37.164631
41598	0	-0.424329	9.894116	0.384560	-0.004242	0.098940	0.003880	-0.013512	3.086094	-37.176908
41599	0	0.024257	9.844975	1.037558	0.000244	0.098450	0.010376	-0.012613	3.088678	-37.188626
41600	0	-0.153600	10.638596	1.261033	-0.001530	0.106383	0.012633	0.012332	3.095670	-37.189223
41601	0	0.468101	10.894943	1.067229	0.004700	0.108948	0.010681	0.021630	3.116099	-37.202606
41602	0	1.141167	11.170234	0.943101	0.011436	0.111699	0.009440	0.030897	3.140834	-37.209491
41603	0	1.401330	11.682410	0.885235	0.014038	0.116821	0.008850	0.026627	3.166036	-37.236128
41604	0	1.390825	11.475291	0.684454	0.013927	0.114751	0.006840	0.020559	3.185505	-37.252959
41605	0	0.828211	12.091210	0.273894	0.008301	0.120911	0.002747	0.027515	3.203011	-37.262961
41606	0	0.178124	12.054468	0.211754	0.001793	0.120544	0.002122	0.032036	3.213745	-37.278472
41607	0	-0.056677	12.243690	0.167592	-0.000549	0.122437	0.001709	0.063850	3.229549	-37.296177
41608	0	-0.389965	12.341178	0.125546	-0.003881	0.123412	0.001277	0.084860	3.246010	-37.309505
41609	0	-0.252221	12.365810	0.330968	-0.002502	0.123657	0.003357	0.129720	3.264101	-37.323895
41610	0	0.556209	12.293456	0.632526	0.005576	0.122931	0.006372	0.173670	3.277329	-37.331248
41611	0	1.018026	12.213675	0.946551	0.010193	0.122131	0.009521	0.225469	3.289809	-37.343424
41612	0	1.217289	11.934114	1.132135	0.012182	0.119336	0.011364	0.265633	3.299497	-37.352537
41613	0	1.299602	11.774090	1.113153	0.013000	0.117737	0.011169	0.301854	3.304380	-37.358889
41614	0	0.713600	11.426584	1.101808	0.007132	0.114264	0.011035	0.318657	3.300248	-37.362465
41615	0	0.213726	11.102385	0.767713	0.002136	0.111023	0.007690	0.332534	3.299482	-37.370252
41616	0	0.121513	10.711712	0.380963	0.001222	0.107117	0.003819	0.343368	3.306468	-37.381951
41617	0	-0.086863	10.308830	0.029265	-0.000854	0.103088	0.000305	0.357649	3.321931	-37.388512
41618	0	0.208788	9.912027	-0.253919	0.002109	0.099120	-0.002527	0.371681	3.345087	-37.400469
41619	0	0.669816	9.484902	-0.465352	0.006714	0.094849	-0.004639	0.389207	3.362997	-37.412068
41620	0	0.727960	9.112599	-0.583643	0.007293	0.091125	-0.005828	0.399394	3.378294	-37.424128
41621	0	0.755627	8.721950	-0.556657	0.007568	0.087219	-0.005554	0.414841	3.392596	-37.439278
41622	0	0.735402	8.441172	-0.406457	0.007361	0.084412	-0.004053	0.429464	3.401161	-37.456208
41623	0	0.365413	8.142102	-0.202355	0.003662	0.081421	-0.002014	0.442587	3.411666	-37.467495
41624	0	0.138252	7.916271	0.003495	0.001389	0.079163	0.000043	0.454572	3.419484	-37.494454
41625	0	0.152090	7.733165	0.017957	0.001526	0.077332	0.000183	0.460135	3.426181	-37.516402
41626	0	-0.007469	7.598780	0.030184	-0.000072	0.075988	0.000299	0.455488	3.430620	-37.528122
41627	0	-0.153125	7.458483	0.030961	-0.001526	0.074585	0.000305	0.449347	3.438524	-37.541197
41628	0	-0.044761	7.403581	-0.211992	-0.000439	0.074036	-0.002128	0.437751	3.451777	-37.551717
41629	0	0.274303	7.281539	-0.292184	0.002747	0.072815	-0.002930	0.425366	3.456738	-37.561726
41630	0	0.584913	7.293884	-0.565237	0.005851	0.072938	-0.005662	0.410032	3.458743	-37.568721
41631	0	0.628524	7.373193	-0.987765	0.006287	0.073730	-0.009888	0.394636	3.461481	-37.566633
41632	0	0.592012	7.483166	-1.072283	0.005918	0.074832	-0.010722	0.395740	3.457669	-37.565674
41633	0	0.550130	7.714699	-1.026044	0.005493	0.077148	-0.010254	0.405433	3.445375	-37.565629
41634	0	0.338240	7.982920	-0.790329	0.003373	0.079831	-0.007888	0.427694	3.432440	-37.560322
41635	0	0.079599	8.343378	-0.484342	0.000793	0.083435	-0.004822	0.457517	3.428897	-37.557865
41636	0	0.049828	8.697406	-0.019347	0.000493	0.086974	-0.000168	0.491345	3.422004	-37.553662
41637	0	0.213799	9.082136	0.394233	0.002136	0.090820	0.003967	0.522937	3.419756	-37.551499
41638	0	0.433423	9.418162	0.694749	0.004336	0.094180	0.006967	0.546181	3.422585	-37.555752
41639	0	0.689128	9.832904	0.920558	0.006897	0.098328	0.009216	0.558625	3.429431	-37.558575
41640	0	0.834809	10.156509	0.968573	0.008349	0.101565	0.009682	0.553768	3.431381	-37.566183
41641	0	0.793551	10.571181	0.922789	0.007935	0.105713	0.009216	0.541172	3.430446	-37.568897
41642	0	0.598369	10.900575	0.718011	0.005982	0.109007	0.007164	0.524390	3.428872	-37.564452
41643	0	0.305572	11.236503	0.520061	0.003052	0.112366	0.005188	0.511503	3.424711	-37.558319
41644	0	0.043744	11.620986	0.210611	0.000435	0.116210	0.002100	0.505362	3.422231	-37.553689
41645	0	0.000085	11.846928	0.084817	0.000000	0.118469	0.000854	0.511304	3.421556	-37.545853
41646	0	0.048332	12.029950	0.088425	0.000489	0.120299	0.000902	0.528623	3.427021	-37.550182
41647	0	0.340307	12.237624	0.168509	0.003418	0.122375	0.001709	0.551116	3.440875	-37.551467
41648	0	0.777109	12.329577	0.486484	0.007782	0.123294	0.004895	0.579162	3.451038	-37.558261
41649	0	0.975900	12.353754	0.735404	0.009766	0.123535	0.007385	0.607892	3.457336	-37.562634
41650	0	0.896007	12.378678	1.022959	0.008959	0.123785	0.010252	0.628346	3.456595	-37.569311
41651	0	0.737954	12.323172	1.194854	0.007385	0.123230	0.011963	0.641647	3.462122	-37.572045
41652	0	0.413914	12.207459	1.350832	0.004139	0.122073	0.013521	0.653782	3.461790	-37.569545
41653	0	0.256109	12.011791	1.085684	0.002563	0.120117	0.010864	0.660938	3.464265	-37.572649
41654	0	0.383325	11.755483	0.840820	0.003839	0.117555	0.008408	0.660378	3.470407	-37.574814
41655	0	0.517819	11.389231	0.438778	0.005188	0.113892	0.004395	0.667147	3.480272	-37.579513
41656	0	0.741579	11.017013	0.034705	0.007426	0.110169	0.000353	0.672875	3.490864	-37.589542
41657	0	0.847690	10.644575	-0.086869	0.008484	0.106445	-0.000854	0.687699	3.497932	-37.599170
41658	0	0.694038	10.296634	-0.180858	0.006944	0.102966	-0.001798	0.699470	3.501055	-37.609558
41659	0	0.475237	9.906039	-0.080209	0.004761	0.099060	-0.000793	0.709393	3.510398	-37.616630
41660	0	0.303151	9.509286	-0.039292	0.003036	0.095093	-0.000383	0.720935	3.514750	-37.630063
41661	0	0.127367	9.210216	0.006228	0.001282	0.092102	0.000061	0.719695	3.524352	-37.645317
41662	0	0.003616	8.849994	0.104676	0.000045	0.088500	0.001040	0.710738	3.535326	-37.659440
41663	0	0.060748	8.526611	0.031288	0.000610	0.085266	0.000305	0.700888	3.538674	-37.680658
41664	0	0.175391	8.270282	0.021117	0.001764	0.082703	0.000197	0.681985	3.552708	-37.696050
41665	0	0.237389	8.001739	-0.059600	0.002380	0.080017	-0.000610	0.661465	3.561461	-37.712647
41666	0	0.364325	7.757723	-0.197432	0.003649	0.077577	-0.001987	0.641918	3.569011	-37.725059
41667	0	0.426600	7.623390	-0.309728	0.004272	0.076233	-0.003113	0.618298	3.577789	-37.740706
41668	0	0.419444	7.556458	-0.471514	0.004198	0.075563	-0.004730	0.595167	3.582245	-37.754283
41669	0	0.397093	7.428062	-0.505087	0.003967	0.074280	-0.005066	0.571800	3.575885	-37.763631
41670	0	0.446501	7.409946	-0.667276	0.004462	0.074099	-0.006684	0.553952	3.571451	-37.766298
41671	0	0.384721	7.367010	-0.652203	0.003845	0.073669	-0.006531	0.540444	3.568372	-37.767140
41672	0	0.183710	7.495265	-0.754540	0.001835	0.074952	-0.007551	0.531662	3.564951	-37.767780
41673	0	0.213728	7.623381	-0.749789	0.002136	0.076233	-0.007507	0.517544	3.564260	-37.762135
41674	0	0.488201	7.812604	-0.590169	0.004884	0.078126	-0.005901	0.518193	3.566846	-37.761858
41675	0	0.568131	8.038288	-0.482285	0.005676	0.080383	-0.004822	0.519959	3.559897	-37.758509
41676	0	0.477288	8.343402	-0.213663	0.004770	0.083434	-0.002139	0.516902	3.556687	-37.751330
41677	0	0.543708	8.654758	0.115668	0.005432	0.086548	0.001160	0.520969	3.550058	-37.751156
41678	0	0.538828	8.990324	0.323186	0.005381	0.089904	0.003228	0.516545	3.540221	-37.746090
41679	0	0.323693	9.326113	0.574572	0.003235	0.093262	0.005737	0.506342	3.537370	-37.738356
41680	0	0.152673	9.710436	0.600912	0.001530	0.097105	0.005998	0.492852	3.540649	-37.734538
41681	0	0.177229	10.082893	0.782674	0.001770	0.100830	0.007812	0.476754	3.537995	-37.735412
41682	0	0.208412	10.418303	0.663649	0.002079	0.104184	0.006620	0.459153	3.532354	-37.737602
41683	0	0.231450	10.729894	0.514716	0.002319	0.107300	0.005127	0.437598	3.537359	-37.732185
41684	0	0.389937	11.004395	0.353248	0.003896	0.110044	0.003520	0.424738	3.533552	-37.727769
41685	0	0.549440	11.315875	0.203462	0.005493	0.113159	0.002014	0.404171	3.532308	-37.726045
41686	0	0.568162	11.547734	0.187551	0.005678	0.115478	0.001872	0.400957	3.528918	-37.720926
41687	0	0.531078	11.737052	0.238300	0.005310	0.117371	0.002380	0.398635	3.528255	-37.712554
41688	0	0.500458	11.907885	0.433371	0.005006	0.119079	0.004338	0.403117	3.529397	-37.714890
41689	0	0.427067	12.042273	0.658626	0.004272	0.120422	0.006592	0.408519	3.531043	-37.714988
41690	0	0.469323	12.097213	0.816218	0.004696	0.120972	0.008167	0.413445	3.533591	-37.717514
41691	0	0.628882	12.127686	0.964212	0.006287	0.121277	0.009644	0.414936	3.531371	-37.715805
41692	0	0.665703	12.066526	1.019321	0.006657	0.120666	0.010190	0.411888	3.531150	-37.720237
41693	0	0.744533	11.944552	0.970873	0.007446	0.119446	0.009705	0.408032	3.531957	-37.719963
41694	0	0.719898	11.749103	0.831850	0.007199	0.117492	0.008308	0.398164	3.532301	-37.724152
41695	0	0.646621	11.505109	0.611054	0.006470	0.115051	0.006104	0.391254	3.535707	-37.724723
41696	0	0.505446	11.224270	0.410725	0.005058	0.112243	0.004103	0.386653	3.539524	-37.729002
41697	0	0.402107	10.937522	0.311455	0.004028	0.109375	0.003113	0.384857	3.546969	-37.738907
41698	0	0.327140	10.614040	0.189606	0.003281	0.106140	0.001895	0.383759	3.556667	-37.750025
41699	0	0.286170	10.241721	0.140207	0.002869	0.102417	0.001404	0.385828	3.564197	-37.757083
41700	0	0.303597	9.954835	0.121946	0.003037	0.099548	0.001217	0.382963	3.565737	-37.760639
41701	0	0.292252	9.594740	0.140934	0.002930	0.095947	0.001404	0.376452	3.573954	-37.774048
41702	0	0.303075	9.277363	0.038238	0.003037	0.092773	0.000377	0.369527	3.581955	-37.780839
41703	0	0.304973	8.941653	0.043664	0.003052	0.089417	0.000427	0.357564	3.584274	-37.788191
41704	0	0.206930	8.667002	-0.064325	0.002070	0.086670	-0.000653	0.344476	3.585305	-37.798116
41705	0	0.201022	8.441194	-0.114306	0.002014	0.084412	-0.001160	0.322074	3.590187	-37.808259
41706	0	0.200285	8.227568	-0.154369	0.002006	0.082275	-0.001555	0.305866	3.593352	-37.819910
41707	0	0.262188	8.087209	-0.212009	0.002625	0.080872	-0.002136	0.283075	3.596433	-37.831357
41708	0	0.316494	7.977453	-0.331340	0.003168	0.079774	-0.003325	0.265751	3.599940	-37.845519
41709	0	0.384143	7.849193	-0.383432	0.003845	0.078491	-0.003845	0.249885	3.604878	-37.852964
41710	0	0.456959	7.818739	-0.387666	0.004569	0.078187	-0.003885	0.237172	3.603260	-37.862786
41711	0	0.536997	7.733202	-0.414295	0.005371	0.077332	-0.004150	0.226374	3.604942	-37.862365
41712	0	0.567359	7.812645	-0.461570	0.005673	0.078126	-0.004624	0.213798	3.604452	-37.864683
41713	0	0.512705	7.855272	-0.414135	0.005127	0.078552	-0.004150	0.200599	3.603683	-37.871455
41714	0	0.452026	8.050568	-0.412216	0.004517	0.080505	-0.004132	0.186386	3.598285	-37.873302
41715	0	0.354492	8.227537	-0.286318	0.003540	0.082275	-0.002869	0.178895	3.590952	-37.879655
41716	0	0.300674	8.465475	-0.193494	0.003000	0.084655	-0.001943	0.168697	3.582117	-37.879414
41717	0	0.207919	8.715813	-0.085181	0.002075	0.087158	-0.000854	0.165411	3.576772	-37.878855
41718	0	0.214583	8.990365	0.172079	0.002144	0.089904	0.001714	0.156677	3.574137	-37.879371
41719	0	0.281009	9.301746	0.287009	0.002808	0.093018	0.002869	0.155165	3.570959	-37.878906
41720	0	0.293403	9.637352	0.494761	0.002934	0.096374	0.004947	0.154352	3.571334	-37.879658
41721	0	0.335826	9.905973	0.592521	0.003357	0.099060	0.005920	0.149029	3.569737	-37.883854
41722	0	0.409376	10.241551	0.654694	0.004091	0.102416	0.006540	0.141808	3.566868	-37.887201
41723	0	0.403496	10.510165	0.672376	0.004028	0.105103	0.006714	0.131218	3.559587	-37.891750
41724	0	0.392210	10.784678	0.600766	0.003920	0.107847	0.006001	0.124865	3.556826	-37.894978
41725	0	0.451877	10.998473	0.635684	0.004517	0.109985	0.006348	0.115512	3.554443	-37.896757
41726	0	0.470916	11.199703	0.521341	0.004704	0.111998	0.005206	0.108213	3.548559	-37.901131
41727	0	0.513231	11.395242	0.372252	0.005127	0.113953	0.003723	0.109019	3.542992	-37.904971
41728	0	0.556593	11.547746	0.488188	0.005565	0.115478	0.004881	0.108333	3.541587	-37.902673
41729	0	0.580413	11.645499	0.518353	0.005798	0.116455	0.005188	0.112961	3.535723	-37.902197
41730	0	0.623523	11.669880	0.529084	0.006237	0.116698	0.005301	0.122683	3.537324	-37.903547
41731	0	0.659169	11.706627	0.761660	0.006592	0.117065	0.007629	0.135339	3.537379	-37.907112
41732	0	0.634682	11.670261	0.904930	0.006347	0.116701	0.009068	0.154375	3.537185	-37.907970
41733	0	0.609679	11.590712	0.926474	0.006104	0.115906	0.009277	0.166998	3.543814	-37.911126
41734	0	0.529817	11.438221	0.881740	0.005296	0.114382	0.008824	0.174045	3.541537	-37.919022
41735	0	0.475444	11.267163	0.798907	0.004761	0.112671	0.007996	0.180895	3.547805	-37.920379
41736	0	0.413041	10.998713	0.626318	0.004137	0.109986	0.006273	0.191617	3.554562	-37.923080
41737	0	0.396035	10.730043	0.359000	0.003967	0.107300	0.003601	0.203681	3.561744	-37.923187
41738	0	0.394841	10.430937	0.223124	0.003953	0.104309	0.002236	0.209464	3.566393	-37.933287
41739	0	0.365949	10.119645	0.084717	0.003662	0.101196	0.000854	0.217920	3.568805	-37.944259
41740	0	0.310733	9.844968	-0.020461	0.003107	0.098450	-0.000197	0.226519	3.567795	-37.956283
41741	0	0.237707	9.570319	-0.019427	0.002380	0.095703	-0.000183	0.240209	3.571127	-37.965715
41742	0	0.212216	9.259052	0.021265	0.002130	0.092590	0.000222	0.252391	3.579692	-37.975804
41743	0	0.274450	8.996587	-0.018821	0.002747	0.089966	-0.000183	0.259155	3.581641	-37.988319
41744	0	0.297798	8.746366	0.029140	0.002986	0.087463	0.000295	0.263686	3.591395	-38.003177
41745	0	0.335140	8.544944	0.006071	0.003357	0.085449	0.000061	0.264302	3.598195	-38.014771
41746	0	0.407405	8.367942	-0.066821	0.004078	0.083679	-0.000672	0.258831	3.603029	-38.020947
41747	0	0.420669	8.209254	-0.042509	0.004211	0.082092	-0.000427	0.255909	3.609008	-38.031224
41748	0	0.474581	8.074985	-0.090989	0.004751	0.080750	-0.000912	0.253335	3.615950	-38.041718
41749	0	0.505998	8.007860	-0.262142	0.005066	0.080078	-0.002625	0.249024	3.623786	-38.048687
41750	0	0.499075	7.952908	-0.279730	0.004992	0.079529	-0.002802	0.242526	3.625611	-38.055626
41751	0	0.414955	7.928485	-0.365905	0.004150	0.079285	-0.003662	0.238274	3.625958	-38.063845
41752	0	0.414906	7.946771	-0.408427	0.004148	0.079468	-0.004084	0.239398	3.624226	-38.071199
41753	0	0.372427	8.068807	-0.464491	0.003723	0.080688	-0.004639	0.248616	3.622109	-38.073253
41754	0	0.341999	8.215186	-0.429547	0.003420	0.082152	-0.004286	0.262475	3.621379	-38.075516
41755	0	0.317409	8.392307	-0.372895	0.003174	0.083923	-0.003723	0.270833	3.620597	-38.076496
41756	0	0.281010	8.611942	-0.185069	0.002808	0.086120	-0.001843	0.280910	3.616783	-38.079537
41757	0	0.281306	8.898910	0.017484	0.002808	0.088989	0.000183	0.291998	3.609335	-38.083251
41758	0	0.288012	9.142981	0.150083	0.002879	0.091430	0.001509	0.302354	3.607785	-38.084137
41759	0	0.281092	9.448268	0.408103	0.002808	0.094482	0.004089	0.312928	3.603499	-38.084752
41760	0	0.262826	9.735174	0.546467	0.002631	0.097351	0.005475	0.325625	3.606706	-38.086616
41761	0	0.347968	9.997600	0.560742	0.003479	0.099976	0.005615	0.335012	3.605762	-38.091725
41762	0	0.396708	10.284476	0.571162	0.003968	0.102844	0.005720	0.344950	3.606794	-38.093575
41763	0	0.427435	10.546895	0.689277	0.004272	0.105469	0.006897	0.349909	3.604579	-38.097738
41764	0	0.482606	10.827684	0.516714	0.004825	0.108276	0.005178	0.362248	3.602845	-38.102722
41765	0	0.500759	11.077901	0.512002	0.005005	0.110779	0.005127	0.369804	3.599773	-38.105769
41766	0	0.543703	11.236640	0.466905	0.005437	0.112366	0.004685	0.386838	3.599349	-38.109864
41767	0	0.555871	11.413603	0.419772	0.005554	0.114136	0.004211	0.400972	3.594496	-38.112656
41768	0	0.544126	11.541802	0.428975	0.005441	0.115417	0.004305	0.416366	3.593623	-38.116737
41769	0	0.537175	11.633402	0.510321	0.005371	0.116333	0.005127	0.440151	3.592669	-38.118915
41770	0	0.530434	11.682441	0.585361	0.005311	0.116823	0.005872	0.458404	3.598886	-38.119745
41771	0	0.542058	11.700656	0.791057	0.005432	0.117004	0.007935	0.482272	3.610068	-38.125433
41772	0	0.552755	11.688824	0.846915	0.005530	0.116886	0.008496	0.509240	3.612664	-38.128374
41773	0	0.530773	11.572491	0.918938	0.005310	0.115723	0.009216	0.536194	3.615027	-38.135032
41774	0	0.530462	11.432415	0.920588	0.005305	0.114323	0.009224	0.554485	3.615963	-38.146165
41775	0	0.475775	11.206211	0.711860	0.004761	0.112061	0.007141	0.577837	3.618836	-38.150840
41776	0	0.413934	11.017154	0.616277	0.004144	0.110170	0.006181	0.596859	3.623291	-38.161847
41777	0	0.378079	10.754466	0.382851	0.003784	0.107544	0.003845	0.615013	3.626535	-38.169480
41778	0	0.322429	10.449265	0.202269	0.003227	0.104492	0.002042	0.636378	3.629195	-38.181291
41779	0	0.274047	10.144077	0.083294	0.002747	0.101440	0.000854	0.661182	3.635429	-38.191121
41780	0	0.327205	9.881619	-0.066960	0.003284	0.098816	-0.000653	0.680543	3.647999	-38.197480
41781	0	0.291836	9.558136	-0.026155	0.002930	0.095581	-0.000244	0.701865	3.660804	-38.206893
41782	0	0.283512	9.277372	-0.035123	0.002846	0.092773	-0.000340	0.716795	3.673231	-38.214814
41783	0	0.383858	9.014903	-0.093281	0.003845	0.090149	-0.000916	0.739066	3.680728	-38.226320
41784	0	0.455915	8.795182	-0.071855	0.004564	0.087952	-0.000706	0.755868	3.686375	-38.242134
41785	0	0.414322	8.563269	0.017553	0.004150	0.085632	0.000183	0.766278	3.695246	-38.252218
41786	0	0.437463	8.386248	-0.081587	0.004379	0.083862	-0.000809	0.776269	3.700709	-38.262863
41787	0	0.475408	8.227575	-0.055303	0.004761	0.082275	-0.000549	0.781529	3.709051	-38.277037
41788	0	0.443557	8.093294	-0.098757	0.004442	0.080933	-0.000984	0.786569	3.717612	-38.286796
41789	0	0.439103	8.032241	-0.226008	0.004395	0.080322	-0.002258	0.789456	3.721767	-38.293239
41790	0	0.402207	7.946771	-0.299450	0.004021	0.079468	-0.002995	0.789803	3.718952	-38.299234
41791	0	0.378408	7.922377	-0.323165	0.003784	0.079224	-0.003235	0.785633	3.718372	-38.303757
41792	0	0.335473	7.928468	-0.438954	0.003356	0.079285	-0.004389	0.787173	3.719103	-38.310805
41793	0	0.298805	8.001687	-0.574170	0.002991	0.080017	-0.005737	0.794049	3.721959	-38.315393
41794	0	0.273666	8.111423	-0.563457	0.002741	0.081115	-0.005625	0.808550	3.727167	-38.316364
41795	0	0.268655	8.300724	-0.458742	0.002686	0.083008	-0.004578	0.822754	3.725358	-38.313786
41796	0	0.201570	8.465439	-0.344860	0.002016	0.084655	-0.003438	0.837831	3.725218	-38.313956
41797	0	0.207690	8.727993	-0.184533	0.002075	0.087280	-0.001831	0.857305	3.722546	-38.309852
41798	0	0.281049	8.984384	0.081513	0.002810	0.089844	0.000825	0.870536	3.721978	-38.309774
41799	0	0.292918	9.271263	0.255587	0.002930	0.092712	0.002563	0.880714	3.722039	-38.302795
41800	0	0.341559	9.552022	0.370211	0.003416	0.095520	0.003707	0.887256	3.722018	-38.298876
41801	0	0.421191	9.826670	0.512461	0.004211	0.098267	0.005127	0.890666	3.720972	-38.301638
41802	0	0.458307	10.113509	0.530278	0.004578	0.101135	0.005304	0.893077	3.714342	-38.303822
41803	0	0.488712	10.375940	0.537430	0.004883	0.103760	0.005371	0.890236	3.709003	-38.302458
41804	0	0.507710	10.613911	0.439893	0.005075	0.106139	0.004400	0.892215	3.705740	-38.308592
41805	0	0.481924	10.888680	0.366289	0.004822	0.108887	0.003662	0.892114	3.707813	-38.307157
41806	0	0.499541	11.077900	0.347921	0.004999	0.110779	0.003480	0.893506	3.711135	-38.311578
41807	0	0.524826	11.254912	0.353175	0.005249	0.112549	0.003540	0.902604	3.711319	-38.313538
41808	0	0.500593	11.456328	0.399925	0.005003	0.114563	0.004011	0.915223	3.707737	-38.311403
41809	0	0.500812	11.566209	0.492958	0.005005	0.115662	0.004944	0.930010	3.703950	-38.313248
41810	0	0.519549	11.639543	0.545261	0.005194	0.116395	0.005464	0.941482	3.701600	-38.314577
41811	0	0.469852	11.663894	0.682382	0.004700	0.116638	0.006836	0.954042	3.702189	-38.315153
41812	0	0.487904	11.712804	0.692330	0.004880	0.117127	0.006933	0.964496	3.702202	-38.308228
41813	0	0.439411	11.621125	0.786909	0.004395	0.116211	0.007874	0.969517	3.701962	-38.307241
41814	0	0.420479	11.535756	0.723926	0.004210	0.115356	0.007254	0.984444	3.707003	-38.308011
41815	0	0.420390	11.377083	0.626820	0.004211	0.113770	0.006287	1.003596	3.714044	-38.311203
41816	0	0.387845	11.169710	0.550937	0.003891	0.111696	0.005518	1.013004	3.726341	-38.315342
41817	0	0.390412	10.937560	0.413669	0.003906	0.109375	0.004150	1.027892	3.728014	-38.324521
41818	0	0.407585	10.656792	0.222112	0.004085	0.106567	0.002231	1.038647	3.736673	-38.334299
41819	0	0.377991	10.424834	0.151646	0.003784	0.104248	0.001526	1.049547	3.740573	-38.341835
41820	0	0.370869	10.131863	0.095131	0.003715	0.101318	0.000957	1.057141	3.746448	-38.343678
41821	0	0.408710	9.869395	0.005263	0.004089	0.098694	0.000061	1.067490	3.748254	-38.346421
41822	0	0.346828	9.594747	-0.032703	0.003474	0.095947	-0.000322	1.073710	3.754533	-38.349590
41823	0	0.383560	9.326210	-0.018858	0.003845	0.093262	-0.000183	1.081063	3.765487	-38.353468
41824	0	0.431336	9.063726	-0.056029	0.004314	0.090637	-0.000561	1.081001	3.765920	-38.359537
41825	0	0.414662	8.819604	-0.066305	0.004150	0.088196	-0.000671	1.070595	3.769738	-38.371926
41826	0	0.419775	8.654815	-0.053312	0.004204	0.086548	-0.000533	1.071208	3.776831	-38.377048
41827	0	0.432828	8.471716	-0.213245	0.004333	0.084717	-0.002136	1.066743	3.782985	-38.380795
41828	0	0.370512	8.349662	-0.199952	0.003713	0.083496	-0.002007	1.056406	3.792204	-38.389604
41829	0	0.335271	8.221474	-0.218934	0.003357	0.082214	-0.002197	1.045985	3.796921	-38.399272
41830	0	0.322291	8.160448	-0.290488	0.003226	0.081604	-0.002914	1.033366	3.800971	-38.399559
41831	0	0.292993	8.087177	-0.341339	0.002930	0.080872	-0.003418	1.027655	3.799669	-38.402802
41832	0	0.305207	8.117710	-0.382912	0.003052	0.081177	-0.003837	1.017865	3.798416	-38.403984
41833	0	0.238026	8.087197	-0.438750	0.002380	0.080872	-0.004395	1.008739	3.797524	-38.407556
41834	0	0.286545	8.160425	-0.413367	0.002868	0.081604	-0.004137	1.004826	3.799226	-38.416458
41835	0	0.292959	8.325202	-0.494271	0.002930	0.083252	-0.004944	1.004182	3.798322	-38.418831
41836	0	0.305323	8.471680	-0.426866	0.003051	0.084717	-0.004271	1.002633	3.794500	-38.414600
41837	0	0.311420	8.630377	-0.280423	0.003113	0.086304	-0.002808	0.999161	3.791968	-38.411274
41838	0	0.335956	8.850001	-0.139592	0.003359	0.088500	-0.001397	0.998663	3.790302	-38.407604
41839	0	0.341901	9.088131	-0.011854	0.003418	0.090881	-0.000122	0.995263	3.788159	-38.405772
41840	0	0.403372	9.332154	0.190414	0.004030	0.093322	0.001899	0.989661	3.782971	-38.407526
41841	0	0.403071	9.582489	0.403325	0.004028	0.095825	0.004028	0.984874	3.779120	-38.403026
41842	0	0.482894	9.850917	0.471973	0.004827	0.098510	0.004709	0.973765	3.775342	-38.400098
41843	0	0.512955	10.082934	0.562609	0.005127	0.100830	0.005615	0.962466	3.771398	-38.399587
41844	0	0.507092	10.339098	0.528374	0.005071	0.103392	0.005271	0.949315	3.770160	-38.399489
41845	0	0.470167	10.546801	0.514027	0.004700	0.105469	0.005127	0.935830	3.767044	-38.399676
41846	0	0.488819	10.760241	0.425308	0.004887	0.107603	0.004238	0.920851	3.764423	-38.401174
41847	0	0.451700	10.949669	0.342969	0.004517	0.109497	0.003418	0.909564	3.763015	-38.400989
41848	0	0.439572	11.089958	0.357231	0.004395	0.110900	0.003563	0.900831	3.760789	-38.402856
41849	0	0.439406	11.254867	0.360671	0.004395	0.112549	0.003601	0.896089	3.760244	-38.401219
41850	0	0.432846	11.315816	0.392202	0.004332	0.113158	0.003917	0.891720	3.762380	-38.400976
41851	0	0.458085	11.395236	0.500821	0.004578	0.113953	0.005005	0.889288	3.758181	-38.404604
41852	0	0.427670	11.401248	0.568791	0.004278	0.114013	0.005682	0.884212	3.758803	-38.411828
41853	0	0.420604	11.383085	0.707880	0.004211	0.113831	0.007080	0.886342	3.763569	-38.422941
41854	0	0.426295	11.291498	0.671070	0.004261	0.112915	0.006711	0.887514	3.760714	-38.427934
41855	0	0.432759	11.212158	0.763277	0.004333	0.112122	0.007629	0.884955	3.765712	-38.429503
41856	0	0.438204	11.083837	0.642339	0.004382	0.110839	0.006414	0.876537	3.764722	-38.430452
41857	0	0.451447	10.888640	0.464828	0.004517	0.108887	0.004639	0.867305	3.765835	-38.430167
41858	0	0.438738	10.674941	0.435715	0.004390	0.106750	0.004352	0.862161	3.767330	-38.435321
41859	0	0.463399	10.443126	0.208015	0.004639	0.104431	0.002075	0.857498	3.771291	-38.441865
41860	0	0.426252	10.186764	0.117386	0.004263	0.101868	0.001169	0.853011	3.770479	-38.449852
41861	0	0.458073	10.003648	0.055013	0.004578	0.100037	0.000549	0.852804	3.765598	-38.458221
41862	0	0.421122	9.753347	0.049258	0.004217	0.097533	0.000489	0.849710	3.771271	-38.463778
41863	0	0.402432	9.484882	-0.029823	0.004028	0.094849	-0.000305	0.842109	3.774675	-38.472944
41864	0	0.376746	9.277376	0.008305	0.003776	0.092773	0.000074	0.832239	3.783309	-38.482699
41865	0	0.378108	9.063732	0.013054	0.003784	0.090637	0.000122	0.822234	3.785622	-38.500029
41866	0	0.383850	8.868415	-0.058494	0.003839	0.088684	-0.000594	0.811171	3.784182	-38.509895
41867	0	0.372177	8.728042	-0.059827	0.003723	0.087280	-0.000610	0.796170	3.784502	-38.518842
41868	0	0.340905	8.593793	-0.167348	0.003414	0.085938	-0.001685	0.781539	3.789720	-38.528413
41869	0	0.323283	8.496116	-0.108722	0.003235	0.084961	-0.001099	0.767075	3.790839	-38.539336
41870	0	0.292484	8.392358	-0.161368	0.002925	0.083923	-0.001626	0.751240	3.789410	-38.547973
41871	0	0.262129	8.374067	-0.206150	0.002625	0.083740	-0.002075	0.733581	3.792460	-38.552231
41872	0	0.237413	8.325337	-0.313460	0.002374	0.083253	-0.003147	0.717450	3.790287	-38.559066
41873	0	0.269092	8.355733	-0.298021	0.002686	0.083557	-0.002991	0.704105	3.780744	-38.574741
41874	0	0.324394	8.410675	-0.284028	0.003245	0.084106	-0.002848	0.695190	3.781034	-38.582283
41875	0	0.341983	8.520536	-0.267428	0.003418	0.085205	-0.002686	0.681231	3.776990	-38.588056
41876	0	0.348266	8.654800	-0.222920	0.003482	0.086548	-0.002236	0.672947	3.774287	-38.595540
41877	0	0.378784	8.801273	-0.157625	0.003784	0.088013	-0.001587	0.660330	3.768069	-38.598659
41878	0	0.379527	9.014775	0.039571	0.003791	0.090148	0.000387	0.650712	3.760919	-38.607471
41879	0	0.403009	9.197984	0.140763	0.004028	0.091980	0.001404	0.647293	3.757320	-38.608894
41880	0	0.470721	9.448100	0.239736	0.004703	0.094481	0.002388	0.637228	3.750287	-38.612631
41881	0	0.427400	9.655696	0.459010	0.004272	0.096558	0.004578	0.623748	3.747086	-38.616469
41882	0	0.427657	9.887466	0.479233	0.004275	0.098875	0.004786	0.617137	3.744311	-38.621813
41883	0	0.451725	10.089071	0.537819	0.004517	0.100891	0.005371	0.610312	3.742268	-38.627958
41884	0	0.440077	10.314759	0.509336	0.004395	0.103148	0.005080	0.596958	3.735027	-38.632762
41885	0	0.433641	10.534610	0.446632	0.004333	0.105347	0.004456	0.586527	3.730424	-38.636321
41886	0	0.434005	10.717526	0.473273	0.004339	0.107176	0.004721	0.574942	3.728055	-38.637972
41887	0	0.420687	10.876461	0.360770	0.004211	0.108765	0.003601	0.569277	3.731351	-38.638703
41888	0	0.389681	10.998410	0.386612	0.003897	0.109984	0.003858	0.561674	3.729772	-38.645564
41889	0	0.385028	11.096166	0.360363	0.003845	0.110962	0.003601	0.560349	3.723021	-38.644706
41890	0	0.397906	11.181534	0.525459	0.003977	0.111815	0.005254	0.560803	3.719267	-38.648699
41891	0	0.421179	11.236602	0.603666	0.004211	0.112366	0.006042	0.567983	3.717503	-38.654320
41892	0	0.470072	11.248789	0.566119	0.004700	0.112488	0.005664	0.571929	3.715012	-38.658880
41893	0	0.439672	11.212182	0.573095	0.004395	0.112122	0.005737	0.579588	3.711393	-38.667241
41894	0	0.482519	11.114531	0.700129	0.004826	0.111145	0.007006	0.585244	3.710506	-38.676072
41895	0	0.476125	11.010762	0.640495	0.004761	0.110107	0.006409	0.590224	3.708619	-38.684117
41896	0	0.463576	10.864304	0.645645	0.004639	0.108643	0.006462	0.597266	3.710321	-38.692688
41897	0	0.481278	10.699533	0.512088	0.004822	0.106995	0.005127	0.604846	3.718460	-38.701196
41898	0	0.498739	10.479858	0.431392	0.004987	0.104798	0.004321	0.613717	3.716200	-38.708749
41899	0	0.475819	10.278335	0.298963	0.004761	0.102783	0.002991	0.615991	3.717357	-38.715563
41900	0	0.432668	10.034192	0.145647	0.004328	0.100342	0.001462	0.623318	3.716728	-38.726907
41901	0	0.438860	9.826691	0.097252	0.004395	0.098267	0.000977	0.629145	3.721768	-38.734228
41902	0	0.437689	9.619164	-0.013696	0.004382	0.096191	-0.000131	0.637720	3.725920	-38.745141
41903	0	0.371739	9.387229	-0.024667	0.003723	0.093872	-0.000244	0.641952	3.730820	-38.756189
41904	0	0.376496	9.204136	0.029177	0.003773	0.092041	0.000299	0.652683	3.738413	-38.768732
41905	0	0.347352	8.990500	0.005660	0.003479	0.089905	0.000061	0.659548	3.743325	-38.778947
41906	0	0.346347	8.837906	-0.049950	0.003468	0.088379	-0.000498	0.662955	3.746456	-38.791250
41907	0	0.316887	8.685321	0.011955	0.003174	0.086853	0.000122	0.667596	3.750995	-38.800373
41908	0	0.310249	8.557125	-0.068103	0.003102	0.085571	-0.000677	0.674163	3.748590	-38.809869
41909	0	0.311242	8.502198	-0.073361	0.003113	0.085022	-0.000732	0.677109	3.746982	-38.819160
41910	0	0.298746	8.428870	-0.116132	0.002990	0.084289	-0.001163	0.676876	3.748036	-38.826172
41911	0	0.311008	8.392339	-0.140670	0.003113	0.083923	-0.001404	0.682199	3.749343	-38.839167
41912	0	0.322570	8.361739	-0.275077	0.003228	0.083617	-0.002753	0.680192	3.750248	-38.851686
41913	0	0.353680	8.380135	-0.268720	0.003540	0.083801	-0.002686	0.684013	3.752702	-38.854041
41914	0	0.384045	8.459450	-0.330325	0.003839	0.084595	-0.003300	0.690259	3.747606	-38.863251
41915	0	0.378762	8.550994	-0.269065	0.003784	0.085510	-0.002686	0.698665	3.740712	-38.869376
41916	0	0.390975	8.727936	-0.215105	0.003913	0.087279	-0.002147	0.705994	3.742693	-38.875002
41917	0	0.421310	8.862291	-0.128552	0.004211	0.088623	-0.001282	0.712600	3.738522	-38.877378
41918	0	0.378493	9.069731	-0.062867	0.003787	0.090697	-0.000619	0.726608	3.738994	-38.883029
41919	0	0.402838	9.259043	0.127413	0.004028	0.092590	0.001282	0.737747	3.736865	-38.888496
41920	0	0.457745	9.490993	0.247673	0.004578	0.094910	0.002486	0.751134	3.735098	-38.883686
41921	0	0.396922	9.722900	0.378224	0.003967	0.097229	0.003784	0.755177	3.730845	-38.885041
41922	0	0.409525	9.948676	0.443972	0.004093	0.099486	0.004451	0.769625	3.726544	-38.891432
41923	0	0.457529	10.162384	0.438989	0.004578	0.101624	0.004395	0.776471	3.727309	-38.900550
41924	0	0.426450	10.382116	0.456108	0.004267	0.103821	0.004567	0.784848	3.727825	-38.905823
41925	0	0.365687	10.589633	0.439089	0.003662	0.105896	0.004395	0.790551	3.731435	-38.905111
41926	0	0.364846	10.723902	0.389388	0.003651	0.107239	0.003899	0.797309	3.731788	-38.911006
41927	0	0.353411	10.870402	0.383914	0.003540	0.108704	0.003845	0.805414	3.736030	-38.919428
41928	0	0.364815	11.035208	0.363549	0.003650	0.110352	0.003650	0.821891	3.735602	-38.924085
41929	0	0.408829	11.138957	0.352832	0.004089	0.111389	0.003540	0.835624	3.734621	-38.929764
41930	0	0.469743	11.230621	0.484522	0.004697	0.112306	0.004859	0.851288	3.732002	-38.934984
41931	0	0.512347	11.242786	0.528996	0.005127	0.112427	0.005310	0.873347	3.733562	-38.941583
41932	0	0.517405	11.255237	0.658899	0.005180	0.112551	0.006612	0.898226	3.737932	-38.942839
41933	0	0.518395	11.236719	0.712091	0.005188	0.112366	0.007141	0.920287	3.740266	-38.951336
41934	0	0.523438	11.175987	0.750722	0.005240	0.111758	0.007527	0.942420	3.744532	-38.956330
41935	0	0.481893	11.047498	0.706105	0.004822	0.110474	0.007080	0.963713	3.745300	-38.955361
41936	0	0.511586	10.901180	0.562087	0.005120	0.109011	0.005638	0.983169	3.748002	-38.964486
41937	0	0.512425	10.730079	0.443491	0.005127	0.107300	0.004456	1.006677	3.748659	-38.966555
41938	0	0.481424	10.547030	0.305417	0.004816	0.105470	0.003072	1.027199	3.748358	-38.970859
41939	0	0.474822	10.345564	0.205166	0.004761	0.103455	0.002075	1.054719	3.759853	-38.975254
41940	0	0.442775	10.107551	0.078225	0.004431	0.101075	0.000808	1.085050	3.760771	-38.981479
41941	0	0.365416	9.899928	-0.020239	0.003662	0.098999	-0.000183	1.108828	3.767301	-38.992252
41942	0	0.339836	9.667985	0.018726	0.003402	0.096680	0.000206	1.132546	3.768740	-39.001167
41943	0	0.310922	9.429949	0.028877	0.003113	0.094299	0.000305	1.154044	3.770542	-39.008934
41944	0	0.279155	9.222439	0.007617	0.002800	0.092224	0.000090	1.172396	3.778469	-39.016439
41945	0	0.286415	9.051524	-0.025987	0.002869	0.090515	-0.000244	1.193923	3.781587	-39.022039
41946	0	0.309582	8.856227	-0.004377	0.003103	0.088562	-0.000031	1.211406	3.788571	-39.032367
41947	0	0.310542	8.734145	-0.092701	0.003113	0.087341	-0.000916	1.228112	3.795656	-39.036768
41948	0	0.345880	8.599868	-0.052095	0.003464	0.085999	-0.000511	1.242767	3.799661	-39.042729
41949	0	0.329094	8.483894	-0.153225	0.003296	0.084839	-0.001526	1.253006	3.803637	-39.049110
41950	0	0.328561	8.435045	-0.130322	0.003285	0.084351	-0.001295	1.265764	3.800795	-39.051697
41951	0	0.365828	8.355713	-0.238612	0.003662	0.083557	-0.002380	1.275439	3.803563	-39.052483
41952	0	0.377421	8.380023	-0.300725	0.003776	0.083800	-0.003003	1.282838	3.802758	-39.056033
41953	0	0.372169	8.367896	-0.342551	0.003723	0.083679	-0.003418	1.294935	3.801888	-39.062658
41954	0	0.413946	8.434971	-0.331820	0.004147	0.084350	-0.003311	1.306171	3.808320	-39.074658
41955	0	0.420991	8.508278	-0.379088	0.004211	0.085083	-0.003784	1.317260	3.808009	-39.071610
41956	0	0.396263	8.624135	-0.289514	0.003963	0.086242	-0.002883	1.335342	3.806173	-39.077535
41957	0	0.439321	8.801255	-0.232736	0.004395	0.088013	-0.002319	1.347885	3.805342	-39.075825
41958	0	0.378234	8.941545	-0.045504	0.003781	0.089416	-0.000444	1.363575	3.801382	-39.076961
41959	0	0.384659	9.191892	0.042044	0.003845	0.091919	0.000427	1.374254	3.797111	-39.069989
41960	0	0.372420	9.368908	0.162893	0.003725	0.093689	0.001634	1.382165	3.795513	-39.067062
41961	0	0.335551	9.570331	0.255832	0.003357	0.095703	0.002563	1.390417	3.794592	-39.067839
41962	0	0.341037	9.771759	0.266782	0.003414	0.097717	0.002674	1.399865	3.796393	-39.068756
41963	0	0.347480	9.985375	0.365984	0.003479	0.099854	0.003662	1.404534	3.798552	-39.068264
41964	0	0.389415	10.199003	0.383552	0.003897	0.101990	0.003840	1.412050	3.798858	-39.073347
41965	0	0.384129	10.376001	0.317062	0.003845	0.103760	0.003174	1.417601	3.800527	-39.073669
41966	0	0.413742	10.589649	0.340141	0.004142	0.105896	0.003411	1.430246	3.802648	-39.077384
41967	0	0.396615	10.730008	0.377753	0.003967	0.107300	0.003784	1.439297	3.801194	-39.079204
41968	0	0.414540	10.870400	0.345521	0.004148	0.108704	0.003465	1.451252	3.800727	-39.078017
41969	0	0.420991	10.974171	0.426100	0.004211	0.109741	0.004272	1.465109	3.799652	-39.080415
41970	0	0.451407	11.077912	0.399441	0.004513	0.110779	0.004004	1.477381	3.795626	-39.081151
41971	0	0.512585	11.145063	0.493518	0.005127	0.111450	0.004944	1.488289	3.793790	-39.072782
41972	0	0.548911	11.151190	0.466714	0.005490	0.111511	0.004682	1.504948	3.792235	-39.072617
41973	0	0.548707	11.175633	0.529611	0.005493	0.111755	0.005310	1.520931	3.795837	-39.077234
41974	0	0.541659	11.126883	0.514565	0.005420	0.111268	0.005159	1.536885	3.796131	-39.073656
41975	0	0.512593	11.041327	0.596986	0.005127	0.110413	0.005981	1.550530	3.794469	-39.076207
41976	0	0.481988	10.937650	0.564106	0.004819	0.109376	0.005652	1.564018	3.790709	-39.079171
41977	0	0.445576	10.791062	0.432177	0.004456	0.107910	0.004333	1.578031	3.787689	-39.083183
41978	0	0.450786	10.626297	0.374938	0.004517	0.106262	0.003760	1.591398	3.794267	-39.086625
41979	0	0.445183	10.430952	0.291977	0.004456	0.104309	0.002930	1.603740	3.795534	-39.094889
41980	0	0.401809	10.253933	0.173831	0.004020	0.102539	0.001750	1.618376	3.794368	-39.094703
41981	0	0.378038	10.040308	0.133503	0.003784	0.100403	0.001343	1.628778	3.795697	-39.096895
41982	0	0.322351	9.851091	0.046283	0.003227	0.098511	0.000472	1.641072	3.796956	-39.103742
41983	0	0.292454	9.625258	-0.019168	0.002930	0.096252	-0.000183	1.652883	3.799992	-39.107729
41984	0	0.279137	9.436052	-0.002139	0.002797	0.094360	-0.000017	1.659615	3.803887	-39.115040
41985	0	0.286475	9.246839	-0.048769	0.002869	0.092468	-0.000488	1.660489	3.805635	-39.120551
41986	0	0.304473	9.063719	-0.000486	0.003044	0.090637	0.000001	1.669390	3.801720	-39.130436
41987	0	0.353421	8.929465	-0.085601	0.003540	0.089294	-0.000854	1.672944	3.806065	-39.134741
41988	0	0.376693	8.844015	-0.073646	0.003772	0.088440	-0.000736	1.674798	3.809176	-39.142150
41989	0	0.365843	8.703633	-0.078860	0.003662	0.087036	-0.000793	1.670026	3.810900	-39.147358
41990	0	0.371444	8.624279	-0.163506	0.003716	0.086243	-0.001638	1.667269	3.809252	-39.148729
41991	0	0.365847	8.557146	-0.134160	0.003662	0.085571	-0.001343	1.667379	3.810929	-39.153295
41992	0	0.389799	8.569350	-0.182404	0.003899	0.085693	-0.001829	1.662332	3.808725	-39.153708
41993	0	0.414755	8.526640	-0.261983	0.004150	0.085266	-0.002625	1.657929	3.809587	-39.151159
41994	0	0.389786	8.557157	-0.260924	0.003900	0.085571	-0.002616	1.650813	3.808755	-39.153012
41995	0	0.402992	8.630366	-0.250161	0.004028	0.086304	-0.002502	1.651546	3.803381	-39.156049
41996	0	0.384346	8.727964	-0.255863	0.003848	0.087279	-0.002563	1.648409	3.806355	-39.154185
41997	0	0.354071	8.831793	-0.170460	0.003540	0.088318	-0.001709	1.644668	3.802299	-39.155890
41998	0	0.341986	8.990386	-0.090070	0.003419	0.089904	-0.000907	1.638660	3.797907	-39.157568
41999	0	0.299037	9.149173	-0.023724	0.002991	0.091492	-0.000244	1.631973	3.795124	-39.160496
42000	0	0.311354	9.319965	0.050642	0.003112	0.093200	0.000502	1.628040	3.789805	-39.164238
42001	0	0.329374	9.521478	0.171658	0.003296	0.095215	0.001709	1.620873	3.789214	-39.166368
42002	0	0.317153	9.704466	0.246467	0.003169	0.097045	0.002457	1.613382	3.783075	-39.166686
42003	0	0.353697	9.887675	0.300096	0.003540	0.098877	0.002991	1.603470	3.783386	-39.166519
42004	0	0.390286	10.058465	0.344393	0.003900	0.100585	0.003438	1.598642	3.776363	-39.163468
42005	0	0.384290	10.241646	0.428728	0.003845	0.102417	0.004272	1.583915	3.775763	-39.164271
42006	0	0.415180	10.381926	0.345770	0.004146	0.103820	0.003448	1.574535	3.765663	-39.161993
42007	0	0.415526	10.546824	0.361028	0.004150	0.105469	0.003601	1.566309	3.757142	-39.163579
42008	0	0.434586	10.656502	0.369010	0.004343	0.106565	0.003680	1.557470	3.750815	-39.163260
42009	0	0.457939	10.760456	0.379390	0.004578	0.107605	0.003784	1.548816	3.745732	-39.166702
42010	0	0.476692	10.833492	0.424144	0.004764	0.108335	0.004230	1.538941	3.738924	-39.167682
42011	0	0.506925	10.931351	0.391459	0.005066	0.109314	0.003906	1.531875	3.732097	-39.166412
42012	0	0.477029	10.943389	0.404652	0.004766	0.109434	0.004045	1.531370	3.724832	-39.171352
42013	0	0.488097	10.943587	0.476633	0.004883	0.109436	0.004761	1.527037	3.723554	-39.177812
42014	0	0.481468	10.919096	0.477420	0.004818	0.109191	0.004771	1.525493	3.723632	-39.177698
42015	0	0.451276	10.888662	0.549831	0.004517	0.108887	0.005493	1.521523	3.724500	-39.184198
42016	0	0.432716	10.796980	0.496085	0.004325	0.107970	0.004953	1.514984	3.718911	-39.190222
42017	0	0.408472	10.644530	0.525290	0.004089	0.106445	0.005249	1.512204	3.720644	-39.195246
42018	0	0.413924	10.510239	0.465013	0.004141	0.105103	0.004645	1.508246	3.719318	-39.208770
42019	0	0.390589	10.339340	0.342306	0.003906	0.103394	0.003418	1.503966	3.716279	-39.210285
42020	0	0.396213	10.211091	0.245582	0.003966	0.102111	0.002451	1.499768	3.717611	-39.218948
42021	0	0.383960	10.003674	0.122838	0.003845	0.100037	0.001221	1.492225	3.720556	-39.229915
42022	0	0.358473	9.832778	0.111591	0.003590	0.098328	0.001113	1.490076	3.722757	-39.237419
42023	0	0.311170	9.649661	0.018666	0.003113	0.096497	0.000183	1.487208	3.720510	-39.242949
42024	0	0.341147	9.448156	0.086571	0.003415	0.094481	0.000861	1.483017	3.721384	-39.251750
42025	0	0.371922	9.344498	0.000357	0.003723	0.093445	0.000000	1.479906	3.722527	-39.264870
42026	0	0.322421	9.155280	0.019533	0.003226	0.091553	0.000190	1.474256	3.721447	-39.279639
42027	0	0.390450	9.063730	-0.029962	0.003906	0.090637	-0.000305	1.468508	3.719976	-39.290764
42028	0	0.408337	8.911147	-0.065531	0.004086	0.089111	-0.000661	1.462625	3.719064	-39.299498
42029	0	0.433412	8.837898	-0.096701	0.004333	0.088379	-0.000977	1.451569	3.714559	-39.308123
42030	0	0.421567	8.758541	-0.113238	0.004212	0.087585	-0.001142	1.440944	3.706553	-39.315177
42031	0	0.414958	8.709736	-0.139426	0.004150	0.087097	-0.001404	1.429675	3.703677	-39.328672
42032	0	0.402628	8.697531	-0.149514	0.004026	0.086975	-0.001507	1.415662	3.699937	-39.340934
42033	0	0.390542	8.715840	-0.157835	0.003906	0.087158	-0.001587	1.405791	3.697019	-39.353842
42034	0	0.341934	8.752444	-0.125373	0.003416	0.087524	-0.001265	1.393138	3.688949	-39.361892
42035	0	0.348194	8.807384	-0.194287	0.003479	0.088074	-0.001953	1.381383	3.681320	-39.368196
42036	0	0.354493	8.923354	-0.149946	0.003546	0.089233	-0.001506	1.374825	3.678584	-39.374772
42037	0	0.329622	9.014902	-0.127423	0.003296	0.090149	-0.001282	1.367003	3.674480	-39.377718
42038	0	0.342032	9.161274	-0.009807	0.003418	0.091613	-0.000108	1.356540	3.667749	-39.388241
42039	0	0.323737	9.301734	0.123199	0.003235	0.093018	0.001221	1.344365	3.661014	-39.393096
42040	0	0.324214	9.448122	0.155783	0.003240	0.094481	0.001548	1.333927	3.654332	-39.399040
42041	0	0.359788	9.649647	0.293727	0.003601	0.096497	0.002930	1.326629	3.654542	-39.403811
42042	0	0.347467	9.802101	0.381020	0.003472	0.098022	0.003799	1.315728	3.648231	-39.407570
42043	0	0.366614	9.985284	0.416315	0.003662	0.099854	0.004150	1.302690	3.640118	-39.414026
42044	0	0.409746	10.168194	0.474060	0.004097	0.101683	0.004725	1.287214	3.636003	-39.416445
42045	0	0.420848	10.290491	0.477117	0.004211	0.102905	0.004761	1.277141	3.635750	-39.422671
42046	0	0.481487	10.461296	0.375416	0.004815	0.104613	0.003744	1.267569	3.632470	-39.431308
42047	0	0.476064	10.552952	0.440105	0.004761	0.105530	0.004395	1.261894	3.629064	-39.439007
42048	0	0.470056	10.668802	0.453837	0.004699	0.106688	0.004529	1.253206	3.623581	-39.446855
42049	0	0.494316	10.760475	0.440095	0.004944	0.107605	0.004395	1.247774	3.620658	-39.450532
42050	0	0.469880	10.827498	0.423384	0.004698	0.108275	0.004224	1.238488	3.616008	-39.460173
42051	0	0.433267	10.870358	0.445723	0.004333	0.108704	0.004456	1.238023	3.613355	-39.470134
42052	0	0.463674	10.870255	0.433916	0.004637	0.108703	0.004336	1.236306	3.609832	-39.478436
42053	0	0.463944	10.870361	0.494310	0.004639	0.108704	0.004944	1.238316	3.605453	-39.484769
42054	0	0.426987	10.839762	0.543038	0.004273	0.108397	0.005430	1.239320	3.605795	-39.497064
42055	0	0.439339	10.791028	0.530841	0.004395	0.107910	0.005310	1.242194	3.603534	-39.507193
42056	0	0.438918	10.656773	0.554565	0.004392	0.106567	0.005550	1.248375	3.602706	-39.515478
42057	0	0.384075	10.528596	0.451308	0.003845	0.105286	0.004517	1.253310	3.603960	-39.524516
42058	0	0.425941	10.382103	0.438489	0.004263	0.103821	0.004387	1.256529	3.604288	-39.537257
42059	0	0.415073	10.235617	0.304427	0.004150	0.102356	0.003052	1.265880	3.600212	-39.549155
42060	0	0.353872	10.089124	0.223933	0.003540	0.100891	0.002243	1.271138	3.597921	-39.560035
42061	0	0.353866	9.893808	0.127836	0.003540	0.098938	0.001282	1.276090	3.595623	-39.570989
42062	0	0.328900	9.722920	0.102549	0.003293	0.097229	0.001031	1.283553	3.596441	-39.584349
42063	0	0.341736	9.552013	0.109135	0.003418	0.095520	0.001099	1.293347	3.593256	-39.595790
42064	0	0.420760	9.393221	-0.038788	0.004210	0.093932	-0.000381	1.302156	3.591503	-39.606293
42065	0	0.415003	9.252931	-0.012376	0.004150	0.092529	-0.000122	1.305301	3.587953	-39.614814
42066	0	0.414767	9.082043	0.066290	0.004149	0.090820	0.000668	1.312231	3.586213	-39.624722
42067	0	0.451492	8.990487	0.042691	0.004517	0.089905	0.000427	1.313680	3.584374	-39.634165
42068	0	0.426560	8.874526	0.000007	0.004269	0.088745	-0.000001	1.313367	3.584234	-39.645188
42069	0	0.408633	8.795180	-0.005941	0.004089	0.087952	-0.000061	1.312298	3.584087	-39.657059
42070	0	0.377685	8.697512	0.006881	0.003778	0.086975	0.000064	1.306896	3.580863	-39.670141
42071	0	0.384284	8.667005	-0.085179	0.003845	0.086670	-0.000854	1.304482	3.579876	-39.679084
42072	0	0.328935	8.666998	-0.060630	0.003291	0.086670	-0.000606	1.306670	3.578125	-39.687512
42073	0	0.347959	8.666981	-0.116652	0.003479	0.086670	-0.001160	1.316990	3.573184	-39.694832
42074	0	0.329745	8.734033	-0.129646	0.003297	0.087340	-0.001296	1.318861	3.568294	-39.701473
42075	0	0.341317	8.782971	-0.134706	0.003418	0.087830	-0.001343	1.325809	3.570331	-39.710969
42076	0	0.364947	8.898931	-0.117184	0.003652	0.088989	-0.001169	1.330630	3.569086	-39.714562
42077	0	0.311621	9.014873	-0.092351	0.003113	0.090149	-0.000916	1.342236	3.560737	-39.716339
42078	0	0.317842	9.136876	0.034695	0.003181	0.091369	0.000349	1.346342	3.559390	-39.720133
42079	0	0.323740	9.301754	0.091001	0.003235	0.093018	0.000916	1.354599	3.552294	-39.727557
42080	0	0.354454	9.472664	0.236608	0.003545	0.094727	0.002369	1.359497	3.548746	-39.731579
42081	0	0.366045	9.661882	0.329274	0.003662	0.096619	0.003296	1.364651	3.546913	-39.738038
42082	0	0.433253	9.820568	0.413814	0.004330	0.098206	0.004144	1.372449	3.539894	-39.746838
42083	0	0.426905	9.954863	0.353585	0.004272	0.099548	0.003540	1.378669	3.539892	-39.747411
42084	0	0.481399	10.180681	0.432021	0.004814	0.101807	0.004324	1.384136	3.536292	-39.753301
42085	0	0.482355	10.278327	0.420766	0.004822	0.102783	0.004211	1.389547	3.530504	-39.757458
42086	0	0.494496	10.437034	0.389397	0.004947	0.104370	0.003898	1.394766	3.528610	-39.763533
42087	0	0.445327	10.595734	0.420604	0.004456	0.105957	0.004211	1.401802	3.527204	-39.766100
42088	0	0.445009	10.668980	0.413069	0.004451	0.106689	0.004139	1.411821	3.524110	-39.771508
42089	0	0.439303	10.784958	0.444596	0.004395	0.107849	0.004456	1.423166	3.521804	-39.775430
42090	0	0.469266	10.852121	0.448293	0.004696	0.108521	0.004497	1.438658	3.521329	-39.778393
42091	0	0.500325	10.907056	0.456179	0.005005	0.109070	0.004578	1.456395	3.519040	-39.775543
42092	0	0.487714	10.894957	0.507779	0.004879	0.108949	0.005095	1.474977	3.517112	-39.777782
42093	0	0.481802	10.919294	0.596529	0.004822	0.109192	0.005981	1.492821	3.517325	-39.782880
42094	0	0.468613	10.858451	0.617901	0.004692	0.108583	0.006193	1.508605	3.519847	-39.786240
42095	0	0.420973	10.809399	0.566363	0.004211	0.108093	0.005676	1.522799	3.517885	-39.791368
42096	0	0.420619	10.705746	0.563569	0.004208	0.107057	0.005651	1.539421	3.515604	-39.794648
42097	0	0.408177	10.608001	0.401203	0.004089	0.106079	0.004028	1.557780	3.519813	-39.794706
42098	0	0.400978	10.412768	0.379580	0.004013	0.104127	0.003813	1.577143	3.519572	-39.801708
42099	0	0.414306	10.302803	0.224037	0.004150	0.103027	0.002258	1.597761	3.523723	-39.806763
42100	0	0.413034	10.089264	0.208272	0.004135	0.100892	0.002101	1.619058	3.525191	-39.815388
42101	0	0.396053	9.930471	0.101425	0.003967	0.099304	0.001038	1.646667	3.528887	-39.820205
42102	0	0.425039	9.753461	0.048396	0.004258	0.097534	0.000503	1.669153	3.533861	-39.829032
42103	0	0.420632	9.600859	0.034763	0.004211	0.096008	0.000366	1.691974	3.535810	-39.833492
42104	0	0.395256	9.436067	0.092490	0.003957	0.094360	0.000939	1.710161	3.536867	-39.843152
42105	0	0.420899	9.289570	0.053516	0.004211	0.092896	0.000549	1.728215	3.535743	-39.851636
42106	0	0.383283	9.137004	0.087363	0.003839	0.091370	0.000887	1.745548	3.540004	-39.855567
42107	0	0.383701	9.008833	0.059667	0.003845	0.090088	0.000610	1.763601	3.546319	-39.862505
42108	0	0.412538	8.923374	-0.021979	0.004133	0.089233	-0.000211	1.775837	3.552216	-39.869641
42109	0	0.402561	8.837900	-0.043409	0.004028	0.088379	-0.000427	1.785424	3.551598	-39.872287
42110	0	0.359088	8.758457	-0.106057	0.003595	0.087584	-0.001052	1.797501	3.553252	-39.876170
42111	0	0.347494	8.721933	-0.104348	0.003479	0.087219	-0.001038	1.805961	3.554347	-39.883809
42112	0	0.322311	8.691406	-0.154488	0.003226	0.086914	-0.001538	1.815451	3.554237	-39.891905
42113	0	0.329256	8.721929	-0.140817	0.003296	0.087219	-0.001404	1.822036	3.554525	-39.893258
42114	0	0.322780	8.709700	-0.166498	0.003227	0.087097	-0.001657	1.832737	3.549514	-39.900385
42115	0	0.292802	8.782949	-0.171701	0.002930	0.087830	-0.001709	1.844143	3.547629	-39.900315
42116	0	0.323203	8.874395	-0.191755	0.003231	0.088744	-0.001909	1.855826	3.542380	-39.898294
42117	0	0.378074	8.966071	-0.092346	0.003784	0.089661	-0.000916	1.866938	3.542664	-39.899643
42118	0	0.383889	9.100335	-0.008989	0.003838	0.091003	-0.000077	1.883861	3.536941	-39.897351
42119	0	0.396940	9.228504	-0.019395	0.003967	0.092285	-0.000183	1.898354	3.530245	-39.894022
42120	0	0.385048	9.381107	0.100579	0.003849	0.093811	0.001015	1.910214	3.524403	-39.895526
42121	0	0.390439	9.545925	0.145256	0.003906	0.095459	0.001465	1.925987	3.522513	-39.892184
42122	0	0.414231	9.698517	0.228661	0.004146	0.096985	0.002294	1.935177	3.522363	-39.893306
42123	0	0.445582	9.893822	0.359444	0.004456	0.098938	0.003601	1.943828	3.517871	-39.887340
42124	0	0.457679	10.040308	0.290814	0.004578	0.100403	0.002915	1.953018	3.514674	-39.883282
42125	0	0.457526	10.174582	0.353699	0.004578	0.101746	0.003540	1.957303	3.513223	-39.880432
42126	0	0.463481	10.339357	0.328618	0.004633	0.103394	0.003289	1.961457	3.507060	-39.879092
42127	0	0.427209	10.449249	0.340917	0.004272	0.104492	0.003418	1.971851	3.503383	-39.877075
42128	0	0.426836	10.546914	0.369750	0.004272	0.105469	0.003705	1.980725	3.502762	-39.876189
42129	0	0.389737	10.632383	0.371580	0.003906	0.106323	0.003723	1.989320	3.508272	-39.876182
42130	0	0.382696	10.724016	0.442991	0.003827	0.107240	0.004440	2.001046	3.504282	-39.872820
42131	0	0.402636	10.784979	0.444108	0.004028	0.107849	0.004456	2.016986	3.502341	-39.874010
42132	0	0.395880	10.821700	0.410556	0.003963	0.108216	0.004121	2.033657	3.502259	-39.874551
42133	0	0.384018	10.803290	0.450473	0.003845	0.108032	0.004517	2.046725	3.503424	-39.869160
42134	0	0.468358	10.791171	0.436191	0.004689	0.107911	0.004371	2.056410	3.505442	-39.870328
42135	0	0.408559	10.723925	0.493655	0.004089	0.107239	0.004944	2.064552	3.505305	-39.867089
42136	0	0.444425	10.687332	0.460926	0.004448	0.106873	0.004623	2.080010	3.505134	-39.865564
42137	0	0.414731	10.553028	0.487464	0.004150	0.105530	0.004883	2.089066	3.504535	-39.867707
42138	0	0.426707	10.455357	0.369460	0.004266	0.104553	0.003706	2.101632	3.499215	-39.872001
42139	0	0.451358	10.321078	0.292279	0.004517	0.103210	0.002930	2.109347	3.498609	-39.877100
42140	0	0.438508	10.162380	0.235989	0.004388	0.101624	0.002366	2.116384	3.497687	-39.876408
42141	0	0.420685	10.003692	0.090367	0.004211	0.100037	0.000916	2.130067	3.498820	-39.875107
42142	0	0.437898	9.881623	0.070189	0.004385	0.098816	0.000709	2.137893	3.501712	-39.876073
42143	0	0.402278	9.686308	0.066285	0.004028	0.096863	0.000671	2.148084	3.504160	-39.877762
42144	0	0.389081	9.576437	0.058564	0.003895	0.095764	0.000593	2.157161	3.504857	-39.880991
42145	0	0.396333	9.429950	0.048464	0.003967	0.094299	0.000488	2.161652	3.505578	-39.881996
42146	0	0.364884	9.277365	0.047575	0.003654	0.092773	0.000481	2.167789	3.507280	-39.881456
42147	0	0.354004	9.173584	0.005587	0.003540	0.091736	0.000061	2.174333	3.503200	-39.879842
42148	0	0.347588	9.057533	-0.031917	0.003479	0.090575	-0.000316	2.178830	3.503051	-39.884331
42149	0	0.365798	9.002703	-0.067038	0.003662	0.090027	-0.000671	2.177648	3.504244	-39.884458
42150	0	0.352964	8.935557	-0.133879	0.003531	0.089355	-0.001341	2.175091	3.502491	-39.886837
42151	0	0.311210	8.892826	-0.060805	0.003113	0.088928	-0.000610	2.172235	3.499326	-39.889502
42152	0	0.322779	8.868427	-0.091157	0.003233	0.088684	-0.000912	2.172216	3.501954	-39.889802
42153	0	0.317384	8.868409	-0.067040	0.003174	0.088684	-0.000671	2.171105	3.497935	-39.887659
42154	0	0.292600	8.868420	-0.128035	0.002930	0.088684	-0.001280	2.171988	3.498731	-39.884153
42155	0	0.359699	8.941668	-0.079205	0.003601	0.089417	-0.000793	2.170411	3.499972	-39.883830
42156	0	0.371345	8.990485	-0.164519	0.003715	0.089905	-0.001646	2.169554	3.497383	-39.884145
42157	0	0.366491	9.082018	-0.097819	0.003662	0.090820	-0.000977	2.171880	3.489874	-39.879873
42158	0	0.403194	9.191804	-0.049313	0.004033	0.091918	-0.000492	2.173406	3.487272	-39.881002
42159	0	0.402831	9.320065	0.049473	0.004028	0.093201	0.000488	2.165739	3.483288	-39.879935
42160	0	0.390526	9.448143	0.087156	0.003905	0.094481	0.000867	2.160369	3.479304	-39.876491
42161	0	0.402392	9.582527	0.165456	0.004028	0.095825	0.001648	2.152707	3.480565	-39.876429
42162	0	0.413816	9.729001	0.154857	0.004141	0.097290	0.001539	2.141995	3.479665	-39.869780
42163	0	0.409154	9.851042	0.245091	0.004089	0.098511	0.002441	2.131126	3.473074	-39.867745
42164	0	0.428143	9.997419	0.319998	0.004276	0.099975	0.003193	2.123157	3.463084	-39.863845
42165	0	0.415162	10.107401	0.348354	0.004150	0.101074	0.003479	2.118079	3.457767	-39.866214
42166	0	0.415456	10.253795	0.348962	0.004152	0.102538	0.003488	2.115846	3.451246	-39.865503
42167	0	0.408870	10.363745	0.409634	0.004089	0.103638	0.004089	2.108097	3.448123	-39.868496
42168	0	0.402829	10.473499	0.368448	0.004026	0.104735	0.003675	2.098191	3.441979	-39.866339
42169	0	0.366590	10.552947	0.354550	0.003662	0.105530	0.003540	2.092146	3.434050	-39.871513
42170	0	0.385437	10.638308	0.337235	0.003852	0.106383	0.003367	2.086699	3.427454	-39.872335
42171	0	0.372034	10.620109	0.397212	0.003723	0.106201	0.003967	2.081312	3.426554	-39.873175
42172	0	0.396193	10.668825	0.331289	0.003962	0.106688	0.003305	2.073080	3.422276	-39.875615
42173	0	0.439224	10.668945	0.342103	0.004395	0.106689	0.003418	2.069507	3.420923	-39.880147
42174	0	0.433034	10.644409	0.410047	0.004329	0.106444	0.004095	2.063396	3.415231	-39.880015
42175	0	0.464104	10.577355	0.397461	0.004639	0.105774	0.003967	2.055121	3.408674	-39.877636
42176	0	0.451874	10.522351	0.490170	0.004520	0.105224	0.004897	2.049718	3.406578	-39.879317
42177	0	0.433078	10.437006	0.415469	0.004333	0.104370	0.004150	2.044533	3.405678	-39.880852
42178	0	0.426687	10.320918	0.367853	0.004267	0.103209	0.003670	2.034213	3.401822	-39.887744
42179	0	0.458057	10.211134	0.342835	0.004578	0.102112	0.003418	2.022092	3.394427	-39.882386
42180	0	0.434078	10.058475	0.234653	0.004339	0.100585	0.002339	2.013309	3.388817	-39.886775
42181	0	0.420846	9.930426	0.165194	0.004211	0.099304	0.001648	2.008103	3.388340	-39.893226
42182	0	0.450545	9.783951	0.105005	0.004510	0.097839	0.001045	2.001774	3.389690	-39.902867
42183	0	0.396434	9.655775	-0.023896	0.003967	0.096558	-0.000244	1.995099	3.389244	-39.903363
42184	0	0.371058	9.515403	0.013920	0.003716	0.095154	0.000132	1.985375	3.392367	-39.914112
42185	0	0.341620	9.417726	0.049746	0.003418	0.094177	0.000488	1.973664	3.390606	-39.920003
42186	0	0.329736	9.313941	0.057513	0.003292	0.093140	0.000566	1.962451	3.380205	-39.928101
42187	0	0.335587	9.216313	-0.011644	0.003357	0.092163	-0.000122	1.954901	3.377540	-39.941738
42188	0	0.359684	9.112457	0.026245	0.003598	0.091125	0.000255	1.944524	3.375344	-39.950154
42189	0	0.354109	9.027093	0.025390	0.003540	0.090271	0.000244	1.931591	3.370108	-39.959798
42190	0	0.384642	8.996494	-0.033685	0.003847	0.089965	-0.000347	1.917961	3.367075	-39.966690
42191	0	0.329891	8.935543	-0.059943	0.003296	0.089355	-0.000610	1.903445	3.359201	-39.978201
42192	0	0.342770	8.929438	-0.094606	0.003424	0.089294	-0.000956	1.890739	3.350033	-39.988011
42193	0	0.360411	8.941653	-0.114816	0.003601	0.089417	-0.001160	1.875570	3.342231	-39.992714
42194	0	0.342521	8.959973	-0.149247	0.003424	0.089600	-0.001503	1.861720	3.336249	-40.002448
42195	0	0.341928	9.027104	-0.078273	0.003418	0.090271	-0.000793	1.847735	3.330590	-40.014371
42196	0	0.397424	9.088020	-0.064607	0.003969	0.090880	-0.000650	1.841834	3.320186	-40.027066
42197	0	0.360005	9.173584	0.055613	0.003601	0.091736	0.000549	1.833012	3.317609	-40.033611
42198	0	0.414819	9.265033	0.081349	0.004148	0.092650	0.000807	1.824403	3.312955	-40.040815
42199	0	0.446039	9.429896	0.183790	0.004456	0.094299	0.001831	1.815659	3.303352	-40.049828
42200	0	0.403872	9.545776	0.228133	0.004038	0.095458	0.002272	1.803671	3.298587	-40.058635
42201	0	0.427181	9.680154	0.269427	0.004272	0.096802	0.002686	1.792981	3.295593	-40.062423
42202	0	0.415196	9.814303	0.314243	0.004148	0.098144	0.003130	1.777991	3.287884	-40.069329
42203	0	0.379162	9.960863	0.324905	0.003784	0.099609	0.003235	1.761229	3.275703	-40.078476
42204	0	0.367885	10.082755	0.340127	0.003676	0.100828	0.003386	1.742916	3.269250	-40.082696
42205	0	0.366160	10.205044	0.336793	0.003662	0.102051	0.003357	1.730112	3.266243	-40.092105
42206	0	0.378195	10.314822	0.350843	0.003782	0.103148	0.003501	1.721308	3.262943	-40.095981
42207	0	0.390625	10.430895	0.421464	0.003906	0.104309	0.004211	1.717247	3.259478	-40.106933
42208	0	0.414975	10.504027	0.404103	0.004149	0.105041	0.004034	1.709038	3.255612	-40.115890
42209	0	0.421501	10.577368	0.427494	0.004211	0.105774	0.004272	1.705721	3.248234	-40.123091
42210	0	0.428000	10.620000	0.458664	0.004279	0.106200	0.004582	1.700468	3.243911	-40.135172
42211	0	0.421142	10.626187	0.464641	0.004211	0.106262	0.004639	1.691407	3.240494	-40.146777
42212	0	0.414909	10.662731	0.435278	0.004149	0.106627	0.004349	1.686320	3.237561	-40.159312
42213	0	0.421068	10.650617	0.427769	0.004211	0.106506	0.004272	1.679905	3.234996	-40.172672
42214	0	0.439480	10.583376	0.440785	0.004393	0.105834	0.004404	1.674986	3.229107	-40.180148
42215	0	0.451759	10.565194	0.439151	0.004517	0.105652	0.004395	1.677336	3.224747	-40.193879
42216	0	0.458370	10.485823	0.408132	0.004579	0.104858	0.004083	1.677869	3.215734	-40.203905
42217	0	0.451709	10.357668	0.433259	0.004517	0.103577	0.004333	1.677887	3.211848	-40.217520
42218	0	0.463664	10.241643	0.377415	0.004639	0.102416	0.003782	1.685959	3.210678	-40.228894
42219	0	0.499943	10.131875	0.341437	0.005005	0.101318	0.003418	1.688959	3.213348	-40.238720
42220	0	0.450356	9.997569	0.340946	0.004505	0.099976	0.003410	1.688917	3.211675	-40.249764
42221	0	0.401952	9.875522	0.183240	0.004028	0.098755	0.001831	1.686341	3.218267	-40.264798
42222	0	0.401217	9.722897	0.189170	0.004010	0.097229	0.001894	1.688008	3.212313	-40.277152
42223	0	0.305300	9.564202	0.140605	0.003052	0.095642	0.001404	1.684397	3.207169	-40.289759
42224	0	0.323633	9.490873	0.012455	0.003237	0.094909	0.000126	1.685092	3.203883	-40.302368
42225	0	0.353824	9.356696	-0.012361	0.003540	0.093567	-0.000122	1.686042	3.202209	-40.315355
42226	0	0.365616	9.252938	-0.012611	0.003658	0.092529	-0.000126	1.685389	3.201019	-40.328756
42227	0	0.347936	9.130858	0.005939	0.003479	0.091309	0.000061	1.686563	3.196818	-40.336048
42228	0	0.372375	9.051416	-0.000666	0.003723	0.090514	-0.000004	1.689282	3.192296	-40.343582
42229	0	0.378455	8.996582	0.023922	0.003784	0.089966	0.000244	1.694643	3.188039	-40.357292
42230	0	0.379001	8.935427	0.029324	0.003784	0.089355	0.000295	1.695583	3.176819	-40.370650
42231	0	0.366180	8.905031	0.030340	0.003662	0.089050	0.000305	1.697015	3.173466	-40.381509
42232	0	0.366521	8.874400	-0.012431	0.003661	0.088744	-0.000126	1.694137	3.164468	-40.393760
42233	0	0.378548	8.923338	-0.078933	0.003784	0.089233	-0.000793	1.688039	3.159006	-40.403110
42234	0	0.397013	8.953758	-0.004991	0.003969	0.089538	-0.000053	1.682747	3.154054	-40.415227
42235	0	0.421000	8.996589	-0.054937	0.004211	0.089966	-0.000549	1.682027	3.152060	-40.427069
42236	0	0.426603	9.075940	-0.116059	0.004269	0.090759	-0.001161	1.681238	3.151489	-40.439361
42237	0	0.421456	9.173569	-0.012530	0.004211	0.091736	-0.000122	1.684532	3.143793	-40.450981
42238	0	0.397406	9.307762	-0.018704	0.003973	0.093078	-0.000190	1.680499	3.138785	-40.459222
42239	0	0.365892	9.375015	0.103570	0.003662	0.093750	0.001038	1.682228	3.139067	-40.462704
42240	0	0.334846	9.539806	0.243466	0.003350	0.095398	0.002437	1.684012	3.137703	-40.466870
42241	0	0.384360	9.698494	0.274625	0.003845	0.096985	0.002747	1.683762	3.136197	-40.477154
42242	0	0.390150	9.808353	0.323405	0.003902	0.098083	0.003234	1.682931	3.133859	-40.482961
42243	0	0.372256	9.948718	0.360507	0.003723	0.099487	0.003601	1.677649	3.131120	-40.486732
42244	0	0.415159	10.088999	0.403697	0.004148	0.100890	0.004036	1.675748	3.124143	-40.490709
42245	0	0.414729	10.198990	0.378335	0.004150	0.101990	0.003784	1.675909	3.124394	-40.501319
42246	0	0.395738	10.314960	0.335314	0.003961	0.103149	0.003355	1.677251	3.124451	-40.499718
42247	0	0.390493	10.412613	0.359800	0.003906	0.104126	0.003601	1.679849	3.122574	-40.507272
42248	0	0.402427	10.504172	0.328367	0.004025	0.105042	0.003289	1.685095	3.120421	-40.508714
42249	0	0.390252	10.583521	0.365896	0.003906	0.105835	0.003662	1.687686	3.121186	-40.518749
42250	0	0.438563	10.626278	0.449774	0.004387	0.106262	0.004510	1.699922	3.119393	-40.526428
42251	0	0.499967	10.675117	0.432282	0.005005	0.106750	0.004333	1.710473	3.121529	-40.526088
42252	0	0.468768	10.675209	0.539867	0.004689	0.106751	0.005410	1.721826	3.120088	-40.536410
42253	0	0.469700	10.668990	0.438664	0.004700	0.106689	0.004395	1.729284	3.119599	-40.538784
42254	0	0.463216	10.626362	0.534640	0.004633	0.106263	0.005355	1.737325	3.117310	-40.545735
42255	0	0.420751	10.577461	0.493251	0.004211	0.105774	0.004944	1.748505	3.118491	-40.555471
42256	0	0.462592	10.498218	0.466388	0.004630	0.104981	0.004677	1.761415	3.120082	-40.571288
42257	0	0.475817	10.412669	0.425793	0.004761	0.104126	0.004272	1.776203	3.119571	-40.572874
42258	0	0.425935	10.272383	0.349873	0.004267	0.102723	0.003510	1.788119	3.124439	-40.576138
42259	0	0.420711	10.174629	0.291212	0.004211	0.101746	0.002930	1.806667	3.126053	-40.587567
42260	0	0.407448	10.046547	0.189506	0.004080	0.100465	0.001918	1.831440	3.128692	-40.590709
42261	0	0.371869	9.930473	0.193438	0.003723	0.099304	0.001953	1.851871	3.130391	-40.593616
42262	0	0.371069	9.796173	0.141419	0.003714	0.097961	0.001428	1.866403	3.130366	-40.595875
42263	0	0.353713	9.637482	0.132836	0.003540	0.096375	0.001343	1.882340	3.130374	-40.593818
42264	0	0.359374	9.521502	0.117981	0.003594	0.095215	0.001192	1.895910	3.127752	-40.597624
42265	0	0.334986	9.405559	0.089901	0.003357	0.094055	0.000916	1.914877	3.132954	-40.605901
42266	0	0.382802	9.295673	0.050329	0.003831	0.092957	0.000516	1.929257	3.133082	-40.610331
42267	0	0.365790	9.191911	-0.001335	0.003662	0.091919	0.000000	1.944712	3.134825	-40.619251
42268	0	0.377028	9.118671	-0.040095	0.003776	0.091187	-0.000393	1.953662	3.138066	-40.620325
42269	0	0.402453	9.039323	-0.001231	0.004028	0.090393	0.000000	1.968103	3.139420	-40.625975
42270	0	0.389627	9.002688	-0.039982	0.003898	0.090027	-0.000391	1.978167	3.137730	-40.629802
42271	0	0.396556	8.959966	-0.025288	0.003967	0.089600	-0.000244	1.988218	3.136490	-40.634155
42272	0	0.414719	8.953749	-0.112527	0.004147	0.089538	-0.001117	1.997999	3.132187	-40.639920
42273	0	0.420559	8.959983	-0.079938	0.004211	0.089600	-0.000793	2.004529	3.136218	-40.641961
42274	0	0.389548	8.978262	-0.026582	0.003894	0.089783	-0.000257	2.015340	3.130737	-40.638756
42275	0	0.365902	9.002696	-0.019270	0.003662	0.090027	-0.000183	2.026578	3.131287	-40.638200
42276	0	0.389914	9.094239	-0.015138	0.003900	0.090942	-0.000142	2.037292	3.128447	-40.635024
42277	0	0.390274	9.167489	-0.074087	0.003906	0.091675	-0.000732	2.046903	3.129435	-40.635247
42278	0	0.371046	9.271256	-0.075478	0.003716	0.092712	-0.000750	2.052400	3.132298	-40.635006
42279	0	0.378561	9.381104	0.053784	0.003784	0.093811	0.000549	2.065489	3.127174	-40.634052
42280	0	0.360615	9.509173	0.020736	0.003603	0.095092	0.000220	2.080159	3.119984	-40.630888
42281	0	0.323452	9.631366	0.169939	0.003235	0.096313	0.001709	2.090664	3.117078	-40.631307
42282	0	0.354161	9.741233	0.277679	0.003539	0.097412	0.002788	2.102414	3.110791	-40.628934
42283	0	0.384749	9.893807	0.304609	0.003845	0.098938	0.003052	2.107992	3.104863	-40.626126
42284	0	0.379059	10.015889	0.345789	0.003788	0.100159	0.003467	2.116937	3.098608	-40.623869
42285	0	0.414714	10.119664	0.279975	0.004150	0.101196	0.002808	2.124840	3.098839	-40.617434
42286	0	0.432433	10.223423	0.320965	0.004326	0.102234	0.003219	2.133864	3.097293	-40.615284
42287	0	0.414703	10.351585	0.353752	0.004150	0.103516	0.003540	2.135572	3.097546	-40.604337
42288	0	0.419825	10.394331	0.267139	0.004204	0.103943	0.002680	2.143765	3.100394	-40.603305
42289	0	0.457522	10.473669	0.316546	0.004578	0.104736	0.003174	2.151775	3.099744	-40.598633
42290	0	0.426535	10.510304	0.314174	0.004267	0.105103	0.003157	2.166875	3.097882	-40.591452
42291	0	0.439382	10.534725	0.376920	0.004395	0.105347	0.003784	2.181942	3.095461	-40.589022
42292	0	0.475865	10.571425	0.349764	0.004759	0.105714	0.003510	2.193521	3.092612	-40.593005
42293	0	0.457487	10.589638	0.420490	0.004578	0.105896	0.004211	2.199285	3.092421	-40.592386
42294	0	0.468620	10.571352	0.455766	0.004694	0.105713	0.004564	2.205151	3.097588	-40.588873
42295	0	0.463186	10.504218	0.395727	0.004639	0.105042	0.003967	2.214711	3.101758	-40.584623
42296	0	0.388743	10.431035	0.363784	0.003892	0.104310	0.003642	2.217959	3.103456	-40.582917
42297	0	0.390268	10.382117	0.341084	0.003906	0.103821	0.003418	2.224380	3.104168	-40.581827
42298	0	0.383670	10.290547	0.278723	0.003838	0.102905	0.002793	2.229674	3.101939	-40.578966
42299	0	0.378221	10.186795	0.151273	0.003784	0.101868	0.001526	2.242989	3.100899	-40.574266
42300	0	0.396204	10.070820	0.161020	0.003963	0.100708	0.001621	2.254063	3.098234	-40.571536
42301	0	0.377967	9.924346	0.127178	0.003784	0.099243	0.001282	2.264075	3.100276	-40.571600
42302	0	0.401157	9.814497	0.131208	0.004019	0.098145	0.001323	2.275052	3.105495	-40.568910
42303	0	0.402798	9.704612	0.132751	0.004028	0.097046	0.001343	2.291567	3.102720	-40.568818
42304	0	0.384007	9.600857	0.130485	0.003844	0.096008	0.001312	2.298912	3.104463	-40.558719
42305	0	0.366071	9.448254	0.103206	0.003662	0.094482	0.001038	2.304116	3.103055	-40.560480
42306	0	0.371996	9.381104	0.083956	0.003719	0.093811	0.000843	2.306859	3.099154	-40.560107
42307	0	0.365786	9.283464	0.018209	0.003662	0.092834	0.000183	2.306623	3.101281	-40.557808
42308	0	0.377625	9.216304	-0.073774	0.003776	0.092163	-0.000735	2.308201	3.097390	-40.548380
42309	0	0.402938	9.149162	-0.031449	0.004028	0.091492	-0.000305	2.318407	3.092925	-40.541984
42310	0	0.414950	9.124669	-0.112124	0.004152	0.091247	-0.001118	2.321400	3.093297	-40.540805
42311	0	0.384626	9.075922	-0.049039	0.003845	0.090759	-0.000488	2.322632	3.088877	-40.540071
42312	0	0.378506	9.069733	-0.092060	0.003786	0.090697	-0.000920	2.321619	3.087089	-40.537975
42313	0	0.341663	9.039312	-0.073189	0.003418	0.090393	-0.000732	2.319559	3.085748	-40.529643
42314	0	0.359686	9.118657	-0.091571	0.003598	0.091187	-0.000915	2.319632	3.084406	-40.521846
42315	0	0.347864	9.143068	0.030431	0.003479	0.091431	0.000305	2.319363	3.081766	-40.514424
42316	0	0.341349	9.222329	-0.012687	0.003417	0.092223	-0.000124	2.321634	3.083063	-40.515378
42317	0	0.396587	9.301764	0.005883	0.003967	0.093018	0.000061	2.323020	3.081745	-40.513773
42318	0	0.359777	9.387209	-0.006332	0.003598	0.093872	-0.000066	2.318665	3.079258	-40.512700
42319	0	0.366211	9.490966	0.055104	0.003662	0.094910	0.000549	2.315258	3.076220	-40.509374
42320	0	0.354074	9.594621	0.141197	0.003540	0.095946	0.001407	2.307583	3.072333	-40.503219
42321	0	0.341604	9.698491	0.110035	0.003418	0.096985	0.001099	2.304196	3.071507	-40.492774
42322	0	0.402607	9.814442	0.183440	0.004024	0.098145	0.001834	2.302272	3.065544	-40.489693
42323	0	0.371890	9.906003	0.232742	0.003723	0.099060	0.002319	2.291560	3.067386	-40.484523
42324	0	0.389769	9.997444	0.197625	0.003897	0.099975	0.001968	2.281154	3.063228	-40.480645
42325	0	0.457846	10.095199	0.275112	0.004578	0.100952	0.002747	2.274570	3.059377	-40.480941
42326	0	0.457635	10.198851	0.319453	0.004579	0.101989	0.003182	2.259496	3.059054	-40.484224
42327	0	0.475708	10.284434	0.409107	0.004761	0.102844	0.004089	2.256138	3.060001	-40.478392
42328	0	0.481247	10.363756	0.348828	0.004814	0.103638	0.003482	2.247531	3.058890	-40.478470
42329	0	0.470132	10.406471	0.342270	0.004700	0.104065	0.003418	2.240759	3.054164	-40.478214
42330	0	0.427685	10.442994	0.361530	0.004275	0.104430	0.003610	2.232978	3.049555	-40.478274
42331	0	0.426781	10.473621	0.391448	0.004272	0.104736	0.003906	2.222357	3.051839	-40.480297
42332	0	0.432276	10.504039	0.331872	0.004324	0.105041	0.003312	2.213498	3.050192	-40.477365
42333	0	0.445519	10.467519	0.250759	0.004456	0.104675	0.002502	2.206198	3.047673	-40.478421
42334	0	0.420849	10.449118	0.324874	0.004210	0.104491	0.003244	2.199747	3.047003	-40.479061
42335	0	0.421230	10.375963	0.323792	0.004211	0.103760	0.003235	2.194643	3.043174	-40.481421
42336	0	0.396869	10.327045	0.269360	0.003968	0.103271	0.002691	2.190318	3.039884	-40.485171
42337	0	0.378144	10.247805	0.354239	0.003784	0.102478	0.003540	2.185933	3.040010	-40.483775
42338	0	0.395798	10.150053	0.366922	0.003962	0.101501	0.003666	2.180431	3.041132	-40.482525
42339	0	0.402419	10.095214	0.275298	0.004028	0.100952	0.002747	2.171360	3.043028	-40.485802
42340	0	0.378012	9.936404	0.209089	0.003776	0.099364	0.002088	2.165718	3.034978	-40.488731
42341	0	0.384235	9.863281	0.171544	0.003845	0.098633	0.001709	2.156397	3.035568	-40.498069
42342	0	0.402169	9.753408	0.111961	0.004022	0.097534	0.001111	2.144470	3.032689	-40.503942
42343	0	0.390446	9.631354	0.073364	0.003906	0.096313	0.000732	2.141193	3.031960	-40.510415
42344	0	0.390102	9.503175	0.061901	0.003902	0.095032	0.000612	2.131230	3.030821	-40.515956
42345	0	0.396769	9.442133	0.049586	0.003967	0.094421	0.000488	2.120190	3.027490	-40.524035
42346	0	0.378305	9.326080	0.038324	0.003784	0.093261	0.000381	2.115053	3.026014	-40.535119
42347	0	0.384451	9.259037	-0.005453	0.003845	0.092590	-0.000061	2.105211	3.024014	-40.540585
42348	0	0.390601	9.222405	-0.004369	0.003904	0.092224	-0.000049	2.097282	3.019055	-40.546743
42349	0	0.390663	9.149166	0.037256	0.003906	0.091492	0.000366	2.087557	3.015747	-40.557086
42350	0	0.365894	9.124678	-0.040421	0.003662	0.091247	-0.000415	2.072471	3.016818	-40.566358
42351	0	0.372586	9.075929	-0.096464	0.003723	0.090759	-0.000977	2.055704	3.010488	-40.574488
42352	0	0.354189	9.106369	-0.057585	0.003545	0.091063	-0.000587	2.039436	3.011246	-40.583495
42353	0	0.353934	9.136966	0.000700	0.003540	0.091370	0.000000	2.029021	3.009254	-40.593801
42354	0	0.348082	9.161365	-0.053303	0.003477	0.091614	-0.000536	2.023723	3.001701	-40.602150
42355	0	0.341483	9.191904	0.031268	0.003418	0.091919	0.000305	2.012782	3.002802	-40.608195
42356	0	0.334779	9.259042	0.001935	0.003350	0.092590	0.000014	2.004970	3.003048	-40.609230
42357	0	0.342227	9.362774	0.043496	0.003418	0.093628	0.000427	1.993943	2.995002	-40.613857
42358	0	0.348690	9.454239	0.106482	0.003488	0.094543	0.001053	1.977883	2.993106	-40.618650
42359	0	0.366329	9.558086	0.141415	0.003662	0.095581	0.001404	1.963922	2.989007	-40.627285
42360	0	0.378764	9.649529	0.229006	0.003786	0.096496	0.002278	1.948400	2.984498	-40.631899
42361	0	0.408947	9.747288	0.226963	0.004089	0.097473	0.002258	1.933472	2.981722	-40.635037
42362	0	0.414748	9.875368	0.284264	0.004150	0.098754	0.002830	1.916671	2.982553	-40.643577
42363	0	0.415651	9.948689	0.299598	0.004150	0.099487	0.002991	1.908967	2.972796	-40.642933
42364	0	0.452599	10.064484	0.374215	0.004528	0.100645	0.003734	1.897582	2.972718	-40.652959
42365	0	0.409497	10.150075	0.391883	0.004089	0.101501	0.003906	1.881677	2.963840	-40.658185
42366	0	0.410477	10.223145	0.369608	0.004100	0.102232	0.003687	1.869673	2.955896	-40.665904
42367	0	0.451933	10.327116	0.360692	0.004517	0.103271	0.003601	1.861416	2.950450	-40.675831
42368	0	0.422068	10.388046	0.361940	0.004216	0.103881	0.003613	1.852061	2.942887	-40.679059
42369	0	0.427433	10.424762	0.409821	0.004272	0.104248	0.004089	1.840533	2.938361	-40.683869
42370	0	0.439443	10.467340	0.435332	0.004397	0.104673	0.004351	1.835818	2.939173	-40.692128
42371	0	0.452012	10.497993	0.434278	0.004517	0.104980	0.004333	1.823813	2.932911	-40.701139
42372	0	0.422377	10.473387	0.423746	0.004218	0.104734	0.004230	1.813272	2.924507	-40.715145
42373	0	0.402515	10.473633	0.403149	0.004028	0.104736	0.004028	1.807955	2.925631	-40.725602
42374	0	0.414699	10.424674	0.452744	0.004144	0.104247	0.004522	1.800413	2.919773	-40.736809
42375	0	0.402726	10.363777	0.414949	0.004028	0.103638	0.004150	1.799494	2.918692	-40.748196
42376	0	0.438903	10.296657	0.408281	0.004392	0.102966	0.004086	1.801611	2.919443	-40.761981
42377	0	0.420670	10.211179	0.391212	0.004211	0.102112	0.003906	1.793043	2.922368	-40.770527
42378	0	0.413842	10.113415	0.343681	0.004141	0.101134	0.003429	1.782661	2.922689	-40.778476
42379	0	0.427278	10.003650	0.311617	0.004272	0.100037	0.003113	1.776740	2.919914	-40.788402
42380	0	0.403343	9.893683	0.226473	0.004028	0.098937	0.002265	1.774987	2.911531	-40.802604
42381	0	0.427494	9.814436	0.226086	0.004272	0.098145	0.002258	1.769937	2.906145	-40.815258
42382	0	0.402804	9.686201	0.183775	0.004033	0.096862	0.001836	1.765648	2.909592	-40.828198
42383	0	0.384355	9.582528	0.097447	0.003845	0.095825	0.000977	1.766167	2.908944	-40.847653
42384	0	0.396574	9.503170	0.127268	0.003963	0.095032	0.001277	1.769323	2.903609	-40.862257
42385	0	0.390278	9.381112	0.110362	0.003906	0.093811	0.001099	1.761256	2.905249	-40.874945
42386	0	0.389939	9.295656	0.092055	0.003899	0.092957	0.000925	1.764833	2.901653	-40.890218
42387	0	0.414842	9.252935	0.116231	0.004150	0.092529	0.001160	1.759548	2.901503	-40.903646
42388	0	0.414311	9.179699	0.024923	0.004146	0.091797	0.000249	1.757163	2.901912	-40.915704
42389	0	0.384631	9.130852	0.061456	0.003845	0.091309	0.000610	1.749944	2.897895	-40.927090
42390	0	0.353838	9.081950	-0.011165	0.003542	0.090819	-0.000114	1.744569	2.899597	-40.941347
42391	0	0.354281	9.045399	0.012174	0.003540	0.090454	0.000122	1.743130	2.893377	-40.952371
42392	0	0.335925	9.081945	-0.024436	0.003362	0.090819	-0.000245	1.740426	2.893705	-40.967119
42393	0	0.342042	9.088124	0.036975	0.003418	0.090881	0.000366	1.734152	2.887968	-40.976006
42394	0	0.360855	9.118546	0.019145	0.003606	0.091186	0.000190	1.730243	2.881916	-40.982523
42395	0	0.360079	9.179689	0.054856	0.003601	0.091797	0.000549	1.729431	2.879635	-40.994088
42396	0	0.415010	9.259031	0.030014	0.004149	0.092590	0.000303	1.731484	2.876118	-41.008411
42397	0	0.409444	9.374978	0.067056	0.004089	0.093750	0.000671	1.730688	2.867282	-41.019210
42398	0	0.397686	9.442044	0.152336	0.003977	0.094420	0.001524	1.729678	2.864721	-41.030123
42399	0	0.433403	9.545903	0.225543	0.004333	0.095459	0.002258	1.731346	2.861613	-41.037396
42400	0	0.397251	9.631335	0.267697	0.003968	0.096313	0.002679	1.731846	2.854137	-41.048378
42401	0	0.371927	9.735107	0.372702	0.003723	0.097351	0.003723	1.725540	2.856335	-41.055137
42402	0	0.432781	9.844953	0.318285	0.004325	0.098450	0.003181	1.722091	2.850704	-41.067592
42403	0	0.439521	9.967040	0.268468	0.004395	0.099670	0.002686	1.721257	2.847587	-41.081027
42404	0	0.451614	10.058499	0.335688	0.004518	0.100585	0.003355	1.717317	2.846744	-41.083268
42405	0	0.482363	10.156238	0.329701	0.004822	0.101562	0.003296	1.714165	2.842339	-41.092389
42406	0	0.452408	10.247711	0.347392	0.004519	0.102477	0.003481	1.720094	2.834925	-41.103472
42407	0	0.427191	10.314960	0.316839	0.004272	0.103149	0.003174	1.724274	2.833142	-41.107070
42408	0	0.426831	10.369909	0.358194	0.004271	0.103699	0.003590	1.730905	2.833241	-41.113096
42409	0	0.414978	10.400402	0.445341	0.004150	0.104004	0.004456	1.731377	2.831528	-41.114508
42410	0	0.402175	10.473673	0.365089	0.004026	0.104736	0.003657	1.736551	2.834275	-41.121442
42411	0	0.421091	10.467556	0.444971	0.004211	0.104675	0.004456	1.741025	2.832545	-41.125902
42412	0	0.414765	10.467562	0.425292	0.004148	0.104675	0.004260	1.746892	2.831311	-41.133225
42413	0	0.464024	10.491969	0.389741	0.004639	0.104919	0.003906	1.754525	2.827366	-41.141741
42414	0	0.433934	10.418714	0.375915	0.004336	0.104187	0.003766	1.760092	2.821807	-41.147083
42415	0	0.420881	10.412630	0.347244	0.004211	0.104126	0.003479	1.765289	2.822300	-41.148221
42416	0	0.426288	10.290606	0.418270	0.004267	0.102905	0.004198	1.780366	2.824209	-41.149440
42417	0	0.432937	10.241758	0.346668	0.004333	0.102417	0.003479	1.792089	2.826449	-41.151633
42418	0	0.426512	10.168602	0.331523	0.004264	0.101686	0.003332	1.809046	2.822663	-41.152929
42419	0	0.420815	10.058634	0.267567	0.004211	0.100586	0.002686	1.818217	2.824033	-41.158659
42420	0	0.426428	9.942656	0.185997	0.004266	0.099426	0.001872	1.830066	2.823336	-41.163558
42421	0	0.450955	9.845018	0.176191	0.004517	0.098450	0.001770	1.837409	2.829102	-41.165412
42422	0	0.425369	9.747350	0.174466	0.004258	0.097473	0.001754	1.846080	2.831915	-41.168002
42423	0	0.426848	9.637478	0.127455	0.004272	0.096375	0.001282	1.852549	2.834196	-41.170966
42424	0	0.389004	9.527632	0.094960	0.003898	0.095276	0.000962	1.865743	2.840892	-41.176732
42425	0	0.383881	9.460487	0.133457	0.003845	0.094604	0.001343	1.873647	2.846229	-41.182826
42426	0	0.370228	9.356732	0.082327	0.003710	0.093567	0.000837	1.888857	2.852954	-41.188404
42427	0	0.396448	9.295677	0.065701	0.003967	0.092957	0.000671	1.904550	2.853925	-41.191635
42428	0	0.395454	9.228550	0.032488	0.003962	0.092285	0.000337	1.917152	2.860141	-41.193852
42429	0	0.396132	9.198027	0.023255	0.003967	0.091980	0.000244	1.929609	2.865095	-41.190974
42430	0	0.359010	9.149168	0.027049	0.003589	0.091492	0.000281	1.941232	2.860814	-41.203066
42431	0	0.347723	9.136962	-0.068235	0.003479	0.091370	-0.000671	1.953046	2.860512	-41.206067
42432	0	0.371655	9.118664	0.009277	0.003719	0.091187	0.000100	1.960381	2.861546	-41.209707
42433	0	0.341344	9.143088	0.078822	0.003418	0.091431	0.000793	1.965038	2.864808	-41.209063
42434	0	0.358901	9.179693	-0.032862	0.003592	0.091797	-0.000317	1.978113	2.865554	-41.204463
42435	0	0.359828	9.210220	0.054218	0.003601	0.092102	0.000549	1.985110	2.866617	-41.205377
42436	0	0.401835	9.283457	-0.027518	0.004022	0.092834	-0.000259	2.002723	2.868169	-41.210410
42437	0	0.433171	9.344494	0.029493	0.004333	0.093445	0.000305	2.013447	2.867939	-41.204739
42438	0	0.432814	9.472669	0.064268	0.004330	0.094727	0.000650	2.020950	2.867382	-41.199897
42439	0	0.408571	9.527615	0.090396	0.004089	0.095276	0.000916	2.033029	2.869333	-41.194578
42440	0	0.432613	9.631356	0.100473	0.004326	0.096313	0.001014	2.041934	2.866595	-41.190416
42441	0	0.396841	9.741221	0.145478	0.003967	0.097412	0.001465	2.051914	2.862855	-41.184629
42442	0	0.360391	9.814463	0.192522	0.003603	0.098145	0.001932	2.058121	2.859284	-41.176680
42443	0	0.402835	9.936548	0.255396	0.004028	0.099365	0.002563	2.067242	2.856881	-41.175404
42444	0	0.426870	10.009807	0.253178	0.004272	0.100098	0.002543	2.078732	2.857647	-41.167038
42445	0	0.451585	10.083036	0.255383	0.004517	0.100830	0.002563	2.087810	2.856122	-41.165055
42446	0	0.463232	10.180718	0.289793	0.004637	0.101807	0.002910	2.099130	2.858640	-41.155957
42447	0	0.439409	10.247829	0.316608	0.004395	0.102478	0.003174	2.105873	2.856698	-41.151537
42448	0	0.439238	10.314977	0.290258	0.004394	0.103149	0.002913	2.116038	2.855615	-41.146991
42449	0	0.378428	10.339398	0.371121	0.003784	0.103394	0.003723	2.127302	2.853211	-41.143857
42450	0	0.402352	10.388243	0.295179	0.004028	0.103882	0.002966	2.140945	2.856177	-41.144799
42451	0	0.395970	10.406548	0.371605	0.003967	0.104065	0.003723	2.146766	2.862129	-41.139388
42452	0	0.388640	10.376137	0.357277	0.003891	0.103761	0.003587	2.160188	2.864684	-41.130238
42453	0	0.433189	10.406537	0.408025	0.004333	0.104065	0.004089	2.168150	2.864081	-41.124643
42454	0	0.469056	10.363817	0.333068	0.004696	0.103638	0.003338	2.174023	2.867534	-41.116685
42455	0	0.487765	10.339423	0.401732	0.004883	0.103394	0.004028	2.184119	2.870858	-41.112145
42456	0	0.450399	10.254043	0.314153	0.004506	0.102540	0.003152	2.193567	2.870800	-41.105591
42457	0	0.433387	10.205111	0.304010	0.004333	0.102051	0.003052	2.204494	2.868003	-41.101007
42458	0	0.414266	10.095277	0.277265	0.004150	0.100952	0.002784	2.214972	2.874388	-41.093856
42459	0	0.421062	10.021999	0.181852	0.004211	0.100220	0.001831	2.227115	2.872902	-41.085352
42460	0	0.457458	9.918244	0.191388	0.004576	0.099182	0.001927	2.240529	2.871848	-41.079802
42461	0	0.432898	9.832792	0.090620	0.004333	0.098328	0.000916	2.249224	2.874744	-41.072789
42462	0	0.437964	9.735139	0.094943	0.004385	0.097351	0.000957	2.256582	2.878640	-41.062467
42463	0	0.414672	9.655791	0.102501	0.004150	0.096558	0.001038	2.269354	2.880652	-41.061366
42464	0	0.389559	9.570332	0.063452	0.003899	0.095703	0.000646	2.280505	2.881913	-41.055940
42465	0	0.353749	9.466571	0.078273	0.003540	0.094666	0.000793	2.291309	2.882629	-41.047008
42466	0	0.365449	9.460457	0.003483	0.003656	0.094604	0.000039	2.294302	2.882616	-41.034751
42467	0	0.335335	9.362811	0.060219	0.003357	0.093628	0.000610	2.302155	2.884678	-41.032096
42468	0	0.328650	9.301765	0.016008	0.003288	0.093018	0.000166	2.307257	2.884572	-41.031063
42469	0	0.390236	9.277361	0.005316	0.003906	0.092773	0.000061	2.314871	2.887077	-41.029299
42470	0	0.352784	9.246840	-0.002371	0.003531	0.092468	-0.000016	2.322054	2.889259	-41.021478
42471	0	0.396341	9.234635	-0.018514	0.003967	0.092346	-0.000183	2.322499	2.891797	-41.015759
42472	0	0.389899	9.240717	-0.000704	0.003898	0.092407	-0.000005	2.323230	2.887893	-41.013409
42473	0	0.359825	9.252940	-0.006410	0.003601	0.092529	-0.000061	2.324953	2.889122	-41.006098
42474	0	0.365356	9.277354	-0.019572	0.003656	0.092773	-0.000190	2.330245	2.890346	-41.001420
42475	0	0.329625	9.301758	0.036202	0.003296	0.093018	0.000366	2.333344	2.887651	-40.995599
42476	0	0.366167	9.393217	-0.013158	0.003662	0.093932	-0.000131	2.332428	2.885961	-40.989104
42477	0	0.402652	9.436044	0.060780	0.004028	0.094360	0.000610	2.333497	2.885904	-40.986481
42478	0	0.414393	9.552013	0.023889	0.004147	0.095520	0.000238	2.330929	2.886848	-40.984602
42479	0	0.409081	9.582514	0.054784	0.004089	0.095825	0.000549	2.330674	2.882864	-40.979852
42480	0	0.421126	9.680092	0.134126	0.004214	0.096801	0.001340	2.327087	2.884138	-40.971153
42481	0	0.408894	9.771728	0.244251	0.004089	0.097717	0.002441	2.323757	2.882352	-40.965666
42482	0	0.409090	9.857158	0.202075	0.004088	0.098572	0.002016	2.316251	2.877195	-40.959166
42483	0	0.396423	9.954837	0.256693	0.003967	0.099548	0.002563	2.310228	2.878492	-40.957152
42484	0	0.383767	10.021873	0.263407	0.003839	0.100219	0.002631	2.304862	2.877280	-40.955679
42485	0	0.389924	10.095234	0.207920	0.003906	0.100952	0.002075	2.298240	2.882960	-40.948483
42486	0	0.382963	10.192875	0.263250	0.003831	0.101929	0.002632	2.295713	2.882079	-40.941877
42487	0	0.414906	10.205079	0.238222	0.004150	0.102051	0.002380	2.291510	2.881202	-40.929356
42488	0	0.439127	10.302637	0.281172	0.004392	0.103026	0.002810	2.287997	2.879564	-40.931629
42489	0	0.421174	10.302728	0.226041	0.004211	0.103027	0.002258	2.283486	2.876946	-40.923848
42490	0	0.415225	10.320944	0.305490	0.004150	0.103209	0.003056	2.282058	2.872682	-40.920372
42491	0	0.433183	10.369886	0.353816	0.004333	0.103699	0.003540	2.281945	2.872247	-40.916945
42492	0	0.426541	10.327156	0.298790	0.004269	0.103271	0.002986	2.277575	2.873681	-40.913735
42493	0	0.439531	10.339339	0.311715	0.004395	0.103394	0.003113	2.270501	2.870647	-40.910456
42494	0	0.445490	10.272111	0.324897	0.004457	0.102721	0.003243	2.262084	2.870349	-40.909283
42495	0	0.439024	10.223394	0.323916	0.004395	0.102234	0.003235	2.255009	2.873002	-40.907616
42496	0	0.425782	10.156269	0.269391	0.004263	0.101562	0.002693	2.251907	2.876621	-40.904983
42497	0	0.421424	10.070785	0.293105	0.004211	0.100708	0.002930	2.248029	2.871391	-40.906503
42498	0	0.415138	10.009678	0.208094	0.004155	0.100097	0.002077	2.241335	2.873613	-40.908715
42499	0	0.396269	9.893819	0.201317	0.003967	0.098938	0.002014	2.240160	2.876690	-40.898769
42500	0	0.426292	9.844960	0.171255	0.004263	0.098450	0.001706	2.230331	2.874655	-40.902724
42501	0	0.335401	9.729013	0.103856	0.003357	0.097290	0.001038	2.226928	2.876002	-40.908368
42502	0	0.389481	9.674085	0.104488	0.003900	0.096741	0.001039	2.217126	2.879555	-40.909354
42503	0	0.384011	9.600844	0.098307	0.003845	0.096008	0.000977	2.207056	2.883547	-40.907365
42504	0	0.365052	9.497071	0.117464	0.003652	0.094971	0.001172	2.201657	2.882826	-40.912233
42505	0	0.359821	9.448249	0.055602	0.003601	0.094482	0.000549	2.191249	2.884207	-40.914440
42506	0	0.389623	9.368808	0.130195	0.003901	0.093688	0.001294	2.179413	2.887452	-40.921648
42507	0	0.359966	9.332274	0.098295	0.003601	0.093323	0.000977	2.169287	2.887101	-40.922705
42508	0	0.384439	9.289446	0.013903	0.003842	0.092895	0.000134	2.161368	2.882478	-40.922291
42509	0	0.372174	9.259037	0.013538	0.003723	0.092590	0.000122	2.142633	2.882154	-40.926269
42510	0	0.378095	9.228414	0.082749	0.003781	0.092284	0.000819	2.130095	2.880590	-40.937381
42511	0	0.384733	9.210196	0.007023	0.003845	0.092102	0.000061	2.116397	2.875862	-40.945857
42512	0	0.367355	9.216184	-0.034456	0.003666	0.092162	-0.000348	2.109755	2.864227	-40.950786
42513	0	0.372523	9.271239	-0.078550	0.003723	0.092712	-0.000793	2.097726	2.859508	-40.956039
42514	0	0.391068	9.326074	-0.003913	0.003910	0.093261	-0.000046	2.087375	2.856631	-40.964120
42515	0	0.396802	9.350581	0.061344	0.003967	0.093506	0.000610	2.081401	2.853643	-40.963785
42516	0	0.409313	9.405404	0.086694	0.004090	0.094054	0.000860	2.071014	2.848151	-40.965677
42517	0	0.402993	9.497048	0.165699	0.004028	0.094971	0.001648	2.057933	2.844288	-40.976437
42518	0	0.409852	9.564061	0.186149	0.004092	0.095641	0.001848	2.039822	2.834771	-40.980087
42519	0	0.402842	9.661853	0.171575	0.004028	0.096619	0.001709	2.029636	2.832661	-40.985321
42520	0	0.390786	9.741086	0.203852	0.003906	0.097411	0.002028	2.014519	2.828823	-40.991845
42521	0	0.390275	9.832745	0.251519	0.003906	0.098328	0.002502	1.997525	2.831088	-41.002035
42522	0	0.407883	9.905897	0.223336	0.004082	0.099059	0.002222	1.982285	2.832502	-41.008834
42523	0	0.391144	10.009726	0.226707	0.003906	0.100098	0.002258	1.970071	2.824695	-41.017865
42524	0	0.391564	10.094985	0.271748	0.003916	0.100950	0.002703	1.951139	2.823047	-41.028864
42525	0	0.409266	10.156215	0.305884	0.004089	0.101562	0.003052	1.940934	2.817450	-41.035551
42526	0	0.391721	10.204939	0.301209	0.003912	0.102050	0.003004	1.929725	2.809768	-41.044872
42527	0	0.427367	10.272182	0.379232	0.004272	0.102722	0.003784	1.918406	2.806766	-41.055113
42528	0	0.427411	10.320920	0.405234	0.004274	0.103209	0.004045	1.907485	2.805494	-41.066397
42529	0	0.433983	10.345402	0.440162	0.004333	0.103455	0.004395	1.897323	2.796825	-41.076597
42530	0	0.428754	10.357437	0.350034	0.004285	0.103575	0.003492	1.886187	2.792185	-41.090487
42531	0	0.439950	10.321002	0.372909	0.004395	0.103210	0.003723	1.877246	2.785193	-41.107185
42532	0	0.422722	10.333085	0.320010	0.004221	0.103332	0.003185	1.858455	2.776533	-41.114911
42533	0	0.439762	10.314903	0.330371	0.004395	0.103149	0.003296	1.847408	2.771353	-41.124030
42534	0	0.409726	10.290418	0.300771	0.004095	0.102904	0.003006	1.843141	2.767135	-41.130773
42535	0	0.408992	10.217286	0.347795	0.004089	0.102173	0.003479	1.842019	2.764946	-41.150611
42536	0	0.427190	10.174472	0.323052	0.004272	0.101745	0.003232	1.841312	2.763796	-41.159001
42537	0	0.396530	10.076914	0.286782	0.003967	0.100769	0.002869	1.839917	2.764276	-41.168334
42538	0	0.420702	9.985346	0.311230	0.004207	0.099854	0.003111	1.835891	2.762139	-41.177567
42539	0	0.451010	9.924331	0.299554	0.004517	0.099243	0.002991	1.827896	2.767890	-41.186631
42540	0	0.376952	9.790028	0.233558	0.003771	0.097900	0.002329	1.817661	2.767559	-41.192378
42541	0	0.390977	9.728984	0.165123	0.003906	0.097290	0.001648	1.811403	2.761509	-41.203404
42542	0	0.397217	9.643464	0.122836	0.003974	0.096435	0.001226	1.806730	2.761682	-41.214801
42543	0	0.354161	9.564197	0.110411	0.003540	0.095642	0.001099	1.797844	2.757844	-41.227101
42544	0	0.348437	9.484758	0.056186	0.003482	0.094848	0.000560	1.793065	2.752787	-41.239008
42545	0	0.372323	9.429932	0.060947	0.003723	0.094299	0.000610	1.791844	2.750647	-41.254706
42546	0	0.372249	9.338285	0.048898	0.003723	0.093383	0.000486	1.786352	2.749428	-41.268699
42547	0	0.378319	9.289554	0.067202	0.003784	0.092896	0.000671	1.783287	2.748641	-41.282458
42548	0	0.402327	9.252844	0.012161	0.004025	0.092528	0.000123	1.782743	2.749268	-41.294571
42549	0	0.384567	9.204098	0.061284	0.003845	0.092041	0.000610	1.777391	2.746676	-41.314929
42550	0	0.409142	9.234516	0.036770	0.004089	0.092345	0.000371	1.779169	2.742051	-41.327193
42551	0	0.378738	9.210190	0.073467	0.003784	0.092102	0.000732	1.774112	2.736086	-41.332364
42552	0	0.384982	9.252839	0.018818	0.003851	0.092528	0.000187	1.770360	2.735373	-41.350663
42553	0	0.378390	9.222411	0.055267	0.003784	0.092224	0.000549	1.764005	2.733698	-41.363071
42554	0	0.384396	9.277247	0.043859	0.003844	0.092772	0.000434	1.756063	2.732052	-41.376883
42555	0	0.366215	9.344482	0.024574	0.003662	0.093445	0.000244	1.751995	2.729930	-41.393057
42556	0	0.403013	9.387103	0.018877	0.004028	0.093871	0.000186	1.746403	2.725700	-41.401811
42557	0	0.384671	9.472649	0.067363	0.003845	0.094727	0.000671	1.741559	2.721917	-41.409767
42558	0	0.390914	9.539701	0.122321	0.003909	0.095397	0.001225	1.741013	2.719952	-41.419669
42559	0	0.371972	9.661884	0.188936	0.003723	0.096619	0.001892	1.742211	2.722207	-41.433621
42560	0	0.383788	9.704589	0.267969	0.003838	0.097046	0.002680	1.740275	2.720138	-41.443293
42561	0	0.390501	9.802250	0.293010	0.003906	0.098022	0.002930	1.737688	2.719855	-41.454400
42562	0	0.396135	9.887703	0.329721	0.003964	0.098877	0.003296	1.734040	2.721744	-41.460858
42563	0	0.402869	9.991460	0.298869	0.004028	0.099915	0.002991	1.734237	2.719666	-41.473378
42564	0	0.396993	10.064685	0.341386	0.003967	0.100647	0.003413	1.731327	2.715007	-41.481931
42565	0	0.415113	10.137938	0.335649	0.004150	0.101379	0.003357	1.729647	2.712525	-41.490906
42566	0	0.427631	10.211075	0.329364	0.004273	0.102111	0.003294	1.727827	2.707561	-41.497100
42567	0	0.421252	10.235605	0.292495	0.004211	0.102356	0.002930	1.730935	2.704635	-41.504638
42568	0	0.415011	10.290540	0.316213	0.004152	0.102905	0.003163	1.730069	2.705284	-41.508761
42569	0	0.433541	10.321066	0.377631	0.004333	0.103210	0.003784	1.736568	2.701501	-41.514459
42570	0	0.476460	10.357687	0.327154	0.004764	0.103577	0.003280	1.743293	2.698698	-41.520473
42571	0	0.433260	10.357711	0.420125	0.004333	0.103577	0.004211	1.752276	2.697998	-41.523636
42572	0	0.469537	10.345497	0.400034	0.004698	0.103455	0.004007	1.757716	2.699044	-41.529720
42573	0	0.482207	10.308849	0.433042	0.004822	0.103088	0.004333	1.758791	2.697057	-41.535536
42574	0	0.438782	10.290576	0.413875	0.004395	0.102905	0.004144	1.761984	2.702662	-41.531254
42575	0	0.402766	10.211218	0.401963	0.004028	0.102112	0.004028	1.769377	2.701579	-41.529860
42576	0	0.384362	10.144070	0.339146	0.003843	0.101440	0.003400	1.776546	2.699568	-41.538964
42577	0	0.396746	10.089130	0.280082	0.003967	0.100891	0.002808	1.781912	2.697597	-41.542944
42578	0	0.402900	10.015891	0.247830	0.004028	0.100159	0.002488	1.790839	2.695131	-41.555157
42579	0	0.402695	9.918234	0.182241	0.004028	0.099182	0.001831	1.798475	2.694897	-41.560396
42580	0	0.365703	9.826689	0.180287	0.003659	0.098267	0.001814	1.809000	2.695657	-41.562573
42581	0	0.371462	9.747364	0.145361	0.003723	0.097473	0.001465	1.819875	2.703792	-41.561149
42582	0	0.364246	9.692414	0.148869	0.003645	0.096924	0.001503	1.834477	2.704888	-41.567069
42583	0	0.389788	9.625291	0.139479	0.003906	0.096252	0.001404	1.842902	2.713015	-41.570802
42584	0	0.376517	9.503193	0.106971	0.003767	0.095032	0.001081	1.853604	2.713379	-41.572116
42585	0	0.371892	9.448281	0.151231	0.003723	0.094482	0.001526	1.867768	2.716682	-41.576620
42586	0	0.382975	9.393348	0.130844	0.003837	0.093933	0.001315	1.873605	2.723229	-41.577120
42587	0	0.390417	9.344500	0.102954	0.003906	0.093445	0.001038	1.881167	2.723937	-41.577222
42588	0	0.420697	9.320076	0.076530	0.004207	0.093201	0.000776	1.892348	2.721687	-41.579083
42589	0	0.402445	9.246848	0.041728	0.004028	0.092468	0.000427	1.902400	2.724607	-41.578052
42590	0	0.408007	9.246831	0.015340	0.004081	0.092468	0.000163	1.912104	2.723583	-41.579998
42591	0	0.329415	9.265146	0.029618	0.003296	0.092651	0.000305	1.921007	2.723874	-41.583180
42592	0	0.347334	9.252940	0.027761	0.003475	0.092529	0.000287	1.930445	2.724317	-41.581592
42593	0	0.335446	9.277352	-0.012944	0.003357	0.092773	-0.000122	1.937285	2.725553	-41.576320
42594	0	0.359147	9.338404	0.070382	0.003595	0.093384	0.000717	1.951477	2.728475	-41.579991
42595	0	0.396549	9.387224	0.090552	0.003967	0.093872	0.000916	1.961477	2.728825	-41.578460
42596	0	0.396062	9.411644	0.082145	0.003963	0.094116	0.000834	1.973960	2.730454	-41.578891
42597	0	0.402576	9.503196	0.115032	0.004028	0.095032	0.001160	1.983021	2.731692	-41.574444
42598	0	0.414247	9.552035	0.149210	0.004145	0.095520	0.001507	1.998467	2.732468	-41.570908
42599	0	0.359845	9.637479	0.169880	0.003601	0.096375	0.001709	2.008341	2.733714	-41.563210
42600	0	0.359502	9.735120	0.131323	0.003595	0.097351	0.001322	2.016237	2.732317	-41.565948
42601	0	0.390700	9.802256	0.157869	0.003906	0.098022	0.001587	2.023631	2.729628	-41.561188
42602	0	0.366450	9.863289	0.199073	0.003663	0.098633	0.001997	2.028693	2.726179	-41.557803
42603	0	0.396121	9.960977	0.182268	0.003967	0.099609	0.001831	2.036133	2.731370	-41.555459
42604	0	0.425992	10.009782	0.180493	0.004260	0.100098	0.001814	2.044151	2.729686	-41.546110
42605	0	0.439215	10.076932	0.225038	0.004395	0.100769	0.002258	2.050929	2.730526	-41.537499
42606	0	0.439034	10.125747	0.296738	0.004389	0.101257	0.002975	2.056750	2.726985	-41.534082
42607	0	0.469959	10.205114	0.334620	0.004700	0.102051	0.003357	2.066545	2.725189	-41.524272
42608	0	0.426923	10.235634	0.271371	0.004272	0.102356	0.002725	2.076532	2.725987	-41.520429
42609	0	0.402829	10.253943	0.371301	0.004028	0.102539	0.003723	2.085556	2.724188	-41.514044
42610	0	0.426734	10.247842	0.314584	0.004272	0.102478	0.003153	2.091085	2.726903	-41.504161
42611	0	0.390423	10.272266	0.273100	0.003906	0.102722	0.002747	2.106136	2.727285	-41.496808
42612	0	0.426497	10.266242	0.276808	0.004268	0.102662	0.002776	2.112820	2.728560	-41.495003
42613	0	0.402594	10.278356	0.292031	0.004028	0.102783	0.002930	2.120929	2.729403	-41.489899
42614	0	0.427245	10.205076	0.253569	0.004267	0.102051	0.002544	2.128325	2.721181	-41.484728
42615	0	0.408425	10.186813	0.255345	0.004089	0.101868	0.002563	2.137237	2.725090	-41.477415
42616	0	0.389191	10.083056	0.234621	0.003896	0.100830	0.002360	2.150935	2.727668	-41.470958
42617	0	0.383674	10.028134	0.218590	0.003845	0.100281	0.002197	2.161560	2.735518	-41.463821
42618	0	0.382748	9.948864	0.258792	0.003828	0.099488	0.002602	2.174929	2.734295	-41.455147
42619	0	0.384061	9.906037	0.163980	0.003845	0.099060	0.001648	2.181949	2.737798	-41.446323
42620	0	0.401993	9.808361	0.149825	0.004019	0.098083	0.001509	2.191772	2.734720	-41.443642
42621	0	0.426906	9.753449	0.120785	0.004272	0.097534	0.001221	2.204492	2.736891	-41.434910
42622	0	0.401505	9.674100	0.057711	0.004021	0.096741	0.000585	2.210998	2.741811	-41.427546
42623	0	0.390438	9.613055	0.108995	0.003906	0.096130	0.001099	2.218956	2.742254	-41.421386
42624	0	0.395315	9.545948	0.076667	0.003963	0.095459	0.000775	2.227012	2.752858	-41.410261
42625	0	0.353968	9.497081	0.102888	0.003540	0.094971	0.001038	2.235169	2.751553	-41.409730
42626	0	0.377880	9.423854	0.088868	0.003783	0.094238	0.000897	2.243426	2.755172	-41.405838
42627	0	0.402759	9.387214	0.066645	0.004028	0.093872	0.000671	2.247092	2.754327	-41.403849
42628	0	0.408460	9.368910	0.047574	0.004087	0.093689	0.000478	2.247246	2.756108	-41.401564
42629	0	0.360072	9.307864	0.017817	0.003601	0.093079	0.000183	2.250976	2.754824	-41.396733
42630	0	0.383954	9.344406	-0.007982	0.003844	0.093444	-0.000072	2.258826	2.758881	-41.389057
42631	0	0.359678	9.301783	0.109129	0.003601	0.093018	0.001099	2.265533	2.762402	-41.381415
42632	0	0.364747	9.350607	0.065418	0.003653	0.093506	0.000656	2.265595	2.766933	-41.373902
42633	0	0.396156	9.375025	0.011554	0.003967	0.093750	0.000122	2.271283	2.772213	-41.363501
42634	0	0.358894	9.399413	0.010569	0.003589	0.093994	0.000109	2.272642	2.770187	-41.356284
42635	0	0.329336	9.490976	-0.000726	0.003296	0.094910	0.000000	2.279128	2.771533	-41.349987
42636	0	0.371697	9.533693	-0.014038	0.003717	0.095337	-0.000137	2.280513	2.770391	-41.346030
42637	0	0.360145	9.570311	-0.030614	0.003601	0.095703	-0.000305	2.279380	2.768282	-41.339376
42638	0	0.372057	9.661780	0.011505	0.003723	0.096618	0.000119	2.282074	2.769655	-41.335564
42639	0	0.378491	9.722897	0.115999	0.003784	0.097229	0.001160	2.279426	2.767119	-41.330446
42640	0	0.396817	9.777741	0.182878	0.003968	0.097777	0.001831	2.279819	2.765450	-41.323390
42641	0	0.409336	9.863271	0.243899	0.004089	0.098633	0.002441	2.280312	2.758974	-41.314004
42642	0	0.379091	9.936439	0.237159	0.003792	0.099364	0.002375	2.281538	2.758289	-41.306571
42643	0	0.408706	9.985360	0.195382	0.004089	0.099854	0.001953	2.278451	2.759262	-41.303648
42644	0	0.438732	10.070804	0.250635	0.004390	0.100708	0.002503	2.272789	2.760353	-41.297918
42645	0	0.426807	10.107441	0.286848	0.004272	0.101074	0.002869	2.270665	2.763510	-41.289007
42646	0	0.437797	10.137964	0.335787	0.004385	0.101379	0.003356	2.266217	2.769844	-41.289922
42647	0	0.414917	10.180672	0.280643	0.004150	0.101807	0.002808	2.265182	2.769499	-41.282812
42648	0	0.408445	10.217289	0.219635	0.004086	0.102173	0.002194	2.260634	2.770151	-41.278066
42649	0	0.402750	10.235597	0.207596	0.004028	0.102356	0.002075	2.257396	2.769384	-41.271694
42650	0	0.390352	10.229495	0.250360	0.003904	0.102295	0.002503	2.254792	2.768725	-41.271546
42651	0	0.409214	10.229485	0.262286	0.004089	0.102295	0.002625	2.254240	2.764019	-41.271928
42652	0	0.384658	10.211113	0.310428	0.003850	0.102111	0.003109	2.257128	2.766296	-41.270044
42653	0	0.426938	10.198992	0.317223	0.004272	0.101990	0.003174	2.256505	2.768153	-41.268317
42654	0	0.457063	10.180653	0.305203	0.004571	0.101807	0.003048	2.249457	2.766972	-41.270154
42655	0	0.408761	10.083008	0.311487	0.004089	0.100830	0.003113	2.244645	2.767524	-41.271587
42656	0	0.396652	10.021943	0.257433	0.003963	0.100220	0.002567	2.234110	2.762530	-41.271922
42657	0	0.396620	9.991445	0.171762	0.003967	0.099915	0.001709	2.221738	2.762244	-41.273482
42658	0	0.341806	9.881487	0.148050	0.003415	0.098815	0.001481	2.219903	2.757230	-41.272949
42659	0	0.384453	9.820555	0.134597	0.003845	0.098206	0.001343	2.213703	2.756492	-41.273469
42660	0	0.377886	9.747233	0.110335	0.003782	0.097472	0.001104	2.212427	2.758914	-41.273112
42661	0	0.372244	9.692383	0.122281	0.003723	0.096924	0.001221	2.207474	2.758183	-41.274524
42662	0	0.396492	9.631350	-0.005548	0.003965	0.096313	-0.000057	2.202949	2.757120	-41.278028
42663	0	0.403092	9.564196	0.091787	0.004028	0.095642	0.000916	2.197678	2.752452	-41.282203
42664	0	0.378356	9.490889	0.068082	0.003789	0.094909	0.000675	2.188484	2.757411	-41.287612
42665	0	0.366184	9.454345	0.116082	0.003662	0.094543	0.001160	2.184677	2.756231	-41.292628
42666	0	0.378398	9.399308	0.104617	0.003783	0.093993	0.001040	2.174116	2.753774	-41.294839
42667	0	0.378347	9.368898	0.024899	0.003784	0.093689	0.000244	2.165768	2.753059	-41.298694
42668	0	0.372444	9.338264	0.081106	0.003721	0.093383	0.000803	2.153466	2.747642	-41.309360
42669	0	0.384878	9.344468	0.000938	0.003845	0.093445	0.000000	2.139560	2.741698	-41.319552
42670	0	0.354555	9.319979	-0.028315	0.003547	0.093200	-0.000287	2.132375	2.741535	-41.321015
42671	0	0.354073	9.350584	-0.048773	0.003540	0.093506	-0.000488	2.129334	2.739058	-41.321433
42672	0	0.348066	9.368800	-0.029854	0.003480	0.093688	-0.000304	2.120050	2.736613	-41.326674
42673	0	0.329518	9.387210	-0.005951	0.003296	0.093872	-0.000061	2.115910	2.735886	-41.331377
42674	0	0.372198	9.460348	0.031719	0.003721	0.094604	0.000308	2.102519	2.733451	-41.338064
42675	0	0.360258	9.478751	0.091820	0.003601	0.094788	0.000916	2.096974	2.730116	-41.339117
42676	0	0.397212	9.545782	0.147802	0.003970	0.095458	0.001470	2.084572	2.726350	-41.350342
42677	0	0.396992	9.606912	0.135028	0.003967	0.096069	0.001343	2.073294	2.721731	-41.354833
42678	0	0.403912	9.692239	0.191799	0.004033	0.096923	0.001906	2.057247	2.713189	-41.362084
42679	0	0.372553	9.728977	0.196174	0.003723	0.097290	0.001953	2.044803	2.708996	-41.368031
42680	0	0.397406	9.820421	0.247156	0.003972	0.098205	0.002459	2.027318	2.705271	-41.373671
42681	0	0.402955	9.899871	0.208785	0.004028	0.098999	0.002075	2.010322	2.702423	-41.376938
42682	0	0.409178	9.948617	0.192531	0.004091	0.099486	0.001917	1.998303	2.700498	-41.387384
42683	0	0.421462	10.015834	0.226798	0.004211	0.100159	0.002258	1.984868	2.695443	-41.392087
42684	0	0.397043	10.089001	0.216712	0.003973	0.100890	0.002155	1.969110	2.696955	-41.391380
42685	0	0.433655	10.137911	0.275223	0.004333	0.101379	0.002747	1.960367	2.692279	-41.402068
42686	0	0.403124	10.162247	0.270431	0.004034	0.101623	0.002696	1.948712	2.694176	-41.406985
42687	0	0.378846	10.211150	0.305713	0.003784	0.102112	0.003052	1.940384	2.688192	-41.418392
42688	0	0.434909	10.265966	0.349601	0.004342	0.102660	0.003489	1.930709	2.679169	-41.428344
42689	0	0.390122	10.272207	0.403571	0.003906	0.102722	0.004028	1.920134	2.683692	-41.437236
42690	0	0.420011	10.259889	0.356255	0.004201	0.102599	0.003554	1.908575	2.683423	-41.447074
42691	0	0.420943	10.259989	0.348758	0.004211	0.102600	0.003479	1.896583	2.684460	-41.453687
42692	0	0.408245	10.211073	0.325781	0.004085	0.102111	0.003251	1.886613	2.685613	-41.463506
42693	0	0.390223	10.180656	0.287686	0.003906	0.101807	0.002869	1.874965	2.688850	-41.468444
42694	0	0.408598	10.150018	0.240098	0.004081	0.101501	0.002396	1.866465	2.681673	-41.472804
42695	0	0.402829	10.083003	0.238247	0.004028	0.100830	0.002380	1.861678	2.680470	-41.487421
42696	0	0.402684	10.021869	0.232743	0.004027	0.100219	0.002323	1.854351	2.679754	-41.496293
42697	0	0.408689	9.954836	0.238384	0.004089	0.099548	0.002380	1.847894	2.681240	-41.500994
42698	0	0.408146	9.887609	0.220379	0.004084	0.098876	0.002204	1.845616	2.682384	-41.508179
42699	0	0.408481	9.808377	0.207121	0.004089	0.098083	0.002075	1.847848	2.686404	-41.521215
42700	0	0.407894	9.759518	0.206977	0.004080	0.097595	0.002067	1.841692	2.686112	-41.534178
42701	0	0.384608	9.661855	0.134794	0.003845	0.096619	0.001343	1.833118	2.683661	-41.541541
42702	0	0.390399	9.594637	0.160059	0.003907	0.095946	0.001596	1.825739	2.686108	-41.549376
42703	0	0.384646	9.545890	0.116209	0.003845	0.095459	0.001160	1.820417	2.683180	-41.562142
42704	0	0.365909	9.478678	0.141193	0.003664	0.094787	0.001409	1.813972	2.687721	-41.572326
42705	0	0.372254	9.429933	0.079471	0.003723	0.094299	0.000793	1.810082	2.686958	-41.586304
42706	0	0.384061	9.387119	0.122548	0.003843	0.093871	0.001223	1.804199	2.688833	-41.600436
42707	0	0.360152	9.350582	0.067411	0.003601	0.093506	0.000671	1.798523	2.686779	-41.616029
42708	0	0.360044	9.332178	0.062189	0.003601	0.093322	0.000615	1.787874	2.686067	-41.631309
42709	0	0.353871	9.320072	0.091696	0.003540	0.093201	0.000916	1.783778	2.686236	-41.641568
42710	0	0.365540	9.295573	0.079707	0.003659	0.092956	0.000795	1.779319	2.689500	-41.647302
42711	0	0.372358	9.326171	0.109801	0.003723	0.093262	0.001099	1.777717	2.687507	-41.652901
42712	0	0.347810	9.338283	0.128267	0.003479	0.093383	0.001280	1.771964	2.687217	-41.668973
42713	0	0.366261	9.362782	0.147056	0.003662	0.093628	0.001465	1.762645	2.685224	-41.679090
42714	0	0.378523	9.423726	0.068602	0.003784	0.094237	0.000682	1.755279	2.682467	-41.688572
42715	0	0.384320	9.466562	0.134234	0.003845	0.094666	0.001343	1.753502	2.683497	-41.700903
42716	0	0.408829	9.533675	0.103645	0.004085	0.095337	0.001036	1.750239	2.677608	-41.714096
42717	0	0.396566	9.606941	0.195271	0.003967	0.096069	0.001953	1.748429	2.678209	-41.723716
42718	0	0.396618	9.680169	0.219445	0.003963	0.096802	0.002196	1.748301	2.673679	-41.730778
42719	0	0.409293	9.735089	0.244288	0.004089	0.097351	0.002441	1.744223	2.668181	-41.739678
42720	0	0.403447	9.808246	0.281399	0.004035	0.098083	0.002810	1.737783	2.667515	-41.746702
42721	0	0.396872	9.863279	0.292851	0.003967	0.098633	0.002930	1.736810	2.664619	-41.752381
42722	0	0.427798	9.942522	0.261927	0.004274	0.099425	0.002622	1.737182	2.659201	-41.763471
42723	0	0.409185	9.997540	0.311557	0.004089	0.099976	0.003113	1.731632	2.655053	-41.770036
42724	0	0.403389	10.040192	0.268762	0.004033	0.100402	0.002690	1.732332	2.652768	-41.773780
42725	0	0.408954	10.107409	0.329952	0.004089	0.101074	0.003296	1.725835	2.651263	-41.776478
42726	0	0.390299	10.137865	0.323902	0.003906	0.101378	0.003242	1.726342	2.653737	-41.783269
42727	0	0.408960	10.192880	0.384262	0.004089	0.101929	0.003845	1.726865	2.652213	-41.790887
42728	0	0.396803	10.223384	0.359584	0.003967	0.102234	0.003595	1.723945	2.650223	-41.799181
42729	0	0.384693	10.253911	0.304805	0.003845	0.102539	0.003052	1.725670	2.646974	-41.803489
42730	0	0.390644	10.253916	0.328838	0.003909	0.102539	0.003288	1.723096	2.648580	-41.801497
42731	0	0.396398	10.223414	0.316967	0.003967	0.102234	0.003174	1.725336	2.651003	-41.806870
42732	0	0.414184	10.205085	0.347056	0.004144	0.102051	0.003470	1.722774	2.652051	-41.817709
42733	0	0.432983	10.199022	0.353081	0.004333	0.101990	0.003540	1.730674	2.654899	-41.822225
42734	0	0.444464	10.137970	0.357732	0.004448	0.101379	0.003582	1.733470	2.657339	-41.826992
42735	0	0.421025	10.107436	0.335416	0.004211	0.101074	0.003357	1.734139	2.657532	-41.834099
42736	0	0.390191	9.991482	0.303918	0.003903	0.099915	0.003046	1.739501	2.657897	-41.834295
42737	0	0.402698	9.960963	0.261702	0.004028	0.099609	0.002625	1.745621	2.658130	-41.836168
42738	0	0.389579	9.881637	0.229743	0.003903	0.098816	0.002304	1.750834	2.665534	-41.836378
42739	0	0.420667	9.808391	0.212666	0.004211	0.098083	0.002136	1.759515	2.669717	-41.838851
42740	0	0.431741	9.747353	0.149814	0.004323	0.097473	0.001507	1.767195	2.674889	-41.840556
42741	0	0.378357	9.680197	0.157517	0.003784	0.096802	0.001587	1.778640	2.674232	-41.849775
42742	0	0.402475	9.649681	0.161464	0.004026	0.096497	0.001624	1.787420	2.674860	-41.860699
42743	0	0.390520	9.594746	0.145521	0.003906	0.095947	0.001465	1.796417	2.674698	-41.856840
42744	0	0.334907	9.515411	0.137498	0.003354	0.095154	0.001384	1.804592	2.679330	-41.859422
42745	0	0.335119	9.478792	0.102697	0.003357	0.094788	0.001038	1.815004	2.684851	-41.862299
42746	0	0.352469	9.423847	0.069979	0.003528	0.094238	0.000710	1.825560	2.687002	-41.862812
42747	0	0.347584	9.375020	0.115270	0.003479	0.093750	0.001160	1.831647	2.689478	-41.866281
42748	0	0.395909	9.387214	0.009969	0.003961	0.093872	0.000108	1.839030	2.689937	-41.860448
42749	0	0.371958	9.356706	0.042117	0.003723	0.093567	0.000427	1.844027	2.692898	-41.853957
42750	0	0.364915	9.356715	0.077504	0.003654	0.093567	0.000781	1.849011	2.698018	-41.858435
42751	0	0.378060	9.387226	0.047966	0.003784	0.093872	0.000488	1.857119	2.700971	-41.856026
42752	0	0.359372	9.399418	0.058442	0.003593	0.093994	0.000592	1.864232	2.699234	-41.856594
42753	0	0.353753	9.405533	0.066278	0.003540	0.094055	0.000671	1.872316	2.700888	-41.851829
42754	0	0.365645	9.423836	0.125733	0.003656	0.094238	0.001264	1.877599	2.699451	-41.855201
42755	0	0.384558	9.521494	0.108918	0.003845	0.095215	0.001099	1.886580	2.697607	-41.852056
42756	0	0.408576	9.558138	0.131028	0.004089	0.095581	0.001323	1.899161	2.700529	-41.853296
42757	0	0.432574	9.625295	0.145433	0.004333	0.096252	0.001465	1.909313	2.708321	-41.844510
42758	0	0.413055	9.686308	0.100282	0.004134	0.096863	0.001016	1.922161	2.711218	-41.849445
42759	0	0.402946	9.765639	0.200518	0.004028	0.097656	0.002014	1.930314	2.708492	-41.846683
42760	0	0.396531	9.820596	0.265764	0.003969	0.098206	0.002666	1.938231	2.711581	-41.842584
42761	0	0.359916	9.875522	0.273683	0.003601	0.098755	0.002747	1.947133	2.712373	-41.836015
42762	0	0.383930	9.924339	0.271985	0.003840	0.099243	0.002727	1.952468	2.712297	-41.831860
42763	0	0.439069	10.003701	0.304454	0.004395	0.100037	0.003052	1.958324	2.715283	-41.829509
42764	0	0.389811	10.058614	0.204936	0.003898	0.100586	0.002060	1.967958	2.713423	-41.826575
42765	0	0.414622	10.070833	0.243517	0.004150	0.100708	0.002441	1.972643	2.716831	-41.824566
42766	0	0.401614	10.137965	0.150503	0.004020	0.101379	0.001513	1.978693	2.719495	-41.821089
42767	0	0.396329	10.131875	0.304381	0.003967	0.101318	0.003052	1.985225	2.722507	-41.812829
42768	0	0.395908	10.162375	0.284441	0.003959	0.101624	0.002852	1.991820	2.720688	-41.808808
42769	0	0.390782	10.180696	0.273257	0.003906	0.101807	0.002747	2.005117	2.717532	-41.803244
42770	0	0.409467	10.162362	0.350619	0.004092	0.101624	0.003511	2.008508	2.713239	-41.792631
42771	0	0.420713	10.168504	0.322559	0.004211	0.101685	0.003235	2.016468	2.716668	-41.783458
42772	0	0.420006	10.156284	0.381917	0.004202	0.101562	0.003826	2.021808	2.717177	-41.773931
42773	0	0.420589	10.131874	0.286342	0.004211	0.101318	0.002869	2.025203	2.721953	-41.764733
42774	0	0.419723	10.070827	0.272957	0.004200	0.100708	0.002735	2.029007	2.723657	-41.759012
42775	0	0.408931	10.040295	0.188606	0.004089	0.100403	0.001892	2.033342	2.722300	-41.751950
42776	0	0.396349	9.960965	0.174841	0.003966	0.099609	0.001758	2.041391	2.724114	-41.741845
42777	0	0.390023	9.912153	0.151295	0.003906	0.099121	0.001526	2.053835	2.729706	-41.739261
42778	0	0.388994	9.838901	0.179417	0.003894	0.098389	0.001804	2.063144	2.732822	-41.727359
42779	0	0.378146	9.814489	0.194059	0.003784	0.098145	0.001953	2.075219	2.734518	-41.716229
42780	0	0.395661	9.722937	0.173499	0.003962	0.097229	0.001744	2.083632	2.738944	-41.710940
42781	0	0.365797	9.698518	0.145429	0.003662	0.096985	0.001465	2.093551	2.742395	-41.702277
42782	0	0.377030	9.637486	0.124912	0.003776	0.096375	0.001260	2.103712	2.747266	-41.694517
42783	0	0.341245	9.582554	0.151646	0.003418	0.095825	0.001526	2.112438	2.752464	-41.685499
42784	0	0.364777	9.533709	0.088902	0.003651	0.095337	0.000896	2.118860	2.754597	-41.680853
42785	0	0.353934	9.478770	0.103065	0.003540	0.094788	0.001038	2.124749	2.754110	-41.678813
42786	0	0.365937	9.442147	0.071159	0.003660	0.094421	0.000718	2.130133	2.753757	-41.669842
42787	0	0.365742	9.448260	-0.018528	0.003662	0.094482	-0.000183	2.130300	2.758109	-41.676127
42788	0	0.377133	9.399429	0.023481	0.003775	0.093994	0.000239	2.133385	2.760814	-41.674661
42789	0	0.335442	9.399423	0.005535	0.003357	0.093994	0.000061	2.137829	2.762540	-41.671616
42790	0	0.383077	9.436070	-0.007745	0.003839	0.094360	-0.000073	2.140259	2.771818	-41.664887
42791	0	0.359818	9.448260	0.066206	0.003601	0.094482	0.000671	2.149110	2.773966	-41.658714
42792	0	0.383700	9.460463	0.082725	0.003839	0.094604	0.000835	2.156545	2.774479	-41.653996
42793	0	0.390804	9.503173	0.139952	0.003906	0.095032	0.001404	2.159237	2.770965	-41.646731
42794	0	0.390655	9.533614	0.163400	0.003909	0.095336	0.001638	2.162091	2.772694	-41.643874
42795	0	0.402681	9.570321	0.128007	0.004028	0.095703	0.001282	2.161620	2.773130	-41.634276
42796	0	0.414643	9.649661	0.121503	0.004147	0.096497	0.001217	2.161361	2.771926	-41.628148
42797	0	0.390548	9.698493	0.103438	0.003906	0.096985	0.001038	2.162699	2.771477	-41.620765
42798	0	0.366092	9.729007	0.127086	0.003660	0.097290	0.001275	2.165177	2.769275	-41.613817
42799	0	0.390429	9.826669	0.134227	0.003906	0.098267	0.001343	2.163291	2.770162	-41.604304
42800	0	0.359662	9.869387	0.133859	0.003596	0.098694	0.001341	2.163433	2.768419	-41.597529
42801	0	0.415031	9.930431	0.133470	0.004150	0.099304	0.001343	2.170283	2.767092	-41.586367
42802	0	0.390526	9.967051	0.229786	0.003905	0.099670	0.002302	2.172758	2.765770	-41.580767
42803	0	0.372130	10.034195	0.225475	0.003723	0.100342	0.002258	2.174371	2.766628	-41.579066
42804	0	0.414957	10.083006	0.316273	0.004147	0.100830	0.003166	2.175809	2.761919	-41.571340
42805	0	0.402557	10.107435	0.286795	0.004028	0.101074	0.002869	2.174108	2.763675	-41.565728
42806	0	0.414046	10.125750	0.231726	0.004145	0.101257	0.002317	2.171814	2.767173	-41.564571
42807	0	0.439258	10.156265	0.286625	0.004395	0.101562	0.002869	2.172008	2.768042	-41.559553
42808	0	0.408305	10.156261	0.261778	0.004085	0.101562	0.002620	2.171689	2.768475	-41.552277
42809	0	0.408787	10.174561	0.177297	0.004089	0.101746	0.001770	2.165845	2.768918	-41.553556
42810	0	0.414459	10.137950	0.189626	0.004147	0.101379	0.001898	2.165058	2.769894	-41.547068
42811	0	0.396497	10.125750	0.200990	0.003967	0.101257	0.002014	2.167339	2.771195	-41.541591
42812	0	0.395821	10.101352	0.205761	0.003963	0.101013	0.002066	2.173943	2.774773	-41.540002
42813	0	0.464110	10.101311	0.219548	0.004639	0.101013	0.002197	2.173385	2.770822	-41.543305
42814	0	0.427601	10.034103	0.255436	0.004277	0.100341	0.002560	2.176869	2.770909	-41.538059
42815	0	0.408559	9.997569	0.323633	0.004089	0.099976	0.003235	2.172623	2.773972	-41.537938
42816	0	0.395784	9.924315	0.293439	0.003960	0.099243	0.002932	2.166824	2.774954	-41.541821
42817	0	0.384071	9.881608	0.122176	0.003845	0.098816	0.001221	2.163017	2.778891	-41.537645
42818	0	0.377455	9.820546	0.196074	0.003775	0.098206	0.001955	2.153748	2.777717	-41.533106
42819	0	0.366210	9.759518	0.104134	0.003662	0.097595	0.001038	2.146752	2.776430	-41.529503
42820	0	0.366333	9.704483	0.074377	0.003661	0.097045	0.000739	2.138678	2.772613	-41.532715
42821	0	0.372315	9.643557	0.097423	0.003723	0.096436	0.000977	2.138856	2.771302	-41.527958
42822	0	0.366151	9.588526	-0.018814	0.003661	0.095885	-0.000188	2.136638	2.769550	-41.533922
42823	0	0.366177	9.527588	0.055100	0.003662	0.095276	0.000549	2.132076	2.768685	-41.537177
42824	0	0.402368	9.509198	0.042998	0.004027	0.095092	0.000430	2.129700	2.771841	-41.542313
42825	0	0.390484	9.478763	0.067552	0.003906	0.094788	0.000671	2.122166	2.772289	-41.543121
42826	0	0.383889	9.448154	0.050203	0.003841	0.094481	0.000496	2.112215	2.774066	-41.540967
42827	0	0.365851	9.417735	0.091878	0.003662	0.094177	0.000916	2.105732	2.777156	-41.537220
42828	0	0.402028	9.405514	0.074431	0.004021	0.094055	0.000738	2.095697	2.776408	-41.540345
42829	0	0.359894	9.399421	0.030966	0.003601	0.093994	0.000305	2.087745	2.777730	-41.544198
42830	0	0.408234	9.448251	0.019672	0.004085	0.094482	0.000192	2.079142	2.779162	-41.547665
42831	0	0.384521	9.454346	-0.005068	0.003845	0.094543	-0.000061	2.064090	2.777892	-41.546942
42832	0	0.372246	9.466457	-0.003582	0.003722	0.094665	-0.000041	2.055363	2.776244	-41.553525
42833	0	0.384523	9.527586	0.037005	0.003845	0.095276	0.000366	2.048283	2.774939	-41.555145
42834	0	0.390592	9.533591	0.086869	0.003906	0.095336	0.000862	2.037935	2.774081	-41.557131
42835	0	0.372254	9.606920	0.147551	0.003723	0.096069	0.001465	2.022787	2.773651	-41.565066
42836	0	0.372384	9.655648	0.143067	0.003721	0.096557	0.001425	2.013369	2.769382	-41.567169
42837	0	0.390857	9.747295	0.183644	0.003906	0.097473	0.001831	2.004579	2.765454	-41.571892
42838	0	0.390866	9.777725	0.191154	0.003910	0.097777	0.001903	1.991632	2.765913	-41.576611
42839	0	0.414644	9.838863	0.202429	0.004150	0.098389	0.002014	1.977385	2.769405	-41.585273
42840	0	0.377913	9.893664	0.210735	0.003776	0.098937	0.002095	1.960892	2.764178	-41.592250
42841	0	0.397350	9.973093	0.208789	0.003967	0.099731	0.002075	1.943829	2.755893	-41.602091
42842	0	0.397721	9.991257	0.162004	0.003979	0.099913	0.001612	1.931824	2.756444	-41.606938
42843	0	0.390984	10.070771	0.202198	0.003906	0.100708	0.002014	1.920462	2.751199	-41.609402
42844	0	0.373380	10.070677	0.215809	0.003730	0.100707	0.002151	1.910525	2.745588	-41.616508
42845	0	0.420866	10.107424	0.262824	0.004211	0.101074	0.002625	1.903846	2.747715	-41.628453
42846	0	0.402065	10.162334	0.233618	0.004022	0.101624	0.002326	1.889918	2.747714	-41.632162
42847	0	0.390796	10.168427	0.287697	0.003906	0.101685	0.002869	1.878065	2.744663	-41.633547
42848	0	0.427451	10.174460	0.331473	0.004275	0.101745	0.003312	1.872622	2.744692	-41.642571
42849	0	0.439377	10.150130	0.378952	0.004395	0.101501	0.003784	1.864062	2.744643	-41.649471
42850	0	0.420981	10.168346	0.324989	0.004210	0.101684	0.003245	1.856436	2.743375	-41.659150
42851	0	0.427579	10.144015	0.323920	0.004272	0.101440	0.003235	1.848979	2.738540	-41.663131
42852	0	0.446101	10.125626	0.263692	0.004461	0.101256	0.002632	1.841009	2.737742	-41.668851
42853	0	0.427262	10.076889	0.196046	0.004272	0.100769	0.001953	1.830123	2.736397	-41.678017
42854	0	0.408681	10.040185	0.252208	0.004089	0.100402	0.002517	1.821490	2.738133	-41.678869
42855	0	0.347844	9.973137	0.214047	0.003479	0.099731	0.002136	1.814157	2.737644	-41.688880
42856	0	0.390137	9.905916	0.135499	0.003904	0.099059	0.001350	1.806364	2.739874	-41.700366
42857	0	0.390685	9.844961	0.213957	0.003906	0.098450	0.002136	1.799962	2.738058	-41.711550
42858	0	0.391451	9.789900	0.214867	0.003907	0.097899	0.002142	1.789554	2.728394	-41.720597
42859	0	0.396649	9.753407	0.214270	0.003967	0.097534	0.002136	1.779451	2.728288	-41.734022
42860	0	0.384243	9.686189	0.233092	0.003843	0.096862	0.002332	1.777922	2.728279	-41.748296
42861	0	0.360212	9.643533	0.250935	0.003601	0.096436	0.002502	1.767234	2.726017	-41.760039
42862	0	0.396828	9.582415	0.130144	0.003968	0.095824	0.001295	1.757114	2.724756	-41.771867
42863	0	0.390449	9.539794	0.122671	0.003906	0.095398	0.001221	1.747351	2.725634	-41.773175
42864	0	0.365640	9.490974	0.013712	0.003658	0.094910	0.000134	1.740513	2.726577	-41.781874
42865	0	0.378607	9.454334	0.079811	0.003784	0.094543	0.000793	1.732388	2.723012	-41.791427
42866	0	0.378773	9.429833	0.043767	0.003787	0.094298	0.000436	1.727693	2.720828	-41.804432
42867	0	0.372252	9.411626	0.079087	0.003723	0.094116	0.000793	1.728400	2.720285	-41.811645
42868	0	0.408427	9.442151	0.078892	0.004087	0.094421	0.000788	1.724495	2.722848	-41.822074
42869	0	0.396911	9.417715	0.037025	0.003967	0.094177	0.000366	1.717100	2.719321	-41.827808
42870	0	0.390951	9.435934	0.117064	0.003909	0.094359	0.001167	1.710605	2.717594	-41.840283
42871	0	0.384577	9.411617	0.164893	0.003845	0.094116	0.001648	1.706975	2.715745	-41.849681
42872	0	0.378453	9.448147	0.165016	0.003785	0.094481	0.001649	1.703015	2.715262	-41.854284
42873	0	0.390350	9.490977	0.152658	0.003906	0.094910	0.001526	1.699745	2.717368	-41.861880
42874	0	0.384182	9.545882	0.147052	0.003839	0.095459	0.001466	1.691654	2.713367	-41.874324
42875	0	0.384933	9.588607	0.146423	0.003845	0.095886	0.001465	1.689947	2.707204	-41.881553
42876	0	0.385114	9.637360	0.146488	0.003853	0.096374	0.001463	1.685237	2.708011	-41.889627
42877	0	0.341737	9.680181	0.152371	0.003418	0.096802	0.001526	1.685457	2.707495	-41.895276
42878	0	0.341698	9.741207	0.219259	0.003416	0.097412	0.002192	1.682984	2.705258	-41.899709
42879	0	0.384465	9.838867	0.189359	0.003845	0.098389	0.001892	1.678860	2.704753	-41.910991
42880	0	0.378211	9.881488	0.238713	0.003782	0.098815	0.002383	1.671956	2.703831	-41.921533
42881	0	0.427124	9.942642	0.317077	0.004272	0.099426	0.003174	1.673048	2.704192	-41.930592
42882	0	0.421000	9.973140	0.286155	0.004209	0.099731	0.002862	1.671096	2.701493	-41.937912
42883	0	0.408968	10.034173	0.360262	0.004089	0.100342	0.003601	1.666901	2.700124	-41.947815
42884	0	0.415419	10.070693	0.360296	0.004150	0.100707	0.003604	1.665563	2.694885	-41.957624
42885	0	0.433297	10.125728	0.305412	0.004333	0.101257	0.003052	1.660414	2.694407	-41.962787
42886	0	0.396555	10.143950	0.268838	0.003965	0.101439	0.002689	1.659090	2.693126	-41.971309
42887	0	0.408806	10.162368	0.317079	0.004089	0.101624	0.003174	1.660050	2.693510	-41.973697
42888	0	0.427133	10.156255	0.273550	0.004270	0.101562	0.002740	1.662535	2.690471	-41.983202
42889	0	0.426872	10.131849	0.232066	0.004272	0.101318	0.002319	1.658553	2.693524	-41.984154
42890	0	0.432406	10.150148	0.250674	0.004326	0.101501	0.002504	1.653356	2.694394	-41.989514
42891	0	0.408777	10.113544	0.316991	0.004089	0.101135	0.003174	1.655336	2.695171	-41.997598
42892	0	0.402354	10.083030	0.334272	0.004025	0.100830	0.003348	1.659260	2.695209	-42.004050
42893	0	0.409382	10.064689	0.292628	0.004089	0.100647	0.002930	1.660634	2.689030	-42.012824
42894	0	0.428230	10.009692	0.334121	0.004281	0.100097	0.003349	1.667369	2.686469	-42.017170
42895	0	0.365849	9.954863	0.335218	0.003662	0.099548	0.003357	1.670340	2.689509	-42.019490
42896	0	0.395837	9.899912	0.291766	0.003960	0.098999	0.002919	1.669602	2.689906	-42.023424
42897	0	0.360161	9.869375	0.232248	0.003601	0.098694	0.002319	1.663448	2.688150	-42.027130
42898	0	0.366207	9.808259	0.140620	0.003662	0.098083	0.001410	1.664812	2.686957	-42.028759
42899	0	0.415200	9.722900	0.121544	0.004150	0.097229	0.001221	1.668489	2.683815	-42.039693
42900	0	0.403203	9.704494	0.139029	0.004031	0.097045	0.001392	1.668427	2.681593	-42.049119
42901	0	0.366402	9.667969	0.139847	0.003662	0.096680	0.001404	1.672256	2.678089	-42.053394
42902	0	0.433311	9.637391	0.168557	0.004336	0.096374	0.001698	1.683970	2.680741	-42.060655
42903	0	0.384172	9.558137	0.188340	0.003845	0.095581	0.001892	1.691916	2.683746	-42.067084
42904	0	0.383610	9.509296	0.205135	0.003838	0.095093	0.002057	1.696299	2.684315	-42.067396
42905	0	0.421079	9.509288	0.188826	0.004211	0.095093	0.001892	1.698389	2.683879	-42.065690
42906	0	0.402490	9.484879	0.145050	0.004026	0.094849	0.001456	1.702839	2.684456	-42.065595
42907	0	0.408906	9.466554	0.152571	0.004089	0.094666	0.001526	1.700531	2.683601	-42.067419
42908	0	0.396737	9.448241	0.084962	0.003966	0.094482	0.000854	1.702781	2.681077	-42.069853
42909	0	0.365996	9.436044	0.024187	0.003662	0.094360	0.000244	1.703069	2.682416	-42.070827
42910	0	0.401516	9.466588	-0.000995	0.004024	0.094666	-0.000005	1.706891	2.691337	-42.065780
42911	0	0.378236	9.490973	-0.013071	0.003784	0.094910	-0.000122	1.714922	2.692154	-42.073882
42912	0	0.353470	9.478769	0.046329	0.003536	0.094788	0.000470	1.720803	2.692723	-42.073907
42913	0	0.384562	9.564221	0.133279	0.003845	0.095642	0.001343	1.730332	2.690980	-42.072794
42914	0	0.408905	9.594736	0.119349	0.004089	0.095947	0.001200	1.735351	2.690107	-42.072087
42915	0	0.383858	9.631396	0.200392	0.003845	0.096313	0.002014	1.745110	2.696722	-42.062726
42916	0	0.401038	9.686314	0.179951	0.004014	0.096863	0.001810	1.755191	2.699791	-42.059416
42917	0	0.408787	9.747335	0.212954	0.004089	0.097473	0.002136	1.760621	2.700284	-42.054776
42918	0	0.402516	9.771741	0.211474	0.004025	0.097717	0.002122	1.766603	2.698260	-42.046906
42919	0	0.384565	9.808363	0.237429	0.003845	0.098083	0.002380	1.771282	2.696544	-42.043946
42920	0	0.384135	9.906035	0.193326	0.003845	0.099060	0.001941	1.777493	2.699769	-42.037436
42921	0	0.384367	9.936544	0.182316	0.003845	0.099365	0.001831	1.784151	2.700281	-42.030028
42922	0	0.414507	9.979280	0.210799	0.004147	0.099792	0.002120	1.795527	2.700755	-42.022503
42923	0	0.415011	10.028099	0.292228	0.004150	0.100281	0.002930	1.801554	2.699906	-42.023191
42924	0	0.463880	10.058621	0.296459	0.004638	0.100586	0.002975	1.811475	2.697430	-42.018204
42925	0	0.451435	10.101348	0.292304	0.004517	0.101013	0.002930	1.816558	2.698776	-42.016904
42926	0	0.420544	10.113563	0.345521	0.004207	0.101135	0.003465	1.824835	2.698924	-42.010271
42927	0	0.427165	10.119665	0.346941	0.004272	0.101196	0.003479	1.833207	2.698545	-42.004500
42928	0	0.432707	10.095265	0.259266	0.004332	0.100952	0.002604	1.844149	2.702480	-42.001617
42929	0	0.396393	10.083041	0.267808	0.003967	0.100830	0.002686	1.850168	2.705120	-41.999713
42930	0	0.401406	10.095266	0.278329	0.004021	0.100952	0.002792	1.857980	2.711393	-41.996931
42931	0	0.445168	10.101350	0.188407	0.004456	0.101013	0.001892	1.864570	2.714520	-41.986372
42932	0	0.407681	10.046418	0.156092	0.004081	0.100464	0.001571	1.873220	2.717753	-41.979196
42933	0	0.408895	10.009787	0.212712	0.004089	0.100098	0.002136	1.881131	2.716938	-41.971254
42934	0	0.383991	9.973188	0.302384	0.003844	0.099731	0.003033	1.888767	2.720616	-41.963558
42935	0	0.359650	9.936561	0.224925	0.003601	0.099365	0.002258	1.896680	2.724615	-41.956133
42936	0	0.413770	9.881643	0.234622	0.004141	0.098816	0.002362	1.912750	2.726952	-41.949687
42937	0	0.415006	9.832805	0.279368	0.004150	0.098328	0.002808	1.926457	2.726100	-41.947396
42938	0	0.408949	9.796162	0.197384	0.004088	0.097961	0.001986	1.937615	2.723605	-41.946842
42939	0	0.408555	9.741246	0.200469	0.004089	0.097412	0.002014	1.946209	2.726746	-41.936808
42940	0	0.407916	9.692399	0.089034	0.004082	0.096924	0.000896	1.950903	2.728539	-41.931652
42941	0	0.390220	9.655786	0.096846	0.003906	0.096558	0.000977	1.957996	2.732089	-41.927281
42942	0	0.364914	9.600851	0.046150	0.003654	0.096008	0.000471	1.966988	2.736053	-41.925401
42943	0	0.415001	9.558110	0.029481	0.004150	0.095581	0.000305	1.976897	2.735254	-41.917716
42944	0	0.353898	9.533697	0.076618	0.003539	0.095337	0.000772	1.981945	2.734125	-41.911112
42945	0	0.390947	9.515382	0.163972	0.003906	0.095154	0.001648	1.989322	2.728950	-41.908462
42946	0	0.384732	9.503097	0.040171	0.003851	0.095031	0.000410	1.996941	2.732056	-41.906765
42947	0	0.414641	9.503201	0.096711	0.004150	0.095032	0.000977	2.005860	2.735596	-41.902151
42948	0	0.432130	9.515404	0.088886	0.004325	0.095154	0.000896	2.012528	2.738695	-41.904334
42949	0	0.372496	9.497066	0.072912	0.003723	0.094971	0.000732	2.014022	2.735260	-41.901467
42950	0	0.360103	9.503103	0.144835	0.003604	0.095031	0.001457	2.022229	2.737499	-41.894315
42951	0	0.384558	9.521488	0.066484	0.003845	0.095215	0.000671	2.027634	2.735806	-41.892039
42952	0	0.360245	9.539802	0.113620	0.003601	0.095398	0.001146	2.037316	2.732896	-41.890936
42953	0	0.396399	9.594742	0.017498	0.003967	0.095947	0.000183	2.044576	2.735562	-41.890195
42954	0	0.365277	9.625256	0.046829	0.003655	0.096252	0.000471	2.045481	2.737501	-41.883699
42955	0	0.365806	9.667988	0.072685	0.003662	0.096680	0.000732	2.049657	2.741061	-41.881444
42956	0	0.407654	9.722928	0.138520	0.004081	0.097229	0.001392	2.055653	2.744750	-41.871365
42957	0	0.421367	9.796148	0.219053	0.004211	0.097961	0.002197	2.061071	2.740875	-41.868426
42958	0	0.409377	9.838884	0.229688	0.004093	0.098389	0.002305	2.068096	2.738866	-41.860756
42959	0	0.409125	9.869394	0.255706	0.004089	0.098694	0.002563	2.073061	2.735430	-41.857347
42960	0	0.452194	9.912106	0.193570	0.004519	0.099121	0.001940	2.075286	2.731254	-41.848368
42961	0	0.389746	9.954879	0.268145	0.003906	0.099548	0.002686	2.077540	2.740075	-41.842008
42962	0	0.400666	9.985369	0.212625	0.004010	0.099854	0.002128	2.076667	2.742889	-41.839330
42963	0	0.396653	10.028093	0.194623	0.003967	0.100281	0.001953	2.082057	2.742509	-41.837674
42964	0	0.414573	10.070824	0.217732	0.004148	0.100708	0.002183	2.085980	2.744429	-41.829880
42965	0	0.420981	10.089126	0.207113	0.004211	0.100891	0.002075	2.088085	2.744956	-41.818929
42966	0	0.414584	10.131848	0.206199	0.004147	0.101318	0.002067	2.090810	2.744580	-41.815957
42967	0	0.390674	10.095225	0.225310	0.003906	0.100952	0.002258	2.094216	2.742879	-41.817331
42968	0	0.433420	10.125745	0.248457	0.004333	0.101257	0.002491	2.098957	2.740860	-41.813395
42969	0	0.414693	10.119650	0.274385	0.004150	0.101196	0.002747	2.099523	2.743557	-41.809897
42970	0	0.402062	10.076912	0.261577	0.004021	0.100769	0.002619	2.100414	2.742427	-41.807192
42971	0	0.439033	10.076929	0.268319	0.004395	0.100769	0.002686	2.100545	2.745997	-41.803372
42972	0	0.389880	10.021961	0.201324	0.003898	0.100220	0.002009	2.093568	2.743479	-41.799403
42973	0	0.378389	9.985352	0.195372	0.003784	0.099854	0.001953	2.090348	2.742681	-41.796987
42974	0	0.390298	9.936436	0.134479	0.003905	0.099364	0.001344	2.086584	2.744178	-41.798439
42975	0	0.396689	9.893806	0.158357	0.003967	0.098938	0.001587	2.087885	2.743390	-41.790564
42976	0	0.432959	9.844990	0.139151	0.004333	0.098450	0.001396	2.090761	2.745631	-41.790812
42977	0	0.420920	9.802255	0.109930	0.004211	0.098022	0.001099	2.087419	2.747025	-41.788933
42978	0	0.383963	9.747319	0.140406	0.003840	0.097473	0.001405	2.085692	2.746778	-41.786634
42979	0	0.402614	9.686295	0.152173	0.004028	0.096863	0.001526	2.088053	2.748152	-41.784303
42980	0	0.402430	9.655758	0.042055	0.004024	0.096558	0.000419	2.083264	2.746045	-41.786169
42981	0	0.390374	9.631357	0.103808	0.003906	0.096313	0.001038	2.080163	2.747857	-41.787547
42982	0	0.371720	9.558101	0.165091	0.003717	0.095581	0.001648	2.074103	2.747046	-41.792565
42983	0	0.372211	9.545902	0.067144	0.003723	0.095459	0.000671	2.071534	2.747100	-41.795773
42984	0	0.347607	9.521390	0.054792	0.003476	0.095214	0.000549	2.070709	2.745965	-41.800094
42985	0	0.359785	9.503185	0.055050	0.003601	0.095032	0.000549	2.066815	2.748653	-41.805172
42986	0	0.389961	9.490964	0.085940	0.003900	0.094910	0.000856	2.060671	2.747429	-41.805533
42987	0	0.366211	9.497069	0.036942	0.003662	0.094971	0.000366	2.054279	2.746222	-41.801375
42988	0	0.372308	9.490868	0.050080	0.003723	0.094909	0.000494	2.043583	2.745122	-41.801408
42989	0	0.360008	9.478757	0.122551	0.003601	0.094788	0.001221	2.035311	2.745204	-41.805817
42990	0	0.378060	9.503081	0.013692	0.003781	0.095031	0.000132	2.026435	2.744856	-41.810454
42991	0	0.396297	9.545911	0.086078	0.003967	0.095459	0.000854	2.016421	2.748878	-41.812699
42992	0	0.377902	9.582498	0.093226	0.003775	0.095825	0.000928	2.008763	2.742501	-41.816356
42993	0	0.378644	9.594718	0.140362	0.003784	0.095947	0.001404	2.006503	2.738640	-41.817916
42994	0	0.391565	9.680054	0.134463	0.003910	0.096801	0.001342	2.000670	2.730864	-41.817378
42995	0	0.365966	9.692383	0.147078	0.003662	0.096924	0.001465	1.991234	2.732680	-41.827250
42996	0	0.377858	9.741105	0.154362	0.003778	0.097411	0.001537	1.981375	2.731450	-41.832661
42997	0	0.421074	9.802238	0.116917	0.004211	0.098022	0.001160	1.967787	2.731117	-41.838029
42998	0	0.408859	9.863171	0.161211	0.004087	0.098632	0.001606	1.958195	2.728688	-41.839614
42999	0	0.427670	9.912083	0.183540	0.004272	0.099121	0.001831	1.950665	2.722657	-41.840898
43000	0	0.403553	9.954734	0.208671	0.004036	0.099547	0.002084	1.944788	2.721911	-41.837107
43001	0	0.408647	9.979250	0.189746	0.004089	0.099792	0.001892	1.936165	2.724160	-41.843843
43002	0	0.408703	10.021847	0.215276	0.004083	0.100219	0.002147	1.926786	2.718193	-41.852903
43003	0	0.402707	10.058578	0.275423	0.004028	0.100586	0.002747	1.915619	2.718685	-41.862409
43004	0	0.390434	10.070689	0.252294	0.003903	0.100707	0.002518	1.907202	2.716652	-41.868853
43005	0	0.397175	10.064663	0.244831	0.003967	0.100647	0.002441	1.896856	2.710587	-41.877125
43006	0	0.397878	10.113403	0.258288	0.003976	0.101134	0.002577	1.887509	2.706284	-41.881780
43007	0	0.409039	10.107403	0.263026	0.004089	0.101074	0.002625	1.878496	2.704145	-41.890122
43008	0	0.409033	10.095097	0.288817	0.004091	0.100951	0.002879	1.865744	2.704221	-41.898553
43009	0	0.390179	10.089120	0.317672	0.003906	0.100891	0.003174	1.859953	2.708239	-41.899248
43010	0	0.426164	10.058589	0.269399	0.004263	0.100586	0.002690	1.853238	2.708801	-41.908842
43011	0	0.402905	10.028056	0.263125	0.004028	0.100281	0.002625	1.843039	2.707070	-41.922245
43012	0	0.403107	10.003540	0.264442	0.004029	0.100036	0.002637	1.831901	2.704059	-41.929105
43013	0	0.421166	9.973130	0.220329	0.004211	0.099731	0.002197	1.822433	2.702782	-41.940260
43014	0	0.420820	9.930318	0.215698	0.004211	0.099303	0.002148	1.809144	2.705471	-41.945938
43015	0	0.402929	9.869372	0.201824	0.004028	0.098694	0.002014	1.801870	2.703312	-41.949434
43016	0	0.390535	9.832661	0.221327	0.003908	0.098327	0.002205	1.789578	2.705557	-41.953321
43017	0	0.396773	9.790027	0.110733	0.003967	0.097900	0.001099	1.776855	2.703882	-41.962633
43018	0	0.408499	9.716708	0.167132	0.004089	0.097167	0.001664	1.765880	2.707953	-41.972554
43019	0	0.409100	9.704573	0.159279	0.004089	0.097046	0.001587	1.756391	2.704920	-41.981452
43020	0	0.384527	9.643462	0.190794	0.003848	0.096435	0.001904	1.748661	2.707215	-41.991232
43021	0	0.402736	9.619140	0.116320	0.004028	0.096191	0.001160	1.741929	2.707203	-42.004423
43022	0	0.366296	9.551888	0.062355	0.003659	0.095519	0.000617	1.731609	2.701539	-42.014345
43023	0	0.366708	9.515357	0.177277	0.003662	0.095154	0.001770	1.725823	2.694512	-42.030979
43024	0	0.373352	9.521379	0.123103	0.003733	0.095214	0.001225	1.716637	2.692362	-42.038669
43025	0	0.372719	9.466533	0.079744	0.003723	0.094666	0.000793	1.709320	2.686271	-42.045323
43026	0	0.391064	9.478673	0.129284	0.003914	0.094787	0.001289	1.702640	2.689038	-42.053038
43027	0	0.384103	9.460456	0.183652	0.003845	0.094604	0.001831	1.693535	2.693021	-42.059073
43028	0	0.383670	9.454334	0.136091	0.003837	0.094543	0.001353	1.681764	2.691796	-42.065500
43029	0	0.366041	9.497076	0.085547	0.003662	0.094971	0.000854	1.678165	2.692642	-42.076351
43030	0	0.402964	9.497048	0.146610	0.004025	0.094971	0.001466	1.675298	2.685317	-42.087246
43031	0	0.390742	9.539787	0.079743	0.003906	0.095398	0.000793	1.668070	2.682704	-42.099093
43032	0	0.415350	9.570204	0.147737	0.004152	0.095702	0.001472	1.659717	2.680132	-42.102605
43033	0	0.403034	9.619129	0.171074	0.004028	0.096191	0.001709	1.655157	2.676625	-42.113676
43034	0	0.384730	9.637356	0.147201	0.003849	0.096374	0.001468	1.647590	2.677544	-42.119863
43035	0	0.409403	9.667946	0.232038	0.004089	0.096680	0.002319	1.643877	2.670979	-42.129413
43036	0	0.415956	9.759411	0.220481	0.004159	0.097594	0.002199	1.634788	2.669246	-42.137048
43037	0	0.421465	9.802225	0.244437	0.004211	0.098022	0.002441	1.628833	2.664447	-42.145013
43038	0	0.397111	9.826569	0.238756	0.003973	0.098266	0.002386	1.624641	2.665525	-42.141583
43039	0	0.414464	9.875500	0.238554	0.004150	0.098755	0.002380	1.616212	2.671190	-42.154064
43040	0	0.426286	9.930400	0.227126	0.004260	0.099304	0.002268	1.609762	2.666870	-42.158936
43041	0	0.445689	9.985346	0.225833	0.004456	0.099854	0.002258	1.607226	2.664265	-42.164722
43042	0	0.396706	10.003564	0.244592	0.003969	0.100036	0.002441	1.599599	2.665628	-42.168240
43043	0	0.402810	10.028061	0.250869	0.004028	0.100281	0.002502	1.589989	2.664815	-42.170051
43044	0	0.390925	10.052378	0.245452	0.003905	0.100524	0.002454	1.586705	2.659261	-42.169586
43045	0	0.396711	10.076895	0.256738	0.003967	0.100769	0.002563	1.579817	2.658411	-42.178930
43046	0	0.426857	10.095139	0.269068	0.004272	0.100951	0.002693	1.580183	2.660703	-42.187187
43047	0	0.427610	10.095197	0.293059	0.004272	0.100952	0.002930	1.576648	2.655511	-42.187945
43048	0	0.427659	10.095126	0.274917	0.004279	0.100951	0.002748	1.572305	2.657375	-42.197975
43049	0	0.421020	10.058618	0.353469	0.004211	0.100586	0.003540	1.575909	2.657807	-42.203083
43050	0	0.439306	10.058592	0.285570	0.004392	0.100586	0.002857	1.575105	2.655193	-42.211243
43051	0	0.414862	10.015886	0.243735	0.004150	0.100159	0.002441	1.577231	2.656114	-42.208806
43052	0	0.439151	9.997563	0.224643	0.004391	0.099976	0.002250	1.578467	2.654082	-42.212920
43053	0	0.433407	9.954833	0.256277	0.004333	0.099548	0.002563	1.576752	2.652355	-42.218478
43054	0	0.408734	9.918138	0.194693	0.004090	0.099181	0.001951	1.579219	2.654657	-42.223480
43055	0	0.421347	9.863286	0.255832	0.004211	0.098633	0.002563	1.582683	2.651187	-42.226665
43056	0	0.402939	9.820484	0.230401	0.004032	0.098205	0.002309	1.585852	2.653338	-42.232622
43057	0	0.390407	9.759538	0.237731	0.003906	0.097595	0.002380	1.586923	2.654746	-42.230025
43058	0	0.408381	9.741223	0.151327	0.004085	0.097412	0.001519	1.591379	2.654475	-42.232997
43059	0	0.384010	9.686307	0.096968	0.003845	0.096863	0.000977	1.597049	2.659312	-42.238501
43060	0	0.376779	9.625281	0.131845	0.003774	0.096252	0.001328	1.606506	2.665142	-42.238435
43061	0	0.384420	9.613045	0.127854	0.003845	0.096130	0.001282	1.607840	2.665179	-42.242325
43062	0	0.359643	9.552020	0.187989	0.003598	0.095520	0.001885	1.612015	2.666200	-42.243310
43063	0	0.371885	9.539822	0.158056	0.003723	0.095398	0.001587	1.617182	2.670199	-42.244514
43064	0	0.414187	9.545900	0.083478	0.004141	0.095459	0.000841	1.622313	2.667785	-42.241486
43065	0	0.402548	9.515398	0.115583	0.004028	0.095154	0.001160	1.624471	2.670033	-42.243631
43066	0	0.420323	9.533702	0.053416	0.004205	0.095337	0.000541	1.629900	2.670634	-42.245657
43067	0	0.396403	9.509291	0.079302	0.003967	0.095093	0.000793	1.627972	2.673364	-42.252564
43068	0	0.389659	9.527600	0.073060	0.003900	0.095276	0.000731	1.625425	2.675767	-42.255777
43069	0	0.378235	9.533702	0.060531	0.003784	0.095337	0.000610	1.629033	2.676789	-42.249185
43070	0	0.359436	9.558123	0.132749	0.003597	0.095581	0.001332	1.632359	2.679085	-42.248989
43071	0	0.378308	9.570322	0.078727	0.003784	0.095703	0.000793	1.637329	2.679226	-42.240431
43072	0	0.420674	9.594748	0.138102	0.004209	0.095947	0.001390	1.646178	2.680215	-42.235603
43073	0	0.427245	9.619152	0.157996	0.004272	0.096191	0.001587	1.652028	2.679035	-42.230211
43074	0	0.420908	9.686297	0.162697	0.004210	0.096863	0.001634	1.657510	2.679539	-42.225209
43075	0	0.427102	9.704614	0.194416	0.004272	0.097046	0.001953	1.665673	2.680070	-42.221807
43076	0	0.426448	9.747347	0.211147	0.004269	0.097473	0.002118	1.671068	2.683786	-42.218038
43077	0	0.384708	9.814457	0.213101	0.003845	0.098145	0.002136	1.674729	2.680419	-42.216530
43078	0	0.360210	9.838885	0.230314	0.003604	0.098389	0.002308	1.677857	2.681406	-42.213572
43079	0	0.378072	9.893825	0.237519	0.003784	0.098938	0.002380	1.681411	2.684198	-42.205867
43080	0	0.402045	9.936545	0.211530	0.004021	0.099365	0.002125	1.689879	2.683199	-42.197119
43081	0	0.408289	9.973187	0.261843	0.004089	0.099731	0.002625	1.694451	2.689455	-42.191152
43082	0	0.431734	10.009788	0.242497	0.004320	0.100098	0.002429	1.696640	2.691475	-42.180069
43083	0	0.421373	9.991470	0.316618	0.004211	0.099915	0.003174	1.702957	2.687660	-42.177201
43084	0	0.421164	10.040319	0.278393	0.004215	0.100403	0.002791	1.709036	2.690545	-42.169949
43085	0	0.450972	10.046449	0.310280	0.004517	0.100464	0.003113	1.717995	2.697210	-42.167165
43086	0	0.425454	10.064839	0.314275	0.004258	0.100648	0.003153	1.727014	2.700091	-42.151824
43087	0	0.402332	10.052537	0.347135	0.004028	0.100525	0.003479	1.733264	2.704591	-42.148290
43088	0	0.419847	10.046425	0.278141	0.004201	0.100464	0.002791	1.742212	2.706365	-42.156904
43089	0	0.402450	10.028111	0.261723	0.004028	0.100281	0.002625	1.748047	2.709550	-42.151533
43090	0	0.413787	10.003689	0.168748	0.004142	0.100037	0.001694	1.752708	2.712865	-42.144839
43091	0	0.414893	9.960971	0.267520	0.004150	0.099609	0.002686	1.762127	2.713391	-42.145453
43092	0	0.450780	9.967085	0.185969	0.004513	0.099670	0.001871	1.772777	2.717948	-42.148051
43093	0	0.432939	9.893842	0.200199	0.004333	0.098938	0.002014	1.784390	2.721526	-42.145943
43094	0	0.389196	9.881628	0.198231	0.003898	0.098816	0.001989	1.790101	2.726982	-42.142921
43095	0	0.414732	9.814486	0.231086	0.004150	0.098145	0.002319	1.797500	2.729312	-42.137969
43096	0	0.389844	9.796166	0.149650	0.003900	0.097961	0.001509	1.809277	2.729423	-42.132094
43097	0	0.371529	9.759567	0.176116	0.003723	0.097595	0.001770	1.817193	2.737424	-42.128528
43098	0	0.394759	9.698621	0.204517	0.003951	0.096986	0.002057	1.828752	2.740292	-42.119691
43099	0	0.408673	9.698501	0.078884	0.004089	0.096985	0.000793	1.831707	2.742219	-42.107687
43100	0	0.377442	9.637473	0.089961	0.003778	0.096375	0.000906	1.836819	2.745829	-42.106700
43101	0	0.371843	9.606960	0.072229	0.003723	0.096069	0.000732	1.846477	2.750256	-42.107748
43102	0	0.395511	9.576434	0.057852	0.003958	0.095764	0.000589	1.857002	2.752206	-42.104934
43103	0	0.378633	9.570313	0.115213	0.003784	0.095703	0.001160	1.863522	2.748424	-42.097004
43104	0	0.421452	9.539709	0.064635	0.004215	0.095397	0.000656	1.872802	2.748089	-42.093636
43105	0	0.396546	9.545916	0.071968	0.003967	0.095459	0.000732	1.885647	2.749059	-42.092053
43106	0	0.396338	9.527600	0.137025	0.003963	0.095276	0.001378	1.892588	2.747973	-42.086305
43107	0	0.390374	9.521502	0.133759	0.003906	0.095215	0.001343	1.896392	2.749829	-42.082554
43108	0	0.414165	9.539816	0.101999	0.004145	0.095398	0.001027	1.902500	2.752251	-42.077688
43109	0	0.384412	9.558115	0.097184	0.003845	0.095581	0.000977	1.905716	2.752380	-42.072085
43110	0	0.408310	9.588641	0.047079	0.004086	0.095886	0.000478	1.911652	2.755252	-42.064195
43111	0	0.408680	9.619154	0.042055	0.004089	0.096191	0.000427	1.917212	2.757097	-42.062955
43112	0	0.371950	9.631343	0.077547	0.003717	0.096313	0.000779	1.919124	2.753437	-42.053583
43113	0	0.390077	9.668006	0.163934	0.003906	0.096680	0.001648	1.926944	2.758763	-42.054792
43114	0	0.377155	9.722912	0.131986	0.003773	0.097229	0.001325	1.930189	2.758988	-42.048359
43115	0	0.378455	9.771735	0.152104	0.003784	0.097717	0.001526	1.933441	2.757369	-42.041359
43116	0	0.378214	9.790064	0.199551	0.003784	0.097900	0.002004	1.940547	2.758498	-42.030867
43117	0	0.377935	9.845010	0.255551	0.003784	0.098450	0.002563	1.947421	2.762973	-42.027033
43118	0	0.377212	9.857195	0.229829	0.003774	0.098572	0.002303	1.950613	2.763641	-42.024680
43119	0	0.390430	9.918241	0.237176	0.003906	0.099182	0.002380	1.958109	2.764648	-42.018054
43120	0	0.414411	9.960951	0.199241	0.004146	0.099609	0.001996	1.959840	2.765216	-42.013930
43121	0	0.408633	9.991469	0.213543	0.004089	0.099915	0.002136	1.958321	2.767546	-42.005227
43122	0	0.378010	9.979246	0.188603	0.003778	0.099792	0.001890	1.960632	2.763410	-42.000979
43123	0	0.359915	10.003678	0.207103	0.003601	0.100037	0.002075	1.962942	2.764427	-41.996337
43124	0	0.444416	10.040319	0.187985	0.004451	0.100403	0.001884	1.964678	2.770808	-41.987232
43125	0	0.414852	10.003675	0.195038	0.004150	0.100037	0.001953	1.965366	2.771810	-41.983946
43126	0	0.420666	10.040292	0.224866	0.004207	0.100403	0.002253	1.967369	2.770713	-41.984433
43127	0	0.421072	10.040293	0.249965	0.004211	0.100403	0.002502	1.968078	2.770397	-41.981763
43128	0	0.427201	10.021972	0.218882	0.004271	0.100220	0.002192	1.968697	2.767580	-41.974752
43129	0	0.396509	10.015886	0.280481	0.003967	0.100159	0.002808	1.969435	2.769010	-41.969990
43130	0	0.402591	9.973146	0.206420	0.004024	0.099731	0.002069	1.973020	2.765255	-41.976123
43131	0	0.402377	9.948758	0.164262	0.004028	0.099487	0.001648	1.976669	2.769318	-41.968992
43132	0	0.420375	9.912097	0.194401	0.004202	0.099121	0.001942	1.971472	2.766060	-41.970233
43133	0	0.408640	9.875501	0.189158	0.004089	0.098755	0.001892	1.969580	2.768362	-41.972949
43134	0	0.401789	9.826677	0.213349	0.004022	0.098267	0.002134	1.968062	2.771643	-41.973793
43135	0	0.408448	9.790061	0.182997	0.004089	0.097900	0.001831	1.966834	2.776157	-41.969014
43136	0	0.377781	9.741200	0.145893	0.003774	0.097412	0.001462	1.967908	2.770162	-41.961351
43137	0	0.378236	9.710706	0.115475	0.003784	0.097107	0.001160	1.971215	2.771146	-41.959286
43138	0	0.390102	9.698493	0.108725	0.003902	0.096985	0.001088	1.969786	2.771683	-41.962289
43139	0	0.347720	9.613042	0.109963	0.003479	0.096130	0.001099	1.966121	2.772695	-41.956220
43140	0	0.402591	9.625237	0.152769	0.004025	0.096252	0.001527	1.962597	2.769880	-41.956888
43141	0	0.408758	9.588632	0.079173	0.004089	0.095886	0.000793	1.962171	2.770847	-41.961830
43142	0	0.377593	9.545917	0.078851	0.003780	0.095459	0.000790	1.961071	2.775010	-41.959224
43143	0	0.390704	9.558100	0.079570	0.003906	0.095581	0.000793	1.955911	2.772923	-41.964556
43144	0	0.415277	9.515281	0.067307	0.004151	0.095153	0.000675	1.955982	2.770042	-41.968639
43145	0	0.372063	9.527597	0.079442	0.003723	0.095276	0.000793	1.952368	2.771914	-41.968492
43146	0	0.420200	9.552015	0.085874	0.004206	0.095520	0.000855	1.945954	2.775203	-41.972541
43147	0	0.409084	9.545893	0.060909	0.004089	0.095459	0.000610	1.944995	2.772250	-41.971405
43148	0	0.378841	9.576314	0.066964	0.003787	0.095763	0.000669	1.941192	2.769441	-41.970835
43149	0	0.390557	9.570314	0.061185	0.003906	0.095703	0.000610	1.936968	2.769083	-41.980617
43150	0	0.384520	9.594616	0.122924	0.003843	0.095946	0.001224	1.927748	2.765716	-41.978585
43151	0	0.353937	9.637447	0.104363	0.003540	0.096375	0.001038	1.918169	2.765397	-41.982182
43152	0	0.378232	9.643453	0.135834	0.003782	0.096435	0.001354	1.910870	2.764273	-41.990682
43153	0	0.396776	9.704584	0.152820	0.003967	0.097046	0.001526	1.905698	2.762627	-41.991080
43154	0	0.360252	9.722797	0.208178	0.003602	0.097228	0.002079	1.900054	2.761056	-42.001773
43155	0	0.414669	9.771742	0.146663	0.004150	0.097717	0.001465	1.895521	2.764248	-42.002566
43156	0	0.384210	9.808318	0.251064	0.003838	0.098083	0.002505	1.886834	2.757925	-42.004063
43157	0	0.366628	9.869353	0.183965	0.003662	0.098694	0.001831	1.874393	2.751964	-42.006309
43158	0	0.391364	9.918105	0.252378	0.003914	0.099181	0.002519	1.866048	2.751288	-42.011478
43159	0	0.378781	9.924288	0.232541	0.003784	0.099243	0.002319	1.856606	2.746126	-42.023112
43160	0	0.421286	9.973057	0.178934	0.004218	0.099730	0.001781	1.845112	2.751064	-42.027397
43161	0	0.408764	10.003665	0.152880	0.004089	0.100037	0.001526	1.839341	2.751988	-42.034249
43162	0	0.402764	10.028063	0.153231	0.004025	0.100281	0.001532	1.836095	2.747341	-42.041845
43163	0	0.403011	10.009755	0.219870	0.004028	0.100098	0.002197	1.832021	2.744326	-42.051810
43164	0	0.421412	10.058491	0.226373	0.004214	0.100585	0.002260	1.825554	2.743518	-42.062363
43165	0	0.390992	10.046350	0.299809	0.003906	0.100464	0.002991	1.814689	2.738377	-42.066595
43166	0	0.410079	10.046260	0.270426	0.004096	0.100463	0.002700	1.807186	2.732007	-42.070846
43167	0	0.433264	10.052480	0.244702	0.004333	0.100525	0.002441	1.798309	2.732060	-42.077047
43168	0	0.402580	10.046294	0.245197	0.004026	0.100463	0.002452	1.795773	2.731779	-42.086354
43169	0	0.427030	10.034175	0.214285	0.004272	0.100342	0.002136	1.785729	2.733196	-42.091460
43170	0	0.378139	9.966929	0.190947	0.003779	0.099669	0.001904	1.777548	2.729885	-42.096717
43171	0	0.384996	9.954803	0.189893	0.003845	0.099548	0.001892	1.767214	2.723403	-42.103473
43172	0	0.354722	9.887600	0.172542	0.003549	0.098876	0.001722	1.761250	2.723998	-42.109702
43173	0	0.378694	9.869375	0.152519	0.003784	0.098694	0.001526	1.759594	2.719698	-42.112297
43174	0	0.378845	9.808253	0.219661	0.003789	0.098083	0.002195	1.755704	2.719303	-42.121188
43175	0	0.397051	9.802227	0.195640	0.003967	0.098022	0.001953	1.749410	2.714540	-42.129847
43176	0	0.409668	9.777726	0.153411	0.004095	0.097777	0.001532	1.743985	2.711563	-42.140976
43177	0	0.396556	9.710690	0.159327	0.003967	0.097107	0.001587	1.734022	2.712524	-42.151853
43178	0	0.390137	9.710591	0.142378	0.003902	0.097106	0.001416	1.722642	2.712706	-42.159958
43179	0	0.366365	9.686271	0.061438	0.003662	0.096863	0.000610	1.715458	2.709696	-42.169463
43180	0	0.414848	9.619064	0.092467	0.004153	0.096190	0.000923	1.711203	2.714227	-42.179091
43181	0	0.396441	9.619148	0.086009	0.003967	0.096191	0.000854	1.702086	2.716519	-42.179655
43182	0	0.365291	9.564215	0.044535	0.003655	0.095642	0.000438	1.690550	2.718375	-42.189605
43183	0	0.415268	9.558093	0.085729	0.004150	0.095581	0.000854	1.684746	2.714473	-42.198001
43184	0	0.396815	9.545815	0.061592	0.003971	0.095458	0.000615	1.681373	2.716815	-42.206824
43185	0	0.396378	9.515390	0.110326	0.003967	0.095154	0.001099	1.673401	2.719910	-42.217572
43186	0	0.420414	9.539790	0.110976	0.004204	0.095398	0.001107	1.667908	2.718353	-42.226134
43187	0	0.396823	9.551990	0.147010	0.003967	0.095520	0.001465	1.659210	2.716162	-42.239385
43188	0	0.384397	9.576327	0.172291	0.003847	0.095763	0.001719	1.652716	2.718846	-42.251310
43189	0	0.396739	9.576411	0.146785	0.003967	0.095764	0.001465	1.646715	2.717617	-42.253900
43190	0	0.384821	9.576300	0.135451	0.003845	0.095763	0.001348	1.637108	2.712918	-42.260492
43191	0	0.390707	9.649639	0.141462	0.003906	0.096497	0.001404	1.621874	2.710848	-42.266067
43192	0	0.409328	9.680061	0.112542	0.004090	0.096801	0.001120	1.612603	2.706201	-42.274573
43193	0	0.354160	9.704580	0.128484	0.003540	0.097046	0.001282	1.606580	2.703230	-42.277880
43194	0	0.385003	9.747206	0.177850	0.003848	0.097472	0.001776	1.600986	2.699871	-42.288239
43195	0	0.403185	9.814441	0.201309	0.004028	0.098145	0.002014	1.599846	2.694679	-42.294452
43196	0	0.385610	9.802129	0.231846	0.003852	0.098022	0.002316	1.595122	2.688676	-42.296649
43197	0	0.396781	9.857163	0.214196	0.003967	0.098572	0.002136	1.586083	2.687015	-42.302237
43198	0	0.421785	9.899760	0.252244	0.004212	0.098998	0.002513	1.572666	2.679677	-42.307289
43199	0	0.409005	9.924301	0.244656	0.004089	0.099243	0.002441	1.564356	2.677929	-42.317710
43200	0	0.427264	9.960827	0.318905	0.004273	0.099608	0.003183	1.555424	2.677944	-42.329717
43201	0	0.421538	9.997524	0.226604	0.004211	0.099976	0.002258	1.544134	2.672363	-42.332132
43202	0	0.397238	10.027982	0.270409	0.003975	0.100280	0.002701	1.538015	2.674275	-42.335000
43203	0	0.433279	10.040296	0.213152	0.004333	0.100403	0.002136	1.540967	2.673959	-42.333587
43204	0	0.396405	10.028062	0.298771	0.003965	0.100281	0.002981	1.531122	2.674490	-42.335938
43205	0	0.414821	10.034187	0.280821	0.004150	0.100342	0.002808	1.528028	2.675916	-42.337088
43206	0	0.439172	10.021965	0.244201	0.004390	0.100220	0.002442	1.525990	2.672613	-42.338887
43207	0	0.408726	10.021989	0.292712	0.004089	0.100220	0.002930	1.526524	2.673983	-42.345890
43208	0	0.445144	10.034193	0.322397	0.004451	0.100342	0.003229	1.529988	2.672338	-42.352214
43209	0	0.414753	10.021975	0.281114	0.004150	0.100220	0.002808	1.523539	2.674590	-42.361566
43210	0	0.407980	9.960951	0.257092	0.004084	0.099609	0.002570	1.520220	2.677908	-42.356521
43211	0	0.433359	9.967024	0.281356	0.004333	0.099670	0.002808	1.510932	2.676735	-42.357125
43212	0	0.384261	9.893710	0.233216	0.003845	0.098937	0.002331	1.506913	2.678680	-42.362001
43213	0	0.372284	9.869386	0.164778	0.003723	0.098694	0.001648	1.504684	2.677908	-42.367989
43214	0	0.378593	9.844954	0.116373	0.003783	0.098450	0.001159	1.496426	2.673628	-42.374862
43215	0	0.396885	9.814452	0.146130	0.003967	0.098145	0.001465	1.498138	2.670664	-42.380037
43216	0	0.390157	9.777781	0.193848	0.003909	0.097777	0.001945	1.503943	2.678357	-42.378481
43217	0	0.421127	9.722911	0.207069	0.004211	0.097229	0.002075	1.506836	2.677492	-42.385709
43218	0	0.421083	9.680188	0.212026	0.004210	0.096802	0.002127	1.512008	2.675964	-42.382276
43219	0	0.415009	9.661875	0.194892	0.004150	0.096619	0.001953	1.514567	2.675200	-42.382540
43220	0	0.390540	9.619147	0.163527	0.003905	0.096191	0.001639	1.517038	2.673960	-42.387107
43221	0	0.402835	9.637456	0.140043	0.004028	0.096375	0.001404	1.518631	2.672792	-42.386337
43222	0	0.384288	9.588629	0.115195	0.003844	0.095886	0.001152	1.516356	2.673307	-42.387076
43223	0	0.384597	9.576418	0.115521	0.003845	0.095764	0.001160	1.519272	2.671268	-42.383099
43224	0	0.396752	9.570221	0.041593	0.003968	0.095702	0.000418	1.519017	2.670950	-42.386811
43225	0	0.396221	9.545923	0.091213	0.003967	0.095459	0.000916	1.520724	2.675890	-42.384382
43226	0	0.389202	9.558123	0.053812	0.003896	0.095581	0.000542	1.522626	2.679227	-42.383614
43227	0	0.408608	9.582550	0.133067	0.004089	0.095825	0.001343	1.534735	2.681979	-42.382844
43228	0	0.377646	9.600843	0.137309	0.003778	0.096008	0.001379	1.539454	2.682079	-42.389118
43229	0	0.390254	9.619169	0.200763	0.003906	0.096191	0.002014	1.544856	2.685338	-42.382406
43230	0	0.395823	9.631364	0.217933	0.003960	0.096313	0.002184	1.547952	2.685909	-42.386207
43231	0	0.378271	9.643569	0.176523	0.003784	0.096436	0.001770	1.551279	2.686519	-42.381297
43232	0	0.383980	9.667986	0.175380	0.003841	0.096680	0.001760	1.555688	2.687275	-42.372073
43233	0	0.384337	9.716809	0.164533	0.003845	0.097168	0.001648	1.556419	2.688324	-42.369104
43234	0	0.371633	9.753444	0.212379	0.003719	0.097534	0.002131	1.561982	2.690747	-42.368516
43235	0	0.365649	9.790067	0.158284	0.003662	0.097900	0.001587	1.564400	2.696197	-42.359304
43236	0	0.401279	9.820583	0.206196	0.004017	0.098206	0.002067	1.567482	2.699863	-42.352733
43237	0	0.390705	9.863301	0.224806	0.003906	0.098633	0.002258	1.577027	2.697813	-42.351999
43238	0	0.384578	9.881614	0.284059	0.003846	0.098816	0.002848	1.582889	2.697189	-42.350220
43239	0	0.402678	9.924340	0.292366	0.004028	0.099243	0.002930	1.587464	2.697819	-42.347290
43240	0	0.420280	9.960991	0.284480	0.004208	0.099609	0.002856	1.598253	2.702115	-42.332005
43241	0	0.421103	9.985366	0.231364	0.004211	0.099854	0.002319	1.602399	2.701435	-42.325437
43242	0	0.414810	10.009797	0.296966	0.004149	0.100098	0.002978	1.609961	2.701957	-42.328444
43243	0	0.438992	9.991483	0.311018	0.004395	0.099915	0.003113	1.610570	2.706096	-42.325434
43244	0	0.407550	10.009804	0.205931	0.004080	0.100098	0.002069	1.619818	2.709888	-42.319162
43245	0	0.420369	10.022015	0.237633	0.004211	0.100220	0.002380	1.622049	2.717563	-42.308403
43246	0	0.388926	10.021997	0.205613	0.003890	0.100220	0.002067	1.631630	2.717307	-42.302095
43247	0	0.384331	9.997591	0.230865	0.003845	0.099976	0.002319	1.641484	2.718349	-42.296503
43248	0	0.419818	10.003730	0.252864	0.004207	0.100037	0.002542	1.653887	2.726922	-42.289921
43249	0	0.395929	9.991519	0.248947	0.003967	0.099915	0.002502	1.666379	2.734951	-42.284130
43250	0	0.401256	9.954951	0.222121	0.004012	0.099549	0.002232	1.675939	2.733330	-42.283570
43251	0	0.389937	9.899941	0.225315	0.003906	0.098999	0.002258	1.679485	2.740116	-42.277293
43252	0	0.388632	9.869420	0.230344	0.003892	0.098694	0.002309	1.683361	2.745543	-42.270478
43253	0	0.409014	9.851087	0.157668	0.004089	0.098511	0.001587	1.692852	2.743499	-42.270492
43254	0	0.408833	9.820576	0.162006	0.004090	0.098206	0.001627	1.698500	2.744668	-42.267213
43255	0	0.402418	9.790071	0.127027	0.004028	0.097900	0.001282	1.709513	2.748360	-42.262145
43256	0	0.395427	9.747342	0.118922	0.003959	0.097473	0.001197	1.716117	2.752438	-42.261239
43257	0	0.377895	9.710732	0.132920	0.003784	0.097107	0.001343	1.729728	2.757441	-42.255846
43258	0	0.370787	9.661887	0.082230	0.003713	0.096619	0.000827	1.732727	2.761999	-42.250261
43259	0	0.396431	9.674095	0.096595	0.003967	0.096741	0.000977	1.742903	2.764378	-42.244672
43260	0	0.389626	9.649699	0.191729	0.003900	0.096497	0.001931	1.757025	2.767162	-42.236788
43261	0	0.396839	9.625253	0.114866	0.003967	0.096252	0.001160	1.767742	2.764712	-42.227787
43262	0	0.402572	9.594761	0.161560	0.004030	0.095947	0.001625	1.776669	2.768940	-42.220967
43263	0	0.378008	9.594754	0.151875	0.003784	0.095947	0.001526	1.782786	2.772664	-42.213367
43264	0	0.352856	9.582542	0.138035	0.003531	0.095825	0.001389	1.790234	2.775009	-42.208590
43265	0	0.377577	9.582563	0.096633	0.003784	0.095825	0.000977	1.800122	2.783919	-42.205601
43266	0	0.376070	9.594757	0.045631	0.003767	0.095947	0.000467	1.810908	2.790309	-42.202554
43267	0	0.359850	9.613049	0.029717	0.003601	0.096130	0.000305	1.818092	2.792252	-42.195676
43268	0	0.377406	9.600851	0.052660	0.003778	0.096008	0.000533	1.823522	2.796365	-42.193011
43269	0	0.359926	9.637470	0.114966	0.003601	0.096375	0.001160	1.833090	2.797391	-42.190707
43270	0	0.402530	9.680180	0.156108	0.004025	0.096802	0.001566	1.836492	2.795362	-42.189352
43271	0	0.359960	9.698504	0.133425	0.003601	0.096985	0.001343	1.844215	2.795969	-42.188532
43272	0	0.396188	9.759539	0.119341	0.003963	0.097595	0.001203	1.852646	2.796704	-42.179464
43273	0	0.389731	9.747369	0.218912	0.003906	0.097473	0.002197	1.859904	2.806073	-42.170800
43274	0	0.394942	9.777941	0.205108	0.003949	0.097779	0.002058	1.865681	2.804620	-42.169764
43275	0	0.402648	9.808362	0.109402	0.004028	0.098083	0.001099	1.868727	2.805659	-42.167578
43276	0	0.389896	9.863302	0.151201	0.003902	0.098633	0.001516	1.871417	2.808575	-42.166793
43277	0	0.371871	9.899931	0.194690	0.003723	0.098999	0.001953	1.876313	2.812656	-42.165228
43278	0	0.395426	9.912136	0.150437	0.003958	0.099121	0.001513	1.883407	2.815559	-42.161002
43279	0	0.384640	9.948744	0.175967	0.003845	0.099487	0.001770	1.892975	2.813086	-42.158639
43280	0	0.402294	9.985406	0.234874	0.004030	0.099854	0.002359	1.902874	2.820341	-42.155506
43281	0	0.415203	10.009779	0.292266	0.004150	0.100098	0.002930	1.908545	2.817427	-42.157841
43282	0	0.420902	10.003700	0.205330	0.004214	0.100037	0.002061	1.914889	2.822382	-42.157124
43283	0	0.415016	10.015887	0.243428	0.004150	0.100159	0.002441	1.920670	2.821644	-42.154371
43284	0	0.420811	9.997576	0.205628	0.004210	0.099976	0.002060	1.922483	2.823241	-42.152296
43285	0	0.384300	10.003676	0.201173	0.003845	0.100037	0.002014	1.922902	2.824713	-42.153124
43286	0	0.377671	9.973160	0.218925	0.003779	0.099731	0.002192	1.923161	2.826739	-42.153862
43287	0	0.359652	9.954859	0.152017	0.003601	0.099548	0.001526	1.927351	2.830856	-42.147542
43288	0	0.389378	9.954854	0.199737	0.003897	0.099548	0.002002	1.930034	2.833189	-42.147752
43289	0	0.390180	9.936544	0.134022	0.003906	0.099365	0.001343	1.930620	2.837264	-42.151141
43290	0	0.407141	9.930462	0.212687	0.004080	0.099304	0.002131	1.932445	2.845860	-42.146644
43291	0	0.408566	9.887710	0.140433	0.004089	0.098877	0.001404	1.929449	2.849077	-42.150712
43292	0	0.408165	9.838872	0.127908	0.004082	0.098389	0.001283	1.931248	2.848057	-42.142794
43293	0	0.378642	9.814442	0.116192	0.003784	0.098145	0.001160	1.926207	2.844334	-42.135986
43294	0	0.409200	9.796052	0.073569	0.004093	0.097960	0.000736	1.924450	2.844592	-42.136341
43295	0	0.366178	9.753430	0.108920	0.003662	0.097534	0.001099	1.933166	2.843852	-42.135509
43296	0	0.378066	9.722910	0.114068	0.003783	0.097229	0.001141	1.930696	2.845774	-42.136166
43297	0	0.384671	9.710688	0.030346	0.003845	0.097107	0.000305	1.930343	2.842862	-42.137228
43298	0	0.378566	9.649571	0.115390	0.003787	0.096496	0.001156	1.930310	2.843424	-42.144997
43299	0	0.341394	9.637466	0.085406	0.003418	0.096375	0.000854	1.928469	2.847103	-42.143261
43300	0	0.359466	9.613032	0.109432	0.003592	0.096130	0.001097	1.928988	2.843434	-42.139232
43301	0	0.378354	9.594731	0.158597	0.003784	0.095947	0.001587	1.927757	2.843148	-42.142545
43302	0	0.378116	9.613043	0.097237	0.003782	0.096130	0.000974	1.926997	2.843383	-42.150662
43303	0	0.371848	9.582534	0.134546	0.003723	0.095825	0.001343	1.921450	2.847916	-42.152727
43304	0	0.389349	9.545908	0.092407	0.003897	0.095459	0.000920	1.914561	2.850707	-42.154019
43305	0	0.366070	9.576421	0.115988	0.003662	0.095764	0.001160	1.911955	2.851308	-42.156118
43306	0	0.347917	9.582409	0.079467	0.003475	0.095824	0.000793	1.908165	2.845448	-42.158239
43307	0	0.396622	9.606935	0.061564	0.003967	0.096069	0.000610	1.899501	2.845619	-42.163542
43308	0	0.347580	9.612942	0.129312	0.003476	0.096129	0.001292	1.896137	2.844991	-42.166621
43309	0	0.360338	9.631338	0.122113	0.003601	0.096313	0.001221	1.893316	2.841189	-42.171912
43310	0	0.415424	9.686185	0.128076	0.004154	0.096862	0.001282	1.892104	2.840099	-42.179078
43311	0	0.378503	9.680172	0.152635	0.003784	0.096802	0.001526	1.889213	2.838045	-42.188838
43312	0	0.415409	9.753301	0.201898	0.004151	0.097533	0.002014	1.881171	2.833828	-42.193171
43313	0	0.403141	9.790013	0.238579	0.004028	0.097900	0.002380	1.872449	2.829197	-42.192945
43314	0	0.397082	9.789942	0.209045	0.003973	0.097899	0.002086	1.864514	2.830759	-42.203705
43315	0	0.402691	9.844966	0.177582	0.004028	0.098450	0.001770	1.855403	2.831360	-42.208262
43316	0	0.377959	9.869286	0.190660	0.003780	0.098693	0.001904	1.849483	2.831203	-42.209384
43317	0	0.378501	9.899889	0.159353	0.003784	0.098999	0.001587	1.839467	2.829189	-42.212145
43318	0	0.390983	9.942521	0.147717	0.003907	0.099425	0.001477	1.837180	2.825080	-42.213874
43319	0	0.390715	9.936512	0.189634	0.003906	0.099365	0.001892	1.829918	2.823033	-42.219115
43320	0	0.396992	9.966919	0.251790	0.003968	0.099669	0.002510	1.818542	2.820137	-42.220915
43321	0	0.402386	9.985358	0.275061	0.004028	0.099854	0.002747	1.811554	2.824233	-42.225687
43322	0	0.383506	9.979233	0.263865	0.003836	0.099792	0.002632	1.801724	2.824035	-42.231571
43323	0	0.402228	10.009773	0.257025	0.004028	0.100098	0.002563	1.791592	2.829904	-42.234499
43324	0	0.407388	9.997563	0.233597	0.004077	0.099976	0.002333	1.785423	2.832308	-42.227485
43325	0	0.366224	9.997545	0.183842	0.003662	0.099976	0.001831	1.774614	2.831144	-42.231194
43326	0	0.402535	9.979163	0.233430	0.004028	0.099792	0.002334	1.771468	2.833561	-42.235084
43327	0	0.408718	9.973142	0.189833	0.004089	0.099731	0.001892	1.761898	2.835026	-42.238365
43328	0	0.371888	9.948628	0.215119	0.003718	0.099486	0.002149	1.756577	2.833475	-42.250520
43329	0	0.408988	9.899895	0.177270	0.004089	0.098999	0.001770	1.751061	2.831844	-42.253068
43330	0	0.390322	9.881506	0.153457	0.003907	0.098815	0.001531	1.744147	2.835425	-42.264921
43331	0	0.390419	9.844970	0.201867	0.003906	0.098450	0.002014	1.736508	2.836839	-42.272091
43332	0	0.414204	9.844881	0.202736	0.004146	0.098449	0.002023	1.728721	2.840007	-42.279814
43333	0	0.389851	9.790063	0.128664	0.003906	0.097900	0.001282	1.720612	2.847991	-42.282775
43334	0	0.376991	9.765608	0.160237	0.003768	0.097656	0.001596	1.711278	2.844682	-42.295572
43335	0	0.390635	9.728992	0.183714	0.003906	0.097290	0.001831	1.701698	2.843517	-42.297985
43336	0	0.390663	9.704486	0.160265	0.003906	0.097045	0.001598	1.694226	2.842004	-42.303619
43337	0	0.384678	9.661852	0.110458	0.003845	0.096619	0.001099	1.684777	2.839054	-42.308983
43338	0	0.409301	9.649554	0.087250	0.004092	0.096496	0.000866	1.674573	2.836997	-42.316172
43339	0	0.384895	9.613015	0.134809	0.003845	0.096130	0.001343	1.665834	2.831460	-42.317642
43340	0	0.378797	9.588530	0.075411	0.003791	0.095885	0.000743	1.650081	2.833790	-42.322972
43341	0	0.384126	9.588632	0.116529	0.003845	0.095886	0.001160	1.641001	2.837411	-42.328952
43342	0	0.383627	9.600825	0.099327	0.003837	0.096008	0.000987	1.631220	2.836723	-42.337158
43343	0	0.402880	9.570302	0.104519	0.004028	0.095703	0.001038	1.619755	2.835041	-42.343737
43344	0	0.402802	9.582419	0.081485	0.004028	0.095824	0.000808	1.608910	2.834261	-42.352805
43345	0	0.390522	9.582521	0.110094	0.003906	0.095825	0.001099	1.603797	2.834361	-42.357882
43346	0	0.384460	9.600717	0.129171	0.003842	0.096007	0.001286	1.594104	2.830572	-42.373607
43347	0	0.366370	9.606915	0.165537	0.003662	0.096069	0.001648	1.582925	2.827617	-42.375610
43348	0	0.367009	9.600707	0.118093	0.003665	0.096007	0.001174	1.572279	2.820391	-42.383447
43349	0	0.366188	9.631340	0.171384	0.003662	0.096313	0.001709	1.564194	2.819602	-42.389273
43350	0	0.408990	9.680066	0.196687	0.004088	0.096801	0.001963	1.556859	2.816763	-42.394751
43351	0	0.409148	9.686269	0.195401	0.004089	0.096863	0.001953	1.553458	2.813238	-42.407480
43352	0	0.427715	9.728900	0.195619	0.004276	0.097289	0.001954	1.548603	2.811135	-42.411689
43353	0	0.421401	9.747296	0.171311	0.004211	0.097473	0.001709	1.541390	2.806966	-42.408548
43354	0	0.391143	9.808251	0.220550	0.003911	0.098083	0.002205	1.538349	2.805414	-42.412892
43355	0	0.390825	9.814437	0.183564	0.003906	0.098145	0.001831	1.530660	2.801998	-42.418455
43356	0	0.421719	9.863170	0.184344	0.004215	0.098632	0.001840	1.523887	2.798633	-42.420211
43357	0	0.378503	9.863268	0.220161	0.003784	0.098633	0.002197	1.516509	2.796568	-42.422260
43358	0	0.385082	9.905888	0.208603	0.003846	0.099059	0.002084	1.511585	2.790151	-42.427903
43359	0	0.445574	9.936519	0.201605	0.004456	0.099365	0.002014	1.507044	2.788889	-42.430738
43360	0	0.390035	9.954754	0.275328	0.003906	0.099547	0.002750	1.501425	2.794650	-42.437049
43361	0	0.427289	9.973130	0.244664	0.004272	0.099731	0.002441	1.493053	2.793051	-42.440505
43362	0	0.402833	9.966934	0.215100	0.004028	0.099669	0.002146	1.484698	2.791965	-42.441207
43363	0	0.402763	9.991446	0.275105	0.004028	0.099915	0.002747	1.477222	2.791675	-42.440129
43364	0	0.409139	9.985231	0.281958	0.004087	0.099853	0.002816	1.470988	2.786151	-42.446545
43365	0	0.402849	9.985361	0.274291	0.004028	0.099854	0.002747	1.472853	2.784904	-42.450921
43366	0	0.408539	9.967060	0.243246	0.004089	0.099670	0.002434	1.472035	2.788420	-42.459643
43367	0	0.439333	9.991456	0.280902	0.004395	0.099915	0.002808	1.468044	2.788850	-42.466026
43368	0	0.439370	9.960920	0.226405	0.004392	0.099609	0.002260	1.461236	2.785438	-42.470837
43369	0	0.402533	9.948754	0.255923	0.004028	0.099487	0.002563	1.463768	2.787751	-42.470065
43370	0	0.407859	9.887707	0.219093	0.004083	0.098877	0.002189	1.458809	2.791376	-42.470159
43371	0	0.396438	9.857187	0.256444	0.003967	0.098572	0.002563	1.455331	2.793664	-42.471936
43372	0	0.395757	9.844988	0.170727	0.003961	0.098450	0.001710	1.456085	2.796059	-42.475333
43373	0	0.384600	9.783936	0.140146	0.003845	0.097839	0.001404	1.456482	2.793992	-42.471808
43374	0	0.390550	9.765545	0.224876	0.003907	0.097655	0.002253	1.458621	2.794906	-42.476450
43375	0	0.409017	9.753416	0.164704	0.004089	0.097534	0.001648	1.457326	2.792814	-42.480792
43376	0	0.402788	9.692299	0.207063	0.004029	0.096923	0.002073	1.458113	2.793342	-42.483280
43377	0	0.372469	9.686278	0.121680	0.003723	0.096863	0.001221	1.460399	2.790347	-42.485588
43378	0	0.397464	9.649548	0.157621	0.003970	0.096496	0.001578	1.460564	2.783874	-42.485700
43379	0	0.390409	9.619155	0.152248	0.003906	0.096191	0.001526	1.462279	2.785295	-42.489345
43380	0	0.353410	9.594733	0.176144	0.003535	0.095947	0.001762	1.461071	2.785564	-42.482940
43381	0	0.397030	9.600826	0.170402	0.003967	0.096008	0.001709	1.464656	2.780820	-42.488284
43382	0	0.403253	9.582436	0.102201	0.004034	0.095824	0.001027	1.468422	2.781448	-42.493039
43383	0	0.366142	9.576423	0.103344	0.003662	0.095764	0.001038	1.471086	2.781106	-42.495039
43384	0	0.402415	9.594737	0.121148	0.004026	0.095947	0.001212	1.469543	2.782658	-42.492168
43385	0	0.384566	9.594733	0.090714	0.003845	0.095947	0.000916	1.477274	2.780911	-42.497794
43386	0	0.365923	9.619157	0.113773	0.003662	0.096191	0.001143	1.480695	2.783170	-42.499613
43387	0	0.384523	9.600834	0.041724	0.003845	0.096008	0.000427	1.490346	2.781950	-42.500091
43388	0	0.396249	9.643575	0.186878	0.003966	0.096436	0.001871	1.490811	2.785346	-42.493533
43389	0	0.402795	9.686287	0.139938	0.004028	0.096863	0.001404	1.493759	2.784630	-42.489771
43390	0	0.409273	9.674061	0.187906	0.004088	0.096741	0.001883	1.495584	2.778347	-42.485925
43391	0	0.384230	9.747332	0.152202	0.003845	0.097473	0.001526	1.497863	2.780633	-42.484900
43392	0	0.377479	9.735130	0.169349	0.003778	0.097351	0.001700	1.503718	2.782667	-42.476440
43393	0	0.378499	9.790058	0.224885	0.003784	0.097900	0.002258	1.512503	2.780578	-42.476157
43394	0	0.390863	9.832780	0.204481	0.003907	0.098328	0.002055	1.522290	2.777752	-42.473319
43395	0	0.384444	9.851080	0.201298	0.003845	0.098511	0.002014	1.521366	2.777501	-42.469020
43396	0	0.402820	9.881600	0.279929	0.004026	0.098816	0.002805	1.525402	2.774277	-42.461942
43397	0	0.396349	9.912139	0.237434	0.003967	0.099121	0.002380	1.530090	2.777499	-42.457713
43398	0	0.389996	9.948727	0.230454	0.003898	0.099487	0.002307	1.530548	2.773722	-42.454909
43399	0	0.396539	9.948754	0.225109	0.003967	0.099487	0.002258	1.536556	2.774750	-42.451847
43400	0	0.414536	9.967070	0.284362	0.004146	0.099670	0.002853	1.545501	2.773958	-42.452356
43401	0	0.390241	9.948762	0.261812	0.003906	0.099487	0.002625	1.550556	2.777198	-42.446579
43402	0	0.401488	9.985392	0.223564	0.004020	0.099854	0.002245	1.558963	2.781653	-42.447653
43403	0	0.433126	9.973165	0.243714	0.004333	0.099731	0.002441	1.561557	2.783099	-42.444868
43404	0	0.413949	9.967083	0.291457	0.004146	0.099670	0.002920	1.565678	2.789024	-42.441581
43405	0	0.408682	9.960969	0.237142	0.004089	0.099609	0.002380	1.573680	2.790841	-42.443480
43406	0	0.401725	9.954866	0.199078	0.004023	0.099548	0.001996	1.577439	2.795866	-42.443510
43407	0	0.390299	9.912158	0.236539	0.003906	0.099121	0.002380	1.592476	2.798535	-42.441649
43408	0	0.401664	9.912145	0.179018	0.004021	0.099121	0.001801	1.602155	2.802092	-42.441381
43409	0	0.402575	9.912140	0.188134	0.004028	0.099121	0.001892	1.612284	2.803922	-42.441205
43410	0	0.389635	9.857209	0.198516	0.003901	0.098572	0.001992	1.618203	2.807636	-42.441601
43411	0	0.390288	9.851099	0.158012	0.003906	0.098511	0.001587	1.623794	2.810399	-42.437694
43412	0	0.395632	9.808372	0.101465	0.003960	0.098083	0.001023	1.631595	2.813120	-42.438047
43413	0	0.396243	9.777870	0.206662	0.003967	0.097778	0.002075	1.639342	2.817629	-42.438040
43414	0	0.395562	9.722933	0.198263	0.003957	0.097229	0.001996	1.652841	2.817843	-42.436092
43415	0	0.402463	9.710719	0.133532	0.004028	0.097107	0.001343	1.659336	2.821040	-42.428565
43416	0	0.420258	9.710711	0.131810	0.004204	0.097107	0.001328	1.668136	2.821300	-42.419489
43417	0	0.414819	9.661887	0.139530	0.004150	0.096619	0.001404	1.675922	2.822740	-42.414597
43418	0	0.384016	9.649683	0.161679	0.003840	0.096497	0.001631	1.690252	2.821922	-42.414891
43419	0	0.353859	9.613065	0.206490	0.003540	0.096130	0.002075	1.700218	2.822477	-42.414439
43420	0	0.383701	9.643579	0.107139	0.003841	0.096436	0.001078	1.705373	2.826531	-42.408698
43421	0	0.347318	9.606963	0.090694	0.003479	0.096069	0.000916	1.713366	2.832295	-42.411233
43422	0	0.382948	9.619164	0.125555	0.003833	0.096191	0.001264	1.720705	2.835119	-42.407282
43423	0	0.408537	9.606966	0.126986	0.004089	0.096069	0.001282	1.732596	2.838698	-42.405431
43424	0	0.395460	9.600857	0.100388	0.003959	0.096008	0.001014	1.742117	2.842411	-42.402267
43425	0	0.414713	9.613064	0.108711	0.004150	0.096130	0.001099	1.753577	2.845118	-42.397887
43426	0	0.437942	9.649700	0.094871	0.004388	0.096497	0.000953	1.756073	2.853969	-42.395472
43427	0	0.359520	9.643599	0.188066	0.003601	0.096436	0.001892	1.767396	2.859763	-42.390724
43428	0	0.395569	9.667977	0.118734	0.003955	0.096680	0.001197	1.776406	2.857638	-42.394898
43429	0	0.402683	9.686301	0.157771	0.004028	0.096863	0.001587	1.785016	2.858204	-42.390550
43430	0	0.365779	9.735122	0.192790	0.003658	0.097351	0.001934	1.789959	2.857597	-42.380817
43431	0	0.402546	9.741230	0.145971	0.004028	0.097412	0.001465	1.793730	2.859838	-42.386487
43432	0	0.408302	9.771740	0.138429	0.004083	0.097717	0.001393	1.802031	2.858279	-42.385153
43433	0	0.384413	9.814471	0.108615	0.003845	0.098145	0.001099	1.814344	2.858356	-42.382228
43434	0	0.408526	9.844999	0.185417	0.004086	0.098450	0.001866	1.826229	2.858583	-42.374431
43435	0	0.396093	9.881627	0.151932	0.003967	0.098816	0.001526	1.831584	2.864802	-42.367774
43436	0	0.419386	9.887731	0.174689	0.004198	0.098877	0.001757	1.840647	2.868509	-42.362746
43437	0	0.402565	9.912127	0.262190	0.004028	0.099121	0.002625	1.841381	2.870400	-42.357880
43438	0	0.426600	9.936549	0.212005	0.004267	0.099365	0.002131	1.851147	2.870065	-42.351087
43439	0	0.396088	9.942658	0.182793	0.003967	0.099426	0.001831	1.852472	2.876292	-42.351832
43440	0	0.400955	9.954873	0.218273	0.004015	0.099548	0.002191	1.859241	2.881327	-42.345558
43441	0	0.402496	9.954856	0.200986	0.004028	0.099548	0.002014	1.861895	2.884048	-42.344808
43442	0	0.383810	9.948743	0.211999	0.003838	0.099487	0.002127	1.867321	2.882358	-42.348158
43443	0	0.383997	9.985386	0.188468	0.003845	0.099854	0.001892	1.873545	2.887239	-42.350123
43444	0	0.413629	9.960963	0.193035	0.004139	0.099609	0.001938	1.879889	2.889167	-42.349810
43445	0	0.415126	9.942637	0.176255	0.004150	0.099426	0.001770	1.886175	2.887036	-42.352754
43446	0	0.408648	9.924355	0.186479	0.004090	0.099243	0.001877	1.897775	2.890276	-42.348839
43447	0	0.383810	9.912146	0.194846	0.003845	0.099121	0.001953	1.900878	2.897358	-42.349036
43448	0	0.401075	9.887715	0.169369	0.004013	0.098877	0.001699	1.905237	2.898870	-42.346874
43449	0	0.402463	9.863292	0.177249	0.004028	0.098633	0.001770	1.900048	2.902035	-42.348897
43450	0	0.389071	9.832796	0.134680	0.003899	0.098328	0.001348	1.898619	2.910109	-42.345886
43451	0	0.384043	9.820585	0.158109	0.003845	0.098206	0.001587	1.903108	2.914543	-42.349740
43452	0	0.389384	9.796158	0.120210	0.003896	0.097961	0.001208	1.908049	2.915603	-42.350109
43453	0	0.390335	9.735129	0.102803	0.003906	0.097351	0.001038	1.916995	2.917819	-42.357698
43454	0	0.395682	9.704607	0.077167	0.003961	0.097046	0.000773	1.916762	2.921104	-42.355096
43455	0	0.365957	9.667981	0.066748	0.003662	0.096680	0.000671	1.919102	2.922913	-42.360936
43456	0	0.377512	9.674090	0.084033	0.003778	0.096741	0.000846	1.923432	2.925690	-42.361789
43457	0	0.372247	9.649668	0.090756	0.003723	0.096497	0.000916	1.930600	2.925296	-42.366534
43458	0	0.383955	9.637469	0.150789	0.003843	0.096375	0.001510	1.930414	2.928578	-42.361362
43459	0	0.347718	9.613047	0.091219	0.003479	0.096130	0.000916	1.932088	2.929552	-42.361503
43460	0	0.389690	9.606958	0.139503	0.003902	0.096069	0.001396	1.931162	2.934992	-42.366139
43461	0	0.396109	9.619167	0.079212	0.003967	0.096191	0.000793	1.930464	2.941177	-42.373349
43462	0	0.401676	9.600824	0.091124	0.004015	0.096008	0.000913	1.929838	2.937857	-42.376756
43463	0	0.371701	9.613062	0.128109	0.003723	0.096130	0.001282	1.928340	2.944034	-42.382517
43464	0	0.370285	9.606958	0.097687	0.003710	0.096069	0.000975	1.923423	2.951137	-42.382089
43465	0	0.353314	9.625273	0.109546	0.003540	0.096252	0.001099	1.924958	2.958188	-42.383732
43466	0	0.371320	9.625231	0.066004	0.003709	0.096252	0.000665	1.928222	2.951784	-42.388677
43467	0	0.384346	9.680187	0.115604	0.003845	0.096802	0.001160	1.930229	2.952699	-42.395813
43468	0	0.414774	9.710687	0.145816	0.004147	0.097107	0.001457	1.926790	2.950160	-42.399009
43469	0	0.396322	9.741225	0.079594	0.003967	0.097412	0.000793	1.921580	2.953750	-42.401631
43470	0	0.419943	9.759538	0.110151	0.004203	0.097595	0.001103	1.921512	2.956564	-42.398580
43471	0	0.390565	9.771727	0.201612	0.003906	0.097717	0.002014	1.916917	2.956180	-42.407154
43472	0	0.372054	9.789943	0.208080	0.003721	0.097899	0.002079	1.912532	2.955916	-42.407735
43473	0	0.384149	9.838870	0.177671	0.003845	0.098389	0.001770	1.902445	2.959084	-42.411991
43474	0	0.384169	9.850954	0.178754	0.003838	0.098510	0.001782	1.894163	2.953173	-42.408604
43475	0	0.390783	9.887688	0.170958	0.003906	0.098877	0.001709	1.891158	2.950187	-42.408663
43476	0	0.415181	9.905913	0.104215	0.004153	0.099059	0.001039	1.884677	2.950682	-42.413878
43477	0	0.378499	9.912106	0.158715	0.003784	0.099121	0.001587	1.882092	2.948562	-42.418451
43478	0	0.396863	9.936424	0.232038	0.003968	0.099364	0.002319	1.878563	2.946983	-42.424066
43479	0	0.426917	9.979253	0.244497	0.004272	0.099792	0.002441	1.872137	2.949669	-42.426216
43480	0	0.413945	9.948738	0.208499	0.004143	0.099487	0.002082	1.866210	2.952433	-42.428836
43481	0	0.396772	9.973145	0.213527	0.003967	0.099731	0.002136	1.864978	2.950747	-42.431719
43482	0	0.420966	9.967033	0.238488	0.004211	0.099670	0.002378	1.855246	2.951688	-42.433539
43483	0	0.402998	9.967026	0.244460	0.004028	0.099670	0.002441	1.849218	2.948683	-42.433954
43484	0	0.372795	9.936412	0.232862	0.003726	0.099364	0.002325	1.842773	2.945346	-42.434723
43485	0	0.402763	9.936521	0.207771	0.004028	0.099365	0.002075	1.837510	2.944975	-42.435691
43486	0	0.390888	9.905881	0.153834	0.003904	0.099059	0.001531	1.826243	2.938584	-42.439854
43487	0	0.384148	9.887699	0.201937	0.003845	0.098877	0.002014	1.817858	2.941738	-42.435502
43488	0	0.426264	9.899910	0.202437	0.004265	0.098999	0.002024	1.814698	2.943163	-42.442486
43489	0	0.390823	9.857171	0.195254	0.003906	0.098572	0.001953	1.813006	2.939701	-42.442926
43490	0	0.397347	9.850962	0.171131	0.003971	0.098510	0.001707	1.805701	2.935800	-42.445565
43491	0	0.397035	9.802221	0.159495	0.003967	0.098022	0.001587	1.793926	2.931053	-42.448227
43492	0	0.385133	9.789934	0.154655	0.003851	0.097899	0.001541	1.785221	2.929432	-42.459727
43493	0	0.372364	9.735100	0.189518	0.003723	0.097351	0.001892	1.779228	2.927706	-42.465065
43494	0	0.384982	9.722779	0.165850	0.003845	0.097228	0.001654	1.771153	2.921146	-42.475544
43495	0	0.390565	9.674071	0.189402	0.003906	0.096741	0.001892	1.766492	2.920719	-42.481456
43496	0	0.433264	9.667867	0.128594	0.004332	0.096679	0.001285	1.762516	2.918258	-42.478945
43497	0	0.396809	9.661854	0.110540	0.003967	0.096619	0.001099	1.752116	2.916102	-42.485680
43498	0	0.402923	9.661768	0.105308	0.004029	0.096618	0.001051	1.747221	2.914936	-42.486362
43499	0	0.403182	9.619121	0.177251	0.004028	0.096191	0.001770	1.741864	2.909655	-42.491171
43500	0	0.403500	9.631249	0.098433	0.004035	0.096313	0.000981	1.735927	2.908425	-42.497926
43501	0	0.366372	9.625234	0.110185	0.003662	0.096252	0.001099	1.729779	2.905302	-42.511420
43502	0	0.372829	9.600719	0.086754	0.003726	0.096007	0.000860	1.718695	2.901353	-42.518945
43503	0	0.378718	9.619123	0.074018	0.003784	0.096191	0.000732	1.707110	2.896546	-42.524501
43504	0	0.385530	9.612920	0.045240	0.003851	0.096129	0.000443	1.692968	2.890051	-42.540857
43505	0	0.377942	9.625260	0.067496	0.003784	0.096252	0.000671	1.686406	2.894479	-42.537499
43506	0	0.402220	9.655738	0.074623	0.004018	0.096558	0.000739	1.675595	2.888046	-42.546065
43507	0	0.384453	9.680174	0.146802	0.003845	0.096802	0.001465	1.669517	2.887645	-42.545346
43508	0	0.402868	9.649550	0.196028	0.004026	0.096496	0.001959	1.665478	2.883794	-42.552258
43509	0	0.378766	9.716770	0.171682	0.003784	0.097168	0.001709	1.653917	2.878539	-42.557040
43510	0	0.379167	9.741109	0.129968	0.003791	0.097411	0.001297	1.648480	2.876382	-42.564739
43511	0	0.427324	9.783926	0.122543	0.004272	0.097839	0.001221	1.640615	2.874240	-42.565606
43512	0	0.372340	9.777730	0.135840	0.003724	0.097777	0.001351	1.630056	2.873845	-42.567927
43513	0	0.390564	9.832748	0.171918	0.003906	0.098328	0.001709	1.615882	2.873406	-42.570741
43514	0	0.421396	9.850953	0.142826	0.004210	0.098510	0.001424	1.608404	2.867009	-42.572137
43515	0	0.390408	9.887690	0.202077	0.003906	0.098877	0.002014	1.598443	2.868347	-42.573546
43516	0	0.402054	9.881508	0.166096	0.004024	0.098815	0.001660	1.595436	2.870637	-42.572605
43517	0	0.433358	9.918198	0.238626	0.004333	0.099182	0.002380	1.586301	2.869355	-42.575119
43518	0	0.409395	9.930294	0.215289	0.004089	0.099303	0.002148	1.577949	2.862893	-42.578911
43519	0	0.396753	9.954829	0.250395	0.003967	0.099548	0.002502	1.573916	2.861512	-42.584555
43520	0	0.408645	9.973034	0.312431	0.004089	0.099730	0.003116	1.561651	2.863721	-42.586629
43521	0	0.396847	9.967034	0.244238	0.003967	0.099670	0.002441	1.558205	2.861141	-42.583387
43522	0	0.409259	9.991356	0.207607	0.004091	0.099914	0.002077	1.557059	2.858446	-42.591835
43523	0	0.420928	9.948739	0.189255	0.004211	0.099487	0.001892	1.554203	2.859712	-42.598943
43524	0	0.426821	9.960926	0.195767	0.004268	0.099609	0.001953	1.546636	2.857936	-42.601024
43525	0	0.396709	9.918209	0.189473	0.003967	0.099182	0.001892	1.541281	2.856982	-42.609529
43526	0	0.396406	9.936440	0.201769	0.003966	0.099364	0.002019	1.540405	2.858388	-42.609218
43527	0	0.414824	9.906012	0.219856	0.004150	0.099060	0.002197	1.536585	2.859688	-42.608843
43528	0	0.396069	9.875492	0.305478	0.003963	0.098755	0.003054	1.532963	2.860655	-42.613455
43529	0	0.402799	9.875493	0.250114	0.004028	0.098755	0.002502	1.532135	2.859813	-42.608667
43530	0	0.414758	9.826680	0.176052	0.004149	0.098267	0.001767	1.537538	2.860742	-42.610027
43531	0	0.372433	9.771709	0.202149	0.003723	0.097717	0.002014	1.526608	2.858153	-42.608201
43532	0	0.372838	9.753307	0.160311	0.003725	0.097533	0.001601	1.522057	2.853016	-42.611369
43533	0	0.420854	9.741223	0.146496	0.004211	0.097412	0.001465	1.519585	2.855170	-42.613605
43534	0	0.420777	9.722891	0.109547	0.004205	0.097229	0.001099	1.520957	2.850304	-42.628395
43535	0	0.402435	9.710711	0.176942	0.004028	0.097107	0.001770	1.519352	2.853768	-42.631225
43536	0	0.378004	9.667961	0.188545	0.003776	0.096680	0.001890	1.522638	2.847271	-42.637260
43537	0	0.366513	9.643547	0.207322	0.003662	0.096436	0.002075	1.522665	2.842461	-42.636113
43538	0	0.403253	9.637362	0.158211	0.004034	0.096374	0.001582	1.520388	2.843017	-42.635194
43539	0	0.414838	9.619149	0.225832	0.004150	0.096191	0.002258	1.518034	2.844260	-42.637916
43540	0	0.402540	9.606926	0.158700	0.004024	0.096069	0.001587	1.515602	2.840818	-42.642643
43541	0	0.408914	9.619145	0.201238	0.004089	0.096191	0.002014	1.515388	2.839868	-42.652734
43542	0	0.402960	9.643550	0.151917	0.004027	0.096436	0.001522	1.516505	2.835959	-42.660964
43543	0	0.378132	9.619162	0.151946	0.003784	0.096191	0.001526	1.521864	2.838103	-42.662743
43544	0	0.365585	9.637447	0.133113	0.003655	0.096375	0.001329	1.517531	2.836359	-42.663879
43545	0	0.348205	9.655756	0.115495	0.003479	0.096558	0.001160	1.520880	2.831462	-42.667685
43546	0	0.385098	9.643460	0.102631	0.003851	0.096435	0.001027	1.519532	2.830149	-42.666236
43547	0	0.378499	9.686280	0.127895	0.003784	0.096863	0.001282	1.520543	2.827929	-42.671255
43548	0	0.433222	9.716708	0.164332	0.004334	0.097167	0.001641	1.515833	2.829308	-42.667297
43549	0	0.427100	9.735128	0.237476	0.004272	0.097351	0.002380	1.520146	2.829768	-42.664433
43550	0	0.402535	9.735103	0.297960	0.004025	0.097351	0.002979	1.517461	2.827583	-42.664896
43551	0	0.378057	9.783961	0.200871	0.003784	0.097839	0.002014	1.521580	2.830587	-42.668952
43552	0	0.414056	9.783955	0.236487	0.004143	0.097839	0.002369	1.524028	2.831962	-42.673065
43553	0	0.402429	9.851101	0.182557	0.004028	0.098511	0.001831	1.528129	2.835412	-42.673984
43554	0	0.419751	9.869418	0.175258	0.004203	0.098694	0.001759	1.532806	2.840341	-42.670984
43555	0	0.390590	9.857181	0.158563	0.003906	0.098572	0.001587	1.531998	2.839496	-42.666743
43556	0	0.427074	9.887706	0.151826	0.004272	0.098877	0.001523	1.535214	2.839130	-42.663541
43557	0	0.433171	9.930449	0.273883	0.004333	0.099304	0.002747	1.541856	2.839967	-42.665345
43558	0	0.420695	9.918229	0.260333	0.004208	0.099182	0.002608	1.545289	2.839504	-42.670266
43559	0	0.433003	9.942682	0.340628	0.004333	0.099426	0.003418	1.556454	2.842161	-42.665672
43560	0	0.420291	9.918229	0.229036	0.004204	0.099182	0.002295	1.560072	2.841887	-42.658643
43561	0	0.433285	9.936540	0.268044	0.004333	0.099365	0.002686	1.563631	2.841419	-42.658004
43562	0	0.420543	9.960953	0.212641	0.004210	0.099609	0.002126	1.560541	2.844898	-42.657534
43563	0	0.414856	9.948749	0.231466	0.004150	0.099487	0.002319	1.563604	2.845752	-42.659718
43564	0	0.371545	9.942652	0.218297	0.003719	0.099426	0.002188	1.566772	2.848942	-42.656739
43565	0	0.396510	9.918233	0.176377	0.003967	0.099182	0.001770	1.571680	2.850208	-42.657059
43566	0	0.408414	9.863296	0.181061	0.004085	0.098633	0.001818	1.577600	2.849452	-42.652123
43567	0	0.378531	9.863299	0.181902	0.003784	0.098633	0.001831	1.589251	2.846836	-42.649069
[truncated: 501 more rows]
