# Supplementary material for: Properties of traditional bamboo carrying poles have implications for user interactions
Source: PLoS One. 2018 May 10;13(5):e0196208. doi: 10.1371/journal.pone.0196208 (PMC5945030; doi:10.1371/journal.pone.0196208)
Supplement: S1 Text — (ZIP) [file pone.0196208.s005.zip › ResTest_PoleF_L7Load1.txt]

// Start Time: Unknown
// Update Rate: 100.0Hz
// Filter Profile: human (34.3)
// Firmware Version: 2.1.4
PacketCounter	SampleTimeFine	Acc_X	Acc_Y	Acc_Z	VelInc_X	VelInc_Y	VelInc_Z	Roll	Pitch	Yaw	Latitude	Longitude	Altitude	Vel_X	Vel_Y	Vel_Z
48654	0	0.462217	9.679507	-0.962269	0.004610	0.096797	-0.009609	1.020633	0.983778	-1.521078
48655	0	-0.352952	9.814418	-0.763877	-0.003540	0.098145	-0.007629	1.031568	0.971532	-1.519875
48656	0	-0.358479	9.857047	-0.746781	-0.003580	0.098571	-0.007465	1.034632	0.977030	-1.521869
48657	0	0.542950	9.869327	-0.946797	0.005432	0.098694	-0.009460	1.043350	0.980053	-1.521451
48658	0	1.726506	9.686301	-1.075042	0.017267	0.096862	-0.010757	1.034722	0.982585	-1.524224
48659	0	2.368526	9.448152	-1.409910	0.023682	0.094482	-0.014099	1.034732	0.978224	-1.524518
48660	0	2.241369	9.380670	-1.459307	0.022407	0.093809	-0.014588	1.038972	0.969123	-1.533242
48661	0	1.216047	9.374703	-1.215441	0.012146	0.093750	-0.012146	1.048890	0.951350	-1.539542
48662	0	-0.245908	9.295556	-0.960285	-0.002474	0.092956	-0.009599	1.055112	0.933200	-1.555475
48663	0	-0.915020	9.295711	-0.536993	-0.009155	0.092957	-0.005371	1.057792	0.928137	-1.583830
48664	0	-0.664496	9.210250	-0.395157	-0.006642	0.092102	-0.003966	1.043640	0.933367	-1.619421
48665	0	0.073011	9.069890	-0.352362	0.000732	0.090698	-0.003540	1.024117	0.938106	-1.650442
48666	0	0.896551	8.783130	-0.386463	0.008966	0.087831	-0.003880	1.003177	0.940868	-1.679473
48667	0	1.404330	8.380120	-0.395018	0.014038	0.083801	-0.003967	0.976886	0.935069	-1.706681
48668	0	1.607889	8.031984	-0.538299	0.016061	0.080322	-0.005401	0.948796	0.910070	-1.730986
48669	0	1.345877	8.031760	-0.554654	0.013428	0.080322	-0.005554	0.935267	0.866690	-1.759746
48670	0	0.888782	8.586627	-0.535491	0.008855	0.085870	-0.005353	0.937582	0.823204	-1.771989
48671	0	0.369563	8.752276	-0.519210	0.003662	0.087524	-0.005188	0.942971	0.778846	-1.758290
48672	0	0.156385	8.813022	-0.608210	0.001532	0.088133	-0.006052	0.980713	0.735788	-1.715896
48673	0	0.160365	7.970917	-1.051635	0.001587	0.079712	-0.010498	1.005790	0.713130	-1.676372
48674	0	1.147376	8.817260	-1.528421	0.011453	0.088184	-0.015232	1.076796	0.688852	-1.631749
48675	0	1.282923	8.855597	-1.290816	0.012817	0.088562	-0.012878	1.119976	0.675832	-1.578673
48676	0	2.433712	8.938189	-1.659717	0.024319	0.089399	-0.016530	1.216843	0.656316	-1.524472
48677	0	1.614596	9.440792	-1.500334	0.016113	0.094421	-0.014954	1.282331	0.619144	-1.480432
48678	0	1.242666	9.706696	-1.536875	0.012396	0.097081	-0.015304	1.362543	0.585223	-1.433685
48679	0	0.960395	10.851452	-1.066193	0.009583	0.108521	-0.010620	1.407885	0.562372	-1.398266
48680	0	0.366071	10.423437	-0.783285	0.003640	0.104239	-0.007774	1.471529	0.538762	-1.363360
48681	0	0.245409	10.619419	-1.932391	0.002441	0.106201	-0.019287	1.511133	0.525307	-1.359045
48682	0	0.711161	11.313918	-1.647925	0.007107	0.113146	-0.016436	1.555370	0.520850	-1.343167
48683	0	2.003179	10.833156	-1.126497	0.020020	0.108337	-0.011230	1.593851	0.507799	-1.326473
48684	0	1.774829	11.533797	-1.085428	0.017725	0.115345	-0.010818	1.631856	0.484475	-1.311494
48685	0	1.534821	11.309201	-1.649517	0.015320	0.113098	-0.016479	1.648265	0.456032	-1.308043
48686	0	0.850633	11.510090	-1.334669	0.008480	0.115104	-0.013339	1.656239	0.430096	-1.294876
48687	0	0.759356	11.694163	-1.214692	0.007568	0.116943	-0.012146	1.657303	0.405494	-1.291161
48688	0	0.928148	11.706285	-1.474590	0.009267	0.117061	-0.014772	1.631529	0.391344	-1.290643
48689	0	0.922763	11.627324	-1.731943	0.009216	0.116272	-0.017334	1.617359	0.380432	-1.288111
48690	0	1.399470	11.640072	-1.868268	0.013999	0.116396	-0.018709	1.590890	0.384322	-1.295848
48691	0	1.958298	11.371553	-2.011093	0.019592	0.113708	-0.020142	1.558474	0.392764	-1.310527
48692	0	1.761713	11.220017	-1.975512	0.017620	0.112196	-0.019776	1.535689	0.395004	-1.323364
48693	0	1.524759	11.145684	-1.742339	0.015259	0.111450	-0.017456	1.500071	0.405228	-1.350848
48694	0	1.235495	10.865934	-1.479377	0.012368	0.108653	-0.014829	1.461706	0.418351	-1.379942
48695	0	1.066349	10.730485	-1.168860	0.010681	0.107300	-0.011719	1.427949	0.437037	-1.416870
48696	0	1.019475	10.389719	-1.039675	0.010220	0.103890	-0.010440	1.378809	0.464516	-1.455030
48697	0	1.267019	10.102110	-0.928680	0.012695	0.101013	-0.009338	1.317599	0.493404	-1.495080
48698	0	1.469488	9.743912	-1.022255	0.014721	0.097429	-0.010279	1.247579	0.523866	-1.538285
48699	0	1.438623	9.467380	-0.897521	0.014404	0.094666	-0.009033	1.173410	0.545979	-1.582465
48700	0	1.179070	9.175982	-0.947231	0.011805	0.091752	-0.009530	1.098647	0.563189	-1.622259
48701	0	0.780056	8.966766	-0.983340	0.007812	0.089661	-0.009888	1.028294	0.578090	-1.656798
48702	0	0.483921	8.736055	-0.905429	0.004859	0.087354	-0.009109	0.955845	0.603719	-1.697503
48703	0	0.205813	8.496549	-0.825838	0.002075	0.084961	-0.008301	0.899801	0.626642	-1.738003
48704	0	0.275963	8.259337	-0.793693	0.002774	0.082589	-0.007976	0.846849	0.646834	-1.773157
48705	0	0.377104	8.136330	-0.766051	0.003784	0.081360	-0.007690	0.804944	0.665297	-1.808175
48706	0	0.582448	7.990279	-0.572282	0.005835	0.079901	-0.005741	0.778095	0.680384	-1.838422
48707	0	0.682921	7.891950	-0.450850	0.006836	0.078918	-0.004517	0.765449	0.691039	-1.864243
48708	0	0.773680	7.812746	-0.382133	0.007738	0.078127	-0.003830	0.752245	0.693478	-1.877207
48709	0	0.756413	7.763738	-0.267837	0.007568	0.077637	-0.002686	0.741492	0.699845	-1.880830
48710	0	0.737758	7.733245	-0.132590	0.007377	0.077332	-0.001328	0.737794	0.698292	-1.879262
48711	0	0.714798	7.733097	-0.084882	0.007141	0.077332	-0.000854	0.729863	0.687238	-1.870350
48712	0	0.630326	7.897726	-0.176222	0.006300	0.078978	-0.001760	0.734279	0.681123	-1.852493
48713	0	0.726900	7.971129	-0.250544	0.007263	0.079712	-0.002502	0.739749	0.670900	-1.823519
48714	0	0.917286	8.184537	-0.373514	0.009168	0.081846	-0.003729	0.750597	0.661905	-1.788953
48715	0	1.075051	8.288407	-0.556302	0.010742	0.082886	-0.005554	0.766959	0.648873	-1.734599
48716	0	1.065278	8.538006	-0.723948	0.010638	0.085383	-0.007221	0.795407	0.628771	-1.679044
48717	0	1.008689	8.782506	-0.997245	0.010071	0.087830	-0.009949	0.830133	0.608865	-1.616133
48718	0	0.859624	9.080422	-1.143509	0.008578	0.090810	-0.011404	0.871546	0.587828	-1.560172
48719	0	0.777094	9.276768	-1.205576	0.007751	0.092773	-0.012024	0.912266	0.565303	-1.511943
48720	0	0.780545	9.678309	-1.292274	0.007792	0.096789	-0.012884	0.959031	0.550237	-1.468322
48721	0	0.765173	9.856389	-1.548115	0.007629	0.098572	-0.015442	1.005644	0.526750	-1.424209
48722	0	0.836017	10.214844	-1.605031	0.008347	0.102156	-0.016011	1.050402	0.513479	-1.386269
48723	0	1.082284	10.503480	-1.462110	0.010803	0.105042	-0.014587	1.088382	0.493022	-1.360493
48724	0	1.128863	10.788949	-1.353987	0.011270	0.107897	-0.013497	1.134461	0.473179	-1.339954
48725	0	1.051893	11.040737	-1.394172	0.010498	0.110413	-0.013916	1.162077	0.452044	-1.316929
48726	0	1.079527	11.204603	-1.307751	0.010783	0.112050	-0.013053	1.187858	0.439859	-1.300053
48727	0	1.227703	11.449954	-1.142812	0.012268	0.114502	-0.011414	1.202992	0.430789	-1.288826
48728	0	1.290663	11.522764	-1.278481	0.012897	0.115229	-0.012786	1.202650	0.420805	-1.276381
48729	0	1.398429	11.608812	-1.422016	0.013977	0.116089	-0.014221	1.202214	0.413752	-1.267974
48730	0	1.546167	11.651541	-1.505885	0.015456	0.116514	-0.015074	1.187987	0.408448	-1.263561
48731	0	1.636638	11.639595	-1.651826	0.016357	0.116394	-0.016541	1.166455	0.399726	-1.261179
48732	0	1.674079	11.621978	-1.780667	0.016741	0.116215	-0.017839	1.134527	0.399830	-1.259096
48733	0	1.537679	11.584976	-1.809873	0.015381	0.115845	-0.018127	1.105931	0.403551	-1.263034
48734	0	1.408367	11.500521	-1.828643	0.014091	0.115000	-0.018315	1.076247	0.409391	-1.278678
48735	0	1.299175	11.322652	-1.687123	0.013000	0.113220	-0.016907	1.039331	0.417193	-1.297852
48736	0	1.290482	11.152946	-1.643792	0.012921	0.111523	-0.016471	1.003988	0.432746	-1.323152
48737	0	1.291939	10.938205	-1.381805	0.012939	0.109375	-0.013855	0.963397	0.452679	-1.355271
48738	0	1.239437	10.689162	-1.221734	0.012412	0.106885	-0.012258	0.917770	0.470747	-1.398996
48739	0	1.157895	10.413253	-1.118796	0.011597	0.104126	-0.011230	0.868666	0.489591	-1.442847
48740	0	0.995599	10.090946	-1.048936	0.009975	0.100903	-0.010537	0.812247	0.511030	-1.495852
48741	0	0.870848	9.912854	-0.940031	0.008728	0.099121	-0.009460	0.741343	0.533400	-1.543051
48742	0	0.714845	9.566213	-0.861162	0.007164	0.095655	-0.008673	0.667256	0.551987	-1.595754
48743	0	0.675896	9.284113	-0.909947	0.006775	0.092834	-0.009155	0.597644	0.571186	-1.642617
48744	0	0.660171	8.986368	-0.954800	0.006620	0.089857	-0.009597	0.534539	0.594084	-1.690953
48745	0	0.682359	8.691910	-0.838085	0.006836	0.086914	-0.008423	0.478099	0.609840	-1.739375
48746	0	0.778049	8.551988	-0.525574	0.007790	0.085517	-0.005290	0.430452	0.623147	-1.788122
48747	0	0.847428	8.307200	-0.509162	0.008484	0.083069	-0.005127	0.379596	0.637385	-1.835198
48748	0	0.802805	8.088077	-0.564488	0.008037	0.080878	-0.005669	0.344113	0.650007	-1.877230
48749	0	0.847898	7.983574	-0.523022	0.008484	0.079834	-0.005249	0.315381	0.657556	-1.912417
48750	0	0.865164	7.825036	-0.373249	0.008657	0.078249	-0.003748	0.291493	0.666725	-1.936282
48751	0	0.799406	7.769817	-0.182018	0.007996	0.077698	-0.001831	0.274383	0.670206	-1.959796
48752	0	0.762555	7.733172	-0.204756	0.007626	0.077332	-0.002054	0.263928	0.670886	-1.975039
48753	0	0.738075	7.696591	-0.249805	0.007385	0.076965	-0.002502	0.257196	0.677605	-1.980045
48754	0	0.701161	7.623274	-0.151597	0.007010	0.076233	-0.001517	0.255446	0.673903	-1.975084
48755	0	0.714404	7.739217	-0.165428	0.007141	0.077393	-0.001648	0.264765	0.669496	-1.976973
48756	0	0.690796	7.836640	-0.362240	0.006903	0.078367	-0.003614	0.277088	0.660882	-1.958191
48757	0	0.616937	7.946636	-0.404880	0.006165	0.079468	-0.004028	0.307238	0.652822	-1.932569
48758	0	0.679428	8.190334	-0.415613	0.006784	0.081905	-0.004132	0.341603	0.637683	-1.899386
48759	0	0.623611	8.385964	-0.521836	0.006226	0.083862	-0.005188	0.383972	0.622028	-1.855273
48760	0	0.577072	8.641531	-0.614919	0.005759	0.086419	-0.006106	0.441357	0.605739	-1.803820
48761	0	0.623663	8.867936	-0.791791	0.006226	0.088684	-0.007874	0.499361	0.591219	-1.758300
48762	0	0.736275	9.135437	-0.836887	0.007346	0.091359	-0.008331	0.547738	0.570248	-1.709056
48763	0	0.868888	9.349852	-1.054529	0.008667	0.093506	-0.010498	0.607192	0.544079	-1.666789
48764	0	0.971172	9.640877	-1.290164	0.009689	0.096417	-0.012854	0.665906	0.518726	-1.627941
48765	0	0.972443	9.825669	-1.500582	0.009705	0.098267	-0.014954	0.728273	0.497376	-1.590254
48766	0	1.068458	10.177576	-1.559929	0.010661	0.101786	-0.015551	0.784572	0.472490	-1.557748
48767	0	1.253586	10.411610	-1.506339	0.012512	0.104126	-0.015015	0.839725	0.447354	-1.533550
48768	0	1.270394	10.678094	-1.619928	0.012683	0.106791	-0.016152	0.890932	0.425276	-1.517693
48769	0	1.277749	10.912145	-1.530833	0.012756	0.109131	-0.015259	0.943897	0.403452	-1.501018
48770	0	1.391162	11.130176	-1.442549	0.013897	0.111309	-0.014383	0.988222	0.388450	-1.485843
48771	0	1.441702	11.321464	-1.358282	0.014404	0.113220	-0.013550	1.022066	0.375376	-1.477590
48772	0	1.456264	11.405782	-1.298018	0.014551	0.114063	-0.012945	1.057121	0.363489	-1.476772
48773	0	1.508568	11.553603	-1.308107	0.015076	0.115540	-0.013062	1.076500	0.353231	-1.476651
48774	0	1.437102	11.601797	-1.323382	0.014362	0.116020	-0.013224	1.086293	0.344246	-1.480532
48775	0	1.391831	11.639406	-1.446301	0.013916	0.116394	-0.014465	1.083696	0.341476	-1.485653
48776	0	1.312948	11.639533	-1.560895	0.013126	0.116394	-0.015621	1.071406	0.337847	-1.491883
48777	0	1.196730	11.602998	-1.725543	0.011963	0.116028	-0.017273	1.053969	0.332855	-1.498259
48778	0	1.129395	11.456925	-1.844732	0.011299	0.114567	-0.018459	1.041351	0.336532	-1.514525
48779	0	1.079894	11.279603	-1.792764	0.010803	0.112793	-0.017944	1.023796	0.339345	-1.534198
48780	0	1.072590	11.145919	-1.673542	0.010734	0.111456	-0.016752	1.005643	0.345519	-1.559387
48781	0	1.024355	10.931701	-1.542724	0.010254	0.109314	-0.015442	0.989098	0.354372	-1.594711
48782	0	1.046636	10.694098	-1.265595	0.010479	0.106938	-0.012668	0.975094	0.366627	-1.632429
48783	0	1.079437	10.455740	-1.107767	0.010803	0.104553	-0.011108	0.939851	0.375587	-1.671196
48784	0	1.138360	10.181820	-0.991532	0.011396	0.101813	-0.009951	0.897642	0.389526	-1.718973
48785	0	1.110052	9.888090	-0.912217	0.011108	0.098877	-0.009155	0.856623	0.398415	-1.771743
48786	0	1.095860	9.638581	-0.801542	0.010971	0.096381	-0.008054	0.808528	0.413338	-1.819857
48787	0	1.067440	9.369259	-0.759425	0.010681	0.093689	-0.007629	0.763604	0.421629	-1.858288
48788	0	0.968184	9.107657	-0.874417	0.009690	0.091072	-0.008781	0.714861	0.431676	-1.900393
48789	0	0.975876	8.820021	-0.893622	0.009766	0.088196	-0.008972	0.666387	0.439805	-1.938112
48790	0	0.919041	8.613184	-0.863481	0.009202	0.086128	-0.008658	0.632927	0.454349	-1.982106
48791	0	0.883960	8.416997	-0.798104	0.008850	0.084167	-0.007996	0.611260	0.467979	-2.021355
48792	0	0.821253	8.301297	-0.747061	0.008219	0.083012	-0.007479	0.598657	0.476097	-2.056540
48793	0	0.713871	8.172671	-0.658655	0.007141	0.081726	-0.006592	0.590475	0.479267	-2.085710
48794	0	0.688756	8.020038	-0.512082	0.006892	0.080200	-0.005117	0.594425	0.486264	-2.118968
48795	0	0.671456	8.001673	-0.360787	0.006714	0.080017	-0.003601	0.603791	0.485521	-2.135332
48796	0	0.592280	7.977159	-0.313477	0.005921	0.079772	-0.003127	0.614711	0.483522	-2.146071
48797	0	0.513040	7.934510	-0.312248	0.005127	0.079346	-0.003113	0.628758	0.478366	-2.151304
48798	0	0.489444	7.922100	-0.265713	0.004889	0.079222	-0.002645	0.647056	0.470946	-2.153791
48799	0	0.470684	7.989407	-0.294411	0.004700	0.079895	-0.002930	0.667868	0.459902	-2.147541
48800	0	0.502780	8.062321	-0.352778	0.005019	0.080625	-0.003509	0.695347	0.446514	-2.133370
48801	0	0.599049	8.166302	-0.448047	0.005981	0.081665	-0.004456	0.730773	0.432341	-2.107013
48802	0	0.747770	8.336508	-0.563489	0.007464	0.083368	-0.005605	0.773353	0.412647	-2.073584
48803	0	0.813346	8.477332	-0.638763	0.008118	0.084778	-0.006348	0.828750	0.390088	-2.037286
48804	0	0.913999	8.714264	-0.732807	0.009127	0.087148	-0.007284	0.888326	0.371508	-1.994755
48805	0	0.923560	8.904349	-0.980936	0.009216	0.089050	-0.009766	0.946454	0.346604	-1.953254
48806	0	0.989105	9.110055	-1.167294	0.009867	0.091109	-0.011625	1.008563	0.316673	-1.908078
48807	0	1.046008	9.343497	-1.250572	0.010437	0.093445	-0.012451	1.077381	0.288988	-1.870621
48808	0	1.154470	9.609864	-1.352987	0.011522	0.096108	-0.013479	1.139743	0.262920	-1.836056
48809	0	1.192563	9.801112	-1.458333	0.011902	0.098022	-0.014526	1.208340	0.235954	-1.801874
48810	0	1.197248	10.036643	-1.592120	0.011950	0.100378	-0.015864	1.274831	0.211638	-1.773192
48811	0	1.210398	10.307846	-1.518899	0.012085	0.103088	-0.015137	1.334105	0.190633	-1.751285
48812	0	1.286546	10.495223	-1.504829	0.012856	0.104960	-0.014999	1.388466	0.179608	-1.733990
48813	0	1.216656	10.716872	-1.402821	0.012146	0.107178	-0.013977	1.443873	0.157194	-1.719206
48814	0	1.153315	10.910617	-1.297015	0.011516	0.109114	-0.012922	1.494810	0.138196	-1.702620
48815	0	1.148693	11.071251	-1.260827	0.011475	0.110718	-0.012573	1.531381	0.124727	-1.695720
48816	0	1.181182	11.204443	-1.255672	0.011804	0.112049	-0.012523	1.566321	0.115567	-1.689140
48817	0	1.184584	11.266819	-1.289745	0.011841	0.112671	-0.012878	1.585763	0.109664	-1.687185
48818	0	1.198039	11.345631	-1.341836	0.011972	0.113459	-0.013406	1.598524	0.100823	-1.686219
48819	0	1.233644	11.297511	-1.477179	0.012329	0.112976	-0.014771	1.600017	0.092607	-1.683921
48820	0	1.192393	11.309415	-1.642348	0.011916	0.113095	-0.016421	1.602191	0.083763	-1.685749
48821	0	1.177968	11.193931	-1.775603	0.011780	0.111938	-0.017761	1.596568	0.082464	-1.694377
48822	0	1.208725	11.084235	-1.761764	0.012084	0.110841	-0.017630	1.583745	0.077571	-1.708545
48823	0	1.184147	10.931446	-1.726937	0.011841	0.109314	-0.017273	1.579415	0.075162	-1.723884
48824	0	1.232717	10.785126	-1.627770	0.012330	0.107849	-0.016290	1.565712	0.076372	-1.743977
48825	0	1.268456	10.571601	-1.402435	0.012695	0.105713	-0.014038	1.549591	0.086478	-1.766170
48826	0	1.290768	10.388957	-1.204424	0.012918	0.103887	-0.012058	1.532266	0.097165	-1.797525
48827	0	1.280584	10.162710	-1.084455	0.012817	0.101624	-0.010864	1.508252	0.109238	-1.827861
48828	0	1.253774	9.943596	-0.903126	0.012551	0.099432	-0.009056	1.477477	0.124493	-1.861598
48829	0	1.146095	9.692818	-0.802370	0.011475	0.096924	-0.008057	1.436707	0.140510	-1.896991
48830	0	1.082359	9.486064	-0.777441	0.010837	0.094856	-0.007810	1.392454	0.156087	-1.933762
48831	0	1.018038	9.277807	-0.857080	0.010193	0.092773	-0.008606	1.347601	0.170922	-1.968144
48832	0	0.844512	9.095676	-0.953942	0.008458	0.090952	-0.009574	1.303486	0.186258	-1.995085
48833	0	0.762018	8.874909	-0.973665	0.007629	0.088745	-0.009766	1.265514	0.196912	-2.027982
48834	0	0.705404	8.692434	-0.944680	0.007062	0.086922	-0.009465	1.240920	0.206140	-2.054769
48835	0	0.652247	8.545132	-0.889702	0.006531	0.085449	-0.008911	1.221798	0.216137	-2.078501
48836	0	0.638630	8.435564	-0.850890	0.006392	0.084354	-0.008517	1.210326	0.222190	-2.098635
48837	0	0.591930	8.343573	-0.725640	0.005920	0.083435	-0.007263	1.201008	0.223001	-2.120665
48838	0	0.603944	8.288674	-0.676217	0.006040	0.082887	-0.006763	1.200556	0.222527	-2.137747
48839	0	0.622672	8.233587	-0.482988	0.006226	0.082336	-0.004822	1.211877	0.220304	-2.146482
48840	0	0.690143	8.251691	-0.423844	0.006899	0.082518	-0.004229	1.225629	0.215937	-2.148486
48841	0	0.781795	8.215246	-0.354791	0.007812	0.082153	-0.003540	1.236958	0.207000	-2.141184
48842	0	0.831830	8.269966	-0.301689	0.008311	0.082701	-0.003007	1.251195	0.195741	-2.132588
48843	0	0.824824	8.373884	-0.397902	0.008240	0.083740	-0.003967	1.267976	0.182204	-2.117844
48844	0	0.851109	8.452816	-0.558872	0.008501	0.084530	-0.005578	1.283514	0.166653	-2.094522
48845	0	0.891986	8.563027	-0.672848	0.008911	0.085632	-0.006714	1.304342	0.153153	-2.066481
48846	0	0.955043	8.727283	-0.798042	0.009540	0.087276	-0.007964	1.327416	0.137366	-2.032338
48847	0	0.953269	8.880246	-0.936201	0.009521	0.088806	-0.009338	1.359743	0.121734	-1.991903
48848	0	1.011041	9.123261	-1.161313	0.010095	0.091238	-0.011584	1.398012	0.101577	-1.949419
48849	0	1.032883	9.282921	-1.284429	0.010315	0.092834	-0.012817	1.433091	0.084346	-1.911253
48850	0	1.066444	9.507377	-1.449142	0.010649	0.095080	-0.014460	1.473456	0.065901	-1.870933
48851	0	1.063937	9.697725	-1.456307	0.010620	0.096985	-0.014526	1.518629	0.043395	-1.830532
48852	0	0.988358	9.940265	-1.488451	0.009866	0.099410	-0.014847	1.563121	0.022539	-1.803670
48853	0	0.959916	10.149506	-1.480371	0.009583	0.101501	-0.014771	1.601282	0.003008	-1.785512
48854	0	0.974906	10.355866	-1.389664	0.009738	0.103564	-0.013863	1.639522	-0.010285	-1.767494
48855	0	0.996528	10.546348	-1.351772	0.009949	0.105469	-0.013489	1.671637	-0.029326	-1.749919
48856	0	1.102607	10.722432	-1.229420	0.011019	0.107228	-0.012266	1.702079	-0.038505	-1.737212
48857	0	1.191334	10.863931	-1.167646	0.011902	0.108643	-0.011658	1.722582	-0.052027	-1.723587
48858	0	1.242505	10.960898	-1.182873	0.012413	0.109612	-0.011818	1.734718	-0.066018	-1.708823
48859	0	1.275932	11.053404	-1.257574	0.012756	0.110535	-0.012573	1.737747	-0.070525	-1.702002
48860	0	1.295281	11.059420	-1.360603	0.012945	0.110594	-0.013617	1.727552	-0.079738	-1.690226
48861	0	1.288096	11.084158	-1.530509	0.012878	0.110840	-0.015320	1.712767	-0.083729	-1.685448
48862	0	1.227393	11.066360	-1.716288	0.012273	0.110661	-0.017183	1.691905	-0.086353	-1.684327
48863	0	1.280984	11.041666	-1.792469	0.012817	0.110413	-0.017944	1.671546	-0.080339	-1.687125
48864	0	1.328719	10.895936	-1.806769	0.013290	0.108955	-0.018089	1.648903	-0.078757	-1.690877
48865	0	1.378249	10.815892	-1.743648	0.013794	0.108154	-0.017456	1.627511	-0.069046	-1.704245
48866	0	1.296752	10.651842	-1.483135	0.012978	0.106514	-0.014854	1.602181	-0.060286	-1.714478
48867	0	1.292403	10.541263	-1.267017	0.012939	0.105408	-0.012695	1.573845	-0.045480	-1.736379
48868	0	1.252450	10.377316	-1.091291	0.012543	0.103768	-0.010938	1.545443	-0.027020	-1.757394
48869	0	1.164542	10.217786	-0.997292	0.011658	0.102173	-0.010010	1.503266	-0.014685	-1.780755
48870	0	1.064360	9.992831	-0.898038	0.010656	0.099923	-0.009023	1.453988	-0.001335	-1.804443
48871	0	1.012184	9.760077	-0.892288	0.010132	0.097595	-0.008972	1.395428	0.009089	-1.831056
48872	0	0.966838	9.535497	-0.943518	0.009684	0.095348	-0.009486	1.333526	0.025765	-1.857227
48873	0	0.853005	9.296254	-0.947617	0.008545	0.092957	-0.009521	1.277206	0.042349	-1.887334
48874	0	0.764669	9.157003	-0.963097	0.007660	0.091564	-0.009676	1.220765	0.057032	-1.912616
48875	0	0.749318	8.948408	-1.039105	0.007507	0.089478	-0.010437	1.161712	0.072915	-1.941469
48876	0	0.746766	8.754149	-0.976536	0.007480	0.087537	-0.009798	1.118792	0.086547	-1.960849
48877	0	0.713131	8.612419	-0.900680	0.007141	0.086121	-0.009033	1.083535	0.097625	-1.983800
48878	0	0.729381	8.490859	-0.798401	0.007305	0.084906	-0.008005	1.054729	0.111177	-2.009384
48879	0	0.749989	8.386406	-0.633320	0.007507	0.083862	-0.006348	1.034812	0.119872	-2.028070
48880	0	0.791383	8.337827	-0.569705	0.007919	0.083377	-0.005710	1.017216	0.126075	-2.044762
48881	0	0.829606	8.276494	-0.450201	0.008301	0.082764	-0.004517	0.997052	0.131035	-2.050978
48882	0	0.895939	8.252230	-0.380565	0.008963	0.082521	-0.003817	0.982030	0.133740	-2.051903
48883	0	0.897465	8.203134	-0.298077	0.008972	0.082031	-0.002991	0.968429	0.128384	-2.051282
48884	0	0.873412	8.239771	-0.387886	0.008733	0.082397	-0.003887	0.957662	0.124012	-2.038442
48885	0	0.805812	8.319116	-0.487623	0.008057	0.083191	-0.004883	0.949310	0.119499	-2.025744
48886	0	0.794393	8.410602	-0.529466	0.007937	0.084106	-0.005298	0.946232	0.107879	-2.003750
48887	0	0.824178	8.526570	-0.610653	0.008240	0.085266	-0.006104	0.951414	0.102428	-1.974175
48888	0	0.794385	8.678861	-0.752522	0.007938	0.086790	-0.007514	0.967410	0.092789	-1.936884
48889	0	0.769616	8.801077	-0.837676	0.007690	0.088013	-0.008362	0.987879	0.083142	-1.903561
48890	0	0.807777	9.008033	-0.859564	0.008068	0.090083	-0.008575	1.014805	0.068600	-1.863787
48891	0	0.867558	9.246543	-0.929752	0.008667	0.092468	-0.009277	1.041140	0.055881	-1.823250
48892	0	0.863763	9.434992	-1.098891	0.008624	0.094354	-0.010967	1.068695	0.037909	-1.786576
48893	0	0.843708	9.582134	-1.143539	0.008423	0.095825	-0.011414	1.095923	0.019459	-1.746321
48894	0	0.931936	9.819232	-1.227903	0.009306	0.098197	-0.012252	1.128941	0.002470	-1.709635
48895	0	1.008186	10.045893	-1.290826	0.010071	0.100464	-0.012878	1.164177	-0.011633	-1.680991
48896	0	1.004722	10.228019	-1.381410	0.010032	0.102284	-0.013794	1.187830	-0.030455	-1.654522
48897	0	1.087667	10.406066	-1.503530	0.010864	0.104065	-0.015015	1.211864	-0.045311	-1.626992
48898	0	1.193710	10.594450	-1.446581	0.011926	0.105948	-0.014446	1.234280	-0.059246	-1.603771
48899	0	1.197135	10.778536	-1.417371	0.011963	0.107788	-0.014160	1.249583	-0.070215	-1.588351
48900	0	1.288922	10.925042	-1.496262	0.012878	0.109253	-0.014954	1.259735	-0.083663	-1.579627
48901	0	1.330771	10.941644	-1.435780	0.013300	0.109418	-0.014354	1.265135	-0.093786	-1.561338
48902	0	1.336194	11.119271	-1.366424	0.013360	0.111193	-0.013666	1.263708	-0.098139	-1.555882
48903	0	1.349133	11.126769	-1.390877	0.013489	0.111267	-0.013916	1.256499	-0.103301	-1.554471
48904	0	1.374288	11.175713	-1.401231	0.013738	0.111756	-0.014024	1.245435	-0.111012	-1.545386
48905	0	1.336598	11.139154	-1.493650	0.013367	0.111389	-0.014954	1.228340	-0.112777	-1.542689
48906	0	1.226273	11.115319	-1.544778	0.012266	0.111150	-0.015470	1.206258	-0.111916	-1.543700
48907	0	1.257178	11.029485	-1.516756	0.012573	0.110291	-0.015198	1.175180	-0.113154	-1.549369
48908	0	1.213315	10.938935	-1.547121	0.012142	0.109384	-0.015505	1.140011	-0.106765	-1.556608
48909	0	1.115935	10.785479	-1.565420	0.011169	0.107849	-0.015686	1.106001	-0.099615	-1.576049
48910	0	1.083414	10.633922	-1.479857	0.010844	0.106334	-0.014831	1.071523	-0.092055	-1.586352
48911	0	1.067095	10.437500	-1.248016	0.010681	0.104370	-0.012512	1.035914	-0.084157	-1.612373
48912	0	1.071150	10.267395	-1.199546	0.010721	0.102670	-0.012023	1.004437	-0.076738	-1.643752
48913	0	1.012354	10.065210	-1.070192	0.010132	0.100647	-0.010742	0.958005	-0.070366	-1.676690
48914	0	0.973963	9.870685	-0.879423	0.009749	0.098702	-0.008833	0.912558	-0.061561	-1.709863
48915	0	0.957370	9.656169	-0.795697	0.009583	0.096558	-0.007996	0.866273	-0.053509	-1.740185
48916	0	0.906620	9.431163	-0.812126	0.009076	0.094307	-0.008164	0.813446	-0.044021	-1.772467
48917	0	0.896554	9.198417	-0.795477	0.008972	0.091980	-0.007996	0.762251	-0.038415	-1.801493
48918	0	0.931364	9.028306	-0.757257	0.009325	0.090279	-0.007611	0.712574	-0.026616	-1.831898
48919	0	0.926952	8.838258	-0.796399	0.009277	0.088379	-0.007996	0.670981	-0.019348	-1.861787
48920	0	0.919400	8.680182	-0.759989	0.009200	0.086799	-0.007628	0.632797	-0.014166	-1.886461
48921	0	0.914793	8.526910	-0.662463	0.009155	0.085266	-0.006653	0.594396	-0.006969	-1.913131
48922	0	0.858341	8.423670	-0.743260	0.008591	0.084234	-0.007452	0.567739	-0.000063	-1.936067
48923	0	0.799183	8.343627	-0.596961	0.007996	0.083435	-0.005981	0.551521	0.002373	-1.948021
48924	0	0.762028	8.282746	-0.515369	0.007622	0.082827	-0.005165	0.535826	0.001830	-1.964955
48925	0	0.762547	8.251995	-0.537018	0.007629	0.082520	-0.005371	0.534798	0.004399	-1.971730
48926	0	0.731765	8.215323	-0.420867	0.007316	0.082153	-0.004210	0.532714	-0.001344	-1.973096
48927	0	0.720245	8.215303	-0.330250	0.007202	0.082153	-0.003296	0.542404	-0.004919	-1.969609
48928	0	0.684122	8.227392	-0.331113	0.006836	0.082274	-0.003309	0.545767	-0.016029	-1.953801
48929	0	0.653605	8.373939	-0.415920	0.006531	0.083740	-0.004150	0.558459	-0.027007	-1.939343
48930	0	0.654866	8.434751	-0.430218	0.006541	0.084349	-0.004291	0.574920	-0.041039	-1.917284
48931	0	0.666204	8.599686	-0.514304	0.006653	0.085999	-0.005127	0.597052	-0.057219	-1.895417
48932	0	0.710674	8.703027	-0.566843	0.007098	0.087032	-0.005648	0.625212	-0.072377	-1.866427
48933	0	0.745830	8.874245	-0.710079	0.007446	0.088745	-0.007080	0.653016	-0.091573	-1.827957
48934	0	0.840153	9.038259	-0.812550	0.008387	0.090386	-0.008099	0.688342	-0.113847	-1.794899
48935	0	0.941845	9.264610	-1.010143	0.009399	0.092651	-0.010071	0.727761	-0.140183	-1.761130
48936	0	0.982035	9.397694	-1.102261	0.009804	0.093983	-0.010988	0.771250	-0.163026	-1.726405
48937	0	1.094219	9.600165	-1.230505	0.010925	0.096008	-0.012268	0.817422	-0.185427	-1.688096
48938	0	1.109201	9.781919	-1.244151	0.011081	0.097825	-0.012405	0.861591	-0.201083	-1.650370
48939	0	1.112234	10.021251	-1.310497	0.011108	0.100220	-0.013062	0.912774	-0.219650	-1.621166
48940	0	1.188328	10.160075	-1.343825	0.011868	0.101608	-0.013394	0.963734	-0.239150	-1.597075
48941	0	1.166846	10.393666	-1.285793	0.011658	0.103943	-0.012817	1.009549	-0.254199	-1.575479
48942	0	1.211802	10.569347	-1.299956	0.012106	0.105700	-0.012961	1.051755	-0.270725	-1.563674
48943	0	1.264589	10.717294	-1.272418	0.012634	0.107178	-0.012695	1.083591	-0.286603	-1.550555
48944	0	1.315440	10.850585	-1.302429	0.013145	0.108510	-0.012999	1.111596	-0.299623	-1.539838
48945	0	1.190991	10.894377	-1.339196	0.011902	0.108948	-0.013367	1.138923	-0.311714	-1.528454
48946	0	1.167997	11.027907	-1.392416	0.011674	0.110282	-0.013906	1.157809	-0.321811	-1.526181
48947	0	1.209172	11.059366	-1.429234	0.012085	0.110596	-0.014282	1.168923	-0.332604	-1.522543
48948	0	1.142803	11.077326	-1.473545	0.011427	0.110774	-0.014730	1.174584	-0.337728	-1.523155
48949	0	1.123916	11.071705	-1.464721	0.011230	0.110718	-0.014648	1.173902	-0.350694	-1.522782
48950	0	1.160913	11.010597	-1.574473	0.011613	0.110106	-0.015745	1.173644	-0.351293	-1.532144
48951	0	1.195874	10.943694	-1.501137	0.011963	0.109436	-0.015015	1.170439	-0.351355	-1.540761
48952	0	1.176872	10.839972	-1.494748	0.011771	0.108399	-0.014948	1.170177	-0.353270	-1.551705
48953	0	1.135395	10.699549	-1.354184	0.011353	0.106995	-0.013550	1.161676	-0.359339	-1.569651
48954	0	1.128952	10.571499	-1.346774	0.011293	0.105714	-0.013474	1.155312	-0.359845	-1.591119
48955	0	1.128477	10.382347	-1.194610	0.011292	0.103821	-0.011963	1.136599	-0.356887	-1.614135
48956	0	1.127228	10.224076	-1.179484	0.011277	0.102239	-0.011808	1.120997	-0.355962	-1.643059
48957	0	1.115685	10.003998	-0.999022	0.011169	0.100037	-0.010010	1.098177	-0.345737	-1.668842
48958	0	1.180587	9.821498	-0.964227	0.011816	0.098211	-0.009667	1.067905	-0.338050	-1.702977
48959	0	1.110373	9.625508	-0.894960	0.011108	0.096252	-0.008972	1.040287	-0.336503	-1.738098
48960	0	1.029848	9.436759	-0.897131	0.010305	0.094365	-0.008989	1.017815	-0.332242	-1.773308
48961	0	1.012207	9.247107	-0.803668	0.010132	0.092468	-0.008057	0.992581	-0.324099	-1.805143
48962	0	0.937453	9.094925	-0.830528	0.009379	0.090947	-0.008323	0.970516	-0.322145	-1.833746
48963	0	0.841726	8.941870	-0.767096	0.008423	0.089417	-0.007690	0.945760	-0.319036	-1.857150
48964	0	0.755402	8.795697	-0.782145	0.007557	0.087955	-0.007835	0.928034	-0.319434	-1.880431
48965	0	0.768901	8.697578	-0.743981	0.007690	0.086975	-0.007446	0.919839	-0.321666	-1.903744
48966	0	0.768793	8.587771	-0.669732	0.007688	0.085877	-0.006701	0.914621	-0.326090	-1.928224
48967	0	0.708078	8.508282	-0.695960	0.007080	0.085083	-0.006958	0.917358	-0.331266	-1.941825
48968	0	0.671591	8.459349	-0.684220	0.006715	0.084594	-0.006840	0.921367	-0.337007	-1.949984
48969	0	0.683565	8.422795	-0.617261	0.006836	0.084229	-0.006165	0.932975	-0.340865	-1.956180
48970	0	0.689674	8.410376	-0.509406	0.006896	0.084105	-0.005082	0.949927	-0.346241	-1.954397
48971	0	0.684181	8.398334	-0.440526	0.006836	0.083984	-0.004395	0.965355	-0.358896	-1.945811
48972	0	0.722365	8.495614	-0.468028	0.007214	0.084958	-0.004661	0.992619	-0.376996	-1.941520
48973	0	0.782663	8.550791	-0.447569	0.007812	0.085510	-0.004456	1.020518	-0.400974	-1.929162
48974	0	0.852468	8.678364	-0.549592	0.008512	0.086786	-0.005473	1.051659	-0.422149	-1.908911
48975	0	0.910791	8.782627	-0.613093	0.009094	0.087830	-0.006104	1.088623	-0.445125	-1.888306
48976	0	0.925734	8.897804	-0.685979	0.009244	0.088982	-0.006831	1.126766	-0.467485	-1.861320
48977	0	0.983923	9.020556	-0.833369	0.009827	0.090210	-0.008301	1.169950	-0.488349	-1.833267
48978	0	1.017216	9.257456	-0.950312	0.010158	0.092580	-0.009467	1.216275	-0.511113	-1.795317
48979	0	1.002343	9.374412	-1.163236	0.010010	0.093750	-0.011597	1.261327	-0.532059	-1.765628
48980	0	1.066239	9.513404	-1.274250	0.010648	0.095140	-0.012707	1.305801	-0.553858	-1.737692
48981	0	1.094508	9.691558	-1.328862	0.010925	0.096924	-0.013245	1.359532	-0.581206	-1.702009
48982	0	1.073668	9.879058	-1.368734	0.010721	0.098799	-0.013640	1.415152	-0.603527	-1.680874
48983	0	1.020764	10.057794	-1.353716	0.010193	0.100586	-0.013489	1.471492	-0.624704	-1.652651
48984	0	1.041462	10.214955	-1.339095	0.010406	0.102157	-0.013344	1.525229	-0.639710	-1.637198
48985	0	1.076073	10.369240	-1.279211	0.010742	0.103699	-0.012756	1.565708	-0.665059	-1.625544
48986	0	1.067114	10.490068	-1.255711	0.010657	0.104906	-0.012524	1.603282	-0.685071	-1.607471
48987	0	1.105944	10.601332	-1.266349	0.011047	0.106018	-0.012634	1.635724	-0.703144	-1.597470
48988	0	1.143948	10.698181	-1.223194	0.011437	0.106985	-0.012205	1.665170	-0.710497	-1.588921
48989	0	1.202732	10.754081	-1.229216	0.012024	0.107544	-0.012268	1.691750	-0.719274	-1.577027
48990	0	1.179387	10.790069	-1.282166	0.011786	0.107903	-0.012805	1.710246	-0.732310	-1.571280
48991	0	1.202801	10.803080	-1.349654	0.012024	0.108032	-0.013489	1.719039	-0.741951	-1.575661
48992	0	1.191553	10.772208	-1.448518	0.011909	0.107723	-0.014482	1.723642	-0.753687	-1.576280
48993	0	1.221012	10.748251	-1.501498	0.012207	0.107483	-0.015015	1.724498	-0.762562	-1.581355
48994	0	1.239381	10.638284	-1.526478	0.012396	0.106383	-0.015260	1.730230	-0.766175	-1.588546
48995	0	1.244831	10.565278	-1.549894	0.012451	0.105652	-0.015503	1.726231	-0.768991	-1.596251
48996	0	1.274812	10.473857	-1.469484	0.012751	0.104737	-0.014702	1.718955	-0.772054	-1.602534
48997	0	1.220109	10.345551	-1.312084	0.012207	0.103455	-0.013123	1.717146	-0.771297	-1.617642
48998	0	1.212834	10.180871	-1.220009	0.012134	0.101808	-0.012204	1.712526	-0.771122	-1.636594
48999	0	1.146720	10.040509	-1.164556	0.011475	0.100403	-0.011658	1.698747	-0.768354	-1.656449
49000	0	1.078018	9.906615	-1.021721	0.010789	0.099064	-0.010230	1.683937	-0.763644	-1.681230
49001	0	1.042736	9.753764	-0.943540	0.010437	0.097534	-0.009460	1.654594	-0.757499	-1.706979
49002	0	0.998704	9.552772	-0.853943	0.009991	0.095526	-0.008557	1.633241	-0.758078	-1.736247
49003	0	0.933481	9.417964	-0.907308	0.009338	0.094177	-0.009094	1.607847	-0.758974	-1.762614
49004	0	0.914075	9.259676	-0.866638	0.009148	0.092594	-0.008687	1.582709	-0.755743	-1.786648
49005	0	0.823112	9.131118	-0.840323	0.008240	0.091309	-0.008423	1.558732	-0.750275	-1.805164
49006	0	0.785059	9.021687	-0.812245	0.007856	0.090215	-0.008141	1.536389	-0.748180	-1.829799
49007	0	0.756094	8.905189	-0.871820	0.007568	0.089050	-0.008728	1.524456	-0.744135	-1.849592
49008	0	0.748803	8.765028	-0.803113	0.007492	0.087649	-0.008038	1.516771	-0.744256	-1.865309
49009	0	0.738487	8.685344	-0.811366	0.007385	0.086853	-0.008118	1.512287	-0.749299	-1.872969
49010	0	0.817571	8.624291	-0.756031	0.008178	0.086243	-0.007561	1.512338	-0.752082	-1.882576
49011	0	0.842131	8.630362	-0.690003	0.008423	0.086304	-0.006897	1.516948	-0.755449	-1.891093
49012	0	0.860396	8.575303	-0.684548	0.008602	0.085753	-0.006843	1.521457	-0.763528	-1.893884
49013	0	0.903753	8.611968	-0.665900	0.009033	0.086121	-0.006653	1.530494	-0.775172	-1.889622
49014	0	0.916602	8.617884	-0.612377	0.009163	0.086180	-0.006116	1.541839	-0.785387	-1.879753
49015	0	0.872725	8.685264	-0.611017	0.008728	0.086853	-0.006104	1.551428	-0.790456	-1.869051
49016	0	0.860914	8.752201	-0.600964	0.008604	0.087523	-0.005996	1.570501	-0.803452	-1.854178
49017	0	0.909921	8.874369	-0.672596	0.009094	0.088745	-0.006714	1.587034	-0.816158	-1.838631
49018	0	0.923481	8.971584	-0.766708	0.009226	0.089718	-0.007654	1.604728	-0.834113	-1.810160
49019	0	0.928562	9.118429	-0.837701	0.009277	0.091187	-0.008362	1.624990	-0.850925	-1.781970
49020	0	0.979619	9.245913	-0.987676	0.009783	0.092463	-0.009858	1.649396	-0.873611	-1.752517
49021	0	0.947131	9.405166	-1.070248	0.009460	0.094055	-0.010681	1.676534	-0.892822	-1.721369
49022	0	0.936968	9.556878	-1.221162	0.009360	0.095572	-0.012190	1.703690	-0.909749	-1.690079
49023	0	0.916637	9.704198	-1.296095	0.009155	0.097046	-0.012939	1.730074	-0.928443	-1.660251
49024	0	0.961704	9.862017	-1.324856	0.009604	0.098624	-0.013227	1.755655	-0.948696	-1.631895
49025	0	1.002493	9.997093	-1.466982	0.010010	0.099976	-0.014648	1.781255	-0.971598	-1.608553
49026	0	1.004691	10.167078	-1.380265	0.010039	0.101675	-0.013777	1.811378	-0.986002	-1.585932
49027	0	1.068856	10.284119	-1.338423	0.010681	0.102844	-0.013367	1.831895	-1.000300	-1.568745
49028	0	1.149271	10.423786	-1.281779	0.011489	0.104241	-0.012793	1.860458	-1.010701	-1.556508
49029	0	1.179005	10.528244	-1.265140	0.011780	0.105286	-0.012634	1.880164	-1.028066	-1.540784
49030	0	1.180808	10.619223	-1.255890	0.011800	0.106194	-0.012547	1.893465	-1.043248	-1.526503
49031	0	1.251659	10.693225	-1.264132	0.012512	0.106934	-0.012634	1.901909	-1.054273	-1.517078
49032	0	1.277197	10.680860	-1.288630	0.012765	0.106809	-0.012893	1.895803	-1.068172	-1.516089
49033	0	1.312453	10.723985	-1.396692	0.013123	0.107239	-0.013977	1.885915	-1.076649	-1.510800
49034	0	1.288036	10.718185	-1.430839	0.012882	0.107180	-0.014323	1.870778	-1.081184	-1.508225
49035	0	1.244909	10.681435	-1.505738	0.012451	0.106812	-0.015076	1.852056	-1.085451	-1.502166
49036	0	1.219817	10.627162	-1.599459	0.012202	0.106268	-0.016016	1.829573	-1.087983	-1.508149
49037	0	1.189331	10.529012	-1.566244	0.011902	0.105286	-0.015686	1.804493	-1.085716	-1.514866
49038	0	1.175480	10.444224	-1.470545	0.011763	0.104439	-0.014724	1.784989	-1.084144	-1.521085
49039	0	1.152489	10.339745	-1.346812	0.011536	0.103394	-0.013489	1.762687	-1.079157	-1.530093
49040	0	1.089322	10.206088	-1.165911	0.010904	0.102057	-0.011679	1.741313	-1.073449	-1.539634
49041	0	1.097520	10.089515	-1.016489	0.010986	0.100891	-0.010193	1.709990	-1.067300	-1.556378
49042	0	1.064862	9.925460	-0.986659	0.010658	0.099251	-0.009894	1.678358	-1.062639	-1.575850
49043	0	1.023948	9.772212	-0.899722	0.010254	0.097717	-0.009033	1.636554	-1.052009	-1.598412
49044	0	0.936046	9.596001	-0.892887	0.009371	0.095956	-0.008963	1.596850	-1.046017	-1.620258
49045	0	0.920401	9.454848	-0.997356	0.009216	0.094543	-0.010010	1.553553	-1.037828	-1.644595
49046	0	0.887597	9.272691	-1.014708	0.008886	0.092722	-0.010183	1.509410	-1.031850	-1.667669
49047	0	0.878394	9.143496	-1.003621	0.008789	0.091431	-0.010071	1.466734	-1.032276	-1.693344
49048	0	0.864877	8.985568	-0.948118	0.008657	0.089851	-0.009515	1.424604	-1.029209	-1.709473
49049	0	0.914581	8.868835	-0.942960	0.009155	0.088684	-0.009460	1.385349	-1.023824	-1.724019
49050	0	0.894728	8.771797	-0.925625	0.008953	0.087715	-0.009277	1.358368	-1.023088	-1.740967
49051	0	0.847698	8.679442	-0.816015	0.008484	0.086792	-0.008179	1.334694	-1.020756	-1.743939
49052	0	0.864655	8.637052	-0.690503	0.008653	0.086369	-0.006922	1.313178	-1.019208	-1.753725
49053	0	0.884880	8.606051	-0.548053	0.008850	0.086060	-0.005493	1.297142	-1.024117	-1.756260
49054	0	0.878302	8.575738	-0.619035	0.008786	0.085756	-0.006201	1.284071	-1.026860	-1.751286
49055	0	0.854527	8.575463	-0.567214	0.008545	0.085754	-0.005676	1.279507	-1.034527	-1.739383
49056	0	0.854859	8.575465	-0.480299	0.008545	0.085754	-0.004814	1.265525	-1.046515	-1.730968
49057	0	0.824125	8.612085	-0.585372	0.008240	0.086121	-0.005859	1.258861	-1.055833	-1.718815
49058	0	0.800336	8.673104	-0.669645	0.007998	0.086731	-0.006703	1.250560	-1.069538	-1.705550
49059	0	0.812176	8.776806	-0.683741	0.008118	0.087769	-0.006836	1.253295	-1.082143	-1.688592
49060	0	0.757977	8.862059	-0.769691	0.007576	0.088621	-0.007694	1.257455	-1.094276	-1.665593
49061	0	0.751443	9.014775	-0.788026	0.007507	0.090149	-0.007874	1.266653	-1.110629	-1.638038
49062	0	0.795699	9.118227	-0.862755	0.007949	0.091184	-0.008620	1.276560	-1.128045	-1.602434
49063	0	0.885841	9.277146	-0.922828	0.008850	0.092773	-0.009216	1.292316	-1.145424	-1.565353
49064	0	0.923948	9.423163	-0.992393	0.009233	0.094234	-0.009912	1.307187	-1.160848	-1.533909
49065	0	0.971696	9.588316	-1.088032	0.009705	0.095886	-0.010864	1.327448	-1.182379	-1.502524
49066	0	1.016984	9.746323	-1.127998	0.010157	0.097466	-0.011264	1.347593	-1.204611	-1.469465
49067	0	1.057224	9.887410	-1.160899	0.010559	0.098877	-0.011597	1.363007	-1.226602	-1.442828
49068	0	1.084430	10.033165	-1.230950	0.010830	0.100335	-0.012294	1.382142	-1.249643	-1.413095
49069	0	1.099476	10.186534	-1.282870	0.010986	0.101868	-0.012817	1.395991	-1.265805	-1.386968
49070	0	1.168159	10.301948	-1.333836	0.011674	0.103022	-0.013329	1.408152	-1.280980	-1.360033
49071	0	1.203370	10.461124	-1.344245	0.012024	0.104614	-0.013428	1.425384	-1.298547	-1.339090
49072	0	1.235401	10.546069	-1.340277	0.012348	0.105462	-0.013397	1.432583	-1.311787	-1.319046
49073	0	1.239256	10.632246	-1.288252	0.012390	0.106323	-0.012878	1.437984	-1.321508	-1.305002
49074	0	1.288587	10.729825	-1.330883	0.012883	0.107298	-0.013314	1.433223	-1.331497	-1.293496
49075	0	1.275450	10.772729	-1.330550	0.012756	0.107727	-0.013306	1.434097	-1.336687	-1.278847
49076	0	1.214258	10.815535	-1.378536	0.012142	0.108154	-0.013794	1.425971	-1.344319	-1.268462
49077	0	1.141333	10.772786	-1.323826	0.011414	0.107727	-0.013245	1.420038	-1.351422	-1.264650
49078	0	1.104101	10.779070	-1.346750	0.011046	0.107789	-0.013476	1.411453	-1.353112	-1.259793
49079	0	1.158618	10.736387	-1.439017	0.011597	0.107361	-0.014404	1.397208	-1.349366	-1.255992
49080	0	1.175284	10.651544	-1.398983	0.011759	0.106512	-0.014010	1.375837	-1.350540	-1.258994
49081	0	1.098198	10.498435	-1.413470	0.010986	0.104980	-0.014160	1.349014	-1.353349	-1.258868
49082	0	1.066187	10.431971	-1.353758	0.010672	0.104316	-0.013560	1.324818	-1.350589	-1.272597
49083	0	1.073234	10.303160	-1.169034	0.010742	0.103027	-0.011719	1.294066	-1.347200	-1.280553
49084	0	1.041155	10.139014	-1.145775	0.010417	0.101387	-0.011480	1.269372	-1.348645	-1.293172
49085	0	1.042626	9.961338	-1.022593	0.010437	0.099609	-0.010254	1.237915	-1.343731	-1.308281
49086	0	1.077613	9.882639	-0.863696	0.010782	0.098823	-0.008673	1.197040	-1.343715	-1.330291
49087	0	1.036874	9.680499	-0.888436	0.010376	0.096802	-0.008911	1.165899	-1.342356	-1.352882
49088	0	1.053827	9.552907	-0.791171	0.010545	0.095526	-0.007943	1.128661	-1.341557	-1.375211
49089	0	1.030943	9.363182	-0.826373	0.010315	0.093628	-0.008301	1.083972	-1.342093	-1.392415
49090	0	1.023976	9.217270	-0.807621	0.010242	0.092170	-0.008106	1.047205	-1.345954	-1.411158
49091	0	0.957695	9.076226	-0.790720	0.009583	0.090759	-0.007935	1.013279	-1.346203	-1.429428
49092	0	0.938513	8.960814	-0.766876	0.009388	0.089605	-0.007698	0.976590	-1.349862	-1.441082
49093	0	0.872279	8.856426	-0.779288	0.008728	0.088562	-0.007812	0.951991	-1.350450	-1.453154
49094	0	0.840507	8.789655	-0.763599	0.008412	0.087894	-0.007652	0.931565	-1.348416	-1.458753
49095	0	0.793274	8.691512	-0.664122	0.007935	0.086914	-0.006653	0.917131	-1.353235	-1.468373
49096	0	0.799098	8.661157	-0.686531	0.007992	0.086611	-0.006874	0.906382	-1.359532	-1.471986
49097	0	0.775168	8.605978	-0.695522	0.007751	0.086060	-0.006958	0.903504	-1.367210	-1.474641
49098	0	0.750992	8.593715	-0.536835	0.007507	0.085938	-0.005366	0.907061	-1.377952	-1.472867
49099	0	0.750812	8.612058	-0.518728	0.007507	0.086121	-0.005188	0.906898	-1.386342	-1.471625
49100	0	0.745120	8.624120	-0.512899	0.007447	0.086242	-0.005126	0.911603	-1.399147	-1.464463
49101	0	0.775955	8.679099	-0.525363	0.007751	0.086792	-0.005249	0.918423	-1.417624	-1.449202
49102	0	0.813808	8.745986	-0.599483	0.008134	0.087461	-0.005991	0.924141	-1.430907	-1.433790
49103	0	0.849364	8.868248	-0.593035	0.008484	0.088684	-0.005920	0.937704	-1.451297	-1.416889
49104	0	0.863404	8.965496	-0.680911	0.008625	0.089657	-0.006796	0.955320	-1.470707	-1.391072
49105	0	0.898118	9.063457	-0.783266	0.008972	0.090637	-0.007812	0.981506	-1.489800	-1.365738
49106	0	0.979268	9.178714	-0.921724	0.009784	0.091790	-0.009196	1.008639	-1.508367	-1.331602
49107	0	1.014013	9.325853	-0.948295	0.010132	0.093262	-0.009460	1.037271	-1.525973	-1.297623
49108	0	1.003501	9.459326	-1.038487	0.010026	0.094597	-0.010361	1.067401	-1.544157	-1.266157
49109	0	1.020420	9.624824	-1.101261	0.010193	0.096252	-0.010986	1.099577	-1.564808	-1.235114
49110	0	1.065109	9.752029	-1.131386	0.010643	0.097525	-0.011284	1.135693	-1.581500	-1.205798
49111	0	1.093966	9.917727	-1.144204	0.010925	0.099182	-0.011414	1.169528	-1.605330	-1.179220
49112	0	1.096442	10.069252	-1.241854	0.010954	0.100698	-0.012387	1.205904	-1.624495	-1.157820
49113	0	1.105508	10.210766	-1.235656	0.011047	0.102112	-0.012329	1.237444	-1.640514	-1.141347
49114	0	1.094827	10.289293	-1.137347	0.010940	0.102897	-0.011348	1.266810	-1.657653	-1.124615
49115	0	1.124453	10.430491	-1.149877	0.011230	0.104309	-0.011475	1.294157	-1.680555	-1.108794
49116	0	1.120566	10.527255	-1.227932	0.011197	0.105276	-0.012257	1.319634	-1.697365	-1.093061
49117	0	1.136295	10.570980	-1.252889	0.011353	0.105713	-0.012512	1.338509	-1.716086	-1.080040
49118	0	1.131946	10.655770	-1.274780	0.011312	0.106561	-0.012730	1.358785	-1.732082	-1.068573
49119	0	1.148156	10.693150	-1.362143	0.011475	0.106934	-0.013611	1.370884	-1.747074	-1.062607
49120	0	1.119101	10.680399	-1.456231	0.011183	0.106807	-0.014548	1.386681	-1.763523	-1.058724
49121	0	1.141428	10.687142	-1.435117	0.011414	0.106873	-0.014343	1.395845	-1.772252	-1.063092
49122	0	1.135691	10.662467	-1.393626	0.011353	0.106626	-0.013932	1.401000	-1.783674	-1.062313
49123	0	1.153553	10.577342	-1.355381	0.011536	0.105774	-0.013550	1.406122	-1.791307	-1.062300
49124	0	1.159804	10.491665	-1.386826	0.011596	0.104918	-0.013864	1.412005	-1.801665	-1.067346
49125	0	1.165760	10.424851	-1.287475	0.011658	0.104248	-0.012878	1.408650	-1.809447	-1.079934
49126	0	1.146664	10.296784	-1.231613	0.011474	0.102966	-0.012322	1.402258	-1.809551	-1.093695
49127	0	1.165646	10.138091	-1.201235	0.011658	0.101379	-0.012024	1.389811	-1.816003	-1.108376
49128	0	1.128425	9.985696	-1.101598	0.011289	0.099855	-0.011025	1.379543	-1.818692	-1.127326
49129	0	1.085955	9.893973	-1.085311	0.010864	0.098938	-0.010864	1.367386	-1.820951	-1.140049
49130	0	1.090999	9.766115	-0.997423	0.010916	0.097659	-0.009988	1.352043	-1.821745	-1.158528
49131	0	0.988049	9.613181	-0.957550	0.009888	0.096130	-0.009583	1.344477	-1.820631	-1.178588
49132	0	0.962297	9.509641	-0.876381	0.009629	0.095095	-0.008776	1.330970	-1.820296	-1.201099
49133	0	0.927375	9.375153	-0.804298	0.009277	0.093750	-0.008057	1.315174	-1.823007	-1.221664
49134	0	0.902625	9.253314	-0.795677	0.009026	0.092532	-0.007969	1.301096	-1.831006	-1.238209
49135	0	0.891351	9.143155	-0.712680	0.008911	0.091431	-0.007141	1.284099	-1.841037	-1.252663
49136	0	0.818043	9.021256	-0.771790	0.008183	0.090212	-0.007724	1.277633	-1.845538	-1.262764
49137	0	0.805821	8.947781	-0.744137	0.008057	0.089478	-0.007446	1.272262	-1.854782	-1.271368
49138	0	0.793894	8.880638	-0.773782	0.007937	0.088806	-0.007742	1.267898	-1.863992	-1.276848
49139	0	0.775321	8.831728	-0.769542	0.007751	0.088318	-0.007690	1.275221	-1.873563	-1.280324
49140	0	0.806478	8.788748	-0.746563	0.008060	0.087889	-0.007457	1.287576	-1.887667	-1.285366
49141	0	0.787851	8.764510	-0.715256	0.007874	0.087646	-0.007141	1.303317	-1.901427	-1.284083
49142	0	0.819495	8.739686	-0.723858	0.008188	0.087399	-0.007226	1.320544	-1.917495	-1.280695
49143	0	0.879072	8.776717	-0.679066	0.008789	0.087769	-0.006775	1.341756	-1.927034	-1.271106
49144	0	0.922571	8.812992	-0.609380	0.009219	0.088132	-0.006075	1.366939	-1.943045	-1.259374
49145	0	0.922517	8.874297	-0.691269	0.009216	0.088745	-0.006897	1.387786	-1.962007	-1.250428
49146	0	0.918001	8.965334	-0.664796	0.009172	0.089656	-0.006624	1.418664	-1.979242	-1.234917
49147	0	0.953166	9.057306	-0.765364	0.009521	0.090576	-0.007629	1.449857	-1.999600	-1.221358
49148	0	0.924571	9.148171	-0.801127	0.009236	0.091485	-0.007984	1.484267	-2.018957	-1.197729
49149	0	0.978010	9.234264	-0.893210	0.009766	0.092346	-0.008911	1.510886	-2.044377	-1.173509
49150	0	1.010658	9.361693	-0.965070	0.010099	0.093620	-0.009625	1.542338	-2.060550	-1.147396
49151	0	0.971539	9.484396	-1.132143	0.009705	0.094849	-0.011292	1.578864	-2.080738	-1.129178
49152	0	0.980093	9.654240	-1.229455	0.009788	0.096547	-0.012268	1.610773	-2.103638	-1.110412
49153	0	0.990396	9.722326	-1.278751	0.009888	0.097229	-0.012756	1.647957	-2.129754	-1.094208
49154	0	1.023659	9.892073	-1.236922	0.010225	0.098927	-0.012332	1.691585	-2.149896	-1.072127
49155	0	1.020115	10.009189	-1.273413	0.010193	0.100098	-0.012695	1.736426	-2.166547	-1.059060
49156	0	1.040353	10.099661	-1.219698	0.010392	0.101002	-0.012164	1.774287	-2.186568	-1.040960
49157	0	1.075337	10.228948	-1.297319	0.010742	0.102295	-0.012939	1.812633	-2.206263	-1.028463
49158	0	1.077596	10.264618	-1.224171	0.010764	0.102651	-0.012215	1.843420	-2.226630	-1.017785
49159	0	1.118162	10.375507	-1.284477	0.011169	0.103760	-0.012817	1.874217	-2.247250	-1.012442
49160	0	1.150747	10.423504	-1.252708	0.011498	0.104239	-0.012506	1.897488	-2.264317	-1.002832
49161	0	1.172484	10.448953	-1.271155	0.011719	0.104492	-0.012695	1.915917	-2.278141	-0.992764
49162	0	1.167622	10.497281	-1.340913	0.011669	0.104975	-0.013400	1.926485	-2.292969	-0.983892
49163	0	1.154061	10.479562	-1.288817	0.011536	0.104797	-0.012878	1.937817	-2.305567	-0.978817
49164	0	1.245987	10.460809	-1.376433	0.012461	0.104609	-0.013753	1.950768	-2.311989	-0.979638
49165	0	1.238843	10.436979	-1.367592	0.012390	0.104370	-0.013672	1.955753	-2.317355	-0.977943
49166	0	1.226230	10.363646	-1.337928	0.012264	0.103637	-0.013375	1.960652	-2.322539	-0.983759
49167	0	1.171924	10.284402	-1.294075	0.011719	0.102844	-0.012939	1.962628	-2.330389	-0.995555
49168	0	1.098270	10.192785	-1.312776	0.010986	0.101928	-0.013125	1.965949	-2.333673	-1.001817
49169	0	1.104351	10.119752	-1.268883	0.011047	0.101196	-0.012695	1.959253	-2.336624	-1.016779
49170	0	1.133902	9.985670	-1.182325	0.011345	0.099855	-0.011828	1.953829	-2.337055	-1.035539
49171	0	1.086003	9.875663	-1.152469	0.010864	0.098755	-0.011536	1.941750	-2.339263	-1.050656
49172	0	1.005594	9.772231	-1.070739	0.010062	0.097720	-0.010721	1.926352	-2.338830	-1.070498
49173	0	0.976358	9.631476	-0.963277	0.009766	0.096313	-0.009644	1.914342	-2.343116	-1.084472
49174	0	0.908365	9.534068	-0.991527	0.009089	0.095339	-0.009928	1.900338	-2.342824	-1.106647
49175	0	0.890740	9.411819	-0.944431	0.008911	0.094116	-0.009460	1.881721	-2.344838	-1.128149
49176	0	0.926667	9.332706	-0.843980	0.009270	0.093326	-0.008452	1.867078	-2.347427	-1.147266
49177	0	0.908758	9.222579	-0.792279	0.009094	0.092224	-0.007935	1.853167	-2.345527	-1.160701
49178	0	0.920003	9.119078	-0.826467	0.009202	0.091189	-0.008278	1.837235	-2.349618	-1.167380
49179	0	0.866689	9.051594	-0.786442	0.008667	0.090515	-0.007874	1.826459	-2.355889	-1.177799
49180	0	0.878670	8.954065	-0.827303	0.008788	0.089540	-0.008284	1.813549	-2.360686	-1.181131
49181	0	0.909369	8.905080	-0.841804	0.009094	0.089050	-0.008423	1.807875	-2.366552	-1.188805
49182	0	0.878587	8.862317	-0.810820	0.008787	0.088623	-0.008108	1.808502	-2.371506	-1.185340
49183	0	0.878798	8.843988	-0.842463	0.008789	0.088440	-0.008423	1.811261	-2.376762	-1.182649
49184	0	0.878382	8.862220	-0.763470	0.008786	0.088622	-0.007633	1.813593	-2.380316	-1.177828
49185	0	0.909391	8.843944	-0.726966	0.009094	0.088440	-0.007263	1.822306	-2.386457	-1.175884
49186	0	0.934093	8.880311	-0.728586	0.009337	0.088804	-0.007277	1.834618	-2.397590	-1.171821
49187	0	0.952413	8.947638	-0.739584	0.009521	0.089478	-0.007385	1.848368	-2.407789	-1.162374
49188	0	0.910455	9.032784	-0.717271	0.009099	0.090329	-0.007163	1.860859	-2.421694	-1.144629
49189	0	0.904237	9.124592	-0.757720	0.009033	0.091248	-0.007568	1.872113	-2.439998	-1.132136
49190	0	0.875529	9.191314	-0.869692	0.008746	0.091915	-0.008685	1.886910	-2.458137	-1.113069
49191	0	0.885862	9.307641	-0.977889	0.008850	0.093079	-0.009766	1.903184	-2.475310	-1.088998
49192	0	0.918137	9.429137	-1.072077	0.009172	0.094294	-0.010709	1.917698	-2.492666	-1.066510
49193	0	0.946909	9.527291	-1.130931	0.009460	0.095276	-0.011292	1.939075	-2.509464	-1.041320
49194	0	0.960465	9.673145	-1.238179	0.009600	0.096734	-0.012365	1.958464	-2.521564	-1.014388
49195	0	0.977497	9.765260	-1.235062	0.009766	0.097656	-0.012329	1.983742	-2.538786	-0.991497
49196	0	1.040216	9.862160	-1.276034	0.010394	0.098625	-0.012739	2.008503	-2.554377	-0.966083
49197	0	1.063001	9.984954	-1.332762	0.010620	0.099854	-0.013306	2.033817	-2.571936	-0.950426
49198	0	1.052390	10.100197	-1.293826	0.010517	0.101005	-0.012923	2.051033	-2.585904	-0.935787
49199	0	1.123630	10.210955	-1.246450	0.011230	0.102112	-0.012451	2.066195	-2.598748	-0.920611
49200	0	1.161386	10.308161	-1.267297	0.011608	0.103084	-0.012662	2.078686	-2.611404	-0.907077
49201	0	1.166248	10.339210	-1.319076	0.011658	0.103394	-0.013184	2.086888	-2.622904	-0.892234
49202	0	1.228326	10.436505	-1.277546	0.012277	0.104366	-0.012772	2.091453	-2.636406	-0.880886
49203	0	1.239324	10.455275	-1.275723	0.012390	0.104553	-0.012756	2.092668	-2.646087	-0.875567
49204	0	1.227781	10.491760	-1.299800	0.012274	0.104918	-0.013002	2.088210	-2.656697	-0.864356
49205	0	1.172190	10.473685	-1.342093	0.011719	0.104736	-0.013428	2.081157	-2.666393	-0.858732
49206	0	1.129387	10.449471	-1.346604	0.011297	0.104493	-0.013475	2.071212	-2.668995	-0.853425
49207	0	1.116458	10.443319	-1.414898	0.011169	0.104431	-0.014160	2.059291	-2.669955	-0.848867
49208	0	1.103022	10.382730	-1.400149	0.011037	0.103825	-0.014016	2.043472	-2.668898	-0.846258
49209	0	1.140964	10.302988	-1.396158	0.011414	0.103027	-0.013977	2.026680	-2.670800	-0.845167
49210	0	1.102998	10.242475	-1.368713	0.011039	0.102422	-0.013702	2.010022	-2.667358	-0.852462
49211	0	1.054960	10.144394	-1.243059	0.010559	0.101440	-0.012451	1.987317	-2.662870	-0.860046
49212	0	1.083783	10.059436	-1.135661	0.010845	0.100592	-0.011374	1.968522	-2.660534	-0.872372
49213	0	1.067470	9.924654	-1.047272	0.010681	0.099243	-0.010498	1.939746	-2.659014	-0.879510
49214	0	1.041017	9.815447	-1.017750	0.010424	0.098150	-0.010204	1.908921	-2.649106	-0.890970
49215	0	1.030502	9.711082	-0.973747	0.010315	0.097107	-0.009766	1.876162	-2.643180	-0.901090
49216	0	0.992416	9.589643	-0.925153	0.009929	0.095893	-0.009283	1.839126	-2.643281	-0.917502
49217	0	0.988026	9.448603	-0.863605	0.009888	0.094482	-0.008667	1.802060	-2.639826	-0.930565
49218	0	0.974098	9.333405	-0.949512	0.009750	0.093330	-0.009521	1.770095	-2.634083	-0.938256
49219	0	0.939280	9.228809	-0.870415	0.009399	0.092285	-0.008728	1.740909	-2.631377	-0.956571
49220	0	0.968306	9.131770	-0.920474	0.009690	0.091314	-0.009231	1.708872	-2.627952	-0.969218
49221	0	0.927156	8.990732	-0.846332	0.009277	0.089905	-0.008484	1.682960	-2.626285	-0.972694
49222	0	0.925976	8.966781	-0.836193	0.009265	0.089665	-0.008382	1.657824	-2.625369	-0.969701
49223	0	0.909216	8.886895	-0.865114	0.009094	0.088867	-0.008667	1.637654	-2.628354	-0.975367
49224	0	0.871984	8.862732	-0.758542	0.008723	0.088626	-0.007598	1.621712	-2.629558	-0.975086
49225	0	0.860582	8.813574	-0.749605	0.008606	0.088135	-0.007507	1.607227	-2.635039	-0.971978
49226	0	0.842033	8.801460	-0.723155	0.008422	0.088014	-0.007241	1.594664	-2.638731	-0.964097
49227	0	0.836084	8.831840	-0.664706	0.008362	0.088318	-0.006653	1.587219	-2.643130	-0.955944
49228	0	0.842261	8.831913	-0.669517	0.008420	0.088319	-0.006702	1.577787	-2.652306	-0.942023
49229	0	0.830198	8.911177	-0.737856	0.008301	0.089111	-0.007385	1.569003	-2.659614	-0.928590
49230	0	0.824361	8.941673	-0.730589	0.008242	0.089417	-0.007311	1.562295	-2.668039	-0.907224
49231	0	0.805980	9.027092	-0.744376	0.008057	0.090271	-0.007446	1.558769	-2.677814	-0.887559
49232	0	0.855799	9.124532	-0.775377	0.008551	0.091247	-0.007747	1.567258	-2.692840	-0.863579
49233	0	0.861483	9.191769	-0.818344	0.008606	0.091919	-0.008179	1.572597	-2.709697	-0.838637
49234	0	0.948358	9.289138	-0.947737	0.009479	0.092893	-0.009470	1.581309	-2.721412	-0.807183
49235	0	0.989855	9.429717	-0.989735	0.009888	0.094299	-0.009888	1.592756	-2.740005	-0.776486
49236	0	0.973189	9.557451	-1.040727	0.009727	0.095576	-0.010396	1.605757	-2.751788	-0.747156
49237	0	1.013748	9.679952	-1.154944	0.010132	0.096802	-0.011536	1.621692	-2.763595	-0.720230
49238	0	1.045739	9.770996	-1.151599	0.010448	0.097713	-0.011503	1.636358	-2.780280	-0.692130
49239	0	1.099124	9.930220	-1.179207	0.010986	0.099304	-0.011780	1.650263	-2.791036	-0.662124
49240	0	1.124764	10.027399	-1.205830	0.011240	0.100276	-0.012049	1.661046	-2.804856	-0.640470
49241	0	1.129895	10.143874	-1.233618	0.011292	0.101440	-0.012329	1.668850	-2.818232	-0.611626
49242	0	1.149726	10.241099	-1.204890	0.011489	0.102413	-0.012038	1.680670	-2.832672	-0.590260
49243	0	1.123488	10.327070	-1.263675	0.011230	0.103271	-0.012634	1.683218	-2.842577	-0.568511
49244	0	1.093618	10.387966	-1.251815	0.010934	0.103880	-0.012518	1.683287	-2.850177	-0.548813
49245	0	1.184090	10.479677	-1.276116	0.011841	0.104797	-0.012756	1.688350	-2.855318	-0.532594
49246	0	1.166175	10.497883	-1.288310	0.011658	0.104979	-0.012889	1.682022	-2.864673	-0.509844
49247	0	1.190322	10.546976	-1.311320	0.011902	0.105469	-0.013123	1.671826	-2.871191	-0.499616
49248	0	1.148042	10.528672	-1.261155	0.011477	0.105287	-0.012616	1.666810	-2.880509	-0.495166
49249	0	1.129121	10.522616	-1.353801	0.011292	0.105225	-0.013550	1.653982	-2.885290	-0.494807
49250	0	1.085699	10.504681	-1.314640	0.010863	0.105044	-0.013161	1.638417	-2.883439	-0.484237
49251	0	1.055625	10.467778	-1.304391	0.010559	0.104675	-0.013062	1.619322	-2.885376	-0.479121
49252	0	1.079472	10.376715	-1.264188	0.010798	0.103765	-0.012661	1.598429	-2.887339	-0.479756
49253	0	1.122188	10.321364	-1.218797	0.011230	0.103210	-0.012207	1.577405	-2.882865	-0.483486
49254	0	1.096564	10.181536	-1.220903	0.010969	0.101812	-0.012231	1.553074	-2.883930	-0.488585
49255	0	1.110443	10.095472	-1.066093	0.011108	0.100952	-0.010681	1.530369	-2.884262	-0.500372
49256	0	1.085271	9.937248	-1.056079	0.010856	0.099370	-0.010581	1.507285	-2.885682	-0.505729
49257	0	1.061734	9.826958	-1.022824	0.010620	0.098267	-0.010254	1.477646	-2.887218	-0.515587
49258	0	1.024378	9.748064	-0.944766	0.010248	0.097478	-0.009471	1.450612	-2.886688	-0.524516
49259	0	0.994207	9.631669	-0.888376	0.009949	0.096313	-0.008911	1.418320	-2.883351	-0.535324
49260	0	0.992425	9.497985	-0.932203	0.009934	0.094976	-0.009346	1.389620	-2.875736	-0.546787
49261	0	1.000491	9.381388	-0.882541	0.010010	0.093811	-0.008850	1.359713	-2.874356	-0.558281
49262	0	0.968973	9.278088	-0.822716	0.009694	0.092778	-0.008252	1.329121	-2.873404	-0.570029
49263	0	0.994714	9.198176	-0.797715	0.009949	0.091980	-0.007996	1.306305	-2.875781	-0.584008
49264	0	0.914734	9.106935	-0.787959	0.009151	0.091067	-0.007898	1.282950	-2.875005	-0.593000
49265	0	0.836340	9.015003	-0.810374	0.008362	0.090149	-0.008118	1.265549	-2.881439	-0.598479
49266	0	0.811827	8.972480	-0.759079	0.008121	0.089724	-0.007603	1.250511	-2.882969	-0.599972
49267	0	0.805599	8.905126	-0.767989	0.008057	0.089050	-0.007690	1.236983	-2.886574	-0.600310
49268	0	0.798875	8.880833	-0.759933	0.007994	0.088807	-0.007608	1.225292	-2.884575	-0.600663
49269	0	0.811983	8.850087	-0.707897	0.008118	0.088501	-0.007080	1.223759	-2.891730	-0.600616
49270	0	0.867243	8.849971	-0.708009	0.008671	0.088500	-0.007078	1.226042	-2.898257	-0.593370
49271	0	0.891539	8.880561	-0.702049	0.008911	0.088806	-0.007019	1.227703	-2.908196	-0.581838
49272	0	0.849835	8.892530	-0.580778	0.008492	0.088926	-0.005802	1.234570	-2.921613	-0.567401
49273	0	0.842803	8.953766	-0.635373	0.008423	0.089539	-0.006348	1.242022	-2.932573	-0.560472
49274	0	0.856125	9.020574	-0.704059	0.008554	0.090207	-0.007031	1.253065	-2.945744	-0.543348
49275	0	0.898105	9.112347	-0.697296	0.008972	0.091125	-0.006958	1.271352	-2.961375	-0.526069
49276	0	0.973120	9.185134	-0.797431	0.009722	0.091853	-0.007965	1.282368	-2.977623	-0.500791
49277	0	0.990000	9.283198	-0.843588	0.009888	0.092834	-0.008423	1.297956	-2.997142	-0.480381
49278	0	1.034978	9.368066	-0.919702	0.010340	0.093683	-0.009182	1.315843	-3.013710	-0.450833
49279	0	1.020395	9.478471	-1.045237	0.010193	0.094788	-0.010437	1.333788	-3.031117	-0.421859
49280	0	0.998206	9.599869	-1.048455	0.009971	0.096002	-0.010468	1.352270	-3.048746	-0.395400
49281	0	0.989886	9.692096	-1.057499	0.009888	0.096924	-0.010559	1.370470	-3.065972	-0.376744
49282	0	1.047032	9.825657	-1.091600	0.010459	0.098260	-0.010897	1.392401	-3.083226	-0.358091
49283	0	1.020669	9.917776	-1.125647	0.010193	0.099182	-0.011230	1.421904	-3.103145	-0.339988
49284	0	1.059282	10.051208	-1.130746	0.010587	0.100515	-0.011284	1.448270	-3.114076	-0.321951
49285	0	1.069171	10.100942	-1.198519	0.010681	0.101013	-0.011963	1.473047	-3.129940	-0.306738
49286	0	1.101852	10.228393	-1.196610	0.011007	0.102287	-0.011948	1.493267	-3.146308	-0.281344
49287	0	1.105175	10.290236	-1.167928	0.011047	0.102905	-0.011658	1.516759	-3.155126	-0.264169
49288	0	1.106198	10.381340	-1.122293	0.011056	0.103815	-0.011213	1.526931	-3.165703	-0.245954
49289	0	1.111429	10.357449	-1.215914	0.011108	0.103577	-0.012146	1.541084	-3.176053	-0.228093
49290	0	1.136867	10.424242	-1.327409	0.011364	0.104243	-0.013271	1.543865	-3.185078	-0.223047
49291	0	1.159788	10.412531	-1.282174	0.011597	0.104126	-0.012817	1.548398	-3.190267	-0.214430
49292	0	1.117308	10.418452	-1.295223	0.011171	0.104185	-0.012949	1.551786	-3.196105	-0.214012
49293	0	1.153956	10.400267	-1.325092	0.011536	0.104004	-0.013245	1.558585	-3.204357	-0.215446
49294	0	1.135964	10.363382	-1.314433	0.011360	0.103635	-0.013136	1.567722	-3.207713	-0.216587
49295	0	1.141721	10.296584	-1.251276	0.011414	0.102966	-0.012512	1.568333	-3.215680	-0.225822
49296	0	1.154159	10.217103	-1.257514	0.011542	0.102171	-0.012575	1.568305	-3.218853	-0.236957
49297	0	1.129119	10.125725	-1.226901	0.011292	0.101257	-0.012268	1.569396	-3.222443	-0.249332
49298	0	1.140673	10.070811	-1.116881	0.011413	0.100707	-0.011172	1.565412	-3.219533	-0.265741
49299	0	1.104690	9.918309	-1.140566	0.011047	0.099182	-0.011414	1.556395	-3.222777	-0.274260
49300	0	1.043072	9.851253	-1.084654	0.010436	0.098512	-0.010849	1.553746	-3.220302	-0.291287
49301	0	1.006881	9.777959	-1.006048	0.010071	0.097778	-0.010071	1.542008	-3.221475	-0.307624
49302	0	0.987950	9.637777	-0.955343	0.009884	0.096376	-0.009562	1.531604	-3.219658	-0.324526
49303	0	0.939978	9.533723	-0.921271	0.009399	0.095337	-0.009216	1.527679	-3.223392	-0.341452
49304	0	0.921350	9.472755	-0.920223	0.009216	0.094727	-0.009210	1.519140	-3.223301	-0.353537
49305	0	0.933257	9.362935	-0.835244	0.009338	0.093628	-0.008362	1.507905	-3.219324	-0.370206
49306	0	0.902438	9.277537	-0.815636	0.009021	0.092775	-0.008161	1.502996	-3.226809	-0.382122
49307	0	0.915613	9.210242	-0.744072	0.009155	0.092102	-0.007446	1.496211	-3.230914	-0.388439
49308	0	0.879217	9.112546	-0.718936	0.008790	0.091125	-0.007192	1.493470	-3.236586	-0.394631
49309	0	0.878880	9.069830	-0.787322	0.008789	0.090698	-0.007874	1.493094	-3.239331	-0.403126
49310	0	0.866778	9.027070	-0.842423	0.008666	0.090271	-0.008423	1.494733	-3.244739	-0.406027
49311	0	0.891501	9.014801	-0.836761	0.008911	0.090149	-0.008362	1.501982	-3.252817	-0.406247
49312	0	0.861854	8.990158	-0.807817	0.008614	0.089903	-0.008069	1.513455	-3.262260	-0.404671
49313	0	0.897509	9.002617	-0.757309	0.008972	0.090027	-0.007568	1.519277	-3.269011	-0.405569
49314	0	0.928658	8.996220	-0.771664	0.009283	0.089964	-0.007701	1.538977	-3.276532	-0.405399
49315	0	0.922229	9.014748	-0.715170	0.009216	0.090149	-0.007141	1.552066	-3.287189	-0.402259
49316	0	0.935578	9.069240	-0.742446	0.009350	0.090694	-0.007407	1.573404	-3.297785	-0.399903
49317	0	0.958687	9.142924	-0.703159	0.009583	0.091431	-0.007019	1.588425	-3.306636	-0.385029
49318	0	0.935729	9.203491	-0.773092	0.009347	0.092037	-0.007716	1.606226	-3.322609	-0.376438
49319	0	0.928847	9.289289	-0.801310	0.009277	0.092896	-0.007996	1.627110	-3.339529	-0.361521
49320	0	0.961379	9.392415	-0.884957	0.009604	0.093927	-0.008825	1.655843	-3.354120	-0.344668
49321	0	0.965533	9.453972	-0.960753	0.009644	0.094543	-0.009583	1.685356	-3.371442	-0.332692
49322	0	0.973367	9.526405	-1.087758	0.009728	0.095267	-0.010854	1.713176	-3.380723	-0.316981
49323	0	0.971430	9.637041	-1.168351	0.009705	0.096375	-0.011658	1.742916	-3.395100	-0.297097
49324	0	0.960970	9.703370	-1.185527	0.009602	0.097037	-0.011832	1.769363	-3.407518	-0.278691
49325	0	1.038562	9.801820	-1.144139	0.010376	0.098022	-0.011414	1.801114	-3.421650	-0.266157
49326	0	1.040429	9.929016	-1.217108	0.010395	0.099295	-0.012142	1.833757	-3.435143	-0.252283
49327	0	1.044817	9.991000	-1.253924	0.010437	0.099915	-0.012512	1.864103	-3.450715	-0.241368
49328	0	1.095506	10.093853	-1.222801	0.010947	0.100943	-0.012201	1.893894	-3.462443	-0.233927
49329	0	1.136127	10.168094	-1.210727	0.011353	0.101685	-0.012085	1.918476	-3.475062	-0.224793
49330	0	1.131788	10.216146	-1.245845	0.011309	0.102165	-0.012436	1.943250	-3.488166	-0.219948
49331	0	1.160153	10.241497	-1.270721	0.011597	0.102417	-0.012695	1.956163	-3.496394	-0.216460
49332	0	1.160915	10.271531	-1.249044	0.011606	0.102717	-0.012476	1.971842	-3.502443	-0.214656
49333	0	1.153466	10.296496	-1.313403	0.011536	0.102966	-0.013123	1.984207	-3.504196	-0.215234
49334	0	1.177554	10.302373	-1.272653	0.011777	0.103024	-0.012719	1.992074	-3.505479	-0.219256
49335	0	1.147125	10.290482	-1.337306	0.011475	0.102905	-0.013367	1.998788	-3.504576	-0.220440
49336	0	1.140267	10.211048	-1.314175	0.011406	0.102111	-0.013136	2.005046	-3.503735	-0.221346
49337	0	1.135080	10.204975	-1.276611	0.011353	0.102051	-0.012756	2.015757	-3.504562	-0.223813
49338	0	1.104338	10.180388	-1.234842	0.011044	0.101804	-0.012349	2.014741	-3.507034	-0.227252
49339	0	1.037401	10.076947	-1.232729	0.010376	0.100769	-0.012329	2.012744	-3.507500	-0.239439
49340	0	1.073362	9.973258	-1.207613	0.010737	0.099731	-0.012082	2.005784	-3.505770	-0.248743
49341	0	1.068240	9.924374	-1.238448	0.010681	0.099243	-0.012390	1.999309	-3.509854	-0.258050
49342	0	1.031083	9.820808	-1.157833	0.010317	0.098207	-0.011586	1.990195	-3.505392	-0.269057
49343	0	0.994450	9.729094	-1.098217	0.009949	0.097290	-0.010986	1.985556	-3.502820	-0.285758
49344	0	0.950500	9.619395	-1.048296	0.009513	0.096192	-0.010490	1.976998	-3.495703	-0.305133
49345	0	0.945224	9.546042	-0.982059	0.009460	0.095459	-0.009827	1.969918	-3.488006	-0.321567
49346	0	0.950037	9.472932	-0.907902	0.009505	0.094728	-0.009083	1.965571	-3.483997	-0.337656
49347	0	0.963816	9.393405	-0.890697	0.009644	0.093933	-0.008911	1.960460	-3.479412	-0.351476
49348	0	0.950643	9.277505	-0.828994	0.009510	0.092774	-0.008293	1.956593	-3.476659	-0.370117
49349	0	0.964392	9.204165	-0.853766	0.009644	0.092041	-0.008545	1.947461	-3.479084	-0.376145
49350	0	0.995030	9.167648	-0.864416	0.009949	0.091676	-0.008654	1.935418	-3.483053	-0.381610
49351	0	0.970169	9.106508	-0.829728	0.009705	0.091064	-0.008301	1.930772	-3.481296	-0.392854
49352	0	0.902789	9.051640	-0.908318	0.009027	0.090516	-0.009088	1.924957	-3.485101	-0.398371
49353	0	0.897039	9.051577	-0.933391	0.008972	0.090515	-0.009338	1.919023	-3.484954	-0.398496
49354	0	0.896947	9.033275	-0.896488	0.008968	0.090333	-0.008964	1.920172	-3.488502	-0.395054
49355	0	0.879084	9.027079	-0.836213	0.008789	0.090271	-0.008362	1.920267	-3.492702	-0.397024
49356	0	0.897912	9.033025	-0.836732	0.008975	0.090331	-0.008363	1.925574	-3.499895	-0.392952
49357	0	0.903384	9.039232	-0.843015	0.009033	0.090393	-0.008423	1.934174	-3.502789	-0.385519
49358	0	0.879252	9.112283	-0.771176	0.008790	0.091124	-0.007706	1.941085	-3.508072	-0.372540
49359	0	0.928153	9.179553	-0.782331	0.009277	0.091797	-0.007812	1.953720	-3.515480	-0.361762
49360	0	0.947475	9.264597	-0.857654	0.009468	0.092648	-0.008567	1.964757	-3.525949	-0.343543
49361	0	0.934428	9.313752	-0.911000	0.009338	0.093140	-0.009094	1.983301	-3.535239	-0.333486
49362	0	0.922983	9.417101	-0.968823	0.009228	0.094172	-0.009676	1.997000	-3.539914	-0.314172
49363	0	0.940637	9.484640	-1.014631	0.009399	0.094849	-0.010132	2.013348	-3.550358	-0.291495
49364	0	0.972625	9.557339	-1.139132	0.009718	0.095575	-0.011382	2.023301	-3.562149	-0.270380
49365	0	1.007646	9.637168	-1.198096	0.010071	0.096375	-0.011963	2.043698	-3.570670	-0.251820
49366	0	1.039651	9.764679	-1.244079	0.010386	0.097650	-0.012427	2.058430	-3.584095	-0.225135
49367	0	1.050477	9.850819	-1.228281	0.010498	0.098511	-0.012268	2.074783	-3.593717	-0.214234
49368	0	1.094656	9.923501	-1.194534	0.010939	0.099237	-0.011932	2.088924	-3.604629	-0.199290
49369	0	1.117307	10.015612	-1.192005	0.011169	0.100159	-0.011902	2.108795	-3.610609	-0.182285
49370	0	1.154591	10.094461	-1.225578	0.011542	0.100946	-0.012244	2.121068	-3.616465	-0.174500
49371	0	1.117144	10.137759	-1.295182	0.011169	0.101379	-0.012939	2.134250	-3.620479	-0.159240
49372	0	1.148340	10.210636	-1.297371	0.011478	0.102108	-0.012965	2.143104	-3.627769	-0.145051
49373	0	1.135205	10.253919	-1.287786	0.011353	0.102539	-0.012878	2.141771	-3.628946	-0.136401
49374	0	1.129037	10.278332	-1.232643	0.011290	0.102783	-0.012328	2.139143	-3.631514	-0.124791
49375	0	1.116905	10.290576	-1.281384	0.011169	0.102905	-0.012817	2.134582	-3.632777	-0.116231
49376	0	1.116498	10.315070	-1.310872	0.011168	0.103149	-0.013116	2.126054	-3.630591	-0.109568
49377	0	1.067645	10.302882	-1.280945	0.010681	0.103027	-0.012817	2.116705	-3.627038	-0.102622
49378	0	1.055011	10.284839	-1.285235	0.010550	0.102847	-0.012863	2.104204	-3.629261	-0.097560
49379	0	1.080389	10.217492	-1.335034	0.010803	0.102173	-0.013367	2.085494	-3.631610	-0.096796
49380	0	1.116659	10.187368	-1.289302	0.011170	0.101871	-0.012907	2.069388	-3.628971	-0.097849
49381	0	1.061604	10.095517	-1.261355	0.010620	0.100952	-0.012634	2.045609	-3.625930	-0.101721
49382	0	1.054116	10.010553	-1.190407	0.010550	0.100102	-0.011922	2.024929	-3.616804	-0.108730
49383	0	1.085074	9.955197	-1.182268	0.010864	0.099548	-0.011841	2.003784	-3.602831	-0.115971
49384	0	1.028159	9.839813	-1.123710	0.010287	0.098395	-0.011256	1.981417	-3.597636	-0.125742
49385	0	1.042952	9.759846	-1.065883	0.010437	0.097595	-0.010681	1.955085	-3.590183	-0.132976
49386	0	1.016719	9.644433	-1.037493	0.010178	0.096441	-0.010393	1.933249	-3.579134	-0.143333
49387	0	1.031034	9.570527	-0.938261	0.010315	0.095703	-0.009399	1.912946	-3.574759	-0.150858
49388	0	1.005368	9.448912	-0.922365	0.010061	0.094486	-0.009245	1.886803	-3.566805	-0.152990
49389	0	0.994364	9.369147	-0.852334	0.009949	0.093689	-0.008545	1.860112	-3.561690	-0.157912
49390	0	1.011299	9.308670	-0.945581	0.010121	0.093083	-0.009480	1.830547	-3.552638	-0.163697
49391	0	0.957776	9.204303	-0.846735	0.009583	0.092041	-0.008484	1.809643	-3.547796	-0.168340
49392	0	0.963002	9.180251	-0.886315	0.009633	0.091801	-0.008879	1.789809	-3.545184	-0.169158
49393	0	0.885016	9.112693	-0.877405	0.008850	0.091125	-0.008789	1.770621	-3.546397	-0.170647
49394	0	0.908949	9.064078	-0.825818	0.009094	0.090639	-0.008271	1.753549	-3.541605	-0.169998
49395	0	0.854221	9.021152	-0.895903	0.008545	0.090210	-0.008972	1.736325	-3.539354	-0.168421
49396	0	0.866247	9.015174	-0.814169	0.008661	0.090151	-0.008153	1.721274	-3.542120	-0.164107
49397	0	0.854418	8.978350	-0.823193	0.008545	0.089783	-0.008240	1.710601	-3.542341	-0.161431
49398	0	0.854454	9.015049	-0.784966	0.008543	0.090150	-0.007858	1.698712	-3.545588	-0.149919
49399	0	0.860587	9.045426	-0.726130	0.008606	0.090454	-0.007263	1.695572	-3.546574	-0.142519
49400	0	0.872837	9.106476	-0.694858	0.008727	0.091064	-0.006954	1.687586	-3.549434	-0.133225
49401	0	0.873245	9.143040	-0.658963	0.008728	0.091431	-0.006592	1.683739	-3.556414	-0.114961
49402	0	0.928484	9.197923	-0.744129	0.009286	0.091979	-0.007442	1.681058	-3.556436	-0.099071
49403	0	0.958580	9.246813	-0.781009	0.009583	0.092468	-0.007812	1.676902	-3.561833	-0.081782
49404	0	0.947115	9.295540	-0.927038	0.009467	0.092956	-0.009273	1.672818	-3.567992	-0.058154
49405	0	0.971113	9.368794	-0.952492	0.009705	0.093689	-0.009521	1.675671	-3.577127	-0.035993
49406	0	0.978582	9.478409	-0.977169	0.009778	0.094785	-0.009773	1.672533	-3.587607	-0.015376
49407	0	1.014055	9.576271	-1.099090	0.010132	0.095764	-0.010986	1.676730	-3.598881	0.010102
49408	0	1.045779	9.685800	-1.057399	0.010454	0.096859	-0.010569	1.681824	-3.604122	0.031047
49409	0	1.044012	9.783806	-1.105593	0.010437	0.097839	-0.011047	1.690450	-3.608668	0.061147
49410	0	1.057045	9.862853	-1.095079	0.010565	0.098630	-0.010943	1.697851	-3.616130	0.078827
49411	0	1.074829	9.924230	-1.098821	0.010742	0.099243	-0.010986	1.698830	-3.624063	0.103834
49412	0	1.075689	10.027761	-1.124322	0.010754	0.100279	-0.011235	1.706717	-3.628675	0.125758
49413	0	1.080932	10.131756	-1.153698	0.010803	0.101318	-0.011536	1.707047	-3.636383	0.144573
49414	0	1.069604	10.168230	-1.159958	0.010693	0.101683	-0.011600	1.705945	-3.641074	0.164790
49415	0	1.044409	10.211123	-1.214488	0.010437	0.102112	-0.012146	1.703691	-3.649744	0.181391
49416	0	1.063457	10.253671	-1.281811	0.010633	0.102537	-0.012815	1.705601	-3.651702	0.193861
49417	0	1.092324	10.290659	-1.268642	0.010925	0.102905	-0.012695	1.694819	-3.650175	0.204196
49418	0	1.116893	10.333453	-1.285675	0.011165	0.103334	-0.012861	1.689008	-3.655594	0.212804
49419	0	1.080536	10.327181	-1.256871	0.010803	0.103271	-0.012573	1.683282	-3.658722	0.216230
49420	0	1.087419	10.327191	-1.237260	0.010868	0.103271	-0.012382	1.672648	-3.666177	0.220372
49421	0	1.098711	10.296736	-1.250283	0.010986	0.102966	-0.012512	1.661426	-3.667711	0.229530
49422	0	1.122985	10.260403	-1.174553	0.011231	0.102602	-0.011762	1.642718	-3.666635	0.236049
49423	0	1.122770	10.180825	-1.219614	0.011230	0.101807	-0.012207	1.629899	-3.664284	0.233091
49424	0	1.115974	10.120172	-1.186269	0.011164	0.101199	-0.011881	1.608819	-3.660521	0.230327
49425	0	1.091713	10.046662	-1.170271	0.010925	0.100464	-0.011719	1.589982	-3.651958	0.224232
49426	0	1.084114	9.967734	-1.112440	0.010847	0.099675	-0.011138	1.573959	-3.645812	0.214918
49427	0	1.092069	9.857461	-1.108779	0.010925	0.098572	-0.011108	1.549611	-3.641140	0.206934
49428	0	1.048245	9.778557	-1.001288	0.010489	0.097783	-0.010031	1.528227	-3.634610	0.203470
49429	0	1.031138	9.686456	-1.030187	0.010315	0.096863	-0.010315	1.512354	-3.630990	0.197262
49430	0	1.024195	9.601294	-0.887114	0.010246	0.096011	-0.008885	1.495056	-3.626170	0.188597
49431	0	0.951648	9.521714	-0.901427	0.009521	0.095215	-0.009033	1.471848	-3.620617	0.186952
49432	0	0.962369	9.436684	-0.842754	0.009633	0.094364	-0.008447	1.448082	-3.609665	0.183987
49433	0	0.933684	9.356848	-0.822350	0.009338	0.093567	-0.008240	1.427698	-3.608181	0.180598
49434	0	0.908685	9.314393	-0.813503	0.009090	0.093143	-0.008147	1.412355	-3.604038	0.168622
49435	0	0.884782	9.216470	-0.773484	0.008850	0.092163	-0.007751	1.391225	-3.601504	0.168071
49436	0	0.884497	9.149595	-0.813106	0.008845	0.091495	-0.008146	1.371601	-3.601413	0.167616
49437	0	0.860764	9.130945	-0.835074	0.008606	0.091309	-0.008362	1.357175	-3.603857	0.169141
49438	0	0.860944	9.069993	-0.814891	0.008609	0.090699	-0.008158	1.345413	-3.604973	0.168888
49439	0	0.872926	9.039346	-0.805094	0.008728	0.090393	-0.008057	1.337451	-3.606878	0.169843
49440	0	0.885404	9.045386	-0.743626	0.008852	0.090454	-0.007436	1.337158	-3.609835	0.177605
49441	0	0.927496	9.069820	-0.824286	0.009277	0.090698	-0.008240	1.340257	-3.607150	0.181577
49442	0	0.915444	9.033051	-0.739287	0.009150	0.090331	-0.007392	1.340536	-3.613714	0.185978
49443	0	0.915921	9.100317	-0.732233	0.009155	0.091003	-0.007324	1.337253	-3.619016	0.192068
49444	0	0.916664	9.130706	-0.768997	0.009163	0.091308	-0.007688	1.339247	-3.624069	0.201073
49445	0	0.928343	9.179544	-0.788312	0.009277	0.091797	-0.007874	1.350059	-3.632085	0.216308
49446	0	0.954018	9.246302	-0.802351	0.009533	0.092464	-0.008016	1.358645	-3.641497	0.231746
49447	0	0.947044	9.307710	-0.787937	0.009460	0.093079	-0.007874	1.364625	-3.654235	0.244887
49448	0	0.973263	9.398871	-0.868786	0.009725	0.093990	-0.008679	1.373697	-3.664371	0.263357
49449	0	0.983437	9.490770	-0.941120	0.009827	0.094910	-0.009399	1.386556	-3.673985	0.281105
49450	0	1.033901	9.569612	-0.986299	0.010330	0.095698	-0.009851	1.400236	-3.684771	0.297590
49451	0	0.996012	9.624957	-1.100115	0.009949	0.096252	-0.010986	1.416522	-3.698377	0.315710
49452	0	0.992056	9.703607	-1.103475	0.009910	0.097039	-0.011017	1.436540	-3.711408	0.329129
49453	0	1.014241	9.814124	-1.131063	0.010132	0.098145	-0.011292	1.457575	-3.723807	0.347554
49454	0	1.022253	9.905067	-1.116363	0.010214	0.099053	-0.011147	1.475077	-3.733948	0.361294
49455	0	1.020525	9.936214	-1.155139	0.010193	0.099365	-0.011536	1.492180	-3.748264	0.370056
49456	0	1.053103	10.021008	-1.115887	0.010522	0.100213	-0.011141	1.511658	-3.758801	0.384785
49457	0	1.050326	10.070590	-1.118348	0.010498	0.100708	-0.011169	1.526423	-3.764819	0.399113
49458	0	1.094203	10.131142	-1.176028	0.010936	0.101314	-0.011747	1.540019	-3.771938	0.407130
49459	0	1.111871	10.180411	-1.209677	0.011108	0.101807	-0.012085	1.552520	-3.783615	0.412279
49460	0	1.095243	10.192066	-1.218297	0.010945	0.101923	-0.012170	1.566367	-3.791654	0.425096
49461	0	1.123586	10.229352	-1.257986	0.011230	0.102295	-0.012573	1.573133	-3.797849	0.421734
49462	0	1.130640	10.204680	-1.234766	0.011302	0.102048	-0.012342	1.578217	-3.802861	0.424706
49463	0	1.141549	10.217249	-1.263544	0.011414	0.102173	-0.012634	1.578809	-3.805112	0.430651
49464	0	1.142062	10.217040	-1.246245	0.011416	0.102172	-0.012454	1.587614	-3.809930	0.428908
49465	0	1.123622	10.174416	-1.251879	0.011230	0.101746	-0.012512	1.594472	-3.816521	0.427114
49466	0	1.093676	10.107069	-1.167594	0.010936	0.101071	-0.011671	1.599334	-3.817683	0.428957
49467	0	1.098669	10.076857	-1.147842	0.010986	0.100769	-0.011475	1.603178	-3.818168	0.425795
49468	0	1.092444	9.997391	-1.148102	0.010925	0.099974	-0.011482	1.601418	-3.817271	0.415122
49469	0	1.061757	9.924338	-1.141408	0.010620	0.099243	-0.011414	1.601791	-3.814452	0.397832
49470	0	1.031054	9.863311	-1.067809	0.010309	0.098633	-0.010682	1.596968	-3.815912	0.382989
49471	0	1.025319	9.777848	-1.049723	0.010254	0.097778	-0.010498	1.595834	-3.814992	0.368846
49472	0	1.018805	9.722941	-1.019094	0.010191	0.097229	-0.010192	1.594565	-3.811406	0.352285
49473	0	0.982552	9.637467	-1.031453	0.009827	0.096375	-0.010315	1.593965	-3.809928	0.340720
49474	0	0.963687	9.558168	-0.933588	0.009641	0.095581	-0.009338	1.590827	-3.805030	0.325705
49475	0	0.927250	9.454405	-0.915401	0.009277	0.094543	-0.009155	1.589160	-3.798827	0.314792
49476	0	0.914505	9.411742	-0.884518	0.009145	0.094117	-0.008848	1.585286	-3.798778	0.303210
49477	0	0.934088	9.332274	-0.829810	0.009338	0.093323	-0.008301	1.581904	-3.801270	0.288928
49478	0	0.983142	9.307760	-0.823563	0.009831	0.093078	-0.008235	1.582265	-3.800801	0.279706
49479	0	0.958175	9.228490	-0.848757	0.009583	0.092285	-0.008484	1.586285	-3.799497	0.272239
49480	0	0.921477	9.191718	-0.825606	0.009214	0.091918	-0.008247	1.596630	-3.799523	0.265905
49481	0	0.921694	9.167443	-0.879231	0.009216	0.091675	-0.008789	1.600150	-3.799969	0.258797
49482	0	0.928318	9.149008	-0.837032	0.009278	0.091491	-0.008368	1.601939	-3.805648	0.252031
49483	0	0.927951	9.142967	-0.800440	0.009277	0.091431	-0.007996	1.612476	-3.807822	0.243107
49484	0	0.934756	9.142640	-0.838928	0.009342	0.091428	-0.008380	1.623497	-3.814150	0.242037
49485	0	0.970830	9.179536	-0.825224	0.009705	0.091797	-0.008240	1.638320	-3.818374	0.240722
49486	0	0.953228	9.191335	-0.864611	0.009528	0.091915	-0.008632	1.655434	-3.823170	0.244794
49487	0	0.910057	9.228306	-0.874354	0.009094	0.092285	-0.008728	1.673894	-3.830651	0.245924
49488	0	0.911518	9.270542	-0.865220	0.009107	0.092708	-0.008637	1.690998	-3.840980	0.256615
49489	0	0.928998	9.350310	-0.868322	0.009277	0.093506	-0.008667	1.709758	-3.856199	0.268104
49490	0	0.942904	9.404708	-0.896440	0.009424	0.094049	-0.008945	1.732710	-3.861867	0.281835
49491	0	0.953060	9.472406	-0.874525	0.009521	0.094727	-0.008728	1.752374	-3.872615	0.290691
49492	0	0.984980	9.563388	-0.988101	0.009845	0.095636	-0.009862	1.773881	-3.878341	0.304560
49493	0	0.989406	9.612766	-1.063872	0.009888	0.096130	-0.010620	1.794852	-3.885546	0.315255
49494	0	1.009060	9.667002	-1.250651	0.010083	0.096673	-0.012489	1.814008	-3.893778	0.327293
49495	0	0.995734	9.753080	-1.173954	0.009949	0.097534	-0.011719	1.837421	-3.903461	0.335064
49496	0	1.046377	9.782796	-1.227086	0.010454	0.097832	-0.012249	1.861880	-3.914169	0.349188
49497	0	1.087127	9.862952	-1.173998	0.010864	0.098633	-0.011719	1.885494	-3.921864	0.359917
49498	0	1.094327	9.947648	-1.275923	0.010939	0.099480	-0.012738	1.908665	-3.926757	0.367840
49499	0	1.111767	10.009394	-1.247280	0.011108	0.100098	-0.012451	1.932567	-3.936926	0.369851
49500	0	1.094635	10.057592	-1.178027	0.010943	0.100578	-0.011763	1.951825	-3.939839	0.372266
49501	0	1.129277	10.107225	-1.240504	0.011292	0.101074	-0.012390	1.967804	-3.940856	0.376781
49502	0	1.154050	10.137364	-1.170210	0.011538	0.101376	-0.011688	1.982663	-3.943719	0.376535
49503	0	1.141738	10.119372	-1.192004	0.011414	0.101196	-0.011902	2.002404	-3.947569	0.378066
49504	0	1.105957	10.167690	-1.207246	0.011054	0.101679	-0.012061	2.014586	-3.953325	0.375686
49505	0	1.099154	10.119548	-1.233108	0.010986	0.101196	-0.012329	2.016367	-3.958752	0.368881
49506	0	1.099721	10.143736	-1.240323	0.010996	0.101439	-0.012395	2.025092	-3.959821	0.369730
49507	0	1.043437	10.089090	-1.263820	0.010437	0.100891	-0.012634	2.029063	-3.956438	0.365380
49508	0	1.061227	10.046201	-1.204196	0.010614	0.100463	-0.012033	2.039262	-3.953545	0.362582
49509	0	1.043530	10.021977	-1.251331	0.010437	0.100220	-0.012512	2.040064	-3.951139	0.354312
49510	0	1.030560	9.979324	-1.239151	0.010311	0.099792	-0.012393	2.038105	-3.944383	0.340601
49511	0	1.061702	9.887712	-1.196430	0.010620	0.098877	-0.011963	2.039300	-3.940294	0.333630
49512	0	1.030416	9.808424	-1.135265	0.010308	0.098083	-0.011355	2.035934	-3.934890	0.315619
49513	0	1.049777	9.753468	-1.079898	0.010498	0.097534	-0.010803	2.030700	-3.933825	0.299572
49514	0	1.031061	9.680247	-1.048721	0.010314	0.096802	-0.010490	2.026740	-3.929009	0.281482
49515	0	1.018729	9.607056	-0.994262	0.010193	0.096069	-0.009949	2.019098	-3.921512	0.271458
49516	0	0.993535	9.509539	-0.974926	0.009937	0.095095	-0.009754	2.012988	-3.918230	0.256101
49517	0	0.976255	9.436161	-1.000092	0.009766	0.094360	-0.010010	2.002014	-3.913639	0.241323
49518	0	0.982211	9.375223	-1.004853	0.009820	0.093752	-0.010054	1.995468	-3.915388	0.230042
49519	0	0.988462	9.326282	-0.920844	0.009888	0.093262	-0.009216	1.985416	-3.910653	0.219387
49520	0	0.963312	9.277614	-0.913585	0.009637	0.092775	-0.009140	1.979684	-3.905155	0.218194
49521	0	0.921171	9.222500	-0.921211	0.009216	0.092224	-0.009216	1.974007	-3.898539	0.210067
49522	0	0.957120	9.185949	-0.932642	0.009573	0.091859	-0.009331	1.967992	-3.895467	0.203828
49523	0	0.927788	9.173541	-0.854898	0.009277	0.091736	-0.008545	1.972351	-3.895251	0.201545
49524	0	0.933764	9.167373	-0.898273	0.009338	0.091674	-0.008981	1.974021	-3.893508	0.202568
49525	0	0.939762	9.136960	-0.885226	0.009399	0.091370	-0.008850	1.975905	-3.890426	0.203388
49526	0	0.945682	9.185640	-0.886047	0.009457	0.091857	-0.008855	1.981921	-3.889884	0.208665
49527	0	0.909263	9.191890	-0.940137	0.009094	0.091919	-0.009399	1.983437	-3.887077	0.211566
49528	0	0.878519	9.203966	-0.934718	0.008785	0.092040	-0.009343	1.987264	-3.886285	0.221993
49529	0	0.903470	9.265073	-0.928222	0.009033	0.092651	-0.009277	1.992094	-3.887402	0.235240
49530	0	0.922103	9.301429	-0.942170	0.009219	0.093016	-0.009410	2.005522	-3.888897	0.244011
49531	0	0.970701	9.362673	-0.953083	0.009705	0.093628	-0.009521	2.015550	-3.891199	0.264730
49532	0	0.977089	9.423506	-0.972667	0.009770	0.094235	-0.009724	2.017965	-3.891042	0.277724
49533	0	0.964918	9.466432	-1.001573	0.009644	0.094666	-0.010010	2.023873	-3.897066	0.292849
49534	0	0.984520	9.551539	-1.015307	0.009837	0.095517	-0.010144	2.033067	-3.905953	0.314161
49535	0	1.026083	9.631211	-1.080885	0.010254	0.096313	-0.010803	2.038494	-3.913311	0.329089
49536	0	1.051256	9.704114	-1.125718	0.010511	0.097043	-0.011242	2.055178	-3.913836	0.346365
49537	0	1.050307	9.777724	-1.190627	0.010498	0.097778	-0.011902	2.059117	-3.918756	0.364851
49538	0	1.088061	9.856693	-1.259248	0.010874	0.098569	-0.012583	2.069178	-3.925636	0.378278
49539	0	1.098860	9.924210	-1.227462	0.010986	0.099243	-0.012268	2.075498	-3.927283	0.392940
49540	0	1.093167	9.991114	-1.216153	0.010929	0.099912	-0.012159	2.076868	-3.929261	0.404771
49541	0	1.080620	10.009610	-1.233910	0.010803	0.100098	-0.012329	2.087348	-3.931740	0.408549
49542	0	1.074972	10.070333	-1.278262	0.010748	0.100704	-0.012777	2.092414	-3.932862	0.413088
49543	0	1.080622	10.113506	-1.257221	0.010803	0.101135	-0.012573	2.090277	-3.935269	0.422490
49544	0	1.111460	10.156113	-1.281836	0.011114	0.101562	-0.012815	2.092467	-3.934820	0.434854
49545	0	1.092603	10.168481	-1.250958	0.010925	0.101685	-0.012512	2.088543	-3.934650	0.441056
49546	0	1.074297	10.186766	-1.195841	0.010743	0.101868	-0.011958	2.087898	-3.933479	0.448167
49547	0	1.092342	10.168573	-1.238227	0.010925	0.101685	-0.012390	2.078251	-3.930384	0.449064
49548	0	1.067138	10.174941	-1.224141	0.010676	0.101748	-0.012253	2.064516	-3.923758	0.456067
49549	0	1.031621	10.125889	-1.255956	0.010315	0.101257	-0.012573	2.048349	-3.924145	0.459099
49550	0	1.055660	10.046861	-1.296278	0.010561	0.100467	-0.012974	2.035164	-3.918201	0.457761
49551	0	1.055747	10.003775	-1.250453	0.010559	0.100037	-0.012512	2.025767	-3.915365	0.456317
49552	0	1.024141	9.967478	-1.217896	0.010250	0.099672	-0.012192	2.010366	-3.904392	0.454574
49553	0	1.043073	9.894007	-1.207337	0.010437	0.098938	-0.012085	1.996378	-3.896111	0.450224
49554	0	1.072204	9.857764	-1.095169	0.010729	0.098576	-0.010963	1.982257	-3.887070	0.439218
49555	0	1.079431	9.802567	-1.078297	0.010803	0.098022	-0.010803	1.958134	-3.875497	0.425424
49556	0	1.090111	9.705410	-0.995219	0.010907	0.097052	-0.009970	1.936903	-3.867083	0.421208
49557	0	1.043309	9.607168	-0.980790	0.010437	0.096069	-0.009827	1.913941	-3.861197	0.417929
49558	0	1.035973	9.528244	-0.970970	0.010367	0.095280	-0.009728	1.890765	-3.850795	0.414808
49559	0	1.000213	9.466778	-0.932368	0.010010	0.094666	-0.009338	1.872350	-3.840320	0.410557
49560	0	0.962522	9.381644	-0.929590	0.009627	0.093815	-0.009310	1.854879	-3.836464	0.402045
49561	0	0.945987	9.326350	-0.877081	0.009460	0.093262	-0.008789	1.831787	-3.834522	0.399614
49562	0	0.909049	9.277781	-0.928882	0.009092	0.092776	-0.009302	1.815106	-3.830856	0.385376
49563	0	0.927119	9.228744	-0.864924	0.009277	0.092285	-0.008667	1.792400	-3.821935	0.383401
49564	0	0.920121	9.198493	-0.911034	0.009203	0.091984	-0.009120	1.779614	-3.818531	0.381394
49565	0	0.903374	9.161480	-0.896115	0.009033	0.091614	-0.008972	1.765059	-3.817962	0.381647
49566	0	0.890869	9.143276	-0.826985	0.008912	0.091432	-0.008279	1.752811	-3.812549	0.384351
49567	0	0.897119	9.137053	-0.835303	0.008972	0.091370	-0.008362	1.740822	-3.810131	0.390999
49568	0	0.902731	9.137154	-0.839849	0.009030	0.091371	-0.008406	1.730626	-3.805233	0.399645
49569	0	0.891646	9.136975	-0.786611	0.008911	0.091370	-0.007874	1.720393	-3.810659	0.403967
49570	0	0.922747	9.185845	-0.803543	0.009227	0.091858	-0.008042	1.710789	-3.810260	0.408311
49571	0	0.909845	9.210185	-0.799311	0.009094	0.092102	-0.007996	1.706536	-3.814328	0.419683
49572	0	0.928768	9.258935	-0.804906	0.009285	0.092589	-0.008052	1.701733	-3.816624	0.435373
49573	0	0.970487	9.301779	-0.793174	0.009705	0.093018	-0.007935	1.697081	-3.815796	0.442503
49574	0	0.988903	9.381143	-0.841115	0.009888	0.093811	-0.008417	1.688348	-3.816420	0.464983
49575	0	0.989101	9.448216	-0.817776	0.009888	0.094482	-0.008179	1.685825	-3.819397	0.479100
49576	0	1.008019	9.509162	-0.957974	0.010077	0.095092	-0.009581	1.683302	-3.821512	0.496530
49577	0	1.025920	9.558047	-1.043721	0.010254	0.095581	-0.010437	1.682136	-3.826557	0.514045
49578	0	1.020800	9.649421	-1.049872	0.010203	0.096495	-0.010499	1.680343	-3.830774	0.532713
49579	0	1.007671	9.667826	-1.099348	0.010071	0.096680	-0.010986	1.687196	-3.836399	0.554882
49580	0	1.002519	9.777382	-1.082098	0.010021	0.097775	-0.010818	1.688472	-3.839737	0.577238
49581	0	1.007387	9.863167	-1.129876	0.010071	0.098633	-0.011292	1.695314	-3.841917	0.598084
49582	0	1.044365	9.917861	-1.125066	0.010443	0.099179	-0.011246	1.699611	-3.841624	0.613717
49583	0	1.050258	9.973078	-1.141525	0.010498	0.099731	-0.011414	1.700073	-3.845423	0.636337
49584	0	1.050707	10.064468	-1.190854	0.010507	0.100645	-0.011906	1.701930	-3.844495	0.653368
49585	0	1.074941	10.076848	-1.190008	0.010742	0.100769	-0.011902	1.698792	-3.851260	0.664730
49586	0	1.057778	10.125527	-1.183533	0.010573	0.101255	-0.011838	1.694807	-3.854812	0.669476
49587	0	1.086517	10.174644	-1.213816	0.010864	0.101746	-0.012146	1.684878	-3.854403	0.680605
49588	0	1.080558	10.138116	-1.200053	0.010804	0.101380	-0.012009	1.674656	-3.854562	0.688115
49589	0	1.086512	10.186815	-1.220233	0.010864	0.101868	-0.012207	1.668306	-3.854093	0.696093
49590	0	1.086235	10.162528	-1.298807	0.010865	0.101624	-0.012992	1.662979	-3.849496	0.705300
49591	0	1.086503	10.150232	-1.213817	0.010864	0.101501	-0.012146	1.653432	-3.849013	0.704867
49592	0	1.098581	10.119789	-1.157717	0.010987	0.101197	-0.011581	1.647829	-3.845961	0.703567
49593	0	1.104358	10.070995	-1.243883	0.011047	0.100708	-0.012451	1.632886	-3.840239	0.706631
49594	0	1.103255	10.052980	-1.174439	0.011039	0.100528	-0.011756	1.618969	-3.831797	0.703214
49595	0	1.055816	9.954981	-1.164602	0.010559	0.099548	-0.011658	1.604928	-3.829361	0.696247
49596	0	1.067713	9.930705	-1.101804	0.010679	0.099306	-0.011024	1.596849	-3.825510	0.691654
49597	0	1.049658	9.845134	-1.066758	0.010498	0.098450	-0.010681	1.580551	-3.822343	0.681380
49598	0	1.024314	9.796645	-1.021342	0.010250	0.097964	-0.010227	1.563838	-3.812738	0.674663
49599	0	1.006350	9.704822	-0.950552	0.010071	0.097046	-0.009521	1.544448	-3.802558	0.666105
49600	0	0.999007	9.662438	-0.978085	0.009995	0.096622	-0.009795	1.526949	-3.795754	0.653768
49601	0	0.982633	9.588789	-0.926053	0.009827	0.095886	-0.009277	1.506332	-3.793761	0.645687
49602	0	0.939486	9.528064	-0.904555	0.009398	0.095279	-0.009062	1.486316	-3.787791	0.639426
49603	0	0.909397	9.466698	-0.926279	0.009094	0.094666	-0.009277	1.468183	-3.785874	0.631242
49604	0	0.964477	9.418034	-0.862305	0.009643	0.094179	-0.008638	1.448882	-3.786897	0.628471
49605	0	0.946154	9.344593	-0.816484	0.009460	0.093445	-0.008179	1.431195	-3.786600	0.625451
49606	0	0.934129	9.295948	-0.911703	0.009340	0.092958	-0.009129	1.416399	-3.786221	0.618084
49607	0	0.909204	9.253045	-0.829032	0.009094	0.092529	-0.008301	1.402719	-3.781864	0.615724
49608	0	0.915015	9.198242	-0.833636	0.009151	0.091982	-0.008342	1.395025	-3.779868	0.618103
49609	0	0.922151	9.198010	-0.853797	0.009216	0.091980	-0.008545	1.385515	-3.784751	0.622567
49610	0	0.922742	9.179693	-0.816297	0.009226	0.091797	-0.008165	1.381786	-3.785035	0.618111
49611	0	0.909815	9.161370	-0.823617	0.009094	0.091614	-0.008240	1.376377	-3.788348	0.620386
49612	0	0.947250	9.179531	-0.866194	0.009468	0.091796	-0.008660	1.377468	-3.792267	0.621499
49613	0	0.952433	9.197966	-0.885040	0.009521	0.091980	-0.008850	1.376870	-3.794227	0.623442
49614	0	0.952913	9.203966	-0.866909	0.009526	0.092040	-0.008668	1.377236	-3.796241	0.630488
49615	0	0.940518	9.271141	-0.842729	0.009399	0.092712	-0.008423	1.381561	-3.801839	0.639021
49616	0	0.929465	9.356300	-0.837636	0.009289	0.093564	-0.008371	1.386640	-3.807427	0.643006
49617	0	0.946268	9.380990	-0.867685	0.009460	0.093811	-0.008667	1.397274	-3.808697	0.655524
49618	0	0.953315	9.423390	-0.820703	0.009525	0.094235	-0.008199	1.406025	-3.816797	0.669035
49619	0	0.982930	9.521380	-0.971211	0.009827	0.095215	-0.009705	1.413711	-3.818397	0.682430
49620	0	1.002124	9.563775	-0.972752	0.010015	0.095639	-0.009720	1.421565	-3.824841	0.697404
49621	0	0.995534	9.606770	-1.075066	0.009949	0.096069	-0.010742	1.430407	-3.831034	0.710350
49622	0	0.978794	9.691730	-1.071379	0.009778	0.096920	-0.010698	1.447459	-3.841061	0.719744
49623	0	0.989386	9.753169	-1.149048	0.009888	0.097534	-0.011475	1.464888	-3.846582	0.726529
49624	0	1.021685	9.831911	-1.097115	0.010204	0.098322	-0.010958	1.479179	-3.859432	0.745818
49625	0	1.038577	9.869110	-1.069697	0.010376	0.098694	-0.010681	1.496447	-3.869108	0.753711
49626	0	1.058639	9.929580	-1.127873	0.010578	0.099298	-0.011263	1.513643	-3.876914	0.760961
49627	0	1.087313	9.954617	-1.136304	0.010864	0.099548	-0.011353	1.524741	-3.885426	0.767613
49628	0	1.131515	10.027347	-1.126840	0.011309	0.100276	-0.011252	1.542032	-3.891163	0.768759
49629	0	1.129941	10.070556	-1.154925	0.011292	0.100708	-0.011536	1.556575	-3.898487	0.773625
49630	0	1.100870	10.112749	-1.218417	0.011002	0.101130	-0.012174	1.567588	-3.904880	0.777084
49631	0	1.080420	10.107269	-1.154812	0.010803	0.101074	-0.011536	1.580857	-3.904376	0.776955
49632	0	1.074627	10.100759	-1.187888	0.010743	0.101009	-0.011867	1.594043	-3.906317	0.773944
49633	0	1.099069	10.119485	-1.221499	0.010986	0.101196	-0.012207	1.602213	-3.909602	0.774901
49634	0	1.081881	10.094730	-1.228658	0.010812	0.100948	-0.012284	1.604261	-3.915961	0.770224
49635	0	1.093111	10.058479	-1.178422	0.010925	0.100586	-0.011780	1.608843	-3.920984	0.759239
49636	0	1.087586	10.039943	-1.142770	0.010876	0.100400	-0.011423	1.613409	-3.919523	0.752348
49637	0	1.061952	10.009740	-1.129433	0.010620	0.100098	-0.011292	1.616021	-3.917188	0.747193
49638	0	1.043248	9.924255	-1.068625	0.010435	0.099242	-0.010687	1.614849	-3.912443	0.735264
49639	0	1.013253	9.887684	-1.086464	0.010132	0.098877	-0.010864	1.614701	-3.911532	0.731107
49640	0	1.000652	9.832744	-1.049593	0.010011	0.098327	-0.010499	1.610630	-3.904901	0.722340
49641	0	1.019241	9.771685	-1.044154	0.010193	0.097717	-0.010437	1.615538	-3.902594	0.709861
49642	0	1.007095	9.686123	-1.026718	0.010069	0.096862	-0.010263	1.619581	-3.903225	0.699792
49643	0	1.013132	9.655777	-1.019191	0.010132	0.096558	-0.010193	1.618090	-3.900796	0.685691
49644	0	1.000855	9.570292	-0.940084	0.010009	0.095703	-0.009398	1.620607	-3.898516	0.670395
49645	0	0.970689	9.515322	-0.946399	0.009705	0.095154	-0.009460	1.624499	-3.899363	0.657862
49646	0	0.958702	9.460204	-0.922881	0.009586	0.094603	-0.009224	1.630010	-3.898229	0.648349
49647	0	1.013024	9.411635	-0.885044	0.010132	0.094116	-0.008850	1.629894	-3.894279	0.638433
49648	0	0.988597	9.381096	-0.915470	0.009884	0.093811	-0.009156	1.627682	-3.894823	0.622735
49649	0	0.976805	9.338310	-0.915972	0.009766	0.093384	-0.009155	1.632738	-3.895801	0.609823
49650	0	0.946659	9.264901	-0.843582	0.009465	0.092649	-0.008432	1.636492	-3.895455	0.596887
49651	0	0.958431	9.271173	-0.830617	0.009583	0.092712	-0.008301	1.642456	-3.895689	0.593502
49652	0	0.922032	9.240499	-0.843664	0.009219	0.092405	-0.008434	1.644689	-3.895164	0.586071
49653	0	0.952546	9.252826	-0.818578	0.009521	0.092529	-0.008179	1.652720	-3.898088	0.582347
49654	0	0.929089	9.276943	-0.801635	0.009285	0.092771	-0.008010	1.659863	-3.903439	0.583669
49655	0	0.947023	9.283267	-0.861463	0.009460	0.092834	-0.008606	1.669831	-3.913543	0.582053
49656	0	0.972937	9.295117	-0.808576	0.009724	0.092953	-0.008075	1.682439	-3.918674	0.584923
49657	0	0.946181	9.319934	-0.849710	0.009460	0.093201	-0.008484	1.697580	-3.918539	0.588232
49658	0	0.959181	9.374436	-0.907097	0.009584	0.093746	-0.009060	1.710241	-3.925622	0.588304
49659	0	0.983926	9.405262	-0.928985	0.009827	0.094055	-0.009277	1.724500	-3.939086	0.590925
49660	0	0.955245	9.459687	-0.962086	0.009546	0.094599	-0.009608	1.738627	-3.944723	0.595650
49661	0	0.941055	9.515085	-1.051488	0.009399	0.095154	-0.010498	1.757758	-3.956253	0.603625
49662	0	0.973375	9.569373	-1.061131	0.009727	0.095696	-0.010593	1.777953	-3.963049	0.612092
49663	0	1.013721	9.600584	-1.027161	0.010132	0.096008	-0.010254	1.797853	-3.967621	0.622611
49664	0	1.027239	9.667163	-1.048692	0.010264	0.096674	-0.010473	1.813027	-3.975199	0.626818
49665	0	1.068748	9.747042	-1.112624	0.010681	0.097473	-0.011108	1.832868	-3.980775	0.633765
49666	0	1.057631	9.807468	-1.135001	0.010571	0.098078	-0.011328	1.857831	-3.984572	0.636404
49667	0	1.062723	9.832456	-1.167720	0.010620	0.098328	-0.011658	1.879523	-3.991004	0.640847
49668	0	1.076384	9.874528	-1.183675	0.010756	0.098748	-0.011820	1.898176	-3.998753	0.642362
49669	0	1.081031	9.911836	-1.167442	0.010803	0.099121	-0.011658	1.916553	-4.005067	0.642218
49670	0	1.088458	9.972184	-1.244187	0.010878	0.099725	-0.012424	1.935611	-4.011236	0.645650
49671	0	1.105068	10.003449	-1.209953	0.011047	0.100037	-0.012085	1.951364	-4.013193	0.643663
49672	0	1.075057	10.039615	-1.237186	0.010748	0.100398	-0.012359	1.965440	-4.014379	0.645746
49673	0	1.098722	10.058469	-1.178962	0.010986	0.100586	-0.011780	1.975638	-4.013529	0.649897
49674	0	1.098617	10.039854	-1.156919	0.010987	0.100400	-0.011556	1.990136	-4.010405	0.649887
49675	0	1.080480	10.046313	-1.166257	0.010803	0.100464	-0.011658	1.994976	-4.010307	0.643141
49676	0	1.062128	10.033954	-1.185579	0.010623	0.100340	-0.011851	1.999290	-4.006501	0.639983
49677	0	1.067898	10.034117	-1.087216	0.010681	0.100342	-0.010864	2.007537	-4.002056	0.635274
49678	0	1.080125	9.991141	-1.216984	0.010798	0.099913	-0.012162	2.015631	-4.003408	0.627977
49679	0	1.086541	9.936467	-1.184450	0.010864	0.099365	-0.011841	2.019154	-4.002851	0.624406
49680	0	1.025580	9.856973	-1.221584	0.010256	0.098570	-0.012215	2.019996	-4.001015	0.615135
49681	0	1.055521	9.826738	-1.171568	0.010559	0.098267	-0.011719	2.015964	-3.994634	0.601291
49682	0	1.042986	9.777896	-1.134822	0.010428	0.097779	-0.011347	2.016831	-3.994365	0.604077
49683	0	1.049540	9.710718	-1.129182	0.010498	0.097107	-0.011292	2.016633	-3.989310	0.594168
49684	0	1.012307	9.649728	-1.067870	0.010126	0.096497	-0.010682	2.012252	-3.983639	0.575731
49685	0	1.019100	9.606964	-1.000872	0.010193	0.096069	-0.010010	2.010385	-3.979309	0.569584
49686	0	1.018328	9.533729	-1.007018	0.010188	0.095337	-0.010069	2.011227	-3.971462	0.562339
49687	0	1.000319	9.484941	-0.915435	0.010010	0.094849	-0.009155	2.009441	-3.961327	0.554353
49688	0	0.993418	9.436166	-0.939620	0.009935	0.094361	-0.009398	2.006001	-3.957730	0.548152
49689	0	0.994748	9.417789	-0.939425	0.009949	0.094177	-0.009399	1.999025	-3.954061	0.543181
49690	0	0.994280	9.350753	-0.932494	0.009946	0.093507	-0.009329	1.993614	-3.948102	0.533373
49691	0	0.958072	9.332298	-0.994836	0.009583	0.093323	-0.009949	1.992517	-3.943798	0.523304
49692	0	0.945335	9.283514	-0.957924	0.009457	0.092834	-0.009583	1.987582	-3.937709	0.522657
49693	0	0.946164	9.283408	-0.946315	0.009460	0.092834	-0.009460	1.990189	-3.937031	0.522257
49694	0	0.903439	9.265000	-0.953187	0.009035	0.092650	-0.009527	1.995149	-3.934046	0.518184
49695	0	0.933595	9.271241	-0.897460	0.009338	0.092712	-0.008972	1.997009	-3.929066	0.523536
49696	0	0.921177	9.258886	-0.904305	0.009211	0.092589	-0.009039	2.001126	-3.928452	0.524151
49697	0	0.915323	9.277337	-0.897492	0.009155	0.092773	-0.008972	2.003359	-3.923939	0.527626
49698	0	0.951774	9.319920	-0.886025	0.009517	0.093200	-0.008856	2.007839	-3.923057	0.526951
49699	0	0.970948	9.320057	-0.866278	0.009705	0.093201	-0.008667	2.001525	-3.927070	0.535313
49700	0	0.953274	9.374823	-0.964217	0.009531	0.093749	-0.009636	2.007763	-3.927230	0.546816
49701	0	0.989386	9.435949	-0.952360	0.009888	0.094360	-0.009521	2.009246	-3.932631	0.551813
49702	0	0.984221	9.478518	-0.964917	0.009838	0.094786	-0.009648	2.008833	-3.935671	0.567965
49703	0	0.976671	9.521401	-1.099259	0.009766	0.095215	-0.010986	2.014939	-3.934936	0.581171
49704	0	0.976961	9.551690	-1.131326	0.009768	0.095518	-0.011305	2.023592	-3.935358	0.596491
49705	0	1.007564	9.618996	-1.117748	0.010071	0.096191	-0.011169	2.031902	-3.939039	0.608114
49706	0	1.020517	9.667577	-1.082623	0.010202	0.096677	-0.010819	2.038482	-3.940290	0.625460
49707	0	1.037771	9.747230	-1.111417	0.010376	0.097473	-0.011108	2.043838	-3.940277	0.639344
49708	0	1.062961	9.832459	-1.106349	0.010623	0.098326	-0.011060	2.046831	-3.945931	0.653388
49709	0	1.050613	9.875357	-1.202764	0.010498	0.098755	-0.012024	2.049859	-3.953134	0.665546
49710	0	1.051826	9.893467	-1.123750	0.010513	0.098935	-0.011238	2.048091	-3.956739	0.669092
49711	0	1.069025	9.942523	-1.208544	0.010681	0.099426	-0.012085	2.047461	-3.965023	0.680147
49712	0	1.039192	10.009490	-1.208789	0.010394	0.100095	-0.012087	2.047306	-3.960424	0.691326
49713	0	1.037602	10.040253	-1.233148	0.010376	0.100403	-0.012329	2.048670	-3.958328	0.704035
49714	0	1.043726	10.040210	-1.324845	0.010437	0.100402	-0.013250	2.045343	-3.956438	0.713459
49715	0	1.043539	10.058650	-1.311956	0.010437	0.100586	-0.013123	2.040880	-3.952475	0.718644
49716	0	1.068045	10.070847	-1.275192	0.010677	0.100709	-0.012751	2.041220	-3.953820	0.725770
49717	0	1.068256	10.070844	-1.208008	0.010681	0.100708	-0.012085	2.034740	-3.953261	0.725655
49718	0	1.086415	10.040404	-1.255575	0.010866	0.100403	-0.012564	2.024843	-3.948870	0.724528
49719	0	1.061838	10.022115	-1.219684	0.010620	0.100220	-0.012207	2.012417	-3.944740	0.718913
49720	0	1.097949	10.022471	-1.302773	0.010983	0.100223	-0.013041	1.995951	-3.939232	0.715839
49721	0	1.079878	9.955102	-1.212801	0.010803	0.099548	-0.012146	1.974401	-3.931960	0.714916
49722	0	1.060454	9.912744	-1.222522	0.010611	0.099126	-0.012233	1.964815	-3.922884	0.713334
49723	0	1.061962	9.863467	-1.219242	0.010620	0.098633	-0.012207	1.947106	-3.920139	0.711022
49724	0	1.037233	9.784384	-1.173918	0.010374	0.097842	-0.011751	1.932418	-3.915956	0.705696
49725	0	1.036777	9.753691	-1.151992	0.010376	0.097534	-0.011536	1.913278	-3.904201	0.702118
49726	0	1.035046	9.680893	-1.088139	0.010359	0.096807	-0.010895	1.896701	-3.892145	0.697780
49727	0	1.024536	9.637662	-1.054811	0.010254	0.096375	-0.010559	1.883014	-3.879766	0.689776
49728	0	1.023180	9.577010	-1.003459	0.010237	0.095768	-0.010050	1.864037	-3.871609	0.687772
49729	0	1.000644	9.533856	-0.901952	0.010010	0.095337	-0.009033	1.846957	-3.865217	0.682307
49730	0	0.969052	9.448753	-0.911214	0.009697	0.094485	-0.009129	1.826204	-3.855151	0.681925
49731	0	0.957971	9.399568	-0.883679	0.009583	0.093994	-0.008850	1.809159	-3.849445	0.683193
49732	0	0.921053	9.351076	-0.916984	0.009211	0.093509	-0.009191	1.782785	-3.847165	0.691815
49733	0	0.903148	9.320227	-0.969098	0.009033	0.093201	-0.009705	1.765435	-3.842734	0.682923
49734	0	0.908867	9.283941	-0.947617	0.009090	0.092837	-0.009495	1.741564	-3.838309	0.686468
49735	0	0.927326	9.259210	-0.950827	0.009277	0.092590	-0.009521	1.724164	-3.831031	0.693065
49736	0	0.951265	9.247226	-0.972937	0.009513	0.092471	-0.009740	1.710246	-3.828435	0.697536
49737	0	0.951869	9.228604	-0.859956	0.009521	0.092285	-0.008606	1.701150	-3.822806	0.705711
49738	0	0.945191	9.253130	-0.907406	0.009455	0.092530	-0.009082	1.690474	-3.817082	0.709873
49739	0	0.940049	9.234659	-0.872269	0.009399	0.092346	-0.008728	1.682748	-3.816221	0.714274
49740	0	0.934359	9.289562	-0.834640	0.009340	0.092896	-0.008351	1.675609	-3.818061	0.721101
49741	0	0.946054	9.283521	-0.878115	0.009460	0.092834	-0.008789	1.664662	-3.815978	0.730271
49742	0	0.933953	9.326269	-0.840615	0.009338	0.093263	-0.008408	1.661775	-3.815158	0.734800
49743	0	0.976477	9.356734	-0.964012	0.009766	0.093567	-0.009644	1.656186	-3.811914	0.749951
49744	0	0.952025	9.387194	-0.994266	0.009520	0.093872	-0.009942	1.655601	-3.810487	0.763991
49745	0	0.970975	9.442079	-0.976623	0.009705	0.094421	-0.009766	1.654901	-3.814533	0.783727
49746	0	0.977369	9.533466	-1.001644	0.009775	0.095335	-0.010012	1.659255	-3.810534	0.795556
49747	0	0.970855	9.606896	-1.068095	0.009705	0.096069	-0.010681	1.657656	-3.812927	0.809990
49748	0	1.002266	9.661702	-1.025520	0.010017	0.096618	-0.010254	1.657926	-3.816876	0.821978
49749	0	1.001408	9.667893	-1.074495	0.010010	0.096680	-0.010742	1.659875	-3.819654	0.835216
49750	0	1.008448	9.765396	-1.147909	0.010079	0.097654	-0.011480	1.656912	-3.823162	0.856027
49751	0	1.013535	9.814367	-1.099080	0.010132	0.098145	-0.010986	1.660613	-3.824917	0.875175
49752	0	1.008051	9.869147	-1.124143	0.010077	0.098692	-0.011240	1.660870	-3.826059	0.892241
49753	0	1.032014	9.936423	-1.160069	0.010315	0.099365	-0.011597	1.664223	-3.829641	0.905448
49754	0	1.051149	9.954554	-1.141805	0.010508	0.099545	-0.011422	1.658283	-3.831732	0.920229
49755	0	1.056372	9.991419	-1.129035	0.010559	0.099915	-0.011292	1.655796	-3.834669	0.930815
49756	0	1.075302	10.021896	-1.165216	0.010751	0.100219	-0.011656	1.650563	-3.834861	0.939257
49757	0	1.099413	10.034165	-1.207908	0.010986	0.100342	-0.012085	1.642971	-3.841363	0.944641
49758	0	1.087962	10.058601	-1.218707	0.010880	0.100585	-0.012196	1.632311	-3.839106	0.948600
49759	0	1.086830	10.058670	-1.225825	0.010864	0.100586	-0.012268	1.620323	-3.841350	0.950701
49760	0	1.069771	10.052608	-1.187281	0.010689	0.100526	-0.011883	1.608190	-3.849102	0.950949
49761	0	1.037899	10.034184	-1.214303	0.010376	0.100342	-0.012146	1.603832	-3.850138	0.958079
49762	0	1.068840	10.028117	-1.176924	0.010687	0.100281	-0.011774	1.597323	-3.849475	0.966483
49763	0	1.092211	10.003791	-1.134425	0.010925	0.100037	-0.011353	1.587083	-3.843505	0.959681
49764	0	1.055019	9.973457	-1.102223	0.010552	0.099733	-0.011031	1.576019	-3.838607	0.962970
49765	0	1.043644	9.918280	-1.098080	0.010437	0.099182	-0.010986	1.569036	-3.835594	0.955983
49766	0	1.043574	9.863449	-1.102977	0.010435	0.098634	-0.011037	1.560297	-3.833995	0.945206
49767	0	1.037015	9.826820	-1.048887	0.010376	0.098267	-0.010498	1.548948	-3.824842	0.939536
49768	0	0.999454	9.778268	-1.077416	0.009997	0.097781	-0.010785	1.535571	-3.819170	0.933032
49769	0	0.988886	9.747471	-1.042129	0.009888	0.097473	-0.010437	1.516707	-3.818109	0.920881
49770	0	0.988690	9.668440	-0.978060	0.009890	0.096683	-0.009796	1.497731	-3.812448	0.918919
49771	0	0.964125	9.588752	-0.969409	0.009644	0.095886	-0.009705	1.484505	-3.807268	0.915581
49772	0	0.976309	9.552302	-0.985486	0.009761	0.095522	-0.009868	1.468690	-3.807463	0.909206
49773	0	0.958633	9.497149	-0.944867	0.009583	0.094971	-0.009460	1.453940	-3.809566	0.902093
49774	0	0.965156	9.460629	-0.906116	0.009650	0.094605	-0.009071	1.441192	-3.808589	0.892690
49775	0	0.933619	9.430029	-0.902534	0.009338	0.094299	-0.009033	1.431070	-3.803414	0.885810
49776	0	0.933512	9.344715	-0.919527	0.009334	0.093447	-0.009201	1.423322	-3.802768	0.886374
49777	0	0.928050	9.320107	-0.884269	0.009277	0.093201	-0.008850	1.413554	-3.804133	0.884491
49778	0	0.928517	9.295686	-0.834162	0.009283	0.092957	-0.008348	1.405556	-3.804210	0.884121
49779	0	0.939922	9.277392	-0.896742	0.009399	0.092773	-0.008972	1.398863	-3.801500	0.883826
49780	0	0.964426	9.307907	-0.865170	0.009643	0.093079	-0.008658	1.389784	-3.801060	0.883695
49781	0	0.958551	9.271221	-0.872682	0.009583	0.092712	-0.008728	1.387459	-3.802266	0.884718
49782	0	0.977344	9.283335	-0.884768	0.009771	0.092834	-0.008848	1.385902	-3.802402	0.885472
49783	0	0.952442	9.277301	-0.897352	0.009521	0.092773	-0.008972	1.386868	-3.803491	0.880423
49784	0	0.946917	9.295439	-0.848611	0.009466	0.092955	-0.008487	1.385044	-3.804769	0.888722
49785	0	0.946160	9.362746	-0.873184	0.009460	0.093628	-0.008728	1.388525	-3.803804	0.898645
49786	0	0.965067	9.423540	-0.898447	0.009645	0.094236	-0.008980	1.393178	-3.807675	0.905718
49787	0	0.977055	9.423710	-0.916219	0.009766	0.094238	-0.009155	1.400525	-3.811217	0.912792
49788	0	0.953723	9.502771	-0.905321	0.009531	0.095029	-0.009048	1.406080	-3.816334	0.931185
49789	0	0.940570	9.521364	-0.910030	0.009399	0.095215	-0.009094	1.412370	-3.821415	0.934939
49790	0	0.984316	9.576004	-0.978625	0.009839	0.095761	-0.009778	1.421007	-3.823868	0.946096
49791	0	1.002031	9.631137	-1.008047	0.010010	0.096313	-0.010071	1.431382	-3.833901	0.956263
49792	0	1.010336	9.679471	-0.991820	0.010092	0.096797	-0.009908	1.442835	-3.845081	0.960371
49793	0	1.013432	9.734917	-1.093991	0.010132	0.097351	-0.010925	1.458895	-3.845527	0.966378
49794	0	1.026361	9.795483	-1.108854	0.010259	0.097957	-0.011077	1.471426	-3.848797	0.972878
49795	0	1.032183	9.826435	-1.148768	0.010315	0.098267	-0.011475	1.485456	-3.854237	0.984389
49796	0	1.051744	9.850415	-1.114552	0.010511	0.098506	-0.011135	1.496534	-3.858734	0.989210
49797	0	1.062482	9.936291	-1.149041	0.010620	0.099365	-0.011475	1.513603	-3.861636	1.000450
49798	0	1.106569	9.948017	-1.090838	0.011056	0.099483	-0.010897	1.526234	-3.870333	0.999301
49799	0	1.049760	9.948597	-1.093787	0.010498	0.099487	-0.010925	1.539801	-3.867367	0.999694
49800	0	1.074592	9.978838	-1.065174	0.010740	0.099790	-0.010646	1.545761	-3.871328	0.998992
49801	0	1.111657	9.985157	-1.160564	0.011108	0.099854	-0.011597	1.555213	-3.878199	0.999853
49802	0	1.107178	9.996957	-1.149567	0.011064	0.099971	-0.011493	1.557775	-3.885082	1.002506
49803	0	1.050077	9.991351	-1.172518	0.010498	0.099915	-0.011719	1.564193	-3.885713	1.009747
49804	0	1.056689	9.984935	-1.137454	0.010564	0.099851	-0.011366	1.573291	-3.886728	1.011013
49805	0	1.037614	9.985283	-1.221249	0.010376	0.099854	-0.012207	1.578810	-3.884508	1.006177
49806	0	1.025435	9.966752	-1.192117	0.010254	0.099669	-0.011913	1.587208	-3.882636	1.003282
49807	0	1.055741	9.912044	-1.068886	0.010559	0.099121	-0.010681	1.595536	-3.878207	0.993260
49808	0	1.024653	9.887504	-1.070079	0.010250	0.098875	-0.010697	1.598827	-3.871600	0.990628
49809	0	1.049870	9.844987	-1.067898	0.010498	0.098450	-0.010681	1.595682	-3.869841	0.986378
49810	0	1.062141	9.814476	-1.036969	0.010621	0.098145	-0.010372	1.592132	-3.867691	0.982562
49811	0	1.031752	9.753367	-1.037822	0.010315	0.097534	-0.010376	1.594271	-3.868164	0.972148
49812	0	0.995596	9.692132	-1.056706	0.009953	0.096922	-0.010564	1.597590	-3.868536	0.962130
49813	0	1.007421	9.631286	-1.037839	0.010071	0.096313	-0.010376	1.600166	-3.870026	0.947453
49814	0	1.014373	9.588355	-1.050487	0.010138	0.095884	-0.010504	1.601051	-3.874842	0.936018
49815	0	0.995221	9.539721	-1.068450	0.009949	0.095398	-0.010681	1.604620	-3.876513	0.927127
49816	0	1.001200	9.496892	-0.977656	0.010016	0.094969	-0.009773	1.608158	-3.868541	0.912137
49817	0	0.988968	9.460406	-0.897457	0.009888	0.094604	-0.008972	1.610376	-3.868313	0.910987
49818	0	0.970421	9.417661	-0.922324	0.009708	0.094176	-0.009222	1.611365	-3.860523	0.900855
49819	0	0.976606	9.399359	-0.946543	0.009766	0.093994	-0.009460	1.616873	-3.858415	0.890555
49820	0	0.934503	9.350295	-0.831614	0.009339	0.093504	-0.008311	1.622469	-3.862520	0.878713
49821	0	0.970329	9.338341	-0.916051	0.009705	0.093384	-0.009155	1.627983	-3.858369	0.883286
49822	0	0.939618	9.350463	-0.941304	0.009397	0.093505	-0.009410	1.631145	-3.855299	0.880519
49823	0	0.964530	9.356637	-0.885374	0.009644	0.093567	-0.008850	1.634849	-3.854801	0.875283
49824	0	0.964934	9.325870	-0.868332	0.009646	0.093260	-0.008675	1.644769	-3.855719	0.874736
49825	0	0.959175	9.350399	-0.885980	0.009583	0.093506	-0.008850	1.655941	-3.864355	0.870581
49826	0	0.960614	9.386573	-0.936850	0.009601	0.093867	-0.009358	1.667537	-3.868414	0.865707
49827	0	0.921922	9.374836	-0.965674	0.009216	0.093750	-0.009644	1.682612	-3.869418	0.870844
49828	0	0.977988	9.435443	-0.943838	0.009771	0.094357	-0.009426	1.696596	-3.877165	0.874500
49829	0	0.989280	9.448047	-1.008407	0.009888	0.094482	-0.010071	1.711795	-3.880770	0.873719
49830	0	0.990156	9.508664	-0.920229	0.009897	0.095089	-0.009183	1.734181	-3.883373	0.873191
49831	0	0.976970	9.539573	-0.990509	0.009766	0.095398	-0.009888	1.754120	-3.885678	0.874336
49832	0	0.972387	9.587907	-1.054439	0.009712	0.095881	-0.010533	1.766309	-3.896974	0.880560
49833	0	1.001773	9.643306	-1.002571	0.010010	0.096436	-0.010010	1.784191	-3.903860	0.886385
49834	0	1.015215	9.667162	-1.103465	0.010147	0.096674	-0.011019	1.801892	-3.907273	0.895046
49835	0	1.050621	9.716561	-1.142617	0.010498	0.097168	-0.011414	1.815790	-3.914291	0.898704
49836	0	1.058290	9.752570	-1.176050	0.010575	0.097528	-0.011744	1.833649	-3.920638	0.901277
49837	0	1.063105	9.820229	-1.204106	0.010620	0.098206	-0.012024	1.852784	-3.930796	0.903606
49838	0	1.064725	9.850244	-1.212807	0.010641	0.098504	-0.012120	1.861016	-3.935358	0.904215
49839	0	1.050739	9.875211	-1.228240	0.010498	0.098755	-0.012268	1.876862	-3.943617	0.903155
49840	0	1.021334	9.886982	-1.212405	0.010211	0.098871	-0.012115	1.887128	-3.943805	0.902257
49841	0	1.056259	9.954602	-1.143055	0.010559	0.099548	-0.011414	1.905773	-3.945259	0.901433
49842	0	1.056477	9.948146	-1.151915	0.010566	0.099483	-0.011509	1.916802	-3.941565	0.895095
49843	0	1.062162	9.960830	-1.142151	0.010620	0.099609	-0.011414	1.925195	-3.940705	0.891651
49844	0	1.080680	9.966690	-1.076367	0.010806	0.099668	-0.010758	1.930522	-3.938880	0.888296
49845	0	1.074400	9.924251	-1.172261	0.010742	0.099243	-0.011719	1.934072	-3.938375	0.892303
49846	0	1.080793	9.954546	-1.252695	0.010806	0.099546	-0.012521	1.940501	-3.938011	0.889311
49847	0	1.055899	9.893848	-1.256943	0.010559	0.098938	-0.012573	1.935421	-3.935377	0.887620
49848	0	1.037726	9.887660	-1.268958	0.010375	0.098877	-0.012689	1.935843	-3.935422	0.885291
49849	0	1.025494	9.851034	-1.269757	0.010254	0.098511	-0.012695	1.937737	-3.934062	0.884815
49850	0	1.074483	9.814312	-1.221486	0.010744	0.098144	-0.012212	1.940721	-3.932397	0.877168
49851	0	1.050017	9.777804	-1.092575	0.010498	0.097778	-0.010925	1.940680	-3.932215	0.871035
49852	0	1.086952	9.753247	-1.056646	0.010868	0.097533	-0.010561	1.946494	-3.931215	0.863562
49853	0	1.055983	9.692426	-1.037118	0.010559	0.096924	-0.010376	1.940313	-3.929366	0.854771
49854	0	1.037569	9.674079	-1.030601	0.010377	0.096741	-0.010305	1.940593	-3.925143	0.840567
49855	0	1.013029	9.606995	-1.073819	0.010132	0.096069	-0.010742	1.935189	-3.920656	0.838528
49856	0	1.000545	9.546048	-1.011960	0.010006	0.095460	-0.010124	1.929178	-3.917303	0.830457
49857	0	1.025677	9.521480	-1.012936	0.010254	0.095215	-0.010132	1.925829	-3.917941	0.815740
49858	0	1.025526	9.466535	-1.055066	0.010259	0.094665	-0.010554	1.920736	-3.911167	0.811913
49859	0	0.964443	9.423779	-0.995249	0.009644	0.094238	-0.009949	1.924877	-3.909463	0.799091
49860	0	0.976329	9.448085	-0.934696	0.009767	0.094481	-0.009347	1.924364	-3.902645	0.786222
49861	0	0.982265	9.375056	-0.958119	0.009827	0.093750	-0.009583	1.922053	-3.895009	0.780354
49862	0	0.951339	9.350660	-0.946011	0.009513	0.093507	-0.009459	1.923370	-3.892825	0.775297
49863	0	0.927613	9.362837	-0.957943	0.009277	0.093628	-0.009583	1.918875	-3.888614	0.773989
49864	0	0.939565	9.338375	-0.902885	0.009397	0.093384	-0.009027	1.919783	-3.884758	0.771077
49865	0	0.970600	9.332247	-0.891260	0.009705	0.093323	-0.008911	1.920792	-3.883739	0.767980
49866	0	0.994781	9.338278	-0.897973	0.009951	0.093383	-0.008976	1.924432	-3.877583	0.770390
49867	0	0.988856	9.350603	-0.903055	0.009888	0.093506	-0.009033	1.920171	-3.876001	0.778049
49868	0	0.946620	9.381028	-1.006858	0.009461	0.093811	-0.010066	1.922289	-3.879181	0.786734
49869	0	0.897648	9.405451	-0.946295	0.008972	0.094055	-0.009460	1.924392	-3.881739	0.790747
49870	0	0.941019	9.429671	-1.069029	0.009407	0.094297	-0.010687	1.927565	-3.882870	0.797727
49871	0	0.994929	9.454302	-1.037940	0.009949	0.094543	-0.010376	1.930530	-3.880914	0.809135
49872	0	1.037574	9.496899	-1.057470	0.010377	0.094970	-0.010567	1.938935	-3.876863	0.821532
49873	0	1.043952	9.515276	-1.062705	0.010437	0.095154	-0.010620	1.946178	-3.877225	0.832733
49874	0	1.007976	9.612658	-1.118799	0.010076	0.096128	-0.011184	1.950002	-3.879513	0.847154
49875	0	0.983142	9.631239	-1.038154	0.009827	0.096313	-0.010376	1.955410	-3.882538	0.859557
49876	0	0.989935	9.673679	-1.137123	0.009897	0.096738	-0.011364	1.962649	-3.882345	0.873915
49877	0	1.026113	9.759365	-1.123744	0.010254	0.097595	-0.011230	1.969762	-3.888105	0.881648
49878	0	1.039617	9.820116	-1.136654	0.010390	0.098202	-0.011367	1.968319	-3.892238	0.893206
49879	0	1.050094	9.838825	-1.178072	0.010498	0.098389	-0.011780	1.968307	-3.892867	0.902264
49880	0	1.044627	9.844673	-1.184767	0.010442	0.098448	-0.011843	1.972833	-3.895324	0.915837
49881	0	1.068587	9.887614	-1.172128	0.010681	0.098877	-0.011719	1.974606	-3.898046	0.931619
49882	0	1.069439	9.930200	-1.153960	0.010690	0.099302	-0.011541	1.971550	-3.900675	0.939128
49883	0	1.043832	9.948693	-1.269714	0.010437	0.099487	-0.012695	1.972594	-3.899408	0.945423
49884	0	1.068413	9.960874	-1.281782	0.010683	0.099608	-0.012821	1.967733	-3.897867	0.952311
49885	0	1.062162	9.991495	-1.208036	0.010620	0.099915	-0.012085	1.961707	-3.896873	0.951116
49886	0	1.043692	9.997607	-1.231827	0.010439	0.099976	-0.012321	1.958109	-3.891861	0.961530
49887	0	1.073903	9.973210	-1.208236	0.010742	0.099731	-0.012085	1.954321	-3.885554	0.959854
49888	0	1.067597	9.967204	-1.207327	0.010674	0.099671	-0.012080	1.945545	-3.884528	0.965069
49889	0	1.110821	9.961040	-1.171021	0.011108	0.099609	-0.011719	1.934863	-3.881565	0.968364
49890	0	1.085983	9.894180	-1.168966	0.010863	0.098940	-0.011703	1.919200	-3.874828	0.966897
49891	0	1.068080	9.881732	-1.182945	0.010681	0.098816	-0.011841	1.905316	-3.871689	0.964861
49892	0	1.043330	9.863645	-1.199016	0.010436	0.098635	-0.012002	1.890947	-3.865806	0.962379
49893	0	1.024993	9.778006	-1.170772	0.010254	0.097778	-0.011719	1.877353	-3.858456	0.961915
49894	0	1.054718	9.766066	-1.119813	0.010550	0.097659	-0.011209	1.864472	-3.851829	0.959688
49895	0	1.019443	9.704690	-1.115933	0.010193	0.097046	-0.011169	1.851870	-3.850907	0.960398
49896	0	1.001003	9.662114	-1.022190	0.010013	0.096620	-0.010234	1.837081	-3.845016	0.956241
49897	0	1.013167	9.643688	-0.944704	0.010132	0.096436	-0.009460	1.820555	-3.841947	0.953271
49898	0	0.963514	9.552394	-0.960531	0.009643	0.095522	-0.009618	1.804990	-3.830157	0.945904
49899	0	0.976208	9.509460	-0.950690	0.009766	0.095093	-0.009521	1.786674	-3.823079	0.949525
49900	0	0.963326	9.473154	-0.935217	0.009636	0.094729	-0.009371	1.763637	-3.816942	0.942183
49901	0	0.958269	9.454458	-0.920462	0.009583	0.094543	-0.009216	1.748877	-3.814250	0.938335
49902	0	0.951941	9.418052	-0.899821	0.009521	0.094179	-0.009010	1.733398	-3.808890	0.940312
49903	0	0.933882	9.381164	-0.982050	0.009338	0.093811	-0.009827	1.724989	-3.806642	0.942106
49904	0	0.939629	9.338614	-0.956048	0.009399	0.093385	-0.009571	1.711165	-3.800010	0.944590
49905	0	0.933564	9.344593	-0.896350	0.009338	0.093445	-0.008972	1.699581	-3.793885	0.950361
49906	0	0.945092	9.344781	-0.980287	0.009455	0.093447	-0.009809	1.690567	-3.786432	0.953116
49907	0	0.939893	9.338409	-0.878635	0.009399	0.093384	-0.008789	1.686357	-3.783014	0.955890
49908	0	0.952005	9.344524	-0.835184	0.009520	0.093445	-0.008357	1.679025	-3.780806	0.959709
49909	0	0.958038	9.332337	-0.878483	0.009583	0.093323	-0.008789	1.672992	-3.775305	0.960076
49910	0	0.958272	9.326306	-0.791638	0.009578	0.093263	-0.007927	1.659059	-3.778678	0.965595
49911	0	0.958274	9.350628	-0.921180	0.009583	0.093506	-0.009216	1.652506	-3.776160	0.971596
49912	0	0.934270	9.393298	-0.957096	0.009338	0.093933	-0.009574	1.647836	-3.778624	0.978070
49913	0	0.927409	9.417810	-0.945510	0.009277	0.094177	-0.009460	1.640046	-3.771936	0.989861
49914	0	0.988431	9.460527	-0.987563	0.009881	0.094605	-0.009877	1.637066	-3.773104	0.999549
49915	0	0.940300	9.484842	-0.982524	0.009399	0.094849	-0.009827	1.634431	-3.774584	1.001716
49916	0	0.965446	9.564080	-0.970183	0.009650	0.095641	-0.009703	1.632144	-3.776882	1.015635
49917	0	0.988972	9.613014	-1.019307	0.009888	0.096130	-0.010193	1.631237	-3.776468	1.023053
49918	0	1.007606	9.667851	-1.025555	0.010075	0.096679	-0.010255	1.630828	-3.775375	1.034171
49919	0	1.050320	9.716737	-1.074261	0.010498	0.097168	-0.010742	1.630215	-3.778582	1.046629
49920	0	1.020730	9.747131	-1.140951	0.010202	0.097471	-0.011415	1.623281	-3.781415	1.056966
49921	0	1.025553	9.808391	-1.085896	0.010254	0.098083	-0.010864	1.615809	-3.780445	1.073754
49922	0	0.983311	9.826618	-1.134256	0.009830	0.098267	-0.011342	1.615291	-3.781733	1.083827
49923	0	0.989480	9.857163	-1.085917	0.009888	0.098572	-0.010864	1.608066	-3.787070	1.100041
49924	0	1.008861	9.893633	-1.134517	0.010084	0.098937	-0.011343	1.609345	-3.789298	1.114368
49925	0	1.062622	9.905971	-1.134984	0.010620	0.099060	-0.011353	1.605364	-3.793448	1.118215
49926	0	1.099462	9.942591	-1.128459	0.010998	0.099425	-0.011287	1.601837	-3.786963	1.124985
49927	0	1.081023	10.003626	-1.122691	0.010803	0.100037	-0.011230	1.596818	-3.792072	1.132675
49928	0	1.082165	9.997465	-1.140190	0.010817	0.099975	-0.011407	1.590319	-3.795003	1.130993
49929	0	1.049642	9.997632	-1.165289	0.010498	0.099976	-0.011658	1.583807	-3.790259	1.135022
49930	0	1.061447	10.003809	-1.115703	0.010616	0.100038	-0.011160	1.579747	-3.785318	1.134338
49931	0	1.031777	9.961007	-1.152709	0.010315	0.099609	-0.011536	1.569167	-3.785688	1.132558
49932	0	1.031767	9.948893	-1.139338	0.010320	0.099488	-0.011397	1.563805	-3.780504	1.129825
49933	0	1.049957	9.930435	-1.153298	0.010498	0.099304	-0.011536	1.559884	-3.779380	1.131142
49934	0	1.043884	9.930514	-1.176802	0.010440	0.099304	-0.011775	1.550910	-3.775295	1.135601
49935	0	1.031328	9.869489	-1.097852	0.010315	0.098694	-0.010986	1.541260	-3.770511	1.129733
49936	0	1.025277	9.820778	-1.084367	0.010250	0.098207	-0.010849	1.534413	-3.770743	1.125593
49937	0	1.007246	9.765698	-1.048965	0.010071	0.097656	-0.010498	1.524057	-3.769771	1.119116
49938	0	1.031960	9.747464	-1.029182	0.010318	0.097474	-0.010299	1.515451	-3.768951	1.107801
49939	0	0.994978	9.686358	-1.024543	0.009949	0.096863	-0.010254	1.504990	-3.767262	1.099595
49940	0	1.013491	9.655959	-1.016582	0.010134	0.096559	-0.010177	1.491577	-3.765706	1.090123
49941	0	0.988474	9.588770	-0.957087	0.009888	0.095886	-0.009583	1.477080	-3.759215	1.081794
49942	0	0.993924	9.552297	-0.942993	0.009942	0.095522	-0.009438	1.467239	-3.752892	1.078199
49943	0	0.957989	9.509346	-0.933413	0.009583	0.095093	-0.009338	1.461395	-3.746786	1.075486
49944	0	0.933280	9.485054	-0.889315	0.009333	0.094850	-0.008904	1.448158	-3.743996	1.077140
49945	0	0.971026	9.442154	-0.926988	0.009705	0.094421	-0.009277	1.438381	-3.747904	1.076927
49946	0	0.977874	9.375036	-0.882902	0.009776	0.093750	-0.008836	1.429467	-3.748092	1.071555
49947	0	0.988886	9.387284	-0.890176	0.009888	0.093872	-0.008911	1.417277	-3.746548	1.072398
49948	0	0.946316	9.387321	-0.889016	0.009462	0.093873	-0.008893	1.412971	-3.744586	1.074075
49949	0	0.952485	9.350596	-0.866225	0.009521	0.093506	-0.008667	1.406534	-3.745671	1.068500
49950	0	0.940947	9.344492	-0.938551	0.009405	0.093445	-0.009391	1.399297	-3.748015	1.067269
49951	0	0.970896	9.338298	-0.885388	0.009705	0.093384	-0.008850	1.402872	-3.750498	1.078497
49952	0	0.971252	9.338120	-0.904854	0.009713	0.093382	-0.009041	1.411425	-3.746767	1.077605
49953	0	0.958117	9.381076	-0.928156	0.009583	0.093811	-0.009277	1.415555	-3.742220	1.079965
49954	0	0.928315	9.387000	-0.861741	0.009274	0.093871	-0.008615	1.418146	-3.749854	1.082558
49955	0	0.958721	9.448149	-0.922098	0.009583	0.094482	-0.009216	1.422762	-3.752626	1.088633
49956	0	0.953539	9.453970	-0.947359	0.009530	0.094541	-0.009470	1.426264	-3.756106	1.089344
49957	0	0.964433	9.490895	-0.891792	0.009644	0.094910	-0.008911	1.433299	-3.754188	1.098205
49958	0	0.977186	9.484568	-0.941874	0.009767	0.094847	-0.009414	1.438362	-3.757627	1.104647
49959	0	0.965233	9.576276	-0.964866	0.009644	0.095764	-0.009644	1.443447	-3.765171	1.112625
49960	0	0.960451	9.600332	-0.947782	0.009600	0.096004	-0.009471	1.450512	-3.768022	1.121820
49961	0	0.988922	9.643468	-0.989463	0.009888	0.096436	-0.009888	1.457621	-3.766915	1.126184
49962	0	1.050904	9.649180	-1.076577	0.010501	0.096494	-0.010756	1.467511	-3.773553	1.139616
49963	0	1.037934	9.759423	-1.086985	0.010376	0.097595	-0.010864	1.473012	-3.774531	1.148719
49964	0	1.019863	9.777397	-1.021855	0.010199	0.097775	-0.010204	1.488503	-3.771670	1.157314
49965	0	1.050398	9.832609	-1.038467	0.010498	0.098328	-0.010376	1.497722	-3.775615	1.159241
49966	0	1.045053	9.856666	-1.052631	0.010448	0.098568	-0.010516	1.508556	-3.775089	1.163239
49967	0	1.056114	9.875393	-1.105394	0.010559	0.098755	-0.011047	1.515377	-3.774555	1.159776
49968	0	1.074853	9.893389	-1.137431	0.010746	0.098935	-0.011366	1.524148	-3.774543	1.167487
49969	0	1.044467	9.911955	-1.093199	0.010437	0.099121	-0.010925	1.531098	-3.780422	1.165449
49970	0	1.058101	9.948230	-1.143117	0.010573	0.099483	-0.011428	1.534024	-3.786208	1.166803
49971	0	1.061781	9.924266	-1.166411	0.010620	0.099243	-0.011658	1.540601	-3.780703	1.164120
49972	0	1.074377	9.936217	-1.088187	0.010737	0.099363	-0.010878	1.544655	-3.785050	1.168861
49973	0	1.056205	9.905880	-1.172670	0.010559	0.099060	-0.011719	1.553038	-3.785574	1.168016
49974	0	1.044646	9.917808	-1.131466	0.010443	0.099179	-0.011308	1.560247	-3.786938	1.169163
49975	0	1.044374	9.918075	-1.172442	0.010437	0.099182	-0.011719	1.566179	-3.791808	1.163398
49976	0	1.008851	9.881207	-1.130685	0.010083	0.098813	-0.011303	1.570199	-3.795046	1.156259
49977	0	1.055874	9.820509	-1.031979	0.010559	0.098206	-0.010315	1.575023	-3.791692	1.156121
49978	0	1.031568	9.826457	-1.105741	0.010314	0.098265	-0.011058	1.573911	-3.790739	1.149411
49979	0	1.013820	9.789888	-1.081095	0.010132	0.097900	-0.010803	1.582560	-3.795231	1.137648
49980	0	1.014383	9.759060	-1.082703	0.010144	0.097591	-0.010819	1.590854	-3.791840	1.130207
49981	0	1.025492	9.722904	-1.019150	0.010254	0.097229	-0.010193	1.588639	-3.790019	1.122484
49982	0	1.037697	9.668000	-1.043220	0.010377	0.096680	-0.010435	1.584612	-3.787087	1.114040
49983	0	1.025642	9.606906	-1.025396	0.010254	0.096069	-0.010254	1.583957	-3.787096	1.111751
49984	0	1.031948	9.576264	-1.013833	0.010320	0.095763	-0.010133	1.589909	-3.783843	1.104812
49985	0	0.976514	9.533661	-0.983005	0.009766	0.095337	-0.009827	1.593359	-3.780246	1.100653
49986	0	1.000290	9.503066	-0.996249	0.010008	0.095031	-0.009956	1.599909	-3.771336	1.099504
49987	0	0.970479	9.484856	-0.976614	0.009705	0.094849	-0.009766	1.599950	-3.768549	1.093409
49988	0	0.994709	9.435921	-0.928293	0.009949	0.094359	-0.009279	1.603749	-3.763498	1.085662
49989	0	0.976938	9.405448	-0.928046	0.009766	0.094055	-0.009277	1.606986	-3.764965	1.077913
49990	0	0.977736	9.405247	-0.904270	0.009772	0.094053	-0.009040	1.609908	-3.767974	1.066548
49991	0	0.958328	9.393242	-0.946651	0.009583	0.093933	-0.009460	1.616588	-3.765866	1.064463
49992	0	0.946718	9.368602	-0.911134	0.009461	0.093687	-0.009107	1.621719	-3.769823	1.062380
49993	0	0.940278	9.356601	-0.922187	0.009399	0.093567	-0.009216	1.627690	-3.770934	1.063283
49994	0	0.940680	9.386828	-0.978443	0.009405	0.093869	-0.009777	1.635859	-3.769970	1.062524
49995	0	0.952623	9.405348	-1.002114	0.009521	0.094055	-0.010010	1.648999	-3.772731	1.057363
49996	0	0.947129	9.423332	-0.955343	0.009469	0.094234	-0.009544	1.659243	-3.772441	1.055959
49997	0	0.971052	9.466366	-0.953398	0.009705	0.094666	-0.009521	1.673491	-3.776595	1.057387
49998	0	0.965675	9.496500	-1.034764	0.009655	0.094966	-0.010341	1.680903	-3.775724	1.060186
49999	0	1.008274	9.502971	-0.952910	0.010071	0.095032	-0.009521	1.689160	-3.787105	1.068624
50000	0	1.016189	9.563567	-0.973056	0.010156	0.095637	-0.009721	1.700036	-3.791503	1.067597
50001	0	1.013722	9.588445	-1.014328	0.010132	0.095886	-0.010132	1.712576	-3.794977	1.075812
50002	0	1.008698	9.600278	-1.041006	0.010081	0.096004	-0.010400	1.723809	-3.798773	1.079864
50003	0	1.007587	9.667793	-1.136299	0.010071	0.096680	-0.011353	1.735177	-3.801761	1.086726
50004	0	1.039103	9.685686	-1.150842	0.010386	0.096859	-0.011496	1.749502	-3.805315	1.086631
50005	0	1.056487	9.741003	-1.130398	0.010559	0.097412	-0.011292	1.763026	-3.809091	1.096465
50006	0	1.039220	9.777112	-1.218723	0.010387	0.097774	-0.012172	1.780320	-3.811757	1.095878
50007	0	1.037970	9.795987	-1.172844	0.010376	0.097961	-0.011719	1.790833	-3.813142	1.094210
50008	0	1.044665	9.838301	-1.126390	0.010444	0.098385	-0.011250	1.805701	-3.813621	1.088647
50009	0	1.081015	9.850827	-1.161121	0.010803	0.098511	-0.011597	1.821560	-3.818659	1.100975
50010	0	1.051664	9.862638	-1.047695	0.010511	0.098628	-0.010467	1.832822	-3.821721	1.099620
50011	0	1.031854	9.869295	-1.111304	0.010315	0.098694	-0.011108	1.837480	-3.822893	1.099128
50012	0	1.074989	9.911759	-1.215989	0.010749	0.099118	-0.012156	1.841601	-3.821100	1.105771
50013	0	1.044103	9.875385	-1.208997	0.010437	0.098755	-0.012085	1.846583	-3.822765	1.107459
50014	0	1.038570	9.917808	-1.167646	0.010384	0.099179	-0.011668	1.855360	-3.822214	1.105968
50015	0	1.062020	9.869326	-1.196763	0.010620	0.098694	-0.011963	1.860112	-3.819373	1.105330
50016	0	1.056045	9.869114	-1.185677	0.010559	0.098692	-0.011851	1.865666	-3.817998	1.104788
50017	0	1.056015	9.869305	-1.209057	0.010559	0.098694	-0.012085	1.871493	-3.816309	1.101868
50018	0	1.056177	9.826482	-1.148428	0.010561	0.098265	-0.011486	1.868776	-3.814230	1.099197
50019	0	1.055907	9.814468	-1.159547	0.010559	0.098145	-0.011597	1.866814	-3.811256	1.089169
50020	0	1.049420	9.808300	-1.117464	0.010497	0.098083	-0.011168	1.874513	-3.804919	1.082943
50021	0	1.031419	9.741173	-1.111244	0.010315	0.097412	-0.011108	1.878577	-3.801053	1.082536
50022	0	1.006530	9.710565	-1.106214	0.010069	0.097106	-0.011056	1.885220	-3.793852	1.075865
50023	0	1.031513	9.692371	-1.104822	0.010315	0.096924	-0.011047	1.885637	-3.791075	1.068169
50024	0	1.012619	9.619141	-1.067976	0.010132	0.096190	-0.010683	1.881052	-3.781352	1.064187
50025	0	1.013183	9.613117	-1.085722	0.010132	0.096130	-0.010864	1.872195	-3.778305	1.053443
50026	0	1.019010	9.558227	-1.024086	0.010193	0.095582	-0.010241	1.871911	-3.771931	1.049549
50027	0	0.964503	9.527573	-1.025386	0.009644	0.095276	-0.010254	1.871153	-3.770662	1.048652
50028	0	0.946206	9.484778	-1.031513	0.009463	0.094848	-0.010315	1.870798	-3.766103	1.041085
50029	0	0.958361	9.454335	-1.049797	0.009583	0.094543	-0.010498	1.870115	-3.764378	1.035311
50030	0	0.940175	9.435897	-1.025745	0.009401	0.094359	-0.010254	1.873869	-3.761829	1.029064
50031	0	0.958011	9.429969	-1.019165	0.009583	0.094299	-0.010193	1.871707	-3.755849	1.024841
50032	0	0.951662	9.411603	-0.982566	0.009516	0.094116	-0.009825	1.872254	-3.753771	1.017778
50033	0	0.976735	9.393317	-0.945801	0.009766	0.093933	-0.009460	1.868478	-3.752821	1.017247
50034	0	0.971222	9.417675	-0.951671	0.009707	0.094177	-0.009517	1.867852	-3.755478	1.012699
50035	0	0.952268	9.381063	-0.964630	0.009521	0.093811	-0.009644	1.870276	-3.753917	1.017361
50036	0	0.970509	9.399337	-0.952682	0.009706	0.093993	-0.009527	1.868884	-3.749183	1.022053
50037	0	0.964527	9.411656	-1.006587	0.009644	0.094116	-0.010071	1.861959	-3.748230	1.026560
50038	0	0.970506	9.417742	-1.006195	0.009707	0.094177	-0.010061	1.861822	-3.742314	1.030085
50039	0	0.970883	9.417669	-0.988884	0.009705	0.094177	-0.009888	1.862388	-3.744401	1.032439
50040	0	0.984039	9.466246	-1.038359	0.009834	0.094664	-0.010379	1.867166	-3.748733	1.041235
50041	0	1.019243	9.509234	-1.031938	0.010193	0.095093	-0.010315	1.871484	-3.745195	1.049858
50042	0	1.013365	9.551771	-1.082124	0.010130	0.095519	-0.010813	1.880734	-3.746619	1.053189
50043	0	0.982813	9.588553	-1.032005	0.009827	0.095886	-0.010315	1.885914	-3.745339	1.058496
50044	0	0.988972	9.618889	-1.106386	0.009891	0.096189	-0.011058	1.892010	-3.741321	1.065040
50045	0	1.019252	9.674051	-1.086648	0.010193	0.096741	-0.010864	1.893631	-3.737872	1.067732
50046	0	1.025311	9.692289	-1.092976	0.010253	0.096923	-0.010930	1.892217	-3.735017	1.077857
50047	0	1.049978	9.735091	-1.141337	0.010498	0.097351	-0.011414	1.890973	-3.733984	1.086112
50048	0	1.007637	9.777676	-1.147737	0.010074	0.097777	-0.011475	1.893202	-3.734085	1.094399
50049	0	1.062058	9.820530	-1.178162	0.010620	0.098206	-0.011780	1.894343	-3.731554	1.103985
50050	0	1.019493	9.808223	-1.196749	0.010193	0.098083	-0.011967	1.894342	-3.730881	1.107916
50051	0	1.025609	9.869275	-1.197011	0.010254	0.098694	-0.011963	1.901857	-3.730366	1.111686
50052	0	1.031934	9.911780	-1.185922	0.010319	0.099118	-0.011856	1.904531	-3.727983	1.117534
50053	0	1.037691	9.893762	-1.202613	0.010376	0.098938	-0.012024	1.906189	-3.726001	1.118571
50054	0	1.080572	9.930376	-1.171865	0.010805	0.099303	-0.011724	1.899808	-3.723616	1.118971
50055	0	1.068012	9.924333	-1.190144	0.010681	0.099243	-0.011902	1.898532	-3.719394	1.119830
50056	0	1.036819	9.906123	-1.232292	0.010373	0.099060	-0.012328	1.891679	-3.710695	1.122758
50057	0	1.025028	9.893899	-1.232407	0.010254	0.098938	-0.012329	1.884963	-3.703444	1.130937
50058	0	1.024179	9.924519	-1.188721	0.010246	0.099244	-0.011892	1.878288	-3.695235	1.131000
50059	0	1.068102	9.875576	-1.213895	0.010681	0.098755	-0.012146	1.869385	-3.692021	1.131201
50060	0	1.074051	9.857339	-1.115097	0.010741	0.098573	-0.011156	1.862717	-3.688109	1.132124
50061	0	1.031561	9.814539	-1.103916	0.010315	0.098145	-0.011047	1.852615	-3.685786	1.125592
50062	0	1.055696	9.796413	-1.150737	0.010560	0.097962	-0.011519	1.837762	-3.679124	1.128536
50063	0	1.024835	9.759700	-1.115892	0.010254	0.097595	-0.011169	1.824805	-3.669563	1.121564
50064	0	1.005843	9.747710	-1.077321	0.010059	0.097476	-0.010782	1.813499	-3.665387	1.121100
50065	0	1.024839	9.698646	-1.097735	0.010254	0.096985	-0.010986	1.802349	-3.655822	1.111507
50066	0	0.992923	9.656212	-1.016800	0.009937	0.096560	-0.010176	1.792627	-3.643147	1.105304
50067	0	1.000556	9.625437	-1.011767	0.010010	0.096252	-0.010132	1.775151	-3.635028	1.104347
50068	0	1.005691	9.589083	-1.003191	0.010062	0.095889	-0.010043	1.760975	-3.625606	1.103377
50069	0	1.013281	9.527679	-0.993905	0.010132	0.095276	-0.009949	1.748729	-3.623631	1.100228
50070	0	0.982166	9.503451	-0.985699	0.009828	0.095033	-0.009869	1.733935	-3.613388	1.099647
50071	0	0.957997	9.454495	-1.012032	0.009583	0.094543	-0.010132	1.719217	-3.607212	1.103466
50072	0	0.927436	9.454714	-0.997656	0.009272	0.094546	-0.009987	1.706027	-3.607405	1.106900
50073	0	0.976366	9.417853	-0.957192	0.009766	0.094177	-0.009583	1.692409	-3.601900	1.106292
50074	0	0.957563	9.430206	-0.918901	0.009578	0.094301	-0.009195	1.683996	-3.596198	1.105242
50075	0	0.970182	9.417877	-0.975366	0.009705	0.094177	-0.009766	1.668732	-3.589722	1.102562
50076	0	0.927147	9.393694	-0.973254	0.009272	0.093936	-0.009742	1.656607	-3.586446	1.110600
50077	0	0.964646	9.387236	-0.896603	0.009644	0.093872	-0.008972	1.648353	-3.586881	1.111382
50078	0	0.964734	9.387261	-0.895712	0.009649	0.093872	-0.008961	1.643118	-3.581420	1.111789
50079	0	0.940078	9.368929	-0.951690	0.009399	0.093689	-0.009521	1.636735	-3.579974	1.111057
50080	0	0.982936	9.393350	-0.975240	0.009829	0.093933	-0.009757	1.630314	-3.577818	1.110457
50081	0	0.964532	9.423862	-0.982167	0.009644	0.094238	-0.009827	1.623247	-3.576893	1.120423
50082	0	0.940505	9.448289	-1.005425	0.009402	0.094482	-0.010061	1.613980	-3.577128	1.121935
50083	0	0.983176	9.490957	-1.024993	0.009827	0.094910	-0.010254	1.608209	-3.580158	1.132051
50084	0	0.959493	9.496960	-0.987873	0.009592	0.094970	-0.009880	1.605767	-3.580510	1.135607
50085	0	0.963934	9.564235	-0.970625	0.009644	0.095642	-0.009705	1.606531	-3.572488	1.148889
50086	0	0.994103	9.564200	-0.958635	0.009940	0.095642	-0.009586	1.605624	-3.570473	1.153961
50087	0	0.983280	9.655706	-1.031434	0.009827	0.096558	-0.010315	1.604052	-3.574623	1.161052
50088	0	1.026707	9.686069	-1.013100	0.010265	0.096861	-0.010131	1.603194	-3.573580	1.170733
50089	0	1.007482	9.704563	-0.988625	0.010071	0.097046	-0.009888	1.600485	-3.575260	1.182886
50090	0	1.026840	9.771616	-1.018472	0.010262	0.097716	-0.010190	1.593291	-3.580209	1.193844
50091	0	1.043747	9.784014	-1.079570	0.010437	0.097839	-0.010803	1.583476	-3.577625	1.204039
50092	0	1.080844	9.832876	-1.127072	0.010803	0.098329	-0.011277	1.574956	-3.580495	1.217850
50093	0	1.056094	9.844994	-1.171509	0.010559	0.098450	-0.011719	1.569744	-3.579470	1.226390
50094	0	1.037925	9.881576	-1.128584	0.010379	0.098816	-0.011285	1.570050	-3.576851	1.230623
50095	0	1.013117	9.881587	-1.092637	0.010132	0.098816	-0.010925	1.570308	-3.572989	1.237412
50096	0	1.043182	9.918154	-1.123316	0.010435	0.099181	-0.011233	1.569087	-3.566094	1.248073
50097	0	1.062269	9.893808	-1.092197	0.010620	0.098938	-0.010925	1.564473	-3.565955	1.249455
50098	0	1.044600	9.918212	-1.067140	0.010442	0.099182	-0.010675	1.559044	-3.567709	1.255030
50099	0	1.056061	9.924360	-1.116414	0.010559	0.099243	-0.011169	1.552069	-3.566350	1.262113
50100	0	1.062540	9.954844	-1.146102	0.010623	0.099548	-0.011464	1.547770	-3.566035	1.261699
50101	0	1.019608	9.912162	-1.097857	0.010193	0.099121	-0.010986	1.538135	-3.566616	1.261103
50102	0	1.038431	9.893909	-1.157781	0.010382	0.098939	-0.011581	1.533129	-3.566490	1.265175
50103	0	1.074286	9.869442	-1.140800	0.010742	0.098694	-0.011414	1.525912	-3.564179	1.268286
50104	0	1.031758	9.845136	-1.133444	0.010316	0.098451	-0.011342	1.516361	-3.563033	1.267603
50105	0	1.012671	9.845112	-1.091728	0.010132	0.098450	-0.010925	1.506195	-3.553995	1.270870
50106	0	0.987955	9.765853	-1.023283	0.009877	0.097658	-0.010239	1.498914	-3.553593	1.265347
50107	0	0.994734	9.753474	-1.067729	0.009949	0.097534	-0.010681	1.493764	-3.548884	1.261966
50108	0	1.030897	9.704801	-1.072707	0.010312	0.097047	-0.010735	1.484420	-3.542160	1.249897
50109	0	1.031586	9.637532	-0.975665	0.010315	0.096375	-0.009766	1.473167	-3.540100	1.244087
50110	0	1.019506	9.643696	-1.023118	0.010194	0.096437	-0.010237	1.466042	-3.538448	1.235380
50111	0	0.988811	9.600914	-0.957370	0.009888	0.096008	-0.009583	1.454996	-3.535770	1.230051
50112	0	0.970366	9.558312	-0.992182	0.009705	0.095582	-0.009932	1.442749	-3.531526	1.223663
50113	0	0.982276	9.515490	-0.939246	0.009827	0.095154	-0.009399	1.433754	-3.523683	1.218795
50114	0	0.987430	9.491222	-0.926250	0.009879	0.094912	-0.009264	1.431191	-3.514764	1.219562
50115	0	0.994979	9.472693	-0.969992	0.009949	0.094727	-0.009705	1.424800	-3.512932	1.219604
50116	0	1.001571	9.442163	-0.944516	0.010012	0.094421	-0.009452	1.416108	-3.514654	1.214710
50117	0	0.982767	9.423820	-0.872779	0.009827	0.094238	-0.008728	1.415141	-3.512714	1.211863
50118	0	0.952283	9.423749	-0.933733	0.009523	0.094237	-0.009338	1.413198	-3.508901	1.209381
50119	0	0.983343	9.417628	-0.934098	0.009827	0.094177	-0.009338	1.415734	-3.513967	1.203612
50120	0	0.953949	9.429586	-0.891816	0.009535	0.094296	-0.008917	1.416682	-3.516445	1.199123
50121	0	0.946614	9.417594	-0.873599	0.009460	0.094177	-0.008728	1.425579	-3.520244	1.201567
50122	0	0.947595	9.417371	-0.868511	0.009471	0.094174	-0.008683	1.427086	-3.523225	1.203349
50123	0	0.977368	9.460343	-0.915768	0.009766	0.094604	-0.009155	1.429213	-3.529851	1.205453
50124	0	0.997127	9.453973	-0.971123	0.009964	0.094541	-0.009710	1.429532	-3.535545	1.209318
50125	0	0.983106	9.448159	-0.922019	0.009827	0.094482	-0.009216	1.433398	-3.537783	1.209425
50126	0	0.959789	9.490707	-0.959110	0.009591	0.094908	-0.009591	1.432512	-3.542872	1.217303
50127	0	0.952836	9.527477	-0.989172	0.009521	0.095276	-0.009888	1.436564	-3.548012	1.222541
50128	0	0.996538	9.569865	-1.076208	0.009962	0.095700	-0.010751	1.449197	-3.548861	1.225683
50129	0	0.995426	9.594618	-1.031968	0.009949	0.095947	-0.010315	1.453934	-3.552340	1.234070
50130	0	1.039036	9.630906	-1.033510	0.010386	0.096311	-0.010324	1.465651	-3.553875	1.239480
50131	0	1.013938	9.673889	-0.989786	0.010132	0.096741	-0.009888	1.476836	-3.559699	1.243577
50132	0	1.027369	9.703935	-1.028625	0.010268	0.097041	-0.010275	1.489388	-3.563072	1.249955
50133	0	1.032287	9.747127	-1.056864	0.010315	0.097473	-0.010559	1.499702	-3.569273	1.256713
50134	0	0.996985	9.771204	-1.052581	0.009964	0.097713	-0.010518	1.507983	-3.573040	1.258754
50135	0	1.050470	9.795947	-1.081452	0.010498	0.097961	-0.010803	1.520299	-3.577708	1.263499
50136	0	1.063822	9.832130	-1.144468	0.010633	0.098323	-0.011436	1.528948	-3.581209	1.271272
50137	0	1.050210	9.838773	-1.190605	0.010498	0.098389	-0.011902	1.533057	-3.582837	1.273729
50138	0	1.038661	9.862867	-1.143050	0.010384	0.098630	-0.011422	1.541989	-3.583272	1.272817
50139	0	1.031759	9.875353	-1.239873	0.010315	0.098755	-0.012390	1.551213	-3.583322	1.274080
50140	0	1.026557	9.887239	-1.137921	0.010259	0.098874	-0.011371	1.560403	-3.588220	1.275202
50141	0	1.062330	9.875354	-1.166620	0.010620	0.098755	-0.011658	1.569492	-3.588845	1.272231
50142	0	1.057124	9.905506	-1.095558	0.010565	0.099057	-0.010942	1.583859	-3.593195	1.278428
50143	0	1.038081	9.893705	-1.123431	0.010376	0.098938	-0.011230	1.587593	-3.595693	1.277867
50144	0	1.063021	9.881235	-1.118375	0.010630	0.098813	-0.011178	1.593551	-3.593294	1.276853
50145	0	1.074521	9.875398	-1.166260	0.010742	0.098755	-0.011658	1.598459	-3.593722	1.280040
50146	0	1.026483	9.795896	-1.136317	0.010260	0.097960	-0.011363	1.598129	-3.596747	1.273027
50147	0	1.055940	9.802229	-1.153679	0.010559	0.098022	-0.011536	1.598795	-3.594084	1.270780
50148	0	1.037907	9.759373	-1.062481	0.010376	0.097594	-0.010623	1.600347	-3.594625	1.267558
50149	0	0.977024	9.753297	-1.129797	0.009766	0.097534	-0.011292	1.607386	-3.596994	1.263615
50150	0	1.056566	9.722633	-1.081688	0.010568	0.097226	-0.010817	1.607234	-3.591601	1.251509
50151	0	1.037971	9.698360	-1.032306	0.010376	0.096985	-0.010315	1.616408	-3.592881	1.241448
50152	0	1.001986	9.630948	-1.100933	0.010016	0.096311	-0.011003	1.623972	-3.593907	1.236924
50153	0	1.031782	9.625159	-1.007602	0.010315	0.096252	-0.010071	1.629641	-3.594204	1.230080
50154	0	1.026023	9.625008	-0.977890	0.010259	0.096251	-0.009776	1.632379	-3.592926	1.221851
50155	0	0.958656	9.539694	-0.995448	0.009583	0.095398	-0.009949	1.638880	-3.594625	1.213045
50156	0	0.977431	9.521170	-0.947464	0.009773	0.095212	-0.009473	1.640625	-3.592681	1.202376
50157	0	0.958569	9.503153	-1.013082	0.009583	0.095032	-0.010132	1.638824	-3.593390	1.200766
50158	0	0.983154	9.515234	-1.013556	0.009832	0.095153	-0.010130	1.644999	-3.589286	1.196644
50159	0	0.958343	9.466456	-1.026199	0.009583	0.094666	-0.010254	1.654138	-3.587308	1.193921
50160	0	0.946650	9.454043	-0.923966	0.009461	0.094542	-0.009233	1.661128	-3.590283	1.186893
50161	0	0.976981	9.442039	-0.964910	0.009766	0.094421	-0.009644	1.667140	-3.592251	1.186339
50162	0	0.971524	9.447900	-0.904726	0.009712	0.094480	-0.009045	1.669733	-3.592705	1.182615
50163	0	0.976679	9.448107	-0.928989	0.009766	0.094482	-0.009277	1.684154	-3.591020	1.185287
50164	0	0.970901	9.447844	-0.876310	0.009706	0.094480	-0.008754	1.694750	-3.590907	1.184308
50165	0	0.976534	9.503095	-0.946870	0.009766	0.095032	-0.009460	1.703801	-3.587520	1.187479
50166	0	0.964639	9.508979	-0.960651	0.009643	0.095091	-0.009600	1.711240	-3.588980	1.190249
50167	0	0.994691	9.497036	-1.007588	0.009949	0.094971	-0.010071	1.716583	-3.583700	1.190134
50168	0	1.012997	9.545631	-1.027846	0.010128	0.095458	-0.010264	1.732703	-3.582954	1.185073
50169	0	0.970821	9.570130	-1.063329	0.009705	0.095703	-0.010620	1.747614	-3.584212	1.189712
50170	0	0.971568	9.581843	-1.120941	0.009711	0.095820	-0.011196	1.762732	-3.586418	1.189321
50171	0	1.013466	9.594530	-1.081799	0.010132	0.095947	-0.010803	1.779422	-3.586718	1.195728
50172	0	1.007677	9.642934	-1.102835	0.010076	0.096431	-0.011017	1.792171	-3.585080	1.200841
50173	0	1.007581	9.673910	-1.093503	0.010071	0.096741	-0.010925	1.802941	-3.587920	1.201373
50174	0	1.021084	9.716192	-1.071341	0.010202	0.097164	-0.010701	1.816589	-3.594751	1.204136
50175	0	0.983132	9.734953	-1.111779	0.009827	0.097351	-0.011108	1.826987	-3.597143	1.201562
50176	0	1.044646	9.746795	-1.162658	0.010446	0.097469	-0.011616	1.838882	-3.595111	1.204084
50177	0	1.032152	9.808138	-1.118193	0.010315	0.098083	-0.011169	1.852723	-3.599693	1.204408
50178	0	1.045229	9.826063	-1.138599	0.010449	0.098262	-0.011378	1.860897	-3.599974	1.209245
50179	0	1.044296	9.808191	-1.190974	0.010437	0.098083	-0.011902	1.869358	-3.603826	1.210100
50180	0	1.026769	9.826179	-1.168028	0.010265	0.098263	-0.011674	1.876008	-3.603483	1.212838
50181	0	1.025857	9.857047	-1.227464	0.010254	0.098572	-0.012268	1.882945	-3.605830	1.216065
50182	0	1.063231	9.862857	-1.204538	0.010629	0.098630	-0.012037	1.891660	-3.606967	1.217304
50183	0	1.013614	9.832576	-1.087719	0.010132	0.098328	-0.010864	1.905989	-3.608893	1.216818
50184	0	1.026626	9.856591	-1.138448	0.010262	0.098567	-0.011379	1.911565	-3.611290	1.211430
50185	0	1.062681	9.875352	-1.117513	0.010620	0.098755	-0.011169	1.917640	-3.615923	1.207645
50186	0	1.032762	9.844657	-1.100000	0.010327	0.098447	-0.010998	1.919564	-3.613154	1.206006
50187	0	1.037470	9.796130	-1.086663	0.010376	0.097961	-0.010864	1.921651	-3.608573	1.207048
50188	0	1.086334	9.814308	-1.093356	0.010861	0.098144	-0.010931	1.924034	-3.607717	1.201787
50189	0	1.073752	9.783967	-1.153729	0.010742	0.097839	-0.011536	1.925210	-3.599231	1.199445
50190	0	1.030138	9.729086	-1.190245	0.010305	0.097290	-0.011906	1.920936	-3.591531	1.187008
50191	0	1.043672	9.686321	-1.098289	0.010437	0.096863	-0.010986	1.916269	-3.588095	1.180690
50192	0	1.013294	9.698421	-1.128857	0.010131	0.096985	-0.011285	1.920221	-3.587454	1.170882
50193	0	1.012739	9.667939	-1.117602	0.010132	0.096680	-0.011169	1.927340	-3.579164	1.163414
50194	0	1.012096	9.643451	-1.081859	0.010122	0.096435	-0.010817	1.929173	-3.574483	1.153820
50195	0	0.964131	9.594703	-1.007522	0.009644	0.095947	-0.010071	1.933746	-3.568707	1.152887
50196	0	0.964068	9.570194	-1.014172	0.009639	0.095702	-0.010141	1.933613	-3.567816	1.152349
50197	0	0.964684	9.558104	-1.012888	0.009644	0.095581	-0.010132	1.929578	-3.568563	1.147278
50198	0	0.976939	9.515355	-0.975506	0.009771	0.095153	-0.009760	1.923190	-3.563003	1.143314
50199	0	1.000911	9.484890	-1.000789	0.010010	0.094849	-0.010010	1.920398	-3.559009	1.133434
50200	0	0.988707	9.484845	-1.012940	0.009886	0.094849	-0.010129	1.920243	-3.557425	1.131639
50201	0	0.939975	9.472684	-1.031204	0.009399	0.094727	-0.010315	1.916072	-3.554711	1.133295
50202	0	0.982754	9.442110	-1.000681	0.009827	0.094421	-0.010005	1.917587	-3.552643	1.131351
50203	0	0.976592	9.436024	-0.994950	0.009766	0.094360	-0.009949	1.917932	-3.549821	1.124342
50204	0	0.964144	9.448142	-1.062434	0.009644	0.094481	-0.010622	1.920065	-3.544174	1.122215
50205	0	0.988708	9.466509	-0.964852	0.009888	0.094666	-0.009644	1.925377	-3.540258	1.118623
50206	0	0.982612	9.484740	-0.971643	0.009825	0.094848	-0.009715	1.926186	-3.538813	1.120623
50207	0	0.989172	9.490932	-0.939864	0.009888	0.094910	-0.009399	1.924469	-3.540561	1.124029
50208	0	1.008193	9.490858	-0.976235	0.010078	0.094909	-0.009765	1.920892	-3.541662	1.126201
50209	0	1.000996	9.484862	-1.025381	0.010010	0.094849	-0.010254	1.919877	-3.538825	1.132400
50210	0	0.995057	9.551984	-1.080314	0.009949	0.095520	-0.010803	1.918870	-3.537936	1.137929
50211	0	0.988600	9.551996	-1.092733	0.009888	0.095520	-0.010925	1.920491	-3.532827	1.138331
50212	0	0.988826	9.594597	-1.086807	0.009884	0.095946	-0.010869	1.918460	-3.534941	1.146783
50213	0	1.007208	9.619070	-1.111337	0.010071	0.096191	-0.011108	1.923482	-3.533380	1.152354
50214	0	1.043780	9.655500	-1.124813	0.010439	0.096556	-0.011241	1.931165	-3.528991	1.150618
50215	0	1.007663	9.667846	-1.068677	0.010071	0.096680	-0.010681	1.936958	-3.532796	1.156351
50216	0	1.008421	9.734763	-1.100112	0.010082	0.097348	-0.010998	1.940007	-3.532018	1.162803
50217	0	1.001234	9.747283	-1.080368	0.010010	0.097473	-0.010803	1.939547	-3.531967	1.173832
50218	0	1.026111	9.783767	-1.099148	0.010259	0.097838	-0.010987	1.943581	-3.531732	1.178122
50219	0	1.074649	9.814408	-1.110823	0.010742	0.098145	-0.011108	1.942497	-3.533654	1.188957
50220	0	1.044439	9.802225	-1.146852	0.010445	0.098022	-0.011475	1.934531	-3.530262	1.195080
50221	0	1.043571	9.838869	-1.165872	0.010437	0.098389	-0.011658	1.934878	-3.525675	1.194702
50222	0	1.012917	9.863264	-1.214915	0.010129	0.098633	-0.012148	1.935445	-3.522805	1.201707
50223	0	1.043670	9.875511	-1.214438	0.010437	0.098755	-0.012146	1.932824	-3.519374	1.198840
50224	0	1.043609	9.869414	-1.165238	0.010436	0.098694	-0.011655	1.929139	-3.516319	1.204887
50225	0	1.055686	9.887769	-1.153136	0.010559	0.098877	-0.011536	1.923584	-3.510679	1.193790
50226	0	1.049107	9.900085	-1.164366	0.010493	0.099000	-0.011649	1.916516	-3.505045	1.194393
50227	0	1.025299	9.845027	-1.153166	0.010254	0.098450	-0.011536	1.911120	-3.500893	1.198479
50228	0	1.037000	9.851291	-1.158235	0.010374	0.098512	-0.011589	1.902639	-3.493098	1.196394
50229	0	1.049387	9.832864	-1.134768	0.010498	0.098328	-0.011353	1.896232	-3.485171	1.196319
50230	0	1.054780	9.820902	-1.120993	0.010550	0.098207	-0.011221	1.882719	-3.478930	1.194825
50231	0	1.056175	9.808392	-1.085784	0.010559	0.098083	-0.010864	1.874559	-3.478921	1.196028
50232	0	0.988571	9.759689	-1.145379	0.009892	0.097595	-0.011462	1.864013	-3.467961	1.188949
50233	0	0.982078	9.704797	-1.097329	0.009827	0.097046	-0.010986	1.847917	-3.457942	1.187956
50234	0	1.005313	9.705168	-1.137575	0.010058	0.097050	-0.011388	1.832962	-3.448647	1.186144
50235	0	1.031527	9.674152	-1.091793	0.010315	0.096741	-0.010925	1.823587	-3.445928	1.183652
50236	0	0.988681	9.619385	-1.071532	0.009888	0.096192	-0.010728	1.808101	-3.441739	1.176946
50237	0	0.994458	9.619305	-1.073128	0.009949	0.096191	-0.010742	1.794370	-3.433708	1.176239
50238	0	0.963219	9.564607	-0.967535	0.009635	0.095645	-0.009684	1.783841	-3.427219	1.174465
50239	0	0.958005	9.515508	-0.987782	0.009583	0.095154	-0.009888	1.771263	-3.421114	1.172427
50240	0	0.987903	9.515709	-0.998048	0.009882	0.095156	-0.009991	1.758202	-3.414469	1.169082
50241	0	0.994968	9.478823	-0.933093	0.009949	0.094788	-0.009338	1.748484	-3.412478	1.169282
50242	0	0.994766	9.497273	-0.949853	0.009950	0.094972	-0.009507	1.737320	-3.406899	1.167289
50243	0	0.988517	9.478885	-0.896167	0.009888	0.094788	-0.008972	1.723840	-3.400753	1.170288
50244	0	0.963749	9.405827	-1.003998	0.009638	0.094057	-0.010051	1.709997	-3.397210	1.170130
50245	0	0.976892	9.411714	-1.073103	0.009766	0.094116	-0.010742	1.695626	-3.398063	1.174534
50246	0	0.989805	9.436129	-1.004441	0.009893	0.094361	-0.010049	1.689555	-3.400536	1.174690
50247	0	0.946244	9.411673	-0.969758	0.009460	0.094116	-0.009705	1.680211	-3.399851	1.178913
50248	0	0.971261	9.417774	-0.993567	0.009708	0.094178	-0.009935	1.679722	-3.401863	1.185062
50249	0	0.964277	9.442150	-0.933808	0.009644	0.094421	-0.009338	1.678423	-3.397863	1.191625
50250	0	0.988602	9.509317	-0.854029	0.009886	0.095093	-0.008545	1.671938	-3.395122	1.199903
50251	0	0.989382	9.515396	-0.902487	0.009888	0.095154	-0.009033	1.661101	-3.399408	1.206992
50252	0	0.989950	9.503228	-0.956058	0.009899	0.095032	-0.009566	1.653289	-3.396783	1.212110
50253	0	0.934536	9.515350	-0.957882	0.009338	0.095154	-0.009583	1.647940	-3.402089	1.219513
50254	0	0.971897	9.570193	-1.012642	0.009718	0.095702	-0.010125	1.648511	-3.400236	1.223864
50255	0	0.952521	9.582538	-1.030982	0.009521	0.095825	-0.010315	1.641375	-3.401574	1.236103
50256	0	0.983884	9.643500	-1.067147	0.009833	0.096436	-0.010672	1.640323	-3.404976	1.243624
50257	0	1.013147	9.619160	-1.055771	0.010132	0.096191	-0.010559	1.637820	-3.401441	1.247817
50258	0	1.000726	9.692392	-1.098407	0.010009	0.096924	-0.010983	1.637476	-3.396491	1.260712
50259	0	1.013448	9.765558	-1.050175	0.010132	0.097656	-0.010498	1.640875	-3.396499	1.267343
50260	0	1.026015	9.783703	-1.075217	0.010259	0.097837	-0.010750	1.642765	-3.395121	1.271495
50261	0	1.025329	9.765704	-1.036914	0.010254	0.097656	-0.010376	1.633898	-3.391298	1.275118
50262	0	1.049981	9.796254	-1.017416	0.010496	0.097962	-0.010180	1.626853	-3.392465	1.276535
50263	0	1.055916	9.826692	-1.055600	0.010559	0.098267	-0.010559	1.622339	-3.389472	1.283849
50264	0	1.062304	9.851129	-1.060640	0.010620	0.098511	-0.010614	1.612201	-3.389754	1.290598
50265	0	1.031646	9.869386	-1.116794	0.010315	0.098694	-0.011169	1.609557	-3.388408	1.298459
50266	0	1.019701	9.881574	-1.110597	0.010196	0.098816	-0.011106	1.609171	-3.386790	1.301923
50267	0	1.019600	9.887669	-1.190132	0.010193	0.098877	-0.011902	1.607815	-3.387337	1.300393
50268	0	1.032233	9.881467	-1.165777	0.010321	0.098815	-0.011657	1.608265	-3.386214	1.298631
50269	0	1.037526	9.851112	-1.153302	0.010376	0.098511	-0.011536	1.604317	-3.382259	1.304598
50270	0	1.018861	9.875603	-1.103447	0.010191	0.098755	-0.011043	1.594172	-3.376445	1.302206
50271	0	1.019410	9.844963	-1.074170	0.010193	0.098450	-0.010742	1.592862	-3.374773	1.301553
50272	0	1.025796	9.844892	-1.086070	0.010256	0.098449	-0.010864	1.587957	-3.374166	1.302020
50273	0	1.031364	9.814501	-1.049484	0.010315	0.098145	-0.010498	1.583519	-3.369550	1.297127
50274	0	1.018881	9.783989	-1.054960	0.010190	0.097839	-0.010553	1.578403	-3.365054	1.294932
50275	0	1.019102	9.747409	-1.091857	0.010193	0.097473	-0.010925	1.569779	-3.359803	1.292871
50276	0	1.012710	9.729185	-1.059980	0.010128	0.097291	-0.010607	1.560829	-3.355622	1.293643
50277	0	1.007646	9.698498	-1.006403	0.010071	0.096985	-0.010071	1.552197	-3.359159	1.293191
50278	0	1.038305	9.686392	-1.072199	0.010386	0.096863	-0.010729	1.543354	-3.352052	1.286877
50279	0	1.037867	9.619181	-0.945338	0.010376	0.096191	-0.009460	1.534246	-3.352117	1.284299
50280	0	1.013521	9.625308	-1.017485	0.010137	0.096252	-0.010180	1.528076	-3.347358	1.276898
50281	0	0.970038	9.588720	-0.976032	0.009705	0.095886	-0.009766	1.521144	-3.339194	1.268440
50282	0	0.951567	9.570422	-0.920152	0.009513	0.095704	-0.009206	1.515483	-3.339285	1.258685
50283	0	0.994855	9.582570	-0.890593	0.009949	0.095825	-0.008911	1.508695	-3.335808	1.248357
50284	0	0.982602	9.509435	-0.932218	0.009826	0.095094	-0.009329	1.499885	-3.333092	1.248553
50285	0	1.001439	9.521456	-0.915320	0.010010	0.095215	-0.009155	1.496639	-3.335533	1.250013
50286	0	1.014001	9.490920	-0.945215	0.010140	0.094909	-0.009457	1.490389	-3.331967	1.252938
50287	0	0.958597	9.460439	-0.994635	0.009583	0.094604	-0.009949	1.486848	-3.333026	1.248398
50288	0	0.922462	9.448156	-1.012571	0.009223	0.094481	-0.010128	1.483366	-3.331917	1.245874
50289	0	0.958801	9.442019	-1.001581	0.009583	0.094421	-0.010010	1.489857	-3.335477	1.248980
50290	0	0.959593	9.472321	-0.941377	0.009593	0.094724	-0.009412	1.491367	-3.335924	1.251481
50291	0	0.940803	9.478647	-0.982925	0.009399	0.094788	-0.009827	1.493766	-3.343200	1.253565
50292	0	0.966477	9.490602	-0.965197	0.009660	0.094907	-0.009649	1.496302	-3.346104	1.249487
50293	0	0.964736	9.478621	-0.922660	0.009644	0.094788	-0.009216	1.507809	-3.347638	1.254706
50294	0	0.971646	9.514946	-0.923737	0.009711	0.095150	-0.009237	1.507172	-3.350751	1.253332
50295	0	0.983106	9.533616	-0.885337	0.009827	0.095337	-0.008850	1.510358	-3.352872	1.249573
50296	0	0.978018	9.563941	-0.910259	0.009774	0.095640	-0.009101	1.511484	-3.356948	1.253956
50297	0	0.959234	9.576272	-0.989214	0.009583	0.095764	-0.009888	1.515828	-3.365601	1.264985
50298	0	1.009358	9.630897	-1.014428	0.010090	0.096310	-0.010141	1.518321	-3.366931	1.272933
50299	0	0.995585	9.637281	-1.075086	0.009949	0.096375	-0.010742	1.527841	-3.372294	1.272844
50300	0	1.021042	9.673559	-1.040226	0.010206	0.096737	-0.010394	1.536658	-3.374177	1.274044
50301	0	1.050362	9.692200	-1.111912	0.010498	0.096924	-0.011108	1.548393	-3.377649	1.280524
50302	0	0.996385	9.716353	-0.985008	0.009959	0.097164	-0.009849	1.549249	-3.380030	1.284506
50303	0	1.019777	9.789929	-0.971050	0.010193	0.097900	-0.009705	1.555208	-3.382719	1.292229
50304	0	1.038956	9.795692	-1.064369	0.010386	0.097959	-0.010633	1.567390	-3.384383	1.295695
50305	0	1.050176	9.796050	-1.056396	0.010498	0.097961	-0.010559	1.572303	-3.385646	1.293126
50306	0	1.075652	9.826325	-1.039220	0.010749	0.098265	-0.010386	1.578125	-3.391488	1.297650
50307	0	1.044282	9.832638	-1.074800	0.010437	0.098328	-0.010742	1.584100	-3.395169	1.298217
50308	0	1.057527	9.875145	-1.093824	0.010571	0.098752	-0.010938	1.583858	-3.397575	1.300046
50309	0	0.988957	9.838810	-1.129484	0.009888	0.098389	-0.011292	1.586965	-3.396714	1.297863
50310	0	1.013837	9.850742	-1.118619	0.010135	0.098509	-0.011177	1.596878	-3.397946	1.291163
50311	0	1.043864	9.844819	-1.118129	0.010437	0.098450	-0.011169	1.609876	-3.396818	1.286915
50312	0	1.069182	9.844422	-1.065251	0.010684	0.098446	-0.010645	1.617974	-3.402801	1.285698
50313	0	1.025913	9.808202	-1.056769	0.010254	0.098083	-0.010559	1.627272	-3.405819	1.284456
50314	0	1.045455	9.832264	-1.088541	0.010447	0.098324	-0.010882	1.630163	-3.412050	1.278291
50315	0	1.050146	9.820455	-1.001611	0.010498	0.098206	-0.010010	1.636774	-3.412940	1.275931
50316	0	1.044591	9.789711	-1.063420	0.010443	0.097898	-0.010633	1.636918	-3.413581	1.272605
50317	0	1.025440	9.777765	-1.044285	0.010254	0.097778	-0.010437	1.643000	-3.411096	1.269439
50318	0	1.043475	9.716677	-1.056724	0.010437	0.097166	-0.010571	1.637355	-3.405372	1.257184
50319	0	0.976453	9.680155	-1.068403	0.009766	0.096802	-0.010681	1.640048	-3.401047	1.254749
50320	0	1.006954	9.655548	-1.094095	0.010068	0.096557	-0.010932	1.650076	-3.399950	1.246880
50321	0	1.013203	9.637436	-1.025517	0.010132	0.096375	-0.010254	1.650834	-3.397116	1.242539
50322	0	0.988562	9.637358	-1.001451	0.009888	0.096374	-0.010013	1.652413	-3.391547	1.234221
50323	0	0.995117	9.594629	-0.983375	0.009949	0.095947	-0.009827	1.660202	-3.391334	1.225564
50324	0	0.983220	9.588258	-0.960395	0.009831	0.095883	-0.009597	1.668055	-3.389094	1.218124
50325	0	1.007647	9.588515	-0.928236	0.010071	0.095886	-0.009277	1.673429	-3.392642	1.210289
50326	0	0.995749	9.545585	-0.978051	0.009959	0.095456	-0.009776	1.677976	-3.387450	1.202290
50327	0	0.964911	9.521383	-1.001401	0.009644	0.095215	-0.010010	1.682310	-3.391042	1.203503
50328	0	0.965291	9.539481	-0.971799	0.009654	0.095395	-0.009714	1.686099	-3.386618	1.202754
50329	0	0.989413	9.539690	-0.976938	0.009888	0.095398	-0.009766	1.689894	-3.391221	1.199998
50330	0	0.966040	9.484522	-1.026244	0.009656	0.094846	-0.010262	1.690090	-3.393524	1.205881
50331	0	0.958376	9.448178	-1.001463	0.009583	0.094482	-0.010010	1.695224	-3.391947	1.201571
50332	0	0.989014	9.509008	-1.008818	0.009890	0.095091	-0.010081	1.702776	-3.389506	1.195345
50333	0	0.977268	9.509110	-1.020174	0.009766	0.095093	-0.010193	1.712824	-3.394887	1.187771
50334	0	0.966010	9.514859	-0.942840	0.009657	0.095150	-0.009418	1.724969	-3.395691	1.190133
50335	0	0.970920	9.503071	-0.952703	0.009705	0.095032	-0.009521	1.730893	-3.398120	1.190573
50336	0	0.971500	9.545560	-0.965836	0.009713	0.095456	-0.009655	1.733977	-3.397276	1.191805
50337	0	0.995225	9.533578	-0.989509	0.009949	0.095337	-0.009888	1.742051	-3.398404	1.189359
50338	0	0.995973	9.557656	-1.003629	0.009955	0.095578	-0.010025	1.754685	-3.400507	1.184861
50339	0	0.995253	9.612875	-1.050929	0.009949	0.096130	-0.010498	1.767104	-3.401990	1.188981
50340	0	1.007924	9.618621	-1.089773	0.010077	0.096188	-0.010887	1.778832	-3.401063	1.189196
50341	0	1.007722	9.643413	-1.117587	0.010071	0.096436	-0.011169	1.785647	-3.405621	1.189856
50342	0	1.002914	9.655203	-1.106989	0.010022	0.096554	-0.011061	1.795551	-3.410825	1.197996
50343	0	1.043616	9.704477	-1.093614	0.010437	0.097046	-0.010925	1.807373	-3.406806	1.201004
50344	0	1.030985	9.716447	-1.156580	0.010313	0.097165	-0.011558	1.816005	-3.400038	1.204625
50345	0	1.007094	9.747179	-1.044950	0.010071	0.097473	-0.010437	1.829746	-3.397180	1.207130
50346	0	1.037828	9.746798	-1.102182	0.010376	0.097469	-0.011012	1.840385	-3.396850	1.202385
50347	0	1.038084	9.771549	-1.050995	0.010376	0.097717	-0.010498	1.853485	-3.399492	1.202190
50348	0	1.063028	9.807949	-1.076812	0.010630	0.098080	-0.010767	1.853992	-3.397171	1.199470
50349	0	1.062199	9.826550	-1.129936	0.010620	0.098267	-0.011292	1.862272	-3.396333	1.200168
50350	0	1.056623	9.826300	-1.137121	0.010562	0.098264	-0.011369	1.864287	-3.398279	1.202132
50351	0	1.025483	9.820510	-1.172187	0.010254	0.098206	-0.011719	1.867132	-3.396363	1.197998
50352	0	1.043920	9.808028	-1.143038	0.010438	0.098082	-0.011420	1.878117	-3.394804	1.196833
50353	0	1.043965	9.814352	-1.209089	0.010437	0.098145	-0.012085	1.884201	-3.394884	1.197390
50354	0	1.026286	9.820167	-1.112608	0.010259	0.098203	-0.011121	1.889723	-3.396709	1.189792
50355	0	1.025507	9.820494	-1.123489	0.010254	0.098206	-0.011230	1.894049	-3.395048	1.191011
50356	0	1.019082	9.802026	-1.075815	0.010195	0.098021	-0.010752	1.900788	-3.387393	1.182732
50357	0	1.074585	9.783858	-1.068458	0.010742	0.097839	-0.010681	1.904004	-3.388624	1.183940
50358	0	1.062328	9.771551	-1.105717	0.010627	0.097715	-0.011055	1.905748	-3.381499	1.178081
50359	0	1.037747	9.753369	-1.086721	0.010376	0.097534	-0.010864	1.908391	-3.380225	1.175882
50360	0	1.007235	9.716646	-1.074653	0.010074	0.097166	-0.010749	1.904868	-3.375636	1.172832
50361	0	1.000803	9.686350	-1.104273	0.010010	0.096863	-0.011047	1.898718	-3.370554	1.164742
50362	0	0.975973	9.661973	-1.103951	0.009762	0.096620	-0.011039	1.898785	-3.365081	1.162257
50363	0	1.019295	9.625299	-1.092040	0.010193	0.096252	-0.010925	1.892228	-3.362133	1.155908
50364	0	1.013380	9.600858	-1.091989	0.010132	0.096009	-0.010916	1.896374	-3.361448	1.153178
50365	0	1.007020	9.588622	-1.019356	0.010071	0.095886	-0.010193	1.896338	-3.357701	1.152462
50366	0	1.019176	9.533681	-0.995086	0.010191	0.095337	-0.009951	1.895824	-3.355570	1.150382
50367	0	0.964658	9.558077	-1.031479	0.009644	0.095581	-0.010315	1.894946	-3.356112	1.145404
50368	0	0.946911	9.527496	-1.043404	0.009466	0.095275	-0.010437	1.890619	-3.356583	1.140101
50369	0	1.018906	9.497206	-1.055056	0.010193	0.094971	-0.010559	1.879538	-3.348952	1.135630
50370	0	0.975726	9.491159	-1.042044	0.009757	0.094912	-0.010421	1.878383	-3.346160	1.132182
50371	0	0.988421	9.484957	-1.049284	0.009888	0.094849	-0.010498	1.871218	-3.338936	1.129705
50372	0	1.012708	9.497158	-1.030325	0.010124	0.094972	-0.010305	1.867821	-3.339344	1.127769
50373	0	0.958248	9.466517	-1.031825	0.009583	0.094666	-0.010315	1.870810	-3.336312	1.133555
50374	0	0.982771	9.496948	-1.044428	0.009826	0.094970	-0.010444	1.870738	-3.335683	1.130637
50375	0	1.007552	9.497020	-1.000976	0.010071	0.094971	-0.010010	1.869876	-3.338329	1.132908
50376	0	0.996031	9.502935	-1.037846	0.009957	0.095030	-0.010377	1.870873	-3.338897	1.134761
50377	0	1.001319	9.497036	-1.000960	0.010010	0.094971	-0.010010	1.869771	-3.340006	1.138304
50378	0	1.007676	9.527514	-1.019159	0.010077	0.095275	-0.010193	1.867354	-3.336115	1.136831
50379	0	0.976827	9.558099	-1.049614	0.009766	0.095581	-0.010498	1.864173	-3.336251	1.137730
50380	0	0.977131	9.576345	-1.085745	0.009770	0.095763	-0.010860	1.859639	-3.334327	1.142549
50381	0	1.056076	9.606943	-1.104495	0.010559	0.096069	-0.011047	1.855902	-3.333299	1.142936
50382	0	0.970964	9.649600	-1.104575	0.009707	0.096497	-0.011043	1.858722	-3.332882	1.148151
50383	0	0.983163	9.655620	-1.111634	0.009827	0.096558	-0.011108	1.867207	-3.335748	1.152787
50384	0	1.008566	9.679805	-1.033387	0.010080	0.096799	-0.010331	1.869502	-3.339027	1.158954
50385	0	1.050148	9.741150	-1.068330	0.010498	0.097412	-0.010681	1.871064	-3.340058	1.165448
50386	0	1.032317	9.722689	-1.105246	0.010322	0.097227	-0.011052	1.870457	-3.338881	1.172303
50387	0	1.025492	9.759499	-1.159765	0.010254	0.097595	-0.011597	1.870646	-3.337045	1.179727
50388	0	1.025728	9.789954	-1.123011	0.010256	0.097899	-0.011232	1.867029	-3.335739	1.188769
50389	0	1.025445	9.802245	-1.110796	0.010254	0.098022	-0.011108	1.865586	-3.333366	1.193900
50390	0	1.043962	9.826701	-1.134651	0.010438	0.098267	-0.011352	1.858719	-3.332261	1.201806
50391	0	1.061833	9.820598	-1.189999	0.010620	0.098206	-0.011902	1.855624	-3.327182	1.205063
50392	0	1.055875	9.826583	-1.208438	0.010555	0.098267	-0.012081	1.858567	-3.328250	1.208561
50393	0	1.013037	9.826645	-1.159923	0.010132	0.098267	-0.011597	1.860686	-3.323568	1.205956
50394	0	1.025334	9.832655	-1.129547	0.010250	0.098327	-0.011297	1.857824	-3.324327	1.206357
50395	0	1.043675	9.845038	-1.183542	0.010437	0.098450	-0.011841	1.850733	-3.321031	1.208159
50396	0	1.043429	9.851265	-1.145750	0.010436	0.098512	-0.011464	1.842227	-3.315982	1.206513
50397	0	1.037602	9.820587	-1.104465	0.010376	0.098206	-0.011047	1.838344	-3.313018	1.200097
50398	0	1.043894	9.808405	-1.097475	0.010437	0.098083	-0.010982	1.829644	-3.312241	1.198274
50399	0	1.019313	9.790137	-1.116058	0.010193	0.097900	-0.011169	1.818494	-3.309522	1.199944
50400	0	1.031265	9.759783	-1.151450	0.010315	0.097597	-0.011518	1.813015	-3.303854	1.197392
50401	0	1.055810	9.747427	-1.097727	0.010559	0.097473	-0.010986	1.801533	-3.299697	1.202500
50402	0	1.030875	9.717145	-1.126381	0.010312	0.097170	-0.011274	1.788394	-3.292793	1.198395
50403	0	1.019131	9.686383	-1.146721	0.010193	0.096863	-0.011475	1.778962	-3.287996	1.192216
50404	0	1.012046	9.668301	-1.090542	0.010128	0.096682	-0.010911	1.771531	-3.276091	1.191501
50405	0	0.994394	9.662061	-1.091236	0.009949	0.096619	-0.010925	1.755436	-3.267429	1.192374
50406	0	0.981418	9.619579	-1.064350	0.009816	0.096194	-0.010655	1.740561	-3.262049	1.190887
50407	0	1.031283	9.570477	-1.024069	0.010315	0.095703	-0.010254	1.724059	-3.256474	1.183240
50408	0	1.018864	9.582889	-0.979217	0.010188	0.095828	-0.009801	1.712902	-3.254053	1.181583
50409	0	0.970546	9.533791	-0.999943	0.009705	0.095337	-0.010010	1.699758	-3.252063	1.181673
50410	0	0.982640	9.515653	-1.047178	0.009828	0.095156	-0.010478	1.691439	-3.247609	1.180977
50411	0	0.994579	9.509423	-0.975442	0.009949	0.095093	-0.009766	1.677201	-3.241034	1.179232
50412	0	0.994433	9.497461	-1.052553	0.009942	0.094974	-0.010537	1.662485	-3.240746	1.178426
50413	0	0.964480	9.484926	-0.969720	0.009644	0.094849	-0.009705	1.652721	-3.239247	1.183501
50414	0	0.940364	9.466697	-0.998863	0.009401	0.094666	-0.009995	1.643695	-3.239016	1.185537
50415	0	0.945985	9.442209	-0.969835	0.009460	0.094421	-0.009705	1.635258	-3.235295	1.190090
50416	0	0.964058	9.466725	-0.974776	0.009642	0.094666	-0.009754	1.626622	-3.231004	1.192100
50417	0	0.970225	9.454436	-0.939273	0.009705	0.094543	-0.009399	1.617613	-3.225203	1.196938
50418	0	1.012616	9.509420	-0.925904	0.010126	0.095094	-0.009264	1.610776	-3.222270	1.199402
50419	0	0.970431	9.539847	-0.969978	0.009705	0.095398	-0.009705	1.604119	-3.218938	1.202887
50420	0	0.970103	9.521686	-0.968722	0.009704	0.095216	-0.009695	1.593812	-3.212813	1.205909
50421	0	0.958938	9.552005	-1.067473	0.009583	0.095520	-0.010681	1.585206	-3.217963	1.215024
50422	0	0.959740	9.564151	-1.072505	0.009596	0.095641	-0.010730	1.578745	-3.216782	1.214371
50423	0	1.001150	9.558178	-1.097845	0.010010	0.095581	-0.010986	1.568393	-3.215796	1.223171
50424	0	1.001487	9.631445	-0.999208	0.010013	0.096314	-0.009995	1.564589	-3.215478	1.229172
50425	0	0.970879	9.619052	-1.038022	0.009705	0.096191	-0.010376	1.568762	-3.217472	1.234848
50426	0	0.996013	9.655585	-1.031857	0.009956	0.096556	-0.010324	1.561981	-3.218932	1.243439
50427	0	1.007039	9.710709	-1.013076	0.010071	0.097107	-0.010132	1.559700	-3.215494	1.252623
50428	0	0.982725	9.710680	-1.019074	0.009826	0.097107	-0.010191	1.558457	-3.214331	1.260294
50429	0	1.019531	9.753435	-1.055518	0.010193	0.097534	-0.010559	1.552949	-3.214175	1.270337
50430	0	1.050275	9.777877	-1.121899	0.010503	0.097778	-0.011223	1.547587	-3.211102	1.273321
50431	0	1.013288	9.790083	-1.116465	0.010132	0.097900	-0.011169	1.541182	-3.209321	1.273469
50432	0	1.050358	9.838857	-1.176882	0.010500	0.098389	-0.011771	1.537587	-3.210498	1.278948
50433	0	1.031847	9.796138	-1.128870	0.010315	0.097961	-0.011292	1.533562	-3.211626	1.277733
50434	0	0.971419	9.826525	-1.153184	0.009711	0.098266	-0.011531	1.533817	-3.211998	1.284951
50435	0	1.007405	9.820578	-1.128674	0.010071	0.098206	-0.011292	1.527524	-3.212779	1.286357
50436	0	1.032344	9.869326	-1.128454	0.010321	0.098694	-0.011282	1.529731	-3.213010	1.289433
50437	0	1.049688	9.838919	-1.055537	0.010498	0.098389	-0.010559	1.524541	-3.208666	1.295457
50438	0	1.049836	9.851194	-1.066914	0.010495	0.098512	-0.010674	1.517548	-3.209344	1.301434
50439	0	1.074775	9.838835	-1.080067	0.010742	0.098389	-0.010803	1.513850	-3.212796	1.304741
50440	0	1.026745	9.814421	-1.146171	0.010264	0.098144	-0.011470	1.503671	-3.213368	1.304790
50441	0	1.007346	9.820535	-1.147416	0.010071	0.098206	-0.011475	1.502441	-3.213499	1.303238
50442	0	1.001363	9.771730	-1.079530	0.010015	0.097716	-0.010803	1.492578	-3.209471	1.295244
50443	0	1.013238	9.771776	-1.116477	0.010132	0.097717	-0.011169	1.486389	-3.207128	1.293764
50444	0	1.049808	9.729052	-1.097439	0.010499	0.097290	-0.010978	1.481680	-3.203075	1.294072
50445	0	1.055760	9.716846	-0.982338	0.010559	0.097168	-0.009827	1.477128	-3.198303	1.289123
50446	0	1.024575	9.710757	-0.957504	0.010250	0.097107	-0.009577	1.474240	-3.190216	1.290660
50447	0	1.019569	9.692363	-1.000880	0.010193	0.096924	-0.010010	1.472371	-3.190546	1.290494
50448	0	1.001221	9.674035	-0.970027	0.010015	0.096740	-0.009704	1.467728	-3.184765	1.281465
50449	0	0.994830	9.643653	-0.951200	0.009949	0.096436	-0.009521	1.455799	-3.181230	1.278955
50450	0	1.013120	9.594939	-1.017242	0.010131	0.095949	-0.010175	1.452279	-3.178635	1.276505
50451	0	0.989008	9.588589	-1.025479	0.009888	0.095886	-0.010254	1.452665	-3.178508	1.271923
50452	0	0.995607	9.576354	-0.994392	0.009953	0.095763	-0.009951	1.444006	-3.179706	1.267440
50453	0	0.970981	9.521461	-1.043432	0.009705	0.095215	-0.010437	1.440098	-3.182988	1.266779
50454	0	0.959701	9.521352	-1.000375	0.009592	0.095214	-0.010005	1.437958	-3.185943	1.263775
50455	0	0.952511	9.490930	-1.007079	0.009521	0.094910	-0.010071	1.437191	-3.187333	1.264866
50456	0	0.959322	9.490853	-0.964230	0.009589	0.094909	-0.009645	1.433756	-3.189195	1.267603
50457	0	0.964330	9.484844	-0.988975	0.009644	0.094849	-0.009888	1.435476	-3.185918	1.268223
50458	0	1.001069	9.478614	-0.989539	0.010009	0.094787	-0.009892	1.438313	-3.185196	1.266362
50459	0	0.970691	9.460412	-0.970588	0.009705	0.094604	-0.009705	1.439052	-3.185039	1.272109
50460	0	0.983275	9.509157	-0.903617	0.009830	0.095092	-0.009036	1.438461	-3.184757	1.269541
50461	0	0.988813	9.497055	-0.964466	0.009888	0.094971	-0.009644	1.438959	-3.182324	1.272055
50462	0	0.940632	9.521305	-0.970899	0.009399	0.095214	-0.009707	1.440070	-3.187632	1.274416
50463	0	0.940800	9.521391	-0.970546	0.009399	0.095215	-0.009705	1.440340	-3.194954	1.278776
50464	0	0.966264	9.533302	-1.007976	0.009660	0.095334	-0.010073	1.447914	-3.195439	1.285978
50465	0	0.995437	9.576297	-0.952755	0.009949	0.095764	-0.009521	1.454426	-3.199171	1.283974
50466	0	0.996344	9.563853	-0.971952	0.009959	0.095639	-0.009717	1.456685	-3.201238	1.285946
50467	0	1.013697	9.594598	-1.032189	0.010132	0.095947	-0.010315	1.464177	-3.204386	1.288001
50468	0	0.990206	9.679837	-1.020752	0.009897	0.096799	-0.010207	1.463804	-3.207106	1.290107
50469	0	0.989450	9.661677	-0.989932	0.009888	0.096619	-0.009888	1.476660	-3.212220	1.297375
50470	0	0.996934	9.667430	-0.991958	0.009962	0.096676	-0.009912	1.485434	-3.217828	1.298441
50471	0	1.001394	9.692264	-1.013912	0.010010	0.096924	-0.010132	1.493280	-3.219782	1.298413
50472	0	1.014241	9.722481	-1.052278	0.010139	0.097226	-0.010513	1.503649	-3.220293	1.296576
50473	0	1.019342	9.753283	-1.075391	0.010193	0.097534	-0.010742	1.516560	-3.218006	1.297858
50474	0	1.019869	9.759043	-1.090080	0.010194	0.097592	-0.010888	1.530685	-3.220769	1.296342
50475	0	1.037806	9.783828	-1.099394	0.010376	0.097839	-0.010986	1.538790	-3.220262	1.297475
50476	0	1.001543	9.789586	-1.089378	0.010014	0.097898	-0.010880	1.553654	-3.219505	1.292247
50477	0	1.013396	9.765458	-1.081637	0.010132	0.097656	-0.010803	1.568232	-3.219059	1.295486
50478	0	1.019625	9.801759	-1.090088	0.010197	0.098019	-0.010891	1.579103	-3.215639	1.289805
50479	0	1.025686	9.802165	-1.105186	0.010254	0.098022	-0.011047	1.583637	-3.216147	1.288517
50480	0	1.007862	9.795912	-1.075343	0.010077	0.097960	-0.010752	1.584929	-3.215648	1.285026
50481	0	1.043561	9.802195	-1.105324	0.010437	0.098022	-0.011047	1.590991	-3.211090	1.286212
50482	0	1.031137	9.801993	-1.051599	0.010311	0.098021	-0.010510	1.596716	-3.208430	1.287115
50483	0	1.007230	9.802181	-1.105181	0.010071	0.098022	-0.011047	1.601187	-3.207251	1.285542
50484	0	0.995621	9.777512	-1.051527	0.009952	0.097776	-0.010508	1.609441	-3.209696	1.287874
50485	0	1.007250	9.759457	-1.099051	0.010071	0.097595	-0.010986	1.613737	-3.208764	1.281277
50486	0	1.013281	9.759280	-1.075715	0.010135	0.097593	-0.010751	1.620575	-3.203638	1.273366
50487	0	1.025849	9.710557	-1.068914	0.010254	0.097107	-0.010681	1.629321	-3.206092	1.269522
50488	0	1.039093	9.716361	-1.039981	0.010385	0.097165	-0.010392	1.637666	-3.210612	1.266921
50489	0	1.000821	9.692387	-1.025507	0.010010	0.096924	-0.010254	1.638387	-3.205813	1.260607
50490	0	0.982492	9.661801	-1.007784	0.009823	0.096619	-0.010074	1.642644	-3.205301	1.257613
50491	0	0.995081	9.625156	-1.013819	0.009949	0.096252	-0.010132	1.649504	-3.204807	1.255256
50492	0	0.989117	9.606702	-1.051548	0.009892	0.096067	-0.010511	1.653598	-3.201469	1.254171
50493	0	1.013458	9.606832	-1.105370	0.010132	0.096069	-0.011047	1.660514	-3.201848	1.247888
50494	0	0.989373	9.569970	-1.027125	0.009892	0.095700	-0.010267	1.664676	-3.200399	1.241781
50495	0	0.988701	9.564150	-1.026002	0.009888	0.095642	-0.010254	1.671372	-3.196625	1.232140
50496	0	0.964638	9.533418	-1.051357	0.009642	0.095335	-0.010510	1.674518	-3.199347	1.227048
50497	0	0.982888	9.515296	-0.952763	0.009827	0.095154	-0.009521	1.681259	-3.198999	1.220930
50498	0	0.983378	9.533421	-0.959945	0.009830	0.095335	-0.009595	1.686066	-3.199938	1.214450
50499	0	0.983218	9.509140	-0.959044	0.009827	0.095093	-0.009583	1.694962	-3.203553	1.211353
50500	0	1.008334	9.533316	-0.984939	0.010081	0.095334	-0.009843	1.702104	-3.203013	1.201847
50501	0	0.976729	9.515308	-1.013706	0.009766	0.095154	-0.010132	1.707593	-3.202086	1.201745
50502	0	0.959095	9.527255	-0.935862	0.009585	0.095274	-0.009350	1.717522	-3.205738	1.196567
50503	0	1.001555	9.533586	-0.964797	0.010010	0.095337	-0.009644	1.722120	-3.209683	1.191442
50504	0	0.984487	9.551561	-0.990541	0.009838	0.095517	-0.009897	1.731223	-3.214795	1.187724
50505	0	0.983426	9.557960	-1.032118	0.009827	0.095581	-0.010315	1.738015	-3.220917	1.183226
50506	0	1.027225	9.588108	-1.064157	0.010268	0.095882	-0.010633	1.746966	-3.222795	1.179075
50507	0	0.958318	9.576280	-1.020499	0.009583	0.095764	-0.010193	1.760572	-3.220681	1.180943
50508	0	0.995096	9.618621	-1.053429	0.009950	0.096188	-0.010523	1.773424	-3.219272	1.180400
50509	0	1.031402	9.631182	-1.057507	0.010315	0.096313	-0.010559	1.791513	-3.215288	1.182853
50510	0	1.025460	9.661315	-1.035957	0.010251	0.096615	-0.010347	1.805116	-3.216585	1.186584
50511	0	1.007089	9.661784	-1.074945	0.010071	0.096619	-0.010742	1.812892	-3.213788	1.188167
50512	0	1.050506	9.685925	-1.094832	0.010498	0.096861	-0.010941	1.821278	-3.219137	1.193219
50513	0	1.014013	9.673911	-1.111488	0.010132	0.096741	-0.011108	1.828151	-3.226006	1.197393
50514	0	1.051877	9.704100	-1.094391	0.010514	0.097042	-0.010939	1.833658	-3.228401	1.193704
50515	0	1.044234	9.722709	-1.154695	0.010437	0.097229	-0.011536	1.846233	-3.231792	1.191199
50516	0	1.020470	9.740649	-1.150349	0.010203	0.097407	-0.011497	1.852442	-3.230469	1.194857
50517	0	1.013602	9.759413	-1.087005	0.010132	0.097595	-0.010864	1.858635	-3.232432	1.187005
50518	0	0.995624	9.783502	-1.101196	0.009956	0.097836	-0.010999	1.873303	-3.229414	1.188505
50519	0	1.049942	9.789910	-1.099650	0.010498	0.097900	-0.010986	1.884460	-3.228111	1.185486
50520	0	1.080830	9.789700	-1.058175	0.010805	0.097898	-0.010580	1.885661	-3.228890	1.185550
50521	0	1.044078	9.771680	-1.110908	0.010437	0.097717	-0.011108	1.885726	-3.230386	1.182166
50522	0	1.026126	9.771504	-1.062451	0.010261	0.097715	-0.010622	1.887795	-3.228295	1.186701
50523	0	1.013429	9.783896	-1.117070	0.010132	0.097839	-0.011169	1.888498	-3.228256	1.189380
50524	0	1.019939	9.783816	-1.129491	0.010198	0.097838	-0.011294	1.888399	-3.227399	1.189904
50525	0	1.038053	9.747215	-1.166202	0.010376	0.097473	-0.011658	1.892765	-3.229861	1.187188
50526	0	1.063030	9.765238	-1.173526	0.010629	0.097653	-0.011728	1.900225	-3.228896	1.179743
50527	0	0.995047	9.735044	-1.153946	0.009949	0.097351	-0.011536	1.903923	-3.228049	1.182942
50528	0	0.995108	9.716592	-1.093564	0.009952	0.097166	-0.010934	1.905268	-3.224550	1.181762
50529	0	1.018882	9.698473	-1.062527	0.010193	0.096985	-0.010620	1.910505	-3.216891	1.179513
50530	0	1.042914	9.698359	-1.057181	0.010428	0.096984	-0.010570	1.912437	-3.214795	1.173630
50531	0	1.000439	9.680213	-1.098796	0.010010	0.096802	-0.010986	1.913573	-3.205578	1.173009
50532	0	1.054316	9.649755	-1.074173	0.010548	0.096497	-0.010746	1.907701	-3.197380	1.173457
50533	0	0.952031	9.600815	-0.995135	0.009521	0.096008	-0.009949	1.910083	-3.193042	1.168702
50534	0	0.970566	9.582381	-1.056510	0.009702	0.095824	-0.010565	1.909823	-3.194791	1.163273
50535	0	0.977005	9.558053	-1.074284	0.009766	0.095581	-0.010742	1.909897	-3.197162	1.162916
50536	0	1.008219	9.570126	-1.074108	0.010079	0.095701	-0.010744	1.905596	-3.197586	1.158523
50537	0	0.983015	9.551989	-1.061807	0.009827	0.095520	-0.010620	1.902401	-3.198847	1.157980
50538	0	0.995822	9.545713	-1.019470	0.009955	0.095458	-0.010189	1.908407	-3.199299	1.155602
50539	0	0.970599	9.521481	-1.006975	0.009705	0.095215	-0.010071	1.906414	-3.198041	1.153748
50540	0	1.019573	9.521380	-0.970255	0.010195	0.095214	-0.009703	1.905427	-3.196286	1.157105
50541	0	1.007287	9.521475	-0.970334	0.010071	0.095215	-0.009705	1.903128	-3.195854	1.158647
50542	0	1.007373	9.509172	-1.013172	0.010075	0.095092	-0.010130	1.904481	-3.191871	1.157182
50543	0	0.970497	9.515377	-1.025387	0.009705	0.095154	-0.010254	1.903651	-3.189418	1.153973
50544	0	0.952542	9.527443	-1.062100	0.009521	0.095275	-0.010620	1.903890	-3.191240	1.158406
50545	0	0.994780	9.558124	-1.043622	0.009949	0.095581	-0.010437	1.902040	-3.187249	1.161923
50546	0	1.019139	9.533665	-1.074230	0.010190	0.095337	-0.010741	1.902482	-3.186018	1.165589
50547	0	1.007416	9.576408	-1.006818	0.010071	0.095764	-0.010071	1.898591	-3.187085	1.162700
50548	0	0.995532	9.582435	-1.030831	0.009954	0.095824	-0.010310	1.895471	-3.185245	1.168306
50549	0	0.958715	9.600805	-0.988564	0.009583	0.096008	-0.009888	1.892154	-3.187879	1.174603
50550	0	0.989356	9.649595	-1.012761	0.009896	0.096496	-0.010128	1.890757	-3.181782	1.177394
50551	0	1.019540	9.637415	-1.062098	0.010193	0.096375	-0.010620	1.890938	-3.181890	1.177065
50552	0	1.025901	9.661782	-1.062058	0.010259	0.096618	-0.010622	1.888358	-3.179401	1.178219
50553	0	1.062019	9.698463	-1.013400	0.010620	0.096985	-0.010132	1.890050	-3.176576	1.176366
50554	0	1.025206	9.698453	-1.080325	0.010253	0.096984	-0.010808	1.883547	-3.172646	1.180784
50555	0	1.019444	9.716772	-1.098708	0.010193	0.097168	-0.010986	1.883551	-3.171608	1.182534
50556	0	1.019875	9.728856	-1.111211	0.010196	0.097289	-0.011110	1.884812	-3.172275	1.187443
50557	0	1.013200	9.741198	-1.068221	0.010132	0.097412	-0.010681	1.885127	-3.169601	1.190260
50558	0	1.032010	9.753276	-1.037709	0.010315	0.097533	-0.010378	1.883326	-3.172783	1.195439
50559	0	1.019562	9.790062	-1.085965	0.010193	0.097900	-0.010864	1.877083	-3.173099	1.197667
50560	0	1.020320	9.783896	-1.122028	0.010198	0.097839	-0.011222	1.874336	-3.176688	1.202419
50561	0	1.049921	9.814469	-1.092273	0.010498	0.098145	-0.010925	1.870474	-3.175163	1.206071
50562	0	1.025952	9.790059	-1.158699	0.010256	0.097900	-0.011592	1.863917	-3.176586	1.208118
50563	0	1.025247	9.765721	-1.104024	0.010254	0.097656	-0.011047	1.854686	-3.172022	1.210030
50564	0	1.018940	9.808508	-1.139356	0.010189	0.098084	-0.011399	1.847235	-3.169538	1.208317
50565	0	1.001048	9.814484	-1.110506	0.010010	0.098145	-0.011108	1.842491	-3.167489	1.212255
50566	0	1.025282	9.796261	-1.097198	0.010255	0.097961	-0.010981	1.831579	-3.162226	1.213186
50567	0	1.043416	9.765736	-1.091807	0.010437	0.097656	-0.010925	1.822269	-3.156013	1.213294
50568	0	1.018496	9.772000	-1.169882	0.010186	0.097719	-0.011704	1.814774	-3.151675	1.219115
50569	0	1.006895	9.747384	-1.098183	0.010071	0.097473	-0.010986	1.808684	-3.146624	1.215938
50570	0	1.006598	9.704748	-1.066783	0.010067	0.097047	-0.010673	1.802261	-3.142554	1.215819
50571	0	1.025529	9.729020	-1.049517	0.010254	0.097290	-0.010498	1.798108	-3.141271	1.210116
50572	0	1.050169	9.698563	-1.005681	0.010500	0.096985	-0.010066	1.786433	-3.140406	1.208915
50573	0	1.037194	9.655942	-1.054654	0.010376	0.096558	-0.010559	1.770744	-3.132738	1.206413
50574	0	1.060960	9.650050	-1.009896	0.010612	0.096499	-0.010107	1.760334	-3.127546	1.203590
50575	0	1.012863	9.643698	-1.048799	0.010132	0.096436	-0.010498	1.747625	-3.120852	1.198426
50576	0	1.012613	9.607189	-1.047118	0.010125	0.096071	-0.010478	1.738666	-3.119121	1.198845
50577	0	0.994951	9.576512	-1.079402	0.009949	0.095764	-0.010803	1.726897	-3.117165	1.194669
50578	0	0.995077	9.558267	-1.028961	0.009950	0.095582	-0.010297	1.717545	-3.115551	1.188993
50579	0	1.001309	9.552042	-0.975829	0.010010	0.095520	-0.009766	1.707945	-3.116647	1.191954
50580	0	1.001555	9.588671	-0.980764	0.010015	0.095886	-0.009812	1.701487	-3.113825	1.191799
50581	0	0.976447	9.503300	-0.975445	0.009766	0.095032	-0.009766	1.687192	-3.109554	1.193223
50582	0	0.994607	9.527807	-0.882489	0.009946	0.095278	-0.008828	1.682388	-3.106906	1.195635
50583	0	0.976795	9.503216	-0.896512	0.009766	0.095032	-0.008972	1.673025	-3.106844	1.198097
50584	0	0.965015	9.521617	-0.999020	0.009647	0.095216	-0.009996	1.664641	-3.107313	1.202555
50585	0	0.945931	9.484955	-0.963566	0.009460	0.094849	-0.009644	1.654148	-3.103093	1.207503
50586	0	0.976808	9.479021	-1.041038	0.009763	0.094790	-0.010422	1.639638	-3.106592	1.212041
50587	0	1.019613	9.527621	-0.994219	0.010193	0.095276	-0.009949	1.630891	-3.107637	1.216351
50588	0	0.989336	9.527639	-0.974828	0.009893	0.095276	-0.009753	1.623923	-3.104759	1.227849
50589	0	0.994432	9.576481	-1.006900	0.009949	0.095764	-0.010071	1.620807	-3.096647	1.227355
50590	0	1.006455	9.552051	-0.951980	0.010061	0.095521	-0.009519	1.621324	-3.097715	1.228510
50591	0	0.958836	9.576379	-0.939721	0.009583	0.095764	-0.009399	1.617677	-3.101903	1.238587
50592	0	0.983806	9.582411	-0.958002	0.009838	0.095824	-0.009579	1.618241	-3.099032	1.245113
50593	0	1.031651	9.594715	-0.921579	0.010315	0.095947	-0.009216	1.616630	-3.098113	1.254232
50594	0	0.995076	9.637406	-1.000477	0.009952	0.096374	-0.010009	1.610833	-3.094291	1.259746
50595	0	1.025512	9.649629	-1.098774	0.010254	0.096497	-0.010986	1.611463	-3.092842	1.271273
50596	0	1.007686	9.667850	-1.056105	0.010073	0.096679	-0.010563	1.608377	-3.094885	1.274282
50597	0	1.013630	9.686225	-1.031565	0.010132	0.096863	-0.010315	1.608269	-3.097305	1.282070
50598	0	1.002747	9.728760	-1.116776	0.010018	0.097288	-0.011171	1.603144	-3.105095	1.289616
50599	0	1.013445	9.741204	-1.074032	0.010132	0.097412	-0.010742	1.600062	-3.105296	1.293720
50600	0	1.019733	9.802172	-1.079872	0.010198	0.098022	-0.010800	1.597195	-3.102078	1.296218
50601	0	1.043658	9.771804	-1.104112	0.010437	0.097717	-0.011047	1.588898	-3.098687	1.304826
50602	0	1.037835	9.808412	-1.048446	0.010374	0.098084	-0.010486	1.586606	-3.100819	1.310617
50603	0	1.013223	9.790102	-1.104140	0.010132	0.097900	-0.011047	1.578689	-3.098400	1.315490
50604	0	1.007634	9.814531	-1.097140	0.010071	0.098145	-0.010975	1.573798	-3.101979	1.315091
50605	0	1.025895	9.814465	-1.091949	0.010254	0.098145	-0.010925	1.566244	-3.104980	1.314775
50606	0	1.026709	9.826674	-1.078707	0.010263	0.098267	-0.010792	1.560042	-3.106354	1.307440
50607	0	1.006712	9.796206	-1.080093	0.010071	0.097961	-0.010803	1.556414	-3.099217	1.312316
50608	0	1.037193	9.802329	-1.085817	0.010368	0.098023	-0.010860	1.552917	-3.100534	1.311882
50609	0	1.037693	9.796126	-1.086488	0.010376	0.097961	-0.010864	1.552780	-3.098806	1.311493
50610	0	1.062056	9.783879	-1.049683	0.010621	0.097838	-0.010500	1.548298	-3.095357	1.306877
50611	0	1.025478	9.759509	-1.068148	0.010254	0.097595	-0.010681	1.547832	-3.093540	1.306398
50612	0	0.988952	9.728944	-1.031168	0.009889	0.097289	-0.010316	1.542054	-3.091701	1.305596
50613	0	0.988961	9.753440	-0.970046	0.009888	0.097534	-0.009705	1.536500	-3.091009	1.298370
50614	0	0.995179	9.704595	-0.963519	0.009952	0.097046	-0.009636	1.534819	-3.088350	1.293342
50615	0	1.031549	9.692370	-1.019353	0.010315	0.096924	-0.010193	1.534722	-3.086146	1.291865
50616	0	1.037765	9.674008	-1.049637	0.010377	0.096740	-0.010500	1.529707	-3.084146	1.286322
50617	0	1.007111	9.631368	-1.049589	0.010071	0.096313	-0.010498	1.526323	-3.081670	1.283728
50618	0	0.976525	9.655768	-1.024990	0.009766	0.096558	-0.010250	1.525249	-3.078384	1.284085
50619	0	0.970196	9.625309	-0.933440	0.009705	0.096252	-0.009338	1.519617	-3.072415	1.286886
50620	0	1.018753	9.607103	-1.042221	0.010187	0.096070	-0.010429	1.510250	-3.070020	1.284726
50621	0	0.970276	9.576446	-0.970349	0.009705	0.095764	-0.009705	1.508169	-3.064951	1.280874
50622	0	1.006829	9.552006	-0.963990	0.010067	0.095520	-0.009642	1.505263	-3.063638	1.276597
50623	0	0.994825	9.515403	-0.988600	0.009949	0.095154	-0.009888	1.502396	-3.060203	1.272019
50624	0	1.000609	9.527616	-0.982284	0.010008	0.095276	-0.009824	1.500310	-3.055256	1.277431
50625	0	0.958214	9.515420	-0.921271	0.009583	0.095154	-0.009216	1.495161	-3.051913	1.274500
50626	0	0.952524	9.515319	-1.000445	0.009521	0.095154	-0.010003	1.495997	-3.054707	1.271014
50627	0	0.946535	9.496995	-0.940212	0.009460	0.094971	-0.009399	1.498511	-3.057706	1.265006
50628	0	0.965705	9.539538	-0.995694	0.009653	0.095396	-0.009954	1.500677	-3.059597	1.264586
50629	0	0.989429	9.527520	-0.939938	0.009888	0.095276	-0.009399	1.499855	-3.064610	1.259755
50630	0	0.990355	9.502942	-0.952202	0.009900	0.095030	-0.009521	1.499631	-3.065911	1.260224
50631	0	0.988999	9.521421	-0.958641	0.009888	0.095215	-0.009583	1.503425	-3.065813	1.257771
50632	0	0.989599	9.539473	-0.935559	0.009892	0.095396	-0.009347	1.512886	-3.068330	1.255664
50633	0	0.964717	9.564140	-0.940272	0.009644	0.095642	-0.009399	1.515860	-3.069852	1.260313
50634	0	0.977335	9.576188	-0.898167	0.009772	0.095762	-0.008979	1.518373	-3.068202	1.259801
50635	0	0.995810	9.588435	-0.971351	0.009949	0.095886	-0.009705	1.528175	-3.076516	1.264189
50636	0	1.021518	9.618566	-1.003297	0.010211	0.096187	-0.010028	1.533315	-3.078654	1.265374
50637	0	1.019757	9.606819	-1.050398	0.010193	0.096069	-0.010498	1.539473	-3.081409	1.267074
50638	0	0.990004	9.649241	-1.003110	0.009896	0.096494	-0.010022	1.549177	-3.083031	1.266600
50639	0	0.958676	9.673974	-1.025925	0.009583	0.096741	-0.010254	1.554614	-3.085207	1.266308
50640	0	0.989785	9.685913	-1.051452	0.009895	0.096860	-0.010509	1.559682	-3.085357	1.263548
50641	0	1.019427	9.692312	-1.038124	0.010193	0.096924	-0.010376	1.564896	-3.084192	1.270545
50642	0	1.038422	9.746967	-1.045681	0.010378	0.097471	-0.010448	1.573845	-3.088784	1.269721
50643	0	1.061985	9.741135	-1.050538	0.010620	0.097412	-0.010498	1.581504	-3.085661	1.267549
50644	0	1.037296	9.795861	-1.058481	0.010375	0.097960	-0.010574	1.592724	-3.080468	1.268630
50645	0	1.049989	9.802152	-1.074893	0.010498	0.098022	-0.010742	1.599700	-3.079813	1.266100
50646	0	1.037973	9.789801	-1.088196	0.010379	0.097898	-0.010879	1.602744	-3.078051	1.268066
50647	0	1.001302	9.753356	-1.050073	0.010010	0.097534	-0.010498	1.605065	-3.079034	1.266631
50648	0	1.001975	9.789685	-1.142954	0.010015	0.097898	-0.011419	1.616195	-3.081237	1.262635
[truncated: 501 more rows]
