# Supplementary material for: Properties of traditional bamboo carrying poles have implications for user interactions
Source: PLoS One. 2018 May 10;13(5):e0196208. doi: 10.1371/journal.pone.0196208 (PMC5945030; doi:10.1371/journal.pone.0196208)
Supplement: S1 Text — (ZIP) [file pone.0196208.s005.zip › ResTest_PoleF_L7Load2.txt]

// Start Time: Unknown
// Update Rate: 100.0Hz
// Filter Profile: human (34.3)
// Firmware Version: 2.1.4
PacketCounter	SampleTimeFine	Acc_X	Acc_Y	Acc_Z	VelInc_X	VelInc_Y	VelInc_Z	Roll	Pitch	Yaw	Latitude	Longitude	Altitude	Vel_X	Vel_Y	Vel_Z
48654	0	-0.085233	9.875391	0.264058	-0.000853	0.098754	0.002640	0.774835	5.769023	-43.793504
48655	0	0.206572	9.960995	0.267147	0.002075	0.099609	0.002686	0.791092	5.779895	-43.793727
48656	0	0.875876	10.150484	0.330975	0.008769	0.101503	0.003327	0.810489	5.791502	-43.798660
48657	0	1.305552	9.796266	0.542434	0.013062	0.097961	0.005432	0.819728	5.798496	-43.797407
48658	0	0.774778	9.906014	0.529744	0.007739	0.099061	0.005294	0.816034	5.788270	-43.791820
48659	0	0.129193	9.869324	0.568446	0.001282	0.098694	0.005676	0.806282	5.776706	-43.800602
48660	0	-0.467124	9.728803	0.632531	-0.004680	0.097289	0.006303	0.779597	5.766735	-43.801045
48661	0	-1.092316	9.503067	0.509054	-0.010925	0.095032	0.005066	0.750534	5.764389	-43.810977
48662	0	-1.032392	9.191609	0.184557	-0.010312	0.091918	0.001817	0.715528	5.779109	-43.825094
48663	0	-0.179164	8.764584	0.075709	-0.001770	0.087646	0.000732	0.683325	5.807073	-43.845784
48664	0	0.592464	8.209639	-0.042465	0.005940	0.082095	-0.000444	0.654301	5.828605	-43.865030
48665	0	0.896240	7.763826	-0.162852	0.008972	0.077637	-0.001648	0.622914	5.842025	-43.888750
48666	0	0.925315	7.697185	-0.470036	0.009256	0.076970	-0.004723	0.586183	5.844442	-43.918657
48667	0	0.880002	7.653867	-0.491529	0.008789	0.076538	-0.004944	0.540245	5.825852	-43.945822
48668	0	0.602012	7.678448	-0.479820	0.006003	0.076784	-0.004825	0.498365	5.798558	-43.973968
48669	0	0.111200	7.739435	-0.662994	0.001099	0.077393	-0.006653	0.463962	5.777168	-43.990332
48670	0	-0.124245	7.349150	-0.554409	-0.001257	0.073489	-0.005571	0.421276	5.753798	-44.000932
48671	0	-0.133248	7.965085	-0.604514	-0.001343	0.079651	-0.006042	0.425175	5.738290	-44.006513
48672	0	0.607019	7.165401	-0.460710	0.006061	0.071652	-0.004644	0.366529	5.724372	-43.997442
48673	0	0.025283	8.452948	-0.652424	0.000244	0.084534	-0.006470	0.440727	5.711888	-43.996219
48674	0	0.874455	8.416566	-0.000969	0.008745	0.084166	-0.000049	0.386411	5.712490	-44.010419
48675	0	1.434293	8.557134	-0.002714	0.014343	0.085571	0.000000	0.421040	5.712538	-44.018056
48676	0	1.234722	9.869236	0.165020	0.012328	0.098695	0.001647	0.417654	5.690445	-44.014996
48677	0	0.500578	8.984423	0.805069	0.005005	0.089844	0.008057	0.425107	5.689459	-44.017216
48678	0	0.489539	10.907223	0.893340	0.004885	0.109071	0.008957	0.449673	5.678461	-44.019397
48679	0	-0.164369	10.424369	1.626374	-0.001648	0.104248	0.016235	0.418414	5.675074	-44.032521
48680	0	-0.226702	11.572093	1.587979	-0.002250	0.115714	0.015932	0.470542	5.692836	-44.034834
48681	0	-0.150399	11.681744	0.925873	-0.001465	0.116821	0.009216	0.428778	5.731531	-44.046361
48682	0	0.568432	11.798271	1.035472	0.005719	0.117977	0.010399	0.470812	5.766379	-44.062403
48683	0	0.874501	12.341541	0.532886	0.008789	0.123413	0.005310	0.453747	5.807195	-44.059449
48684	0	0.959325	12.311581	0.476280	0.009616	0.123113	0.004798	0.485857	5.828283	-44.065877
48685	0	0.443606	12.750313	-0.048629	0.004456	0.127502	-0.000488	0.483557	5.845386	-44.077844
48686	0	0.109640	12.756511	0.441867	0.001122	0.127563	0.004459	0.520178	5.867920	-44.083018
48687	0	0.302999	12.976177	0.290688	0.003052	0.129761	0.002930	0.539750	5.886926	-44.101770
48688	0	-0.170534	13.037489	0.748748	-0.001691	0.130373	0.007524	0.571631	5.899828	-44.107959
48689	0	0.187147	12.970290	0.641165	0.001892	0.129700	0.006470	0.622925	5.918199	-44.115461
48690	0	0.617768	12.940663	0.794875	0.006185	0.129403	0.008000	0.668027	5.924703	-44.125895
48691	0	0.499879	12.671770	1.457504	0.005005	0.126709	0.014648	0.733711	5.931898	-44.140458
48692	0	0.767281	12.557052	1.372647	0.007678	0.125566	0.013769	0.771376	5.938266	-44.157466
48693	0	0.915168	12.171167	1.844556	0.009155	0.121704	0.018494	0.815072	5.944184	-44.174469
48694	0	0.754647	11.823545	0.915812	0.007558	0.118233	0.009184	0.839327	5.955739	-44.183644
48695	0	0.713302	11.450519	0.740423	0.007141	0.114502	0.007446	0.879391	5.964940	-44.210250
48696	0	0.595513	10.919832	0.538968	0.005964	0.109197	0.005413	0.902241	5.975130	-44.235286
48697	0	0.272591	10.632381	0.008594	0.002747	0.106323	0.000122	0.940698	5.996880	-44.250548
48698	0	0.342108	10.028117	-0.106449	0.003439	0.100281	-0.001045	0.961418	6.016201	-44.279045
48699	0	0.236070	9.728890	-0.509687	0.002380	0.097290	-0.005066	0.997140	6.037368	-44.301501
48700	0	0.171756	9.161148	-0.337247	0.001733	0.091612	-0.003354	1.019243	6.054478	-44.332006
48701	0	0.175056	8.880497	-0.460803	0.001770	0.088806	-0.004578	1.057425	6.076701	-44.366507
48702	0	0.074457	8.385999	-0.275867	0.000757	0.083860	-0.002743	1.078497	6.092056	-44.398828
48703	0	-0.043707	8.074900	-0.167059	-0.000427	0.080750	-0.001648	1.110451	6.104206	-44.436726
48704	0	0.027385	7.867320	-0.152019	0.000285	0.078673	-0.001510	1.125189	6.119080	-44.473540
48705	0	0.023297	7.537849	0.016982	0.000244	0.075378	0.000183	1.145014	6.135470	-44.499993
48706	0	-0.009213	7.391260	-0.009335	-0.000084	0.073913	-0.000088	1.153292	6.147377	-44.534321
48707	0	-0.006791	7.189941	-0.006376	-0.000061	0.071899	-0.000061	1.157191	6.157580	-44.567369
48708	0	0.144416	7.092301	-0.092021	0.001451	0.070923	-0.000922	1.153282	6.167205	-44.586977
48709	0	0.274211	7.019077	-0.249785	0.002747	0.070190	-0.002502	1.144610	6.173302	-44.608873
48710	0	0.322118	6.884886	-0.438441	0.003224	0.068849	-0.004386	1.140787	6.176892	-44.629263
48711	0	0.439200	6.890916	-0.646643	0.004395	0.068909	-0.006470	1.133934	6.179123	-44.646952
48712	0	0.585282	6.994672	-0.866540	0.005853	0.069947	-0.008661	1.139583	6.177176	-44.658049
48713	0	0.738390	7.110582	-1.062196	0.007385	0.071106	-0.010620	1.141174	6.177306	-44.669634
48714	0	0.634465	7.336202	-1.130320	0.006344	0.073363	-0.011295	1.152449	6.174045	-44.679551
48715	0	0.531153	7.604800	-1.038845	0.005310	0.076050	-0.010376	1.170299	6.169754	-44.690421
48716	0	0.421700	7.903556	-0.767543	0.004214	0.079038	-0.007655	1.199034	6.164244	-44.700157
48717	0	0.189314	8.221299	-0.405554	0.001892	0.082214	-0.004028	1.236644	6.161627	-44.711470
48718	0	-0.073136	8.630242	-0.100111	-0.000730	0.086303	-0.000973	1.274437	6.163333	-44.725788
48719	0	0.054753	8.911208	0.222900	0.000549	0.089111	0.002258	1.312083	6.165568	-44.735305
48720	0	-0.018649	9.461119	0.778725	-0.000186	0.094609	0.007811	1.340375	6.166943	-44.746251
48721	0	0.024045	9.814581	1.103610	0.000244	0.098145	0.011047	1.353352	6.172682	-44.761226
48722	0	0.200219	10.254216	1.040119	0.002006	0.102541	0.010412	1.365232	6.177668	-44.775681
48723	0	0.244251	10.607818	1.093404	0.002441	0.106079	0.010925	1.355463	6.177044	-44.783836
48724	0	0.378382	10.925035	0.997409	0.003786	0.109251	0.009966	1.346463	6.179908	-44.792019
48725	0	0.439348	11.364699	0.660059	0.004395	0.113647	0.006592	1.337736	6.180759	-44.789614
48726	0	0.330026	11.584344	0.423214	0.003293	0.115844	0.004229	1.333883	6.173662	-44.797006
48727	0	0.182732	11.932387	0.096628	0.001831	0.119324	0.000977	1.344196	6.177230	-44.784511
48728	0	0.212028	12.127591	-0.089408	0.002129	0.121276	-0.000875	1.361930	6.184966	-44.782152
48729	0	0.414335	12.292502	-0.009535	0.004150	0.122925	-0.000061	1.393368	6.191097	-44.794351
48730	0	0.607638	12.426986	0.202344	0.006089	0.124269	0.002066	1.432235	6.202727	-44.795870
48731	0	0.731131	12.475833	0.440728	0.007324	0.124756	0.004456	1.476062	6.214580	-44.802722
48732	0	0.820667	12.568266	0.803123	0.008214	0.125679	0.008080	1.520713	6.221355	-44.805115
48733	0	0.854130	12.555425	1.136193	0.008545	0.125549	0.011414	1.567135	6.225318	-44.812404
48734	0	0.835390	12.458860	1.420244	0.008355	0.124584	0.014240	1.600709	6.227935	-44.826041
48735	0	0.499694	12.311256	1.522387	0.005005	0.123108	0.015259	1.633183	6.235522	-44.826802
48736	0	0.302272	12.079790	1.278774	0.003036	0.120795	0.012810	1.653813	6.248322	-44.833793
48737	0	0.401690	11.786069	0.956513	0.004028	0.117859	0.009583	1.670372	6.259822	-44.840859
48738	0	0.368748	11.450524	0.549970	0.003700	0.114504	0.005520	1.690217	6.272725	-44.848192
48739	0	0.230684	11.065717	0.132855	0.002319	0.110657	0.001343	1.704474	6.285476	-44.861272
48740	0	0.258777	10.687244	-0.230392	0.002599	0.106873	-0.002286	1.723232	6.296575	-44.873869
48741	0	0.176375	10.302668	-0.332007	0.001770	0.103027	-0.003296	1.749809	6.302750	-44.884409
48742	0	0.119866	9.978840	-0.471353	0.001207	0.099790	-0.004685	1.781864	6.311628	-44.896144
48743	0	0.029900	9.576305	-0.423702	0.000305	0.095764	-0.004211	1.812479	6.318268	-44.902452
48744	0	0.052678	9.197759	-0.208760	0.000537	0.091978	-0.002064	1.841968	6.330089	-44.917106
48745	0	0.029371	8.911100	-0.190913	0.000305	0.089111	-0.001892	1.863697	6.344138	-44.930416
48746	0	0.046038	8.563132	-0.053546	0.000466	0.085631	-0.000522	1.881804	6.351609	-44.948597
48747	0	0.158272	8.264172	0.158512	0.001587	0.082642	0.001587	1.883700	6.357406	-44.964728
48748	0	0.315760	8.038363	0.090864	0.003165	0.080383	0.000911	1.885999	6.368139	-44.977606
48749	0	0.396202	7.782002	0.049923	0.003967	0.077820	0.000488	1.868503	6.375714	-44.997617
48750	0	0.486514	7.678271	-0.057758	0.004871	0.076782	-0.000589	1.849522	6.384613	-45.015184
48751	0	0.542490	7.482990	-0.138905	0.005432	0.074829	-0.001404	1.826080	6.395324	-45.025291
48752	0	0.541698	7.464854	-0.337519	0.005417	0.074648	-0.003389	1.803635	6.394672	-45.033268
48753	0	0.463712	7.324342	-0.480460	0.004639	0.073242	-0.004822	1.775725	6.396169	-45.046296
48754	0	0.469700	7.312435	-0.721521	0.004696	0.073123	-0.007230	1.752324	6.393763	-45.053123
48755	0	0.341766	7.367059	-0.884055	0.003418	0.073669	-0.008850	1.737380	6.393989	-45.055047
48756	0	0.176710	7.464863	-1.029090	0.001769	0.074648	-0.010296	1.729896	6.397289	-45.052496
48757	0	0.085038	7.641644	-0.994582	0.000854	0.076416	-0.009949	1.725543	6.403160	-45.053378
48758	0	0.011714	7.849051	-0.885051	0.000113	0.078491	-0.008844	1.734704	6.398233	-45.046802
48759	0	-0.042733	8.099323	-0.580423	-0.000427	0.080994	-0.005798	1.743202	6.398429	-45.041640
48760	0	0.030611	8.398312	-0.325487	0.000304	0.083983	-0.003247	1.753731	6.395638	-45.038858
48761	0	0.122070	8.703614	0.005415	0.001221	0.087036	0.000061	1.763191	6.395422	-45.029590
48762	0	0.055057	9.051513	0.437908	0.000548	0.090515	0.004379	1.763389	6.392490	-45.033058
48763	0	0.122170	9.374986	0.695975	0.001221	0.093750	0.006958	1.761143	6.391298	-45.037937
48764	0	0.220303	9.789793	0.844221	0.002199	0.097899	0.008426	1.742096	6.385903	-45.031168
48765	0	0.268812	10.082742	0.997492	0.002686	0.100830	0.009949	1.712241	6.382648	-45.032447
48766	0	0.269458	10.442400	0.771365	0.002690	0.104426	0.007683	1.678537	6.377278	-45.027592
48767	0	0.323804	10.742008	0.692344	0.003235	0.107422	0.006897	1.650562	6.373207	-45.021519
48768	0	0.458941	11.053072	0.356053	0.004584	0.110532	0.003533	1.622987	6.367427	-45.011403
48769	0	0.513296	11.303634	0.282744	0.005127	0.113037	0.002808	1.603996	6.360824	-44.993851
48770	0	0.569255	11.602661	0.066501	0.005689	0.116027	0.000650	1.590706	6.356808	-44.977062
48771	0	0.671093	11.798094	0.208542	0.006714	0.117981	0.002075	1.581741	6.359271	-44.964436
48772	0	0.610084	12.005511	0.270059	0.006097	0.120055	0.002706	1.588259	6.354835	-44.938631
48773	0	0.524436	12.072778	0.047829	0.005249	0.120728	0.000488	1.598647	6.358972	-44.924193
48774	0	0.358292	12.152242	0.601607	0.003590	0.121522	0.006021	1.604024	6.364746	-44.919443
48775	0	0.420089	12.207162	0.926490	0.004211	0.122070	0.009277	1.615986	6.373982	-44.914623
48776	0	0.675115	12.152386	0.698030	0.006754	0.121523	0.006994	1.630197	6.375554	-44.900054
48777	0	0.121852	12.170202	1.503166	0.001221	0.121704	0.015015	1.613611	6.378933	-44.916791
48778	0	0.395622	11.956515	1.509352	0.003963	0.119563	0.015108	1.628696	6.382209	-44.894982
48779	0	0.665103	11.920124	0.410462	0.006653	0.119202	0.004089	1.614817	6.383265	-44.883756
48780	0	0.159016	11.351989	1.322463	0.001581	0.113522	0.013211	1.600771	6.374959	-44.895858
48781	0	0.012085	11.370853	-0.041725	0.000122	0.113708	-0.000427	1.591012	6.376111	-44.875315
48782	0	-0.036589	10.888593	0.281978	-0.000370	0.108886	0.002826	1.596919	6.371559	-44.895028
48783	0	0.250065	10.534661	0.123033	0.002502	0.105347	0.001221	1.587081	6.373087	-44.878145
48784	0	0.109322	10.345491	-0.609686	0.001097	0.103456	-0.006085	1.600058	6.377055	-44.868855
48785	0	0.366107	9.814452	0.055776	0.003662	0.098145	0.000549	1.589120	6.377697	-44.886782
48786	0	0.420431	9.613028	-0.195052	0.004209	0.096130	-0.001937	1.606283	6.382686	-44.871305
48787	0	0.396477	9.179712	-0.176281	0.003967	0.091797	-0.001770	1.596923	6.385209	-44.876480
48788	0	0.469115	8.996597	-0.004163	0.004694	0.089966	-0.000048	1.588759	6.388253	-44.882137
48789	0	0.506380	8.557079	0.325144	0.005066	0.085571	0.003235	1.566839	6.390472	-44.878617
48790	0	0.390035	8.392358	-0.148661	0.003902	0.083923	-0.001494	1.555683	6.392606	-44.885930
48791	0	0.323243	8.105451	0.093951	0.003235	0.081055	0.000916	1.521247	6.395569	-44.894040
48792	0	0.261360	7.910050	0.122471	0.002619	0.079101	0.001206	1.494831	6.402578	-44.890861
48793	0	0.305494	7.775955	-0.241303	0.003052	0.077759	-0.002441	1.452483	6.397237	-44.898819
48794	0	0.244867	7.660085	-0.248296	0.002447	0.076600	-0.002508	1.414689	6.394607	-44.898933
48795	0	0.146838	7.592914	-0.375450	0.001465	0.075928	-0.003784	1.370001	6.389474	-44.892673
48796	0	0.202481	7.507883	-0.596074	0.002021	0.075077	-0.005984	1.333814	6.382951	-44.895540
48797	0	0.165071	7.489210	-0.675250	0.001648	0.074890	-0.006775	1.299656	6.379053	-44.890980
48798	0	0.117024	7.507885	-0.738235	0.001164	0.075077	-0.007401	1.270539	6.370420	-44.887011
48799	0	0.043117	7.623488	-0.883293	0.000427	0.076233	-0.008850	1.244646	6.364199	-44.887538
48800	0	0.093149	7.745646	-0.605591	0.000923	0.077456	-0.006069	1.225118	6.351930	-44.882511
48801	0	0.098010	8.032288	-0.585041	0.000977	0.080322	-0.005859	1.212587	6.347120	-44.874382
48802	0	0.111382	8.178733	-0.357519	0.001105	0.081787	-0.003583	1.202100	6.335375	-44.862319
48803	0	0.250479	8.483893	-0.102671	0.002502	0.084839	-0.001038	1.187824	6.331863	-44.854528
48804	0	0.269808	8.746081	0.308497	0.002689	0.087461	0.003074	1.173392	6.319678	-44.848151
48805	0	0.299961	9.118521	0.557098	0.002991	0.091187	0.005554	1.152385	6.307733	-44.846732
48806	0	0.399398	9.404909	0.732213	0.003985	0.094051	0.007298	1.122628	6.296288	-44.843222
48807	0	0.433870	9.753130	0.839270	0.004333	0.097534	0.008362	1.086163	6.289522	-44.846451
48808	0	0.459377	10.112538	0.846101	0.004588	0.101129	0.008426	1.046405	6.282025	-44.842660
48809	0	0.445798	10.400138	0.766237	0.004456	0.104004	0.007629	1.010564	6.278099	-44.834194
48810	0	0.452857	10.766020	0.553298	0.004521	0.107662	0.005500	0.975827	6.269375	-44.824376
48811	0	0.433637	11.022819	0.460628	0.004333	0.110229	0.004578	0.946585	6.265436	-44.814438
48812	0	0.367082	11.309455	0.343599	0.003668	0.113095	0.003415	0.926081	6.261549	-44.800265
48813	0	0.305414	11.523409	0.251242	0.003052	0.115234	0.002502	0.916609	6.258410	-44.789581
48814	0	0.323973	11.755259	0.289439	0.003239	0.117553	0.002889	0.911536	6.256566	-44.777777
48815	0	0.311190	11.907966	0.475967	0.003113	0.119080	0.004761	0.913039	6.256422	-44.766491
48816	0	0.342235	12.103269	0.621922	0.003415	0.121033	0.006223	0.916478	6.248635	-44.763010
48817	0	0.299402	12.121591	0.866466	0.002991	0.121216	0.008667	0.918643	6.244684	-44.763608
48818	0	0.366843	12.182685	1.024085	0.003668	0.121826	0.010249	0.926564	6.243080	-44.760276
48819	0	0.389981	12.188794	1.055301	0.003906	0.121887	0.010559	0.932224	6.248268	-44.760489
48820	0	0.316197	12.133911	1.084846	0.003160	0.121339	0.010852	0.935495	6.245765	-44.757155
48821	0	0.292944	11.969025	1.025032	0.002930	0.119690	0.010254	0.938976	6.244890	-44.753706
48822	0	0.292878	11.792039	0.969121	0.002929	0.117920	0.009697	0.944474	6.243917	-44.753666
48823	0	0.323612	11.517398	0.713016	0.003235	0.115173	0.007141	0.955372	6.241644	-44.751169
48824	0	0.384118	11.267155	0.558433	0.003847	0.112671	0.005593	0.964360	6.246726	-44.751923
48825	0	0.512227	10.961970	0.365203	0.005127	0.109619	0.003662	0.974181	6.250705	-44.761570
48826	0	0.584787	10.638471	0.228409	0.005850	0.106384	0.002299	0.989977	6.251762	-44.767882
48827	0	0.444742	10.272266	0.127086	0.004456	0.102722	0.001282	1.001608	6.259692	-44.774700
48828	0	0.315366	9.899934	0.179981	0.003158	0.098999	0.001810	1.012818	6.263126	-44.786375
48829	0	0.396477	9.619157	0.072407	0.003967	0.096191	0.000732	1.022238	6.264898	-44.793902
48830	0	0.334771	9.277360	0.040384	0.003351	0.092773	0.000411	1.030535	6.267930	-44.803368
48831	0	0.212874	8.990498	0.048425	0.002136	0.089905	0.000488	1.035033	6.276108	-44.817378
48832	0	0.241951	8.697528	-0.000667	0.002426	0.086975	-0.000009	1.031698	6.283373	-44.833377
48833	0	0.255579	8.422874	0.018697	0.002563	0.084229	0.000183	1.025648	6.292409	-44.848741
48834	0	0.186897	8.160418	0.000667	0.001877	0.081604	0.000007	1.025165	6.302053	-44.859677
48835	0	0.103235	7.989509	-0.060955	0.001038	0.079895	-0.000610	1.023537	6.308025	-44.872523
48836	0	0.151051	7.843036	-0.115120	0.001514	0.078430	-0.001159	1.012299	6.312458	-44.877624
48837	0	0.146182	7.720965	-0.109020	0.001465	0.077209	-0.001099	0.999326	6.315456	-44.887657
48838	0	0.103198	7.598917	-0.290257	0.001031	0.075989	-0.002913	0.982321	6.311901	-44.902002
48839	0	0.097781	7.543995	-0.365151	0.000977	0.075439	-0.003662	0.965889	6.308369	-44.909990
48840	0	0.164749	7.525758	-0.467502	0.001650	0.075257	-0.004679	0.959905	6.310136	-44.918346
48841	0	0.207248	7.489026	-0.475995	0.002075	0.074890	-0.004761	0.958512	6.312729	-44.922307
48842	0	0.292789	7.604994	-0.628221	0.002924	0.076050	-0.006286	0.953213	6.305422	-44.924253
48843	0	0.402972	7.702639	-0.610229	0.004028	0.077026	-0.006104	0.950913	6.301338	-44.931623
48844	0	0.446298	7.897821	-0.549233	0.004458	0.078979	-0.005491	0.951756	6.292449	-44.942212
48845	0	0.433894	8.099296	-0.446278	0.004333	0.080994	-0.004456	0.961872	6.283149	-44.944390
48846	0	0.471744	8.343267	-0.245920	0.004710	0.083433	-0.002457	0.965174	6.271639	-44.947729
48847	0	0.385016	8.636456	0.060537	0.003845	0.086365	0.000610	0.971822	6.263651	-44.948280
48848	0	0.239533	8.978270	0.328179	0.002390	0.089783	0.003285	0.976492	6.255325	-44.948934
48849	0	0.189494	9.277362	0.555018	0.001892	0.092773	0.005554	0.981261	6.250648	-44.956047
48850	0	0.226664	9.564210	0.658215	0.002264	0.095642	0.006583	0.982286	6.246403	-44.963300
48851	0	0.213814	9.918155	0.745347	0.002136	0.099182	0.007446	0.973967	6.242756	-44.964580
48852	0	0.238366	10.192627	0.752900	0.002384	0.101927	0.007522	0.965443	6.242142	-44.970513
48853	0	0.292887	10.522406	0.641815	0.002930	0.105225	0.006409	0.954791	6.241799	-44.977857
48854	0	0.262393	10.796897	0.588354	0.002623	0.107969	0.005878	0.949627	6.238678	-44.971700
48855	0	0.256575	11.077901	0.389896	0.002563	0.110779	0.003906	0.957023	6.234819	-44.975794
48856	0	0.262849	11.322014	0.358807	0.002628	0.113220	0.003586	0.954514	6.233123	-44.980686
48857	0	0.213570	11.529595	0.395194	0.002136	0.115295	0.003967	0.969945	6.232006	-44.975741
48858	0	0.212906	11.731145	0.495390	0.002134	0.117311	0.004973	0.989026	6.235550	-44.976159
48859	0	0.237874	11.853150	0.522206	0.002380	0.118530	0.005249	1.014715	6.235741	-44.986806
48860	0	0.341112	11.963364	0.687164	0.003414	0.119632	0.006903	1.044398	6.237096	-44.987971
48861	0	0.524225	12.011996	0.820365	0.005249	0.120117	0.008240	1.078520	6.242167	-44.992132
48862	0	0.614654	12.049159	0.899032	0.006150	0.120489	0.009021	1.106840	6.244518	-45.000252
48863	0	0.572944	12.005964	1.003369	0.005737	0.120056	0.010071	1.141768	6.250800	-45.005858
48864	0	0.565912	11.908876	0.972231	0.005660	0.119086	0.009752	1.169631	6.250820	-45.018681
48865	0	0.481347	11.743521	1.003309	0.004822	0.117432	0.010071	1.205776	6.257855	-45.027561
48866	0	0.393926	11.579222	0.831461	0.003950	0.115789	0.008348	1.238571	6.267456	-45.038611
48867	0	0.389927	11.334477	0.679873	0.003906	0.113342	0.006836	1.275539	6.273115	-45.048186
48868	0	0.344737	11.035651	0.508205	0.003465	0.110354	0.005116	1.309821	6.289413	-45.055061
48869	0	0.450956	10.791141	0.301787	0.004517	0.107910	0.003052	1.345004	6.295022	-45.065425
48870	0	0.363969	10.473806	0.173591	0.003648	0.104737	0.001765	1.376153	6.301857	-45.080572
48871	0	0.218920	10.125766	0.045369	0.002197	0.101257	0.000488	1.414904	6.308771	-45.088063
48872	0	0.198813	9.857190	-0.027792	0.001998	0.098572	-0.000251	1.445742	6.317771	-45.103307
48873	0	0.194359	9.527588	-0.058232	0.001953	0.095276	-0.000549	1.484835	6.326742	-45.117142
48874	0	0.094359	9.246726	-0.075927	0.000957	0.092467	-0.000735	1.513972	6.341348	-45.136565
48875	0	0.035722	8.959951	-0.062989	0.000366	0.089600	-0.000610	1.538538	6.350314	-45.153488
48876	0	0.107253	8.715829	-0.005700	0.001081	0.087158	-0.000039	1.561407	6.358363	-45.172769
48877	0	0.176158	8.477797	-0.020086	0.001770	0.084778	-0.000183	1.584649	6.367298	-45.190215
48878	0	0.192593	8.276399	0.037503	0.001936	0.082764	0.000392	1.607197	6.378814	-45.209409
48879	0	0.274085	8.117682	-0.098754	0.002747	0.081177	-0.000977	1.621649	6.384242	-45.227490
48880	0	0.333604	8.001633	-0.155622	0.003345	0.080016	-0.001548	1.632491	6.393590	-45.245100
48881	0	0.353173	7.855246	-0.195951	0.003540	0.078552	-0.001953	1.640931	6.402988	-45.257258
48882	0	0.370140	7.818609	-0.288640	0.003706	0.078186	-0.002882	1.646225	6.406643	-45.273194
48883	0	0.353422	7.739261	-0.372806	0.003540	0.077393	-0.003723	1.652425	6.412019	-45.289331
48884	0	0.352302	7.757431	-0.472056	0.003528	0.077575	-0.004710	1.666639	6.415253	-45.305506
48885	0	0.347449	7.788021	-0.526164	0.003479	0.077881	-0.005249	1.684340	6.418373	-45.318321
48886	0	0.316203	7.909909	-0.607672	0.003164	0.079100	-0.006068	1.696270	6.418611	-45.324621
48887	0	0.323337	8.044324	-0.581431	0.003235	0.080444	-0.005798	1.718473	6.417327	-45.333739
48888	0	0.304354	8.208858	-0.554154	0.003048	0.082089	-0.005527	1.738802	6.419934	-45.345492
48889	0	0.213721	8.416649	-0.356302	0.002136	0.084167	-0.003540	1.769864	6.415529	-45.352833
48890	0	0.128351	8.660765	-0.158897	0.001284	0.086608	-0.001574	1.790282	6.413045	-45.355356
48891	0	0.110072	8.917245	0.053052	0.001099	0.089172	0.000549	1.814326	6.407749	-45.362259
48892	0	0.043163	9.185920	0.263458	0.000431	0.091859	0.002646	1.829026	6.404647	-45.370148
48893	0	0.091311	9.491019	0.432253	0.000916	0.094910	0.004333	1.842011	6.405438	-45.381492
48894	0	0.182470	9.759664	0.466732	0.001825	0.097596	0.004677	1.852789	6.404030	-45.391926
48895	0	0.176568	10.052522	0.548874	0.001770	0.100525	0.005493	1.857371	6.406973	-45.404201
48896	0	0.286124	10.314933	0.566714	0.002859	0.103149	0.005667	1.856350	6.402487	-45.414783
48897	0	0.365554	10.553011	0.463644	0.003662	0.105530	0.004639	1.858392	6.407170	-45.421014
48898	0	0.364565	10.815440	0.396181	0.003648	0.108154	0.003963	1.858598	6.406992	-45.429771
48899	0	0.378269	11.035182	0.347248	0.003784	0.110352	0.003479	1.865005	6.405907	-45.435218
48900	0	0.420970	11.242704	0.345295	0.004208	0.112427	0.003465	1.876870	6.400979	-45.435077
48901	0	0.433553	11.395304	0.358593	0.004333	0.113953	0.003601	1.891539	6.396270	-45.442287
48902	0	0.439358	11.523537	0.452555	0.004398	0.115234	0.004546	1.911805	6.398205	-45.444475
48903	0	0.433222	11.627327	0.546660	0.004333	0.116272	0.005493	1.937423	6.396875	-45.451608
48904	0	0.488072	11.700751	0.565747	0.004880	0.117006	0.005683	1.961835	6.393440	-45.457189
48905	0	0.573302	11.700613	0.687101	0.005737	0.117004	0.006897	1.986531	6.395085	-45.464153
48906	0	0.499011	11.707008	0.718596	0.004996	0.117068	0.007211	2.010113	6.398550	-45.471375
48907	0	0.451174	11.651759	0.791563	0.004517	0.116516	0.007935	2.028216	6.400585	-45.475587
48908	0	0.370499	11.499371	0.720391	0.003713	0.114992	0.007225	2.048852	6.405312	-45.478702
48909	0	0.231258	11.352680	0.730454	0.002319	0.113525	0.007324	2.068163	6.409445	-45.485414
48910	0	0.181217	11.157500	0.549992	0.001817	0.111574	0.005515	2.083365	6.411069	-45.487076
48911	0	0.225095	10.913187	0.412783	0.002258	0.109131	0.004150	2.106704	6.415585	-45.487484
48912	0	0.229740	10.656912	0.335296	0.002304	0.106568	0.003373	2.127850	6.419622	-45.492940
48913	0	0.243748	10.430925	0.053475	0.002441	0.104309	0.000549	2.143093	6.420575	-45.502203
48914	0	0.242728	10.137947	-0.040991	0.002433	0.101379	-0.000395	2.159479	6.423353	-45.510253
48915	0	0.182349	9.844972	-0.098980	0.001831	0.098450	-0.000977	2.174409	6.428629	-45.514677
48916	0	0.211470	9.576416	-0.083575	0.002121	0.095764	-0.000820	2.192479	6.432544	-45.521138
48917	0	0.267621	9.350605	-0.080295	0.002686	0.093506	-0.000793	2.203395	6.440381	-45.529091
48918	0	0.290937	9.100323	-0.149803	0.002911	0.091003	-0.001484	2.220456	6.438217	-45.535703
48919	0	0.280213	8.874523	-0.086047	0.002808	0.088745	-0.000854	2.227418	6.441625	-45.544358
48920	0	0.333736	8.679223	-0.129895	0.003345	0.086792	-0.001294	2.232971	6.448606	-45.552419
48921	0	0.341233	8.496115	-0.177093	0.003418	0.084961	-0.001770	2.233359	6.452394	-45.561409
48922	0	0.364712	8.325213	-0.097677	0.003651	0.083252	-0.000978	2.230271	6.453534	-45.568027
48923	0	0.366079	8.209246	-0.200959	0.003662	0.082092	-0.002014	2.223275	6.451589	-45.572695
48924	0	0.298356	8.136037	-0.272758	0.002988	0.081360	-0.002738	2.207753	6.453669	-45.582388
48925	0	0.292707	8.032271	-0.340984	0.002930	0.080322	-0.003418	2.195482	6.453408	-45.588880
48926	0	0.261734	8.038364	-0.400622	0.002619	0.080383	-0.004012	2.186555	6.451459	-45.594492
48927	0	0.164977	8.013962	-0.469115	0.001648	0.080139	-0.004700	2.173978	6.445018	-45.596278
48928	0	0.116349	8.062918	-0.552637	0.001163	0.080628	-0.005538	2.157173	6.439876	-45.597595
48929	0	0.128150	8.166557	-0.554640	0.001282	0.081665	-0.005554	2.146024	6.436434	-45.597160
48930	0	0.116171	8.282475	-0.474408	0.001159	0.082825	-0.004745	2.143833	6.428223	-45.599116
48931	0	0.164703	8.465569	-0.396928	0.001648	0.084656	-0.003967	2.146478	6.425545	-45.597711
48932	0	0.164565	8.654700	-0.262630	0.001646	0.086547	-0.002629	2.142418	6.422090	-45.597301
48933	0	0.183477	8.886714	-0.097388	0.001831	0.088867	-0.000977	2.138738	6.413237	-45.598820
48934	0	0.245246	9.124643	0.074748	0.002449	0.091247	0.000737	2.126038	6.404848	-45.589930
48935	0	0.232834	9.326116	0.239343	0.002319	0.093262	0.002380	2.109499	6.389829	-45.595907
48936	0	0.289155	9.606672	0.394678	0.002887	0.096067	0.003933	2.092721	6.380030	-45.597251
48937	0	0.360475	9.844880	0.483761	0.003601	0.098450	0.004822	2.074096	6.371510	-45.596514
48938	0	0.336434	10.131549	0.469135	0.003364	0.101316	0.004671	2.050779	6.366553	-45.599506
48939	0	0.348629	10.302593	0.527194	0.003479	0.103027	0.005249	2.025094	6.354041	-45.596667
48940	0	0.435543	10.589167	0.465067	0.004348	0.105893	0.004624	1.996094	6.341570	-45.599557
48941	0	0.452428	10.803109	0.380743	0.004517	0.108032	0.003784	1.971251	6.328954	-45.596167
48942	0	0.429049	10.955450	0.342400	0.004288	0.109555	0.003404	1.949652	6.321612	-45.596267
48943	0	0.427696	11.163274	0.300504	0.004272	0.111633	0.002991	1.934948	6.312374	-45.589468
48944	0	0.349562	11.279055	0.272507	0.003488	0.112791	0.002714	1.923524	6.299653	-45.588566
48945	0	0.366099	11.401342	0.385374	0.003662	0.114014	0.003845	1.914291	6.296335	-45.593618
48946	0	0.293020	11.486683	0.515076	0.002927	0.114867	0.005144	1.907364	6.288213	-45.590345
48947	0	0.286926	11.560034	0.537609	0.002869	0.115601	0.005371	1.902227	6.282685	-45.583729
48948	0	0.329490	11.578220	0.648979	0.003297	0.115783	0.006479	1.891374	6.279826	-45.582417
48949	0	0.280505	11.523427	0.683873	0.002808	0.115234	0.006836	1.888373	6.277261	-45.575541
48950	0	0.311139	11.456132	0.678968	0.003107	0.114562	0.006780	1.878059	6.267788	-45.569072
48951	0	0.341992	11.352506	0.732845	0.003418	0.113525	0.007324	1.873036	6.261126	-45.571708
48952	0	0.268520	11.175432	0.617537	0.002688	0.111754	0.006172	1.869330	6.259281	-45.567577
48953	0	0.281099	10.992413	0.543422	0.002808	0.109924	0.005432	1.866484	6.250797	-45.567399
48954	0	0.336463	10.772590	0.379178	0.003363	0.107726	0.003788	1.861749	6.243688	-45.567936
48955	0	0.317542	10.528536	0.324251	0.003174	0.105286	0.003235	1.852727	6.236880	-45.568212
48956	0	0.366643	10.284311	0.179161	0.003665	0.102843	0.001784	1.843922	6.230133	-45.567084
48957	0	0.384560	10.034177	0.036834	0.003845	0.100342	0.000366	1.840676	6.224494	-45.569379
48958	0	0.317047	9.771640	0.049931	0.003174	0.097716	0.000492	1.831568	6.223227	-45.568162
48959	0	0.298783	9.503188	-0.054129	0.002991	0.095032	-0.000549	1.821263	6.221484	-45.566683
48960	0	0.341389	9.271241	-0.113922	0.003412	0.092712	-0.001144	1.813932	6.214059	-45.571509
48961	0	0.329485	9.033215	-0.127593	0.003296	0.090332	-0.001282	1.805783	6.209996	-45.574258
48962	0	0.286108	8.844019	-0.071026	0.002866	0.088440	-0.000722	1.790011	6.210746	-45.574150
48963	0	0.311543	8.666989	-0.047744	0.003113	0.086670	-0.000488	1.774815	6.201795	-45.578106
48964	0	0.256824	8.483797	-0.045691	0.002568	0.084838	-0.000467	1.759972	6.196299	-45.581939
48965	0	0.238038	8.337413	-0.053369	0.002380	0.083374	-0.000549	1.737837	6.190821	-45.582274
48966	0	0.194893	8.233678	-0.135652	0.001952	0.082336	-0.001373	1.713684	6.189749	-45.587491
48967	0	0.152499	8.154347	-0.199453	0.001526	0.081543	-0.002014	1.685442	6.185535	-45.588399
48968	0	0.158618	8.093417	-0.262848	0.001585	0.080934	-0.002647	1.657956	6.178311	-45.589895
48969	0	0.140762	8.081123	-0.315467	0.001404	0.080811	-0.003174	1.630212	6.167486	-45.588150
48970	0	0.165769	8.062937	-0.427591	0.001655	0.080628	-0.004295	1.601680	6.157046	-45.597165
48971	0	0.213821	8.136100	-0.492424	0.002136	0.081360	-0.004944	1.573559	6.148754	-45.597478
48972	0	0.220808	8.178972	-0.427740	0.002201	0.081789	-0.004294	1.549321	6.133432	-45.596683
48973	0	0.281003	8.337479	-0.425580	0.002808	0.083374	-0.004272	1.526143	6.124637	-45.594210
48974	0	0.318152	8.477932	-0.342890	0.003178	0.084779	-0.003446	1.503177	6.113685	-45.593693
48975	0	0.311419	8.691434	-0.175398	0.003113	0.086914	-0.001770	1.481809	6.106100	-45.590554
48976	0	0.324720	8.880472	0.053767	0.003237	0.088805	0.000521	1.459336	6.086683	-45.594127
48977	0	0.330159	9.106392	0.251418	0.003296	0.091064	0.002502	1.444616	6.073383	-45.585877
48978	0	0.331199	9.374602	0.571518	0.003306	0.093747	0.005700	1.426100	6.060128	-45.578881
48979	0	0.354598	9.649506	0.575922	0.003540	0.096497	0.005737	1.399834	6.046706	-45.574272
48980	0	0.355849	9.868778	0.727324	0.003551	0.098690	0.007246	1.367626	6.032398	-45.575283
48981	0	0.336340	10.143863	0.588675	0.003357	0.101440	0.005859	1.336492	6.018512	-45.567424
48982	0	0.313381	10.369309	0.575986	0.003125	0.103695	0.005732	1.304534	6.002772	-45.569335
48983	0	0.299387	10.595576	0.563751	0.002991	0.105957	0.005615	1.279834	5.993015	-45.569105
48984	0	0.275663	10.784644	0.384755	0.002752	0.107847	0.003829	1.259672	5.981966	-45.564458
48985	0	0.238462	10.986274	0.300702	0.002380	0.109863	0.002991	1.241930	5.971160	-45.566692
48986	0	0.251518	11.181399	0.352473	0.002511	0.111814	0.003511	1.227763	5.960410	-45.563038
48987	0	0.305698	11.315873	0.391528	0.003052	0.113159	0.003906	1.217914	5.948637	-45.563744
48988	0	0.287817	11.468307	0.520851	0.002879	0.114683	0.005206	1.214873	5.943048	-45.563251
48989	0	0.280623	11.486813	0.628786	0.002808	0.114868	0.006287	1.213024	5.937769	-45.561426
48990	0	0.347993	11.553842	0.628908	0.003475	0.115539	0.006289	1.211775	5.926401	-45.560246
48991	0	0.390164	11.560118	0.725624	0.003906	0.115601	0.007263	1.218117	5.924095	-45.555128
48992	0	0.401881	11.541903	0.785052	0.004019	0.115418	0.007859	1.226008	5.917289	-45.554212
48993	0	0.445059	11.444126	0.903133	0.004456	0.114441	0.009033	1.226899	5.915627	-45.555485
48994	0	0.414243	11.334281	0.828756	0.004140	0.113342	0.008296	1.234277	5.906515	-45.560746
48995	0	0.396558	11.181735	0.810552	0.003967	0.111816	0.008118	1.245574	5.901611	-45.564833
48996	0	0.414556	10.998665	0.686721	0.004147	0.109986	0.006872	1.249601	5.895828	-45.567107
48997	0	0.439123	10.784979	0.536040	0.004395	0.107849	0.005371	1.260017	5.892236	-45.565227
48998	0	0.389175	10.577554	0.417998	0.003900	0.105775	0.004189	1.269028	5.893711	-45.570498
48999	0	0.402572	10.314971	0.212689	0.004028	0.103149	0.002136	1.278010	5.889423	-45.576999
49000	0	0.359071	10.076933	0.094426	0.003595	0.100769	0.000957	1.291727	5.887372	-45.583197
49001	0	0.286078	9.820579	-0.006985	0.002869	0.098206	-0.000061	1.300745	5.889117	-45.589413
49002	0	0.186598	9.558132	0.064408	0.001876	0.095581	0.000654	1.311759	5.893563	-45.594982
49003	0	0.206951	9.320081	-0.001052	0.002075	0.093201	0.000000	1.323385	5.892976	-45.605619
49004	0	0.187088	9.112574	0.045744	0.001881	0.091125	0.000467	1.334467	5.897689	-45.617600
49005	0	0.157914	8.905045	0.036095	0.001587	0.089050	0.000366	1.339963	5.900108	-45.629188
49006	0	0.156533	8.697532	0.089482	0.001572	0.086975	0.000905	1.352321	5.900912	-45.634925
49007	0	0.231906	8.544926	0.066699	0.002319	0.085449	0.000671	1.356971	5.893713	-45.642672
49008	0	0.231521	8.398446	0.029545	0.002318	0.083984	0.000296	1.355760	5.890329	-45.655290
49009	0	0.231617	8.288583	-0.000054	0.002319	0.082886	0.000000	1.355136	5.886945	-45.666261
49010	0	0.236889	8.184829	-0.061197	0.002374	0.081848	-0.000612	1.353458	5.885857	-45.675580
49011	0	0.255848	8.136004	-0.140293	0.002563	0.081360	-0.001404	1.351211	5.885156	-45.678555
49012	0	0.285609	8.123789	-0.195113	0.002858	0.081238	-0.001952	1.348486	5.880061	-45.687269
49013	0	0.286817	8.074955	-0.262378	0.002869	0.080750	-0.002625	1.346234	5.872629	-45.695758
49014	0	0.317315	8.135975	-0.384555	0.003172	0.081360	-0.003844	1.346889	5.862640	-45.702737
49015	0	0.384168	8.215347	-0.390664	0.003845	0.082153	-0.003906	1.346021	5.858973	-45.714520
49016	0	0.377430	8.349604	-0.348366	0.003777	0.083496	-0.003480	1.349951	5.853659	-45.722985
49017	0	0.354088	8.453342	-0.275384	0.003540	0.084534	-0.002747	1.358889	5.844299	-45.727146
49018	0	0.299515	8.654666	-0.136579	0.002992	0.086547	-0.001358	1.368276	5.831490	-45.732510
49019	0	0.238203	8.850088	-0.037855	0.002380	0.088501	-0.000366	1.383368	5.821096	-45.740351
49020	0	0.232284	9.057626	0.179990	0.002322	0.090576	0.001805	1.389521	5.812214	-45.741425
49021	0	0.207564	9.295661	0.335475	0.002075	0.092957	0.003357	1.391476	5.803622	-45.743997
49022	0	0.170823	9.552016	0.505867	0.001709	0.095520	0.005061	1.393579	5.796671	-45.750561
49023	0	0.195155	9.765615	0.592255	0.001953	0.097656	0.005920	1.390170	5.790605	-45.755596
49024	0	0.255778	9.991363	0.561930	0.002560	0.099914	0.005619	1.388769	5.784964	-45.765084
49025	0	0.244437	10.217290	0.585733	0.002441	0.102173	0.005859	1.390112	5.773575	-45.768728
49026	0	0.238446	10.461346	0.518076	0.002386	0.104613	0.005183	1.391734	5.767340	-45.775578
49027	0	0.317436	10.656761	0.481641	0.003174	0.106567	0.004822	1.396550	5.758509	-45.777087
49028	0	0.317319	10.833768	0.419333	0.003174	0.108337	0.004200	1.402535	5.750908	-45.780464
49029	0	0.280602	11.016899	0.389244	0.002808	0.110168	0.003906	1.415559	5.744407	-45.793038
49030	0	0.365457	11.163498	0.484020	0.003658	0.111634	0.004854	1.428860	5.739866	-45.795403
49031	0	0.372258	11.254990	0.559400	0.003723	0.112549	0.005615	1.449355	5.732073	-45.798308
49032	0	0.408332	11.334550	0.573260	0.004087	0.113344	0.005755	1.470978	5.728063	-45.806868
49033	0	0.457782	11.389305	0.619895	0.004578	0.113892	0.006226	1.496682	5.719310	-45.805712
49034	0	0.506021	11.420160	0.626227	0.005066	0.114200	0.006293	1.526495	5.716549	-45.808396
49035	0	0.506150	11.413775	0.735727	0.005066	0.114136	0.007385	1.552911	5.712788	-45.816684
49036	0	0.474824	11.377545	0.803338	0.004751	0.113773	0.008061	1.579617	5.707381	-45.821422
49037	0	0.408551	11.255106	0.827244	0.004089	0.112549	0.008301	1.606778	5.703080	-45.829903
49038	0	0.340694	11.133400	0.791146	0.003409	0.111332	0.007939	1.633894	5.697133	-45.834927
49039	0	0.267402	10.943831	0.637463	0.002686	0.109436	0.006409	1.668005	5.700624	-45.839912
49040	0	0.320712	10.785357	0.490499	0.003211	0.107852	0.004937	1.700376	5.696167	-45.849883
49041	0	0.347129	10.577545	0.411781	0.003479	0.105774	0.004150	1.733967	5.695646	-45.855831
49042	0	0.290383	10.382264	0.210216	0.002913	0.103822	0.002132	1.765549	5.697241	-45.865743
49043	0	0.231048	10.156299	0.107178	0.002319	0.101562	0.001099	1.794331	5.698012	-45.867503
49044	0	0.180652	9.942649	0.027991	0.001813	0.099426	0.000313	1.830644	5.696061	-45.874960
49045	0	0.164019	9.692397	0.003542	0.001648	0.096924	0.000061	1.859426	5.695894	-45.879017
49046	0	0.156414	9.466453	-0.056573	0.001571	0.094665	-0.000539	1.890371	5.694342	-45.888473
49047	0	0.218633	9.277376	0.022078	0.002197	0.092773	0.000244	1.917345	5.698416	-45.903534
49048	0	0.210524	9.094269	0.035706	0.002114	0.090942	0.000381	1.945102	5.700405	-45.916299
49049	0	0.273542	8.911179	0.040208	0.002747	0.089111	0.000427	1.975624	5.705313	-45.928381
49050	0	0.381236	8.740379	0.030051	0.003822	0.087403	0.000316	1.993407	5.708907	-45.940914
49051	0	0.353244	8.630398	-0.031637	0.003540	0.086304	-0.000305	2.006389	5.709435	-45.949324
49052	0	0.332933	8.508348	-0.015368	0.003342	0.085083	-0.000145	2.016197	5.716480	-45.960695
49053	0	0.371503	8.416776	-0.068148	0.003723	0.084167	-0.000671	2.027851	5.717781	-45.974011
49054	0	0.327151	8.361834	-0.136963	0.003279	0.083618	-0.001363	2.035380	5.717873	-45.983403
49055	0	0.292129	8.325198	-0.214659	0.002930	0.083252	-0.002136	2.048016	5.719562	-45.989236
49056	0	0.248181	8.325074	-0.308258	0.002485	0.083251	-0.003073	2.059876	5.714213	-45.997821
49057	0	0.231208	8.355692	-0.300207	0.002319	0.083557	-0.002991	2.073883	5.714078	-46.006135
49058	0	0.229884	8.398301	-0.406267	0.002304	0.083983	-0.004051	2.087912	5.710844	-46.016087
49059	0	0.231764	8.514363	-0.336857	0.002319	0.085144	-0.003357	2.101957	5.702767	-46.027699
49060	0	0.237793	8.630227	-0.260239	0.002377	0.086303	-0.002587	2.120565	5.690839	-46.033528
49061	0	0.200972	8.789036	-0.227246	0.002014	0.087891	-0.002258	2.137832	5.686663	-46.035007
49062	0	0.175908	8.972069	-0.046926	0.001760	0.089721	-0.000457	2.152428	5.678526	-46.041414
49063	0	0.176934	9.167484	0.023665	0.001770	0.091675	0.000244	2.160425	5.669510	-46.049613
49064	0	0.176458	9.338399	0.162421	0.001768	0.093384	0.001632	2.168319	5.664081	-46.056277
49065	0	0.170583	9.558137	0.273739	0.001709	0.095581	0.002747	2.178077	5.658084	-46.058966
49066	0	0.212800	9.765638	0.364050	0.002130	0.097656	0.003643	2.179801	5.650022	-46.057880
49067	0	0.286965	9.997564	0.420936	0.002869	0.099976	0.004211	2.180668	5.639182	-46.062484
49068	0	0.354400	10.186769	0.377708	0.003542	0.101868	0.003779	2.181712	5.627096	-46.067005
49069	0	0.402687	10.369891	0.341426	0.004028	0.103699	0.003418	2.184286	5.618786	-46.068854
49070	0	0.427012	10.552976	0.408074	0.004269	0.105530	0.004082	2.183603	5.607369	-46.074510
49071	0	0.384912	10.736095	0.396052	0.003845	0.107361	0.003967	2.189141	5.593265	-46.076663
49072	0	0.384861	10.839875	0.333735	0.003853	0.108398	0.003343	2.193277	5.587548	-46.074055
49073	0	0.353916	10.968055	0.395775	0.003540	0.109680	0.003967	2.201366	5.578585	-46.081445
49074	0	0.347051	11.102348	0.424393	0.003477	0.111023	0.004252	2.208348	5.575383	-46.085929
49075	0	0.359618	11.157298	0.517592	0.003601	0.111572	0.005188	2.219015	5.570274	-46.087888
49076	0	0.352417	11.175709	0.484429	0.003530	0.111756	0.004858	2.231274	5.565664	-46.090201
49077	0	0.347380	11.187804	0.511733	0.003479	0.111877	0.005127	2.239186	5.560919	-46.094409
49078	0	0.388757	11.200116	0.528144	0.003896	0.112000	0.005290	2.245951	5.559194	-46.099411
49079	0	0.335545	11.132880	0.578632	0.003357	0.111328	0.005798	2.256375	5.550428	-46.101013
49080	0	0.280073	11.035330	0.576099	0.002804	0.110353	0.005774	2.268380	5.543372	-46.104205
49081	0	0.274331	10.919252	0.548231	0.002747	0.109192	0.005493	2.277823	5.536300	-46.101799
49082	0	0.224745	10.785070	0.448174	0.002252	0.107850	0.004495	2.289382	5.530504	-46.106467
49083	0	0.250087	10.614069	0.364709	0.002502	0.106140	0.003662	2.303554	5.521615	-46.105055
49084	0	0.255780	10.424820	0.265169	0.002560	0.104248	0.002656	2.306043	5.513179	-46.108427
49085	0	0.298728	10.266145	0.206451	0.002991	0.102661	0.002075	2.315766	5.506434	-46.110493
49086	0	0.340239	10.034215	0.149858	0.003410	0.100342	0.001504	2.319556	5.504922	-46.114572
49087	0	0.335581	9.851079	0.004947	0.003357	0.098511	0.000061	2.330551	5.495480	-46.121713
49088	0	0.310758	9.649562	-0.070617	0.003110	0.096496	-0.000694	2.342342	5.487426	-46.125744
49089	0	0.310803	9.454352	-0.104575	0.003113	0.094543	-0.001038	2.349872	5.482307	-46.132040
49090	0	0.279841	9.259031	-0.093261	0.002798	0.092590	-0.000932	2.348739	5.471072	-46.133930
49091	0	0.255962	9.088142	-0.061574	0.002563	0.090881	-0.000610	2.353218	5.465041	-46.139893
49092	0	0.285548	8.941668	-0.013745	0.002861	0.089417	-0.000134	2.356195	5.461279	-46.139342
49093	0	0.268213	8.807384	-0.097605	0.002686	0.088074	-0.000977	2.353228	5.454787	-46.144910
49094	0	0.322280	8.703631	-0.079158	0.003227	0.087036	-0.000793	2.349734	5.449685	-46.149431
49095	0	0.268655	8.624275	-0.145890	0.002686	0.086243	-0.001465	2.339774	5.437477	-46.148554
49096	0	0.201951	8.557138	-0.144203	0.002015	0.085571	-0.001453	2.322221	5.420586	-46.155669
49097	0	0.189497	8.508318	-0.175871	0.001892	0.085083	-0.001770	2.304822	5.405754	-46.159165
49098	0	0.195611	8.477830	-0.277264	0.001958	0.084778	-0.002786	2.285068	5.397146	-46.163468
49099	0	0.146564	8.477802	-0.292395	0.001465	0.084778	-0.002930	2.275210	5.384884	-46.171181
49100	0	0.134150	8.544975	-0.370019	0.001344	0.085449	-0.003712	2.257866	5.377022	-46.169665
49101	0	0.164576	8.581582	-0.322565	0.001648	0.085815	-0.003235	2.243752	5.369142	-46.165562
49102	0	0.170737	8.673115	-0.327103	0.001704	0.086731	-0.003278	2.232932	5.353912	-46.169123
49103	0	0.238311	8.825695	-0.212844	0.002380	0.088257	-0.002136	2.221058	5.339442	-46.166427
49104	0	0.263533	8.959953	-0.156579	0.002629	0.089600	-0.001572	2.211711	5.320675	-46.168172
49105	0	0.274833	9.136959	-0.010843	0.002747	0.091370	-0.000122	2.192847	5.307501	-46.166599
49106	0	0.299565	9.350468	0.095937	0.002994	0.093505	0.000943	2.171121	5.293980	-46.167350
49107	0	0.299249	9.490905	0.312985	0.002991	0.094910	0.003113	2.148705	5.280774	-46.165783
49108	0	0.275152	9.686011	0.341172	0.002749	0.096861	0.003391	2.122626	5.267234	-46.165120
49109	0	0.348388	9.881493	0.465603	0.003479	0.098816	0.004639	2.100547	5.250481	-46.164728
49110	0	0.349354	10.070506	0.444952	0.003489	0.100706	0.004430	2.076006	5.233805	-46.168018
49111	0	0.366737	10.253806	0.423122	0.003662	0.102539	0.004211	2.051645	5.216982	-46.172414
49112	0	0.349219	10.418435	0.366019	0.003489	0.104185	0.003641	2.028676	5.202783	-46.169433
49113	0	0.311637	10.546804	0.325462	0.003113	0.105469	0.003235	2.005125	5.187686	-46.167685
49114	0	0.337014	10.735816	0.329347	0.003364	0.107359	0.003275	1.983078	5.169587	-46.169476
49115	0	0.317537	10.851991	0.319257	0.003174	0.108521	0.003174	1.961223	5.156644	-46.164896
49116	0	0.256577	10.986086	0.353268	0.002566	0.109861	0.003516	1.941869	5.145960	-46.164039
49117	0	0.262222	11.041228	0.391662	0.002625	0.110413	0.003906	1.928759	5.137268	-46.169724
49118	0	0.250001	11.095938	0.546391	0.002498	0.110960	0.005452	1.914258	5.123777	-46.172801
49119	0	0.238827	11.126664	0.537692	0.002380	0.111267	0.005371	1.905835	5.104569	-46.175793
49120	0	0.319484	11.144788	0.502175	0.003189	0.111448	0.005016	1.897703	5.087623	-46.181484
49121	0	0.348516	11.108327	0.562553	0.003479	0.111084	0.005615	1.884757	5.069771	-46.175604
49122	0	0.330704	11.034920	0.576626	0.003307	0.110350	0.005757	1.872898	5.058940	-46.178159
49123	0	0.329745	10.937442	0.574738	0.003296	0.109375	0.005737	1.859854	5.045851	-46.173813
49124	0	0.342220	10.802977	0.509565	0.003421	0.108030	0.005085	1.845801	5.033235	-46.177780
49125	0	0.311342	10.668921	0.494859	0.003113	0.106689	0.004944	1.837956	5.021351	-46.180970
49126	0	0.372332	10.522350	0.361495	0.003724	0.105224	0.003610	1.829518	5.010795	-46.179751
49127	0	0.360346	10.327112	0.354829	0.003601	0.103271	0.003540	1.817635	4.996734	-46.180979
49128	0	0.372654	10.156137	0.234273	0.003727	0.101562	0.002335	1.805653	4.985801	-46.182686
49129	0	0.366216	9.930412	0.140937	0.003662	0.099304	0.001404	1.796412	4.974287	-46.186067
49130	0	0.329667	9.759418	0.093207	0.003296	0.097594	0.000926	1.786514	4.961892	-46.189353
49131	0	0.305067	9.539800	-0.060860	0.003052	0.095398	-0.000610	1.781780	4.951695	-46.187945
49132	0	0.255981	9.344489	-0.047761	0.002561	0.093445	-0.000485	1.769513	4.941164	-46.189996
49133	0	0.189104	9.198005	-0.054122	0.001892	0.091980	-0.000549	1.756815	4.930997	-46.189365
49134	0	0.213224	9.033210	-0.033928	0.002133	0.090332	-0.000351	1.739335	4.920921	-46.192679
49135	0	0.232171	8.917232	-0.023813	0.002319	0.089172	-0.000244	1.728906	4.906310	-46.198291
49136	0	0.195426	8.782869	0.002462	0.001957	0.087829	0.000011	1.709145	4.898360	-46.196727
49137	0	0.176901	8.667007	-0.090366	0.001770	0.086670	-0.000916	1.690862	4.888185	-46.199958
49138	0	0.189123	8.587658	-0.106306	0.001889	0.085876	-0.001076	1.671457	4.874157	-46.196575
49139	0	0.195668	8.551039	-0.108173	0.001953	0.085510	-0.001099	1.646210	4.857882	-46.201466
49140	0	0.239146	8.508313	-0.141654	0.002387	0.085083	-0.001431	1.623530	4.840389	-46.206058
49141	0	0.220039	8.471708	-0.212180	0.002197	0.084717	-0.002136	1.601465	4.824512	-46.212699
49142	0	0.287953	8.508339	-0.282320	0.002874	0.085083	-0.002840	1.576349	4.806069	-46.214992
49143	0	0.274750	8.551071	-0.273131	0.002747	0.085510	-0.002747	1.553506	4.793288	-46.218920
49144	0	0.317882	8.581678	-0.300558	0.003175	0.085816	-0.003021	1.530190	4.776202	-46.224272
49145	0	0.317380	8.715858	-0.248918	0.003174	0.087158	-0.002502	1.510530	4.764725	-46.226130
49146	0	0.329664	8.837895	-0.063030	0.003295	0.088379	-0.000645	1.489769	4.751102	-46.225249
49147	0	0.281309	8.978261	-0.041392	0.002808	0.089783	-0.000427	1.470589	4.732620	-46.226684
49148	0	0.313264	9.155129	0.119918	0.003123	0.091552	0.001186	1.452392	4.709435	-46.227333
49149	0	0.324242	9.332220	0.220961	0.003235	0.093323	0.002197	1.434995	4.688709	-46.232060
49150	0	0.270597	9.521229	0.345669	0.002701	0.095213	0.003443	1.416036	4.671073	-46.233457
49151	0	0.305518	9.692295	0.453317	0.003052	0.096924	0.004517	1.394194	4.655630	-46.236715
49152	0	0.312589	9.893390	0.499751	0.003119	0.098935	0.004977	1.368440	4.636734	-46.237948
49153	0	0.281423	10.095128	0.489702	0.002808	0.100952	0.004883	1.350013	4.617802	-46.238095
49154	0	0.276661	10.235296	0.499118	0.002760	0.102354	0.004972	1.326713	4.598901	-46.239245
49155	0	0.263065	10.418609	0.483837	0.002625	0.104187	0.004822	1.306053	4.580817	-46.243287
49156	0	0.257495	10.577119	0.432610	0.002575	0.105772	0.004306	1.281723	4.569365	-46.243727
49157	0	0.250701	10.717721	0.367433	0.002502	0.107178	0.003662	1.266262	4.553077	-46.243518
49158	0	0.239234	10.870128	0.400077	0.002389	0.108702	0.003991	1.253668	4.538164	-46.246662
49159	0	0.317440	10.974087	0.415906	0.003174	0.109741	0.004150	1.242147	4.526216	-46.248204
49160	0	0.336606	11.010602	0.466056	0.003358	0.110106	0.004656	1.234675	4.506451	-46.253342
49161	0	0.341517	11.077888	0.531038	0.003418	0.110779	0.005310	1.231853	4.498004	-46.254491
49162	0	0.383914	11.108419	0.579462	0.003839	0.111084	0.005798	1.233148	4.487030	-46.254177
49163	0	0.451782	11.108441	0.572802	0.004517	0.111084	0.005737	1.240252	4.474260	-46.249660
49164	0	0.403048	11.078000	0.669063	0.004030	0.110780	0.006695	1.241893	4.462712	-46.251836
49165	0	0.347633	11.010788	0.640225	0.003479	0.110107	0.006409	1.245907	4.454213	-46.253600
49166	0	0.365435	10.949769	0.669145	0.003656	0.109497	0.006701	1.252682	4.444984	-46.252140
49167	0	0.347624	10.827683	0.628012	0.003479	0.108276	0.006287	1.256663	4.436832	-46.259534
49168	0	0.359551	10.675088	0.522765	0.003595	0.106750	0.005236	1.262402	4.425371	-46.262386
49169	0	0.371939	10.504204	0.426262	0.003723	0.105042	0.004272	1.270228	4.418147	-46.266170
49170	0	0.328179	10.321091	0.314551	0.003288	0.103210	0.003154	1.276530	4.413978	-46.270872
49171	0	0.316972	10.150185	0.261465	0.003174	0.101501	0.002625	1.284777	4.407214	-46.274720
49172	0	0.279653	9.948756	0.186225	0.002799	0.099487	0.001872	1.293188	4.398658	-46.281159
49173	0	0.207081	9.771754	0.139250	0.002075	0.097717	0.001404	1.303657	4.392356	-46.285135
49174	0	0.199882	9.582539	0.038731	0.002005	0.095825	0.000404	1.321269	4.387705	-46.294579
49175	0	0.207196	9.399420	-0.007516	0.002075	0.093994	-0.000061	1.335756	4.380116	-46.298059
49176	0	0.200753	9.234627	0.063127	0.002007	0.092346	0.000643	1.347305	4.368616	-46.302185
49177	0	0.231384	9.075952	0.059461	0.002319	0.090759	0.000610	1.364481	4.364122	-46.307535
49178	0	0.261108	8.929456	0.044287	0.002613	0.089294	0.000457	1.379571	4.355183	-46.318995
49179	0	0.292303	8.844024	0.103093	0.002930	0.088440	0.001038	1.385423	4.352461	-46.326718
49180	0	0.321748	8.728038	-0.002408	0.003221	0.087280	-0.000013	1.396812	4.345104	-46.330651
49181	0	0.310656	8.605980	0.011925	0.003113	0.086060	0.000122	1.397854	4.342014	-46.337378
49182	0	0.297038	8.593772	-0.037587	0.002977	0.085938	-0.000372	1.400451	4.339929	-46.341369
49183	0	0.304741	8.538830	-0.097985	0.003052	0.085388	-0.000977	1.402101	4.334138	-46.354142
49184	0	0.304011	8.520512	-0.141253	0.003042	0.085205	-0.001410	1.402140	4.325307	-46.364988
49185	0	0.311065	8.551022	-0.201901	0.003113	0.085510	-0.002014	1.406030	4.316517	-46.373868
49186	0	0.279873	8.569237	-0.245775	0.002803	0.085692	-0.002452	1.411443	4.310544	-46.376629
49187	0	0.299072	8.660868	-0.263146	0.002991	0.086609	-0.002625	1.418354	4.299306	-46.374795
49188	0	0.304734	8.734021	-0.234339	0.003051	0.087340	-0.002334	1.428833	4.292349	-46.378656
49189	0	0.292323	8.844007	-0.122688	0.002930	0.088440	-0.001221	1.434619	4.289381	-46.380175
49190	0	0.236348	9.014887	-0.136627	0.002367	0.090149	-0.001356	1.445333	4.282428	-46.385708
49191	0	0.195207	9.136964	-0.013021	0.001953	0.091370	-0.000122	1.453421	4.272465	-46.390495
49192	0	0.182603	9.326195	0.204953	0.001828	0.093262	0.002058	1.461768	4.264013	-46.390022
49193	0	0.213241	9.503219	0.297900	0.002136	0.095032	0.002991	1.473775	4.257608	-46.392218
49194	0	0.206827	9.643564	0.326826	0.002067	0.096436	0.003272	1.476106	4.244697	-46.395704
49195	0	0.267804	9.832795	0.408673	0.002686	0.098328	0.004089	1.476999	4.242397	-46.392439
49196	0	0.303413	10.003670	0.383847	0.003036	0.100037	0.003839	1.475877	4.233141	-46.394105
49197	0	0.305091	10.186784	0.463561	0.003052	0.101868	0.004639	1.477089	4.223029	-46.389019
49198	0	0.359794	10.345484	0.401620	0.003599	0.103455	0.004022	1.480685	4.213622	-46.395358
49199	0	0.353804	10.485887	0.377300	0.003540	0.104858	0.003784	1.490433	4.205056	-46.401913
49200	0	0.340902	10.626279	0.362599	0.003413	0.106262	0.003639	1.502246	4.198796	-46.408618
49201	0	0.347728	10.754456	0.407472	0.003479	0.107544	0.004089	1.515393	4.189859	-46.413794
49202	0	0.365553	10.827816	0.440785	0.003658	0.108277	0.004426	1.532175	4.181951	-46.415384
49203	0	0.396380	10.888776	0.473977	0.003967	0.108887	0.004761	1.551769	4.174807	-46.415748
49204	0	0.407421	10.968337	0.463295	0.004082	0.109682	0.004657	1.574234	4.171748	-46.412954
49205	0	0.420598	10.974235	0.529089	0.004211	0.109741	0.005310	1.591615	4.166767	-46.415816
49206	0	0.407050	11.011080	0.530723	0.004078	0.110109	0.005332	1.614802	4.163684	-46.416514
49207	0	0.366046	10.962073	0.558525	0.003662	0.109619	0.005615	1.643464	4.154764	-46.417653
49208	0	0.316573	10.901308	0.595859	0.003170	0.109012	0.005982	1.665807	4.148632	-46.420722
49209	0	0.280209	10.809498	0.546211	0.002808	0.108093	0.005493	1.696051	4.143736	-46.421215
49210	0	0.285225	10.724308	0.509839	0.002857	0.107242	0.005126	1.722795	4.138402	-46.421464
49211	0	0.249668	10.595812	0.418740	0.002502	0.105957	0.004211	1.746004	4.133984	-46.424021
49212	0	0.279384	10.443405	0.377130	0.002795	0.104433	0.003798	1.771938	4.124872	-46.428519
49213	0	0.292107	10.296715	0.235442	0.002930	0.102966	0.002380	1.798045	4.123618	-46.423186
49214	0	0.278472	10.125775	0.102107	0.002790	0.101257	0.001047	1.824716	4.119272	-46.425530
49215	0	0.255288	9.973191	0.070636	0.002563	0.099731	0.000732	1.851878	4.120625	-46.429280
49216	0	0.265679	9.796159	-0.007868	0.002664	0.097961	-0.000051	1.880898	4.117744	-46.432730
49217	0	0.237369	9.637444	-0.082159	0.002380	0.096375	-0.000793	1.911616	4.114769	-46.436239
49218	0	0.254684	9.460446	-0.044882	0.002550	0.094604	-0.000422	1.941936	4.107878	-46.439845
49219	0	0.292114	9.332302	-0.002184	0.002930	0.093323	0.000000	1.966048	4.107622	-46.440430
49220	0	0.302760	9.179714	0.011781	0.003035	0.091797	0.000139	1.989994	4.105592	-46.447843
49221	0	0.310242	9.057648	-0.026084	0.003113	0.090576	-0.000244	2.008446	4.108013	-46.447859
49222	0	0.338842	8.972195	-0.029379	0.003397	0.089722	-0.000278	2.026508	4.108252	-46.448981
49223	0	0.359294	8.874539	-0.043954	0.003601	0.088745	-0.000427	2.039717	4.108091	-46.448195
49224	0	0.321591	8.789057	-0.071148	0.003218	0.087891	-0.000696	2.056997	4.099729	-46.447894
49225	0	0.292156	8.734150	-0.140908	0.002930	0.087341	-0.001404	2.061217	4.099597	-46.454946
49226	0	0.217690	8.715810	-0.178930	0.002180	0.087158	-0.001781	2.070220	4.093043	-46.460824
49227	0	0.176652	8.685287	-0.263193	0.001770	0.086853	-0.002625	2.077530	4.086856	-46.466491
49228	0	0.181925	8.672990	-0.228086	0.001823	0.086730	-0.002274	2.084740	4.081693	-46.468341
49229	0	0.188489	8.746313	-0.306322	0.001892	0.087463	-0.003052	2.097408	4.080367	-46.470322
49230	0	0.223819	8.807248	-0.229850	0.002243	0.088073	-0.002282	2.116379	4.076112	-46.468424
49231	0	0.243793	8.886705	-0.184235	0.002441	0.088867	-0.001831	2.128639	4.070042	-46.472189
49232	0	0.261090	9.014789	-0.192807	0.002617	0.090148	-0.001916	2.141775	4.067043	-46.476680
49233	0	0.256381	9.155262	-0.110775	0.002563	0.091553	-0.001099	2.150938	4.056232	-46.473315
49234	0	0.201095	9.283353	-0.051754	0.002014	0.092834	-0.000507	2.161313	4.049810	-46.474528
49235	0	0.189065	9.411624	-0.000475	0.001892	0.094116	0.000000	2.164895	4.041263	-46.476207
49236	0	0.231029	9.545914	0.114716	0.002316	0.095459	0.001149	2.165114	4.037259	-46.467734
49237	0	0.225720	9.716813	0.206888	0.002258	0.097168	0.002075	2.170323	4.028339	-46.463522
49238	0	0.274341	9.875496	0.273062	0.002744	0.098755	0.002733	2.171059	4.018581	-46.463921
49239	0	0.371668	10.028104	0.207322	0.003723	0.100281	0.002075	2.171018	4.015832	-46.463451
49240	0	0.370678	10.174566	0.256091	0.003710	0.101746	0.002559	2.166161	4.009172	-46.464678
49241	0	0.396852	10.314936	0.354027	0.003967	0.103149	0.003540	2.163491	3.997709	-46.461927
49242	0	0.390811	10.443027	0.311044	0.003908	0.104430	0.003113	2.163649	3.987668	-46.460478
49243	0	0.305750	10.540772	0.335160	0.003052	0.105408	0.003357	2.166967	3.971404	-46.460392
49244	0	0.275184	10.644569	0.388881	0.002758	0.106445	0.003895	2.170973	3.967961	-46.457459
49245	0	0.274463	10.717802	0.408316	0.002747	0.107178	0.004089	2.175069	3.960059	-46.453683
49246	0	0.286221	10.772726	0.358284	0.002864	0.107727	0.003588	2.177699	3.951862	-46.450921
49247	0	0.298761	10.827662	0.359596	0.002991	0.108276	0.003601	2.180491	3.945322	-46.452177
49248	0	0.304161	10.864292	0.388886	0.003045	0.108643	0.003896	2.185147	3.938925	-46.445801
49249	0	0.335508	10.821586	0.395431	0.003357	0.108215	0.003967	2.196175	3.931090	-46.447768
49250	0	0.340861	10.772845	0.411673	0.003414	0.107728	0.004124	2.200812	3.927232	-46.448571
49251	0	0.292729	10.736101	0.433100	0.002930	0.107361	0.004333	2.200694	3.919928	-46.447265
49252	0	0.267657	10.675070	0.444673	0.002680	0.106750	0.004450	2.201202	3.913633	-46.444640
49253	0	0.262426	10.546931	0.462611	0.002625	0.105469	0.004639	2.211974	3.904161	-46.444922
49254	0	0.287085	10.461448	0.387208	0.002868	0.104614	0.003881	2.218257	3.890910	-46.442143
49255	0	0.335387	10.308858	0.292605	0.003357	0.103088	0.002930	2.219319	3.884579	-46.441763
49256	0	0.365147	10.174579	0.230994	0.003655	0.101746	0.002312	2.218329	3.879258	-46.439689
49257	0	0.365606	10.022004	0.096752	0.003662	0.100220	0.000977	2.225629	3.876424	-46.444224
49258	0	0.382947	9.893815	0.064768	0.003833	0.098938	0.000653	2.229005	3.870554	-46.448967
49259	0	0.341724	9.704594	0.042383	0.003418	0.097046	0.000427	2.230046	3.861657	-46.449399
49260	0	0.292623	9.545807	-0.025545	0.002928	0.095458	-0.000251	2.232641	3.853761	-46.448771
49261	0	0.255880	9.423840	-0.024887	0.002563	0.094238	-0.000244	2.235467	3.849718	-46.446639
49262	0	0.261382	9.295658	-0.068015	0.002615	0.092957	-0.000681	2.231588	3.841465	-46.444730
49263	0	0.219758	9.179687	-0.085389	0.002197	0.091797	-0.000854	2.227945	3.831381	-46.448025
49264	0	0.225933	9.063624	-0.023789	0.002258	0.090636	-0.000243	2.218353	3.820477	-46.449056
49265	0	0.244242	8.972171	-0.078664	0.002441	0.089722	-0.000793	2.206764	3.809611	-46.448227
49266	0	0.226418	8.892722	-0.071216	0.002260	0.088927	-0.000719	2.194997	3.794949	-46.448524
49267	0	0.250108	8.844007	-0.072100	0.002502	0.088440	-0.000732	2.177363	3.787220	-46.450280
49268	0	0.219039	8.819604	-0.124992	0.002194	0.088196	-0.001260	2.161740	3.783022	-46.446771
49269	0	0.201584	8.782978	-0.151281	0.002014	0.087830	-0.001526	2.141912	3.771436	-46.445729
49270	0	0.177336	8.782989	-0.203631	0.001773	0.087830	-0.002049	2.122079	3.761289	-46.451221
49271	0	0.170996	8.819605	-0.206378	0.001709	0.088196	-0.002075	2.104580	3.750639	-46.452036
49272	0	0.195202	8.844022	-0.265579	0.001954	0.088440	-0.002664	2.091847	3.743943	-46.452070
49273	0	0.268213	8.923378	-0.224709	0.002686	0.089233	-0.002258	2.074883	3.739037	-46.451922
49274	0	0.292445	8.996608	-0.210007	0.002922	0.089966	-0.002114	2.054213	3.726733	-46.451920
49275	0	0.299274	9.100351	-0.133182	0.002991	0.091003	-0.001343	2.037885	3.714849	-46.456960
49276	0	0.312153	9.216194	0.015858	0.003117	0.092162	0.000144	2.017223	3.699511	-46.459120
49277	0	0.256384	9.374978	0.129675	0.002563	0.093750	0.001282	1.996380	3.689902	-46.458347
49278	0	0.305496	9.521336	0.212416	0.003052	0.095214	0.002105	1.970495	3.676939	-46.458173
49279	0	0.250867	9.655707	0.245654	0.002502	0.096558	0.002441	1.949981	3.660399	-46.454774
49280	0	0.251924	9.850795	0.340973	0.002515	0.098509	0.003387	1.921481	3.646205	-46.453089
49281	0	0.287100	9.960859	0.319618	0.002869	0.099609	0.003174	1.893164	3.634530	-46.455507
49282	0	0.312006	10.119362	0.372490	0.003117	0.101194	0.003707	1.870183	3.621574	-46.452529
49283	0	0.317501	10.259932	0.362220	0.003174	0.102600	0.003601	1.843926	3.611269	-46.451231
49284	0	0.342417	10.381806	0.348059	0.003420	0.103819	0.003460	1.818421	3.597588	-46.450764
49285	0	0.317865	10.510184	0.300996	0.003174	0.105103	0.002991	1.794737	3.583389	-46.450246
49286	0	0.258028	10.583251	0.285920	0.002573	0.105833	0.002846	1.777479	3.566657	-46.450446
49287	0	0.250259	10.681098	0.367790	0.002502	0.106812	0.003662	1.757832	3.557722	-46.452747
49288	0	0.231858	10.748058	0.401065	0.002319	0.107481	0.003999	1.742431	3.549796	-46.454926
49289	0	0.274549	10.784867	0.422368	0.002747	0.107849	0.004211	1.726636	3.542242	-46.455746
49290	0	0.323873	10.839569	0.443393	0.003232	0.108397	0.004418	1.707323	3.526511	-46.457483
49291	0	0.336013	10.815374	0.489291	0.003357	0.108154	0.004883	1.693731	3.514593	-46.461278
49292	0	0.379415	10.809083	0.509297	0.003790	0.108091	0.005085	1.682324	3.501511	-46.463281
49293	0	0.366521	10.729935	0.519519	0.003662	0.107300	0.005188	1.671645	3.489648	-46.465212
49294	0	0.348684	10.662689	0.508979	0.003485	0.106627	0.005079	1.657319	3.478730	-46.464075
49295	0	0.353934	10.583454	0.513616	0.003540	0.105835	0.005127	1.644293	3.470882	-46.463134
49296	0	0.317476	10.461286	0.502944	0.003172	0.104613	0.005022	1.633108	3.459223	-46.464563
49297	0	0.299088	10.351513	0.434523	0.002991	0.103516	0.004333	1.617010	3.450546	-46.467863
49298	0	0.323780	10.223248	0.357337	0.003235	0.102233	0.003563	1.602143	3.438871	-46.474155
49299	0	0.305416	10.089089	0.244745	0.003052	0.100891	0.002441	1.592143	3.427607	-46.476793
49300	0	0.305325	9.954731	0.221532	0.003056	0.099547	0.002209	1.581399	3.421697	-46.472560
49301	0	0.316945	9.790044	0.128857	0.003174	0.097900	0.001282	1.570290	3.418288	-46.480266
49302	0	0.255428	9.619137	0.062859	0.002554	0.096191	0.000624	1.561429	3.409311	-46.489185
49303	0	0.238112	9.466546	0.067852	0.002380	0.094666	0.000671	1.549741	3.399916	-46.492031
49304	0	0.238378	9.350482	0.062717	0.002381	0.093505	0.000624	1.542485	3.388406	-46.497939
49305	0	0.201276	9.234620	0.025073	0.002014	0.092346	0.000244	1.531350	3.381681	-46.502567
49306	0	0.201054	9.124660	0.026260	0.002011	0.091247	0.000257	1.520863	3.374152	-46.512554
49307	0	0.225831	9.027099	0.018816	0.002258	0.090271	0.000183	1.511515	3.365751	-46.516256
49308	0	0.232098	8.911030	0.038383	0.002319	0.089110	0.000376	1.498213	3.355279	-46.521235
49309	0	0.257023	8.850078	0.000862	0.002563	0.088501	0.000000	1.484131	3.338189	-46.527331
49310	0	0.294467	8.837800	-0.082785	0.002943	0.088378	-0.000838	1.467721	3.327675	-46.533940
49311	0	0.293162	8.770761	-0.090037	0.002930	0.087708	-0.000916	1.445070	3.316735	-46.543424
49312	0	0.311752	8.764652	-0.106080	0.003116	0.087646	-0.001069	1.431450	3.305942	-46.548836
49313	0	0.262750	8.758551	-0.108665	0.002625	0.087585	-0.001099	1.413022	3.293832	-46.550416
49314	0	0.281647	8.776858	-0.137204	0.002813	0.087769	-0.001380	1.399992	3.281266	-46.560639
49315	0	0.286924	8.874525	-0.170101	0.002869	0.088745	-0.001709	1.387061	3.272191	-46.564908
49316	0	0.305438	8.959965	-0.089040	0.003053	0.089600	-0.000900	1.371850	3.261847	-46.569862
49317	0	0.275279	9.039288	-0.005080	0.002747	0.090393	-0.000061	1.356302	3.245855	-46.572100
49318	0	0.312552	9.142954	0.119189	0.003125	0.091430	0.001180	1.338468	3.237391	-46.577470
49319	0	0.244109	9.240714	0.104597	0.002441	0.092407	0.001038	1.325591	3.229759	-46.579658
49320	0	0.232310	9.399286	0.179743	0.002318	0.093993	0.001786	1.309504	3.216072	-46.588360
49321	0	0.262604	9.545865	0.233128	0.002625	0.095459	0.002319	1.292648	3.206345	-46.588339
49322	0	0.220716	9.673910	0.321316	0.002200	0.096740	0.003198	1.271727	3.190157	-46.585796
49323	0	0.232350	9.838796	0.367860	0.002319	0.098389	0.003662	1.249949	3.177497	-46.584562
49324	0	0.288238	9.978989	0.413399	0.002876	0.099791	0.004122	1.233339	3.162751	-46.583836
49325	0	0.275055	10.125664	0.489473	0.002747	0.101257	0.004883	1.217244	3.150557	-46.583511
49326	0	0.263105	10.241477	0.467003	0.002632	0.102415	0.004663	1.206238	3.144145	-46.584925
49327	0	0.341726	10.424769	0.391651	0.003418	0.104248	0.003906	1.192301	3.137254	-46.584458
49328	0	0.317084	10.504031	0.454298	0.003172	0.105041	0.004537	1.182734	3.130870	-46.588385
49329	0	0.323608	10.583464	0.385295	0.003235	0.105835	0.003845	1.171730	3.122096	-46.596104
49330	0	0.311280	10.674932	0.392894	0.003115	0.106750	0.003922	1.161093	3.116573	-46.599019
49331	0	0.317173	10.729992	0.494280	0.003174	0.107300	0.004944	1.159544	3.111417	-46.603566
49332	0	0.365931	10.809343	0.469147	0.003657	0.108093	0.004697	1.162513	3.101974	-46.608227
49333	0	0.341594	10.809360	0.487673	0.003418	0.108093	0.004883	1.166246	3.096819	-46.614234
49334	0	0.371790	10.797151	0.474140	0.003718	0.107971	0.004748	1.170849	3.090037	-46.621043
49335	0	0.384021	10.784952	0.542777	0.003845	0.107849	0.005432	1.172660	3.088052	-46.623576
49336	0	0.340786	10.723929	0.577901	0.003407	0.107239	0.005789	1.180310	3.080468	-46.628945
49337	0	0.329069	10.662926	0.560234	0.003296	0.106628	0.005615	1.191342	3.078911	-46.634470
49338	0	0.346235	10.565358	0.545649	0.003469	0.105653	0.005467	1.200295	3.078405	-46.637318
49339	0	0.286644	10.473676	0.493592	0.002869	0.104736	0.004944	1.206142	3.073794	-46.647083
49340	0	0.298398	10.363838	0.436345	0.002986	0.103638	0.004378	1.219721	3.068880	-46.655857
49341	0	0.298944	10.211234	0.401604	0.002991	0.102112	0.004028	1.230558	3.063122	-46.659113
49342	0	0.219018	10.083047	0.313934	0.002194	0.100830	0.003149	1.238807	3.060787	-46.669421
49343	0	0.267849	9.936576	0.193587	0.002686	0.099365	0.001953	1.255830	3.061632	-46.673534
49344	0	0.260550	9.790078	0.135043	0.002610	0.097900	0.001369	1.275307	3.059819	-46.682066
49345	0	0.218882	9.655787	0.041350	0.002197	0.096558	0.000427	1.288787	3.062541	-46.684402
49346	0	0.229891	9.497079	0.001831	0.002302	0.094971	0.000033	1.304227	3.059089	-46.691770
49347	0	0.261520	9.381129	-0.007505	0.002625	0.093811	-0.000061	1.318683	3.062975	-46.705033
49348	0	0.278428	9.259060	0.074740	0.002789	0.092590	0.000765	1.337504	3.061027	-46.709474
49349	0	0.286803	9.136978	0.077855	0.002869	0.091370	0.000793	1.353428	3.054604	-46.713699
49350	0	0.298164	9.033236	0.062828	0.002989	0.090332	0.000642	1.367890	3.056516	-46.721340
49351	0	0.286562	8.953881	0.077758	0.002869	0.089539	0.000793	1.385475	3.053272	-46.724823
49352	0	0.328280	8.917263	0.051197	0.003289	0.089172	0.000517	1.389052	3.054414	-46.729217
49353	0	0.316643	8.874545	0.072373	0.003174	0.088745	0.000732	1.397570	3.056881	-46.733959
49354	0	0.272720	8.813488	-0.014891	0.002731	0.088135	-0.000140	1.406240	3.055144	-46.735807
49355	0	0.280520	8.789063	-0.080176	0.002808	0.087891	-0.000793	1.414459	3.051070	-46.742691
49356	0	0.255327	8.825594	-0.069832	0.002558	0.088256	-0.000689	1.424578	3.049848	-46.745225
49357	0	0.219616	8.831776	-0.092890	0.002197	0.088318	-0.000916	1.439510	3.044046	-46.754209
49358	0	0.237331	8.904936	-0.071089	0.002378	0.089049	-0.000699	1.452292	3.042409	-46.756719
49359	0	0.219721	8.978261	-0.086526	0.002197	0.089783	-0.000854	1.463619	3.035433	-46.760206
49360	0	0.213384	9.057516	-0.076479	0.002135	0.090575	-0.000754	1.474465	3.030236	-46.765492
49361	0	0.250034	9.204108	0.004744	0.002502	0.092041	0.000061	1.489077	3.025882	-46.772109
49362	0	0.206932	9.265147	0.075632	0.002070	0.092651	0.000766	1.498458	3.020455	-46.774186
49363	0	0.213524	9.423856	0.150994	0.002136	0.094238	0.001526	1.515515	3.014931	-46.776313
49364	0	0.231372	9.539828	0.252117	0.002316	0.095398	0.002531	1.525051	3.011633	-46.779447
49365	0	0.249737	9.710737	0.242906	0.002502	0.097107	0.002441	1.537242	3.011006	-46.778458
49366	0	0.291259	9.808489	0.289577	0.002919	0.098084	0.002904	1.544384	3.012173	-46.778795
49367	0	0.304613	9.960989	0.340802	0.003052	0.099609	0.003418	1.553374	3.012082	-46.776685
49368	0	0.303682	10.083034	0.326929	0.003039	0.100830	0.003275	1.557318	3.008494	-46.778786
49369	0	0.347622	10.180705	0.383677	0.003479	0.101807	0.003845	1.564349	3.005303	-46.784487
49370	0	0.352872	10.308892	0.430787	0.003534	0.103088	0.004316	1.571208	3.004984	-46.780890
49371	0	0.328836	10.418781	0.383010	0.003296	0.104187	0.003845	1.585256	3.006744	-46.774918
49372	0	0.369916	10.534841	0.337084	0.003707	0.105348	0.003386	1.599760	3.008851	-46.780465
49373	0	0.310247	10.583571	0.383296	0.003113	0.105835	0.003845	1.610474	3.013665	-46.780812
49374	0	0.314769	10.626399	0.429192	0.003153	0.106263	0.004309	1.625970	3.012912	-46.780956
49375	0	0.353386	10.675195	0.491673	0.003540	0.106750	0.004944	1.652450	3.013330	-46.782566
49376	0	0.339527	10.687553	0.475030	0.003405	0.106874	0.004767	1.668109	3.017020	-46.779551
49377	0	0.310516	10.711791	0.449322	0.003113	0.107117	0.004517	1.690415	3.018860	-46.777406
49378	0	0.345524	10.705884	0.462838	0.003463	0.107058	0.004652	1.712973	3.020700	-46.776651
49379	0	0.249821	10.632430	0.406447	0.002502	0.106323	0.004089	1.737060	3.019061	-46.775962
49380	0	0.279738	10.571578	0.456738	0.002799	0.105715	0.004589	1.757829	3.014812	-46.779343
49381	0	0.274192	10.504242	0.431417	0.002747	0.105042	0.004333	1.776070	3.013711	-46.778031
49382	0	0.260585	10.394462	0.287008	0.002615	0.103944	0.002891	1.795836	3.017555	-46.776116
49383	0	0.285942	10.253982	0.217398	0.002869	0.102539	0.002197	1.819041	3.021703	-46.776873
49384	0	0.315286	10.168611	0.200177	0.003155	0.101686	0.002028	1.846266	3.017670	-46.778909
49385	0	0.286148	10.034242	0.162251	0.002869	0.100342	0.001648	1.872487	3.019683	-46.779928
49386	0	0.320861	9.887753	0.090268	0.003220	0.098877	0.000926	1.896694	3.026216	-46.779771
49387	0	0.322780	9.790086	0.107764	0.003235	0.097900	0.001099	1.918395	3.028309	-46.776393
49388	0	0.290831	9.649695	0.060514	0.002915	0.096497	0.000629	1.944383	3.030517	-46.773561
49389	0	0.297799	9.539840	0.022409	0.002991	0.095398	0.000244	1.965635	3.039655	-46.769190
49390	0	0.241100	9.411639	0.024311	0.002416	0.094116	0.000265	1.989647	3.039169	-46.767956
49391	0	0.298044	9.289580	-0.020088	0.002991	0.092896	-0.000183	2.008782	3.045727	-46.765635
49392	0	0.302269	9.210228	-0.029279	0.003031	0.092102	-0.000279	2.022624	3.049687	-46.764156
49393	0	0.280098	9.136980	-0.025549	0.002808	0.091370	-0.000244	2.034146	3.051903	-46.768214
49394	0	0.248344	9.063728	-0.070527	0.002489	0.090637	-0.000694	2.045338	3.052956	-46.768773
49395	0	0.255896	8.990481	-0.080564	0.002563	0.089905	-0.000793	2.058224	3.052589	-46.773621
49396	0	0.206385	8.984275	-0.088780	0.002066	0.089843	-0.000879	2.066380	3.048904	-46.771204
49397	0	0.182589	8.941655	-0.067936	0.001831	0.089417	-0.000671	2.074072	3.049486	-46.776567
49398	0	0.193506	8.953758	-0.149188	0.001942	0.089538	-0.001481	2.085343	3.051960	-46.776576
49399	0	0.176755	8.959948	-0.105276	0.001770	0.089600	-0.001038	2.102266	3.049075	-46.780528
49400	0	0.243387	8.990379	-0.089388	0.002436	0.089904	-0.000885	2.110979	3.045495	-46.778008
49401	0	0.256067	9.051509	-0.110875	0.002563	0.090515	-0.001099	2.121256	3.043123	-46.778614
49402	0	0.285866	9.106359	-0.057681	0.002863	0.091063	-0.000570	2.126904	3.042645	-46.777308
49403	0	0.305136	9.246826	-0.061233	0.003052	0.092468	-0.000610	2.126855	3.037268	-46.782903
49404	0	0.292971	9.307859	0.011255	0.002929	0.093079	0.000117	2.130163	3.030276	-46.781036
49405	0	0.275017	9.411611	0.018239	0.002747	0.094116	0.000183	2.128471	3.020156	-46.777047
49406	0	0.244945	9.588532	0.133530	0.002448	0.095885	0.001341	2.132575	3.012773	-46.772908
49407	0	0.274801	9.655759	0.097484	0.002747	0.096558	0.000977	2.132013	3.005330	-46.764603
49408	0	0.299034	9.789956	0.145768	0.002993	0.097899	0.001461	2.133343	3.002268	-46.756244
49409	0	0.329248	9.906015	0.232012	0.003296	0.099060	0.002319	2.129869	3.000539	-46.752023
49410	0	0.352764	10.022003	0.268158	0.003532	0.100220	0.002687	2.132881	3.000132	-46.739917
49411	0	0.347694	10.107442	0.316974	0.003479	0.101074	0.003174	2.134880	2.996672	-46.731289
49412	0	0.335233	10.235602	0.334633	0.003352	0.102356	0.003348	2.134450	2.990720	-46.722514
49413	0	0.293468	10.321033	0.317316	0.002930	0.103210	0.003174	2.132435	2.979441	-46.713776
49414	0	0.275128	10.394215	0.353505	0.002756	0.103942	0.003538	2.133139	2.979199	-46.709631
49415	0	0.262091	10.479749	0.292849	0.002625	0.104797	0.002930	2.131716	2.977572	-46.705552
49416	0	0.224689	10.516358	0.292959	0.002251	0.105164	0.002927	2.125906	2.976107	-46.700443
49417	0	0.237674	10.565205	0.292566	0.002380	0.105652	0.002930	2.127504	2.974529	-46.696939
49418	0	0.249191	10.577406	0.310207	0.002495	0.105774	0.003104	2.127026	2.972218	-46.693922
49419	0	0.329582	10.583506	0.298718	0.003296	0.105835	0.002991	2.127987	2.966762	-46.686164
49420	0	0.317523	10.589613	0.285352	0.003173	0.105896	0.002861	2.133198	2.958686	-46.677937
49421	0	0.329432	10.559099	0.341431	0.003296	0.105591	0.003418	2.134299	2.955001	-46.675518
49422	0	0.304902	10.510259	0.395737	0.003048	0.105103	0.003960	2.133846	2.948395	-46.670461
49423	0	0.267951	10.424839	0.316753	0.002686	0.104248	0.003174	2.137786	2.949565	-46.661857
49424	0	0.279736	10.351574	0.352176	0.002795	0.103516	0.003527	2.140169	2.941696	-46.651152
49425	0	0.293478	10.253905	0.310848	0.002930	0.102539	0.003113	2.141979	2.930664	-46.649196
49426	0	0.299886	10.137855	0.279569	0.003000	0.101378	0.002798	2.141722	2.927073	-46.651530
49427	0	0.335691	10.052491	0.164751	0.003357	0.100525	0.001648	2.139181	2.921776	-46.646973
49428	0	0.360085	9.918211	0.103578	0.003600	0.099182	0.001037	2.137119	2.915617	-46.640026
49429	0	0.341912	9.826652	0.092029	0.003418	0.098267	0.000916	2.128550	2.909036	-46.640220
49430	0	0.274877	9.704494	0.055724	0.002748	0.097045	0.000558	2.126328	2.903444	-46.638753
49431	0	0.262378	9.582521	0.042861	0.002625	0.095825	0.000427	2.121689	2.899085	-46.635108
49432	0	0.232025	9.503165	0.031342	0.002317	0.095032	0.000308	2.112240	2.890495	-46.635913
49433	0	0.188960	9.368900	0.019016	0.001892	0.093689	0.000183	2.100755	2.888378	-46.639590
49434	0	0.206938	9.259034	-0.016536	0.002069	0.092590	-0.000170	2.092454	2.883323	-46.642639
49435	0	0.250034	9.173591	-0.017820	0.002502	0.091736	-0.000183	2.083396	2.880825	-46.640929
49436	0	0.261896	9.130867	-0.053048	0.002620	0.091309	-0.000540	2.068807	2.876721	-46.639964
49437	0	0.268763	9.082031	-0.090998	0.002686	0.090820	-0.000916	2.058908	2.869013	-46.638354
49438	0	0.269029	9.039215	-0.052704	0.002689	0.090392	-0.000539	2.041125	2.862749	-46.639455
49439	0	0.238208	8.990483	-0.096800	0.002380	0.089905	-0.000977	2.027372	2.855524	-46.638337
49440	0	0.257310	9.002680	-0.088555	0.002566	0.090027	-0.000899	2.007013	2.841882	-46.638052
49441	0	0.244660	9.020991	-0.090648	0.002441	0.090210	-0.000916	1.992650	2.830351	-46.632787
49442	0	0.269671	9.045326	-0.119036	0.002695	0.090453	-0.001203	1.974419	2.823299	-46.632733
49443	0	0.244208	9.063736	-0.120795	0.002441	0.090637	-0.001221	1.955608	2.817465	-46.634291
49444	0	0.275089	9.124756	-0.081825	0.002748	0.091248	-0.000830	1.938591	2.808232	-46.638363
49445	0	0.311527	9.216307	-0.072357	0.003113	0.092163	-0.000732	1.924879	2.800251	-46.634419
49446	0	0.317957	9.319968	0.014937	0.003179	0.093200	0.000139	1.909742	2.794130	-46.631234
49447	0	0.323593	9.399402	0.062329	0.003235	0.093994	0.000610	1.891314	2.787928	-46.629676
49448	0	0.281676	9.503028	0.193232	0.002810	0.095031	0.001918	1.871205	2.774387	-46.630215
49449	0	0.256679	9.619073	0.258549	0.002563	0.096191	0.002563	1.842308	2.765623	-46.630491
49450	0	0.263523	9.747061	0.238453	0.002631	0.097471	0.002363	1.814552	2.756095	-46.629607
49451	0	0.269049	9.869314	0.276724	0.002686	0.098694	0.002747	1.787864	2.745602	-46.629024
49452	0	0.251393	10.021728	0.244159	0.002512	0.100218	0.002421	1.762171	2.738694	-46.635931
49453	0	0.244353	10.076826	0.343935	0.002441	0.100769	0.003418	1.735235	2.731700	-46.639636
49454	0	0.293749	10.198729	0.238100	0.002934	0.101988	0.002362	1.711467	2.722551	-46.641193
49455	0	0.287068	10.284386	0.233337	0.002869	0.102844	0.002319	1.693119	2.715604	-46.641792
49456	0	0.306517	10.369698	0.279341	0.003056	0.103698	0.002774	1.669183	2.700378	-46.642302
49457	0	0.281411	10.455240	0.386268	0.002808	0.104553	0.003845	1.647295	2.688672	-46.643713
49458	0	0.282203	10.522211	0.340791	0.002820	0.105223	0.003391	1.626355	2.681829	-46.641135
49459	0	0.263072	10.540723	0.385435	0.002625	0.105408	0.003845	1.613692	2.670563	-46.643831
49460	0	0.288278	10.589369	0.436006	0.002881	0.105894	0.004352	1.601803	2.664228	-46.646616
49461	0	0.323730	10.583435	0.452911	0.003235	0.105835	0.004517	1.585373	2.657005	-46.644257
49462	0	0.348858	10.571015	0.419226	0.003484	0.105711	0.004175	1.563970	2.647275	-46.645145
49463	0	0.366248	10.540742	0.452313	0.003662	0.105408	0.004517	1.554040	2.642568	-46.651741
49464	0	0.372882	10.528409	0.429475	0.003723	0.105285	0.004285	1.540300	2.631867	-46.649488
49465	0	0.323783	10.449167	0.422206	0.003235	0.104492	0.004211	1.525738	2.624202	-46.653473
49466	0	0.324232	10.387948	0.418128	0.003241	0.103880	0.004171	1.511905	2.617945	-46.658960
49467	0	0.298977	10.308788	0.379855	0.002991	0.103088	0.003784	1.493024	2.614668	-46.663302
49468	0	0.279992	10.180468	0.363403	0.002805	0.101805	0.003629	1.484227	2.615827	-46.671068
49469	0	0.274609	10.119607	0.312026	0.002747	0.101196	0.003113	1.472915	2.612086	-46.678434
49470	0	0.304472	10.009654	0.271164	0.003050	0.100097	0.002700	1.456527	2.613634	-46.684541
49471	0	0.298678	9.826645	0.214873	0.002991	0.098267	0.002136	1.439078	2.613882	-46.692827
49472	0	0.255535	9.728897	0.119195	0.002555	0.097289	0.001184	1.426443	2.608892	-46.707355
49473	0	0.237865	9.619142	0.116200	0.002380	0.096191	0.001160	1.420904	2.606503	-46.716580
49474	0	0.231550	9.521388	0.098103	0.002316	0.095214	0.000980	1.417296	2.602108	-46.721955
49475	0	0.225842	9.429928	0.091883	0.002258	0.094299	0.000916	1.410653	2.597521	-46.734733
49476	0	0.220124	9.295544	0.068528	0.002197	0.092956	0.000677	1.397905	2.588197	-46.746176
49477	0	0.280378	9.259043	0.055298	0.002808	0.092590	0.000549	1.390603	2.588550	-46.753423
49478	0	0.286388	9.130844	0.062266	0.002860	0.091309	0.000617	1.380771	2.579376	-46.761390
49479	0	0.275042	9.112535	0.019193	0.002747	0.091125	0.000183	1.366925	2.570154	-46.768310
49480	0	0.311906	9.027003	0.044883	0.003119	0.090270	0.000444	1.358514	2.566347	-46.771392
49481	0	0.286555	8.978283	-0.017553	0.002869	0.089783	-0.000183	1.346223	2.565832	-46.783159
49482	0	0.286505	8.972159	-0.003769	0.002862	0.089722	-0.000047	1.331999	2.557533	-46.791091
49483	0	0.280898	8.978268	-0.005438	0.002808	0.089783	-0.000061	1.320839	2.551432	-46.796761
49484	0	0.263113	8.984266	0.001823	0.002626	0.089843	0.000012	1.310840	2.541023	-46.805678
49485	0	0.244070	9.021000	-0.023777	0.002441	0.090210	-0.000244	1.300188	2.537575	-46.811505
49486	0	0.256597	9.075916	-0.016544	0.002562	0.090759	-0.000171	1.291034	2.527620	-46.818415
49487	0	0.262381	9.161379	-0.005278	0.002625	0.091614	-0.000061	1.278166	2.524247	-46.823655
49488	0	0.262290	9.204002	0.033070	0.002623	0.092040	0.000321	1.264151	2.519591	-46.832936
49489	0	0.238046	9.320058	0.104664	0.002380	0.093201	0.001038	1.250633	2.515310	-46.841608
49490	0	0.238251	9.405409	0.112340	0.002380	0.094054	0.001117	1.240107	2.508556	-46.847796
49491	0	0.238051	9.515365	0.208229	0.002380	0.095154	0.002075	1.229142	2.504342	-46.853853
49492	0	0.225959	9.625122	0.343879	0.002258	0.096251	0.003432	1.218996	2.498918	-46.860332
49493	0	0.244247	9.747282	0.354837	0.002441	0.097473	0.003540	1.206839	2.493827	-46.870842
49494	0	0.256455	9.850946	0.344430	0.002565	0.098510	0.003434	1.192644	2.490960	-46.877755
49495	0	0.274830	9.985304	0.349142	0.002747	0.099854	0.003479	1.175882	2.485118	-46.882471
49496	0	0.268912	10.076682	0.375581	0.002688	0.100767	0.003748	1.164561	2.480579	-46.893176
49497	0	0.323742	10.211151	0.342477	0.003235	0.102112	0.003418	1.154380	2.473867	-46.898578
49498	0	0.366672	10.278206	0.392459	0.003667	0.102782	0.003920	1.146261	2.470284	-46.904987
49499	0	0.323831	10.388165	0.433527	0.003235	0.103882	0.004333	1.141714	2.462715	-46.908559
49500	0	0.342383	10.461344	0.427264	0.003425	0.104613	0.004275	1.142135	2.459955	-46.917341
49501	0	0.366493	10.528566	0.420866	0.003662	0.105286	0.004211	1.142543	2.453198	-46.922885
49502	0	0.305176	10.552894	0.426741	0.003057	0.105529	0.004267	1.139293	2.454748	-46.929193
49503	0	0.359919	10.577424	0.457197	0.003601	0.105774	0.004578	1.142864	2.453218	-46.938403
49504	0	0.347267	10.571334	0.516911	0.003475	0.105713	0.005177	1.148252	2.452338	-46.941776
49505	0	0.298659	10.577434	0.505969	0.002991	0.105774	0.005066	1.152332	2.453161	-46.944828
49506	0	0.346901	10.546905	0.474184	0.003470	0.105469	0.004747	1.155627	2.451042	-46.947130
49507	0	0.305342	10.491986	0.432197	0.003052	0.104919	0.004333	1.165571	2.445667	-46.952927
49508	0	0.262297	10.443182	0.435736	0.002627	0.104431	0.004371	1.177616	2.446971	-46.959745
49509	0	0.329330	10.394353	0.444206	0.003296	0.103943	0.004456	1.189868	2.446389	-46.969639
49510	0	0.310502	10.308993	0.423173	0.003107	0.103089	0.004245	1.201702	2.445136	-46.976583
49511	0	0.286716	10.192938	0.339931	0.002869	0.101929	0.003418	1.220068	2.443265	-46.986652
49512	0	0.274119	10.058753	0.385350	0.002743	0.100587	0.003869	1.235144	2.441574	-46.994963
49513	0	0.280447	9.991506	0.260858	0.002808	0.099915	0.002625	1.250751	2.441549	-47.002531
49514	0	0.273522	9.820612	0.220832	0.002740	0.098206	0.002227	1.269730	2.443365	-47.011777
49515	0	0.262662	9.735147	0.230011	0.002625	0.097351	0.002319	1.289691	2.437255	-47.018135
49516	0	0.268167	9.631399	0.165347	0.002689	0.096313	0.001671	1.307616	2.442721	-47.020301
49517	0	0.298458	9.527622	0.071303	0.002991	0.095276	0.000732	1.328163	2.446388	-47.021485
49518	0	0.309224	9.423871	0.085876	0.003100	0.094238	0.000876	1.347027	2.452525	-47.031252
49519	0	0.274203	9.338412	0.089497	0.002747	0.093384	0.000916	1.369593	2.454380	-47.035798
49520	0	0.309634	9.259086	0.146629	0.003103	0.092590	0.001485	1.389946	2.459298	-47.043710
49521	0	0.322728	9.173641	0.144604	0.003235	0.091736	0.001465	1.410756	2.465131	-47.049715
49522	0	0.266575	9.124787	0.085907	0.002670	0.091248	0.000877	1.431130	2.467155	-47.054958
49523	0	0.310800	9.063748	0.065700	0.003113	0.090637	0.000671	1.446644	2.469549	-47.059178
49524	0	0.272957	9.075956	0.081548	0.002736	0.090759	0.000825	1.455944	2.474159	-47.063539
49525	0	0.231355	9.021017	0.072532	0.002319	0.090210	0.000732	1.462453	2.477871	-47.070385
49526	0	0.254962	9.014898	0.009590	0.002551	0.090149	0.000107	1.473646	2.476121	-47.070428
49527	0	0.243493	9.033227	0.060147	0.002441	0.090332	0.000610	1.482493	2.480707	-47.081464
49528	0	0.266863	9.075934	-0.033509	0.002672	0.090759	-0.000323	1.494784	2.481585	-47.082563
49529	0	0.243822	9.143070	-0.043831	0.002441	0.091431	-0.000427	1.506234	2.481839	-47.090504
49530	0	0.274083	9.197989	-0.052229	0.002740	0.091980	-0.000511	1.517600	2.476994	-47.095121
49531	0	0.268309	9.259044	0.029407	0.002686	0.092590	0.000305	1.528866	2.476468	-47.098824
49532	0	0.261658	9.338390	0.033081	0.002619	0.093384	0.000343	1.541710	2.475640	-47.098284
49533	0	0.231692	9.448264	0.133178	0.002319	0.094482	0.001343	1.552660	2.475120	-47.103094
49534	0	0.273938	9.564234	0.173590	0.002741	0.095642	0.001747	1.563603	2.473474	-47.103754
49535	0	0.273853	9.674127	0.218316	0.002747	0.096741	0.002197	1.577779	2.479606	-47.101382
49536	0	0.290891	9.753558	0.264444	0.002913	0.097535	0.002657	1.589923	2.480494	-47.100588
49537	0	0.323753	9.869407	0.242894	0.003235	0.098694	0.002441	1.601781	2.474000	-47.097272
49538	0	0.317623	9.979286	0.277100	0.003179	0.099792	0.002782	1.611634	2.473326	-47.093303
49539	0	0.341081	10.076968	0.328383	0.003418	0.100769	0.003296	1.622785	2.478177	-47.092360
49540	0	0.346407	10.144182	0.331846	0.003464	0.101441	0.003332	1.635564	2.474445	-47.087400
49541	0	0.322943	10.247849	0.304194	0.003235	0.102478	0.003052	1.643896	2.477178	-47.084297
49542	0	0.315784	10.327207	0.320047	0.003162	0.103271	0.003215	1.657258	2.478981	-47.085603
49543	0	0.286479	10.376045	0.364581	0.002869	0.103760	0.003662	1.672590	2.479962	-47.081581
49544	0	0.309824	10.437199	0.403689	0.003104	0.104371	0.004056	1.690846	2.483246	-47.076822
49545	0	0.298087	10.479842	0.419214	0.002991	0.104797	0.004211	1.709267	2.490794	-47.075204
49546	0	0.302485	10.522740	0.390989	0.003032	0.105227	0.003928	1.726429	2.494999	-47.070243
49547	0	0.310447	10.504247	0.407085	0.003113	0.105042	0.004089	1.743858	2.500843	-47.067403
49548	0	0.302736	10.498330	0.434017	0.003035	0.104982	0.004357	1.759786	2.505510	-47.062155
49549	0	0.267805	10.430976	0.340320	0.002686	0.104309	0.003418	1.773184	2.510528	-47.056570
49550	0	0.266760	10.412750	0.349551	0.002670	0.104127	0.003510	1.786823	2.510307	-47.053223
49551	0	0.260987	10.369972	0.339898	0.002625	0.103699	0.003418	1.804921	2.523232	-47.046083
49552	0	0.283649	10.272373	0.274963	0.002839	0.102723	0.002769	1.824272	2.522999	-47.047591
49553	0	0.274505	10.199040	0.266217	0.002747	0.101990	0.002686	1.847605	2.521500	-47.041048
49554	0	0.353229	10.113580	0.176095	0.003536	0.101135	0.001784	1.871147	2.522738	-47.033153
49555	0	0.329168	10.009811	0.169068	0.003296	0.100098	0.001709	1.889125	2.524343	-47.023662
49556	0	0.273162	9.912154	0.177895	0.002738	0.099121	0.001794	1.903490	2.528565	-47.020380
49557	0	0.353145	9.832828	0.156619	0.003540	0.098328	0.001587	1.924769	2.535389	-47.018345
49558	0	0.284597	9.723036	0.140629	0.002851	0.097230	0.001423	1.941447	2.538739	-47.014430
49559	0	0.218995	9.625269	0.047275	0.002197	0.096252	0.000488	1.957155	2.544282	-47.013374
49560	0	0.254340	9.509297	0.056777	0.002548	0.095093	0.000579	1.967590	2.546948	-47.006389
49561	0	0.255772	9.436053	0.010693	0.002563	0.094360	0.000122	1.983119	2.550792	-47.002065
49562	0	0.254813	9.362801	-0.004248	0.002551	0.093628	-0.000031	1.994871	2.551278	-46.995907
49563	0	0.267597	9.301781	-0.031825	0.002686	0.093018	-0.000305	2.008097	2.559975	-46.988034
49564	0	0.272460	9.246830	-0.040479	0.002728	0.092468	-0.000393	2.019933	2.560483	-46.980536
49565	0	0.256000	9.173588	-0.043935	0.002563	0.091736	-0.000427	2.032110	2.561788	-46.968640
49566	0	0.261304	9.149177	-0.034081	0.002617	0.091492	-0.000330	2.042872	2.563510	-46.962581
49567	0	0.238038	9.136960	-0.025386	0.002380	0.091370	-0.000244	2.052212	2.560450	-46.955029
49568	0	0.195452	9.136855	-0.100487	0.001953	0.091369	-0.000997	2.059821	2.555653	-46.951524
49569	0	0.213695	9.124749	-0.086000	0.002136	0.091248	-0.000854	2.063904	2.551769	-46.943845
49570	0	0.225646	9.167390	-0.032324	0.002259	0.091674	-0.000317	2.069445	2.552255	-46.939793
49571	0	0.244040	9.204103	-0.128270	0.002441	0.092041	-0.001282	2.067827	2.550605	-46.930600
49572	0	0.292957	9.246719	-0.086101	0.002927	0.092467	-0.000857	2.069622	2.544239	-46.924382
49573	0	0.304998	9.313965	-0.092159	0.003052	0.093140	-0.000916	2.074426	2.543430	-46.920556
49574	0	0.304652	9.387214	0.028496	0.003048	0.093872	0.000293	2.081385	2.542167	-46.920303
49575	0	0.274731	9.478757	-0.012357	0.002747	0.094788	-0.000122	2.080497	2.538341	-46.913466
49576	0	0.256439	9.527592	0.115326	0.002564	0.095276	0.001157	2.082038	2.535400	-46.906474
49577	0	0.262671	9.661858	0.122138	0.002625	0.096619	0.001221	2.078558	2.529853	-46.902298
49578	0	0.250803	9.753313	0.140836	0.002506	0.097533	0.001405	2.071515	2.524792	-46.891937
49579	0	0.244062	9.838865	0.152856	0.002441	0.098389	0.001526	2.065653	2.522786	-46.884248
49580	0	0.286888	9.942523	0.208097	0.002867	0.099425	0.002080	2.061746	2.517395	-46.876613
49581	0	0.317001	10.015875	0.189553	0.003174	0.100159	0.001892	2.055127	2.518895	-46.871431
49582	0	0.316474	10.113525	0.220484	0.003165	0.101135	0.002204	2.051382	2.516573	-46.865025
49583	0	0.323246	10.192870	0.226229	0.003235	0.101929	0.002258	2.044130	2.516357	-46.856617
49584	0	0.273609	10.235495	0.221337	0.002741	0.102355	0.002205	2.031952	2.518882	-46.853577
49585	0	0.249797	10.333253	0.287232	0.002502	0.103333	0.002869	2.025038	2.520889	-46.844113
49586	0	0.260969	10.357583	0.342505	0.002615	0.103576	0.003425	2.021744	2.523770	-46.836132
49587	0	0.268751	10.406482	0.281042	0.002686	0.104065	0.002808	2.015861	2.518786	-46.832106
49588	0	0.268759	10.418600	0.312101	0.002689	0.104186	0.003118	2.009196	2.517874	-46.823588
49589	0	0.311838	10.430889	0.286943	0.003113	0.104309	0.002869	2.005504	2.508966	-46.818402
49590	0	0.354802	10.424713	0.329848	0.003551	0.104247	0.003297	2.000797	2.508835	-46.806622
49591	0	0.365853	10.412621	0.353686	0.003662	0.104126	0.003540	2.001437	2.509978	-46.801618
49592	0	0.358899	10.363783	0.316776	0.003593	0.103638	0.003167	1.997892	2.512124	-46.796246
49593	0	0.287212	10.314917	0.263049	0.002869	0.103149	0.002625	1.988249	2.505465	-46.786825
49594	0	0.294100	10.278210	0.245370	0.002936	0.102782	0.002453	1.984405	2.497570	-46.783642
49595	0	0.298916	10.217289	0.311309	0.002991	0.102173	0.003113	1.981140	2.496576	-46.777721
49596	0	0.268079	10.113519	0.207973	0.002682	0.101135	0.002075	1.972978	2.494867	-46.768855
49597	0	0.280426	10.021974	0.147004	0.002808	0.100220	0.001465	1.964257	2.496060	-46.772236
49598	0	0.316759	9.924215	0.208563	0.003166	0.099242	0.002085	1.960257	2.491717	-46.767471
49599	0	0.317156	9.844975	0.128402	0.003174	0.098450	0.001282	1.954666	2.491642	-46.763523
49600	0	0.304730	9.747312	0.098213	0.003047	0.097473	0.000980	1.949725	2.488594	-46.762700
49601	0	0.256017	9.643561	0.043272	0.002563	0.096436	0.000427	1.940350	2.489843	-46.760271
49602	0	0.255604	9.570309	0.062937	0.002557	0.095703	0.000621	1.927466	2.488108	-46.769058
49603	0	0.219799	9.527586	0.012643	0.002197	0.095276	0.000122	1.919319	2.484582	-46.766043
49604	0	0.195157	9.393227	-0.052954	0.001954	0.093932	-0.000541	1.902800	2.485032	-46.763850
49605	0	0.262306	9.344489	-0.029898	0.002625	0.093445	-0.000305	1.892563	2.484091	-46.772123
49606	0	0.298938	9.259026	-0.004127	0.002987	0.092590	-0.000050	1.879506	2.478380	-46.774680
49607	0	0.274480	9.234630	-0.053989	0.002747	0.092346	-0.000549	1.865065	2.477942	-46.775986
49608	0	0.310958	9.204102	-0.028003	0.003109	0.092041	-0.000287	1.853580	2.474548	-46.777154
49609	0	0.280692	9.155281	-0.060198	0.002808	0.091553	-0.000610	1.840338	2.472826	-46.775384
49610	0	0.250220	9.173591	-0.150249	0.002501	0.091736	-0.001510	1.828613	2.468163	-46.772085
49611	0	0.250101	9.161391	-0.108998	0.002502	0.091614	-0.001099	1.815169	2.467305	-46.773924
49612	0	0.256069	9.222423	-0.094602	0.002560	0.092224	-0.000959	1.795952	2.463411	-46.776863
49613	0	0.250386	9.240736	-0.114590	0.002502	0.092407	-0.001160	1.776167	2.459136	-46.771320
49614	0	0.263057	9.271236	-0.050831	0.002626	0.092712	-0.000523	1.755839	2.451463	-46.767895
49615	0	0.293219	9.338368	0.031573	0.002930	0.093384	0.000305	1.740350	2.445816	-46.771309
49616	0	0.311614	9.381006	0.046291	0.003118	0.093810	0.000448	1.719867	2.445015	-46.772706
49617	0	0.293115	9.466533	0.093135	0.002930	0.094666	0.000916	1.698128	2.440732	-46.771264
49618	0	0.287151	9.557995	0.108275	0.002872	0.095580	0.001069	1.679105	2.438228	-46.767569
49619	0	0.281028	9.637413	0.184709	0.002808	0.096375	0.001831	1.657562	2.432609	-46.773804
49620	0	0.244919	9.722761	0.206299	0.002446	0.097228	0.002046	1.634681	2.426655	-46.780426
49621	0	0.207484	9.826615	0.221787	0.002075	0.098267	0.002197	1.608063	2.424631	-46.778845
49622	0	0.275047	9.917968	0.261998	0.002746	0.099180	0.002604	1.587531	2.416593	-46.776464
49623	0	0.250597	10.003609	0.264121	0.002502	0.100037	0.002625	1.565842	2.410167	-46.775494
49624	0	0.287995	10.070552	0.279608	0.002875	0.100706	0.002780	1.544946	2.402539	-46.777150
49625	0	0.299448	10.156172	0.289239	0.002991	0.101562	0.002869	1.515701	2.396059	-46.783202
49626	0	0.324161	10.229250	0.323668	0.003242	0.102293	0.003221	1.495019	2.393607	-46.781930
49627	0	0.323897	10.296557	0.325432	0.003235	0.102966	0.003235	1.470783	2.386745	-46.784032
49628	0	0.349299	10.357418	0.346694	0.003487	0.103575	0.003456	1.456176	2.377375	-46.785587
49629	0	0.336000	10.406435	0.385846	0.003357	0.104065	0.003845	1.439045	2.371780	-46.792151
49630	0	0.294156	10.412352	0.321172	0.002935	0.104124	0.003200	1.423084	2.362726	-46.793966
49631	0	0.305331	10.436975	0.324528	0.003052	0.104370	0.003235	1.409180	2.358831	-46.802262
49632	0	0.329873	10.442971	0.363520	0.003299	0.104430	0.003621	1.391196	2.356709	-46.811112
49633	0	0.330328	10.375931	0.372925	0.003296	0.103760	0.003723	1.381789	2.346335	-46.812361
49634	0	0.343195	10.375740	0.435625	0.003432	0.103758	0.004345	1.366752	2.344645	-46.822072
49635	0	0.335457	10.339341	0.348572	0.003357	0.103394	0.003479	1.356765	2.345121	-46.831309
49636	0	0.341411	10.302618	0.349564	0.003412	0.103026	0.003491	1.349451	2.340902	-46.837360
49637	0	0.293521	10.223361	0.372630	0.002930	0.102234	0.003723	1.343397	2.332627	-46.847586
49638	0	0.257472	10.131712	0.355342	0.002574	0.101317	0.003546	1.332209	2.329656	-46.855418
49639	0	0.250119	10.064679	0.354598	0.002502	0.100647	0.003540	1.322855	2.328923	-46.861787
49640	0	0.244030	9.954721	0.318948	0.002439	0.099547	0.003185	1.315499	2.324762	-46.871619
49641	0	0.250263	9.851056	0.238769	0.002502	0.098511	0.002380	1.304385	2.322310	-46.878093
49642	0	0.280735	9.771629	0.166508	0.002808	0.097716	0.001662	1.298534	2.320318	-46.886414
49643	0	0.304900	9.674072	0.171380	0.003052	0.096741	0.001709	1.290265	2.321302	-46.896059
49644	0	0.249944	9.600713	0.196970	0.002497	0.096007	0.001963	1.279247	2.315819	-46.900292
49645	0	0.299232	9.490961	0.134317	0.002991	0.094910	0.001343	1.276194	2.311570	-46.908232
49646	0	0.280879	9.417633	0.109961	0.002810	0.094176	0.001099	1.272468	2.311282	-46.917265
49647	0	0.262718	9.350572	0.122534	0.002625	0.093506	0.001221	1.264376	2.305690	-46.931222
49648	0	0.281595	9.283340	0.116931	0.002812	0.092834	0.001168	1.260531	2.298974	-46.939298
49649	0	0.274418	9.240726	0.079816	0.002747	0.092407	0.000793	1.252174	2.299623	-46.947759
49650	0	0.285805	9.204113	0.050319	0.002863	0.092041	0.000497	1.241774	2.303384	-46.956545
49651	0	0.299072	9.173584	0.000489	0.002991	0.091736	0.000000	1.233235	2.300901	-46.968628
49652	0	0.292733	9.155183	-0.004690	0.002929	0.091552	-0.000051	1.225081	2.300153	-46.979133
49653	0	0.274590	9.136964	0.012880	0.002747	0.091370	0.000122	1.214203	2.298630	-46.987315
49654	0	0.280042	9.130779	0.026061	0.002806	0.091308	0.000257	1.206729	2.302868	-46.998415
49655	0	0.262696	9.185784	0.000292	0.002625	0.091858	0.000000	1.200722	2.297405	-47.007446
49656	0	0.268957	9.222321	-0.035578	0.002690	0.092223	-0.000360	1.192564	2.295837	-47.015166
49657	0	0.268807	9.283438	0.031226	0.002686	0.092834	0.000305	1.181608	2.290303	-47.028744
49658	0	0.244905	9.319959	0.117810	0.002446	0.093200	0.001173	1.173103	2.284510	-47.037019
49659	0	0.237944	9.387203	0.092197	0.002380	0.093872	0.000916	1.163159	2.283321	-47.050860
49660	0	0.292676	9.472560	0.178442	0.002928	0.094726	0.001782	1.158423	2.282384	-47.059146
49661	0	0.262759	9.564191	0.171421	0.002625	0.095642	0.001709	1.149876	2.276530	-47.065133
49662	0	0.244683	9.667867	0.215004	0.002447	0.096679	0.002147	1.143648	2.274767	-47.069890
49663	0	0.286894	9.728998	0.268747	0.002869	0.097290	0.002686	1.139121	2.272394	-47.077728
49664	0	0.299432	9.826543	0.287531	0.002991	0.098266	0.002872	1.132354	2.266161	-47.084076
49665	0	0.311266	9.930407	0.329983	0.003113	0.099304	0.003296	1.125454	2.264313	-47.088829
49666	0	0.299156	10.040185	0.305866	0.002990	0.100402	0.003059	1.124045	2.260290	-47.099055
49667	0	0.329470	10.083013	0.360076	0.003296	0.100830	0.003601	1.122067	2.259713	-47.106918
49668	0	0.317215	10.156254	0.353699	0.003171	0.101562	0.003539	1.122186	2.256516	-47.116162
49669	0	0.317387	10.229492	0.378421	0.003174	0.102295	0.003784	1.119879	2.254597	-47.127989
49670	0	0.353642	10.296549	0.372200	0.003540	0.102965	0.003722	1.117740	2.256738	-47.136905
49671	0	0.304742	10.339380	0.316990	0.003052	0.103394	0.003174	1.119833	2.259610	-47.145961
49672	0	0.340843	10.363773	0.365266	0.003408	0.103638	0.003654	1.118400	2.257727	-47.151220
49673	0	0.317093	10.412640	0.346882	0.003174	0.104126	0.003479	1.127188	2.258962	-47.154740
49674	0	0.297752	10.430980	0.405480	0.002984	0.104309	0.004068	1.139694	2.264239	-47.157158
49675	0	0.317344	10.449259	0.450754	0.003174	0.104492	0.004517	1.147193	2.262851	-47.161169
49676	0	0.310602	10.400445	0.412307	0.003112	0.104004	0.004132	1.154826	2.267343	-47.163159
49677	0	0.322736	10.388246	0.432406	0.003235	0.103882	0.004333	1.162813	2.273820	-47.169806
49678	0	0.327867	10.333406	0.479133	0.003281	0.103333	0.004803	1.172983	2.274281	-47.177741
49679	0	0.329433	10.272274	0.370869	0.003296	0.102722	0.003723	1.186621	2.274194	-47.182141
49680	0	0.316642	10.199135	0.361751	0.003170	0.101991	0.003633	1.201055	2.276401	-47.188916
49681	0	0.310585	10.125815	0.370659	0.003113	0.101257	0.003723	1.217320	2.282446	-47.194380
49682	0	0.315748	10.046555	0.336472	0.003160	0.100465	0.003385	1.237479	2.282926	-47.199494
49683	0	0.317106	9.960996	0.309694	0.003174	0.099609	0.003113	1.253162	2.284222	-47.202488
49684	0	0.297626	9.863340	0.208801	0.002984	0.098633	0.002105	1.270124	2.291295	-47.206056
49685	0	0.304698	9.765682	0.199357	0.003052	0.097656	0.002014	1.291635	2.294888	-47.204356
49686	0	0.303807	9.686312	0.134662	0.003041	0.096863	0.001363	1.308289	2.296621	-47.210379
49687	0	0.274299	9.570353	0.138289	0.002747	0.095703	0.001404	1.330762	2.298896	-47.212524
49688	0	0.291637	9.509319	0.122108	0.002922	0.095093	0.001240	1.350812	2.303702	-47.216312
49689	0	0.310525	9.454397	0.144746	0.003113	0.094543	0.001465	1.369227	2.310844	-47.211678
49690	0	0.284918	9.356715	0.067970	0.002853	0.093567	0.000697	1.388176	2.313896	-47.219800
49691	0	0.310749	9.320092	0.028677	0.003113	0.093201	0.000305	1.408315	2.318300	-47.222921
49692	0	0.285265	9.289573	0.062167	0.002857	0.092896	0.000634	1.421293	2.321875	-47.225282
49693	0	0.268098	9.240740	0.022885	0.002686	0.092407	0.000244	1.437748	2.325494	-47.225102
49694	0	0.254867	9.228534	0.025931	0.002554	0.092285	0.000274	1.453165	2.329985	-47.225272
49695	0	0.268165	9.228523	-0.025707	0.002686	0.092285	-0.000244	1.466872	2.332672	-47.231247
49696	0	0.248780	9.185802	-0.028674	0.002494	0.091858	-0.000270	1.485464	2.338166	-47.231032
49697	0	0.280654	9.210203	-0.038041	0.002808	0.092102	-0.000366	1.500709	2.337436	-47.232521
49698	0	0.255948	9.228521	0.013832	0.002561	0.092285	0.000154	1.518415	2.336804	-47.233595
49699	0	0.286547	9.283461	0.029277	0.002869	0.092834	0.000305	1.531216	2.338792	-47.228617
49700	0	0.291882	9.313992	0.099876	0.002923	0.093140	0.001012	1.544967	2.341990	-47.230708
49701	0	0.255846	9.393327	0.023197	0.002563	0.093933	0.000244	1.557305	2.346187	-47.223642
49702	0	0.285353	9.423860	0.105791	0.002858	0.094238	0.001074	1.574294	2.349873	-47.223883
49703	0	0.311319	9.521498	0.114760	0.003113	0.095215	0.001160	1.586382	2.347474	-47.222207
49704	0	0.255911	9.613062	0.112388	0.002563	0.096130	0.001135	1.597096	2.350762	-47.219410
49705	0	0.274256	9.655798	0.187953	0.002747	0.096558	0.001892	1.609562	2.353640	-47.214912
49706	0	0.285608	9.747359	0.240253	0.002860	0.097473	0.002416	1.622605	2.356487	-47.212878
49707	0	0.304759	9.838917	0.242644	0.003052	0.098389	0.002441	1.637484	2.359411	-47.202708
49708	0	0.297722	9.948875	0.288748	0.002982	0.099488	0.002899	1.648457	2.363194	-47.197301
49709	0	0.329340	10.028120	0.340747	0.003296	0.100281	0.003418	1.658049	2.364297	-47.198707
49710	0	0.285704	10.095267	0.326300	0.002863	0.100952	0.003274	1.667945	2.369090	-47.192354
49711	0	0.292584	10.150193	0.352995	0.002930	0.101501	0.003540	1.676786	2.371582	-47.186425
49712	0	0.267415	10.205103	0.271917	0.002677	0.102051	0.002726	1.681477	2.372892	-47.183689
49713	0	0.262092	10.253957	0.285385	0.002625	0.102539	0.002869	1.695347	2.374993	-47.172033
49714	0	0.272830	10.308899	0.276495	0.002739	0.103088	0.002777	1.706238	2.384964	-47.162300
49715	0	0.273394	10.327225	0.297579	0.002747	0.103271	0.002991	1.720187	2.397121	-47.152267
49716	0	0.283203	10.321211	0.319119	0.002843	0.103211	0.003204	1.732085	2.407249	-47.140680
49717	0	0.304385	10.351638	0.235748	0.003052	0.103516	0.002380	1.754777	2.414138	-47.130205
49718	0	0.302687	10.357823	0.237905	0.003036	0.103578	0.002395	1.769442	2.421918	-47.121927
49719	0	0.280538	10.321109	0.315481	0.002808	0.103210	0.003174	1.788015	2.422658	-47.120993
49720	0	0.292238	10.308988	0.312012	0.002925	0.103089	0.003136	1.802597	2.423591	-47.113393
49721	0	0.292732	10.229547	0.340356	0.002930	0.102295	0.003418	1.816031	2.424410	-47.105237
49722	0	0.291787	10.180822	0.306844	0.002924	0.101808	0.003083	1.829853	2.429321	-47.091805
49723	0	0.286326	10.125785	0.273266	0.002869	0.101257	0.002747	1.842955	2.433629	-47.089444
49724	0	0.278880	10.040336	0.233807	0.002796	0.100403	0.002352	1.855864	2.440250	-47.082044
49725	0	0.311317	9.973164	0.138937	0.003113	0.099731	0.001404	1.869714	2.438021	-47.074518
49726	0	0.299021	9.899923	0.117539	0.002991	0.098999	0.001191	1.885133	2.436800	-47.062512
49727	0	0.310674	9.820593	0.095914	0.003113	0.098206	0.000977	1.902653	2.442037	-47.049584
49728	0	0.303778	9.753422	-0.010762	0.003039	0.097534	-0.000096	1.913153	2.442146	-47.040181
49729	0	0.249874	9.680193	0.065959	0.002502	0.096802	0.000671	1.924397	2.444748	-47.031806
49730	0	0.230880	9.582533	0.063726	0.002312	0.095825	0.000648	1.934085	2.446463	-47.028401
49731	0	0.225651	9.503184	0.035051	0.002258	0.095032	0.000366	1.950482	2.446834	-47.027798
49732	0	0.242956	9.466575	0.007839	0.002438	0.094666	0.000091	1.962646	2.454794	-47.022409
49733	0	0.255845	9.423840	-0.019161	0.002563	0.094238	-0.000183	1.970234	2.459205	-47.011024
49734	0	0.261188	9.362799	-0.002699	0.002614	0.093628	-0.000017	1.979637	2.460081	-47.007649
49735	0	0.262273	9.326179	0.023604	0.002625	0.093262	0.000244	1.986872	2.460556	-46.996799
49736	0	0.262027	9.289453	-0.057175	0.002621	0.092895	-0.000566	1.991891	2.459392	-46.990784
49737	0	0.249714	9.283460	-0.024862	0.002502	0.092834	-0.000244	1.994712	2.464268	-46.980538
49738	0	0.248667	9.289561	-0.025761	0.002491	0.092896	-0.000254	1.996841	2.467953	-46.969597
49739	0	0.231547	9.259042	-0.042856	0.002319	0.092590	-0.000427	1.995781	2.471100	-46.958808
49740	0	0.279543	9.320081	-0.110006	0.002799	0.093201	-0.001101	1.991380	2.473930	-46.947635
49741	0	0.268094	9.332287	-0.055137	0.002686	0.093323	-0.000549	1.991289	2.477948	-46.936855
49742	0	0.297657	9.338392	-0.049672	0.002981	0.093384	-0.000493	1.993217	2.481955	-46.926701
49743	0	0.310744	9.417741	-0.055233	0.003113	0.094177	-0.000549	1.994280	2.486863	-46.914029
49744	0	0.303665	9.454357	-0.043395	0.003040	0.094543	-0.000434	1.991661	2.489717	-46.896104
49745	0	0.293074	9.533688	0.067155	0.002930	0.095337	0.000671	1.988863	2.486761	-46.885070
49746	0	0.256487	9.606839	0.073300	0.002565	0.096068	0.000732	1.985447	2.485694	-46.866133
49747	0	0.238212	9.667967	0.158558	0.002380	0.096680	0.001587	1.984373	2.481873	-46.854768
49748	0	0.262648	9.765529	0.158601	0.002627	0.097655	0.001584	1.979491	2.481227	-46.845153
49749	0	0.256049	9.814456	0.177301	0.002563	0.098145	0.001770	1.973517	2.483078	-46.840660
49750	0	0.267962	9.887682	0.123530	0.002679	0.098877	0.001226	1.960710	2.480590	-46.836325
49751	0	0.286635	9.979250	0.146831	0.002869	0.099792	0.001465	1.954194	2.481590	-46.828592
49752	0	0.291748	10.034091	0.202831	0.002925	0.100341	0.002021	1.943064	2.488420	-46.816686
49753	0	0.298875	10.113521	0.195859	0.002991	0.101135	0.001953	1.934322	2.489001	-46.810577
49754	0	0.267953	10.150048	0.233273	0.002681	0.101501	0.002330	1.928408	2.488720	-46.800523
49755	0	0.274651	10.217280	0.207763	0.002747	0.102173	0.002075	1.923030	2.487132	-46.789512
49756	0	0.256059	10.241602	0.311991	0.002563	0.102416	0.003118	1.917963	2.487787	-46.789725
49757	0	0.249952	10.241698	0.287155	0.002502	0.102417	0.002869	1.911969	2.489299	-46.777034
49758	0	0.310307	10.272125	0.312049	0.003106	0.102721	0.003119	1.907020	2.490926	-46.760826
49759	0	0.305400	10.296618	0.287074	0.003052	0.102966	0.002869	1.901994	2.486740	-46.750732
49760	0	0.311993	10.296522	0.317874	0.003117	0.102965	0.003178	1.898083	2.481344	-46.745117
49761	0	0.341920	10.259983	0.269408	0.003418	0.102600	0.002686	1.885950	2.478444	-46.743704
49762	0	0.330166	10.235479	0.215677	0.003298	0.102355	0.002152	1.878488	2.472580	-46.741692
49763	0	0.305250	10.223379	0.244458	0.003052	0.102234	0.002441	1.872240	2.470135	-46.735050
49764	0	0.293166	10.156125	0.245812	0.002931	0.101562	0.002447	1.857116	2.467396	-46.727622
49765	0	0.262102	10.113520	0.238657	0.002625	0.101135	0.002380	1.847406	2.469776	-46.721285
49766	0	0.279841	10.058496	0.099477	0.002800	0.100585	0.000988	1.837154	2.470031	-46.721692
49767	0	0.274811	9.960924	0.195767	0.002747	0.099609	0.001953	1.829240	2.466722	-46.714659
49768	0	0.262840	9.881482	0.190652	0.002627	0.098815	0.001901	1.819733	2.463980	-46.705487
49769	0	0.268744	9.820546	0.134648	0.002686	0.098206	0.001343	1.812763	2.460229	-46.703446
49770	0	0.281422	9.734990	0.129707	0.002810	0.097350	0.001288	1.799952	2.454301	-46.703909
49771	0	0.250395	9.680164	0.092431	0.002502	0.096802	0.000916	1.786963	2.450997	-46.702263
49772	0	0.262702	9.582414	0.082383	0.002627	0.095824	0.000811	1.768542	2.449914	-46.700606
49773	0	0.238256	9.545888	0.067793	0.002380	0.095459	0.000671	1.758049	2.445765	-46.697489
49774	0	0.226132	9.466449	0.111985	0.002262	0.094665	0.001111	1.744760	2.445231	-46.695523
49775	0	0.238146	9.411604	0.092986	0.002380	0.094116	0.000916	1.724693	2.442427	-46.694524
49776	0	0.238292	9.381000	0.040852	0.002382	0.093810	0.000394	1.704268	2.440139	-46.695549
49777	0	0.275088	9.332255	0.074266	0.002747	0.093323	0.000732	1.689105	2.433375	-46.693849
49778	0	0.293767	9.307767	-0.014871	0.002937	0.093078	-0.000163	1.668830	2.431461	-46.693538
49779	0	0.305282	9.307858	-0.005093	0.003052	0.093079	-0.000061	1.653900	2.428585	-46.694759
49780	0	0.305756	9.271128	0.033634	0.003054	0.092711	0.000325	1.637583	2.422258	-46.694048
49781	0	0.281402	9.320049	0.000782	0.002808	0.093201	0.000000	1.625347	2.412903	-46.687331
49782	0	0.276354	9.313852	0.039105	0.002759	0.093139	0.000381	1.611141	2.405754	-46.690936
49783	0	0.256526	9.338373	0.007299	0.002563	0.093384	0.000061	1.594070	2.402014	-46.693604
49784	0	0.257161	9.362682	0.009564	0.002566	0.093627	0.000085	1.578577	2.393973	-46.700236
49785	0	0.263028	9.393286	0.062383	0.002625	0.093933	0.000610	1.559745	2.385443	-46.704910
49786	0	0.251932	9.460332	0.052933	0.002514	0.094604	0.000515	1.539942	2.377382	-46.705551
49787	0	0.275316	9.527557	0.080824	0.002747	0.095276	0.000793	1.519746	2.368003	-46.705599
49788	0	0.270418	9.600597	0.181271	0.002698	0.096006	0.001800	1.501695	2.359151	-46.707333
49789	0	0.262353	9.698459	0.184716	0.002625	0.096985	0.001831	1.480340	2.358926	-46.708521
49790	0	0.287221	9.747167	0.212179	0.002866	0.097472	0.002107	1.460166	2.349991	-46.712140
49791	0	0.256548	9.820509	0.251916	0.002563	0.098206	0.002502	1.438282	2.346299	-46.713634
49792	0	0.226937	9.893648	0.236906	0.002262	0.098937	0.002353	1.417061	2.336566	-46.718688
49793	0	0.256521	9.966988	0.240067	0.002563	0.099670	0.002380	1.391463	2.333266	-46.724625
49794	0	0.268889	10.033958	0.249331	0.002688	0.100340	0.002481	1.375643	2.331388	-46.731102
49795	0	0.293071	10.101283	0.269760	0.002930	0.101013	0.002686	1.359674	2.328940	-46.736589
49796	0	0.330228	10.156086	0.321479	0.003298	0.101562	0.003198	1.337965	2.322620	-46.741324
49797	0	0.342014	10.217231	0.276385	0.003418	0.102173	0.002747	1.316215	2.318899	-46.746489
49798	0	0.299817	10.229246	0.291876	0.002995	0.102293	0.002903	1.296151	2.313551	-46.747428
49799	0	0.299422	10.217247	0.330452	0.002991	0.102173	0.003296	1.284190	2.308435	-46.754247
49800	0	0.324509	10.308689	0.356952	0.003242	0.103087	0.003557	1.268188	2.303326	-46.762306
49801	0	0.292975	10.296584	0.379679	0.002930	0.102966	0.003784	1.251896	2.302141	-46.771141
49802	0	0.324063	10.302582	0.375863	0.003235	0.103026	0.003748	1.237604	2.294558	-46.775049
49803	0	0.317821	10.278288	0.385032	0.003174	0.102783	0.003845	1.229557	2.288554	-46.780095
49804	0	0.281829	10.253777	0.294803	0.002815	0.102538	0.002939	1.217386	2.283909	-46.787398
49805	0	0.305487	10.217261	0.348335	0.003052	0.102173	0.003479	1.210169	2.279243	-46.795981
49806	0	0.281095	10.150025	0.325286	0.002813	0.101501	0.003242	1.196124	2.280738	-46.803586
49807	0	0.287237	10.131824	0.262502	0.002869	0.101318	0.002625	1.193113	2.275248	-46.803815
49808	0	0.312409	10.052356	0.287713	0.003119	0.100524	0.002869	1.181133	2.268789	-46.813178
49809	0	0.269090	10.003626	0.299800	0.002686	0.100037	0.002991	1.170524	2.261476	-46.822843
49810	0	0.269797	9.918093	0.240083	0.002695	0.099181	0.002394	1.159965	2.256860	-46.830509
49811	0	0.286744	9.857174	0.256616	0.002869	0.098572	0.002563	1.154531	2.257015	-46.841087
49812	0	0.286544	9.808242	0.275609	0.002866	0.098083	0.002751	1.146750	2.256237	-46.854096
49813	0	0.268884	9.710682	0.256424	0.002686	0.097107	0.002563	1.143549	2.251122	-46.862399
49814	0	0.287484	9.625145	0.171127	0.002874	0.096251	0.001710	1.139639	2.249213	-46.872976
49815	0	0.299174	9.533690	0.237965	0.002991	0.095337	0.002380	1.138152	2.246741	-46.879623
49816	0	0.299065	9.484774	0.140023	0.002992	0.094848	0.001402	1.137790	2.246601	-46.885266
49817	0	0.293018	9.442130	0.110441	0.002930	0.094421	0.001099	1.128466	2.244589	-46.896250
49818	0	0.275124	9.350478	0.165949	0.002748	0.093505	0.001658	1.124942	2.238701	-46.911007
49819	0	0.280484	9.368902	0.079673	0.002808	0.093689	0.000793	1.118615	2.240654	-46.916576
49820	0	0.280470	9.277336	0.061568	0.002802	0.092773	0.000616	1.116782	2.235712	-46.922217
49821	0	0.280699	9.283449	0.061104	0.002808	0.092834	0.000610	1.113716	2.234978	-46.932730
49822	0	0.256644	9.265028	0.006195	0.002562	0.092650	0.000062	1.111637	2.227315	-46.942223
49823	0	0.317290	9.283447	0.104110	0.003174	0.092834	0.001038	1.105081	2.227044	-46.954573
49824	0	0.274513	9.295556	0.067658	0.002744	0.092956	0.000678	1.104718	2.223828	-46.964346
49825	0	0.262420	9.283449	0.060840	0.002625	0.092834	0.000610	1.104791	2.222824	-46.963000
49826	0	0.231705	9.326172	0.067056	0.002318	0.093262	0.000667	1.097915	2.222975	-46.974066
49827	0	0.250218	9.362791	0.097918	0.002502	0.093628	0.000977	1.092541	2.221923	-46.982800
49828	0	0.257044	9.417608	0.092028	0.002563	0.094176	0.000920	1.090416	2.210887	-46.990755
49829	0	0.244267	9.490971	0.139879	0.002441	0.094910	0.001404	1.094441	2.208002	-47.002006
49830	0	0.286857	9.533693	0.145707	0.002871	0.095337	0.001454	1.089102	2.209065	-47.012829
49831	0	0.293276	9.613030	0.213531	0.002930	0.096130	0.002136	1.087904	2.204174	-47.012870
49832	0	0.251204	9.673962	0.225830	0.002508	0.096740	0.002256	1.083465	2.198370	-47.018961
49833	0	0.292886	9.759538	0.280285	0.002930	0.097595	0.002808	1.086904	2.198194	-47.026531
49834	0	0.347824	9.857164	0.298353	0.003477	0.098572	0.002980	1.080912	2.195776	-47.039501
49835	0	0.304908	9.924333	0.323226	0.003052	0.099243	0.003235	1.081778	2.197775	-47.049015
49836	0	0.310699	9.973139	0.365794	0.003107	0.099731	0.003656	1.077744	2.196798	-47.053377
49837	0	0.317062	10.040304	0.317053	0.003174	0.100403	0.003174	1.079238	2.199329	-47.055548
49838	0	0.292106	10.101322	0.341176	0.002923	0.101013	0.003411	1.076558	2.200485	-47.065576
49839	0	0.304846	10.144069	0.255707	0.003052	0.101440	0.002563	1.081540	2.203027	-47.071137
49840	0	0.328650	10.198985	0.334310	0.003289	0.101990	0.003344	1.079898	2.205040	-47.080778
49841	0	0.298848	10.235623	0.359520	0.002991	0.102356	0.003601	1.084361	2.206566	-47.089806
49842	0	0.292372	10.253958	0.381975	0.002925	0.102539	0.003833	1.096805	2.206919	-47.096775
49843	0	0.317205	10.266144	0.341036	0.003174	0.102661	0.003418	1.102906	2.207788	-47.094313
49844	0	0.280322	10.266147	0.406596	0.002804	0.102661	0.004074	1.109682	2.207407	-47.096034
49845	0	0.292838	10.284477	0.383207	0.002930	0.102844	0.003845	1.121960	2.207810	-47.093713
49846	0	0.316820	10.284577	0.411144	0.003171	0.102845	0.004124	1.133268	2.209918	-47.093209
49847	0	0.311005	10.260071	0.395367	0.003113	0.102600	0.003967	1.146166	2.212005	-47.097091
49848	0	0.316212	10.223546	0.411203	0.003168	0.102235	0.004123	1.155809	2.217740	-47.098656
49849	0	0.280526	10.137996	0.334194	0.002808	0.101379	0.003357	1.170471	2.219385	-47.102254
49850	0	0.261473	10.070847	0.282540	0.002619	0.100708	0.002838	1.182650	2.222933	-47.103612
49851	0	0.334940	10.034252	0.254494	0.003357	0.100342	0.002563	1.201343	2.230394	-47.100346
49852	0	0.333620	9.961084	0.202195	0.003342	0.099610	0.002038	1.217477	2.235537	-47.105392
49853	0	0.286437	9.893856	0.266906	0.002869	0.098938	0.002686	1.234264	2.239415	-47.112736
49854	0	0.309974	9.832906	0.239328	0.003103	0.098329	0.002408	1.249103	2.242418	-47.117828
49855	0	0.262051	9.765664	0.132210	0.002625	0.097656	0.001343	1.271030	2.245900	-47.123912
49856	0	0.278938	9.686336	0.146507	0.002799	0.096863	0.001484	1.290857	2.256145	-47.120126
49857	0	0.286097	9.643599	0.132723	0.002869	0.096436	0.001343	1.306897	2.264099	-47.121677
49858	0	0.278347	9.533738	0.129388	0.002791	0.095337	0.001311	1.325422	2.272461	-47.119027
49859	0	0.286469	9.533717	0.077659	0.002869	0.095337	0.000793	1.343280	2.276023	-47.117380
49860	0	0.304107	9.460472	0.098782	0.003043	0.094604	0.001003	1.359595	2.277376	-47.116898
49861	0	0.304959	9.411640	0.071739	0.003052	0.094116	0.000732	1.375347	2.278878	-47.110726
49862	0	0.249875	9.356697	0.050041	0.002498	0.093567	0.000519	1.395355	2.276407	-47.103663
49863	0	0.286403	9.338395	0.010768	0.002869	0.093384	0.000122	1.410641	2.280862	-47.101449
49864	0	0.242690	9.344499	0.026344	0.002432	0.093445	0.000276	1.423284	2.285745	-47.102455
49865	0	0.244036	9.313975	0.041079	0.002441	0.093140	0.000427	1.441193	2.285839	-47.101641
49866	0	0.255379	9.295676	0.019822	0.002561	0.092957	0.000211	1.454166	2.293161	-47.091385
49867	0	0.255958	9.326189	0.053855	0.002563	0.093262	0.000549	1.465058	2.296794	-47.087181
49868	0	0.273399	9.338398	0.045111	0.002738	0.093384	0.000466	1.481355	2.300578	-47.082369
49869	0	0.311102	9.375016	0.059455	0.003113	0.093750	0.000610	1.498269	2.301606	-47.072631
49870	0	0.298072	9.417752	0.056512	0.002987	0.094177	0.000578	1.511487	2.308001	-47.066020
49871	0	0.292573	9.460473	0.084219	0.002930	0.094604	0.000854	1.524020	2.311675	-47.060502
49872	0	0.322471	9.539810	0.081726	0.003226	0.095398	0.000829	1.535377	2.312451	-47.052394
49873	0	0.249884	9.570335	0.090189	0.002502	0.095703	0.000916	1.549481	2.315625	-47.051459
49874	0	0.273485	9.619163	0.106119	0.002739	0.096191	0.001071	1.558809	2.319410	-47.045498
49875	0	0.292306	9.704635	0.175627	0.002930	0.097046	0.001770	1.572718	2.326141	-47.039266
49876	0	0.297263	9.784063	0.209796	0.002976	0.097840	0.002108	1.581687	2.329500	-47.032535
49877	0	0.280379	9.851105	0.182026	0.002808	0.098511	0.001831	1.591755	2.332830	-47.017465
49878	0	0.298386	9.948749	0.204181	0.002982	0.099487	0.002053	1.602428	2.329718	-47.003872
49879	0	0.298690	9.997609	0.230257	0.002991	0.099976	0.002319	1.619229	2.332989	-46.993375
49880	0	0.316622	10.052603	0.270477	0.003165	0.100526	0.002712	1.625269	2.330747	-46.983311
49881	0	0.280057	10.113583	0.291667	0.002808	0.101135	0.002930	1.637510	2.337573	-46.969327
49882	0	0.279175	10.144174	0.295339	0.002793	0.101441	0.002964	1.647086	2.338243	-46.963002
49883	0	0.280023	10.168509	0.304130	0.002808	0.101685	0.003052	1.656430	2.345481	-46.953500
49884	0	0.248848	10.192899	0.259038	0.002487	0.101929	0.002603	1.667463	2.342854	-46.934239
49885	0	0.274313	10.217327	0.291833	0.002747	0.102173	0.002930	1.677778	2.345703	-46.926584
49886	0	0.303973	10.223443	0.276973	0.003044	0.102234	0.002785	1.692094	2.349557	-46.915215
49887	0	0.304704	10.217336	0.254872	0.003052	0.102173	0.002563	1.706137	2.353752	-46.905452
49888	0	0.327984	10.229643	0.264169	0.003286	0.102296	0.002655	1.718448	2.359871	-46.887322
49889	0	0.310607	10.186829	0.328318	0.003113	0.101868	0.003296	1.730173	2.366282	-46.874291
49890	0	0.290524	10.186925	0.307620	0.002915	0.101869	0.003087	1.739824	2.376614	-46.860651
49891	0	0.316743	10.162412	0.291633	0.003174	0.101624	0.002930	1.752229	2.382620	-46.845516
49892	0	0.279301	10.095343	0.326013	0.002794	0.100953	0.003269	1.759877	2.382923	-46.832659
49893	0	0.280127	10.052529	0.267771	0.002808	0.100525	0.002686	1.766051	2.388970	-46.812125
49894	0	0.333934	9.973179	0.186533	0.003344	0.099731	0.001876	1.775561	2.392764	-46.800153
49895	0	0.298844	9.924341	0.163698	0.002991	0.099243	0.001648	1.785635	2.394349	-46.788374
49896	0	0.310690	9.863302	0.136954	0.003108	0.098633	0.001382	1.797397	2.394607	-46.778304
49897	0	0.335431	9.796154	0.029595	0.003357	0.097961	0.000305	1.805573	2.396658	-46.766136
49898	0	0.286144	9.741226	0.082334	0.002863	0.097412	0.000835	1.817214	2.397357	-46.754649
49899	0	0.262265	9.692407	0.108167	0.002625	0.096924	0.001099	1.834687	2.398489	-46.745141
49900	0	0.243380	9.619159	0.068617	0.002438	0.096191	0.000698	1.846261	2.401955	-46.736484
49901	0	0.219616	9.552009	0.047850	0.002197	0.095520	0.000488	1.855363	2.402260	-46.723856
49902	0	0.225240	9.503189	0.088746	0.002255	0.095032	0.000896	1.862373	2.404892	-46.708746
49903	0	0.274224	9.460463	0.011608	0.002747	0.094604	0.000122	1.866986	2.409173	-46.694955
49904	0	0.273561	9.423832	-0.008266	0.002737	0.094238	-0.000073	1.875664	2.409908	-46.684815
49905	0	0.280435	9.393322	0.060767	0.002808	0.093933	0.000610	1.876300	2.412896	-46.671801
49906	0	0.286091	9.362796	-0.007255	0.002862	0.093628	-0.000067	1.880821	2.413226	-46.659490
49907	0	0.262485	9.375000	0.030210	0.002625	0.093750	0.000305	1.881954	2.411836	-46.645617
49908	0	0.261977	9.393228	-0.012831	0.002625	0.093932	-0.000129	1.878801	2.416700	-46.629493
49909	0	0.274261	9.375013	0.060871	0.002747	0.093750	0.000610	1.878232	2.420561	-46.618226
49910	0	0.237241	9.429929	0.024312	0.002372	0.094299	0.000240	1.872265	2.418859	-46.607461
49911	0	0.268734	9.429926	0.036806	0.002686	0.094299	0.000366	1.867492	2.415723	-46.595928
49912	0	0.262693	9.478666	-0.018072	0.002627	0.094787	-0.000180	1.865559	2.415314	-46.585803
49913	0	0.280512	9.503180	-0.042917	0.002808	0.095032	-0.000427	1.865265	2.417467	-46.570577
49914	0	0.317099	9.533683	0.041885	0.003168	0.095337	0.000422	1.867075	2.413033	-46.557102
49915	0	0.286710	9.619141	0.091984	0.002869	0.096191	0.000916	1.859301	2.413907	-46.538930
49916	0	0.256210	9.649556	0.128955	0.002560	0.096496	0.001289	1.856560	2.410016	-46.529242
49917	0	0.256046	9.741214	0.152893	0.002563	0.097412	0.001526	1.850463	2.412587	-46.516769
49918	0	0.225332	9.783831	0.257103	0.002252	0.097838	0.002569	1.845661	2.409512	-46.499864
49919	0	0.232038	9.851064	0.213970	0.002319	0.098511	0.002136	1.839051	2.407298	-46.487281
49920	0	0.269069	9.881472	0.227193	0.002687	0.098815	0.002265	1.828446	2.402575	-46.477028
49921	0	0.268625	9.948711	0.220530	0.002686	0.099487	0.002197	1.816659	2.400810	-46.465557
49922	0	0.311247	10.027964	0.191850	0.003114	0.100280	0.001907	1.801400	2.401348	-46.453401
49923	0	0.305090	10.058582	0.238663	0.003052	0.100586	0.002380	1.791717	2.401340	-46.443191
49924	0	0.311695	10.125601	0.191350	0.003111	0.101256	0.001904	1.778999	2.393556	-46.435133
49925	0	0.280671	10.144026	0.305807	0.002808	0.101440	0.003052	1.769266	2.393563	-46.422459
49926	0	0.280448	10.156149	0.203126	0.002806	0.101562	0.002027	1.761496	2.394055	-46.413525
49927	0	0.298748	10.198966	0.244896	0.002991	0.101990	0.002441	1.750388	2.396708	-46.401210
49928	0	0.292454	10.198861	0.221790	0.002923	0.101989	0.002212	1.740845	2.394128	-46.399133
49929	0	0.311432	10.217260	0.263235	0.003113	0.102173	0.002625	1.729500	2.391498	-46.389700
49930	0	0.335703	10.186663	0.301225	0.003360	0.101867	0.003006	1.719910	2.393668	-46.384806
49931	0	0.323523	10.174548	0.244609	0.003235	0.101746	0.002441	1.712051	2.392341	-46.371810
49932	0	0.317532	10.168349	0.227052	0.003174	0.101684	0.002267	1.705419	2.389778	-46.364514
49933	0	0.287222	10.113483	0.330584	0.002869	0.101135	0.003296	1.691650	2.384924	-46.360983
49934	0	0.323974	10.082797	0.362745	0.003242	0.100828	0.003620	1.680899	2.386252	-46.359547
49935	0	0.244133	10.021941	0.251513	0.002441	0.100220	0.002502	1.663713	2.385421	-46.350886
49936	0	0.244387	9.936402	0.229066	0.002440	0.099364	0.002283	1.652509	2.380662	-46.348930
49937	0	0.293169	9.918188	0.257091	0.002930	0.099182	0.002563	1.641427	2.377539	-46.349470
49938	0	0.250739	9.844866	0.215352	0.002506	0.098449	0.002151	1.635502	2.375384	-46.352910
49939	0	0.268412	9.802237	0.159502	0.002686	0.098022	0.001587	1.623537	2.376210	-46.349145
49940	0	0.280898	9.734994	0.105592	0.002804	0.097350	0.001053	1.617481	2.369230	-46.350090
49941	0	0.280992	9.692363	0.135259	0.002808	0.096924	0.001343	1.603413	2.365674	-46.348060
49942	0	0.269197	9.606823	0.094308	0.002689	0.096068	0.000935	1.590825	2.361690	-46.348701
49943	0	0.256467	9.558091	0.135060	0.002563	0.095581	0.001343	1.579065	2.359415	-46.353115
49944	0	0.275028	9.539686	0.154649	0.002748	0.095397	0.001541	1.570158	2.356419	-46.354927
49945	0	0.268599	9.484849	0.123102	0.002686	0.094849	0.001221	1.555281	2.355044	-46.358557
49946	0	0.256891	9.460335	0.033693	0.002563	0.094604	0.000325	1.538679	2.347550	-46.360494
49947	0	0.268666	9.411608	0.074449	0.002686	0.094116	0.000732	1.521571	2.345326	-46.363593
49948	0	0.305755	9.387095	0.034118	0.003054	0.093871	0.000329	1.504352	2.339656	-46.364864
49949	0	0.299326	9.405505	0.043601	0.002991	0.094055	0.000427	1.491263	2.335652	-46.363963
49950	0	0.330275	9.380997	0.033191	0.003301	0.093810	0.000322	1.477200	2.332163	-46.369873
49951	0	0.293220	9.381093	0.019724	0.002930	0.093811	0.000183	1.457563	2.328175	-46.375036
49952	0	0.238936	9.380994	0.034264	0.002385	0.093810	0.000333	1.443222	2.322119	-46.375304
49953	0	0.280953	9.423810	0.147254	0.002808	0.094238	0.001465	1.431543	2.318969	-46.377373
49954	0	0.269134	9.460331	0.118689	0.002688	0.094604	0.001175	1.414834	2.314566	-46.381630
49955	0	0.238298	9.497048	0.141456	0.002380	0.094971	0.001404	1.399515	2.310600	-46.382612
49956	0	0.294112	9.539648	0.186815	0.002934	0.095397	0.001852	1.377793	2.301824	-46.383080
49957	0	0.263347	9.588575	0.172224	0.002625	0.095886	0.001709	1.359745	2.290328	-46.392470
49958	0	0.288733	9.649429	0.248136	0.002887	0.096495	0.002467	1.340663	2.288985	-46.397638
49959	0	0.311527	9.704553	0.214956	0.003113	0.097046	0.002136	1.322691	2.285334	-46.405131
49960	0	0.256467	9.783823	0.181115	0.002568	0.097838	0.001797	1.303590	2.288736	-46.411238
49961	0	0.256850	9.808296	0.215475	0.002563	0.098083	0.002136	1.279682	2.282125	-46.414715
49962	0	0.319067	9.899662	0.273134	0.003183	0.098997	0.002722	1.266285	2.272965	-46.417233
49963	0	0.281096	9.942589	0.245281	0.002808	0.099426	0.002441	1.250981	2.268419	-46.426491
49964	0	0.281207	9.960817	0.217162	0.002813	0.099608	0.002158	1.233340	2.269143	-46.436157
49965	0	0.305293	10.046348	0.306323	0.003052	0.100464	0.003052	1.218078	2.267204	-46.444979
49966	0	0.342065	10.113370	0.339698	0.003420	0.101134	0.003380	1.196367	2.265750	-46.452660
49967	0	0.311277	10.162311	0.300508	0.003113	0.101624	0.002991	1.177963	2.265150	-46.458900
49968	0	0.299588	10.156005	0.339633	0.002990	0.101561	0.003386	1.163563	2.257663	-46.469705
49969	0	0.323603	10.162324	0.348639	0.003235	0.101624	0.003479	1.152974	2.255748	-46.479150
49970	0	0.311746	10.229365	0.441433	0.003115	0.102294	0.004409	1.144576	2.252182	-46.491557
49971	0	0.281451	10.174517	0.360792	0.002808	0.101746	0.003601	1.134824	2.243982	-46.504069
49972	0	0.324973	10.180565	0.324786	0.003248	0.101806	0.003248	1.132987	2.241671	-46.515092
49973	0	0.292462	10.180677	0.317426	0.002930	0.101807	0.003174	1.130263	2.246738	-46.522801
49974	0	0.236991	10.144022	0.281501	0.002370	0.101440	0.002808	1.119823	2.246081	-46.530955
49975	0	0.286533	10.107406	0.336457	0.002869	0.101074	0.003357	1.109034	2.249327	-46.543084
49976	0	0.274215	10.089013	0.355354	0.002740	0.100890	0.003554	1.107671	2.246220	-46.547516
49977	0	0.256605	10.034193	0.396226	0.002563	0.100342	0.003967	1.111308	2.242877	-46.559685
49978	0	0.305807	9.997548	0.334817	0.003057	0.099976	0.003346	1.107006	2.240540	-46.565499
49979	0	0.262757	9.918201	0.335813	0.002625	0.099182	0.003357	1.103350	2.236458	-46.570003
49980	0	0.293642	9.875393	0.262536	0.002935	0.098754	0.002626	1.102310	2.234630	-46.579106
49981	0	0.317455	9.832767	0.225594	0.003174	0.098328	0.002258	1.102795	2.233089	-46.591092
49982	0	0.292547	9.759437	0.274342	0.002931	0.097594	0.002742	1.098711	2.238550	-46.605567
49983	0	0.268103	9.692404	0.256021	0.002686	0.096924	0.002563	1.100281	2.243226	-46.611134
49984	0	0.279923	9.631350	0.224918	0.002798	0.096313	0.002252	1.101041	2.241189	-46.620846
49985	0	0.317551	9.588618	0.189172	0.003174	0.095886	0.001892	1.099140	2.238431	-46.631701
49986	0	0.299478	9.515287	0.103190	0.002994	0.095153	0.001037	1.102692	2.236045	-46.644942
49987	0	0.274859	9.484858	0.134273	0.002747	0.094849	0.001343	1.100528	2.232793	-46.649705
49988	0	0.305415	9.442048	0.097537	0.003056	0.094420	0.000976	1.098499	2.233670	-46.656779
49989	0	0.299060	9.423830	0.176926	0.002991	0.094238	0.001770	1.097152	2.233072	-46.663632
49990	0	0.274259	9.399422	0.134174	0.002746	0.093994	0.001341	1.093912	2.235954	-46.675608
49991	0	0.292879	9.381108	0.170797	0.002930	0.093811	0.001709	1.092840	2.236304	-46.680928
49992	0	0.243956	9.362796	0.145986	0.002439	0.093628	0.001462	1.093186	2.235457	-46.686079
49993	0	0.250075	9.362800	0.078996	0.002502	0.093628	0.000793	1.095278	2.236653	-46.696918
49994	0	0.292530	9.387208	0.084779	0.002926	0.093872	0.000847	1.092067	2.236402	-46.716030
49995	0	0.274458	9.399422	0.127999	0.002747	0.093994	0.001282	1.091980	2.238049	-46.721593
49996	0	0.304162	9.429952	0.090855	0.003047	0.094299	0.000912	1.093621	2.243709	-46.729528
49997	0	0.286376	9.472668	0.116215	0.002869	0.094727	0.001160	1.088507	2.248790	-46.739351
49998	0	0.261233	9.503190	0.140094	0.002614	0.095032	0.001409	1.095654	2.250016	-46.749834
49999	0	0.305194	9.552015	0.170136	0.003052	0.095520	0.001709	1.102555	2.249048	-46.752976
50000	0	0.311459	9.625240	0.205821	0.003113	0.096252	0.002059	1.101366	2.246220	-46.767887
50001	0	0.274610	9.692395	0.286508	0.002747	0.096924	0.002869	1.103355	2.246182	-46.771951
50002	0	0.317145	9.716800	0.292158	0.003172	0.097168	0.002922	1.101647	2.246145	-46.777429
50003	0	0.298797	9.783957	0.292535	0.002991	0.097839	0.002930	1.104442	2.248758	-46.780902
50004	0	0.328333	9.851124	0.321713	0.003290	0.098511	0.003225	1.111749	2.256183	-46.788098
50005	0	0.323071	9.906035	0.322995	0.003235	0.099060	0.003235	1.115211	2.260451	-46.798989
50006	0	0.328605	9.973151	0.310165	0.003287	0.099731	0.003102	1.113616	2.261326	-46.798405
50007	0	0.298800	10.028091	0.353823	0.002991	0.100281	0.003540	1.113404	2.263919	-46.799674
50008	0	0.286088	10.052532	0.346484	0.002863	0.100525	0.003475	1.122937	2.265722	-46.802728
50009	0	0.286900	10.095239	0.298230	0.002869	0.100952	0.002991	1.130269	2.264761	-46.806575
50010	0	0.322962	10.144090	0.333041	0.003235	0.101440	0.003340	1.138492	2.270113	-46.806315
50011	0	0.286616	10.156284	0.341004	0.002869	0.101562	0.003418	1.145068	2.272342	-46.807077
50012	0	0.322568	10.174613	0.369541	0.003229	0.101746	0.003707	1.155738	2.275772	-46.807818
50013	0	0.292881	10.174624	0.346130	0.002930	0.101746	0.003479	1.173321	2.276199	-46.807610
50014	0	0.310418	10.217447	0.391914	0.003111	0.102174	0.003931	1.184116	2.283044	-46.800327
50015	0	0.329491	10.180718	0.395432	0.003296	0.101807	0.003967	1.196199	2.283575	-46.794540
50016	0	0.323005	10.168613	0.435524	0.003232	0.101686	0.004368	1.207963	2.285332	-46.791176
50017	0	0.316996	10.156313	0.370925	0.003174	0.101562	0.003723	1.221280	2.289223	-46.796663
50018	0	0.303556	10.107577	0.319470	0.003043	0.101075	0.003206	1.231928	2.297263	-46.800100
50019	0	0.298396	10.095277	0.285384	0.002991	0.100952	0.002869	1.246274	2.304320	-46.798028
50020	0	0.284880	10.040430	0.227411	0.002854	0.100404	0.002290	1.261778	2.310003	-46.804755
50021	0	0.292218	9.973207	0.236351	0.002930	0.099731	0.002380	1.278634	2.317977	-46.799985
50022	0	0.327793	9.906160	0.293954	0.003281	0.099061	0.002956	1.295521	2.320433	-46.795674
50023	0	0.329249	9.881637	0.236645	0.003296	0.098816	0.002380	1.309005	2.323705	-46.785417
50024	0	0.297876	9.802298	0.196653	0.002983	0.098022	0.001986	1.328787	2.328106	-46.785362
50025	0	0.316689	9.741266	0.199836	0.003174	0.097412	0.002014	1.344892	2.335601	-46.788974
50026	0	0.278957	9.704623	0.141790	0.002793	0.097046	0.001433	1.360639	2.339319	-46.788028
50027	0	0.255720	9.637495	0.150864	0.002563	0.096375	0.001526	1.378472	2.346094	-46.776323
50028	0	0.260498	9.582566	0.177990	0.002611	0.095825	0.001796	1.394891	2.352804	-46.770277
50029	0	0.268049	9.558139	0.108138	0.002686	0.095581	0.001099	1.413087	2.358160	-46.765060
50030	0	0.279391	9.503194	0.080692	0.002797	0.095032	0.000819	1.425433	2.361329	-46.764019
50031	0	0.298604	9.484894	0.089917	0.002991	0.094849	0.000916	1.442675	2.366277	-46.762840
50032	0	0.291358	9.454376	0.099454	0.002920	0.094543	0.001004	1.451858	2.373568	-46.758186
50033	0	0.261950	9.423855	0.083970	0.002625	0.094238	0.000854	1.467343	2.378967	-46.754808
50034	0	0.273180	9.393325	0.013797	0.002736	0.093933	0.000153	1.482716	2.383468	-46.749723
50035	0	0.267979	9.417745	0.022732	0.002686	0.094177	0.000244	1.500591	2.389809	-46.742555
50036	0	0.267243	9.436047	0.093187	0.002673	0.094360	0.000942	1.510630	2.390012	-46.734644
50037	0	0.261839	9.442164	0.059664	0.002625	0.094421	0.000610	1.524791	2.396744	-46.732482
50038	0	0.272771	9.460479	0.062777	0.002734	0.094604	0.000644	1.541678	2.403886	-46.727624
50039	0	0.298453	9.503202	0.059707	0.002991	0.095032	0.000610	1.555107	2.410704	-46.716426
50040	0	0.309398	9.533718	0.069271	0.003099	0.095337	0.000705	1.567060	2.416612	-46.702913
50041	0	0.292347	9.545923	0.060137	0.002930	0.095459	0.000610	1.575250	2.423446	-46.685434
50042	0	0.303693	9.619158	0.088272	0.003038	0.096191	0.000896	1.589105	2.424523	-46.677515
50043	0	0.274543	9.661880	0.121122	0.002747	0.096619	0.001221	1.597779	2.425216	-46.666368
50044	0	0.219177	9.710720	0.130772	0.002194	0.097107	0.001323	1.612926	2.427639	-46.656270
50045	0	0.286672	9.747335	0.145495	0.002869	0.097473	0.001465	1.621950	2.429235	-46.639911
50046	0	0.249600	9.814475	0.173923	0.002498	0.098145	0.001749	1.630787	2.430495	-46.627032
50047	0	0.280299	9.875525	0.218685	0.002808	0.098755	0.002197	1.640282	2.435142	-46.614406
50048	0	0.285638	9.930462	0.252810	0.002859	0.099304	0.002542	1.653219	2.437580	-46.602198
50049	0	0.292543	9.973177	0.243313	0.002930	0.099731	0.002441	1.660159	2.441779	-46.589336
50050	0	0.291599	10.015911	0.284113	0.002920	0.100159	0.002851	1.669541	2.445912	-46.582261
50051	0	0.286931	10.076938	0.254938	0.002869	0.100769	0.002563	1.682940	2.444424	-46.569656
50052	0	0.280525	10.101356	0.276865	0.002809	0.101013	0.002779	1.692020	2.447449	-46.548794
50053	0	0.292498	10.113556	0.267907	0.002930	0.101135	0.002686	1.696772	2.452084	-46.540373
50054	0	0.267169	10.144077	0.266356	0.002676	0.101440	0.002672	1.703926	2.456279	-46.528980
50055	0	0.249885	10.131867	0.230980	0.002502	0.101318	0.002319	1.712022	2.459631	-46.515254
50056	0	0.273102	10.144086	0.247353	0.002739	0.101440	0.002482	1.719424	2.467890	-46.504012
50057	0	0.316861	10.162400	0.279657	0.003174	0.101624	0.002808	1.729199	2.472995	-46.491513
50058	0	0.297281	10.131877	0.302152	0.002979	0.101318	0.003029	1.734801	2.479539	-46.474271
50059	0	0.310951	10.131878	0.255095	0.003113	0.101318	0.002563	1.746228	2.482470	-46.455935
50060	0	0.304669	10.076937	0.258412	0.003045	0.100769	0.002599	1.760083	2.479829	-46.436678
50061	0	0.310794	10.070826	0.225364	0.003113	0.100708	0.002258	1.762572	2.484564	-46.416717
50062	0	0.260897	10.009800	0.260705	0.002614	0.100098	0.002615	1.768958	2.489650	-46.403608
50063	0	0.262255	9.973161	0.194750	0.002625	0.099731	0.001953	1.772725	2.491243	-46.392440
50064	0	0.274125	9.948746	0.175046	0.002742	0.099487	0.001759	1.779329	2.491213	-46.375974
50065	0	0.273976	9.863303	0.072846	0.002747	0.098633	0.000732	1.781170	2.498539	-46.355712
50066	0	0.315637	9.838881	0.071865	0.003160	0.098389	0.000724	1.784458	2.501610	-46.335296
50067	0	0.292816	9.783946	0.060081	0.002930	0.097839	0.000610	1.792923	2.502774	-46.321510
50068	0	0.292241	9.729021	0.051846	0.002926	0.097290	0.000530	1.804087	2.506232	-46.306547
50069	0	0.237658	9.698505	0.109033	0.002380	0.096985	0.001099	1.811088	2.510055	-46.288026
50070	0	0.237305	9.625258	0.119208	0.002373	0.096252	0.001204	1.822002	2.509024	-46.271053
50071	0	0.244027	9.594735	0.109397	0.002441	0.095947	0.001099	1.824880	2.509758	-46.258061
50072	0	0.255991	9.588626	0.133228	0.002561	0.095886	0.001333	1.823468	2.510019	-46.249161
50073	0	0.261835	9.509296	0.030118	0.002625	0.095093	0.000305	1.825730	2.516837	-46.240098
50074	0	0.249067	9.490967	0.066086	0.002490	0.094910	0.000663	1.825458	2.515486	-46.230371
50075	0	0.274297	9.454358	0.042406	0.002747	0.094543	0.000427	1.826729	2.519264	-46.223402
50076	0	0.285874	9.454351	0.048412	0.002861	0.094543	0.000482	1.821000	2.521466	-46.208055
50077	0	0.280616	9.466557	0.018437	0.002808	0.094666	0.000183	1.816774	2.522687	-46.191580
50078	0	0.249971	9.448144	0.012266	0.002499	0.094481	0.000124	1.815793	2.520785	-46.182638
50079	0	0.249846	9.484874	0.000012	0.002502	0.094849	0.000000	1.813006	2.525052	-46.163512
50080	0	0.261184	9.509288	0.024595	0.002616	0.095093	0.000244	1.808239	2.529415	-46.151688
50081	0	0.231680	9.509279	0.067754	0.002319	0.095093	0.000671	1.798340	2.531892	-46.150380
50082	0	0.225292	9.545895	0.086863	0.002253	0.095459	0.000866	1.792508	2.530904	-46.139536
50083	0	0.280396	9.564219	0.042915	0.002808	0.095642	0.000427	1.787675	2.534721	-46.130030
50084	0	0.267820	9.613036	0.043172	0.002678	0.096130	0.000430	1.783263	2.533804	-46.120336
50085	0	0.262856	9.680166	0.048615	0.002625	0.096802	0.000488	1.783196	2.528437	-46.107325
50086	0	0.262650	9.698398	0.152629	0.002632	0.096984	0.001521	1.774607	2.534535	-46.099790
50087	0	0.305368	9.796131	0.207773	0.003052	0.097961	0.002075	1.769173	2.531746	-46.093861
50088	0	0.256864	9.802126	0.202793	0.002566	0.098022	0.002019	1.756196	2.528544	-46.087635
50089	0	0.249868	9.844961	0.214488	0.002502	0.098450	0.002136	1.743615	2.532367	-46.081318
50090	0	0.323040	9.905876	0.204163	0.003226	0.099059	0.002031	1.729208	2.527092	-46.073885
50091	0	0.262441	9.973126	0.226678	0.002625	0.099731	0.002258	1.716824	2.526593	-46.059740
50092	0	0.299122	10.009649	0.209949	0.002990	0.100097	0.002091	1.705046	2.524392	-46.051554
50093	0	0.305134	10.034158	0.178309	0.003052	0.100342	0.001770	1.687539	2.524317	-46.041348
50094	0	0.299077	10.070682	0.211081	0.002990	0.100707	0.002101	1.673710	2.522601	-46.029418
50095	0	0.293436	10.095174	0.214926	0.002930	0.100952	0.002136	1.656400	2.516798	-46.019142
50096	0	0.294094	10.101099	0.278006	0.002938	0.101011	0.002772	1.645122	2.513262	-46.015005
50097	0	0.286705	10.101304	0.251022	0.002869	0.101013	0.002502	1.633693	2.514492	-46.005160
50098	0	0.305037	10.125604	0.295381	0.003048	0.101256	0.002945	1.621233	2.511334	-46.007560
50099	0	0.305146	10.125732	0.238103	0.003052	0.101257	0.002380	1.617990	2.511147	-46.005900
50100	0	0.292803	10.088995	0.257340	0.002929	0.100890	0.002564	1.605266	2.511445	-45.999395
50101	0	0.342192	10.113490	0.238989	0.003418	0.101135	0.002380	1.591942	2.506473	-45.998233
50102	0	0.288101	10.076769	0.192393	0.002876	0.100768	0.001910	1.573982	2.500648	-46.003375
50103	0	0.280929	10.015833	0.233292	0.002808	0.100159	0.002319	1.555974	2.498284	-45.999672
50104	0	0.250691	9.973024	0.186934	0.002505	0.099730	0.001858	1.540186	2.495940	-45.990151
50105	0	0.238263	9.930401	0.202099	0.002380	0.099304	0.002014	1.529687	2.492780	-45.985397
50106	0	0.287398	9.924195	0.167421	0.002872	0.099242	0.001661	1.512298	2.490539	-45.981373
50107	0	0.268192	9.857165	0.190393	0.002686	0.098572	0.001892	1.496118	2.494278	-45.977817
50108	0	0.255664	9.783825	0.167836	0.002556	0.097838	0.001671	1.484922	2.492844	-45.978086
50109	0	0.280804	9.777823	0.128760	0.002808	0.097778	0.001282	1.475538	2.491813	-45.972862
50110	0	0.274733	9.710590	0.141923	0.002747	0.097106	0.001415	1.468421	2.490384	-45.980085
50111	0	0.305252	9.680164	0.153174	0.003052	0.096802	0.001526	1.458920	2.488947	-45.977617
50112	0	0.268732	9.619032	0.184821	0.002687	0.096190	0.001842	1.449748	2.487487	-45.982381
50113	0	0.281470	9.606896	0.135499	0.002808	0.096069	0.001343	1.432761	2.478519	-45.984086
50114	0	0.282182	9.533567	0.162636	0.002821	0.095336	0.001611	1.411590	2.477004	-45.986585
50115	0	0.268604	9.539785	0.104564	0.002686	0.095398	0.001038	1.399644	2.475816	-46.000112
50116	0	0.262818	9.490853	0.087856	0.002625	0.094909	0.000870	1.386574	2.470819	-45.998004
50117	0	0.262533	9.490952	0.086796	0.002625	0.094910	0.000854	1.368021	2.469230	-46.007862
50118	0	0.262584	9.454240	0.107287	0.002625	0.094543	0.001064	1.355328	2.468190	-46.015850
50119	0	0.238263	9.460437	0.068008	0.002380	0.094604	0.000671	1.342635	2.464785	-46.024361
50120	0	0.256952	9.448134	0.069721	0.002567	0.094481	0.000689	1.329848	2.461450	-46.033562
50121	0	0.293237	9.472640	0.098443	0.002930	0.094727	0.000977	1.318110	2.457580	-46.042216
50122	0	0.269070	9.490856	0.142862	0.002690	0.094909	0.001419	1.304092	2.456600	-46.040216
50123	0	0.292873	9.515370	0.153435	0.002930	0.095154	0.001526	1.291553	2.457233	-46.041372
50124	0	0.244044	9.539674	0.173689	0.002439	0.095397	0.001725	1.275244	2.454465	-46.045566
50125	0	0.244309	9.570281	0.172400	0.002441	0.095703	0.001709	1.255099	2.451956	-46.058098
50126	0	0.263336	9.625106	0.193496	0.002627	0.096251	0.001922	1.236990	2.444356	-46.066239
50127	0	0.244795	9.643507	0.239295	0.002441	0.096436	0.002380	1.219845	2.436173	-46.077218
50128	0	0.306608	9.722783	0.162114	0.003064	0.097228	0.001612	1.206422	2.433379	-46.086151
50129	0	0.280785	9.741170	0.227548	0.002808	0.097412	0.002258	1.183948	2.432678	-46.089638
50130	0	0.305491	9.789911	0.218066	0.003052	0.097899	0.002171	1.169852	2.428534	-46.097956
50131	0	0.305363	9.857150	0.238930	0.003052	0.098572	0.002380	1.157292	2.425937	-46.107755
50132	0	0.317913	9.905879	0.319934	0.003178	0.099059	0.003191	1.145402	2.423917	-46.117465
50133	0	0.311314	9.967011	0.263551	0.003113	0.099670	0.002625	1.130525	2.423116	-46.127081
50134	0	0.317502	9.991332	0.350694	0.003174	0.099914	0.003500	1.120331	2.421492	-46.141037
50135	0	0.286838	10.028049	0.300020	0.002869	0.100281	0.002991	1.107369	2.421482	-46.157097
50136	0	0.293219	10.070672	0.326014	0.002929	0.100707	0.003253	1.097025	2.417245	-46.168573
50137	0	0.311713	10.089075	0.287659	0.003113	0.100891	0.002869	1.085829	2.411966	-46.183562
50138	0	0.287808	10.076780	0.240550	0.002876	0.100768	0.002396	1.072328	2.409468	-46.184816
50139	0	0.311618	10.089095	0.280958	0.003113	0.100891	0.002808	1.067776	2.405203	-46.188247
50140	0	0.342771	10.131729	0.219926	0.003424	0.101317	0.002200	1.066407	2.400162	-46.189661
50141	0	0.286706	10.125731	0.317584	0.002869	0.101257	0.003174	1.061848	2.401587	-46.193660
50142	0	0.292767	10.125627	0.299613	0.002926	0.101256	0.002995	1.057772	2.399165	-46.197797
50143	0	0.335780	10.082994	0.336030	0.003357	0.100830	0.003357	1.051666	2.397878	-46.203960
50144	0	0.287102	10.052389	0.318124	0.002870	0.100524	0.003181	1.048545	2.395892	-46.214408
50145	0	0.299277	10.040271	0.409090	0.002991	0.100403	0.004089	1.044497	2.393338	-46.220768
50146	0	0.317870	10.015751	0.330383	0.003177	0.100158	0.003299	1.036420	2.390730	-46.232924
50147	0	0.280725	9.967042	0.280760	0.002808	0.099670	0.002808	1.034211	2.390751	-46.246320
50148	0	0.317131	9.924223	0.262477	0.003173	0.099242	0.002624	1.030492	2.392124	-46.259063
50149	0	0.348162	9.869379	0.292851	0.003479	0.098694	0.002930	1.029468	2.388697	-46.264810
50150	0	0.293525	9.814358	0.274261	0.002934	0.098144	0.002744	1.028623	2.387390	-46.280724
50151	0	0.341522	9.777848	0.182763	0.003418	0.097778	0.001831	1.030287	2.390052	-46.290324
50152	0	0.311172	9.728990	0.139565	0.003107	0.097290	0.001396	1.028619	2.383952	-46.298466
50153	0	0.262392	9.667974	0.189041	0.002625	0.096680	0.001892	1.028256	2.384125	-46.301547
50154	0	0.329223	9.631360	0.151820	0.003294	0.096313	0.001522	1.030499	2.385631	-46.306171
50155	0	0.311088	9.600840	0.207331	0.003113	0.096008	0.002075	1.030479	2.387410	-46.310595
50156	0	0.298538	9.564222	0.182127	0.002986	0.095642	0.001827	1.035370	2.387543	-46.316566
50157	0	0.305048	9.533701	0.201171	0.003052	0.095337	0.002014	1.035947	2.388563	-46.324220
50158	0	0.274068	9.484874	0.170238	0.002744	0.094849	0.001703	1.034781	2.391685	-46.330434
50159	0	0.286447	9.478775	0.127958	0.002869	0.094788	0.001282	1.035141	2.396121	-46.338322
50160	0	0.298154	9.448243	0.121700	0.002982	0.094482	0.001216	1.031537	2.396252	-46.345127
50161	0	0.256321	9.417727	0.097489	0.002563	0.094177	0.000977	1.031291	2.395963	-46.347582
50162	0	0.292945	9.478758	0.072754	0.002929	0.094788	0.000729	1.030340	2.394401	-46.354967
50163	0	0.274232	9.442152	0.073110	0.002747	0.094421	0.000732	1.029675	2.398925	-46.362399
50164	0	0.255389	9.454349	0.041826	0.002554	0.094543	0.000424	1.034892	2.398271	-46.367319
50165	0	0.292874	9.484876	0.102890	0.002930	0.094849	0.001038	1.043223	2.398740	-46.382087
50166	0	0.334908	9.515401	0.126176	0.003354	0.095154	0.001264	1.043133	2.404192	-46.384098
50167	0	0.280414	9.552025	0.121047	0.002808	0.095520	0.001221	1.053300	2.407698	-46.392912
50168	0	0.316696	9.594733	0.180537	0.003166	0.095947	0.001810	1.056600	2.406267	-46.387372
50169	0	0.329458	9.613050	0.152043	0.003296	0.096130	0.001526	1.060828	2.407272	-46.392355
50170	0	0.255754	9.661881	0.187682	0.002561	0.096619	0.001881	1.063289	2.410393	-46.395243
50171	0	0.268128	9.698514	0.237389	0.002686	0.096985	0.002380	1.068708	2.414960	-46.394664
50172	0	0.297972	9.759536	0.199607	0.002981	0.097595	0.002001	1.071975	2.416178	-46.389584
50173	0	0.268384	9.808360	0.176678	0.002686	0.098083	0.001770	1.073569	2.417658	-46.384662
50174	0	0.322963	9.869410	0.254885	0.003231	0.098694	0.002557	1.080522	2.418831	-46.387642
50175	0	0.311030	9.906038	0.230892	0.003113	0.099060	0.002319	1.090291	2.421216	-46.387897
50176	0	0.298409	9.954858	0.290059	0.002985	0.099548	0.002908	1.096289	2.421832	-46.392409
50177	0	0.329117	9.997609	0.322395	0.003296	0.099976	0.003235	1.106513	2.426838	-46.387247
50178	0	0.309655	10.028229	0.332384	0.003103	0.100282	0.003335	1.117016	2.434108	-46.387726
50179	0	0.268342	10.064742	0.340631	0.002686	0.100647	0.003418	1.127982	2.436096	-46.386232
50180	0	0.286333	10.058622	0.295775	0.002864	0.100586	0.002967	1.136104	2.436297	-46.387210
50181	0	0.304534	10.083040	0.298637	0.003052	0.100830	0.002991	1.138708	2.443142	-46.382798
50182	0	0.285267	10.107458	0.284893	0.002855	0.101074	0.002859	1.147942	2.445682	-46.375997
50183	0	0.323213	10.131879	0.261141	0.003235	0.101318	0.002625	1.160277	2.448257	-46.369288
50184	0	0.328329	10.125791	0.295149	0.003290	0.101257	0.002964	1.172046	2.455570	-46.360889
50185	0	0.323313	10.089177	0.315478	0.003235	0.100891	0.003174	1.191332	2.457097	-46.357389
50186	0	0.316856	10.070946	0.305967	0.003170	0.100709	0.003075	1.206019	2.458312	-46.350771
50187	0	0.292855	10.052539	0.309821	0.002930	0.100525	0.003113	1.220162	2.459098	-46.343966
50188	0	0.310435	10.046438	0.319478	0.003110	0.100464	0.003205	1.229613	2.464893	-46.333368
50189	0	0.299073	9.967071	0.230640	0.002991	0.099670	0.002319	1.241998	2.464372	-46.325643
50190	0	0.261436	9.930481	0.264608	0.002625	0.099304	0.002659	1.254340	2.475601	-46.320616
50191	0	0.310528	9.906051	0.163502	0.003113	0.099060	0.001648	1.266880	2.483778	-46.313054
50192	0	0.315695	9.875520	0.166659	0.003159	0.098755	0.001682	1.282584	2.485143	-46.297644
50193	0	0.286459	9.808381	0.169767	0.002869	0.098083	0.001709	1.293393	2.489379	-46.292052
50194	0	0.346550	9.765655	0.137175	0.003470	0.097656	0.001381	1.301717	2.494631	-46.285840
50195	0	0.273846	9.722952	0.181580	0.002747	0.097229	0.001831	1.317292	2.503691	-46.274157
50196	0	0.248039	9.686306	0.074528	0.002485	0.096863	0.000763	1.335758	2.508938	-46.264061
50197	0	0.280278	9.661897	0.126821	0.002808	0.096619	0.001282	1.349273	2.514179	-46.246949
50198	0	0.242547	9.613081	0.178718	0.002431	0.096130	0.001803	1.366246	2.520146	-46.242226
50199	0	0.286171	9.582556	0.089869	0.002869	0.095825	0.000916	1.383965	2.527913	-46.229630
50200	0	0.291349	9.545928	0.141491	0.002915	0.095459	0.001431	1.400276	2.529656	-46.222171
50201	0	0.280145	9.521508	0.035311	0.002808	0.095215	0.000366	1.413658	2.536543	-46.214984
50202	0	0.303166	9.497106	0.093845	0.003039	0.094971	0.000950	1.425019	2.545314	-46.203534
50203	0	0.274109	9.497095	0.065930	0.002747	0.094971	0.000671	1.437021	2.551490	-46.187284
50204	0	0.261018	9.472669	0.045437	0.002613	0.094727	0.000463	1.445653	2.554475	-46.176615
50205	0	0.255656	9.497097	0.090691	0.002563	0.094971	0.000916	1.453598	2.562317	-46.165511
50206	0	0.278958	9.497085	0.033644	0.002793	0.094971	0.000348	1.465183	2.566355	-46.146507
50207	0	0.274148	9.515399	0.041903	0.002747	0.095154	0.000427	1.472625	2.572035	-46.133361
50208	0	0.266980	9.503198	0.113446	0.002675	0.095032	0.001143	1.479794	2.577882	-46.112073
50209	0	0.298884	9.552020	0.096510	0.002991	0.095520	0.000977	1.491068	2.579648	-46.094042
50210	0	0.280156	9.564228	0.124664	0.002803	0.095642	0.001258	1.502016	2.580679	-46.074527
50211	0	0.280244	9.631374	0.127335	0.002808	0.096313	0.001282	1.509602	2.586321	-46.057644
50212	0	0.273631	9.637463	0.107069	0.002736	0.096375	0.001081	1.519942	2.585554	-46.042143
50213	0	0.280348	9.704608	0.072380	0.002808	0.097046	0.000732	1.527601	2.589976	-46.028264
50214	0	0.236528	9.722927	0.174574	0.002372	0.097229	0.001752	1.532372	2.597105	-46.008779
50215	0	0.286336	9.820579	0.139867	0.002869	0.098206	0.001404	1.535976	2.602767	-45.996313
50216	0	0.267038	9.820582	0.181219	0.002674	0.098206	0.001821	1.543451	2.606596	-45.987188
50217	0	0.262360	9.881609	0.145495	0.002625	0.098816	0.001465	1.552336	2.607111	-45.965452
50218	0	0.299039	9.912124	0.179855	0.002988	0.099121	0.001811	1.564281	2.603625	-45.940883
50219	0	0.299142	9.954854	0.212607	0.002991	0.099548	0.002136	1.573562	2.602267	-45.929685
50220	0	0.262482	9.960961	0.198248	0.002625	0.099609	0.001993	1.583320	2.602413	-45.908437
50221	0	0.304888	10.052527	0.261362	0.003052	0.100525	0.002625	1.593255	2.605050	-45.889507
50222	0	0.303931	10.052523	0.284130	0.003045	0.100525	0.002847	1.596881	2.610912	-45.872464
50223	0	0.304870	10.070827	0.243447	0.003052	0.100708	0.002441	1.602421	2.613878	-45.863855
50224	0	0.279612	10.064724	0.193179	0.002801	0.100647	0.001939	1.607942	2.618793	-45.849037
50225	0	0.316895	10.083034	0.249816	0.003174	0.100830	0.002502	1.610267	2.623663	-45.832133
50226	0	0.261352	10.064712	0.218153	0.002614	0.100647	0.002188	1.614809	2.623653	-45.819430
50227	0	0.310800	10.089142	0.212879	0.003113	0.100891	0.002136	1.620747	2.628485	-45.800441
50228	0	0.304115	10.070803	0.169280	0.003041	0.100708	0.001694	1.619383	2.628108	-45.787721
50229	0	0.274728	10.028081	0.201080	0.002747	0.100281	0.002014	1.620753	2.626766	-45.774076
50230	0	0.298737	10.028102	0.200018	0.002992	0.100281	0.002007	1.625529	2.631123	-45.758241
50231	0	0.274422	10.015885	0.207070	0.002747	0.100159	0.002075	1.628214	2.633274	-45.743432
50232	0	0.298272	9.960951	0.169706	0.002986	0.099609	0.001699	1.628461	2.636448	-45.728008
50233	0	0.268356	9.918223	0.170648	0.002686	0.099182	0.001709	1.628836	2.638196	-45.713504
50234	0	0.268099	9.875493	0.145567	0.002681	0.098755	0.001459	1.630334	2.637421	-45.697003
50235	0	0.256483	9.838874	0.219256	0.002563	0.098389	0.002197	1.633260	2.635255	-45.672513
50236	0	0.274692	9.814463	0.120713	0.002748	0.098145	0.001211	1.635446	2.636577	-45.653742
50237	0	0.286823	9.747324	0.121375	0.002869	0.097473	0.001221	1.641143	2.636543	-45.639460
50238	0	0.237484	9.704604	0.089764	0.002379	0.097046	0.000901	1.642859	2.641453	-45.625921
50239	0	0.280316	9.692400	0.085012	0.002808	0.096924	0.000854	1.645603	2.646217	-45.611788
50240	0	0.261129	9.637468	0.083725	0.002615	0.096375	0.000845	1.652380	2.650068	-45.602984
50241	0	0.268076	9.625258	0.103690	0.002686	0.096252	0.001038	1.650820	2.655261	-45.594125
50242	0	0.291759	9.570318	0.152380	0.002919	0.095703	0.001524	1.648592	2.656660	-45.580206
50243	0	0.280613	9.564216	0.097445	0.002808	0.095642	0.000977	1.648690	2.657930	-45.570964
50244	0	0.262216	9.533686	0.121683	0.002621	0.095337	0.001216	1.645235	2.655675	-45.560825
50245	0	0.268482	9.533691	0.079674	0.002686	0.095337	0.000793	1.638901	2.656060	-45.552677
50246	0	0.274750	9.527481	0.049961	0.002745	0.095275	0.000494	1.629793	2.652171	-45.546022
50247	0	0.250498	9.509270	0.018532	0.002502	0.095093	0.000183	1.624710	2.648632	-45.538680
50248	0	0.287587	9.503071	-0.005171	0.002873	0.095031	-0.000057	1.615726	2.645186	-45.528107
50249	0	0.274658	9.527588	-0.000006	0.002747	0.095276	0.000000	1.613433	2.644694	-45.519578
50250	0	0.268388	9.521486	0.030646	0.002685	0.095215	0.000305	1.609616	2.645020	-45.518207
50251	0	0.244250	9.564206	0.006431	0.002441	0.095642	0.000061	1.603371	2.643210	-45.509462
50252	0	0.281203	9.619035	0.062015	0.002810	0.096190	0.000616	1.596285	2.639697	-45.505192
50253	0	0.244364	9.661857	0.061468	0.002441	0.096619	0.000610	1.588915	2.636530	-45.502158
50254	0	0.245189	9.661741	0.190594	0.002445	0.096618	0.001900	1.579235	2.628155	-45.496515
50255	0	0.293072	9.722887	0.128934	0.002930	0.097229	0.001282	1.567848	2.626456	-45.480333
50256	0	0.275175	9.765510	0.130358	0.002748	0.097655	0.001296	1.556683	2.622150	-45.472412
50257	0	0.286906	9.808330	0.171977	0.002869	0.098083	0.001709	1.541811	2.621213	-45.465041
50258	0	0.305588	9.838742	0.161822	0.003052	0.098388	0.001608	1.527453	2.615938	-45.455764
50259	0	0.275298	9.851037	0.178091	0.002747	0.098511	0.001770	1.512452	2.608031	-45.450870
50260	0	0.300840	9.918086	0.186029	0.003003	0.099181	0.001852	1.500559	2.601452	-45.440150
50261	0	0.287096	9.936500	0.147614	0.002869	0.099365	0.001465	1.485259	2.598319	-45.436642
50262	0	0.269206	9.979131	0.179994	0.002689	0.099792	0.001792	1.473935	2.594773	-45.435386
50263	0	0.287110	9.991436	0.220278	0.002869	0.099915	0.002197	1.465433	2.591550	-45.435293
50264	0	0.312528	10.027924	0.216183	0.003118	0.100280	0.002147	1.445888	2.582306	-45.424300
50265	0	0.299626	10.064659	0.269381	0.002991	0.100647	0.002686	1.434251	2.575616	-45.418095
50266	0	0.318881	10.058440	0.302180	0.003184	0.100585	0.003007	1.415128	2.570194	-45.417842
50267	0	0.305262	10.064661	0.330617	0.003052	0.100647	0.003296	1.401132	2.568800	-45.412467
50268	0	0.287316	10.076771	0.265520	0.002870	0.100768	0.002645	1.386797	2.564382	-45.412031
50269	0	0.287048	10.064668	0.275549	0.002869	0.100647	0.002747	1.374511	2.561970	-45.416565
50270	0	0.299452	10.027947	0.301824	0.002994	0.100280	0.003008	1.360414	2.560527	-45.415891
50271	0	0.299017	10.015851	0.244955	0.002991	0.100159	0.002441	1.348893	2.560767	-45.418789
50272	0	0.280885	9.997430	0.240561	0.002806	0.099975	0.002396	1.335238	2.556771	-45.416524
50273	0	0.250612	9.948699	0.214654	0.002502	0.099487	0.002136	1.321278	2.552130	-45.428624
50274	0	0.306354	9.948601	0.216461	0.003058	0.099486	0.002156	1.309496	2.545847	-45.438084
50275	0	0.280735	9.869377	0.201815	0.002808	0.098694	0.002014	1.302588	2.545708	-45.437325
50276	0	0.262520	9.863162	0.233526	0.002624	0.098632	0.002327	1.290805	2.543410	-45.439033
50277	0	0.286954	9.820539	0.190012	0.002869	0.098206	0.001892	1.279213	2.541929	-45.436515
50278	0	0.262780	9.771606	0.173625	0.002625	0.097716	0.001724	1.263013	2.538740	-45.440304
50279	0	0.281261	9.722865	0.184193	0.002808	0.097229	0.001831	1.247995	2.532422	-45.443642
50280	0	0.306176	9.704469	0.186456	0.003061	0.097045	0.001852	1.230905	2.531432	-45.447859
50281	0	0.286929	9.655742	0.159747	0.002869	0.096558	0.001587	1.216347	2.530181	-45.459291
50282	0	0.262152	9.619043	0.119090	0.002625	0.096190	0.001181	1.201966	2.534366	-45.463661
50283	0	0.311324	9.588611	0.116824	0.003113	0.095886	0.001160	1.189473	2.533325	-45.468026
50284	0	0.293042	9.570204	0.088252	0.002930	0.095702	0.000871	1.173169	2.531869	-45.478536
50285	0	0.280965	9.533671	0.147426	0.002808	0.095337	0.001465	1.159798	2.528912	-45.486733
50286	0	0.287688	9.527469	0.124650	0.002872	0.095275	0.001239	1.148437	2.523068	-45.492081
50287	0	0.287134	9.527570	0.134938	0.002869	0.095276	0.001343	1.138365	2.519314	-45.494198
50288	0	0.287426	9.539687	0.130143	0.002873	0.095397	0.001294	1.127572	2.517736	-45.509326
50289	0	0.256909	9.539767	0.202014	0.002563	0.095398	0.002014	1.118218	2.510539	-45.515398
50290	0	0.276077	9.490847	0.154553	0.002757	0.094909	0.001537	1.106207	2.505565	-45.525851
50291	0	0.293282	9.533672	0.116783	0.002930	0.095337	0.001160	1.094451	2.501156	-45.542976
50292	0	0.275645	9.564092	0.112355	0.002752	0.095641	0.001115	1.081946	2.495624	-45.550313
50293	0	0.311444	9.582503	0.116866	0.003113	0.095825	0.001160	1.069176	2.493037	-45.558943
50294	0	0.323670	9.600732	0.118170	0.003238	0.096007	0.001177	1.061304	2.493669	-45.564450
50295	0	0.281219	9.655739	0.141013	0.002808	0.096558	0.001404	1.051733	2.487702	-45.571269
50296	0	0.312339	9.680058	0.185160	0.003121	0.096801	0.001843	1.040058	2.484828	-45.579497
50297	0	0.286519	9.716802	0.177259	0.002869	0.097168	0.001770	1.035048	2.488405	-45.582167
50298	0	0.268285	9.747182	0.257706	0.002678	0.097472	0.002568	1.022822	2.482259	-45.597092
50299	0	0.305697	9.808296	0.306376	0.003052	0.098083	0.003052	1.006719	2.475855	-45.602609
50300	0	0.300280	9.826424	0.266236	0.003000	0.098265	0.002648	0.988314	2.472518	-45.608098
50301	0	0.287465	9.863240	0.257249	0.002869	0.098633	0.002563	0.975836	2.465172	-45.613183
50302	0	0.330726	9.899693	0.264893	0.003307	0.098997	0.002642	0.965408	2.464884	-45.623932
50303	0	0.317621	9.960907	0.354645	0.003174	0.099609	0.003540	0.955984	2.461890	-45.635735
50304	0	0.311875	9.985234	0.221666	0.003117	0.099853	0.002210	0.945860	2.458970	-45.644999
50305	0	0.305106	9.985346	0.274951	0.003052	0.099854	0.002747	0.940531	2.459392	-45.659597
50306	0	0.292860	10.021848	0.312728	0.002928	0.100219	0.003119	0.928508	2.458144	-45.668473
50307	0	0.299049	10.052466	0.336451	0.002991	0.100525	0.003357	0.917912	2.458153	-45.675925
50308	0	0.305095	10.064601	0.385970	0.003051	0.100646	0.003860	0.915725	2.457806	-45.689182
50309	0	0.299005	10.046377	0.384829	0.002991	0.100464	0.003845	0.910155	2.458334	-45.697430
50310	0	0.305009	10.058494	0.281451	0.003050	0.100585	0.002813	0.906734	2.457668	-45.708341
50311	0	0.305538	10.040289	0.310727	0.003052	0.100403	0.003113	0.911064	2.453229	-45.720052
50312	0	0.330427	10.058590	0.310087	0.003303	0.100586	0.003101	0.909595	2.450996	-45.728776
50313	0	0.329860	10.021970	0.237790	0.003296	0.100220	0.002380	0.910389	2.447458	-45.739519
50314	0	0.329927	10.009683	0.279914	0.003301	0.100097	0.002802	0.911353	2.448649	-45.736590
50315	0	0.311423	9.960932	0.305221	0.003113	0.099609	0.003052	0.908674	2.446625	-45.742708
50316	0	0.317418	9.948634	0.293168	0.003176	0.099486	0.002930	0.904254	2.448042	-45.753069
50317	0	0.292880	9.899908	0.298972	0.002930	0.098999	0.002991	0.903250	2.448691	-45.749074
50318	0	0.316983	9.875494	0.286606	0.003172	0.098755	0.002866	0.900763	2.450721	-45.756664
50319	0	0.341677	9.826682	0.249565	0.003418	0.098267	0.002502	0.906520	2.451682	-45.762366
50320	0	0.286453	9.790054	0.193334	0.002866	0.097900	0.001939	0.910859	2.452651	-45.766748
50321	0	0.304390	9.747349	0.255975	0.003052	0.097473	0.002563	0.913167	2.461477	-45.772927
50322	0	0.334082	9.710706	0.187782	0.003341	0.097107	0.001884	0.918827	2.460852	-45.775749
50323	0	0.262624	9.655771	0.188511	0.002625	0.096558	0.001892	0.925080	2.458285	-45.788094
50324	0	0.287286	9.619148	0.205550	0.002872	0.096191	0.002061	0.929416	2.456196	-45.796482
50325	0	0.292987	9.600846	0.212902	0.002930	0.096008	0.002136	0.935872	2.455515	-45.795719
50326	0	0.287211	9.588622	0.162728	0.002869	0.095886	0.001633	0.940196	2.450862	-45.804897
50327	0	0.298763	9.539811	0.164435	0.002991	0.095398	0.001648	0.942430	2.454057	-45.809525
50328	0	0.334995	9.552008	0.139283	0.003350	0.095520	0.001396	0.944294	2.453879	-45.815590
50329	0	0.280338	9.515402	0.139813	0.002808	0.095154	0.001404	0.949020	2.458454	-45.815861
50330	0	0.316330	9.509287	0.120334	0.003164	0.095093	0.001208	0.952855	2.459106	-45.814415
50331	0	0.292864	9.515388	0.072718	0.002930	0.095154	0.000732	0.957001	2.459820	-45.813171
50332	0	0.298791	9.515395	0.144414	0.002988	0.095154	0.001453	0.966063	2.459228	-45.812483
50333	0	0.280483	9.515398	0.115213	0.002808	0.095154	0.001160	0.973089	2.462013	-45.815020
50334	0	0.292199	9.539813	0.168682	0.002924	0.095398	0.001694	0.979366	2.463867	-45.821229
50335	0	0.329487	9.564224	0.133457	0.003296	0.095642	0.001343	0.987013	2.464585	-45.820099
50336	0	0.341363	9.570332	0.149950	0.003415	0.095703	0.001509	0.995857	2.465843	-45.822870
50337	0	0.305187	9.606948	0.176213	0.003052	0.096069	0.001770	1.003145	2.465222	-45.819131
50338	0	0.304566	9.643593	0.217256	0.003052	0.096436	0.002181	1.011138	2.472008	-45.821112
50339	0	0.286469	9.692406	0.115015	0.002869	0.096924	0.001160	1.020367	2.476115	-45.820474
50340	0	0.255081	9.716824	0.161787	0.002555	0.097168	0.001628	1.030139	2.480430	-45.820516
50341	0	0.304667	9.771772	0.236902	0.003052	0.097717	0.002380	1.041341	2.485943	-45.819410
50342	0	0.279108	9.796182	0.222586	0.002797	0.097961	0.002235	1.050324	2.492567	-45.810192
50343	0	0.286268	9.857212	0.176055	0.002869	0.098572	0.001770	1.059173	2.499035	-45.809138
50344	0	0.315890	9.881623	0.222784	0.003161	0.098816	0.002238	1.069141	2.501518	-45.802108
50345	0	0.335595	9.924347	0.224634	0.003357	0.099243	0.002258	1.080838	2.502199	-45.800950
50346	0	0.298408	9.979291	0.277146	0.002988	0.099792	0.002783	1.091759	2.506115	-45.793014
50347	0	0.348092	9.991473	0.267639	0.003479	0.099915	0.002686	1.100016	2.503459	-45.787574
50348	0	0.286868	10.009814	0.271278	0.002872	0.100098	0.002728	1.114580	2.506214	-45.777472
50349	0	0.279699	10.052546	0.273688	0.002808	0.100525	0.002747	1.123525	2.517896	-45.772911
50350	0	0.351300	10.064833	0.216671	0.003518	0.100648	0.002177	1.133268	2.523235	-45.768507
50351	0	0.274196	10.052525	0.249365	0.002747	0.100525	0.002502	1.141051	2.528045	-45.755528
50352	0	0.291192	10.046440	0.241107	0.002920	0.100464	0.002423	1.152940	2.537005	-45.757111
50353	0	0.316737	10.064751	0.248892	0.003174	0.100647	0.002502	1.166151	2.543906	-45.752505
50354	0	0.297843	10.077028	0.227803	0.002977	0.100770	0.002292	1.179425	2.542239	-45.739270
50355	0	0.304435	10.046446	0.279435	0.003052	0.100464	0.002808	1.192242	2.550180	-45.724128
50356	0	0.328037	10.028200	0.240336	0.003281	0.100282	0.002415	1.203018	2.550044	-45.724470
50357	0	0.292248	10.009819	0.224411	0.002930	0.100098	0.002258	1.217076	2.557824	-45.720633
50358	0	0.254282	9.973297	0.257933	0.002548	0.099732	0.002596	1.233889	2.563556	-45.714108
50359	0	0.298802	9.954875	0.224393	0.002991	0.099548	0.002258	1.248146	2.566188	-45.700164
50360	0	0.286003	9.912147	0.233861	0.002863	0.099121	0.002351	1.259851	2.569029	-45.682849
50361	0	0.298466	9.875525	0.132929	0.002991	0.098755	0.001343	1.273210	2.575611	-45.667505
50362	0	0.290791	9.838915	0.136188	0.002917	0.098389	0.001376	1.287612	2.586058	-45.659114
50363	0	0.304906	9.771759	0.163470	0.003052	0.097717	0.001648	1.300819	2.588751	-45.644029
50364	0	0.298349	9.747337	0.111714	0.002985	0.097473	0.001133	1.317143	2.590059	-45.634230
50365	0	0.274206	9.692414	0.145243	0.002747	0.096924	0.001465	1.329475	2.594944	-45.616467
50366	0	0.273316	9.680207	0.136367	0.002737	0.096802	0.001378	1.344144	2.599090	-45.593068
50367	0	0.261521	9.643604	0.144921	0.002625	0.096436	0.001465	1.360373	2.609666	-45.575256
50368	0	0.266301	9.631372	0.130015	0.002666	0.096313	0.001311	1.371316	2.613335	-45.560495
50369	0	0.261972	9.576447	0.126830	0.002625	0.095764	0.001282	1.385118	2.618596	-45.547971
50370	0	0.303677	9.558128	0.063166	0.003041	0.095581	0.000644	1.397310	2.623558	-45.534019
50371	0	0.280322	9.552021	0.060027	0.002808	0.095520	0.000610	1.407128	2.628403	-45.523068
50372	0	0.291288	9.509305	0.039392	0.002920	0.095093	0.000406	1.419781	2.636713	-45.510065
50373	0	0.316835	9.533717	0.066058	0.003174	0.095337	0.000671	1.430566	2.642844	-45.494719
50374	0	0.273462	9.545909	0.094515	0.002735	0.095459	0.000955	1.439645	2.643014	-45.480806
50375	0	0.262231	9.533700	0.029586	0.002625	0.095337	0.000305	1.448558	2.645249	-45.466673
50376	0	0.285899	9.545925	0.088383	0.002864	0.095459	0.000896	1.461424	2.650675	-45.450287
50377	0	0.237627	9.570333	0.096656	0.002380	0.095703	0.000977	1.471042	2.655162	-45.424998
50378	0	0.273687	9.564224	0.100691	0.002738	0.095642	0.001018	1.481591	2.656055	-45.407609
50379	0	0.310799	9.600854	0.065948	0.003113	0.096008	0.000671	1.493578	2.661340	-45.391946
50380	0	0.266935	9.631368	0.082462	0.002675	0.096313	0.000830	1.497228	2.667736	-45.371750
50381	0	0.268628	9.637458	0.109055	0.002686	0.096375	0.001099	1.504701	2.666386	-45.359429
50382	0	0.298744	9.716822	0.156247	0.002992	0.097168	0.001570	1.511083	2.670889	-45.348512
50383	0	0.261779	9.747341	0.115268	0.002625	0.097473	0.001160	1.517132	2.678322	-45.335096
50384	0	0.279280	9.808359	0.101565	0.002793	0.098083	0.001023	1.523864	2.678460	-45.314533
50385	0	0.268174	9.820576	0.182628	0.002686	0.098206	0.001831	1.527237	2.682411	-45.303177
50386	0	0.279550	9.875507	0.108018	0.002799	0.098755	0.001088	1.534245	2.686042	-45.294257
50387	0	0.280302	9.863310	0.206778	0.002808	0.098633	0.002075	1.540662	2.690865	-45.281462
50388	0	0.273227	9.930453	0.205036	0.002737	0.099304	0.002060	1.549464	2.695833	-45.262014
50389	0	0.280253	9.954872	0.224785	0.002808	0.099548	0.002258	1.559243	2.701126	-45.242058
50390	0	0.285541	9.973172	0.216613	0.002858	0.099731	0.002175	1.567606	2.703765	-45.222827
50391	0	0.274306	10.015894	0.225152	0.002747	0.100159	0.002258	1.573151	2.707271	-45.208874
50392	0	0.298404	10.009771	0.230154	0.002983	0.100098	0.002305	1.574898	2.705665	-45.194230
50393	0	0.304747	10.040316	0.249449	0.003052	0.100403	0.002502	1.581759	2.710030	-45.182859
50394	0	0.316011	10.040305	0.193413	0.003165	0.100403	0.001937	1.582736	2.715388	-45.170914
50395	0	0.298870	10.040304	0.225193	0.002991	0.100403	0.002258	1.587763	2.717156	-45.153659
50396	0	0.292012	10.021987	0.157310	0.002925	0.100220	0.001574	1.586009	2.722143	-45.135276
50397	0	0.250009	10.009781	0.170335	0.002502	0.100098	0.001709	1.590214	2.724333	-45.122187
50398	0	0.298389	10.034194	0.144759	0.002986	0.100342	0.001453	1.594616	2.726201	-45.106985
50399	0	0.286706	9.979265	0.151763	0.002869	0.099792	0.001526	1.601853	2.727522	-45.086626
50400	0	0.237712	9.967050	0.150212	0.002377	0.099670	0.001509	1.607115	2.726369	-45.062268
50401	0	0.268692	9.942630	0.201094	0.002686	0.099426	0.002014	1.608488	2.724249	-45.042981
50402	0	0.274466	9.906019	0.200604	0.002748	0.099060	0.002007	1.607938	2.728185	-45.029435
50403	0	0.243879	9.851083	0.201292	0.002441	0.098511	0.002014	1.607203	2.730762	-45.026579
50404	0	0.274242	9.844962	0.195244	0.002741	0.098450	0.001950	1.602507	2.728512	-45.026092
50405	0	0.311276	9.814456	0.158501	0.003113	0.098145	0.001587	1.602502	2.728065	-45.016221
50406	0	0.243745	9.771738	0.103188	0.002440	0.097717	0.001034	1.602491	2.731125	-45.004466
50407	0	0.267884	9.747334	0.054714	0.002686	0.097473	0.000549	1.602846	2.738550	-44.992860
50408	0	0.279357	9.704588	0.133898	0.002793	0.097046	0.001338	1.599469	2.737784	-44.982946
50409	0	0.237886	9.680180	0.085347	0.002380	0.096802	0.000854	1.598413	2.739112	-44.973366
50410	0	0.267873	9.649665	0.103611	0.002682	0.096497	0.001035	1.594667	2.742204	-44.972372
50411	0	0.287312	9.655748	0.085471	0.002869	0.096558	0.000854	1.592289	2.736416	-44.973855
50412	0	0.263156	9.612945	0.036841	0.002633	0.096129	0.000366	1.587631	2.737715	-44.973462
50413	0	0.268445	9.588626	0.030474	0.002686	0.095886	0.000305	1.585974	2.738570	-44.964724
50414	0	0.256457	9.582506	0.079646	0.002561	0.095825	0.000793	1.579120	2.733379	-44.960302
50415	0	0.226012	9.564204	0.048932	0.002258	0.095642	0.000488	1.575673	2.730756	-44.950762
50416	0	0.257035	9.551896	0.012563	0.002566	0.095519	0.000124	1.571521	2.725500	-44.939548
50417	0	0.244103	9.570308	0.098171	0.002441	0.095703	0.000977	1.563178	2.725519	-44.926836
50418	0	0.249996	9.600738	0.056084	0.002501	0.096007	0.000559	1.558785	2.726855	-44.919940
50419	0	0.268115	9.606945	0.012564	0.002686	0.096069	0.000122	1.552491	2.731598	-44.913622
50420	0	0.261387	9.619140	0.074333	0.002615	0.096191	0.000739	1.545299	2.732471	-44.907544
50421	0	0.274778	9.619129	0.104505	0.002747	0.096191	0.001038	1.534438	2.730581	-44.914681
50422	0	0.263082	9.673959	0.111832	0.002626	0.096740	0.001113	1.526037	2.724911	-44.915321
50423	0	0.262273	9.692374	0.129195	0.002625	0.096924	0.001282	1.511954	2.726590	-44.910154
50424	0	0.292629	9.722788	0.149489	0.002926	0.097228	0.001485	1.498160	2.725680	-44.918995
50425	0	0.256323	9.753411	0.189602	0.002563	0.097534	0.001892	1.491547	2.725568	-44.919647
50426	0	0.256477	9.789928	0.129701	0.002563	0.097899	0.001289	1.480635	2.722496	-44.919013
50427	0	0.292865	9.820547	0.195974	0.002930	0.098206	0.001953	1.470864	2.723295	-44.918087
50428	0	0.316716	9.832671	0.111963	0.003171	0.098327	0.001111	1.458784	2.727280	-44.913226
50429	0	0.293024	9.918201	0.195816	0.002930	0.099182	0.001953	1.451003	2.726249	-44.911942
50430	0	0.299455	9.899776	0.227735	0.002992	0.098998	0.002268	1.437996	2.722579	-44.920773
50431	0	0.280927	9.918193	0.159650	0.002808	0.099182	0.001587	1.424943	2.720238	-44.927237
50432	0	0.287169	9.966924	0.198307	0.002872	0.099669	0.001972	1.410467	2.719656	-44.929127
50433	0	0.232333	9.960913	0.226494	0.002319	0.099609	0.002258	1.400890	2.714696	-44.928996
50434	0	0.306137	9.997439	0.179278	0.003059	0.099975	0.001782	1.386941	2.712011	-44.922885
50435	0	0.256370	9.967020	0.208518	0.002563	0.099670	0.002075	1.373549	2.711382	-44.929329
50436	0	0.305384	10.015751	0.240639	0.003052	0.100158	0.002399	1.363546	2.708629	-44.933503
50437	0	0.299492	10.009730	0.232916	0.002991	0.100098	0.002319	1.350409	2.703522	-44.945221
50438	0	0.282227	10.027925	0.296183	0.002816	0.100280	0.002949	1.333505	2.696333	-44.950148
50439	0	0.311385	9.997530	0.251237	0.003113	0.099976	0.002502	1.320132	2.694804	-44.956526
50440	0	0.287038	9.966923	0.271315	0.002871	0.099669	0.002705	1.308360	2.694709	-44.958363
50441	0	0.287341	9.960896	0.245257	0.002869	0.099609	0.002441	1.293474	2.688876	-44.961723
50442	0	0.288041	9.973025	0.216528	0.002877	0.099730	0.002158	1.283308	2.684848	-44.961668
50443	0	0.305194	9.905983	0.226788	0.003052	0.099060	0.002258	1.270156	2.684258	-44.966909
50444	0	0.280998	9.893685	0.149195	0.002808	0.098937	0.001484	1.258913	2.681041	-44.977177
50445	0	0.329689	9.857163	0.171529	0.003296	0.098572	0.001709	1.249582	2.679438	-44.986568
50446	0	0.323855	9.826546	0.148391	0.003236	0.098266	0.001477	1.239805	2.675756	-44.996444
50447	0	0.274983	9.777803	0.251036	0.002747	0.097778	0.002502	1.228544	2.671602	-45.000343
50448	0	0.324340	9.789931	0.203129	0.003241	0.097899	0.002029	1.224360	2.667896	-45.009208
50449	0	0.305787	9.728976	0.147042	0.003052	0.097290	0.001465	1.215771	2.660208	-45.015778
50450	0	0.257470	9.704482	0.209187	0.002575	0.097045	0.002086	1.206534	2.660067	-45.021665
50451	0	0.299538	9.686260	0.165087	0.002991	0.096863	0.001648	1.201121	2.654080	-45.026614
50452	0	0.269842	9.637333	0.165998	0.002694	0.096374	0.001654	1.191722	2.648505	-45.037982
50453	0	0.287284	9.588603	0.122690	0.002869	0.095886	0.001221	1.182369	2.642955	-45.049620
50454	0	0.299256	9.582438	0.105281	0.002998	0.095824	0.001049	1.175943	2.649286	-45.061841
50455	0	0.262277	9.576414	0.080157	0.002625	0.095764	0.000793	1.164302	2.650790	-45.068744
50456	0	0.280712	9.564097	0.099830	0.002804	0.095641	0.000992	1.154609	2.646240	-45.075653
50457	0	0.263159	9.588600	0.091917	0.002625	0.095886	0.000916	1.148385	2.637166	-45.083653
50458	0	0.233320	9.551897	0.123421	0.002333	0.095519	0.001227	1.138333	2.636026	-45.091597
50459	0	0.305671	9.600806	0.159167	0.003052	0.096008	0.001587	1.130678	2.629623	-45.104018
50460	0	0.281991	9.594609	0.184675	0.002817	0.095946	0.001840	1.120237	2.625883	-45.110114
50461	0	0.274863	9.594706	0.171741	0.002747	0.095947	0.001709	1.108277	2.622967	-45.118907
50462	0	0.317930	9.643442	0.203601	0.003178	0.096435	0.002030	1.099632	2.620571	-45.128755
50463	0	0.330414	9.667932	0.116667	0.003296	0.096680	0.001160	1.089325	2.610250	-45.137083
50464	0	0.276592	9.649538	0.191361	0.002763	0.096496	0.001905	1.077766	2.606091	-45.147699
50465	0	0.311489	9.698468	0.232419	0.003113	0.096985	0.002319	1.070057	2.603208	-45.157069
50466	0	0.275325	9.716668	0.215711	0.002750	0.097167	0.002146	1.054786	2.599431	-45.163511
50467	0	0.305046	9.735105	0.165169	0.003052	0.097351	0.001648	1.048445	2.600458	-45.173285
50468	0	0.280572	9.765516	0.226971	0.002805	0.097655	0.002265	1.041044	2.598912	-45.181051
50469	0	0.287312	9.808319	0.244848	0.002869	0.098083	0.002441	1.030921	2.593314	-45.191280
50470	0	0.281691	9.875364	0.197975	0.002816	0.098754	0.001966	1.013728	2.592036	-45.204793
50471	0	0.280654	9.875477	0.269075	0.002808	0.098755	0.002686	1.005902	2.592951	-45.211458
50472	0	0.280422	9.918098	0.282460	0.002805	0.099181	0.002817	0.995328	2.593203	-45.213983
50473	0	0.311210	9.936516	0.250643	0.003113	0.099365	0.002502	0.988899	2.593623	-45.226824
50474	0	0.268096	9.942528	0.306306	0.002684	0.099425	0.003059	0.982787	2.596397	-45.231276
50475	0	0.274385	9.985362	0.286759	0.002747	0.099854	0.002869	0.982100	2.599174	-45.238078
50476	0	0.249643	9.973146	0.243807	0.002497	0.099731	0.002439	0.980673	2.599101	-45.239134
50477	0	0.280409	10.009768	0.281039	0.002808	0.100098	0.002808	0.975585	2.602788	-45.240819
50478	0	0.292257	10.009676	0.293194	0.002922	0.100097	0.002934	0.976467	2.601830	-45.240816
50479	0	0.304871	9.997576	0.274348	0.003052	0.099976	0.002747	0.978130	2.604969	-45.246700
50480	0	0.292240	10.009779	0.249118	0.002923	0.100098	0.002496	0.981427	2.605267	-45.245939
50481	0	0.322796	9.979279	0.286562	0.003235	0.099792	0.002869	0.982938	2.612844	-45.254918
50482	0	0.328136	9.979255	0.249316	0.003282	0.099792	0.002496	0.983914	2.612708	-45.258065
50483	0	0.262876	9.967042	0.310899	0.002625	0.099670	0.003113	0.986431	2.607533	-45.266572
50484	0	0.305854	9.948642	0.322496	0.003059	0.099486	0.003226	0.985930	2.608186	-45.271802
50485	0	0.311343	9.906017	0.323084	0.003113	0.099060	0.003235	0.988536	2.607114	-45.273683
50486	0	0.305001	9.906019	0.249215	0.003053	0.099060	0.002494	0.988567	2.609851	-45.282207
50487	0	0.292995	9.863291	0.231486	0.002930	0.098633	0.002319	0.991789	2.609124	-45.289684
50488	0	0.317096	9.826680	0.218299	0.003174	0.098267	0.002188	0.995307	2.612025	-45.294515
50489	0	0.274609	9.796158	0.231343	0.002747	0.097961	0.002319	1.000253	2.612179	-45.304172
50490	0	0.280210	9.765650	0.187211	0.002806	0.097656	0.001880	1.007202	2.615932	-45.310419
50491	0	0.280924	9.722912	0.200617	0.002808	0.097229	0.002014	1.014570	2.613564	-45.313284
50492	0	0.262164	9.674107	0.186576	0.002627	0.096741	0.001876	1.024581	2.619874	-45.323691
50493	0	0.274190	9.674105	0.212759	0.002747	0.096741	0.002136	1.032764	2.624977	-45.325460
50494	0	0.255337	9.631359	0.174651	0.002554	0.096313	0.001752	1.037207	2.625180	-45.333009
50495	0	0.262091	9.631375	0.255679	0.002625	0.096313	0.002563	1.043060	2.629047	-45.332030
50496	0	0.280147	9.594751	0.235450	0.002800	0.095947	0.002366	1.054779	2.626855	-45.329928
50497	0	0.305076	9.606950	0.145620	0.003052	0.096069	0.001465	1.063032	2.627552	-45.334961
50498	0	0.292695	9.582533	0.162175	0.002927	0.095825	0.001630	1.070658	2.626928	-45.338940
50499	0	0.286404	9.545921	0.121423	0.002869	0.095459	0.001221	1.076461	2.631936	-45.343251
50500	0	0.291651	9.576442	0.119514	0.002920	0.095764	0.001207	1.089078	2.635767	-45.344654
50501	0	0.310522	9.545939	0.114637	0.003113	0.095459	0.001160	1.102995	2.644347	-45.348347
50502	0	0.266878	9.564224	0.149234	0.002670	0.095642	0.001499	1.109098	2.645694	-45.346617
50503	0	0.255950	9.576436	0.139716	0.002563	0.095764	0.001404	1.114989	2.649995	-45.345233
50504	0	0.291448	9.594756	0.162814	0.002921	0.095947	0.001634	1.119502	2.657449	-45.346484
50505	0	0.274365	9.606956	0.151671	0.002747	0.096069	0.001526	1.128320	2.660497	-45.340289
50506	0	0.280106	9.655780	0.174081	0.002801	0.096558	0.001751	1.138356	2.659894	-45.339465
50507	0	0.323341	9.649687	0.175710	0.003235	0.096497	0.001770	1.151587	2.661164	-45.332946
50508	0	0.304969	9.686292	0.179429	0.003048	0.096863	0.001804	1.161343	2.658647	-45.326540
50509	0	0.279771	9.741264	0.237019	0.002808	0.097412	0.002380	1.171324	2.669878	-45.325242
50510	0	0.302786	9.771854	0.333059	0.003032	0.097718	0.003336	1.175456	2.673951	-45.317627
50511	0	0.286157	9.796171	0.213247	0.002869	0.097961	0.002136	1.177755	2.681804	-45.309354
50512	0	0.272653	9.820593	0.193514	0.002732	0.098206	0.001945	1.187695	2.688053	-45.298494
50513	0	0.310674	9.881639	0.181564	0.003113	0.098816	0.001831	1.203442	2.694608	-45.288674
50514	0	0.278979	9.906041	0.184992	0.002795	0.099060	0.001861	1.213660	2.700436	-45.278278
50515	0	0.310981	9.918241	0.218889	0.003113	0.099182	0.002197	1.221253	2.703442	-45.271207
50516	0	0.310609	9.936555	0.228852	0.003106	0.099365	0.002302	1.234899	2.703018	-45.268398
50517	0	0.317180	9.942663	0.242944	0.003174	0.099426	0.002441	1.246480	2.704854	-45.253669
50518	0	0.298034	9.985404	0.289251	0.002986	0.099854	0.002905	1.258474	2.710751	-45.232959
50519	0	0.304861	9.997605	0.334596	0.003052	0.099976	0.003357	1.268864	2.713838	-45.223325
50520	0	0.298269	10.015910	0.295544	0.002984	0.100159	0.002968	1.280829	2.714865	-45.212165
50521	0	0.286744	10.015906	0.322460	0.002869	0.100159	0.003235	1.290379	2.715753	-45.197589
50522	0	0.304408	10.015910	0.283846	0.003049	0.100159	0.002848	1.298690	2.720738	-45.183997
50523	0	0.310879	10.022018	0.255069	0.003113	0.100220	0.002563	1.311054	2.724776	-45.160865
50524	0	0.316141	10.015911	0.228052	0.003165	0.100159	0.002294	1.323833	2.728678	-45.151708
50525	0	0.268269	9.973173	0.280020	0.002686	0.099731	0.002808	1.330054	2.731409	-45.133573
50526	0	0.304483	9.973174	0.174022	0.003046	0.099731	0.001755	1.344534	2.732302	-45.120039
50527	0	0.286438	9.924357	0.175392	0.002869	0.099243	0.001770	1.360858	2.736739	-45.101431
50528	0	0.249341	9.906027	0.172607	0.002494	0.099060	0.001738	1.371925	2.736768	-45.089724
50529	0	0.292169	9.893848	0.157119	0.002930	0.098938	0.001587	1.387922	2.745536	-45.074420
50530	0	0.278429	9.839010	0.215339	0.002791	0.098390	0.002166	1.400216	2.753344	-45.068373
50531	0	0.249512	9.832816	0.224351	0.002502	0.098328	0.002258	1.415132	2.761315	-45.044235
50532	0	0.278553	9.784087	0.233554	0.002792	0.097840	0.002351	1.430788	2.768774	-45.024700
50533	0	0.280495	9.747350	0.187769	0.002808	0.097473	0.001892	1.445482	2.771401	-45.011882
50534	0	0.248947	9.753457	0.172885	0.002497	0.097534	0.001740	1.456852	2.779411	-44.998049
50535	0	0.274836	9.716810	0.139136	0.002747	0.097168	0.001404	1.469253	2.776829	-44.982695
50536	0	0.274460	9.655793	0.099534	0.002749	0.096558	0.001012	1.486586	2.782108	-44.962913
50537	0	0.261822	9.625272	0.071864	0.002625	0.096252	0.000732	1.500729	2.789152	-44.942763
50538	0	0.272769	9.625271	0.093667	0.002733	0.096252	0.000948	1.511959	2.795277	-44.926806
50539	0	0.298374	9.619177	0.090053	0.002991	0.096191	0.000916	1.527651	2.803099	-44.919684
50540	0	0.266706	9.600853	0.093496	0.002671	0.096008	0.000946	1.538654	2.807626	-44.894140
50541	0	0.255971	9.588652	0.139084	0.002563	0.095886	0.001404	1.551869	2.811613	-44.874546
50542	0	0.285570	9.564240	0.148974	0.002861	0.095642	0.001499	1.560904	2.817468	-44.857940
50543	0	0.256015	9.576433	0.078407	0.002563	0.095764	0.000793	1.569909	2.820968	-44.846949
50544	0	0.242964	9.594745	0.107282	0.002434	0.095947	0.001080	1.575786	2.825419	-44.837165
50545	0	0.274397	9.570332	0.145691	0.002747	0.095703	0.001465	1.583082	2.828037	-44.825784
50546	0	0.255248	9.600851	0.082983	0.002558	0.096008	0.000838	1.590917	2.833861	-44.809783
50547	0	0.256051	9.600841	0.035838	0.002563	0.096008	0.000366	1.597950	2.836986	-44.798252
50548	0	0.249135	9.655775	0.046728	0.002496	0.096558	0.000472	1.601523	2.841747	-44.787552
50549	0	0.243512	9.667991	0.059973	0.002441	0.096680	0.000610	1.611941	2.848721	-44.774553
50550	0	0.267206	9.686284	0.082735	0.002672	0.096863	0.000833	1.615876	2.848423	-44.758944
50551	0	0.237628	9.710713	0.115192	0.002380	0.097107	0.001160	1.622880	2.852754	-44.750536
50552	0	0.254955	9.753443	0.137995	0.002555	0.097534	0.001388	1.629701	2.858528	-44.739811
50553	0	0.231816	9.783946	0.133727	0.002319	0.097839	0.001343	1.633936	2.859405	-44.730300
50554	0	0.237522	9.820576	0.144392	0.002378	0.098206	0.001453	1.642808	2.861575	-44.717706
50555	0	0.268730	9.857182	0.231535	0.002686	0.098572	0.002319	1.645225	2.858984	-44.698550
50556	0	0.262054	9.899930	0.224551	0.002627	0.098999	0.002250	1.647938	2.866392	-44.689811
50557	0	0.274414	9.906024	0.188592	0.002747	0.099060	0.001892	1.652806	2.868651	-44.664576
50558	0	0.274110	9.936526	0.132695	0.002741	0.099365	0.001329	1.653442	2.867884	-44.658275
50559	0	0.286774	9.948741	0.164328	0.002869	0.099487	0.001648	1.656550	2.868395	-44.634134
50560	0	0.237616	9.960947	0.169720	0.002378	0.099609	0.001699	1.656962	2.870560	-44.623936
50561	0	0.286903	9.985357	0.170518	0.002869	0.099854	0.001709	1.659179	2.869642	-44.613778
50562	0	0.286752	9.985357	0.176095	0.002869	0.099854	0.001762	1.658707	2.870473	-44.599630
50563	0	0.286068	9.991488	0.213162	0.002869	0.099915	0.002136	1.661893	2.879146	-44.591345
50564	0	0.302780	10.003685	0.200483	0.003036	0.100037	0.002005	1.659505	2.887530	-44.581574
50565	0	0.262070	10.021985	0.207403	0.002625	0.100220	0.002075	1.658697	2.891414	-44.571587
50566	0	0.298237	10.015881	0.206612	0.002982	0.100159	0.002072	1.663604	2.890626	-44.557280
50567	0	0.268745	9.991449	0.250273	0.002686	0.099915	0.002502	1.661096	2.887963	-44.544980
50568	0	0.262696	9.960849	0.213330	0.002627	0.099608	0.002136	1.662321	2.887978	-44.545062
50569	0	0.238268	9.930414	0.164819	0.002380	0.099304	0.001648	1.659874	2.884853	-44.541541
50570	0	0.268480	9.918136	0.176670	0.002689	0.099181	0.001770	1.661612	2.889669	-44.533833
50571	0	0.268972	9.887682	0.146630	0.002686	0.098877	0.001465	1.657731	2.884362	-44.529225
50572	0	0.257072	9.838776	0.146482	0.002571	0.098388	0.001467	1.657898	2.884348	-44.525393
50573	0	0.286564	9.832773	0.140307	0.002869	0.098328	0.001404	1.656555	2.887368	-44.517835
50574	0	0.286266	9.790034	0.158710	0.002862	0.097900	0.001585	1.651938	2.886102	-44.509384
50575	0	0.274331	9.759530	0.140404	0.002747	0.097595	0.001404	1.649567	2.889486	-44.504555
50576	0	0.279971	9.753430	0.170427	0.002801	0.097534	0.001709	1.652893	2.890423	-44.491673
50577	0	0.256501	9.722894	0.104008	0.002563	0.097229	0.001038	1.647820	2.888136	-44.493744
50578	0	0.238391	9.716698	0.098283	0.002383	0.097167	0.000981	1.643920	2.886853	-44.484119
50579	0	0.256533	9.680174	0.146290	0.002563	0.096802	0.001465	1.644030	2.884173	-44.473530
50580	0	0.262447	9.655672	0.115742	0.002627	0.096557	0.001156	1.640046	2.887145	-44.466400
50581	0	0.244949	9.619118	0.085703	0.002441	0.096191	0.000854	1.634818	2.877033	-44.460889
50582	0	0.257945	9.600729	0.122844	0.002579	0.096007	0.001225	1.629173	2.875717	-44.458769
50583	0	0.274776	9.625239	0.140512	0.002747	0.096252	0.001404	1.625474	2.873847	-44.461255
50584	0	0.231946	9.582425	0.049739	0.002321	0.095824	0.000490	1.614841	2.875450	-44.466255
50585	0	0.262530	9.619134	0.092015	0.002625	0.096191	0.000916	1.607226	2.874028	-44.465318
50586	0	0.256304	9.619037	0.172424	0.002564	0.096190	0.001718	1.597170	2.875251	-44.460604
50587	0	0.225762	9.600827	0.067818	0.002258	0.096008	0.000671	1.587020	2.875556	-44.465523
50588	0	0.268327	9.649557	0.075401	0.002684	0.096496	0.000746	1.575232	2.875472	-44.474306
50589	0	0.250760	9.625226	0.079927	0.002502	0.096252	0.000793	1.566148	2.868852	-44.471448
50590	0	0.276052	9.649536	0.124320	0.002756	0.096496	0.001232	1.550925	2.863173	-44.470000
50591	0	0.299230	9.698477	0.134589	0.002991	0.096985	0.001343	1.545133	2.860842	-44.473326
50592	0	0.287418	9.704477	0.147717	0.002872	0.097045	0.001471	1.535195	2.857238	-44.474952
50593	0	0.293197	9.747297	0.122950	0.002930	0.097473	0.001221	1.522724	2.854087	-44.472286
50594	0	0.287514	9.734991	0.167282	0.002872	0.097350	0.001665	1.511591	2.850519	-44.477651
50595	0	0.244371	9.777812	0.129280	0.002441	0.097778	0.001282	1.496515	2.847359	-44.482172
50596	0	0.287292	9.789926	0.174044	0.002872	0.097899	0.001731	1.483322	2.846412	-44.488179
50597	0	0.286771	9.832760	0.177384	0.002869	0.098328	0.001770	1.476840	2.847075	-44.492083
50598	0	0.305050	9.863163	0.142269	0.003049	0.098632	0.001410	1.460565	2.844758	-44.490421
50599	0	0.299088	9.875478	0.171474	0.002991	0.098755	0.001709	1.451825	2.844134	-44.490683
50600	0	0.305348	9.918101	0.197025	0.003052	0.099181	0.001965	1.443270	2.841757	-44.501414
50601	0	0.280937	9.918194	0.196035	0.002808	0.099182	0.001953	1.432900	2.839328	-44.511431
50602	0	0.268902	9.936402	0.197981	0.002688	0.099364	0.001967	1.416634	2.838230	-44.515725
50603	0	0.262559	9.960908	0.208810	0.002625	0.099609	0.002075	1.399845	2.836630	-44.532061
50604	0	0.274985	9.948607	0.235448	0.002748	0.099486	0.002344	1.385940	2.834724	-44.540769
50605	0	0.300003	9.973099	0.184065	0.002991	0.099731	0.001831	1.372784	2.823590	-44.553644
50606	0	0.313558	9.966817	0.204128	0.003131	0.099669	0.002032	1.360352	2.817808	-44.550797
50607	0	0.299360	9.967012	0.257121	0.002991	0.099670	0.002563	1.349337	2.814123	-44.557458
50608	0	0.244960	9.930303	0.295010	0.002447	0.099303	0.002945	1.341373	2.810946	-44.560806
50609	0	0.299216	9.967009	0.299993	0.002991	0.099670	0.002991	1.328691	2.808984	-44.563917
50610	0	0.281321	9.924180	0.265398	0.002810	0.099242	0.002643	1.313572	2.804431	-44.572980
50611	0	0.274576	9.930406	0.244787	0.002747	0.099304	0.002441	1.304092	2.805019	-44.581865
50612	0	0.287040	9.893681	0.197170	0.002867	0.098937	0.001966	1.294988	2.800367	-44.589326
50613	0	0.280374	9.869382	0.195990	0.002808	0.098694	0.001953	1.285125	2.804434	-44.596512
50614	0	0.268435	9.832627	0.209834	0.002677	0.098327	0.002089	1.271653	2.795418	-44.606173
50615	0	0.311379	9.832752	0.140964	0.003113	0.098328	0.001404	1.262837	2.793716	-44.618847
50616	0	0.281770	9.777701	0.233575	0.002810	0.097777	0.002331	1.255037	2.783782	-44.637750
50617	0	0.293409	9.765600	0.214177	0.002930	0.097656	0.002136	1.246502	2.778204	-44.644243
50618	0	0.306524	9.734975	0.252112	0.003060	0.097350	0.002513	1.234829	2.772123	-44.658480
50619	0	0.281301	9.722868	0.202241	0.002808	0.097229	0.002014	1.222985	2.765330	-44.664282
50620	0	0.257746	9.667848	0.203787	0.002574	0.096679	0.002030	1.212083	2.760758	-44.673007
50621	0	0.286743	9.674055	0.232788	0.002869	0.096741	0.002319	1.199888	2.761807	-44.677724
50622	0	0.286673	9.661759	0.166882	0.002866	0.096618	0.001664	1.192370	2.760188	-44.692844
50623	0	0.256446	9.637437	0.171559	0.002563	0.096375	0.001709	1.182533	2.758521	-44.706692
50624	0	0.286862	9.631250	0.105490	0.002870	0.096313	0.001050	1.174631	2.759109	-44.712205
50625	0	0.280890	9.600819	0.110513	0.002808	0.096008	0.001099	1.164888	2.756965	-44.726174
50626	0	0.262621	9.594621	0.203154	0.002626	0.095946	0.002027	1.156938	2.756765	-44.729924
50627	0	0.287111	9.600819	0.177216	0.002869	0.096008	0.001770	1.152363	2.753332	-44.741549
50628	0	0.275368	9.594624	0.177394	0.002751	0.095946	0.001774	1.150195	2.750048	-44.753245
50629	0	0.268697	9.613031	0.213729	0.002686	0.096130	0.002136	1.146960	2.747914	-44.764405
50630	0	0.287188	9.619032	0.159449	0.002871	0.096190	0.001589	1.138175	2.745826	-44.776097
50631	0	0.262584	9.649648	0.195614	0.002625	0.096497	0.001953	1.132576	2.743784	-44.779601
50632	0	0.293962	9.655623	0.239375	0.002932	0.096557	0.002386	1.121389	2.733865	-44.792357
50633	0	0.305011	9.667964	0.159318	0.003052	0.096680	0.001587	1.111889	2.735302	-44.802409
50634	0	0.280314	9.710593	0.203002	0.002804	0.097106	0.002027	1.105722	2.735616	-44.802977
50635	0	0.298761	9.747308	0.256953	0.002991	0.097473	0.002563	1.096505	2.738870	-44.810410
50636	0	0.267562	9.728912	0.154081	0.002679	0.097289	0.001537	1.090385	2.742161	-44.820317
50637	0	0.262178	9.765626	0.213890	0.002625	0.097656	0.002136	1.085246	2.744908	-44.828675
50638	0	0.292226	9.820469	0.256739	0.002924	0.098205	0.002568	1.084164	2.746484	-44.837346
50639	0	0.287117	9.844953	0.238456	0.002869	0.098450	0.002380	1.077226	2.743134	-44.842003
50640	0	0.299951	9.869273	0.287771	0.002995	0.098693	0.002876	1.073509	2.738112	-44.845691
50641	0	0.305268	9.881588	0.299093	0.003052	0.098816	0.002991	1.071091	2.736630	-44.848685
50642	0	0.299066	9.942542	0.286596	0.002992	0.099425	0.002869	1.072045	2.737390	-44.853813
50643	0	0.311012	9.936534	0.262371	0.003113	0.099365	0.002625	1.070919	2.740078	-44.863868
50644	0	0.291697	9.948752	0.341589	0.002924	0.099487	0.003416	1.069020	2.747799	-44.867436
50645	0	0.274833	9.960935	0.256247	0.002747	0.099609	0.002563	1.068065	2.745354	-44.875318
50646	0	0.299225	9.960841	0.231870	0.002994	0.099608	0.002316	1.063368	2.746434	-44.879904
50647	0	0.317137	9.960953	0.280473	0.003174	0.099609	0.002808	1.064518	2.748839	-44.883786
50648	0	0.243769	9.954845	0.310198	0.002436	0.099548	0.003107	1.068235	2.746127	-44.886140
[truncated: 501 more rows]
