# Supplementary material for: Properties of traditional bamboo carrying poles have implications for user interactions
Source: PLoS One. 2018 May 10;13(5):e0196208. doi: 10.1371/journal.pone.0196208 (PMC5945030; doi:10.1371/journal.pone.0196208)
Supplement: S1 Text — (ZIP) [file pone.0196208.s005.zip › ResTest_PoleF_L8Load1.txt]

// Start Time: Unknown
// Update Rate: 100.0Hz
// Filter Profile: human (34.3)
// Firmware Version: 2.1.4
PacketCounter	SampleTimeFine	Acc_X	Acc_Y	Acc_Z	VelInc_X	VelInc_Y	VelInc_Z	Roll	Pitch	Yaw	Latitude	Longitude	Altitude	Vel_X	Vel_Y	Vel_Z
61739	0	-0.976096	9.857173	-0.891676	-0.009766	0.098572	-0.008911	0.522392	9.332677	-8.163906
61740	0	-0.677479	9.875303	-0.727993	-0.006765	0.098754	-0.007277	0.525738	9.343963	-8.186390
61741	0	0.669580	9.723072	-0.701259	0.006714	0.097229	-0.007019	0.515473	9.365481	-8.201023
61742	0	2.063981	9.321155	-0.884305	0.020655	0.093208	-0.008842	0.509567	9.383587	-8.220927
61743	0	2.740076	9.088212	-1.056289	0.027405	0.090881	-0.010559	0.507418	9.388194	-8.238317
61744	0	2.277007	8.758321	-1.032106	0.022758	0.087586	-0.010322	0.499146	9.371299	-8.260916
61745	0	1.075846	8.447111	-0.884512	0.010742	0.084473	-0.008850	0.483044	9.348733	-8.304000
61746	0	-0.299918	8.331718	-0.667500	-0.003018	0.083315	-0.006695	0.451683	9.322973	-8.366563
61747	0	-1.072100	8.118052	-0.370208	-0.010742	0.081177	-0.003723	0.423578	9.295894	-8.434216
61748	0	-0.860275	8.307549	-0.030985	-0.008620	0.083074	-0.000326	0.401017	9.276538	-8.493619
61749	0	0.049349	8.593717	0.233061	0.000488	0.085938	0.002319	0.380959	9.274978	-8.542122
61750	0	1.460240	8.770456	0.104706	0.014596	0.087706	0.001048	0.377997	9.268207	-8.559001
61751	0	2.613129	8.495878	-0.518173	0.026123	0.084961	-0.005188	0.379432	9.256465	-8.535134
61752	0	2.812302	7.584666	-1.264754	0.028093	0.075862	-0.012622	0.439896	9.215352	-8.488346
61753	0	1.865049	7.646498	-1.357012	0.018616	0.076477	-0.013550	0.486379	9.167563	-8.441892
61754	0	1.458356	8.345986	-1.388362	0.014540	0.083474	-0.013844	0.554730	9.111274	-8.392981
61755	0	-0.765277	8.709335	-1.049649	-0.007690	0.087097	-0.010437	0.633574	9.063545	-8.332213
61756	0	-0.630930	8.836329	-1.050910	-0.006333	0.088370	-0.010435	0.730895	9.033355	-8.290153
61757	0	-0.108761	9.105603	-1.330338	-0.001099	0.091064	-0.013245	0.808711	9.021553	-8.244621
61758	0	0.899839	9.433628	-1.146768	0.008993	0.094344	-0.011407	0.891042	9.016156	-8.197657
61759	0	2.667919	9.422674	-1.458863	0.026672	0.094238	-0.014526	0.974804	9.008902	-8.172962
61760	0	3.056052	10.134216	-1.288672	0.030531	0.101358	-0.012829	1.056620	8.976607	-8.129795
61761	0	2.780515	10.191320	-1.049747	0.027771	0.101929	-0.010437	1.138615	8.938342	-8.090277
61762	0	1.354647	10.793493	-1.281340	0.013500	0.107945	-0.012774	1.185085	8.889720	-8.072250
61763	0	0.119953	11.003949	-1.354152	0.001160	0.110046	-0.013489	1.241459	8.848593	-8.058437
61764	0	-0.184315	11.198402	-1.429691	-0.001872	0.111987	-0.014269	1.270813	8.819322	-8.049412
61765	0	0.410964	11.412988	-1.487105	0.004089	0.114136	-0.014832	1.312533	8.799363	-8.033091
61766	0	1.044433	11.558079	-1.578033	0.010417	0.115585	-0.015765	1.329276	8.772656	-8.024077
61767	0	1.790548	11.461661	-2.046891	0.017883	0.114624	-0.020447	1.352997	8.751002	-8.017870
61768	0	2.271526	11.435288	-2.142972	0.022688	0.114363	-0.021406	1.377624	8.723972	-8.014884
61769	0	2.389309	11.662797	-2.016712	0.023865	0.116638	-0.020142	1.402374	8.696122	-8.016715
61770	0	1.619894	11.765317	-1.752436	0.016170	0.117660	-0.017509	1.418128	8.667644	-8.016269
61771	0	1.100720	11.877320	-1.690169	0.010986	0.118774	-0.016907	1.409702	8.646895	-8.037244
61772	0	0.566822	11.816270	-1.524643	0.005657	0.118163	-0.015247	1.407188	8.635925	-8.049533
61773	0	0.890527	11.835056	-1.395201	0.008911	0.118347	-0.013977	1.380419	8.641338	-8.065440
61774	0	1.528762	11.561545	-1.554402	0.015307	0.115608	-0.015578	1.343624	8.660446	-8.078371
61775	0	2.293524	11.359542	-1.741586	0.022949	0.113586	-0.017456	1.297718	8.673561	-8.097723
61776	0	2.467455	11.074617	-1.782691	0.024692	0.110736	-0.017867	1.249170	8.689788	-8.120883
61777	0	2.190134	10.846880	-1.734979	0.021912	0.108459	-0.017395	1.192476	8.698851	-8.153137
61778	0	1.442904	10.665434	-1.732245	0.014444	0.106646	-0.017364	1.141251	8.713296	-8.185561
61779	0	0.932127	10.431646	-1.399458	0.009338	0.104309	-0.014038	1.085699	8.730514	-8.229734
61780	0	0.690395	10.213036	-1.269249	0.006925	0.102124	-0.012731	1.036305	8.752496	-8.272396
61781	0	0.705411	9.918867	-1.020852	0.007080	0.099182	-0.010254	0.975804	8.782059	-8.322968
61782	0	1.029633	9.645684	-0.950989	0.010325	0.096449	-0.009559	0.908912	8.816330	-8.368775
61783	0	1.365141	9.375720	-0.837578	0.013672	0.093750	-0.008423	0.841648	8.841407	-8.411289
61784	0	1.416256	9.065731	-0.780040	0.014181	0.090651	-0.007845	0.775428	8.865028	-8.452732
61785	0	1.018298	8.887272	-0.763953	0.010193	0.088867	-0.007690	0.700838	8.877933	-8.498362
61786	0	0.753855	8.607567	-0.790498	0.007548	0.086070	-0.007957	0.623680	8.890801	-8.548135
61787	0	0.505677	8.417203	-0.727814	0.005066	0.084167	-0.007324	0.555595	8.903212	-8.584475
61788	0	0.460974	8.308012	-0.683055	0.004621	0.083076	-0.006867	0.499901	8.918144	-8.618145
61789	0	0.371895	8.075177	-0.564682	0.003723	0.080750	-0.005676	0.454704	8.924340	-8.643390
61790	0	0.565936	8.002418	-0.651252	0.005667	0.080022	-0.006535	0.418681	8.934855	-8.671518
61791	0	0.805352	7.818783	-0.571717	0.008057	0.078186	-0.005737	0.386090	8.939436	-8.688112
61792	0	1.030597	7.763948	-0.403977	0.010308	0.077639	-0.004050	0.367672	8.943053	-8.702015
61793	0	1.116870	7.702662	-0.335361	0.011169	0.077026	-0.003357	0.361499	8.944144	-8.708026
61794	0	1.159404	7.702651	-0.457144	0.011595	0.077026	-0.004572	0.360365	8.945046	-8.710387
61795	0	1.104872	7.678206	-0.274586	0.011047	0.076782	-0.002747	0.361064	8.942397	-8.703695
61796	0	1.032065	7.806246	-0.152747	0.010317	0.078063	-0.001525	0.368685	8.935402	-8.686368
61797	0	0.849241	7.903958	-0.225928	0.008484	0.079041	-0.002258	0.373902	8.921685	-8.668311
61798	0	0.704479	8.044145	-0.354815	0.007036	0.080442	-0.003543	0.386661	8.907934	-8.638675
61799	0	0.763895	8.209079	-0.531948	0.007629	0.082092	-0.005310	0.406729	8.893481	-8.601131
61800	0	0.808484	8.367351	-0.577075	0.008076	0.083675	-0.005756	0.434366	8.879911	-8.558571
61801	0	0.873975	8.581224	-0.771265	0.008728	0.085815	-0.007690	0.473427	8.864026	-8.509836
61802	0	0.919486	8.787773	-0.959268	0.009180	0.087882	-0.009567	0.515464	8.845330	-8.463804
61803	0	0.917454	9.032631	-1.119990	0.009155	0.090332	-0.011169	0.563040	8.822142	-8.416581
61804	0	0.879308	9.232681	-1.163448	0.008767	0.092334	-0.011599	0.615254	8.791078	-8.374032
61805	0	0.850995	9.606199	-1.212498	0.008484	0.096069	-0.012085	0.670019	8.761025	-8.333730
61806	0	0.855812	9.745118	-1.208369	0.008536	0.097458	-0.012045	0.722579	8.736288	-8.293846
61807	0	0.997070	10.082207	-1.341073	0.009949	0.100830	-0.013367	0.779096	8.712286	-8.258213
61808	0	1.221114	10.257678	-1.342210	0.012190	0.102583	-0.013394	0.816156	8.689228	-8.227960
61809	0	1.406176	10.436284	-1.419026	0.014038	0.104370	-0.014160	0.855351	8.664005	-8.200238
61810	0	1.526613	10.624077	-1.412328	0.015245	0.106247	-0.014099	0.887021	8.642216	-8.175052
61811	0	1.613134	10.869779	-1.448894	0.016113	0.108704	-0.014465	0.915495	8.623342	-8.158848
61812	0	1.592043	11.003021	-1.483108	0.015905	0.110034	-0.014819	0.930243	8.607654	-8.147816
61813	0	1.588468	11.144658	-1.575702	0.015869	0.111450	-0.015747	0.943689	8.591881	-8.133668
61814	0	1.542175	11.241665	-1.589757	0.015411	0.112419	-0.015890	0.952805	8.581155	-8.125355
61815	0	1.514578	11.340194	-1.495492	0.015137	0.113403	-0.014954	0.954795	8.571639	-8.121443
61816	0	1.576450	11.315702	-1.634858	0.015764	0.113155	-0.016360	0.942796	8.570844	-8.120659
61817	0	1.574906	11.346635	-1.621950	0.015747	0.113464	-0.016235	0.926423	8.568260	-8.121078
61818	0	1.586719	11.359364	-1.673563	0.015873	0.113590	-0.016753	0.907278	8.573203	-8.125419
61819	0	1.561441	11.286007	-1.754856	0.015625	0.112854	-0.017578	0.875524	8.582929	-8.132930
61820	0	1.430667	11.171222	-1.761315	0.014321	0.111706	-0.017642	0.842193	8.596284	-8.149354
61821	0	1.237832	11.041864	-1.638669	0.012390	0.110413	-0.016418	0.805577	8.606964	-8.167500
61822	0	1.101109	10.902478	-1.571578	0.011024	0.109019	-0.015745	0.770262	8.618230	-8.190347
61823	0	1.042395	10.730459	-1.401122	0.010437	0.107300	-0.014038	0.735406	8.630288	-8.222438
61824	0	1.058122	10.529892	-1.223955	0.010594	0.105293	-0.012277	0.688030	8.643065	-8.259607
61825	0	1.096960	10.315535	-1.155972	0.010986	0.103149	-0.011597	0.640431	8.660266	-8.292390
61826	0	1.167339	10.084612	-1.008089	0.011686	0.100841	-0.010121	0.585941	8.673888	-8.334838
61827	0	1.219269	9.815066	-0.959929	0.012207	0.098145	-0.009644	0.525241	8.689568	-8.377298
61828	0	1.240761	9.590554	-0.975311	0.012423	0.095899	-0.009802	0.459386	8.706229	-8.413245
61829	0	1.249923	9.387874	-0.910453	0.012512	0.093872	-0.009155	0.388908	8.720951	-8.452294
61830	0	1.198627	9.138901	-0.931854	0.011998	0.091383	-0.009362	0.327135	8.734605	-8.485043
61831	0	1.097580	8.954370	-0.789121	0.010986	0.089539	-0.007935	0.265290	8.747172	-8.516531
61832	0	0.991569	8.772206	-0.805431	0.009928	0.087717	-0.008094	0.207857	8.761869	-8.544939
61833	0	0.987602	8.588096	-0.863573	0.009888	0.085876	-0.008667	0.160108	8.776075	-8.575317
61834	0	0.967314	8.448353	-0.705309	0.009682	0.084480	-0.007080	0.118494	8.786776	-8.600384
61835	0	0.993925	8.355917	-0.584633	0.009949	0.083557	-0.005859	0.094429	8.799228	-8.630618
61836	0	0.949905	8.258456	-0.472195	0.009502	0.082583	-0.004735	0.072126	8.803476	-8.652004
61837	0	0.896743	8.215417	-0.426600	0.008972	0.082153	-0.004272	0.061276	8.809421	-8.660937
61838	0	0.804862	8.160492	-0.370823	0.008047	0.081605	-0.003711	0.056174	8.806660	-8.669037
61839	0	0.744937	8.142070	-0.372133	0.007446	0.081421	-0.003723	0.053515	8.801391	-8.669393
61840	0	0.726849	8.148119	-0.347206	0.007269	0.081481	-0.003476	0.049036	8.800713	-8.661719
61841	0	0.671579	8.148203	-0.383991	0.006714	0.081482	-0.003845	0.043481	8.796619	-8.650880
61842	0	0.635483	8.233577	-0.476248	0.006348	0.082336	-0.004761	0.048270	8.785292	-8.635548
61843	0	0.662557	8.330950	-0.524112	0.006614	0.083311	-0.005231	0.066218	8.767579	-8.611309
61844	0	0.713473	8.458784	-0.576825	0.007123	0.084590	-0.005752	0.092674	8.750344	-8.586583
61845	0	0.758342	8.642290	-0.612559	0.007568	0.086426	-0.006104	0.128327	8.728909	-8.548208
61846	0	0.846690	8.800248	-0.690938	0.008453	0.088006	-0.006881	0.172364	8.710031	-8.510564
61847	0	0.886258	9.008389	-0.845251	0.008850	0.090088	-0.008423	0.216759	8.693361	-8.473315
61848	0	1.066412	9.166054	-0.936299	0.010646	0.091665	-0.009337	0.256317	8.670037	-8.433208
61849	0	1.216697	9.319490	-1.034246	0.012146	0.093201	-0.010315	0.298083	8.644003	-8.394993
61850	0	1.343143	9.531693	-1.198650	0.013410	0.095324	-0.011958	0.340505	8.618009	-8.355791
61851	0	1.387485	9.728313	-1.321365	0.013855	0.097290	-0.013184	0.383169	8.594891	-8.322950
61852	0	1.409982	9.946383	-1.413636	0.014078	0.099472	-0.014100	0.432357	8.570357	-8.287757
61853	0	1.369097	10.143296	-1.401258	0.013672	0.101440	-0.013977	0.477898	8.548650	-8.260543
61854	0	1.378814	10.300362	-1.463569	0.013771	0.103011	-0.014599	0.525088	8.529723	-8.230349
61855	0	1.374635	10.534046	-1.468057	0.013733	0.105347	-0.014648	0.564690	8.514720	-8.206087
61856	0	1.371198	10.703746	-1.395223	0.013699	0.107043	-0.013921	0.602073	8.499603	-8.186184
61857	0	1.380844	10.808782	-1.430941	0.013794	0.108093	-0.014282	0.632619	8.483099	-8.175963
61858	0	1.431833	11.003083	-1.399602	0.014311	0.110035	-0.013971	0.660895	8.474166	-8.160514
61859	0	1.361834	11.059256	-1.381177	0.013611	0.110596	-0.013794	0.681603	8.465179	-8.146629
61860	0	1.289920	11.131988	-1.383677	0.012893	0.111321	-0.013830	0.688692	8.456985	-8.143283
61861	0	1.276678	11.138745	-1.428627	0.012756	0.111389	-0.014282	0.693303	8.444747	-8.138473
61862	0	1.210468	11.169039	-1.539065	0.012105	0.111691	-0.015389	0.695024	8.443485	-8.133971
61863	0	1.191226	11.151065	-1.617066	0.011902	0.111511	-0.016174	0.690989	8.431070	-8.132358
61864	0	1.290033	11.059451	-1.683291	0.012898	0.110594	-0.016839	0.683431	8.427017	-8.134237
61865	0	1.354276	10.992686	-1.689586	0.013550	0.109924	-0.016907	0.669987	8.431920	-8.140864
61866	0	1.432277	10.791771	-1.607914	0.014329	0.107915	-0.016092	0.651818	8.435551	-8.157828
61867	0	1.451845	10.644840	-1.512257	0.014526	0.106445	-0.015137	0.630946	8.440906	-8.179262
61868	0	1.456516	10.498918	-1.387310	0.014572	0.104986	-0.013888	0.607623	8.445404	-8.206009
61869	0	1.420943	10.370261	-1.120953	0.014221	0.103699	-0.011230	0.576779	8.455847	-8.238413
61870	0	1.399886	10.139044	-1.031520	0.014015	0.101386	-0.010336	0.542988	8.471772	-8.284213
61871	0	1.372012	9.936957	-0.961703	0.013733	0.099365	-0.009644	0.504698	8.484229	-8.319963
61872	0	1.338749	9.711944	-0.919552	0.013402	0.097115	-0.009226	0.459856	8.499008	-8.359642
61873	0	1.274328	9.521970	-0.918413	0.012756	0.095215	-0.009216	0.412268	8.512268	-8.399904
61874	0	1.217306	9.309219	-0.930560	0.012180	0.093088	-0.009336	0.366249	8.518603	-8.436924
61875	0	1.103178	9.125203	-0.845609	0.011047	0.091248	-0.008484	0.323861	8.535725	-8.474440
61876	0	0.972870	8.918264	-0.779690	0.009735	0.089180	-0.007819	0.289624	8.541677	-8.503281
61877	0	0.829350	8.801491	-0.797879	0.008301	0.088013	-0.007996	0.262914	8.548738	-8.527893
61878	0	0.687470	8.606509	-0.740047	0.006883	0.086063	-0.007413	0.241445	8.557002	-8.557088
61879	0	0.652435	8.532830	-0.658322	0.006531	0.085327	-0.006592	0.225812	8.563461	-8.582764
61880	0	0.699868	8.362087	-0.535284	0.007007	0.083620	-0.005355	0.218998	8.572495	-8.605251
61881	0	0.756252	8.270317	-0.549311	0.007568	0.082703	-0.005493	0.215110	8.578573	-8.625282
61882	0	0.791887	8.215460	-0.433609	0.007923	0.082154	-0.004334	0.214174	8.582653	-8.643278
61883	0	0.836402	8.190881	-0.390938	0.008362	0.081909	-0.003906	0.217166	8.577410	-8.649092
61884	0	0.830992	8.135796	-0.361695	0.008305	0.081359	-0.003608	0.229274	8.567648	-8.653794
61885	0	0.830456	8.111495	-0.342709	0.008301	0.081116	-0.003418	0.242870	8.559652	-8.647815
61886	0	0.813086	8.135671	-0.393758	0.008124	0.081358	-0.003925	0.262455	8.547501	-8.635117
61887	0	0.849096	8.227362	-0.441397	0.008484	0.082275	-0.004395	0.290730	8.534873	-8.623989
61888	0	0.929733	8.294099	-0.445756	0.009291	0.082943	-0.004435	0.326442	8.522431	-8.602040
61889	0	0.977795	8.465250	-0.515730	0.009766	0.084656	-0.005127	0.372504	8.502440	-8.576210
61890	0	1.078133	8.580246	-0.693003	0.010767	0.085807	-0.006898	0.421580	8.480333	-8.543620
61891	0	1.088004	8.745823	-0.796961	0.010864	0.087463	-0.007935	0.475232	8.456935	-8.503447
61892	0	1.133820	8.903177	-0.957219	0.011324	0.089038	-0.009532	0.533523	8.436202	-8.470454
61893	0	1.149496	9.103165	-1.051146	0.011477	0.091039	-0.010470	0.593114	8.410951	-8.429001
61894	0	1.092835	9.321031	-1.158608	0.010907	0.093219	-0.011538	0.659999	8.383050	-8.388030
61895	0	1.082423	9.532820	-1.292526	0.010803	0.095337	-0.012878	0.722963	8.356123	-8.349402
61896	0	1.086318	9.750709	-1.333103	0.010845	0.097516	-0.013280	0.788757	8.333025	-8.312978
61897	0	1.064234	10.002770	-1.371980	0.010620	0.100037	-0.013672	0.849065	8.305547	-8.280230
61898	0	1.104755	10.196131	-1.449499	0.011031	0.101971	-0.014441	0.913922	8.284913	-8.251876
61899	0	1.228970	10.368900	-1.469910	0.012268	0.103699	-0.014648	0.973269	8.258407	-8.233068
61900	0	1.227119	10.556320	-1.363990	0.012250	0.105572	-0.013593	1.027586	8.232470	-8.214382
61901	0	1.203808	10.729242	-1.396065	0.012024	0.107300	-0.013916	1.078713	8.214434	-8.189840
61902	0	1.261663	10.898655	-1.343819	0.012601	0.108994	-0.013396	1.125213	8.194687	-8.169246
61903	0	1.356082	11.040746	-1.382422	0.013550	0.110413	-0.013794	1.158572	8.179919	-8.154739
61904	0	1.450532	11.118884	-1.443067	0.014487	0.111195	-0.014404	1.187171	8.157923	-8.144659
61905	0	1.484068	11.138527	-1.479069	0.014832	0.111389	-0.014771	1.207944	8.144828	-8.139953
61906	0	1.619868	11.211042	-1.616590	0.016192	0.112113	-0.016154	1.220046	8.134700	-8.134288
61907	0	1.630152	11.211990	-1.630280	0.016296	0.112122	-0.016296	1.225567	8.125401	-8.135727
61908	0	1.527513	11.217798	-1.710250	0.015268	0.112179	-0.017103	1.223824	8.114300	-8.135331
61909	0	1.495156	11.157292	-1.775884	0.014954	0.111572	-0.017761	1.220062	8.112002	-8.138166
61910	0	1.488428	11.102517	-1.750827	0.014888	0.111024	-0.017513	1.212694	8.110938	-8.144215
61911	0	1.427430	10.986484	-1.696434	0.014282	0.109863	-0.016968	1.205452	8.114046	-8.158447
61912	0	1.455814	10.852649	-1.609831	0.014571	0.108523	-0.016108	1.192027	8.122703	-8.172074
61913	0	1.481760	10.687525	-1.452082	0.014832	0.106873	-0.014526	1.180115	8.132330	-8.198430
61914	0	1.418561	10.529368	-1.272772	0.014194	0.105290	-0.012746	1.153189	8.135932	-8.230347
61915	0	1.280715	10.333619	-1.181988	0.012817	0.103333	-0.011841	1.121809	8.142296	-8.266229
61916	0	1.156438	10.132928	-1.110251	0.011577	0.101325	-0.011128	1.084544	8.151279	-8.303094
61917	0	1.042807	9.906393	-1.059272	0.010437	0.099060	-0.010620	1.046633	8.156807	-8.332399
61918	0	0.985548	9.681370	-1.016407	0.009870	0.096808	-0.010201	0.996893	8.168613	-8.366891
61919	0	0.994194	9.491399	-0.991425	0.009949	0.094910	-0.009949	0.948733	8.171911	-8.400325
61920	0	1.016890	9.217630	-1.015584	0.010179	0.092172	-0.010188	0.902492	8.178736	-8.430062
61921	0	0.987941	9.051935	-1.059193	0.009888	0.090515	-0.010620	0.860762	8.183711	-8.460644
61922	0	1.041070	8.838798	-0.791845	0.010422	0.088385	-0.007941	0.824322	8.193350	-8.493283
61923	0	0.981657	8.716120	-0.822005	0.009827	0.087158	-0.008240	0.792269	8.201656	-8.524238
61924	0	0.913001	8.502943	-0.806722	0.009135	0.085028	-0.008080	0.770144	8.203668	-8.552521
61925	0	0.939154	8.410828	-0.688528	0.009399	0.084106	-0.006897	0.748988	8.209646	-8.579163
61926	0	0.962621	8.282854	-0.613276	0.009628	0.082828	-0.006143	0.730731	8.207873	-8.602026
61927	0	1.019264	8.227593	-0.615770	0.010193	0.082275	-0.006165	0.717164	8.203374	-8.619306
61928	0	0.957516	8.154499	-0.578052	0.009582	0.081544	-0.005785	0.708543	8.207362	-8.628136
61929	0	0.994559	8.087226	-0.463360	0.009949	0.080872	-0.004639	0.699972	8.206749	-8.635699
61930	0	0.957464	8.075049	-0.457015	0.009576	0.080750	-0.004568	0.702365	8.203185	-8.637515
61931	0	0.891613	8.050451	-0.421739	0.008911	0.080505	-0.004211	0.711761	8.190474	-8.633201
61932	0	0.843551	8.093008	-0.441251	0.008432	0.080931	-0.004407	0.720669	8.180363	-8.624319
61933	0	0.775952	8.172465	-0.550296	0.007751	0.081726	-0.005493	0.736941	8.163123	-8.610146
61934	0	0.747248	8.300308	-0.528439	0.007463	0.083005	-0.005269	0.761533	8.143123	-8.585354
61935	0	0.794697	8.410374	-0.636801	0.007935	0.084106	-0.006348	0.793429	8.120064	-8.557808
61936	0	0.869967	8.562386	-0.605095	0.008692	0.085627	-0.006023	0.835504	8.103006	-8.525982
61937	0	0.873773	8.709354	-0.729500	0.008728	0.087097	-0.007263	0.882851	8.083949	-8.490073
61938	0	0.919088	8.879187	-0.894613	0.009175	0.088797	-0.008915	0.929355	8.057959	-8.451817
61939	0	0.978085	9.063168	-1.077496	0.009766	0.090637	-0.010742	0.977543	8.033309	-8.410129
61940	0	1.030375	9.269382	-1.120958	0.010284	0.092700	-0.011176	1.026199	8.004055	-8.366563
61941	0	1.039626	9.465836	-1.291475	0.010376	0.094666	-0.012878	1.076222	7.974343	-8.328242
61942	0	1.080466	9.653441	-1.372433	0.010783	0.096542	-0.013685	1.128591	7.943719	-8.291083
61943	0	1.209712	9.862597	-1.462356	0.012085	0.098633	-0.014587	1.176133	7.924261	-8.257344
61944	0	1.329052	10.044137	-1.433169	0.013268	0.100450	-0.014295	1.223797	7.893521	-8.226188
61945	0	1.460637	10.259280	-1.571611	0.014587	0.102600	-0.015686	1.260711	7.866346	-8.207315
61946	0	1.512899	10.416626	-1.437402	0.015113	0.104173	-0.014344	1.296725	7.842289	-8.187158
61947	0	1.503253	10.607279	-1.406659	0.015015	0.106079	-0.014038	1.331783	7.816606	-8.162380
61948	0	1.475931	10.728164	-1.472715	0.014745	0.107286	-0.014707	1.356666	7.794468	-8.142287
61949	0	1.478358	10.882190	-1.411464	0.014771	0.108826	-0.014099	1.375303	7.773839	-8.125631
61950	0	1.401271	11.003598	-1.463127	0.014003	0.110039	-0.014620	1.389655	7.756590	-8.105274
61951	0	1.386464	11.077788	-1.519573	0.013855	0.110779	-0.015198	1.388570	7.739409	-8.096497
61952	0	1.430478	11.108103	-1.567971	0.014301	0.111081	-0.015682	1.386812	7.728453	-8.084677
61953	0	1.416084	11.157325	-1.604478	0.014160	0.111572	-0.016052	1.380064	7.720281	-8.073884
61954	0	1.342918	11.139236	-1.602852	0.013429	0.111391	-0.016038	1.370003	7.711942	-8.067467
61955	0	1.244931	11.102547	-1.695262	0.012451	0.111023	-0.016968	1.352603	7.705510	-8.072912
61956	0	1.225805	11.036037	-1.679414	0.012264	0.110356	-0.016816	1.328893	7.703703	-8.072376
61957	0	1.256392	10.944004	-1.646000	0.012573	0.109436	-0.016479	1.306773	7.704878	-8.074915
61958	0	1.303417	10.792240	-1.598972	0.013042	0.107918	-0.016014	1.278166	7.704799	-8.083877
61959	0	1.354273	10.681642	-1.553648	0.013550	0.106812	-0.015564	1.245472	7.703378	-8.097841
61960	0	1.401214	10.505606	-1.358434	0.014024	0.105050	-0.013618	1.202733	7.706945	-8.123584
61961	0	1.366393	10.358269	-1.296077	0.013672	0.103577	-0.013000	1.154279	7.706730	-8.143527
61962	0	1.321862	10.121362	-1.227498	0.013228	0.101208	-0.012313	1.105295	7.708595	-8.169641
61963	0	1.219244	9.961558	-1.186486	0.012207	0.099609	-0.011902	1.056691	7.716027	-8.197882
61964	0	1.216947	9.748911	-1.069211	0.012178	0.097484	-0.010732	1.003649	7.717396	-8.224585
61965	0	1.256125	9.534383	-1.069473	0.012573	0.095337	-0.010742	0.940052	7.722420	-8.254319
61966	0	1.247759	9.358568	-1.043080	0.012488	0.093580	-0.010467	0.891306	7.726199	-8.276623
61967	0	1.200924	9.198602	-1.064566	0.012024	0.091980	-0.010681	0.841774	7.734763	-8.299223
61968	0	1.180029	8.998218	-0.959569	0.011812	0.089976	-0.009636	0.786396	7.740422	-8.317461
61969	0	1.061219	8.881065	-0.869190	0.010620	0.088806	-0.008728	0.736645	7.741232	-8.334457
61970	0	0.888902	8.747594	-0.886741	0.008895	0.087472	-0.008901	0.690447	7.739367	-8.349323
61971	0	0.786381	8.618474	-0.809415	0.007874	0.086182	-0.008118	0.656456	7.742706	-8.363766
61972	0	0.753883	8.521277	-0.725505	0.007549	0.085210	-0.007278	0.623174	7.747203	-8.372820
61973	0	0.780791	8.435230	-0.602444	0.007812	0.084351	-0.006042	0.597154	7.743978	-8.378245
61974	0	0.804201	8.404999	-0.629598	0.008047	0.084048	-0.006312	0.573757	7.741242	-8.384524
61975	0	0.799457	8.337473	-0.578955	0.007996	0.083374	-0.005798	0.562198	7.732761	-8.382586
61976	0	0.829679	8.331478	-0.546494	0.008298	0.083314	-0.005476	0.547422	7.724316	-8.380762
61977	0	0.824123	8.319080	-0.482132	0.008240	0.083191	-0.004822	0.547208	7.712216	-8.378617
61978	0	0.867231	8.325089	-0.536722	0.008669	0.083251	-0.005371	0.543550	7.697154	-8.366657
61979	0	0.903710	8.416709	-0.561477	0.009033	0.084167	-0.005615	0.546235	7.681158	-8.346385
61980	0	0.898539	8.495932	-0.586045	0.008980	0.084960	-0.005859	0.550994	7.662863	-8.324946
61981	0	0.964790	8.581460	-0.714523	0.009644	0.085815	-0.007141	0.560474	7.646358	-8.300420
61982	0	0.996845	8.709329	-0.752394	0.009957	0.087095	-0.007516	0.577020	7.620910	-8.264114
61983	0	1.063196	8.837658	-0.818850	0.010620	0.088379	-0.008179	0.596040	7.594807	-8.225235
61984	0	1.169954	8.977349	-0.875995	0.011682	0.089777	-0.008748	0.618717	7.561168	-8.183896
61985	0	1.173306	9.167109	-0.978329	0.011719	0.091675	-0.009766	0.648040	7.532715	-8.143011
61986	0	1.157479	9.324984	-1.073465	0.011564	0.093253	-0.010717	0.675905	7.509247	-8.102899
61987	0	1.191512	9.472247	-1.155554	0.011902	0.094727	-0.011536	0.706229	7.482687	-8.065215
61988	0	1.176152	9.666631	-1.184402	0.011745	0.096671	-0.011821	0.740636	7.453117	-8.022604
61989	0	1.216199	9.844563	-1.240687	0.012146	0.098450	-0.012390	0.765326	7.423669	-7.992549
61990	0	1.188434	10.038954	-1.366406	0.011873	0.100393	-0.013646	0.791628	7.400370	-7.956774
61991	0	1.173270	10.155798	-1.363252	0.011719	0.101562	-0.013611	0.821187	7.373671	-7.926093
61992	0	1.200099	10.313652	-1.361086	0.011991	0.103140	-0.013595	0.844276	7.350885	-7.894630
61993	0	1.209725	10.467172	-1.356642	0.012085	0.104675	-0.013550	0.865748	7.325731	-7.871530
61994	0	1.267040	10.582447	-1.371698	0.012658	0.105827	-0.013706	0.881274	7.300696	-7.843453
61995	0	1.343710	10.687011	-1.380376	0.013428	0.106873	-0.013794	0.894043	7.278451	-7.826957
61996	0	1.351598	10.759789	-1.369370	0.013507	0.107599	-0.013692	0.897818	7.256354	-7.810367
61997	0	1.343394	10.772617	-1.428304	0.013428	0.107727	-0.014282	0.900357	7.237163	-7.793187
61998	0	1.344628	10.839634	-1.403560	0.013440	0.108397	-0.014040	0.896777	7.217806	-7.780027
61999	0	1.385598	10.846013	-1.421523	0.013855	0.108459	-0.014221	0.891763	7.203748	-7.768450
62000	0	1.403793	10.827924	-1.560122	0.014039	0.108277	-0.015614	0.879475	7.191654	-7.759965
62001	0	1.482666	10.785229	-1.585217	0.014832	0.107849	-0.015869	0.861385	7.183188	-7.754118
62002	0	1.487664	10.718701	-1.526680	0.014882	0.107183	-0.015286	0.838940	7.174895	-7.756787
62003	0	1.482372	10.596139	-1.609180	0.014832	0.105957	-0.016113	0.813105	7.168622	-7.766882
62004	0	1.425687	10.480960	-1.574378	0.014266	0.104805	-0.015766	0.786407	7.163809	-7.775301
62005	0	1.360369	10.352019	-1.395017	0.013611	0.103516	-0.013977	0.753320	7.156793	-7.788974
62006	0	1.309504	10.242950	-1.237240	0.013108	0.102425	-0.012399	0.721094	7.156814	-7.799436
62007	0	1.219586	10.107849	-1.102061	0.012207	0.101074	-0.011047	0.687583	7.154771	-7.814712
62008	0	1.131962	9.949922	-0.992696	0.011331	0.099495	-0.009957	0.649218	7.152762	-7.834806
62009	0	1.103332	9.802707	-1.004133	0.011047	0.098022	-0.010071	0.611138	7.154248	-7.851666
62010	0	1.094718	9.644871	-0.943086	0.010959	0.096444	-0.009464	0.567745	7.152947	-7.874758
62011	0	1.085779	9.473047	-0.863236	0.010864	0.094727	-0.008667	0.522861	7.145875	-7.889686
62012	0	1.029310	9.327226	-0.813853	0.010302	0.093268	-0.008172	0.478064	7.141331	-7.908630
62013	0	0.957585	9.155609	-0.863892	0.009583	0.091553	-0.008667	0.440240	7.134375	-7.923679
62014	0	0.937916	9.034216	-0.919424	0.009385	0.090339	-0.009222	0.402488	7.126309	-7.937999
62015	0	0.860024	8.923627	-0.876547	0.008606	0.089233	-0.008789	0.370076	7.117986	-7.954470
62016	0	0.877479	8.771430	-0.744124	0.008778	0.087712	-0.007462	0.341952	7.106154	-7.965783
62017	0	0.933645	8.703747	-0.810551	0.009338	0.087036	-0.008118	0.324296	7.092879	-7.973671
62018	0	0.945329	8.630672	-0.747500	0.009457	0.086306	-0.007483	0.312551	7.081474	-7.976721
62019	0	0.970285	8.569386	-0.713745	0.009705	0.085693	-0.007141	0.307871	7.067834	-7.973692
62020	0	1.012517	8.551047	-0.603753	0.010128	0.085510	-0.006036	0.311112	7.055558	-7.967693
62021	0	1.074110	8.551037	-0.573759	0.010742	0.085510	-0.005737	0.312528	7.040783	-7.959431
62022	0	1.067928	8.520501	-0.555423	0.010678	0.085205	-0.005555	0.312712	7.023028	-7.953507
62023	0	1.038277	8.544825	-0.476340	0.010376	0.085449	-0.004761	0.318832	6.997173	-7.939621
62024	0	0.972544	8.623851	-0.526229	0.009718	0.086240	-0.005255	0.332462	6.970196	-7.916155
62025	0	0.916346	8.691276	-0.580489	0.009155	0.086914	-0.005798	0.345311	6.942228	-7.892490
62026	0	0.924215	8.819079	-0.668128	0.009233	0.088193	-0.006666	0.368826	6.912588	-7.863687
62027	0	0.922736	8.910866	-0.801253	0.009216	0.089111	-0.007996	0.395569	6.881322	-7.827934
62028	0	0.937124	9.032325	-0.811246	0.009360	0.090326	-0.008091	0.428927	6.850246	-7.787813
62029	0	0.971537	9.173194	-0.930462	0.009705	0.091736	-0.009277	0.468536	6.819685	-7.751076
62030	0	1.005400	9.330892	-0.978805	0.010032	0.093314	-0.009761	0.508053	6.775223	-7.710720
62031	0	1.014687	9.459943	-1.119866	0.010132	0.094604	-0.011169	0.548934	6.740005	-7.672147
62032	0	1.079052	9.593005	-1.150332	0.010772	0.095936	-0.011473	0.591600	6.700533	-7.629940
62033	0	1.094513	9.771085	-1.187559	0.010925	0.097717	-0.011841	0.637562	6.659930	-7.597192
62034	0	1.147249	9.922226	-1.243506	0.011454	0.099229	-0.012400	0.684105	6.620782	-7.560336
62035	0	1.197978	10.039677	-1.290998	0.011963	0.100403	-0.012878	0.725840	6.584005	-7.520250
62036	0	1.225320	10.203245	-1.316054	0.012240	0.102038	-0.013126	0.769220	6.551789	-7.486949
62037	0	1.325765	10.332666	-1.297290	0.013245	0.103333	-0.012939	0.810432	6.519059	-7.460857
62038	0	1.377245	10.441347	-1.340046	0.013759	0.104419	-0.013373	0.844742	6.485577	-7.432847
62039	0	1.447729	10.509787	-1.345140	0.014465	0.105103	-0.013428	0.873322	6.453664	-7.412733
62040	0	1.444081	10.618700	-1.356025	0.014428	0.106192	-0.013537	0.900400	6.420871	-7.394408
62041	0	1.453128	10.693124	-1.429486	0.014526	0.106934	-0.014282	0.915587	6.396144	-7.380719
62042	0	1.448357	10.765828	-1.443633	0.014475	0.107660	-0.014430	0.923405	6.367151	-7.370321
62043	0	1.422410	10.766461	-1.496093	0.014221	0.107666	-0.014954	0.931776	6.343957	-7.363945
62044	0	1.356041	10.760055	-1.491384	0.013555	0.107602	-0.014908	0.938997	6.317527	-7.358110
62045	0	1.373450	10.742150	-1.544308	0.013733	0.107422	-0.015442	0.940869	6.295325	-7.350425
62046	0	1.348602	10.705571	-1.501545	0.013492	0.107055	-0.015018	0.939006	6.280543	-7.343260
62047	0	1.305647	10.632464	-1.549762	0.013062	0.106323	-0.015503	0.933322	6.264893	-7.341397
62048	0	1.298463	10.534995	-1.481607	0.012990	0.105349	-0.014821	0.926528	6.249143	-7.347832
62049	0	1.262895	10.418843	-1.348283	0.012634	0.104187	-0.013489	0.918839	6.233468	-7.351986
62050	0	1.206604	10.284795	-1.340920	0.012074	0.102846	-0.013416	0.908049	6.219690	-7.368529
62051	0	1.195777	10.138117	-1.231943	0.011963	0.101379	-0.012329	0.894194	6.203464	-7.386361
62052	0	1.163619	10.028616	-1.181112	0.011647	0.100284	-0.011822	0.878877	6.193919	-7.406167
62053	0	1.152705	9.845251	-1.078683	0.011536	0.098450	-0.010803	0.857299	6.181924	-7.421760
62054	0	1.187706	9.717491	-0.953840	0.011885	0.097173	-0.009551	0.839682	6.169059	-7.436288
62055	0	1.170842	9.534002	-0.956427	0.011719	0.095337	-0.009583	0.815078	6.159362	-7.451393
62056	0	1.150506	9.363641	-0.892038	0.011515	0.093634	-0.008937	0.791785	6.148962	-7.470478
62057	0	1.147048	9.234823	-0.852838	0.011475	0.092346	-0.008545	0.767892	6.131883	-7.490109
62058	0	1.133664	9.076555	-0.867950	0.011344	0.090763	-0.008696	0.744260	6.118619	-7.510032
62059	0	1.122719	8.954033	-0.883648	0.011230	0.089539	-0.008850	0.724586	6.100086	-7.527127
62060	0	1.054758	8.844404	-0.796152	0.010552	0.088443	-0.007969	0.713879	6.083623	-7.535235
62061	0	1.019247	8.715879	-0.768431	0.010193	0.087158	-0.007690	0.704545	6.061345	-7.544475
62062	0	0.952128	8.654907	-0.779717	0.009521	0.086549	-0.007801	0.698879	6.037335	-7.550755
62063	0	0.927469	8.581558	-0.793609	0.009277	0.085815	-0.007935	0.700825	6.017655	-7.552570
62064	0	0.945365	8.544897	-0.690537	0.009455	0.085449	-0.006901	0.707442	5.995854	-7.549000
62065	0	0.921888	8.502109	-0.617285	0.009216	0.085022	-0.006165	0.719793	5.968999	-7.542376
62066	0	0.897829	8.501915	-0.570492	0.008977	0.085020	-0.005693	0.736918	5.943591	-7.529304
62067	0	0.842574	8.477671	-0.623693	0.008423	0.084778	-0.006226	0.754339	5.915869	-7.514978
62068	0	0.873713	8.538423	-0.558858	0.008734	0.085385	-0.005577	0.772446	5.887249	-7.496965
62069	0	0.830738	8.593558	-0.545238	0.008301	0.085938	-0.005432	0.801723	5.854315	-7.480382
62070	0	0.832031	8.672423	-0.573659	0.008313	0.086726	-0.005717	0.830893	5.820291	-7.455714
62071	0	0.898193	8.746036	-0.698340	0.008972	0.087463	-0.006958	0.867940	5.782916	-7.430550
62072	0	0.979811	8.879606	-0.727738	0.009785	0.088799	-0.007254	0.903648	5.740784	-7.394759
62073	0	0.996111	8.971783	-0.844924	0.009949	0.089722	-0.008423	0.942253	5.700225	-7.360089
62074	0	1.120595	9.092862	-0.947953	0.011194	0.090933	-0.009453	0.980484	5.660686	-7.329869
62075	0	1.130908	9.234022	-1.114010	0.011292	0.092346	-0.011108	1.025785	5.614408	-7.291214
62076	0	1.158793	9.409658	-1.187785	0.011571	0.094103	-0.011845	1.071783	5.569103	-7.253706
62077	0	1.210563	9.532952	-1.297459	0.012085	0.095337	-0.012939	1.119612	5.519698	-7.217097
62078	0	1.244943	9.690116	-1.341473	0.012432	0.096909	-0.013377	1.169063	5.474345	-7.185517
62079	0	1.289357	9.838107	-1.389482	0.012878	0.098389	-0.013855	1.221298	5.431834	-7.149179
62080	0	1.292415	10.013628	-1.299958	0.012908	0.100143	-0.012960	1.271190	5.387896	-7.112560
62081	0	1.301261	10.179984	-1.352838	0.013000	0.101807	-0.013489	1.320714	5.348618	-7.077996
62082	0	1.285032	10.282287	-1.458153	0.012841	0.102829	-0.014546	1.363236	5.312417	-7.050809
62083	0	1.289316	10.460811	-1.413120	0.012878	0.104614	-0.014099	1.402524	5.270177	-7.022761
62084	0	1.310155	10.545156	-1.412901	0.013091	0.105456	-0.014103	1.433669	5.232249	-7.000261
62085	0	1.331665	10.644087	-1.436604	0.013306	0.106445	-0.014343	1.461493	5.193779	-6.975878
62086	0	1.302550	10.728756	-1.495606	0.013022	0.107290	-0.014939	1.481446	5.163397	-6.960878
62087	0	1.312754	10.821216	-1.503315	0.013123	0.108215	-0.015015	1.503017	5.130819	-6.943467
62088	0	1.289440	10.826743	-1.530653	0.012888	0.108270	-0.015296	1.516861	5.096709	-6.925281
62089	0	1.313065	10.845759	-1.575329	0.013123	0.108459	-0.015747	1.524743	5.060353	-6.914999
62090	0	1.362587	10.845464	-1.576107	0.013626	0.108455	-0.015760	1.526233	5.032444	-6.908780
62091	0	1.372869	10.784980	-1.592921	0.013733	0.107849	-0.015930	1.525813	5.008471	-6.902443
62092	0	1.378270	10.705697	-1.586811	0.013785	0.107057	-0.015868	1.525882	4.982564	-6.900535
62093	0	1.396990	10.614239	-1.512750	0.013977	0.106140	-0.015137	1.515813	4.961364	-6.899224
62094	0	1.400834	10.517085	-1.529115	0.014023	0.105167	-0.015302	1.503201	4.947706	-6.906207
62095	0	1.384897	10.370155	-1.396206	0.013855	0.103699	-0.013977	1.485058	4.924951	-6.917134
62096	0	1.401693	10.266919	-1.350529	0.014026	0.102666	-0.013521	1.465993	4.905259	-6.926988
62097	0	1.366154	10.095609	-1.291958	0.013672	0.100952	-0.012939	1.440809	4.887229	-6.944151
62098	0	1.321917	9.998494	-1.147945	0.013225	0.099982	-0.011497	1.419216	4.863998	-6.958359
62099	0	1.213319	9.796554	-1.157529	0.012146	0.097961	-0.011597	1.391324	4.849105	-6.982176
62100	0	1.229513	9.644600	-1.031065	0.012304	0.096442	-0.010335	1.359651	4.830411	-7.004747
62101	0	1.182694	9.467041	-1.022487	0.011841	0.094666	-0.010254	1.322827	4.817397	-7.019031
62102	0	1.100526	9.370174	-0.931716	0.011020	0.093698	-0.009342	1.290617	4.805337	-7.033791
62103	0	1.049005	9.198343	-0.980290	0.010498	0.091980	-0.009827	1.260021	4.785242	-7.045261
62104	0	0.974104	9.052541	-0.969378	0.009749	0.090522	-0.009719	1.226769	4.765581	-7.063924
62105	0	0.926984	8.917504	-0.907559	0.009277	0.089172	-0.009094	1.202790	4.744976	-7.072727
62106	0	0.906978	8.814218	-0.855228	0.009079	0.088140	-0.008570	1.180504	4.726638	-7.075896
62107	0	0.878186	8.728264	-0.840580	0.008789	0.087280	-0.008423	1.158932	4.705670	-7.076178
62108	0	0.900846	8.649248	-0.825838	0.009018	0.086491	-0.008267	1.147291	4.687683	-7.079307
62109	0	0.884754	8.569388	-0.768762	0.008850	0.085693	-0.007690	1.144151	4.660568	-7.079415
62110	0	0.939201	8.526684	-0.694655	0.009394	0.085266	-0.006953	1.136396	4.632162	-7.076527
62111	0	0.982619	8.490016	-0.652806	0.009827	0.084900	-0.006531	1.135217	4.601838	-7.061659
62112	0	1.007015	8.459430	-0.726158	0.010069	0.084595	-0.007258	1.140995	4.569122	-7.054705
62113	0	0.976729	8.483874	-0.616369	0.009766	0.084839	-0.006165	1.141803	4.535733	-7.046268
62114	0	1.007696	8.502015	-0.629210	0.010074	0.085021	-0.006286	1.153487	4.499808	-7.028262
62115	0	0.977142	8.538660	-0.733495	0.009766	0.085388	-0.007324	1.171087	4.460424	-7.008451
62116	0	0.990665	8.635959	-0.655901	0.009899	0.086361	-0.006553	1.183643	4.418499	-6.980100
62117	0	1.062863	8.733975	-0.714751	0.010620	0.087341	-0.007141	1.196609	4.375274	-6.947316
62118	0	1.064216	8.825169	-0.795623	0.010637	0.088253	-0.007948	1.213057	4.336706	-6.907510
62119	0	1.044567	8.959690	-0.880638	0.010437	0.089600	-0.008789	1.240968	4.293451	-6.863837
62120	0	1.021757	9.099389	-0.988142	0.010210	0.090997	-0.009863	1.269824	4.251866	-6.820913
62121	0	1.050547	9.252658	-1.027080	0.010498	0.092529	-0.010254	1.295861	4.210462	-6.781952
62122	0	1.082920	9.410625	-1.128190	0.010818	0.094110	-0.011265	1.322192	4.165288	-6.738800
62123	0	1.069466	9.545404	-1.320845	0.010681	0.095459	-0.013184	1.357381	4.117213	-6.698340
62124	0	1.102475	9.690898	-1.258610	0.011013	0.096913	-0.012563	1.390634	4.071182	-6.653032
62125	0	1.124248	9.807889	-1.326851	0.011230	0.098083	-0.013245	1.423635	4.024825	-6.614249
62126	0	1.175871	9.977755	-1.350224	0.011743	0.099783	-0.013476	1.458591	3.973880	-6.575225
62127	0	1.197604	10.119172	-1.308482	0.011963	0.101196	-0.013062	1.489819	3.926191	-6.539139
62128	0	1.266981	10.240233	-1.368157	0.012661	0.102407	-0.013659	1.520317	3.883350	-6.503771
62129	0	1.276745	10.351238	-1.332028	0.012756	0.103516	-0.013306	1.540597	3.837810	-6.474126
62130	0	1.333592	10.460524	-1.328433	0.013328	0.104608	-0.013274	1.555521	3.795217	-6.445024
62131	0	1.380139	10.522234	-1.337689	0.013794	0.105225	-0.013367	1.570049	3.753410	-6.422055
62132	0	1.399266	10.558507	-1.382108	0.013991	0.105586	-0.013815	1.579633	3.718042	-6.401628
62133	0	1.410260	10.650670	-1.470359	0.014099	0.106506	-0.014709	1.576835	3.680361	-6.376213
62134	0	1.435238	10.656766	-1.505995	0.014350	0.106567	-0.015064	1.574768	3.643405	-6.359500
62135	0	1.409682	10.650754	-1.500837	0.014099	0.106506	-0.015015	1.570141	3.611272	-6.347199
62136	0	1.384851	10.693681	-1.487237	0.013850	0.106936	-0.014880	1.564315	3.578423	-6.329282
62137	0	1.354417	10.663080	-1.543035	0.013550	0.106628	-0.015442	1.554194	3.549541	-6.314714
62138	0	1.396064	10.645284	-1.625972	0.013966	0.106450	-0.016273	1.541299	3.519642	-6.303063
62139	0	1.335658	10.522915	-1.541968	0.013367	0.105225	-0.015442	1.518621	3.495159	-6.295491
62140	0	1.302857	10.401600	-1.385083	0.013041	0.104012	-0.013872	1.496114	3.473781	-6.292437
62141	0	1.305370	10.339809	-1.376733	0.013062	0.103394	-0.013794	1.467284	3.446677	-6.294663
62142	0	1.217909	10.218503	-1.255712	0.012192	0.102180	-0.012582	1.440599	3.425176	-6.292865
62143	0	1.134045	10.107873	-1.150798	0.011353	0.101074	-0.011536	1.409808	3.403172	-6.296875
62144	0	1.144459	9.962124	-1.078620	0.011451	0.099618	-0.010810	1.382965	3.374602	-6.303609
62145	0	1.121647	9.839387	-1.034175	0.011230	0.098389	-0.010376	1.343433	3.355153	-6.310376
62146	0	1.113216	9.644988	-1.021345	0.011142	0.096445	-0.010248	1.303064	3.330727	-6.311613
62147	0	1.134487	9.521928	-1.022113	0.011353	0.095215	-0.010254	1.263910	3.303926	-6.319460
62148	0	1.144901	9.382359	-0.972751	0.011459	0.093819	-0.009763	1.221553	3.280477	-6.323265
62149	0	1.122151	9.271695	-0.875247	0.011230	0.092712	-0.008789	1.177167	3.255557	-6.325796
62150	0	1.065236	9.156686	-0.947768	0.010662	0.091562	-0.009511	1.136541	3.231423	-6.326656
62151	0	1.055789	9.045705	-0.918874	0.010559	0.090454	-0.009216	1.102701	3.196614	-6.328191
62152	0	1.085680	8.948632	-0.919961	0.010861	0.089483	-0.009224	1.072655	3.166025	-6.328699
62153	0	1.031251	8.862541	-0.889041	0.010315	0.088623	-0.008911	1.047392	3.132633	-6.327316
62154	0	1.024421	8.783562	-0.860813	0.010248	0.087833	-0.008626	1.026437	3.101220	-6.315996
62155	0	1.049655	8.752579	-0.724872	0.010498	0.087524	-0.007263	1.010447	3.066525	-6.298682
62156	0	1.030960	8.716138	-0.709910	0.010311	0.087160	-0.007113	0.995251	3.031876	-6.286090
62157	0	0.976927	8.679230	-0.658236	0.009766	0.086792	-0.006592	0.986609	2.990101	-6.259557
62158	0	0.958853	8.654822	-0.638654	0.009589	0.086548	-0.006391	0.984833	2.953875	-6.235818
62159	0	0.922159	8.660832	-0.653083	0.009216	0.086609	-0.006531	0.988887	2.909608	-6.208079
62160	0	0.910918	8.770531	-0.659065	0.009105	0.087706	-0.006593	0.990497	2.866368	-6.173958
62161	0	0.903735	8.819561	-0.658870	0.009033	0.088196	-0.006592	0.990655	2.823507	-6.140982
62162	0	0.959545	8.856054	-0.713467	0.009590	0.088561	-0.007135	0.994169	2.779178	-6.104539
62163	0	0.928909	8.953692	-0.781755	0.009277	0.089539	-0.007812	1.005535	2.726647	-6.062475
62164	0	0.943258	9.032649	-0.801353	0.009422	0.090328	-0.008006	1.019897	2.676021	-6.019719
62165	0	1.026431	9.136764	-0.885855	0.010254	0.091370	-0.008850	1.035821	2.625499	-5.974037
62166	0	1.070942	9.252248	-0.967225	0.010702	0.092525	-0.009661	1.055814	2.579109	-5.922745
62167	0	1.136453	9.405284	-1.020107	0.011353	0.094055	-0.010193	1.071401	2.527157	-5.874678
62168	0	1.126392	9.514635	-1.034636	0.011254	0.095149	-0.010332	1.093613	2.478090	-5.831201
62169	0	1.191249	9.649293	-1.088503	0.011902	0.096497	-0.010864	1.123876	2.428005	-5.782864
62170	0	1.260431	9.758393	-1.195527	0.012594	0.097587	-0.011944	1.142974	2.378861	-5.735666
62171	0	1.276982	9.887336	-1.246593	0.012756	0.098877	-0.012451	1.165464	2.325890	-5.690631
62172	0	1.310037	9.965937	-1.298395	0.013088	0.099663	-0.012970	1.186077	2.274347	-5.655060
62173	0	1.319680	10.119293	-1.313520	0.013184	0.101196	-0.013123	1.205301	2.221760	-5.614182
62174	0	1.309204	10.198032	-1.321850	0.013087	0.101982	-0.013209	1.220402	2.178645	-5.573907
62175	0	1.276601	10.296334	-1.307547	0.012756	0.102966	-0.013062	1.240494	2.129959	-5.534936
62176	0	1.326617	10.362959	-1.328194	0.013264	0.103631	-0.013273	1.253921	2.088989	-5.503766
62177	0	1.324655	10.449170	-1.251423	0.013245	0.104492	-0.012512	1.259744	2.048471	-5.475417
62178	0	1.324848	10.497854	-1.306645	0.013248	0.104979	-0.013066	1.263145	2.009860	-5.450206
62179	0	1.294275	10.516339	-1.373125	0.012939	0.105164	-0.013733	1.264852	1.967730	-5.422526
62180	0	1.252139	10.510242	-1.353727	0.012518	0.105102	-0.013547	1.257433	1.925244	-5.399820
62181	0	1.269951	10.528572	-1.470530	0.012695	0.105286	-0.014709	1.255885	1.881918	-5.380115
62182	0	1.270464	10.510400	-1.450664	0.012703	0.105103	-0.014519	1.245390	1.841043	-5.363557
62183	0	1.257414	10.461533	-1.445676	0.012573	0.104614	-0.014465	1.238467	1.800920	-5.350602
62184	0	1.269366	10.358083	-1.419079	0.012696	0.103579	-0.014205	1.225245	1.764520	-5.336736
62185	0	1.257048	10.266238	-1.378720	0.012573	0.102661	-0.013794	1.220017	1.728206	-5.325125
62186	0	1.274289	10.181078	-1.279494	0.012751	0.101809	-0.012805	1.210208	1.697293	-5.321704
62187	0	1.287307	10.083270	-1.298543	0.012878	0.100830	-0.013000	1.194519	1.663633	-5.319818
62188	0	1.298069	9.986061	-1.106022	0.012990	0.099857	-0.011079	1.174288	1.634829	-5.320972
62189	0	1.237875	9.875820	-1.035798	0.012390	0.098755	-0.010376	1.154694	1.608611	-5.321071
62190	0	1.242177	9.766480	-1.001607	0.012428	0.097662	-0.010036	1.133302	1.576869	-5.319161
62191	0	1.201562	9.637758	-0.888915	0.012024	0.096375	-0.008911	1.108364	1.547486	-5.321607
62192	0	1.157262	9.516279	-0.982134	0.011580	0.095160	-0.009845	1.081837	1.516258	-5.319372
62193	0	1.171151	9.405806	-0.919606	0.011719	0.094055	-0.009216	1.058499	1.485614	-5.320089
62194	0	1.126581	9.278123	-0.897505	0.011276	0.092778	-0.008993	1.038118	1.458977	-5.313242
62195	0	1.079617	9.167703	-0.914126	0.010803	0.091675	-0.009155	1.022327	1.428190	-5.310614
62196	0	1.029665	9.100868	-0.875101	0.010301	0.091007	-0.008761	1.011208	1.393635	-5.305950
62197	0	0.982432	9.021119	-0.859575	0.009827	0.090210	-0.008606	1.000386	1.357069	-5.300179
62198	0	0.920986	8.960255	-0.802699	0.009212	0.089602	-0.008037	0.990416	1.319736	-5.292677
62199	0	0.939561	8.892884	-0.707734	0.009399	0.088928	-0.007080	0.989190	1.285217	-5.283515
62200	0	0.914749	8.862387	-0.793029	0.009147	0.088624	-0.007930	0.992888	1.244575	-5.262741
62201	0	0.964340	8.837872	-0.683851	0.009644	0.088379	-0.006836	0.999170	1.205177	-5.242637
62202	0	0.970869	8.813308	-0.666088	0.009704	0.088134	-0.006659	1.004803	1.159112	-5.227999
62203	0	0.989404	8.807257	-0.641480	0.009888	0.088074	-0.006409	1.015675	1.111243	-5.207759
62204	0	0.978164	8.800888	-0.661150	0.009778	0.088010	-0.006604	1.028509	1.066729	-5.179962
62205	0	0.971278	8.843825	-0.690717	0.009705	0.088440	-0.006897	1.045187	1.016327	-5.149876
62206	0	0.972593	8.928938	-0.710964	0.009721	0.089291	-0.007101	1.059680	0.969939	-5.118485
62207	0	1.044653	8.978012	-0.825601	0.010437	0.089783	-0.008240	1.083964	0.918002	-5.085961
62208	0	1.095021	9.050706	-0.816808	0.010943	0.090509	-0.008151	1.109406	0.869551	-5.048296
62209	0	1.148597	9.161031	-0.941923	0.011475	0.091614	-0.009399	1.138019	0.815650	-5.012270
62210	0	1.132723	9.257889	-0.970596	0.011314	0.092583	-0.009685	1.168271	0.760087	-4.976113
62211	0	1.130115	9.350162	-1.016019	0.011292	0.093506	-0.010132	1.206913	0.708607	-4.936104
62212	0	1.120233	9.459039	-1.082599	0.011189	0.094595	-0.010800	1.241893	0.652312	-4.895456
62213	0	1.148674	9.594308	-1.107106	0.011475	0.095947	-0.011047	1.273702	0.598199	-4.861010
62214	0	1.145254	9.727536	-1.161251	0.011437	0.097281	-0.011584	1.311299	0.540959	-4.813263
62215	0	1.179118	9.832299	-1.186807	0.011780	0.098328	-0.011841	1.346898	0.488143	-4.772874
62216	0	1.193414	9.934926	-1.235849	0.011925	0.099355	-0.012323	1.391317	0.437800	-4.729816
62217	0	1.154641	10.070352	-1.253842	0.011536	0.100708	-0.012512	1.424588	0.385940	-4.694436
62218	0	1.242140	10.179225	-1.210761	0.012411	0.101797	-0.012077	1.461786	0.334598	-4.664667
62219	0	1.258543	10.259527	-1.272227	0.012573	0.102600	-0.012695	1.495241	0.281293	-4.632192
62220	0	1.254510	10.331827	-1.313682	0.012536	0.103322	-0.013116	1.521886	0.231569	-4.598543
62221	0	1.263865	10.387930	-1.283362	0.012634	0.103882	-0.012817	1.542355	0.186871	-4.577104
62222	0	1.276910	10.411770	-1.341596	0.012765	0.104120	-0.013400	1.562599	0.142391	-4.553796
62223	0	1.294397	10.473393	-1.386885	0.012939	0.104736	-0.013855	1.580962	0.097632	-4.524972
62224	0	1.331676	10.478962	-1.377447	0.013314	0.104792	-0.013762	1.597527	0.054872	-4.507222
62225	0	1.348538	10.479578	-1.460191	0.013489	0.104797	-0.014587	1.615686	0.018417	-4.490181
62226	0	1.354433	10.485274	-1.456721	0.013542	0.104855	-0.014556	1.630409	-0.024044	-4.473547
62227	0	1.342724	10.436931	-1.447165	0.013428	0.104370	-0.014465	1.639146	-0.063876	-4.466823
62228	0	1.384558	10.388017	-1.387500	0.013854	0.103880	-0.013868	1.648433	-0.094827	-4.455745
62229	0	1.360731	10.333342	-1.391280	0.013611	0.103333	-0.013916	1.646500	-0.131230	-4.451435
62230	0	1.347665	10.254047	-1.372821	0.013481	0.102540	-0.013727	1.649065	-0.166627	-4.450571
62231	0	1.274865	10.131994	-1.305679	0.012756	0.101318	-0.013062	1.645213	-0.198277	-4.451520
62232	0	1.218395	10.052939	-1.261935	0.012192	0.100528	-0.012625	1.640788	-0.229601	-4.450911
62233	0	1.220202	9.942798	-1.170945	0.012207	0.099426	-0.011719	1.631735	-0.263858	-4.451963
62234	0	1.176245	9.814938	-1.095777	0.011769	0.098147	-0.010968	1.620996	-0.295747	-4.459872
62235	0	1.116374	9.716870	-1.019212	0.011169	0.097168	-0.010193	1.621674	-0.328723	-4.464981
62236	0	1.109273	9.570544	-0.945072	0.011097	0.095704	-0.009459	1.612734	-0.363103	-4.472043
62237	0	1.098220	9.448419	-0.993648	0.010986	0.094482	-0.009949	1.599887	-0.397701	-4.471179
62238	0	1.066635	9.351078	-0.899536	0.010673	0.093509	-0.009009	1.584964	-0.429482	-4.466509
62239	0	1.067855	9.259188	-0.865371	0.010681	0.092590	-0.008667	1.570284	-0.465570	-4.467653
62240	0	1.024826	9.131211	-0.863421	0.010248	0.091311	-0.008641	1.563489	-0.504842	-4.469095
62241	0	1.006388	9.057796	-0.932850	0.010071	0.090576	-0.009338	1.552983	-0.535518	-4.467600
62242	0	0.980794	8.954204	-0.870768	0.009812	0.089541	-0.008709	1.553155	-0.569145	-4.467659
62243	0	1.000611	8.850185	-0.829592	0.010010	0.088501	-0.008301	1.548803	-0.603594	-4.463950
62244	0	1.012530	8.813487	-0.903075	0.010124	0.088136	-0.009024	1.560115	-0.644334	-4.453516
62245	0	1.025401	8.795161	-0.824020	0.010254	0.087952	-0.008240	1.562727	-0.683613	-4.445136
62246	0	1.050306	8.764390	-0.788692	0.010498	0.087646	-0.007875	1.579917	-0.729280	-4.431789
62247	0	1.061801	8.740171	-0.727382	0.010620	0.087402	-0.007263	1.596119	-0.765619	-4.414512
62248	0	1.074261	8.752083	-0.662749	0.010737	0.087523	-0.006614	1.616233	-0.811370	-4.399667
62249	0	1.013114	8.752343	-0.691053	0.010132	0.087524	-0.006897	1.636105	-0.849459	-4.382432
62250	0	1.013270	8.813164	-0.632678	0.010130	0.088133	-0.006314	1.654835	-0.892285	-4.356123
62251	0	1.001628	8.886535	-0.703304	0.010010	0.088867	-0.007019	1.675367	-0.939913	-4.327124
62252	0	0.984070	8.953194	-0.822569	0.009839	0.089534	-0.008207	1.701206	-0.981226	-4.295078
62253	0	1.026020	9.020719	-0.868836	0.010254	0.090210	-0.008667	1.731080	-1.028372	-4.255830
62254	0	1.033705	9.129891	-0.946173	0.010327	0.091302	-0.009443	1.757108	-1.079534	-4.213742
62255	0	1.014107	9.222088	-0.996938	0.010132	0.092224	-0.009949	1.785240	-1.129868	-4.174565
62256	0	1.058813	9.331112	-1.111255	0.010577	0.093315	-0.011089	1.816029	-1.181932	-4.140520
62257	0	1.068858	9.435626	-1.174491	0.010681	0.094360	-0.011719	1.850190	-1.229506	-4.104258
62258	0	1.106964	9.575152	-1.179767	0.011062	0.095756	-0.011772	1.883010	-1.277587	-4.071281
62259	0	1.135958	9.691901	-1.242137	0.011353	0.096924	-0.012390	1.922508	-1.324235	-4.026791
62260	0	1.210935	9.837290	-1.248497	0.012098	0.098378	-0.012454	1.961187	-1.375458	-3.989256
62261	0	1.246111	9.917702	-1.302994	0.012451	0.099182	-0.013000	1.997692	-1.425278	-3.956229
62262	0	1.290550	10.044877	-1.241820	0.012897	0.100453	-0.012389	2.033191	-1.472776	-3.921509
62263	0	1.301406	10.143498	-1.388208	0.013000	0.101440	-0.013855	2.066155	-1.526321	-3.891518
62264	0	1.297356	10.228015	-1.331830	0.012966	0.102283	-0.013300	2.089039	-1.572874	-3.862819
62265	0	1.368285	10.351172	-1.393428	0.013672	0.103516	-0.013916	2.111748	-1.623152	-3.832247
62266	0	1.357623	10.387060	-1.384571	0.013571	0.103873	-0.013831	2.129860	-1.667351	-3.807707
62267	0	1.355408	10.473397	-1.417347	0.013550	0.104736	-0.014160	2.146625	-1.710168	-3.781301
62268	0	1.325581	10.478898	-1.456896	0.013252	0.104792	-0.014553	2.165911	-1.752254	-3.761557
62269	0	1.355062	10.510144	-1.380155	0.013550	0.105103	-0.013794	2.176081	-1.791228	-3.739875
62270	0	1.306366	10.540402	-1.454755	0.013062	0.105405	-0.014543	2.183388	-1.830626	-3.723273
62271	0	1.294148	10.534634	-1.434393	0.012939	0.105347	-0.014343	2.185980	-1.870894	-3.710223
62272	0	1.312529	10.497976	-1.464957	0.013126	0.104980	-0.014650	2.186834	-1.907811	-3.699830
62273	0	1.287801	10.473704	-1.415523	0.012878	0.104736	-0.014160	2.183142	-1.945346	-3.691513
62274	0	1.257153	10.400603	-1.444724	0.012571	0.104005	-0.014456	2.175733	-1.983501	-3.681966
62275	0	1.238555	10.309077	-1.420784	0.012390	0.103088	-0.014221	2.162535	-2.016318	-3.676574
62276	0	1.262201	10.230116	-1.363047	0.012625	0.102299	-0.013646	2.146906	-2.051009	-3.670024
62277	0	1.201925	10.138176	-1.335292	0.012024	0.101379	-0.013367	2.132940	-2.083499	-3.672883
62278	0	1.213085	9.998197	-1.295923	0.012136	0.099979	-0.012974	2.118032	-2.114667	-3.669862
62279	0	1.201935	9.906235	-1.145965	0.012024	0.099060	-0.011475	2.102165	-2.146626	-3.673637
62280	0	1.188770	9.802866	-1.130716	0.011892	0.098026	-0.011323	2.084951	-2.178389	-3.682432
62281	0	1.201622	9.692637	-0.962757	0.012024	0.096924	-0.009644	2.067390	-2.205803	-3.694827
62282	0	1.200130	9.528371	-0.940831	0.012009	0.095281	-0.009430	2.042491	-2.233502	-3.704301
62283	0	1.195344	9.430272	-0.937726	0.011963	0.094299	-0.009399	2.017288	-2.258679	-3.699554
62284	0	1.181176	9.308938	-1.000167	0.011822	0.093085	-0.010028	1.985895	-2.283122	-3.707670
62285	0	1.122742	9.210477	-0.980464	0.011230	0.092102	-0.009827	1.960102	-2.315930	-3.706847
62286	0	1.097510	9.107217	-0.982257	0.010980	0.091069	-0.009845	1.933766	-2.346774	-3.703574
62287	0	1.031078	9.027335	-1.005400	0.010315	0.090271	-0.010071	1.913976	-2.378046	-3.700745
62288	0	0.993355	8.942266	-0.959611	0.009940	0.089420	-0.009611	1.896245	-2.406015	-3.698173
62289	0	0.994887	8.868561	-0.914035	0.009949	0.088684	-0.009155	1.878609	-2.442402	-3.694392
62290	0	0.988291	8.844334	-0.862759	0.009888	0.088442	-0.008637	1.867175	-2.472334	-3.689662
62291	0	0.970381	8.801332	-0.756212	0.009705	0.088013	-0.007568	1.860521	-2.507483	-3.672142
62292	0	0.994569	8.850197	-0.731283	0.009947	0.088502	-0.007312	1.863140	-2.541972	-3.658530
62293	0	0.982709	8.795190	-0.738178	0.009827	0.087952	-0.007385	1.860004	-2.578572	-3.637564
62294	0	0.976567	8.807410	-0.706877	0.009766	0.088074	-0.007073	1.855232	-2.614602	-3.616768
62295	0	0.958644	8.801243	-0.707810	0.009583	0.088013	-0.007080	1.853872	-2.655591	-3.594726
62296	0	0.953215	8.880482	-0.671080	0.009529	0.088805	-0.006710	1.856087	-2.695218	-3.573422
62297	0	0.958766	8.923283	-0.793480	0.009583	0.089233	-0.007935	1.857570	-2.737486	-3.548501
62298	0	1.051691	9.014566	-0.867077	0.010508	0.090147	-0.008668	1.862573	-2.784998	-3.513271
62299	0	1.056402	9.051397	-0.897808	0.010559	0.090515	-0.008972	1.871048	-2.826832	-3.479694
62300	0	1.081914	9.118199	-0.996952	0.010813	0.091184	-0.009961	1.882563	-2.870177	-3.447476
62301	0	1.135983	9.264902	-1.008420	0.011353	0.092651	-0.010071	1.900117	-2.914452	-3.413586
62302	0	1.119186	9.349765	-1.090489	0.011184	0.093500	-0.010892	1.916941	-2.959453	-3.379192
62303	0	1.141966	9.466338	-1.063271	0.011414	0.094666	-0.010620	1.933090	-3.001849	-3.344303
62304	0	1.179875	9.557404	-1.145034	0.011791	0.095576	-0.011439	1.947365	-3.045645	-3.302216
62305	0	1.196772	9.679957	-1.197578	0.011963	0.096802	-0.011963	1.963461	-3.086015	-3.261100
62306	0	1.241001	9.795366	-1.267404	0.012400	0.097957	-0.012661	1.979682	-3.132576	-3.226246
62307	0	1.227265	9.893543	-1.271079	0.012268	0.098938	-0.012695	1.998400	-3.172348	-3.192043
62308	0	1.216275	9.978522	-1.267004	0.012155	0.099787	-0.012666	2.004225	-3.216002	-3.153144
62309	0	1.203085	10.101068	-1.283059	0.012024	0.101013	-0.012817	2.020028	-3.258117	-3.118940
62310	0	1.198171	10.198322	-1.327350	0.011976	0.101984	-0.013272	2.022302	-3.298332	-3.083925
62311	0	1.196719	10.253753	-1.270359	0.011963	0.102539	-0.012695	2.032285	-3.337257	-3.053273
62312	0	1.252586	10.338939	-1.325977	0.012521	0.103390	-0.013262	2.030868	-3.376771	-3.020040
62313	0	1.270014	10.375898	-1.336823	0.012695	0.103760	-0.013367	2.033122	-3.416023	-2.999321
62314	0	1.301139	10.400255	-1.428077	0.013010	0.104002	-0.014286	2.028091	-3.451280	-2.975326
62315	0	1.318882	10.412677	-1.353862	0.013184	0.104126	-0.013550	2.016535	-3.490751	-2.958336
62316	0	1.319483	10.425043	-1.394284	0.013193	0.104249	-0.013955	2.003889	-3.526338	-2.945265
62317	0	1.293862	10.412788	-1.488001	0.012939	0.104126	-0.014893	1.990635	-3.558827	-2.923383
62318	0	1.312182	10.388628	-1.424479	0.013121	0.103885	-0.014257	1.977548	-3.593723	-2.914821
62319	0	1.281216	10.357909	-1.378054	0.012817	0.103577	-0.013794	1.963408	-3.621432	-2.905012
62320	0	1.292374	10.248581	-1.423868	0.012928	0.102483	-0.014256	1.944399	-3.650237	-2.901853
62321	0	1.354289	10.199338	-1.359051	0.013550	0.101990	-0.013611	1.922200	-3.675792	-2.894614
62322	0	1.322098	10.126784	-1.251205	0.013230	0.101264	-0.012533	1.898873	-3.698475	-2.899619
62323	0	1.311783	10.034479	-1.212633	0.013123	0.100342	-0.012146	1.877185	-3.726087	-2.894981
62324	0	1.267876	9.955602	-1.135775	0.012686	0.099553	-0.011375	1.857575	-3.750863	-2.894394
62325	0	1.177319	9.887984	-1.115085	0.011780	0.098877	-0.011169	1.836934	-3.775932	-2.895113
62326	0	1.157215	9.735987	-1.037550	0.011583	0.097356	-0.010401	1.807926	-3.795325	-2.891603
62327	0	1.122088	9.637852	-0.918599	0.011230	0.096375	-0.009216	1.772735	-3.816243	-2.884379
62328	0	1.120380	9.540931	-0.918769	0.011210	0.095406	-0.009218	1.737105	-3.840314	-2.885936
62329	0	1.103856	9.436443	-0.936878	0.011047	0.094360	-0.009399	1.700571	-3.861731	-2.881981
62330	0	1.078244	9.327221	-0.961978	0.010785	0.093269	-0.009645	1.670823	-3.890481	-2.877488
62331	0	1.037072	9.259338	-1.035404	0.010376	0.092590	-0.010376	1.644382	-3.915980	-2.878599
62332	0	0.993135	9.143837	-0.933511	0.009938	0.091435	-0.009356	1.618089	-3.939126	-2.877180
62333	0	0.982111	9.100551	-0.871249	0.009827	0.091003	-0.008728	1.599003	-3.963755	-2.871853
62334	0	0.987433	9.027644	-0.862160	0.009876	0.090275	-0.008636	1.580511	-3.992809	-2.865708
62335	0	0.994875	8.990612	-0.877537	0.009949	0.089905	-0.008789	1.563320	-4.024237	-2.857202
62336	0	1.000499	8.954204	-0.820074	0.010009	0.089540	-0.008213	1.547822	-4.050686	-2.842754
62337	0	1.056694	8.929426	-0.774270	0.010559	0.089294	-0.007751	1.537085	-4.091821	-2.832779
62338	0	1.070076	8.911042	-0.772781	0.010696	0.089110	-0.007734	1.528826	-4.128571	-2.814988
62339	0	1.068546	8.923361	-0.798748	0.010681	0.089233	-0.007996	1.518539	-4.165117	-2.797220
62340	0	1.020919	8.923267	-0.779331	0.010201	0.089233	-0.007796	1.514694	-4.207250	-2.775379
62341	0	0.989130	8.972177	-0.750150	0.009888	0.089722	-0.007507	1.507033	-4.242767	-2.753236
62342	0	0.983596	9.002654	-0.828964	0.009833	0.090027	-0.008289	1.507197	-4.276717	-2.740602
62343	0	1.031847	9.075871	-0.842462	0.010315	0.090759	-0.008423	1.508908	-4.311881	-2.710629
62344	0	1.069333	9.124438	-0.898239	0.010688	0.091246	-0.008976	1.516583	-4.349272	-2.682222
62345	0	1.080827	9.191753	-0.873664	0.010803	0.091919	-0.008728	1.526702	-4.386083	-2.645637
62346	0	1.082256	9.301140	-0.936862	0.010813	0.093014	-0.009356	1.540914	-4.428427	-2.610266
62347	0	1.069103	9.417522	-0.953041	0.010681	0.094177	-0.009521	1.550774	-4.470603	-2.572582
62348	0	1.076945	9.484179	-1.009971	0.010761	0.094844	-0.010089	1.562922	-4.510414	-2.538759
62349	0	1.087400	9.594498	-1.032595	0.010864	0.095947	-0.010315	1.575077	-4.551820	-2.500984
62350	0	1.095644	9.660963	-1.108713	0.010944	0.096613	-0.011070	1.594266	-4.595648	-2.467268
62351	0	1.147739	9.759311	-1.203833	0.011475	0.097595	-0.012024	1.610435	-4.628294	-2.438571
62352	0	1.179193	9.850377	-1.230820	0.011785	0.098506	-0.012298	1.621852	-4.665949	-2.402821
62353	0	1.233632	9.942403	-1.258385	0.012329	0.099426	-0.012573	1.633747	-4.703483	-2.383708
62354	0	1.241584	10.002903	-1.199657	0.012404	0.100032	-0.011985	1.646756	-4.745558	-2.356875
62355	0	1.252112	10.088832	-1.301357	0.012512	0.100891	-0.013000	1.661046	-4.784456	-2.326922
62356	0	1.290282	10.167664	-1.297628	0.012896	0.101679	-0.012966	1.672044	-4.821444	-2.306282
62357	0	1.239457	10.211015	-1.252141	0.012390	0.102112	-0.012512	1.681758	-4.855188	-2.287861
62358	0	1.283262	10.247257	-1.302591	0.012826	0.102474	-0.013020	1.688432	-4.891245	-2.269588
62359	0	1.355477	10.302672	-1.257297	0.013550	0.103027	-0.012573	1.687866	-4.925320	-2.253049
62360	0	1.362324	10.284144	-1.288253	0.013620	0.102842	-0.012878	1.692238	-4.957038	-2.240476
62361	0	1.330988	10.314901	-1.354873	0.013306	0.103149	-0.013550	1.690788	-4.990168	-2.232300
62362	0	1.324942	10.327165	-1.384742	0.013252	0.103271	-0.013853	1.684348	-5.015386	-2.221811
62363	0	1.256955	10.278411	-1.360743	0.012573	0.102783	-0.013611	1.680311	-5.039533	-2.212965
62364	0	1.274493	10.241919	-1.347625	0.012749	0.102418	-0.013482	1.673759	-5.063504	-2.206863
62365	0	1.244754	10.174613	-1.275568	0.012451	0.101746	-0.012756	1.673004	-5.087510	-2.205012
62366	0	1.219130	10.119786	-1.232330	0.012199	0.101196	-0.012328	1.667473	-5.106278	-2.201977
62367	0	1.183606	10.034303	-1.207935	0.011841	0.100342	-0.012085	1.661375	-5.128670	-2.204263
62368	0	1.212881	9.991875	-1.218446	0.012136	0.099916	-0.012197	1.647789	-5.148719	-2.207589
62369	0	1.208506	9.869483	-1.085523	0.012085	0.098694	-0.010864	1.637439	-5.176220	-2.206099
62370	0	1.183612	9.784247	-1.034374	0.011841	0.097840	-0.010359	1.619993	-5.197931	-2.209070
62371	0	1.140929	9.662045	-0.950834	0.011414	0.096619	-0.009521	1.604786	-5.219825	-2.211972
62372	0	1.127778	9.601276	-0.948453	0.011282	0.096011	-0.009496	1.592015	-5.241611	-2.222140
62373	0	1.116723	9.485002	-0.975465	0.011169	0.094849	-0.009766	1.579173	-5.265729	-2.226792
62374	0	1.115968	9.381505	-0.966894	0.011165	0.093813	-0.009684	1.561593	-5.286328	-2.230646
62375	0	1.116452	9.314116	-0.945140	0.011169	0.093140	-0.009460	1.550743	-5.306831	-2.233537
62376	0	1.109538	9.198443	-0.936963	0.011098	0.091983	-0.009382	1.535172	-5.330116	-2.235338
62377	0	1.110674	9.179789	-0.902492	0.011108	0.091797	-0.009033	1.524793	-5.354342	-2.236093
62378	0	1.049361	9.106718	-0.907054	0.010494	0.091066	-0.009078	1.515449	-5.379746	-2.234863
62379	0	1.043914	9.051527	-0.921263	0.010437	0.090515	-0.009216	1.511149	-5.408480	-2.238878
62380	0	1.044116	9.014848	-0.817651	0.010441	0.090149	-0.008172	1.516564	-5.434819	-2.235135
62381	0	1.007682	8.972073	-0.805964	0.010071	0.089722	-0.008057	1.520285	-5.468266	-2.229461
62382	0	0.996150	8.984023	-0.764212	0.009960	0.089841	-0.007636	1.527530	-5.495649	-2.221619
62383	0	1.025800	8.990366	-0.818594	0.010254	0.089905	-0.008179	1.536121	-5.526522	-2.209161
62384	0	1.020232	9.002342	-0.795398	0.010201	0.090024	-0.007950	1.540718	-5.554338	-2.199889
62385	0	1.026250	9.002529	-0.806316	0.010254	0.090027	-0.008057	1.548294	-5.590663	-2.188791
62386	0	1.021479	9.038804	-0.813851	0.010210	0.090389	-0.008131	1.556845	-5.622072	-2.170404
62387	0	0.977342	9.087881	-0.850207	0.009766	0.090881	-0.008484	1.578825	-5.657102	-2.154895
62388	0	0.997212	9.166693	-0.865662	0.009964	0.091669	-0.008643	1.594496	-5.692395	-2.134883
62389	0	1.037936	9.216103	-0.929393	0.010376	0.092163	-0.009277	1.613669	-5.721613	-2.115569
62390	0	1.100150	9.307059	-0.927326	0.010993	0.093074	-0.009251	1.639875	-5.757024	-2.088589
62391	0	1.118007	9.386777	-0.973391	0.011169	0.093872	-0.009705	1.674099	-5.794782	-2.063937
62392	0	1.126132	9.453047	-1.033391	0.011251	0.094534	-0.010313	1.697931	-5.831325	-2.040939
62393	0	1.154957	9.569829	-1.107464	0.011536	0.095703	-0.011047	1.729168	-5.872383	-2.015433
62394	0	1.169736	9.642043	-1.113018	0.011685	0.096425	-0.011103	1.760391	-5.910930	-1.992792
62395	0	1.209110	9.746977	-1.174045	0.012085	0.097473	-0.011719	1.784330	-5.942302	-1.966265
62396	0	1.222855	9.831553	-1.227673	0.012218	0.098320	-0.012251	1.813321	-5.978130	-1.950246
62397	0	1.251658	9.893378	-1.211489	0.012512	0.098938	-0.012085	1.846437	-6.007180	-1.926959
62398	0	1.252256	10.008409	-1.309071	0.012521	0.100088	-0.013062	1.878417	-6.033081	-1.907477
62399	0	1.264332	10.052020	-1.308893	0.012634	0.100525	-0.013062	1.908323	-6.067111	-1.890143
62400	0	1.247589	10.118257	-1.253281	0.012468	0.101187	-0.012506	1.937079	-6.099332	-1.874630
62401	0	1.258251	10.161959	-1.308327	0.012573	0.101624	-0.013062	1.960718	-6.133336	-1.862452
62402	0	1.260093	10.240495	-1.300129	0.012591	0.102408	-0.012983	1.980041	-6.167481	-1.852310
62403	0	1.232942	10.259811	-1.344261	0.012329	0.102600	-0.013428	1.995973	-6.191298	-1.847822
62404	0	1.263934	10.308087	-1.292589	0.012634	0.103084	-0.012909	2.013821	-6.220131	-1.835581
62405	0	1.257965	10.326939	-1.294995	0.012573	0.103271	-0.012939	2.025098	-6.250384	-1.834188
62406	0	1.276693	10.302082	-1.340388	0.012769	0.103023	-0.013389	2.041238	-6.271441	-1.826133
62407	0	1.275975	10.290343	-1.325569	0.012756	0.102905	-0.013245	2.053449	-6.298237	-1.829324
62408	0	1.263948	10.253400	-1.346065	0.012640	0.102535	-0.013451	2.064266	-6.320548	-1.827556
62409	0	1.244790	10.205061	-1.355408	0.012451	0.102051	-0.013550	2.069096	-6.339777	-1.833898
62410	0	1.262978	10.143945	-1.343445	0.012628	0.101439	-0.013436	2.066799	-6.364863	-1.834800
62411	0	1.238611	10.070894	-1.293610	0.012390	0.100708	-0.012939	2.063161	-6.382864	-1.842332
62412	0	1.261962	9.979389	-1.269204	0.012626	0.099793	-0.012690	2.065844	-6.398349	-1.846858
62413	0	1.263066	9.918255	-1.232938	0.012634	0.099182	-0.012329	2.066656	-6.416516	-1.862368
62414	0	1.256517	9.820627	-1.177534	0.012566	0.098206	-0.011781	2.060778	-6.438072	-1.874387
62415	0	1.220240	9.716875	-1.092349	0.012207	0.097168	-0.010925	2.058790	-6.454461	-1.885757
62416	0	1.200708	9.631644	-1.115708	0.012014	0.096314	-0.011167	2.048065	-6.467563	-1.900874
62417	0	1.164980	9.558225	-0.976336	0.011658	0.095581	-0.009766	2.045756	-6.479463	-1.913866
62418	0	1.169411	9.479102	-0.969611	0.011703	0.094790	-0.009701	2.040630	-6.490520	-1.929455
62419	0	1.116816	9.344555	-0.914942	0.011169	0.093445	-0.009155	2.033800	-6.510029	-1.939988
62420	0	1.073576	9.259253	-0.925760	0.010739	0.092591	-0.009266	2.023742	-6.526671	-1.947841
62421	0	1.055419	9.204245	-0.932976	0.010559	0.092041	-0.009338	2.013131	-6.541572	-1.954574
62422	0	1.042006	9.155615	-0.864262	0.010427	0.091555	-0.008651	2.003149	-6.554197	-1.963981
62423	0	0.994648	9.088195	-0.860215	0.009949	0.090881	-0.008606	1.998479	-6.572016	-1.969496
62424	0	0.975650	9.027254	-0.865909	0.009761	0.090272	-0.008660	1.996586	-6.587169	-1.969407
62425	0	0.988653	8.972145	-0.854867	0.009888	0.089722	-0.008545	2.001342	-6.606122	-1.974009
62426	0	0.970182	8.965920	-0.892362	0.009702	0.089660	-0.008919	2.007203	-6.626697	-1.973983
62427	0	1.019492	8.947677	-0.867258	0.010193	0.089478	-0.008667	2.013835	-6.649656	-1.972272
62428	0	1.032290	8.953588	-0.831557	0.010319	0.089537	-0.008312	2.017238	-6.675270	-1.964526
62429	0	1.043990	8.965974	-0.751409	0.010437	0.089661	-0.007507	2.024854	-6.699159	-1.956781
62430	0	1.050705	8.996152	-0.814246	0.010503	0.089963	-0.008132	2.037043	-6.724693	-1.948020
62431	0	1.044280	9.008633	-0.818850	0.010437	0.090088	-0.008179	2.048573	-6.751976	-1.943483
62432	0	1.033442	9.081438	-0.912625	0.010326	0.090816	-0.009114	2.061998	-6.782172	-1.926452
62433	0	1.069284	9.118392	-0.898472	0.010681	0.091187	-0.008972	2.076081	-6.816804	-1.909287
62434	0	1.107491	9.191106	-0.913609	0.011070	0.091913	-0.009120	2.093993	-6.842594	-1.886495
62435	0	1.129751	9.277087	-0.953941	0.011292	0.092773	-0.009521	2.114107	-6.869815	-1.866989
62436	0	1.118660	9.349695	-1.103573	0.011181	0.093499	-0.011023	2.127985	-6.896392	-1.843762
62437	0	1.129827	9.405213	-1.143193	0.011292	0.094055	-0.011414	2.148460	-6.924067	-1.825755
62438	0	1.143000	9.544979	-1.146967	0.011427	0.095452	-0.011452	2.167796	-6.947128	-1.804248
62439	0	1.148357	9.643169	-1.186352	0.011475	0.096436	-0.011841	2.192740	-6.976982	-1.784528
62440	0	1.137827	9.709406	-1.252244	0.011370	0.097098	-0.012497	2.220813	-7.006160	-1.765897
62441	0	1.191240	9.814045	-1.229049	0.011902	0.098145	-0.012268	2.245077	-7.037434	-1.747494
62442	0	1.193146	9.923106	-1.184636	0.011923	0.099235	-0.011826	2.266848	-7.066319	-1.725587
62443	0	1.215167	10.003366	-1.289609	0.012146	0.100037	-0.012878	2.284970	-7.091555	-1.704422
62444	0	1.259404	10.063729	-1.323289	0.012584	0.100640	-0.013220	2.298133	-7.121879	-1.688202
62445	0	1.245699	10.149809	-1.296035	0.012451	0.101501	-0.012939	2.320236	-7.147051	-1.676956
62446	0	1.253494	10.203978	-1.311991	0.012524	0.102043	-0.013104	2.336251	-7.178157	-1.666276
62447	0	1.276421	10.217080	-1.282590	0.012756	0.102173	-0.012817	2.344011	-7.205284	-1.648529
62448	0	1.278053	10.253223	-1.381815	0.012772	0.102534	-0.013811	2.350459	-7.233434	-1.636295
62449	0	1.294316	10.278206	-1.404302	0.012939	0.102783	-0.014038	2.354567	-7.255683	-1.624491
62450	0	1.330808	10.302427	-1.405417	0.013312	0.103024	-0.014049	2.359701	-7.269126	-1.619131
62451	0	1.312615	10.320990	-1.330640	0.013123	0.103210	-0.013306	2.359489	-7.291054	-1.612038
62452	0	1.300317	10.290442	-1.397494	0.013007	0.102903	-0.013979	2.354135	-7.304557	-1.608814
62453	0	1.336247	10.284535	-1.311818	0.013367	0.102844	-0.013123	2.348539	-7.317651	-1.607830
62454	0	1.310861	10.236040	-1.419840	0.013113	0.102358	-0.014213	2.331922	-7.330457	-1.605172
62455	0	1.269254	10.180892	-1.402404	0.012695	0.101807	-0.014038	2.315656	-7.344995	-1.605789
62456	0	1.262452	10.089664	-1.357424	0.012629	0.100895	-0.013583	2.305003	-7.357966	-1.606360
62457	0	1.226059	10.028357	-1.347466	0.012268	0.100281	-0.013489	2.288730	-7.366935	-1.611279
62458	0	1.182019	9.949452	-1.265345	0.011826	0.099492	-0.012668	2.272477	-7.378039	-1.618694
62459	0	1.207935	9.894028	-1.262166	0.012085	0.098938	-0.012634	2.258405	-7.388783	-1.632674
62460	0	1.175843	9.784613	-1.143467	0.011768	0.097843	-0.011450	2.240713	-7.394118	-1.639349
62461	0	1.152918	9.674346	-1.047996	0.011536	0.096741	-0.010498	2.219530	-7.403103	-1.648007
62462	0	1.102716	9.583340	-1.025496	0.011034	0.095830	-0.010280	2.189782	-7.411512	-1.650029
62463	0	1.134487	9.533940	-0.956683	0.011353	0.095337	-0.009583	2.171009	-7.418619	-1.658145
62464	0	1.108962	9.412339	-0.983704	0.011092	0.094121	-0.009857	2.146741	-7.431754	-1.666649
62465	0	1.097833	9.338688	-0.986734	0.010986	0.093384	-0.009888	2.121630	-7.438196	-1.671421
62466	0	1.065923	9.235419	-1.032151	0.010665	0.092352	-0.010336	2.103724	-7.447344	-1.677327
62467	0	1.061590	9.198280	-1.035531	0.010620	0.091980	-0.010376	2.077775	-7.458234	-1.679754
62468	0	1.073404	9.113212	-0.964646	0.010734	0.091130	-0.009665	2.054770	-7.474738	-1.681384
62469	0	1.049482	9.076102	-1.036397	0.010498	0.090759	-0.010376	2.038410	-7.486686	-1.672921
62470	0	1.085139	9.039785	-0.942527	0.010858	0.090396	-0.009437	2.023523	-7.494644	-1.674342
62471	0	1.049644	9.027221	-0.951178	0.010498	0.090271	-0.009521	2.010463	-7.508350	-1.671652
62472	0	1.049459	8.984603	-0.864358	0.010494	0.089846	-0.008648	2.003835	-7.524472	-1.664993
62473	0	1.049830	8.996609	-0.903022	0.010498	0.089966	-0.009033	1.998752	-7.540404	-1.656092
62474	0	1.049813	8.978303	-0.798626	0.010498	0.089783	-0.007990	1.992609	-7.556086	-1.644864
62475	0	1.025727	8.984379	-0.792975	0.010254	0.089844	-0.007935	1.984765	-7.575904	-1.631314
62476	0	1.068952	9.045324	-0.798272	0.010688	0.090453	-0.007986	1.979019	-7.593410	-1.620565
62477	0	1.019647	9.088124	-0.890811	0.010193	0.090881	-0.008911	1.972855	-7.613363	-1.600097
62478	0	1.002160	9.118513	-0.847686	0.010016	0.091186	-0.008478	1.969332	-7.635071	-1.585269
62479	0	0.995369	9.185702	-0.885381	0.009949	0.091858	-0.008850	1.971526	-7.656471	-1.565391
62480	0	1.070282	9.295187	-0.922809	0.010691	0.092954	-0.009224	1.973949	-7.686562	-1.540830
62481	0	1.074997	9.332184	-0.915550	0.010742	0.093323	-0.009155	1.971643	-7.711151	-1.518632
62482	0	1.101154	9.386755	-1.062537	0.011002	0.093869	-0.010621	1.973825	-7.738061	-1.490570
62483	0	1.123927	9.509127	-1.129541	0.011230	0.095093	-0.011292	1.975413	-7.763227	-1.461185
62484	0	1.125577	9.557575	-1.130463	0.011248	0.095577	-0.011300	1.977968	-7.787472	-1.435335
62485	0	1.148516	9.649433	-1.209288	0.011475	0.096497	-0.012085	1.984798	-7.814304	-1.412708
62486	0	1.193203	9.734438	-1.174162	0.011923	0.097346	-0.011735	1.989646	-7.839382	-1.384444
62487	0	1.209000	9.844811	-1.197098	0.012085	0.098450	-0.011963	1.996148	-7.859440	-1.357896
62488	0	1.215794	9.887242	-1.253268	0.012156	0.098873	-0.012529	1.997063	-7.876257	-1.331164
62489	0	1.227621	9.985209	-1.282072	0.012268	0.099854	-0.012817	1.998481	-7.899516	-1.310032
62490	0	1.271714	10.051947	-1.289215	0.012712	0.100521	-0.012885	2.003988	-7.919770	-1.287050
62491	0	1.300696	10.125620	-1.257560	0.013000	0.101257	-0.012573	2.004176	-7.940882	-1.263742
62492	0	1.283570	10.149794	-1.306561	0.012830	0.101499	-0.013066	2.001569	-7.961294	-1.248745
62493	0	1.275994	10.205096	-1.244600	0.012756	0.102051	-0.012451	1.993690	-7.978986	-1.231106
62494	0	1.270250	10.211271	-1.328881	0.012702	0.102112	-0.013296	1.983877	-7.993153	-1.219518
62495	0	1.251363	10.235621	-1.281400	0.012512	0.102356	-0.012817	1.978733	-8.008289	-1.210801
62496	0	1.257680	10.229612	-1.322807	0.012575	0.102295	-0.013239	1.965406	-8.023573	-1.203197
62497	0	1.245030	10.229633	-1.378427	0.012451	0.102295	-0.013794	1.953233	-8.035943	-1.194313
62498	0	1.232493	10.236005	-1.394391	0.012327	0.102358	-0.013958	1.936288	-8.046678	-1.186563
62499	0	1.214036	10.180974	-1.395936	0.012146	0.101807	-0.013977	1.915160	-8.053515	-1.178540
62500	0	1.206931	10.126480	-1.301742	0.012074	0.101263	-0.013027	1.903511	-8.061931	-1.177354
62501	0	1.232442	10.052704	-1.249962	0.012329	0.100525	-0.012512	1.888454	-8.069626	-1.175394
62502	0	1.249908	10.034836	-1.228552	0.012503	0.100346	-0.012304	1.866490	-8.078434	-1.174446
62503	0	1.245128	9.979473	-1.206625	0.012451	0.099792	-0.012085	1.844978	-8.091374	-1.179264
62504	0	1.238407	9.906640	-1.105629	0.012390	0.099064	-0.011072	1.826536	-8.097020	-1.184305
62505	0	1.232718	9.796425	-1.133020	0.012329	0.097961	-0.011353	1.799600	-8.107347	-1.179846
62506	0	1.238217	9.735841	-1.055747	0.012386	0.097356	-0.010576	1.777201	-8.114909	-1.182444
62507	0	1.195557	9.649983	-1.078231	0.011963	0.096497	-0.010803	1.752019	-8.118645	-1.184178
62508	0	1.139155	9.577309	-1.061850	0.011398	0.095770	-0.010640	1.725988	-8.122871	-1.187881
62509	0	1.141031	9.503447	-0.962049	0.011414	0.095032	-0.009644	1.697750	-8.131068	-1.187666
62510	0	1.121981	9.418487	-0.926942	0.011224	0.094182	-0.009294	1.667605	-8.138300	-1.183460
62511	0	1.128309	9.338654	-0.950443	0.011292	0.093384	-0.009521	1.646233	-8.139976	-1.184810
62512	0	1.120764	9.326800	-0.929565	0.011213	0.093266	-0.009304	1.634876	-8.144980	-1.179662
62513	0	1.061715	9.234773	-0.889870	0.010620	0.092346	-0.008911	1.618665	-8.153113	-1.176448
62514	0	1.091610	9.192339	-0.905736	0.010919	0.091922	-0.009070	1.601811	-8.161699	-1.175379
62515	0	1.037952	9.130919	-0.871758	0.010376	0.091309	-0.008728	1.587797	-8.177781	-1.170052
62516	0	1.026313	9.143206	-0.876145	0.010261	0.091432	-0.008769	1.577126	-8.192572	-1.162579
62517	0	1.050278	9.112577	-0.908599	0.010498	0.091125	-0.009094	1.565203	-8.210071	-1.150516
62518	0	1.026439	9.100369	-0.809595	0.010262	0.091003	-0.008101	1.556968	-8.223891	-1.142069
62519	0	1.037829	9.088175	-0.835460	0.010376	0.090881	-0.008362	1.546135	-8.238229	-1.129242
62520	0	1.056343	9.100378	-0.852605	0.010563	0.091003	-0.008531	1.538623	-8.250249	-1.116498
62521	0	1.056258	9.118632	-0.854273	0.010559	0.091187	-0.008545	1.533896	-8.265929	-1.101686
62522	0	1.044931	9.142894	-0.823735	0.010444	0.091430	-0.008236	1.533631	-8.284202	-1.086198
62523	0	1.056559	9.204027	-0.885009	0.010559	0.092041	-0.008850	1.531027	-8.303475	-1.064725
62524	0	1.094018	9.264891	-0.885282	0.010938	0.092649	-0.008850	1.531857	-8.317669	-1.044866
62525	0	1.117493	9.307737	-0.873425	0.011169	0.093079	-0.008728	1.536370	-8.335582	-1.018069
62526	0	1.155612	9.344009	-0.893122	0.011546	0.093442	-0.008924	1.542259	-8.358742	-0.999215
62527	0	1.160870	9.454111	-0.995700	0.011597	0.094543	-0.009949	1.549113	-8.384094	-0.971484
62528	0	1.144746	9.545094	-1.052536	0.011437	0.095453	-0.010515	1.558361	-8.406790	-0.946886
62529	0	1.141894	9.588438	-1.093596	0.011414	0.095886	-0.010925	1.568043	-8.423747	-0.921967
62530	0	1.137061	9.648987	-1.156631	0.011363	0.096492	-0.011558	1.575449	-8.443110	-0.897333
62531	0	1.154635	9.734912	-1.117540	0.011536	0.097351	-0.011169	1.579581	-8.466032	-0.872700
62532	0	1.181061	9.813713	-1.174329	0.011801	0.098140	-0.011731	1.591043	-8.487746	-0.849971
62533	0	1.178908	9.899618	-1.216015	0.011780	0.098999	-0.012146	1.604913	-8.508652	-0.830051
62534	0	1.229772	9.966080	-1.176021	0.012286	0.099664	-0.011747	1.617259	-8.532015	-0.810262
62535	0	1.202911	10.021793	-1.209469	0.012024	0.100220	-0.012085	1.625852	-8.547976	-0.790339
62536	0	1.234453	10.076312	-1.272629	0.012339	0.100765	-0.012715	1.635931	-8.564599	-0.771547
62537	0	1.196947	10.088952	-1.196978	0.011963	0.100891	-0.011963	1.641835	-8.581991	-0.757319
62538	0	1.222312	10.137430	-1.235026	0.012219	0.101376	-0.012343	1.647727	-8.596018	-0.743924
62539	0	1.251476	10.143990	-1.312423	0.012512	0.101440	-0.013123	1.648546	-8.608800	-0.738712
62540	0	1.295134	10.186474	-1.343249	0.012944	0.101866	-0.013432	1.648379	-8.626538	-0.730318
62541	0	1.257744	10.143966	-1.300245	0.012573	0.101440	-0.013000	1.649865	-8.641051	-0.727842
62542	0	1.264383	10.137712	-1.276209	0.012642	0.101377	-0.012761	1.649791	-8.652841	-0.720045
62543	0	1.294132	10.131766	-1.312609	0.012939	0.101318	-0.013123	1.652994	-8.664599	-0.717113
62544	0	1.227335	10.070544	-1.258383	0.012271	0.100706	-0.012581	1.654742	-8.676756	-0.704761
62545	0	1.244669	10.052557	-1.238925	0.012451	0.100525	-0.012390	1.653132	-8.681159	-0.703150
62546	0	1.299032	9.991532	-1.184211	0.012991	0.099916	-0.011840	1.655041	-8.689808	-0.701275
62547	0	1.238566	9.942692	-1.171798	0.012390	0.099426	-0.011719	1.653644	-8.693975	-0.700356
62548	0	1.231608	9.881783	-1.128595	0.012320	0.098817	-0.011291	1.648066	-8.699135	-0.702497
62549	0	1.202479	9.814501	-1.049257	0.012024	0.098145	-0.010498	1.642211	-8.709138	-0.712144
62550	0	1.159310	9.777875	-1.091579	0.011598	0.097778	-0.010915	1.643374	-8.712871	-0.716663
62551	0	1.165623	9.643618	-1.110446	0.011658	0.096436	-0.011108	1.639198	-8.720121	-0.725835
62552	0	1.134626	9.594911	-1.018070	0.011350	0.095948	-0.010185	1.634158	-8.724822	-0.733574
62553	0	1.110326	9.539901	-1.037174	0.011108	0.095398	-0.010376	1.628861	-8.727427	-0.735857
62554	0	1.097362	9.479038	-0.993516	0.010976	0.094790	-0.009941	1.622074	-8.733351	-0.743367
62555	0	1.080116	9.381210	-0.987986	0.010803	0.093811	-0.009888	1.612775	-8.739379	-0.749095
62556	0	1.073550	9.344632	-0.864940	0.010738	0.093446	-0.008652	1.610293	-8.744118	-0.756858
62557	0	1.055972	9.295662	-0.909272	0.010559	0.092957	-0.009094	1.608504	-8.753200	-0.761449
62558	0	1.074263	9.234611	-0.939796	0.010743	0.092346	-0.009397	1.609696	-8.760908	-0.760879
62559	0	1.049884	9.185792	-0.903221	0.010498	0.091858	-0.009033	1.608281	-8.770091	-0.763061
62560	0	1.043965	9.149025	-0.958353	0.010438	0.091491	-0.009581	1.611290	-8.780415	-0.760869
62561	0	1.074157	9.149174	-0.805700	0.010742	0.091492	-0.008057	1.610582	-8.787766	-0.753928
62562	0	1.110455	9.155234	-0.904057	0.011106	0.091553	-0.009034	1.617939	-8.793390	-0.752788
62563	0	1.099028	9.112420	-0.885845	0.010986	0.091125	-0.008850	1.627609	-8.806341	-0.749147
62564	0	1.087631	9.118192	-0.900168	0.010872	0.091184	-0.008989	1.641950	-8.819863	-0.743208
62565	0	1.080479	9.142945	-0.825114	0.010803	0.091431	-0.008240	1.654767	-8.829748	-0.734510
62566	0	1.081320	9.197492	-0.809602	0.010806	0.091977	-0.008080	1.672195	-8.846554	-0.720968
62567	0	1.086699	9.240599	-0.831101	0.010864	0.092407	-0.008301	1.682772	-8.857855	-0.706742
62568	0	1.081841	9.252418	-0.882092	0.010808	0.092526	-0.008810	1.694337	-8.878533	-0.693048
62569	0	1.105200	9.332089	-0.935147	0.011047	0.093323	-0.009338	1.708199	-8.891985	-0.677705
62570	0	1.094255	9.355983	-0.986555	0.010934	0.093562	-0.009853	1.721361	-8.910233	-0.666043
62571	0	1.105596	9.423504	-1.045715	0.011047	0.094238	-0.010437	1.743731	-8.928258	-0.651001
62572	0	1.101255	9.508173	-1.147421	0.011003	0.095085	-0.011455	1.764791	-8.946607	-0.631823
62573	0	1.111146	9.551686	-1.155883	0.011108	0.095520	-0.011536	1.790529	-8.957748	-0.618422
62574	0	1.148479	9.648674	-1.130066	0.011480	0.096490	-0.011278	1.815258	-8.970440	-0.605213
62575	0	1.160228	9.728656	-1.137662	0.011597	0.097290	-0.011353	1.841349	-8.984358	-0.589513
62576	0	1.167975	9.801029	-1.124569	0.011668	0.098015	-0.011218	1.871953	-9.005098	-0.578811
62577	0	1.239743	9.856805	-1.125508	0.012390	0.098572	-0.011230	1.898232	-9.020788	-0.561526
62578	0	1.247052	9.916996	-1.228053	0.012465	0.099174	-0.012257	1.924254	-9.033795	-0.552338
62579	0	1.276047	9.978954	-1.131285	0.012756	0.099792	-0.011292	1.946624	-9.045641	-0.537360
62580	0	1.271102	10.057577	-1.227118	0.012703	0.100579	-0.012251	1.967191	-9.061816	-0.517984
62581	0	1.270099	10.076626	-1.283361	0.012695	0.100769	-0.012817	1.984034	-9.075246	-0.507601
62582	0	1.228657	10.124925	-1.225180	0.012279	0.101252	-0.012240	1.995376	-9.091182	-0.497084
62583	0	1.264135	10.119404	-1.301114	0.012634	0.101196	-0.013000	2.006820	-9.106109	-0.495311
62584	0	1.307982	10.155547	-1.346193	0.013075	0.101558	-0.013450	2.020007	-9.118609	-0.494804
62585	0	1.288082	10.150036	-1.325073	0.012878	0.101501	-0.013245	2.025914	-9.128110	-0.490000
62586	0	1.270078	10.143652	-1.301944	0.012699	0.101438	-0.013013	2.032239	-9.136685	-0.484045
62587	0	1.263314	10.162283	-1.312908	0.012634	0.101624	-0.013123	2.038967	-9.142123	-0.483165
62588	0	1.256958	10.131573	-1.283719	0.012570	0.101316	-0.012831	2.046459	-9.147920	-0.489529
62589	0	1.226644	10.076851	-1.264010	0.012268	0.100769	-0.012634	2.052633	-9.152637	-0.489291
62590	0	1.232157	10.033978	-1.259019	0.012325	0.100340	-0.012586	2.057418	-9.154918	-0.489810
62591	0	1.226324	9.973272	-1.238467	0.012268	0.099731	-0.012390	2.051683	-9.155849	-0.499434
62592	0	1.188963	9.930624	-1.201402	0.011891	0.099306	-0.012013	2.052101	-9.160159	-0.500869
62593	0	1.196321	9.857188	-1.251107	0.011963	0.098572	-0.012512	2.050844	-9.166847	-0.504944
62594	0	1.171642	9.796264	-1.244193	0.011719	0.097961	-0.012449	2.043151	-9.170453	-0.516384
62595	0	1.190254	9.704574	-1.092593	0.011902	0.097046	-0.010925	2.044948	-9.177203	-0.530084
62596	0	1.134476	9.631395	-1.110687	0.011353	0.096313	-0.011110	2.041574	-9.172833	-0.540808
62597	0	1.134730	9.570417	-1.073841	0.011353	0.095703	-0.010742	2.037742	-9.172425	-0.551065
62598	0	1.158240	9.479071	-1.024039	0.011586	0.094790	-0.010247	2.029860	-9.173574	-0.559226
62599	0	1.189343	9.423966	-0.957947	0.011902	0.094238	-0.009583	2.026361	-9.168926	-0.567267
62600	0	1.145109	9.332587	-0.993898	0.011457	0.093325	-0.009943	2.022166	-9.166712	-0.578266
62601	0	1.134987	9.295754	-1.030887	0.011353	0.092957	-0.010315	2.014604	-9.169076	-0.581783
62602	0	1.079669	9.216502	-1.023447	0.010798	0.092164	-0.010242	2.004970	-9.173636	-0.587934
62603	0	1.086517	9.185809	-1.012923	0.010864	0.091858	-0.010132	2.001253	-9.180317	-0.587558
62604	0	1.068230	9.161366	-0.988369	0.010682	0.091614	-0.009883	2.002052	-9.186017	-0.589934
62605	0	1.080111	9.136975	-0.940064	0.010803	0.091370	-0.009399	2.003335	-9.188723	-0.590996
62606	0	1.067371	9.100361	-0.922036	0.010676	0.091003	-0.009219	2.003796	-9.190750	-0.585950
62607	0	1.074297	9.112487	-0.867252	0.010742	0.091125	-0.008667	2.009412	-9.197085	-0.578013
62608	0	1.068156	9.106201	-0.880671	0.010682	0.091063	-0.008801	2.016721	-9.201549	-0.578390
62609	0	1.062180	9.088088	-0.824269	0.010620	0.090881	-0.008240	2.019353	-9.208822	-0.574273
62610	0	1.050224	9.112302	-0.873893	0.010501	0.091124	-0.008735	2.022884	-9.215756	-0.562659
62611	0	1.056013	9.149144	-0.848537	0.010559	0.091492	-0.008484	2.023533	-9.222152	-0.556225
62612	0	1.056543	9.203891	-0.977550	0.010561	0.092040	-0.009769	2.028938	-9.232851	-0.541497
62613	0	1.031982	9.234524	-0.964746	0.010315	0.092346	-0.009644	2.031671	-9.244015	-0.527230
62614	0	1.094284	9.307398	-1.014807	0.010935	0.093076	-0.010140	2.038627	-9.258923	-0.509083
62615	0	1.123706	9.344269	-1.057099	0.011230	0.093445	-0.010559	2.050822	-9.272000	-0.492672
62616	0	1.124930	9.410873	-1.108869	0.011243	0.094111	-0.011072	2.068206	-9.284768	-0.472752
62617	0	1.154098	9.490711	-1.106374	0.011536	0.094910	-0.011047	2.085812	-9.296101	-0.457949
62618	0	1.125049	9.569422	-1.182987	0.011241	0.095697	-0.011813	2.103129	-9.312269	-0.438229
62619	0	1.166413	9.612769	-1.149056	0.011658	0.096130	-0.011475	2.120112	-9.324698	-0.424508
62620	0	1.240996	9.728055	-1.225428	0.012403	0.097283	-0.012239	2.134992	-9.338114	-0.404201
62621	0	1.245907	9.771488	-1.234020	0.012451	0.097717	-0.012329	2.145171	-9.351959	-0.380822
62622	0	1.253269	9.850299	-1.291170	0.012527	0.098505	-0.012901	2.154856	-9.362593	-0.361647
62623	0	1.239461	9.893575	-1.283030	0.012390	0.098938	-0.012817	2.167362	-9.372304	-0.343329
62624	0	1.210444	9.972402	-1.254954	0.012094	0.099727	-0.012539	2.177284	-9.389263	-0.326008
62625	0	1.233524	10.058398	-1.313182	0.012329	0.100586	-0.013123	2.185435	-9.400642	-0.307653
62626	0	1.234464	10.064084	-1.320928	0.012341	0.100642	-0.013203	2.190596	-9.409640	-0.289794
62627	0	1.226764	10.107383	-1.282089	0.012268	0.101074	-0.012817	2.192868	-9.413546	-0.277473
62628	0	1.269732	10.143946	-1.337166	0.012694	0.101439	-0.013374	2.188343	-9.421177	-0.266484
62629	0	1.252109	10.143902	-1.379625	0.012512	0.101440	-0.013794	2.189891	-9.435453	-0.259093
62630	0	1.265063	10.192502	-1.355439	0.012651	0.101925	-0.013555	2.188331	-9.438785	-0.249573
62631	0	1.269448	10.168497	-1.330337	0.012695	0.101685	-0.013306	2.184557	-9.442033	-0.242789
62632	0	1.232709	10.162404	-1.317595	0.012327	0.101624	-0.013180	2.179448	-9.446061	-0.237914
62633	0	1.220700	10.125738	-1.342731	0.012207	0.101257	-0.013428	2.178156	-9.450135	-0.233143
62634	0	1.226261	10.107612	-1.366189	0.012267	0.101074	-0.013672	2.165522	-9.449042	-0.223470
62635	0	1.208051	10.028230	-1.335919	0.012085	0.100281	-0.013367	2.156345	-9.447999	-0.221360
62636	0	1.262410	9.979658	-1.346589	0.012625	0.099795	-0.013474	2.146258	-9.451272	-0.221264
62637	0	1.293539	9.942877	-1.280211	0.012939	0.099426	-0.012817	2.128535	-9.450517	-0.223156
62638	0	1.262095	9.888278	-1.222717	0.012626	0.098881	-0.012239	2.115528	-9.448862	-0.227634
62639	0	1.220010	9.808619	-1.090881	0.012207	0.098083	-0.010925	2.096284	-9.444384	-0.230477
62640	0	1.182301	9.747983	-1.081837	0.011827	0.097478	-0.010832	2.080837	-9.443804	-0.235504
62641	0	1.177981	9.680368	-1.060252	0.011780	0.096802	-0.010620	2.060451	-9.447271	-0.242136
62642	0	1.189560	9.576950	-1.044704	0.011901	0.095767	-0.010464	2.040113	-9.444405	-0.241291
62643	0	1.183456	9.521794	-1.023232	0.011841	0.095215	-0.010254	2.013674	-9.440295	-0.238445
62644	0	1.121149	9.449078	-0.988800	0.011217	0.094488	-0.009907	1.990545	-9.436816	-0.236680
62645	0	1.104091	9.418037	-1.004862	0.011047	0.094177	-0.010071	1.963488	-9.432255	-0.237665
62646	0	1.091010	9.333093	-0.951670	0.010912	0.093328	-0.009539	1.936629	-9.433148	-0.240760
62647	0	1.067766	9.289804	-1.011231	0.010681	0.092896	-0.010132	1.911488	-9.432110	-0.231834
62648	0	1.066846	9.247395	-0.934857	0.010674	0.092472	-0.009361	1.894706	-9.429034	-0.224256
62649	0	1.055460	9.192077	-0.956992	0.010559	0.091919	-0.009583	1.878772	-9.426537	-0.224689
62650	0	1.011654	9.155733	-0.905832	0.010122	0.091556	-0.009069	1.863965	-9.422407	-0.219420
62651	0	1.067722	9.161523	-0.883973	0.010681	0.091614	-0.008850	1.849464	-9.420581	-0.208092
62652	0	1.042579	9.119051	-0.900488	0.010428	0.091189	-0.009013	1.837544	-9.420306	-0.197028
62653	0	1.092847	9.130899	-0.878100	0.010925	0.091309	-0.008789	1.825844	-9.427284	-0.185516
62654	0	1.105660	9.130900	-0.913168	0.011053	0.091309	-0.009140	1.813700	-9.434658	-0.173269
62655	0	1.050323	9.143051	-0.878445	0.010498	0.091431	-0.008789	1.805376	-9.444185	-0.151633
62656	0	1.056941	9.167456	-0.919974	0.010569	0.091674	-0.009208	1.793507	-9.448068	-0.138150
62657	0	1.104910	9.228516	-0.921416	0.011047	0.092285	-0.009216	1.788656	-9.453112	-0.120329
62658	0	1.135971	9.246707	-0.933164	0.011355	0.092467	-0.009335	1.782689	-9.461306	-0.100539
62659	0	1.123954	9.295570	-0.951898	0.011230	0.092957	-0.009521	1.776843	-9.475308	-0.077338
62660	0	1.106931	9.356445	-0.970064	0.011065	0.093565	-0.009700	1.775280	-9.482764	-0.057027
62661	0	1.129530	9.405440	-0.958567	0.011292	0.094055	-0.009583	1.775576	-9.490234	-0.027815
62662	0	1.106183	9.478463	-0.995794	0.011055	0.094786	-0.009955	1.775403	-9.501202	-0.000997
62663	0	1.147875	9.545852	-1.013149	0.011475	0.095459	-0.010132	1.771200	-9.508868	0.030075
62664	0	1.124236	9.563934	-1.074522	0.011238	0.095640	-0.010742	1.770492	-9.516511	0.063843
62665	0	1.130145	9.667821	-1.153827	0.011292	0.096680	-0.011536	1.770292	-9.530648	0.091030
62666	0	1.125418	9.728505	-1.154678	0.011250	0.097286	-0.011541	1.773349	-9.538477	0.117757
62667	0	1.123709	9.777715	-1.153914	0.011230	0.097778	-0.011536	1.773644	-9.548514	0.148891
62668	0	1.198188	9.869037	-1.221413	0.011976	0.098691	-0.012215	1.770081	-9.557256	0.175036
62669	0	1.227646	9.936345	-1.233512	0.012268	0.099365	-0.012329	1.774499	-9.569126	0.199411
62670	0	1.192278	9.936056	-1.203873	0.011918	0.099361	-0.012036	1.774037	-9.576701	0.226805
62671	0	1.245764	10.021869	-1.202583	0.012451	0.100220	-0.012024	1.773421	-9.586203	0.249424
62672	0	1.253123	10.076562	-1.153816	0.012525	0.100766	-0.011540	1.768643	-9.595864	0.271791
62673	0	1.233025	10.064753	-1.220127	0.012329	0.100647	-0.012207	1.760020	-9.599262	0.290171
62674	0	1.282023	10.101509	-1.261429	0.012819	0.101014	-0.012623	1.748839	-9.602411	0.303940
62675	0	1.245359	10.070806	-1.275356	0.012451	0.100708	-0.012756	1.743514	-9.607127	0.324777
62676	0	1.257869	10.144033	-1.249884	0.012577	0.101439	-0.012507	1.731239	-9.610846	0.350585
62677	0	1.275818	10.095250	-1.293492	0.012756	0.100952	-0.012939	1.724960	-9.614928	0.363005
62678	0	1.275484	10.077032	-1.255885	0.012759	0.100769	-0.012565	1.716771	-9.611907	0.376684
62679	0	1.244754	10.052610	-1.256728	0.012451	0.100525	-0.012573	1.709250	-9.609767	0.384080
62680	0	1.238277	10.003929	-1.249439	0.012383	0.100039	-0.012501	1.701199	-9.611976	0.391164
62681	0	1.208111	9.973294	-1.134348	0.012085	0.099731	-0.011353	1.689618	-9.609357	0.404926
62682	0	1.219474	9.906447	-1.132584	0.012198	0.099063	-0.011335	1.678082	-9.606838	0.409836
62683	0	1.232349	9.894067	-1.109069	0.012329	0.098938	-0.011108	1.656827	-9.602042	0.418672
62684	0	1.182821	9.802868	-1.051254	0.011829	0.098027	-0.010525	1.641904	-9.602285	0.427994
62685	0	1.159316	9.759750	-1.054185	0.011597	0.097595	-0.010559	1.621288	-9.599726	0.436433
62686	0	1.177041	9.699057	-1.020456	0.011772	0.096989	-0.010221	1.602105	-9.599156	0.441748
62687	0	1.147536	9.631468	-1.005839	0.011475	0.096313	-0.010071	1.586797	-9.601497	0.450793
62688	0	1.141220	9.534066	-1.003217	0.011415	0.095339	-0.010047	1.568999	-9.600109	0.453782
62689	0	1.140867	9.503375	-1.005733	0.011414	0.095032	-0.010071	1.552319	-9.595616	0.459608
62690	0	1.121470	9.448819	-1.027602	0.011220	0.094486	-0.010288	1.536941	-9.590627	0.468038
62691	0	1.129256	9.387372	-0.919815	0.011292	0.093872	-0.009216	1.513892	-9.593183	0.479784
62692	0	1.141562	9.344856	-0.880537	0.011415	0.093448	-0.008815	1.501437	-9.594570	0.490007
62693	0	1.092197	9.314071	-0.896522	0.010925	0.093140	-0.008972	1.491373	-9.591753	0.500850
62694	0	1.085738	9.265355	-0.913820	0.010857	0.092653	-0.009142	1.485423	-9.593897	0.513244
62695	0	1.086612	9.252964	-0.866096	0.010864	0.092529	-0.008667	1.476717	-9.597344	0.526095
62696	0	1.062826	9.259019	-0.828415	0.010623	0.092590	-0.008289	1.468742	-9.605006	0.542640
62697	0	1.055958	9.216336	-0.921302	0.010559	0.092163	-0.009216	1.463200	-9.606739	0.558595
62698	0	1.098834	9.204065	-0.884570	0.010986	0.092041	-0.008844	1.463055	-9.610335	0.577622
62699	0	1.074569	9.204045	-0.964501	0.010742	0.092041	-0.009644	1.463624	-9.615734	0.589881
62700	0	1.093507	9.222181	-0.891527	0.010932	0.092222	-0.008915	1.462196	-9.620611	0.610317
62701	0	1.062818	9.240652	-0.970249	0.010620	0.092407	-0.009705	1.457547	-9.631555	0.633383
62702	0	1.039570	9.270948	-0.909565	0.010391	0.092710	-0.009090	1.461796	-9.638046	0.657987
62703	0	1.050013	9.332191	-0.946648	0.010498	0.093323	-0.009460	1.466330	-9.641566	0.682542
62704	0	1.069060	9.356385	-0.905072	0.010685	0.093565	-0.009046	1.469640	-9.649418	0.714164
62705	0	1.105353	9.448096	-0.940681	0.011047	0.094482	-0.009399	1.475679	-9.657790	0.740565
62706	0	1.130793	9.484336	-0.966728	0.011303	0.094845	-0.009659	1.483111	-9.664654	0.768847
62707	0	1.160400	9.509054	-0.990062	0.011597	0.095093	-0.009888	1.496200	-9.674248	0.795331
62708	0	1.149131	9.594113	-1.010778	0.011489	0.095942	-0.010098	1.505132	-9.677888	0.825384
62709	0	1.148205	9.618934	-1.081371	0.011475	0.096191	-0.010803	1.514703	-9.687398	0.856266
62710	0	1.174014	9.691712	-1.138372	0.011733	0.096919	-0.011374	1.522724	-9.696340	0.888298
62711	0	1.172651	9.710414	-1.161225	0.011719	0.097107	-0.011597	1.538357	-9.706039	0.916447
62712	0	1.210522	9.789215	-1.146128	0.012100	0.097895	-0.011445	1.554232	-9.712419	0.949034
62713	0	1.203134	9.844721	-1.154925	0.012024	0.098450	-0.011536	1.567878	-9.721578	0.973498
62714	0	1.223126	9.917396	-1.132985	0.012221	0.099176	-0.011319	1.578372	-9.733537	0.995209
62715	0	1.245743	9.942392	-1.130529	0.012451	0.099426	-0.011292	1.591695	-9.741225	1.023187
62716	0	1.240935	9.996851	-1.102819	0.012403	0.099971	-0.011015	1.604616	-9.749498	1.047917
62717	0	1.245961	10.015626	-1.179157	0.012451	0.100159	-0.011780	1.615835	-9.759532	1.073437
62718	0	1.247179	10.033442	-1.205697	0.012467	0.100336	-0.012048	1.625117	-9.765011	1.089301
62719	0	1.214375	10.058525	-1.264188	0.012146	0.100586	-0.012634	1.632089	-9.762901	1.111827
62720	0	1.232745	10.058254	-1.204847	0.012324	0.100584	-0.012039	1.641989	-9.766882	1.125194
62721	0	1.233238	10.046340	-1.220759	0.012329	0.100464	-0.012207	1.641064	-9.770909	1.146762
62722	0	1.251911	10.033924	-1.257913	0.012518	0.100340	-0.012575	1.643623	-9.772504	1.172155
62723	0	1.220807	10.027980	-1.276290	0.012207	0.100281	-0.012756	1.650548	-9.774111	1.186219
62724	0	1.221641	10.009429	-1.228587	0.012209	0.100096	-0.012281	1.655452	-9.782952	1.194811
62725	0	1.202360	9.967009	-1.202692	0.012024	0.099670	-0.012024	1.658286	-9.782831	1.207651
62726	0	1.208044	9.905910	-1.191221	0.012084	0.099059	-0.011909	1.661978	-9.778959	1.219011
62727	0	1.238848	9.875484	-1.068346	0.012390	0.098755	-0.010681	1.664833	-9.777081	1.222648
62728	0	1.214228	9.808247	-1.050341	0.012142	0.098083	-0.010503	1.665462	-9.777184	1.233066
62729	0	1.227151	9.759518	-1.086067	0.012268	0.097595	-0.010864	1.661738	-9.781218	1.236291
62730	0	1.221097	9.692336	-1.030694	0.012214	0.096923	-0.010308	1.660223	-9.777915	1.243758
62731	0	1.184199	9.619182	-1.122571	0.011841	0.096191	-0.011230	1.654531	-9.779328	1.251257
62732	0	1.178482	9.582494	-1.091556	0.011782	0.095825	-0.010917	1.653752	-9.783039	1.255379
62733	0	1.159320	9.497142	-1.000699	0.011597	0.094971	-0.010010	1.650772	-9.778655	1.259306
62734	0	1.145989	9.472850	-0.963760	0.011467	0.094728	-0.009639	1.649533	-9.769827	1.264156
62735	0	1.141238	9.417721	-0.958430	0.011414	0.094177	-0.009583	1.651470	-9.768095	1.274527
62736	0	1.092472	9.362638	-0.952855	0.010922	0.093627	-0.009525	1.655382	-9.770559	1.282171
62737	0	1.080324	9.320035	-0.928070	0.010803	0.093201	-0.009277	1.659176	-9.770214	1.293522
62738	0	1.068026	9.289411	-0.904528	0.010680	0.092895	-0.009041	1.664103	-9.769888	1.308533
62739	0	1.061476	9.252968	-0.927969	0.010620	0.092529	-0.009277	1.666628	-9.762863	1.319087
62740	0	1.048681	9.234538	-0.868017	0.010487	0.092346	-0.008672	1.676208	-9.762650	1.338009
62741	0	1.068220	9.240620	-0.904251	0.010681	0.092407	-0.009033	1.686796	-9.763495	1.354217
62742	0	1.068266	9.240420	-0.881036	0.010683	0.092404	-0.008808	1.688742	-9.762482	1.369509
62743	0	1.105194	9.222321	-0.940299	0.011047	0.092224	-0.009399	1.691735	-9.767700	1.395054
62744	0	1.106344	9.222038	-0.947715	0.011056	0.092222	-0.009468	1.701301	-9.776526	1.420373
62745	0	1.093061	9.271097	-0.910243	0.010925	0.092712	-0.009094	1.709980	-9.782569	1.439435
62746	0	1.105902	9.289043	-0.918379	0.011058	0.092892	-0.009172	1.722066	-9.783526	1.462377
62747	0	1.112169	9.338095	-0.922900	0.011108	0.093384	-0.009216	1.735610	-9.799282	1.489493
62748	0	1.107955	9.361887	-0.980689	0.011073	0.093621	-0.009791	1.752372	-9.806619	1.516543
62749	0	1.136048	9.411379	-0.941408	0.011353	0.094116	-0.009399	1.768134	-9.815715	1.540772
62750	0	1.143410	9.435246	-0.980992	0.011429	0.094355	-0.009795	1.784056	-9.821513	1.565829
62751	0	1.160018	9.490726	-1.033313	0.011597	0.094910	-0.010315	1.803429	-9.825168	1.596188
62752	0	1.167057	9.575578	-1.122289	0.011664	0.095758	-0.011207	1.820235	-9.831910	1.627091
62753	0	1.159951	9.625037	-1.155007	0.011597	0.096252	-0.011536	1.834491	-9.834595	1.657379
62754	0	1.179060	9.655011	-1.115531	0.011785	0.096553	-0.011138	1.853199	-9.841088	1.681213
62755	0	1.172858	9.722585	-1.161318	0.011719	0.097229	-0.011597	1.870342	-9.851918	1.714047
62756	0	1.192665	9.813517	-1.195161	0.011921	0.098138	-0.011935	1.886639	-9.857808	1.749046
62757	0	1.172499	9.838583	-1.161446	0.011719	0.098389	-0.011597	1.904931	-9.864288	1.778328
62758	0	1.197828	9.880676	-1.195564	0.011975	0.098809	-0.011938	1.923077	-9.866976	1.806497
62759	0	1.178784	9.924064	-1.221980	0.011780	0.099243	-0.012207	1.935718	-9.875403	1.833212
62760	0	1.216546	9.966223	-1.200478	0.012161	0.099665	-0.011989	1.951982	-9.879369	1.862180
62761	0	1.233297	9.991260	-1.209710	0.012329	0.099915	-0.012085	1.963799	-9.882908	1.885197
62762	0	1.239907	10.021398	-1.242156	0.012398	0.100215	-0.012415	1.969551	-9.883494	1.909681
62763	0	1.251633	10.027876	-1.252415	0.012512	0.100281	-0.012512	1.981252	-9.887255	1.933239
62764	0	1.246405	10.045757	-1.284907	0.012459	0.100459	-0.012842	1.988088	-9.892322	1.951967
62765	0	1.264008	10.064539	-1.337317	0.012634	0.100647	-0.013367	1.993830	-9.897927	1.979675
62766	0	1.264368	10.045981	-1.307872	0.012646	0.100460	-0.013075	1.996695	-9.894634	1.999063
62767	0	1.233362	10.028006	-1.245238	0.012329	0.100281	-0.012451	1.997560	-9.898767	2.014286
62768	0	1.246053	10.003376	-1.294897	0.012460	0.100035	-0.012942	2.003490	-9.898591	2.034329
62769	0	1.220466	9.960875	-1.331252	0.012207	0.099609	-0.013306	2.010203	-9.894883	2.049805
62770	0	1.214407	9.917947	-1.313901	0.012140	0.099180	-0.013137	2.012391	-9.898274	2.064008
62771	0	1.220414	9.899907	-1.178235	0.012207	0.098999	-0.011780	2.014900	-9.893783	2.077752
62772	0	1.213343	9.845067	-1.153935	0.012139	0.098450	-0.011541	2.012182	-9.885740	2.085567
62773	0	1.207996	9.784032	-1.122744	0.012085	0.097839	-0.011230	2.009383	-9.878606	2.095044
62774	0	1.188706	9.723179	-1.171013	0.011891	0.097231	-0.011713	2.006388	-9.872350	2.100101
62775	0	1.177990	9.680192	-1.122894	0.011780	0.096802	-0.011230	2.004365	-9.871160	2.109537
62776	0	1.177444	9.625406	-1.121935	0.011780	0.096252	-0.011228	1.994576	-9.863480	2.120184
62777	0	1.153642	9.552021	-1.067864	0.011536	0.095520	-0.010681	1.991108	-9.862975	2.128933
62778	0	1.128694	9.521629	-1.005852	0.011292	0.095215	-0.010066	1.982716	-9.854739	2.130148
62779	0	1.091922	9.436172	-1.085846	0.010925	0.094360	-0.010864	1.975491	-9.845947	2.140037
62780	0	1.078748	9.369171	-0.974982	0.010791	0.093691	-0.009754	1.970385	-9.840207	2.142876
62781	0	1.073879	9.320115	-0.952078	0.010742	0.093201	-0.009521	1.969366	-9.834364	2.150745
62782	0	1.128505	9.313970	-1.019013	0.011284	0.093140	-0.010192	1.966535	-9.834224	2.163616
62783	0	1.117246	9.289611	-0.926770	0.011169	0.092896	-0.009277	1.953699	-9.836269	2.177331
62784	0	1.080685	9.247023	-0.955596	0.010809	0.092469	-0.009563	1.943864	-9.831975	2.190812
62785	0	1.086625	9.234620	-0.964126	0.010864	0.092346	-0.009644	1.939787	-9.832788	2.208845
62786	0	1.086816	9.240664	-0.963612	0.010868	0.092406	-0.009640	1.934227	-9.831202	2.224957
62787	0	1.080038	9.210240	-0.927714	0.010803	0.092102	-0.009277	1.933009	-9.825927	2.236631
62788	0	1.110365	9.173560	-0.988779	0.011102	0.091736	-0.009888	1.931241	-9.826663	2.260426
62789	0	1.086894	9.222333	-0.934077	0.010864	0.092224	-0.009338	1.932639	-9.830740	2.279192
62790	0	1.087140	9.246603	-0.947095	0.010873	0.092466	-0.009466	1.936239	-9.827302	2.306956
62791	0	1.080270	9.271233	-0.952278	0.010803	0.092712	-0.009521	1.935431	-9.824970	2.334920
62792	0	1.092620	9.356534	-0.983215	0.010923	0.093566	-0.009830	1.936572	-9.826664	2.356074
62793	0	1.098993	9.338295	-1.001361	0.010986	0.093384	-0.010010	1.938822	-9.829332	2.374295
62794	0	1.105936	9.429627	-1.057223	0.011054	0.094297	-0.010568	1.941919	-9.833984	2.405542
62795	0	1.086542	9.466415	-1.026536	0.010864	0.094666	-0.010254	1.952866	-9.833630	2.438733
62796	0	1.129955	9.490414	-1.095764	0.011293	0.094906	-0.010949	1.960030	-9.839174	2.474234
62797	0	1.130050	9.557939	-1.099152	0.011292	0.095581	-0.010986	1.963070	-9.848046	2.510318
62798	0	1.119577	9.612489	-1.136904	0.011187	0.096127	-0.011364	1.965676	-9.856996	2.547931
62799	0	1.166502	9.680035	-1.135703	0.011658	0.096802	-0.011353	1.968232	-9.863673	2.578867
62800	0	1.179619	9.734603	-1.185838	0.011794	0.097347	-0.011850	1.974786	-9.864168	2.612013
62801	0	1.160443	9.789835	-1.209406	0.011597	0.097900	-0.012085	1.982258	-9.871159	2.645091
62802	0	1.192549	9.862627	-1.235423	0.011917	0.098628	-0.012348	1.986350	-9.878764	2.674900
62803	0	1.239521	9.893699	-1.269818	0.012390	0.098938	-0.012695	1.987098	-9.882528	2.707215
62804	0	1.221927	9.899500	-1.161042	0.012217	0.098996	-0.011603	1.992196	-9.883600	2.736331
62805	0	1.251634	9.954712	-1.221276	0.012512	0.099548	-0.012207	1.996442	-9.886254	2.761220
62806	0	1.258634	10.021612	-1.221995	0.012581	0.100217	-0.012219	1.994085	-9.890327	2.793948
62807	0	1.270069	10.040168	-1.239395	0.012695	0.100403	-0.012390	1.996497	-9.894309	2.817667
62808	0	1.276895	10.070572	-1.263613	0.012767	0.100705	-0.012643	1.986307	-9.894485	2.844640
62809	0	1.263681	10.034145	-1.245141	0.012634	0.100342	-0.012451	1.984771	-9.895204	2.868594
62810	0	1.239573	10.052498	-1.287051	0.012395	0.100524	-0.012879	1.972362	-9.893872	2.895704
62811	0	1.196217	10.034265	-1.323881	0.011963	0.100342	-0.013245	1.964129	-9.890850	2.919147
62812	0	1.220419	10.034422	-1.236766	0.012205	0.100343	-0.012379	1.949883	-9.887516	2.940363
62813	0	1.244771	9.991564	-1.244587	0.012451	0.099915	-0.012451	1.941816	-9.881267	2.967091
62814	0	1.250078	9.997921	-1.261394	0.012505	0.099977	-0.012624	1.929382	-9.874669	2.978756
62815	0	1.201906	9.936740	-1.243858	0.012024	0.099365	-0.012451	1.913770	-9.866777	2.993766
62816	0	1.213421	9.930966	-1.186463	0.012136	0.099308	-0.011877	1.897783	-9.862894	3.017703
62817	0	1.177540	9.863524	-1.206938	0.011780	0.098633	-0.012085	1.879057	-9.855459	3.028194
62818	0	1.170607	9.753999	-1.179698	0.011709	0.097538	-0.011810	1.862980	-9.849396	3.039808
62819	0	1.208333	9.735317	-1.072499	0.012085	0.097351	-0.010742	1.842148	-9.844950	3.051504
62820	0	1.189607	9.662475	-1.075150	0.011898	0.096622	-0.010770	1.819280	-9.840093	3.069913
62821	0	1.171537	9.637677	-1.060332	0.011719	0.096375	-0.010620	1.798136	-9.833541	3.084015
62822	0	1.158339	9.564837	-1.081612	0.011589	0.095646	-0.010832	1.778567	-9.824235	3.091878
62823	0	1.147543	9.497269	-1.047917	0.011475	0.094971	-0.010498	1.755073	-9.822601	3.100527
62824	0	1.159380	9.436624	-1.014073	0.011598	0.094364	-0.010156	1.735406	-9.815349	3.120764
62825	0	1.134881	9.405739	-0.956518	0.011353	0.094055	-0.009583	1.713228	-9.808129	3.134817
62826	0	1.134163	9.375572	-1.008247	0.011344	0.093754	-0.010098	1.692874	-9.802647	3.155444
62827	0	1.110196	9.332474	-0.944844	0.011108	0.093323	-0.009460	1.676808	-9.792069	3.167920
62828	0	1.085160	9.308346	-0.936450	0.010851	0.093082	-0.009376	1.661492	-9.790219	3.184338
62829	0	1.092721	9.277424	-0.920593	0.010925	0.092773	-0.009216	1.647292	-9.789834	3.198013
62830	0	1.074448	9.253152	-0.930636	0.010745	0.092530	-0.009318	1.630378	-9.786414	3.224548
62831	0	1.049972	9.246925	-0.865440	0.010498	0.092468	-0.008667	1.613229	-9.785687	3.240781
62832	0	1.062914	9.216535	-0.893634	0.010623	0.092165	-0.008947	1.597586	-9.790548	3.262009
62833	0	1.092795	9.240797	-0.877798	0.010925	0.092407	-0.008789	1.582420	-9.790991	3.273717
62834	0	1.081060	9.271397	-0.961281	0.010808	0.092713	-0.009622	1.569575	-9.791373	3.293162
62835	0	1.117836	9.259028	-0.865607	0.011169	0.092590	-0.008667	1.553212	-9.799667	3.322797
62836	0	1.076247	9.283442	-0.980274	0.010759	0.092834	-0.009806	1.547678	-9.800639	3.342048
62837	0	1.056488	9.313940	-0.927321	0.010559	0.093140	-0.009277	1.539561	-9.804940	3.368254
62838	0	1.106308	9.399296	-0.932801	0.011059	0.093993	-0.009331	1.533733	-9.807266	3.392787
62839	0	1.129776	9.405453	-0.939837	0.011292	0.094055	-0.009399	1.529326	-9.812012	3.424681
62840	0	1.136913	9.429741	-1.018629	0.011365	0.094297	-0.010191	1.520349	-9.814143	3.459187
62841	0	1.172407	9.515248	-0.977216	0.011719	0.095154	-0.009766	1.525390	-9.817621	3.486855
62842	0	1.167250	9.539434	-1.033036	0.011668	0.095395	-0.010328	1.525006	-9.819792	3.510256
62843	0	1.172262	9.606886	-1.019289	0.011719	0.096069	-0.010193	1.521810	-9.821423	3.543446
62844	0	1.191734	9.655491	-1.061954	0.011909	0.096556	-0.010621	1.517030	-9.827669	3.571323
62845	0	1.221537	9.722777	-1.141513	0.012207	0.097229	-0.011414	1.515127	-9.834270	3.607780
62846	0	1.198040	9.753133	-1.135491	0.011979	0.097531	-0.011356	1.510300	-9.832653	3.635515
62847	0	1.202930	9.783872	-1.190169	0.012024	0.097839	-0.011902	1.506383	-9.835635	3.671898
62848	0	1.191648	9.869085	-1.251689	0.011912	0.098692	-0.012512	1.508260	-9.837076	3.704305
62849	0	1.221156	9.918139	-1.178129	0.012207	0.099182	-0.011780	1.507755	-9.839136	3.724808
62850	0	1.197527	9.942366	-1.172463	0.011971	0.099424	-0.011723	1.507673	-9.840312	3.751204
62851	0	1.239044	9.954839	-1.177906	0.012390	0.099548	-0.011780	1.504194	-9.837436	3.774528
62852	0	1.232804	9.967065	-1.141164	0.012329	0.099670	-0.011413	1.500513	-9.833008	3.797098
62853	0	1.232905	10.003690	-1.202168	0.012329	0.100037	-0.012024	1.495687	-9.829708	3.819806
62854	0	1.239224	10.009800	-1.201408	0.012389	0.100098	-0.012020	1.486573	-9.829898	3.839176
62855	0	1.233019	10.034264	-1.171037	0.012329	0.100342	-0.011719	1.474900	-9.827842	3.861093
62856	0	1.214686	10.046482	-1.182565	0.012148	0.100465	-0.011825	1.474099	-9.823371	3.878204
62857	0	1.202166	9.979308	-1.220434	0.012024	0.099792	-0.012207	1.469516	-9.817532	3.895607
62858	0	1.195757	9.997743	-1.268403	0.011958	0.099977	-0.012691	1.460471	-9.813597	3.913321
62859	0	1.238755	9.942721	-1.226307	0.012390	0.099426	-0.012268	1.453733	-9.807383	3.918756
62860	0	1.238165	9.930635	-1.182411	0.012384	0.099305	-0.011831	1.443847	-9.800845	3.932804
62861	0	1.214347	9.887827	-1.183241	0.012146	0.098877	-0.011841	1.432716	-9.794566	3.944033
62862	0	1.262905	9.845267	-1.132660	0.012629	0.098452	-0.011336	1.420365	-9.791758	3.957284
62863	0	1.214296	9.784048	-1.067427	0.012146	0.097839	-0.010681	1.411996	-9.784818	3.962609
62864	0	1.176834	9.772071	-1.102569	0.011773	0.097719	-0.011034	1.401285	-9.775835	3.973749
62865	0	1.177666	9.704687	-1.018720	0.011780	0.097046	-0.010193	1.393564	-9.768681	3.981566
62866	0	1.171021	9.637745	-1.066338	0.011712	0.096376	-0.010671	1.384997	-9.763051	3.981149
62867	0	1.165409	9.600925	-1.031024	0.011658	0.096008	-0.010315	1.378535	-9.755245	3.987564
62868	0	1.133861	9.509500	-1.054582	0.011345	0.095094	-0.010550	1.372467	-9.744232	3.994219
62869	0	1.129078	9.484929	-1.073716	0.011292	0.094849	-0.010742	1.365644	-9.739867	4.001463
62870	0	1.104433	9.436235	-0.956397	0.011045	0.094361	-0.009573	1.354163	-9.734892	4.008095
62871	0	1.098857	9.423805	-0.933804	0.010986	0.094238	-0.009338	1.353029	-9.733977	4.014187
62872	0	1.086814	9.375014	-0.951064	0.010868	0.093749	-0.009521	1.338664	-9.730427	4.021534
62873	0	1.086783	9.332275	-0.921208	0.010864	0.093323	-0.009216	1.332350	-9.731137	4.035615
62874	0	1.117627	9.368801	-0.884226	0.011176	0.093688	-0.008842	1.331589	-9.727580	4.040934
62875	0	1.086760	9.313920	-0.946104	0.010864	0.093140	-0.009460	1.330886	-9.728015	4.056620
62876	0	1.130179	9.283217	-0.921658	0.011297	0.092833	-0.009218	1.327341	-9.729956	4.066032
62877	0	1.110884	9.277321	-0.915702	0.011108	0.092773	-0.009155	1.328082	-9.726799	4.078241
62878	0	1.104808	9.283348	-0.921963	0.011047	0.092834	-0.009220	1.326036	-9.723972	4.093845
62879	0	1.098905	9.283376	-0.964728	0.010986	0.092834	-0.009644	1.329574	-9.723606	4.098478
62880	0	1.117822	9.301496	-0.928721	0.011174	0.093016	-0.009285	1.330270	-9.724827	4.118883
62881	0	1.123415	9.344401	-0.922009	0.011230	0.093445	-0.009216	1.333021	-9.725600	4.131351
62882	0	1.117926	9.380805	-0.935308	0.011176	0.093809	-0.009346	1.339281	-9.725717	4.150291
62883	0	1.141844	9.411477	-0.910306	0.011414	0.094116	-0.009094	1.348461	-9.727847	4.161670
62884	0	1.130864	9.453766	-1.009893	0.011301	0.094540	-0.010089	1.358214	-9.733255	4.179186
62885	0	1.117687	9.496908	-0.965094	0.011169	0.094971	-0.009644	1.365086	-9.738419	4.198396
62886	0	1.112698	9.527056	-1.015650	0.011123	0.095272	-0.010147	1.374000	-9.739742	4.221501
62887	0	1.117825	9.594499	-1.026555	0.011169	0.095947	-0.010254	1.385599	-9.746414	4.240658
62888	0	1.149721	9.600074	-1.108150	0.011492	0.096003	-0.011071	1.395606	-9.749014	4.257100
62889	0	1.172597	9.643278	-1.094195	0.011719	0.096436	-0.010925	1.412779	-9.753680	4.280170
62890	0	1.179915	9.715881	-1.170755	0.011794	0.097161	-0.011692	1.428883	-9.755753	4.298626
62891	0	1.148424	9.765363	-1.142630	0.011475	0.097656	-0.011414	1.441696	-9.763101	4.317618
62892	0	1.174468	9.825872	-1.157281	0.011738	0.098261	-0.011561	1.453116	-9.767166	4.333521
62893	0	1.202882	9.850833	-1.161208	0.012024	0.098511	-0.011597	1.469113	-9.768945	4.351683
62894	0	1.234441	9.862576	-1.097083	0.012339	0.098628	-0.010957	1.484392	-9.771737	4.359289
62895	0	1.233297	9.893584	-1.100132	0.012329	0.098938	-0.010986	1.499779	-9.772282	4.374127
62896	0	1.258862	9.960308	-1.138781	0.012581	0.099605	-0.011383	1.504334	-9.777247	4.381391
62897	0	1.275879	9.942481	-1.178950	0.012756	0.099426	-0.011780	1.513944	-9.776125	4.393415
62898	0	1.233618	9.966526	-1.168669	0.012334	0.099667	-0.011678	1.523305	-9.774868	4.397217
62899	0	1.245713	9.948589	-1.215144	0.012451	0.099487	-0.012146	1.528502	-9.777770	4.403585
62900	0	1.228695	9.954259	-1.222679	0.012280	0.099545	-0.012218	1.537315	-9.782405	4.410987
62901	0	1.202310	9.979150	-1.221584	0.012024	0.099792	-0.012207	1.546457	-9.777557	4.420928
62902	0	1.232819	9.954444	-1.198859	0.012327	0.099545	-0.011981	1.554805	-9.774813	4.424063
62903	0	1.232921	9.918100	-1.178918	0.012329	0.099182	-0.011780	1.564909	-9.771000	4.433945
62904	0	1.208403	9.887369	-1.192517	0.012085	0.098874	-0.011921	1.569122	-9.765964	4.438114
62905	0	1.227015	9.869325	-1.172160	0.012268	0.098694	-0.011719	1.571778	-9.764373	4.446057
62906	0	1.232730	9.844804	-1.185137	0.012333	0.098448	-0.011847	1.575552	-9.753888	4.449078
62907	0	1.184285	9.802236	-1.135131	0.011841	0.098022	-0.011353	1.574093	-9.752217	4.450886
62908	0	1.165876	9.759490	-1.183636	0.011662	0.097594	-0.011839	1.570445	-9.744951	4.456092
62909	0	1.147575	9.698435	-1.092866	0.011475	0.096985	-0.010925	1.574590	-9.742194	4.453906
62910	0	1.172018	9.679954	-1.105824	0.011721	0.096800	-0.011055	1.578545	-9.737539	4.452039
62911	0	1.165102	9.600935	-1.116741	0.011658	0.096008	-0.011169	1.576179	-9.725519	4.451594
62912	0	1.151996	9.576636	-1.098142	0.011521	0.095766	-0.010983	1.575240	-9.719766	4.447453
62913	0	1.129100	9.527559	-1.050119	0.011292	0.095276	-0.010498	1.578909	-9.714965	4.447765
62914	0	1.165864	9.454252	-0.976989	0.011657	0.094543	-0.009772	1.575796	-9.712927	4.447451
62915	0	1.141860	9.417659	-0.952199	0.011414	0.094177	-0.009521	1.575845	-9.714703	4.454290
62916	0	1.148699	9.399150	-0.983223	0.011484	0.093992	-0.009829	1.580484	-9.713833	4.452844
62917	0	1.098642	9.381099	-0.915566	0.010986	0.093811	-0.009155	1.580242	-9.709596	4.454564
62918	0	1.086818	9.362612	-0.946540	0.010864	0.093627	-0.009461	1.584920	-9.709993	4.457515
62919	0	1.123058	9.338302	-0.995582	0.011230	0.093384	-0.009949	1.592640	-9.705840	4.461807
62920	0	1.092386	9.301521	-0.954190	0.010925	0.093016	-0.009536	1.599921	-9.699714	4.457705
62921	0	1.080512	9.313882	-0.903952	0.010803	0.093140	-0.009033	1.606282	-9.697699	4.467900
62922	0	1.104968	9.307590	-0.929940	0.011050	0.093077	-0.009291	1.616419	-9.692611	4.471911
62923	0	1.123425	9.307726	-0.922542	0.011230	0.093079	-0.009216	1.626561	-9.692855	4.478656
62924	0	1.093252	9.295243	-0.906447	0.010932	0.092954	-0.009052	1.640864	-9.689091	4.480219
62925	0	1.111088	9.362702	-1.001554	0.011108	0.093628	-0.010010	1.646682	-9.687759	4.486446
62926	0	1.117573	9.374657	-1.021762	0.011174	0.093748	-0.010205	1.660103	-9.685271	4.497461
62927	0	1.092639	9.387083	-1.008119	0.010925	0.093872	-0.010071	1.671359	-9.682234	4.506369
62928	0	1.117550	9.447778	-0.979999	0.011171	0.094480	-0.009788	1.684724	-9.682884	4.515838
62929	0	1.123340	9.472492	-1.099750	0.011230	0.094727	-0.010986	1.696827	-9.682047	4.521937
62930	0	1.118272	9.508668	-1.077737	0.011175	0.095089	-0.010765	1.709852	-9.686727	4.534291
62931	0	1.123744	9.539508	-1.100411	0.011230	0.095398	-0.010986	1.729322	-9.690659	4.546010
62932	0	1.179970	9.605958	-1.152985	0.011793	0.096063	-0.011511	1.750581	-9.694087	4.554877
62933	0	1.178948	9.643264	-1.087956	0.011780	0.096436	-0.010864	1.766911	-9.701136	4.566478
62934	0	1.204819	9.685357	-1.097360	0.012043	0.096856	-0.010957	1.784406	-9.702829	4.583226
62935	0	1.209019	9.734834	-1.167515	0.012085	0.097351	-0.011658	1.803454	-9.704547	4.592500
62936	0	1.222071	9.783148	-1.176763	0.012217	0.097834	-0.011754	1.817840	-9.704947	4.601033
62937	0	1.245662	9.814258	-1.203421	0.012451	0.098145	-0.012024	1.828296	-9.706826	4.611391
62938	0	1.228236	9.844296	-1.284989	0.012279	0.098445	-0.012838	1.839369	-9.706686	4.631147
62939	0	1.251486	9.881412	-1.240181	0.012512	0.098816	-0.012390	1.851075	-9.705270	4.644366
62940	0	1.240111	9.942057	-1.260585	0.012395	0.099422	-0.012597	1.859649	-9.707908	4.657084
62941	0	1.209159	9.972972	-1.233654	0.012085	0.099731	-0.012329	1.867230	-9.711020	4.662929
62942	0	1.234141	9.966521	-1.198976	0.012341	0.099667	-0.011978	1.879539	-9.706450	4.668377
62943	0	1.215213	9.960821	-1.221039	0.012146	0.099609	-0.012207	1.881752	-9.708916	4.682840
62944	0	1.221858	9.960607	-1.209610	0.012218	0.099607	-0.012093	1.884787	-9.704515	4.688433
62945	0	1.226820	9.966998	-1.269856	0.012268	0.099670	-0.012695	1.887889	-9.700210	4.688533
62946	0	1.232814	9.954722	-1.252117	0.012329	0.099547	-0.012519	1.889672	-9.694598	4.695228
62947	0	1.202406	9.942594	-1.257570	0.012024	0.099426	-0.012573	1.892296	-9.690294	4.693805
62948	0	1.220572	9.899828	-1.282276	0.012207	0.098998	-0.012823	1.891173	-9.684282	4.697505
62949	0	1.208161	9.863290	-1.208756	0.012085	0.098633	-0.012085	1.893621	-9.675854	4.698925
62950	0	1.238052	9.845019	-1.257717	0.012383	0.098450	-0.012579	1.891536	-9.669090	4.693615
62951	0	1.232973	9.790057	-1.214389	0.012329	0.097900	-0.012146	1.888412	-9.665220	4.696619
62952	0	1.207731	9.747400	-1.183876	0.012086	0.097473	-0.011837	1.890153	-9.650590	4.696181
62953	0	1.220371	9.722955	-1.171768	0.012207	0.097229	-0.011719	1.888836	-9.642096	4.689666
62954	0	1.207646	9.704667	-1.110174	0.012078	0.097046	-0.011106	1.882896	-9.635245	4.688446
62955	0	1.177550	9.607032	-1.092123	0.011780	0.096069	-0.010925	1.877554	-9.625432	4.689062
62956	0	1.139864	9.588983	-1.121389	0.011404	0.095888	-0.011223	1.866444	-9.614302	4.688745
62957	0	1.147255	9.527699	-1.030694	0.011475	0.095276	-0.010315	1.856546	-9.607010	4.685192
62958	0	1.128438	9.479066	-1.047484	0.011287	0.094790	-0.010483	1.846868	-9.599361	4.682648
62959	0	1.117135	9.423903	-1.061142	0.011169	0.094238	-0.010620	1.836098	-9.596871	4.679808
62960	0	1.116978	9.399578	-1.053846	0.011172	0.093995	-0.010542	1.831014	-9.589020	4.685563
62961	0	1.086038	9.350691	-1.049268	0.010864	0.093506	-0.010498	1.823641	-9.579475	4.688610
62962	0	1.085366	9.363140	-0.992567	0.010856	0.093630	-0.009938	1.807561	-9.572131	4.690939
62963	0	1.116797	9.326242	-1.067659	0.011169	0.093262	-0.010681	1.800827	-9.565514	4.696897
62964	0	1.074012	9.289667	-0.999733	0.010738	0.092896	-0.010001	1.794946	-9.562798	4.701385
62965	0	1.098551	9.301766	-0.952166	0.010986	0.093018	-0.009521	1.794091	-9.556889	4.709577
62966	0	1.086367	9.283457	-0.982523	0.010862	0.092834	-0.009828	1.789598	-9.553643	4.717380
62967	0	1.104634	9.295673	-0.945979	0.011047	0.092957	-0.009460	1.787018	-9.547518	4.729509
62968	0	1.116627	9.295655	-0.970388	0.011167	0.092957	-0.009704	1.785866	-9.542250	4.741244
62969	0	1.129413	9.313956	-0.903081	0.011292	0.093140	-0.009033	1.780627	-9.540665	4.758173
62970	0	1.093028	9.332174	-1.031145	0.010930	0.093322	-0.010311	1.779349	-9.536034	4.771196
62971	0	1.117231	9.374945	-0.952355	0.011169	0.093750	-0.009521	1.779714	-9.534677	4.784779
62972	0	1.093493	9.405271	-1.038167	0.010931	0.094053	-0.010381	1.779131	-9.534504	4.797298
62973	0	1.160141	9.460417	-1.092304	0.011597	0.094604	-0.010925	1.773955	-9.535245	4.816497
62974	0	1.136761	9.484655	-1.080251	0.011361	0.094848	-0.010799	1.776176	-9.538111	4.824213
62975	0	1.178409	9.515296	-1.074500	0.011780	0.095154	-0.010742	1.776268	-9.538326	4.850260
62976	0	1.185474	9.570009	-1.081201	0.011848	0.095701	-0.010809	1.777834	-9.540872	4.864573
62977	0	1.178513	9.625211	-1.110556	0.011780	0.096252	-0.011108	1.771849	-9.542205	4.884544
62978	0	1.124961	9.680015	-1.116164	0.011241	0.096801	-0.011165	1.766122	-9.547377	4.898930
62979	0	1.172384	9.728928	-1.184205	0.011719	0.097290	-0.011841	1.764902	-9.548255	4.917508
62980	0	1.185565	9.747053	-1.208830	0.011850	0.097471	-0.012088	1.763318	-9.549377	4.933696
62981	0	1.190534	9.789955	-1.251549	0.011902	0.097900	-0.012512	1.764609	-9.548300	4.953700
62982	0	1.191169	9.850815	-1.221611	0.011909	0.098509	-0.012214	1.764691	-9.546823	4.976609
62983	0	1.190345	9.875502	-1.189913	0.011902	0.098755	-0.011902	1.759447	-9.543576	4.991563
62984	0	1.196942	9.875384	-1.196303	0.011966	0.098755	-0.011958	1.762428	-9.542670	5.010009
62985	0	1.221072	9.948753	-1.195729	0.012207	0.099487	-0.011963	1.753805	-9.541756	5.028447
62986	0	1.203583	9.924290	-1.133884	0.012031	0.099243	-0.011342	1.747440	-9.542636	5.049300
62987	0	1.202729	9.967004	-1.190154	0.012024	0.099670	-0.011902	1.746065	-9.541403	5.052918
62988	0	1.227727	9.991370	-1.134791	0.012274	0.099914	-0.011353	1.739253	-9.540248	5.061175
62989	0	1.238953	9.985428	-1.250672	0.012390	0.099854	-0.012512	1.731630	-9.534441	5.069716
62990	0	1.244859	9.973349	-1.231044	0.012449	0.099732	-0.012319	1.720659	-9.528497	5.080353
62991	0	1.238840	9.961048	-1.201655	0.012390	0.099609	-0.012024	1.710867	-9.521357	5.088545
62992	0	1.244654	9.924591	-1.249209	0.012447	0.099245	-0.012498	1.702714	-9.515247	5.096729
62993	0	1.202186	9.912237	-1.250406	0.012024	0.099121	-0.012512	1.691999	-9.507694	5.102821
62994	0	1.207855	9.881968	-1.156639	0.012080	0.098818	-0.011580	1.674742	-9.500595	5.107832
62995	0	1.196274	9.808488	-1.170731	0.011963	0.098083	-0.011719	1.660582	-9.495227	5.110368
62996	0	1.232057	9.814856	-1.132050	0.012328	0.098146	-0.011331	1.648438	-9.481239	5.106181
62997	0	1.214417	9.778022	-1.182700	0.012146	0.097778	-0.011841	1.631582	-9.473914	5.110622
62998	0	1.213673	9.729480	-1.076548	0.012142	0.097293	-0.010777	1.618092	-9.462270	5.110265
62999	0	1.177599	9.698692	-1.109449	0.011780	0.096985	-0.011108	1.601196	-9.452563	5.109257
63000	0	1.164953	9.625806	-1.082209	0.011650	0.096256	-0.010838	1.582105	-9.446616	5.113261
63001	0	1.128839	9.582703	-1.054578	0.011292	0.095825	-0.010559	1.565489	-9.437607	5.113917
63002	0	1.116204	9.546342	-0.996979	0.011163	0.095462	-0.009984	1.547880	-9.431386	5.116056
63003	0	1.098178	9.497244	-1.079255	0.010986	0.094971	-0.010803	1.533763	-9.420608	5.120758
63004	0	1.097239	9.448726	-0.997487	0.010977	0.094485	-0.009989	1.516366	-9.409922	5.121759
63005	0	1.110736	9.423959	-0.944860	0.011108	0.094238	-0.009460	1.500996	-9.403274	5.125557
63006	0	1.104387	9.393626	-0.905924	0.011045	0.093935	-0.009071	1.484694	-9.397142	5.135461
63007	0	1.110823	9.356798	-0.944988	0.011108	0.093567	-0.009460	1.470060	-9.391564	5.147077
63008	0	1.098460	9.350890	-0.955130	0.010985	0.093508	-0.009562	1.456532	-9.385203	5.151005
63009	0	1.098350	9.326302	-0.963423	0.010986	0.093262	-0.009644	1.443037	-9.376361	5.165473
63010	0	1.109763	9.326515	-0.992089	0.011102	0.093264	-0.009931	1.429185	-9.365943	5.178878
63011	0	1.086163	9.277470	-1.018418	0.010864	0.092773	-0.010193	1.417136	-9.357302	5.184727
63012	0	1.128748	9.301992	-0.955916	0.011286	0.093019	-0.009565	1.407705	-9.353972	5.196300
63013	0	1.055814	9.277411	-0.963812	0.010559	0.092773	-0.009644	1.399318	-9.347381	5.204606
63014	0	1.110721	9.338498	-0.914036	0.011106	0.093385	-0.009145	1.391962	-9.344018	5.215553
63015	0	1.111116	9.356663	-0.921571	0.011108	0.093567	-0.009216	1.389854	-9.341925	5.223218
63016	0	1.093477	9.387072	-0.921379	0.010930	0.093871	-0.009215	1.385903	-9.342227	5.237265
63017	0	1.111717	9.393221	-0.964217	0.011108	0.093933	-0.009644	1.381652	-9.347443	5.257707
63018	0	1.131015	9.454178	-1.012609	0.011309	0.094542	-0.010130	1.374443	-9.343740	5.274590
63019	0	1.111143	9.484886	-1.061487	0.011108	0.094849	-0.010620	1.365639	-9.341834	5.290113
63020	0	1.118005	9.509263	-1.011729	0.011175	0.095093	-0.010121	1.358529	-9.342200	5.305495
63021	0	1.147822	9.551911	-1.038035	0.011475	0.095520	-0.010376	1.361832	-9.341001	5.316765
63022	0	1.142276	9.606734	-1.007837	0.011420	0.096067	-0.010080	1.357012	-9.338471	5.333543
63023	0	1.160437	9.643433	-1.111096	0.011597	0.096436	-0.011108	1.357388	-9.341939	5.355364
63024	0	1.174055	9.692010	-1.129788	0.011734	0.096921	-0.011297	1.356383	-9.344063	5.366218
63025	0	1.172315	9.741154	-1.104775	0.011719	0.097412	-0.011047	1.354605	-9.343620	5.380935
63026	0	1.173184	9.753142	-1.111206	0.011727	0.097532	-0.011109	1.355404	-9.343274	5.397943
63027	0	1.196379	9.790013	-1.135385	0.011963	0.097900	-0.011353	1.354839	-9.338719	5.409375
63028	0	1.209228	9.832602	-1.117124	0.012086	0.098327	-0.011172	1.351734	-9.340494	5.422546
63029	0	1.239171	9.869398	-1.171600	0.012390	0.098694	-0.011719	1.346265	-9.336624	5.438044
63030	0	1.227595	9.918117	-1.183886	0.012271	0.099182	-0.011836	1.347575	-9.336758	5.451254
63031	0	1.233606	9.930368	-1.214319	0.012329	0.099304	-0.012146	1.342548	-9.339072	5.462421
63032	0	1.222355	9.936285	-1.238609	0.012220	0.099363	-0.012385	1.342133	-9.337132	5.468013
63033	0	1.214566	9.912090	-1.214793	0.012146	0.099121	-0.012146	1.342851	-9.331140	5.474198
63034	0	1.202965	9.948505	-1.215385	0.012023	0.099486	-0.012150	1.345850	-9.333132	5.482938
63035	0	1.233452	9.948669	-1.177930	0.012329	0.099487	-0.011780	1.343898	-9.333695	5.490381
63036	0	1.185457	9.942384	-1.190200	0.011851	0.099424	-0.011901	1.344685	-9.331910	5.489690
63037	0	1.214477	9.936546	-1.135190	0.012146	0.099365	-0.011353	1.342986	-9.324900	5.495116
63038	0	1.195741	9.942639	-1.147534	0.011960	0.099426	-0.011474	1.343671	-9.316263	5.502968
63039	0	1.184220	9.863341	-1.140697	0.011841	0.098633	-0.011414	1.336099	-9.312311	5.498725
63040	0	1.208435	9.863399	-1.121885	0.012087	0.098634	-0.011218	1.336120	-9.303769	5.501072
63041	0	1.202785	9.832734	-1.135095	0.012024	0.098328	-0.011353	1.334438	-9.302761	5.495363
63042	0	1.141964	9.735134	-1.164523	0.011420	0.097350	-0.011655	1.322943	-9.296476	5.491409
63043	0	1.172260	9.698458	-1.104579	0.011719	0.096985	-0.011047	1.320903	-9.295379	5.488870
63044	0	1.166435	9.673999	-1.104257	0.011664	0.096740	-0.011045	1.318456	-9.289714	5.485143
63045	0	1.184480	9.619158	-1.049197	0.011841	0.096191	-0.010498	1.310922	-9.288731	5.485249
63046	0	1.160640	9.619153	-1.060527	0.011604	0.096191	-0.010609	1.306458	-9.285520	5.485722
63047	0	1.134874	9.570408	-1.055452	0.011353	0.095703	-0.010559	1.300197	-9.275276	5.488217
63048	0	1.140491	9.521660	-1.005575	0.011406	0.095216	-0.010062	1.292252	-9.268293	5.486349
63049	0	1.141152	9.472667	-0.976700	0.011414	0.094727	-0.009766	1.292765	-9.260057	5.492067
63050	0	1.146888	9.478791	-0.915608	0.011470	0.094788	-0.009158	1.290185	-9.253044	5.488371
63051	0	1.129084	9.417780	-0.976100	0.011292	0.094177	-0.009766	1.284044	-9.246462	5.489105
63052	0	1.122848	9.381241	-0.975307	0.011229	0.093812	-0.009757	1.278304	-9.240575	5.491138
63053	0	1.104913	9.368840	-0.915894	0.011047	0.093689	-0.009155	1.281888	-9.236922	5.494390
63054	0	1.086940	9.350328	-0.953314	0.010867	0.093504	-0.009529	1.286048	-9.233909	5.497120
63055	0	1.080841	9.368798	-0.952531	0.010803	0.093689	-0.009521	1.290130	-9.234409	5.496636
63056	0	1.100066	9.344091	-0.892483	0.010996	0.093442	-0.008920	1.295676	-9.234418	5.497591
63057	0	1.099083	9.344349	-0.928541	0.010986	0.093445	-0.009277	1.304786	-9.234089	5.499395
63058	0	1.081343	9.350221	-0.844567	0.010812	0.093503	-0.008439	1.311438	-9.230251	5.509953
63059	0	1.105344	9.387097	-0.897620	0.011047	0.093872	-0.008972	1.315539	-9.231779	5.510865
63060	0	1.106202	9.362412	-0.929163	0.011059	0.093625	-0.009286	1.320917	-9.229885	5.519898
63061	0	1.154098	9.417557	-0.910481	0.011536	0.094177	-0.009094	1.332822	-9.230501	5.523949
63062	0	1.124423	9.417224	-0.967324	0.011241	0.094173	-0.009665	1.340569	-9.228652	5.533882
63063	0	1.129602	9.466375	-0.996049	0.011292	0.094666	-0.009949	1.353505	-9.228277	5.538562
63064	0	1.106453	9.478158	-1.041074	0.011056	0.094784	-0.010400	1.364873	-9.232764	5.547319
63065	0	1.135899	9.551778	-1.032854	0.011353	0.095520	-0.010315	1.379815	-9.234647	5.553287
63066	0	1.149181	9.569573	-1.084895	0.011487	0.095698	-0.010831	1.399223	-9.234519	5.568363
63067	0	1.172176	9.625021	-1.002774	0.011719	0.096252	-0.010010	1.419309	-9.232261	5.574066
63068	0	1.203154	9.661078	-1.079554	0.012030	0.096613	-0.010778	1.438196	-9.228693	5.578744
63069	0	1.184121	9.698372	-1.063013	0.011841	0.096985	-0.010620	1.448826	-9.223326	5.583225
63070	0	1.166326	9.710154	-1.120662	0.011658	0.097104	-0.011190	1.466310	-9.224007	5.591031
63071	0	1.196812	9.765435	-1.099749	0.011963	0.097656	-0.010986	1.477908	-9.224268	5.598792
63072	0	1.203660	9.777234	-1.162650	0.012033	0.097774	-0.011620	1.484281	-9.222044	5.610180
63073	0	1.171993	9.808203	-1.203472	0.011719	0.098083	-0.012024	1.495240	-9.217557	5.620838
63074	0	1.215161	9.850467	-1.254828	0.012148	0.098507	-0.012534	1.510178	-9.216009	5.630082
63075	0	1.209066	9.856917	-1.228341	0.012085	0.098572	-0.012268	1.527228	-9.216857	5.630044
63076	0	1.215982	9.892988	-1.158401	0.012156	0.098932	-0.011567	1.545998	-9.214902	5.630909
63077	0	1.239348	9.893587	-1.136739	0.012390	0.098938	-0.011353	1.562508	-9.212941	5.631048
63078	0	1.252207	9.923685	-1.127004	0.012518	0.099238	-0.011261	1.572750	-9.211878	5.625719
63079	0	1.202536	9.905915	-1.105390	0.012024	0.099060	-0.011047	1.579349	-9.207661	5.628672
63080	0	1.184654	9.899568	-1.094754	0.011843	0.098997	-0.010939	1.588908	-9.206171	5.630270
63081	0	1.196580	9.863175	-1.135871	0.011963	0.098633	-0.011353	1.595568	-9.203682	5.629950
63082	0	1.221314	9.862892	-1.186133	0.012212	0.098630	-0.011854	1.603709	-9.199468	5.626198
63083	0	1.226559	9.826661	-1.178230	0.012268	0.098267	-0.011780	1.606102	-9.190780	5.626977
63084	0	1.207949	9.820363	-1.234241	0.012079	0.098205	-0.012335	1.614589	-9.185334	5.624814
63085	0	1.214693	9.802147	-1.245807	0.012146	0.098022	-0.012451	1.622117	-9.180651	5.622197
63086	0	1.208185	9.747159	-1.118607	0.012087	0.097471	-0.011184	1.624702	-9.168922	5.617112
63087	0	1.214320	9.704578	-1.141759	0.012146	0.097046	-0.011414	1.629685	-9.159840	5.607385
63088	0	1.171179	9.673931	-1.087825	0.011713	0.096740	-0.010873	1.636317	-9.152491	5.598343
63089	0	1.184094	9.631313	-1.080617	0.011841	0.096313	-0.010803	1.639906	-9.146724	5.591124
63090	0	1.165840	9.612863	-1.093820	0.011658	0.096129	-0.010932	1.646655	-9.141630	5.590694
63091	0	1.153520	9.552001	-1.098685	0.011536	0.095520	-0.010986	1.647598	-9.135220	5.581695
63092	0	1.141804	9.539618	-1.019636	0.011413	0.095397	-0.010195	1.649057	-9.135706	5.580279
63093	0	1.123079	9.466532	-1.013340	0.011230	0.094666	-0.010132	1.650508	-9.130104	5.576168
63094	0	1.122868	9.454242	-1.050456	0.011230	0.094543	-0.010502	1.653865	-9.121990	5.570147
63095	0	1.123012	9.429907	-0.995143	0.011230	0.094299	-0.009949	1.657456	-9.115514	5.561772
63096	0	1.128976	9.423680	-1.014333	0.011291	0.094237	-0.010138	1.664248	-9.108556	5.555994
63097	0	1.111085	9.411540	-1.007565	0.011108	0.094116	-0.010071	1.670170	-9.105502	5.547408
63098	0	1.123620	9.380834	-0.990457	0.011235	0.093809	-0.009898	1.677389	-9.100659	5.545324
63099	0	1.129407	9.368811	-1.025892	0.011292	0.093689	-0.010254	1.682862	-9.097790	5.544646
63100	0	1.141883	9.374740	-0.947724	0.011418	0.093748	-0.009471	1.690107	-9.092315	5.542235
63101	0	1.111358	9.362667	-0.891787	0.011108	0.093628	-0.008911	1.697649	-9.092532	5.545160
63102	0	1.106029	9.386837	-1.051624	0.011057	0.093869	-0.010512	1.701509	-9.090664	5.547665
63103	0	1.159653	9.368798	-1.032404	0.011597	0.093689	-0.010315	1.711196	-9.084513	5.554426
63104	0	1.147618	9.423461	-1.015553	0.011474	0.094235	-0.010151	1.715763	-9.081571	5.556814
63105	0	1.117492	9.411482	-0.995575	0.011169	0.094116	-0.009949	1.722301	-9.082269	5.569269
63106	0	1.124450	9.429455	-1.082217	0.011241	0.094296	-0.010818	1.726561	-9.080565	5.575000
63107	0	1.117233	9.472483	-1.075446	0.011169	0.094727	-0.010742	1.739843	-9.078079	5.580744
63108	0	1.111669	9.514842	-1.016856	0.011114	0.095150	-0.010157	1.753481	-9.075132	5.580474
63109	0	1.166035	9.521375	-1.032211	0.011658	0.095215	-0.010315	1.760483	-9.072291	5.588872
63110	0	1.135611	9.576048	-1.064407	0.011357	0.095761	-0.010635	1.769345	-9.064873	5.596890
63111	0	1.141699	9.606771	-1.044821	0.011414	0.096069	-0.010437	1.780532	-9.062956	5.612921
63112	0	1.166447	9.655316	-1.125879	0.011664	0.096554	-0.011253	1.784823	-9.057017	5.627473
63113	0	1.172187	9.698290	-1.136607	0.011719	0.096985	-0.011353	1.799462	-9.054701	5.630716
63114	0	1.172709	9.703951	-1.200106	0.011724	0.097041	-0.011991	1.810671	-9.051803	5.635021
63115	0	1.190745	9.759348	-1.197144	0.011902	0.097595	-0.011963	1.819268	-9.052320	5.641522
63116	0	1.191504	9.777252	-1.187162	0.011912	0.097775	-0.011858	1.833942	-9.049471	5.647459
63117	0	1.214415	9.789897	-1.203735	0.012146	0.097900	-0.012024	1.848666	-9.041385	5.648704
63118	0	1.208338	9.832253	-1.230295	0.012080	0.098324	-0.012296	1.855363	-9.039027	5.657255
63119	0	1.202536	9.869302	-1.202927	0.012024	0.098694	-0.012024	1.860521	-9.034683	5.661093
63120	0	1.202632	9.869127	-1.149129	0.012026	0.098692	-0.011486	1.864897	-9.029207	5.669640
63121	0	1.196400	9.869308	-1.184611	0.011963	0.098694	-0.011841	1.869943	-9.024466	5.674891
63122	0	1.221026	9.875267	-1.191444	0.012209	0.098753	-0.011913	1.870286	-9.019962	5.679328
63123	0	1.220412	9.893799	-1.220994	0.012207	0.098938	-0.012207	1.872344	-9.010577	5.686723
63124	0	1.189576	9.857072	-1.282429	0.011895	0.098571	-0.012824	1.871633	-9.005240	5.689856
63125	0	1.214795	9.863272	-1.208376	0.012146	0.098633	-0.012085	1.869559	-9.001467	5.690246
63126	0	1.233262	9.887486	-1.288459	0.012332	0.098876	-0.012877	1.878111	-8.996263	5.691167
63127	0	1.208039	9.808474	-1.214046	0.012085	0.098083	-0.012146	1.870647	-8.984902	5.693200
63128	0	1.195329	9.814649	-1.213518	0.011953	0.098146	-0.012136	1.869588	-8.978800	5.693023
63129	0	1.196132	9.796129	-1.208765	0.011963	0.097961	-0.012085	1.871720	-8.970923	5.694586
63130	0	1.177744	9.777778	-1.129208	0.011776	0.097777	-0.011297	1.865629	-8.966532	5.688398
63131	0	1.208185	9.710781	-1.122624	0.012085	0.097107	-0.011230	1.860121	-8.956778	5.687920
63132	0	1.213587	9.692591	-1.097253	0.012139	0.096925	-0.010979	1.852311	-8.946597	5.686997
63133	0	1.196011	9.649744	-1.092077	0.011963	0.096497	-0.010925	1.846146	-8.937187	5.686861
63134	0	1.177108	9.625469	-1.139716	0.011774	0.096253	-0.011405	1.835898	-8.927541	5.687937
63135	0	1.141212	9.558209	-1.134525	0.011414	0.095581	-0.011353	1.826600	-8.919704	5.687084
63136	0	1.153125	9.552153	-1.047934	0.011532	0.095521	-0.010484	1.821333	-8.912819	5.682149
63137	0	1.165244	9.491132	-1.085546	0.011658	0.094910	-0.010864	1.809903	-8.900343	5.682723
63138	0	1.140221	9.436426	-1.053249	0.011402	0.094363	-0.010542	1.798605	-8.894264	5.675187
63139	0	1.141358	9.442210	-1.049158	0.011414	0.094421	-0.010498	1.789875	-8.888115	5.674676
63140	0	1.134987	9.436295	-1.029042	0.011353	0.094361	-0.010303	1.774425	-8.878698	5.675855
63141	0	1.128923	9.393393	-0.994355	0.011292	0.093933	-0.009949	1.767245	-8.869740	5.679763
63142	0	1.147143	9.393468	-1.005369	0.011470	0.093934	-0.010061	1.756137	-8.865535	5.692455
63143	0	1.110706	9.350716	-0.987690	0.011108	0.093506	-0.009888	1.741514	-8.857727	5.698669
63144	0	1.104323	9.375236	-1.029122	0.011045	0.093752	-0.010294	1.736873	-8.850015	5.703352
63145	0	1.104674	9.344522	-1.006785	0.011047	0.093445	-0.010071	1.731757	-8.843086	5.710859
63146	0	1.111179	9.338366	-0.975510	0.011106	0.093384	-0.009760	1.725021	-8.843336	5.713409
63147	0	1.098530	9.387271	-1.024918	0.010986	0.093872	-0.010254	1.717369	-8.835913	5.726016
63148	0	1.116789	9.381216	-0.993709	0.011167	0.093812	-0.009940	1.711867	-8.831349	5.737674
63149	0	1.122983	9.411633	-1.007045	0.011230	0.094116	-0.010071	1.709872	-8.824398	5.747180
63150	0	1.110935	9.429930	-1.000672	0.011106	0.094299	-0.010010	1.704773	-8.821660	5.753780
63151	0	1.141596	9.442158	-1.067693	0.011414	0.094421	-0.010681	1.697684	-8.818327	5.767707
63152	0	1.129770	9.472666	-1.103643	0.011295	0.094727	-0.011040	1.691744	-8.814968	5.779739
63153	0	1.123567	9.509251	-1.092225	0.011230	0.095093	-0.010925	1.685903	-8.814959	5.794323
63154	0	1.155198	9.539653	-1.116062	0.011545	0.095397	-0.011164	1.680260	-8.816829	5.806477
63155	0	1.135639	9.570222	-1.117324	0.011353	0.095703	-0.011169	1.682831	-8.815186	5.819487
63156	0	1.173149	9.618903	-1.141993	0.011726	0.096189	-0.011421	1.679603	-8.815001	5.830266
63157	0	1.172168	9.649640	-1.135104	0.011719	0.096497	-0.011353	1.675401	-8.812180	5.847157
63158	0	1.167131	9.698291	-1.189947	0.011663	0.096984	-0.011899	1.673921	-8.815116	5.861551
63159	0	1.202626	9.728972	-1.159691	0.012024	0.097290	-0.011597	1.672029	-8.811568	5.875625
63160	0	1.221514	9.753296	-1.165639	0.012211	0.097533	-0.011659	1.667464	-8.810306	5.888285
63161	0	1.202811	9.796110	-1.177820	0.012024	0.097961	-0.011780	1.663571	-8.808872	5.901531
63162	0	1.203117	9.838833	-1.244383	0.012032	0.098388	-0.012448	1.656586	-8.802128	5.914153
63163	0	1.196645	9.845036	-1.207615	0.011963	0.098450	-0.012085	1.644288	-8.799891	5.929271
63164	0	1.185326	9.875617	-1.230374	0.011847	0.098756	-0.012312	1.633142	-8.800208	5.939146
63165	0	1.190018	9.881681	-1.256779	0.011902	0.098816	-0.012573	1.624971	-8.791929	5.950281
63166	0	1.165696	9.875603	-1.255841	0.011654	0.098756	-0.012563	1.618253	-8.789111	5.961893
63167	0	1.190183	9.881697	-1.256500	0.011902	0.098816	-0.012573	1.607169	-8.782742	5.971340
63168	0	1.208784	9.894051	-1.218199	0.012084	0.098940	-0.012191	1.595092	-8.780763	5.985755
63169	0	1.251340	9.912166	-1.238441	0.012512	0.099121	-0.012390	1.587571	-8.775896	5.988791
63170	0	1.190503	9.887889	-1.194302	0.011904	0.098878	-0.011952	1.575461	-8.771043	5.994531
63171	0	1.177694	9.869491	-1.146842	0.011780	0.098694	-0.011475	1.567230	-8.761475	5.998146
63172	0	1.177268	9.875780	-1.212678	0.011773	0.098757	-0.012135	1.557350	-8.754711	6.002037
63173	0	1.196336	9.832899	-1.256224	0.011963	0.098328	-0.012573	1.544049	-8.749041	6.000059
63174	0	1.189964	9.772037	-1.156805	0.011902	0.097719	-0.011576	1.534229	-8.740167	6.001934
63175	0	1.195980	9.741325	-1.140704	0.011963	0.097412	-0.011414	1.526163	-8.730305	5.998763
63176	0	1.207557	9.704964	-1.126622	0.012078	0.097048	-0.011279	1.510301	-8.720817	5.998684
63177	0	1.171511	9.674245	-1.121934	0.011719	0.096741	-0.011230	1.495893	-8.710187	6.005136
63178	0	1.140307	9.619586	-1.046463	0.011406	0.096194	-0.010476	1.481703	-8.700443	6.005531
63179	0	1.165719	9.655898	-1.079163	0.011658	0.096558	-0.010803	1.467426	-8.693494	6.004198
63180	0	1.141567	9.594975	-1.077096	0.011412	0.095949	-0.010780	1.455634	-8.691911	6.006166
63181	0	1.134896	9.533862	-1.048638	0.011353	0.095337	-0.010498	1.440785	-8.681273	6.009107
63182	0	1.134169	9.515832	-0.997484	0.011345	0.095157	-0.009987	1.425819	-8.671032	6.008217
63183	0	1.141343	9.484950	-1.030714	0.011414	0.094849	-0.010315	1.415426	-8.664493	6.012537
63184	0	1.153428	9.466725	-0.974343	0.011535	0.094666	-0.009750	1.406207	-8.657624	6.017379
63185	0	1.111019	9.417777	-0.969746	0.011108	0.094177	-0.009705	1.396846	-8.653412	6.020089
63186	0	1.105098	9.387413	-1.053512	0.011050	0.093873	-0.010546	1.382776	-8.647946	6.026430
63187	0	1.080274	9.387264	-0.982175	0.010803	0.093872	-0.009827	1.375294	-8.640988	6.036508
63188	0	1.097959	9.363004	-0.962828	0.010984	0.093629	-0.009634	1.366664	-8.628733	6.046505
63189	0	1.099137	9.320089	-0.988011	0.010986	0.093201	-0.009888	1.355841	-8.628513	6.056302
63190	0	1.099968	9.344435	-0.981255	0.010996	0.093445	-0.009812	1.354974	-8.626790	6.059386
63191	0	1.092712	9.332262	-0.945962	0.010925	0.093323	-0.009460	1.352259	-8.622665	6.071133
63192	0	1.117551	9.393214	-0.927265	0.011172	0.093932	-0.009276	1.345609	-8.620243	6.085865
63193	0	1.098802	9.375030	-0.933343	0.010986	0.093750	-0.009338	1.338092	-8.615922	6.094050
63194	0	1.135694	9.381113	-0.920393	0.011355	0.093811	-0.009207	1.333177	-8.611427	6.103273
63195	0	1.117319	9.393283	-0.970291	0.011169	0.093933	-0.009705	1.329326	-8.609602	6.118579
63196	0	1.117953	9.466447	-1.006514	0.011176	0.094665	-0.010068	1.323662	-8.607306	6.137013
63197	0	1.117314	9.472594	-1.037769	0.011169	0.094727	-0.010376	1.324441	-8.605370	6.143328
63198	0	1.130198	9.496879	-1.080310	0.011298	0.094969	-0.010807	1.317525	-8.603432	6.161945
63199	0	1.147724	9.539729	-1.031809	0.011475	0.095398	-0.010315	1.319609	-8.600166	6.170704
63200	0	1.172407	9.600561	-1.051129	0.011724	0.096006	-0.010505	1.325918	-8.594436	6.178516
63201	0	1.172127	9.600708	-1.044540	0.011719	0.096008	-0.010437	1.333898	-8.591021	6.192652
63202	0	1.142212	9.649277	-1.033684	0.011418	0.096494	-0.010332	1.337685	-8.589079	6.204557
63203	0	1.148195	9.698364	-1.031826	0.011475	0.096985	-0.010315	1.339755	-8.591303	6.215804
63204	0	1.167890	9.698117	-1.019955	0.011672	0.096982	-0.010200	1.337524	-8.592985	6.233351
63205	0	1.196520	9.728940	-1.068435	0.011963	0.097290	-0.010681	1.339584	-8.589280	6.245296
63206	0	1.172964	9.753089	-1.111969	0.011723	0.097532	-0.011115	1.343485	-8.591124	6.256455
63207	0	1.190583	9.814400	-1.110887	0.011902	0.098145	-0.011108	1.342287	-8.589285	6.269530
63208	0	1.197517	9.850752	-1.129900	0.011971	0.098509	-0.011292	1.348914	-8.588292	6.274762
63209	0	1.184528	9.844849	-1.184650	0.011841	0.098450	-0.011841	1.354024	-8.587008	6.284625
63210	0	1.203368	9.862929	-1.142946	0.012033	0.098630	-0.011425	1.357449	-8.581906	6.296701
63211	0	1.215240	9.863127	-1.105412	0.012146	0.098633	-0.011047	1.364162	-8.582912	6.301274
63212	0	1.203147	9.905586	-1.088741	0.012036	0.099056	-0.010879	1.373187	-8.570940	6.306084
63213	0	1.214985	9.863213	-1.092715	0.012146	0.098633	-0.010925	1.374849	-8.569025	6.306345
63214	0	1.246219	9.881339	-1.086870	0.012458	0.098814	-0.010868	1.374914	-8.567642	6.307846
63215	0	1.220861	9.851108	-1.159211	0.012207	0.098511	-0.011597	1.368756	-8.563085	6.312988
63216	0	1.263855	9.844946	-1.177179	0.012637	0.098450	-0.011771	1.368595	-8.558363	6.315578
63217	0	1.221002	9.832673	-1.154018	0.012207	0.098328	-0.011536	1.373063	-8.555473	6.317940
63218	0	1.166210	9.808139	-1.148717	0.011663	0.098082	-0.011484	1.375833	-8.547570	6.319293
63219	0	1.141468	9.783931	-1.116871	0.011414	0.097839	-0.011169	1.374638	-8.542509	6.316820
63220	0	1.166089	9.734983	-1.098659	0.011660	0.097350	-0.010985	1.376164	-8.537669	6.310594
63221	0	1.195969	9.716811	-1.123262	0.011963	0.097168	-0.011230	1.378349	-8.527598	6.308120
63222	0	1.183062	9.661899	-1.056473	0.011834	0.096619	-0.010564	1.379092	-8.517055	6.304041
63223	0	1.165873	9.655780	-0.988469	0.011658	0.096558	-0.009888	1.375748	-8.511777	6.295089
63224	0	1.135496	9.655762	-1.012552	0.011354	0.096558	-0.010126	1.374855	-8.505946	6.291644
63225	0	1.129396	9.582465	-1.007320	0.011292	0.095825	-0.010071	1.377490	-8.502434	6.289631
63226	0	1.147688	9.557938	-0.989407	0.011479	0.095579	-0.009893	1.378167	-8.493004	6.284527
63227	0	1.135231	9.533707	-1.055793	0.011353	0.095337	-0.010559	1.376596	-8.486348	6.281752
63228	0	1.135423	9.454334	-1.037221	0.011352	0.094543	-0.010374	1.373873	-8.483125	6.281482
63229	0	1.129342	9.429864	-0.995301	0.011292	0.094299	-0.009949	1.378502	-8.479020	6.283634
63230	0	1.104968	9.417543	-0.971390	0.011050	0.094175	-0.009714	1.378075	-8.471897	6.278949
63231	0	1.123541	9.417589	-0.989502	0.011230	0.094177	-0.009888	1.386304	-8.471459	6.280383
63232	0	1.136256	9.417347	-0.942328	0.011362	0.094174	-0.009415	1.396538	-8.465564	6.277120
63233	0	1.104925	9.405455	-0.891541	0.011047	0.094055	-0.008911	1.400825	-8.461394	6.282286
63234	0	1.129539	9.405307	-0.940970	0.011294	0.094053	-0.009409	1.401413	-8.456149	6.279660
63235	0	1.129102	9.393253	-0.897878	0.011292	0.093933	-0.008972	1.408271	-8.449128	6.287378
63236	0	1.141979	9.399125	-0.977892	0.011412	0.093992	-0.009779	1.407681	-8.452536	6.288731
63237	0	1.141730	9.393245	-0.897433	0.011414	0.093933	-0.008972	1.409811	-8.450561	6.287941
63238	0	1.117865	9.429629	-0.959537	0.011176	0.094297	-0.009587	1.419020	-8.447197	6.286780
63239	0	1.074709	9.441992	-1.014027	0.010742	0.094421	-0.010132	1.428168	-8.446701	6.291874
63240	0	1.087997	9.478182	-1.040461	0.010874	0.094784	-0.010393	1.441136	-8.447728	6.295518
63241	0	1.111032	9.490822	-0.977750	0.011108	0.094910	-0.009766	1.454374	-8.443621	6.299585
63242	0	1.172634	9.490392	-1.023020	0.011722	0.094906	-0.010218	1.468058	-8.442907	6.309013
63243	0	1.178182	9.533542	-1.002157	0.011780	0.095337	-0.010010	1.481012	-8.438949	6.314823
63244	0	1.136650	9.588025	-1.004284	0.011356	0.095882	-0.010034	1.490910	-8.444614	6.319753
63245	0	1.123411	9.625088	-0.989874	0.011230	0.096252	-0.009888	1.502745	-8.442531	6.327311
63246	0	1.123828	9.618618	-1.034975	0.011237	0.096188	-0.010338	1.515877	-8.437477	6.333053
63247	0	1.172192	9.649501	-1.136264	0.011719	0.096497	-0.011353	1.526995	-8.434874	6.336795
63248	0	1.184406	9.667398	-1.145310	0.011847	0.096676	-0.011435	1.547894	-8.425629	6.339334
63249	0	1.220547	9.698383	-1.227777	0.012207	0.096985	-0.012268	1.557990	-8.417421	6.346649
63250	0	1.202299	9.722463	-1.211426	0.012020	0.097226	-0.012105	1.567598	-8.414403	6.355797
63251	0	1.171377	9.759443	-1.240104	0.011719	0.097595	-0.012390	1.579342	-8.402297	6.359049
63252	0	1.207778	9.783552	-1.150947	0.012074	0.097837	-0.011497	1.593120	-8.399772	6.366191
63253	0	1.233287	9.802026	-1.161125	0.012329	0.098022	-0.011597	1.609147	-8.397817	6.367921
63254	0	1.178784	9.819892	-1.133589	0.011786	0.098201	-0.011321	1.625056	-8.393057	6.377467
63255	0	1.178125	9.832682	-1.105305	0.011780	0.098328	-0.011047	1.630822	-8.388378	6.380778
63256	0	1.202839	9.838538	-1.088637	0.012026	0.098387	-0.010877	1.641543	-8.384965	6.381190
63257	0	1.257211	9.869295	-1.178849	0.012573	0.098694	-0.011780	1.650928	-8.377354	6.381304
63258	0	1.257188	9.850759	-1.156275	0.012570	0.098509	-0.011554	1.660641	-8.372763	6.383001
63259	0	1.214350	9.832708	-1.209197	0.012146	0.098328	-0.012085	1.668624	-8.363658	6.376403
63260	0	1.165235	9.820320	-1.198065	0.011652	0.098204	-0.011977	1.672447	-8.357811	6.372883
63261	0	1.135280	9.808286	-1.215090	0.011353	0.098083	-0.012146	1.678041	-8.351876	6.370556
63262	0	1.165510	9.771465	-1.167687	0.011658	0.097715	-0.011668	1.688124	-8.342569	6.365036
63263	0	1.202157	9.759494	-1.196748	0.012024	0.097595	-0.011963	1.692614	-8.333495	6.369201
63264	0	1.238574	9.747204	-1.111885	0.012385	0.097472	-0.011118	1.693169	-8.327568	6.367434
63265	0	1.257346	9.722865	-1.080618	0.012573	0.097229	-0.010803	1.696548	-8.321442	6.361733
63266	0	1.171991	9.679985	-1.100017	0.011719	0.096801	-0.010993	1.705392	-8.316484	6.351274
63267	0	1.141228	9.661878	-1.110861	0.011414	0.096619	-0.011108	1.705315	-8.308615	6.347918
63268	0	1.140749	9.643570	-1.098925	0.011411	0.096436	-0.010987	1.707240	-8.298453	6.347656
63269	0	1.171565	9.576447	-1.153621	0.011719	0.095764	-0.011536	1.707441	-8.288459	6.347274
63270	0	1.165021	9.564264	-1.110643	0.011651	0.095642	-0.011110	1.702404	-8.281124	6.345955
63271	0	1.141893	9.527470	-1.038088	0.011414	0.095276	-0.010376	1.708013	-8.281135	6.342791
63272	0	1.148691	9.521142	-1.045066	0.011485	0.095212	-0.010448	1.711349	-8.276919	6.341484
63273	0	1.140967	9.460423	-1.001670	0.011414	0.094604	-0.010010	1.719403	-8.265784	6.339228
63274	0	1.134420	9.484671	-1.015490	0.011344	0.094848	-0.010146	1.729050	-8.259705	6.342892
63275	0	1.116810	9.460422	-0.915970	0.011169	0.094604	-0.009155	1.734238	-8.251559	6.336429
63276	0	1.104585	9.435876	-0.965667	0.011044	0.094359	-0.009653	1.738313	-8.247877	6.332171
63277	0	1.098488	9.417733	-0.964438	0.010986	0.094177	-0.009644	1.738846	-8.239675	6.330027
63278	0	1.104620	9.399311	-1.026244	0.011044	0.093994	-0.010256	1.746157	-8.236511	6.331615
63279	0	1.134928	9.423860	-0.982741	0.011353	0.094238	-0.009827	1.745745	-8.226196	6.338898
63280	0	1.116274	9.399373	-1.038160	0.011163	0.093994	-0.010378	1.749246	-8.219808	6.344207
63281	0	1.099048	9.393200	-1.050358	0.010986	0.093933	-0.010498	1.754926	-8.218484	6.348201
63282	0	1.099282	9.411314	-1.051260	0.010994	0.094113	-0.010509	1.757355	-8.210749	6.354688
63283	0	1.117282	9.460352	-1.013713	0.011169	0.094604	-0.010132	1.762740	-8.208457	6.360646
63284	0	1.117835	9.447872	-1.039164	0.011175	0.094480	-0.010387	1.766927	-8.205945	6.364327
63285	0	1.135521	9.448200	-0.988867	0.011353	0.094482	-0.009888	1.767103	-8.202778	6.369105
63286	0	1.154313	9.472500	-1.038141	0.011540	0.094726	-0.010379	1.769415	-8.199674	6.369572
63287	0	1.172706	9.545720	-1.044401	0.011719	0.095459	-0.010437	1.776712	-8.203239	6.374957
63288	0	1.185960	9.545315	-1.161715	0.011857	0.095454	-0.011611	1.782725	-8.199956	6.382574
63289	0	1.153737	9.570231	-1.111360	0.011536	0.095703	-0.011108	1.787402	-8.195662	6.391967
63290	0	1.166148	9.594402	-1.106848	0.011661	0.095945	-0.011058	1.798871	-8.190422	6.398242
63291	0	1.178130	9.619033	-1.172604	0.011780	0.096191	-0.011719	1.805865	-8.185853	6.409604
63292	0	1.172884	9.679710	-1.143664	0.011722	0.096799	-0.011429	1.813717	-8.188029	6.418940
63293	0	1.196978	9.692219	-1.184724	0.011963	0.096924	-0.011841	1.819922	-8.189782	6.428133
63294	0	1.209794	9.740778	-1.167578	0.012098	0.097408	-0.011671	1.823731	-8.182997	6.441699
63295	0	1.190499	9.741108	-1.160210	0.011902	0.097412	-0.011597	1.829033	-8.180350	6.447317
63296	0	1.209291	9.777472	-1.179506	0.012091	0.097775	-0.011791	1.832223	-8.176612	6.453751
63297	0	1.165566	9.777845	-1.159762	0.011658	0.097778	-0.011597	1.832528	-8.167914	6.454144
63298	0	1.165280	9.826640	-1.160042	0.011653	0.098267	-0.011599	1.833434	-8.161412	6.462026
63299	0	1.165501	9.826649	-1.227152	0.011658	0.098267	-0.012268	1.836182	-8.151956	6.468098
63300	0	1.159190	9.802090	-1.227968	0.011591	0.098022	-0.012276	1.839970	-8.146773	6.470847
63301	0	1.196616	9.832731	-1.165708	0.011963	0.098328	-0.011658	1.838515	-8.144244	6.470933
63302	0	1.184807	9.832626	-1.165881	0.011847	0.098327	-0.011657	1.840232	-8.139700	6.473279
63303	0	1.171895	9.826729	-1.195706	0.011719	0.098267	-0.011963	1.832428	-8.133592	6.479614
63304	0	1.220552	9.820744	-1.243392	0.012207	0.098207	-0.012440	1.824989	-8.125567	6.480909
63305	0	1.226807	9.820613	-1.238563	0.012268	0.098206	-0.012390	1.818865	-8.119266	6.484346
63306	0	1.196356	9.802344	-1.225766	0.011962	0.098023	-0.012259	1.816023	-8.114863	6.486386
63307	0	1.147589	9.765639	-1.189943	0.011475	0.097656	-0.011902	1.812564	-8.110057	6.486352
63308	0	1.196837	9.729015	-1.164932	0.011965	0.097290	-0.011654	1.806552	-8.107913	6.488440
63309	0	1.190125	9.710777	-1.091852	0.011902	0.097107	-0.010925	1.797643	-8.100835	6.493098
63310	0	1.165320	9.674258	-1.133415	0.011656	0.096742	-0.011339	1.790743	-8.091419	6.497738
63311	0	1.147357	9.637523	-1.110321	0.011475	0.096375	-0.011108	1.784032	-8.083853	6.497725
63312	0	1.183396	9.631632	-1.072010	0.011838	0.096314	-0.010733	1.768597	-8.072735	6.497716
63313	0	1.159600	9.582647	-1.067050	0.011597	0.095825	-0.010681	1.754717	-8.065554	6.506673
63314	0	1.171663	9.576686	-1.034792	0.011717	0.095766	-0.010355	1.745942	-8.058902	6.503409
63315	0	1.165621	9.545982	-1.030890	0.011658	0.095459	-0.010315	1.738250	-8.050710	6.503726
63316	0	1.122225	9.533969	-1.065804	0.011227	0.095338	-0.010670	1.723453	-8.039070	6.506726
63317	0	1.129236	9.497118	-1.049283	0.011292	0.094971	-0.010498	1.715902	-8.033735	6.516597
63318	0	1.116513	9.454517	-1.096736	0.011170	0.094543	-0.010977	1.704038	-8.021071	6.515639
63319	0	1.122785	9.472735	-1.000521	0.011230	0.094727	-0.010010	1.697746	-8.011534	6.519798
63320	0	1.109998	9.448451	-1.035995	0.011103	0.094483	-0.010367	1.688054	-8.001906	6.521006
63321	0	1.080551	9.405567	-1.024697	0.010803	0.094055	-0.010254	1.678763	-7.998300	6.524340
63322	0	1.111262	9.405515	-0.987410	0.011112	0.094055	-0.009874	1.677099	-7.992453	6.533110
63323	0	1.129098	9.399508	-0.969612	0.011292	0.093994	-0.009705	1.665435	-7.985466	6.542398
63324	0	1.110905	9.387306	-1.005139	0.011106	0.093873	-0.010055	1.660253	-7.982221	6.550357
63325	0	1.129235	9.429987	-1.049212	0.011292	0.094299	-0.010498	1.651448	-7.976880	6.563126
63326	0	1.141705	9.460593	-0.980760	0.011415	0.094605	-0.009815	1.640345	-7.973610	6.578693
63327	0	1.135406	9.429995	-1.006315	0.011353	0.094299	-0.010071	1.629854	-7.969090	6.587126
63328	0	1.129590	9.430043	-1.011433	0.011294	0.094300	-0.010118	1.624343	-7.964601	6.600239
63329	0	1.159668	9.491022	-1.030983	0.011597	0.094910	-0.010315	1.616650	-7.958254	6.610874
63330	0	1.159630	9.491099	-1.017928	0.011596	0.094911	-0.010183	1.610297	-7.952599	6.620038
63331	0	1.141936	9.503100	-1.098669	0.011414	0.095032	-0.010986	1.609314	-7.953171	6.631351
63332	0	1.130681	9.557880	-1.074216	0.011303	0.095579	-0.010743	1.606359	-7.951418	6.645939
63333	0	1.105070	9.600868	-1.036895	0.011047	0.096008	-0.010376	1.596500	-7.949024	6.656298
63334	0	1.154302	9.600821	-1.072788	0.011541	0.096008	-0.010729	1.593651	-7.944626	6.670126
63335	0	1.154273	9.643455	-1.080457	0.011536	0.096436	-0.010803	1.593737	-7.946644	6.681402
63336	0	1.173545	9.685958	-1.092770	0.011732	0.096860	-0.010928	1.591283	-7.944212	6.697415
63337	0	1.159837	9.680170	-1.135130	0.011597	0.096802	-0.011353	1.588462	-7.939846	6.705288
63338	0	1.191113	9.734953	-1.128792	0.011905	0.097350	-0.011290	1.585350	-7.940999	6.712348
63339	0	1.166571	9.753379	-1.201930	0.011658	0.097534	-0.012024	1.578178	-7.943868	6.728036
63340	0	1.198419	9.808229	-1.164502	0.011978	0.098083	-0.011649	1.571377	-7.944427	6.746984
63341	0	1.160065	9.777792	-1.129087	0.011597	0.097778	-0.011292	1.568987	-7.942671	6.759897
63342	0	1.179244	9.789969	-1.164958	0.011787	0.097899	-0.011657	1.559369	-7.942140	6.768836
63343	0	1.196261	9.826697	-1.238752	0.011963	0.098267	-0.012390	1.555065	-7.935452	6.778786
63344	0	1.202348	9.857263	-1.146201	0.012023	0.098572	-0.011470	1.545016	-7.929688	6.784384
63345	0	1.232848	9.857208	-1.153372	0.012329	0.098572	-0.011536	1.541492	-7.922616	6.794476
63346	0	1.202062	9.838906	-1.183522	0.012022	0.098389	-0.011837	1.538073	-7.914626	6.803375
63347	0	1.184163	9.869431	-1.098132	0.011841	0.098694	-0.010986	1.530439	-7.909182	6.820517
63348	0	1.184042	9.832945	-1.206975	0.011842	0.098329	-0.012075	1.522513	-7.901228	6.829842
63349	0	1.214472	9.838981	-1.134404	0.012146	0.098389	-0.011353	1.511344	-7.893377	6.840355
63350	0	1.220271	9.808604	-1.163766	0.012204	0.098085	-0.011642	1.506227	-7.885395	6.840980
63351	0	1.226458	9.802398	-1.195405	0.012268	0.098022	-0.011963	1.495159	-7.875058	6.843443
63352	0	1.183319	9.747647	-1.181985	0.011833	0.097476	-0.011824	1.489828	-7.868746	6.848420
63353	0	1.171830	9.747416	-1.152754	0.011719	0.097473	-0.011536	1.479339	-7.861875	6.854825
63354	0	1.141238	9.723093	-1.126709	0.011412	0.097230	-0.011276	1.467510	-7.856346	6.862501
63355	0	1.172407	9.704595	-1.000307	0.011719	0.097046	-0.010010	1.459267	-7.856212	6.861411
63356	0	1.148323	9.710819	-1.090168	0.011484	0.097107	-0.010912	1.446630	-7.848809	6.863018
63357	0	1.153210	9.637552	-1.073695	0.011536	0.096375	-0.010742	1.439821	-7.838293	6.863457
63358	0	1.177303	9.625533	-1.078402	0.011772	0.096254	-0.010794	1.427535	-7.832980	6.868055
63359	0	1.159795	9.570447	-1.109549	0.011597	0.095703	-0.011108	1.411946	-7.828214	6.865912
63360	0	1.172290	9.515626	-1.028259	0.011721	0.095156	-0.010290	1.402145	-7.824556	6.869126
63361	0	1.135685	9.521503	-1.098021	0.011353	0.095215	-0.010986	1.394212	-7.823406	6.872197
63362	0	1.112280	9.503194	-1.005100	0.011117	0.095032	-0.010059	1.383237	-7.824026	6.880515
63363	0	1.086820	9.460527	-1.042586	0.010864	0.094604	-0.010437	1.368879	-7.822408	6.886459
63364	0	1.117282	9.466784	-1.089588	0.011177	0.094666	-0.010903	1.359200	-7.810997	6.888402
63365	0	1.116752	9.405538	-0.976581	0.011169	0.094055	-0.009766	1.358737	-7.802330	6.890886
63366	0	1.159055	9.405537	-0.982740	0.011592	0.094055	-0.009828	1.357515	-7.794337	6.896226
63367	0	1.147555	9.423871	-0.982143	0.011475	0.094238	-0.009827	1.350266	-7.789125	6.901953
63368	0	1.147734	9.417719	-0.932723	0.011476	0.094177	-0.009329	1.347531	-7.784913	6.906670
63369	0	1.116993	9.423826	-0.897173	0.011169	0.094238	-0.008972	1.345737	-7.779200	6.915883
63370	0	1.117624	9.423793	-0.933394	0.011170	0.094238	-0.009337	1.340723	-7.779931	6.921301
63371	0	1.104679	9.442142	-0.970487	0.011047	0.094421	-0.009705	1.339760	-7.772918	6.930720
63372	0	1.129435	9.405461	-0.964445	0.011290	0.094055	-0.009645	1.338845	-7.772343	6.936220
63373	0	1.135205	9.466557	-1.025410	0.011353	0.094666	-0.010254	1.337702	-7.765427	6.947179
63374	0	1.086915	9.472523	-1.001591	0.010862	0.094727	-0.010011	1.342532	-7.767288	6.961257
63375	0	1.111674	9.490838	-1.025679	0.011108	0.094910	-0.010254	1.345018	-7.770984	6.969881
63376	0	1.143396	9.545524	-0.983708	0.011430	0.095456	-0.009833	1.347814	-7.769667	6.984895
63377	0	1.135662	9.539662	-1.026179	0.011353	0.095398	-0.010254	1.355715	-7.768229	6.999228
63378	0	1.136435	9.582143	-1.057895	0.011360	0.095822	-0.010575	1.358764	-7.766884	7.011095
63379	0	1.160310	9.631220	-1.044163	0.011597	0.096313	-0.010437	1.363376	-7.768191	7.018087
63380	0	1.179793	9.667562	-1.069524	0.011792	0.096677	-0.010691	1.367438	-7.768650	7.029461
63381	0	1.184444	9.667896	-1.050071	0.011841	0.096680	-0.010498	1.369567	-7.766621	7.036475
63382	0	1.191423	9.667626	-1.057225	0.011909	0.096678	-0.010565	1.377066	-7.767048	7.048633
63383	0	1.196963	9.698356	-1.147858	0.011963	0.096985	-0.011475	1.380379	-7.768625	7.060457
63384	0	1.192037	9.759082	-1.136888	0.011915	0.097592	-0.011361	1.388116	-7.768347	7.072617
63385	0	1.208858	9.783843	-1.117367	0.012085	0.097839	-0.011169	1.392079	-7.766290	7.080198
63386	0	1.209633	9.759251	-1.130197	0.012092	0.097593	-0.011300	1.393009	-7.765466	7.091261
63387	0	1.184344	9.802222	-1.116878	0.011841	0.098022	-0.011169	1.391203	-7.762228	7.099877
63388	0	1.202797	9.814320	-1.086752	0.012029	0.098144	-0.010863	1.395173	-7.755126	7.105937
63389	0	1.178033	9.820501	-1.117377	0.011780	0.098206	-0.011169	1.399260	-7.749508	7.112561
63390	0	1.184615	9.826353	-1.130660	0.011842	0.098265	-0.011301	1.404709	-7.748317	7.120234
63391	0	1.178046	9.832679	-1.172521	0.011780	0.098328	-0.011719	1.411143	-7.742844	7.128074
63392	0	1.233050	9.832561	-1.167164	0.012330	0.098326	-0.011671	1.410610	-7.737075	7.137999
63393	0	1.221165	9.826595	-1.165836	0.012207	0.098267	-0.011658	1.410584	-7.736196	7.142724
63394	0	1.215676	9.832525	-1.172244	0.012155	0.098326	-0.011721	1.412187	-7.732554	7.144222
63395	0	1.196111	9.820561	-1.172017	0.011963	0.098206	-0.011719	1.413252	-7.724309	7.145839
63396	0	1.184014	9.808229	-1.160652	0.011837	0.098083	-0.011600	1.421054	-7.721810	7.146093
63397	0	1.178015	9.753392	-1.123235	0.011780	0.097534	-0.011230	1.422515	-7.716021	7.149976
63398	0	1.208763	9.734940	-1.111566	0.012085	0.097350	-0.011112	1.426316	-7.712971	7.148693
63399	0	1.189975	9.741187	-1.099075	0.011902	0.097412	-0.010986	1.431196	-7.704324	7.147875
63400	0	1.207829	9.722837	-1.075094	0.012080	0.097228	-0.010752	1.429850	-7.695881	7.147851
63401	0	1.208675	9.655749	-1.043608	0.012085	0.096558	-0.010437	1.428413	-7.691765	7.147528
63402	0	1.166198	9.643440	-1.013115	0.011661	0.096435	-0.010131	1.428361	-7.687169	7.149144
63403	0	1.159655	9.600809	-1.037804	0.011597	0.096008	-0.010376	1.430509	-7.680798	7.147766
63404	0	1.147253	9.576311	-1.074897	0.011474	0.095763	-0.010747	1.432726	-7.673289	7.144386
63405	0	1.141619	9.551911	-1.135758	0.011414	0.095520	-0.011353	1.438579	-7.670313	7.141878
63406	0	1.117634	9.509023	-1.075610	0.011174	0.095091	-0.010753	1.442270	-7.666693	7.143068
63407	0	1.111236	9.490866	-0.995391	0.011108	0.094910	-0.009949	1.448230	-7.665208	7.142225
63408	0	1.129948	9.478364	-1.003025	0.011299	0.094785	-0.010020	1.459404	-7.659415	7.149630
63409	0	1.129446	9.460328	-0.977390	0.011292	0.094604	-0.009766	1.468602	-7.656762	7.156492
63410	0	1.123706	9.472355	-0.966124	0.011236	0.094724	-0.009661	1.468387	-7.651582	7.162098
63411	0	1.092834	9.429846	-1.050258	0.010925	0.094299	-0.010498	1.473358	-7.649081	7.163614
63412	0	1.123594	9.435768	-1.020976	0.011236	0.094358	-0.010202	1.481924	-7.642593	7.163652
63413	0	1.105115	9.429803	-1.020066	0.011047	0.094299	-0.010193	1.491152	-7.640986	7.161090
63414	0	1.105588	9.435631	-1.070588	0.011054	0.094357	-0.010697	1.500554	-7.637038	7.168597
63415	0	1.129272	9.442032	-1.020140	0.011292	0.094421	-0.010193	1.509962	-7.632322	7.175767
63416	0	1.130086	9.453923	-1.058144	0.011293	0.094541	-0.010577	1.514900	-7.635142	7.175467
63417	0	1.105123	9.466441	-1.007706	0.011047	0.094666	-0.010071	1.521511	-7.633610	7.183093
63418	0	1.130124	9.484437	-1.021690	0.011299	0.094846	-0.010206	1.533551	-7.629973	7.189615
63419	0	1.117354	9.484683	-1.002229	0.011169	0.094849	-0.010010	1.547421	-7.628744	7.201277
63420	0	1.136550	9.514831	-0.974054	0.011360	0.095150	-0.009730	1.558729	-7.628959	7.208120
63421	0	1.165978	9.551840	-1.008376	0.011658	0.095520	-0.010071	1.573502	-7.625246	7.212747
63422	0	1.142429	9.575825	-1.041435	0.011417	0.095760	-0.010403	1.586681	-7.627301	7.217075
63423	0	1.153800	9.576248	-1.093756	0.011536	0.095764	-0.010925	1.600334	-7.623974	7.224302
63424	0	1.191006	9.600258	-1.090109	0.011906	0.096004	-0.010889	1.613866	-7.623059	7.229097
63425	0	1.123538	9.600613	-1.209766	0.011230	0.096008	-0.012085	1.627495	-7.622680	7.241704
63426	0	1.166723	9.667318	-1.218558	0.011667	0.096675	-0.012172	1.642950	-7.616583	7.248834
63427	0	1.147610	9.661693	-1.197541	0.011475	0.096619	-0.011963	1.656607	-7.612209	7.258378
63428	0	1.154125	9.704043	-1.151159	0.011539	0.097042	-0.011500	1.668917	-7.609321	7.265882
63429	0	1.178243	9.747147	-1.112027	0.011780	0.097473	-0.011108	1.682003	-7.606305	7.272657
63430	0	1.185139	9.734498	-1.096409	0.011846	0.097347	-0.010950	1.697736	-7.606991	7.277913
63431	0	1.190834	9.753209	-1.105878	0.011902	0.097534	-0.011047	1.710569	-7.608471	7.280731
63432	0	1.192229	9.807609	-1.193936	0.011914	0.098079	-0.011926	1.725858	-7.611745	7.286425
63433	0	1.196466	9.795965	-1.160988	0.011963	0.097961	-0.011597	1.740490	-7.607734	7.290035
63434	0	1.184368	9.826173	-1.138834	0.011844	0.098263	-0.011379	1.750168	-7.601641	7.296809
63435	0	1.202513	9.802097	-1.179093	0.012024	0.098022	-0.011780	1.762544	-7.597001	7.299104
63436	0	1.184638	9.801830	-1.186295	0.011843	0.098019	-0.011864	1.760699	-7.595131	7.308290
63437	0	1.196499	9.808312	-1.239112	0.011963	0.098083	-0.012390	1.760946	-7.591479	7.316736
63438	0	1.203183	9.777648	-1.208996	0.012028	0.097777	-0.012087	1.763603	-7.590140	7.325676
63439	0	1.214793	9.789926	-1.178719	0.012146	0.097900	-0.011780	1.771427	-7.586327	7.331722
63440	0	1.202983	9.746912	-1.174055	0.012027	0.097470	-0.011734	1.778592	-7.583849	7.334099
63441	0	1.220917	9.728975	-1.159681	0.012207	0.097290	-0.011597	1.778386	-7.580308	7.334503
63442	0	1.160076	9.728808	-1.130084	0.011600	0.097289	-0.011292	1.787756	-7.574568	7.336442
63443	0	1.153614	9.710654	-1.135539	0.011536	0.097107	-0.011353	1.790884	-7.569101	7.335313
63444	0	1.177965	9.673980	-1.087180	0.011781	0.096740	-0.010871	1.791374	-7.561720	7.337021
63445	0	1.165658	9.680141	-1.153974	0.011658	0.096802	-0.011536	1.796018	-7.554375	7.334656
63446	0	1.147191	9.625125	-1.142402	0.011472	0.096251	-0.011422	1.798247	-7.548554	7.330952
63447	0	1.165784	9.637456	-1.177928	0.011658	0.096375	-0.011780	1.797385	-7.542701	7.330344
63448	0	1.165560	9.594671	-1.074093	0.011658	0.095946	-0.010742	1.795901	-7.534089	7.325196
63449	0	1.165324	9.552013	-1.086809	0.011658	0.095520	-0.010864	1.800281	-7.522696	7.322385
63450	0	1.164466	9.539789	-1.051106	0.011648	0.095398	-0.010507	1.805175	-7.512401	7.322348
63451	0	1.122865	9.539781	-1.019622	0.011230	0.095398	-0.010193	1.808742	-7.504110	7.322862
63452	0	1.141365	9.509123	-1.007958	0.011410	0.095092	-0.010078	1.809500	-7.502667	7.327149
63453	0	1.104856	9.484889	-1.012816	0.011047	0.094849	-0.010132	1.804645	-7.497984	7.329829
63454	0	1.123237	9.478719	-1.019003	0.011232	0.094788	-0.010186	1.808434	-7.491895	7.335205
63455	0	1.147731	9.460413	-0.958288	0.011475	0.094604	-0.009583	1.808700	-7.488958	7.332015
63456	0	1.160077	9.454291	-0.994662	0.011601	0.094543	-0.009950	1.804213	-7.482051	7.337345
63457	0	1.123629	9.429888	-1.086205	0.011230	0.094299	-0.010864	1.801177	-7.483033	7.338355
63458	0	1.185612	9.466298	-1.067872	0.011852	0.094664	-0.010677	1.802434	-7.481613	7.339086
63459	0	1.117280	9.448130	-1.080959	0.011169	0.094482	-0.010803	1.809287	-7.479642	7.344561
63460	0	1.087318	9.484516	-1.087974	0.010870	0.094846	-0.010878	1.811199	-7.477450	7.349418
63461	0	1.104821	9.484782	-1.062653	0.011047	0.094849	-0.010620	1.818326	-7.472429	7.352285
63462	0	1.135335	9.521223	-1.009102	0.011353	0.095213	-0.010084	1.825453	-7.466233	7.361338
63463	0	1.129272	9.503114	-0.995303	0.011292	0.095032	-0.009949	1.830064	-7.461597	7.363236
63464	0	1.172041	9.533504	-0.959198	0.011721	0.095335	-0.009592	1.828677	-7.455303	7.375427
63465	0	1.160032	9.551881	-0.995609	0.011597	0.095520	-0.009949	1.836707	-7.453587	7.379733
63466	0	1.148525	9.557720	-1.064007	0.011481	0.095578	-0.010635	1.841224	-7.452290	7.389470
63467	0	1.148073	9.594665	-1.080219	0.011475	0.095947	-0.010803	1.838513	-7.453533	7.403913
63468	0	1.130726	9.625022	-1.092172	0.011303	0.096251	-0.010923	1.835234	-7.452605	7.416488
63469	0	1.202701	9.649591	-1.153807	0.012024	0.096497	-0.011536	1.836942	-7.450227	7.426971
63470	0	1.178790	9.679897	-1.185135	0.011786	0.096800	-0.011847	1.841596	-7.447042	7.435867
63471	0	1.165962	9.680092	-1.160179	0.011658	0.096802	-0.011597	1.846484	-7.443274	7.445255
63472	0	1.184703	9.698203	-1.148944	0.011844	0.096983	-0.011485	1.850796	-7.441222	7.450575
63473	0	1.220695	9.753395	-1.123252	0.012207	0.097534	-0.011230	1.852131	-7.435123	7.459504
63474	0	1.178369	9.771560	-1.154161	0.011779	0.097716	-0.011540	1.852528	-7.434781	7.467190
63475	0	1.178335	9.753386	-1.098535	0.011780	0.097534	-0.010986	1.850193	-7.432947	7.478021
63476	0	1.179552	9.789874	-1.177461	0.011786	0.097899	-0.011778	1.845096	-7.437438	7.491461
63477	0	1.153240	9.784039	-1.195755	0.011536	0.097839	-0.011963	1.837929	-7.427663	7.497815
63478	0	1.201231	9.802521	-1.182836	0.012017	0.098024	-0.011830	1.834430	-7.415915	7.507845
63479	0	1.220808	9.808376	-1.177650	0.012207	0.098083	-0.011780	1.829623	-7.411125	7.515962
63480	0	1.190369	9.796187	-1.164832	0.011904	0.097961	-0.011652	1.824067	-7.405019	7.528600
63481	0	1.220266	9.784060	-1.195719	0.012207	0.097839	-0.011963	1.816457	-7.393949	7.536123
63482	0	1.121563	9.790330	-1.145979	0.011221	0.097902	-0.011463	1.811407	-7.381777	7.545259
63483	0	1.178030	9.777906	-1.146777	0.011780	0.097778	-0.011475	1.802867	-7.376390	7.548516
63484	0	1.208416	9.759637	-1.133826	0.012085	0.097596	-0.011339	1.801213	-7.369486	7.550790
63485	0	1.172045	9.741250	-1.079785	0.011719	0.097412	-0.010803	1.794341	-7.365460	7.554088
63486	0	1.196528	9.741269	-1.145965	0.011966	0.097412	-0.011464	1.787858	-7.358898	7.565905
63487	0	1.190343	9.698503	-1.147155	0.011902	0.096985	-0.011475	1.783172	-7.354751	7.575994
63488	0	1.153816	9.698560	-1.097449	0.011539	0.096985	-0.010981	1.775141	-7.348346	7.582397
63489	0	1.165360	9.674227	-1.030509	0.011658	0.096741	-0.010315	1.762769	-7.337466	7.587054
63490	0	1.146419	9.637874	-1.162917	0.011466	0.096377	-0.011639	1.750991	-7.329337	7.589523
63491	0	1.159767	9.600916	-1.079455	0.011597	0.096008	-0.010803	1.739793	-7.324500	7.596506
63492	0	1.171956	9.582721	-1.096001	0.011720	0.095826	-0.010969	1.728210	-7.318334	7.600937
63493	0	1.147747	9.552021	-1.024891	0.011475	0.095520	-0.010254	1.721621	-7.315727	7.604817
63494	0	1.172338	9.558233	-1.004927	0.011724	0.095581	-0.010061	1.706711	-7.309523	7.607585
63495	0	1.165833	9.527651	-1.055266	0.011658	0.095276	-0.010559	1.698086	-7.304267	7.614511
63496	0	1.111010	9.533887	-1.004811	0.011109	0.095338	-0.010058	1.684751	-7.299158	7.623305
63497	0	1.098506	9.466668	-1.000021	0.010986	0.094666	-0.010010	1.672349	-7.291624	7.629940
63498	0	1.122579	9.491317	-0.985537	0.011228	0.094912	-0.009869	1.655618	-7.283406	7.635186
63499	0	1.129400	9.454361	-0.988340	0.011292	0.094543	-0.009888	1.649445	-7.280423	7.644245
63500	0	1.135740	9.442170	-0.963271	0.011357	0.094421	-0.009636	1.644628	-7.274538	7.650897
63501	0	1.153759	9.448300	-1.000209	0.011536	0.094482	-0.010010	1.634527	-7.270881	7.656093
63502	0	1.123700	9.466651	-0.931952	0.011234	0.094666	-0.009323	1.629222	-7.268162	7.664968
63503	0	1.116803	9.491058	-1.024697	0.011169	0.094910	-0.010254	1.619740	-7.260499	7.674573
63504	0	1.123050	9.485004	-0.992666	0.011227	0.094850	-0.009935	1.607770	-7.259161	7.690117
63505	0	1.098635	9.472718	-1.085881	0.010986	0.094727	-0.010864	1.599810	-7.253186	7.704144
63506	0	1.123206	9.503286	-1.139919	0.011230	0.095033	-0.011403	1.593757	-7.250207	7.717360
63507	0	1.141269	9.521533	-1.025041	0.011414	0.095215	-0.010254	1.588284	-7.243179	7.729874
63508	0	1.147461	9.545906	-0.963387	0.011473	0.095459	-0.009637	1.583153	-7.239539	7.745554
63509	0	1.141945	9.533692	-1.073592	0.011414	0.095337	-0.010742	1.574382	-7.240569	7.757528
63510	0	1.149222	9.551866	-1.023835	0.011486	0.095519	-0.010242	1.569596	-7.241953	7.766199
63511	0	1.153654	9.570336	-1.049494	0.011536	0.095703	-0.010498	1.564674	-7.237060	7.777437
63512	0	1.171948	9.606995	-1.079230	0.011720	0.096069	-0.010798	1.557224	-7.230824	7.788451
63513	0	1.178153	9.674063	-1.098527	0.011780	0.096741	-0.010986	1.554432	-7.226896	7.805045
63514	0	1.142265	9.649547	-1.110145	0.011416	0.096496	-0.011106	1.546929	-7.228219	7.822688
63515	0	1.184461	9.661797	-1.202567	0.011841	0.096619	-0.012024	1.547645	-7.226671	7.836445
63516	0	1.178818	9.704393	-1.117197	0.011786	0.097044	-0.011173	1.544854	-7.222721	7.849885
63517	0	1.184620	9.728985	-1.147068	0.011841	0.097290	-0.011475	1.538636	-7.222989	7.868265
63518	0	1.179203	9.747222	-1.201437	0.011790	0.097472	-0.012016	1.535103	-7.219041	7.880665
63519	0	1.172261	9.771679	-1.178003	0.011719	0.097717	-0.011780	1.534035	-7.217545	7.894928
63520	0	1.166442	9.759330	-1.135356	0.011664	0.097593	-0.011353	1.532954	-7.211630	7.905665
63521	0	1.184609	9.771696	-1.141089	0.011841	0.097717	-0.011414	1.528313	-7.211765	7.922456
63522	0	1.234261	9.820403	-1.122641	0.012339	0.098205	-0.011226	1.528203	-7.210451	7.930624
63523	0	1.190422	9.808362	-1.153214	0.011902	0.098083	-0.011536	1.522796	-7.207219	7.945287
63524	0	1.178528	9.802262	-1.140382	0.011784	0.098022	-0.011407	1.518296	-7.203246	7.953097
63525	0	1.215168	9.814440	-1.134757	0.012146	0.098145	-0.011353	1.511325	-7.203879	7.966060
63526	0	1.221942	9.826615	-1.176405	0.012218	0.098266	-0.011770	1.503348	-7.200176	7.972907
63527	0	1.220806	9.814466	-1.165555	0.012207	0.098145	-0.011658	1.499651	-7.195418	7.983641
63528	0	1.202660	9.808397	-1.189335	0.012026	0.098083	-0.011898	1.493654	-7.190469	7.987347
63529	0	1.196195	9.759616	-1.116217	0.011963	0.097595	-0.011169	1.484037	-7.183438	7.998316
63530	0	1.177667	9.747552	-1.188399	0.011777	0.097475	-0.011888	1.479503	-7.177346	7.999132
63531	0	1.196183	9.735194	-1.067445	0.011963	0.097351	-0.010681	1.470897	-7.170194	8.005317
63532	0	1.190077	9.729178	-1.114728	0.011899	0.097291	-0.011156	1.459929	-7.166374	8.010175
63533	0	1.165940	9.680241	-1.091771	0.011658	0.096802	-0.010925	1.450188	-7.162453	8.017603
63534	0	1.184482	9.686440	-1.017105	0.011844	0.096864	-0.010179	1.440381	-7.157875	8.026895
63535	0	1.184230	9.649714	-1.079662	0.011841	0.096497	-0.010803	1.431917	-7.153729	8.031875
63536	0	1.153774	9.613163	-1.048266	0.011538	0.096131	-0.010486	1.427744	-7.148065	8.036746
63537	0	1.153300	9.588678	-1.074016	0.011536	0.095886	-0.010742	1.425184	-7.139095	8.033606
63538	0	1.134585	9.576601	-1.091462	0.011347	0.095765	-0.010921	1.416500	-7.132081	8.036580
63539	0	1.135307	9.545893	-1.043696	0.011353	0.095459	-0.010437	1.415604	-7.126826	8.044349
63540	0	1.110910	9.527524	-0.994597	0.011109	0.095275	-0.009949	1.411835	-7.120613	8.046488
63541	0	1.147409	9.509296	-1.025272	0.011475	0.095093	-0.010254	1.409530	-7.114102	8.054333
63542	0	1.122814	9.484951	-1.012215	0.011229	0.094849	-0.010130	1.399488	-7.107700	8.060275
63543	0	1.141956	9.454291	-1.049644	0.011414	0.094543	-0.010498	1.397081	-7.109050	8.063136
63544	0	1.099955	9.490818	-0.963457	0.010998	0.094908	-0.009641	1.388820	-7.105294	8.072819
63545	0	1.123544	9.460415	-0.994635	0.011230	0.094604	-0.009949	1.385433	-7.105388	8.075594
63546	0	1.130298	9.429840	-0.975922	0.011301	0.094298	-0.009762	1.381230	-7.101851	8.086404
63547	0	1.141872	9.478717	-0.970268	0.011414	0.094788	-0.009705	1.377978	-7.102162	8.096883
63548	0	1.130194	9.454245	-1.037264	0.011301	0.094543	-0.010373	1.376208	-7.097360	8.110583
63549	0	1.129537	9.466475	-1.001277	0.011292	0.094666	-0.010010	1.378967	-7.096153	8.118378
63550	0	1.099797	9.496820	-0.959047	0.010994	0.094969	-0.009589	1.379785	-7.095087	8.125292
63551	0	1.135439	9.497006	-1.031884	0.011353	0.094971	-0.010315	1.383149	-7.091441	8.139841
63552	0	1.123750	9.490715	-0.892099	0.011233	0.094908	-0.008920	1.383479	-7.090636	8.153168
63553	0	1.135419	9.527489	-0.977339	0.011353	0.095276	-0.009766	1.391570	-7.086776	8.165977
63554	0	1.148463	9.533240	-0.997253	0.011477	0.095334	-0.009965	1.399815	-7.089495	8.174082
63555	0	1.147618	9.558013	-0.971181	0.011475	0.095581	-0.009705	1.407593	-7.085526	8.181116
63556	0	1.154188	9.606587	-1.039306	0.011539	0.096066	-0.010391	1.408660	-7.083687	8.193130
63557	0	1.159860	9.606828	-0.995669	0.011597	0.096069	-0.009949	1.416996	-7.080143	8.204121
63558	0	1.147461	9.606640	-1.082311	0.011477	0.096066	-0.010819	1.420190	-7.070920	8.215558
63559	0	1.142029	9.643346	-1.105867	0.011414	0.096436	-0.011047	1.432536	-7.073040	8.226762
63560	0	1.155595	9.667331	-1.040610	0.011549	0.096675	-0.010399	1.440120	-7.075425	8.236486
63561	0	1.190092	9.698407	-1.056744	0.011902	0.096985	-0.010559	1.448983	-7.068531	8.244991
63562	0	1.196224	9.710375	-1.113436	0.011960	0.097105	-0.011126	1.458226	-7.065326	8.256408
63563	0	1.184025	9.747261	-1.086968	0.011841	0.097473	-0.010864	1.463645	-7.058872	8.265593
63564	0	1.202643	9.753058	-1.112994	0.012022	0.097532	-0.011120	1.474430	-7.058242	8.276106
63565	0	1.214878	9.789922	-1.093265	0.012146	0.097900	-0.010925	1.482399	-7.055729	8.280093
63566	0	1.197107	9.783513	-1.101005	0.011968	0.097836	-0.011002	1.491431	-7.053935	8.287523
63567	0	1.184241	9.808256	-1.087096	0.011841	0.098083	-0.010864	1.498676	-7.050031	8.291173
63568	0	1.197242	9.777388	-1.167841	0.011966	0.097775	-0.011672	1.505194	-7.052022	8.301711
63569	0	1.208611	9.789950	-1.154198	0.012085	0.097900	-0.011536	1.511780	-7.047632	8.309116
63570	0	1.190988	9.789682	-1.125183	0.011904	0.097898	-0.011244	1.520559	-7.049026	8.314278
63571	0	1.172458	9.796040	-1.172152	0.011719	0.097961	-0.011719	1.523257	-7.050097	8.318799
63572	0	1.185896	9.789629	-1.172806	0.011852	0.097898	-0.011724	1.527275	-7.052248	8.317840
63573	0	1.165698	9.796056	-1.087287	0.011658	0.097961	-0.010864	1.536510	-7.045654	8.325149
63574	0	1.196364	9.759223	-1.119320	0.011961	0.097593	-0.011187	1.543659	-7.043050	8.329455
63575	0	1.208376	9.747310	-1.104904	0.012085	0.097473	-0.011047	1.544649	-7.035901	8.338957
63576	0	1.202399	9.728852	-1.074784	0.012021	0.097289	-0.010746	1.546098	-7.033592	8.346143
63577	0	1.171821	9.716738	-1.111416	0.011719	0.097168	-0.011108	1.552209	-7.027255	8.350515
63578	0	1.189803	9.692150	-1.167557	0.011900	0.096922	-0.011670	1.558349	-7.019403	8.349059
63579	0	1.128786	9.698469	-1.135766	0.011292	0.096985	-0.011353	1.563781	-7.009452	8.351712
63580	0	1.159147	9.643326	-1.118892	0.011589	0.096435	-0.011180	1.573747	-7.006629	8.357728
63581	0	1.196049	9.643524	-1.093066	0.011963	0.096436	-0.010925	1.579172	-6.998079	8.366000
63582	0	1.171509	9.600657	-1.088030	0.011713	0.096007	-0.010876	1.584305	-6.994844	8.367737
63583	0	1.165696	9.576336	-1.001832	0.011658	0.095764	-0.010010	1.594022	-6.988205	8.368996
63584	0	1.172267	9.557814	-0.996874	0.011717	0.095579	-0.009966	1.597390	-6.989375	8.365436
63585	0	1.153497	9.527556	-1.019659	0.011536	0.095276	-0.010193	1.601615	-6.982836	8.364200
63586	0	1.147484	9.521333	-0.965417	0.011473	0.095214	-0.009651	1.604785	-6.979626	8.366575
63587	0	1.123076	9.490908	-1.001500	0.011230	0.094910	-0.010010	1.610688	-6.974253	8.367816
63588	0	1.117550	9.466215	-1.021131	0.011169	0.094664	-0.010204	1.618764	-6.975861	8.369689
63589	0	1.141904	9.496982	-0.982885	0.011414	0.094971	-0.009827	1.620761	-6.976709	8.375949
63590	0	1.148537	9.460177	-0.977792	0.011485	0.094603	-0.009770	1.629357	-6.971303	8.378252
63591	0	1.147542	9.460356	-1.050559	0.011475	0.094604	-0.010498	1.637874	-6.966624	8.382055
63592	0	1.147957	9.460147	-1.045794	0.011476	0.094603	-0.010452	1.643910	-6.965793	8.389693
63593	0	1.129561	9.490850	-0.995520	0.011292	0.094910	-0.009949	1.651194	-6.965031	8.392938
63594	0	1.124086	9.490552	-1.021518	0.011238	0.094907	-0.010206	1.661261	-6.962683	8.399416
63595	0	1.129452	9.490829	-1.026330	0.011292	0.094910	-0.010254	1.672279	-6.960632	8.398715
63596	0	1.154222	9.521126	-0.985169	0.011541	0.095212	-0.009846	1.678749	-6.955969	8.403260
63597	0	1.166509	9.521316	-0.983422	0.011658	0.095215	-0.009827	1.687080	-6.959137	8.410722
63598	0	1.161342	9.539324	-1.021463	0.011611	0.095394	-0.010209	1.693040	-6.956390	8.415670
63599	0	1.160174	9.545774	-1.080875	0.011597	0.095459	-0.010803	1.698960	-6.956811	8.420948
63600	0	1.136413	9.551641	-1.014802	0.011362	0.095517	-0.010143	1.703896	-6.953612	8.426526
63601	0	1.141476	9.576274	-1.087548	0.011414	0.095764	-0.010864	1.716100	-6.949420	8.438432
63602	0	1.147683	9.600313	-1.089878	0.011477	0.096004	-0.010887	1.729377	-6.944203	8.441276
63603	0	1.202489	9.631227	-1.123978	0.012024	0.096313	-0.011230	1.739172	-6.939731	8.455004
63604	0	1.160388	9.618630	-1.126231	0.011598	0.096189	-0.011250	1.753827	-6.941575	8.457721
63605	0	1.148000	9.686073	-1.154761	0.011475	0.096863	-0.011536	1.767279	-6.942371	8.463056
63606	0	1.179161	9.697890	-1.126414	0.011790	0.096980	-0.011255	1.777246	-6.938392	8.465060
63607	0	1.184669	9.686113	-1.111660	0.011841	0.096863	-0.011108	1.786212	-6.939721	8.470032
63608	0	1.185614	9.716288	-1.125451	0.011852	0.097164	-0.011248	1.793354	-6.938692	8.479216
63609	0	1.178222	9.741062	-1.142378	0.011780	0.097412	-0.011414	1.804356	-6.935985	8.488363
63610	0	1.196782	9.771258	-1.132000	0.011968	0.097713	-0.011312	1.812427	-6.930624	8.493585
63611	0	1.190221	9.759499	-1.165923	0.011902	0.097595	-0.011658	1.813407	-6.925487	8.499967
63612	0	1.220792	9.789859	-1.148474	0.012207	0.097899	-0.011478	1.819793	-6.920963	8.509058
63613	0	1.214830	9.759404	-1.178717	0.012146	0.097595	-0.011780	1.827581	-6.918121	8.516025
63614	0	1.172477	9.801909	-1.143095	0.011723	0.098020	-0.011429	1.829580	-6.915147	8.518583
63615	0	1.178284	9.765545	-1.160034	0.011780	0.097656	-0.011597	1.833060	-6.913169	8.525644
63616	0	1.196546	9.759337	-1.179012	0.011969	0.097593	-0.011787	1.835690	-6.903998	8.527622
63617	0	1.220496	9.753424	-1.153735	0.012207	0.097534	-0.011536	1.836735	-6.896043	8.536153
63618	0	1.226242	9.734930	-1.240122	0.012263	0.097350	-0.012394	1.844616	-6.889590	8.539858
63619	0	1.190119	9.722869	-1.190512	0.011902	0.097229	-0.011902	1.847818	-6.883326	8.543881
63620	0	1.177523	9.704501	-1.136143	0.011778	0.097045	-0.011359	1.849873	-6.874706	8.546540
63621	0	1.159811	9.722895	-1.129045	0.011597	0.097229	-0.011292	1.847951	-6.870856	8.551807
63622	0	1.141203	9.692324	-1.128991	0.011415	0.096923	-0.011290	1.847834	-6.861291	8.553066
63623	0	1.196185	9.686262	-1.104997	0.011963	0.096863	-0.011047	1.850535	-6.854541	8.552366
63624	0	1.189589	9.637359	-1.093410	0.011899	0.096374	-0.010931	1.853680	-6.845353	8.553466
63625	0	1.184104	9.606929	-1.110860	0.011841	0.096069	-0.011108	1.853486	-6.840108	8.554840
63626	0	1.172098	9.600771	-1.140921	0.011719	0.096007	-0.011415	1.846930	-6.837274	8.553209
63627	0	1.135381	9.588609	-1.055895	0.011353	0.095886	-0.010559	1.846185	-6.833250	8.557114
63628	0	1.134825	9.558106	-1.128960	0.011354	0.095580	-0.011292	1.843265	-6.820377	8.560555
63629	0	1.153438	9.558199	-1.104063	0.011536	0.095581	-0.011047	1.834589	-6.813351	8.563979
63630	0	1.128794	9.527693	-1.048453	0.011289	0.095277	-0.010485	1.833810	-6.806981	8.567758
63631	0	1.117482	9.515304	-1.092645	0.011169	0.095154	-0.010925	1.834854	-6.807935	8.568733
63632	0	1.130566	9.502982	-1.043596	0.011302	0.095030	-0.010440	1.829468	-6.806805	8.574588
63633	0	1.141665	9.515385	-1.031113	0.011414	0.095154	-0.010315	1.823834	-6.804979	8.586242
63634	0	1.148137	9.509269	-1.036888	0.011480	0.095093	-0.010369	1.822809	-6.800693	8.589249
63635	0	1.123402	9.490980	-1.061515	0.011230	0.094910	-0.010620	1.816225	-6.799433	8.594069
63636	0	1.111798	9.472692	-1.029897	0.011115	0.094727	-0.010305	1.807526	-6.797422	8.604185
63637	0	1.135283	9.484903	-1.061624	0.011353	0.094849	-0.010620	1.802159	-6.792260	8.609270
63638	0	1.147467	9.484845	-1.043189	0.011475	0.094849	-0.010430	1.802868	-6.786851	8.621507
63639	0	1.147719	9.472642	-1.080172	0.011475	0.094727	-0.010803	1.800043	-6.784466	8.631311
63640	0	1.160381	9.484724	-1.006939	0.011601	0.094848	-0.010068	1.800828	-6.781824	8.640456
63641	0	1.147380	9.539792	-1.037711	0.011475	0.095398	-0.010376	1.800903	-6.775405	8.654359
63642	0	1.117132	9.527456	-1.080538	0.011168	0.095275	-0.010806	1.799179	-6.774463	8.662554
63643	0	1.116746	9.558147	-1.074052	0.011169	0.095581	-0.010742	1.796219	-6.766631	8.671857
63644	0	1.140853	9.576412	-1.073996	0.011409	0.095764	-0.010739	1.795842	-6.760838	8.683538
63645	0	1.153513	9.594767	-1.061699	0.011536	0.095947	-0.010620	1.791177	-6.754745	8.691683
63646	0	1.166245	9.594678	-1.140516	0.011656	0.095947	-0.011408	1.787459	-6.757191	8.695086
63647	0	1.178324	9.649600	-1.172008	0.011780	0.096497	-0.011719	1.787955	-6.755804	8.706839
63648	0	1.166628	9.625082	-1.177846	0.011664	0.096251	-0.011783	1.781928	-6.752560	8.718103
63649	0	1.165715	9.655770	-1.141349	0.011658	0.096558	-0.011414	1.780659	-6.746433	8.730053
63650	0	1.184295	9.698507	-1.177399	0.011839	0.096985	-0.011780	1.772669	-6.745669	8.743614
63651	0	1.184210	9.710679	-1.116935	0.011841	0.097107	-0.011169	1.771449	-6.741721	8.755537
63652	0	1.141717	9.728844	-1.117331	0.011415	0.097289	-0.011169	1.774833	-6.738253	8.768243
63653	0	1.147587	9.735063	-1.172121	0.011475	0.097351	-0.011719	1.776600	-6.734277	8.779969
63654	0	1.190580	9.765459	-1.117087	0.011904	0.097654	-0.011175	1.770460	-6.731195	8.792250
63655	0	1.190374	9.765628	-1.128922	0.011902	0.097656	-0.011292	1.766568	-6.727941	8.806172
63656	0	1.203357	9.777725	-1.201426	0.012027	0.097777	-0.012020	1.758814	-6.730374	8.817209
63657	0	1.190108	9.765708	-1.207903	0.011902	0.097656	-0.012085	1.750918	-6.724022	8.826899
63658	0	1.183567	9.778002	-1.188750	0.011839	0.097779	-0.011890	1.746565	-6.714817	8.834982
63659	0	1.166047	9.765607	-1.165645	0.011658	0.097656	-0.011658	1.744060	-6.712583	8.845962
63660	0	1.172742	9.771637	-1.183473	0.011724	0.097716	-0.011839	1.738349	-6.711706	8.854757
63661	0	1.208828	9.771738	-1.226400	0.012085	0.097717	-0.012268	1.732519	-6.710100	8.867266
63662	0	1.208873	9.747335	-1.232173	0.012091	0.097473	-0.012321	1.732219	-6.702502	8.871547
63663	0	1.165991	9.722947	-1.122420	0.011658	0.097229	-0.011230	1.723985	-6.699639	8.880515
63664	0	1.147471	9.710779	-1.127551	0.011478	0.097107	-0.011279	1.718921	-6.689867	8.888095
63665	0	1.165938	9.710767	-1.146664	0.011658	0.097107	-0.011475	1.708549	-6.686376	8.899010
63666	0	1.129607	9.680341	-1.102423	0.011294	0.096803	-0.011032	1.698671	-6.682954	8.904383
63667	0	1.159652	9.625356	-1.085451	0.011597	0.096252	-0.010864	1.686306	-6.677335	8.912617
63668	0	1.165594	9.656065	-1.163017	0.011657	0.096560	-0.011639	1.675415	-6.670935	8.921695
63669	0	1.135119	9.613133	-1.085720	0.011353	0.096130	-0.010864	1.666501	-6.663925	8.924983
63670	0	1.153528	9.594921	-1.096170	0.011533	0.095948	-0.010973	1.652286	-6.661456	8.933359
63671	0	1.129612	9.588653	-1.122329	0.011292	0.095886	-0.011230	1.643268	-6.661546	8.937731
63672	0	1.123788	9.552098	-1.114905	0.011239	0.095520	-0.011156	1.633979	-6.654730	8.947067
63673	0	1.123109	9.533746	-1.037030	0.011230	0.095337	-0.010376	1.626605	-6.650046	8.952016
63674	0	1.117514	9.539909	-1.023648	0.011170	0.095399	-0.010243	1.617477	-6.650292	8.961714
63675	0	1.171675	9.539898	-1.012441	0.011719	0.095398	-0.010132	1.607753	-6.642469	8.970220
63676	0	1.171434	9.521743	-1.017181	0.011714	0.095217	-0.010179	1.598923	-6.637465	8.976942
63677	0	1.153734	9.491057	-1.091564	0.011536	0.094910	-0.010925	1.586518	-6.634085	8.985069
63678	0	1.166245	9.509459	-0.998029	0.011661	0.095094	-0.009991	1.573129	-6.630909	8.995289
63679	0	1.123061	9.478843	-1.085686	0.011230	0.094788	-0.010864	1.562957	-6.625642	9.009508
63680	0	1.116799	9.478955	-1.065944	0.011169	0.094789	-0.010667	1.553276	-6.618510	9.016992
63681	0	1.117233	9.503187	-1.128753	0.011169	0.095032	-0.011292	1.547395	-6.616539	9.030902
63682	0	1.123456	9.460519	-1.103445	0.011235	0.094604	-0.011040	1.539994	-6.610310	9.042179
63683	0	1.141946	9.478751	-1.067560	0.011414	0.094788	-0.010681	1.532212	-6.611958	9.056483
63684	0	1.124214	9.490914	-1.066663	0.011242	0.094909	-0.010671	1.526472	-6.606840	9.066025
63685	0	1.129333	9.515396	-1.055578	0.011292	0.095154	-0.010559	1.521360	-6.603621	9.079731
63686	0	1.117584	9.545862	-1.012567	0.011172	0.095459	-0.010126	1.519961	-6.602461	9.089821
63687	0	1.110890	9.527614	-0.988459	0.011108	0.095276	-0.009888	1.514937	-6.597694	9.106037
63688	0	1.153742	9.576401	-1.030867	0.011536	0.095764	-0.010309	1.513588	-6.594425	9.112796
63689	0	1.129419	9.576406	-1.061813	0.011292	0.095764	-0.010620	1.509986	-6.592226	9.127964
63690	0	1.166503	9.606810	-1.061610	0.011662	0.096068	-0.010616	1.508562	-6.589855	9.143284
63691	0	1.160553	9.612935	-1.061966	0.011597	0.096130	-0.010620	1.506982	-6.594962	9.157138
63692	0	1.155328	9.661618	-1.104346	0.011553	0.096616	-0.011047	1.501095	-6.590099	9.172977
63693	0	1.165996	9.649615	-1.110980	0.011658	0.096497	-0.011108	1.501353	-6.587331	9.191766
63694	0	1.154101	9.710603	-1.098708	0.011539	0.097106	-0.010989	1.497873	-6.583770	9.203528
63695	0	1.178498	9.716726	-1.068188	0.011780	0.097168	-0.010681	1.497885	-6.584509	9.213581
63696	0	1.160790	9.716572	-1.129460	0.011606	0.097166	-0.011293	1.498182	-6.581102	9.227237
63697	0	1.214738	9.741236	-1.134891	0.012146	0.097412	-0.011353	1.492887	-6.577340	9.239865
63698	0	1.233215	9.747345	-1.121985	0.012331	0.097473	-0.011224	1.487325	-6.573311	9.250919
63699	0	1.221140	9.783846	-1.080638	0.012207	0.097839	-0.010803	1.490447	-6.573079	9.256109
63700	0	1.166905	9.771520	-1.123482	0.011665	0.097715	-0.011237	1.486626	-6.572019	9.270717
63701	0	1.166159	9.771791	-1.170966	0.011658	0.097717	-0.011719	1.475139	-6.571163	9.281281
63702	0	1.148478	9.771844	-1.181858	0.011482	0.097718	-0.011823	1.469310	-6.568741	9.294228
63703	0	1.190272	9.771760	-1.177632	0.011902	0.097717	-0.011780	1.464556	-6.564436	9.302603
63704	0	1.197044	9.771660	-1.201624	0.011964	0.097717	-0.012017	1.462843	-6.566857	9.308187
63705	0	1.202732	9.777825	-1.128850	0.012024	0.097778	-0.011292	1.458735	-6.565509	9.314393
63706	0	1.129923	9.747254	-1.103752	0.011298	0.097472	-0.011042	1.452857	-6.561380	9.327438
63707	0	1.159698	9.747359	-1.073780	0.011597	0.097473	-0.010742	1.446917	-6.556398	9.336574
63708	0	1.190494	9.741187	-1.091547	0.011902	0.097412	-0.010917	1.444582	-6.554677	9.348158
63709	0	1.165810	9.722960	-1.122489	0.011658	0.097229	-0.011230	1.437197	-6.549791	9.358562
63710	0	1.196008	9.686466	-1.121513	0.011963	0.096864	-0.011220	1.430655	-6.541173	9.367593
63711	0	1.153541	9.692413	-1.165546	0.011536	0.096924	-0.011658	1.427059	-6.535557	9.379391
63712	0	1.123185	9.637466	-1.110098	0.011230	0.096375	-0.011105	1.422828	-6.533106	9.376179
63713	0	1.226523	9.637534	-1.018841	0.012268	0.096375	-0.010193	1.416807	-6.524433	9.383960
63714	0	1.183508	9.613161	-1.085215	0.011834	0.096131	-0.010856	1.412302	-6.520285	9.385629
63715	0	1.147739	9.606943	-1.049418	0.011475	0.096069	-0.010498	1.407027	-6.518279	9.393790
63716	0	1.135909	9.594688	-1.030895	0.011357	0.095947	-0.010307	1.408364	-6.515100	9.400579
63717	0	1.128820	9.558166	-0.994666	0.011292	0.095581	-0.009949	1.405515	-6.505844	9.402788
63718	0	1.164534	9.546082	-1.061355	0.011650	0.095460	-0.010616	1.401691	-6.494916	9.406249
63719	0	1.154046	9.521435	-1.074136	0.011536	0.095215	-0.010742	1.399888	-6.495379	9.417183
63720	0	1.166838	9.521245	-1.001101	0.011666	0.095213	-0.010009	1.401756	-6.492593	9.426715
63721	0	1.116891	9.503173	-1.049867	0.011169	0.095032	-0.010498	1.401738	-6.486693	9.435551
63722	0	1.128974	9.515317	-1.050563	0.011290	0.095154	-0.010500	1.407741	-6.481602	9.445310
63723	0	1.110925	9.472606	-1.080672	0.011108	0.094727	-0.010803	1.411250	-6.477373	9.453549
63724	0	1.172415	9.478453	-1.045015	0.011720	0.094786	-0.010445	1.417188	-6.477474	9.462192
63725	0	1.165811	9.509197	-1.026086	0.011658	0.095093	-0.010254	1.425089	-6.472710	9.465204
63726	0	1.147583	9.496835	-1.075908	0.011475	0.094969	-0.010756	1.427435	-6.468939	9.473972
63727	0	1.154110	9.496923	-1.007843	0.011536	0.094971	-0.010071	1.436039	-6.470255	9.480680
63728	0	1.124092	9.508834	-0.990988	0.011241	0.095089	-0.009904	1.442535	-6.464965	9.487949
63729	0	1.117490	9.533620	-0.994945	0.011169	0.095337	-0.009949	1.442632	-6.466257	9.497916
63730	0	1.160972	9.533409	-1.020049	0.011607	0.095335	-0.010195	1.448558	-6.464083	9.510034
63731	0	1.141468	9.539705	-1.062702	0.011414	0.095398	-0.010620	1.455930	-6.460181	9.521345
63732	0	1.111224	9.563964	-1.002709	0.011110	0.095640	-0.010024	1.458880	-6.457252	9.528785
63733	0	1.153931	9.570176	-1.050643	0.011536	0.095703	-0.010498	1.468037	-6.456403	9.540113
[truncated: 501 more rows]
