# Supplementary material for: Properties of traditional bamboo carrying poles have implications for user interactions
Source: PLoS One. 2018 May 10;13(5):e0196208. doi: 10.1371/journal.pone.0196208 (PMC5945030; doi:10.1371/journal.pone.0196208)
Supplement: S1 Text — (ZIP) [file pone.0196208.s005.zip › ResTest_PoleF_L8Load2.txt]

// Start Time: Unknown
// Update Rate: 100.0Hz
// Filter Profile: human (34.3)
// Firmware Version: 2.1.4
PacketCounter	SampleTimeFine	Acc_X	Acc_Y	Acc_Z	VelInc_X	VelInc_Y	VelInc_Z	Roll	Pitch	Yaw	Latitude	Longitude	Altitude	Vel_X	Vel_Y	Vel_Z
61739	0	-0.073717	9.991445	0.427402	-0.000732	0.099915	0.004272	-0.147128	5.694630	-40.391946
61740	0	0.724065	9.924420	0.262036	0.007253	0.099243	0.002626	-0.140711	5.708399	-40.399409
61741	0	1.287549	9.851121	0.317124	0.012878	0.098511	0.003174	-0.138100	5.711768	-40.402080
61742	0	1.153119	9.790000	0.329401	0.011529	0.097900	0.003290	-0.141315	5.709256	-40.391956
61743	0	0.427678	9.625168	0.477217	0.004272	0.096252	0.004761	-0.154407	5.704047	-40.381896
61744	0	-0.517012	9.393176	0.534697	-0.005180	0.093932	0.005330	-0.175910	5.691336	-40.366481
61745	0	-1.385128	9.033116	0.527382	-0.013855	0.090332	0.005249	-0.206697	5.686717	-40.374692
61746	0	-1.147732	8.782648	0.330728	-0.011468	0.087829	0.003283	-0.237342	5.698845	-40.392481
61747	0	-0.386173	8.105263	0.393270	-0.003845	0.081055	0.003906	-0.274370	5.722211	-40.411260
61748	0	-0.071805	8.038360	-0.138997	-0.000706	0.080383	-0.001413	-0.307852	5.738259	-40.438918
61749	0	0.316741	8.062915	-0.307494	0.003174	0.080627	-0.003113	-0.362948	5.745547	-40.465652
61750	0	1.097277	8.484860	-0.660783	0.010971	0.084846	-0.006638	-0.407565	5.739381	-40.500318
61751	0	1.460207	8.374033	-0.618990	0.014587	0.083740	-0.006226	-0.459962	5.717078	-40.522340
61752	0	0.846702	6.524166	-0.061954	0.008447	0.065244	-0.000676	-0.561830	5.680483	-40.544354
61753	0	-0.333796	8.948032	-2.385697	-0.003357	0.089478	-0.023865	-0.572244	5.660657	-40.530201
61754	0	0.350977	7.873307	-0.074258	0.003507	0.078733	-0.000717	-0.536638	5.654350	-40.557466
61755	0	0.659808	8.532842	-0.981141	0.006592	0.085327	-0.009827	-0.557746	5.644839	-40.565388
61756	0	0.032508	8.538716	0.137595	0.000319	0.085387	0.001373	-0.561414	5.635720	-40.575109
61757	0	0.194782	9.252896	-0.495232	0.001953	0.092529	-0.004944	-0.550873	5.642258	-40.574785
61758	0	0.810643	9.381325	0.656901	0.008106	0.093813	0.006574	-0.544447	5.641864	-40.566731
61759	0	0.567983	9.857435	1.022716	0.005676	0.098572	0.010254	-0.515208	5.639462	-40.595325
61760	0	0.519382	10.144477	1.467132	0.005197	0.101447	0.014654	-0.534142	5.641649	-40.587758
61761	0	0.524781	10.650630	1.611396	0.005249	0.106506	0.016113	-0.535036	5.643241	-40.590872
61762	0	0.189371	11.022627	1.259343	0.001889	0.110229	0.012574	-0.555274	5.638972	-40.598858
61763	0	-0.373500	11.022355	1.712557	-0.003723	0.110229	0.017090	-0.592621	5.651182	-40.602346
61764	0	-0.316140	11.797453	0.583479	-0.003139	0.117976	0.005814	-0.612893	5.673297	-40.627197
61765	0	0.302709	11.553851	0.929835	0.003052	0.115540	0.009277	-0.634051	5.697868	-40.635956
61766	0	0.456272	12.091120	0.335084	0.004586	0.120911	0.003339	-0.645759	5.719974	-40.642962
61767	0	0.333063	11.975172	0.396712	0.003357	0.119751	0.003967	-0.645838	5.744999	-40.649823
61768	0	0.291861	12.194968	0.102989	0.002936	0.121949	0.001037	-0.639639	5.761446	-40.654894
61769	0	0.339498	12.243790	0.308390	0.003418	0.122437	0.003113	-0.612984	5.782603	-40.666958
61770	0	0.299901	12.323263	0.339854	0.003005	0.123232	0.003420	-0.593279	5.788040	-40.672412
61771	0	0.121354	12.353769	0.586897	0.001221	0.123535	0.005920	-0.545460	5.794690	-40.675669
61772	0	0.271814	12.269245	0.936828	0.002732	0.122688	0.009418	-0.498666	5.808181	-40.682302
61773	0	0.481707	12.195450	1.226893	0.004822	0.121948	0.012329	-0.442026	5.812826	-40.681125
61774	0	0.469062	12.013787	1.484383	0.004690	0.120131	0.014895	-0.392883	5.812946	-40.683593
61775	0	0.695047	11.786436	1.546467	0.006958	0.117859	0.015503	-0.355554	5.820337	-40.681269
61776	0	0.736664	11.530801	1.436714	0.007370	0.115305	0.014390	-0.333090	5.824036	-40.684149
61777	0	0.500150	11.206291	1.126950	0.005005	0.112061	0.011292	-0.310738	5.827739	-40.686962
61778	0	0.376610	10.901284	0.702429	0.003777	0.109012	0.007037	-0.297412	5.838806	-40.692152
61779	0	0.218566	10.510312	0.316271	0.002197	0.105103	0.003174	-0.285719	5.851200	-40.706858
61780	0	0.203893	10.168494	0.075625	0.002051	0.101685	0.000772	-0.268849	5.864654	-40.719506
61781	0	0.187850	9.826619	-0.325538	0.001892	0.098267	-0.003235	-0.245310	5.879184	-40.734543
61782	0	0.252018	9.496813	-0.445768	0.002536	0.094969	-0.004435	-0.218080	5.896171	-40.753152
61783	0	0.224659	9.155147	-0.497254	0.002258	0.091553	-0.004944	-0.182718	5.908798	-40.770969
61784	0	0.057518	8.813084	-0.429031	0.000587	0.088132	-0.004267	-0.152330	5.922636	-40.791762
61785	0	-0.171918	8.575345	-0.258819	-0.001709	0.085754	-0.002563	-0.118858	5.933925	-40.821032
61786	0	-0.039577	8.355447	-0.233346	-0.000386	0.083555	-0.002308	-0.083785	5.945138	-40.844569
61787	0	-0.122669	8.062718	-0.075094	-0.001221	0.080627	-0.000732	-0.057239	5.952472	-40.865131
61788	0	-0.373673	7.849036	0.104802	-0.003735	0.078490	0.001063	-0.033720	5.954792	-40.891158
61789	0	-0.195895	7.775871	0.041559	-0.001953	0.077759	0.000427	-0.016048	5.962295	-40.919508
61790	0	0.236657	7.544080	0.301882	0.002370	0.075440	0.003026	-0.006260	5.967276	-40.946226
61791	0	0.292588	7.434096	0.097749	0.002930	0.074341	0.000977	-0.008680	5.972587	-40.965887
61792	0	0.322231	7.373064	0.018326	0.003226	0.073730	0.000184	-0.008874	5.977736	-40.992024
61793	0	0.567089	7.348682	-0.139954	0.005676	0.073486	-0.001404	-0.017985	5.984469	-41.020204
61794	0	0.688080	7.287760	-0.303657	0.006885	0.072877	-0.003044	-0.032806	5.988140	-41.048665
61795	0	0.591765	7.391501	-0.633346	0.005920	0.073914	-0.006348	-0.055752	5.991217	-41.060017
61796	0	0.463251	7.489354	-0.796160	0.004632	0.074893	-0.007967	-0.065534	5.987382	-41.081161
61797	0	0.396760	7.702631	-0.982695	0.003967	0.077026	-0.009827	-0.066148	5.984012	-41.098086
61798	0	0.195059	7.885574	-1.007697	0.001953	0.078856	-0.010071	-0.057757	5.984651	-41.115101
61799	0	-0.006466	8.148068	-0.910542	-0.000061	0.081482	-0.009094	-0.042067	5.987507	-41.128168
61800	0	-0.037622	8.434728	-0.602479	-0.000374	0.084349	-0.006005	-0.015480	5.989215	-41.138942
61801	0	-0.079234	8.715771	-0.179453	-0.000793	0.087158	-0.001770	0.016932	5.986875	-41.149335
61802	0	-0.121960	9.088286	0.181151	-0.001218	0.090882	0.001841	0.053871	5.988637	-41.166366
61803	0	0.048456	9.387368	0.546587	0.000488	0.093872	0.005493	0.087082	5.993495	-41.183056
61804	0	0.121519	9.748014	0.895148	0.001213	0.097478	0.008976	0.115532	5.992142	-41.202709
61805	0	0.201429	10.034266	1.213883	0.002014	0.100342	0.012146	0.123296	5.993234	-41.217720
61806	0	0.201845	10.437139	1.231041	0.002014	0.104371	0.012314	0.126682	5.989584	-41.231202
61807	0	0.146756	10.723757	1.191236	0.001465	0.107239	0.011902	0.115167	5.987382	-41.242452
61808	0	0.098599	11.047005	1.089217	0.000981	0.110471	0.010885	0.107662	5.983375	-41.257586
61809	0	0.079872	11.297465	0.777167	0.000793	0.112976	0.007751	0.086947	5.978210	-41.267012
61810	0	0.153119	11.559758	0.517250	0.001535	0.115598	0.005168	0.082285	5.982367	-41.274066
61811	0	0.292455	11.816421	0.305104	0.002930	0.118164	0.003052	0.082630	5.987136	-41.284488
61812	0	0.455885	11.956829	0.120542	0.004566	0.119568	0.001219	0.095220	5.993905	-41.290069
61813	0	0.712729	12.152209	0.162674	0.007141	0.121521	0.001648	0.114963	6.006713	-41.294282
61814	0	0.722689	12.164588	0.150869	0.007235	0.121645	0.001544	0.147331	6.013466	-41.306765
61815	0	0.609643	12.298767	0.392113	0.006104	0.122986	0.003967	0.189849	6.019901	-41.315098
61816	0	0.785261	12.299470	0.730734	0.007859	0.122992	0.007353	0.231865	6.026147	-41.319647
61817	0	0.597095	12.317419	0.933719	0.005981	0.123169	0.009399	0.289871	6.035931	-41.318367
61818	0	0.113626	12.208760	1.209511	0.001139	0.122083	0.012144	0.335950	6.038587	-41.321950
61819	0	0.194513	12.103883	1.594587	0.001953	0.121033	0.015991	0.378976	6.046565	-41.323701
61820	0	0.168259	11.891111	1.470972	0.001693	0.118907	0.014742	0.410020	6.056736	-41.326605
61821	0	-0.013493	11.706794	1.297772	-0.000122	0.117065	0.013000	0.432386	6.069560	-41.329613
61822	0	0.209619	11.377566	1.006382	0.002110	0.113773	0.010087	0.455549	6.084385	-41.338084
61823	0	0.237528	11.114602	0.620974	0.002380	0.111145	0.006226	0.471710	6.089683	-41.344374
61824	0	0.132369	10.766638	0.166023	0.001331	0.107666	0.001678	0.489904	6.097478	-41.354487
61825	0	0.090934	10.449176	-0.258308	0.000916	0.104492	-0.002563	0.511319	6.103589	-41.362209
61826	0	0.034953	10.076642	-0.341665	0.000354	0.100767	-0.003395	0.535737	6.107348	-41.375002
61827	0	0.017793	9.765475	-0.515566	0.000183	0.097656	-0.005127	0.569381	6.111953	-41.387740
61828	0	-0.044702	9.386798	-0.398969	-0.000438	0.093869	-0.003962	0.603738	6.121680	-41.404687
61829	0	0.059993	9.142970	-0.356666	0.000610	0.091431	-0.003540	0.636869	6.133121	-41.423402
61830	0	0.271726	8.776754	-0.129696	0.002727	0.087768	-0.001273	0.667125	6.144099	-41.443518
61831	0	0.457117	8.563239	-0.112060	0.004578	0.085632	-0.001099	0.694898	6.151474	-41.467885
61832	0	0.498397	8.270315	0.000345	0.004992	0.082703	0.000018	0.713875	6.162545	-41.486534
61833	0	0.438607	8.050593	0.078319	0.004395	0.080505	0.000793	0.727249	6.174068	-41.505376
61834	0	0.424723	7.824849	0.144240	0.004255	0.078248	0.001444	0.727811	6.185497	-41.529214
61835	0	0.341492	7.696546	0.122136	0.003418	0.076965	0.001221	0.725824	6.189660	-41.547197
61836	0	0.298123	7.604982	0.068277	0.002984	0.076050	0.000672	0.709262	6.193471	-41.563654
61837	0	0.133701	7.458514	-0.053953	0.001343	0.074585	-0.000549	0.693699	6.201653	-41.579736
61838	0	0.022925	7.446347	-0.265059	0.000232	0.074463	-0.002666	0.668984	6.204732	-41.591798
61839	0	-0.042922	7.367047	-0.431573	-0.000427	0.073669	-0.004333	0.641101	6.206330	-41.609816
61840	0	-0.030923	7.410104	-0.690665	-0.000310	0.074100	-0.006923	0.616031	6.203651	-41.623716
61841	0	-0.079270	7.458676	-0.895729	-0.000793	0.074585	-0.008972	0.593054	6.200510	-41.638165
61842	0	0.018367	7.556638	-1.033880	0.000184	0.075565	-0.010346	0.581182	6.197678	-41.658834
61843	0	0.061110	7.684325	-0.952155	0.000610	0.076843	-0.009521	0.581093	6.194505	-41.671084
61844	0	0.103880	7.903891	-0.952792	0.001039	0.079040	-0.009522	0.588787	6.191806	-41.684633
61845	0	0.122523	8.148107	-0.641884	0.001221	0.081482	-0.006409	0.602676	6.183164	-41.702302
61846	0	0.160717	8.422587	-0.363541	0.001596	0.084227	-0.003623	0.619291	6.167352	-41.714386
61847	0	0.080086	8.746342	0.065763	0.000793	0.087463	0.000671	0.637282	6.157204	-41.723377
61848	0	0.051233	9.033328	0.539770	0.000504	0.090333	0.005404	0.644610	6.146188	-41.733384
61849	0	0.128987	9.332263	0.738543	0.001282	0.093323	0.007385	0.644062	6.136788	-41.748712
61850	0	0.227948	9.655502	0.965904	0.002275	0.096557	0.009644	0.625378	6.132419	-41.758513
61851	0	0.378699	9.966717	1.071037	0.003784	0.099670	0.010681	0.591623	6.129125	-41.763123
61852	0	0.403812	10.265080	0.980006	0.004033	0.102654	0.009764	0.550666	6.123648	-41.771508
61853	0	0.439898	10.607702	0.571156	0.004395	0.106079	0.005676	0.511969	6.118822	-41.783015
61854	0	0.586805	10.839030	0.706660	0.005868	0.108393	0.007030	0.473030	6.118336	-41.781058
61855	0	0.396643	11.126578	0.430724	0.003967	0.111267	0.004272	0.437700	6.118916	-41.772461
61856	0	0.238217	11.376822	0.113624	0.002378	0.113769	0.001108	0.409698	6.115146	-41.765834
61857	0	0.232017	11.633279	0.190458	0.002319	0.116333	0.001892	0.397550	6.114118	-41.763523
61858	0	0.122705	11.810203	0.100013	0.001222	0.118102	0.001001	0.398893	6.108644	-41.761613
61859	0	0.097150	11.968998	0.201418	0.000977	0.119690	0.002014	0.399048	6.113249	-41.759111
61860	0	0.187659	12.109393	0.298545	0.001882	0.121094	0.002990	0.403199	6.117682	-41.761278
61861	0	0.201643	12.127751	0.657900	0.002014	0.121277	0.006592	0.415758	6.115057	-41.750787
61862	0	0.183660	12.243871	0.862244	0.001835	0.122437	0.008640	0.432915	6.112830	-41.740883
61863	0	0.274758	12.194965	1.139832	0.002747	0.121948	0.011414	0.447586	6.111338	-41.735042
61864	0	0.219804	12.140298	1.332535	0.002198	0.121402	0.013336	0.458245	6.110530	-41.725494
61865	0	0.152680	12.011822	1.311304	0.001526	0.120117	0.013123	0.467674	6.108715	-41.716235
61866	0	0.189479	11.877618	1.286042	0.001893	0.118776	0.012859	0.466807	6.106433	-41.712272
61867	0	0.299273	11.651582	1.050077	0.002991	0.116516	0.010498	0.464263	6.103992	-41.709990
61868	0	0.354168	11.364649	0.812367	0.003544	0.113647	0.008122	0.463288	6.105660	-41.705224
61869	0	0.408359	11.096210	0.402901	0.004089	0.110962	0.004028	0.463014	6.111231	-41.697720
61870	0	0.493385	10.797112	0.158829	0.004932	0.107971	0.001588	0.463069	6.109466	-41.690159
61871	0	0.457216	10.504169	-0.146844	0.004578	0.105042	-0.001465	0.467680	6.115532	-41.679591
61872	0	0.358733	10.186765	-0.257534	0.003590	0.101868	-0.002571	0.472611	6.117812	-41.677691
61873	0	0.280474	9.881567	-0.294086	0.002808	0.098816	-0.002930	0.485962	6.121076	-41.671249
61874	0	0.291943	9.582412	-0.253325	0.002923	0.095824	-0.002524	0.496874	6.125139	-41.667212
61875	0	0.072752	9.228506	-0.117021	0.000732	0.092285	-0.001160	0.510197	6.130911	-41.663977
61876	0	0.016508	8.984279	-0.021240	0.000173	0.089843	-0.000204	0.520968	6.140110	-41.663167
61877	0	0.029955	8.703617	0.066872	0.000305	0.087036	0.000671	0.524557	6.147040	-41.665756
61878	0	0.016785	8.532717	0.212985	0.000172	0.085327	0.002131	0.525469	6.151705	-41.671120
61879	0	0.042483	8.251937	0.196066	0.000427	0.082520	0.001953	0.514938	6.154596	-41.678370
61880	0	0.066348	8.135874	0.118709	0.000666	0.081359	0.001174	0.496502	6.157286	-41.678782
61881	0	0.030367	7.952870	0.050708	0.000305	0.079529	0.000488	0.469318	6.158961	-41.684531
61882	0	0.011608	7.830822	-0.036756	0.000118	0.078308	-0.000391	0.434867	6.161578	-41.692101
61883	0	0.018277	7.751537	-0.186252	0.000183	0.077515	-0.001892	0.390997	6.161514	-41.698993
61884	0	0.079193	7.684630	-0.321097	0.000793	0.076845	-0.003238	0.351030	6.161974	-41.702688
61885	0	0.110141	7.653953	-0.473677	0.001099	0.076538	-0.004761	0.315193	6.157726	-41.702423
61886	0	0.177886	7.611524	-0.615770	0.001775	0.076114	-0.006178	0.284835	6.151321	-41.703561
61887	0	0.287068	7.690639	-0.809715	0.002869	0.076904	-0.008118	0.254248	6.147789	-41.706667
61888	0	0.360726	7.788607	-0.806214	0.003605	0.077885	-0.008077	0.232760	6.143370	-41.712167
61889	0	0.403002	7.922487	-0.779911	0.004028	0.079224	-0.007812	0.213691	6.140791	-41.711498
61890	0	0.378997	8.087310	-0.582300	0.003787	0.080873	-0.005833	0.200070	6.135970	-41.714277
61891	0	0.354564	8.319095	-0.341142	0.003540	0.083191	-0.003418	0.191046	6.127446	-41.718930
61892	0	0.282288	8.557026	-0.077403	0.002819	0.085570	-0.000780	0.183050	6.121718	-41.721079
61893	0	0.202247	8.831740	0.251231	0.002014	0.088318	0.002502	0.170657	6.110457	-41.716406
61894	0	0.136206	9.118393	0.479306	0.001359	0.091185	0.004781	0.155687	6.105901	-41.708025
61895	0	0.073688	9.399266	0.728185	0.000732	0.093994	0.007263	0.133144	6.099790	-41.706644
61896	0	-0.023059	9.661250	0.867036	-0.000236	0.096615	0.008644	0.102105	6.093276	-41.707802
61897	0	0.012442	9.960614	0.894724	0.000122	0.099609	0.008911	0.060725	6.089561	-41.702557
61898	0	0.086289	10.204065	0.878038	0.000859	0.102044	0.008740	0.016017	6.084576	-41.699121
61899	0	0.231869	10.473376	0.639010	0.002319	0.104736	0.006348	-0.030274	6.084605	-41.698878
61900	0	0.335755	10.716951	0.623210	0.003355	0.107172	0.006190	-0.074345	6.081072	-41.688827
61901	0	0.214488	10.973992	0.442243	0.002136	0.109741	0.004395	-0.102905	6.071453	-41.676498
61902	0	0.014575	11.199710	0.312576	0.000139	0.111998	0.003108	-0.120786	6.064294	-41.669269
61903	0	0.104014	11.389115	0.300682	0.001038	0.113892	0.002991	-0.136767	6.061139	-41.668216
61904	0	0.250839	11.566053	0.229651	0.002507	0.115661	0.002291	-0.142015	6.059495	-41.661314
61905	0	0.250444	11.651597	0.415319	0.002502	0.116516	0.004150	-0.144307	6.056924	-41.654695
61906	0	0.311865	11.767520	0.554988	0.003117	0.117675	0.005559	-0.134979	6.054253	-41.649361
61907	0	0.506245	11.804266	0.737692	0.005066	0.118042	0.007385	-0.126307	6.056837	-41.643437
61908	0	0.603512	11.853176	0.961971	0.006035	0.118531	0.009626	-0.119162	6.055632	-41.636194
61909	0	0.567309	11.798202	1.091542	0.005676	0.117981	0.010925	-0.108687	6.057503	-41.625085
61910	0	0.609952	11.792230	1.150933	0.006097	0.117922	0.011516	-0.100917	6.052963	-41.602257
61911	0	0.262424	11.566239	1.299366	0.002625	0.115662	0.013000	-0.093542	6.051756	-41.590967
61912	0	0.133670	11.535715	1.024309	0.001342	0.115357	0.010240	-0.096668	6.055744	-41.584227
61913	0	0.230931	11.236664	1.067366	0.002319	0.112366	0.010681	-0.088432	6.064593	-41.572963
61914	0	0.120187	11.053505	0.750035	0.001201	0.110536	0.007492	-0.096747	6.062406	-41.567382
61915	0	0.114751	10.803256	0.500049	0.001160	0.108032	0.005005	-0.091553	6.074419	-41.552890
61916	0	0.296121	10.595727	0.157309	0.002967	0.105957	0.001578	-0.085655	6.079736	-41.551965
61917	0	0.225232	10.253926	0.090837	0.002258	0.102539	0.000916	-0.076919	6.086040	-41.536917
61918	0	0.004630	10.009663	-0.233784	0.000050	0.100097	-0.002335	-0.072808	6.089736	-41.524713
61919	0	0.054528	9.698477	-0.135127	0.000549	0.096985	-0.001343	-0.062442	6.093803	-41.520844
61920	0	0.041429	9.466451	-0.106260	0.000419	0.094665	-0.001055	-0.052579	6.098499	-41.515406
61921	0	0.030169	9.179678	-0.062680	0.000305	0.091797	-0.000610	-0.031637	6.102109	-41.511283
61922	0	-0.031692	8.996587	0.031629	-0.000313	0.089966	0.000334	-0.009007	6.106358	-41.512502
61923	0	0.103022	8.734152	0.151891	0.001038	0.087341	0.001526	0.000534	6.115223	-41.508779
61924	0	0.235891	8.599880	0.119970	0.002365	0.085999	0.001206	0.009661	6.122514	-41.511166
61925	0	0.311039	8.343535	0.292381	0.003113	0.083435	0.002930	0.017761	6.124866	-41.516584
61926	0	0.340555	8.233666	0.121136	0.003412	0.082336	0.001208	0.013894	6.133307	-41.515493
61927	0	0.371790	8.111591	0.073884	0.003723	0.081116	0.000732	0.004907	6.139677	-41.519804
61928	0	0.316085	8.007822	-0.022103	0.003162	0.080078	-0.000232	-0.010322	6.140811	-41.523514
61929	0	0.261998	7.916296	-0.145338	0.002625	0.079163	-0.001465	-0.026724	6.146362	-41.525913
61930	0	0.212558	7.898106	-0.270660	0.002127	0.078980	-0.002724	-0.051176	6.147257	-41.525323
61931	0	0.152283	7.916319	-0.407910	0.001526	0.079163	-0.004089	-0.065786	6.150577	-41.527930
61932	0	0.103147	7.953013	-0.528442	0.001031	0.079530	-0.005290	-0.073535	6.148800	-41.528455
61933	0	0.122167	8.020058	-0.585386	0.001221	0.080200	-0.005859	-0.081025	6.146491	-41.528646
61934	0	0.103561	8.160353	-0.591695	0.001039	0.081604	-0.005910	-0.070742	6.149264	-41.530649
61935	0	0.103580	8.312959	-0.507103	0.001038	0.083130	-0.005066	-0.063321	6.150192	-41.534981
61936	0	0.073137	8.514265	-0.380392	0.000729	0.085143	-0.003795	-0.050600	6.144357	-41.546079
61937	0	0.030675	8.703603	-0.110663	0.000305	0.087036	-0.001099	-0.039684	6.140718	-41.554130
61938	0	0.055307	8.953866	0.150300	0.000552	0.089539	0.001509	-0.032160	6.138099	-41.569525
61939	0	0.061714	9.204124	0.389991	0.000610	0.092041	0.003906	-0.023779	6.128555	-41.572136
61940	0	0.069039	9.448224	0.590937	0.000685	0.094482	0.005907	-0.026192	6.120694	-41.576471
61941	0	0.018259	9.710684	0.793567	0.000183	0.097107	0.007935	-0.027139	6.120524	-41.585300
61942	0	0.073266	9.948593	0.763656	0.000731	0.099486	0.007631	-0.032938	6.117252	-41.594694
61943	0	0.323844	10.198895	0.965079	0.003235	0.101990	0.009644	-0.040892	6.112367	-41.600802
61944	0	0.507839	10.412272	0.814564	0.005073	0.104124	0.008132	-0.055742	6.104928	-41.604708
61945	0	0.390308	10.674993	0.611527	0.003906	0.106750	0.006104	-0.068050	6.107141	-41.607386
61946	0	0.286625	10.876200	0.559037	0.002862	0.108763	0.005578	-0.080836	6.101458	-41.612754
61947	0	0.445617	11.053438	0.385266	0.004456	0.110535	0.003845	-0.087735	6.099621	-41.605882
61948	0	0.323782	11.254781	0.263908	0.003236	0.112548	0.002639	-0.087451	6.096335	-41.603498
61949	0	0.201029	11.407499	0.236989	0.002014	0.114075	0.002380	-0.076445	6.098882	-41.604390
61950	0	0.303966	11.492998	0.392532	0.003043	0.114929	0.003945	-0.055997	6.101040	-41.605095
61951	0	0.286187	11.578539	0.546077	0.002869	0.115784	0.005493	-0.023505	6.106442	-41.607956
61952	0	0.285165	11.627676	0.624740	0.002854	0.116275	0.006282	0.010834	6.107836	-41.611760
61953	0	0.280675	11.633590	0.832187	0.002808	0.116333	0.008362	0.050873	6.107308	-41.608066
61954	0	0.268344	11.615968	1.026090	0.002684	0.116157	0.010296	0.085732	6.106471	-41.612005
61955	0	0.280303	11.578754	1.186547	0.002808	0.115784	0.011902	0.122116	6.110012	-41.615228
61956	0	0.194248	11.457270	1.131063	0.001944	0.114570	0.011341	0.153215	6.109586	-41.610595
61957	0	-0.012186	11.358895	1.138845	-0.000122	0.113586	0.011414	0.179012	6.108313	-41.614178
61958	0	0.121412	11.090613	0.951708	0.001221	0.110905	0.009533	0.195896	6.113546	-41.611050
61959	0	0.176797	10.968169	0.644461	0.001770	0.109680	0.006470	0.222631	6.114193	-41.608859
61960	0	0.096452	10.669123	0.389703	0.000972	0.106690	0.003918	0.245289	6.120476	-41.608274
61961	0	0.310599	10.473694	0.162159	0.003113	0.104736	0.001648	0.274692	6.126370	-41.604527
61962	0	0.425205	10.174469	-0.123276	0.004259	0.101745	-0.001211	0.299169	6.132414	-41.608879
61963	0	0.255582	9.973100	-0.198590	0.002563	0.099731	-0.001953	0.337361	6.139453	-41.608075
61964	0	0.290657	9.679938	-0.259285	0.002914	0.096800	-0.002566	0.369341	6.147081	-41.606138
61965	0	0.359348	9.436049	-0.051736	0.003601	0.094360	-0.000488	0.404835	6.154287	-41.612028
61966	0	0.241236	9.185815	-0.039326	0.002426	0.091858	-0.000362	0.443630	6.169421	-41.618931
61967	0	0.206256	8.959996	0.015021	0.002075	0.089600	0.000183	0.486256	6.183719	-41.619877
61968	0	0.222385	8.783230	0.235600	0.002234	0.087831	0.002377	0.512939	6.194497	-41.636814
61969	0	0.236742	8.587725	0.156375	0.002380	0.085876	0.001587	0.544039	6.209868	-41.646511
61970	0	0.136907	8.429111	0.231800	0.001378	0.084291	0.002335	0.566702	6.220268	-41.661218
61971	0	0.109229	8.264183	0.194698	0.001099	0.082642	0.001953	0.575296	6.227169	-41.677128
61972	0	0.120255	8.203130	-0.020264	0.001207	0.082031	-0.000196	0.585335	6.231550	-41.692700
61973	0	0.091230	8.093271	-0.158421	0.000916	0.080933	-0.001587	0.581756	6.233821	-41.703239
61974	0	0.054002	8.007813	-0.072956	0.000543	0.080078	-0.000728	0.584682	6.235117	-41.719647
61975	0	-0.018486	7.965107	-0.280213	-0.000183	0.079651	-0.002808	0.577192	6.235190	-41.730345
61976	0	-0.031259	7.958979	-0.395759	-0.000309	0.079590	-0.003957	0.578779	6.237401	-41.744262
61977	0	-0.018396	7.989478	-0.488675	-0.000183	0.079895	-0.004883	0.584921	6.235583	-41.757268
61978	0	0.103248	8.080914	-0.691115	0.001035	0.080810	-0.006906	0.592932	6.234349	-41.778736
61979	0	0.183065	8.178661	-0.604934	0.001831	0.081787	-0.006042	0.602564	6.230985	-41.797233
61980	0	0.280612	8.300503	-0.582640	0.002807	0.083006	-0.005814	0.620005	6.227639	-41.817658
61981	0	0.244068	8.520448	-0.391971	0.002441	0.085205	-0.003906	0.638034	6.225049	-41.837268
61982	0	0.280370	8.672985	-0.138613	0.002807	0.086730	-0.001370	0.658419	6.225783	-41.861917
61983	0	0.274623	8.911133	-0.007260	0.002747	0.089111	-0.000061	0.673525	6.223792	-41.874346
61984	0	0.262541	9.155285	0.143009	0.002624	0.091553	0.001441	0.687414	6.219238	-41.888390
61985	0	0.189031	9.356719	0.506114	0.001892	0.093567	0.005066	0.693834	6.219568	-41.896035
61986	0	0.072845	9.661928	0.620536	0.000729	0.096619	0.006215	0.705691	6.218551	-41.918914
61987	0	0.182675	9.857158	0.720594	0.001831	0.098572	0.007202	0.701316	6.222418	-41.940264
61988	0	0.328578	10.137812	0.843400	0.003287	0.101378	0.008430	0.696236	6.222907	-41.956375
61989	0	0.371673	10.382030	0.605511	0.003723	0.103821	0.006042	0.682287	6.228247	-41.971110
61990	0	0.229876	10.619872	0.583682	0.002306	0.106199	0.005824	0.669191	6.233900	-41.973001
61991	0	0.139984	10.821483	0.477337	0.001404	0.108215	0.004761	0.656096	6.236110	-41.987646
61992	0	0.090674	11.022834	0.302384	0.000907	0.110229	0.003016	0.648859	6.234081	-41.999960
61993	0	0.073107	11.199946	0.317588	0.000732	0.112000	0.003174	0.647217	6.233198	-42.012084
61994	0	0.072471	11.321945	0.127146	0.000729	0.113219	0.001286	0.662142	6.234682	-42.018811
61995	0	0.109641	11.462441	0.291555	0.001099	0.114624	0.002930	0.676742	6.234541	-42.031468
61996	0	0.225300	11.566225	0.281390	0.002254	0.115662	0.002839	0.701956	6.232633	-42.047629
61997	0	0.335831	11.627355	0.588864	0.003357	0.116272	0.005920	0.733801	6.229093	-42.053007
61998	0	0.353941	11.639993	0.716752	0.003543	0.116398	0.007199	0.765321	6.230612	-42.064163
61999	0	0.409015	11.676287	0.906027	0.004089	0.116760	0.009094	0.798781	6.228149	-42.075747
62000	0	0.421597	11.621920	1.058457	0.004213	0.116217	0.010613	0.827565	6.223716	-42.082943
62001	0	0.329586	11.548033	1.066151	0.003296	0.115479	0.010681	0.847437	6.221812	-42.089097
62002	0	0.274524	11.407922	0.976837	0.002746	0.114078	0.009788	0.867030	6.220273	-42.097295
62003	0	0.292529	11.254949	0.780465	0.002930	0.112549	0.007812	0.875492	6.222363	-42.100974
62004	0	0.169716	11.071949	0.607401	0.001699	0.110719	0.006087	0.889733	6.222295	-42.105775
62005	0	0.298545	10.827670	0.371770	0.002991	0.108276	0.003723	0.896009	6.225244	-42.107513
62006	0	0.352131	10.614067	0.186425	0.003529	0.106140	0.001881	0.914104	6.230345	-42.111839
62007	0	0.286149	10.375988	-0.050550	0.002869	0.103760	-0.000488	0.933516	6.235272	-42.117648
62008	0	0.229833	10.107321	-0.109161	0.002305	0.101073	-0.001072	0.956391	6.239886	-42.121239
62009	0	0.237270	9.887673	-0.209457	0.002380	0.098877	-0.002075	0.979382	6.245642	-42.125860
62010	0	0.101521	9.661733	-0.225441	0.001022	0.096618	-0.002235	1.002707	6.251166	-42.125482
62011	0	-0.018848	9.411624	0.016086	-0.000183	0.094116	0.000183	1.030534	6.254640	-42.132716
62012	0	-0.044268	9.216199	-0.103172	-0.000439	0.092162	-0.001020	1.045216	6.256270	-42.144873
62013	0	-0.030936	8.941691	0.236437	-0.000305	0.089417	0.002380	1.066414	6.258786	-42.155027
62014	0	0.004758	8.801285	0.142284	0.000052	0.088013	0.001432	1.079463	6.262149	-42.166918
62015	0	0.048672	8.581547	0.066773	0.000488	0.085815	0.000671	1.084827	6.261140	-42.179681
62016	0	0.169797	8.441170	0.140020	0.001705	0.084412	0.001396	1.079476	6.267906	-42.198015
62017	0	0.237660	8.276377	0.013120	0.002380	0.082764	0.000122	1.066771	6.269850	-42.216314
62018	0	0.218978	8.166520	-0.143668	0.002189	0.081665	-0.001448	1.051527	6.264878	-42.229456
62019	0	0.231564	8.123831	-0.255041	0.002319	0.081238	-0.002563	1.033217	6.266401	-42.243943
62020	0	0.267913	8.044590	-0.386635	0.002677	0.080445	-0.003881	1.013362	6.259682	-42.254717
62021	0	0.243869	8.001799	-0.437959	0.002441	0.080017	-0.004395	0.992010	6.259333	-42.272434
62022	0	0.200669	8.014190	-0.539052	0.002007	0.080141	-0.005403	0.975184	6.256433	-42.284689
62023	0	0.183163	8.032298	-0.554369	0.001831	0.080322	-0.005554	0.960547	6.251238	-42.299438
62024	0	0.195661	8.148318	-0.644400	0.001953	0.081483	-0.006449	0.954509	6.242288	-42.308738
62025	0	0.201268	8.239778	-0.597754	0.002014	0.082397	-0.005981	0.949708	6.240144	-42.319772
62026	0	0.213467	8.386263	-0.468529	0.002132	0.083862	-0.004692	0.940940	6.232768	-42.333762
62027	0	0.189379	8.575443	-0.243866	0.001892	0.085754	-0.002441	0.937942	6.226583	-42.345448
62028	0	0.147221	8.795067	-0.047975	0.001469	0.087951	-0.000484	0.933720	6.218244	-42.359704
62029	0	0.098193	8.953835	0.141423	0.000977	0.089539	0.001404	0.920956	6.207904	-42.379994
62030	0	0.111277	9.191743	0.296723	0.001110	0.091918	0.002951	0.901115	6.201291	-42.390677
62031	0	-0.042507	9.374898	0.490255	-0.000427	0.093750	0.004883	0.877834	6.195769	-42.409589
62032	0	-0.060173	9.667539	0.586272	-0.000607	0.096677	0.005838	0.849854	6.187238	-42.426347
62033	0	0.104352	9.838685	0.704366	0.001038	0.098389	0.007019	0.821706	6.177739	-42.445584
62034	0	0.215422	10.143495	0.538853	0.002148	0.101437	0.005360	0.789738	6.167135	-42.455145
62035	0	0.226125	10.278146	0.491801	0.002258	0.102783	0.004883	0.751218	6.160509	-42.462314
62036	0	0.165618	10.546482	0.394436	0.001654	0.105466	0.003917	0.722065	6.154321	-42.467495
62037	0	0.317798	10.717661	0.357024	0.003174	0.107178	0.003540	0.690617	6.146367	-42.471261
62038	0	0.373620	10.918920	0.270975	0.003731	0.109190	0.002686	0.665944	6.137072	-42.477451
62039	0	0.275249	11.059516	0.179449	0.002747	0.110596	0.001770	0.641582	6.127336	-42.478280
62040	0	0.288010	11.211941	0.219852	0.002880	0.112120	0.002185	0.628467	6.123604	-42.484239
62041	0	0.378639	11.321998	0.354517	0.003784	0.113220	0.003540	0.624315	6.117640	-42.485260
62042	0	0.312489	11.431766	0.513664	0.003117	0.114318	0.005136	0.625196	6.105599	-42.486017
62043	0	0.256348	11.462392	0.616655	0.002563	0.114624	0.006165	0.624003	6.101978	-42.494025
62044	0	0.347761	11.511138	0.714418	0.003479	0.115111	0.007144	0.624880	6.099518	-42.493450
62045	0	0.298957	11.517298	0.891620	0.002991	0.115173	0.008911	0.620561	6.097135	-42.501374
62046	0	0.262064	11.468389	0.965586	0.002622	0.114684	0.009653	0.618867	6.094113	-42.498992
62047	0	0.201311	11.376897	0.916250	0.002014	0.113770	0.009155	0.612263	6.091632	-42.506937
62048	0	0.164438	11.291247	0.868904	0.001645	0.112913	0.008680	0.604291	6.088439	-42.509377
62049	0	0.152039	11.108364	0.733057	0.001526	0.111084	0.007324	0.598628	6.090067	-42.509381
62050	0	0.120580	10.949575	0.545270	0.001209	0.109496	0.005445	0.591012	6.089564	-42.506594
62051	0	0.158809	10.760480	0.433762	0.001587	0.107605	0.004333	0.587549	6.084187	-42.504894
62052	0	0.250419	10.577296	0.190080	0.002504	0.105773	0.001900	0.587422	6.080246	-42.501395
62053	0	0.128167	10.321050	0.121684	0.001282	0.103210	0.001221	0.592851	6.076259	-42.493478
62054	0	0.140118	10.076907	0.078484	0.001403	0.100769	0.000786	0.595101	6.074080	-42.486989
62055	0	0.219575	9.844977	0.029435	0.002197	0.098450	0.000305	0.608877	6.071672	-42.481532
62056	0	0.158190	9.631350	0.015954	0.001583	0.096313	0.000161	0.611876	6.068854	-42.479934
62057	0	0.152554	9.442149	0.127487	0.001526	0.094421	0.001282	0.621217	6.064920	-42.480147
62058	0	0.280267	9.191910	0.102070	0.002807	0.091919	0.001023	0.625723	6.065627	-42.474353
62059	0	0.249976	9.014906	0.158337	0.002502	0.090149	0.001587	0.631091	6.064587	-42.478538
62060	0	0.206937	8.862304	0.036190	0.002069	0.088623	0.000359	0.628051	6.060445	-42.473230
62061	0	0.249580	8.648692	0.080283	0.002502	0.086487	0.000793	0.616904	6.064910	-42.468537
62062	0	0.236728	8.569332	0.033265	0.002367	0.085693	0.000323	0.605162	6.059915	-42.475659
62063	0	0.201544	8.404535	0.019596	0.002014	0.084045	0.000183	0.588711	6.053698	-42.475653
62064	0	0.115924	8.349639	-0.117770	0.001162	0.083496	-0.001196	0.564649	6.052241	-42.481472
62065	0	0.127667	8.276412	-0.175267	0.001282	0.082764	-0.001770	0.541634	6.054619	-42.485355
62066	0	0.078331	8.258200	-0.245187	0.000783	0.082582	-0.002468	0.520231	6.049625	-42.486755
62067	0	0.024192	8.215383	-0.254718	0.000244	0.082153	-0.002563	0.498614	6.048020	-42.490762
62068	0	0.054487	8.252114	-0.330806	0.000545	0.082520	-0.003325	0.476956	6.042942	-42.492743
62069	0	0.073069	8.270314	-0.334498	0.000732	0.082703	-0.003357	0.461540	6.040285	-42.498630
62070	0	0.085326	8.380264	-0.387286	0.000851	0.083802	-0.003882	0.449677	6.031551	-42.506154
62071	0	0.153078	8.465599	-0.304301	0.001526	0.084656	-0.003052	0.439296	6.020334	-42.504800
62072	0	0.172395	8.587659	-0.253841	0.001719	0.085876	-0.002546	0.430102	6.008152	-42.507877
62073	0	0.146617	8.752443	-0.060437	0.001465	0.087524	-0.000610	0.423692	6.001518	-42.510569
62074	0	0.202080	8.929329	0.093521	0.002016	0.089293	0.000927	0.414397	5.990467	-42.516832
62075	0	0.226289	9.143026	0.233079	0.002258	0.091431	0.002319	0.401417	5.979818	-42.520661
62076	0	0.233697	9.368633	0.302927	0.002328	0.093687	0.003014	0.383440	5.963843	-42.529666
62077	0	0.225996	9.521417	0.404330	0.002258	0.095215	0.004028	0.367036	5.956864	-42.526885
62078	0	0.214541	9.734681	0.761500	0.002139	0.097348	0.007599	0.349430	5.944513	-42.529622
62079	0	0.256393	9.973022	0.648849	0.002563	0.099731	0.006470	0.329467	5.938803	-42.525600
62080	0	0.317735	10.161918	0.616456	0.003174	0.101621	0.006142	0.304889	5.929834	-42.529717
62081	0	0.359940	10.345340	0.594217	0.003601	0.103455	0.005920	0.282214	5.926534	-42.528754
62082	0	0.183165	10.485437	0.531443	0.001827	0.104856	0.005293	0.260262	5.916444	-42.521536
62083	0	0.115975	10.705495	0.471602	0.001160	0.107056	0.004700	0.244118	5.911190	-42.524068
62084	0	0.268943	10.827390	0.425568	0.002686	0.108274	0.004244	0.233234	5.901840	-42.517546
62085	0	0.128189	10.974114	0.360326	0.001282	0.109741	0.003601	0.232589	5.896448	-42.508459
62086	0	0.060970	11.071667	0.409731	0.000610	0.110717	0.004093	0.229803	5.891834	-42.504380
62087	0	0.164723	11.151148	0.481635	0.001648	0.111511	0.004822	0.237048	5.887208	-42.495829
62088	0	0.238399	11.224391	0.559634	0.002378	0.112244	0.005604	0.246372	5.876109	-42.486340
62089	0	0.158485	11.267172	0.633356	0.001587	0.112671	0.006348	0.262364	5.872684	-42.477684
62090	0	0.231761	11.224628	0.807823	0.002315	0.112246	0.008089	0.275003	5.864006	-42.471041
62091	0	0.292765	11.218366	0.840970	0.002930	0.112183	0.008423	0.290026	5.860434	-42.464009
62092	0	0.206782	11.151416	0.954445	0.002070	0.111513	0.009556	0.303092	5.857564	-42.461754
62093	0	0.237273	11.035268	0.841036	0.002380	0.110352	0.008423	0.317609	5.859668	-42.453575
62094	0	0.285059	10.943871	0.783808	0.002853	0.109438	0.007848	0.329211	5.856845	-42.447726
62095	0	0.280213	10.791091	0.670404	0.002808	0.107910	0.006714	0.340986	5.856963	-42.444418
62096	0	0.279213	10.650816	0.600914	0.002796	0.106507	0.006022	0.356558	5.855634	-42.442893
62097	0	0.377723	10.455369	0.438949	0.003784	0.104553	0.004395	0.363497	5.857483	-42.437401
62098	0	0.260378	10.241748	0.235581	0.002610	0.102417	0.002370	0.380811	5.858977	-42.427144
62099	0	0.218799	10.040327	0.157209	0.002197	0.100403	0.001587	0.399215	5.863840	-42.420104
62100	0	0.241465	9.838898	0.081024	0.002422	0.098389	0.000825	0.418026	5.867195	-42.406923
62101	0	0.164169	9.649670	0.004168	0.001648	0.096497	0.000061	0.442683	5.869078	-42.394486
62102	0	0.114412	9.448261	0.067217	0.001146	0.094482	0.000694	0.471048	5.865963	-42.384893
62103	0	0.127285	9.277368	0.084110	0.001282	0.092773	0.000854	0.489100	5.871100	-42.378577
62104	0	0.138046	9.082061	0.111542	0.001386	0.090820	0.001133	0.512750	5.871774	-42.373268
62105	0	0.097283	8.947800	0.193400	0.000977	0.089478	0.001953	0.538673	5.870541	-42.371466
62106	0	0.078066	8.801302	0.177933	0.000786	0.088013	0.001793	0.557836	5.871272	-42.366841
62107	0	0.127545	8.679224	0.151727	0.001282	0.086792	0.001526	0.570608	5.873522	-42.365669
62108	0	0.114264	8.575451	0.119847	0.001146	0.085754	0.001204	0.578777	5.872370	-42.365700
62109	0	0.091227	8.538825	0.042171	0.000916	0.085388	0.000427	0.587625	5.870643	-42.365516
62110	0	0.127563	8.428859	-0.013341	0.001275	0.084289	-0.000134	0.588947	5.863847	-42.362852
62111	0	0.152362	8.398442	-0.073149	0.001526	0.083984	-0.000732	0.589043	5.860697	-42.365583
62112	0	0.133573	8.361821	-0.207374	0.001338	0.083618	-0.002074	0.589889	5.857766	-42.363751
62113	0	0.207295	8.386222	-0.250725	0.002075	0.083862	-0.002502	0.598013	5.854614	-42.362913
62114	0	0.273783	8.434969	-0.343034	0.002742	0.084350	-0.003428	0.602121	5.853688	-42.363570
62115	0	0.243721	8.514395	-0.311854	0.002441	0.085144	-0.003113	0.611132	5.852331	-42.373942
62116	0	0.267668	8.624142	-0.313367	0.002677	0.086242	-0.003125	0.623856	5.845899	-42.380227
62117	0	0.213556	8.752413	-0.202719	0.002136	0.087524	-0.002014	0.642741	5.840401	-42.378785
62118	0	0.140008	8.862202	-0.119413	0.001402	0.088622	-0.001186	0.654297	5.835843	-42.389603
62119	0	0.158250	9.063737	0.090675	0.001587	0.090637	0.000916	0.666997	5.834826	-42.398250
62120	0	0.169839	9.246855	0.241290	0.001699	0.092468	0.002423	0.681621	5.829678	-42.400779
62121	0	0.109781	9.448264	0.329004	0.001099	0.094482	0.003296	0.690372	5.824271	-42.408815
62122	0	0.133937	9.625259	0.389062	0.001341	0.096252	0.003894	0.695999	5.819592	-42.409364
62123	0	0.091345	9.844983	0.524712	0.000916	0.098450	0.005249	0.699937	5.815603	-42.411819
62124	0	0.060654	9.997576	0.615689	0.000606	0.099976	0.006160	0.704924	5.808165	-42.415320
62125	0	0.195415	10.186771	0.616369	0.001953	0.101868	0.006165	0.707468	5.800607	-42.418387
62126	0	0.238078	10.375886	0.494113	0.002381	0.103759	0.004942	0.709875	5.794730	-42.422638
62127	0	0.109986	10.534658	0.494575	0.001099	0.105347	0.004944	0.709451	5.786796	-42.422349
62128	0	0.134022	10.693285	0.415029	0.001345	0.106933	0.004154	0.715254	5.784968	-42.424633
62129	0	0.250237	10.809348	0.432818	0.002502	0.108093	0.004333	0.722628	5.778337	-42.420462
62130	0	0.213446	10.943633	0.339754	0.002135	0.109436	0.003407	0.733711	5.772472	-42.418583
62131	0	0.213127	11.035210	0.340360	0.002136	0.110352	0.003418	0.750267	5.770873	-42.418286
62132	0	0.304192	11.096370	0.464999	0.003041	0.110963	0.004670	0.772600	5.763472	-42.419235
62133	0	0.341447	11.120743	0.528355	0.003418	0.111206	0.005310	0.801380	5.760353	-42.421868
62134	0	0.285940	11.157686	0.663215	0.002861	0.111575	0.006660	0.831862	5.755397	-42.426148
62135	0	0.298437	11.181831	0.693008	0.002991	0.111816	0.006958	0.861874	5.755234	-42.430165
62136	0	0.309429	11.133407	0.821769	0.003099	0.111332	0.008245	0.890848	5.753859	-42.433441
62137	0	0.291968	11.071993	0.882640	0.002930	0.110718	0.008850	0.916844	5.757269	-42.430772
62138	0	0.216813	10.986932	0.816468	0.002177	0.109867	0.008192	0.946682	5.760062	-42.434402
62139	0	0.237434	10.882724	0.760899	0.002380	0.108826	0.007629	0.969473	5.759443	-42.433521
62140	0	0.199353	10.748590	0.555626	0.002002	0.107485	0.005574	0.989937	5.761123	-42.432112
62141	0	0.127471	10.577496	0.418755	0.001282	0.105774	0.004211	1.017038	5.761673	-42.434954
62142	0	0.223715	10.412754	0.194204	0.002244	0.104127	0.001966	1.045291	5.761996	-42.432346
62143	0	0.116084	10.168492	0.137743	0.001160	0.101685	0.001404	1.076397	5.753444	-42.428572
62144	0	0.036005	10.046275	-0.075020	0.000368	0.100463	-0.000724	1.107857	5.755312	-42.428042
62145	0	0.115370	9.820573	0.033990	0.001160	0.098206	0.000366	1.139834	5.754862	-42.433357
62146	0	0.138945	9.667865	-0.050191	0.001391	0.096679	-0.000480	1.167456	5.749737	-42.435964
62147	0	0.048181	9.429935	-0.002739	0.000488	0.094299	0.000000	1.202084	5.750041	-42.444968
62148	0	0.187403	9.313973	-0.007941	0.001879	0.093140	-0.000055	1.233200	5.748469	-42.442682
62149	0	0.261625	9.088194	0.125665	0.002625	0.090881	0.001282	1.266160	5.751475	-42.444951
62150	0	0.199227	8.966089	0.072626	0.001997	0.089661	0.000744	1.289861	5.750030	-42.451959
62151	0	0.176374	8.795200	0.108138	0.001770	0.087952	0.001099	1.313574	5.750751	-42.458687
62152	0	0.254386	8.709742	0.044054	0.002550	0.087097	0.000453	1.331023	5.751424	-42.468209
62153	0	0.188589	8.593767	0.042055	0.001892	0.085938	0.000427	1.341150	5.752138	-42.475205
62154	0	0.169360	8.538817	-0.063076	0.001696	0.085388	-0.000624	1.351676	5.747042	-42.488943
62155	0	0.182546	8.453377	-0.098064	0.001831	0.084534	-0.000977	1.358299	5.746764	-42.501089
62156	0	0.145448	8.428853	-0.220704	0.001452	0.084289	-0.002206	1.361113	5.736012	-42.511371
62157	0	0.201037	8.422860	-0.250265	0.002014	0.084229	-0.002502	1.362557	5.733097	-42.523101
62158	0	0.151337	8.428970	-0.353923	0.001517	0.084290	-0.003541	1.361418	5.730155	-42.534873
62159	0	0.139828	8.441148	-0.366740	0.001404	0.084412	-0.003662	1.370015	5.729372	-42.544857
62160	0	0.126602	8.526499	-0.410569	0.001270	0.085265	-0.004101	1.378150	5.726992	-42.551548
62161	0	0.073048	8.624254	-0.329991	0.000732	0.086243	-0.003296	1.385107	5.721399	-42.560548
62162	0	0.066458	8.703489	-0.258243	0.000667	0.087035	-0.002572	1.400436	5.715844	-42.571512
62163	0	0.067429	8.898912	-0.128997	0.000671	0.088989	-0.001282	1.412703	5.704047	-42.583777
62164	0	0.049092	9.051421	0.015836	0.000494	0.090514	0.000166	1.424002	5.700089	-42.597567
62165	0	0.085542	9.222409	0.177097	0.000854	0.092224	0.001770	1.424425	5.691355	-42.611355
62166	0	0.165095	9.381003	0.287059	0.001650	0.093810	0.002870	1.424582	5.682644	-42.629369
62167	0	0.189302	9.588613	0.250558	0.001892	0.095886	0.002502	1.422384	5.673953	-42.637442
62168	0	0.171121	9.734980	0.562638	0.001711	0.097350	0.005621	1.417349	5.666561	-42.652060
62169	0	0.226044	9.979203	0.440373	0.002258	0.099792	0.004395	1.407993	5.656852	-42.667428
62170	0	0.281146	10.137711	0.490862	0.002811	0.101377	0.004901	1.400625	5.649389	-42.676252
62171	0	0.311410	10.327077	0.489706	0.003113	0.103271	0.004883	1.385952	5.640551	-42.688244
62172	0	0.226627	10.467302	0.400209	0.002260	0.104673	0.003996	1.380621	5.626205	-42.691833
62173	0	0.158695	10.650609	0.324318	0.001587	0.106506	0.003235	1.372915	5.618556	-42.706331
62174	0	0.323673	10.760379	0.325700	0.003235	0.107604	0.003251	1.367870	5.608799	-42.712996
62175	0	0.293118	10.906967	0.342150	0.002930	0.109070	0.003418	1.365440	5.599435	-42.719869
62176	0	0.183852	11.010646	0.330030	0.001834	0.110106	0.003303	1.368974	5.586932	-42.735021
62177	0	0.244201	11.084015	0.438659	0.002441	0.110840	0.004395	1.378318	5.578685	-42.748256
62178	0	0.287405	11.145033	0.437196	0.002870	0.111450	0.004378	1.385865	5.566468	-42.761820
62179	0	0.146958	11.175561	0.591475	0.001465	0.111755	0.005920	1.392959	5.553914	-42.768902
62180	0	0.183319	11.212242	0.650580	0.001840	0.112122	0.006518	1.406904	5.553123	-42.782288
62181	0	0.189154	11.169504	0.743588	0.001892	0.111694	0.007446	1.418706	5.546171	-42.790302
62182	0	0.121711	11.126867	0.772170	0.001219	0.111268	0.007730	1.428914	5.540247	-42.795396
62183	0	0.183625	11.041302	0.762200	0.001831	0.110413	0.007629	1.437467	5.527540	-42.807549
62184	0	0.178072	10.925346	0.711741	0.001780	0.109253	0.007126	1.447173	5.518872	-42.819195
62185	0	0.225522	10.797139	0.536836	0.002258	0.107971	0.005371	1.450809	5.514464	-42.830504
62186	0	0.243653	10.626229	0.377503	0.002435	0.106262	0.003778	1.455304	5.504529	-42.837469
62187	0	0.212807	10.504190	0.304397	0.002136	0.105042	0.003052	1.464632	5.505368	-42.844647
62188	0	0.272826	10.351578	0.186888	0.002729	0.103516	0.001876	1.473173	5.498445	-42.850889
62189	0	0.256157	10.101329	0.078645	0.002563	0.101013	0.000793	1.482072	5.492327	-42.852625
62190	0	0.152152	9.960941	0.052637	0.001521	0.099609	0.000535	1.492936	5.483518	-42.857989
62191	0	0.194791	9.759530	-0.019135	0.001953	0.097595	-0.000183	1.503631	5.481302	-42.859263
62192	0	0.237063	9.588623	0.028191	0.002370	0.095886	0.000288	1.511783	5.472020	-42.864425
62193	0	0.121891	9.393312	-0.006867	0.001221	0.093933	-0.000061	1.522034	5.465751	-42.872916
62194	0	0.225195	9.234630	0.052580	0.002254	0.092346	0.000533	1.532097	5.460527	-42.875247
62195	0	0.225415	9.088145	0.011987	0.002258	0.090881	0.000122	1.535805	5.457349	-42.880408
62196	0	0.151422	8.953863	-0.000544	0.001517	0.089539	-0.000005	1.537657	5.452857	-42.885599
62197	0	0.128184	8.807364	0.104519	0.001282	0.088074	0.001038	1.528614	5.444370	-42.898181
62198	0	0.109733	8.715722	0.039024	0.001099	0.087157	0.000381	1.516742	5.437674	-42.907657
62199	0	0.042785	8.618170	-0.041382	0.000427	0.086182	-0.000427	1.499824	5.428306	-42.921563
62200	0	0.048905	8.544931	-0.075791	0.000489	0.085449	-0.000768	1.487651	5.419884	-42.937158
62201	0	0.067226	8.514429	-0.163500	0.000671	0.085144	-0.001648	1.471253	5.410171	-42.945074
62202	0	0.091577	8.459520	-0.264585	0.000916	0.084595	-0.002661	1.452040	5.402227	-42.959377
62203	0	0.128331	8.471712	-0.285848	0.001282	0.084717	-0.002869	1.439238	5.391066	-42.974889
62204	0	0.177610	8.465613	-0.357064	0.001773	0.084656	-0.003581	1.426175	5.377768	-42.986414
62205	0	0.201361	8.520543	-0.347068	0.002014	0.085205	-0.003479	1.416155	5.369744	-42.994611
62206	0	0.207374	8.605988	-0.363827	0.002073	0.086060	-0.003646	1.407066	5.359957	-43.008583
62207	0	0.232380	8.697531	-0.255236	0.002319	0.086975	-0.002563	1.393636	5.345339	-43.017197
62208	0	0.178184	8.813379	-0.039632	0.001779	0.088134	-0.000405	1.383193	5.332512	-43.028764
62209	0	0.201524	8.972161	0.031718	0.002014	0.089722	0.000305	1.368927	5.322516	-43.046706
62210	0	0.177561	9.112424	0.132130	0.001772	0.091125	0.001306	1.350269	5.309465	-43.065197
62211	0	0.213960	9.258992	0.196881	0.002136	0.092590	0.001953	1.332050	5.296939	-43.077530
62212	0	0.201904	9.423579	0.322344	0.002021	0.094236	0.003205	1.311085	5.290989	-43.093081
62213	0	0.213756	9.625186	0.246323	0.002136	0.096252	0.002441	1.286258	5.281075	-43.105548
62214	0	0.189874	9.752997	0.470915	0.001895	0.097531	0.004683	1.256121	5.268540	-43.117304
62215	0	0.140560	9.973012	0.539527	0.001404	0.099731	0.005371	1.229457	5.258552	-43.132208
62216	0	0.189893	10.119236	0.404086	0.001895	0.101193	0.004016	1.202426	5.245693	-43.136776
62217	0	0.183596	10.302621	0.460114	0.001831	0.103027	0.004578	1.177444	5.231919	-43.142544
62218	0	0.074606	10.461044	0.446393	0.000742	0.104611	0.004442	1.154850	5.219116	-43.147716
62219	0	0.042886	10.577314	0.386655	0.000427	0.105774	0.003845	1.132900	5.209135	-43.160927
62220	0	0.183664	10.717510	0.396654	0.001834	0.107176	0.003948	1.114326	5.197966	-43.172163
62221	0	0.207643	10.815373	0.386048	0.002075	0.108154	0.003845	1.099341	5.188208	-43.171859
62222	0	0.208270	10.894536	0.400825	0.002077	0.108946	0.003998	1.089385	5.173990	-43.179381
62223	0	0.274599	10.961872	0.507540	0.002747	0.109619	0.005066	1.080495	5.166263	-43.184106
62224	0	0.329234	11.028955	0.471962	0.003294	0.110290	0.004718	1.079691	5.159528	-43.185620
62225	0	0.287016	11.059533	0.592662	0.002869	0.110596	0.005920	1.074227	5.149589	-43.188700
62226	0	0.268644	11.047250	0.721708	0.002688	0.110473	0.007214	1.071553	5.143252	-43.190878
62227	0	0.268840	11.022901	0.726937	0.002686	0.110229	0.007263	1.065951	5.131962	-43.195448
62228	0	0.244575	10.986075	0.771089	0.002446	0.109861	0.007702	1.057415	5.123841	-43.195179
62229	0	0.250720	10.894745	0.744913	0.002502	0.108948	0.007446	1.055173	5.110387	-43.196678
62230	0	0.232401	10.772629	0.696114	0.002328	0.107726	0.006963	1.057609	5.106163	-43.199310
62231	0	0.292509	10.675038	0.586371	0.002930	0.106750	0.005859	1.053526	5.102685	-43.203511
62232	0	0.255239	10.528468	0.507447	0.002554	0.105285	0.005074	1.053123	5.095846	-43.205811
62233	0	0.220091	10.382078	0.372151	0.002197	0.103821	0.003723	1.055539	5.083231	-43.206445
62234	0	0.244804	10.211069	0.287101	0.002448	0.102111	0.002865	1.049266	5.074649	-43.205213
62235	0	0.103831	10.009774	0.225413	0.001038	0.100098	0.002258	1.054729	5.065205	-43.200346
62236	0	0.073110	9.875397	0.065858	0.000733	0.098754	0.000663	1.060329	5.059256	-43.196409
62237	0	0.115670	9.667975	0.164612	0.001160	0.096680	0.001648	1.063198	5.054174	-43.192927
62238	0	0.097196	9.576416	0.041819	0.000970	0.095764	0.000423	1.070221	5.043219	-43.183471
62239	0	0.066886	9.393321	0.158190	0.000671	0.093933	0.001587	1.077060	5.037721	-43.181104
62240	0	0.176491	9.265142	0.114371	0.001764	0.092651	0.001149	1.084562	5.028391	-43.179068
62241	0	0.213345	9.094246	0.128105	0.002136	0.090942	0.001282	1.086158	5.023321	-43.177159
62242	0	0.170113	9.002692	0.097214	0.001703	0.090027	0.000975	1.090074	5.017447	-43.177527
62243	0	0.195316	8.862304	0.158713	0.001953	0.088623	0.001587	1.090480	5.008837	-43.178643
62244	0	0.183072	8.782859	0.092105	0.001831	0.087829	0.000916	1.083975	5.000716	-43.180603
62245	0	0.152356	8.703615	0.031111	0.001526	0.087036	0.000305	1.076855	4.995160	-43.184208
62246	0	0.176363	8.673110	-0.101666	0.001765	0.086731	-0.001026	1.065126	4.988903	-43.181273
62247	0	0.188980	8.624279	-0.084756	0.001892	0.086243	-0.000854	1.056740	4.983458	-43.180836
62248	0	0.212611	8.624302	-0.205289	0.002131	0.086243	-0.002062	1.045684	4.982018	-43.181034
62249	0	0.201416	8.618174	-0.182645	0.002014	0.086182	-0.001831	1.040473	4.973479	-43.181423
62250	0	0.213612	8.660897	-0.144991	0.002135	0.086609	-0.001456	1.032921	4.963633	-43.185558
62251	0	0.195570	8.721922	-0.201258	0.001953	0.087219	-0.002014	1.031781	4.951475	-43.190000
62252	0	0.153163	8.807289	-0.127009	0.001531	0.088073	-0.001279	1.021352	4.941582	-43.192380
62253	0	0.116442	8.898922	-0.042317	0.001160	0.088989	-0.000427	1.017175	4.926955	-43.192808
62254	0	0.104979	9.020900	-0.028984	0.001047	0.090209	-0.000298	1.008460	4.914972	-43.197015
62255	0	0.079350	9.161373	0.122382	0.000793	0.091614	0.001221	1.005684	4.906389	-43.200621
62256	0	0.078827	9.307756	0.245247	0.000793	0.093078	0.002447	1.000212	4.904353	-43.210511
62257	0	0.134531	9.466517	0.367041	0.001343	0.094666	0.003662	0.991234	4.892843	-43.210304
62258	0	0.147300	9.637335	0.289011	0.001470	0.096374	0.002885	0.986014	4.880426	-43.216896
62259	0	0.201710	9.765591	0.342582	0.002014	0.097656	0.003418	0.977871	4.868534	-43.214427
62260	0	0.202107	9.917963	0.570141	0.002020	0.099180	0.005692	0.967409	4.858841	-43.217005
62261	0	0.201619	10.089060	0.568470	0.002014	0.100891	0.005676	0.958756	4.848190	-43.217312
62262	0	0.262985	10.223246	0.484712	0.002628	0.102233	0.004838	0.949402	4.838096	-43.218676
62263	0	0.286703	10.357641	0.507187	0.002869	0.103577	0.005066	0.943727	4.831438	-43.216932
62264	0	0.207311	10.504020	0.404797	0.002071	0.105041	0.004040	0.935685	4.821062	-43.211145
62265	0	0.225768	10.577390	0.390735	0.002258	0.105774	0.003906	0.935279	4.813375	-43.214933
62266	0	0.317295	10.693272	0.457696	0.003172	0.106933	0.004580	0.938943	4.803788	-43.209853
62267	0	0.311108	10.778820	0.427076	0.003113	0.107788	0.004272	0.941603	4.797130	-43.205685
62268	0	0.249375	10.797155	0.450688	0.002499	0.107971	0.004513	0.948657	4.793879	-43.203575
62269	0	0.279887	10.839898	0.548700	0.002808	0.108398	0.005493	0.955974	4.794634	-43.199937
62270	0	0.272404	10.888849	0.540453	0.002728	0.108888	0.005419	0.971775	4.790725	-43.194150
62271	0	0.170303	10.858250	0.663879	0.001709	0.108582	0.006653	0.987308	4.788450	-43.187735
62272	0	0.205958	10.870571	0.654522	0.002063	0.108705	0.006563	1.006874	4.783452	-43.184909
62273	0	0.170338	10.797247	0.693953	0.001709	0.107971	0.006958	1.027095	4.780781	-43.177202
62274	0	0.126658	10.736382	0.666015	0.001270	0.107363	0.006677	1.045261	4.776093	-43.168305
62275	0	0.157998	10.650742	0.669844	0.001587	0.106506	0.006714	1.062321	4.775131	-43.163601
62276	0	0.199671	10.510522	0.575392	0.002000	0.105104	0.005767	1.076814	4.770209	-43.162855
62277	0	0.219305	10.412682	0.517283	0.002197	0.104126	0.005188	1.093812	4.766557	-43.162021
62278	0	0.230933	10.254070	0.391984	0.002311	0.102540	0.003937	1.113121	4.759682	-43.152801
62279	0	0.212963	10.119692	0.266704	0.002136	0.101196	0.002686	1.134432	4.758757	-43.148214
62280	0	0.175085	9.979288	0.159221	0.001757	0.099792	0.001611	1.156080	4.757072	-43.143490
62281	0	0.188422	9.814485	0.089721	0.001892	0.098145	0.000916	1.177856	4.757915	-43.137881
62282	0	0.198969	9.686311	0.061158	0.001998	0.096863	0.000634	1.205090	4.759393	-43.127735
62283	0	0.188480	9.539818	0.034299	0.001892	0.095398	0.000366	1.233457	4.759853	-43.120708
62284	0	0.199427	9.368922	0.066508	0.001999	0.093689	0.000687	1.260243	4.757155	-43.117583
62285	0	0.268096	9.228558	0.113645	0.002686	0.092285	0.001160	1.289534	4.754492	-43.114424
62286	0	0.236286	9.124814	0.157960	0.002371	0.091248	0.001601	1.317105	4.756160	-43.112523
62287	0	0.206933	9.027142	0.157039	0.002075	0.090271	0.001587	1.338508	4.755269	-43.108267
62288	0	0.205939	8.941678	0.111068	0.002063	0.089417	0.001126	1.358929	4.751312	-43.106983
62289	0	0.157981	8.874539	0.102507	0.001587	0.088745	0.001038	1.375529	4.752186	-43.105106
62290	0	0.107656	8.764663	0.051504	0.001084	0.087646	0.000524	1.387104	4.754071	-43.103700
62291	0	0.140079	8.746348	0.060271	0.001404	0.087463	0.000610	1.397547	4.749800	-43.099029
62292	0	0.090650	8.727930	-0.057298	0.000909	0.087279	-0.000566	1.407761	4.744553	-43.102296
62293	0	0.115530	8.740224	-0.153524	0.001160	0.087402	-0.001526	1.420520	4.741986	-43.102240
62294	0	0.132946	8.727926	-0.124797	0.001333	0.087279	-0.001240	1.431781	4.738672	-43.103910
62295	0	0.122098	8.746321	-0.214293	0.001221	0.087463	-0.002136	1.441107	4.730025	-43.104914
62296	0	0.158272	8.849986	-0.185654	0.001587	0.088500	-0.001845	1.456142	4.726973	-43.111958
62297	0	0.171092	8.923297	-0.269855	0.001709	0.089233	-0.002686	1.473477	4.716125	-43.114365
62298	0	0.165066	9.002574	-0.150245	0.001652	0.090026	-0.001492	1.488023	4.709216	-43.117480
62299	0	0.189069	9.118654	-0.013050	0.001892	0.091187	-0.000122	1.499295	4.702773	-43.118535
62300	0	0.212812	9.277364	0.064185	0.002133	0.092773	0.000653	1.514033	4.701073	-43.124868
62301	0	0.188752	9.399443	0.188232	0.001892	0.093994	0.001892	1.526633	4.698577	-43.127193
62302	0	0.218360	9.552043	0.314416	0.002188	0.095520	0.003154	1.538799	4.695609	-43.133718
62303	0	0.219349	9.698532	0.371335	0.002197	0.096985	0.003723	1.550930	4.692212	-43.140000
62304	0	0.254817	9.844982	0.358262	0.002555	0.098450	0.003581	1.549689	4.692016	-43.138298
62305	0	0.219047	9.997583	0.524731	0.002197	0.099976	0.005249	1.552097	4.692141	-43.147131
62306	0	0.193580	10.119640	0.499994	0.001939	0.101196	0.005001	1.553831	4.687663	-43.149885
62307	0	0.237861	10.266136	0.475673	0.002380	0.102661	0.004761	1.558701	4.681752	-43.152521
62308	0	0.248961	10.382093	0.438798	0.002499	0.103821	0.004386	1.556836	4.683761	-43.152363
62309	0	0.139837	10.516390	0.359379	0.001404	0.105164	0.003601	1.565158	4.681789	-43.154417
62310	0	0.126573	10.614051	0.339288	0.001270	0.106140	0.003403	1.576127	4.678904	-43.160544
62311	0	0.189070	10.675109	0.401314	0.001892	0.106750	0.004028	1.592718	4.672564	-43.163846
62312	0	0.194341	10.748441	0.337251	0.001949	0.107484	0.003386	1.607886	4.671031	-43.168219
62313	0	0.170148	10.797209	0.449794	0.001709	0.107971	0.004517	1.627943	4.671257	-43.171520
62314	0	0.248568	10.834016	0.507132	0.002487	0.108339	0.005089	1.646588	4.665076	-43.171872
62315	0	0.213273	10.846072	0.546991	0.002136	0.108459	0.005493	1.671307	4.660980	-43.171126
62316	0	0.200642	10.840151	0.603591	0.002007	0.108400	0.006057	1.693436	4.653398	-43.172006
62317	0	0.226143	10.809435	0.651171	0.002258	0.108093	0.006531	1.713601	4.642350	-43.170014
62318	0	0.220172	10.785238	0.683793	0.002203	0.107851	0.006859	1.735695	4.636096	-43.170859
62319	0	0.244115	10.675172	0.602083	0.002441	0.106750	0.006042	1.758775	4.628572	-43.169876
62320	0	0.286637	10.577680	0.518613	0.002868	0.105776	0.005205	1.779098	4.622335	-43.170423
62321	0	0.286648	10.455432	0.443110	0.002869	0.104553	0.004456	1.805617	4.616965	-43.171443
62322	0	0.316864	10.363915	0.274051	0.003169	0.103639	0.002759	1.825719	4.609558	-43.170899
62323	0	0.268442	10.199012	0.205842	0.002686	0.101990	0.002075	1.844264	4.602932	-43.168746
62324	0	0.189108	10.113539	0.104893	0.001889	0.101135	0.001065	1.862465	4.592939	-43.166714
62325	0	0.213401	9.924333	0.059162	0.002136	0.099243	0.000610	1.883740	4.587588	-43.171905
62326	0	0.176107	9.777849	0.049322	0.001765	0.097778	0.000512	1.905623	4.584588	-43.171730
62327	0	0.102988	9.643567	0.022683	0.001038	0.096436	0.000244	1.925969	4.585897	-43.169123
62328	0	0.156857	9.509291	0.055876	0.001571	0.095093	0.000576	1.946490	4.580625	-43.174150
62329	0	0.158120	9.350603	0.034697	0.001587	0.093506	0.000366	1.969868	4.579798	-43.168149
62330	0	0.157489	9.246850	0.122590	0.001575	0.092468	0.001243	1.990312	4.572803	-43.176517
62331	0	0.151825	9.136989	0.084014	0.001526	0.091370	0.000854	2.008067	4.574620	-43.178054
62332	0	0.126274	9.021006	0.051191	0.001266	0.090210	0.000521	2.018965	4.571650	-43.186388
62333	0	0.109763	8.911135	0.030173	0.001099	0.089111	0.000305	2.023115	4.565253	-43.190142
62334	0	0.146054	8.868314	-0.013466	0.001462	0.088683	-0.000130	2.029241	4.559420	-43.191489
62335	0	0.115762	8.825684	-0.043171	0.001160	0.088257	-0.000427	2.034783	4.554357	-43.198145
62336	0	0.146064	8.740139	-0.116875	0.001460	0.087401	-0.001169	2.033897	4.545831	-43.208343
62337	0	0.213413	8.746343	-0.134260	0.002136	0.087463	-0.001343	2.033360	4.540818	-43.215160
62338	0	0.194645	8.728037	-0.225618	0.001948	0.087280	-0.002258	2.030283	4.535370	-43.226737
62339	0	0.213799	8.740228	-0.274710	0.002136	0.087402	-0.002747	2.030717	4.525124	-43.235099
62340	0	0.213780	8.752345	-0.256681	0.002139	0.087523	-0.002565	2.032411	4.518930	-43.242308
62341	0	0.176881	8.819575	-0.226115	0.001770	0.088196	-0.002258	2.036018	4.512634	-43.250420
62342	0	0.195008	8.898828	-0.171723	0.001950	0.088988	-0.001716	2.037936	4.505035	-43.261238
62343	0	0.219581	9.008790	-0.122256	0.002197	0.090088	-0.001221	2.040257	4.499218	-43.267208
62344	0	0.140366	9.100240	-0.043273	0.001400	0.091002	-0.000431	2.042362	4.486933	-43.280611
62345	0	0.152633	9.240721	0.079432	0.001526	0.092407	0.000793	2.041279	4.478951	-43.292955
62346	0	0.171014	9.380998	0.183701	0.001710	0.093810	0.001832	2.035113	4.471449	-43.303384
62347	0	0.133945	9.509269	0.269011	0.001343	0.095093	0.002686	2.029599	4.468337	-43.314685
62348	0	0.127626	9.667841	0.300867	0.001274	0.096679	0.002999	2.018422	4.458717	-43.325173
62349	0	0.231874	9.832749	0.232631	0.002319	0.098328	0.002319	2.010137	4.452176	-43.331964
62350	0	0.140729	9.930264	0.405473	0.001402	0.099303	0.004042	1.994888	4.439188	-43.346656
62351	0	0.122430	10.082952	0.379786	0.001221	0.100830	0.003784	1.979164	4.428302	-43.361076
62352	0	0.239145	10.204822	0.425137	0.002387	0.102049	0.004238	1.963913	4.416559	-43.374392
62353	0	0.207764	10.369808	0.410455	0.002075	0.103699	0.004089	1.946749	4.407024	-43.386511
62354	0	0.183658	10.449086	0.266850	0.001835	0.104491	0.002655	1.931636	4.397988	-43.390148
62355	0	0.189265	10.571265	0.239074	0.001892	0.105713	0.002380	1.920050	4.390255	-43.396463
62356	0	0.275131	10.656607	0.375063	0.002748	0.106566	0.003743	1.911583	4.379133	-43.400665
62357	0	0.274852	10.705530	0.354960	0.002747	0.107056	0.003540	1.900838	4.370081	-43.408715
62358	0	0.263296	10.790900	0.411066	0.002628	0.107909	0.004108	1.897974	4.358092	-43.411512
62359	0	0.305542	10.809297	0.403340	0.003052	0.108093	0.004028	1.891969	4.347285	-43.419422
62360	0	0.294009	10.839756	0.556026	0.002936	0.108397	0.005564	1.895006	4.336566	-43.427987
62361	0	0.232025	10.827626	0.512879	0.002319	0.108276	0.005127	1.892414	4.328824	-43.436082
62362	0	0.225949	10.821440	0.549558	0.002259	0.108214	0.005496	1.892216	4.321669	-43.440272
62363	0	0.219775	10.778783	0.616890	0.002197	0.107788	0.006165	1.886832	4.314423	-43.447831
62364	0	0.189092	10.723770	0.562646	0.001892	0.107238	0.005624	1.883228	4.308563	-43.446796
62365	0	0.183227	10.638405	0.561916	0.001831	0.106384	0.005615	1.878137	4.300490	-43.451535
62366	0	0.195370	10.528460	0.489284	0.001955	0.105285	0.004890	1.874621	4.295070	-43.455762
62367	0	0.171360	10.412594	0.439364	0.001709	0.104126	0.004395	1.874653	4.283105	-43.458647
62368	0	0.226919	10.302643	0.261827	0.002267	0.103026	0.002622	1.877447	4.273478	-43.457991
62369	0	0.177026	10.156241	0.256680	0.001770	0.101562	0.002563	1.872718	4.266343	-43.466941
62370	0	0.140494	10.058496	0.134938	0.001404	0.100585	0.001348	1.870753	4.258056	-43.469883
62371	0	0.158812	9.881589	0.122136	0.001587	0.098816	0.001221	1.869024	4.249683	-43.475217
62372	0	0.213769	9.747221	0.048673	0.002138	0.097472	0.000489	1.870990	4.243188	-43.476287
62373	0	0.116302	9.594728	0.109344	0.001160	0.095947	0.001099	1.876271	4.232220	-43.479821
62374	0	0.195924	9.509180	0.108926	0.001959	0.095092	0.001088	1.873954	4.224816	-43.482163
62375	0	0.244001	9.338380	0.097899	0.002441	0.093384	0.000977	1.869995	4.219615	-43.483625
62376	0	0.170993	9.216205	0.025287	0.001706	0.092162	0.000249	1.864104	4.207933	-43.494885
62377	0	0.207245	9.124754	0.080275	0.002075	0.091248	0.000793	1.851467	4.204521	-43.500658
62378	0	0.231390	9.020991	0.039378	0.002314	0.090210	0.000384	1.838457	4.197269	-43.510602
62379	0	0.219727	8.953855	0.019264	0.002197	0.089539	0.000183	1.825317	4.190421	-43.511803
62380	0	0.133910	8.898837	-0.015136	0.001342	0.088988	-0.000165	1.806870	4.187099	-43.515558
62381	0	0.158618	8.819592	-0.071909	0.001587	0.088196	-0.000732	1.788668	4.181122	-43.525225
62382	0	0.189184	8.813490	-0.099710	0.001890	0.088135	-0.001012	1.768621	4.172163	-43.529577
62383	0	0.140371	8.758565	-0.126815	0.001404	0.087585	-0.001282	1.750046	4.165346	-43.537517
62384	0	0.170948	8.819598	-0.130238	0.001708	0.088196	-0.001316	1.731480	4.156437	-43.552763
62385	0	0.164909	8.807400	-0.169373	0.001648	0.088074	-0.001709	1.710898	4.147868	-43.568587
62386	0	0.164853	8.837910	-0.160840	0.001650	0.088379	-0.001617	1.698529	4.142432	-43.585408
62387	0	0.152574	8.917253	-0.120898	0.001526	0.089172	-0.001221	1.682841	4.135637	-43.598249
62388	0	0.164713	8.990487	-0.100694	0.001647	0.089905	-0.001015	1.672357	4.128511	-43.612418
62389	0	0.110347	9.094236	-0.016587	0.001099	0.090942	-0.000183	1.650101	4.115685	-43.624574
62390	0	0.147824	9.191780	0.090182	0.001474	0.091918	0.000889	1.633350	4.104275	-43.636342
62391	0	0.189552	9.338338	0.227236	0.001892	0.093384	0.002258	1.615482	4.093659	-43.646895
62392	0	0.160069	9.447995	0.291081	0.001594	0.094481	0.002896	1.597301	4.078777	-43.659929
62393	0	0.177484	9.576320	0.350289	0.001770	0.095764	0.003479	1.568064	4.066878	-43.675088
62394	0	0.251566	9.734857	0.262909	0.002511	0.097349	0.002611	1.546220	4.055108	-43.688167
62395	0	0.256895	9.832668	0.398740	0.002563	0.098328	0.003967	1.522029	4.042439	-43.694176
62396	0	0.227646	9.984954	0.469875	0.002269	0.099851	0.004679	1.498258	4.027615	-43.705055
62397	0	0.250007	10.089028	0.386848	0.002502	0.100891	0.003845	1.471024	4.024112	-43.713137
62398	0	0.262575	10.253601	0.434257	0.002620	0.102537	0.004319	1.444047	4.011089	-43.716595
62399	0	0.207666	10.327070	0.465549	0.002075	0.103271	0.004639	1.424567	4.003265	-43.722605
62400	0	0.183710	10.436749	0.359235	0.001833	0.104368	0.003573	1.402935	3.992438	-43.726358
62401	0	0.189115	10.534596	0.422979	0.001892	0.105347	0.004211	1.382106	3.987276	-43.731851
62402	0	0.231809	10.613752	0.414301	0.002316	0.106138	0.004126	1.362392	3.979194	-43.731056
62403	0	0.231545	10.687236	0.421866	0.002319	0.106873	0.004211	1.353737	3.977137	-43.734183
62404	0	0.237285	10.723767	0.489971	0.002372	0.107238	0.004897	1.350031	3.969904	-43.740101
62405	0	0.219245	10.748294	0.494544	0.002197	0.107483	0.004944	1.347372	3.968789	-43.737823
62406	0	0.212618	10.742096	0.573919	0.002126	0.107421	0.005740	1.347404	3.962118	-43.737853
62407	0	0.201659	10.723859	0.592287	0.002014	0.107239	0.005920	1.343692	3.953242	-43.735720
62408	0	0.207956	10.711559	0.586717	0.002080	0.107116	0.005864	1.339337	3.947512	-43.734324
62409	0	0.189027	10.614017	0.695795	0.001892	0.106140	0.006958	1.338250	3.943424	-43.737196
62410	0	0.195057	10.577358	0.610807	0.001949	0.105774	0.006103	1.331080	3.936221	-43.742817
62411	0	0.256538	10.498062	0.567253	0.002563	0.104980	0.005676	1.333882	3.928182	-43.745479
62412	0	0.263022	10.400384	0.572964	0.002627	0.104004	0.005730	1.332585	3.918933	-43.743867
62413	0	0.286205	10.266141	0.402593	0.002869	0.102661	0.004028	1.333928	3.920177	-43.743054
62414	0	0.278910	10.156274	0.340927	0.002794	0.101562	0.003412	1.335958	3.919842	-43.740288
62415	0	0.225440	10.028106	0.286145	0.002258	0.100281	0.002869	1.342850	3.918125	-43.733312
62416	0	0.243434	9.893823	0.259972	0.002433	0.098938	0.002610	1.353650	3.910238	-43.731283
62417	0	0.219875	9.765635	0.163976	0.002197	0.097656	0.001648	1.361919	3.902380	-43.726797
62418	0	0.152864	9.637468	0.162182	0.001529	0.096375	0.001632	1.372392	3.896419	-43.724765
62419	0	0.231862	9.521500	0.145574	0.002319	0.095215	0.001465	1.382040	3.891206	-43.723147
62420	0	0.176656	9.429949	0.143748	0.001768	0.094299	0.001447	1.391958	3.887039	-43.717252
62421	0	0.152591	9.307868	0.115395	0.001526	0.093079	0.001160	1.397735	3.880985	-43.718763
62422	0	0.188889	9.204113	0.151046	0.001891	0.092041	0.001514	1.401393	3.877793	-43.713317
62423	0	0.152652	9.100344	0.140144	0.001526	0.091003	0.001404	1.403060	3.871036	-43.706803
62424	0	0.115683	9.027010	0.054144	0.001161	0.090270	0.000544	1.404538	3.869924	-43.704434
62425	0	0.146728	8.972167	0.085168	0.001465	0.089722	0.000854	1.406930	3.860869	-43.707541
62426	0	0.140754	8.917143	0.047924	0.001408	0.089171	0.000483	1.409979	3.855103	-43.705853
62427	0	0.145942	8.892832	0.054864	0.001465	0.088928	0.000549	1.409672	3.856260	-43.705457
62428	0	0.169340	8.892833	0.072665	0.001698	0.088928	0.000731	1.413504	3.855739	-43.706732
62429	0	0.201416	8.886719	0.006191	0.002014	0.088867	0.000061	1.411216	3.849893	-43.707951
62430	0	0.201589	8.947654	0.030839	0.002014	0.089477	0.000307	1.408415	3.841805	-43.714582
62431	0	0.195380	8.959960	-0.024351	0.001953	0.089600	-0.000244	1.406527	3.835119	-43.718133
62432	0	0.219811	9.014798	-0.030284	0.002198	0.090148	-0.000304	1.403709	3.829345	-43.725560
62433	0	0.182897	9.088139	-0.012357	0.001831	0.090881	-0.000122	1.404617	3.826121	-43.731702
62434	0	0.194417	9.191903	0.018140	0.001948	0.091919	0.000179	1.401027	3.825499	-43.740029
62435	0	0.189037	9.283458	0.146017	0.001892	0.092834	0.001465	1.405828	3.821915	-43.741877
62436	0	0.183168	9.374995	0.194193	0.001827	0.093750	0.001944	1.406896	3.810861	-43.748895
62437	0	0.195078	9.509289	0.286634	0.001953	0.095093	0.002869	1.408712	3.808144	-43.753847
62438	0	0.182332	9.619141	0.292609	0.001825	0.096191	0.002925	1.406343	3.805031	-43.759108
62439	0	0.182885	9.747314	0.378547	0.001831	0.097473	0.003784	1.403864	3.802302	-43.769936
62440	0	0.200998	9.863171	0.397247	0.002009	0.098632	0.003969	1.399015	3.796196	-43.776035
62441	0	0.140088	9.973143	0.512806	0.001404	0.099731	0.005127	1.396654	3.794100	-43.775054
62442	0	0.139941	10.089003	0.403261	0.001397	0.100890	0.004030	1.392817	3.786039	-43.774651
62443	0	0.243630	10.217287	0.458000	0.002441	0.102173	0.004578	1.388992	3.786228	-43.768662
62444	0	0.193548	10.290448	0.464189	0.001943	0.102904	0.004642	1.388475	3.788714	-43.767055
62445	0	0.145977	10.400408	0.451419	0.001465	0.104004	0.004517	1.389934	3.788901	-43.766058
62446	0	0.242770	10.461477	0.468417	0.002431	0.104614	0.004694	1.399448	3.787015	-43.763768
62447	0	0.219524	10.534715	0.432306	0.002197	0.105347	0.004333	1.409524	3.783761	-43.758117
62448	0	0.231309	10.577421	0.467206	0.002315	0.105774	0.004678	1.414420	3.780040	-43.758004
62449	0	0.262365	10.620165	0.444466	0.002625	0.106201	0.004456	1.424852	3.775522	-43.752443
62450	0	0.261801	10.638596	0.478626	0.002623	0.106385	0.004800	1.438128	3.775041	-43.747198
62451	0	0.249928	10.632419	0.474123	0.002502	0.106323	0.004761	1.457788	3.773100	-43.744045
62452	0	0.230929	10.608209	0.549579	0.002313	0.106081	0.005515	1.477226	3.771327	-43.738594
62453	0	0.219362	10.595796	0.547659	0.002197	0.105957	0.005493	1.493686	3.769903	-43.735284
62454	0	0.236570	10.547190	0.586756	0.002373	0.105471	0.005887	1.513335	3.772116	-43.728137
62455	0	0.194680	10.455433	0.516803	0.001953	0.104553	0.005188	1.533673	3.773753	-43.722053
62456	0	0.199234	10.364079	0.537243	0.002001	0.103640	0.005392	1.553803	3.777747	-43.714972
62457	0	0.225348	10.260097	0.505032	0.002258	0.102600	0.005066	1.569585	3.777742	-43.707876
62458	0	0.169360	10.205255	0.367129	0.001698	0.102052	0.003692	1.590800	3.777875	-43.701165
62459	0	0.181949	10.046469	0.333857	0.001831	0.100464	0.003357	1.610082	3.785765	-43.693743
62460	0	0.156100	9.942765	0.183469	0.001564	0.099427	0.001855	1.631722	3.784029	-43.691380
62461	0	0.127715	9.838925	0.192691	0.001282	0.098389	0.001953	1.660562	3.784109	-43.682194
62462	0	0.163009	9.735142	0.115107	0.001638	0.097351	0.001168	1.679104	3.788724	-43.671821
62463	0	0.140015	9.625282	0.125713	0.001404	0.096252	0.001282	1.706790	3.787910	-43.667314
62464	0	0.108765	9.490987	0.066143	0.001091	0.094910	0.000684	1.732166	3.786816	-43.662765
62465	0	0.151553	9.350611	0.040871	0.001526	0.093506	0.000427	1.753297	3.794391	-43.656976
62466	0	0.192991	9.265166	0.110220	0.001932	0.092651	0.001122	1.776768	3.792051	-43.649974
62467	0	0.176446	9.191926	0.114276	0.001770	0.091919	0.001160	1.796307	3.793923	-43.650640
62468	0	0.187812	9.130880	0.074074	0.001881	0.091309	0.000759	1.817814	3.792027	-43.648122
62469	0	0.206694	9.075963	0.114641	0.002075	0.090759	0.001160	1.833022	3.797439	-43.651196
62470	0	0.211692	9.033212	0.026687	0.002119	0.090332	0.000278	1.846190	3.795133	-43.652204
62471	0	0.182732	8.972183	0.066138	0.001831	0.089722	0.000671	1.857454	3.794904	-43.654124
62472	0	0.181924	8.959972	0.021363	0.001823	0.089600	0.000223	1.868131	3.795257	-43.653991
62473	0	0.170214	8.947764	-0.031516	0.001709	0.089478	-0.000305	1.879460	3.798992	-43.656215
62474	0	0.168943	8.966065	-0.070328	0.001695	0.089661	-0.000691	1.893200	3.800666	-43.657234
62475	0	0.158584	8.984372	-0.055767	0.001587	0.089844	-0.000549	1.902460	3.796987	-43.662911
62476	0	0.145494	9.057526	-0.081890	0.001462	0.090575	-0.000811	1.911578	3.800889	-43.664263
62477	0	0.152378	9.106440	-0.074356	0.001526	0.091064	-0.000732	1.924200	3.798597	-43.659866
62478	0	0.133692	9.161276	-0.070360	0.001338	0.091613	-0.000694	1.934569	3.795003	-43.663629
62479	0	0.109654	9.228523	0.035348	0.001099	0.092285	0.000366	1.949098	3.792732	-43.665024
62480	0	0.158420	9.344486	0.051039	0.001582	0.093445	0.000523	1.962751	3.785375	-43.663296
62481	0	0.145917	9.466578	0.176126	0.001465	0.094666	0.001770	1.972092	3.787530	-43.668690
62482	0	0.163517	9.564231	0.229240	0.001636	0.095642	0.002301	1.981305	3.783267	-43.668188
62483	0	0.158148	9.704625	0.298214	0.001587	0.097046	0.002991	1.990109	3.785037	-43.670519
62484	0	0.151757	9.814460	0.260182	0.001514	0.098145	0.002606	1.994082	3.776783	-43.675061
62485	0	0.164527	9.912133	0.335128	0.001648	0.099121	0.003357	1.999176	3.775138	-43.671360
62486	0	0.188819	10.034184	0.425831	0.001886	0.100342	0.004260	1.999729	3.768666	-43.675615
62487	0	0.225234	10.119644	0.353952	0.002258	0.101196	0.003540	1.998829	3.770955	-43.677781
62488	0	0.291345	10.260033	0.292341	0.002917	0.102600	0.002928	2.002166	3.770725	-43.680156
62489	0	0.231617	10.321051	0.329630	0.002319	0.103210	0.003296	2.000147	3.769579	-43.676745
62490	0	0.218976	10.412613	0.298608	0.002191	0.104126	0.002991	2.003652	3.765809	-43.670551
62491	0	0.243816	10.485867	0.365654	0.002441	0.104858	0.003662	2.008119	3.764668	-43.663894
62492	0	0.224770	10.540806	0.345976	0.002252	0.105408	0.003468	2.014984	3.764387	-43.662560
62493	0	0.207035	10.583534	0.383732	0.002075	0.105835	0.003845	2.021946	3.765384	-43.669174
62494	0	0.212634	10.620162	0.350987	0.002126	0.106201	0.003524	2.035371	3.760383	-43.674130
62495	0	0.225531	10.601859	0.456700	0.002258	0.106018	0.004578	2.045155	3.759243	-43.673521
62496	0	0.176444	10.601947	0.478944	0.001763	0.106019	0.004800	2.054611	3.753460	-43.668226
62497	0	0.170620	10.589653	0.438264	0.001709	0.105896	0.004395	2.065780	3.752335	-43.673742
62498	0	0.182290	10.577553	0.521189	0.001825	0.105775	0.005224	2.077295	3.750503	-43.669026
62499	0	0.158496	10.534726	0.517672	0.001587	0.105347	0.005188	2.087652	3.748157	-43.665045
62500	0	0.182685	10.449364	0.478777	0.001826	0.104493	0.004799	2.097922	3.743198	-43.664408
62501	0	0.225683	10.363808	0.420267	0.002258	0.103638	0.004211	2.105613	3.740446	-43.661777
62502	0	0.188631	10.272242	0.388231	0.001888	0.102722	0.003888	2.110092	3.738268	-43.659240
62503	0	0.195703	10.180687	0.316411	0.001953	0.101807	0.003174	2.118973	3.729436	-43.656024
62504	0	0.208387	10.034202	0.204217	0.002082	0.100342	0.002055	2.131780	3.722775	-43.655150
62505	0	0.164987	9.954840	0.084343	0.001648	0.099548	0.000854	2.142490	3.716146	-43.654431
62506	0	0.177594	9.820564	0.100301	0.001773	0.098206	0.001016	2.155278	3.708212	-43.659507
62507	0	0.231892	9.716804	0.066265	0.002319	0.097168	0.000671	2.163506	3.704268	-43.646966
62508	0	0.170767	9.619144	0.027829	0.001708	0.096191	0.000287	2.171935	3.700307	-43.643978
62509	0	0.170065	9.509293	0.017688	0.001709	0.095093	0.000183	2.177494	3.705991	-43.643721
62510	0	0.217678	9.411631	0.034788	0.002180	0.094116	0.000353	2.181563	3.705685	-43.641711
62511	0	0.182966	9.295663	0.047756	0.001831	0.092957	0.000488	2.192835	3.703067	-43.642464
62512	0	0.182621	9.216311	0.028284	0.001827	0.092163	0.000283	2.191414	3.700067	-43.649446
62513	0	0.213661	9.149170	0.073128	0.002136	0.091492	0.000732	2.190889	3.695332	-43.653499
62514	0	0.103762	9.081935	0.024328	0.001038	0.090819	0.000241	2.186531	3.691060	-43.660251
62515	0	0.097657	9.020996	0.012167	0.000977	0.090210	0.000122	2.185179	3.686808	-43.664475
62516	0	0.115630	8.984284	-0.036437	0.001159	0.089843	-0.000367	2.179745	3.685654	-43.666690
62517	0	0.085236	8.966071	-0.103390	0.000854	0.089661	-0.001038	2.173284	3.684085	-43.675964
62518	0	0.097335	8.947755	-0.121212	0.000972	0.089478	-0.001214	2.169054	3.677830	-43.680015
62519	0	0.134644	8.966071	-0.151878	0.001343	0.089661	-0.001526	2.158196	3.668883	-43.685977
62520	0	0.153378	8.996487	-0.089944	0.001533	0.089965	-0.000902	2.152956	3.663095	-43.689848
62521	0	0.177372	9.033201	-0.127842	0.001770	0.090332	-0.001282	2.147006	3.654151	-43.695818
62522	0	0.184035	9.106347	-0.066188	0.001838	0.091063	-0.000666	2.140560	3.646628	-43.706042
62523	0	0.189554	9.185788	-0.054285	0.001892	0.091858	-0.000549	2.130828	3.638149	-43.717083
62524	0	0.202650	9.240612	0.093112	0.002021	0.092406	0.000928	2.125193	3.627142	-43.728519
62525	0	0.177151	9.332267	0.049873	0.001770	0.093323	0.000488	2.110754	3.621311	-43.742140
62526	0	0.195647	9.435923	0.155660	0.001956	0.094359	0.001547	2.097254	3.616815	-43.749951
62527	0	0.226322	9.545867	0.238820	0.002258	0.095459	0.002380	2.086121	3.607073	-43.757139
62528	0	0.184485	9.667832	0.240914	0.001841	0.096679	0.002396	2.068439	3.598326	-43.768852
62529	0	0.182869	9.777800	0.275947	0.001831	0.097778	0.002747	2.051648	3.597362	-43.777086
62530	0	0.268358	9.869216	0.297656	0.002680	0.098693	0.002955	2.025300	3.589420	-43.790656
62531	0	0.170925	9.991405	0.422313	0.001709	0.099915	0.004211	2.010099	3.585417	-43.794428
62532	0	0.171084	10.070535	0.394753	0.001709	0.100706	0.003929	1.987384	3.579700	-43.802777
62533	0	0.238680	10.205010	0.313016	0.002380	0.102051	0.003113	1.965986	3.568746	-43.807538
62534	0	0.148213	10.278061	0.389571	0.001477	0.102781	0.003880	1.946124	3.559658	-43.812641
62535	0	0.140479	10.406441	0.319081	0.001404	0.104065	0.003174	1.925567	3.554865	-43.817316
62536	0	0.183362	10.442859	0.401733	0.001833	0.104429	0.004001	1.905413	3.550609	-43.825282
62537	0	0.165338	10.504094	0.373667	0.001648	0.105042	0.003723	1.888725	3.541028	-43.829100
62538	0	0.178475	10.534435	0.412496	0.001781	0.105345	0.004116	1.877098	3.532849	-43.832424
62539	0	0.256912	10.595659	0.409720	0.002563	0.105957	0.004089	1.866602	3.523243	-43.839241
62540	0	0.239165	10.613882	0.435715	0.002391	0.106139	0.004349	1.855531	3.518904	-43.846733
62541	0	0.250273	10.613981	0.428039	0.002502	0.106140	0.004272	1.844893	3.515021	-43.849348
62542	0	0.250557	10.583366	0.447726	0.002502	0.105834	0.004471	1.835832	3.508174	-43.855353
62543	0	0.250618	10.552916	0.532068	0.002502	0.105530	0.005310	1.822164	3.500795	-43.862858
62544	0	0.238736	10.516131	0.509407	0.002387	0.105162	0.005087	1.812185	3.496954	-43.868215
62545	0	0.219961	10.443094	0.488624	0.002197	0.104431	0.004883	1.806249	3.490917	-43.874160
62546	0	0.201819	10.375847	0.434819	0.002018	0.103759	0.004340	1.795177	3.487116	-43.877475
62547	0	0.244279	10.290496	0.470588	0.002441	0.102905	0.004700	1.786008	3.482007	-43.878141
62548	0	0.201590	10.192771	0.367503	0.002016	0.101928	0.003674	1.782126	3.478716	-43.884282
62549	0	0.176633	10.083007	0.342020	0.001770	0.100830	0.003418	1.777337	3.479316	-43.887306
62550	0	0.212900	9.960818	0.269809	0.002129	0.099608	0.002689	1.764939	3.475181	-43.885585
62551	0	0.158188	9.893797	0.244540	0.001587	0.098938	0.002441	1.758162	3.477503	-43.895056
62552	0	0.127096	9.747306	0.141722	0.001271	0.097473	0.001411	1.749154	3.474221	-43.901591
62553	0	0.158512	9.631346	0.128535	0.001587	0.096313	0.001282	1.742585	3.472715	-43.902927
62554	0	0.127750	9.527495	0.140909	0.001278	0.095275	0.001410	1.742005	3.469595	-43.904169
62555	0	0.164765	9.442141	0.158613	0.001648	0.094421	0.001587	1.740706	3.466365	-43.905846
62556	0	0.164739	9.344477	0.073711	0.001647	0.093445	0.000731	1.730407	3.462291	-43.912367
62557	0	0.164766	9.283444	0.116241	0.001648	0.092834	0.001160	1.724837	3.459084	-43.917650
62558	0	0.152982	9.203996	0.061846	0.001525	0.092040	0.000615	1.718596	3.449381	-43.929320
62559	0	0.152556	9.124753	0.043550	0.001526	0.091248	0.000427	1.706106	3.446210	-43.936546
62560	0	0.177145	9.081923	0.106058	0.001769	0.090819	0.001054	1.695386	3.439695	-43.941630
62561	0	0.164902	9.020989	0.049814	0.001648	0.090210	0.000488	1.680756	3.434792	-43.948568
62562	0	0.195507	9.026993	0.070534	0.001955	0.090270	0.000690	1.659727	3.431256	-43.954454
62563	0	0.232138	8.996579	-0.017262	0.002319	0.089966	-0.000183	1.644240	3.425066	-43.960827
62564	0	0.207722	9.008696	0.015194	0.002079	0.090087	0.000142	1.629692	3.423751	-43.971714
62565	0	0.195620	9.020994	-0.029256	0.001953	0.090210	-0.000305	1.611614	3.416285	-43.978900
62566	0	0.220221	9.088041	0.003239	0.002203	0.090880	0.000025	1.600030	3.413678	-43.987646
62567	0	0.195416	9.106444	-0.011148	0.001953	0.091064	-0.000122	1.584761	3.408801	-43.999036
62568	0	0.176810	9.149080	0.015347	0.001772	0.091491	0.000143	1.569809	3.410073	-44.008430
62569	0	0.146599	9.240704	0.135466	0.001465	0.092407	0.001343	1.553161	3.405262	-44.016209
62570	0	0.146928	9.319962	0.137109	0.001467	0.093200	0.001367	1.545831	3.398753	-44.026259
62571	0	0.158681	9.436010	0.202620	0.001587	0.094360	0.002014	1.529424	3.395623	-44.039593
62572	0	0.158837	9.515251	0.314586	0.001586	0.095153	0.003137	1.516414	3.389515	-44.046093
62573	0	0.164982	9.643514	0.330673	0.001648	0.096436	0.003296	1.501707	3.384224	-44.057288
62574	0	0.165259	9.753182	0.387686	0.001651	0.097532	0.003866	1.487260	3.379027	-44.065265
62575	0	0.213926	9.844931	0.342748	0.002136	0.098450	0.003418	1.474260	3.372448	-44.075951
62576	0	0.153354	9.948487	0.466833	0.001532	0.099485	0.004658	1.460158	3.367249	-44.084832
62577	0	0.140368	10.028012	0.465263	0.001404	0.100281	0.004639	1.442377	3.364614	-44.097757
62578	0	0.232178	10.143798	0.443281	0.002318	0.101439	0.004422	1.428309	3.357792	-44.102892
62579	0	0.207284	10.259979	0.428088	0.002075	0.102600	0.004272	1.416906	3.357433	-44.113092
62580	0	0.195335	10.302586	0.411606	0.001947	0.103026	0.004106	1.403077	3.347613	-44.113520
62581	0	0.213507	10.363741	0.421892	0.002136	0.103638	0.004211	1.392625	3.345680	-44.113706
62582	0	0.249749	10.424687	0.441530	0.002500	0.104247	0.004409	1.383328	3.344750	-44.112480
62583	0	0.225440	10.473630	0.427521	0.002258	0.104736	0.004272	1.378153	3.345857	-44.113375
62584	0	0.267611	10.504036	0.501413	0.002677	0.105041	0.005010	1.371035	3.343611	-44.112685
62585	0	0.268636	10.528591	0.548774	0.002686	0.105286	0.005493	1.374742	3.339804	-44.117728
62586	0	0.244558	10.528568	0.456356	0.002442	0.105286	0.004566	1.375410	3.333363	-44.124042
62587	0	0.201067	10.498064	0.524698	0.002014	0.104980	0.005249	1.375365	3.334058	-44.122181
62588	0	0.200708	10.473660	0.548301	0.002007	0.104736	0.005488	1.378977	3.330452	-44.122072
62589	0	0.176639	10.443160	0.591353	0.001770	0.104431	0.005920	1.384281	3.331540	-44.126123
62590	0	0.206441	10.412642	0.559393	0.002068	0.104126	0.005601	1.389605	3.331945	-44.123787
62591	0	0.188554	10.357698	0.573369	0.001892	0.103577	0.005737	1.391233	3.336188	-44.124800
62592	0	0.224470	10.266156	0.474390	0.002245	0.102661	0.004753	1.399120	3.333503	-44.125401
62593	0	0.206550	10.162411	0.450807	0.002075	0.101624	0.004517	1.406279	3.341306	-44.121171
62594	0	0.143860	10.058617	0.376317	0.001445	0.100586	0.003767	1.408178	3.345301	-44.116337
62595	0	0.182726	9.979281	0.310441	0.001831	0.099792	0.003113	1.415336	3.346580	-44.114511
62596	0	0.206774	9.875523	0.265534	0.002068	0.098755	0.002668	1.428067	3.343373	-44.116999
62597	0	0.189057	9.777874	0.248717	0.001892	0.097778	0.002502	1.443469	3.342058	-44.111325
62598	0	0.224972	9.680219	0.227531	0.002254	0.096802	0.002289	1.457018	3.344644	-44.108732
62599	0	0.200724	9.558150	0.181536	0.002014	0.095581	0.001831	1.473383	3.349860	-44.102279
62600	0	0.217683	9.509317	0.160111	0.002183	0.095093	0.001616	1.489517	3.354198	-44.101998
62601	0	0.176505	9.375031	0.145085	0.001770	0.093750	0.001465	1.504247	3.357228	-44.100833
62602	0	0.169358	9.307890	0.160774	0.001698	0.093079	0.001619	1.516183	3.360262	-44.101124
62603	0	0.176867	9.246857	0.187827	0.001770	0.092468	0.001892	1.530932	3.358928	-44.098588
62604	0	0.188247	9.198028	0.154988	0.001889	0.091980	0.001559	1.540245	3.364347	-44.096507
62605	0	0.176757	9.155298	0.139054	0.001770	0.091553	0.001404	1.554480	3.364408	-44.093779
62606	0	0.163728	9.112569	0.087718	0.001642	0.091125	0.000889	1.566777	3.367647	-44.090480
62607	0	0.176897	9.112556	0.084894	0.001770	0.091125	0.000854	1.571397	3.366009	-44.087609
62608	0	0.158096	9.094249	0.040416	0.001584	0.090942	0.000416	1.583864	3.366886	-44.092169
62609	0	0.176381	9.075945	0.060303	0.001770	0.090759	0.000610	1.590883	3.371776	-44.095402
62610	0	0.150979	9.118662	0.064838	0.001513	0.091187	0.000656	1.598476	3.372255	-44.101818
62611	0	0.134002	9.149182	0.065979	0.001343	0.091492	0.000671	1.610864	3.372738	-44.104589
62612	0	0.139662	9.204109	0.057811	0.001398	0.092041	0.000587	1.619158	3.371640	-44.107525
62613	0	0.152271	9.252940	0.041696	0.001526	0.092529	0.000427	1.629732	3.372639	-44.108280
62614	0	0.170294	9.326176	0.064238	0.001702	0.093262	0.000650	1.637379	3.368976	-44.104691
62615	0	0.213198	9.411638	0.078539	0.002136	0.094116	0.000793	1.645102	3.371240	-44.109289
62616	0	0.194456	9.484881	0.192707	0.001945	0.094849	0.001936	1.653736	3.368411	-44.114085
62617	0	0.200838	9.582556	0.224801	0.002014	0.095825	0.002258	1.663902	3.372500	-44.112402
62618	0	0.242521	9.686313	0.326770	0.002429	0.096863	0.003275	1.670325	3.374355	-44.119069
62619	0	0.213878	9.796161	0.341105	0.002136	0.097961	0.003418	1.676306	3.368779	-44.126720
62620	0	0.231961	9.924350	0.284637	0.002324	0.099243	0.002854	1.683336	3.371224	-44.126623
62621	0	0.201433	9.954867	0.457035	0.002014	0.099548	0.004578	1.689521	3.368352	-44.127531
62622	0	0.201436	10.046401	0.437582	0.002014	0.100464	0.004379	1.691226	3.365488	-44.129097
62623	0	0.231222	10.131884	0.395904	0.002319	0.101318	0.003967	1.698351	3.370915	-44.133580
62624	0	0.242023	10.205128	0.412436	0.002426	0.102051	0.004133	1.706002	3.374767	-44.130068
62625	0	0.195117	10.284464	0.395786	0.001953	0.102844	0.003967	1.714175	3.374153	-44.128092
62626	0	0.188404	10.327186	0.467375	0.001887	0.103271	0.004681	1.719434	3.374985	-44.123309
62627	0	0.237364	10.394358	0.468741	0.002380	0.103943	0.004700	1.730624	3.379625	-44.120036
62628	0	0.145229	10.424940	0.380873	0.001451	0.104249	0.003820	1.741151	3.375059	-44.121194
62629	0	0.177168	10.443168	0.389148	0.001770	0.104431	0.003906	1.754933	3.370517	-44.115617
62630	0	0.225631	10.443281	0.428842	0.002261	0.104432	0.004303	1.768477	3.373109	-44.112449
62631	0	0.177097	10.449282	0.413398	0.001770	0.104492	0.004150	1.784043	3.369439	-44.109435
62632	0	0.219622	10.437187	0.520058	0.002198	0.104371	0.005216	1.798107	3.368978	-44.106843
62633	0	0.262317	10.412684	0.498768	0.002625	0.104126	0.005005	1.814532	3.367929	-44.104517
62634	0	0.188544	10.370062	0.513610	0.001889	0.103700	0.005154	1.831320	3.369261	-44.095483
62635	0	0.225243	10.321123	0.474655	0.002258	0.103210	0.004761	1.844475	3.373090	-44.088726
62636	0	0.248677	10.241878	0.453200	0.002490	0.102418	0.004549	1.860963	3.374254	-44.089486
62637	0	0.207083	10.180731	0.389115	0.002075	0.101807	0.003906	1.875267	3.376372	-44.079844
62638	0	0.242896	10.107583	0.373774	0.002432	0.101075	0.003754	1.890626	3.376859	-44.070487
62639	0	0.255701	10.009828	0.248409	0.002563	0.100098	0.002502	1.909001	3.381569	-44.066408
62640	0	0.205868	9.930567	0.220079	0.002062	0.099305	0.002221	1.929748	3.382470	-44.056052
62641	0	0.249575	9.820600	0.144714	0.002502	0.098206	0.001465	1.947774	3.387602	-44.052474
62642	0	0.242424	9.729040	0.159653	0.002428	0.097290	0.001613	1.964122	3.389387	-44.046339
62643	0	0.176858	9.637476	0.120300	0.001770	0.096375	0.001221	1.982576	3.388423	-44.045333
62644	0	0.158044	9.533707	0.074340	0.001583	0.095337	0.000758	1.997627	3.388938	-44.035784
62645	0	0.139767	9.478789	0.114339	0.001404	0.094788	0.001160	2.014717	3.393698	-44.031532
62646	0	0.126617	9.417755	0.135240	0.001269	0.094177	0.001370	2.034145	3.394941	-44.031271
62647	0	0.133813	9.326193	0.108620	0.001343	0.093262	0.001099	2.046790	3.398002	-44.024814
62648	0	0.132940	9.271263	0.093438	0.001333	0.092712	0.000951	2.064618	3.400152	-44.026040
62649	0	0.164763	9.240745	0.138967	0.001648	0.092407	0.001404	2.079577	3.397957	-44.021918
62650	0	0.195489	9.191896	0.075572	0.001952	0.091919	0.000765	2.088344	3.391973	-44.016964
62651	0	0.158689	9.179695	0.096960	0.001587	0.091797	0.000977	2.094367	3.389409	-44.007581
62652	0	0.183175	9.161280	-0.008154	0.001831	0.091613	-0.000075	2.099530	3.385970	-44.002054
62653	0	0.182791	9.136967	-0.037219	0.001831	0.091370	-0.000366	2.104534	3.387338	-44.002411
62654	0	0.139679	9.155274	0.010610	0.001397	0.091553	0.000110	2.106571	3.385220	-44.005193
62655	0	0.189103	9.173583	-0.031431	0.001892	0.091736	-0.000305	2.115502	3.383974	-44.004080
62656	0	0.170223	9.216220	-0.038638	0.001706	0.092162	-0.000385	2.114479	3.386239	-44.006995
62657	0	0.164687	9.252927	-0.055750	0.001648	0.092529	-0.000549	2.122204	3.384999	-44.005295
62658	0	0.225258	9.338290	-0.008603	0.002255	0.093383	-0.000078	2.129437	3.385939	-44.009008
62659	0	0.207449	9.362799	0.041826	0.002075	0.093628	0.000427	2.138045	3.384275	-44.008803
62660	0	0.170459	9.454354	0.064689	0.001707	0.094543	0.000652	2.142274	3.384805	-44.009498
62661	0	0.207502	9.558117	0.176396	0.002075	0.095581	0.001770	2.147244	3.382703	-44.017837
62662	0	0.164719	9.631347	0.230698	0.001647	0.096313	0.002307	2.144868	3.380199	-44.020729
62663	0	0.134187	9.753421	0.274610	0.001343	0.097534	0.002747	2.143140	3.379026	-44.026386
62664	0	0.164908	9.820548	0.280704	0.001646	0.098206	0.002806	2.139189	3.373184	-44.029350
62665	0	0.170466	9.924310	0.311721	0.001709	0.099243	0.003113	2.131705	3.375982	-44.031888
62666	0	0.102795	9.991338	0.325022	0.001028	0.099914	0.003243	2.121591	3.373991	-44.034776
62667	0	0.201426	10.107409	0.238569	0.002014	0.101074	0.002380	2.113100	3.371589	-44.037849
62668	0	0.225717	10.156150	0.282081	0.002258	0.101562	0.002818	2.107542	3.370591	-44.037146
62669	0	0.188955	10.223391	0.415109	0.001892	0.102234	0.004150	2.104264	3.371236	-44.037044
62670	0	0.249919	10.284412	0.323752	0.002497	0.102844	0.003236	2.099820	3.366304	-44.038598
62671	0	0.244164	10.333241	0.409198	0.002441	0.103333	0.004089	2.094329	3.363894	-44.038169
62672	0	0.195662	10.375886	0.378586	0.001953	0.103759	0.003789	2.095090	3.357668	-44.033208
62673	0	0.219976	10.430897	0.372467	0.002197	0.104309	0.003723	2.090770	3.352661	-44.031206
62674	0	0.195995	10.449109	0.391192	0.001958	0.104491	0.003909	2.085065	3.348210	-44.031975
62675	0	0.232368	10.436992	0.415280	0.002319	0.104370	0.004150	2.079658	3.341051	-44.024841
62676	0	0.275616	10.467421	0.403578	0.002755	0.104674	0.004033	2.074016	3.337901	-44.028157
62677	0	0.231387	10.412613	0.427162	0.002319	0.104126	0.004272	2.072222	3.341652	-44.025116
62678	0	0.261796	10.406491	0.420729	0.002613	0.104065	0.004210	2.071915	3.334130	-44.026313
62679	0	0.268738	10.375979	0.420968	0.002686	0.103760	0.004211	2.071056	3.329993	-44.026351
62680	0	0.165028	10.296639	0.408379	0.001651	0.102966	0.004086	2.070141	3.328200	-44.020432
62681	0	0.207389	10.241728	0.328792	0.002075	0.102417	0.003296	2.076348	3.327552	-44.024236
62682	0	0.176572	10.168461	0.413384	0.001767	0.101685	0.004134	2.073905	3.326967	-44.022890
62683	0	0.140231	10.064705	0.256144	0.001404	0.100647	0.002563	2.073368	3.326393	-44.018850
62684	0	0.188715	9.985362	0.273964	0.001888	0.099854	0.002743	2.074137	3.325484	-44.018650
62685	0	0.183040	9.881593	0.183096	0.001831	0.098816	0.001831	2.071448	3.324047	-44.020890
62686	0	0.182807	9.808348	0.183183	0.001829	0.098083	0.001830	2.066567	3.323074	-44.019404
62687	0	0.195391	9.716797	0.134160	0.001953	0.097168	0.001343	2.065107	3.319910	-44.019545
62688	0	0.170723	9.643466	0.115485	0.001710	0.096435	0.001157	2.064496	3.320826	-44.011099
62689	0	0.146163	9.545897	0.159087	0.001465	0.095459	0.001587	2.056973	3.322509	-44.013431
62690	0	0.170299	9.472568	0.116054	0.001702	0.094726	0.001167	2.062350	3.319451	-44.012537
62691	0	0.170792	9.393314	0.091363	0.001709	0.093933	0.000916	2.061811	3.318513	-44.008131
62692	0	0.176434	9.307863	0.055110	0.001767	0.093079	0.000546	2.052149	3.319779	-44.009238
62693	0	0.219763	9.259028	0.104181	0.002197	0.092590	0.001038	2.044094	3.317126	-44.006503
62694	0	0.189592	9.197892	0.068289	0.001892	0.091979	0.000679	2.036568	3.310179	-44.014535
62695	0	0.189142	9.179685	0.061586	0.001892	0.091797	0.000610	2.026946	3.308827	-44.015121
62696	0	0.249669	9.161288	0.044689	0.002501	0.091613	0.000438	2.012692	3.311447	-44.011043
62697	0	0.183309	9.136967	-0.072212	0.001831	0.091370	-0.000732	1.997116	3.306605	-44.018472
62698	0	0.122441	9.124663	-0.015050	0.001225	0.091247	-0.000163	1.978833	3.304500	-44.030472
62699	0	0.158891	9.155276	-0.084770	0.001587	0.091553	-0.000854	1.967821	3.299629	-44.039762
62700	0	0.152863	9.161286	-0.022000	0.001530	0.091613	-0.000231	1.951792	3.298743	-44.047645
62701	0	0.171108	9.222410	-0.011133	0.001709	0.092224	-0.000122	1.935940	3.293923	-44.058843
62702	0	0.171200	9.258940	-0.009365	0.001713	0.092589	-0.000101	1.924251	3.292700	-44.067197
62703	0	0.171719	9.307841	0.043775	0.001709	0.093079	0.000427	1.908817	3.280461	-44.077005
62704	0	0.178946	9.387096	0.118812	0.001786	0.093871	0.001181	1.897204	3.274447	-44.083984
62705	0	0.190083	9.460412	0.135674	0.001892	0.094604	0.001343	1.877704	3.261813	-44.087654
62706	0	0.185165	9.570190	0.162653	0.001848	0.095702	0.001615	1.860982	3.255760	-44.099412
62707	0	0.152898	9.619104	0.215042	0.001526	0.096191	0.002136	1.841598	3.250111	-44.105007
62708	0	0.178560	9.728744	0.285281	0.001776	0.097288	0.002835	1.818463	3.236695	-44.114391
62709	0	0.140753	9.814399	0.288533	0.001404	0.098145	0.002869	1.796613	3.230590	-44.125401
62710	0	0.238689	9.911867	0.291886	0.002387	0.099119	0.002901	1.773513	3.228907	-44.134039
62711	0	0.220027	10.003603	0.398046	0.002197	0.100037	0.003967	1.755865	3.223704	-44.140916
62712	0	0.202182	10.052231	0.358401	0.002020	0.100523	0.003566	1.732640	3.219873	-44.153456
62713	0	0.293278	10.125656	0.368073	0.002930	0.101257	0.003662	1.708927	3.214656	-44.162370
62714	0	0.269269	10.204817	0.371754	0.002691	0.102049	0.003699	1.685802	3.211299	-44.167524
62715	0	0.201790	10.278278	0.275976	0.002014	0.102783	0.002747	1.668510	3.205230	-44.172561
62716	0	0.245098	10.308607	0.351451	0.002448	0.103086	0.003505	1.655026	3.200143	-44.177580
62717	0	0.214042	10.394242	0.373333	0.002136	0.103943	0.003723	1.641151	3.193656	-44.181087
62718	0	0.141402	10.394139	0.412177	0.001411	0.103942	0.004109	1.624918	3.189033	-44.187159
62719	0	0.232238	10.424770	0.464490	0.002319	0.104248	0.004639	1.615364	3.183869	-44.188972
62720	0	0.213824	10.449117	0.520217	0.002142	0.104491	0.005199	1.609722	3.186225	-44.195203
62721	0	0.189630	10.443091	0.409363	0.001892	0.104431	0.004089	1.602303	3.179761	-44.195882
62722	0	0.257055	10.418580	0.440852	0.002571	0.104186	0.004402	1.592573	3.178635	-44.200912
62723	0	0.219671	10.382053	0.476697	0.002197	0.103821	0.004761	1.582922	3.177445	-44.202467
62724	0	0.188948	10.333141	0.434900	0.001890	0.103332	0.004345	1.575630	3.176374	-44.202265
62725	0	0.195103	10.321026	0.476575	0.001953	0.103210	0.004761	1.567277	3.176934	-44.202683
62726	0	0.140199	10.247662	0.459646	0.001399	0.102477	0.004587	1.554125	3.171933	-44.205367
62727	0	0.170522	10.162333	0.421797	0.001709	0.101624	0.004211	1.543871	3.174318	-44.203250
62728	0	0.212819	10.076805	0.361477	0.002129	0.100768	0.003613	1.539465	3.172876	-44.197913
62729	0	0.207536	9.979258	0.335379	0.002075	0.099792	0.003357	1.540224	3.170843	-44.198325
62730	0	0.286807	9.924312	0.249831	0.002869	0.099243	0.002496	1.534426	3.169672	-44.204653
62731	0	0.280553	9.814459	0.256367	0.002808	0.098145	0.002563	1.531316	3.170243	-44.205939
62732	0	0.201047	9.735004	0.244359	0.002009	0.097350	0.002441	1.525860	3.167067	-44.205222
62733	0	0.189111	9.619143	0.231924	0.001892	0.096191	0.002319	1.523174	3.166363	-44.209381
62734	0	0.176543	9.570315	0.207443	0.001767	0.095703	0.002074	1.520144	3.166552	-44.212818
62735	0	0.134279	9.472658	0.134122	0.001343	0.094727	0.001343	1.519142	3.164614	-44.209130
62736	0	0.146601	9.387199	0.176927	0.001465	0.093872	0.001766	1.512644	3.161334	-44.213874
62737	0	0.140528	9.338371	0.140768	0.001404	0.093384	0.001404	1.505091	3.157653	-44.214728
62738	0	0.171304	9.319967	0.129110	0.001711	0.093200	0.001289	1.500262	3.153131	-44.219882
62739	0	0.195222	9.252927	0.171163	0.001953	0.092529	0.001709	1.494297	3.152426	-44.227109
62740	0	0.188824	9.216209	0.092694	0.001889	0.092162	0.000920	1.483329	3.151777	-44.232153
62741	0	0.170942	9.204097	0.134547	0.001709	0.092041	0.001343	1.477306	3.149384	-44.240091
62742	0	0.165154	9.173474	0.104922	0.001648	0.091735	0.001042	1.466091	3.143032	-44.245107
62743	0	0.140244	9.173581	0.079900	0.001404	0.091736	0.000793	1.456487	3.142882	-44.246837
62744	0	0.134301	9.179586	0.032069	0.001340	0.091796	0.000316	1.447739	3.137056	-44.257889
62745	0	0.171042	9.204098	0.042923	0.001709	0.092041	0.000427	1.442666	3.133362	-44.260837
62746	0	0.146810	9.246729	0.055314	0.001467	0.092467	0.000553	1.440064	3.129812	-44.262566
62747	0	0.176974	9.289548	0.079683	0.001770	0.092896	0.000793	1.433427	3.128292	-44.273931
62748	0	0.243660	9.326081	0.086582	0.002440	0.093261	0.000860	1.423953	3.131184	-44.278294
62749	0	0.188906	9.393306	0.183659	0.001892	0.093933	0.001831	1.414745	3.133143	-44.286505
62750	0	0.231352	9.472550	0.233358	0.002313	0.094726	0.002330	1.407676	3.130415	-44.293305
62751	0	0.219748	9.533676	0.220360	0.002197	0.095337	0.002197	1.397578	3.128463	-44.303343
62752	0	0.164710	9.612915	0.325566	0.001648	0.096129	0.003247	1.385081	3.127873	-44.310106
62753	0	0.188945	9.728989	0.299720	0.001892	0.097290	0.002991	1.375015	3.129406	-44.318568
62754	0	0.157767	9.826551	0.319225	0.001581	0.098266	0.003186	1.365580	3.131947	-44.327921
62755	0	0.176838	9.899889	0.366652	0.001770	0.098999	0.003662	1.357955	3.132261	-44.333057
62756	0	0.182671	9.936408	0.483469	0.001827	0.099364	0.004830	1.350406	3.131381	-44.337046
62757	0	0.201421	10.034184	0.408838	0.002014	0.100342	0.004089	1.349002	3.129869	-44.341288
62758	0	0.238302	10.137915	0.445678	0.002380	0.101379	0.004453	1.341763	3.125375	-44.343875
62759	0	0.231617	10.174552	0.488615	0.002319	0.101746	0.004883	1.335373	3.127453	-44.346309
62760	0	0.169822	10.229401	0.360849	0.001702	0.102294	0.003608	1.331991	3.130485	-44.348639
62761	0	0.170652	10.272236	0.432986	0.001709	0.102722	0.004333	1.333444	3.131703	-44.350760
62762	0	0.182586	10.339348	0.390043	0.001825	0.103394	0.003899	1.328725	3.129500	-44.347770
62763	0	0.177106	10.363783	0.384115	0.001770	0.103638	0.003845	1.330586	3.126803	-44.349441
62764	0	0.195388	10.357682	0.493243	0.001955	0.103577	0.004935	1.331118	3.126700	-44.355057
62765	0	0.268534	10.376032	0.462629	0.002686	0.103760	0.004639	1.342034	3.125350	-44.352671
62766	0	0.231359	10.382230	0.460399	0.002318	0.103822	0.004614	1.350269	3.129186	-44.355491
62767	0	0.268101	10.357695	0.500122	0.002686	0.103577	0.005005	1.351567	3.132677	-44.358112
62768	0	0.261204	10.327207	0.517025	0.002615	0.103271	0.005180	1.359992	3.134471	-44.356275
62769	0	0.237622	10.308904	0.523793	0.002380	0.103088	0.005249	1.369515	3.137527	-44.355736
62770	0	0.181733	10.223531	0.460739	0.001822	0.102235	0.004616	1.376057	3.141632	-44.351428
62771	0	0.206738	10.192942	0.413680	0.002075	0.101929	0.004150	1.388445	3.148709	-44.345468
62772	0	0.174774	10.138087	0.484651	0.001754	0.101380	0.004855	1.395368	3.153997	-44.342937
62773	0	0.200730	10.058649	0.358953	0.002014	0.100586	0.003601	1.405624	3.160176	-44.337359
62774	0	0.254569	9.967193	0.331880	0.002549	0.099671	0.003333	1.419137	3.162529	-44.331445
62775	0	0.213024	9.893866	0.278833	0.002136	0.098938	0.002808	1.438603	3.167813	-44.327013
62776	0	0.175190	9.796278	0.220623	0.001758	0.097962	0.002219	1.450856	3.172841	-44.321040
62777	0	0.207185	9.753451	0.163232	0.002075	0.097534	0.001648	1.466337	3.175113	-44.315999
62778	0	0.163779	9.661895	0.141580	0.001640	0.096619	0.001433	1.484367	3.176452	-44.312272
62779	0	0.127368	9.588662	0.144620	0.001282	0.095886	0.001465	1.503814	3.184430	-44.308550
62780	0	0.175385	9.521615	0.202153	0.001754	0.095216	0.002038	1.520819	3.182764	-44.306848
62781	0	0.170113	9.454381	0.157421	0.001709	0.094543	0.001587	1.533497	3.190685	-44.308297
62782	0	0.156634	9.405540	0.093587	0.001571	0.094055	0.000951	1.548963	3.194367	-44.307765
62783	0	0.201060	9.356720	0.138845	0.002014	0.093567	0.001404	1.564971	3.197108	-44.302690
62784	0	0.206550	9.289569	0.074544	0.002068	0.092896	0.000762	1.582698	3.197995	-44.304669
62785	0	0.237722	9.283470	0.096301	0.002380	0.092834	0.000977	1.596681	3.200252	-44.301873
62786	0	0.200564	9.228537	0.130296	0.002007	0.092285	0.001315	1.608991	3.200931	-44.295979
62787	0	0.182828	9.222425	0.053687	0.001831	0.092224	0.000549	1.621824	3.202720	-44.297868
62788	0	0.157549	9.222430	0.050989	0.001581	0.092224	0.000524	1.636171	3.208181	-44.297975
62789	0	0.182929	9.259035	-0.019297	0.001831	0.092590	-0.000183	1.645640	3.208801	-44.293365
62790	0	0.145856	9.265142	0.009242	0.001461	0.092651	0.000102	1.654964	3.210208	-44.293666
62791	0	0.170508	9.307870	0.010711	0.001709	0.093079	0.000122	1.670745	3.213386	-44.287384
62792	0	0.199813	9.332297	0.044562	0.002006	0.093323	0.000458	1.683123	3.220903	-44.288930
62793	0	0.145842	9.381119	0.035183	0.001465	0.093811	0.000366	1.698203	3.227129	-44.290586
62794	0	0.150737	9.466577	0.086919	0.001513	0.094666	0.000886	1.715865	3.231785	-44.281195
62795	0	0.170802	9.527616	0.163256	0.001709	0.095276	0.001648	1.731909	3.231433	-44.282757
62796	0	0.170055	9.606961	0.166733	0.001706	0.096069	0.001678	1.741473	3.236535	-44.277729
62797	0	0.170686	9.655789	0.200303	0.001709	0.096558	0.002014	1.752154	3.237558	-44.276622
62798	0	0.145897	9.735126	0.283996	0.001460	0.097351	0.002846	1.756445	3.237415	-44.275010
62799	0	0.158371	9.851102	0.243227	0.001587	0.098511	0.002441	1.764598	3.239743	-44.276143
62800	0	0.200371	9.899931	0.265856	0.002007	0.098999	0.002666	1.771184	3.242664	-44.273787
62801	0	0.182962	9.960957	0.341298	0.001831	0.099609	0.003418	1.774327	3.242882	-44.272315
62802	0	0.194947	10.021990	0.321902	0.001949	0.100220	0.003224	1.777869	3.241327	-44.271495
62803	0	0.249789	10.101349	0.310657	0.002502	0.101013	0.003113	1.782289	3.245044	-44.267552
62804	0	0.212353	10.137971	0.327489	0.002127	0.101379	0.003283	1.788294	3.247139	-44.264887
62805	0	0.195475	10.180686	0.224698	0.001953	0.101807	0.002258	1.798410	3.243849	-44.263048
62806	0	0.225969	10.235634	0.356817	0.002261	0.102356	0.003578	1.806953	3.244065	-44.257735
62807	0	0.213206	10.278356	0.267524	0.002136	0.102783	0.002686	1.815841	3.247317	-44.256948
62808	0	0.182237	10.302783	0.356604	0.001822	0.103027	0.003580	1.828754	3.245916	-44.250018
62809	0	0.188530	10.327233	0.400985	0.001892	0.103271	0.004028	1.846524	3.251854	-44.243872
62810	0	0.236103	10.309011	0.434157	0.002366	0.103089	0.004357	1.861338	3.256011	-44.237663
62811	0	0.213516	10.327195	0.328204	0.002136	0.103271	0.003296	1.874005	3.255793	-44.233789
62812	0	0.213682	10.296776	0.423000	0.002133	0.102967	0.004244	1.886629	3.250468	-44.227095
62813	0	0.201293	10.278377	0.352439	0.002014	0.102783	0.003540	1.901242	3.250292	-44.216340
62814	0	0.182450	10.260142	0.356083	0.001828	0.102601	0.003570	1.908192	3.252883	-44.208667
62815	0	0.164795	10.199006	0.359213	0.001648	0.101990	0.003601	1.915393	3.251420	-44.200079
62816	0	0.158132	10.156305	0.301746	0.001586	0.101562	0.003034	1.930841	3.255184	-44.194733
62817	0	0.188906	10.076950	0.297724	0.001892	0.100769	0.002991	1.943349	3.257203	-44.187755
62818	0	0.157819	9.973177	0.227897	0.001580	0.099731	0.002292	1.955087	3.258057	-44.182363
62819	0	0.177083	9.918244	0.205964	0.001770	0.099182	0.002075	1.970242	3.255700	-44.175354
62820	0	0.195214	9.857213	0.208978	0.001954	0.098572	0.002105	1.984844	3.256525	-44.170588
62821	0	0.207107	9.765646	0.108788	0.002075	0.097656	0.001099	1.994594	3.259906	-44.161878
62822	0	0.169892	9.698512	0.155037	0.001700	0.096985	0.001565	2.009015	3.260205	-44.155225
62823	0	0.171046	9.643572	0.132842	0.001709	0.096436	0.001343	2.023247	3.257009	-44.151176
62824	0	0.183380	9.588633	0.099848	0.001834	0.095886	0.001008	2.031809	3.255708	-44.145415
62825	0	0.158508	9.521496	0.078332	0.001587	0.095215	0.000793	2.041157	3.256482	-44.137655
62826	0	0.188527	9.454365	0.137404	0.001888	0.094543	0.001383	2.048961	3.258685	-44.129062
62827	0	0.134032	9.381115	0.115317	0.001343	0.093811	0.001160	2.054233	3.260326	-44.133240
62828	0	0.163716	9.338391	0.028154	0.001642	0.093384	0.000292	2.064139	3.265133	-44.132486
62829	0	0.152767	9.313963	0.060854	0.001526	0.093140	0.000610	2.063597	3.261564	-44.127994
62830	0	0.170831	9.283360	0.054308	0.001712	0.092834	0.000546	2.063858	3.264555	-44.125222
62831	0	0.164371	9.271251	0.048226	0.001648	0.092712	0.000488	2.068558	3.268418	-44.121406
62832	0	0.163585	9.240730	0.041180	0.001639	0.092407	0.000415	2.069635	3.271407	-44.116754
62833	0	0.146343	9.271242	-0.006291	0.001465	0.092712	-0.000061	2.069238	3.271795	-44.113302
62834	0	0.152117	9.277347	0.024089	0.001523	0.092773	0.000240	2.065884	3.272732	-44.112081
62835	0	0.146698	9.313962	-0.012144	0.001465	0.093140	-0.000122	2.062365	3.268779	-44.107107
62836	0	0.141012	9.350487	0.012209	0.001408	0.093505	0.000123	2.060854	3.264368	-44.102880
62837	0	0.164938	9.387205	-0.005969	0.001648	0.093872	-0.000061	2.056630	3.261273	-44.105593
62838	0	0.177253	9.448146	0.043210	0.001773	0.094481	0.000429	2.050373	3.260390	-44.098627
62839	0	0.201600	9.497067	0.091510	0.002014	0.094971	0.000916	2.048257	3.256863	-44.095645
62840	0	0.195859	9.564103	0.116196	0.001956	0.095641	0.001158	2.040606	3.252473	-44.093154
62841	0	0.170979	9.631342	0.177215	0.001709	0.096313	0.001770	2.035465	3.250269	-44.091056
62842	0	0.213614	9.710590	0.208394	0.002137	0.097106	0.002079	2.027025	3.250265	-44.089537
62843	0	0.164920	9.790019	0.250945	0.001648	0.097900	0.002502	2.016237	3.247641	-44.090562
62844	0	0.171100	9.869265	0.270758	0.001711	0.098693	0.002699	2.003534	3.246347	-44.090448
62845	0	0.219663	9.942602	0.226994	0.002197	0.099426	0.002258	1.987480	3.245929	-44.090491
62846	0	0.170719	10.003554	0.332269	0.001707	0.100036	0.003319	1.980417	3.244714	-44.090111
62847	0	0.189275	10.064663	0.324507	0.001892	0.100647	0.003235	1.966233	3.242965	-44.096084
62848	0	0.232307	10.119503	0.277532	0.002320	0.101195	0.002767	1.953648	3.238626	-44.094274
62849	0	0.189182	10.162335	0.269283	0.001892	0.101624	0.002686	1.942756	3.237769	-44.090867
62850	0	0.176958	10.211064	0.282957	0.001769	0.102111	0.002822	1.931565	3.236130	-44.093724
62851	0	0.202047	10.235552	0.263657	0.002014	0.102356	0.002625	1.915320	3.227886	-44.093650
62852	0	0.221167	10.290312	0.350884	0.002210	0.102903	0.003503	1.905909	3.224526	-44.091242
62853	0	0.177245	10.302718	0.348250	0.001770	0.103027	0.003479	1.899251	3.220630	-44.085736
62854	0	0.214459	10.314823	0.342947	0.002141	0.103148	0.003425	1.891150	3.215523	-44.085718
62855	0	0.183441	10.296598	0.379154	0.001831	0.102966	0.003784	1.880224	3.210746	-44.084379
62856	0	0.214546	10.302611	0.325587	0.002142	0.103026	0.003249	1.869889	3.205590	-44.075885
62857	0	0.237970	10.259994	0.415463	0.002380	0.102600	0.004150	1.862332	3.205204	-44.072618
62858	0	0.219582	10.241603	0.318144	0.002195	0.102416	0.003181	1.859587	3.203579	-44.072797
62859	0	0.195231	10.198949	0.397430	0.001953	0.101990	0.003967	1.848793	3.203240	-44.065133
62860	0	0.219574	10.150033	0.343630	0.002195	0.101501	0.003431	1.840315	3.201663	-44.061310
62861	0	0.189261	10.076880	0.342481	0.001892	0.100769	0.003418	1.829705	3.199974	-44.060456
62862	0	0.207431	10.040168	0.325564	0.002076	0.100402	0.003248	1.818354	3.200929	-44.056046
62863	0	0.213399	9.991452	0.226168	0.002136	0.099915	0.002258	1.811593	3.202310	-44.051098
62864	0	0.194797	9.893694	0.196376	0.001948	0.098937	0.001959	1.803078	3.201604	-44.052190
62865	0	0.201044	9.814449	0.153370	0.002014	0.098145	0.001526	1.791079	3.204760	-44.049856
62866	0	0.194549	9.716696	0.166644	0.001945	0.097167	0.001663	1.784469	3.203602	-44.049957
62867	0	0.146600	9.704584	0.098020	0.001465	0.097046	0.000977	1.777380	3.201043	-44.048061
62868	0	0.183446	9.625133	0.147965	0.001833	0.096251	0.001472	1.764861	3.198093	-44.048075
62869	0	0.213476	9.539785	0.159457	0.002136	0.095398	0.001587	1.752772	3.198669	-44.042579
62870	0	0.151949	9.490865	0.142493	0.001522	0.094909	0.001418	1.741757	3.200618	-44.041131
62871	0	0.170754	9.448228	0.196106	0.001709	0.094482	0.001953	1.729252	3.201197	-44.032784
62872	0	0.195319	9.374889	0.105985	0.001949	0.093749	0.001053	1.717900	3.195286	-44.032918
62873	0	0.140847	9.326158	0.074054	0.001404	0.093262	0.000732	1.705172	3.188391	-44.033954
62874	0	0.183966	9.319967	0.063498	0.001840	0.093200	0.000626	1.690883	3.187202	-44.032917
62875	0	0.189213	9.289541	0.080434	0.001892	0.092896	0.000793	1.674723	3.185991	-44.033120
62876	0	0.189487	9.289444	0.046022	0.001892	0.092895	0.000448	1.657259	3.181364	-44.037055
62877	0	0.194994	9.265143	0.000829	0.001953	0.092651	0.000000	1.644421	3.184021	-44.045646
62878	0	0.182294	9.277342	0.051348	0.001824	0.092773	0.000504	1.630803	3.184573	-44.055539
62879	0	0.194960	9.283453	0.019040	0.001953	0.092834	0.000183	1.619209	3.187693	-44.059762
62880	0	0.188580	9.283444	0.008212	0.001884	0.092834	0.000075	1.608319	3.184750	-44.067878
62881	0	0.207629	9.344476	0.049600	0.002075	0.093445	0.000488	1.596250	3.182210	-44.071261
62882	0	0.226275	9.405408	0.063769	0.002260	0.094054	0.000626	1.578919	3.177945	-44.076620
62883	0	0.189695	9.448219	0.153431	0.001892	0.094482	0.001526	1.566229	3.170957	-44.089573
62884	0	0.178112	9.509157	0.216223	0.001780	0.095092	0.002152	1.551858	3.167997	-44.092055
62885	0	0.165369	9.570282	0.208447	0.001648	0.095703	0.002075	1.538335	3.160116	-44.101780
62886	0	0.172228	9.637310	0.326546	0.001720	0.096374	0.003253	1.521052	3.157069	-44.109780
62887	0	0.177328	9.728947	0.337163	0.001770	0.097290	0.003357	1.501234	3.152331	-44.117561
62888	0	0.153362	9.802012	0.309305	0.001532	0.098021	0.003080	1.483896	3.149026	-44.124316
62889	0	0.152696	9.832706	0.337329	0.001526	0.098328	0.003357	1.462372	3.146905	-44.133425
62890	0	0.183275	9.942400	0.279192	0.001833	0.099424	0.002779	1.444983	3.146200	-44.139583
62891	0	0.177153	9.973090	0.337234	0.001770	0.099731	0.003357	1.424811	3.143622	-44.149837
62892	0	0.190070	10.058341	0.370649	0.001895	0.100584	0.003693	1.406522	3.136308	-44.155569
62893	0	0.219973	10.095177	0.281943	0.002197	0.100952	0.002808	1.390478	3.132505	-44.157806
62894	0	0.195862	10.131607	0.399943	0.001958	0.101316	0.003990	1.377516	3.130894	-44.167987
62895	0	0.232058	10.235570	0.421703	0.002319	0.102356	0.004211	1.368699	3.128729	-44.179027
62896	0	0.214140	10.247667	0.410828	0.002138	0.102477	0.004100	1.356566	3.124095	-44.178981
62897	0	0.232437	10.272161	0.440494	0.002319	0.102722	0.004395	1.342292	3.117636	-44.181800
62898	0	0.226843	10.265884	0.417946	0.002268	0.102659	0.004170	1.329546	3.116099	-44.185265
62899	0	0.201282	10.290509	0.476535	0.002014	0.102905	0.004761	1.321714	3.116677	-44.185191
62900	0	0.225341	10.278217	0.471093	0.002255	0.102782	0.004708	1.316121	3.118155	-44.188933
62901	0	0.225717	10.278307	0.445927	0.002258	0.102783	0.004456	1.309355	3.118638	-44.195603
62902	0	0.207552	10.278222	0.403404	0.002072	0.102782	0.004035	1.307643	3.114103	-44.192587
62903	0	0.232392	10.223366	0.439749	0.002319	0.102234	0.004395	1.301587	3.108095	-44.196718
62904	0	0.202105	10.198883	0.403397	0.002023	0.101989	0.004034	1.299005	3.109149	-44.201720
62905	0	0.176676	10.156246	0.433573	0.001770	0.101562	0.004333	1.293781	3.111923	-44.208164
62906	0	0.212626	10.089025	0.397048	0.002130	0.100890	0.003971	1.291747	3.114774	-44.209629
62907	0	0.152506	10.009761	0.348077	0.001526	0.100098	0.003479	1.287074	3.114849	-44.211367
62908	0	0.134265	9.930319	0.323862	0.001341	0.099303	0.003238	1.283473	3.111943	-44.218816
62909	0	0.213552	9.906010	0.274570	0.002136	0.099060	0.002747	1.281678	3.111749	-44.221004
62910	0	0.207392	9.802259	0.280059	0.002073	0.098022	0.002806	1.285022	3.110123	-44.228506
62911	0	0.182746	9.759539	0.200883	0.001831	0.097595	0.002014	1.288568	3.113322	-44.229840
62912	0	0.231073	9.674078	0.218420	0.002312	0.096741	0.002186	1.287730	3.113475	-44.231469
62913	0	0.183052	9.619154	0.200848	0.001831	0.096191	0.002014	1.291859	3.113111	-44.234888
62914	0	0.182877	9.570319	0.187774	0.001829	0.095703	0.001881	1.292608	3.112544	-44.236866
62915	0	0.176731	9.460463	0.194899	0.001770	0.094604	0.001953	1.295012	3.114831	-44.246177
62916	0	0.176258	9.417727	0.145670	0.001764	0.094177	0.001456	1.291792	3.115896	-44.250360
62917	0	0.170772	9.381115	0.170416	0.001709	0.093811	0.001709	1.295108	3.116426	-44.257895
62918	0	0.206529	9.350614	0.187552	0.002072	0.093506	0.001882	1.299954	3.124066	-44.262986
62919	0	0.189002	9.307867	0.079224	0.001892	0.093079	0.000793	1.298849	3.125522	-44.270077
62920	0	0.206583	9.307869	0.152450	0.002070	0.093079	0.001523	1.294303	3.130178	-44.268785
62921	0	0.219485	9.295663	0.103533	0.002197	0.092957	0.001038	1.294478	3.132099	-44.275376
62922	0	0.182395	9.271251	0.121010	0.001825	0.092712	0.001216	1.299173	3.132741	-44.281850
62923	0	0.171084	9.326169	0.128164	0.001709	0.093262	0.001282	1.296676	3.129445	-44.281560
62924	0	0.171510	9.326071	0.134137	0.001712	0.093261	0.001342	1.294751	3.124407	-44.289449
62925	0	0.140037	9.350591	0.164819	0.001404	0.093506	0.001648	1.291977	3.127632	-44.296493
62926	0	0.158076	9.362795	0.176740	0.001579	0.093628	0.001770	1.292699	3.124851	-44.306072
62927	0	0.164735	9.405523	0.140080	0.001648	0.094055	0.001404	1.293881	3.124566	-44.307832
62928	0	0.140228	9.454348	0.115043	0.001402	0.094543	0.001153	1.294557	3.123081	-44.313802
62929	0	0.176472	9.503189	0.152282	0.001770	0.095032	0.001526	1.295847	3.128480	-44.327100
62930	0	0.181687	9.564226	0.194073	0.001820	0.095642	0.001946	1.300363	3.130833	-44.337735
62931	0	0.183313	9.637463	0.225149	0.001831	0.096375	0.002258	1.306044	3.127461	-44.344247
62932	0	0.195275	9.710710	0.260715	0.001957	0.097107	0.002610	1.307229	3.131549	-44.350982
62933	0	0.183025	9.759532	0.317104	0.001831	0.097595	0.003174	1.308057	3.131706	-44.353988
62934	0	0.182829	9.881615	0.346629	0.001829	0.098816	0.003472	1.312656	3.131956	-44.363715
62935	0	0.219423	9.912144	0.322630	0.002197	0.099121	0.003235	1.320104	3.134699	-44.366622
62936	0	0.230934	9.979269	0.364025	0.002313	0.099792	0.003644	1.321851	3.137680	-44.369584
62937	0	0.195044	10.015882	0.359896	0.001953	0.100159	0.003601	1.321804	3.140030	-44.373660
62938	0	0.242625	10.095252	0.340895	0.002436	0.100952	0.003413	1.324122	3.149945	-44.378681
62939	0	0.207115	10.125761	0.396215	0.002075	0.101257	0.003967	1.327359	3.153699	-44.378801
62940	0	0.187890	10.162378	0.315833	0.001884	0.101624	0.003163	1.330620	3.158170	-44.388497
62941	0	0.188917	10.186804	0.377593	0.001892	0.101868	0.003784	1.337312	3.160623	-44.384491
62942	0	0.194289	10.217317	0.388253	0.001946	0.102173	0.003889	1.341993	3.163700	-44.378699
62943	0	0.189137	10.272251	0.371410	0.001892	0.102722	0.003723	1.349429	3.163597	-44.376157
62944	0	0.225288	10.253963	0.375279	0.002256	0.102539	0.003766	1.361602	3.166634	-44.371630
62945	0	0.195225	10.235647	0.432165	0.001953	0.102356	0.004333	1.372274	3.166873	-44.370961
62946	0	0.182500	10.229633	0.417831	0.001829	0.102296	0.004188	1.380054	3.170747	-44.367167
62947	0	0.207258	10.217346	0.425916	0.002075	0.102173	0.004272	1.392301	3.172817	-44.366634
62948	0	0.212639	10.229659	0.472040	0.002131	0.102296	0.004734	1.404891	3.176619	-44.363139
62949	0	0.188788	10.138007	0.407464	0.001892	0.101379	0.004089	1.418801	3.180467	-44.360716
62950	0	0.181648	10.107578	0.349612	0.001822	0.101075	0.003510	1.432438	3.186433	-44.361444
62951	0	0.206918	10.064756	0.315915	0.002075	0.100647	0.003174	1.446459	3.192420	-44.359702
62952	0	0.217909	9.997720	0.318859	0.002185	0.099977	0.003205	1.462855	3.198126	-44.351455
62953	0	0.213090	9.936574	0.248692	0.002136	0.099365	0.002502	1.477978	3.203321	-44.344012
62954	0	0.211952	9.881638	0.214977	0.002125	0.098816	0.002166	1.493813	3.208494	-44.337857
62955	0	0.206858	9.796194	0.218035	0.002075	0.097961	0.002197	1.510943	3.215340	-44.338546
62956	0	0.199774	9.747351	0.184186	0.002001	0.097473	0.001858	1.526865	3.218007	-44.329473
62957	0	0.182298	9.698539	0.181139	0.001831	0.096985	0.001831	1.547450	3.226622	-44.328229
62958	0	0.193422	9.625272	0.147100	0.001937	0.096252	0.001486	1.562308	3.228890	-44.316722
62959	0	0.194875	9.558143	0.156977	0.001953	0.095581	0.001587	1.580137	3.233189	-44.309911
62960	0	0.181889	9.539830	0.153411	0.001822	0.095398	0.001553	1.599620	3.235406	-44.304775
62961	0	0.158040	9.484896	0.151249	0.001587	0.094849	0.001526	1.613083	3.242347	-44.298468
62962	0	0.157061	9.417743	0.112050	0.001574	0.094177	0.001132	1.624385	3.245024	-44.291810
62963	0	0.157905	9.405541	0.096719	0.001587	0.094055	0.000977	1.633183	3.253691	-44.288517
62964	0	0.162772	9.368917	0.100574	0.001632	0.093689	0.001019	1.646135	3.257685	-44.280604
62965	0	0.188956	9.338396	0.096523	0.001892	0.093384	0.000977	1.657299	3.259878	-44.269748
62966	0	0.157837	9.332294	0.100222	0.001581	0.093323	0.001015	1.670030	3.262431	-44.268849
62967	0	0.195278	9.356697	0.047574	0.001953	0.093567	0.000488	1.682764	3.261920	-44.263453
62968	0	0.152209	9.362805	0.057284	0.001525	0.093628	0.000585	1.694614	3.264452	-44.261223
62969	0	0.170970	9.375009	0.084270	0.001709	0.093750	0.000854	1.706383	3.262673	-44.255324
62970	0	0.158524	9.381121	0.093990	0.001588	0.093811	0.000953	1.719355	3.264975	-44.244181
62971	0	0.139951	9.411636	0.078303	0.001404	0.094116	0.000793	1.729475	3.269306	-44.236715
62972	0	0.163482	9.466568	0.051062	0.001638	0.094666	0.000527	1.747255	3.272717	-44.232752
62973	0	0.188704	9.509295	0.103102	0.001892	0.095093	0.001038	1.752639	3.277925	-44.229024
62974	0	0.193850	9.613062	0.144069	0.001943	0.096130	0.001451	1.762948	3.281951	-44.227095
62975	0	0.219392	9.631368	0.145645	0.002197	0.096313	0.001465	1.770319	3.285021	-44.215764
62976	0	0.212973	9.704597	0.101087	0.002129	0.097046	0.001020	1.779043	3.282798	-44.209126
62977	0	0.188951	9.741233	0.176071	0.001892	0.097412	0.001770	1.787444	3.284952	-44.204550
62978	0	0.182129	9.814469	0.241909	0.001825	0.098145	0.002422	1.788696	3.288856	-44.198435
62979	0	0.170749	9.869404	0.194445	0.001709	0.098694	0.001953	1.796185	3.289712	-44.189653
62980	0	0.146555	9.948736	0.180634	0.001461	0.099487	0.001813	1.801255	3.283667	-44.186411
62981	0	0.201326	9.936541	0.298564	0.002014	0.099365	0.002991	1.804656	3.284029	-44.189010
62982	0	0.170612	10.034198	0.260688	0.001706	0.100342	0.002614	1.810284	3.283230	-44.186308
62983	0	0.201076	10.083030	0.225133	0.002014	0.100830	0.002258	1.815633	3.286270	-44.175473
62984	0	0.261376	10.113546	0.291089	0.002617	0.101135	0.002915	1.818126	3.288990	-44.169426
62985	0	0.194854	10.150171	0.255723	0.001953	0.101501	0.002563	1.822627	3.293339	-44.168241
62986	0	0.194461	10.192887	0.284882	0.001944	0.101929	0.002855	1.827245	3.291283	-44.157819
62987	0	0.176964	10.186793	0.347162	0.001770	0.101868	0.003479	1.832919	3.290848	-44.150435
62988	0	0.152487	10.192895	0.229365	0.001525	0.101929	0.002304	1.842040	3.290066	-44.145381
62989	0	0.170473	10.205103	0.310694	0.001709	0.102051	0.003113	1.845996	3.294009	-44.139472
62990	0	0.242915	10.205103	0.333972	0.002433	0.102051	0.003345	1.848710	3.297219	-44.127633
62991	0	0.219808	10.211193	0.316952	0.002197	0.102112	0.003174	1.850863	3.295483	-44.118797
62992	0	0.237769	10.174590	0.272942	0.002381	0.101746	0.002737	1.856765	3.298675	-44.112035
62993	0	0.255946	10.131870	0.286029	0.002563	0.101318	0.002869	1.863485	3.302222	-44.097346
62994	0	0.194142	10.119648	0.303017	0.001945	0.101196	0.003035	1.865776	3.304870	-44.088434
62995	0	0.207026	10.083037	0.255612	0.002075	0.100830	0.002563	1.871482	3.309664	-44.081186
62996	0	0.157481	9.997566	0.254611	0.001576	0.099976	0.002548	1.871179	3.310673	-44.071726
62997	0	0.164708	9.960943	0.225648	0.001648	0.099609	0.002258	1.870458	3.310748	-44.058943
62998	0	0.182663	9.899909	0.261977	0.001829	0.098999	0.002621	1.868699	3.312697	-44.044617
62999	0	0.177336	9.838867	0.109344	0.001770	0.098389	0.001099	1.871963	3.307943	-44.037444
63000	0	0.165390	9.747318	0.132975	0.001654	0.097473	0.001332	1.872149	3.306813	-44.027445
63001	0	0.182435	9.722917	0.133985	0.001831	0.097229	0.001343	1.872866	3.313866	-44.018013
63002	0	0.126985	9.643561	0.132935	0.001267	0.096436	0.001336	1.878052	3.310113	-44.006637
63003	0	0.146437	9.625252	0.139878	0.001465	0.096252	0.001404	1.881166	3.309783	-43.989657
63004	0	0.182513	9.558118	0.132864	0.001829	0.095581	0.001332	1.882838	3.313766	-43.980781
63005	0	0.164288	9.527600	0.109533	0.001648	0.095276	0.001099	1.884180	3.319044	-43.978591
63006	0	0.157305	9.484877	0.120773	0.001576	0.094849	0.001214	1.889075	3.322271	-43.968096
63007	0	0.195275	9.466556	0.097371	0.001953	0.094666	0.000977	1.889827	3.321900	-43.958520
63008	0	0.188995	9.429934	0.096973	0.001891	0.094299	0.000970	1.887318	3.322520	-43.950517
63009	0	0.170932	9.387203	0.091916	0.001709	0.093872	0.000916	1.880157	3.321311	-43.939385
63010	0	0.201515	9.387105	0.074527	0.002014	0.093871	0.000739	1.869961	3.319317	-43.937612
63011	0	0.164689	9.368895	0.049468	0.001648	0.093689	0.000488	1.859516	3.319825	-43.935793
63012	0	0.188628	9.381014	0.001470	0.001889	0.093810	0.000012	1.854104	3.322618	-43.935016
63013	0	0.189387	9.381098	0.043123	0.001892	0.093811	0.000427	1.846558	3.319661	-43.927452
63014	0	0.189702	9.423728	0.019446	0.001895	0.094237	0.000191	1.839457	3.316325	-43.926191
63015	0	0.195349	9.429929	0.055289	0.001953	0.094299	0.000549	1.832538	3.315076	-43.922088
63016	0	0.165115	9.466448	0.068274	0.001648	0.094665	0.000678	1.824381	3.310400	-43.921888
63017	0	0.152479	9.533693	0.012496	0.001526	0.095337	0.000122	1.818355	3.310905	-43.917869
63018	0	0.164615	9.527485	0.116944	0.001645	0.095275	0.001164	1.809855	3.308868	-43.916900
63019	0	0.183331	9.625230	0.104668	0.001831	0.096252	0.001038	1.796563	3.305420	-43.921471
63020	0	0.146910	9.655646	0.179848	0.001469	0.096557	0.001788	1.781804	3.304177	-43.921019
63021	0	0.177053	9.692362	0.196298	0.001770	0.096924	0.001953	1.767709	3.302902	-43.924626
63022	0	0.158987	9.753294	0.253129	0.001588	0.097533	0.002522	1.753763	3.299896	-43.927794
63023	0	0.165295	9.832737	0.263118	0.001648	0.098328	0.002625	1.743472	3.293396	-43.922669
63024	0	0.208702	9.899789	0.215465	0.002085	0.098998	0.002149	1.733984	3.290055	-43.921188
63025	0	0.177089	9.973113	0.275754	0.001770	0.099731	0.002747	1.718880	3.288382	-43.923056
63026	0	0.207962	9.997418	0.290269	0.002076	0.099975	0.002890	1.701369	3.283758	-43.922701
63027	0	0.213900	10.040233	0.300560	0.002136	0.100403	0.002991	1.681812	3.279925	-43.920370
63028	0	0.208183	10.070582	0.308907	0.002080	0.100706	0.003081	1.670396	3.277073	-43.917235
63029	0	0.232039	10.119580	0.324933	0.002319	0.101196	0.003235	1.651488	3.275349	-43.919348
63030	0	0.238393	10.143822	0.314977	0.002382	0.101439	0.003141	1.639493	3.272866	-43.923692
63031	0	0.195355	10.174517	0.312675	0.001953	0.101746	0.003113	1.621152	3.271674	-43.920494
63032	0	0.219492	10.204865	0.339280	0.002197	0.102049	0.003385	1.609322	3.273613	-43.915819
63033	0	0.213638	10.192836	0.355006	0.002136	0.101929	0.003540	1.595462	3.272804	-43.916148
63034	0	0.189178	10.198864	0.289325	0.001892	0.101989	0.002888	1.586709	3.272501	-43.917746
63035	0	0.231992	10.205047	0.373120	0.002319	0.102051	0.003723	1.575057	3.271234	-43.916843
63036	0	0.195649	10.162234	0.337809	0.001954	0.101623	0.003372	1.565804	3.267883	-43.915513
63037	0	0.220233	10.162324	0.311898	0.002197	0.101624	0.003113	1.556141	3.261431	-43.914276
63038	0	0.215134	10.125602	0.349705	0.002146	0.101256	0.003490	1.546066	3.254555	-43.914250
63039	0	0.165655	10.089067	0.306169	0.001648	0.100891	0.003052	1.532145	3.244129	-43.913925
63040	0	0.184875	10.034069	0.258730	0.001847	0.100341	0.002583	1.524052	3.241707	-43.912702
63041	0	0.182959	9.973140	0.305401	0.001831	0.099731	0.003052	1.518801	3.242671	-43.908635
63042	0	0.164429	9.936406	0.288015	0.001644	0.099364	0.002872	1.507343	3.241848	-43.907601
63043	0	0.188979	9.869368	0.281518	0.001892	0.098694	0.002808	1.495818	3.243763	-43.898695
63044	0	0.200903	9.808242	0.221737	0.002009	0.098083	0.002212	1.486401	3.243498	-43.896535
63045	0	0.213606	9.759516	0.220005	0.002136	0.097595	0.002197	1.480565	3.243039	-43.901691
63046	0	0.182809	9.680075	0.165821	0.001830	0.096801	0.001653	1.471602	3.244717	-43.913009
63047	0	0.225803	9.643551	0.146764	0.002258	0.096436	0.001465	1.465671	3.244300	-43.914646
63048	0	0.176842	9.600729	0.202225	0.001769	0.096007	0.002019	1.459183	3.244393	-43.916995
63049	0	0.207668	9.576401	0.195895	0.002075	0.095764	0.001953	1.449537	3.241891	-43.912890
63050	0	0.207996	9.509163	0.197181	0.002078	0.095092	0.001965	1.438268	3.238921	-43.920649
63051	0	0.158520	9.436033	0.140695	0.001587	0.094360	0.001404	1.431933	3.240253	-43.925077
63052	0	0.176594	9.435931	0.111239	0.001766	0.094359	0.001104	1.419703	3.239804	-43.937032
63053	0	0.188898	9.417714	0.147582	0.001892	0.094177	0.001465	1.403872	3.242862	-43.949482
63054	0	0.170309	9.411510	0.125237	0.001702	0.094115	0.001242	1.388323	3.241178	-43.955164
63055	0	0.152342	9.387204	0.104397	0.001526	0.093872	0.001038	1.378033	3.243424	-43.958488
63056	0	0.188529	9.374901	0.099462	0.001886	0.093749	0.000989	1.368651	3.243967	-43.965453
63057	0	0.189072	9.368890	0.086437	0.001892	0.093689	0.000854	1.354072	3.244879	-43.966289
63058	0	0.176796	9.362686	0.142981	0.001767	0.093627	0.001423	1.343233	3.243159	-43.976799
63059	0	0.207282	9.417721	0.110592	0.002075	0.094177	0.001099	1.331973	3.245261	-43.983977
63060	0	0.146568	9.429815	0.142540	0.001459	0.094298	0.001418	1.320801	3.236552	-43.996896
63061	0	0.158818	9.466531	0.190168	0.001587	0.094666	0.001892	1.306821	3.234343	-44.004614
63062	0	0.170951	9.509169	0.179710	0.001711	0.095092	0.001789	1.294779	3.235319	-44.009649
63063	0	0.188901	9.564194	0.220621	0.001892	0.095642	0.002197	1.281676	3.238361	-44.014530
63064	0	0.200736	9.594606	0.252920	0.002007	0.095946	0.002520	1.267808	3.237900	-44.018501
63065	0	0.213726	9.674042	0.293907	0.002136	0.096741	0.002930	1.254275	3.236120	-44.025891
63066	0	0.190044	9.734968	0.271509	0.001894	0.097350	0.002704	1.238325	3.227897	-44.024980
63067	0	0.232460	9.796098	0.318362	0.002319	0.097961	0.003174	1.224451	3.221244	-44.030153
63068	0	0.190808	9.808113	0.369068	0.001903	0.098082	0.003681	1.210892	3.214274	-44.033806
63069	0	0.189341	9.893767	0.312211	0.001892	0.098938	0.003113	1.197632	3.212134	-44.038154
63070	0	0.232143	9.936396	0.350622	0.002321	0.099364	0.003497	1.184664	3.211370	-44.040962
63071	0	0.212931	9.997536	0.379391	0.002136	0.099976	0.003784	1.171080	3.218785	-44.044832
63072	0	0.205812	10.064583	0.356608	0.002061	0.100646	0.003559	1.160755	3.221438	-44.050732
63073	0	0.206919	10.101324	0.348084	0.002075	0.101013	0.003479	1.156184	3.227618	-44.053281
63074	0	0.212689	10.113494	0.336729	0.002124	0.101135	0.003360	1.145262	3.223621	-44.061092
63075	0	0.238049	10.144023	0.415513	0.002380	0.101440	0.004150	1.137469	3.223075	-44.070513
63076	0	0.219790	10.192769	0.422129	0.002197	0.101928	0.004220	1.133543	3.221850	-44.071775
63077	0	0.183027	10.156252	0.372296	0.001831	0.101562	0.003723	1.131362	3.222210	-44.084674
63078	0	0.201746	10.192868	0.359803	0.002012	0.101929	0.003600	1.131204	3.215762	-44.088128
63079	0	0.225609	10.205106	0.408362	0.002258	0.102051	0.004089	1.135217	3.217814	-44.095491
63080	0	0.212926	10.168476	0.346230	0.002131	0.101685	0.003467	1.137548	3.219687	-44.095743
63081	0	0.194857	10.180681	0.414840	0.001953	0.101807	0.004150	1.137207	3.224168	-44.092035
63082	0	0.205851	10.125757	0.432627	0.002066	0.101257	0.004329	1.137470	3.231722	-44.093077
63083	0	0.237808	10.125751	0.451368	0.002380	0.101257	0.004517	1.138239	3.233866	-44.095472
63084	0	0.212868	10.058620	0.438316	0.002131	0.100586	0.004388	1.141076	3.236556	-44.102294
63085	0	0.213161	10.009805	0.347039	0.002136	0.100098	0.003479	1.148441	3.241291	-44.109586
63086	0	0.194107	9.967076	0.332974	0.001944	0.099670	0.003339	1.156348	3.243574	-44.114071
63087	0	0.213224	9.887726	0.328938	0.002136	0.098877	0.003296	1.161315	3.247556	-44.115761
63088	0	0.212830	9.899929	0.241676	0.002128	0.098999	0.002428	1.171887	3.246140	-44.118218
63089	0	0.207277	9.783961	0.261690	0.002075	0.097839	0.002625	1.178257	3.248323	-44.120123
63090	0	0.218793	9.729034	0.272356	0.002192	0.097290	0.002731	1.184842	3.251930	-44.119682
63091	0	0.207206	9.698514	0.237169	0.002075	0.096985	0.002380	1.192585	3.254956	-44.125680
63092	0	0.181960	9.631371	0.186663	0.001824	0.096313	0.001874	1.198777	3.259924	-44.128103
63093	0	0.183000	9.588637	0.151851	0.001831	0.095886	0.001526	1.204999	3.260455	-44.126118
63094	0	0.176087	9.539832	0.241595	0.001767	0.095398	0.002426	1.214847	3.267362	-44.135260
63095	0	0.177122	9.466574	0.212566	0.001770	0.094666	0.002136	1.225106	3.265213	-44.131213
63096	0	0.207417	9.454370	0.167699	0.002077	0.094543	0.001687	1.234726	3.268044	-44.129529
63097	0	0.176761	9.436064	0.200255	0.001770	0.094360	0.002014	1.246316	3.270270	-44.127898
63098	0	0.206814	9.423841	0.143421	0.002069	0.094238	0.001441	1.252085	3.271154	-44.132755
63099	0	0.171012	9.387211	0.158362	0.001709	0.093872	0.001587	1.253574	3.269054	-44.131855
63100	0	0.195174	9.399336	0.151150	0.001955	0.093993	0.001518	1.259244	3.272358	-44.127910
63101	0	0.219307	9.375026	0.133152	0.002197	0.093750	0.001343	1.270537	3.276720	-44.131318
63102	0	0.218450	9.411642	0.112757	0.002189	0.094116	0.001137	1.279346	3.281019	-44.136515
63103	0	0.194787	9.411643	0.182517	0.001953	0.094116	0.001831	1.284084	3.286711	-44.141618
63104	0	0.218157	9.417750	0.217834	0.002186	0.094177	0.002185	1.289586	3.291199	-44.147100
63105	0	0.195256	9.448258	0.182332	0.001953	0.094482	0.001831	1.296562	3.291174	-44.151486
63106	0	0.176970	9.497086	0.168203	0.001768	0.094971	0.001693	1.307227	3.288536	-44.161719
63107	0	0.201210	9.552037	0.230684	0.002014	0.095520	0.002319	1.319767	3.290321	-44.160272
63108	0	0.200719	9.582551	0.215983	0.002009	0.095825	0.002172	1.331287	3.292236	-44.162737
63109	0	0.176686	9.631369	0.188424	0.001770	0.096313	0.001892	1.338239	3.295303	-44.163174
63110	0	0.224534	9.674111	0.266060	0.002252	0.096741	0.002669	1.346101	3.302066	-44.154581
63111	0	0.158041	9.729047	0.261253	0.001587	0.097290	0.002625	1.357848	3.309072	-44.155242
63112	0	0.187858	9.790166	0.344541	0.001879	0.097901	0.003454	1.365710	3.308672	-44.155010
63113	0	0.225730	9.863312	0.316508	0.002258	0.098633	0.003174	1.373385	3.309180	-44.154121
63114	0	0.170395	9.912123	0.235812	0.001706	0.099121	0.002362	1.375692	3.311020	-44.151445
63115	0	0.176874	9.960956	0.341328	0.001770	0.099609	0.003418	1.378673	3.311923	-44.156843
63116	0	0.207320	10.003684	0.321785	0.002072	0.100037	0.003225	1.384774	3.310325	-44.157737
63117	0	0.188269	10.040333	0.285743	0.001892	0.100403	0.002869	1.395160	3.320417	-44.158165
63118	0	0.247876	10.064840	0.320057	0.002483	0.100648	0.003212	1.405625	3.324988	-44.152855
63119	0	0.219094	10.083064	0.377290	0.002197	0.100830	0.003784	1.415972	3.331587	-44.153877
63120	0	0.217990	10.125865	0.332530	0.002184	0.101258	0.003334	1.423404	3.335545	-44.155219
63121	0	0.231797	10.137997	0.364691	0.002319	0.101379	0.003662	1.438060	3.336467	-44.151144
63122	0	0.225396	10.150295	0.343386	0.002255	0.101502	0.003448	1.452048	3.337500	-44.147148
63123	0	0.182795	10.174630	0.395099	0.001831	0.101746	0.003967	1.467811	3.340253	-44.138327
63124	0	0.224576	10.168618	0.392020	0.002252	0.101686	0.003934	1.480674	3.346155	-44.131566
63125	0	0.200629	10.168508	0.328511	0.002014	0.101685	0.003296	1.490175	3.354222	-44.118756
63126	0	0.187596	10.144198	0.380737	0.001876	0.101441	0.003823	1.505551	3.353441	-44.110963
63127	0	0.231010	10.113605	0.364589	0.002319	0.101135	0.003662	1.521328	3.363169	-44.104046
63128	0	0.205005	10.058763	0.355125	0.002056	0.100587	0.003569	1.538553	3.369379	-44.096608
63129	0	0.201280	10.022009	0.353038	0.002014	0.100220	0.003540	1.547012	3.370315	-44.098383
63130	0	0.237078	10.009818	0.258974	0.002377	0.100098	0.002604	1.561269	3.376199	-44.094864
63131	0	0.194652	9.954890	0.285369	0.001953	0.099548	0.002869	1.575979	3.383193	-44.098315
63132	0	0.181082	9.930570	0.239354	0.001818	0.099305	0.002411	1.593376	3.390396	-44.087507
63133	0	0.200740	9.832815	0.236500	0.002014	0.098328	0.002380	1.608640	3.397511	-44.079741
63134	0	0.150655	9.796173	0.135578	0.001512	0.097961	0.001372	1.625266	3.402613	-44.064491
63135	0	0.176480	9.753454	0.163234	0.001770	0.097534	0.001648	1.640966	3.407982	-44.059799
63136	0	0.211961	9.710727	0.147966	0.002125	0.097107	0.001494	1.655747	3.413332	-44.051890
63137	0	0.158065	9.619162	0.084206	0.001587	0.096191	0.000854	1.667891	3.420047	-44.042620
63138	0	0.217475	9.613090	0.197301	0.002184	0.096130	0.001988	1.683659	3.430206	-44.036940
63139	0	0.243596	9.552026	0.084278	0.002441	0.095520	0.000854	1.695120	3.435975	-44.033617
63140	0	0.199938	9.552030	0.124190	0.002003	0.095520	0.001258	1.711739	3.439210	-44.030211
63141	0	0.176857	9.509293	0.139473	0.001770	0.095093	0.001404	1.720065	3.440198	-44.026499
63142	0	0.181967	9.497099	0.168208	0.001827	0.094971	0.001690	1.726944	3.448603	-44.020994
63143	0	0.158510	9.442148	0.084803	0.001587	0.094421	0.000854	1.732157	3.450058	-44.012173
63144	0	0.182547	9.429940	0.108128	0.001827	0.094299	0.001085	1.734456	3.451473	-44.010342
63145	0	0.188814	9.423842	0.121602	0.001892	0.094238	0.001221	1.737561	3.455533	-44.006808
63146	0	0.181917	9.405532	0.083577	0.001822	0.094055	0.000845	1.746203	3.458792	-44.004660
63147	0	0.213910	9.436035	0.078629	0.002136	0.094360	0.000793	1.752297	3.454553	-44.000083
63148	0	0.171329	9.478667	0.040751	0.001714	0.094787	0.000412	1.755107	3.454374	-43.992656
63149	0	0.195349	9.490970	0.041927	0.001953	0.094910	0.000427	1.762188	3.453167	-43.988075
63150	0	0.152615	9.496975	0.022691	0.001526	0.094970	0.000228	1.760869	3.452095	-43.978713
63151	0	0.146448	9.527593	0.054206	0.001465	0.095276	0.000549	1.767045	3.451785	-43.972546
63152	0	0.170499	9.582529	0.114135	0.001708	0.095825	0.001144	1.768140	3.454677	-43.964992
63153	0	0.207333	9.631361	0.133621	0.002075	0.096313	0.001343	1.773394	3.456136	-43.952871
63154	0	0.151752	9.643565	0.144951	0.001522	0.096436	0.001451	1.773188	3.460783	-43.941558
63155	0	0.213362	9.698496	0.127845	0.002136	0.096985	0.001282	1.774536	3.463115	-43.936578
63156	0	0.225455	9.765631	0.218506	0.002253	0.097656	0.002190	1.777424	3.460124	-43.937622
63157	0	0.225567	9.790046	0.225785	0.002258	0.097900	0.002258	1.775414	3.462449	-43.931269
63158	0	0.219217	9.869386	0.231719	0.002192	0.098694	0.002318	1.774243	3.460954	-43.921321
63159	0	0.213481	9.899904	0.244208	0.002136	0.098999	0.002441	1.770955	3.461923	-43.916704
63160	0	0.170356	9.936424	0.244520	0.001705	0.099364	0.002442	1.765126	3.463047	-43.909078
63161	0	0.232355	10.009758	0.256270	0.002319	0.100098	0.002563	1.763450	3.457485	-43.901651
63162	0	0.195847	10.034055	0.336497	0.001961	0.100341	0.003355	1.749519	3.459390	-43.895456
63163	0	0.214167	10.058592	0.280411	0.002136	0.100586	0.002808	1.750952	3.452486	-43.888951
63164	0	0.245217	10.070702	0.243475	0.002452	0.100707	0.002434	1.747258	3.451413	-43.883417
63165	0	0.201313	10.076920	0.261942	0.002014	0.100769	0.002625	1.750542	3.451902	-43.881519
63166	0	0.201266	10.125741	0.273181	0.002011	0.101257	0.002736	1.752749	3.449534	-43.868475
63167	0	0.231781	10.113533	0.359981	0.002319	0.101135	0.003601	1.751581	3.450520	-43.860779
63168	0	0.176498	10.131836	0.262240	0.001766	0.101318	0.002622	1.748144	3.451173	-43.857240
63169	0	0.183505	10.150138	0.335725	0.001831	0.101501	0.003357	1.745204	3.446010	-43.854042
63170	0	0.226535	10.125639	0.268544	0.002266	0.101256	0.002686	1.742661	3.445842	-43.842249
63171	0	0.165055	10.107428	0.298730	0.001648	0.101074	0.002991	1.743838	3.442055	-43.831912
63172	0	0.226524	10.070689	0.316997	0.002263	0.100707	0.003166	1.736875	3.438809	-43.826497
63173	0	0.231968	10.046400	0.280266	0.002319	0.100464	0.002808	1.739864	3.437614	-43.817843
63174	0	0.195030	10.003671	0.212417	0.001953	0.100037	0.002126	1.738985	3.440050	-43.808140
63175	0	0.195313	9.960939	0.201330	0.001953	0.099609	0.002014	1.737330	3.439284	-43.803631
63176	0	0.231971	9.924313	0.250167	0.002319	0.099243	0.002501	1.733353	3.438091	-43.797280
63177	0	0.195199	9.875486	0.207736	0.001953	0.098755	0.002075	1.728183	3.438645	-43.794710
63178	0	0.200781	9.850980	0.208174	0.002011	0.098510	0.002079	1.722347	3.441939	-43.790386
63179	0	0.201559	9.790038	0.152447	0.002014	0.097900	0.001526	1.721277	3.439475	-43.778399
63180	0	0.195203	9.716705	0.158547	0.001955	0.097167	0.001584	1.717015	3.442279	-43.778858
63181	0	0.219840	9.680172	0.128233	0.002197	0.096802	0.001282	1.713679	3.440179	-43.774745
63182	0	0.232560	9.643449	0.042674	0.002321	0.096435	0.000428	1.712830	3.434183	-43.774955
63183	0	0.170676	9.594726	0.116374	0.001709	0.095947	0.001160	1.705289	3.436087	-43.763955
63184	0	0.206967	9.564111	0.159702	0.002070	0.095641	0.001595	1.699736	3.436265	-43.761524
63185	0	0.146306	9.490967	0.122284	0.001465	0.094910	0.001221	1.694577	3.437662	-43.760419
63186	0	0.158209	9.496963	0.178119	0.001583	0.094970	0.001774	1.683151	3.438175	-43.763596
63187	0	0.140492	9.484858	0.073671	0.001404	0.094849	0.000732	1.675419	3.436070	-43.761375
63188	0	0.140715	9.466445	0.153984	0.001406	0.094665	0.001534	1.665124	3.433591	-43.756915
63189	0	0.164908	9.448226	0.141348	0.001648	0.094482	0.001404	1.650838	3.431504	-43.759027
63190	0	0.213809	9.466448	0.100475	0.002138	0.094665	0.000996	1.637250	3.430824	-43.758295
63191	0	0.220089	9.460439	0.037155	0.002197	0.094604	0.000366	1.628212	3.425663	-43.757779
63192	0	0.208793	9.472546	0.068429	0.002082	0.094726	0.000682	1.622710	3.417572	-43.750492
63193	0	0.201240	9.527580	0.116938	0.002014	0.095276	0.001160	1.608518	3.418952	-43.755404
63194	0	0.158599	9.503063	0.130869	0.001583	0.095031	0.001301	1.596534	3.414750	-43.752343
63195	0	0.189213	9.533681	0.153201	0.001892	0.095337	0.001526	1.586638	3.413965	-43.755550
63196	0	0.158693	9.545791	0.154468	0.001587	0.095458	0.001537	1.575262	3.413210	-43.756141
63197	0	0.182890	9.606923	0.153499	0.001831	0.096069	0.001526	1.561877	3.415063	-43.755217
63198	0	0.218993	9.643442	0.228607	0.002192	0.096435	0.002276	1.547902	3.417436	-43.754817
63199	0	0.201947	9.704556	0.172179	0.002014	0.097046	0.001709	1.530300	3.410481	-43.757776
63200	0	0.215017	9.759391	0.235559	0.002147	0.097594	0.002344	1.514366	3.405801	-43.764007
63201	0	0.238092	9.790008	0.293963	0.002380	0.097900	0.002930	1.500220	3.404533	-43.766472
63202	0	0.184006	9.832621	0.277717	0.001832	0.098327	0.002766	1.484308	3.394519	-43.771740
63203	0	0.189571	9.863225	0.324978	0.001892	0.098633	0.003235	1.464494	3.389749	-43.773740
63204	0	0.171696	9.905761	0.358393	0.001716	0.099058	0.003570	1.445450	3.387705	-43.778637
63205	0	0.177362	9.954798	0.293983	0.001770	0.099548	0.002930	1.431283	3.382936	-43.778348
63206	0	0.196070	10.040143	0.302502	0.001960	0.100402	0.003011	1.412457	3.381269	-43.776176
63207	0	0.189011	10.046342	0.367536	0.001892	0.100464	0.003662	1.394882	3.383019	-43.781567
63208	0	0.171142	10.076748	0.351869	0.001704	0.100768	0.003505	1.376588	3.374351	-43.788313
63209	0	0.219667	10.082979	0.324436	0.002197	0.100830	0.003235	1.363242	3.374404	-43.789129
63210	0	0.213531	10.119500	0.399334	0.002134	0.101195	0.003985	1.351728	3.372767	-43.791109
63211	0	0.226131	10.119586	0.342857	0.002258	0.101196	0.003418	1.337183	3.368818	-43.792034
63212	0	0.214128	10.107303	0.362898	0.002142	0.101073	0.003622	1.326772	3.368964	-43.795554
63213	0	0.201550	10.144028	0.299486	0.002014	0.101440	0.002991	1.319547	3.366805	-43.793152
63214	0	0.195593	10.107304	0.324907	0.001955	0.101073	0.003242	1.309503	3.365129	-43.789011
63215	0	0.201058	10.101305	0.324125	0.002014	0.101013	0.003235	1.299748	3.368608	-43.792509
63216	0	0.170111	10.070682	0.380295	0.001701	0.100707	0.003797	1.289903	3.368252	-43.787944
63217	0	0.219838	10.015855	0.372638	0.002197	0.100159	0.003723	1.283661	3.366457	-43.791182
63218	0	0.207839	10.021852	0.349133	0.002077	0.100219	0.003485	1.273485	3.364343	-43.788722
63219	0	0.225928	9.991439	0.293447	0.002258	0.099915	0.002930	1.265416	3.362581	-43.795196
63220	0	0.207778	9.930295	0.270360	0.002076	0.099303	0.002694	1.251863	3.360021	-43.798617
63221	0	0.177257	9.887679	0.317744	0.001770	0.098877	0.003174	1.245157	3.356478	-43.804920
63222	0	0.171190	9.814337	0.300523	0.001714	0.098144	0.002997	1.233581	3.358107	-43.816357
63223	0	0.164628	9.796142	0.293070	0.001648	0.097961	0.002930	1.229859	3.359419	-43.818571
63224	0	0.158395	9.771613	0.287684	0.001583	0.097716	0.002871	1.219880	3.357750	-43.823044
63225	0	0.165148	9.710682	0.232142	0.001648	0.097107	0.002319	1.214907	3.352906	-43.829745
63226	0	0.226515	9.649558	0.238596	0.002265	0.096496	0.002384	1.210265	3.352047	-43.838609
63227	0	0.176986	9.606921	0.189849	0.001770	0.096069	0.001892	1.200149	3.351531	-43.848876
63228	0	0.213420	9.588523	0.215162	0.002135	0.095885	0.002149	1.193986	3.352110	-43.852485
63229	0	0.176691	9.521483	0.189557	0.001770	0.095215	0.001892	1.187302	3.355135	-43.857881
63230	0	0.182369	9.521481	0.104893	0.001824	0.095215	0.001044	1.179120	3.355209	-43.863623
63231	0	0.164454	9.484867	0.189299	0.001648	0.094849	0.001892	1.175609	3.358610	-43.874448
63232	0	0.182179	9.490963	0.165297	0.001823	0.094910	0.001649	1.168252	3.359849	-43.881677
63233	0	0.146785	9.472646	0.146871	0.001465	0.094727	0.001465	1.161104	3.355478	-43.882665
63234	0	0.202212	9.484757	0.141442	0.002020	0.094848	0.001410	1.153897	3.351996	-43.894811
63235	0	0.207570	9.460447	0.146536	0.002075	0.094604	0.001465	1.150806	3.350616	-43.901897
63236	0	0.213630	9.466456	0.213792	0.002137	0.094665	0.002136	1.146292	3.350991	-43.909970
63237	0	0.213203	9.472660	0.134654	0.002136	0.094727	0.001343	1.139291	3.355299	-43.914770
63238	0	0.188724	9.509179	0.177431	0.001884	0.095092	0.001777	1.139757	3.350055	-43.926806
63239	0	0.158383	9.503179	0.176986	0.001587	0.095032	0.001770	1.137583	3.353043	-43.933547
63240	0	0.146084	9.558100	0.128166	0.001458	0.095581	0.001281	1.134167	3.349061	-43.940963
63241	0	0.152823	9.606933	0.170702	0.001526	0.096069	0.001709	1.134142	3.345521	-43.947685
63242	0	0.177672	9.619036	0.237702	0.001774	0.096190	0.002376	1.130134	3.341447	-43.960179
63243	0	0.189366	9.649649	0.244391	0.001892	0.096497	0.002441	1.124689	3.338899	-43.962392
63244	0	0.220327	9.747212	0.214120	0.002200	0.097472	0.002141	1.122067	3.334525	-43.969207
63245	0	0.201515	9.777828	0.225920	0.002014	0.097778	0.002258	1.118651	3.332686	-43.978316
63246	0	0.207622	9.802151	0.378551	0.002077	0.098022	0.003785	1.115804	3.333192	-43.984846
63247	0	0.201082	9.857194	0.317093	0.002014	0.098572	0.003174	1.116857	3.336533	-43.996909
63248	0	0.188386	9.899898	0.304693	0.001884	0.098999	0.003045	1.112477	3.336736	-44.008841
63249	0	0.195205	9.967051	0.378205	0.001953	0.099670	0.003784	1.112577	3.337502	-44.013870
63250	0	0.200938	9.985347	0.286686	0.002011	0.099854	0.002864	1.106812	3.339129	-44.019912
63251	0	0.219689	10.015864	0.366379	0.002197	0.100159	0.003662	1.102485	3.339053	-44.026276
63252	0	0.225755	10.058501	0.311476	0.002257	0.100585	0.003116	1.101075	3.338228	-44.029665
63253	0	0.219484	10.083016	0.360014	0.002197	0.100830	0.003601	1.099691	3.340403	-44.032308
63254	0	0.243301	10.113547	0.383837	0.002436	0.101135	0.003842	1.101802	3.342982	-44.041020
63255	0	0.243748	10.107438	0.317166	0.002441	0.101074	0.003174	1.101815	3.346848	-44.043144
63256	0	0.224746	10.113560	0.352673	0.002250	0.101135	0.003535	1.109140	3.348928	-44.053820
63257	0	0.195092	10.119637	0.421042	0.001953	0.101196	0.004211	1.107895	3.350998	-44.062483
63258	0	0.194782	10.101338	0.371529	0.001948	0.101013	0.003720	1.111127	3.351056	-44.065147
63259	0	0.182663	10.107475	0.377213	0.001831	0.101074	0.003784	1.122316	3.355458	-44.058736
63260	0	0.170048	10.064725	0.326204	0.001699	0.100647	0.003271	1.130202	3.353683	-44.058027
63261	0	0.194920	10.058637	0.340744	0.001953	0.100586	0.003418	1.139765	3.357569	-44.060815
63262	0	0.218258	10.040330	0.326373	0.002189	0.100403	0.003274	1.148919	3.363868	-44.058635
63263	0	0.231404	10.015923	0.395671	0.002319	0.100159	0.003967	1.158562	3.369449	-44.064048
63264	0	0.248316	9.961005	0.313660	0.002491	0.099609	0.003152	1.173655	3.377833	-44.063941
63265	0	0.237751	9.930469	0.273129	0.002380	0.099304	0.002747	1.188788	3.380457	-44.062131
63266	0	0.206587	9.863319	0.245925	0.002069	0.098633	0.002472	1.200974	3.382821	-44.056222
63267	0	0.213185	9.875519	0.212630	0.002136	0.098755	0.002136	1.210006	3.387200	-44.053316
63268	0	0.200058	9.790073	0.234984	0.002005	0.097900	0.002360	1.219824	3.391234	-44.054625
63269	0	0.170210	9.741246	0.175759	0.001709	0.097412	0.001770	1.232067	3.398585	-44.062581
63270	0	0.218145	9.704616	0.160842	0.002183	0.097046	0.001622	1.245825	3.399623	-44.057393
63271	0	0.200615	9.649705	0.169195	0.002014	0.096497	0.001709	1.263603	3.408375	-44.057334
63272	0	0.199400	9.625278	0.190575	0.001998	0.096252	0.001919	1.276659	3.412333	-44.058489
63273	0	0.237726	9.588657	0.206292	0.002380	0.095886	0.002075	1.288869	3.415341	-44.062441
63274	0	0.188175	9.545933	0.173003	0.001885	0.095459	0.001745	1.304640	3.418978	-44.062595
63275	0	0.158163	9.515422	0.206056	0.001587	0.095154	0.002075	1.319887	3.424631	-44.064591
63276	0	0.169372	9.484882	0.161125	0.001698	0.094849	0.001618	1.326148	3.428508	-44.069347
63277	0	0.176319	9.466575	0.121307	0.001770	0.094666	0.001221	1.332929	3.436020	-44.066436
63278	0	0.132518	9.466568	0.101121	0.001328	0.094666	0.001021	1.342848	3.439226	-44.067839
63279	0	0.176644	9.460475	0.114411	0.001770	0.094604	0.001160	1.359240	3.442805	-44.061077
63280	0	0.188235	9.436050	0.074846	0.001884	0.094360	0.000762	1.373281	3.444566	-44.055221
63281	0	0.182712	9.478775	0.084608	0.001831	0.094788	0.000854	1.381056	3.448540	-44.055511
63282	0	0.200118	9.503195	0.069900	0.002006	0.095032	0.000715	1.398286	3.453025	-44.053734
63283	0	0.164587	9.503199	0.163552	0.001648	0.095032	0.001648	1.410915	3.454790	-44.054245
63284	0	0.164497	9.515398	0.117844	0.001643	0.095154	0.001195	1.428438	3.451858	-44.054020
63285	0	0.164359	9.570333	0.114868	0.001648	0.095703	0.001160	1.439200	3.456322	-44.049260
63286	0	0.187567	9.606961	0.112492	0.001883	0.096069	0.001137	1.451031	3.463759	-44.049792
63287	0	0.200616	9.649697	0.181954	0.002014	0.096497	0.001831	1.462365	3.472540	-44.048192
63288	0	0.169162	9.680197	0.130511	0.001693	0.096802	0.001319	1.476366	3.473143	-44.044640
63289	0	0.207452	9.716814	0.163860	0.002075	0.097168	0.001648	1.485018	3.473207	-44.042202
63290	0	0.213095	9.759551	0.198440	0.002134	0.097595	0.001995	1.495196	3.476447	-44.034855
63291	0	0.225691	9.814482	0.187886	0.002258	0.098145	0.001892	1.508285	3.477345	-44.033722
63292	0	0.231214	9.881631	0.252443	0.002316	0.098816	0.002536	1.519149	3.481712	-44.036556
63293	0	0.213902	9.924344	0.248907	0.002136	0.099243	0.002502	1.532219	3.477800	-44.033882
63294	0	0.195832	9.948761	0.295254	0.001958	0.099487	0.002963	1.541976	3.476635	-44.035907
63295	0	0.182846	9.985372	0.304677	0.001831	0.099854	0.003052	1.545298	3.478924	-44.027585
63296	0	0.176520	10.015896	0.260313	0.001764	0.100159	0.002614	1.555393	3.477212	-44.025043
63297	0	0.182833	10.034215	0.304184	0.001831	0.100342	0.003052	1.564257	3.479545	-44.012442
63298	0	0.176201	10.052527	0.259201	0.001764	0.100525	0.002604	1.576033	3.481403	-44.003061
63299	0	0.189016	10.083044	0.255079	0.001892	0.100830	0.002563	1.588006	3.482832	-43.991870
63300	0	0.225295	10.119674	0.337926	0.002254	0.101196	0.003392	1.600187	3.482654	-43.982138
63301	0	0.219765	10.101351	0.334692	0.002197	0.101013	0.003357	1.609069	3.481461	-43.972724
63302	0	0.188813	10.101366	0.301729	0.001892	0.101013	0.003031	1.621895	3.485178	-43.962609
63303	0	0.219338	10.113569	0.310124	0.002197	0.101135	0.003113	1.632500	3.488794	-43.954075
63304	0	0.187478	10.076955	0.356747	0.001884	0.100769	0.003577	1.641177	3.498042	-43.950590
63305	0	0.182991	10.083029	0.335116	0.001831	0.100830	0.003357	1.645226	3.498598	-43.945632
63306	0	0.231088	10.058632	0.266347	0.002316	0.100586	0.002673	1.653703	3.504129	-43.930260
63307	0	0.212891	10.015916	0.291903	0.002136	0.100159	0.002930	1.663371	3.511686	-43.923885
63308	0	0.248973	9.997573	0.271714	0.002487	0.099976	0.002725	1.669419	3.507982	-43.918099
63309	0	0.219724	9.930446	0.200131	0.002197	0.099304	0.002014	1.681712	3.507220	-43.904782
63310	0	0.189325	9.887707	0.136663	0.001891	0.098877	0.001378	1.692362	3.503975	-43.894638
63311	0	0.183032	9.863305	0.181900	0.001831	0.098633	0.001831	1.703866	3.504052	-43.889676
63312	0	0.182415	9.814481	0.173487	0.001829	0.098145	0.001745	1.713413	3.509088	-43.881853
63313	0	0.176816	9.796165	0.206621	0.001770	0.097961	0.002075	1.721406	3.510493	-43.874366
63314	0	0.146059	9.710714	0.186340	0.001461	0.097107	0.001874	1.731380	3.510253	-43.865533
63315	0	0.158277	9.692405	0.145494	0.001587	0.096924	0.001465	1.740496	3.514353	-43.847055
63316	0	0.163825	9.655783	0.161660	0.001639	0.096558	0.001628	1.751406	3.514885	-43.842974
63317	0	0.145895	9.619167	0.114538	0.001465	0.096191	0.001160	1.765909	3.521111	-43.832376
63318	0	0.199687	9.600850	0.106113	0.002002	0.096008	0.001070	1.773982	3.526178	-43.818910
63319	0	0.176632	9.588642	0.127266	0.001770	0.095886	0.001282	1.782291	3.529818	-43.804484
63320	0	0.170011	9.539808	0.186743	0.001701	0.095398	0.001873	1.786445	3.530514	-43.791890
63321	0	0.176961	9.515384	0.134102	0.001770	0.095154	0.001343	1.785988	3.530242	-43.780354
63322	0	0.164254	9.515390	0.152144	0.001647	0.095154	0.001522	1.784222	3.534855	-43.777467
63323	0	0.152586	9.497074	0.109577	0.001526	0.094971	0.001099	1.785137	3.534132	-43.764981
63324	0	0.151983	9.472663	0.121525	0.001525	0.094727	0.001214	1.781106	3.539551	-43.756212
63325	0	0.152551	9.497074	0.115678	0.001526	0.094971	0.001160	1.782080	3.539239	-43.754703
63326	0	0.201382	9.515381	0.151860	0.002013	0.095154	0.001519	1.780277	3.537751	-43.746322
63327	0	0.225210	9.521502	0.079025	0.002258	0.095215	0.000793	1.781641	3.544455	-43.738244
63328	0	0.182280	9.533683	0.035606	0.001818	0.095337	0.000360	1.783324	3.537573	-43.730748
63329	0	0.195494	9.551999	0.060883	0.001953	0.095520	0.000610	1.782639	3.534651	-43.723971
63330	0	0.146578	9.588624	0.085279	0.001468	0.095886	0.000851	1.777631	3.536211	-43.721245
63331	0	0.140637	9.649656	0.152506	0.001404	0.096497	0.001526	1.776102	3.532419	-43.712368
63332	0	0.171181	9.673975	0.177107	0.001714	0.096740	0.001768	1.770112	3.533993	-43.703916
63333	0	0.159130	9.710681	0.177303	0.001587	0.097107	0.001770	1.764003	3.528052	-43.695868
63334	0	0.165864	9.728896	0.202408	0.001657	0.097289	0.002020	1.756537	3.524828	-43.691863
63335	0	0.213702	9.777833	0.176875	0.002136	0.097778	0.001770	1.755568	3.523183	-43.688397
63336	0	0.183214	9.838841	0.263122	0.001832	0.098389	0.002622	1.741983	3.522430	-43.682630
63337	0	0.158780	9.875479	0.244471	0.001587	0.098755	0.002441	1.735744	3.520769	-43.681568
63338	0	0.201761	9.905887	0.245443	0.002015	0.099059	0.002447	1.724713	3.517072	-43.664631
63339	0	0.159061	9.930393	0.251083	0.001587	0.099304	0.002502	1.712438	3.512029	-43.660467
63340	0	0.147036	9.979139	0.197737	0.001472	0.099792	0.001969	1.700770	3.512702	-43.657619
63341	0	0.225757	10.015858	0.250738	0.002258	0.100159	0.002502	1.692623	3.512846	-43.651782
63342	0	0.177071	10.040160	0.264285	0.001768	0.100402	0.002634	1.680049	3.509183	-43.649068
63343	0	0.207259	10.028074	0.268855	0.002075	0.100281	0.002686	1.674126	3.511493	-43.644013
63344	0	0.231346	10.064595	0.263316	0.002314	0.100646	0.002630	1.668239	3.510905	-43.636466
63345	0	0.195741	10.076877	0.244944	0.001953	0.100769	0.002441	1.656579	3.505362	-43.632922
63346	0	0.214838	10.076785	0.276691	0.002144	0.100768	0.002762	1.648219	3.499437	-43.626625
63347	0	0.201155	10.076890	0.269279	0.002014	0.100769	0.002686	1.637473	3.501745	-43.626051
63348	0	0.188717	10.095099	0.258517	0.001886	0.100951	0.002578	1.626546	3.500146	-43.619693
63349	0	0.177269	10.058578	0.317729	0.001770	0.100586	0.003174	1.620025	3.496373	-43.613458
63350	0	0.189445	10.046280	0.294183	0.001897	0.100463	0.002936	1.611220	3.498405	-43.602390
63351	0	0.171086	10.040270	0.220190	0.001709	0.100403	0.002197	1.603329	3.495539	-43.590466
63352	0	0.183417	9.997450	0.288164	0.001834	0.099975	0.002877	1.595689	3.494517	-43.581212
63353	0	0.195344	9.936507	0.250855	0.001953	0.099365	0.002502	1.586028	3.493408	-43.572038
63354	0	0.159132	9.911992	0.288513	0.001587	0.099120	0.002880	1.577582	3.487579	-43.569394
63355	0	0.189178	9.881570	0.299822	0.001892	0.098816	0.002991	1.566324	3.487288	-43.563662
63356	0	0.183378	9.820434	0.191677	0.001830	0.098205	0.001906	1.551631	3.482320	-43.557284
63357	0	0.176860	9.783928	0.189725	0.001770	0.097839	0.001892	1.543061	3.483311	-43.554185
63358	0	0.201307	9.734998	0.160275	0.002011	0.097350	0.001596	1.533054	3.480520	-43.553736
63359	0	0.171385	9.747291	0.208224	0.001709	0.097473	0.002075	1.522196	3.474120	-43.548339
63360	0	0.159493	9.667858	0.173234	0.001596	0.096679	0.001722	1.507795	3.475250	-43.546397
63361	0	0.188813	9.661856	0.202218	0.001892	0.096619	0.002014	1.495766	3.479293	-43.547252
63362	0	0.212506	9.637348	0.161046	0.002128	0.096374	0.001602	1.483322	3.481673	-43.543333
63363	0	0.176817	9.606922	0.208217	0.001770	0.096069	0.002075	1.472412	3.483178	-43.537463
63364	0	0.238053	9.570192	0.167009	0.002377	0.095702	0.001661	1.459325	3.477741	-43.533820
63365	0	0.207672	9.564193	0.116977	0.002075	0.095642	0.001160	1.444697	3.475214	-43.533822
63366	0	0.152736	9.509173	0.149187	0.001529	0.095092	0.001485	1.433780	3.476186	-43.534358
63367	0	0.164726	9.527580	0.122756	0.001648	0.095276	0.001221	1.423027	3.476311	-43.534734
63368	0	0.164603	9.521381	0.142270	0.001646	0.095214	0.001417	1.413901	3.475628	-43.534741
63369	0	0.140249	9.527579	0.147162	0.001404	0.095276	0.001465	1.403382	3.476520	-43.542842
63370	0	0.195108	9.496965	0.148342	0.001950	0.094970	0.001478	1.394620	3.474838	-43.544905
63371	0	0.177228	9.521468	0.123003	0.001770	0.095215	0.001221	1.380958	3.471409	-43.546715
63372	0	0.177418	9.539690	0.100338	0.001774	0.095397	0.000995	1.368098	3.470268	-43.546175
63373	0	0.152778	9.564200	0.171256	0.001526	0.095642	0.001709	1.361372	3.467302	-43.546667
63374	0	0.140773	9.600728	0.159657	0.001407	0.096007	0.001594	1.355372	3.465347	-43.545725
63375	0	0.165019	9.631324	0.153833	0.001648	0.096313	0.001526	1.338083	3.462010	-43.542995
63376	0	0.165257	9.673959	0.156093	0.001652	0.096740	0.001551	1.323607	3.460367	-43.553301
63377	0	0.189370	9.698467	0.208284	0.001892	0.096985	0.002075	1.312155	3.457813	-43.558302
63378	0	0.171448	9.734994	0.179277	0.001712	0.097350	0.001785	1.300947	3.454044	-43.564317
63379	0	0.189224	9.765603	0.196415	0.001892	0.097656	0.001953	1.285626	3.453218	-43.569294
63380	0	0.182783	9.796034	0.271452	0.001831	0.097960	0.002707	1.275037	3.456414	-43.574469
63381	0	0.207941	9.844939	0.226836	0.002075	0.098450	0.002258	1.260863	3.450860	-43.576163
63382	0	0.196580	9.893663	0.320333	0.001961	0.098937	0.003194	1.247478	3.444465	-43.578659
63383	0	0.189720	9.899866	0.269522	0.001892	0.098999	0.002686	1.233873	3.437953	-43.585220
63384	0	0.190586	9.954697	0.302095	0.001902	0.099547	0.003010	1.218782	3.432654	-43.599176
63385	0	0.177339	9.985323	0.293749	0.001770	0.099854	0.002930	1.207497	3.428252	-43.605506
63386	0	0.165629	9.979145	0.288549	0.001655	0.099792	0.002884	1.203331	3.425750	-43.612970
63387	0	0.213698	10.028059	0.360545	0.002136	0.100281	0.003601	1.195957	3.424417	-43.618193
63388	0	0.189258	10.034067	0.331015	0.001893	0.100341	0.003304	1.187120	3.424420	-43.623534
63389	0	0.195361	10.064678	0.263135	0.001953	0.100647	0.002625	1.176873	3.423232	-43.625581
63390	0	0.201364	10.058483	0.337576	0.002015	0.100585	0.003370	1.168193	3.424320	-43.625765
63391	0	0.183248	10.058577	0.348308	0.001831	0.100586	0.003479	1.161151	3.422154	-43.635511
63392	0	0.195559	10.076801	0.324473	0.001955	0.100768	0.003242	1.156201	3.420968	-43.640527
63393	0	0.170867	10.034180	0.360124	0.001709	0.100342	0.003601	1.153705	3.420883	-43.649773
63394	0	0.183122	10.034069	0.311718	0.001830	0.100341	0.003113	1.146341	3.419085	-43.660080
63395	0	0.146455	9.979251	0.286785	0.001465	0.099792	0.002869	1.144799	3.418785	-43.659587
63396	0	0.195140	9.973143	0.378313	0.001952	0.099731	0.003782	1.141426	3.419208	-43.665699
63397	0	0.183171	9.954823	0.348190	0.001831	0.099548	0.003479	1.135676	3.417925	-43.673063
63398	0	0.207135	9.936439	0.268995	0.002076	0.099364	0.002690	1.133682	3.422856	-43.677761
63399	0	0.231948	9.887691	0.287005	0.002319	0.098877	0.002869	1.129574	3.422082	-43.676786
63400	0	0.170834	9.838770	0.262766	0.001709	0.098388	0.002626	1.125657	3.422198	-43.678272
63401	0	0.189344	9.790036	0.299095	0.001892	0.097900	0.002991	1.122959	3.420052	-43.678306
63402	0	0.183090	9.765543	0.219313	0.001833	0.097655	0.002197	1.125469	3.421827	-43.689792
63403	0	0.139962	9.698498	0.274461	0.001404	0.096985	0.002747	1.125475	3.426204	-43.690279
63404	0	0.206798	9.716798	0.212859	0.002066	0.097168	0.002131	1.126438	3.422822	-43.693461
63405	0	0.183415	9.686281	0.152090	0.001831	0.096863	0.001526	1.129948	3.418439	-43.697353
63406	0	0.183777	9.631343	0.237096	0.001837	0.096313	0.002370	1.126302	3.416647	-43.708140
63407	0	0.213606	9.619158	0.243463	0.002136	0.096191	0.002441	1.131956	3.416224	-43.712776
63408	0	0.188918	9.552014	0.181223	0.001891	0.095520	0.001817	1.135069	3.417881	-43.721352
63409	0	0.170806	9.558105	0.152751	0.001709	0.095581	0.001526	1.130780	3.418273	-43.736522
63410	0	0.195105	9.533597	0.103836	0.001950	0.095336	0.001040	1.131013	3.416506	-43.748738
63411	0	0.164776	9.521484	0.170954	0.001648	0.095215	0.001709	1.128031	3.416050	-43.756299
63412	0	0.146182	9.490881	0.213424	0.001464	0.094909	0.002137	1.129288	3.417908	-43.761787
63413	0	0.176869	9.521487	0.134298	0.001770	0.095215	0.001343	1.126717	3.418791	-43.769853
63414	0	0.139630	9.490885	0.158262	0.001401	0.094909	0.001587	1.129649	3.423695	-43.780275
63415	0	0.182832	9.527601	0.158235	0.001831	0.095276	0.001587	1.132861	3.426282	-43.784789
63416	0	0.194856	9.515397	0.175041	0.001947	0.095154	0.001760	1.142675	3.424200	-43.787839
63417	0	0.177016	9.558120	0.200711	0.001770	0.095581	0.002014	1.148809	3.423372	-43.790857
63418	0	0.201290	9.576430	0.187191	0.002014	0.095764	0.001878	1.153543	3.424215	-43.799280
63419	0	0.195261	9.613048	0.176464	0.001953	0.096130	0.001770	1.157699	3.424141	-43.809411
63420	0	0.146078	9.594740	0.181411	0.001463	0.095947	0.001820	1.161995	3.426057	-43.810272
63421	0	0.183201	9.661873	0.170359	0.001831	0.096619	0.001709	1.166174	3.424235	-43.818840
63422	0	0.177280	9.692391	0.224261	0.001772	0.096924	0.002247	1.168942	3.422591	-43.823305
63423	0	0.170443	9.747344	0.286142	0.001709	0.097473	0.002869	1.175216	3.427396	-43.826533
63424	0	0.187933	9.765641	0.303349	0.001883	0.097656	0.003036	1.176586	3.430744	-43.841289
63425	0	0.225677	9.820591	0.359262	0.002258	0.098206	0.003601	1.184138	3.432058	-43.844298
63426	0	0.188625	9.875504	0.339737	0.001888	0.098755	0.003401	1.185794	3.433877	-43.846101
63427	0	0.183108	9.875509	0.335068	0.001831	0.098755	0.003357	1.190801	3.433389	-43.853848
63428	0	0.188674	9.924338	0.291173	0.001891	0.099243	0.002916	1.193819	3.437917	-43.852795
63429	0	0.176653	9.942656	0.328891	0.001770	0.099426	0.003296	1.199590	3.441432	-43.857863
63430	0	0.182436	9.985384	0.278095	0.001823	0.099854	0.002793	1.211495	3.439795	-43.860497
63431	0	0.182974	10.009790	0.279984	0.001831	0.100098	0.002808	1.218080	3.440730	-43.859673
63432	0	0.151711	10.034221	0.333111	0.001523	0.100342	0.003341	1.226825	3.446987	-43.856265
63433	0	0.201210	10.034209	0.334952	0.002014	0.100342	0.003357	1.232953	3.448814	-43.852127
63434	0	0.213117	10.058623	0.345538	0.002131	0.100586	0.003464	1.240099	3.448590	-43.851105
63435	0	0.176518	10.058641	0.322289	0.001770	0.100586	0.003235	1.251377	3.453524	-43.844864
63436	0	0.243014	10.058740	0.374638	0.002431	0.100587	0.003759	1.263814	3.453963	-43.848577
63437	0	0.176972	10.040324	0.365096	0.001770	0.100403	0.003662	1.274096	3.453690	-43.846668
63438	0	0.194581	10.046448	0.301248	0.001952	0.100464	0.003029	1.290408	3.460337	-43.849036
63439	0	0.188858	9.997618	0.309583	0.001892	0.099976	0.003113	1.307532	3.463827	-43.857886
63440	0	0.170252	9.973270	0.276170	0.001701	0.099732	0.002773	1.318421	3.461879	-43.856765
63441	0	0.194758	9.979303	0.309861	0.001953	0.099792	0.003113	1.332319	3.467663	-43.855753
63442	0	0.236574	9.924466	0.319170	0.002369	0.099244	0.003206	1.346697	3.470786	-43.860220
63443	0	0.188347	9.906062	0.260935	0.001892	0.099060	0.002625	1.361813	3.480111	-43.857400
63444	0	0.168578	9.893951	0.288273	0.001691	0.098939	0.002899	1.378490	3.485419	-43.861088
63445	0	0.213253	9.838906	0.255179	0.002136	0.098389	0.002563	1.389638	3.489085	-43.853383
63446	0	0.151221	9.826696	0.191594	0.001518	0.098267	0.001929	1.402772	3.495469	-43.850184
63447	0	0.170264	9.777877	0.218235	0.001709	0.097778	0.002197	1.417790	3.502228	-43.840442
63448	0	0.175494	9.729035	0.203112	0.001757	0.097290	0.002045	1.431369	3.503631	-43.841783
63449	0	0.127924	9.698518	0.169263	0.001282	0.096985	0.001709	1.448336	3.505921	-43.836851
63450	0	0.145283	9.643584	0.135621	0.001459	0.096436	0.001370	1.462836	3.512726	-43.835539
63451	0	0.183000	9.631373	0.175711	0.001831	0.096313	0.001770	1.475769	3.513320	-43.830797
63452	0	0.163656	9.600872	0.141956	0.001645	0.096008	0.001438	1.495499	3.522803	-43.824944
63453	0	0.207011	9.576446	0.114355	0.002075	0.095764	0.001160	1.512370	3.528207	-43.819120
63454	0	0.206002	9.558143	0.190697	0.002065	0.095581	0.001921	1.526420	3.533167	-43.814477
63455	0	0.151928	9.558143	0.194002	0.001526	0.095581	0.001953	1.539666	3.540387	-43.803454
63456	0	0.181302	9.533716	0.124288	0.001818	0.095337	0.001255	1.551882	3.545344	-43.798834
63457	0	0.194805	9.564237	0.126820	0.001953	0.095642	0.001282	1.565703	3.550752	-43.792590
63458	0	0.151580	9.533706	0.124239	0.001515	0.095337	0.001254	1.577372	3.549579	-43.793257
63459	0	0.188887	9.533721	0.157267	0.001892	0.095337	0.001587	1.592102	3.552773	-43.794040
63460	0	0.182298	9.539815	0.130066	0.001824	0.095398	0.001313	1.604796	3.553772	-43.793919
63461	0	0.158218	9.564230	0.121047	0.001587	0.095642	0.001221	1.614653	3.558767	-43.786928
63462	0	0.218375	9.576433	0.106908	0.002187	0.095764	0.001078	1.622474	3.561707	-43.781535
63463	0	0.145822	9.606957	0.114871	0.001465	0.096069	0.001160	1.633103	3.568926	-43.773596
63464	0	0.132539	9.606955	0.161581	0.001329	0.096069	0.001625	1.641728	3.573061	-43.767923
63465	0	0.195133	9.674090	0.163940	0.001953	0.096741	0.001648	1.649459	3.574531	-43.768124
63466	0	0.139994	9.716807	0.107101	0.001400	0.097168	0.001081	1.658305	3.573923	-43.764630
63467	0	0.146037	9.716813	0.145857	0.001465	0.097168	0.001465	1.663278	3.578531	-43.754146
63468	0	0.157447	9.759535	0.156781	0.001577	0.097595	0.001574	1.667692	3.581314	-43.750560
63469	0	0.158434	9.777851	0.145473	0.001587	0.097778	0.001465	1.677181	3.583671	-43.745694
63470	0	0.170060	9.826692	0.228688	0.001703	0.098267	0.002298	1.688190	3.586137	-43.740409
63471	0	0.207288	9.887708	0.213251	0.002075	0.098877	0.002136	1.690064	3.588138	-43.729189
63472	0	0.145580	9.912125	0.230766	0.001460	0.099121	0.002312	1.692314	3.592414	-43.722036
63473	0	0.176553	9.960961	0.237386	0.001770	0.099609	0.002380	1.697428	3.596960	-43.719926
63474	0	0.188403	9.954842	0.279034	0.001883	0.099548	0.002794	1.699528	3.594652	-43.710956
63475	0	0.158424	9.997577	0.268021	0.001587	0.099976	0.002686	1.703206	3.597054	-43.705992
63476	0	0.188231	10.015901	0.297107	0.001886	0.100159	0.002979	1.710224	3.601134	-43.705706
63477	0	0.231925	10.034205	0.298237	0.002319	0.100342	0.002991	1.717298	3.600503	-43.690618
63478	0	0.176827	10.046403	0.229549	0.001769	0.100464	0.002302	1.722445	3.600730	-43.679308
63479	0	0.225604	10.046413	0.292237	0.002258	0.100464	0.002930	1.728337	3.602666	-43.672754
63480	0	0.200648	10.052508	0.248240	0.002009	0.100525	0.002487	1.731270	3.605232	-43.658534
63481	0	0.158693	10.064720	0.298303	0.001587	0.100647	0.002991	1.737561	3.604560	-43.645163
63482	0	0.213553	10.046407	0.278396	0.002135	0.100464	0.002791	1.743551	3.603576	-43.633649
63483	0	0.164869	10.052500	0.243683	0.001648	0.100525	0.002441	1.746246	3.602046	-43.629228
63484	0	0.165011	10.034195	0.260814	0.001649	0.100342	0.002615	1.751566	3.600031	-43.629746
63485	0	0.213314	10.003670	0.244068	0.002136	0.100037	0.002441	1.749879	3.602892	-43.620446
63486	0	0.139426	9.979263	0.286309	0.001397	0.099792	0.002867	1.751488	3.605442	-43.611704
63487	0	0.182797	9.948746	0.176438	0.001831	0.099487	0.001770	1.755446	3.608302	-43.601097
63488	0	0.213049	9.930435	0.260643	0.002130	0.099304	0.002613	1.760538	3.606471	-43.589673
63489	0	0.134348	9.869387	0.219570	0.001343	0.098694	0.002197	1.759777	3.604962	-43.583887
63490	0	0.182788	9.844989	0.194396	0.001832	0.098450	0.001949	1.763495	3.609102	-43.576264
63491	0	0.170901	9.783940	0.188974	0.001709	0.097839	0.001892	1.763721	3.608425	-43.575666
63492	0	0.152700	9.777844	0.194164	0.001526	0.097778	0.001948	1.769062	3.606452	-43.561542
63493	0	0.158905	9.753415	0.213593	0.001587	0.097534	0.002136	1.766802	3.603226	-43.549840
63494	0	0.183995	9.728904	0.182725	0.001835	0.097289	0.001830	1.767583	3.596573	-43.540211
63495	0	0.122251	9.704586	0.128289	0.001221	0.097046	0.001282	1.763599	3.593783	-43.530368
63496	0	0.189556	9.643458	0.171111	0.001895	0.096435	0.001711	1.760769	3.592388	-43.524328
63497	0	0.158836	9.613033	0.122174	0.001587	0.096130	0.001221	1.756948	3.590014	-43.519300
63498	0	0.134541	9.612941	0.110063	0.001345	0.096129	0.001101	1.754298	3.588499	-43.511311
63499	0	0.195459	9.600827	0.061099	0.001953	0.096008	0.000610	1.751012	3.586106	-43.503365
63500	0	0.177248	9.588533	0.176844	0.001773	0.095885	0.001771	1.751487	3.585910	-43.493931
63501	0	0.152659	9.570311	0.146514	0.001526	0.095703	0.001465	1.748589	3.584406	-43.485612
63502	0	0.170916	9.564109	0.165156	0.001710	0.095641	0.001648	1.741682	3.584678	-43.480084
63503	0	0.134277	9.551996	0.165159	0.001343	0.095520	0.001648	1.734771	3.584049	-43.474755
63504	0	0.146348	9.558008	0.104685	0.001464	0.095580	0.001044	1.729229	3.583912	-43.474421
63505	0	0.152508	9.570305	0.134869	0.001526	0.095703	0.001343	1.719538	3.584229	-43.460845
63506	0	0.158526	9.594625	0.135800	0.001585	0.095946	0.001354	1.712471	3.583299	-43.452218
63507	0	0.176642	9.625245	0.140776	0.001770	0.096252	0.001404	1.705320	3.586992	-43.449529
63508	0	0.164025	9.606933	0.074093	0.001640	0.096069	0.000740	1.701794	3.586436	-43.448383
63509	0	0.164982	9.655752	0.140857	0.001648	0.096558	0.001404	1.693649	3.583607	-43.445376
63510	0	0.183098	9.673974	0.178310	0.001834	0.096740	0.001779	1.685826	3.586471	-43.439973
63511	0	0.152332	9.698478	0.189836	0.001526	0.096985	0.001892	1.675930	3.588896	-43.437976
63512	0	0.207088	9.765521	0.221207	0.002069	0.097655	0.002210	1.670586	3.586624	-43.432039
63513	0	0.152739	9.777818	0.281171	0.001526	0.097778	0.002808	1.663271	3.584246	-43.426722
63514	0	0.201555	9.826542	0.227697	0.002017	0.098266	0.002266	1.647880	3.585379	-43.422983
63515	0	0.189382	9.838841	0.281572	0.001892	0.098389	0.002808	1.636001	3.582914	-43.424165
63516	0	0.195763	9.875371	0.222078	0.001956	0.098754	0.002213	1.623938	3.580469	-43.426067
63517	0	0.177200	9.899886	0.244663	0.001770	0.098999	0.002441	1.615393	3.577612	-43.425897
63518	0	0.171436	9.911988	0.246017	0.001713	0.099120	0.002451	1.602193	3.575233	-43.421016
63519	0	0.176936	9.960920	0.214489	0.001770	0.099609	0.002136	1.589743	3.575438	-43.419192
63520	0	0.177151	9.997439	0.258775	0.001768	0.099975	0.002581	1.579060	3.570963	-43.419571
63521	0	0.152784	9.973104	0.306390	0.001526	0.099731	0.003052	1.562549	3.568151	-43.421148
63522	0	0.213697	10.027964	0.253567	0.002140	0.100280	0.002526	1.549242	3.571047	-43.422557
63523	0	0.195428	10.003642	0.226630	0.001953	0.100037	0.002258	1.537522	3.569125	-43.412552
63524	0	0.225903	10.034062	0.319679	0.002260	0.100341	0.003189	1.526170	3.569902	-43.409765
63525	0	0.189063	10.021960	0.305669	0.001892	0.100220	0.003052	1.517989	3.570997	-43.407730
63526	0	0.213432	10.027968	0.306420	0.002132	0.100280	0.003061	1.512121	3.568260	-43.398395
63527	0	0.152683	10.015837	0.281859	0.001526	0.100159	0.002808	1.497076	3.566678	-43.399941
63528	0	0.165392	9.997429	0.271626	0.001649	0.099975	0.002707	1.483383	3.560405	-43.407606
63529	0	0.159157	9.991421	0.275644	0.001587	0.099915	0.002747	1.469505	3.554516	-43.402998
63530	0	0.178082	9.936407	0.246746	0.001779	0.099364	0.002460	1.458866	3.551374	-43.396864
63531	0	0.189291	9.936510	0.250732	0.001892	0.099365	0.002502	1.450669	3.549845	-43.394782
63532	0	0.231805	9.936425	0.227159	0.002320	0.099364	0.002268	1.443804	3.551867	-43.390899
63533	0	0.195748	9.875467	0.262925	0.001953	0.098755	0.002625	1.435783	3.546311	-43.391656
63534	0	0.184212	9.857048	0.264403	0.001840	0.098571	0.002633	1.420553	3.542943	-43.397090
63535	0	0.189549	9.844938	0.233058	0.001892	0.098450	0.002319	1.404855	3.538398	-43.389759
63536	0	0.177973	9.796035	0.234425	0.001777	0.097960	0.002341	1.398839	3.534285	-43.392342
63537	0	0.146681	9.741194	0.220351	0.001465	0.097412	0.002197	1.388967	3.531408	-43.390346
63538	0	0.171214	9.716686	0.233786	0.001713	0.097167	0.002331	1.378059	3.531617	-43.389994
63539	0	0.158589	9.692360	0.232963	0.001587	0.096924	0.002319	1.363330	3.532261	-43.393876
63540	0	0.176652	9.643445	0.246764	0.001767	0.096435	0.002461	1.353448	3.532490	-43.401848
63541	0	0.183410	9.637434	0.165482	0.001831	0.096375	0.001648	1.342735	3.528260	-43.412887
63542	0	0.177792	9.576307	0.197097	0.001776	0.095763	0.001966	1.334797	3.525058	-43.417105
63543	0	0.171089	9.576397	0.202140	0.001709	0.095764	0.002014	1.323593	3.522198	-43.415352
63544	0	0.182885	9.582425	0.185015	0.001834	0.095824	0.001845	1.315321	3.527647	-43.419176
63545	0	0.189232	9.588610	0.195912	0.001892	0.095886	0.001953	1.305706	3.526812	-43.428272
63546	0	0.176937	9.576310	0.172674	0.001770	0.095763	0.001720	1.295619	3.526988	-43.434842
63547	0	0.152383	9.564201	0.189781	0.001526	0.095642	0.001892	1.286318	3.528864	-43.434752
63548	0	0.152119	9.570205	0.178692	0.001521	0.095702	0.001781	1.276140	3.528185	-43.430332
63549	0	0.165136	9.582503	0.195814	0.001648	0.095825	0.001953	1.267662	3.523526	-43.430625
63550	0	0.195808	9.588520	0.202917	0.001960	0.095885	0.002024	1.258668	3.525018	-43.436578
63551	0	0.164487	9.582511	0.189885	0.001648	0.095825	0.001892	1.248197	3.528120	-43.445830
63552	0	0.188187	9.631251	0.239695	0.001885	0.096313	0.002394	1.241911	3.531799	-43.456365
63553	0	0.189364	9.655749	0.165375	0.001892	0.096558	0.001648	1.232524	3.529356	-43.454676
63554	0	0.171188	9.692273	0.233679	0.001712	0.096923	0.002331	1.222944	3.528763	-43.451725
63555	0	0.170595	9.716793	0.262802	0.001709	0.097168	0.002625	1.216420	3.531852	-43.460146
63556	0	0.169927	9.728899	0.257561	0.001702	0.097289	0.002570	1.207610	3.534941	-43.467463
63557	0	0.189242	9.790009	0.293956	0.001892	0.097900	0.002930	1.193622	3.534102	-43.481198
63558	0	0.170846	9.802133	0.289408	0.001709	0.098022	0.002888	1.183789	3.534248	-43.491463
63559	0	0.177393	9.857155	0.275212	0.001770	0.098572	0.002747	1.174854	3.529164	-43.491316
63560	0	0.208529	9.863174	0.300335	0.002083	0.098632	0.003001	1.169901	3.525821	-43.500022
63561	0	0.213279	9.918199	0.281530	0.002136	0.099182	0.002808	1.158579	3.529326	-43.510980
63562	0	0.206938	9.924202	0.319375	0.002068	0.099242	0.003189	1.150756	3.526810	-43.518636
63563	0	0.201246	9.954840	0.250152	0.002014	0.099548	0.002502	1.149353	3.528207	-43.521232
63564	0	0.164333	9.960927	0.268790	0.001644	0.099609	0.002684	1.142087	3.528640	-43.528737
63565	0	0.189070	9.985353	0.317413	0.001892	0.099854	0.003174	1.139231	3.529691	-43.528356
63566	0	0.189126	9.997453	0.348070	0.001889	0.099975	0.003479	1.134793	3.526872	-43.530312
63567	0	0.189473	9.979244	0.347881	0.001892	0.099792	0.003479	1.132568	3.523409	-43.536576
63568	0	0.189788	10.003559	0.299161	0.001897	0.100036	0.002990	1.127994	3.521738	-43.539721
63569	0	0.189207	10.021980	0.341586	0.001892	0.100220	0.003418	1.127971	3.521319	-43.547912
63570	0	0.207356	10.015884	0.377597	0.002074	0.100159	0.003779	1.129379	3.521584	-43.547790
63571	0	0.194857	10.003693	0.426732	0.001953	0.100037	0.004272	1.132811	3.526428	-43.555707
63572	0	0.200393	10.022008	0.419293	0.002005	0.100220	0.004201	1.139528	3.526929	-43.562368
63573	0	0.195024	10.009791	0.341215	0.001953	0.100098	0.003418	1.143654	3.529692	-43.566362
63574	0	0.164136	9.960941	0.389290	0.001641	0.099609	0.003894	1.142328	3.529245	-43.575764
63575	0	0.182824	9.948749	0.347509	0.001831	0.099487	0.003479	1.144318	3.531988	-43.574238
63576	0	0.206465	9.930465	0.364404	0.002069	0.099304	0.003654	1.152718	3.537030	-43.577050
63577	0	0.189464	9.899915	0.341290	0.001892	0.098999	0.003418	1.156062	3.533608	-43.577503
63578	0	0.201726	9.875503	0.309858	0.002019	0.098755	0.003102	1.157826	3.535014	-43.584582
63579	0	0.225886	9.826683	0.292167	0.002258	0.098267	0.002930	1.164605	3.533810	-43.583730
63580	0	0.164392	9.814473	0.266515	0.001649	0.098145	0.002669	1.167026	3.539093	-43.589228
63581	0	0.195270	9.753438	0.261721	0.001953	0.097534	0.002625	1.173121	3.539065	-43.601557
63582	0	0.206818	9.722937	0.290658	0.002074	0.097229	0.002914	1.179878	3.545716	-43.608880
63583	0	0.170625	9.704609	0.255815	0.001709	0.097046	0.002563	1.183683	3.548402	-43.609470
63584	0	0.182306	9.661886	0.236234	0.001825	0.096619	0.002369	1.189046	3.550552	-43.618859
63585	0	0.188826	9.649685	0.218861	0.001892	0.096497	0.002197	1.196849	3.554507	-43.622380
63586	0	0.181845	9.613066	0.259906	0.001823	0.096130	0.002606	1.203091	3.559885	-43.633364
63587	0	0.207420	9.588645	0.218875	0.002075	0.095886	0.002197	1.210701	3.560458	-43.632425
63588	0	0.200967	9.582537	0.199030	0.002011	0.095825	0.001997	1.216191	3.561789	-43.641510
63589	0	0.176437	9.576436	0.219309	0.001770	0.095764	0.002197	1.218715	3.567962	-43.644388
63590	0	0.181732	9.594747	0.187451	0.001819	0.095947	0.001884	1.226989	3.568929	-43.656130
63591	0	0.164446	9.552036	0.255317	0.001648	0.095520	0.002563	1.236838	3.572527	-43.660043
63592	0	0.157432	9.570342	0.235062	0.001579	0.095703	0.002359	1.244842	3.577872	-43.664469
63593	0	0.158236	9.570337	0.194494	0.001587	0.095703	0.001953	1.252204	3.582710	-43.671718
63594	0	0.169802	9.606954	0.198845	0.001699	0.096069	0.001997	1.259881	3.583792	-43.676523
63595	0	0.188967	9.588651	0.200305	0.001892	0.095886	0.002014	1.270672	3.586068	-43.671587
63596	0	0.218722	9.613073	0.204012	0.002192	0.096130	0.002052	1.282698	3.590605	-43.674228
63597	0	0.182750	9.661885	0.200778	0.001831	0.096619	0.002014	1.287765	3.594207	-43.676987
63598	0	0.182272	9.667986	0.168627	0.001823	0.096680	0.001696	1.296381	3.594396	-43.676072
63599	0	0.183159	9.667988	0.218828	0.001831	0.096680	0.002197	1.304541	3.593159	-43.681896
63600	0	0.189529	9.692414	0.216342	0.001893	0.096924	0.002179	1.320633	3.589868	-43.681487
63601	0	0.194888	9.759550	0.231096	0.001953	0.097595	0.002319	1.328007	3.594282	-43.685466
63602	0	0.200632	9.759530	0.278694	0.002006	0.097595	0.002790	1.329575	3.592817	-43.682686
63603	0	0.176646	9.808395	0.248697	0.001770	0.098083	0.002502	1.345185	3.596384	-43.683124
63604	0	0.200392	9.820683	0.270576	0.002007	0.098207	0.002715	1.353563	3.598819	-43.684047
63605	0	0.219441	9.881621	0.267712	0.002197	0.098816	0.002686	1.360806	3.601546	-43.685612
63606	0	0.175521	9.906046	0.363829	0.001764	0.099060	0.003645	1.365968	3.611461	-43.678138
63607	0	0.170571	9.924356	0.261155	0.001709	0.099243	0.002625	1.378436	3.614634	-43.675147
63608	0	0.206309	9.954878	0.313679	0.002069	0.099548	0.003147	1.387840	3.620371	-43.677795
63609	0	0.164354	9.954863	0.286097	0.001648	0.099548	0.002869	1.394160	3.624860	-43.682169
63610	0	0.182264	9.979272	0.247590	0.001822	0.099792	0.002486	1.403457	3.622937	-43.682117
63611	0	0.194754	9.991499	0.328591	0.001953	0.099915	0.003296	1.412381	3.628764	-43.675097
63612	0	0.181496	10.022004	0.277830	0.001820	0.100220	0.002787	1.419342	3.633438	-43.668218
63613	0	0.207719	10.009806	0.389475	0.002075	0.100098	0.003906	1.429905	3.630543	-43.665202
63614	0	0.201327	10.022007	0.308074	0.002018	0.100220	0.003089	1.436676	3.635247	-43.656778
63615	0	0.188521	10.015924	0.303800	0.001892	0.100159	0.003052	1.449820	3.642443	-43.645300
63616	0	0.199800	9.997691	0.356414	0.002000	0.099977	0.003573	1.457837	3.643931	-43.642191
63617	0	0.213779	10.009805	0.303761	0.002136	0.100098	0.003052	1.471407	3.641480	-43.636300
63618	0	0.165136	9.985394	0.300877	0.001651	0.099854	0.003023	1.485337	3.640263	-43.637705
63619	0	0.182687	9.954875	0.297971	0.001831	0.099548	0.002991	1.495363	3.644386	-43.636832
63620	0	0.194255	9.930473	0.331937	0.001945	0.099304	0.003334	1.509662	3.645992	-43.628450
63621	0	0.194862	9.906048	0.242778	0.001953	0.099060	0.002441	1.522784	3.650523	-43.628340
63622	0	0.199853	9.881632	0.246364	0.002005	0.098816	0.002475	1.533086	3.656920	-43.622255
63623	0	0.194862	9.845011	0.181415	0.001953	0.098450	0.001831	1.550136	3.661457	-43.614973
63624	0	0.211575	9.808508	0.251389	0.002127	0.098084	0.002529	1.565341	3.673534	-43.608241
63625	0	0.188576	9.783970	0.175768	0.001892	0.097839	0.001770	1.577170	3.680252	-43.601711
63626	0	0.157370	9.735147	0.227773	0.001574	0.097351	0.002295	1.594402	3.679459	-43.595360
63627	0	0.164387	9.741231	0.120992	0.001648	0.097412	0.001221	1.604442	3.683563	-43.592430
63628	0	0.145389	9.716827	0.191798	0.001456	0.097168	0.001931	1.617358	3.685637	-43.576955
63629	0	0.170497	9.643584	0.194206	0.001709	0.096436	0.001953	1.627897	3.689725	-43.570227
63630	0	0.169770	9.655780	0.216823	0.001700	0.096558	0.002174	1.632531	3.692236	-43.557634
63631	0	0.201121	9.631369	0.163915	0.002014	0.096313	0.001648	1.640348	3.695047	-43.552147
63632	0	0.188422	9.606953	0.162003	0.001885	0.096069	0.001630	1.649397	3.695768	-43.544729
63633	0	0.176854	9.613062	0.163476	0.001770	0.096130	0.001648	1.662486	3.696812	-43.535623
63634	0	0.152062	9.582539	0.167240	0.001522	0.095825	0.001682	1.671678	3.697845	-43.530034
63635	0	0.146120	9.545914	0.084284	0.001465	0.095459	0.000854	1.683037	3.701506	-43.525026
63636	0	0.157751	9.564220	0.106733	0.001579	0.095642	0.001075	1.689405	3.702942	-43.521629
63637	0	0.121739	9.552014	0.127594	0.001221	0.095520	0.001282	1.693701	3.706219	-43.511334
63638	0	0.169443	9.576435	0.108036	0.001701	0.095764	0.001086	1.698135	3.713810	-43.509716
63639	0	0.194880	9.588644	0.170196	0.001953	0.095886	0.001709	1.703945	3.718315	-43.506863
63640	0	0.182032	9.606940	0.101909	0.001822	0.096069	0.001023	1.706328	3.719057	-43.498812
63641	0	0.177037	9.600835	0.127737	0.001770	0.096008	0.001282	1.708912	3.717947	-43.488918
63642	0	0.164931	9.643562	0.151020	0.001648	0.096436	0.001516	1.713568	3.715630	-43.478916
63643	0	0.201118	9.649669	0.133915	0.002014	0.096497	0.001343	1.715239	3.718467	-43.470479
63644	0	0.157689	9.698502	0.120468	0.001580	0.096985	0.001213	1.722554	3.721721	-43.455015
63645	0	0.170722	9.722910	0.133821	0.001709	0.097229	0.001343	1.725392	3.723137	-43.455576
63646	0	0.195065	9.759523	0.200253	0.001949	0.097595	0.002005	1.725207	3.720842	-43.443029
63647	0	0.201447	9.790047	0.158139	0.002014	0.097900	0.001587	1.729044	3.719756	-43.425032
63648	0	0.188793	9.814462	0.218548	0.001892	0.098145	0.002186	1.726828	3.723905	-43.410313
63649	0	0.188805	9.838881	0.262220	0.001892	0.098389	0.002625	1.726952	3.727984	-43.403247
63650	0	0.181828	9.881600	0.286357	0.001822	0.098816	0.002864	1.724706	3.732191	-43.399578
63651	0	0.176896	9.930423	0.195268	0.001770	0.099304	0.001953	1.722626	3.732769	-43.396378
63652	0	0.176853	9.942626	0.237774	0.001767	0.099426	0.002378	1.720801	3.730465	-43.383313
63653	0	0.189264	9.936521	0.274711	0.001892	0.099365	0.002747	1.717479	3.728994	-43.365536
63654	0	0.188938	9.960844	0.317586	0.001892	0.099608	0.003175	1.713581	3.731386	-43.354884
63655	0	0.171127	9.979247	0.250120	0.001709	0.099792	0.002502	1.712335	3.728067	-43.348040
63656	0	0.159267	9.973033	0.256582	0.001591	0.099730	0.002561	1.703693	3.725190	-43.341283
63657	0	0.226104	10.028073	0.286746	0.002258	0.100281	0.002869	1.702393	3.721405	-43.336218
63658	0	0.220144	10.003576	0.292415	0.002202	0.100036	0.002927	1.702762	3.721294	-43.324104
63659	0	0.201482	10.009775	0.323149	0.002014	0.100098	0.003235	1.703904	3.719741	-43.317653
63660	0	0.207421	9.985349	0.243647	0.002076	0.099854	0.002434	1.698121	3.721257	-43.302903
63661	0	0.188880	9.997568	0.286742	0.001892	0.099976	0.002869	1.696898	3.724424	-43.301322
63662	0	0.188407	9.979260	0.237297	0.001884	0.099792	0.002378	1.699455	3.724203	-43.299491
63663	0	0.219686	9.973138	0.348121	0.002197	0.099731	0.003479	1.694195	3.723945	-43.294540
63664	0	0.201618	9.985250	0.262850	0.002013	0.099853	0.002628	1.691276	3.719838	-43.287747
63665	0	0.213645	9.924312	0.244306	0.002136	0.099243	0.002441	1.686605	3.718779	-43.269292
63666	0	0.195595	9.899788	0.251048	0.001953	0.098998	0.002505	1.677830	3.714741	-43.259533
63667	0	0.183104	9.857177	0.268584	0.001831	0.098572	0.002686	1.674754	3.714029	-43.254064
63668	0	0.177058	9.850963	0.256854	0.001769	0.098510	0.002563	1.666088	3.711565	-43.258121
63669	0	0.176925	9.808349	0.225935	0.001770	0.098083	0.002258	1.662125	3.711749	-43.244542
63670	0	0.164512	9.790035	0.256740	0.001646	0.097900	0.002565	1.656975	3.712057	-43.240194
63671	0	0.158544	9.765622	0.195572	0.001587	0.097656	0.001953	1.651203	3.713084	-43.235976
63672	0	0.158828	9.747207	0.177686	0.001583	0.097472	0.001775	1.646044	3.706310	-43.237797
63673	0	0.158290	9.698490	0.225974	0.001587	0.096985	0.002258	1.641632	3.710369	-43.239691
63674	0	0.182243	9.667962	0.171453	0.001822	0.096680	0.001711	1.634600	3.709737	-43.236834
63675	0	0.164862	9.661852	0.202012	0.001648	0.096619	0.002014	1.624735	3.708214	-43.228783
63676	0	0.171053	9.637343	0.160521	0.001710	0.096374	0.001598	1.613801	3.706799	-43.218587
63677	0	0.164611	9.625240	0.146962	0.001648	0.096252	0.001465	1.605355	3.708288	-43.216118
63678	0	0.146096	9.594623	0.184392	0.001461	0.095946	0.001840	1.597527	3.707683	-43.208659
63679	0	0.164833	9.588610	0.238548	0.001648	0.095886	0.002380	1.588674	3.706539	-43.205533
63680	0	0.177689	9.594602	0.197080	0.001770	0.095946	0.001963	1.576192	3.697652	-43.198437
63681	0	0.152600	9.606919	0.196036	0.001526	0.096069	0.001953	1.564896	3.696869	-43.201668
63682	0	0.171156	9.612921	0.197530	0.001709	0.096129	0.001967	1.552759	3.693118	-43.194435
63683	0	0.213914	9.600813	0.177554	0.002136	0.096008	0.001770	1.543404	3.688943	-43.188497
63684	0	0.177570	9.612936	0.178385	0.001776	0.096129	0.001781	1.536698	3.688305	-43.188944
63685	0	0.183041	9.625224	0.196369	0.001831	0.096252	0.001953	1.521417	3.688431	-43.186992
63686	0	0.182990	9.643447	0.185754	0.001829	0.096435	0.001852	1.512145	3.686844	-43.183220
63687	0	0.164912	9.680154	0.190201	0.001648	0.096802	0.001892	1.497698	3.684797	-43.181114
63688	0	0.183115	9.692272	0.161713	0.001833	0.096923	0.001606	1.481809	3.686266	-43.177410
63689	0	0.146636	9.704572	0.202154	0.001465	0.097046	0.002014	1.470372	3.683794	-43.178282
63690	0	0.159089	9.765505	0.203946	0.001590	0.097655	0.002028	1.454726	3.681810	-43.171689
63691	0	0.201583	9.765596	0.275577	0.002014	0.097656	0.002747	1.441247	3.679266	-43.176070
63692	0	0.183622	9.802118	0.277460	0.001834	0.098022	0.002765	1.426982	3.675978	-43.174337
63693	0	0.177319	9.808332	0.250718	0.001770	0.098083	0.002502	1.418782	3.671662	-43.175250
63694	0	0.177811	9.832644	0.233627	0.001776	0.098327	0.002328	1.406360	3.668270	-43.172073
63695	0	0.146724	9.851041	0.214967	0.001465	0.098511	0.002136	1.388062	3.664860	-43.176142
63696	0	0.201999	9.887568	0.254000	0.002018	0.098876	0.002529	1.372816	3.661945	-43.177796
63697	0	0.213575	9.924277	0.318651	0.002136	0.099243	0.003174	1.355478	3.661983	-43.181304
63698	0	0.140469	9.936405	0.241299	0.001402	0.099364	0.002405	1.343861	3.658167	-43.183733
63699	0	0.207579	9.954823	0.244540	0.002075	0.099548	0.002441	1.336585	3.656866	-43.189741
63700	0	0.201250	9.954721	0.276263	0.002015	0.099547	0.002754	1.324167	3.659214	-43.184019
63701	0	0.170392	9.973139	0.330033	0.001709	0.099731	0.003296	1.316438	3.664482	-43.189335
63702	0	0.200316	9.960824	0.306658	0.002004	0.099608	0.003060	1.306614	3.664552	-43.196424
63703	0	0.226424	9.991420	0.251101	0.002258	0.099915	0.002502	1.294050	3.657130	-43.205553
63704	0	0.178347	9.948612	0.283069	0.001781	0.099486	0.002824	1.283435	3.654181	-43.201761
63705	0	0.225969	9.954807	0.348568	0.002258	0.099548	0.003479	1.273029	3.652031	-43.204065
63706	0	0.207984	9.960822	0.300784	0.002077	0.099608	0.003003	1.264876	3.648265	-43.202925
63707	0	0.146543	9.948706	0.312028	0.001465	0.099487	0.003113	1.253576	3.646996	-43.206383
63708	0	0.201614	9.960828	0.367973	0.002015	0.099608	0.003676	1.247072	3.645326	-43.212509
63709	0	0.164594	9.899881	0.312059	0.001648	0.098999	0.003113	1.235371	3.647077	-43.222496
63710	0	0.170542	9.869286	0.257937	0.001704	0.098693	0.002579	1.231934	3.645026	-43.226571
63711	0	0.225854	9.851070	0.293100	0.002258	0.098511	0.002930	1.227681	3.644144	-43.230126
63712	0	0.176918	9.844865	0.256979	0.001770	0.098449	0.002565	1.219906	3.644518	-43.238942
63713	0	0.183128	9.820541	0.305649	0.001831	0.098206	0.003052	1.211682	3.643656	-43.243865
63714	0	0.219413	9.783826	0.288435	0.002197	0.097838	0.002877	1.200617	3.646725	-43.252040
63715	0	0.164532	9.753413	0.293284	0.001648	0.097534	0.002930	1.194290	3.649262	-43.259905
63716	0	0.182822	9.722792	0.293804	0.001825	0.097228	0.002935	1.188537	3.645317	-43.270322
63717	0	0.195341	9.710681	0.281186	0.001953	0.097107	0.002808	1.180824	3.644383	-43.281992
63718	0	0.146217	9.680065	0.276089	0.001465	0.096801	0.002754	1.170285	3.646955	-43.289898
63719	0	0.195258	9.655751	0.244604	0.001953	0.096558	0.002441	1.162069	3.646950	-43.296458
63720	0	0.201603	9.649553	0.190185	0.002012	0.096496	0.001901	1.157976	3.641754	-43.301168
63721	0	0.158753	9.619136	0.213788	0.001587	0.096191	0.002136	1.153382	3.640335	-43.316802
63722	0	0.219660	9.631252	0.244573	0.002198	0.096313	0.002444	1.148928	3.641608	-43.324904
63723	0	0.225707	9.619142	0.268608	0.002258	0.096191	0.002686	1.145565	3.642440	-43.332725
63724	0	0.170597	9.594629	0.213839	0.001706	0.095946	0.002137	1.141478	3.641942	-43.338882
63725	0	0.158304	9.588623	0.207837	0.001587	0.095886	0.002075	1.135019	3.645878	-43.343757
63726	0	0.169940	9.606840	0.189801	0.001700	0.096068	0.001898	1.132165	3.646355	-43.347981
63727	0	0.146614	9.613044	0.256007	0.001465	0.096130	0.002563	1.133606	3.644158	-43.346492
63728	0	0.189423	9.637443	0.261975	0.001894	0.096375	0.002617	1.127534	3.643245	-43.352288
63729	0	0.183016	9.643559	0.195183	0.001831	0.096436	0.001953	1.126453	3.643597	-43.357342
63730	0	0.146536	9.643532	0.262852	0.001463	0.096436	0.002622	1.115656	3.640093	-43.359897
63731	0	0.237984	9.643560	0.182895	0.002380	0.096436	0.001831	1.115462	3.639989	-43.368972
63732	0	0.164628	9.704588	0.194899	0.001646	0.097046	0.001948	1.112147	3.639002	-43.372554
63733	0	0.165039	9.716796	0.237911	0.001648	0.097168	0.002380	1.111028	3.635458	-43.373945
[truncated: 501 more rows]
