# Supplementary material for: Properties of traditional bamboo carrying poles have implications for user interactions
Source: PLoS One. 2018 May 10;13(5):e0196208. doi: 10.1371/journal.pone.0196208 (PMC5945030; doi:10.1371/journal.pone.0196208)
Supplement: S1 Text — (ZIP) [file pone.0196208.s005.zip › ResTest_PoleF_L9Load1.txt]

// Start Time: Unknown
// Update Rate: 100.0Hz
// Filter Profile: human (34.3)
// Firmware Version: 2.1.4
PacketCounter	SampleTimeFine	Acc_X	Acc_Y	Acc_Z	VelInc_X	VelInc_Y	VelInc_Z	Roll	Pitch	Yaw	Latitude	Longitude	Altitude	Vel_X	Vel_Y	Vel_Z
5666	0	0.217063	9.777746	-1.177480	0.002158	0.097777	-0.011778	2.222356	2.439615	-3.327297
5667	0	-0.134301	9.838899	-1.250969	-0.001343	0.098389	-0.012512	2.219374	2.439900	-3.326003
5668	0	0.352673	9.558187	-1.238261	0.003539	0.095581	-0.012385	2.216030	2.454600	-3.326991
5669	0	1.488111	9.570478	-1.257422	0.014893	0.095703	-0.012573	2.216568	2.468180	-3.330218
5670	0	2.407885	9.393937	-1.221251	0.024086	0.093938	-0.012210	2.216836	2.476719	-3.341820
5671	0	2.441723	9.271097	-1.196754	0.024414	0.092712	-0.011963	2.220921	2.472757	-3.349009
5672	0	1.619045	9.203628	-1.142251	0.016180	0.092038	-0.011422	2.219537	2.459848	-3.362519
5673	0	0.556585	9.301725	-1.025061	0.005554	0.093018	-0.010254	2.215001	2.445735	-3.377175
5674	0	-0.137639	9.167699	-0.944155	-0.001381	0.091676	-0.009453	2.201695	2.440510	-3.400235
5675	0	-0.213632	8.862453	-0.871297	-0.002136	0.088623	-0.008728	2.183500	2.441268	-3.429403
5676	0	0.298647	8.417083	-0.771166	0.002991	0.084169	-0.007726	2.163773	2.448246	-3.473005
5677	0	0.921809	8.032310	-0.676260	0.009216	0.080322	-0.006775	2.141310	2.447602	-3.527722
5678	0	1.368968	7.794001	-0.497947	0.013677	0.077942	-0.004986	2.123695	2.431550	-3.585140
5679	0	1.308747	8.288158	-0.165156	0.013062	0.082886	-0.001648	2.122914	2.400121	-3.631974
5680	0	1.150090	8.995414	-0.105216	0.011470	0.089958	-0.001044	2.131999	2.361810	-3.645425
5681	0	0.998400	8.550616	-0.023899	0.009949	0.085510	-0.000244	2.126774	2.312809	-3.633420
5682	0	0.858229	9.245827	-0.135521	0.008560	0.092461	-0.001333	2.157470	2.280282	-3.584400
5683	0	1.600848	6.768431	-0.835858	0.015991	0.067688	-0.008362	2.162371	2.251441	-3.538089
5684	0	0.410879	8.647649	-1.852413	0.004079	0.086483	-0.018500	2.195557	2.219004	-3.464307
5685	0	1.777314	8.111082	-0.978471	0.017761	0.081116	-0.009766	2.232674	2.202206	-3.410916
5686	0	1.837010	8.945043	-1.874700	0.018344	0.089461	-0.018721	2.275709	2.173320	-3.359617
5687	0	0.973908	8.763228	-1.598724	0.009705	0.087646	-0.015930	2.355430	2.131928	-3.298596
5688	0	1.571713	9.198432	-2.310910	0.015703	0.091998	-0.023064	2.417470	2.119306	-3.257930
5689	0	1.540778	9.538464	-1.531480	0.015381	0.095398	-0.015259	2.489884	2.088347	-3.218635
5690	0	1.601542	9.827666	-1.736208	0.015986	0.098298	-0.017267	2.603954	2.055740	-3.189485
5691	0	0.710230	10.411656	-1.616433	0.007080	0.104126	-0.016113	2.661036	2.031898	-3.166172
5692	0	1.374075	10.361044	-1.054896	0.013714	0.103621	-0.010475	2.744064	2.001737	-3.151060
5693	0	1.308912	10.973455	-0.713224	0.013062	0.109741	-0.007080	2.800328	1.971674	-3.131333
5694	0	1.253504	10.995950	-1.264878	0.012507	0.109966	-0.012617	2.834956	1.942707	-3.113376
5695	0	1.388304	11.175056	-1.093889	0.013855	0.111755	-0.010925	2.850924	1.913383	-3.094307
5696	0	1.833685	11.332415	-1.430826	0.018307	0.113329	-0.014309	2.852488	1.883059	-3.080815
5697	0	1.272043	11.407268	-1.659628	0.012695	0.114075	-0.016602	2.848802	1.858295	-3.063838
5698	0	1.667615	11.528881	-2.139867	0.016653	0.115290	-0.021412	2.835874	1.835642	-3.065739
5699	0	1.131399	11.358694	-2.024824	0.011292	0.113586	-0.020264	2.820804	1.813489	-3.062226
5700	0	1.531224	11.590686	-2.137527	0.015305	0.115905	-0.021392	2.803848	1.805678	-3.069952
5701	0	1.764971	11.407452	-2.275887	0.017639	0.114075	-0.022766	2.796125	1.794883	-3.075572
5702	0	1.589002	11.523464	-2.298991	0.015890	0.115233	-0.022996	2.789214	1.794362	-3.084624
5703	0	1.903198	11.462820	-2.348707	0.019043	0.114624	-0.023499	2.775731	1.804117	-3.099486
5704	0	2.194575	11.304818	-2.102283	0.021951	0.113045	-0.021036	2.759388	1.808128	-3.117844
5705	0	1.640074	11.347072	-1.963137	0.016418	0.113464	-0.019653	2.736105	1.825457	-3.126910
5706	0	1.983885	11.104541	-1.835505	0.019862	0.111035	-0.018391	2.694011	1.848079	-3.163328
5707	0	1.756781	10.999156	-1.467535	0.017578	0.109985	-0.014709	2.656138	1.858684	-3.182651
5708	0	1.533701	10.768677	-1.484309	0.015360	0.107677	-0.014887	2.606601	1.882622	-3.209473
5709	0	1.645822	10.523413	-1.356288	0.016479	0.105225	-0.013611	2.549297	1.905586	-3.251164
5710	0	1.391820	10.250354	-1.261291	0.013935	0.102495	-0.012662	2.491076	1.924477	-3.285319
5711	0	1.278753	10.035294	-1.269857	0.012817	0.100342	-0.012756	2.421732	1.958334	-3.320063
5712	0	1.322331	9.762436	-1.063940	0.013248	0.097615	-0.010692	2.356491	1.988214	-3.357831
5713	0	1.059827	9.589436	-1.056844	0.010620	0.095886	-0.010620	2.292564	2.014506	-3.385248
5714	0	0.957326	9.353031	-1.027806	0.009601	0.093521	-0.010336	2.218880	2.048297	-3.423574
5715	0	0.974744	9.058467	-1.105501	0.009766	0.090576	-0.011108	2.148594	2.071126	-3.459953
5716	0	0.793908	8.913381	-0.947888	0.007960	0.089126	-0.009538	2.071071	2.098682	-3.492616
5717	0	0.883525	8.588426	-1.118250	0.008850	0.085876	-0.011230	2.004944	2.118035	-3.522870
5718	0	0.923320	8.418766	-0.993316	0.009248	0.084181	-0.009977	1.942843	2.137719	-3.548298
5719	0	0.963236	8.362243	-0.869952	0.009644	0.083618	-0.008728	1.901882	2.153160	-3.570368
5720	0	0.954748	8.118876	-0.778977	0.009561	0.081184	-0.007819	1.858570	2.171874	-3.591163
5721	0	1.006414	8.075165	-0.657580	0.010071	0.080750	-0.006592	1.833435	2.181994	-3.616792
5722	0	1.029274	7.953333	-0.539405	0.010302	0.079532	-0.005402	1.820594	2.195416	-3.635170
5723	0	0.969823	7.959061	-0.384534	0.009705	0.079590	-0.003845	1.819947	2.204948	-3.642949
5724	0	0.987345	7.916387	-0.292507	0.009874	0.079164	-0.002931	1.811954	2.206060	-3.642699
5725	0	1.086328	7.897979	-0.286411	0.010864	0.078979	-0.002869	1.805037	2.207571	-3.646076
5726	0	1.122614	7.897993	-0.267026	0.011228	0.078979	-0.002677	1.797001	2.208406	-3.631757
5727	0	1.135393	7.940682	-0.298314	0.011353	0.079407	-0.002991	1.788209	2.204900	-3.614023
5728	0	1.123733	8.038300	-0.467998	0.011233	0.080383	-0.004684	1.784438	2.197839	-3.592005
5729	0	0.977190	8.178635	-0.549338	0.009766	0.081787	-0.005493	1.787232	2.187725	-3.565855
5730	0	0.789407	8.312684	-0.653735	0.007886	0.083128	-0.006533	1.796597	2.174946	-3.523679
5731	0	0.727308	8.477598	-0.855489	0.007263	0.084778	-0.008545	1.812538	2.160948	-3.481810
5732	0	0.791332	8.672218	-0.901447	0.007894	0.086726	-0.008993	1.843897	2.134295	-3.433305
5733	0	0.812930	8.886281	-0.991744	0.008118	0.088867	-0.009888	1.885097	2.119027	-3.387899
5734	0	0.901251	9.110963	-1.113906	0.008996	0.091115	-0.011108	1.926595	2.098437	-3.346370
5735	0	1.100291	9.276698	-1.169342	0.010986	0.092773	-0.011658	1.974753	2.078248	-3.300354
5736	0	1.213780	9.543782	-1.201021	0.012118	0.095445	-0.011975	2.021391	2.055180	-3.251827
5737	0	1.314231	9.789385	-1.266442	0.013123	0.097900	-0.012634	2.060563	2.032369	-3.214233
5738	0	1.336681	9.971075	-1.357700	0.013346	0.099717	-0.013551	2.094670	2.008690	-3.176426
5739	0	1.381366	10.125122	-1.400181	0.013794	0.101257	-0.013977	2.126777	1.986983	-3.138266
5740	0	1.428241	10.374021	-1.521068	0.014261	0.103746	-0.015188	2.155361	1.964438	-3.103458
5741	0	1.460730	10.552414	-1.601029	0.014587	0.105530	-0.015991	2.179032	1.943562	-3.076888
5742	0	1.708584	10.758696	-1.671961	0.017069	0.107593	-0.016701	2.201798	1.926038	-3.056380
5743	0	1.893810	10.845418	-1.728735	0.018921	0.108459	-0.017273	2.219619	1.908400	-3.038386
5744	0	1.842311	10.978564	-1.780485	0.018406	0.109791	-0.017791	2.235804	1.890732	-3.028036
5745	0	1.759134	11.114098	-1.832240	0.017578	0.111145	-0.018311	2.249114	1.877265	-3.019102
5746	0	1.742298	11.180568	-1.761436	0.017421	0.111808	-0.017603	2.261263	1.874821	-3.014891
5747	0	1.630851	11.272952	-1.770442	0.016296	0.112732	-0.017700	2.265647	1.862300	-3.015679
5748	0	1.521843	11.291199	-1.757935	0.015222	0.112910	-0.017588	2.256906	1.865099	-3.018643
5749	0	1.568192	11.303990	-1.780819	0.015686	0.113037	-0.017822	2.242195	1.868805	-3.022780
5750	0	1.512590	11.267864	-1.796095	0.015128	0.112676	-0.017978	2.224835	1.870653	-3.026440
5751	0	1.506579	11.182265	-1.821943	0.015076	0.111816	-0.018250	2.192862	1.879988	-3.037181
5752	0	1.480121	11.091902	-1.828596	0.014812	0.110913	-0.018312	2.164132	1.889679	-3.050298
5753	0	1.341673	10.938124	-1.724196	0.013428	0.109375	-0.017273	2.129827	1.900071	-3.070513
5754	0	1.296825	10.780503	-1.706298	0.012979	0.107800	-0.017090	2.099141	1.909691	-3.094915
5755	0	1.237849	10.626779	-1.541280	0.012390	0.106262	-0.015442	2.064520	1.920840	-3.134382
5756	0	1.235316	10.420227	-1.364576	0.012367	0.104197	-0.013677	2.027814	1.935499	-3.166418
5757	0	1.365391	10.211737	-1.236415	0.013672	0.102112	-0.012390	1.994529	1.955028	-3.206261
5758	0	1.459228	9.968837	-1.163147	0.014613	0.099681	-0.011669	1.946918	1.978525	-3.242489
5759	0	1.524254	9.699194	-1.057878	0.015259	0.096985	-0.010620	1.893042	1.997526	-3.282759
5760	0	1.588510	9.493116	-1.061684	0.015898	0.094924	-0.010662	1.833116	2.012465	-3.323795
5761	0	1.506312	9.259690	-0.960005	0.015076	0.092590	-0.009644	1.775053	2.027874	-3.357056
5762	0	1.296232	9.095974	-0.927439	0.012976	0.090954	-0.009314	1.721673	2.044608	-3.393285
5763	0	1.133965	8.875063	-0.936284	0.011353	0.088745	-0.009399	1.670747	2.060980	-3.432472
5764	0	1.082646	8.643990	-0.838290	0.010839	0.086435	-0.008413	1.628071	2.078041	-3.457724
5765	0	1.023913	8.514762	-0.809882	0.010254	0.085144	-0.008118	1.600380	2.097739	-3.482660
5766	0	0.953731	8.362674	-0.758050	0.009553	0.083624	-0.007592	1.581936	2.119110	-3.508812
5767	0	0.975923	8.239906	-0.676461	0.009766	0.082397	-0.006775	1.565548	2.128086	-3.532488
5768	0	1.011301	8.179116	-0.644314	0.010118	0.081790	-0.006450	1.554096	2.135924	-3.556526
5769	0	0.951867	8.050583	-0.530811	0.009521	0.080505	-0.005310	1.549448	2.140268	-3.577786
5770	0	0.804913	8.038350	-0.628132	0.008050	0.080383	-0.006283	1.546357	2.141333	-3.591780
5771	0	0.720563	7.995561	-0.427489	0.007202	0.079956	-0.004272	1.549581	2.136076	-3.595869
5772	0	0.696910	8.019864	-0.391650	0.006965	0.080199	-0.003912	1.555922	2.129411	-3.598740
5773	0	0.696363	7.977216	-0.336394	0.006958	0.079773	-0.003357	1.566309	2.120478	-3.593228
5774	0	0.684976	8.013631	-0.387310	0.006846	0.080137	-0.003860	1.586219	2.114653	-3.584077
5775	0	0.788151	8.105297	-0.422957	0.007874	0.081055	-0.004211	1.612934	2.101971	-3.568850
5776	0	0.881612	8.190282	-0.415185	0.008804	0.081905	-0.004127	1.649584	2.084002	-3.553834
5777	0	0.947560	8.324861	-0.491038	0.009460	0.083252	-0.004883	1.689922	2.061170	-3.526409
5778	0	1.042075	8.482610	-0.619326	0.010406	0.084830	-0.006160	1.738033	2.040156	-3.494306
5779	0	1.100522	8.635951	-0.814778	0.010986	0.086365	-0.008118	1.782257	2.013752	-3.450495
5780	0	1.220664	8.823820	-0.930830	0.012185	0.088244	-0.009277	1.827561	1.984852	-3.403262
5781	0	1.265235	8.983746	-1.107777	0.012634	0.089844	-0.011047	1.870584	1.961552	-3.364262
5782	0	1.397906	9.207807	-1.279195	0.013953	0.092087	-0.012757	1.918922	1.929839	-3.320060
5783	0	1.467418	9.392245	-1.475184	0.014648	0.093933	-0.014709	1.975458	1.899410	-3.280679
5784	0	1.423894	9.627844	-1.600667	0.014213	0.096291	-0.015957	2.038942	1.869198	-3.243893
5785	0	1.381471	9.862017	-1.617284	0.013794	0.098633	-0.016113	2.111106	1.845584	-3.212473
5786	0	1.373551	10.097428	-1.648210	0.013714	0.100987	-0.016419	2.185195	1.821469	-3.181654
5787	0	1.314607	10.319777	-1.654007	0.013123	0.103210	-0.016479	2.254488	1.795447	-3.156567
5788	0	1.337790	10.598163	-1.544167	0.013352	0.105993	-0.015384	2.318616	1.767491	-3.137719
5789	0	1.387897	10.771640	-1.561624	0.013855	0.107727	-0.015564	2.375817	1.741568	-3.118879
5790	0	1.343604	10.928341	-1.468476	0.013414	0.109293	-0.014633	2.430510	1.718140	-3.110373
5791	0	1.430576	11.089260	-1.535774	0.014282	0.110901	-0.015320	2.470818	1.693227	-3.099137
5792	0	1.532938	11.246238	-1.579305	0.015306	0.112470	-0.015763	2.501651	1.669194	-3.093965
5793	0	1.503402	11.309278	-1.619380	0.015015	0.113098	-0.016174	2.521720	1.648845	-3.091971
5794	0	1.470221	11.351020	-1.720231	0.014687	0.113514	-0.017191	2.533022	1.632204	-3.093160
5795	0	1.551612	11.382701	-1.880947	0.015503	0.113831	-0.018799	2.543635	1.618025	-3.094079
5796	0	1.621077	11.375923	-1.901076	0.016200	0.113762	-0.019004	2.550276	1.606237	-3.096886
5797	0	1.678505	11.321899	-2.014819	0.016785	0.113220	-0.020142	2.555605	1.604241	-3.107150
5798	0	1.722114	11.284752	-2.065533	0.017212	0.112851	-0.020643	2.565950	1.592958	-3.123359
5799	0	1.757729	11.187777	-1.971320	0.017578	0.111877	-0.019714	2.563075	1.592080	-3.136053
5800	0	1.800128	11.090087	-1.947039	0.018003	0.110901	-0.019468	2.562214	1.592092	-3.159322
5801	0	1.750760	10.937652	-1.873781	0.017517	0.109375	-0.018738	2.558934	1.599691	-3.184930
5802	0	1.754811	10.748818	-1.714199	0.017559	0.107485	-0.017152	2.544124	1.609078	-3.217116
5803	0	1.696036	10.632645	-1.603883	0.016968	0.106323	-0.016052	2.525749	1.615143	-3.247897
5804	0	1.499257	10.413577	-1.508964	0.015000	0.104132	-0.015110	2.499040	1.621783	-3.287498
5805	0	1.359599	10.211749	-1.431691	0.013611	0.102112	-0.014343	2.465001	1.636546	-3.333893
5806	0	1.302249	9.974542	-1.286410	0.013033	0.099741	-0.012888	2.433174	1.647120	-3.379949
5807	0	1.176658	9.747772	-1.102107	0.011780	0.097473	-0.011047	2.398584	1.661899	-3.423213
5808	0	1.155927	9.528809	-1.060972	0.011570	0.095284	-0.010631	2.369462	1.674106	-3.470064
5809	0	1.152217	9.363193	-0.931490	0.011536	0.093628	-0.009338	2.336686	1.690412	-3.515058
5810	0	1.058386	9.125749	-0.890447	0.010593	0.091254	-0.008926	2.306197	1.702068	-3.553642
5811	0	0.938852	8.911471	-0.846041	0.009399	0.089111	-0.008484	2.273483	1.715769	-3.590062
5812	0	0.900587	8.728886	-0.761827	0.009011	0.087286	-0.007645	2.236474	1.722812	-3.625905
5813	0	1.030754	8.520823	-0.797156	0.010315	0.085205	-0.007996	2.201093	1.732425	-3.664272
5814	0	1.035676	8.350442	-0.792670	0.010361	0.083502	-0.007949	2.168105	1.737289	-3.695507
5815	0	1.006664	8.191128	-0.859083	0.010071	0.081909	-0.008606	2.144328	1.742212	-3.725707
5816	0	1.006118	8.069253	-0.777191	0.010062	0.080691	-0.007783	2.126251	1.742969	-3.753487
5817	0	1.056027	7.971195	-0.762740	0.010559	0.079712	-0.007629	2.120746	1.740533	-3.781829
5818	0	1.050567	7.897708	-0.684115	0.010500	0.078979	-0.006833	2.130681	1.731460	-3.801201
5819	0	0.995101	7.903945	-0.526097	0.009949	0.079041	-0.005249	2.146621	1.727542	-3.815871
5820	0	0.928615	7.842579	-0.522587	0.009281	0.078427	-0.005212	2.166081	1.719504	-3.828168
5821	0	0.983125	7.855048	-0.496283	0.009827	0.078552	-0.004944	2.193423	1.711571	-3.830452
5822	0	1.020978	7.897329	-0.397164	0.010201	0.078976	-0.003945	2.231553	1.698034	-3.831627
5823	0	1.007926	7.977103	-0.325573	0.010071	0.079773	-0.003235	2.262355	1.683703	-3.821869
5824	0	1.040734	8.080261	-0.458324	0.010393	0.080806	-0.004560	2.297736	1.660916	-3.804059
5825	0	0.953424	8.221155	-0.557387	0.009521	0.082214	-0.005554	2.327097	1.640340	-3.780741
5826	0	0.870604	8.373021	-0.702257	0.008693	0.083734	-0.006999	2.361013	1.619652	-3.755225
5827	0	0.874410	8.489558	-0.863227	0.008728	0.084900	-0.008606	2.398754	1.595692	-3.721715
5828	0	0.853239	8.677548	-1.034642	0.008517	0.086782	-0.010308	2.451344	1.573912	-3.682452
5829	0	0.917389	8.879923	-1.169580	0.009155	0.088806	-0.011658	2.502913	1.548516	-3.642837
5830	0	1.098249	9.042893	-1.294120	0.010963	0.090438	-0.012895	2.564814	1.523287	-3.605054
5831	0	1.241410	9.215244	-1.408674	0.012390	0.092163	-0.014038	2.628982	1.492787	-3.565439
5832	0	1.197932	9.499750	-1.474450	0.011950	0.095010	-0.014688	2.699678	1.457284	-3.526756
5833	0	1.296292	9.672901	-1.543471	0.012939	0.096741	-0.015381	2.766005	1.428522	-3.497954
5834	0	1.447733	9.932928	-1.602614	0.014452	0.099340	-0.015980	2.821821	1.398202	-3.472983
5835	0	1.455232	10.094135	-1.609661	0.014526	0.100952	-0.016052	2.874074	1.367472	-3.451902
5836	0	1.472696	10.317676	-1.649336	0.014701	0.103188	-0.016449	2.926082	1.337429	-3.422689
5837	0	1.607247	10.551998	-1.609643	0.016052	0.105530	-0.016052	2.975160	1.313773	-3.410259
5838	0	1.751965	10.714669	-1.636576	0.017496	0.107157	-0.016325	3.019739	1.286866	-3.397814
5839	0	1.674011	10.839052	-1.639303	0.016724	0.108398	-0.016357	3.058051	1.267577	-3.389893
5840	0	1.689717	10.989993	-1.700798	0.016879	0.109907	-0.016979	3.088175	1.246771	-3.384791
5841	0	1.686361	11.126077	-1.668671	0.016846	0.111267	-0.016663	3.113163	1.226362	-3.380625
5842	0	1.622320	11.185967	-1.709346	0.016210	0.111864	-0.017077	3.129043	1.210312	-3.383928
5843	0	1.618530	11.285088	-1.734406	0.016174	0.112854	-0.017334	3.138945	1.197027	-3.385176
5844	0	1.546854	11.315170	-1.759927	0.015463	0.113153	-0.017599	3.138730	1.189073	-3.385867
5845	0	1.525700	11.297772	-1.909570	0.015259	0.112976	-0.019104	3.129889	1.188517	-3.389162
5846	0	1.531659	11.291928	-1.968981	0.015316	0.112918	-0.019698	3.120765	1.185403	-3.392235
5847	0	1.477269	11.212407	-2.012615	0.014771	0.112122	-0.020142	3.104270	1.180564	-3.400866
5848	0	1.507540	11.115377	-2.070402	0.015079	0.111150	-0.020722	3.084312	1.181862	-3.411966
5849	0	1.493638	10.986948	-1.950955	0.014954	0.109863	-0.019531	3.059957	1.196570	-3.429618
5850	0	1.503185	10.884257	-1.909956	0.015041	0.108837	-0.019123	3.032860	1.203115	-3.453218
5851	0	1.518706	10.699934	-1.676428	0.015198	0.106995	-0.016785	3.007839	1.211366	-3.484400
5852	0	1.461170	10.572622	-1.556752	0.014627	0.105721	-0.015585	2.985489	1.225399	-3.519568
5853	0	1.464030	10.358145	-1.352197	0.014648	0.103577	-0.013550	2.951065	1.232042	-3.556450
5854	0	1.431385	10.151613	-1.309655	0.014327	0.101510	-0.013129	2.909759	1.244570	-3.600394
5855	0	1.469230	9.924997	-1.131523	0.014709	0.099243	-0.011353	2.862659	1.262498	-3.637050
5856	0	1.514486	9.676324	-1.203190	0.015163	0.096755	-0.012074	2.808287	1.282066	-3.671723
5857	0	1.499492	9.455267	-1.240490	0.015015	0.094543	-0.012451	2.748609	1.303245	-3.701089
5858	0	1.397870	9.310332	-1.084918	0.013999	0.093095	-0.010896	2.687858	1.325883	-3.732822
5859	0	1.237457	9.076720	-1.161254	0.012390	0.090759	-0.011658	2.628091	1.342787	-3.761641
5860	0	1.179567	8.913345	-1.189746	0.011809	0.089127	-0.011935	2.577539	1.357423	-3.784790
5861	0	1.078832	8.710351	-1.125679	0.010803	0.087097	-0.011292	2.529829	1.374101	-3.809984
5862	0	1.008541	8.577027	-0.930040	0.010102	0.085765	-0.009332	2.486203	1.394140	-3.833382
5863	0	0.957414	8.490325	-0.913299	0.009583	0.084900	-0.009155	2.454271	1.403021	-3.860131
5864	0	0.973800	8.368791	-0.903494	0.009748	0.083685	-0.009051	2.430293	1.414724	-3.880994
5865	0	0.945241	8.252167	-0.706593	0.009460	0.082520	-0.007080	2.409069	1.423759	-3.903107
5866	0	0.938013	8.221938	-0.661449	0.009383	0.082218	-0.006625	2.393213	1.425686	-3.916906
5867	0	0.909284	8.172658	-0.603773	0.009094	0.081726	-0.006042	2.385641	1.425347	-3.929017
5868	0	0.872315	8.160555	-0.590565	0.008725	0.081605	-0.005911	2.378239	1.425262	-3.930470
5869	0	0.842161	8.142141	-0.475421	0.008423	0.081421	-0.004761	2.369173	1.423907	-3.929270
5870	0	0.866913	8.123868	-0.467919	0.008664	0.081239	-0.004687	2.358037	1.413624	-3.925292
5871	0	0.915927	8.184811	-0.536483	0.009155	0.081848	-0.005371	2.350232	1.404251	-3.912715
5872	0	0.984147	8.233469	-0.523544	0.009834	0.082335	-0.005237	2.349698	1.390365	-3.899431
5873	0	1.038262	8.300659	-0.623076	0.010376	0.083008	-0.006226	2.358888	1.376886	-3.871804
5874	0	1.130849	8.434683	-0.715638	0.011305	0.084348	-0.007152	2.367600	1.367791	-3.849079
5875	0	1.221787	8.569066	-0.849556	0.012207	0.085693	-0.008484	2.386475	1.349267	-3.815252
5876	0	1.230271	8.714846	-0.937405	0.012290	0.087152	-0.009362	2.404610	1.328849	-3.789260
5877	0	1.246450	8.849738	-1.069537	0.012451	0.088501	-0.010681	2.426117	1.308144	-3.755912
5878	0	1.236874	9.044299	-1.139573	0.012356	0.090446	-0.011382	2.446311	1.288401	-3.724040
5879	0	1.276839	9.270759	-1.326669	0.012756	0.092712	-0.013245	2.476834	1.270644	-3.687960
5880	0	1.419987	9.336680	-1.453026	0.014185	0.093372	-0.014509	2.506079	1.249745	-3.654046
5881	0	1.374870	9.606353	-1.503735	0.013733	0.096069	-0.015015	2.536602	1.228380	-3.618104
5882	0	1.316404	9.733433	-1.459946	0.013154	0.097340	-0.014573	2.570371	1.213600	-3.582645
5883	0	1.295926	10.009068	-1.370414	0.012939	0.100098	-0.013672	2.609273	1.187489	-3.557692
5884	0	1.330194	10.196845	-1.437492	0.013285	0.101974	-0.014348	2.641347	1.164660	-3.532161
5885	0	1.307532	10.314409	-1.412525	0.013062	0.103149	-0.014099	2.672041	1.145723	-3.506494
5886	0	1.285634	10.539225	-1.447789	0.012845	0.105396	-0.014459	2.694047	1.129718	-3.487788
5887	0	1.288358	10.619894	-1.514799	0.012878	0.106201	-0.015137	2.707155	1.120400	-3.471280
5888	0	1.368905	10.753824	-1.601387	0.013681	0.107539	-0.016014	2.707944	1.108589	-3.454290
5889	0	1.575164	10.858154	-1.549833	0.015747	0.108582	-0.015503	2.704424	1.099967	-3.436336
5890	0	1.545643	10.846038	-1.645936	0.015450	0.108459	-0.016471	2.693348	1.089921	-3.424083
5891	0	1.764459	10.913143	-1.805766	0.017639	0.109131	-0.018066	2.684608	1.080253	-3.418110
5892	0	1.874396	10.883002	-1.815550	0.018748	0.108827	-0.018171	2.668029	1.080588	-3.414988
5893	0	1.806672	10.919358	-1.921620	0.018066	0.109192	-0.019226	2.658043	1.076100	-3.407783
5894	0	1.690169	10.883270	-1.888240	0.016907	0.108829	-0.018902	2.637220	1.076867	-3.411321
5895	0	1.537367	10.882915	-1.841813	0.015381	0.108826	-0.018433	2.621812	1.079872	-3.408996
5896	0	1.309706	10.822490	-1.820543	0.013107	0.108221	-0.018221	2.604727	1.085735	-3.414664
5897	0	1.359714	10.700053	-1.712493	0.013611	0.106995	-0.017151	2.575895	1.095361	-3.425081
5898	0	1.527843	10.627906	-1.640673	0.015292	0.106274	-0.016429	2.550293	1.105035	-3.439986
5899	0	1.597186	10.431755	-1.577178	0.015991	0.104309	-0.015808	2.508537	1.121117	-3.454707
5900	0	1.727680	10.292962	-1.429823	0.017296	0.102921	-0.014334	2.465298	1.137107	-3.481910
5901	0	1.603704	10.120329	-1.308715	0.016052	0.101196	-0.013123	2.422224	1.149387	-3.504634
5902	0	1.429840	10.005577	-1.197516	0.014313	0.100049	-0.012014	2.374467	1.161088	-3.533561
5903	0	1.230749	9.851863	-1.216517	0.012329	0.098511	-0.012207	2.323854	1.181253	-3.556026
5904	0	1.056071	9.676075	-1.110612	0.010577	0.096754	-0.011148	2.272115	1.196015	-3.581897
5905	0	0.926098	9.528201	-1.027294	0.009277	0.095276	-0.010315	2.220522	1.211006	-3.604930
5906	0	1.014308	9.334142	-1.013262	0.010160	0.093335	-0.010173	2.169655	1.227558	-3.628489
5907	0	1.078866	9.168107	-0.984547	0.010803	0.091675	-0.009888	2.115112	1.240986	-3.652211
5908	0	1.180144	8.986127	-1.019925	0.011811	0.089856	-0.010233	2.070506	1.248473	-3.670368
5909	0	1.176908	8.832272	-0.942843	0.011780	0.088318	-0.009460	2.027431	1.257374	-3.689357
5910	0	1.248107	8.717197	-0.967744	0.012490	0.087168	-0.009704	1.991784	1.264286	-3.702801
5911	0	1.238076	8.606332	-0.882679	0.012390	0.086060	-0.008850	1.959438	1.271642	-3.717121
5912	0	1.138821	8.551975	-0.792849	0.011395	0.085517	-0.007950	1.929785	1.275015	-3.730062
5913	0	1.091760	8.471906	-0.828776	0.010925	0.084717	-0.008301	1.911297	1.280175	-3.741430
5914	0	1.090332	8.429524	-0.747025	0.010910	0.084293	-0.007482	1.895735	1.283900	-3.743904
5915	0	1.061706	8.367997	-0.701453	0.010620	0.083679	-0.007019	1.889508	1.282610	-3.744624
5916	0	1.005950	8.368108	-0.645635	0.010064	0.083680	-0.006461	1.883344	1.283212	-3.739050
5917	0	1.031201	8.367953	-0.659216	0.010315	0.083679	-0.006592	1.884846	1.281173	-3.723025
5918	0	1.018920	8.416699	-0.549609	0.010186	0.084167	-0.005494	1.888938	1.270621	-3.706308
5919	0	1.013055	8.496097	-0.592220	0.010132	0.084961	-0.005920	1.892463	1.265995	-3.692360
5920	0	0.958110	8.575291	-0.623542	0.009580	0.085753	-0.006230	1.900795	1.257382	-3.665756
5921	0	0.953033	8.660739	-0.690352	0.009521	0.086609	-0.006897	1.910973	1.239142	-3.643637
5922	0	0.991535	8.782393	-0.758932	0.009905	0.087826	-0.007582	1.922988	1.218785	-3.615745
5923	0	1.050733	8.868140	-0.843950	0.010498	0.088684	-0.008423	1.946485	1.200328	-3.586051
5924	0	1.114125	9.019987	-0.914547	0.011127	0.090203	-0.009129	1.970210	1.176459	-3.556304
5925	0	1.142783	9.173175	-1.039641	0.011414	0.091736	-0.010376	1.998548	1.152497	-3.516199
5926	0	1.127240	9.312556	-1.172308	0.011259	0.093130	-0.011700	2.029962	1.130275	-3.475328
5927	0	1.204147	9.453803	-1.271908	0.012024	0.094543	-0.012695	2.061723	1.103437	-3.439133
5928	0	1.268859	9.635527	-1.375095	0.012670	0.096362	-0.013721	2.100882	1.075384	-3.400240
5929	0	1.296148	9.795449	-1.424889	0.012939	0.097961	-0.014221	2.136526	1.044296	-3.357511
5930	0	1.373028	9.922109	-1.479798	0.013716	0.099228	-0.014766	2.176150	1.021816	-3.327082
5931	0	1.460091	10.100655	-1.480250	0.014587	0.101013	-0.014771	2.214630	1.000544	-3.300550
5932	0	1.590667	10.245873	-1.443840	0.015896	0.102465	-0.014408	2.251292	0.982327	-3.269567
5933	0	1.618579	10.357123	-1.479599	0.016174	0.103577	-0.014771	2.281307	0.963302	-3.248332
5934	0	1.656991	10.502599	-1.533211	0.016563	0.105030	-0.015311	2.306024	0.949827	-3.225179
5935	0	1.630943	10.613578	-1.429972	0.016296	0.106140	-0.014282	2.326534	0.929117	-3.204856
5936	0	1.572336	10.698160	-1.494163	0.015712	0.106985	-0.014929	2.341873	0.910086	-3.183890
5937	0	1.477616	10.796941	-1.593699	0.014771	0.107971	-0.015930	2.350266	0.897372	-3.166996
5938	0	1.435717	10.845449	-1.625443	0.014354	0.108456	-0.016250	2.356115	0.886885	-3.154682
5939	0	1.428608	10.852020	-1.721064	0.014282	0.108521	-0.017212	2.355291	0.875818	-3.146489
5940	0	1.453432	10.864255	-1.738627	0.014533	0.108642	-0.017393	2.348387	0.867302	-3.142552
5941	0	1.482771	10.839924	-1.788160	0.014832	0.108398	-0.017883	2.346311	0.863764	-3.144269
5942	0	1.531059	10.766730	-1.745172	0.015311	0.107667	-0.017453	2.344704	0.856922	-3.142365
5943	0	1.513246	10.717984	-1.769111	0.015137	0.107178	-0.017700	2.334245	0.853500	-3.146811
5944	0	1.457453	10.602445	-1.693821	0.014579	0.106022	-0.016951	2.319920	0.850040	-3.154046
5945	0	1.421970	10.486021	-1.659141	0.014221	0.104858	-0.016602	2.307368	0.843290	-3.172512
5946	0	1.451584	10.407058	-1.516695	0.014524	0.104068	-0.015179	2.292598	0.843405	-3.191791
5947	0	1.433589	10.284746	-1.402198	0.014343	0.102844	-0.014038	2.273108	0.843497	-3.205557
5948	0	1.438423	10.108245	-1.265035	0.014390	0.101080	-0.012664	2.255727	0.842053	-3.228354
5949	0	1.433593	9.955173	-1.194343	0.014343	0.099548	-0.011963	2.231226	0.842557	-3.251989
5950	0	1.401441	9.809251	-1.056382	0.014024	0.098089	-0.010582	2.207862	0.845798	-3.273983
5951	0	1.366157	9.625672	-1.065573	0.013672	0.096252	-0.010681	2.175783	0.850165	-3.295921
5952	0	1.394535	9.437336	-1.134040	0.013956	0.094369	-0.011364	2.144868	0.854944	-3.318393
5953	0	1.335330	9.235100	-1.053394	0.013367	0.092346	-0.010559	2.111868	0.863362	-3.336930
5954	0	1.283891	9.132123	-1.055107	0.012852	0.091317	-0.010571	2.085237	0.871112	-3.362779
5955	0	1.201505	8.984695	-1.066424	0.012024	0.089844	-0.010681	2.062234	0.873972	-3.380335
5956	0	1.108593	8.857002	-0.983863	0.011090	0.088568	-0.009854	2.040680	0.871255	-3.399794
5957	0	1.000612	8.728197	-0.963196	0.010010	0.087280	-0.009644	2.024321	0.867644	-3.422830
5958	0	0.981412	8.618557	-0.876116	0.009819	0.086185	-0.008766	2.016744	0.865833	-3.439865
5959	0	0.939777	8.557138	-0.756935	0.009399	0.085571	-0.007568	2.017258	0.859913	-3.453727
5960	0	0.927038	8.502191	-0.751473	0.009274	0.085022	-0.007510	2.022730	0.855860	-3.465680
5961	0	0.884862	8.404501	-0.714760	0.008850	0.084045	-0.007141	2.031175	0.849481	-3.475752
5962	0	0.915342	8.392124	-0.692169	0.009151	0.083922	-0.006910	2.046210	0.838426	-3.484147
5963	0	0.958098	8.343455	-0.593007	0.009583	0.083435	-0.005920	2.059453	0.831818	-3.483448
5964	0	1.031487	8.361506	-0.582897	0.010311	0.083616	-0.005818	2.074281	0.817702	-3.480922
5965	0	1.008179	8.355493	-0.532380	0.010071	0.083557	-0.005310	2.093661	0.793479	-3.473583
5966	0	1.077319	8.428250	-0.517389	0.010764	0.084285	-0.005156	2.119620	0.771480	-3.458818
5967	0	1.062828	8.477548	-0.630448	0.010620	0.084778	-0.006287	2.144967	0.750688	-3.438712
5968	0	1.071020	8.562279	-0.744697	0.010697	0.085627	-0.007421	2.180502	0.723750	-3.415393
5969	0	1.118564	8.660394	-0.857379	0.011169	0.086609	-0.008545	2.220637	0.692554	-3.386305
5970	0	1.139645	8.781338	-0.985404	0.011385	0.087818	-0.009825	2.260963	0.667941	-3.358861
5971	0	1.167298	8.898373	-1.083225	0.011658	0.088989	-0.010803	2.300469	0.638855	-3.328420
5972	0	1.255352	9.037427	-1.205879	0.012543	0.090381	-0.012022	2.349017	0.615804	-3.299987
5973	0	1.356909	9.209376	-1.230892	0.013550	0.092102	-0.012268	2.402423	0.582461	-3.271173
5974	0	1.342733	9.396675	-1.349390	0.013406	0.093976	-0.013451	2.458184	0.547121	-3.229202
5975	0	1.332142	9.569423	-1.426628	0.013306	0.095703	-0.014221	2.514856	0.519132	-3.190501
5976	0	1.238362	9.695657	-1.472765	0.012361	0.096967	-0.014680	2.573637	0.482804	-3.152412
5977	0	1.246822	9.905012	-1.464028	0.012451	0.099060	-0.014587	2.636473	0.453517	-3.121436
5978	0	1.311120	10.110599	-1.401522	0.013095	0.101115	-0.013964	2.696270	0.425139	-3.096569
5979	0	1.368723	10.265210	-1.402831	0.013672	0.102661	-0.013977	2.754973	0.397950	-3.069045
5980	0	1.366143	10.348775	-1.479550	0.013641	0.103497	-0.014752	2.803815	0.365693	-3.050686
5981	0	1.399015	10.521792	-1.517107	0.013977	0.105225	-0.015137	2.842066	0.341244	-3.032927
5982	0	1.536924	10.636171	-1.548383	0.015346	0.106370	-0.015450	2.878891	0.305563	-3.019535
5983	0	1.539862	10.692667	-1.602039	0.015381	0.106934	-0.015991	2.910827	0.276199	-3.008061
5984	0	1.542916	10.795025	-1.699021	0.015416	0.107956	-0.016966	2.936882	0.251829	-3.000679
5985	0	1.520774	10.796709	-1.741177	0.015198	0.107971	-0.017395	2.954824	0.230561	-2.994213
5986	0	1.601743	10.862923	-1.811729	0.016010	0.108633	-0.018101	2.971996	0.212048	-2.993665
5987	0	1.629909	10.906657	-1.771773	0.016296	0.109070	-0.017700	2.989672	0.197990	-3.000180
5988	0	1.660710	10.900042	-1.792819	0.016606	0.109002	-0.017919	2.999925	0.186143	-2.992712
5989	0	1.709109	10.894611	-1.831914	0.017090	0.108948	-0.018311	3.008134	0.173338	-2.996858
5990	0	1.611523	10.821058	-1.741798	0.016115	0.108212	-0.017412	3.013536	0.161790	-3.002875
5991	0	1.550243	10.760490	-1.776218	0.015503	0.107605	-0.017761	3.013468	0.150512	-3.010823
5992	0	1.500478	10.650764	-1.757322	0.015013	0.106505	-0.017580	3.005008	0.147097	-3.025395
5993	0	1.476607	10.547098	-1.695777	0.014771	0.105469	-0.016968	2.993159	0.140008	-3.038501
5994	0	1.518073	10.388911	-1.656765	0.015188	0.103886	-0.016582	2.975065	0.136070	-3.058479
5995	0	1.525184	10.242038	-1.530409	0.015259	0.102417	-0.015320	2.955029	0.131706	-3.088944
5996	0	1.462843	10.126565	-1.448344	0.014634	0.101263	-0.014496	2.938687	0.126142	-3.116970
5997	0	1.366337	9.967389	-1.334945	0.013672	0.099670	-0.013367	2.916656	0.124105	-3.148993
5998	0	1.261103	9.797064	-1.233431	0.012617	0.097967	-0.012356	2.889780	0.119643	-3.176725
5999	0	1.164875	9.607288	-1.157635	0.011658	0.096069	-0.011597	2.863865	0.118856	-3.210641
6000	0	1.187255	9.485932	-1.092462	0.011884	0.094855	-0.010947	2.834766	0.120984	-3.241728
6001	0	1.158592	9.326559	-0.998612	0.011597	0.093262	-0.010010	2.804205	0.122936	-3.268329
6002	0	1.168975	9.137977	-0.969572	0.011697	0.091376	-0.009720	2.772566	0.120436	-3.290613
6003	0	1.189815	8.996847	-0.943988	0.011902	0.089966	-0.009460	2.744391	0.113924	-3.322332
6004	0	1.188730	8.838655	-0.970673	0.011893	0.088384	-0.009726	2.718075	0.110077	-3.351612
6005	0	1.159334	8.691615	-0.962874	0.011597	0.086914	-0.009644	2.697393	0.102606	-3.369250
6006	0	1.201324	8.600465	-0.923253	0.012017	0.086002	-0.009249	2.674411	0.096109	-3.385588
6007	0	1.140822	8.484066	-0.859539	0.011414	0.084839	-0.008606	2.658904	0.091488	-3.405334
6008	0	1.133519	8.429405	-0.863780	0.011341	0.084292	-0.008646	2.646662	0.087496	-3.419124
6009	0	1.085886	8.386352	-0.890631	0.010864	0.083862	-0.008911	2.639183	0.082636	-3.433241
6010	0	1.085085	8.343715	-0.829192	0.010853	0.083437	-0.008291	2.639393	0.073110	-3.444478
6011	0	1.055984	8.288500	-0.751449	0.010559	0.082886	-0.007507	2.648899	0.059750	-3.451027
6012	0	1.031869	8.324867	-0.753399	0.010316	0.083250	-0.007523	2.664439	0.043419	-3.451373
6013	0	1.025938	8.343341	-0.690881	0.010254	0.083435	-0.006897	2.680806	0.023220	-3.450448
6014	0	0.996621	8.367360	-0.662769	0.009959	0.083675	-0.006616	2.697688	0.000678	-3.444784
6015	0	0.989904	8.465352	-0.635983	0.009888	0.084656	-0.006348	2.715150	-0.028268	-3.425473
6016	0	0.979831	8.568640	-0.687412	0.009789	0.085689	-0.006861	2.733863	-0.054901	-3.407238
6017	0	1.038591	8.648430	-0.788812	0.010376	0.086487	-0.007874	2.754010	-0.081531	-3.387558
6018	0	1.022341	8.745437	-0.877815	0.010213	0.087458	-0.008758	2.781986	-0.108947	-3.362727
6019	0	1.069145	8.886377	-1.015096	0.010681	0.088867	-0.010132	2.807735	-0.135708	-3.337185
6020	0	1.126913	9.013661	-1.086291	0.011251	0.090141	-0.010842	2.835294	-0.171611	-3.311801
6021	0	1.167357	9.124239	-1.338812	0.011658	0.091248	-0.013367	2.863993	-0.204433	-3.272819
6022	0	1.250041	9.263335	-1.356124	0.012483	0.092640	-0.013533	2.901412	-0.239416	-3.237453
6023	0	1.368302	9.459789	-1.480244	0.013672	0.094604	-0.014771	2.941297	-0.266147	-3.213951
6024	0	1.426037	9.574423	-1.473940	0.014243	0.095751	-0.014713	2.974250	-0.299965	-3.186932
6025	0	1.387365	9.752630	-1.535309	0.013855	0.097534	-0.015320	3.014831	-0.335147	-3.159961
6026	0	1.427330	9.897548	-1.517722	0.014258	0.098983	-0.015143	3.055445	-0.365883	-3.132654
6027	0	1.557971	10.027418	-1.534690	0.015564	0.100281	-0.015320	3.087654	-0.397501	-3.111607
6028	0	1.548869	10.233575	-1.528445	0.015473	0.102343	-0.015254	3.122968	-0.428438	-3.090950
6029	0	1.515047	10.375515	-1.484982	0.015137	0.103760	-0.014832	3.144281	-0.457551	-3.071462
6030	0	1.498904	10.514963	-1.513580	0.014981	0.105154	-0.015113	3.169619	-0.480153	-3.057832
6031	0	1.514977	10.589195	-1.515194	0.015137	0.105896	-0.015137	3.186259	-0.508444	-3.051756
6032	0	1.504725	10.649535	-1.597132	0.015040	0.106498	-0.015962	3.196753	-0.530133	-3.045670
6033	0	1.459149	10.729893	-1.611541	0.014587	0.107300	-0.016113	3.199718	-0.548777	-3.028354
6034	0	1.514259	10.766401	-1.636449	0.015144	0.107664	-0.016362	3.202027	-0.561485	-3.025059
6035	0	1.507781	10.784991	-1.720512	0.015076	0.107849	-0.017212	3.194650	-0.578406	-3.025667
6036	0	1.470849	10.779099	-1.792322	0.014713	0.107789	-0.017931	3.186493	-0.588063	-3.018735
6037	0	1.476420	10.803537	-1.811387	0.014771	0.108032	-0.018127	3.172299	-0.596175	-3.010079
6038	0	1.481878	10.730828	-1.869480	0.014818	0.107306	-0.018711	3.154596	-0.611982	-3.012124
6039	0	1.482781	10.693702	-1.792697	0.014832	0.106934	-0.017944	3.135822	-0.623121	-3.011930
6040	0	1.505980	10.596853	-1.764493	0.015068	0.105964	-0.017667	3.111422	-0.629673	-3.021451
6041	0	1.537065	10.498653	-1.681721	0.015381	0.104980	-0.016846	3.079418	-0.634012	-3.033228
6042	0	1.529289	10.377536	-1.572587	0.015300	0.103770	-0.015753	3.048767	-0.641766	-3.047614
6043	0	1.524722	10.248377	-1.517064	0.015259	0.102478	-0.015198	3.016976	-0.644370	-3.065398
6044	0	1.534531	10.115079	-1.426872	0.015358	0.101146	-0.014291	2.989617	-0.645563	-3.091754
6045	0	1.500394	9.992035	-1.339655	0.015015	0.099915	-0.013428	2.952270	-0.648606	-3.112301
6046	0	1.412549	9.864889	-1.230005	0.014139	0.098643	-0.012329	2.917619	-0.647949	-3.123632
6047	0	1.371875	9.674675	-1.144067	0.013733	0.096741	-0.011475	2.875985	-0.646220	-3.143848
6048	0	1.375117	9.547652	-1.131270	0.013765	0.095470	-0.011347	2.833595	-0.644403	-3.166608
6049	0	1.292782	9.418328	-1.162186	0.012939	0.094177	-0.011658	2.788965	-0.645644	-3.184187
6050	0	1.217362	9.272853	-1.032833	0.012184	0.092723	-0.010366	2.741205	-0.647857	-3.199559
6051	0	1.182611	9.113127	-1.132147	0.011841	0.091125	-0.011353	2.701308	-0.644987	-3.214881
6052	0	1.100657	8.998029	-1.016144	0.011018	0.089975	-0.010193	2.660809	-0.646113	-3.228280
6053	0	1.054967	8.899362	-1.022570	0.010559	0.088989	-0.010254	2.624130	-0.649516	-3.239754
6054	0	1.047015	8.796353	-1.004866	0.010479	0.087959	-0.010077	2.587645	-0.653661	-3.249305
6055	0	1.043046	8.710077	-1.035231	0.010437	0.087097	-0.010376	2.556250	-0.660789	-3.260887
6056	0	1.059948	8.673910	-0.854373	0.010607	0.086737	-0.008559	2.535641	-0.666804	-3.267616
6057	0	1.031196	8.593916	-0.877637	0.010315	0.085938	-0.008789	2.518945	-0.678699	-3.266896
6058	0	1.072885	8.533179	-0.783849	0.010736	0.085330	-0.007849	2.505085	-0.685475	-3.267235
6059	0	1.031294	8.545036	-0.719146	0.010315	0.085449	-0.007202	2.491150	-0.698820	-3.257864
6060	0	1.061784	8.545124	-0.674852	0.010615	0.085451	-0.006754	2.484256	-0.718211	-3.250671
6061	0	1.104788	8.538843	-0.683205	0.011047	0.085388	-0.006836	2.479514	-0.735206	-3.239103
6062	0	1.117128	8.557106	-0.713340	0.011169	0.085571	-0.007133	2.479850	-0.754027	-3.227020
6063	0	1.098887	8.636465	-0.695514	0.010986	0.086365	-0.006958	2.476720	-0.774055	-3.210930
6064	0	1.142474	8.685154	-0.810867	0.011418	0.086852	-0.008112	2.473464	-0.799240	-3.186484
6065	0	1.184573	8.776785	-0.781298	0.011841	0.087769	-0.007812	2.475244	-0.822640	-3.161935
6066	0	1.198070	8.910811	-0.909811	0.011972	0.089109	-0.009096	2.478975	-0.850067	-3.134445
6067	0	1.221446	9.002531	-0.916060	0.012207	0.090027	-0.009155	2.487244	-0.876520	-3.099603
6068	0	1.222794	9.111987	-1.027460	0.012222	0.091122	-0.010265	2.500432	-0.900515	-3.062966
6069	0	1.185152	9.264846	-1.136507	0.011841	0.092651	-0.011353	2.517079	-0.930354	-3.030599
6070	0	1.229530	9.361886	-1.206186	0.012289	0.093621	-0.012050	2.533216	-0.954568	-2.995240
6071	0	1.276471	9.502928	-1.294926	0.012756	0.095032	-0.012939	2.546485	-0.981047	-2.958498
6072	0	1.277931	9.636591	-1.346199	0.012773	0.096369	-0.013448	2.564469	-1.005543	-2.927730
6073	0	1.276979	9.801863	-1.411360	0.012756	0.098022	-0.014099	2.582559	-1.037615	-2.894255
6074	0	1.286057	9.916925	-1.414380	0.012844	0.099174	-0.014129	2.601392	-1.073002	-2.860204
6075	0	1.319044	10.027825	-1.435455	0.013184	0.100281	-0.014343	2.615155	-1.097457	-2.831244
6076	0	1.375467	10.118779	-1.468262	0.013746	0.101191	-0.014671	2.628808	-1.123640	-2.807044
6077	0	1.422984	10.259694	-1.393042	0.014221	0.102600	-0.013916	2.645718	-1.150174	-2.783980
6078	0	1.473229	10.356844	-1.456122	0.014727	0.103570	-0.014556	2.652721	-1.173242	-2.754146
6079	0	1.514320	10.430794	-1.477194	0.015137	0.104309	-0.014771	2.655265	-1.197257	-2.730202
6080	0	1.509308	10.473275	-1.483533	0.015088	0.104733	-0.014835	2.655933	-1.219754	-2.710041
6081	0	1.550502	10.516392	-1.537636	0.015503	0.105164	-0.015381	2.651470	-1.239181	-2.694356
6082	0	1.544728	10.565262	-1.560972	0.015446	0.105652	-0.015616	2.644787	-1.258037	-2.677978
6083	0	1.544483	10.589757	-1.628338	0.015442	0.105896	-0.016296	2.631229	-1.278427	-2.662950
6084	0	1.526441	10.559560	-1.650259	0.015265	0.105594	-0.016515	2.618303	-1.295710	-2.651837
6085	0	1.507349	10.553220	-1.689361	0.015076	0.105530	-0.016907	2.604300	-1.310834	-2.641951
6086	0	1.530480	10.498762	-1.644200	0.015315	0.104984	-0.016454	2.591363	-1.317432	-2.637548
6087	0	1.524513	10.419191	-1.688887	0.015259	0.104187	-0.016907	2.571442	-1.320394	-2.637407
6088	0	1.461181	10.352830	-1.618201	0.014621	0.103524	-0.016200	2.551108	-1.328513	-2.642950
6089	0	1.402629	10.254318	-1.518084	0.014038	0.102539	-0.015198	2.531828	-1.333412	-2.648096
6090	0	1.357348	10.169601	-1.417342	0.013587	0.101692	-0.014188	2.515389	-1.336177	-2.647728
6091	0	1.317706	10.089525	-1.303613	0.013184	0.100891	-0.013062	2.486506	-1.346554	-2.648726
6092	0	1.297797	9.962065	-1.219853	0.012987	0.099617	-0.012218	2.463043	-1.353781	-2.663369
6093	0	1.299031	9.839273	-1.175713	0.013000	0.098389	-0.011780	2.436247	-1.359698	-2.673605
6094	0	1.296455	9.730233	-1.091988	0.012980	0.097298	-0.010942	2.409104	-1.358647	-2.681076
6095	0	1.262162	9.631785	-1.010604	0.012634	0.096313	-0.010132	2.377837	-1.361117	-2.693597
6096	0	1.259833	9.492225	-1.011757	0.012609	0.094918	-0.010142	2.347241	-1.366364	-2.709593
6097	0	1.262812	9.338688	-0.998873	0.012634	0.093384	-0.010010	2.320655	-1.376375	-2.725033
6098	0	1.267309	9.241700	-1.012603	0.012682	0.092413	-0.010152	2.288225	-1.383179	-2.730806
6099	0	1.232060	9.100741	-1.035104	0.012329	0.091003	-0.010376	2.256534	-1.390412	-2.736881
6100	0	1.193733	9.015998	-1.018479	0.011946	0.090157	-0.010205	2.230340	-1.397728	-2.738417
6101	0	1.177304	8.917480	-0.956814	0.011780	0.089172	-0.009583	2.211553	-1.406966	-2.741880
6102	0	1.176449	8.856838	-1.021354	0.011765	0.088567	-0.010226	2.194959	-1.423724	-2.745699
6103	0	1.134981	8.789168	-0.945393	0.011353	0.087891	-0.009460	2.186410	-1.438222	-2.744798
6104	0	1.140808	8.764895	-0.858754	0.011408	0.087648	-0.008594	2.178641	-1.456542	-2.739607
6105	0	1.141309	8.734128	-0.799657	0.011414	0.087341	-0.007996	2.180051	-1.474050	-2.731464
6106	0	1.098759	8.734089	-0.757047	0.010984	0.087341	-0.007570	2.180519	-1.496355	-2.722149
6107	0	1.062028	8.697503	-0.732472	0.010620	0.086975	-0.007324	2.181405	-1.514899	-2.710105
6108	0	1.080482	8.703487	-0.689933	0.010803	0.087035	-0.006898	2.183557	-1.535416	-2.693474
6109	0	1.025903	8.752326	-0.678207	0.010254	0.087524	-0.006775	2.193301	-1.560910	-2.672340
6110	0	0.996190	8.800869	-0.740926	0.009958	0.088010	-0.007401	2.204929	-1.584218	-2.650986
6111	0	1.031619	8.880519	-0.721222	0.010315	0.088806	-0.007202	2.218345	-1.604873	-2.618798
6112	0	1.075280	8.916743	-0.827174	0.010744	0.089170	-0.008261	2.232671	-1.634626	-2.602829
6113	0	1.112175	9.008494	-0.904620	0.011108	0.090088	-0.009033	2.249914	-1.670325	-2.568207
6114	0	1.108406	9.081043	-1.011541	0.011074	0.090814	-0.010098	2.272966	-1.701373	-2.536697
6115	0	1.155013	9.185375	-1.076223	0.011536	0.091858	-0.010742	2.298566	-1.737790	-2.504632
6116	0	1.218995	9.306407	-1.147893	0.012175	0.093069	-0.011455	2.329378	-1.774909	-2.466792
6117	0	1.258703	9.423279	-1.235696	0.012573	0.094238	-0.012329	2.364033	-1.809783	-2.430605
6118	0	1.334665	9.531851	-1.284337	0.013333	0.095325	-0.012813	2.401795	-1.843913	-2.396599
6119	0	1.411445	9.667269	-1.291412	0.014099	0.096680	-0.012878	2.444992	-1.880264	-2.363810
6120	0	1.402338	9.800154	-1.298479	0.014008	0.098008	-0.012952	2.484494	-1.916963	-2.326825
6121	0	1.386959	9.923640	-1.358435	0.013855	0.099243	-0.013550	2.525111	-1.952038	-2.293371
6122	0	1.402400	9.989331	-1.365141	0.014006	0.099900	-0.013619	2.562696	-1.991255	-2.257209
6123	0	1.410776	10.161809	-1.352073	0.014099	0.101624	-0.013489	2.599315	-2.019403	-2.225119
6124	0	1.424925	10.246117	-1.370490	0.014238	0.102467	-0.013676	2.632346	-2.050035	-2.198883
6125	0	1.435416	10.302252	-1.461072	0.014343	0.103027	-0.014587	2.658482	-2.080568	-2.179246
6126	0	1.456108	10.404973	-1.489973	0.014548	0.104054	-0.014879	2.681532	-2.112963	-2.153903
6127	0	1.465766	10.442713	-1.466789	0.014648	0.104431	-0.014648	2.702943	-2.141615	-2.138783
6128	0	1.498232	10.496865	-1.482184	0.014972	0.104972	-0.014810	2.716598	-2.171628	-2.119795
6129	0	1.441042	10.528228	-1.582492	0.014404	0.105286	-0.015808	2.734978	-2.196842	-2.103536
6130	0	1.411385	10.539844	-1.572843	0.014111	0.105400	-0.015720	2.743524	-2.219200	-2.098094
6131	0	1.434724	10.552770	-1.618442	0.014343	0.105530	-0.016174	2.754523	-2.242170	-2.085206
6132	0	1.429130	10.540170	-1.638518	0.014290	0.105403	-0.016378	2.761750	-2.262572	-2.078394
6133	0	1.452864	10.473481	-1.667014	0.014526	0.104736	-0.016663	2.769733	-2.283992	-2.077403
6134	0	1.514067	10.387695	-1.637934	0.015141	0.103878	-0.016373	2.776632	-2.303199	-2.079268
6135	0	1.464511	10.327171	-1.544356	0.014648	0.103271	-0.015442	2.778086	-2.318487	-2.081271
6136	0	1.469646	10.266199	-1.459160	0.014703	0.102661	-0.014591	2.777982	-2.330369	-2.086087
6137	0	1.433724	10.138047	-1.385334	0.014343	0.101379	-0.013855	2.775611	-2.342448	-2.092010
6138	0	1.408389	10.040542	-1.342277	0.014087	0.100405	-0.013425	2.772556	-2.358039	-2.104807
6139	0	1.439494	9.912271	-1.269329	0.014404	0.099121	-0.012695	2.769433	-2.365993	-2.114470
6140	0	1.438051	9.808856	-1.231323	0.014385	0.098086	-0.012325	2.754765	-2.379164	-2.122425
6141	0	1.396803	9.686479	-1.177410	0.013977	0.096863	-0.011780	2.747263	-2.387138	-2.133441
6142	0	1.334614	9.558670	-1.175716	0.013349	0.095585	-0.011769	2.732065	-2.402782	-2.148799
6143	0	1.287009	9.424082	-1.140201	0.012878	0.094238	-0.011414	2.717543	-2.411308	-2.156985
6144	0	1.236867	9.308408	-1.003907	0.012374	0.093082	-0.010048	2.706237	-2.423142	-2.166171
6145	0	1.153263	9.204244	-0.993907	0.011536	0.092041	-0.009949	2.693907	-2.437659	-2.178760
6146	0	1.121874	9.100661	-0.986256	0.011224	0.091005	-0.009869	2.686001	-2.449616	-2.188157
6147	0	1.085764	8.972316	-0.945400	0.010864	0.089722	-0.009460	2.677456	-2.459395	-2.198993
6148	0	1.066756	8.880972	-0.956382	0.010668	0.088809	-0.009570	2.669229	-2.477429	-2.202240
6149	0	1.055672	8.795215	-0.970274	0.010559	0.087952	-0.009705	2.666547	-2.492662	-2.212091
6150	0	1.079986	8.770730	-0.903076	0.010798	0.087708	-0.009030	2.666869	-2.512736	-2.216029
6151	0	1.074243	8.721873	-0.897680	0.010742	0.087219	-0.008972	2.672630	-2.531332	-2.220087
6152	0	1.068041	8.666749	-0.825577	0.010681	0.086668	-0.008249	2.680851	-2.548515	-2.222748
6153	0	1.068472	8.642459	-0.800371	0.010681	0.086426	-0.007996	2.691448	-2.571602	-2.213589
6154	0	1.117847	8.629955	-0.802344	0.011176	0.086301	-0.008013	2.705430	-2.593374	-2.199523
6155	0	1.135718	8.648501	-0.819134	0.011353	0.086487	-0.008179	2.721785	-2.617917	-2.193726
6156	0	1.124454	8.635863	-0.761219	0.011239	0.086361	-0.007594	2.745474	-2.643930	-2.179621
6157	0	1.166861	8.709443	-0.752220	0.011658	0.087097	-0.007507	2.764926	-2.676887	-2.161612
6158	0	1.186777	8.782031	-0.841113	0.011862	0.087823	-0.008392	2.789265	-2.703500	-2.138729
6159	0	1.166664	8.843677	-0.862643	0.011658	0.088440	-0.008606	2.815482	-2.733899	-2.118943
6160	0	1.162210	8.922219	-0.940415	0.011614	0.089226	-0.009380	2.845709	-2.763214	-2.097327
6161	0	1.173078	9.044995	-1.039859	0.011719	0.090454	-0.010376	2.874136	-2.797162	-2.068421
6162	0	1.187727	9.135634	-1.063125	0.011865	0.091361	-0.010605	2.906997	-2.831676	-2.037794
6163	0	1.198099	9.240116	-1.253969	0.011963	0.092407	-0.012512	2.940936	-2.872378	-2.003852
6164	0	1.262204	9.354734	-1.272377	0.012609	0.093554	-0.012691	2.981438	-2.906092	-1.971322
6165	0	1.259007	9.478074	-1.321679	0.012573	0.094788	-0.013184	3.021401	-2.944643	-1.936815
6166	0	1.280422	9.623109	-1.371453	0.012790	0.096238	-0.013679	3.063985	-2.980065	-1.903474
6167	0	1.302008	9.715958	-1.383450	0.013000	0.097168	-0.013794	3.111589	-3.021353	-1.874510
6168	0	1.293152	9.878988	-1.458959	0.012918	0.098798	-0.014548	3.159146	-3.055707	-1.841296
6169	0	1.319987	9.984629	-1.468300	0.013184	0.099854	-0.014648	3.198452	-3.092493	-1.816168
6170	0	1.359756	10.074790	-1.414268	0.013582	0.100755	-0.014109	3.236827	-3.128123	-1.790720
6171	0	1.472433	10.222758	-1.425114	0.014709	0.102234	-0.014221	3.270139	-3.162970	-1.768310
6172	0	1.493464	10.312988	-1.419201	0.014922	0.103136	-0.014160	3.304970	-3.195078	-1.756063
6173	0	1.503169	10.381573	-1.552034	0.015015	0.103821	-0.015503	3.323778	-3.231991	-1.746419
6174	0	1.548776	10.435452	-1.634635	0.015475	0.104359	-0.016332	3.339450	-3.263845	-1.736756
6175	0	1.532918	10.473259	-1.655553	0.015320	0.104736	-0.016541	3.355382	-3.292257	-1.727292
6176	0	1.564548	10.552063	-1.670052	0.015643	0.105522	-0.016693	3.363036	-3.312997	-1.712096
6177	0	1.574723	10.552770	-1.667564	0.015747	0.105530	-0.016663	3.376406	-3.331562	-1.710962
6178	0	1.520544	10.564493	-1.663495	0.015198	0.105647	-0.016628	3.383141	-3.358164	-1.709957
6179	0	1.526237	10.571136	-1.691308	0.015259	0.105713	-0.016907	3.389417	-3.380373	-1.710207
6180	0	1.526291	10.528158	-1.741212	0.015265	0.105282	-0.017408	3.392844	-3.396138	-1.711957
6181	0	1.476573	10.498137	-1.672222	0.014771	0.104980	-0.016724	3.390811	-3.409238	-1.708752
6182	0	1.481473	10.388381	-1.641578	0.014821	0.103883	-0.016417	3.389300	-3.420689	-1.713802
6183	0	1.458198	10.333449	-1.592236	0.014587	0.103333	-0.015930	3.380101	-3.432982	-1.719028
6184	0	1.395817	10.254524	-1.547245	0.013966	0.102542	-0.015488	3.362624	-3.442884	-1.727506
6185	0	1.390699	10.162569	-1.482525	0.013916	0.101624	-0.014832	3.354933	-3.450869	-1.739512
6186	0	1.345919	10.022668	-1.474722	0.013471	0.100224	-0.014758	3.341891	-3.455988	-1.759442
6187	0	1.360260	9.894113	-1.347401	0.013611	0.098938	-0.013489	3.324199	-3.464258	-1.776984
6188	0	1.383590	9.803115	-1.221891	0.013839	0.098028	-0.012239	3.299606	-3.478251	-1.796100
6189	0	1.299168	9.643923	-1.182049	0.013000	0.096436	-0.011841	3.274869	-3.485155	-1.815611
6190	0	1.279245	9.540764	-1.178376	0.012799	0.095405	-0.011801	3.253936	-3.494250	-1.837035
6191	0	1.238457	9.448570	-1.096439	0.012390	0.094482	-0.010986	3.226910	-3.504766	-1.849461
6192	0	1.255359	9.302817	-1.122533	0.012562	0.093024	-0.011249	3.197686	-3.511923	-1.865801
6193	0	1.280694	9.155734	-1.108249	0.012817	0.091553	-0.011108	3.164682	-3.516176	-1.874507
6194	0	1.255042	9.077023	-1.067368	0.012552	0.090768	-0.010692	3.141480	-3.530995	-1.886664
6195	0	1.232391	8.984670	-1.066234	0.012329	0.089844	-0.010681	3.116878	-3.541548	-1.899756
6196	0	1.194492	8.912019	-1.062607	0.011952	0.089117	-0.010644	3.093225	-3.549191	-1.911178
6197	0	1.135082	8.807525	-1.103703	0.011353	0.088074	-0.011047	3.079396	-3.564251	-1.917569
6198	0	1.128585	8.752819	-0.985320	0.011288	0.087526	-0.009868	3.060051	-3.578862	-1.924504
6199	0	1.122488	8.709864	-0.957570	0.011230	0.087097	-0.009583	3.050536	-3.588573	-1.927420
6200	0	1.097318	8.685648	-0.944365	0.010975	0.086856	-0.009447	3.045448	-3.603395	-1.928476
6201	0	1.061590	8.654897	-0.933282	0.010620	0.086548	-0.009338	3.037463	-3.614844	-1.931325
6202	0	1.103945	8.673312	-0.901944	0.011039	0.086733	-0.009023	3.032548	-3.632748	-1.928643
6203	0	1.110707	8.673161	-0.817354	0.011108	0.086731	-0.008179	3.025087	-3.648004	-1.921979
6204	0	1.098362	8.673203	-0.780141	0.010983	0.086732	-0.007803	3.022354	-3.665079	-1.916741
6205	0	1.086914	8.746265	-0.781387	0.010864	0.087463	-0.007812	3.023387	-3.688681	-1.904310
6206	0	1.069815	8.813140	-0.788257	0.010691	0.088133	-0.007876	3.030644	-3.715638	-1.886365
6207	0	1.080736	8.874422	-0.842697	0.010803	0.088745	-0.008423	3.035095	-3.738332	-1.862382
6208	0	1.124097	8.953523	-0.934817	0.011238	0.089536	-0.009347	3.035707	-3.759116	-1.844233
6209	0	1.184869	9.020838	-0.977070	0.011841	0.090210	-0.009766	3.041288	-3.786130	-1.825440
6210	0	1.216619	9.124225	-1.136974	0.012161	0.091244	-0.011363	3.048751	-3.809305	-1.799113
6211	0	1.246336	9.234395	-1.178443	0.012451	0.092346	-0.011780	3.053684	-3.841208	-1.777770
6212	0	1.291109	9.319187	-1.308438	0.012902	0.093195	-0.013071	3.069169	-3.868711	-1.752003
6213	0	1.325263	9.447980	-1.319433	0.013245	0.094482	-0.013184	3.081334	-3.895029	-1.724649
6214	0	1.375921	9.557266	-1.412935	0.013749	0.095575	-0.014121	3.090634	-3.923519	-1.693491
6215	0	1.380137	9.679813	-1.405580	0.013794	0.096802	-0.014038	3.110701	-3.948835	-1.669410
6216	0	1.387501	9.819484	-1.421224	0.013869	0.098198	-0.014196	3.128268	-3.972044	-1.646081
6217	0	1.416673	9.911748	-1.442270	0.014160	0.099121	-0.014404	3.148677	-3.996111	-1.619499
6218	0	1.405958	10.008754	-1.524473	0.014051	0.100090	-0.015236	3.157992	-4.021802	-1.598929
6219	0	1.428776	10.155972	-1.393058	0.014282	0.101562	-0.013916	3.173498	-4.044539	-1.573925
6220	0	1.478618	10.246909	-1.444459	0.014781	0.102471	-0.014434	3.184544	-4.066767	-1.559903
6221	0	1.447090	10.308733	-1.458931	0.014465	0.103088	-0.014587	3.185851	-4.089286	-1.541315
6222	0	1.362979	10.381659	-1.532624	0.013621	0.103818	-0.015325	3.186886	-4.114882	-1.528966
6223	0	1.410050	10.431041	-1.500413	0.014099	0.104309	-0.015015	3.174490	-4.132629	-1.517307
6224	0	1.434753	10.437330	-1.577753	0.014345	0.104372	-0.015788	3.162188	-4.151423	-1.507078
6225	0	1.483222	10.449382	-1.524692	0.014832	0.104492	-0.015259	3.148389	-4.168370	-1.502856
6226	0	1.446177	10.443631	-1.693458	0.014466	0.104434	-0.016945	3.136346	-4.179771	-1.496092
6227	0	1.446024	10.443383	-1.640589	0.014465	0.104431	-0.016418	3.121810	-4.190434	-1.490708
6228	0	1.445094	10.413397	-1.680429	0.014455	0.104131	-0.016821	3.102835	-4.202350	-1.486743
6229	0	1.457624	10.376425	-1.658333	0.014587	0.103760	-0.016602	3.082034	-4.206198	-1.476127
6230	0	1.498342	10.352860	-1.617875	0.014992	0.103524	-0.016199	3.058672	-4.213267	-1.482980
6231	0	1.476548	10.272568	-1.566779	0.014771	0.102722	-0.015686	3.037594	-4.223887	-1.492615
6232	0	1.480880	10.181677	-1.447260	0.014821	0.101812	-0.014491	3.015944	-4.226145	-1.498817
6233	0	1.457780	10.071288	-1.370737	0.014587	0.100708	-0.013733	2.986100	-4.231087	-1.514645
6234	0	1.468070	10.005073	-1.365829	0.014689	0.100046	-0.013682	2.957797	-4.236918	-1.524508
6235	0	1.427301	9.900385	-1.272922	0.014282	0.098999	-0.012756	2.925712	-4.241883	-1.535498
6236	0	1.382710	9.779150	-1.133251	0.013837	0.097787	-0.011360	2.892653	-4.245870	-1.539805
6237	0	1.329124	9.717323	-1.120199	0.013306	0.097168	-0.011230	2.858409	-4.244116	-1.555201
6238	0	1.283747	9.602310	-1.077585	0.012850	0.096018	-0.010808	2.819516	-4.244566	-1.566057
6239	0	1.213552	9.491476	-1.064775	0.012146	0.094910	-0.010681	2.778779	-4.247003	-1.579429
6240	0	1.205634	9.351985	-1.095291	0.012064	0.093515	-0.010983	2.742160	-4.252775	-1.590183
6241	0	1.213746	9.271642	-0.986049	0.012146	0.092712	-0.009888	2.707970	-4.257226	-1.596248
6242	0	1.193083	9.168734	-1.017377	0.011946	0.091682	-0.010201	2.673894	-4.253700	-1.600708
6243	0	1.170823	9.076324	-1.029204	0.011719	0.090759	-0.010315	2.644281	-4.255531	-1.602487
6244	0	1.175508	9.021986	-0.982646	0.011759	0.090218	-0.009843	2.622709	-4.265811	-1.603357
6245	0	1.128728	8.954075	-0.975051	0.011292	0.089539	-0.009766	2.602698	-4.275369	-1.600758
6246	0	1.091145	8.905613	-0.947904	0.010917	0.089054	-0.009492	2.585353	-4.283506	-1.599811
6247	0	1.129044	8.868542	-0.859361	0.011292	0.088684	-0.008606	2.568589	-4.296973	-1.594648
6248	0	1.171317	8.874807	-0.851390	0.011716	0.088747	-0.008521	2.558462	-4.308331	-1.583536
6249	0	1.110558	8.813613	-0.865673	0.011108	0.088135	-0.008667	2.544071	-4.319529	-1.576709
6250	0	1.134264	8.795450	-0.851952	0.011346	0.087954	-0.008525	2.535942	-4.330242	-1.564124
6251	0	1.178174	8.807377	-0.768699	0.011780	0.088074	-0.007690	2.530340	-4.347702	-1.550552
6252	0	1.190842	8.850104	-0.792305	0.011906	0.088501	-0.007928	2.522936	-4.366206	-1.533637
6253	0	1.184015	8.886738	-0.811649	0.011841	0.088867	-0.008118	2.520148	-4.380206	-1.517205
6254	0	1.153568	8.935526	-0.848158	0.011534	0.089355	-0.008482	2.518269	-4.397695	-1.492884
6255	0	1.129829	9.039240	-0.884823	0.011292	0.090393	-0.008850	2.514458	-4.421118	-1.473806
6256	0	1.136889	9.075654	-0.995004	0.011366	0.090757	-0.009946	2.518130	-4.439634	-1.448917
6257	0	1.197122	9.179536	-0.983065	0.011963	0.091797	-0.009827	2.521734	-4.464691	-1.421061
6258	0	1.210790	9.264611	-1.008457	0.012101	0.092648	-0.010079	2.526512	-4.487709	-1.390710
6259	0	1.208979	9.362650	-1.105417	0.012085	0.093628	-0.011047	2.533224	-4.508052	-1.362875
6260	0	1.216989	9.441466	-1.180263	0.012156	0.094418	-0.011794	2.542029	-4.539662	-1.332812
6261	0	1.252564	9.551700	-1.185095	0.012512	0.095520	-0.011841	2.552612	-4.569933	-1.302812
6262	0	1.248318	9.667062	-1.254633	0.012478	0.096673	-0.012533	2.566490	-4.590298	-1.272297
6263	0	1.282688	9.747040	-1.252385	0.012817	0.097473	-0.012512	2.578550	-4.615467	-1.243047
6264	0	1.351899	9.825609	-1.316359	0.013508	0.098260	-0.013146	2.597131	-4.642349	-1.216051
6265	0	1.392623	9.930083	-1.405175	0.013916	0.099304	-0.014038	2.611441	-4.667811	-1.187157
6266	0	1.413100	10.020861	-1.383476	0.014119	0.100212	-0.013822	2.625053	-4.695094	-1.167007
6267	0	1.428569	10.088910	-1.471992	0.014282	0.100891	-0.014709	2.635494	-4.712640	-1.139205
6268	0	1.405044	10.131218	-1.381947	0.014044	0.101314	-0.013816	2.638227	-4.733825	-1.117142
6269	0	1.422603	10.210985	-1.386452	0.014221	0.102112	-0.013855	2.647531	-4.752932	-1.094423
6270	0	1.484879	10.259252	-1.443542	0.014841	0.102595	-0.014423	2.659686	-4.775211	-1.082894
6271	0	1.477493	10.314836	-1.428525	0.014771	0.103149	-0.014282	2.661835	-4.793705	-1.062917
6272	0	1.459861	10.326774	-1.520790	0.014596	0.103269	-0.015204	2.664472	-4.810248	-1.053197
6273	0	1.507879	10.333171	-1.507809	0.015076	0.103333	-0.015076	2.666040	-4.827262	-1.040048
6274	0	1.471840	10.314745	-1.471238	0.014715	0.103148	-0.014715	2.661774	-4.844304	-1.030318
6275	0	1.452442	10.302840	-1.458189	0.014526	0.103027	-0.014587	2.654496	-4.855605	-1.018518
6276	0	1.446174	10.284684	-1.530355	0.014461	0.102846	-0.015309	2.646996	-4.870296	-1.006335
6277	0	1.379239	10.229616	-1.494655	0.013794	0.102295	-0.014954	2.637972	-4.881951	-1.001718
6278	0	1.384251	10.181094	-1.523735	0.013851	0.101809	-0.015245	2.627927	-4.885807	-1.000919
6279	0	1.360600	10.101556	-1.475874	0.013611	0.101013	-0.014771	2.613634	-4.893635	-0.994193
6280	0	1.347491	9.998020	-1.407380	0.013478	0.099979	-0.014076	2.610037	-4.903156	-0.997105
6281	0	1.397226	9.967189	-1.317746	0.013977	0.099670	-0.013184	2.602118	-4.910861	-1.001304
6282	0	1.359685	9.851381	-1.243542	0.013601	0.098513	-0.012440	2.596284	-4.918748	-1.005877
6283	0	1.305863	9.777980	-1.195398	0.013062	0.097778	-0.011963	2.585032	-4.928284	-1.011059
6284	0	1.329067	9.705041	-1.138505	0.013300	0.097048	-0.011396	2.570632	-4.930213	-1.013149
6285	0	1.323702	9.570562	-1.115709	0.013245	0.095703	-0.011169	2.554853	-4.933953	-1.009639
6286	0	1.285740	9.485481	-1.070438	0.012863	0.094852	-0.010718	2.537136	-4.939638	-1.015037
6287	0	1.256860	9.393548	-1.036006	0.012573	0.093933	-0.010376	2.516842	-4.946550	-1.019237
6288	0	1.280428	9.290231	-1.063721	0.012808	0.092900	-0.010651	2.499368	-4.954736	-1.021324
6289	0	1.262705	9.216493	-1.030733	0.012634	0.092163	-0.010315	2.488952	-4.958268	-1.023851
6290	0	1.243010	9.137440	-1.035181	0.012436	0.091372	-0.010362	2.475553	-4.963487	-1.025635
6291	0	1.214790	9.069877	-1.067448	0.012146	0.090698	-0.010681	2.466199	-4.978355	-1.021366
6292	0	1.202296	9.021094	-0.962680	0.012027	0.090210	-0.009631	2.459731	-4.985787	-1.021812
6293	0	1.147784	8.978249	-0.945870	0.011475	0.089783	-0.009460	2.456524	-5.002176	-1.019904
6294	0	1.104987	8.959826	-0.909921	0.011053	0.089599	-0.009091	2.465327	-5.010357	-1.013811
6295	0	1.110412	8.935543	-0.916089	0.011108	0.089355	-0.009155	2.471095	-5.017257	-1.000110
6296	0	1.128259	8.947548	-0.844522	0.011282	0.089477	-0.008434	2.483693	-5.030276	-0.991341
6297	0	1.092956	8.886554	-0.819087	0.010925	0.088867	-0.008179	2.497783	-5.048185	-0.973412
6298	0	1.093820	8.892273	-0.827566	0.010933	0.088924	-0.008265	2.510673	-5.067147	-0.959799
6299	0	1.105527	8.904849	-0.794382	0.011047	0.089050	-0.007935	2.520984	-5.089519	-0.946120
6300	0	1.107204	8.989879	-0.826996	0.011063	0.089901	-0.008259	2.533524	-5.113690	-0.929364
6301	0	1.111758	9.039053	-0.929102	0.011108	0.090393	-0.009277	2.548831	-5.137525	-0.907624
6302	0	1.156581	9.068937	-0.962537	0.011554	0.090693	-0.009610	2.566173	-5.164822	-0.881798
6303	0	1.179057	9.142718	-1.045535	0.011780	0.091431	-0.010437	2.587258	-5.190242	-0.856660
6304	0	1.242174	9.245634	-1.135206	0.012411	0.092461	-0.011329	2.614337	-5.215154	-0.831472
6305	0	1.288938	9.301346	-1.161750	0.012878	0.093018	-0.011597	2.638191	-5.240321	-0.808321
6306	0	1.291234	9.404223	-1.190523	0.012900	0.094047	-0.011884	2.662484	-5.266518	-0.784243
6307	0	1.325527	9.478263	-1.217315	0.013245	0.094788	-0.012146	2.693335	-5.290928	-0.756446
6308	0	1.327970	9.556378	-1.351046	0.013266	0.095570	-0.013483	2.724348	-5.319075	-0.728684
6309	0	1.325297	9.649100	-1.333783	0.013245	0.096497	-0.013306	2.760466	-5.340292	-0.694188
6310	0	1.351592	9.751683	-1.340349	0.013505	0.097523	-0.013371	2.796202	-5.364447	-0.669373
6311	0	1.338118	9.856539	-1.388644	0.013367	0.098572	-0.013855	2.830921	-5.392433	-0.639517
6312	0	1.377266	9.952948	-1.376449	0.013762	0.099535	-0.013736	2.862061	-5.416423	-0.611086
6313	0	1.405120	10.051912	-1.370089	0.014038	0.100525	-0.013672	2.893285	-5.442515	-0.584105
6314	0	1.364680	10.099559	-1.400273	0.013637	0.101001	-0.013975	2.922741	-5.465188	-0.557324
6315	0	1.380729	10.186194	-1.382296	0.013794	0.101868	-0.013794	2.953731	-5.491262	-0.539335
6316	0	1.437763	10.246223	-1.435792	0.014370	0.102466	-0.014341	2.970601	-5.510818	-0.520530
6317	0	1.404920	10.277865	-1.479159	0.014038	0.102783	-0.014771	2.992535	-5.534094	-0.502801
6318	0	1.412214	10.271075	-1.525231	0.014121	0.102713	-0.015241	3.004023	-5.546274	-0.493944
6319	0	1.440882	10.320809	-1.533146	0.014404	0.103210	-0.015320	3.015485	-5.562141	-0.483427
6320	0	1.454178	10.307992	-1.596548	0.014535	0.103083	-0.015954	3.027103	-5.580668	-0.480728
6321	0	1.465266	10.308561	-1.624910	0.014648	0.103088	-0.016235	3.041232	-5.596329	-0.479729
6322	0	1.448010	10.271462	-1.590210	0.014473	0.102716	-0.015897	3.046149	-5.615093	-0.478839
6323	0	1.465207	10.266016	-1.575002	0.014648	0.102661	-0.015747	3.048389	-5.629909	-0.478096
6324	0	1.459412	10.186384	-1.576001	0.014594	0.101865	-0.015754	3.054339	-5.640772	-0.480104
6325	0	1.439947	10.137995	-1.489350	0.014404	0.101379	-0.014893	3.054320	-5.646024	-0.479839
6326	0	1.457547	10.058735	-1.495383	0.014577	0.100587	-0.014956	3.051606	-5.655136	-0.490815
6327	0	1.452277	10.022023	-1.477063	0.014526	0.100220	-0.014771	3.050766	-5.661684	-0.500342
6328	0	1.378260	9.912195	-1.391452	0.013786	0.099121	-0.013917	3.047202	-5.667890	-0.509270
6329	0	1.397161	9.826757	-1.312108	0.013977	0.098267	-0.013123	3.044919	-5.671879	-0.526249
6330	0	1.371532	9.717015	-1.275071	0.013721	0.097169	-0.012753	3.040854	-5.674891	-0.534387
6331	0	1.311489	9.631483	-1.226565	0.013123	0.096313	-0.012268	3.037484	-5.675852	-0.550602
6332	0	1.297888	9.546191	-1.171275	0.012985	0.095461	-0.011714	3.035361	-5.678178	-0.562515
6333	0	1.250573	9.472860	-1.128159	0.012512	0.094727	-0.011292	3.022882	-5.680128	-0.574115
6334	0	1.194776	9.357190	-1.150870	0.011950	0.093571	-0.011517	3.012798	-5.687735	-0.587590
6335	0	1.183518	9.289740	-1.109860	0.011841	0.092896	-0.011108	3.000400	-5.690389	-0.605233
6336	0	1.212966	9.186195	-1.029113	0.012135	0.091861	-0.010296	2.993929	-5.693727	-0.618250
6337	0	1.141107	9.094298	-1.019035	0.011414	0.090942	-0.010193	2.990094	-5.700056	-0.626210
6338	0	1.159059	9.057749	-1.006315	0.011591	0.090577	-0.010066	2.985775	-5.708993	-0.633356
6339	0	1.153296	9.002727	-1.049743	0.011536	0.090027	-0.010498	2.984121	-5.715062	-0.639387
6340	0	1.171597	8.953865	-0.951616	0.011713	0.089539	-0.009521	2.977626	-5.728153	-0.641226
6341	0	1.141655	8.911054	-1.019645	0.011414	0.089111	-0.010193	2.981226	-5.741377	-0.640476
6342	0	1.148226	8.862036	-1.063109	0.011479	0.088621	-0.010628	2.984460	-5.754504	-0.640986
6343	0	1.166130	8.856115	-0.964716	0.011658	0.088562	-0.009644	2.987945	-5.768451	-0.637865
6344	0	1.184893	8.843713	-0.965771	0.011847	0.088438	-0.009651	2.994965	-5.779697	-0.630934
6345	0	1.178281	8.843909	-0.928165	0.011780	0.088440	-0.009277	2.998988	-5.793089	-0.615888
6346	0	1.191599	8.880202	-0.917546	0.011908	0.088804	-0.009165	3.011148	-5.813315	-0.604514
6347	0	1.215337	8.947542	-0.947101	0.012146	0.089478	-0.009460	3.022970	-5.832181	-0.588444
6348	0	1.173873	8.983704	-0.900611	0.011733	0.089839	-0.008994	3.036613	-5.848694	-0.576098
6349	0	1.160624	9.057381	-0.995911	0.011597	0.090576	-0.009949	3.047952	-5.870042	-0.561371
6350	0	1.211509	9.129964	-1.090007	0.012104	0.091303	-0.010885	3.064767	-5.893043	-0.547248
6351	0	1.209653	9.222176	-1.074945	0.012085	0.092224	-0.010742	3.071761	-5.916623	-0.524417
6352	0	1.223952	9.282522	-1.108164	0.012230	0.092829	-0.011063	3.092956	-5.937673	-0.501372
6353	0	1.245889	9.380812	-1.149004	0.012451	0.093811	-0.011475	3.109582	-5.956178	-0.481398
6354	0	1.291018	9.453186	-1.305135	0.012894	0.094537	-0.013032	3.131267	-5.984932	-0.464511
6355	0	1.276322	9.539504	-1.362480	0.012756	0.095398	-0.013611	3.145869	-6.001909	-0.444908
6356	0	1.320726	9.642375	-1.433583	0.013197	0.096429	-0.014311	3.173563	-6.022813	-0.426206
6357	0	1.355812	9.740725	-1.412467	0.013550	0.097412	-0.014099	3.201515	-6.041236	-0.407800
6358	0	1.345788	9.825028	-1.478800	0.013444	0.098256	-0.014762	3.229738	-6.065897	-0.384349
6359	0	1.392545	9.936050	-1.418409	0.013916	0.099365	-0.014160	3.255497	-6.085348	-0.368816
6360	0	1.406720	10.008386	-1.392315	0.014056	0.100088	-0.013904	3.275958	-6.106449	-0.350658
6361	0	1.423068	10.094913	-1.453809	0.014221	0.100952	-0.014526	3.287523	-6.125618	-0.332214
6362	0	1.461677	10.142983	-1.426145	0.014606	0.101434	-0.014245	3.304564	-6.146716	-0.322523
6363	0	1.440669	10.198761	-1.484392	0.014404	0.101990	-0.014832	3.316993	-6.157848	-0.318138
6364	0	1.496546	10.277633	-1.480273	0.014957	0.102778	-0.014796	3.322599	-6.175066	-0.303673
6365	0	1.501974	10.253746	-1.502051	0.015015	0.102539	-0.015015	3.327712	-6.189039	-0.298186
6366	0	1.466439	10.314422	-1.539638	0.014658	0.103146	-0.015393	3.329785	-6.204366	-0.290792
6367	0	1.452850	10.320957	-1.587289	0.014526	0.103210	-0.015869	3.332467	-6.214942	-0.283865
6368	0	1.446708	10.339315	-1.562461	0.014469	0.103392	-0.015633	3.322539	-6.220907	-0.287628
6369	0	1.434040	10.308963	-1.598573	0.014343	0.103088	-0.015991	3.315116	-6.225900	-0.287777
6370	0	1.439650	10.296893	-1.628235	0.014398	0.102968	-0.016286	3.310311	-6.232942	-0.293538
6371	0	1.427812	10.235890	-1.640370	0.014282	0.102356	-0.016418	3.292635	-6.236426	-0.293265
6372	0	1.420993	10.193611	-1.533727	0.014213	0.101933	-0.015352	3.275122	-6.241462	-0.300061
6373	0	1.378269	10.138253	-1.573671	0.013794	0.101379	-0.015747	3.262667	-6.236980	-0.311652
6374	0	1.388617	10.053414	-1.448865	0.013893	0.100531	-0.014506	3.241834	-6.236941	-0.322900
6375	0	1.396922	9.997840	-1.427018	0.013977	0.099976	-0.014282	3.227248	-6.235804	-0.329980
6376	0	1.370569	9.919093	-1.393532	0.013717	0.099187	-0.013953	3.206001	-6.230857	-0.343016
6377	0	1.354411	9.772073	-1.346950	0.013550	0.097717	-0.013489	3.182964	-6.231788	-0.359129
6378	0	1.352932	9.717763	-1.239201	0.013538	0.097174	-0.012413	3.157726	-6.228469	-0.374956
6379	0	1.335969	9.625683	-1.266941	0.013367	0.096252	-0.012695	3.126497	-6.227498	-0.391116
6380	0	1.334210	9.528801	-1.158204	0.013352	0.095284	-0.011607	3.095803	-6.222235	-0.409378
6381	0	1.293035	9.454797	-1.089701	0.012939	0.094543	-0.010925	3.061223	-6.218049	-0.431253
6382	0	1.261131	9.351828	-1.163683	0.012615	0.093514	-0.011663	3.028222	-6.220358	-0.445915
6383	0	1.293417	9.271629	-1.126562	0.012939	0.092712	-0.011292	2.995750	-6.220828	-0.458783
6384	0	1.213184	9.168486	-1.103382	0.012136	0.091681	-0.011058	2.965298	-6.223185	-0.471715
6385	0	1.220270	9.094560	-1.078104	0.012207	0.090942	-0.010803	2.936667	-6.224658	-0.483012
6386	0	1.225466	9.009619	-1.092553	0.012259	0.090094	-0.010942	2.914603	-6.226624	-0.497475
6387	0	1.159103	9.009030	-1.005572	0.011597	0.090088	-0.010071	2.894791	-6.226186	-0.505734
6388	0	1.145638	8.966803	-1.039239	0.011463	0.089665	-0.010407	2.874743	-6.224351	-0.510700
6389	0	1.104651	8.911243	-1.036741	0.011047	0.089111	-0.010376	2.863159	-6.229959	-0.519414
6390	0	1.098178	8.917562	-0.974005	0.010984	0.089174	-0.009749	2.849974	-6.233342	-0.518351
6391	0	1.128845	8.935689	-0.975612	0.011292	0.089355	-0.009766	2.836389	-6.236217	-0.515433
6392	0	1.134537	8.911394	-0.919197	0.011346	0.089113	-0.009198	2.827095	-6.242253	-0.511921
6393	0	1.141722	8.917266	-0.884239	0.011414	0.089172	-0.008850	2.815802	-6.253606	-0.505117
6394	0	1.135789	8.929563	-0.943544	0.011359	0.089294	-0.009445	2.801704	-6.258609	-0.495233
6395	0	1.153561	8.978351	-0.988048	0.011536	0.089783	-0.009888	2.790719	-6.265281	-0.483258
6396	0	1.171998	9.033307	-0.944265	0.011718	0.090333	-0.009446	2.784395	-6.274771	-0.469520
6397	0	1.190513	9.057577	-1.019261	0.011902	0.090576	-0.010193	2.782146	-6.285554	-0.456077
6398	0	1.185428	9.118518	-0.994311	0.011847	0.091186	-0.009949	2.772920	-6.301986	-0.434949
6399	0	1.221114	9.197928	-1.068253	0.012207	0.091980	-0.010681	2.772470	-6.313674	-0.417285
6400	0	1.265052	9.301407	-1.111481	0.012642	0.093016	-0.011111	2.774744	-6.330768	-0.396804
6401	0	1.282519	9.393178	-1.178186	0.012817	0.093933	-0.011780	2.774925	-6.346686	-0.373640
6402	0	1.253148	9.453952	-1.209397	0.012527	0.094541	-0.012090	2.777826	-6.357883	-0.355014
6403	0	1.306741	9.521325	-1.245719	0.013062	0.095215	-0.012451	2.782779	-6.371216	-0.332607
6404	0	1.332610	9.630727	-1.344833	0.013317	0.096310	-0.013440	2.790310	-6.387968	-0.311210
6405	0	1.306666	9.716577	-1.356063	0.013062	0.097168	-0.013550	2.801059	-6.400150	-0.297454
6406	0	1.350202	9.826017	-1.376306	0.013498	0.098262	-0.013755	2.808451	-6.410528	-0.280781
6407	0	1.325623	9.875216	-1.374133	0.013245	0.098755	-0.013733	2.816173	-6.429907	-0.259273
6408	0	1.369458	9.954191	-1.418247	0.013695	0.099543	-0.014177	2.819971	-6.435674	-0.242217
6409	0	1.373963	10.052348	-1.391966	0.013733	0.100525	-0.013916	2.822220	-6.449228	-0.225742
6410	0	1.380913	10.119249	-1.410485	0.013807	0.101192	-0.014107	2.818051	-6.457154	-0.207597
6411	0	1.385693	10.137958	-1.470637	0.013855	0.101379	-0.014709	2.812982	-6.465226	-0.198564
6412	0	1.404596	10.199000	-1.482024	0.014042	0.101990	-0.014826	2.805027	-6.475506	-0.185777
6413	0	1.410192	10.229518	-1.501029	0.014099	0.102295	-0.015015	2.798622	-6.484399	-0.177807
6414	0	1.465282	10.260176	-1.517830	0.014653	0.102600	-0.015189	2.785080	-6.489731	-0.172864
6415	0	1.428010	10.241802	-1.507075	0.014282	0.102417	-0.015076	2.778220	-6.493145	-0.167196
6416	0	1.434137	10.248132	-1.505399	0.014338	0.102480	-0.015066	2.763260	-6.501950	-0.158395
6417	0	1.458934	10.235771	-1.518407	0.014587	0.102356	-0.015198	2.746845	-6.509789	-0.158641
6418	0	1.428353	10.223988	-1.576249	0.014285	0.102237	-0.015781	2.724353	-6.513572	-0.151142
6419	0	1.452039	10.180954	-1.542840	0.014526	0.101807	-0.015442	2.708025	-6.512547	-0.149205
6420	0	1.444724	10.132619	-1.497272	0.014453	0.101323	-0.014988	2.689827	-6.511799	-0.152195
6421	0	1.397242	10.058909	-1.426456	0.013977	0.100586	-0.014282	2.669063	-6.512160	-0.161044
6422	0	1.432884	10.004526	-1.404901	0.014334	0.100042	-0.014065	2.650352	-6.512177	-0.170393
6423	0	1.360535	9.906313	-1.334953	0.013611	0.099060	-0.013367	2.629569	-6.511244	-0.170702
6424	0	1.340613	9.864191	-1.264642	0.013416	0.098639	-0.012662	2.610880	-6.504817	-0.177668
6425	0	1.323960	9.772001	-1.188504	0.013245	0.097717	-0.011902	2.590458	-6.504113	-0.182159
6426	0	1.304279	9.705430	-1.148092	0.013051	0.097051	-0.011502	2.564673	-6.499484	-0.189768
6427	0	1.250570	9.643922	-1.090031	0.012512	0.096436	-0.010925	2.534267	-6.496772	-0.192669
6428	0	1.273429	9.559118	-1.085653	0.012743	0.095588	-0.010877	2.509232	-6.491363	-0.196124
6429	0	1.244466	9.466922	-1.132886	0.012451	0.094666	-0.011353	2.480021	-6.488460	-0.203376
6430	0	1.218006	9.388286	-1.110288	0.012194	0.093879	-0.011123	2.455032	-6.476838	-0.209336
6431	0	1.213969	9.326473	-1.029516	0.012146	0.093262	-0.010315	2.430142	-6.473866	-0.215623
6432	0	1.170078	9.223260	-1.056205	0.011705	0.092230	-0.010581	2.405706	-6.472976	-0.215742
6433	0	1.183686	9.155467	-1.079119	0.011841	0.091553	-0.010803	2.389693	-6.472866	-0.217487
6434	0	1.171020	9.088533	-1.022002	0.011710	0.090884	-0.010230	2.376229	-6.477616	-0.221054
6435	0	1.183949	9.051618	-1.000189	0.011841	0.090515	-0.010010	2.365245	-6.480637	-0.219832
6436	0	1.189852	9.070092	-0.992697	0.011899	0.090700	-0.009933	2.355704	-6.484763	-0.214008
6437	0	1.178412	9.039312	-0.963780	0.011780	0.090393	-0.009644	2.346971	-6.494956	-0.205677
6438	0	1.172783	9.008820	-0.944425	0.011726	0.090088	-0.009449	2.339607	-6.501420	-0.201231
6439	0	1.196843	9.002645	-0.957937	0.011963	0.090027	-0.009583	2.334235	-6.513067	-0.193355
6440	0	1.209665	8.984294	-0.884127	0.012095	0.089843	-0.008844	2.328481	-6.519348	-0.180174
6441	0	1.178099	9.014878	-0.891099	0.011780	0.090149	-0.008911	2.326664	-6.525489	-0.169934
6442	0	1.191094	9.063543	-0.933726	0.011904	0.090636	-0.009338	2.323473	-6.539167	-0.156378
6443	0	1.130010	9.106274	-0.940570	0.011292	0.091064	-0.009399	2.329726	-6.554473	-0.146272
6444	0	1.137676	9.118109	-0.960285	0.011370	0.091183	-0.009596	2.336145	-6.567989	-0.123150
6445	0	1.203369	9.197785	-1.032255	0.012024	0.091980	-0.010315	2.343573	-6.584607	-0.105239
6446	0	1.192645	9.233964	-0.991387	0.011921	0.092341	-0.009904	2.353471	-6.596045	-0.080487
6447	0	1.215003	9.332110	-1.056906	0.012146	0.093323	-0.010559	2.363175	-6.605476	-0.055367
6448	0	1.216468	9.404848	-1.077584	0.012154	0.094051	-0.010763	2.376070	-6.623317	-0.031132
6449	0	1.251930	9.447995	-1.124337	0.012512	0.094482	-0.011230	2.389211	-6.636207	-0.005796
6450	0	1.290325	9.514504	-1.188052	0.012893	0.095148	-0.011868	2.402427	-6.653008	0.020028
6451	0	1.307391	9.606516	-1.259229	0.013062	0.096069	-0.012573	2.422657	-6.671764	0.047332
6452	0	1.309221	9.648530	-1.250395	0.013085	0.096488	-0.012490	2.436519	-6.683930	0.075144
6453	0	1.319419	9.734700	-1.277650	0.013184	0.097351	-0.012756	2.457723	-6.700345	0.100417
6454	0	1.388909	9.825295	-1.366812	0.013876	0.098257	-0.013652	2.474687	-6.719480	0.122484
6455	0	1.386168	9.881255	-1.301893	0.013855	0.098816	-0.013000	2.493749	-6.731181	0.149194
6456	0	1.387483	9.965914	-1.318142	0.013868	0.099663	-0.013161	2.515440	-6.742594	0.168396
6457	0	1.404790	10.003283	-1.344573	0.014038	0.100037	-0.013428	2.534144	-6.757699	0.187256
6458	0	1.425273	10.039167	-1.341616	0.014240	0.100395	-0.013403	2.547422	-6.775722	0.203505
6459	0	1.428811	10.125485	-1.331820	0.014282	0.101257	-0.013306	2.559429	-6.786197	0.225413
6460	0	1.460124	10.137148	-1.407719	0.014599	0.101374	-0.014064	2.572774	-6.792743	0.239733
6461	0	1.453258	10.168282	-1.416635	0.014526	0.101685	-0.014160	2.578189	-6.803497	0.250141
6462	0	1.411504	10.180103	-1.405998	0.014111	0.101803	-0.014051	2.586410	-6.812331	0.257604
6463	0	1.416545	10.186588	-1.441183	0.014160	0.101868	-0.014404	2.593522	-6.822032	0.264752
6464	0	1.368346	10.155819	-1.429901	0.013681	0.101559	-0.014297	2.593901	-6.828062	0.270370
6465	0	1.336859	10.137799	-1.441243	0.013367	0.101379	-0.014404	2.601807	-6.833928	0.274556
6466	0	1.386415	10.119194	-1.405975	0.013858	0.101193	-0.014055	2.605849	-6.844712	0.276265
6467	0	1.410111	10.082915	-1.440884	0.014099	0.100830	-0.014404	2.609732	-6.850601	0.280314
6468	0	1.367525	9.997327	-1.405099	0.013676	0.099974	-0.014048	2.612682	-6.853788	0.278933
6469	0	1.391413	9.948720	-1.373557	0.013916	0.099487	-0.013733	2.614933	-6.855293	0.275360
6470	0	1.336213	9.869331	-1.361332	0.013362	0.098693	-0.013617	2.610634	-6.859134	0.269975
6471	0	1.342483	9.814513	-1.299893	0.013428	0.098145	-0.013000	2.607891	-6.859255	0.268671
6472	0	1.378768	9.747480	-1.274765	0.013787	0.097474	-0.012753	2.600068	-6.863145	0.268696
6473	0	1.336292	9.655833	-1.183928	0.013367	0.096558	-0.011841	2.597596	-6.862000	0.263292
6474	0	1.347805	9.582685	-1.207892	0.013480	0.095826	-0.012082	2.593071	-6.862785	0.257569
6475	0	1.324103	9.527643	-1.098585	0.013245	0.095276	-0.010986	2.591775	-6.861632	0.249174
6476	0	1.335738	9.491098	-1.183982	0.013359	0.094911	-0.011841	2.589908	-6.862844	0.238830
6477	0	1.275805	9.381064	-1.025543	0.012756	0.093811	-0.010254	2.591312	-6.867872	0.230072
6478	0	1.245183	9.301717	-1.019443	0.012454	0.093017	-0.010197	2.588034	-6.868095	0.221634
6479	0	1.183859	9.259102	-1.031129	0.011841	0.092590	-0.010315	2.582660	-6.868388	0.222642
6480	0	1.195772	9.210299	-1.049192	0.011958	0.092103	-0.010491	2.582552	-6.870884	0.218478
6481	0	1.159798	9.155244	-1.001098	0.011597	0.091553	-0.010010	2.582983	-6.875511	0.221411
6482	0	1.172381	9.112407	-1.037937	0.011721	0.091125	-0.010379	2.582879	-6.882373	0.216516
6483	0	1.159509	9.063687	-0.964865	0.011597	0.090637	-0.009644	2.587891	-6.883361	0.220233
6484	0	1.177802	9.094023	-0.972385	0.011776	0.090941	-0.009715	2.597605	-6.888866	0.223532
6485	0	1.136109	9.063487	-0.989927	0.011353	0.090637	-0.009888	2.611130	-6.902481	0.224395
6486	0	1.125463	9.050829	-0.961661	0.011247	0.090510	-0.009606	2.622604	-6.915434	0.233759
6487	0	1.135675	9.057395	-0.953758	0.011353	0.090576	-0.009521	2.641034	-6.923760	0.247564
6488	0	1.167017	9.093542	-0.902051	0.011665	0.090938	-0.009005	2.659476	-6.932671	0.256016
6489	0	1.221664	9.093993	-0.874018	0.012207	0.090942	-0.008728	2.673118	-6.947636	0.267515
6490	0	1.223732	9.172754	-1.010539	0.012226	0.091730	-0.010096	2.683192	-6.964593	0.289648
6491	0	1.191209	9.185490	-0.996428	0.011902	0.091858	-0.009949	2.700502	-6.980231	0.306841
6492	0	1.229730	9.233622	-1.073042	0.012288	0.092340	-0.010713	2.720460	-6.994457	0.325857
6493	0	1.221659	9.295309	-1.094397	0.012207	0.092957	-0.010925	2.741204	-7.009026	0.344806
6494	0	1.235717	9.337231	-1.189985	0.012348	0.093376	-0.011879	2.764500	-7.022719	0.363266
6495	0	1.282724	9.423439	-1.228763	0.012817	0.094238	-0.012268	2.786030	-7.037292	0.382617
6496	0	1.302838	9.477505	-1.263399	0.013020	0.094779	-0.012613	2.808782	-7.050499	0.400868
6497	0	1.325612	9.545412	-1.351189	0.013245	0.095459	-0.013489	2.834352	-7.066719	0.422743
6498	0	1.345940	9.660363	-1.331632	0.013451	0.096608	-0.013292	2.860679	-7.079609	0.441188
6499	0	1.355647	9.697987	-1.333523	0.013550	0.096985	-0.013306	2.893156	-7.089967	0.464142
6500	0	1.351183	9.812940	-1.363369	0.013502	0.098134	-0.013610	2.918766	-7.103705	0.481261
6501	0	1.301053	9.850548	-1.321303	0.013000	0.098511	-0.013184	2.950783	-7.117816	0.497854
6502	0	1.358229	9.934889	-1.430353	0.013570	0.099354	-0.014281	2.974610	-7.134485	0.512095
6503	0	1.362053	9.972694	-1.424349	0.013611	0.099731	-0.014221	2.998383	-7.147925	0.522586
6504	0	1.375814	10.038970	-1.398158	0.013752	0.100393	-0.013962	3.019327	-7.157290	0.529885
6505	0	1.392355	10.070486	-1.435803	0.013916	0.100708	-0.014343	3.034338	-7.168101	0.543845
6506	0	1.412007	10.094256	-1.518041	0.014113	0.100945	-0.015167	3.047896	-7.177923	0.551347
6507	0	1.410837	10.113161	-1.545730	0.014099	0.101135	-0.015442	3.064067	-7.190649	0.556227
6508	0	1.418401	10.143020	-1.566815	0.014178	0.101433	-0.015656	3.075781	-7.199313	0.564442
6509	0	1.422445	10.113317	-1.490358	0.014221	0.101135	-0.014893	3.086828	-7.205200	0.569293
6510	0	1.410461	10.131224	-1.510782	0.014105	0.101314	-0.015099	3.096153	-7.207203	0.568058
6511	0	1.428349	10.137843	-1.501993	0.014282	0.101379	-0.015015	3.100937	-7.210796	0.568457
6512	0	1.434966	10.106888	-1.546537	0.014345	0.101071	-0.015453	3.113957	-7.218215	0.562766
6513	0	1.433930	10.082952	-1.459518	0.014343	0.100830	-0.014587	3.121892	-7.215931	0.557685
6514	0	1.457544	10.040127	-1.497079	0.014579	0.100401	-0.014970	3.121785	-7.214199	0.560517
6515	0	1.439980	9.936602	-1.495275	0.014404	0.099365	-0.014954	3.119884	-7.211198	0.554563
6516	0	1.402763	9.918378	-1.433836	0.014029	0.099183	-0.014342	3.114855	-7.212228	0.546085
6517	0	1.367104	9.851168	-1.433760	0.013672	0.098511	-0.014343	3.108012	-7.213343	0.533499
6518	0	1.335956	9.784136	-1.329267	0.013365	0.097840	-0.013295	3.104507	-7.209161	0.527280
6519	0	1.305482	9.723002	-1.232817	0.013062	0.097229	-0.012329	3.103338	-7.202965	0.510922
6520	0	1.316661	9.662193	-1.250346	0.013169	0.096621	-0.012511	3.093981	-7.201470	0.495150
6521	0	1.287369	9.576519	-1.189869	0.012878	0.095764	-0.011902	3.089769	-7.197448	0.483838
6522	0	1.255919	9.509469	-1.079431	0.012564	0.095094	-0.010798	3.085899	-7.193284	0.469212
6523	0	1.257032	9.442271	-1.073396	0.012573	0.094421	-0.010742	3.075927	-7.190953	0.453303
6524	0	1.232146	9.375343	-1.089713	0.012322	0.093752	-0.010909	3.061088	-7.191091	0.443452
6525	0	1.244586	9.301919	-1.103977	0.012451	0.093018	-0.011047	3.051304	-7.185948	0.434127
6526	0	1.207191	9.247253	-1.151173	0.012074	0.092471	-0.011521	3.039008	-7.185406	0.425953
6527	0	1.202357	9.185917	-1.073180	0.012024	0.091858	-0.010742	3.025399	-7.186324	0.417908
6528	0	1.172007	9.100568	-1.102201	0.011718	0.091005	-0.011027	3.018072	-7.190550	0.415039
6529	0	1.214483	9.082094	-1.092136	0.012146	0.090820	-0.010925	3.012125	-7.190491	0.415918
6530	0	1.232459	9.057753	-1.042785	0.012326	0.090577	-0.010429	3.008963	-7.189821	0.415696
6531	0	1.214518	9.027072	-1.050135	0.012146	0.090271	-0.010498	3.011844	-7.190209	0.418362
6532	0	1.190201	9.039141	-1.026434	0.011900	0.090392	-0.010261	3.015227	-7.194222	0.424655
6533	0	1.178183	9.045359	-0.995095	0.011780	0.090454	-0.009949	3.017004	-7.198036	0.422278
6534	0	1.202912	9.051273	-0.959029	0.012028	0.090513	-0.009587	3.019617	-7.200986	0.424259
6535	0	1.196502	9.057610	-1.025206	0.011963	0.090576	-0.010254	3.015450	-7.205126	0.437791
6536	0	1.215277	9.112374	-1.007154	0.012150	0.091125	-0.010068	3.018472	-7.210131	0.442887
6537	0	1.172547	9.124642	-0.970717	0.011719	0.091248	-0.009705	3.019854	-7.219978	0.451889
6538	0	1.180026	9.154844	-1.038626	0.011793	0.091550	-0.010382	3.023890	-7.230159	0.462317
6539	0	1.178595	9.228395	-1.056271	0.011780	0.092285	-0.010559	3.026406	-7.239140	0.477803
6540	0	1.203926	9.289135	-1.155066	0.012036	0.092893	-0.011543	3.033257	-7.244080	0.494567
6541	0	1.239569	9.326045	-1.141791	0.012390	0.093262	-0.011414	3.036362	-7.252174	0.513254
6542	0	1.222530	9.398921	-1.173679	0.012218	0.093991	-0.011728	3.044481	-7.262866	0.529790
6543	0	1.239988	9.484597	-1.215687	0.012390	0.094849	-0.012146	3.055806	-7.275733	0.537145
6544	0	1.290511	9.563375	-1.297311	0.012897	0.095636	-0.012961	3.067368	-7.285936	0.557985
6545	0	1.313118	9.618882	-1.386476	0.013123	0.096191	-0.013855	3.076943	-7.297170	0.574887
6546	0	1.333539	9.673209	-1.382221	0.013323	0.096735	-0.013814	3.084642	-7.312933	0.590810
6547	0	1.367740	9.759308	-1.368162	0.013672	0.097595	-0.013672	3.093892	-7.320396	0.610111
6548	0	1.387292	9.838131	-1.400793	0.013865	0.098384	-0.013997	3.104747	-7.330031	0.620535
6549	0	1.367582	9.881387	-1.429261	0.013672	0.098816	-0.014282	3.115000	-7.335577	0.630043
6550	0	1.399099	9.972426	-1.400893	0.013985	0.099727	-0.013998	3.125737	-7.343754	0.640572
6551	0	1.385964	10.015734	-1.440922	0.013855	0.100159	-0.014404	3.129373	-7.349937	0.656534
6552	0	1.398883	10.052183	-1.477942	0.013986	0.100522	-0.014781	3.126087	-7.354458	0.663672
6553	0	1.422500	10.095161	-1.416020	0.014221	0.100952	-0.014160	3.124606	-7.359619	0.670694
6554	0	1.429258	10.125473	-1.501673	0.014289	0.101255	-0.015016	3.124543	-7.364638	0.673181
6555	0	1.434591	10.156287	-1.519275	0.014343	0.101562	-0.015198	3.117603	-7.368447	0.677733
6556	0	1.441200	10.174710	-1.456454	0.014409	0.101746	-0.014578	3.101292	-7.372477	0.684594
6557	0	1.415985	10.138135	-1.591799	0.014160	0.101379	-0.015930	3.086497	-7.373015	0.688143
6558	0	1.378973	10.169053	-1.577329	0.013793	0.101688	-0.015784	3.072864	-7.370143	0.693491
6559	0	1.367054	10.125937	-1.579618	0.013672	0.101257	-0.015808	3.058373	-7.369435	0.694478
6560	0	1.354153	10.114200	-1.528136	0.013547	0.101139	-0.015296	3.041037	-7.364134	0.689212
6561	0	1.403133	10.064962	-1.500324	0.014038	0.100647	-0.015015	3.027305	-7.357293	0.682424
6562	0	1.389591	10.010592	-1.552471	0.013902	0.100102	-0.015542	3.006923	-7.351543	0.675789
6563	0	1.378982	9.949003	-1.463382	0.013794	0.099487	-0.014648	2.989889	-7.347608	0.663034
6564	0	1.359483	9.882406	-1.405402	0.013602	0.098821	-0.014071	2.970361	-7.339704	0.653550
6565	0	1.372628	9.863590	-1.237287	0.013733	0.098633	-0.012390	2.949798	-7.332401	0.646294
6566	0	1.346689	9.772760	-1.239088	0.013475	0.097723	-0.012418	2.917857	-7.322773	0.638335
6567	0	1.329664	9.692764	-1.285904	0.013306	0.096924	-0.012878	2.894541	-7.312592	0.628291
6568	0	1.334423	9.626212	-1.178311	0.013349	0.096259	-0.011803	2.870902	-7.307666	0.617782
6569	0	1.305563	9.540183	-1.175483	0.013062	0.095398	-0.011780	2.840058	-7.300914	0.618512
6570	0	1.292027	9.443235	-1.165065	0.012927	0.094429	-0.011670	2.815761	-7.292979	0.614102
6571	0	1.263226	9.369206	-1.187965	0.012634	0.093689	-0.011902	2.788109	-7.290770	0.608395
6572	0	1.262053	9.339358	-1.152968	0.012630	0.093390	-0.011553	2.759132	-7.280012	0.602147
6573	0	1.281129	9.283743	-1.127412	0.012817	0.092834	-0.011292	2.737293	-7.272663	0.591289
6574	0	1.230859	9.223331	-1.172670	0.012317	0.092230	-0.011745	2.713158	-7.262879	0.589939
6575	0	1.201775	9.192127	-1.158467	0.012024	0.091919	-0.011597	2.697496	-7.255432	0.584195
6576	0	1.200681	9.125343	-1.089042	0.012012	0.091251	-0.010902	2.681566	-7.249670	0.582532
6577	0	1.208841	9.130953	-1.024153	0.012085	0.091309	-0.010254	2.665276	-7.254012	0.581694
6578	0	1.154002	9.088394	-0.985147	0.011542	0.090882	-0.009864	2.648877	-7.251102	0.579449
6579	0	1.153319	9.076077	-1.006015	0.011536	0.090759	-0.010071	2.634235	-7.248095	0.583270
6580	0	1.158968	9.045811	-0.979656	0.011591	0.090457	-0.009806	2.621393	-7.246550	0.588116
6581	0	1.153312	9.063826	-1.030849	0.011536	0.090637	-0.010315	2.611769	-7.243462	0.593999
6582	0	1.183657	9.063993	-0.980493	0.011835	0.090639	-0.009814	2.598232	-7.245464	0.604589
6583	0	1.195697	9.069947	-0.963937	0.011963	0.090698	-0.009644	2.591027	-7.238177	0.615528
6584	0	1.201359	9.088313	-1.024498	0.012012	0.090883	-0.010246	2.587770	-7.240821	0.627580
6585	0	1.220786	9.149197	-1.031158	0.012207	0.091492	-0.010315	2.581686	-7.241956	0.639182
6586	0	1.233210	9.191896	-1.012251	0.012330	0.091919	-0.010125	2.576574	-7.244562	0.650963
6587	0	1.251515	9.240678	-1.074263	0.012512	0.092407	-0.010742	2.575017	-7.248282	0.668762
6588	0	1.276459	9.338254	-1.104789	0.012762	0.093383	-0.011048	2.572414	-7.251411	0.685310
6589	0	1.275904	9.405438	-1.123407	0.012756	0.094055	-0.011230	2.574404	-7.254733	0.707861
6590	0	1.258629	9.460117	-1.166789	0.012578	0.094603	-0.011665	2.575301	-7.264681	0.727523
6591	0	1.294708	9.527405	-1.178619	0.012939	0.095276	-0.011780	2.580618	-7.273775	0.751094
6592	0	1.308321	9.575953	-1.185366	0.013077	0.095760	-0.011854	2.577939	-7.281341	0.768579
6593	0	1.270368	9.619001	-1.251446	0.012695	0.096191	-0.012512	2.578351	-7.291079	0.789123
6594	0	1.320946	9.716256	-1.245814	0.013200	0.097164	-0.012456	2.578678	-7.302221	0.808808
6595	0	1.324880	9.783755	-1.313181	0.013245	0.097839	-0.013123	2.587406	-7.306889	0.829175
6596	0	1.350120	9.838354	-1.357366	0.013496	0.098385	-0.013569	2.590837	-7.312163	0.848850
6597	0	1.355555	9.918059	-1.331126	0.013550	0.099182	-0.013306	2.595324	-7.318511	0.866376
6598	0	1.374567	9.972672	-1.338260	0.013743	0.099728	-0.013378	2.598409	-7.320839	0.885283
6599	0	1.416660	9.991379	-1.397595	0.014160	0.099915	-0.013977	2.595727	-7.327923	0.895142
6600	0	1.398801	10.040119	-1.421882	0.013989	0.100401	-0.014219	2.593383	-7.325973	0.908191
6601	0	1.385872	10.058614	-1.360555	0.013855	0.100586	-0.013611	2.585410	-7.329825	0.928320
6602	0	1.398544	10.089113	-1.365948	0.013984	0.100891	-0.013661	2.581815	-7.331449	0.937515
6603	0	1.404119	10.113578	-1.464187	0.014038	0.101135	-0.014648	2.572990	-7.334583	0.946296
6604	0	1.416145	10.101445	-1.408210	0.014166	0.101013	-0.014087	2.566440	-7.329280	0.949175
6605	0	1.428240	10.076965	-1.452196	0.014282	0.100769	-0.014526	2.560270	-7.329177	0.951712
6606	0	1.409407	10.089451	-1.365045	0.014099	0.100892	-0.013663	2.544272	-7.323057	0.960045
6607	0	1.403865	10.058655	-1.439950	0.014038	0.100586	-0.014404	2.537695	-7.323349	0.963799
6608	0	1.409907	10.040525	-1.408110	0.014100	0.100404	-0.014091	2.525878	-7.321832	0.965646
6609	0	1.379165	10.015968	-1.464381	0.013794	0.100159	-0.014648	2.519502	-7.318887	0.971004
6610	0	1.384632	9.955073	-1.347358	0.013850	0.099549	-0.013480	2.511183	-7.314081	0.969848
6611	0	1.360880	9.918375	-1.280697	0.013611	0.099182	-0.012817	2.498085	-7.311243	0.975676
6612	0	1.347700	9.857658	-1.303407	0.013484	0.098575	-0.013041	2.488830	-7.302737	0.971152
6613	0	1.341687	9.771985	-1.244275	0.013428	0.097717	-0.012451	2.478058	-7.289562	0.967761
6614	0	1.315561	9.729698	-1.169130	0.013162	0.097295	-0.011703	2.464134	-7.281851	0.965203
6615	0	1.287737	9.674165	-1.152906	0.012878	0.096741	-0.011536	2.455646	-7.279978	0.963041
6616	0	1.293271	9.625488	-1.127092	0.012937	0.096253	-0.011279	2.445115	-7.274705	0.959972
6617	0	1.238976	9.546031	-1.091411	0.012390	0.095459	-0.010925	2.430929	-7.273535	0.959893
6618	0	1.268686	9.497509	-1.064607	0.012694	0.094973	-0.010659	2.414257	-7.263761	0.958666
6619	0	1.244989	9.411720	-1.067391	0.012451	0.094116	-0.010681	2.404424	-7.261482	0.962840
6620	0	1.238706	9.369203	-1.065689	0.012387	0.093691	-0.010667	2.391771	-7.260388	0.954980
6621	0	1.256572	9.308052	-1.085664	0.012573	0.093079	-0.010864	2.381359	-7.250429	0.954280
6622	0	1.218818	9.247253	-1.084199	0.012192	0.092471	-0.010850	2.370582	-7.245238	0.953688
6623	0	1.220593	9.216389	-1.049224	0.012207	0.092163	-0.010498	2.362469	-7.243062	0.953492
6624	0	1.214150	9.179833	-0.987356	0.012143	0.091798	-0.009876	2.357821	-7.240246	0.959045
6625	0	1.202693	9.142994	-0.995176	0.012024	0.091431	-0.009949	2.360565	-7.243158	0.958815
6626	0	1.172354	9.148961	-0.965310	0.011724	0.091490	-0.009650	2.363025	-7.241130	0.959962
6627	0	1.184648	9.136873	-0.940106	0.011841	0.091370	-0.009399	2.363635	-7.247407	0.969595
6628	0	1.197494	9.142803	-0.892027	0.011973	0.091429	-0.008915	2.368517	-7.248646	0.984678
6629	0	1.208786	9.142948	-0.977308	0.012085	0.091431	-0.009766	2.375982	-7.251541	0.998244
6630	0	1.215245	9.148803	-0.948133	0.012151	0.091489	-0.009476	2.381183	-7.252913	1.009908
6631	0	1.208846	9.167363	-1.007730	0.012085	0.091675	-0.010071	2.387303	-7.256530	1.022954
6632	0	1.203864	9.191431	-0.960273	0.012031	0.091916	-0.009596	2.394137	-7.265713	1.036267
6633	0	1.160352	9.240530	-1.062945	0.011597	0.092407	-0.010620	2.403825	-7.273320	1.048855
6634	0	1.210825	9.264543	-1.003648	0.012098	0.092648	-0.010029	2.411187	-7.284793	1.069817
6635	0	1.227656	9.362493	-1.124617	0.012268	0.093628	-0.011230	2.428169	-7.294284	1.089322
6636	0	1.259968	9.404498	-1.158458	0.012589	0.094049	-0.011567	2.447084	-7.305787	1.110599
6637	0	1.252087	9.447926	-1.179593	0.012512	0.094482	-0.011780	2.464411	-7.315308	1.131127
6638	0	1.283842	9.520617	-1.182503	0.012835	0.095208	-0.011813	2.476003	-7.319016	1.158361
6639	0	1.276572	9.557724	-1.180053	0.012756	0.095581	-0.011780	2.498222	-7.329289	1.185153
6640	0	1.314665	9.630149	-1.263497	0.013141	0.096305	-0.012615	2.519189	-7.335334	1.212699
6641	0	1.343688	9.667590	-1.271451	0.013428	0.096680	-0.012695	2.539857	-7.345091	1.229652
6642	0	1.357432	9.758292	-1.312164	0.013568	0.097587	-0.013101	2.562280	-7.351501	1.247776
6643	0	1.350101	9.801871	-1.344278	0.013489	0.098022	-0.013428	2.577765	-7.364591	1.267429
6644	0	1.394986	9.831582	-1.347850	0.013940	0.098320	-0.013458	2.599374	-7.375096	1.284955
6645	0	1.398768	9.905633	-1.399287	0.013977	0.099060	-0.013977	2.615692	-7.386163	1.303365
6646	0	1.388284	9.904923	-1.347657	0.013876	0.099052	-0.013460	2.632517	-7.392957	1.323718
6647	0	1.392108	9.972832	-1.417716	0.013916	0.099731	-0.014160	2.650420	-7.397692	1.335275
6648	0	1.417557	10.002713	-1.384261	0.014170	0.100030	-0.013828	2.665038	-7.403274	1.350599
6649	0	1.429089	10.052174	-1.429580	0.014282	0.100525	-0.014282	2.678986	-7.411987	1.362916
6650	0	1.387886	10.033216	-1.408027	0.013872	0.100335	-0.014066	2.694396	-7.418563	1.367747
6651	0	1.367605	10.040091	-1.416977	0.013672	0.100403	-0.014160	2.703985	-7.422179	1.373832
6652	0	1.381150	10.051744	-1.418962	0.013802	0.100520	-0.014180	2.713451	-7.432271	1.381524
6653	0	1.379637	10.046258	-1.416692	0.013794	0.100464	-0.014160	2.719872	-7.433884	1.388645
6654	0	1.391879	10.033841	-1.436224	0.013920	0.100339	-0.014358	2.723813	-7.431547	1.397550
6655	0	1.373815	9.997354	-1.435248	0.013733	0.099976	-0.014343	2.733477	-7.436417	1.396954
6656	0	1.392434	9.966534	-1.357231	0.013926	0.099666	-0.013569	2.736574	-7.433880	1.397153
6657	0	1.324493	9.899781	-1.392436	0.013245	0.098999	-0.013916	2.745242	-7.433076	1.399174
6658	0	1.379305	9.869053	-1.363221	0.013794	0.098691	-0.013628	2.749146	-7.430858	1.400805
6659	0	1.379827	9.844881	-1.379601	0.013794	0.098450	-0.013794	2.750755	-7.434659	1.400979
6660	0	1.343539	9.728780	-1.343489	0.013435	0.097288	-0.013433	2.752716	-7.433470	1.402589
6661	0	1.379054	9.698518	-1.367307	0.013794	0.096985	-0.013672	2.753264	-7.428290	1.402632
6662	0	1.323949	9.661796	-1.263978	0.013237	0.096619	-0.012637	2.755888	-7.429924	1.401465
6663	0	1.306328	9.625186	-1.202668	0.013062	0.096252	-0.012024	2.758601	-7.430617	1.395406
6664	0	1.330719	9.545687	-1.184971	0.013309	0.095457	-0.011847	2.761953	-7.427607	1.385531
6665	0	1.300039	9.484829	-1.044021	0.013000	0.094849	-0.010437	2.765015	-7.425959	1.382763
6666	0	1.269480	9.435861	-1.130429	0.012694	0.094359	-0.011298	2.771804	-7.425003	1.380722
6667	0	1.257347	9.374990	-1.068179	0.012573	0.093750	-0.010681	2.771763	-7.423748	1.382394
6668	0	1.190091	9.301690	-1.117004	0.011902	0.093017	-0.011171	2.769481	-7.421079	1.379481
6669	0	1.190320	9.283436	-1.074168	0.011902	0.092834	-0.010742	2.768325	-7.421117	1.376994
6670	0	1.178334	9.228381	-1.043862	0.011782	0.092284	-0.010437	2.769511	-7.421572	1.376860
6671	0	1.220870	9.222372	-1.068271	0.012207	0.092224	-0.010681	2.770340	-7.422111	1.382284
6672	0	1.214927	9.210100	-0.989193	0.012149	0.092101	-0.009892	2.769612	-7.421099	1.386269
6673	0	1.184239	9.210098	-1.099358	0.011841	0.092102	-0.010986	2.777517	-7.421512	1.390000
6674	0	1.227060	9.203700	-1.070675	0.012271	0.092038	-0.010696	2.789193	-7.419548	1.392809
6675	0	1.208954	9.179516	-1.081268	0.012085	0.091797	-0.010803	2.799752	-7.423692	1.399022
6676	0	1.221769	9.203558	-1.034692	0.012216	0.092037	-0.010335	2.813015	-7.424782	1.409105
6677	0	1.233409	9.173368	-1.002338	0.012329	0.091736	-0.010010	2.828657	-7.429407	1.415922
6678	0	1.246539	9.258339	-1.053926	0.012461	0.092586	-0.010526	2.843791	-7.433686	1.424220
6679	0	1.233592	9.240485	-1.112056	0.012329	0.092407	-0.011108	2.857077	-7.440609	1.436814
6680	0	1.246944	9.288773	-1.181555	0.012465	0.092890	-0.011805	2.868393	-7.445131	1.457124
6681	0	1.288808	9.301470	-1.106034	0.012878	0.093018	-0.011047	2.882726	-7.455447	1.466448
6682	0	1.278583	9.355689	-1.157777	0.012775	0.093560	-0.011562	2.899954	-7.466587	1.474947
6683	0	1.264570	9.405202	-1.209755	0.012634	0.094055	-0.012085	2.913512	-7.478842	1.488288
6684	0	1.278639	9.453370	-1.218714	0.012778	0.094537	-0.012172	2.930330	-7.487038	1.502751
6685	0	1.294790	9.557753	-1.307897	0.012939	0.095581	-0.013062	2.949089	-7.495476	1.520609
6686	0	1.302665	9.575269	-1.348067	0.013017	0.095757	-0.013463	2.968287	-7.505650	1.536571
6687	0	1.356077	9.637075	-1.319982	0.013550	0.096375	-0.013184	2.985821	-7.516951	1.549902
6688	0	1.333867	9.697193	-1.378621	0.013328	0.096976	-0.013766	3.007751	-7.528296	1.559019
6689	0	1.324934	9.740909	-1.344495	0.013245	0.097412	-0.013428	3.026096	-7.532154	1.571671
6690	0	1.350398	9.801257	-1.384552	0.013497	0.098016	-0.013829	3.043205	-7.538155	1.589561
6691	0	1.349540	9.869067	-1.405406	0.013489	0.098694	-0.014038	3.060117	-7.544111	1.600656
6692	0	1.387494	9.911116	-1.414695	0.013867	0.099114	-0.014132	3.076455	-7.551102	1.609872
6693	0	1.361562	9.942410	-1.398781	0.013611	0.099426	-0.013977	3.087450	-7.554865	1.617930
6694	0	1.362264	9.966379	-1.309420	0.013619	0.099666	-0.013083	3.098114	-7.556823	1.630163
6695	0	1.373342	10.009669	-1.410548	0.013733	0.100098	-0.014099	3.104027	-7.555654	1.634205
6696	0	1.397641	10.003228	-1.448950	0.013977	0.100034	-0.014479	3.115243	-7.553238	1.639582
6697	0	1.397983	10.009723	-1.379423	0.013977	0.100098	-0.013794	3.114700	-7.554592	1.639666
6698	0	1.398574	10.027894	-1.434650	0.013982	0.100280	-0.014344	3.116216	-7.557244	1.642937
6699	0	1.409912	10.015825	-1.452939	0.014099	0.100159	-0.014526	3.118717	-7.555488	1.644424
6700	0	1.397552	10.003587	-1.508157	0.013976	0.100036	-0.015082	3.117156	-7.553155	1.641682
6701	0	1.440368	9.967036	-1.458838	0.014404	0.099670	-0.014587	3.117454	-7.550698	1.638508
6702	0	1.409335	9.942562	-1.428676	0.014097	0.099425	-0.014285	3.118396	-7.544477	1.636795
6703	0	1.360526	9.900054	-1.452128	0.013611	0.098999	-0.014526	3.111761	-7.536279	1.632175
6704	0	1.359882	9.863560	-1.353446	0.013599	0.098635	-0.013540	3.104720	-7.533698	1.622624
6705	0	1.348672	9.832843	-1.385135	0.013489	0.098328	-0.013855	3.100174	-7.529473	1.611609
6706	0	1.347901	9.759805	-1.347350	0.013484	0.097596	-0.013482	3.089520	-7.521715	1.606620
6707	0	1.348943	9.735190	-1.244398	0.013489	0.097351	-0.012451	3.080826	-7.520365	1.598383
6708	0	1.318300	9.656015	-1.285478	0.013185	0.096559	-0.012865	3.068349	-7.516495	1.591173
6709	0	1.312135	9.613172	-1.219772	0.013123	0.096130	-0.012207	3.056829	-7.512927	1.585744
6710	0	1.305309	9.576838	-1.199340	0.013059	0.095766	-0.012006	3.041290	-7.504160	1.582231
6711	0	1.281325	9.497289	-1.207217	0.012817	0.094971	-0.012085	3.025426	-7.497030	1.576870
6712	0	1.286459	9.436661	-1.155776	0.012870	0.094364	-0.011572	3.008290	-7.488367	1.561402
6713	0	1.299865	9.393483	-1.152370	0.013000	0.093933	-0.011536	2.993268	-7.483883	1.553825
6714	0	1.275024	9.338847	-1.113388	0.012753	0.093387	-0.011147	2.977486	-7.478711	1.546577
6715	0	1.269525	9.289705	-1.103448	0.012695	0.092896	-0.011047	2.960981	-7.476346	1.544556
6716	0	1.244658	9.235037	-1.113774	0.012450	0.092349	-0.011145	2.952062	-7.469537	1.536241
6717	0	1.238641	9.222537	-1.043042	0.012390	0.092224	-0.010437	2.943196	-7.462555	1.533727
6718	0	1.244545	9.204338	-1.121111	0.012443	0.092043	-0.011218	2.933830	-7.463840	1.531146
6719	0	1.202302	9.161479	-1.067340	0.012024	0.091614	-0.010681	2.923041	-7.460471	1.536133
6720	0	1.232957	9.161641	-1.077904	0.012327	0.091616	-0.010788	2.910979	-7.461154	1.536581
6721	0	1.208476	9.161431	-1.092097	0.012085	0.091614	-0.010925	2.904206	-7.458729	1.542959
6722	0	1.232865	9.167644	-1.036077	0.012328	0.091676	-0.010367	2.894732	-7.457085	1.549327
6723	0	1.214690	9.191950	-1.067537	0.012146	0.091919	-0.010681	2.886225	-7.455989	1.549389
6724	0	1.214683	9.210329	-1.054526	0.012147	0.092103	-0.010548	2.881524	-7.453704	1.561841
6725	0	1.196794	9.222387	-1.031133	0.011963	0.092224	-0.010315	2.875755	-7.457670	1.569920
6726	0	1.209734	9.277262	-1.012048	0.012094	0.092772	-0.010125	2.868210	-7.459027	1.581302
6727	0	1.220988	9.307891	-1.043103	0.012207	0.093079	-0.010437	2.859625	-7.460184	1.584035
6728	0	1.233467	9.313972	-1.109548	0.012334	0.093140	-0.011097	2.855901	-7.458980	1.597566
6729	0	1.257423	9.387222	-1.128918	0.012573	0.093872	-0.011292	2.851516	-7.457912	1.605527
6730	0	1.263908	9.429892	-1.140883	0.012636	0.094299	-0.011409	2.849690	-7.459187	1.620131
6731	0	1.270001	9.478739	-1.232583	0.012695	0.094788	-0.012329	2.843787	-7.462542	1.636936
6732	0	1.283389	9.545675	-1.354559	0.012826	0.095458	-0.013544	2.843613	-7.469612	1.651282
6733	0	1.306534	9.582415	-1.294331	0.013062	0.095825	-0.012939	2.846555	-7.471850	1.660735
6734	0	1.349910	9.624843	-1.325781	0.013495	0.096250	-0.013253	2.850211	-7.473856	1.673150
6735	0	1.349100	9.686212	-1.361341	0.013489	0.096863	-0.013611	2.851628	-7.474165	1.683895
6736	0	1.355765	9.765324	-1.386451	0.013554	0.097654	-0.013861	2.854309	-7.476509	1.698432
6737	0	1.349070	9.814381	-1.361416	0.013489	0.098145	-0.013611	2.856380	-7.476391	1.710174
6738	0	1.361350	9.844902	-1.391616	0.013615	0.098448	-0.013924	2.846107	-7.472678	1.719502
6739	0	1.404088	9.930423	-1.330246	0.014038	0.099304	-0.013306	2.840658	-7.473493	1.734446
6740	0	1.404536	9.948698	-1.360487	0.014043	0.099487	-0.013605	2.838522	-7.473962	1.751803
6741	0	1.392003	9.979304	-1.360263	0.013916	0.099792	-0.013611	2.827431	-7.476095	1.764928
6742	0	1.379962	10.009986	-1.419807	0.013802	0.100099	-0.014205	2.817800	-7.471424	1.775710
6743	0	1.403984	10.034254	-1.396993	0.014038	0.100342	-0.013977	2.808166	-7.470970	1.784245
6744	0	1.385939	10.052682	-1.426061	0.013858	0.100526	-0.014269	2.797513	-7.470297	1.787281
6745	0	1.367090	10.034382	-1.475769	0.013672	0.100342	-0.014771	2.781583	-7.466736	1.794351
6746	0	1.378497	10.040857	-1.431085	0.013791	0.100407	-0.014318	2.771851	-7.457441	1.793514
6747	0	1.366713	10.046569	-1.421289	0.013672	0.100464	-0.014221	2.761133	-7.449628	1.798250
6748	0	1.384231	10.004137	-1.413275	0.013844	0.100039	-0.014144	2.747338	-7.444713	1.801825
6749	0	1.378642	9.967325	-1.414750	0.013794	0.099670	-0.014160	2.731959	-7.433734	1.800788
6750	0	1.365284	9.925038	-1.436618	0.013657	0.099248	-0.014380	2.715739	-7.426997	1.800192
6751	0	1.366743	9.894108	-1.371508	0.013672	0.098938	-0.013733	2.694089	-7.419368	1.802775
6752	0	1.378093	9.864078	-1.295185	0.013784	0.098639	-0.012965	2.678005	-7.412813	1.795980
6753	0	1.348379	9.802489	-1.255965	0.013489	0.098022	-0.012573	2.661589	-7.404442	1.790319
6754	0	1.359548	9.760187	-1.228524	0.013600	0.097599	-0.012302	2.640698	-7.396134	1.788975
6755	0	1.360657	9.704839	-1.237529	0.013611	0.097046	-0.012390	2.622470	-7.388515	1.786993
6756	0	1.378115	9.674712	-1.142927	0.013785	0.096745	-0.011446	2.601819	-7.380858	1.784274
6757	0	1.311835	9.570581	-1.170153	0.013123	0.095703	-0.011719	2.580405	-7.373176	1.783353
6758	0	1.274519	9.534417	-1.197250	0.012748	0.095342	-0.011990	2.559158	-7.367449	1.783457
6759	0	1.250591	9.479003	-1.097249	0.012512	0.094788	-0.010986	2.541568	-7.357156	1.783301
6760	0	1.243751	9.430462	-1.064165	0.012438	0.094303	-0.010654	2.525205	-7.354030	1.780783
6761	0	1.239082	9.375161	-1.097179	0.012390	0.093750	-0.010986	2.506654	-7.352119	1.781102
6762	0	1.251260	9.320571	-1.100104	0.012513	0.093204	-0.011019	2.483781	-7.348716	1.783123
6763	0	1.232902	9.277502	-1.066750	0.012329	0.092773	-0.010681	2.465918	-7.345871	1.785013
6764	0	1.207593	9.229071	-1.094582	0.012084	0.092288	-0.010960	2.447518	-7.333186	1.787844
6765	0	1.226846	9.234756	-1.066883	0.012268	0.092346	-0.010681	2.431135	-7.330921	1.790893
6766	0	1.159627	9.179988	-1.040396	0.011597	0.091799	-0.010413	2.418287	-7.327688	1.798555
6767	0	1.171687	9.173684	-1.073571	0.011719	0.091736	-0.010742	2.409068	-7.322596	1.802922
6768	0	1.214071	9.161539	-0.987094	0.012142	0.091615	-0.009875	2.401925	-7.318092	1.814924
6769	0	1.208567	9.179776	-1.024514	0.012085	0.091797	-0.010254	2.389633	-7.316224	1.818878
6770	0	1.245126	9.198145	-1.011108	0.012452	0.091981	-0.010115	2.383744	-7.312402	1.823260
6771	0	1.239528	9.173587	-1.006421	0.012390	0.091736	-0.010071	2.374047	-7.316055	1.831261
6772	0	1.221769	9.216331	-0.956651	0.012217	0.092163	-0.009570	2.367748	-7.314783	1.846032
6773	0	1.215405	9.240653	-1.043379	0.012146	0.092407	-0.010437	2.361965	-7.321998	1.862833
6774	0	1.216416	9.295407	-1.024990	0.012161	0.092955	-0.010248	2.362293	-7.322852	1.873442
6775	0	1.233396	9.295590	-1.031493	0.012329	0.092957	-0.010315	2.360429	-7.326101	1.886951
6776	0	1.264584	9.362551	-1.056123	0.012644	0.093626	-0.010559	2.361111	-7.325851	1.901904
6777	0	1.239408	9.393236	-1.037798	0.012390	0.093933	-0.010376	2.361522	-7.327947	1.919506
6778	0	1.264805	9.441845	-1.135904	0.012642	0.094419	-0.011357	2.361479	-7.332590	1.935553
6779	0	1.263831	9.509151	-1.141966	0.012634	0.095093	-0.011414	2.366976	-7.334634	1.949921
6780	0	1.276909	9.569869	-1.179938	0.012764	0.095700	-0.011792	2.373318	-7.337920	1.970964
6781	0	1.294923	9.600661	-1.208791	0.012939	0.096008	-0.012085	2.374706	-7.346648	1.989934
6782	0	1.278306	9.673507	-1.258628	0.012775	0.096737	-0.012580	2.379989	-7.352731	2.010445
6783	0	1.295025	9.698256	-1.331192	0.012939	0.096985	-0.013306	2.385370	-7.362427	2.028753
6784	0	1.308955	9.783285	-1.301985	0.013083	0.097835	-0.013014	2.390264	-7.367678	2.052933
6785	0	1.337255	9.850873	-1.313172	0.013367	0.098511	-0.013123	2.398956	-7.371510	2.066412
6786	0	1.362118	9.868889	-1.351035	0.013622	0.098689	-0.013508	2.399519	-7.367187	2.086595
6787	0	1.391662	9.930288	-1.337591	0.013916	0.099304	-0.013367	2.408103	-7.364933	2.101722
6788	0	1.367525	9.960525	-1.345369	0.013673	0.099607	-0.013447	2.414178	-7.364767	2.117590
6789	0	1.348915	9.991348	-1.343536	0.013489	0.099915	-0.013428	2.420767	-7.362217	2.136706
6790	0	1.398582	10.009283	-1.363249	0.013977	0.100095	-0.013627	2.425459	-7.369244	2.148516
6791	0	1.361669	10.015715	-1.337230	0.013611	0.100159	-0.013367	2.430046	-7.372910	2.163396
6792	0	1.398930	10.021535	-1.344255	0.013988	0.100216	-0.013439	2.432010	-7.370828	2.179407
6793	0	1.415724	10.015907	-1.348903	0.014160	0.100159	-0.013489	2.430976	-7.364601	2.181294
6794	0	1.378659	9.997573	-1.348937	0.013787	0.099976	-0.013490	2.429497	-7.360941	2.183277
6795	0	1.361558	10.003637	-1.379112	0.013611	0.100037	-0.013794	2.424738	-7.363302	2.196146
6796	0	1.379888	9.954809	-1.360460	0.013803	0.099547	-0.013606	2.421825	-7.356216	2.202699
6797	0	1.361098	9.948631	-1.373997	0.013611	0.099487	-0.013733	2.428826	-7.353499	2.205500
6798	0	1.366814	9.917920	-1.344636	0.013672	0.099179	-0.013442	2.433041	-7.346391	2.202915
6799	0	1.348772	9.851013	-1.343329	0.013489	0.098511	-0.013428	2.438237	-7.342243	2.207354
6800	0	1.336571	9.844738	-1.319629	0.013364	0.098448	-0.013195	2.439152	-7.341532	2.204398
6801	0	1.318665	9.796110	-1.214527	0.013184	0.097961	-0.012146	2.437636	-7.342065	2.204612
6802	0	1.318594	9.753397	-1.202063	0.013189	0.097533	-0.012023	2.434317	-7.335089	2.198576
6803	0	1.336509	9.692374	-1.172127	0.013367	0.096924	-0.011719	2.436633	-7.330143	2.190950
6804	0	1.305283	9.625165	-1.185058	0.013058	0.096251	-0.011847	2.440362	-7.321354	2.192402
6805	0	1.281451	9.594769	-1.202357	0.012817	0.095947	-0.012024	2.439178	-7.314917	2.188312
6806	0	1.281320	9.539783	-1.116866	0.012812	0.095398	-0.011169	2.437536	-7.313634	2.186200
6807	0	1.281475	9.478824	-1.141121	0.012817	0.094788	-0.011414	2.433565	-7.307388	2.190516
6808	0	1.269148	9.430028	-1.134654	0.012690	0.094300	-0.011349	2.429969	-7.306573	2.192732
6809	0	1.251156	9.393293	-1.159884	0.012512	0.093933	-0.011597	2.431811	-7.302716	2.192678
6810	0	1.275562	9.332128	-1.056703	0.012754	0.093322	-0.010564	2.434890	-7.300987	2.192103
6811	0	1.220706	9.295645	-1.086497	0.012207	0.092957	-0.010864	2.434644	-7.297923	2.194054
6812	0	1.226681	9.277213	-1.123565	0.012267	0.092772	-0.011232	2.437635	-7.294453	2.196729
6813	0	1.232958	9.307772	-1.044438	0.012329	0.093079	-0.010437	2.445418	-7.291938	2.202126
6814	0	1.208651	9.258758	-1.064095	0.012085	0.092588	-0.010635	2.450740	-7.290776	2.213873
6815	0	1.202535	9.246769	-1.007438	0.012024	0.092468	-0.010071	2.454023	-7.289370	2.217566
6816	0	1.221197	9.209953	-1.032449	0.012209	0.092100	-0.010323	2.454881	-7.290038	2.226501
6817	0	1.202706	9.234536	-1.013568	0.012024	0.092346	-0.010132	2.458046	-7.290840	2.237867
6818	0	1.233892	9.246514	-1.026847	0.012335	0.092466	-0.010262	2.464164	-7.292741	2.244255
6819	0	1.203451	9.246613	-1.001675	0.012024	0.092468	-0.010010	2.471307	-7.302703	2.255374
6820	0	1.186844	9.270556	-1.107190	0.011862	0.092708	-0.011062	2.482374	-7.307746	2.264888
6821	0	1.227219	9.301603	-1.099487	0.012268	0.093018	-0.010986	2.490836	-7.309730	2.282700
6822	0	1.197461	9.319460	-1.040971	0.011971	0.093197	-0.010394	2.508389	-7.311631	2.290519
6823	0	1.209265	9.338124	-1.185304	0.012085	0.093384	-0.011841	2.520955	-7.317848	2.312783
6824	0	1.259754	9.404621	-1.121021	0.012588	0.094049	-0.011194	2.538408	-7.326875	2.328830
6825	0	1.300572	9.429672	-1.142903	0.013000	0.094299	-0.011414	2.554960	-7.330118	2.348269
6826	0	1.283476	9.477925	-1.219060	0.012828	0.094782	-0.012177	2.569011	-7.335225	2.360781
6827	0	1.270648	9.527256	-1.228230	0.012695	0.095276	-0.012268	2.584217	-7.345389	2.377570
6828	0	1.266510	9.587414	-1.268870	0.012656	0.095879	-0.012664	2.611469	-7.352736	2.403196
6829	0	1.276540	9.606539	-1.277698	0.012756	0.096069	-0.012756	2.634074	-7.360256	2.419856
6830	0	1.308998	9.678934	-1.293865	0.013080	0.096793	-0.012920	2.653921	-7.369208	2.433610
6831	0	1.337697	9.722509	-1.356774	0.013367	0.097229	-0.013550	2.673193	-7.377958	2.449578
6832	0	1.418475	9.788813	-1.324219	0.014180	0.097892	-0.013220	2.697462	-7.380072	2.462021
6833	0	1.380222	9.807929	-1.314532	0.013794	0.098083	-0.013123	2.722382	-7.386494	2.474800
6834	0	1.351632	9.837535	-1.342881	0.013505	0.098379	-0.013412	2.739632	-7.396363	2.491107
6835	0	1.362119	9.881291	-1.362236	0.013611	0.098816	-0.013611	2.751664	-7.405054	2.497726
6836	0	1.369880	9.935584	-1.370853	0.013692	0.099359	-0.013696	2.764813	-7.409709	2.510191
6837	0	1.349078	9.911882	-1.393027	0.013489	0.099121	-0.013916	2.779717	-7.408800	2.522741
6838	0	1.398590	9.929737	-1.371031	0.013981	0.099299	-0.013700	2.789616	-7.411331	2.531773
6839	0	1.336742	9.936320	-1.411274	0.013367	0.099365	-0.014099	2.804428	-7.409044	2.530959
6840	0	1.398325	9.954158	-1.492862	0.013978	0.099544	-0.014920	2.813143	-7.411890	2.529156
6841	0	1.416203	9.924165	-1.355893	0.014160	0.099243	-0.013550	2.822477	-7.410806	2.534437
6842	0	1.379752	9.923852	-1.381827	0.013797	0.099239	-0.013813	2.827587	-7.408408	2.533911
6843	0	1.348976	9.899898	-1.403745	0.013489	0.098999	-0.014038	2.825820	-7.406290	2.539753
6844	0	1.361453	9.893628	-1.379667	0.013613	0.098937	-0.013793	2.829180	-7.405103	2.539255
6845	0	1.361607	9.844771	-1.392504	0.013611	0.098450	-0.013916	2.838802	-7.407922	2.540841
6846	0	1.367739	9.795679	-1.375411	0.013681	0.097957	-0.013751	2.841278	-7.400005	2.546140
6847	0	1.403833	9.759530	-1.293854	0.014038	0.097595	-0.012939	2.839382	-7.396975	2.543545
6848	0	1.379192	9.735095	-1.349081	0.013794	0.097351	-0.013488	2.842465	-7.391418	2.533854
6849	0	1.342809	9.704575	-1.361157	0.013428	0.097046	-0.013611	2.842824	-7.388622	2.526376
6850	0	1.330238	9.674006	-1.269847	0.013306	0.096740	-0.012697	2.843864	-7.381426	2.517693
6851	0	1.293911	9.606939	-1.312251	0.012939	0.096069	-0.013123	2.843324	-7.377745	2.511692
6852	0	1.293741	9.558061	-1.221260	0.012938	0.095581	-0.012208	2.848087	-7.373079	2.509455
6853	0	1.300024	9.521502	-1.214491	0.013000	0.095215	-0.012146	2.846473	-7.369355	2.501531
6854	0	1.293896	9.448265	-1.195865	0.012938	0.094482	-0.011961	2.843181	-7.366469	2.495707
6855	0	1.293747	9.472640	-1.129517	0.012939	0.094727	-0.011292	2.847215	-7.360528	2.487163
6856	0	1.293381	9.399295	-1.191231	0.012935	0.093993	-0.011909	2.850371	-7.356019	2.475964
6857	0	1.238974	9.362801	-1.177953	0.012390	0.093628	-0.011780	2.849460	-7.352095	2.470088
6858	0	1.214654	9.344447	-1.159800	0.012145	0.093445	-0.011597	2.850648	-7.350444	2.461651
6859	0	1.220563	9.301802	-1.153354	0.012207	0.093018	-0.011536	2.847247	-7.345276	2.454475
6860	0	1.202191	9.252896	-1.104548	0.012021	0.092529	-0.011044	2.848644	-7.342861	2.455984
6861	0	1.214649	9.228479	-1.153801	0.012146	0.092285	-0.011536	2.850873	-7.340006	2.448884
6862	0	1.208609	9.222243	-1.166814	0.012085	0.092223	-0.011663	2.855697	-7.337962	2.451032
6863	0	1.276104	9.234507	-1.135642	0.012756	0.092346	-0.011353	2.859817	-7.340244	2.445920
6864	0	1.246425	9.240269	-1.100386	0.012460	0.092404	-0.010995	2.869818	-7.342325	2.447929
6865	0	1.239273	9.258926	-1.123642	0.012390	0.092590	-0.011230	2.876169	-7.342026	2.451394
6866	0	1.215073	9.264843	-1.099942	0.012151	0.092649	-0.010999	2.875901	-7.338490	2.455801
6867	0	1.245792	9.301602	-1.068682	0.012451	0.093018	-0.010681	2.881589	-7.343313	2.464260
6868	0	1.271777	9.337810	-1.088115	0.012709	0.093380	-0.010876	2.886859	-7.351011	2.475746
6869	0	1.269894	9.362636	-1.184930	0.012695	0.093628	-0.011841	2.895585	-7.352020	2.487663
6870	0	1.282574	9.423332	-1.137734	0.012824	0.094234	-0.011370	2.903307	-7.350642	2.494027
6871	0	1.281973	9.435876	-1.178995	0.012817	0.094360	-0.011780	2.913661	-7.350117	2.509484
6872	0	1.270219	9.472141	-1.278516	0.012700	0.094723	-0.012777	2.921524	-7.349204	2.518677
6873	0	1.319034	9.502974	-1.245926	0.013184	0.095032	-0.012451	2.929652	-7.353836	2.529456
6874	0	1.277485	9.563534	-1.284417	0.012770	0.095637	-0.012835	2.939980	-7.356516	2.532841
6875	0	1.294108	9.600702	-1.294735	0.012939	0.096008	-0.012939	2.947882	-7.354980	2.539640
6876	0	1.295085	9.655258	-1.393935	0.012942	0.096555	-0.013932	2.955024	-7.361542	2.545401
6877	0	1.312707	9.710519	-1.361893	0.013123	0.097107	-0.013611	2.963197	-7.363342	2.549846
6878	0	1.332195	9.740664	-1.338824	0.013314	0.097408	-0.013384	2.967146	-7.368830	2.557578
6879	0	1.343406	9.753300	-1.355204	0.013428	0.097534	-0.013550	2.968362	-7.372675	2.565444
6880	0	1.344573	9.832312	-1.392709	0.013440	0.098325	-0.013921	2.974425	-7.375645	2.572528
6881	0	1.330831	9.844867	-1.373776	0.013306	0.098450	-0.013733	2.978905	-7.375204	2.576086
6882	0	1.355935	9.856761	-1.387009	0.013555	0.098569	-0.013865	2.983009	-7.377191	2.581216
6883	0	1.373584	9.918219	-1.385167	0.013733	0.099182	-0.013855	2.978018	-7.376997	2.583854
6884	0	1.410686	9.912022	-1.372453	0.014105	0.099120	-0.013727	2.973942	-7.375765	2.583771
6885	0	1.397923	9.912141	-1.397260	0.013977	0.099121	-0.013977	2.967793	-7.374717	2.585230
6886	0	1.410390	9.918297	-1.402258	0.014103	0.099182	-0.014030	2.958964	-7.372289	2.582232
6887	0	1.397784	9.936555	-1.379089	0.013977	0.099365	-0.013794	2.954526	-7.369647	2.580488
6888	0	1.343168	9.899973	-1.408557	0.013429	0.098999	-0.014093	2.944537	-7.369507	2.580645
6889	0	1.324455	9.881693	-1.458059	0.013245	0.098816	-0.014587	2.935977	-7.365933	2.580575
6890	0	1.354739	9.857474	-1.481252	0.013549	0.098574	-0.014818	2.928563	-7.360762	2.580633
6891	0	1.348597	9.820639	-1.342454	0.013489	0.098206	-0.013428	2.923811	-7.353926	2.580848
6892	0	1.342177	9.802426	-1.372142	0.013422	0.098023	-0.013727	2.916695	-7.350101	2.569621
6893	0	1.342412	9.765784	-1.348083	0.013428	0.097656	-0.013489	2.906769	-7.342309	2.566667
6894	0	1.317460	9.747681	-1.304161	0.013176	0.097476	-0.013046	2.901129	-7.337091	2.553628
6895	0	1.324270	9.698699	-1.329205	0.013245	0.096985	-0.013306	2.884681	-7.331202	2.546355
6896	0	1.342233	9.656322	-1.253449	0.013424	0.096561	-0.012547	2.869852	-7.325619	2.540483
6897	0	1.281342	9.619334	-1.225704	0.012817	0.096191	-0.012268	2.856291	-7.317189	2.532897
6898	0	1.304791	9.583043	-1.180612	0.013053	0.095828	-0.011820	2.839575	-7.307383	2.523546
6899	0	1.299521	9.503363	-1.219789	0.013000	0.095032	-0.012207	2.827944	-7.297333	2.518875
6900	0	1.280213	9.479303	-1.144055	0.012807	0.094790	-0.011456	2.808341	-7.287736	2.510387
6901	0	1.275329	9.417985	-1.188452	0.012756	0.094177	-0.011902	2.786843	-7.280250	2.499298
6902	0	1.275022	9.406190	-1.197368	0.012750	0.094060	-0.011990	2.766879	-7.277135	2.494298
6903	0	1.232729	9.369076	-1.140076	0.012329	0.093689	-0.011414	2.750270	-7.271164	2.493768
6904	0	1.238145	9.314458	-1.070504	0.012386	0.093143	-0.010717	2.734567	-7.261280	2.488599
6905	0	1.251063	9.301943	-1.097242	0.012512	0.093018	-0.010986	2.716772	-7.255485	2.484758
6906	0	1.262680	9.290014	-1.070353	0.012630	0.092898	-0.010715	2.702344	-7.247143	2.484252
6907	0	1.275840	9.265225	-1.146522	0.012756	0.092651	-0.011475	2.690010	-7.245866	2.480444
6908	0	1.220986	9.216540	-1.065237	0.012211	0.092164	-0.010663	2.675687	-7.240843	2.484069
6909	0	1.220367	9.253076	-1.024466	0.012207	0.092529	-0.010254	2.663294	-7.232843	2.481120
6910	0	1.225856	9.259424	-1.035071	0.012260	0.092593	-0.010358	2.653353	-7.226707	2.483635
6911	0	1.165506	9.240821	-1.037024	0.011658	0.092407	-0.010376	2.645289	-7.219572	2.479684
6912	0	1.226076	9.289814	-1.090947	0.012262	0.092897	-0.010914	2.638753	-7.213806	2.484604
6913	0	1.214664	9.295685	-1.049458	0.012146	0.092957	-0.010498	2.633170	-7.210801	2.490940
6914	0	1.239582	9.326234	-1.115232	0.012391	0.093262	-0.011163	2.619139	-7.212771	2.494315
6915	0	1.263578	9.350644	-1.116288	0.012634	0.093506	-0.011169	2.609541	-7.210842	2.504386
6916	0	1.294447	9.356814	-1.078458	0.012941	0.093568	-0.010791	2.600057	-7.210945	2.520034
6917	0	1.233054	9.399396	-1.165769	0.012329	0.093994	-0.011658	2.598400	-7.208918	2.530555
6918	0	1.276082	9.478602	-1.153795	0.012758	0.094787	-0.011536	2.599745	-7.208218	2.535143
6919	0	1.257670	9.484811	-1.214649	0.012573	0.094849	-0.012146	2.598675	-7.208572	2.546171
6920	0	1.240372	9.539518	-1.202555	0.012397	0.095396	-0.012026	2.596811	-7.213002	2.556878
6921	0	1.312170	9.588696	-1.250754	0.013123	0.095886	-0.012512	2.589343	-7.208129	2.571279
6922	0	1.330894	9.637512	-1.225656	0.013304	0.096375	-0.012259	2.584357	-7.210416	2.581436
6923	0	1.325356	9.661759	-1.238886	0.013245	0.096619	-0.012390	2.581030	-7.217095	2.599094
6924	0	1.350589	9.710423	-1.257014	0.013506	0.097104	-0.012571	2.578017	-7.213213	2.608888
6925	0	1.330605	9.747349	-1.269227	0.013306	0.097473	-0.012695	2.572534	-7.209794	2.620861
6926	0	1.330846	9.796059	-1.318124	0.013306	0.097961	-0.013178	2.575005	-7.209203	2.630570
6927	0	1.342694	9.814497	-1.312008	0.013428	0.098145	-0.013123	2.570744	-7.204438	2.638240
6928	0	1.367412	9.875424	-1.311833	0.013670	0.098755	-0.013118	2.569864	-7.205364	2.651063
6929	0	1.324560	9.899960	-1.372781	0.013245	0.098999	-0.013733	2.562383	-7.202553	2.661068
6930	0	1.391781	9.893845	-1.317689	0.013917	0.098939	-0.013174	2.564236	-7.199677	2.669452
6931	0	1.367786	9.918205	-1.311694	0.013672	0.099182	-0.013123	2.556440	-7.202654	2.677271
6932	0	1.356245	9.924247	-1.316991	0.013561	0.099242	-0.013173	2.551370	-7.200154	2.686279
6933	0	1.355172	9.960946	-1.275367	0.013550	0.099609	-0.012756	2.547031	-7.198462	2.690209
6934	0	1.319138	9.942562	-1.311780	0.013186	0.099426	-0.013118	2.545784	-7.200214	2.694189
6935	0	1.336473	9.961048	-1.384894	0.013367	0.099609	-0.013855	2.537941	-7.194146	2.693034
6936	0	1.378330	9.906401	-1.359044	0.013789	0.099062	-0.013599	2.526313	-7.183505	2.698634
6937	0	1.385318	9.887823	-1.329805	0.013855	0.098877	-0.013306	2.516330	-7.177539	2.704998
6938	0	1.384816	9.869793	-1.364486	0.013851	0.098696	-0.013658	2.500640	-7.170210	2.705520
6939	0	1.348362	9.851362	-1.347287	0.013489	0.098511	-0.013489	2.480860	-7.160308	2.712895
6940	0	1.317057	9.802891	-1.338644	0.013173	0.098027	-0.013396	2.468629	-7.153519	2.710111
6941	0	1.330399	9.777968	-1.274763	0.013306	0.097778	-0.012756	2.457852	-7.147692	2.705807
6942	0	1.335951	9.753711	-1.261280	0.013363	0.097536	-0.012617	2.451832	-7.139857	2.705149
6943	0	1.324000	9.686484	-1.298998	0.013245	0.096863	-0.013000	2.438613	-7.130548	2.702120
6944	0	1.341178	9.637936	-1.162865	0.013418	0.096377	-0.011638	2.426829	-7.119005	2.703459
6945	0	1.330118	9.613214	-1.140389	0.013306	0.096130	-0.011414	2.414473	-7.109697	2.699608
6946	0	1.256037	9.570807	-1.101403	0.012564	0.095706	-0.011028	2.396720	-7.101685	2.693347
6947	0	1.269116	9.509433	-1.085544	0.012695	0.095093	-0.010864	2.385163	-7.092694	2.690775
6948	0	1.298530	9.497513	-1.041376	0.012992	0.094974	-0.010420	2.376876	-7.080716	2.688559
6949	0	1.214582	9.411807	-1.103173	0.012146	0.094116	-0.011047	2.356629	-7.076508	2.693437
6950	0	1.244702	9.387666	-1.063910	0.012450	0.093875	-0.010651	2.341475	-7.068614	2.694796
6951	0	1.244719	9.350721	-1.079610	0.012451	0.093506	-0.010803	2.331238	-7.059809	2.705601
6952	0	1.201559	9.320338	-1.066062	0.012015	0.093203	-0.010668	2.321230	-7.056116	2.708107
6953	0	1.214643	9.295666	-1.074073	0.012146	0.092957	-0.010742	2.318315	-7.052646	2.711802
6954	0	1.233311	9.277346	-1.067446	0.012329	0.092773	-0.010679	2.310973	-7.053603	2.718806
6955	0	1.221059	9.283454	-1.055440	0.012207	0.092834	-0.010559	2.303774	-7.054001	2.728866
6956	0	1.233726	9.265133	-1.067116	0.012336	0.092651	-0.010673	2.300678	-7.051838	2.733083
6957	0	1.220774	9.246808	-1.037677	0.012207	0.092468	-0.010376	2.300328	-7.048719	2.740019
6958	0	1.245600	9.228386	-1.043734	0.012452	0.092284	-0.010439	2.296890	-7.049538	2.748391
6959	0	1.245471	9.240743	-1.036990	0.012451	0.092407	-0.010376	2.287945	-7.049921	2.757265
6960	0	1.215808	9.283393	-1.103456	0.012153	0.092834	-0.011036	2.284962	-7.052559	2.763192
6961	0	1.232978	9.295642	-1.013216	0.012329	0.092957	-0.010132	2.283811	-7.049430	2.772046
6962	0	1.221264	9.332055	-1.105373	0.012208	0.093322	-0.011048	2.288697	-7.051141	2.785435
6963	0	1.209166	9.356479	-1.081394	0.012085	0.093567	-0.010803	2.300104	-7.055349	2.795771
6964	0	1.271182	9.374376	-1.046715	0.012708	0.093745	-0.010459	2.308163	-7.056461	2.814323
6965	0	1.257589	9.429852	-1.123415	0.012573	0.094299	-0.011230	2.310581	-7.055694	2.833158
6966	0	1.246133	9.460148	-1.154655	0.012456	0.094603	-0.011543	2.312589	-7.058165	2.853082
6967	0	1.300762	9.496858	-1.160605	0.013000	0.094971	-0.011597	2.321871	-7.062725	2.873530
6968	0	1.271014	9.581900	-1.241971	0.012710	0.095820	-0.012409	2.332276	-7.059278	2.894652
6969	0	1.263887	9.606780	-1.197034	0.012634	0.096069	-0.011963	2.339325	-7.060692	2.908040
6970	0	1.325851	9.624664	-1.204926	0.013253	0.096249	-0.012039	2.349300	-7.062934	2.926923
6971	0	1.312641	9.679940	-1.222158	0.013123	0.096802	-0.012207	2.364651	-7.063451	2.939513
6972	0	1.325538	9.734333	-1.267608	0.013252	0.097345	-0.012664	2.377170	-7.063052	2.954574
6973	0	1.325229	9.728664	-1.332288	0.013245	0.097290	-0.013306	2.395643	-7.067917	2.969564
6974	0	1.356963	9.813447	-1.298838	0.013565	0.098137	-0.012975	2.409795	-7.069154	2.982602
6975	0	1.331334	9.826415	-1.301115	0.013306	0.098267	-0.013000	2.420363	-7.073943	2.997608
6976	0	1.381548	9.893004	-1.272777	0.013809	0.098932	-0.012717	2.430828	-7.077122	3.011916
6977	0	1.367781	9.881384	-1.307101	0.013672	0.098816	-0.013062	2.440294	-7.079907	3.019347
6978	0	1.380751	9.917542	-1.315407	0.013805	0.099177	-0.013142	2.453196	-7.078324	3.026662
6979	0	1.397737	9.936344	-1.344067	0.013977	0.099365	-0.013428	2.466555	-7.074670	3.037466
6980	0	1.391975	9.917660	-1.303623	0.013916	0.099178	-0.013027	2.475739	-7.074948	3.043705
6981	0	1.385551	9.924254	-1.373692	0.013855	0.099243	-0.013733	2.478691	-7.071430	3.058226
6982	0	1.367249	9.936267	-1.368458	0.013672	0.099363	-0.013680	2.482078	-7.068085	3.065160
6983	0	1.343537	9.905820	-1.361680	0.013428	0.099060	-0.013611	2.487999	-7.072858	3.068211
6984	0	1.356592	9.905532	-1.307902	0.013564	0.099056	-0.013074	2.492845	-7.070930	3.068649
6985	0	1.379678	9.887540	-1.294833	0.013794	0.098877	-0.012939	2.501978	-7.070181	3.070067
6986	0	1.355811	9.844397	-1.351735	0.013555	0.098446	-0.013507	2.512964	-7.070261	3.074999
6987	0	1.342966	9.802210	-1.318430	0.013428	0.098022	-0.013184	2.512958	-7.068500	3.073307
6988	0	1.324834	9.777654	-1.312978	0.013247	0.097777	-0.013124	2.518403	-7.065515	3.071310
6989	0	1.318501	9.722875	-1.263475	0.013184	0.097229	-0.012634	2.518202	-7.063148	3.069505
6990	0	1.318713	9.753272	-1.251635	0.013186	0.097533	-0.012514	2.520109	-7.061012	3.065445
6991	0	1.330575	9.667980	-1.177873	0.013306	0.096680	-0.011780	2.518207	-7.057006	3.060497
6992	0	1.311877	9.606876	-1.245671	0.013122	0.096069	-0.012449	2.526025	-7.049629	3.060047
6993	0	1.275171	9.552064	-1.202389	0.012756	0.095520	-0.012024	2.525240	-7.040036	3.053616
6994	0	1.292681	9.558208	-1.147755	0.012930	0.095582	-0.011475	2.527913	-7.032227	3.052269
6995	0	1.281826	9.521401	-1.190759	0.012817	0.095215	-0.011902	2.534078	-7.029207	3.049116
6996	0	1.282049	9.466280	-1.124730	0.012818	0.094664	-0.011243	2.538612	-7.027690	3.046490
6997	0	1.276017	9.442046	-1.117289	0.012756	0.094421	-0.011169	2.541933	-7.028188	3.046300
6998	0	1.257946	9.374754	-1.160926	0.012580	0.093748	-0.011604	2.546933	-7.023570	3.044687
6999	0	1.257758	9.338213	-1.069053	0.012573	0.093384	-0.010681	2.557809	-7.024672	3.040584
7000	0	1.276527	9.331814	-1.064463	0.012764	0.093319	-0.010639	2.563645	-7.022091	3.039799
7001	0	1.238937	9.313914	-1.117451	0.012390	0.093140	-0.011169	2.568853	-7.017062	3.035788
7002	0	1.232773	9.301507	-1.100126	0.012327	0.093016	-0.010997	2.573525	-7.013578	3.032014
7003	0	1.215010	9.289451	-1.062419	0.012146	0.092896	-0.010620	2.577459	-7.014505	3.033611
7004	0	1.240095	9.270833	-1.051357	0.012398	0.092710	-0.010507	2.584931	-7.014314	3.035730
7005	0	1.227380	9.277161	-1.087342	0.012268	0.092773	-0.010864	2.595209	-7.017259	3.033725
7006	0	1.203707	9.289023	-1.040506	0.012034	0.092892	-0.010395	2.606587	-7.016360	3.031760
7007	0	1.239923	9.277099	-1.069190	0.012390	0.092773	-0.010681	2.618743	-7.023428	3.034750
7008	0	1.204646	9.301027	-1.071079	0.012041	0.093012	-0.010703	2.627193	-7.025881	3.034218
7009	0	1.246174	9.356456	-1.093325	0.012451	0.093567	-0.010925	2.635685	-7.034677	3.038953
7010	0	1.247968	9.374183	-1.138071	0.012472	0.093744	-0.011369	2.649026	-7.039752	3.043195
7011	0	1.257947	9.429656	-1.106383	0.012573	0.094299	-0.011047	2.667815	-7.043193	3.045857
7012	0	1.258926	9.447305	-1.158608	0.012585	0.094476	-0.011569	2.687103	-7.044650	3.050137
7013	0	1.288483	9.454086	-1.246424	0.012878	0.094543	-0.012451	2.701665	-7.048299	3.055019
7014	0	1.283311	9.514546	-1.206782	0.012830	0.095148	-0.012051	2.721068	-7.048226	3.061677
7015	0	1.312555	9.533439	-1.234543	0.013123	0.095337	-0.012329	2.739560	-7.047742	3.062851
7016	0	1.307252	9.600032	-1.237441	0.013067	0.096003	-0.012362	2.752353	-7.049923	3.068949
7017	0	1.300931	9.618841	-1.283095	0.013000	0.096191	-0.012817	2.767236	-7.056282	3.075990
7018	0	1.326987	9.660853	-1.310644	0.013262	0.096612	-0.013089	2.786199	-7.061714	3.083485
7019	0	1.325159	9.661569	-1.283253	0.013245	0.096619	-0.012817	2.802895	-7.065857	3.083130
7020	0	1.344687	9.721896	-1.292830	0.013441	0.097222	-0.012909	2.824562	-7.068592	3.084083
7021	0	1.349451	9.747015	-1.295605	0.013489	0.097473	-0.012939	2.842977	-7.071243	3.084615
7022	0	1.350474	9.795254	-1.280284	0.013500	0.097955	-0.012791	2.855631	-7.072440	3.093094
7023	0	1.355943	9.844694	-1.331632	0.013550	0.098450	-0.013306	2.866903	-7.079480	3.097359
7024	0	1.358009	9.831961	-1.321120	0.013569	0.098322	-0.013206	2.872388	-7.088340	3.102685
7025	0	1.361675	9.838665	-1.422953	0.013611	0.098389	-0.014221	2.881073	-7.091123	3.100336
7026	0	1.362453	9.880988	-1.332991	0.013622	0.098811	-0.013323	2.887909	-7.089610	3.110750
7027	0	1.373144	9.869320	-1.318997	0.013733	0.098694	-0.013184	2.894064	-7.083828	3.113963
7028	0	1.361203	9.881224	-1.344900	0.013607	0.098814	-0.013441	2.902469	-7.085521	3.108262
7029	0	1.361571	9.857039	-1.318891	0.013611	0.098572	-0.013184	2.907951	-7.087041	3.103381
7030	0	1.350011	9.844630	-1.380656	0.013497	0.098447	-0.013805	2.908522	-7.086157	3.101928
7031	0	1.391627	9.863244	-1.379633	0.013916	0.098633	-0.013794	2.910523	-7.082404	3.096668
7032	0	1.360936	9.820479	-1.361577	0.013611	0.098205	-0.013616	2.909894	-7.076617	3.092872
7033	0	1.361249	9.789983	-1.312504	0.013611	0.097900	-0.013123	2.911807	-7.074419	3.091776
7034	0	1.318763	9.783686	-1.374170	0.013186	0.097837	-0.013739	2.914809	-7.071743	3.083157
7035	0	1.354995	9.747289	-1.367358	0.013550	0.097473	-0.013672	2.916131	-7.067861	3.075084
7036	0	1.379097	9.728991	-1.196340	0.013794	0.097289	-0.011967	2.911289	-7.060161	3.072062
7037	0	1.336840	9.649670	-1.250951	0.013367	0.096497	-0.012512	2.907659	-7.057966	3.062569
7038	0	1.330237	9.637558	-1.238365	0.013309	0.096375	-0.012385	2.905010	-7.046494	3.053187
7039	0	1.324495	9.582586	-1.256786	0.013245	0.095825	-0.012573	2.897921	-7.042698	3.046162
7040	0	1.318163	9.576546	-1.176870	0.013184	0.095765	-0.011769	2.896655	-7.036083	3.035329
7041	0	1.287704	9.539838	-1.244934	0.012878	0.095398	-0.012451	2.894040	-7.030247	3.024311
7042	0	1.257214	9.503180	-1.171349	0.012570	0.095032	-0.011716	2.890571	-7.028086	3.016767
7043	0	1.269064	9.472762	-1.177629	0.012695	0.094727	-0.011780	2.885953	-7.018166	3.001215
7044	0	1.250090	9.454604	-1.176958	0.012503	0.094545	-0.011773	2.881308	-7.011728	2.989317
7045	0	1.275192	9.399530	-1.177535	0.012756	0.093994	-0.011780	2.875165	-7.002111	2.981410
7046	0	1.268768	9.363030	-1.060517	0.012686	0.093630	-0.010612	2.866736	-7.000040	2.973922
7047	0	1.257248	9.362853	-1.140945	0.012573	0.093628	-0.011414	2.861002	-6.994813	2.968152
7048	0	1.232776	9.344600	-1.079305	0.012327	0.093446	-0.010796	2.857272	-6.991113	2.961387
7049	0	1.226774	9.375008	-1.147429	0.012268	0.093750	-0.011475	2.856137	-6.986441	2.954077
7050	0	1.232792	9.326213	-1.073886	0.012328	0.093262	-0.010742	2.851063	-6.981863	2.952768
7051	0	1.226746	9.320060	-1.080462	0.012268	0.093201	-0.010803	2.851745	-6.976838	2.951184
7052	0	1.263243	9.307820	-1.135089	0.012632	0.093078	-0.011355	2.845218	-6.972642	2.947265
7053	0	1.294325	9.344419	-1.147546	0.012939	0.093445	-0.011475	2.845019	-6.973069	2.949704
7054	0	1.258434	9.344302	-1.116552	0.012580	0.093443	-0.011171	2.836771	-6.974204	2.954602
7055	0	1.263643	9.368863	-1.184119	0.012634	0.093689	-0.011841	2.836065	-6.972606	2.954640
7056	0	1.214942	9.381048	-1.190007	0.012150	0.093810	-0.011903	2.831564	-6.967912	2.955080
7057	0	1.251417	9.429950	-1.134883	0.012512	0.094299	-0.011353	2.826070	-6.966004	2.950337
7058	0	1.294327	9.429929	-1.140712	0.012943	0.094299	-0.011407	2.825042	-6.961770	2.955186
7059	0	1.251691	9.460405	-1.153419	0.012512	0.094604	-0.011536	2.821995	-6.963207	2.957019
7060	0	1.270550	9.484730	-1.202234	0.012704	0.094848	-0.012021	2.821995	-6.960940	2.964611
7061	0	1.288526	9.533575	-1.226994	0.012878	0.095337	-0.012268	2.822831	-6.964893	2.969859
7062	0	1.319737	9.582188	-1.245806	0.013197	0.095822	-0.012455	2.825193	-6.961188	2.972199
7063	0	1.282048	9.643539	-1.238814	0.012817	0.096436	-0.012390	2.821405	-6.960615	2.979416
7064	0	1.270135	9.637340	-1.275341	0.012701	0.096374	-0.012753	2.821191	-6.956770	2.981120
7065	0	1.300329	9.667913	-1.373415	0.013000	0.096680	-0.013733	2.821369	-6.955858	2.984708
7066	0	1.343635	9.716595	-1.312230	0.013433	0.097166	-0.013125	2.816317	-6.956116	2.989029
7067	0	1.379294	9.759541	-1.361045	0.013794	0.097595	-0.013611	2.814534	-6.950735	2.993424
7068	0	1.403606	9.765660	-1.305707	0.014035	0.097656	-0.013061	2.809318	-6.947484	2.992617
7069	0	1.367342	9.771712	-1.361051	0.013672	0.097717	-0.013611	2.807537	-6.945047	3.002160
7070	0	1.392325	9.826489	-1.312363	0.013919	0.098266	-0.013123	2.807535	-6.945887	3.006772
7071	0	1.385595	9.857250	-1.293288	0.013855	0.098572	-0.012939	2.798820	-6.942762	3.008060
7072	0	1.379520	9.826773	-1.286434	0.013795	0.098268	-0.012866	2.795656	-6.938880	3.009025
7073	0	1.391330	9.857290	-1.305598	0.013916	0.098572	-0.013062	2.787858	-6.931503	3.013020
7074	0	1.372584	9.845315	-1.297980	0.013727	0.098452	-0.012990	2.774746	-6.925691	3.016108
7075	0	1.385266	9.857308	-1.360378	0.013855	0.098572	-0.013611	2.765509	-6.918815	3.015481
7076	0	1.360570	9.851340	-1.395783	0.013605	0.098513	-0.013964	2.757751	-6.915317	3.011364
7077	0	1.354977	9.881681	-1.378756	0.013550	0.098816	-0.013794	2.749230	-6.911059	3.014121
7078	0	1.355076	9.820792	-1.407513	0.013549	0.098207	-0.014087	2.734947	-6.909101	3.009174
7079	0	1.336401	9.814599	-1.372508	0.013367	0.098145	-0.013733	2.725013	-6.901821	3.004501
7080	0	1.311356	9.784358	-1.315434	0.013117	0.097841	-0.013168	2.708222	-6.893802	2.990655
7081	0	1.336416	9.735276	-1.335699	0.013367	0.097351	-0.013367	2.695980	-6.886625	2.984526
7082	0	1.347919	9.698973	-1.278715	0.013483	0.096988	-0.012798	2.682023	-6.877853	2.977093
7083	0	1.312135	9.686433	-1.262372	0.013123	0.096863	-0.012634	2.669058	-6.872170	2.965600
7084	0	1.287185	9.650174	-1.241711	0.012876	0.096499	-0.012431	2.651523	-6.863505	2.963374
7085	0	1.269036	9.607141	-1.262348	0.012695	0.096069	-0.012634	2.637973	-6.853383	2.956189
7086	0	1.256035	9.558705	-1.211032	0.012563	0.095585	-0.012125	2.619650	-6.846193	2.950149
7087	0	1.299839	9.521688	-1.146009	0.013000	0.095215	-0.011475	2.601296	-6.839322	2.945899
7088	0	1.305049	9.534288	-1.137412	0.013057	0.095341	-0.011385	2.587456	-6.827455	2.937246
7089	0	1.293777	9.436206	-1.127919	0.012939	0.094360	-0.011292	2.571401	-6.821090	2.937066
7090	0	1.256258	9.454865	-1.180559	0.012569	0.094546	-0.011817	2.556752	-6.808519	2.930389
7091	0	1.232647	9.405693	-1.170742	0.012329	0.094055	-0.011719	2.541936	-6.801009	2.929764
7092	0	1.286995	9.387702	-1.162199	0.012873	0.093875	-0.011636	2.523983	-6.793344	2.932326
7093	0	1.287732	9.350728	-1.152537	0.012878	0.093506	-0.011536	2.510333	-6.787683	2.934004
7094	0	1.256772	9.332622	-1.120049	0.012570	0.093325	-0.011210	2.496902	-6.780114	2.939451
7095	0	1.226981	9.308001	-1.121701	0.012268	0.093079	-0.011230	2.479227	-6.777912	2.939310
7096	0	1.232897	9.326466	-1.125951	0.012332	0.093264	-0.011265	2.471789	-6.769917	2.937030
7097	0	1.220683	9.320176	-1.134389	0.012207	0.093201	-0.011353	2.460220	-6.765340	2.932791
7098	0	1.238821	9.314240	-1.126941	0.012389	0.093142	-0.011275	2.451630	-6.759848	2.939159
7099	0	1.215107	9.319999	-1.080347	0.012146	0.093201	-0.010803	2.450652	-6.761748	2.944661
7100	0	1.215597	9.344357	-1.079802	0.012156	0.093443	-0.010804	2.441731	-6.757969	2.950755
7101	0	1.245113	9.350612	-1.080102	0.012451	0.093506	-0.010803	2.437337	-6.753672	2.960885
7102	0	1.239029	9.393414	-1.103351	0.012389	0.093933	-0.011044	2.423609	-6.750715	2.968332
7103	0	1.257232	9.393330	-1.092471	0.012573	0.093933	-0.010925	2.421234	-6.745333	2.978710
7104	0	1.262826	9.411687	-1.122754	0.012631	0.094116	-0.011230	2.417324	-6.737211	2.984991
7105	0	1.214654	9.472632	-1.226942	0.012146	0.094727	-0.012268	2.417486	-6.733553	2.993175
7106	0	1.227280	9.490830	-1.165999	0.012269	0.094909	-0.011661	2.414830	-6.733782	3.010375
7107	0	1.264191	9.527474	-1.178080	0.012634	0.095276	-0.011780	2.414303	-6.738583	3.024509
7108	0	1.295876	9.557829	-1.189949	0.012955	0.095578	-0.011905	2.406437	-6.739068	3.034274
7109	0	1.336568	9.594708	-1.166044	0.013367	0.095947	-0.011658	2.407929	-6.733575	3.045224
7110	0	1.331230	9.655525	-1.221356	0.013303	0.096557	-0.012213	2.407257	-6.740426	3.057621
7111	0	1.258220	9.637293	-1.251538	0.012573	0.096375	-0.012512	2.409416	-6.746645	3.069043
7112	0	1.308086	9.716338	-1.240063	0.013079	0.097164	-0.012397	2.412262	-6.744855	3.079735
7113	0	1.294324	9.716762	-1.287722	0.012939	0.097168	-0.012878	2.409065	-6.744872	3.094639
7114	0	1.325540	9.771589	-1.244838	0.013251	0.097716	-0.012449	2.406421	-6.745285	3.107024
7115	0	1.361206	9.783946	-1.324262	0.013611	0.097839	-0.013245	2.402318	-6.742262	3.121110
7116	0	1.355285	9.826641	-1.293587	0.013552	0.098267	-0.012936	2.400984	-6.739209	3.131150
7117	0	1.336340	9.851141	-1.342615	0.013367	0.098511	-0.013428	2.397435	-6.730983	3.144269
7118	0	1.360624	9.863348	-1.305769	0.013603	0.098634	-0.013059	2.394887	-6.730110	3.153530
7119	0	1.330665	9.869395	-1.348704	0.013306	0.098694	-0.013489	2.391214	-6.726813	3.168102
7120	0	1.318417	9.899873	-1.330535	0.013185	0.098999	-0.013303	2.392861	-6.722060	3.172514
7121	0	1.330493	9.893798	-1.336753	0.013306	0.098938	-0.013367	2.392704	-6.716923	3.170271
7122	0	1.336031	9.875622	-1.397376	0.013365	0.098755	-0.013979	2.385194	-6.707337	3.176768
7123	0	1.330439	9.869463	-1.378957	0.013306	0.098694	-0.013794	2.378968	-6.701540	3.178204
7124	0	1.409008	9.875666	-1.317543	0.014096	0.098756	-0.013175	2.378017	-6.690077	3.182473
7125	0	1.373232	9.851155	-1.311713	0.013733	0.098511	-0.013123	2.370479	-6.685038	3.186155
7126	0	1.366709	9.808519	-1.310951	0.013670	0.098084	-0.013112	2.366176	-6.677352	3.190033
7127	0	1.349478	9.777825	-1.305588	0.013489	0.097778	-0.013062	2.358400	-6.679957	3.197169
7128	0	1.289216	9.741211	-1.395777	0.012890	0.097411	-0.013967	2.346974	-6.678254	3.200637
7129	0	1.324764	9.747264	-1.306224	0.013245	0.097473	-0.013062	2.346855	-6.677471	3.199410
7130	0	1.361371	9.698442	-1.281127	0.013617	0.096983	-0.012819	2.336489	-6.669821	3.198934
7131	0	1.330529	9.655819	-1.256922	0.013306	0.096558	-0.012573	2.330751	-6.665069	3.198753
7132	0	1.318225	9.631451	-1.232127	0.013183	0.096314	-0.012321	2.329645	-6.660309	3.196630
7133	0	1.305770	9.576492	-1.159467	0.013062	0.095764	-0.011597	2.326113	-6.651439	3.197774
7134	0	1.286688	9.564367	-1.116369	0.012870	0.095643	-0.011166	2.322759	-6.643576	3.199203
7135	0	1.282053	9.515375	-1.104423	0.012817	0.095154	-0.011047	2.317997	-6.643000	3.200834
7136	0	1.270072	9.503090	-1.134617	0.012701	0.095031	-0.011347	2.316173	-6.638285	3.200001
7137	0	1.251138	9.460458	-1.104753	0.012512	0.094604	-0.011047	2.315056	-6.632975	3.206235
7138	0	1.250621	9.405619	-1.061691	0.012510	0.094055	-0.010621	2.308812	-6.623687	3.207163
7139	0	1.268970	9.387305	-1.092342	0.012695	0.093872	-0.010925	2.305377	-6.612540	3.205722
7140	0	1.250145	9.338516	-1.129230	0.012501	0.093386	-0.011289	2.308983	-6.609058	3.202577
7141	0	1.257347	9.350555	-1.159892	0.012573	0.093506	-0.011597	2.310428	-6.605019	3.209983
7142	0	1.221274	9.350361	-1.148385	0.012207	0.093505	-0.011479	2.315003	-6.607660	3.210595
7143	0	1.239122	9.344402	-1.086995	0.012390	0.093445	-0.010864	2.320771	-6.604668	3.211764
7144	0	1.202600	9.319760	-1.082465	0.012026	0.093199	-0.010815	2.331811	-6.600566	3.214775
7145	0	1.251436	9.344348	-1.069041	0.012512	0.093445	-0.010681	2.341929	-6.598888	3.214669
7146	0	1.294943	9.331865	-1.033751	0.012943	0.093320	-0.010334	2.344686	-6.602206	3.229693
7147	0	1.276628	9.325918	-1.032557	0.012756	0.093262	-0.010315	2.356498	-6.610081	3.234210
7148	0	1.247643	9.362076	-1.003753	0.012470	0.093622	-0.010032	2.362189	-6.613394	3.243245
7149	0	1.239378	9.332133	-1.075034	0.012390	0.093323	-0.010742	2.371116	-6.613519	3.245079
7150	0	1.234417	9.392740	-1.088822	0.012336	0.093929	-0.010881	2.377794	-6.619461	3.258503
7151	0	1.239649	9.411383	-1.124344	0.012390	0.094116	-0.011230	2.392038	-6.622895	3.269846
7152	0	1.265257	9.435367	-1.096167	0.012647	0.094356	-0.010952	2.402282	-6.625766	3.280960
7153	0	1.282413	9.466325	-1.191273	0.012817	0.094666	-0.011902	2.413815	-6.629576	3.294010
7154	0	1.265356	9.490240	-1.151065	0.012648	0.094905	-0.011497	2.429352	-6.632440	3.302062
7155	0	1.269786	9.515154	-1.179533	0.012695	0.095154	-0.011780	2.446372	-6.631230	3.315632
7156	0	1.295239	9.563460	-1.158050	0.012944	0.095637	-0.011567	2.460595	-6.636726	3.332685
7157	0	1.270241	9.594466	-1.197623	0.012695	0.095947	-0.011963	2.474891	-6.640882	3.344877
7158	0	1.289843	9.661012	-1.218890	0.012892	0.096613	-0.012174	2.491546	-6.644462	3.352581
7159	0	1.307036	9.685967	-1.264906	0.013062	0.096863	-0.012634	2.507377	-6.650527	3.365899
7160	0	1.296280	9.691435	-1.237513	0.012957	0.096917	-0.012360	2.524174	-6.653517	3.374403
7161	0	1.367507	9.747039	-1.277393	0.013672	0.097473	-0.012756	2.543268	-6.652982	3.386452
7162	0	1.368652	9.770795	-1.305349	0.013678	0.097712	-0.013036	2.562706	-6.659105	3.394077
7163	0	1.361441	9.808094	-1.277222	0.013611	0.098083	-0.012756	2.579865	-6.659003	3.399493
7164	0	1.362120	9.819771	-1.347201	0.013618	0.098200	-0.013460	2.592295	-6.658989	3.407517
7165	0	1.343530	9.832511	-1.313375	0.013428	0.098328	-0.013123	2.604178	-6.663481	3.408698
7166	0	1.363269	9.844128	-1.297494	0.013625	0.098444	-0.012962	2.618123	-6.667992	3.403265
7167	0	1.392416	9.862997	-1.252552	0.013916	0.098633	-0.012512	2.632496	-6.673143	3.405281
7168	0	1.357394	9.880618	-1.328603	0.013565	0.098809	-0.013272	2.647327	-6.679124	3.409431
7169	0	1.355286	9.844787	-1.331614	0.013550	0.098450	-0.013306	2.658568	-6.678451	3.409121
7170	0	1.361933	9.850575	-1.290645	0.013617	0.098507	-0.012900	2.664735	-6.677399	3.405898
7171	0	1.342992	9.857081	-1.324959	0.013428	0.098572	-0.013245	2.669511	-6.675685	3.403842
7172	0	1.324917	9.820197	-1.307682	0.013248	0.098203	-0.013072	2.674244	-6.672290	3.402842
7173	0	1.330540	9.851008	-1.337185	0.013306	0.098511	-0.013367	2.679744	-6.667820	3.391017
7174	0	1.361253	9.820313	-1.343943	0.013610	0.098204	-0.013438	2.680327	-6.666649	3.386753
7175	0	1.360953	9.783841	-1.313100	0.013611	0.097839	-0.013123	2.689295	-6.660918	3.382477
7176	0	1.330465	9.728735	-1.235041	0.013303	0.097288	-0.012346	2.693304	-6.658798	3.378259
7177	0	1.342679	9.704547	-1.239452	0.013428	0.097046	-0.012390	2.697800	-6.653417	3.368386
7178	0	1.342819	9.698306	-1.252480	0.013425	0.096984	-0.012522	2.700762	-6.653040	3.358580
7179	0	1.306229	9.661777	-1.276225	0.013062	0.096619	-0.012756	2.707185	-6.649719	3.349304
7180	0	1.282120	9.618853	-1.228508	0.012818	0.096189	-0.012280	2.712086	-6.648826	3.341449
7181	0	1.312836	9.582401	-1.214906	0.013123	0.095825	-0.012146	2.715191	-6.651409	3.334596
7182	0	1.289032	9.539482	-1.172711	0.012890	0.095395	-0.011725	2.716674	-6.647594	3.324655
7183	0	1.318384	9.509188	-1.142077	0.013184	0.095093	-0.011414	2.724632	-6.643522	3.317291
7184	0	1.275348	9.484589	-1.179721	0.012756	0.094846	-0.011795	2.726646	-6.635752	3.305226
7185	0	1.269406	9.436035	-1.214732	0.012695	0.094360	-0.012146	2.727767	-6.629964	3.290894
7186	0	1.263156	9.411445	-1.136190	0.012631	0.094115	-0.011355	2.734838	-6.625810	3.285972
7187	0	1.232959	9.417594	-1.130185	0.012329	0.094177	-0.011292	2.746431	-6.622100	3.283661
7188	0	1.245306	9.386829	-1.205013	0.012451	0.093869	-0.012045	2.752232	-6.620110	3.274900
7189	0	1.263403	9.368865	-1.159949	0.012634	0.093689	-0.011597	2.754712	-6.615504	3.271133
7190	0	1.239526	9.350309	-1.106162	0.012389	0.093505	-0.011053	2.764317	-6.618570	3.269423
7191	0	1.215139	9.332210	-1.159628	0.012146	0.093323	-0.011597	2.762904	-6.620845	3.267564
7192	0	1.234774	9.344115	-1.148024	0.012340	0.093443	-0.011475	2.769067	-6.626441	3.262028
7193	0	1.239616	9.356587	-1.123238	0.012390	0.093567	-0.011230	2.770687	-6.629400	3.257634
7194	0	1.289719	9.356154	-1.179634	0.012890	0.093564	-0.011785	2.784429	-6.634019	3.249492
7195	0	1.245332	9.362696	-1.111419	0.012451	0.093628	-0.011108	2.790624	-6.632282	3.246783
7196	0	1.258111	9.374569	-1.143338	0.012577	0.093747	-0.011426	2.798513	-6.632928	3.249529
7197	0	1.275947	9.380983	-1.105397	0.012756	0.093811	-0.011047	2.805542	-6.632402	3.247721
7198	0	1.252251	9.417307	-1.149371	0.012518	0.094174	-0.011488	2.811322	-6.633676	3.247292
7199	0	1.269865	9.417641	-1.166087	0.012695	0.094177	-0.011658	2.814052	-6.633420	3.247757
7200	0	1.282921	9.441719	-1.167618	0.012823	0.094419	-0.011664	2.827386	-6.636491	3.245866
7201	0	1.282482	9.496870	-1.221482	0.012817	0.094971	-0.012207	2.835673	-6.641135	3.248372
7202	0	1.320448	9.502510	-1.241364	0.013198	0.095027	-0.012406	2.843353	-6.644761	3.249590
7203	0	1.294973	9.563944	-1.276577	0.012939	0.095642	-0.012756	2.853480	-6.652734	3.252406
7204	0	1.314785	9.569561	-1.314942	0.013143	0.095697	-0.013142	2.861799	-6.654770	3.250568
7205	0	1.355068	9.625153	-1.325038	0.013550	0.096252	-0.013245	2.867542	-6.651586	3.250407
7206	0	1.318906	9.643139	-1.320794	0.013185	0.096434	-0.013196	2.880516	-6.652691	3.252126
7207	0	1.355348	9.704440	-1.276383	0.013550	0.097046	-0.012756	2.888386	-6.652753	3.247293
7208	0	1.349891	9.710114	-1.302694	0.013495	0.097103	-0.013016	2.900482	-6.652590	3.247497
7209	0	1.325116	9.734919	-1.349598	0.013245	0.097351	-0.013489	2.907691	-6.655968	3.254243
7210	0	1.344551	9.765022	-1.362984	0.013440	0.097651	-0.013626	2.910992	-6.657991	3.256046
7211	0	1.355379	9.783786	-1.355664	0.013550	0.097839	-0.013550	2.918101	-6.658425	3.249670
7212	0	1.319314	9.777345	-1.363085	0.013191	0.097775	-0.013625	2.923763	-6.656447	3.250309
7213	0	1.318711	9.796042	-1.330962	0.013184	0.097961	-0.013306	2.927426	-6.656286	3.251179
7214	0	1.313410	9.801857	-1.307292	0.013129	0.098020	-0.013070	2.930037	-6.657664	3.243743
7215	0	1.294275	9.802187	-1.330684	0.012939	0.098022	-0.013306	2.930430	-6.657225	3.244124
7216	0	1.361669	9.832566	-1.367507	0.013617	0.098326	-0.013675	2.929911	-6.653150	3.242390
7217	0	1.342704	9.814562	-1.354263	0.013428	0.098145	-0.013550	2.920781	-6.648085	3.237768
7218	0	1.342705	9.808548	-1.383991	0.013426	0.098085	-0.013842	2.917938	-6.645286	3.234676
7219	0	1.312114	9.771829	-1.384926	0.013123	0.097717	-0.013855	2.910456	-6.639415	3.230062
7220	0	1.317651	9.759815	-1.402352	0.013180	0.097597	-0.014028	2.904940	-6.631433	3.222787
7221	0	1.348339	9.753542	-1.360728	0.013489	0.097534	-0.013611	2.899937	-6.620947	3.216072
7222	0	1.316592	9.717107	-1.323537	0.013172	0.097170	-0.013238	2.896255	-6.609419	3.206349
7223	0	1.348667	9.722915	-1.318463	0.013489	0.097229	-0.013184	2.897006	-6.602740	3.193250
7224	0	1.348111	9.686375	-1.299920	0.013484	0.096863	-0.013003	2.891544	-6.595074	3.181539
7225	0	1.299500	9.655921	-1.250561	0.013000	0.096558	-0.012512	2.883227	-6.584264	3.170267
7226	0	1.316974	9.625618	-1.200713	0.013172	0.096255	-0.012012	2.877136	-6.577062	3.165453
7227	0	1.299823	9.613147	-1.244508	0.013000	0.096130	-0.012451	2.869476	-6.570042	3.151985
7228	0	1.281033	9.552315	-1.273800	0.012813	0.095522	-0.012745	2.860826	-6.563035	3.136650
7229	0	1.287852	9.527749	-1.188881	0.012878	0.095276	-0.011902	2.844829	-6.558706	3.122207
7230	0	1.281530	9.491406	-1.223262	0.012817	0.094913	-0.012242	2.832674	-6.551842	3.108964
7231	0	1.305938	9.485038	-1.268446	0.013062	0.094849	-0.012695	2.818826	-6.544974	3.099662
7232	0	1.262670	9.430375	-1.223789	0.012630	0.094302	-0.012247	2.807032	-6.537243	3.090000
7233	0	1.263582	9.411699	-1.164979	0.012634	0.094116	-0.011658	2.796720	-6.534721	3.084397
7234	0	1.282204	9.405716	-1.175437	0.012820	0.094056	-0.011765	2.783577	-6.532518	3.079758
7235	0	1.239123	9.399488	-1.165059	0.012390	0.093994	-0.011658	2.774263	-6.529454	3.075121
7236	0	1.263569	9.369114	-1.181829	0.012636	0.093690	-0.011827	2.762260	-6.524484	3.072770
7237	0	1.263385	9.381222	-1.152648	0.012634	0.093811	-0.011536	2.750267	-6.519586	3.069062
7238	0	1.275129	9.387545	-1.144902	0.012755	0.093874	-0.011456	2.740112	-6.510252	3.066245
7239	0	1.305875	9.381218	-1.110198	0.013062	0.093811	-0.011108	2.731275	-6.502505	3.064772
7240	0	1.299810	9.399589	-1.158079	0.012994	0.093996	-0.011584	2.726166	-6.503349	3.057749
7241	0	1.263543	9.368990	-1.189325	0.012634	0.093689	-0.011902	2.714935	-6.500406	3.053449
7242	0	1.227040	9.375120	-1.163811	0.012270	0.093751	-0.011641	2.711165	-6.496580	3.048167
7243	0	1.245207	9.423804	-1.196389	0.012451	0.094238	-0.011963	2.711194	-6.493366	3.052539
7244	0	1.239773	9.411431	-1.214940	0.012391	0.094115	-0.012149	2.710651	-6.497087	3.056677
7245	0	1.269822	9.472695	-1.195671	0.012695	0.094727	-0.011963	2.701866	-6.496266	3.064487
7246	0	1.270337	9.484863	-1.188693	0.012700	0.094849	-0.011890	2.696446	-6.495904	3.068497
7247	0	1.306449	9.533696	-1.177609	0.013062	0.095337	-0.011780	2.690805	-6.495133	3.073318
7248	0	1.294359	9.546012	-1.182669	0.012945	0.095459	-0.011834	2.680475	-6.488940	3.078305
7249	0	1.269107	9.576523	-1.159250	0.012695	0.095764	-0.011597	2.674070	-6.479605	3.084259
7250	0	1.274794	9.601089	-1.225391	0.012747	0.096010	-0.012260	2.665037	-6.476614	3.088157
7251	0	1.282025	9.631380	-1.244572	0.012817	0.096313	-0.012451	2.657265	-6.475675	3.095090
7252	0	1.288814	9.631320	-1.262085	0.012883	0.096313	-0.012624	2.652555	-6.477206	3.101016
7253	0	1.293804	9.661973	-1.354348	0.012939	0.096619	-0.013550	2.643793	-6.471213	3.104417
7254	0	1.342828	9.674258	-1.267868	0.013424	0.096743	-0.012683	2.637261	-6.471992	3.116997
7255	0	1.342999	9.716781	-1.269415	0.013428	0.097168	-0.012695	2.634534	-6.470311	3.125113
7256	0	1.336885	9.741192	-1.336088	0.013371	0.097411	-0.013365	2.628615	-6.464036	3.130616
7257	0	1.336761	9.759595	-1.366575	0.013367	0.097595	-0.013672	2.620204	-6.460760	3.136727
7258	0	1.349196	9.796285	-1.316636	0.013490	0.097962	-0.013172	2.612275	-6.459030	3.139407
7259	0	1.367243	9.796187	-1.317968	0.013672	0.097961	-0.013184	2.606583	-6.455377	3.140957
7260	0	1.348919	9.814534	-1.249882	0.013490	0.098145	-0.012505	2.598596	-6.450440	3.147035
7261	0	1.354846	9.820685	-1.341971	0.013550	0.098206	-0.013428	2.587880	-6.444512	3.153867
7262	0	1.311801	9.820902	-1.315851	0.013120	0.098207	-0.013168	2.575152	-6.438205	3.158405
7263	0	1.330787	9.814479	-1.348469	0.013306	0.098145	-0.013489	2.569288	-6.436450	3.159873
7264	0	1.336766	9.802384	-1.261896	0.013371	0.098022	-0.012627	2.559202	-6.428812	3.161287
7265	0	1.312431	9.784033	-1.280816	0.013123	0.097839	-0.012817	2.547232	-6.426500	3.167742
7266	0	1.330511	9.784206	-1.334612	0.013309	0.097841	-0.013349	2.543369	-6.418275	3.164885
7267	0	1.354460	9.771895	-1.293236	0.013550	0.097717	-0.012939	2.533812	-6.407890	3.169198
7268	0	1.371712	9.766083	-1.303987	0.013721	0.097659	-0.013048	2.523065	-6.398543	3.166137
7269	0	1.342774	9.735207	-1.250443	0.013428	0.097351	-0.012512	2.512961	-6.394229	3.163294
7270	0	1.324197	9.704869	-1.230870	0.013244	0.097048	-0.012314	2.506220	-6.387926	3.154195
7271	0	1.293408	9.643814	-1.243669	0.012939	0.096436	-0.012451	2.487959	-6.377247	3.158448
7272	0	1.292555	9.607565	-1.210778	0.012928	0.096074	-0.012117	2.475601	-6.370013	3.155207
7273	0	1.305862	9.594919	-1.250045	0.013062	0.095947	-0.012512	2.460300	-6.362218	3.160741
7274	0	1.323623	9.601216	-1.217813	0.013238	0.096011	-0.012184	2.452184	-6.355868	3.159187
7275	0	1.287665	9.533844	-1.158607	0.012878	0.095337	-0.011597	2.438317	-6.349434	3.161655
7276	0	1.305471	9.491437	-1.131958	0.013058	0.094913	-0.011332	2.422644	-6.341519	3.166987
7277	0	1.281898	9.478864	-1.164746	0.012817	0.094788	-0.011658	2.409317	-6.339104	3.164930
7278	0	1.233436	9.448533	-1.119937	0.012332	0.094484	-0.011210	2.394773	-6.337668	3.171619
7279	0	1.232706	9.430077	-1.097617	0.012329	0.094299	-0.010986	2.381428	-6.330857	3.172096
7280	0	1.244438	9.399722	-1.095854	0.012446	0.093996	-0.010966	2.370761	-6.324088	3.177146
7281	0	1.214090	9.393435	-1.116450	0.012146	0.093933	-0.011169	2.363526	-6.313601	3.181448
7282	0	1.250096	9.381374	-1.109296	0.012502	0.093813	-0.011099	2.355027	-6.308377	3.189163
7283	0	1.251335	9.399435	-1.128848	0.012512	0.093994	-0.011292	2.349860	-6.305473	3.200863
7284	0	1.238887	9.344614	-1.115617	0.012392	0.093445	-0.011164	2.339382	-6.297292	3.203726
7285	0	1.239475	9.338371	-1.055435	0.012390	0.093384	-0.010559	2.332204	-6.298666	3.212984
7286	0	1.252525	9.387093	-1.158386	0.012521	0.093871	-0.011587	2.327195	-6.299753	3.209435
7287	0	1.251904	9.380997	-1.098768	0.012512	0.093811	-0.010986	2.327609	-6.303758	3.214069
7288	0	1.216302	9.380777	-1.062236	0.012159	0.093808	-0.010623	2.325469	-6.303956	3.223458
7289	0	1.251769	9.393253	-1.067983	0.012512	0.093933	-0.010681	2.322391	-6.306367	3.237215
7290	0	1.252501	9.405269	-1.116978	0.012523	0.094053	-0.011168	2.323555	-6.304899	3.249291
7291	0	1.269723	9.448199	-1.110991	0.012695	0.094482	-0.011108	2.323682	-6.302975	3.263508
7292	0	1.276210	9.472402	-1.203065	0.012760	0.094725	-0.012028	2.325807	-6.300995	3.270677
7293	0	1.264251	9.478569	-1.178628	0.012634	0.094788	-0.011780	2.331993	-6.306573	3.284118
7294	0	1.265360	9.514754	-1.198489	0.012650	0.095149	-0.011976	2.340946	-6.306009	3.291572
7295	0	1.288356	9.515227	-1.190863	0.012878	0.095154	-0.011902	2.347633	-6.307865	3.300659
7296	0	1.283311	9.575908	-1.185867	0.012827	0.095760	-0.011855	2.350130	-6.310932	3.317923
7297	0	1.300376	9.594595	-1.215290	0.013000	0.095947	-0.012146	2.356748	-6.310510	3.332113
7298	0	1.318992	9.649336	-1.234559	0.013189	0.096494	-0.012343	2.357740	-6.306891	3.345242
7299	0	1.324949	9.673999	-1.165823	0.013245	0.096741	-0.011658	2.356803	-6.308350	3.361930
7300	0	1.288725	9.686049	-1.276200	0.012888	0.096861	-0.012758	2.359537	-6.303164	3.375539
7301	0	1.293990	9.716727	-1.233416	0.012939	0.097168	-0.012329	2.363792	-6.299378	3.390770
7302	0	1.300193	9.765318	-1.240827	0.013000	0.097654	-0.012401	2.371102	-6.296756	3.403682
7303	0	1.300341	9.759415	-1.331059	0.013000	0.097595	-0.013306	2.375198	-6.295736	3.417711
7304	0	1.313443	9.795698	-1.307772	0.013128	0.097959	-0.013072	2.380593	-6.298568	3.423508
7305	0	1.355204	9.814367	-1.324875	0.013550	0.098145	-0.013245	2.384137	-6.296859	3.431235
7306	0	1.325648	9.838485	-1.374748	0.013248	0.098387	-0.013741	2.389726	-6.301752	3.445526
7307	0	1.361561	9.832697	-1.281744	0.013611	0.098328	-0.012817	2.388556	-6.302959	3.450806
7308	0	1.331715	9.826375	-1.337264	0.013315	0.098265	-0.013368	2.393088	-6.300904	3.458645
7309	0	1.312474	9.826599	-1.349111	0.013123	0.098267	-0.013489	2.394474	-6.299083	3.468510
7310	0	1.306823	9.808031	-1.319501	0.013065	0.098082	-0.013188	2.401030	-6.298160	3.474239
7311	0	1.343136	9.820481	-1.269729	0.013428	0.098206	-0.012695	2.402214	-6.298078	3.477412
7312	0	1.362464	9.820240	-1.282420	0.013618	0.098204	-0.012822	2.403620	-6.302056	3.479256
7313	0	1.355134	9.765554	-1.330934	0.013550	0.097656	-0.013306	2.406706	-6.299545	3.483364
7314	0	1.330934	9.765391	-1.282747	0.013309	0.097654	-0.012825	2.408619	-6.296252	3.485702
7315	0	1.342777	9.753338	-1.306745	0.013428	0.097534	-0.013062	2.414569	-6.292078	3.485952
7316	0	1.312025	9.747096	-1.313836	0.013122	0.097471	-0.013135	2.417673	-6.286298	3.481031
7317	0	1.324422	9.692342	-1.202766	0.013245	0.096924	-0.012024	2.420994	-6.281576	3.483550
7318	0	1.366828	9.673973	-1.221790	0.013671	0.096740	-0.012215	2.423791	-6.274230	3.483093
7319	0	1.318503	9.649554	-1.160371	0.013184	0.096497	-0.011597	2.431052	-6.271696	3.484169
7320	0	1.300086	9.612735	-1.216317	0.013002	0.096128	-0.012160	2.433660	-6.265656	3.482252
7321	0	1.287837	9.600811	-1.226959	0.012878	0.096008	-0.012268	2.434573	-6.261373	3.480642
7322	0	1.263272	9.545756	-1.184909	0.012633	0.095458	-0.011845	2.439019	-6.256423	3.479004
7323	0	1.276026	9.509178	-1.190559	0.012756	0.095093	-0.011902	2.442692	-6.256866	3.479387
7324	0	1.264054	9.490671	-1.154560	0.012642	0.094907	-0.011543	2.444614	-6.250975	3.477148
7325	0	1.257191	9.472670	-1.104774	0.012573	0.094727	-0.011047	2.444086	-6.245105	3.477045
7326	0	1.263389	9.460406	-1.159843	0.012631	0.094604	-0.011598	2.444171	-6.243832	3.475361
7327	0	1.269757	9.411667	-1.159050	0.012695	0.094116	-0.011597	2.435796	-6.242294	3.476207
7328	0	1.239705	9.393190	-1.098169	0.012394	0.093933	-0.010975	2.443205	-6.241789	3.475449
7329	0	1.269784	9.381047	-1.086614	0.012695	0.093811	-0.010864	2.444763	-6.240553	3.468738
7330	0	1.239908	9.350268	-1.160628	0.012395	0.093504	-0.011600	2.450661	-6.241416	3.471147
7331	0	1.220813	9.380986	-1.123906	0.012207	0.093811	-0.011230	2.460152	-6.238520	3.473442
7332	0	1.263771	9.380734	-1.137582	0.012636	0.093808	-0.011371	2.465601	-6.236131	3.471538
7333	0	1.269800	9.362675	-1.087130	0.012695	0.093628	-0.010864	2.473339	-6.235133	3.468085
7334	0	1.258350	9.380659	-1.088584	0.012578	0.093808	-0.010879	2.481079	-6.237596	3.472058
7335	0	1.282069	9.374828	-1.050938	0.012817	0.093750	-0.010498	2.493736	-6.237434	3.474765
7336	0	1.258235	9.386693	-1.095568	0.012579	0.093868	-0.010948	2.501659	-6.237358	3.481893
7337	0	1.245079	9.423752	-1.129828	0.012451	0.094238	-0.011292	2.508384	-6.232743	3.495549
7338	0	1.251747	9.405175	-1.100658	0.012511	0.094053	-0.011001	2.514170	-6.236140	3.507298
7339	0	1.270362	9.460269	-1.135830	0.012695	0.094604	-0.011353	2.520145	-6.241929	3.508562
7340	0	1.259427	9.478176	-1.186430	0.012589	0.094784	-0.011853	2.532316	-6.243524	3.515207
7341	0	1.306595	9.502941	-1.100117	0.013062	0.095032	-0.010986	2.549125	-6.244629	3.514140
7342	0	1.264854	9.526836	-1.187972	0.012643	0.095270	-0.011871	2.557980	-6.247226	3.517578
7343	0	1.257554	9.551834	-1.221784	0.012573	0.095520	-0.012207	2.569540	-6.245783	3.525162
7344	0	1.319407	9.594112	-1.272795	0.013187	0.095943	-0.012717	2.581036	-6.249480	3.533452
7345	0	1.294708	9.624966	-1.203796	0.012939	0.096252	-0.012024	2.596669	-6.254332	3.535804
7346	0	1.319874	9.636502	-1.262253	0.013198	0.096368	-0.012602	2.620019	-6.251198	3.536852
7347	0	1.343529	9.698188	-1.283201	0.013428	0.096985	-0.012817	2.636138	-6.255903	3.541880
7348	0	1.363422	9.721945	-1.304204	0.013625	0.097222	-0.013030	2.649279	-6.262370	3.541172
7349	0	1.379636	9.722619	-1.283612	0.013794	0.097229	-0.012817	2.670160	-6.261077	3.539641
7350	0	1.361849	9.740362	-1.347514	0.013615	0.097405	-0.013466	2.679973	-6.261422	3.542386
7351	0	1.325121	9.783705	-1.264524	0.013245	0.097839	-0.012634	2.691777	-6.264932	3.544825
7352	0	1.344496	9.776947	-1.298095	0.013440	0.097773	-0.012962	2.712644	-6.266457	3.542132
7353	0	1.330590	9.796047	-1.245844	0.013306	0.097961	-0.012451	2.720155	-6.262572	3.540394
7354	0	1.324969	9.814005	-1.344981	0.013245	0.098142	-0.013443	2.727216	-6.264312	3.534744
7355	0	1.361739	9.789885	-1.318826	0.013611	0.097900	-0.013184	2.731847	-6.267791	3.531690
7356	0	1.350352	9.801685	-1.369195	0.013501	0.098019	-0.013681	2.743193	-6.266430	3.528004
7357	0	1.324514	9.808225	-1.368033	0.013245	0.098083	-0.013672	2.752109	-6.262931	3.523950
7358	0	1.355360	9.832290	-1.333283	0.013550	0.098325	-0.013323	2.762852	-6.263219	3.520917
7359	0	1.318456	9.808252	-1.355591	0.013184	0.098083	-0.013550	2.769315	-6.260279	3.514472
7360	0	1.349342	9.777375	-1.302287	0.013491	0.097775	-0.013013	2.780316	-6.259371	3.506129
7361	0	1.343025	9.759409	-1.337238	0.013428	0.097595	-0.013367	2.786308	-6.258222	3.499891
7362	0	1.330981	9.734722	-1.356901	0.013310	0.097348	-0.013561	2.794572	-6.253426	3.494194
7363	0	1.324803	9.704463	-1.331151	0.013245	0.097046	-0.013306	2.800900	-6.253352	3.484753
7364	0	1.331202	9.704232	-1.259152	0.013312	0.097043	-0.012586	2.807343	-6.248824	3.472555
7365	0	1.337183	9.661774	-1.257482	0.013367	0.096619	-0.012573	2.808634	-6.250699	3.463727
7366	0	1.313332	9.637237	-1.263858	0.013132	0.096373	-0.012638	2.808645	-6.247994	3.451354
7367	0	1.305891	9.606926	-1.178330	0.013062	0.096069	-0.011780	2.812244	-6.240641	3.439176
7368	0	1.274991	9.588512	-1.246074	0.012751	0.095885	-0.012459	2.814011	-6.235632	3.429813
7369	0	1.318691	9.545847	-1.208538	0.013184	0.095459	-0.012085	2.813867	-6.235396	3.422940
7370	0	1.300381	9.527434	-1.269598	0.013006	0.095274	-0.012696	2.812972	-6.228422	3.413342
7371	0	1.281730	9.515313	-1.263946	0.012817	0.095154	-0.012634	2.818635	-6.224226	3.402975
7372	0	1.288019	9.478496	-1.173218	0.012877	0.094786	-0.011729	2.821755	-6.223248	3.389796
7373	0	1.294110	9.454288	-1.166053	0.012939	0.094543	-0.011658	2.824539	-6.221009	3.378431
7374	0	1.270197	9.448010	-1.166263	0.012698	0.094481	-0.011663	2.823055	-6.221342	3.366548
7375	0	1.288169	9.423769	-1.251328	0.012878	0.094238	-0.012512	2.823681	-6.221174	3.357676
7376	0	1.312586	9.441921	-1.154344	0.013128	0.094419	-0.011539	2.828900	-6.214030	3.350253
7377	0	1.245028	9.411589	-1.184427	0.012451	0.094116	-0.011841	2.832294	-6.208787	3.343836
7378	0	1.238637	9.374873	-1.112075	0.012388	0.093749	-0.011116	2.837502	-6.202217	3.330672
7379	0	1.227218	9.374900	-1.129534	0.012268	0.093750	-0.011292	2.841504	-6.202984	3.322676
7380	0	1.239556	9.393073	-1.178685	0.012398	0.093930	-0.011788	2.838806	-6.196129	3.316013
7381	0	1.251472	9.381078	-1.171809	0.012512	0.093811	-0.011719	2.837355	-6.194974	3.309944
7382	0	1.245751	9.374868	-1.135292	0.012456	0.093749	-0.011352	2.838065	-6.192698	3.307694
7383	0	1.221063	9.399349	-1.172019	0.012207	0.093994	-0.011719	2.838876	-6.192897	3.307934
7384	0	1.258089	9.417486	-1.178636	0.012580	0.094175	-0.011784	2.841350	-6.189906	3.305620
7385	0	1.257626	9.405460	-1.263556	0.012573	0.094055	-0.012634	2.842017	-6.189443	3.303421
7386	0	1.258125	9.472420	-1.190589	0.012579	0.094725	-0.011905	2.842515	-6.188032	3.301836
7387	0	1.294057	9.472579	-1.147972	0.012939	0.094727	-0.011475	2.847759	-6.185190	3.299249
7388	0	1.294608	9.496730	-1.234611	0.012941	0.094969	-0.012340	2.854583	-6.186735	3.298876
7389	0	1.288320	9.558018	-1.251400	0.012878	0.095581	-0.012512	2.855762	-6.188298	3.298950
7390	0	1.313455	9.557795	-1.276561	0.013131	0.095579	-0.012760	2.861311	-6.188255	3.296821
7391	0	1.306344	9.582417	-1.276212	0.013062	0.095825	-0.012756	2.867115	-6.186429	3.295053
7392	0	1.307183	9.594300	-1.325983	0.013064	0.095944	-0.013257	2.869484	-6.191142	3.294438
7393	0	1.306320	9.625190	-1.294182	0.013062	0.096252	-0.012939	2.871336	-6.189019	3.292238
7394	0	1.324982	9.667740	-1.325078	0.013247	0.096678	-0.013250	2.871056	-6.187688	3.286600
7395	0	1.336707	9.698466	-1.300164	0.013367	0.096985	-0.013000	2.871728	-6.184040	3.277013
7396	0	1.342876	9.698372	-1.294269	0.013428	0.096984	-0.012942	2.871136	-6.181141	3.277388
7397	0	1.349183	9.747219	-1.294347	0.013489	0.097473	-0.012939	2.874809	-6.180619	3.276606
7398	0	1.368162	9.734770	-1.337490	0.013678	0.097348	-0.013375	2.873527	-6.181245	3.273671
7399	0	1.300024	9.747290	-1.269743	0.013000	0.097473	-0.012695	2.875059	-6.176851	3.271206
7400	0	1.324798	9.759415	-1.336798	0.013244	0.097594	-0.013371	2.870372	-6.177800	3.264543
7401	0	1.342678	9.790068	-1.330447	0.013428	0.097900	-0.013306	2.867872	-6.172597	3.264811
7402	0	1.336360	9.796206	-1.330028	0.013365	0.097961	-0.013304	2.862897	-6.167124	3.262813
7403	0	1.336601	9.771790	-1.342395	0.013367	0.097717	-0.013428	2.857674	-6.162254	3.255290
7404	0	1.348578	9.784030	-1.342224	0.013487	0.097840	-0.013421	2.858178	-6.156948	3.251763
7405	0	1.318065	9.777963	-1.323787	0.013184	0.097778	-0.013245	2.849614	-6.149445	3.242048
7406	0	1.335831	9.771972	-1.286282	0.013360	0.097719	-0.012865	2.846244	-6.143338	3.236268
7407	0	1.330557	9.747385	-1.317849	0.013306	0.097473	-0.013184	2.839436	-6.139132	3.228670
7408	0	1.324233	9.729241	-1.310389	0.013244	0.097291	-0.013113	2.827934	-6.133454	3.221566
7409	0	1.318307	9.716969	-1.323255	0.013184	0.097168	-0.013245	2.812963	-6.128734	3.216438
7410	0	1.354813	9.735498	-1.327390	0.013548	0.097354	-0.013282	2.802824	-6.124920	3.212349
7411	0	1.318270	9.649779	-1.317565	0.013184	0.096497	-0.013184	2.792617	-6.119788	3.205928
7412	0	1.299201	9.674477	-1.297585	0.012999	0.096743	-0.012985	2.780685	-6.107965	3.200742
7413	0	1.293451	9.649792	-1.232380	0.012939	0.096497	-0.012329	2.773661	-6.098000	3.191463
7414	0	1.286522	9.619523	-1.236753	0.012868	0.096193	-0.012380	2.758480	-6.090645	3.186562
7415	0	1.281506	9.594865	-1.250395	0.012817	0.095947	-0.012512	2.747970	-6.083764	3.177245
7416	0	1.323595	9.534082	-1.254600	0.013240	0.095339	-0.012557	2.733923	-6.074977	3.172233
7417	0	1.281089	9.527800	-1.250273	0.012817	0.095276	-0.012512	2.721716	-6.063121	3.166231
7418	0	1.261596	9.497581	-1.200077	0.012621	0.094975	-0.012006	2.714786	-6.053036	3.160678
7419	0	1.280912	9.503415	-1.213582	0.012817	0.095032	-0.012146	2.701666	-6.039014	3.153435
7420	0	1.291596	9.497766	-1.211558	0.012922	0.094975	-0.012126	2.688145	-6.027303	3.150646
7421	0	1.263238	9.442259	-1.201650	0.012634	0.094421	-0.012024	2.678332	-6.020891	3.142766
7422	0	1.287085	9.460768	-1.145290	0.012874	0.094606	-0.011460	2.668465	-6.013364	3.139089
7423	0	1.275420	9.423928	-1.104135	0.012756	0.094238	-0.011047	2.660287	-6.006586	3.136456
7424	0	1.262629	9.436415	-1.114564	0.012630	0.094362	-0.011158	2.644186	-5.998580	3.139924
7425	0	1.269407	9.436151	-1.201616	0.012695	0.094360	-0.012024	2.633591	-5.992968	3.144563
7426	0	1.286972	9.436387	-1.126944	0.012876	0.094362	-0.011276	2.624235	-5.981805	3.141237
7427	0	1.269366	9.423892	-1.141018	0.012695	0.094238	-0.011414	2.618898	-5.975724	3.143363
7428	0	1.275649	9.448351	-1.140136	0.012753	0.094483	-0.011407	2.611266	-5.976362	3.139866
7429	0	1.269861	9.442175	-1.159014	0.012695	0.094421	-0.011597	2.602281	-5.976233	3.142596
7430	0	1.276494	9.454377	-1.109005	0.012762	0.094543	-0.011096	2.594002	-5.975595	3.144928
7431	0	1.269391	9.466597	-1.147248	0.012695	0.094666	-0.011475	2.590229	-5.969835	3.149749
7432	0	1.293382	9.515431	-1.152969	0.012936	0.095154	-0.011532	2.586299	-5.963612	3.157652
7433	0	1.239224	9.503187	-1.220384	0.012390	0.095032	-0.012207	2.581238	-5.962043	3.161475
7434	0	1.264104	9.533696	-1.201471	0.012638	0.095337	-0.012018	2.575915	-5.961473	3.165755
7435	0	1.275724	9.539865	-1.232273	0.012756	0.095398	-0.012329	2.566992	-5.958435	3.174567
7436	0	1.275584	9.552122	-1.158388	0.012757	0.095521	-0.011584	2.565171	-5.952651	3.181119
7437	0	1.281562	9.576422	-1.226944	0.012817	0.095764	-0.012268	2.565438	-5.946496	3.189375
7438	0	1.299628	9.619168	-1.202500	0.012997	0.096191	-0.012027	2.561875	-5.941979	3.199807
7439	0	1.306179	9.655733	-1.263620	0.013062	0.096558	-0.012634	2.562763	-5.938219	3.206972
7440	0	1.318369	9.680113	-1.251435	0.013184	0.096801	-0.012517	2.558345	-5.934255	3.214467
7441	0	1.330601	9.674091	-1.232726	0.013306	0.096741	-0.012329	2.554917	-5.930593	3.221489
7442	0	1.342715	9.704683	-1.311341	0.013428	0.097046	-0.013120	2.546130	-5.925774	3.234571
7443	0	1.306407	9.729020	-1.330201	0.013062	0.097290	-0.013306	2.540673	-5.924657	3.239939
7444	0	1.324913	9.735178	-1.317199	0.013249	0.097351	-0.013177	2.533518	-5.920209	3.250652
7445	0	1.318947	9.741151	-1.336529	0.013184	0.097412	-0.013367	2.530662	-5.922957	3.258340
7446	0	1.326113	9.759338	-1.287078	0.013256	0.097593	-0.012877	2.522755	-5.924756	3.267362
7447	0	1.330532	9.777852	-1.263311	0.013306	0.097778	-0.012634	2.520144	-5.920295	3.272486
7448	0	1.336771	9.777815	-1.257055	0.013366	0.097778	-0.012571	2.517976	-5.918524	3.279242
7449	0	1.318110	9.783950	-1.391737	0.013184	0.097839	-0.013916	2.518464	-5.911630	3.279699
7450	0	1.354424	9.783937	-1.294205	0.013544	0.097839	-0.012942	2.517012	-5.907775	3.283353
7451	0	1.354829	9.784019	-1.244628	0.013550	0.097839	-0.012451	2.509982	-5.901962	3.293461
7452	0	1.330477	9.753578	-1.273885	0.013302	0.097535	-0.012747	2.499542	-5.901302	3.299331
7453	0	1.348928	9.747419	-1.299215	0.013489	0.097473	-0.013000	2.488601	-5.897811	3.305701
7454	0	1.342875	9.765828	-1.310440	0.013428	0.097658	-0.013106	2.485278	-5.894965	3.306279
7455	0	1.305845	9.741344	-1.281044	0.013062	0.097412	-0.012817	2.476182	-5.887358	3.305678
7456	0	1.317296	9.698842	-1.242912	0.013177	0.096987	-0.012438	2.464915	-5.878678	3.304233
7457	0	1.342978	9.698574	-1.244211	0.013428	0.096985	-0.012451	2.453322	-5.877036	3.305172
7458	0	1.331425	9.674077	-1.219186	0.013309	0.096742	-0.012190	2.454774	-5.878647	3.303459
7459	0	1.336463	9.680256	-1.208081	0.013367	0.096802	-0.012085	2.448958	-5.872204	3.303128
7460	0	1.293052	9.619389	-1.151995	0.012935	0.096192	-0.011528	2.438175	-5.863268	3.308993
7461	0	1.318305	9.594768	-1.189908	0.013184	0.095947	-0.011902	2.433738	-5.858623	3.312101
7462	0	1.311883	9.607014	-1.250319	0.013121	0.096069	-0.012507	2.427466	-5.852429	3.317783
7463	0	1.263588	9.539853	-1.189553	0.012634	0.095398	-0.011902	2.418974	-5.850327	3.316144
7464	0	1.293965	9.558197	-1.109124	0.012942	0.095581	-0.011096	2.412090	-5.843173	3.319843
7465	0	1.287656	9.503224	-1.171671	0.012878	0.095032	-0.011719	2.408552	-5.836956	3.323060
7466	0	1.274626	9.509508	-1.171081	0.012753	0.095094	-0.011715	2.402545	-5.825449	3.321960
7467	0	1.288150	9.490923	-1.165787	0.012878	0.094910	-0.011658	2.401654	-5.825167	3.323617
7468	0	1.251849	9.454267	-1.104624	0.012518	0.094543	-0.011048	2.398110	-5.821845	3.324544
7469	0	1.244920	9.429986	-1.122811	0.012451	0.094299	-0.011230	2.394071	-5.815483	3.328941
7470	0	1.256710	9.436166	-1.116414	0.012568	0.094361	-0.011166	2.391242	-5.809836	3.328853
7471	0	1.257530	9.417684	-1.117057	0.012573	0.094177	-0.011169	2.391471	-5.808370	3.333983
7472	0	1.263668	9.435855	-1.172227	0.012638	0.094358	-0.011722	2.391011	-5.802702	3.340304
7473	0	1.287822	9.435998	-1.117279	0.012878	0.094360	-0.011169	2.393786	-5.798536	3.352127
7474	0	1.232727	9.417637	-1.123841	0.012328	0.094176	-0.011238	2.392939	-5.793524	3.359811
7475	0	1.227400	9.435909	-1.135665	0.012268	0.094360	-0.011353	2.396710	-5.796739	3.366802
7476	0	1.234114	9.441782	-1.124429	0.012341	0.094419	-0.011239	2.401832	-5.793522	3.371026
7477	0	1.233625	9.441967	-1.203008	0.012329	0.094421	-0.012024	2.407932	-5.798153	3.382615
7478	0	1.259209	9.472172	-1.148950	0.012587	0.094723	-0.011487	2.409760	-5.800813	3.390631
7479	0	1.288423	9.484749	-1.105042	0.012878	0.094849	-0.011047	2.412067	-5.803922	3.402108
7480	0	1.276946	9.514996	-1.154862	0.012768	0.095151	-0.011542	2.418206	-5.802017	3.414017
7481	0	1.282131	9.539664	-1.099315	0.012817	0.095398	-0.010986	2.424947	-5.802869	3.424198
7482	0	1.270723	9.569900	-1.125066	0.012703	0.095700	-0.011245	2.430516	-5.804115	3.437061
7483	0	1.318798	9.570206	-1.141742	0.013184	0.095703	-0.011414	2.433720	-5.805456	3.451727
7484	0	1.313687	9.594305	-1.185399	0.013131	0.095944	-0.011849	2.437837	-5.808336	3.465684
7485	0	1.300483	9.600663	-1.184956	0.013000	0.096008	-0.011841	2.446818	-5.809595	3.476662
7486	0	1.289472	9.649040	-1.199179	0.012887	0.096493	-0.011981	2.458198	-5.814810	3.490353
7487	0	1.288568	9.643346	-1.258179	0.012878	0.096436	-0.012573	2.467108	-5.819439	3.498084
7488	0	1.332469	9.679520	-1.198928	0.013320	0.096797	-0.011980	2.476701	-5.821107	3.508234
7489	0	1.337278	9.716609	-1.221535	0.013367	0.097168	-0.012207	2.485299	-5.824337	3.514934
7490	0	1.332255	9.758878	-1.265852	0.013317	0.097590	-0.012651	2.492348	-5.826769	3.524143
7491	0	1.318814	9.734899	-1.295051	0.013184	0.097351	-0.012939	2.504333	-5.828223	3.523925
7492	0	1.331415	9.758924	-1.272759	0.013314	0.097590	-0.012718	2.514061	-5.824217	3.529358
7493	0	1.330655	9.759378	-1.294937	0.013306	0.097595	-0.012939	2.524604	-5.821392	3.532448
7494	0	1.349776	9.777229	-1.308982	0.013490	0.097775	-0.013082	2.533216	-5.826852	3.536467
7495	0	1.349150	9.802092	-1.239933	0.013489	0.098022	-0.012390	2.542704	-5.826157	3.544117
7496	0	1.362241	9.789507	-1.302375	0.013616	0.097897	-0.013020	2.546485	-5.830154	3.549865
7497	0	1.324397	9.808281	-1.294536	0.013245	0.098083	-0.012939	2.552317	-5.825541	3.550265
7498	0	1.349147	9.820290	-1.270871	0.013487	0.098204	-0.012708	2.552436	-5.826995	3.554911
7499	0	1.324925	9.789944	-1.288090	0.013245	0.097900	-0.012878	2.554411	-5.828504	3.554266
7500	0	1.337856	9.795716	-1.270842	0.013375	0.097959	-0.012701	2.562085	-5.828471	3.550392
7501	0	1.331061	9.747129	-1.258242	0.013306	0.097473	-0.012573	2.571790	-5.830394	3.554312
7502	0	1.350014	9.740643	-1.259741	0.013498	0.097407	-0.012592	2.576918	-5.828701	3.550788
7503	0	1.336967	9.710558	-1.239757	0.013367	0.097107	-0.012390	2.584716	-5.828342	3.551601
7504	0	1.325372	9.704157	-1.290125	0.013250	0.097043	-0.012894	2.592766	-5.828483	3.549478
7505	0	1.337075	9.673944	-1.263984	0.013367	0.096741	-0.012634	2.598425	-5.829425	3.548660
7506	0	1.276562	9.637113	-1.234295	0.012764	0.096372	-0.012341	2.600271	-5.827518	3.547440
7507	0	1.281807	9.619111	-1.220864	0.012817	0.096191	-0.012207	2.601139	-5.824485	3.550669
7508	0	1.294430	9.600642	-1.239705	0.012940	0.096007	-0.012394	2.604099	-5.825276	3.543014
7509	0	1.294006	9.582409	-1.191009	0.012939	0.095825	-0.011902	2.613088	-5.822157	3.536843
7510	0	1.300373	9.557688	-1.186604	0.013001	0.095578	-0.011858	2.622066	-5.821017	3.525925
7511	0	1.269582	9.527512	-1.135832	0.012695	0.095276	-0.011353	2.628228	-5.817727	3.518286
7512	0	1.288068	9.508975	-1.192074	0.012878	0.095091	-0.011914	2.635122	-5.816608	3.517288
7513	0	1.282540	9.490813	-1.190544	0.012817	0.094910	-0.011902	2.638614	-5.822385	3.516064
7514	0	1.265130	9.478324	-1.154580	0.012650	0.094784	-0.011543	2.640739	-5.820650	3.515690
7515	0	1.257797	9.448114	-1.135798	0.012573	0.094482	-0.011353	2.646541	-5.822468	3.513792
7516	0	1.264389	9.441776	-1.118619	0.012643	0.094419	-0.011181	2.651976	-5.819868	3.513635
7517	0	1.263875	9.411474	-1.154275	0.012634	0.094116	-0.011536	2.659861	-5.821417	3.505020
7518	0	1.258235	9.417295	-1.179737	0.012582	0.094173	-0.011794	2.662880	-5.818227	3.501528
7519	0	1.251447	9.399306	-1.148100	0.012512	0.093994	-0.011475	2.669764	-5.817131	3.499148
7520	0	1.312958	9.429538	-1.124912	0.013126	0.094296	-0.011244	2.675194	-5.817172	3.497858
7521	0	1.281800	9.399301	-1.117821	0.012817	0.093994	-0.011169	2.684843	-5.814093	3.497940
7522	0	1.270007	9.417304	-1.113357	0.012696	0.094174	-0.011127	2.692480	-5.814842	3.494708
7523	0	1.263727	9.448101	-1.160489	0.012634	0.094482	-0.011597	2.701371	-5.814647	3.493636
7524	0	1.252318	9.441685	-1.113388	0.012518	0.094419	-0.011126	2.710507	-5.817141	3.490522
7525	0	1.270045	9.484649	-1.160861	0.012695	0.094849	-0.011597	2.723992	-5.819492	3.487670
7526	0	1.283090	9.459830	-1.242170	0.012827	0.094600	-0.012415	2.731143	-5.820503	3.487924
7527	0	1.269731	9.484780	-1.184537	0.012695	0.094849	-0.011841	2.735671	-5.819097	3.486335
7528	0	1.288947	9.496680	-1.198048	0.012882	0.094969	-0.011972	2.744637	-5.823957	3.479901
7529	0	1.282409	9.527327	-1.258617	0.012817	0.095276	-0.012573	2.759234	-5.828222	3.477166
7530	0	1.289259	9.545187	-1.291363	0.012891	0.095453	-0.012905	2.768357	-5.826592	3.478360
7531	0	1.294607	9.582219	-1.258929	0.012939	0.095825	-0.012573	2.786489	-5.830721	3.476845
7532	0	1.301703	9.581695	-1.304028	0.013013	0.095819	-0.013033	2.794220	-5.831891	3.479606
7533	0	1.300821	9.588387	-1.282723	0.013000	0.095886	-0.012817	2.805015	-5.837302	3.478415
7534	0	1.338905	9.661098	-1.314970	0.013382	0.096613	-0.013143	2.812573	-5.841918	3.474068
7535	0	1.306663	9.637237	-1.349910	0.013062	0.096375	-0.013489	2.823745	-5.844211	3.477006
7536	0	1.332193	9.691737	-1.290518	0.013315	0.096919	-0.012899	2.829831	-5.848369	3.468592
7537	0	1.337019	9.722789	-1.306620	0.013367	0.097229	-0.013062	2.834409	-5.848719	3.464957
7538	0	1.319904	9.710236	-1.325798	0.013190	0.097104	-0.013254	2.838192	-5.855269	3.459800
7539	0	1.306385	9.716626	-1.319387	0.013062	0.097168	-0.013184	2.849324	-5.854284	3.456458
7540	0	1.337571	9.746711	-1.278882	0.013371	0.097469	-0.012777	2.862029	-5.856621	3.447372
7541	0	1.367232	9.777766	-1.318803	0.013672	0.097778	-0.013184	2.866342	-5.853428	3.442286
7542	0	1.331069	9.753106	-1.344108	0.013306	0.097532	-0.013437	2.869894	-5.855567	3.440418
7543	0	1.367152	9.759485	-1.343072	0.013672	0.097595	-0.013428	2.872617	-5.851481	3.430729
7544	0	1.349187	9.771545	-1.368082	0.013488	0.097716	-0.013679	2.874509	-5.852528	3.422473
7545	0	1.336848	9.765560	-1.288151	0.013367	0.097656	-0.012878	2.877266	-5.850869	3.417650
7546	0	1.312638	9.789802	-1.325379	0.013125	0.097898	-0.013251	2.879419	-5.848278	3.409848
7547	0	1.318538	9.747311	-1.367044	0.013184	0.097473	-0.013672	2.876911	-5.846660	3.407345
7548	0	1.349237	9.765462	-1.294190	0.013492	0.097655	-0.012938	2.881272	-5.843792	3.398933
7549	0	1.343077	9.692332	-1.336737	0.013428	0.096924	-0.013367	2.881487	-5.843697	3.384428
7550	0	1.367845	9.704357	-1.312672	0.013678	0.097044	-0.013124	2.883358	-5.841001	3.375089
7551	0	1.330460	9.686294	-1.306150	0.013306	0.096863	-0.013062	2.882608	-5.836054	3.363469
7552	0	1.354969	9.686278	-1.244925	0.013547	0.096863	-0.012452	2.878640	-5.835479	3.349050
7553	0	1.330189	9.637541	-1.293665	0.013306	0.096375	-0.012939	2.874580	-5.827323	3.339324
7554	0	1.274788	9.613205	-1.268589	0.012749	0.096131	-0.012691	2.868470	-5.822584	3.325818
7555	0	1.312129	9.600900	-1.305767	0.013123	0.096008	-0.013062	2.863237	-5.817403	3.313636
7556	0	1.323788	9.582716	-1.286819	0.013242	0.095826	-0.012872	2.858368	-5.809103	3.300140
7557	0	1.287579	9.527617	-1.232962	0.012878	0.095276	-0.012329	2.858297	-5.802212	3.287577
7558	0	1.305547	9.533687	-1.214863	0.013056	0.095337	-0.012148	2.858547	-5.798034	3.273916
7559	0	1.269448	9.527587	-1.208589	0.012695	0.095276	-0.012085	2.859165	-5.793232	3.259805
7560	0	1.287427	9.484793	-1.245444	0.012877	0.094848	-0.012454	2.859043	-5.786826	3.246720
7561	0	1.269350	9.423901	-1.195904	0.012695	0.094238	-0.011963	2.853699	-5.780848	3.234756
7562	0	1.287556	9.466750	-1.145747	0.012875	0.094666	-0.011467	2.841447	-5.778153	3.227789
7563	0	1.275805	9.460442	-1.202265	0.012756	0.094604	-0.012024	2.839200	-5.776436	3.219206
7564	0	1.294469	9.423712	-1.159378	0.012942	0.094237	-0.011595	2.837267	-5.775495	3.211246
7565	0	1.245520	9.399452	-1.195568	0.012451	0.093994	-0.011963	2.827835	-5.776589	3.200241
7566	0	1.246133	9.466564	-1.212820	0.012459	0.094666	-0.012132	2.822901	-5.775868	3.193868
7567	0	1.245151	9.448295	-1.171416	0.012451	0.094482	-0.011719	2.816630	-5.772467	3.184092
7568	0	1.251377	9.448364	-1.195059	0.012512	0.094483	-0.011954	2.811132	-5.770613	3.184206
7569	0	1.287860	9.454383	-1.134923	0.012878	0.094543	-0.011353	2.806290	-5.767014	3.177893
7570	0	1.294338	9.436044	-1.195219	0.012939	0.094360	-0.011957	2.799337	-5.768010	3.176686
7571	0	1.281979	9.442126	-1.165608	0.012817	0.094421	-0.011658	2.796409	-5.767159	3.173164
7572	0	1.276269	9.448142	-1.159145	0.012760	0.094481	-0.011594	2.792651	-5.766433	3.170838
7573	0	1.281342	9.478840	-1.171660	0.012817	0.094788	-0.011719	2.788921	-5.757952	3.171980
7574	0	1.281042	9.497132	-1.189902	0.012809	0.094972	-0.011898	2.789216	-5.756150	3.164676
7575	0	1.306074	9.515415	-1.257150	0.013062	0.095154	-0.012573	2.786062	-5.751519	3.165399
7576	0	1.300119	9.539788	-1.214090	0.012999	0.095398	-0.012143	2.782345	-5.750923	3.165407
7577	0	1.269813	9.533618	-1.306415	0.012695	0.095337	-0.013062	2.784397	-5.750610	3.167512
7578	0	1.318638	9.594568	-1.209032	0.013188	0.095945	-0.012091	2.782877	-5.744554	3.166582
7579	0	1.300118	9.588661	-1.256962	0.013000	0.095886	-0.012573	2.777441	-5.741677	3.170100
7580	0	1.312593	9.631321	-1.244401	0.013124	0.096313	-0.012444	2.775761	-5.740846	3.172209
7581	0	1.300158	9.643540	-1.287843	0.013000	0.096436	-0.012878	2.774745	-5.738457	3.173053
7582	0	1.306272	9.655688	-1.257326	0.013063	0.096557	-0.012574	2.772533	-5.733933	3.173557
7583	0	1.318345	9.674133	-1.324034	0.013184	0.096741	-0.013245	2.766362	-5.730081	3.173187
7584	0	1.361212	9.680301	-1.268297	0.013610	0.096803	-0.012688	2.759777	-5.729017	3.173695
7585	0	1.354486	9.692480	-1.330359	0.013550	0.096924	-0.013306	2.756111	-5.719546	3.174688
7586	0	1.360190	9.723067	-1.298975	0.013600	0.097230	-0.012997	2.746953	-5.717672	3.175171
7587	0	1.349283	9.729049	-1.335930	0.013489	0.097290	-0.013367	2.737349	-5.718745	3.173227
7588	0	1.355716	9.771786	-1.273795	0.013557	0.097717	-0.012742	2.731480	-5.714748	3.173688
7589	0	1.342660	9.753524	-1.323796	0.013428	0.097534	-0.013245	2.722637	-5.709760	3.172486
7590	0	1.360861	9.759722	-1.286364	0.013608	0.097597	-0.012865	2.720028	-5.706853	3.168869
7591	0	1.336892	9.735129	-1.250818	0.013367	0.097351	-0.012512	2.714437	-5.705767	3.166079
7592	0	1.398521	9.759566	-1.298487	0.013981	0.097595	-0.012993	2.704031	-5.707140	3.169417
7593	0	1.355528	9.729006	-1.232293	0.013550	0.097290	-0.012329	2.695908	-5.709863	3.165980
7594	0	1.319205	9.753474	-1.255956	0.013194	0.097534	-0.012562	2.692138	-5.703837	3.166822
7595	0	1.336505	9.723102	-1.317042	0.013367	0.097229	-0.013184	2.675704	-5.698245	3.162188
7596	0	1.348372	9.717359	-1.339016	0.013485	0.097172	-0.013402	2.660749	-5.693123	3.162938
7597	0	1.318151	9.692549	-1.323452	0.013184	0.096924	-0.013245	2.647786	-5.687015	3.163633
7598	0	1.378528	9.692856	-1.272633	0.013789	0.096927	-0.012736	2.635056	-5.678795	3.157316
7599	0	1.330202	9.668134	-1.256436	0.013306	0.096680	-0.012573	2.623508	-5.670855	3.155176
7600	0	1.304895	9.631810	-1.303626	0.013054	0.096316	-0.013044	2.612857	-5.661384	3.152648
7601	0	1.305800	9.625372	-1.213965	0.013062	0.096252	-0.012146	2.604348	-5.653557	3.149110
7602	0	1.305204	9.625598	-1.187828	0.013054	0.096254	-0.011889	2.590008	-5.647693	3.152991
7603	0	1.288132	9.576476	-1.140524	0.012878	0.095764	-0.011414	2.579172	-5.647456	3.150854
7604	0	1.312378	9.552320	-1.144497	0.013128	0.095521	-0.011458	2.562019	-5.638415	3.151990
7605	0	1.281466	9.552086	-1.195909	0.012817	0.095520	-0.011963	2.556477	-5.631529	3.149644
7606	0	1.287562	9.503338	-1.182542	0.012873	0.095033	-0.011834	2.544971	-5.631372	3.150379
7607	0	1.293769	9.509435	-1.164677	0.012939	0.095093	-0.011658	2.530710	-5.625613	3.151878
7608	0	1.287257	9.479151	-1.175253	0.012875	0.094790	-0.011759	2.522057	-5.619531	3.152656
7609	0	1.287571	9.466675	-1.146754	0.012878	0.094666	-0.011475	2.512327	-5.612652	3.155789
7610	0	1.268408	9.424136	-1.139670	0.012690	0.094240	-0.011400	2.506952	-5.602353	3.155943
7611	0	1.257226	9.448359	-1.164929	0.012573	0.094482	-0.011658	2.495527	-5.597533	3.162780
7612	0	1.281465	9.454586	-1.108784	0.012815	0.094545	-0.011092	2.489206	-5.594054	3.166283
7613	0	1.287301	9.454488	-1.073613	0.012878	0.094543	-0.010742	2.480770	-5.583876	3.167477
7614	0	1.274273	9.430153	-1.103579	0.012745	0.094301	-0.011036	2.479314	-5.577681	3.176728
7615	0	1.269295	9.442211	-1.104389	0.012695	0.094421	-0.011047	2.473771	-5.571260	3.184187
7616	0	1.250779	9.436141	-1.195503	0.012507	0.094361	-0.011956	2.470981	-5.568060	3.193327
7617	0	1.251075	9.436090	-1.122744	0.012512	0.094360	-0.011230	2.465698	-5.562782	3.211566
7618	0	1.275468	9.472774	-1.115938	0.012753	0.094728	-0.011164	2.459154	-5.561798	3.222440
7619	0	1.275664	9.491049	-1.128424	0.012756	0.094910	-0.011292	2.449115	-5.558568	3.231999
7620	0	1.269670	9.478868	-1.127455	0.012695	0.094789	-0.011277	2.444604	-5.556668	3.238761
7621	0	1.233495	9.496995	-1.159661	0.012329	0.094971	-0.011597	2.443340	-5.560078	3.243906
7622	0	1.258622	9.509077	-1.141271	0.012585	0.095091	-0.011414	2.441013	-5.558335	3.252842
7623	0	1.281886	9.527539	-1.141600	0.012817	0.095276	-0.011414	2.442553	-5.556550	3.263559
7624	0	1.270174	9.563982	-1.129626	0.012698	0.095640	-0.011297	2.439971	-5.557261	3.277188
7625	0	1.294112	9.594753	-1.208106	0.012939	0.095947	-0.012085	2.434065	-5.555622	3.282721
7626	0	1.306638	9.631330	-1.201551	0.013064	0.096313	-0.012016	2.431772	-5.554386	3.293804
7627	0	1.288106	9.625162	-1.251579	0.012878	0.096252	-0.012512	2.434776	-5.553915	3.299871
7628	0	1.312813	9.649463	-1.251934	0.013127	0.096495	-0.012520	2.432726	-5.551220	3.313027
7629	0	1.306539	9.661799	-1.190303	0.013062	0.096619	-0.011902	2.432676	-5.552206	3.327694
7630	0	1.301520	9.704280	-1.215076	0.013008	0.097044	-0.012149	2.433574	-5.556926	3.341484
7631	0	1.348887	9.728964	-1.324749	0.013489	0.097290	-0.013245	2.435675	-5.553427	3.348654
7632	0	1.324878	9.741053	-1.258038	0.013245	0.097411	-0.012580	2.435029	-5.554682	3.356074
7633	0	1.330739	9.753393	-1.306163	0.013306	0.097534	-0.013062	2.433724	-5.553021	3.370677
7634	0	1.349090	9.741111	-1.251430	0.013492	0.097411	-0.012513	2.433735	-5.548577	3.379960
7635	0	1.312113	9.783937	-1.239154	0.013123	0.097839	-0.012390	2.434088	-5.543351	3.385410
7636	0	1.336780	9.728805	-1.319010	0.013363	0.097289	-0.013187	2.436080	-5.545493	3.392699
7637	0	1.324788	9.741215	-1.293581	0.013245	0.097412	-0.012939	2.430623	-5.545679	3.401511
7638	0	1.331275	9.747355	-1.292832	0.013311	0.097473	-0.012933	2.424178	-5.543654	3.410224
7639	0	1.342998	9.777832	-1.366964	0.013428	0.097778	-0.013672	2.420443	-5.542657	3.413843
7640	0	1.312487	9.735012	-1.250997	0.013126	0.097350	-0.012508	2.421063	-5.537350	3.419928
7641	0	1.300298	9.728999	-1.305941	0.013000	0.097290	-0.013062	2.417286	-5.536623	3.428880
7642	0	1.312365	9.728931	-1.257152	0.013127	0.097289	-0.012569	2.418569	-5.528788	3.430868
7643	0	1.324560	9.704564	-1.239112	0.013245	0.097046	-0.012390	2.418699	-5.526390	3.433274
7644	0	1.324421	9.686230	-1.214576	0.013246	0.096862	-0.012148	2.415052	-5.521232	3.438630
7645	0	1.336910	9.674027	-1.257417	0.013367	0.096741	-0.012573	2.415161	-5.520536	3.439171
7646	0	1.318558	9.637376	-1.257644	0.013187	0.096374	-0.012576	2.414339	-5.514822	3.445161
7647	0	1.275360	9.619227	-1.244732	0.012756	0.096191	-0.012451	2.408716	-5.508042	3.447072
7648	0	1.323982	9.625351	-1.225856	0.013239	0.096253	-0.012260	2.405323	-5.505576	3.453162
7649	0	1.294121	9.606945	-1.196005	0.012939	0.096069	-0.011963	2.400953	-5.504119	3.453641
7650	0	1.300240	9.582511	-1.244809	0.013003	0.095825	-0.012446	2.401914	-5.499481	3.455368
7651	0	1.294082	9.570287	-1.165827	0.012939	0.095703	-0.011658	2.401566	-5.497593	3.454250
7652	0	1.288145	9.539662	-1.184451	0.012880	0.095397	-0.011843	2.402647	-5.495427	3.457715
7653	0	1.239446	9.509226	-1.196253	0.012390	0.095093	-0.011963	2.401036	-5.497069	3.466331
7654	0	1.288727	9.502940	-1.141582	0.012886	0.095030	-0.011414	2.402725	-5.495018	3.467815
7655	0	1.288222	9.497008	-1.123135	0.012878	0.094971	-0.011230	2.402742	-5.496080	3.471663
7656	0	1.245940	9.472417	-1.153984	0.012458	0.094725	-0.011538	2.404279	-5.494460	3.480066
7657	0	1.269379	9.460425	-1.141727	0.012695	0.094604	-0.011414	2.407641	-5.489138	3.480762
7658	0	1.293594	9.484731	-1.111879	0.012936	0.094848	-0.011116	2.409888	-5.486013	3.484477
7659	0	1.239440	9.454257	-1.214857	0.012390	0.094543	-0.012146	2.411806	-5.487628	3.492371
7660	0	1.282441	9.460224	-1.166691	0.012825	0.094603	-0.011663	2.414871	-5.483424	3.497175
[truncated: 502 more rows]
