# Supplementary material for: Properties of traditional bamboo carrying poles have implications for user interactions
Source: PLoS One. 2018 May 10;13(5):e0196208. doi: 10.1371/journal.pone.0196208 (PMC5945030; doi:10.1371/journal.pone.0196208)
Supplement: S1 Text — (ZIP) [file pone.0196208.s005.zip › ResTest_PoleF_L9Load2.txt]

// Start Time: Unknown
// Update Rate: 100.0Hz
// Filter Profile: human (34.3)
// Firmware Version: 2.1.4
PacketCounter	SampleTimeFine	Acc_X	Acc_Y	Acc_Z	VelInc_X	VelInc_Y	VelInc_Z	Roll	Pitch	Yaw	Latitude	Longitude	Altitude	Vel_X	Vel_Y	Vel_Z
5666	0	0.119518	9.741116	0.294024	0.001203	0.097411	0.002937	0.576762	4.567782	-37.789836
5667	0	0.242962	9.503206	0.311229	0.002441	0.095032	0.003113	0.577298	4.582006	-37.796545
5668	0	0.643938	9.649796	0.133677	0.006445	0.096498	0.001341	0.581870	4.588494	-37.802007
5669	0	0.921601	9.545891	0.238447	0.009216	0.095459	0.002380	0.576649	4.588834	-37.805914
5670	0	0.464205	9.441994	0.252049	0.004638	0.094420	0.002510	0.563933	4.583582	-37.807570
5671	0	-0.066702	9.362780	0.171759	-0.000671	0.093628	0.001709	0.553470	4.578178	-37.813952
5672	0	-0.279403	9.173450	0.375264	-0.002799	0.091735	0.003739	0.536947	4.571982	-37.818345
5673	0	-0.592032	8.923306	0.227182	-0.005920	0.089233	0.002258	0.519903	4.571851	-37.824608
5674	0	-0.530893	8.618021	0.272866	-0.005310	0.086181	0.002711	0.497435	4.570374	-37.836028
5675	0	-0.232372	8.160326	0.252263	-0.002319	0.081604	0.002502	0.469538	4.576537	-37.851799
5676	0	-0.019601	8.026027	-0.000072	-0.000193	0.080260	-0.000022	0.439281	4.581090	-37.863258
5677	0	0.244507	8.007850	-0.162427	0.002441	0.080078	-0.001648	0.404894	4.574735	-37.887534
5678	0	0.574600	7.910326	-0.273722	0.005744	0.079103	-0.002763	0.366726	4.570708	-37.907528
5679	0	0.702502	8.020103	-0.492184	0.007019	0.080200	-0.004944	0.334399	4.561198	-37.920562
5680	0	0.728230	7.959167	-0.542720	0.007275	0.079591	-0.005450	0.299841	4.548539	-37.939264
5681	0	1.068445	8.007912	-0.999827	0.010681	0.080078	-0.010010	0.282399	4.542593	-37.948427
5682	0	0.918425	7.250521	0.282326	0.009162	0.072508	0.002828	0.288200	4.507402	-37.956492
5683	0	-0.143903	8.874955	-1.193315	-0.001465	0.088745	-0.011963	0.249537	4.474796	-37.954840
5684	0	0.303789	7.897749	0.006485	0.003036	0.078978	0.000052	0.231194	4.470958	-37.969071
5685	0	1.033412	9.350330	-0.446491	0.010315	0.093506	-0.004456	0.243355	4.448053	-37.960015
5686	0	-1.044457	8.667546	0.268440	-0.010464	0.086674	0.002666	0.218601	4.422753	-37.963552
5687	0	0.274006	9.783989	0.181209	0.002747	0.097839	0.001831	0.240721	4.430151	-37.974343
5688	0	0.598409	9.515628	0.985402	0.005970	0.095158	0.009850	0.235502	4.412927	-37.970249
5689	0	-0.298809	10.669046	0.510753	-0.002991	0.106689	0.005127	0.256612	4.410143	-37.972460
5690	0	1.172737	10.351939	1.534629	0.011724	0.103520	0.015342	0.250910	4.407711	-37.979769
5691	0	0.965868	11.413498	0.878235	0.009644	0.114136	0.008789	0.258943	4.391762	-37.959947
5692	0	-0.069616	11.035308	1.701461	-0.000707	0.110353	0.017012	0.255543	4.379245	-37.946220
5693	0	0.146890	11.853088	0.639659	0.001465	0.118530	0.006409	0.267243	4.375167	-37.936542
5694	0	0.160096	11.664147	1.436747	0.001594	0.116640	0.014380	0.279052	4.366618	-37.920235
5695	0	0.085699	12.384013	0.354662	0.000854	0.123840	0.003540	0.272979	4.364281	-37.924943
5696	0	0.153218	12.158241	0.664060	0.001531	0.121581	0.006665	0.296298	4.363063	-37.935190
5697	0	0.311918	12.548804	0.171539	0.003113	0.125488	0.001709	0.290327	4.357002	-37.946319
5698	0	0.172598	12.493891	0.290108	0.001721	0.124938	0.002942	0.328070	4.352571	-37.959496
5699	0	0.549264	12.512275	0.363951	0.005493	0.125122	0.003662	0.348451	4.352967	-37.971049
5700	0	0.378833	12.713715	0.246174	0.003782	0.127136	0.002518	0.398793	4.347238	-37.982806
5701	0	0.396332	12.506485	0.799924	0.003967	0.125061	0.008057	0.451255	4.351403	-37.996336
5702	0	0.889390	12.653995	0.884552	0.008903	0.126534	0.008915	0.513184	4.359971	-38.011632
5703	0	0.402871	12.360338	1.330000	0.004028	0.123596	0.013367	0.574862	4.361056	-38.025532
5704	0	0.602873	12.240300	1.546913	0.006043	0.122392	0.015553	0.652614	4.376325	-38.035217
5705	0	0.866209	12.055119	1.422813	0.008667	0.120544	0.014282	0.703275	4.382356	-38.046757
5706	0	0.285407	11.714451	1.468362	0.002859	0.117139	0.014728	0.746266	4.388833	-38.059354
5707	0	0.736845	11.383549	1.143650	0.007385	0.113831	0.011475	0.783827	4.407061	-38.075076
5708	0	0.709770	11.097122	0.783116	0.007107	0.110969	0.007860	0.813104	4.417081	-38.088386
5709	0	0.156814	10.650731	0.259669	0.001587	0.106506	0.002625	0.843136	4.437206	-38.100021
5710	0	0.616560	10.327343	-0.100421	0.006187	0.103272	-0.000971	0.879393	4.460678	-38.116927
5711	0	0.383766	9.954782	-0.241395	0.003845	0.099548	-0.002380	0.917760	4.468512	-38.129708
5712	0	-0.082440	9.618672	-0.376946	-0.000809	0.096189	-0.003726	0.970076	4.486042	-38.142195
5713	0	0.248513	9.246674	-0.413425	0.002502	0.092468	-0.004089	1.025624	4.506009	-38.158036
5714	0	0.013359	8.953172	-0.434195	0.000149	0.089534	-0.004298	1.082039	4.523921	-38.173411
5715	0	-0.233144	8.611896	-0.272773	-0.002319	0.086121	-0.002686	1.139396	4.538562	-38.194186
5716	0	-0.034413	8.355185	-0.341345	-0.000330	0.083553	-0.003379	1.187442	4.556294	-38.216195
5717	0	-0.159858	8.038305	-0.008190	-0.001587	0.080383	-0.000061	1.217992	4.572417	-38.235083
5718	0	-0.210540	7.812372	-0.043241	-0.002098	0.078124	-0.000407	1.256013	4.582477	-38.255913
5719	0	0.047932	7.617196	0.016931	0.000488	0.076172	0.000183	1.277029	4.595392	-38.286049
5720	0	0.131321	7.458526	0.087965	0.001325	0.074585	0.000888	1.289563	4.612768	-38.313498
5721	0	0.102903	7.293730	0.127229	0.001038	0.072937	0.001282	1.304405	4.626179	-38.342553
5722	0	0.296053	7.244905	-0.161324	0.002972	0.072449	-0.001607	1.313701	4.642767	-38.366367
5723	0	0.633559	7.098493	-0.079658	0.006348	0.070984	-0.000793	1.317054	4.661589	-38.388632
5724	0	0.728973	7.068132	-0.281935	0.007298	0.070681	-0.002814	1.324126	4.674992	-38.401029
5725	0	0.774544	7.074044	-0.579793	0.007751	0.070740	-0.005798	1.321701	4.682971	-38.419292
5726	0	0.779483	7.110777	-0.725945	0.007799	0.071107	-0.007263	1.313998	4.687913	-38.437037
5727	0	0.665333	7.214484	-0.926696	0.006653	0.072144	-0.009277	1.296573	4.685543	-38.449544
5728	0	0.329702	7.355068	-1.041245	0.003296	0.073550	-0.010416	1.290483	4.681440	-38.464802
5729	0	0.042828	7.562255	-1.092533	0.000427	0.075623	-0.010925	1.290608	4.678163	-38.475221
5730	0	-0.151818	7.806259	-0.941176	-0.001524	0.078064	-0.009399	1.309161	4.667938	-38.485448
5731	0	-0.390157	8.026017	-0.691199	-0.003906	0.080261	-0.006897	1.331198	4.660283	-38.491948
5732	0	-0.419757	8.349339	-0.395913	-0.004202	0.083494	-0.003938	1.361515	4.653412	-38.502520
5733	0	-0.195438	8.673111	0.058377	-0.001953	0.086731	0.000610	1.397221	4.654846	-38.512250
5734	0	0.048575	9.015217	0.387998	0.000485	0.090151	0.003911	1.436941	4.654862	-38.528331
5735	0	0.098694	9.301924	0.864801	0.000977	0.093018	0.008667	1.460408	4.643556	-38.545993
5736	0	0.411690	9.802694	0.933764	0.004110	0.098025	0.009357	1.483257	4.636840	-38.556688
5737	0	0.507518	10.009526	1.216190	0.005066	0.100098	0.012146	1.464530	4.627506	-38.569830
5738	0	0.326375	10.369223	1.133670	0.003253	0.103694	0.011324	1.450160	4.616546	-38.580731
5739	0	0.379645	10.735855	0.820310	0.003784	0.107361	0.008179	1.423894	4.603813	-38.588504
5740	0	0.388530	10.967260	0.801532	0.003870	0.109675	0.007984	1.391124	4.588067	-38.594469
5741	0	0.263793	11.376870	0.404310	0.002625	0.113770	0.004028	1.376178	4.574531	-38.594575
5742	0	0.254012	11.572136	0.113891	0.002529	0.115722	0.001128	1.365476	4.563622	-38.599964
5743	0	0.482496	11.840811	0.060338	0.004822	0.118408	0.000610	1.372113	4.560433	-38.603903
5744	0	0.610774	12.029941	-0.003864	0.006109	0.120299	-0.000015	1.394069	4.561598	-38.612050
5745	0	0.701679	12.200977	0.112149	0.007019	0.122009	0.001160	1.429699	4.563536	-38.616346
5746	0	0.834904	12.347776	0.329542	0.008357	0.123476	0.003340	1.470778	4.570868	-38.616702
5747	0	0.799194	12.445256	0.453277	0.007996	0.124451	0.004578	1.512054	4.574162	-38.616132
5748	0	0.621485	12.531529	0.963238	0.006218	0.125312	0.009675	1.550867	4.577390	-38.620895
5749	0	0.469094	12.524808	1.155766	0.004700	0.125244	0.011597	1.586497	4.585881	-38.625177
5750	0	0.248282	12.501238	1.362021	0.002484	0.125009	0.013655	1.618150	4.587831	-38.629540
5751	0	0.170481	12.414909	1.510777	0.001709	0.124146	0.015137	1.644938	4.592019	-38.631184
5752	0	0.108695	12.268869	1.310506	0.001090	0.122686	0.013126	1.664922	4.596117	-38.642930
5753	0	0.084437	12.017991	1.170218	0.000854	0.120178	0.011719	1.680797	4.606406	-38.650082
5754	0	0.161900	11.798438	0.830850	0.001627	0.117983	0.008328	1.700180	4.614601	-38.657885
5755	0	0.262244	11.517434	0.535061	0.002625	0.115173	0.005371	1.720447	4.616976	-38.668145
5756	0	0.352152	11.212230	0.121220	0.003534	0.112122	0.001241	1.749418	4.629918	-38.678766
5757	0	0.402693	10.906955	-0.136900	0.004028	0.109070	-0.001343	1.776698	4.630966	-38.688440
5758	0	0.432497	10.583234	-0.349692	0.004330	0.105833	-0.003469	1.806328	4.635676	-38.691064
5759	0	0.390316	10.302671	-0.325886	0.003906	0.103027	-0.003235	1.832741	4.638479	-38.700843
5760	0	0.334520	9.887440	-0.306396	0.003350	0.098875	-0.003037	1.863086	4.643397	-38.717796
5761	0	0.279722	9.594716	-0.143156	0.002808	0.095947	-0.001404	1.896109	4.655365	-38.727081
5762	0	0.375391	9.246835	-0.111635	0.003763	0.092468	-0.001092	1.926062	4.666469	-38.736811
5763	0	0.414085	8.978322	0.028635	0.004150	0.089783	0.000305	1.949504	4.678427	-38.753449
5764	0	0.308536	8.599998	0.117287	0.003095	0.085999	0.001184	1.964509	4.690848	-38.771568
5765	0	0.371595	8.429001	0.139557	0.003723	0.084290	0.001404	1.975190	4.700680	-38.786915
5766	0	0.497763	8.154470	0.157047	0.004991	0.081544	0.001570	1.973758	4.718896	-38.795849
5767	0	0.378002	7.977310	0.098073	0.003784	0.079773	0.000977	1.967275	4.724863	-38.808909
5768	0	-0.165840	7.708603	0.197650	-0.001657	0.077086	0.001962	1.945529	4.727822	-38.822318
5769	0	0.207095	7.873687	-0.424649	0.002075	0.078735	-0.004272	1.907436	4.733460	-38.835129
5770	0	0.328921	7.373191	-0.157370	0.003287	0.073731	-0.001600	1.865774	4.730381	-38.844536
5771	0	-0.311205	7.513642	-0.528018	-0.003113	0.075134	-0.005310	1.820149	4.729082	-38.851511
5772	0	-0.244155	7.349389	-0.711487	-0.002440	0.073491	-0.007144	1.774915	4.730030	-38.863474
5773	0	0.147096	7.336659	-0.797305	0.001465	0.073364	-0.007996	1.739427	4.719455	-38.875587
5774	0	-0.083979	7.355564	-0.988520	-0.000843	0.073553	-0.009904	1.710309	4.713355	-38.885497
5775	0	-0.072778	7.397599	-1.018320	-0.000732	0.073975	-0.010193	1.695493	4.704436	-38.898277
5776	0	0.300231	7.525812	-0.900760	0.003000	0.075257	-0.009015	1.683679	4.699526	-38.912624
5777	0	0.305742	7.684292	-0.817977	0.003052	0.076843	-0.008179	1.685070	4.690164	-38.919681
5778	0	0.233504	7.879549	-0.500485	0.002331	0.078795	-0.005008	1.680761	4.683450	-38.925986
5779	0	0.482656	8.135958	-0.225837	0.004822	0.081360	-0.002258	1.680438	4.676247	-38.935144
5780	0	0.453670	8.386068	0.074289	0.004526	0.083861	0.000731	1.664765	4.661743	-38.937062
5781	0	0.245096	8.648579	0.331571	0.002441	0.086487	0.003296	1.638450	4.649024	-38.938767
5782	0	0.369140	8.922763	0.488984	0.003681	0.089230	0.004862	1.602294	4.635966	-38.944238
5783	0	0.452277	9.185541	0.644008	0.004517	0.091858	0.006409	1.562877	4.628460	-38.951478
5784	0	0.288960	9.532818	0.663526	0.002881	0.095331	0.006596	1.515001	4.618351	-38.959036
5785	0	0.281836	9.783616	0.633144	0.002808	0.097839	0.006287	1.462346	4.605689	-38.962216
5786	0	0.399991	10.136853	0.654498	0.003989	0.101372	0.006501	1.412746	4.593464	-38.964160
5787	0	0.306065	10.418477	0.498549	0.003052	0.104187	0.004944	1.366726	4.583757	-38.971486
5788	0	0.302158	10.698891	0.366946	0.003008	0.106991	0.003625	1.318937	4.568957	-38.969528
5789	0	0.294244	10.973983	0.345123	0.002930	0.109741	0.003418	1.284173	4.555467	-38.964930
5790	0	0.223602	11.223973	0.266536	0.002223	0.112241	0.002631	1.249199	4.542073	-38.961037
5791	0	0.220578	11.450116	0.271237	0.002197	0.114502	0.002686	1.222314	4.533410	-38.953910
5792	0	0.002805	11.633050	0.294569	0.000017	0.116331	0.002922	1.198893	4.522562	-38.951750
5793	0	0.214741	11.865146	0.423050	0.002136	0.118652	0.004211	1.180403	4.511593	-38.949242
5794	0	0.253011	11.876994	0.724914	0.002524	0.118771	0.007240	1.171822	4.505898	-38.949137
5795	0	0.281090	12.060501	0.635499	0.002808	0.120605	0.006348	1.164801	4.502674	-38.950730
5796	0	0.544196	12.054199	0.966218	0.005438	0.120543	0.009658	1.160615	4.498677	-38.951752
5797	0	0.787511	12.176498	1.019355	0.007874	0.121765	0.010193	1.160093	4.496824	-38.948311
5798	0	0.562465	12.005493	1.348896	0.005617	0.120055	0.013490	1.160702	4.489623	-38.949310
5799	0	0.561779	12.042065	1.136940	0.005615	0.120422	0.011353	1.144754	4.486544	-38.943708
5800	0	0.787628	11.919699	1.157920	0.007878	0.119198	0.011569	1.134909	4.488244	-38.943416
5801	0	0.585939	11.724755	1.014327	0.005859	0.117249	0.010132	1.123787	4.487727	-38.939164
5802	0	0.616286	11.553648	0.614907	0.006165	0.115538	0.006125	1.100387	4.489079	-38.936380
5803	0	0.518837	11.285342	0.568751	0.005188	0.112854	0.005676	1.088868	4.488467	-38.936218
5804	0	0.255826	11.077783	0.271343	0.002563	0.110778	0.002707	1.082660	4.493633	-38.930518
5805	0	0.231276	10.791031	0.103675	0.002319	0.107910	0.001038	1.083462	4.500377	-38.931538
5806	0	0.235970	10.516374	0.017983	0.002367	0.105164	0.000181	1.084884	4.508168	-38.929218
5807	0	0.145666	10.217295	-0.019557	0.001465	0.102173	-0.000183	1.098821	4.517116	-38.927058
5808	0	0.126402	9.936538	0.093839	0.001266	0.099365	0.000952	1.114199	4.518581	-38.927114
5809	0	0.182261	9.637476	0.072063	0.001831	0.096375	0.000732	1.128176	4.528344	-38.927846
5810	0	0.229313	9.350621	0.143268	0.002302	0.093506	0.001441	1.138370	4.539185	-38.924498
5811	0	0.194722	9.106462	0.195104	0.001953	0.091064	0.001953	1.140918	4.546376	-38.924344
5812	0	0.138316	8.856204	0.170942	0.001391	0.088562	0.001704	1.134103	4.556834	-38.921198
5813	0	0.188915	8.636470	0.074486	0.001892	0.086365	0.000732	1.117412	4.560459	-38.927889
5814	0	0.127382	8.367791	0.162972	0.001276	0.083678	0.001611	1.091261	4.563271	-38.932958
5815	0	0.109548	8.245863	-0.040996	0.001099	0.082458	-0.000427	1.067075	4.567413	-38.936777
5816	0	0.176108	8.013954	-0.104004	0.001763	0.080139	-0.001065	1.030774	4.570274	-38.946422
5817	0	0.213133	7.940728	-0.156639	0.002136	0.079407	-0.001587	1.000933	4.576978	-38.953614
5818	0	0.230788	7.776042	-0.256480	0.002309	0.077760	-0.002584	0.971740	4.578004	-38.960111
5819	0	0.396415	7.757667	-0.395119	0.003967	0.077576	-0.003967	0.947627	4.582028	-38.968299
5820	0	0.444683	7.678506	-0.404259	0.004449	0.076784	-0.004058	0.924668	4.584846	-38.971277
5821	0	0.421314	7.684392	-0.493220	0.004211	0.076843	-0.004944	0.907451	4.582549	-38.967366
5822	0	0.549621	7.727264	-0.533100	0.005496	0.077271	-0.005348	0.881780	4.581948	-38.970947
5823	0	0.457751	7.794309	-0.559868	0.004578	0.077942	-0.005615	0.857239	4.581622	-38.976099
5824	0	0.275075	7.892012	-0.397740	0.002746	0.078919	-0.003995	0.831679	4.573932	-38.978345
5825	0	0.201710	8.056726	-0.400979	0.002014	0.080566	-0.004028	0.805312	4.569855	-38.976197
5826	0	0.025615	8.221579	-0.244846	0.000250	0.082215	-0.002465	0.781806	4.561058	-38.974453
5827	0	-0.090904	8.453395	-0.083583	-0.000916	0.084534	-0.000854	0.756318	4.552190	-38.971599
5828	0	-0.089696	8.672987	0.091188	-0.000903	0.086730	0.000893	0.730737	4.543845	-38.969534
5829	0	-0.061010	8.923287	0.270323	-0.000610	0.089233	0.002686	0.707917	4.543234	-38.968485
5830	0	0.061693	9.167126	0.462664	0.000610	0.091672	0.004614	0.691933	4.534741	-38.970765
5831	0	0.226610	9.442029	0.508290	0.002258	0.094421	0.005066	0.671294	4.524924	-38.969737
5832	0	0.356394	9.710117	0.677171	0.003555	0.097103	0.006748	0.643523	4.514341	-38.969414
5833	0	0.398361	10.021755	0.691921	0.003967	0.100220	0.006897	0.618043	4.495315	-38.969413
5834	0	0.419874	10.283673	0.715560	0.004184	0.102839	0.007125	0.583632	4.478451	-38.974687
5835	0	0.410344	10.516117	0.698606	0.004089	0.105164	0.006958	0.552918	4.462831	-38.977515
5836	0	0.425146	10.772071	0.605864	0.004240	0.107722	0.006039	0.531811	4.450127	-38.969772
5837	0	0.391044	11.004532	0.526823	0.003906	0.110046	0.005249	0.511917	4.445278	-38.962173
5838	0	0.446829	11.181277	0.450781	0.004463	0.111814	0.004494	0.497684	4.439618	-38.951385
5839	0	0.513050	11.370806	0.421880	0.005127	0.113708	0.004211	0.490492	4.435633	-38.942182
5840	0	0.525790	11.584276	0.477410	0.005256	0.115843	0.004775	0.491724	4.432973	-38.931202
5841	0	0.555209	11.676075	0.560709	0.005554	0.116760	0.005615	0.499920	4.434537	-38.923748
5842	0	0.591431	11.786056	0.644063	0.005916	0.117860	0.006453	0.511499	4.435433	-38.922749
5843	0	0.519166	11.840943	0.821984	0.005188	0.118408	0.008240	0.530740	4.431489	-38.921251
5844	0	0.482189	11.883965	0.945599	0.004828	0.118837	0.009481	0.555457	4.437046	-38.912064
5845	0	0.438806	11.889813	0.999304	0.004395	0.118896	0.010010	0.571580	4.442764	-38.909303
5846	0	0.236177	11.810790	1.105370	0.002367	0.118106	0.011074	0.591334	4.446989	-38.900716
5847	0	0.084952	11.719010	1.083655	0.000854	0.117188	0.010864	0.618391	4.451354	-38.897486
5848	0	0.120204	11.591258	1.109364	0.001210	0.115911	0.011114	0.638571	4.459132	-38.898368
5849	0	0.224986	11.425934	0.773146	0.002258	0.114258	0.007751	0.658562	4.467043	-38.894208
5850	0	0.278090	11.182149	0.737623	0.002790	0.111819	0.007406	0.689281	4.476254	-38.889038
5851	0	0.401801	10.968178	0.454821	0.004028	0.109680	0.004578	0.719869	4.486586	-38.889990
5852	0	0.564553	10.699928	0.356586	0.005655	0.106997	0.003604	0.760436	4.496550	-38.890929
5853	0	0.432994	10.479816	0.179336	0.004333	0.104797	0.001831	0.801522	4.499878	-38.890342
5854	0	0.383410	10.211210	0.044050	0.003838	0.102112	0.000475	0.840006	4.503158	-38.891651
5855	0	0.408141	9.942687	0.082177	0.004089	0.099426	0.000854	0.877603	4.511714	-38.891434
5856	0	0.253870	9.674110	0.045519	0.002547	0.096741	0.000485	0.913342	4.521253	-38.891548
5857	0	0.273657	9.368920	-0.021064	0.002747	0.093689	-0.000183	0.946981	4.532913	-38.890100
5858	0	0.356783	9.149333	0.052990	0.003581	0.091493	0.000556	0.979417	4.548754	-38.896108
5859	0	0.328375	8.886798	0.113305	0.003296	0.088867	0.001160	1.013574	4.563770	-38.899243
5860	0	0.301928	8.660912	-0.013563	0.003027	0.086609	-0.000113	1.042762	4.573271	-38.900655
5861	0	0.365247	8.453428	0.064993	0.003662	0.084534	0.000671	1.071654	4.585667	-38.904245
5862	0	0.369416	8.300816	-0.036135	0.003703	0.083008	-0.000348	1.089784	4.597348	-38.907113
5863	0	0.292070	8.129917	0.023690	0.002930	0.081299	0.000244	1.099813	4.609351	-38.911393
5864	0	0.204939	8.044451	-0.026479	0.002057	0.080444	-0.000258	1.108670	4.619540	-38.918542
5865	0	0.133793	7.885742	-0.110469	0.001343	0.078857	-0.001099	1.117372	4.625873	-38.922055
5866	0	0.053608	7.855137	-0.208543	0.000539	0.078551	-0.002088	1.114122	4.629179	-38.925709
5867	0	-0.012683	7.806396	-0.305176	-0.000122	0.078064	-0.003052	1.114038	4.635598	-38.926654
5868	0	-0.037835	7.781879	-0.299351	-0.000376	0.077819	-0.002992	1.116767	4.638505	-38.932691
5869	0	0.011949	7.788081	-0.427336	0.000122	0.077881	-0.004272	1.118086	4.641307	-38.939064
5870	0	0.066357	7.830687	-0.568228	0.000666	0.078307	-0.005678	1.124063	4.643916	-38.937871
5871	0	0.183038	7.940588	-0.611483	0.001831	0.079407	-0.006104	1.140347	4.643598	-38.944308
5872	0	0.347761	8.038056	-0.546791	0.003477	0.080381	-0.005456	1.157199	4.641628	-38.950633
5873	0	0.402799	8.215248	-0.416732	0.004028	0.082153	-0.004150	1.180564	4.640796	-38.958162
5874	0	0.445438	8.428719	-0.249257	0.004455	0.084288	-0.002477	1.201948	4.640101	-38.963918
5875	0	0.555647	8.618124	-0.111852	0.005554	0.086182	-0.001099	1.228337	4.636285	-38.964943
5876	0	0.532133	8.831749	0.099072	0.005314	0.088318	0.000997	1.235762	4.625907	-38.968789
5877	0	0.726685	9.301769	0.291697	0.007263	0.093018	0.002930	1.251198	4.620736	-38.972287
5878	0	0.593878	9.026911	1.031722	0.005928	0.090273	0.010290	1.217649	4.604803	-38.957831
5879	0	-0.737633	9.893834	-0.077451	-0.007385	0.098938	-0.000732	1.268319	4.593157	-38.973034
5880	0	-0.443908	9.930817	0.468938	-0.004436	0.099309	0.004675	1.253784	4.596628	-39.012916
5881	0	0.634274	9.985551	1.103216	0.006348	0.099854	0.011047	1.271669	4.600855	-39.003490
5882	0	-0.214433	10.601807	0.265206	-0.002146	0.106018	0.002651	1.270617	4.598610	-38.999625
5883	0	-0.128237	10.095175	0.995265	-0.001282	0.100952	0.009949	1.266258	4.599152	-39.005728
5884	0	-0.727530	11.144887	0.044220	-0.007266	0.111449	0.000497	1.326330	4.607264	-39.048174
5885	0	1.560482	11.346580	0.564215	0.015625	0.113464	0.005615	1.297520	4.627398	-39.062565
5886	0	2.456790	10.944072	0.703565	0.024558	0.109441	0.007069	1.338515	4.614812	-39.027908
5887	0	0.189919	11.596667	-0.134406	0.001892	0.115967	-0.001343	1.339725	4.607068	-39.024165
5888	0	1.173510	11.303618	0.791330	0.011732	0.113035	0.007932	1.358377	4.603143	-39.021573
5889	0	0.508364	11.932355	0.382751	0.005066	0.119324	0.003845	1.375334	4.585230	-39.018662
5890	0	-1.155040	11.902668	0.614530	-0.011561	0.119023	0.006189	1.417240	4.573589	-39.009335
5891	0	-0.507338	11.749450	1.035163	-0.005066	0.117493	0.010376	1.440757	4.579795	-39.003241
5892	0	-0.283241	12.073162	0.606652	-0.002823	0.120729	0.006114	1.485930	4.588060	-39.000690
5893	0	-0.197201	11.762030	1.129167	-0.001953	0.117615	0.011353	1.545524	4.606267	-39.003807
5894	0	1.055783	11.854633	0.838407	0.010581	0.118542	0.008420	1.578886	4.628769	-39.017453
5895	0	1.568169	11.707121	1.025579	0.015686	0.117065	0.010315	1.635340	4.632873	-39.023027
5896	0	1.475356	11.500201	0.772390	0.014761	0.114999	0.007757	1.667500	4.639659	-39.026353
5897	0	1.379349	11.450413	0.686164	0.013794	0.114502	0.006897	1.701917	4.639397	-39.029017
5898	0	0.763387	11.108961	0.722205	0.007628	0.111088	0.007256	1.736217	4.632727	-39.025710
5899	0	-0.122106	10.986382	0.266336	-0.001221	0.109863	0.002686	1.759147	4.632083	-39.025761
5900	0	-0.464522	10.699619	0.266873	-0.004640	0.106996	0.002703	1.795600	4.637078	-39.026956
5901	0	-0.531446	10.504130	0.002657	-0.005310	0.105042	0.000061	1.833515	4.640748	-39.032058
5902	0	-0.527453	10.180473	-0.035116	-0.005259	0.101806	-0.000311	1.879662	4.657479	-39.043375
5903	0	-0.124058	9.948651	-0.120657	-0.001221	0.099487	-0.001160	1.933928	4.679017	-39.052554
5904	0	0.445778	9.668014	-0.099420	0.004478	0.096680	-0.000948	1.987930	4.700947	-39.068028
5905	0	0.712650	9.405577	-0.131908	0.007141	0.094055	-0.001282	2.031751	4.717193	-39.087022
5906	0	0.850842	9.179926	-0.066110	0.008516	0.091799	-0.000624	2.076807	4.725679	-39.101370
5907	0	0.822961	8.935661	0.076968	0.008240	0.089355	0.000793	2.106034	4.737597	-39.111796
5908	0	0.559027	8.734254	0.012074	0.005594	0.087342	0.000136	2.125677	4.741663	-39.121872
5909	0	0.182723	8.538839	0.102735	0.001831	0.085388	0.001038	2.139047	4.745750	-39.130731
5910	0	-0.043996	8.380032	0.033998	-0.000436	0.083800	0.000346	2.147358	4.750297	-39.139309
5911	0	-0.238067	8.203124	0.036567	-0.002380	0.082031	0.000366	2.147939	4.749645	-39.143945
5912	0	-0.378934	8.080940	-0.128257	-0.003785	0.080810	-0.001283	2.148054	4.754348	-39.154861
5913	0	-0.135011	7.989495	-0.231762	-0.001343	0.079895	-0.002319	2.145718	4.763309	-39.172099
5914	0	0.119407	7.910173	-0.311090	0.001205	0.079102	-0.003111	2.145388	4.778048	-39.188514
5915	0	0.389715	7.867478	-0.445527	0.003906	0.078674	-0.004456	2.143979	4.789160	-39.207158
5916	0	0.674966	7.824843	-0.500782	0.006756	0.078248	-0.005006	2.145908	4.796428	-39.216745
5917	0	0.859784	7.800373	-0.579965	0.008606	0.078003	-0.005798	2.146256	4.806161	-39.230971
5918	0	0.852744	7.849222	-0.671654	0.008528	0.078492	-0.006717	2.145216	4.804952	-39.237445
5919	0	0.574183	7.940654	-0.665129	0.005737	0.079407	-0.006653	2.142430	4.796727	-39.243052
5920	0	0.233453	8.050426	-0.555080	0.002328	0.080504	-0.005551	2.141324	4.785524	-39.251663
5921	0	-0.127724	8.251959	-0.433374	-0.001282	0.082520	-0.004333	2.141663	4.777714	-39.257763
5922	0	-0.450198	8.416788	-0.335587	-0.004508	0.084167	-0.003358	2.138911	4.768197	-39.260486
5923	0	-0.463777	8.593756	-0.134215	-0.004639	0.085938	-0.001343	2.138428	4.765671	-39.268618
5924	0	-0.311093	8.831692	0.042753	-0.003111	0.088317	0.000428	2.139614	4.764570	-39.277499
5925	0	-0.061595	9.020984	0.201802	-0.000610	0.090210	0.002014	2.134828	4.770797	-39.292811
5926	0	0.304036	9.277307	0.325213	0.003040	0.092773	0.003242	2.121228	4.770042	-39.308198
5927	0	0.647185	9.497005	0.471001	0.006470	0.094971	0.004700	2.107620	4.767058	-39.325925
5928	0	0.782199	9.753123	0.369779	0.007816	0.097532	0.003682	2.087934	4.759686	-39.341690
5929	0	0.770159	10.003490	0.490037	0.007690	0.100037	0.004883	2.066751	4.746168	-39.354298
5930	0	0.644358	10.241073	0.501266	0.006431	0.102413	0.004979	2.028780	4.730524	-39.358541
5931	0	0.403884	10.479593	0.369156	0.004028	0.104797	0.003662	1.996092	4.717887	-39.364637
5932	0	0.156004	10.717385	0.392805	0.001547	0.107175	0.003905	1.971374	4.702596	-39.369068
5933	0	-0.011421	10.906923	0.368000	-0.000122	0.109070	0.003662	1.952209	4.692995	-39.368992
5934	0	0.069251	11.089852	0.328526	0.000687	0.110899	0.003271	1.937235	4.685653	-39.371029
5935	0	0.226234	11.309781	0.318278	0.002258	0.113098	0.003174	1.927776	4.680333	-39.377012
5936	0	0.440144	11.437890	0.331501	0.004402	0.114379	0.003313	1.925261	4.679865	-39.384890
5937	0	0.598285	11.566167	0.420823	0.005981	0.115662	0.004211	1.928020	4.677101	-39.385258
5938	0	0.592354	11.657715	0.450837	0.005922	0.116577	0.004510	1.928853	4.674706	-39.392836
5939	0	0.708024	11.688218	0.641118	0.007080	0.116882	0.006409	1.925871	4.673198	-39.394589
5940	0	0.634842	11.736970	0.683919	0.006348	0.117370	0.006841	1.926625	4.671287	-39.400764
5941	0	0.391338	11.724788	0.800166	0.003906	0.117249	0.007996	1.920070	4.663157	-39.406463
5942	0	0.215012	11.700217	0.807260	0.002150	0.117002	0.008068	1.915106	4.661260	-39.408990
5943	0	0.036148	11.614964	0.818267	0.000366	0.116150	0.008179	1.910720	4.664898	-39.416521
5944	0	-0.012853	11.517214	0.739674	-0.000132	0.115172	0.007393	1.906384	4.660776	-39.424258
5945	0	0.151990	11.322062	0.701375	0.001526	0.113220	0.007019	1.911136	4.665691	-39.430952
5946	0	0.303860	11.187780	0.578039	0.003039	0.111877	0.005787	1.917109	4.665042	-39.433471
5947	0	0.537112	10.961959	0.432208	0.005371	0.109619	0.004333	1.927965	4.663752	-39.442514
5948	0	0.701571	10.797164	0.271123	0.007018	0.107971	0.002723	1.939104	4.664740	-39.448916
5949	0	0.683488	10.546895	0.170115	0.006836	0.105469	0.001709	1.946412	4.664267	-39.458220
5950	0	0.591447	10.284445	0.095757	0.005918	0.102844	0.000961	1.949532	4.665975	-39.465268
5951	0	0.415040	10.046387	0.012105	0.004150	0.100464	0.000122	1.949783	4.664177	-39.471601
5952	0	0.256020	9.808261	0.023919	0.002563	0.098083	0.000242	1.952558	4.665089	-39.477696
5953	0	0.139764	9.570322	0.073234	0.001404	0.095703	0.000732	1.951946	4.670703	-39.484117
5954	0	0.132671	9.332281	-0.042842	0.001330	0.093323	-0.000428	1.951514	4.673375	-39.487817
5955	0	0.152196	9.149175	-0.091671	0.001526	0.091492	-0.000916	1.952256	4.676322	-39.497821
5956	0	0.255107	8.911146	-0.067093	0.002555	0.089111	-0.000674	1.947025	4.679236	-39.514249
5957	0	0.298430	8.752470	-0.078641	0.002991	0.087524	-0.000793	1.936837	4.685667	-39.527312
5958	0	0.315295	8.551056	-0.021919	0.003160	0.085510	-0.000231	1.920295	4.693844	-39.540403
5959	0	0.323353	8.404565	-0.102238	0.003235	0.084045	-0.001038	1.898638	4.693743	-39.548572
5960	0	0.292284	8.325227	-0.086970	0.002927	0.083252	-0.000886	1.875207	4.697175	-39.565535
5961	0	0.158745	8.197057	-0.138265	0.001587	0.081970	-0.001404	1.844801	4.694428	-39.576358
5962	0	0.116337	8.136023	-0.146161	0.001161	0.081360	-0.001484	1.812607	4.688645	-39.583353
5963	0	0.024395	8.062818	-0.254012	0.000244	0.080627	-0.002563	1.778741	4.686749	-39.595719
5964	0	0.000517	8.038492	-0.268095	-0.000001	0.080384	-0.002701	1.749820	4.675746	-39.609111
5965	0	0.061289	8.044516	-0.327538	0.000610	0.080444	-0.003296	1.719928	4.669895	-39.620585
5966	0	0.159458	8.069117	-0.409372	0.001592	0.080690	-0.004110	1.695589	4.663209	-39.634875
5967	0	0.317244	8.148298	-0.400823	0.003174	0.081482	-0.004028	1.666616	4.663036	-39.642531
5968	0	0.469903	8.227823	-0.433347	0.004696	0.082277	-0.004354	1.636476	4.656360	-39.652157
5969	0	0.494627	8.355774	-0.321530	0.004944	0.083557	-0.003235	1.608870	4.650860	-39.660535
5970	0	0.513694	8.490014	-0.207482	0.005132	0.084900	-0.002097	1.577622	4.641422	-39.675952
5971	0	0.464459	8.685293	-0.089455	0.004639	0.086853	-0.000916	1.549172	4.631471	-39.684873
5972	0	0.356130	8.880367	0.085576	0.003551	0.088804	0.000836	1.523298	4.616714	-39.698508
5973	0	0.251465	9.088050	0.161626	0.002502	0.090881	0.001587	1.485623	4.599309	-39.707291
5974	0	0.144072	9.289147	0.338224	0.001429	0.092893	0.003355	1.451444	4.582428	-39.716100
5975	0	0.092301	9.533524	0.509607	0.000916	0.095337	0.005066	1.414617	4.571565	-39.724939
5976	0	0.130417	9.771014	0.589736	0.001297	0.097713	0.005859	1.369399	4.561595	-39.739710
5977	0	0.208165	9.985116	0.559406	0.002075	0.099854	0.005554	1.322907	4.552427	-39.751740
5978	0	0.282439	10.192164	0.543228	0.002820	0.101924	0.005391	1.275892	4.545512	-39.758211
5979	0	0.355141	10.381874	0.497890	0.003540	0.103821	0.004944	1.236347	4.531048	-39.767286
5980	0	0.369811	10.595028	0.498589	0.003685	0.105952	0.004953	1.200368	4.514846	-39.772863
5981	0	0.391553	10.748136	0.436356	0.003906	0.107483	0.004333	1.167670	4.502703	-39.770802
5982	0	0.368639	10.912580	0.411607	0.003680	0.109127	0.004088	1.137875	4.494050	-39.772197
5983	0	0.348841	11.089990	0.374336	0.003479	0.110901	0.003723	1.116207	4.482139	-39.775984
5984	0	0.326241	11.199550	0.482118	0.003253	0.111997	0.004801	1.094599	4.470257	-39.777177
5985	0	0.324033	11.309753	0.501533	0.003235	0.113098	0.005005	1.083336	4.462352	-39.774229
5986	0	0.324822	11.370613	0.491148	0.003245	0.113707	0.004903	1.073764	4.457342	-39.782347
5987	0	0.414676	11.431894	0.720285	0.004150	0.114319	0.007202	1.072221	4.458824	-39.786850
5988	0	0.567327	11.462335	0.775903	0.005669	0.114624	0.007752	1.064604	4.452071	-39.791677
5989	0	0.598305	11.450140	0.873424	0.005981	0.114502	0.008728	1.057606	4.447949	-39.789482
5990	0	0.635115	11.413360	0.923026	0.006351	0.114134	0.009228	1.054037	4.445077	-39.792947
5991	0	0.592360	11.315853	0.952726	0.005920	0.113159	0.009521	1.047346	4.439157	-39.789318
5992	0	0.470199	11.199772	0.843378	0.004705	0.111998	0.008433	1.045922	4.440129	-39.788673
5993	0	0.408379	11.071785	0.818044	0.004089	0.110718	0.008179	1.043131	4.443277	-39.788045
5994	0	0.273438	10.900914	0.683353	0.002735	0.109009	0.006839	1.047587	4.441612	-39.790163
5995	0	0.219182	10.705606	0.499882	0.002197	0.107056	0.005005	1.053036	4.444771	-39.785238
5996	0	0.237057	10.559113	0.412921	0.002369	0.105591	0.004138	1.061469	4.440393	-39.785043
5997	0	0.176144	10.333299	0.236651	0.001770	0.103333	0.002380	1.075780	4.447287	-39.788184
5998	0	0.241797	10.131866	0.124188	0.002424	0.101318	0.001254	1.088513	4.451721	-39.788155
5999	0	0.261925	9.906027	0.047341	0.002625	0.099060	0.000488	1.104610	4.455052	-39.792600
6000	0	0.242454	9.698506	0.026270	0.002431	0.096985	0.000276	1.118806	4.459869	-39.793857
6001	0	0.274381	9.442162	0.108576	0.002747	0.094421	0.001099	1.133233	4.460444	-39.804394
6002	0	0.279792	9.283463	0.033096	0.002802	0.092834	0.000340	1.143852	4.462566	-39.808892
6003	0	0.231519	9.088151	0.041574	0.002319	0.090881	0.000427	1.157314	4.465022	-39.812021
6004	0	0.297527	8.905060	0.082315	0.002982	0.089050	0.000832	1.167152	4.471101	-39.813535
6005	0	0.268090	8.758568	0.115291	0.002686	0.087585	0.001160	1.174924	4.474407	-39.816942
6006	0	0.236495	8.630390	0.083712	0.002371	0.086304	0.000840	1.177904	4.479422	-39.822400
6007	0	0.280471	8.502208	0.036420	0.002808	0.085022	0.000366	1.179535	4.480539	-39.825458
6008	0	0.365344	8.410654	0.017658	0.003655	0.084106	0.000178	1.180767	4.480380	-39.831221
6009	0	0.305173	8.325199	-0.072871	0.003052	0.083252	-0.000732	1.174543	4.477505	-39.836763
6010	0	0.341444	8.276381	-0.151734	0.003417	0.082764	-0.001519	1.170872	4.478097	-39.842147
6011	0	0.378287	8.251969	-0.219357	0.003784	0.082520	-0.002197	1.164688	4.476943	-39.846630
6012	0	0.316754	8.233670	-0.230775	0.003171	0.082336	-0.002313	1.156954	4.478909	-39.846461
6013	0	0.256465	8.282489	-0.347370	0.002563	0.082825	-0.003479	1.148651	4.474215	-39.850941
6014	0	0.207648	8.313001	-0.303833	0.002077	0.083130	-0.003041	1.143746	4.472190	-39.851304
6015	0	0.146112	8.392335	-0.262622	0.001465	0.083923	-0.002625	1.145255	4.473898	-39.861325
6016	0	0.109513	8.514309	-0.232100	0.001091	0.085143	-0.002323	1.141569	4.465204	-39.867463
6017	0	0.097584	8.648686	-0.176840	0.000977	0.086487	-0.001770	1.138686	4.463078	-39.871153
6018	0	0.109831	8.795163	-0.079229	0.001097	0.087952	-0.000791	1.140174	4.458028	-39.873719
6019	0	0.146419	8.972170	0.115860	0.001465	0.089722	0.001160	1.140816	4.455894	-39.878099
6020	0	0.262305	9.161378	0.207114	0.002623	0.091614	0.002072	1.141444	4.452403	-39.888157
6021	0	0.299514	9.356687	0.359811	0.002991	0.093567	0.003601	1.144262	4.444096	-39.891884
6022	0	0.361460	9.539662	0.457498	0.003610	0.095397	0.004571	1.138521	4.435322	-39.897147
6023	0	0.439803	9.783910	0.555595	0.004395	0.097839	0.005554	1.135567	4.428308	-39.899614
6024	0	0.415812	9.960830	0.549735	0.004157	0.099608	0.005496	1.133201	4.424054	-39.900641
6025	0	0.402879	10.186734	0.555997	0.004028	0.101868	0.005554	1.125787	4.420516	-39.902567
6026	0	0.415520	10.345299	0.587876	0.004150	0.103454	0.005871	1.116022	4.412152	-39.905280
6027	0	0.384738	10.528535	0.519229	0.003845	0.105286	0.005188	1.110320	4.406774	-39.909286
6028	0	0.384659	10.705494	0.482729	0.003849	0.107055	0.004830	1.112671	4.406229	-39.907814
6029	0	0.402585	10.845965	0.433131	0.004028	0.108459	0.004333	1.114016	4.405658	-39.906548
6030	0	0.377959	10.961958	0.376542	0.003778	0.109619	0.003779	1.127709	4.401236	-39.903241
6031	0	0.439160	11.132900	0.419142	0.004395	0.111328	0.004211	1.147332	4.401002	-39.902324
6032	0	0.420182	11.181836	0.445334	0.004205	0.111817	0.004476	1.169334	4.400568	-39.892078
6033	0	0.395980	11.261141	0.571208	0.003967	0.112610	0.005737	1.194097	4.404737	-39.886351
6034	0	0.400977	11.316397	0.614074	0.004013	0.113162	0.006174	1.226808	4.404803	-39.884729
6035	0	0.328840	11.340569	0.704554	0.003296	0.113403	0.007080	1.260713	4.408881	-39.878367
6036	0	0.315640	11.353266	0.831999	0.003159	0.113530	0.008353	1.293154	4.407656	-39.874548
6037	0	0.316825	11.322322	0.881365	0.003174	0.113220	0.008850	1.328808	4.410235	-39.876318
6038	0	0.297419	11.225209	0.892834	0.002979	0.112249	0.008961	1.360605	4.412112	-39.873996
6039	0	0.323455	11.145252	0.845349	0.003235	0.111450	0.008484	1.390432	4.409408	-39.877915
6040	0	0.365066	10.999150	0.741793	0.003661	0.109989	0.007447	1.419594	4.416939	-39.875408
6041	0	0.407848	10.827847	0.582808	0.004089	0.108276	0.005859	1.451392	4.424829	-39.869002
6042	0	0.442750	10.675494	0.356045	0.004434	0.106753	0.003600	1.492609	4.427829	-39.863513
6043	0	0.462490	10.504299	0.265094	0.004639	0.105042	0.002686	1.529153	4.439183	-39.853671
6044	0	0.423974	10.290678	0.099557	0.004245	0.102906	0.001030	1.565933	4.441187	-39.854085
6045	0	0.377723	10.101372	0.069433	0.003784	0.101013	0.000732	1.607792	4.445412	-39.847843
6046	0	0.357356	9.887721	-0.065903	0.003587	0.098877	-0.000625	1.646231	4.457009	-39.845324
6047	0	0.304029	9.698522	-0.003636	0.003052	0.096985	0.000000	1.687775	4.466803	-39.845409
6048	0	0.308001	9.527627	0.013335	0.003090	0.095276	0.000173	1.733601	4.474926	-39.844377
6049	0	0.273418	9.307924	0.069929	0.002747	0.093079	0.000732	1.772980	4.486430	-39.846285
6050	0	0.259486	9.155408	0.063121	0.002600	0.091554	0.000667	1.815860	4.488717	-39.848376
6051	0	0.291912	9.021072	0.137710	0.002930	0.090210	0.001404	1.848261	4.498431	-39.854387
6052	0	0.265746	8.825832	0.108159	0.002665	0.088258	0.001107	1.880057	4.503894	-39.856625
6053	0	0.200653	8.709754	0.070846	0.002014	0.087097	0.000732	1.910172	4.510138	-39.857295
6054	0	0.187095	8.575453	0.006025	0.001877	0.085754	0.000074	1.927599	4.514212	-39.860174
6055	0	0.157752	8.471686	-0.068502	0.001587	0.084717	-0.000671	1.944608	4.523092	-39.863636
6056	0	0.125843	8.386131	-0.107381	0.001263	0.083861	-0.001065	1.954868	4.525133	-39.863992
6057	0	0.146089	8.331287	-0.202189	0.001465	0.083313	-0.002014	1.964051	4.526578	-39.870916
6058	0	0.169333	8.276259	-0.283191	0.001700	0.082763	-0.002824	1.973862	4.532529	-39.872889
6059	0	0.188408	8.282451	-0.306194	0.001892	0.082825	-0.003052	1.986594	4.539651	-39.876310
6060	0	0.248151	8.300646	-0.412067	0.002485	0.083007	-0.004110	1.999483	4.540739	-39.880792
6061	0	0.310782	8.319041	-0.428594	0.003113	0.083191	-0.004272	2.016699	4.543431	-39.885118
6062	0	0.322268	8.379897	-0.424821	0.003224	0.083799	-0.004239	2.027965	4.541884	-39.884884
6063	0	0.378158	8.477719	-0.422664	0.003784	0.084778	-0.004211	2.047396	4.541483	-39.883021
6064	0	0.335188	8.624132	-0.236441	0.003351	0.086242	-0.002351	2.064479	4.536825	-39.876501
6065	0	0.304602	8.740241	-0.098844	0.003052	0.087402	-0.000977	2.078800	4.540299	-39.882410
6066	0	0.285149	8.941667	0.021221	0.002856	0.089417	0.000219	2.086733	4.542472	-39.888030
6067	0	0.244040	9.106458	0.121298	0.002441	0.091064	0.001221	2.095272	4.539830	-39.891774
6068	0	0.225308	9.277357	0.181124	0.002255	0.092773	0.001815	2.098482	4.538929	-39.898203
6069	0	0.231661	9.484876	0.304982	0.002319	0.094849	0.003052	2.099566	4.538465	-39.904384
6070	0	0.213238	9.667968	0.329023	0.002131	0.096680	0.003291	2.099364	4.532433	-39.906973
6071	0	0.274427	9.863262	0.446124	0.002747	0.098633	0.004456	2.091499	4.531129	-39.905482
6072	0	0.304909	10.052382	0.404056	0.003046	0.100524	0.004040	2.089212	4.523763	-39.907575
6073	0	0.237848	10.223392	0.402858	0.002380	0.102234	0.004028	2.087556	4.521961	-39.908223
6074	0	0.262148	10.424799	0.366243	0.002620	0.104248	0.003662	2.085708	4.516298	-39.914739
6075	0	0.262858	10.601797	0.347899	0.002625	0.106018	0.003479	2.084276	4.507917	-39.914164
6076	0	0.232935	10.766506	0.384281	0.002327	0.107665	0.003844	2.084344	4.501379	-39.913582
6077	0	0.280365	10.900907	0.371801	0.002808	0.109009	0.003723	2.088202	4.501680	-39.917406
6078	0	0.309749	11.059625	0.406927	0.003104	0.110596	0.004079	2.096598	4.504689	-39.919561
6079	0	0.366360	11.138946	0.444689	0.003662	0.111389	0.004456	2.103851	4.499259	-39.922986
6080	0	0.464322	11.242718	0.479211	0.004642	0.112427	0.004804	2.113968	4.493472	-39.921441
6081	0	0.505814	11.291606	0.572398	0.005066	0.112915	0.005737	2.125886	4.497157	-39.917374
6082	0	0.511076	11.316184	0.569474	0.005111	0.113161	0.005710	2.139264	4.492926	-39.914016
6083	0	0.536905	11.352626	0.572203	0.005371	0.113525	0.005737	2.152836	4.490833	-39.913181
6084	0	0.481240	11.322297	0.679463	0.004817	0.113222	0.006805	2.161847	4.491344	-39.913305
6085	0	0.469176	11.297739	0.730898	0.004700	0.112976	0.007324	2.175307	4.495301	-39.913173
6086	0	0.382406	11.212483	0.647997	0.003829	0.112123	0.006500	2.193963	4.496261	-39.915404
6087	0	0.329128	11.108483	0.615182	0.003296	0.111084	0.006165	2.205036	4.496693	-39.913514
6088	0	0.309936	10.980427	0.514183	0.003103	0.109803	0.005162	2.224253	4.496317	-39.910461
6089	0	0.293114	10.815500	0.400836	0.002930	0.108154	0.004028	2.243167	4.490565	-39.913449
6090	0	0.286645	10.650692	0.281127	0.002871	0.106506	0.002829	2.259612	4.490604	-39.913042
6091	0	0.316421	10.522533	0.254579	0.003174	0.105225	0.002563	2.276687	4.496637	-39.910642
6092	0	0.296813	10.308869	0.122899	0.002972	0.103088	0.001246	2.293856	4.496097	-39.909272
6093	0	0.249244	10.119664	0.053025	0.002502	0.101196	0.000549	2.313194	4.502969	-39.912489
6094	0	0.241184	9.906034	0.037643	0.002421	0.099060	0.000389	2.325648	4.509530	-39.910139
6095	0	0.207038	9.729016	0.017553	0.002075	0.097290	0.000183	2.332260	4.510753	-39.917534
6096	0	0.175653	9.521490	-0.002758	0.001760	0.095215	-0.000015	2.344845	4.509876	-39.919782
6097	0	0.225152	9.350602	-0.000824	0.002258	0.093506	0.000000	2.352703	4.513705	-39.921055
6098	0	0.254461	9.173596	-0.014476	0.002549	0.091736	-0.000138	2.358440	4.514913	-39.927864
6099	0	0.261794	9.033219	-0.049392	0.002625	0.090332	-0.000488	2.363286	4.518732	-39.932753
6100	0	0.309336	8.837911	-0.013762	0.003099	0.088379	-0.000134	2.366130	4.522109	-39.943263
6101	0	0.341654	8.764654	-0.115995	0.003418	0.087646	-0.001160	2.364006	4.519359	-39.952858
6102	0	0.322802	8.612079	-0.103269	0.003231	0.086121	-0.001039	2.353768	4.518803	-39.961217
6103	0	0.347473	8.508327	-0.115335	0.003479	0.085083	-0.001160	2.342868	4.519970	-39.967925
6104	0	0.303861	8.459505	-0.144087	0.003042	0.084595	-0.001452	2.324845	4.520269	-39.974179
6105	0	0.243757	8.386275	-0.242989	0.002441	0.083862	-0.002441	2.306903	4.520991	-39.976213
6106	0	0.255505	8.380172	-0.264836	0.002555	0.083801	-0.002663	2.285079	4.516139	-39.982660
6107	0	0.195562	8.343531	-0.279842	0.001953	0.083435	-0.002808	2.270276	4.508086	-39.986692
6108	0	0.134795	8.343555	-0.326503	0.001348	0.083435	-0.003278	2.250635	4.502782	-39.994484
6109	0	0.140582	8.386282	-0.352701	0.001404	0.083862	-0.003540	2.230735	4.495181	-40.003854
6110	0	0.171499	8.465629	-0.337801	0.001713	0.084656	-0.003392	2.209393	4.487247	-40.016688
6111	0	0.177474	8.563280	-0.321961	0.001770	0.085632	-0.003235	2.186931	4.476149	-40.025765
6112	0	0.190027	8.636528	-0.257650	0.001901	0.086365	-0.002594	2.161745	4.472057	-40.031338
6113	0	0.213653	8.782981	-0.126639	0.002136	0.087830	-0.001282	2.139764	4.467072	-40.035707
6114	0	0.238607	8.935441	-0.025775	0.002380	0.089355	-0.000275	2.116056	4.455188	-40.043542
6115	0	0.250977	9.088099	0.069203	0.002502	0.090881	0.000671	2.087973	4.441446	-40.052681
6116	0	0.276450	9.264891	0.177424	0.002761	0.092649	0.001751	2.057117	4.432514	-40.059860
6117	0	0.312203	9.454225	0.307967	0.003113	0.094543	0.003052	2.021110	4.417008	-40.070496
6118	0	0.282967	9.636934	0.423498	0.002826	0.096371	0.004207	1.985287	4.408047	-40.079430
6119	0	0.336147	9.850917	0.448683	0.003357	0.098511	0.004456	1.946621	4.398614	-40.092033
6120	0	0.397913	10.003123	0.467178	0.003976	0.100033	0.004641	1.908602	4.390491	-40.099812
6121	0	0.366557	10.162220	0.454384	0.003662	0.101624	0.004517	1.875530	4.382301	-40.110849
6122	0	0.373782	10.338892	0.460439	0.003730	0.103391	0.004571	1.836162	4.368905	-40.118015
6123	0	0.385244	10.503983	0.430691	0.003845	0.105042	0.004272	1.796284	4.356383	-40.121220
6124	0	0.331637	10.650126	0.406530	0.003310	0.106503	0.004037	1.763358	4.345205	-40.127542
6125	0	0.348789	10.790888	0.399424	0.003479	0.107910	0.003967	1.732282	4.331251	-40.136632
6126	0	0.368105	10.924914	0.422728	0.003679	0.109250	0.004205	1.706220	4.324817	-40.142599
6127	0	0.305717	11.016774	0.361841	0.003052	0.110168	0.003601	1.685700	4.314686	-40.154039
6128	0	0.337137	11.102022	0.456809	0.003367	0.111021	0.004551	1.665558	4.305939	-40.157523
6129	0	0.348150	11.193758	0.520554	0.003479	0.111938	0.005188	1.645180	4.298547	-40.156294
6130	0	0.311759	11.193598	0.511319	0.003118	0.111937	0.005100	1.629445	4.293815	-40.158577
6131	0	0.323393	11.187691	0.654041	0.003235	0.111877	0.006531	1.616991	4.290233	-40.162704
6132	0	0.390692	11.230190	0.692891	0.003904	0.112303	0.006916	1.601114	4.283217	-40.170835
6133	0	0.329909	11.163244	0.721397	0.003296	0.111633	0.007202	1.586270	4.275271	-40.174800
6134	0	0.379244	11.071504	0.754114	0.003790	0.110716	0.007530	1.572094	4.268232	-40.183719
6135	0	0.390538	11.004556	0.733703	0.003906	0.110046	0.007324	1.555853	4.264594	-40.189154
6136	0	0.347615	10.876215	0.687059	0.003477	0.108763	0.006861	1.542517	4.261035	-40.195818
6137	0	0.384387	10.729935	0.556382	0.003845	0.107300	0.005554	1.529232	4.257796	-40.201344
6138	0	0.408620	10.601694	0.447814	0.004086	0.106017	0.004474	1.521378	4.253329	-40.206188
6139	0	0.384179	10.437010	0.391007	0.003845	0.104370	0.003906	1.514150	4.252241	-40.210950
6140	0	0.420270	10.272222	0.287516	0.004204	0.102722	0.002875	1.511220	4.248573	-40.217831
6141	0	0.384239	10.089132	0.249859	0.003845	0.100891	0.002502	1.512425	4.246891	-40.228271
6142	0	0.328931	9.924316	0.115217	0.003289	0.099243	0.001152	1.509190	4.241758	-40.235994
6143	0	0.311097	9.722911	0.127833	0.003113	0.097229	0.001282	1.510245	4.238875	-40.236977
6144	0	0.279694	9.564227	0.072771	0.002804	0.095642	0.000725	1.503704	4.242005	-40.248907
6145	0	0.244179	9.393307	0.061383	0.002441	0.093933	0.000610	1.496502	4.236478	-40.253967
6146	0	0.249715	9.246742	0.147366	0.002502	0.092467	0.001472	1.490887	4.238023	-40.262471
6147	0	0.207179	9.094242	0.049634	0.002075	0.090942	0.000488	1.477759	4.237183	-40.278069
6148	0	0.163900	8.972166	0.045182	0.001640	0.089722	0.000443	1.462962	4.233758	-40.293473
6149	0	0.213320	8.856208	0.006825	0.002136	0.088562	0.000061	1.450696	4.232531	-40.306611
6150	0	0.182072	8.734138	0.008500	0.001824	0.087341	0.000074	1.433891	4.232161	-40.322673
6151	0	0.164763	8.630371	0.007338	0.001648	0.086304	0.000061	1.414645	4.227469	-40.336389
6152	0	0.200783	8.563251	-0.057720	0.002013	0.085632	-0.000587	1.399334	4.229392	-40.351968
6153	0	0.244466	8.538810	-0.004958	0.002441	0.085388	-0.000061	1.381035	4.219865	-40.367411
6154	0	0.201919	8.496012	-0.082020	0.002020	0.084960	-0.000833	1.361587	4.215684	-40.374583
6155	0	0.305099	8.490017	-0.132749	0.003052	0.084900	-0.001343	1.338080	4.211443	-40.386357
6156	0	0.305285	8.496103	-0.129942	0.003050	0.084961	-0.001312	1.317855	4.201981	-40.401823
6157	0	0.311296	8.538848	-0.212409	0.003113	0.085388	-0.002136	1.298803	4.196416	-40.413628
6158	0	0.378553	8.636498	-0.210042	0.003784	0.086365	-0.002112	1.280082	4.189138	-40.426738
6159	0	0.354392	8.703636	-0.193605	0.003540	0.087036	-0.001953	1.254948	4.178787	-40.435532
6160	0	0.312664	8.819574	-0.086494	0.003120	0.088196	-0.000881	1.231162	4.165368	-40.449545
6161	0	0.280832	8.923335	0.025447	0.002808	0.089233	0.000244	1.215372	4.159294	-40.459603
6162	0	0.250521	9.088019	0.101120	0.002503	0.090880	0.000998	1.195667	4.151901	-40.471301
6163	0	0.202271	9.216264	0.190463	0.002014	0.092163	0.001892	1.177644	4.136264	-40.479594
6164	0	0.252084	9.368649	0.315356	0.002520	0.093687	0.003138	1.155626	4.129876	-40.490803
6165	0	0.220440	9.539729	0.343166	0.002197	0.095398	0.003418	1.136720	4.116423	-40.499547
6166	0	0.246197	9.692100	0.498626	0.002456	0.096922	0.004972	1.116746	4.104339	-40.510705
6167	0	0.275365	9.857064	0.544908	0.002747	0.098572	0.005432	1.094414	4.091621	-40.525048
6168	0	0.288535	10.046015	0.566360	0.002883	0.100461	0.005650	1.075790	4.084238	-40.535326
6169	0	0.336450	10.192747	0.605927	0.003357	0.101929	0.006042	1.054177	4.071144	-40.547199
6170	0	0.319285	10.314564	0.462826	0.003188	0.103147	0.004611	1.032302	4.061131	-40.558833
6171	0	0.287304	10.479686	0.446451	0.002869	0.104797	0.004456	1.019840	4.051531	-40.567794
6172	0	0.361237	10.601572	0.466372	0.003610	0.106016	0.004656	1.008557	4.043787	-40.576318
6173	0	0.342084	10.711637	0.507095	0.003418	0.107117	0.005066	1.000420	4.035927	-40.584855
6174	0	0.330075	10.790907	0.483417	0.003301	0.107909	0.004831	0.994674	4.030908	-40.588192
6175	0	0.402910	10.876484	0.481691	0.004028	0.108765	0.004822	0.996986	4.025226	-40.596596
6176	0	0.402848	10.919221	0.511031	0.004029	0.109192	0.005116	1.000691	4.021077	-40.597689
6177	0	0.463994	11.010761	0.597691	0.004639	0.110107	0.005981	1.002489	4.014943	-40.604388
6178	0	0.482077	11.004714	0.614388	0.004824	0.110046	0.006155	1.011090	4.013212	-40.613246
6179	0	0.445449	11.029082	0.622125	0.004456	0.110291	0.006226	1.012701	4.009339	-40.615617
6180	0	0.414628	10.992528	0.760667	0.004148	0.109924	0.007620	1.023447	4.005883	-40.620734
6181	0	0.390382	10.937639	0.730476	0.003906	0.109375	0.007324	1.040811	4.003619	-40.624423
6182	0	0.280039	10.809636	0.708447	0.002802	0.108095	0.007102	1.056387	4.000471	-40.632054
6183	0	0.304343	10.772818	0.663831	0.003052	0.107727	0.006653	1.068781	4.004408	-40.633291
6184	0	0.308795	10.657080	0.660257	0.003096	0.106569	0.006623	1.087963	4.007629	-40.633122
6185	0	0.267820	10.528670	0.535408	0.002686	0.105286	0.005371	1.103352	4.010687	-40.637165
6186	0	0.339278	10.376178	0.397473	0.003403	0.103761	0.003994	1.121490	4.016555	-40.636548
6187	0	0.310518	10.223487	0.302661	0.003113	0.102234	0.003052	1.146518	4.020019	-40.640987
6188	0	0.297466	10.046545	0.242778	0.002975	0.100465	0.002453	1.171987	4.015815	-40.640104
6189	0	0.322972	9.924380	0.180541	0.003235	0.099243	0.001831	1.198406	4.016602	-40.647468
6190	0	0.291038	9.729044	0.053578	0.002919	0.097290	0.000560	1.223514	4.021611	-40.661678
6191	0	0.273935	9.594776	0.101065	0.002747	0.095947	0.001038	1.252608	4.025039	-40.668519
6192	0	0.291118	9.448382	0.107954	0.002915	0.094483	0.001106	1.281893	4.024918	-40.678410
6193	0	0.279494	9.283504	0.058238	0.002808	0.092834	0.000610	1.313342	4.035263	-40.690884
6194	0	0.295793	9.130889	0.029109	0.002965	0.091309	0.000311	1.335182	4.038911	-40.691488
6195	0	0.328699	9.051567	0.089420	0.003296	0.090515	0.000916	1.359107	4.044995	-40.698565
6196	0	0.375925	8.947907	0.115520	0.003766	0.089478	0.001178	1.384912	4.048545	-40.705947
6197	0	0.353407	8.831843	0.144575	0.003540	0.088318	0.001465	1.406623	4.051151	-40.710906
6198	0	0.358271	8.770786	0.055747	0.003589	0.087708	0.000572	1.422743	4.053703	-40.719831
6199	0	0.298612	8.697538	0.084207	0.002991	0.086975	0.000854	1.436125	4.054600	-40.724278
6200	0	0.261365	8.666996	-0.004102	0.002615	0.086670	-0.000025	1.454584	4.051029	-40.736244
6201	0	0.200721	8.636486	-0.043762	0.002014	0.086365	-0.000427	1.465483	4.054961	-40.745425
6202	0	0.199710	8.648678	-0.082476	0.002000	0.086487	-0.000814	1.476327	4.053388	-40.748880
6203	0	0.158286	8.660876	-0.159791	0.001587	0.086609	-0.001587	1.488127	4.053456	-40.754125
6204	0	0.169856	8.666876	-0.156252	0.001700	0.086669	-0.001549	1.503602	4.050570	-40.760801
6205	0	0.206974	8.740222	-0.172179	0.002075	0.087402	-0.001709	1.517728	4.052392	-40.765716
6206	0	0.224301	8.813363	-0.187111	0.002247	0.088134	-0.001858	1.532475	4.052202	-40.767779
6207	0	0.274349	8.892803	-0.166329	0.002747	0.088928	-0.001648	1.549659	4.051039	-40.767611
6208	0	0.273876	9.020890	-0.120179	0.002740	0.090209	-0.001191	1.560636	4.047381	-40.768559
6209	0	0.304862	9.179708	0.059523	0.003052	0.091797	0.000610	1.576993	4.046230	-40.768126
6210	0	0.285775	9.295679	0.074824	0.002862	0.092957	0.000762	1.591422	4.046383	-40.768664
6211	0	0.274561	9.436076	0.224233	0.002747	0.094360	0.002258	1.608283	4.042580	-40.771208
6212	0	0.255441	9.613184	0.337469	0.002561	0.096131	0.003385	1.617551	4.045051	-40.771785
6213	0	0.304821	9.771764	0.390015	0.003052	0.097717	0.003906	1.622090	4.044357	-40.774302
6214	0	0.310309	9.887715	0.413397	0.003105	0.098877	0.004137	1.622981	4.041922	-40.776575
6215	0	0.323416	10.070830	0.432730	0.003235	0.100708	0.004333	1.627365	4.037776	-40.775568
6216	0	0.372474	10.186795	0.443309	0.003721	0.101868	0.004442	1.634893	4.028909	-40.777607
6217	0	0.378081	10.369906	0.426754	0.003784	0.103699	0.004272	1.637538	4.027774	-40.779435
6218	0	0.389756	10.455351	0.456156	0.003899	0.104553	0.004567	1.640811	4.024110	-40.782796
6219	0	0.384645	10.589624	0.377607	0.003845	0.105896	0.003784	1.646786	4.017759	-40.778590
6220	0	0.311210	10.675128	0.429856	0.003115	0.106750	0.004316	1.663091	4.015457	-40.772585
6221	0	0.305147	10.784977	0.425633	0.003052	0.107849	0.004272	1.677381	4.010817	-40.771960
6222	0	0.292488	10.858346	0.403300	0.002929	0.108582	0.004056	1.698790	4.009818	-40.766795
6223	0	0.274422	10.931507	0.467544	0.002747	0.109314	0.004700	1.721339	4.007363	-40.765358
6224	0	0.273690	10.937809	0.523888	0.002741	0.109377	0.005261	1.742009	4.006661	-40.764420
6225	0	0.310413	10.968197	0.546213	0.003113	0.109680	0.005493	1.771465	4.010773	-40.762800
6226	0	0.382375	10.980749	0.564895	0.003827	0.109806	0.005674	1.794927	4.009326	-40.760238
6227	0	0.408084	10.931596	0.650267	0.004089	0.109314	0.006531	1.821232	4.013418	-40.758006
6228	0	0.413259	10.895238	0.619978	0.004133	0.108951	0.006230	1.850259	4.008916	-40.750491
6229	0	0.426225	10.827821	0.521919	0.004272	0.108276	0.005249	1.878604	4.014749	-40.747472
6230	0	0.412315	10.724329	0.503682	0.004129	0.107242	0.005067	1.907478	4.016331	-40.741954
6231	0	0.365814	10.595839	0.504040	0.003662	0.105957	0.005066	1.931741	4.015614	-40.738381
6232	0	0.376743	10.498368	0.413445	0.003776	0.104982	0.004160	1.956238	4.019394	-40.733602
6233	0	0.334706	10.351672	0.296387	0.003357	0.103516	0.002991	1.982616	4.025235	-40.728282
6234	0	0.351757	10.223548	0.186990	0.003520	0.102235	0.001900	2.012677	4.022866	-40.721406
6235	0	0.340800	10.064752	0.070319	0.003418	0.100647	0.000732	2.042604	4.029119	-40.717643
6236	0	0.320830	9.918246	0.040152	0.003215	0.099182	0.000430	2.072328	4.031569	-40.710903
6237	0	0.292225	9.753444	0.009368	0.002930	0.097534	0.000122	2.102332	4.035195	-40.710297
6238	0	0.296876	9.613071	0.053015	0.002975	0.096130	0.000554	2.127581	4.038103	-40.702583
6239	0	0.255842	9.460466	0.009506	0.002563	0.094604	0.000122	2.157013	4.039144	-40.695203
6240	0	0.266713	9.344504	-0.006931	0.002675	0.093445	-0.000053	2.173238	4.043842	-40.691199
6241	0	0.218816	9.185814	0.004557	0.002197	0.091858	0.000061	2.189252	4.050182	-40.690757
6242	0	0.211386	9.088147	0.013554	0.002118	0.090881	0.000152	2.206271	4.050530	-40.687768
6243	0	0.194217	8.978298	0.016904	0.001953	0.089783	0.000183	2.220978	4.059532	-40.687615
6244	0	0.186542	8.880627	0.014285	0.001870	0.088806	0.000154	2.232743	4.060691	-40.688174
6245	0	0.231530	8.789070	-0.043400	0.002319	0.087891	-0.000427	2.238279	4.061009	-40.690173
6246	0	0.230697	8.715724	-0.130360	0.002311	0.087157	-0.001296	2.244973	4.061002	-40.691474
6247	0	0.219397	8.654787	-0.165124	0.002197	0.086548	-0.001648	2.246131	4.060486	-40.690717
6248	0	0.274017	8.666886	-0.239084	0.002740	0.086669	-0.002387	2.247944	4.055158	-40.692628
6249	0	0.286376	8.648686	-0.250666	0.002869	0.086487	-0.002502	2.250476	4.056831	-40.689142
6250	0	0.298092	8.642567	-0.220936	0.002980	0.086426	-0.002206	2.252068	4.051074	-40.687152
6251	0	0.305108	8.691404	-0.311421	0.003052	0.086914	-0.003113	2.250916	4.047073	-40.686631
6252	0	0.304852	8.715736	-0.225850	0.003050	0.087157	-0.002261	2.244438	4.043966	-40.686458
6253	0	0.286669	8.807376	-0.250373	0.002869	0.088074	-0.002502	2.243219	4.041720	-40.683206
6254	0	0.274277	8.874513	-0.158744	0.002742	0.088745	-0.001590	2.237315	4.035670	-40.681624
6255	0	0.225829	8.972171	-0.164633	0.002258	0.089722	-0.001648	2.232383	4.030829	-40.681906
6256	0	0.207563	9.100339	-0.017666	0.002074	0.091003	-0.000180	2.225000	4.024259	-40.684343
6257	0	0.201733	9.240714	0.019161	0.002014	0.092407	0.000183	2.211576	4.015549	-40.679464
6258	0	0.232463	9.393207	0.082186	0.002325	0.093932	0.000811	2.195001	4.011336	-40.680582
6259	0	0.213615	9.503160	0.141336	0.002136	0.095032	0.001404	2.180622	4.006603	-40.672818
6260	0	0.256163	9.667847	0.186506	0.002563	0.096679	0.001850	2.160050	4.002881	-40.668707
6261	0	0.287390	9.814405	0.300157	0.002869	0.098145	0.002991	2.144447	3.992034	-40.666387
6262	0	0.276119	9.948495	0.357029	0.002757	0.099485	0.003561	2.130802	3.982608	-40.665199
6263	0	0.281540	10.119532	0.362226	0.002808	0.101196	0.003601	2.103767	3.969189	-40.665954
6264	0	0.300433	10.253672	0.317038	0.003006	0.102537	0.003155	2.083304	3.966264	-40.661738
6265	0	0.311616	10.388117	0.367819	0.003113	0.103882	0.003662	2.062448	3.958065	-40.667595
6266	0	0.312146	10.528306	0.395515	0.003119	0.105284	0.003939	2.041409	3.951210	-40.665307
6267	0	0.324169	10.620046	0.325154	0.003235	0.106201	0.003235	2.020282	3.939123	-40.661231
6268	0	0.349832	10.729742	0.333836	0.003492	0.107298	0.003329	2.007478	3.927905	-40.652685
6269	0	0.384851	10.809271	0.403987	0.003845	0.108093	0.004028	1.992043	3.919724	-40.650670
6270	0	0.421841	10.870145	0.350817	0.004217	0.108702	0.003502	1.982158	3.913791	-40.653332
6271	0	0.427247	10.913064	0.433890	0.004272	0.109131	0.004333	1.973245	3.909068	-40.650563
6272	0	0.427192	10.931269	0.483998	0.004272	0.109313	0.004832	1.961911	3.904803	-40.645410
6273	0	0.402952	10.967977	0.476916	0.004028	0.109680	0.004761	1.949792	3.898780	-40.642828
6274	0	0.397080	10.943480	0.472100	0.003969	0.109435	0.004716	1.941079	3.892401	-40.640629
6275	0	0.323950	10.906962	0.555541	0.003235	0.109070	0.005554	1.936357	3.882847	-40.639346
6276	0	0.318537	10.851928	0.592575	0.003182	0.108520	0.005922	1.929219	3.875155	-40.640306
6277	0	0.329120	10.784897	0.501117	0.003296	0.107849	0.005005	1.919035	3.875287	-40.634252
6278	0	0.261216	10.693242	0.514434	0.002615	0.106933	0.005138	1.909083	3.873747	-40.637054
6279	0	0.304733	10.577377	0.440138	0.003052	0.105774	0.004395	1.898043	3.873878	-40.635337
6280	0	0.347136	10.449091	0.368283	0.003469	0.104491	0.003675	1.886292	3.867133	-40.633406
6281	0	0.298842	10.327147	0.256656	0.002991	0.103271	0.002563	1.879202	3.865064	-40.633916
6282	0	0.304849	10.174559	0.146825	0.003047	0.101746	0.001471	1.878144	3.858719	-40.633529
6283	0	0.293231	10.009758	0.158701	0.002930	0.100098	0.001587	1.874398	3.851023	-40.628154
6284	0	0.275551	9.899796	0.060893	0.002751	0.098998	0.000610	1.872403	3.841557	-40.627407
6285	0	0.274472	9.735112	0.091620	0.002747	0.097351	0.000916	1.868005	3.839112	-40.623839
6286	0	0.274413	9.588616	0.091952	0.002743	0.095886	0.000916	1.860758	3.832863	-40.621901
6287	0	0.243959	9.448248	-0.030094	0.002441	0.094482	-0.000305	1.852045	3.830418	-40.625758
6288	0	0.316613	9.307871	0.050262	0.003170	0.093079	0.000496	1.840191	3.830606	-40.630735
6289	0	0.329206	9.204112	0.043517	0.003296	0.092041	0.000427	1.826728	3.830795	-40.634712
6290	0	0.279720	9.082032	0.057730	0.002800	0.090820	0.000565	1.807155	3.829769	-40.632615
6291	0	0.305415	8.959947	0.043887	0.003052	0.089600	0.000427	1.788757	3.822161	-40.634349
6292	0	0.311822	8.892722	-0.002530	0.003117	0.088927	-0.000038	1.768652	3.815499	-40.639675
6293	0	0.243872	8.807387	-0.041311	0.002441	0.088074	-0.000427	1.746807	3.814481	-40.638102
6294	0	0.256101	8.770745	-0.013868	0.002558	0.087708	-0.000155	1.721421	3.805657	-40.645210
6295	0	0.220389	8.709716	-0.083794	0.002197	0.087097	-0.000854	1.696219	3.792392	-40.651733
6296	0	0.166200	8.685213	-0.043890	0.001660	0.086852	-0.000456	1.670479	3.785724	-40.653493
6297	0	0.177666	8.709722	-0.077220	0.001770	0.087097	-0.000793	1.639141	3.772551	-40.656341
6298	0	0.196730	8.691438	-0.171014	0.001966	0.086914	-0.001728	1.612256	3.765515	-40.666650
6299	0	0.165021	8.703642	-0.150703	0.001648	0.087036	-0.001526	1.584233	3.757998	-40.673988
6300	0	0.214402	8.776885	-0.165101	0.002140	0.087769	-0.001672	1.553910	3.748340	-40.680428
6301	0	0.263120	8.843996	-0.095647	0.002625	0.088440	-0.000977	1.524691	3.735149	-40.688454
6302	0	0.258328	8.911039	-0.085443	0.002577	0.089110	-0.000875	1.494504	3.722476	-40.692211
6303	0	0.287242	9.039306	-0.040363	0.002869	0.090393	-0.000427	1.461451	3.713234	-40.701272
6304	0	0.288214	9.142944	0.043216	0.002876	0.091430	0.000414	1.435494	3.701487	-40.706525
6305	0	0.287615	9.271170	0.185463	0.002869	0.092712	0.001831	1.403278	3.687915	-40.711594
6306	0	0.289123	9.423556	0.184686	0.002883	0.094236	0.001818	1.364751	3.673584	-40.720078
6307	0	0.311367	9.539715	0.295463	0.003113	0.095398	0.002930	1.331724	3.668308	-40.728441
6308	0	0.336183	9.667568	0.385919	0.003358	0.096677	0.003834	1.298461	3.659572	-40.740525
6309	0	0.317951	9.820409	0.448399	0.003174	0.098206	0.004456	1.262187	3.648703	-40.743349
6310	0	0.312986	9.948194	0.478569	0.003124	0.099483	0.004757	1.225899	3.638237	-40.754316
6311	0	0.348110	10.113384	0.491047	0.003479	0.101135	0.004883	1.191391	3.631705	-40.757790
6312	0	0.373457	10.222980	0.398595	0.003727	0.102231	0.003962	1.160819	3.619064	-40.766022
6313	0	0.318143	10.339223	0.417752	0.003174	0.103394	0.004150	1.127555	3.606437	-40.768894
6314	0	0.325799	10.430396	0.459514	0.003250	0.104305	0.004571	1.097765	3.593769	-40.776949
6315	0	0.293757	10.571183	0.484020	0.002930	0.105713	0.004822	1.074590	3.581101	-40.779664
6316	0	0.258080	10.644281	0.389649	0.002579	0.106443	0.003881	1.055216	3.574701	-40.781089
6317	0	0.336435	10.729919	0.452557	0.003357	0.107300	0.004517	1.042407	3.562570	-40.779253
6318	0	0.301003	10.784663	0.430083	0.003005	0.107847	0.004290	1.027279	3.553121	-40.782148
6319	0	0.317769	10.815351	0.520192	0.003174	0.108154	0.005188	1.009255	3.544914	-40.784810
6320	0	0.379735	10.851785	0.583642	0.003792	0.108519	0.005826	0.994886	3.535280	-40.796025
6321	0	0.360394	10.845911	0.562037	0.003601	0.108459	0.005615	0.986127	3.528284	-40.801749
6322	0	0.391586	10.839712	0.587237	0.003911	0.108397	0.005869	0.979075	3.519216	-40.805856
6323	0	0.421433	10.784893	0.647109	0.004211	0.107849	0.006470	0.974181	3.512219	-40.810541
6324	0	0.343034	10.729835	0.617140	0.003424	0.107299	0.006166	0.965463	3.501268	-40.818676
6325	0	0.440049	10.705557	0.665036	0.004395	0.107056	0.006653	0.964530	3.491133	-40.826429
6326	0	0.385486	10.583400	0.573298	0.003857	0.105834	0.005732	0.959467	3.489285	-40.836813
6327	0	0.347987	10.449235	0.585591	0.003479	0.104492	0.005859	0.959731	3.484459	-40.843428
6328	0	0.396447	10.357694	0.529973	0.003968	0.103577	0.005302	0.959103	3.484803	-40.853708
6329	0	0.316981	10.229540	0.450861	0.003174	0.102295	0.004517	0.964526	3.485282	-40.858895
6330	0	0.328266	10.095253	0.302785	0.003287	0.100952	0.003036	0.969718	3.486498	-40.869264
6331	0	0.341838	9.954844	0.268123	0.003418	0.099548	0.002686	0.971097	3.481953	-40.884564
6332	0	0.280396	9.832789	0.181439	0.002808	0.098328	0.001822	0.977044	3.482023	-40.893124
6333	0	0.261474	9.704639	0.194171	0.002625	0.097046	0.001953	0.987123	3.489395	-40.903978
6334	0	0.278377	9.564236	0.167702	0.002788	0.095642	0.001686	0.994570	3.489803	-40.914024
6335	0	0.225155	9.460471	0.090949	0.002258	0.094604	0.000916	0.998566	3.493729	-40.924890
6336	0	0.254748	9.332283	0.071569	0.002549	0.093323	0.000720	1.000548	3.491525	-40.937453
6337	0	0.262084	9.198023	0.133292	0.002625	0.091980	0.001343	1.009510	3.491914	-40.952717
6338	0	0.230863	9.118670	0.125468	0.002312	0.091187	0.001262	1.015085	3.491655	-40.963187
6339	0	0.262115	9.027115	0.072557	0.002625	0.090271	0.000732	1.020506	3.491718	-40.974652
6340	0	0.316213	8.990495	0.034543	0.003166	0.089905	0.000352	1.025445	3.492647	-40.988186
6341	0	0.255908	8.880628	0.005770	0.002563	0.088806	0.000061	1.026555	3.494062	-40.999124
6342	0	0.273630	8.850100	0.011065	0.002737	0.088501	0.000114	1.028266	3.490695	-41.014575
6343	0	0.317219	8.813486	0.048129	0.003174	0.088135	0.000488	1.034152	3.488703	-41.023002
6344	0	0.292723	8.813472	0.010635	0.002926	0.088135	0.000108	1.032828	3.482734	-41.035075
6345	0	0.274590	8.813478	-0.012703	0.002747	0.088135	-0.000122	1.036194	3.479438	-41.044204
6346	0	0.305041	8.813377	-0.026098	0.003050	0.088134	-0.000255	1.041373	3.474491	-41.053183
6347	0	0.280649	8.868409	-0.073588	0.002808	0.088684	-0.000732	1.042853	3.471511	-41.069594
6348	0	0.286607	8.923242	-0.043774	0.002866	0.089232	-0.000435	1.043574	3.466816	-41.082933
6349	0	0.286968	9.008786	-0.006169	0.002869	0.090088	-0.000061	1.041497	3.461339	-41.095587
6350	0	0.256778	9.088034	0.042259	0.002565	0.090880	0.000425	1.042125	3.454197	-41.107431
6351	0	0.262421	9.204105	0.042095	0.002625	0.092041	0.000427	1.047180	3.450449	-41.120685
6352	0	0.256190	9.289552	0.065851	0.002563	0.092896	0.000658	1.043852	3.447161	-41.135145
6353	0	0.219936	9.405500	0.202029	0.002197	0.094055	0.002014	1.033706	3.440796	-41.150532
6354	0	0.256487	9.527498	0.257525	0.002567	0.095275	0.002575	1.030565	3.439951	-41.157716
6355	0	0.231923	9.655765	0.335601	0.002319	0.096558	0.003357	1.028930	3.436406	-41.165835
6356	0	0.237721	9.777852	0.347217	0.002379	0.097778	0.003476	1.030918	3.435445	-41.179295
6357	0	0.286757	9.893807	0.469869	0.002869	0.098938	0.004700	1.029292	3.433218	-41.186245
6358	0	0.353703	10.034174	0.445413	0.003537	0.100342	0.004453	1.024762	3.430004	-41.199693
6359	0	0.342004	10.156264	0.493961	0.003418	0.101562	0.004944	1.026642	3.424251	-41.208256
6360	0	0.397101	10.266143	0.492821	0.003971	0.102661	0.004934	1.030496	3.420852	-41.215054
6361	0	0.408799	10.369914	0.487518	0.004089	0.103699	0.004883	1.035908	3.418982	-41.224880
6362	0	0.360191	10.461451	0.528625	0.003598	0.104614	0.005294	1.041242	3.411576	-41.235232
6363	0	0.390639	10.534709	0.475146	0.003906	0.105347	0.004761	1.048311	3.407999	-41.244838
6364	0	0.371642	10.589667	0.473188	0.003723	0.105896	0.004742	1.055908	3.411686	-41.246231
6365	0	0.348305	10.650690	0.450045	0.003479	0.106506	0.004517	1.070264	3.403814	-41.250742
6366	0	0.390705	10.687454	0.501604	0.003914	0.106874	0.005033	1.084896	3.407712	-41.256669
6367	0	0.347109	10.687389	0.498201	0.003479	0.106873	0.005005	1.106394	3.412857	-41.266414
6368	0	0.357751	10.699797	0.548439	0.003585	0.106997	0.005507	1.128044	3.417338	-41.270698
6369	0	0.366392	10.705687	0.516184	0.003662	0.107056	0.005188	1.152898	3.412049	-41.277838
6370	0	0.329606	10.681495	0.565778	0.003299	0.106813	0.005685	1.178836	3.411686	-41.285790
6371	0	0.346611	10.638623	0.601541	0.003479	0.106384	0.006042	1.204852	3.422229	-41.289793
6372	0	0.331999	10.583964	0.547106	0.003330	0.105838	0.005500	1.232841	3.429872	-41.292392
6373	0	0.323141	10.504279	0.473472	0.003235	0.105042	0.004761	1.258026	3.430321	-41.301776
6374	0	0.297879	10.431243	0.474037	0.002983	0.104311	0.004769	1.286605	3.431497	-41.299749
6375	0	0.341009	10.308992	0.387249	0.003418	0.103088	0.003906	1.320881	3.436808	-41.305318
6376	0	0.327031	10.193184	0.326059	0.003280	0.101931	0.003289	1.349814	3.443879	-41.310924
6377	0	0.323080	10.083088	0.204263	0.003235	0.100830	0.002075	1.383569	3.444883	-41.313225
6378	0	0.340467	9.967233	0.240438	0.003409	0.099671	0.002438	1.418476	3.446743	-41.317576
6379	0	0.316799	9.832828	0.149627	0.003174	0.098328	0.001526	1.449736	3.449908	-41.322990
6380	0	0.284738	9.704644	0.101267	0.002856	0.097046	0.001040	1.478249	3.456723	-41.329136
6381	0	0.353132	9.594802	0.124899	0.003540	0.095947	0.001282	1.514150	3.463496	-41.329197
6382	0	0.320943	9.497108	0.039303	0.003217	0.094971	0.000423	1.547657	3.468649	-41.330352
6383	0	0.255068	9.362853	0.082646	0.002563	0.093628	0.000854	1.578875	3.480674	-41.334436
6384	0	0.320561	9.283567	0.034013	0.003209	0.092835	0.000371	1.613792	3.481294	-41.340896
6385	0	0.310404	9.191930	0.022186	0.003113	0.091919	0.000244	1.638452	3.488554	-41.344791
6386	0	0.253627	9.094273	0.042306	0.002545	0.090942	0.000443	1.661088	3.496408	-41.345194
6387	0	0.286244	9.027117	-0.013849	0.002869	0.090271	-0.000122	1.678860	3.500622	-41.350633
6388	0	0.248791	8.972174	0.000710	0.002490	0.089722	0.000028	1.702099	3.499668	-41.358069
6389	0	0.231048	8.935573	0.023112	0.002319	0.089355	0.000244	1.715798	3.507487	-41.357619
6390	0	0.260256	8.935560	0.008063	0.002606	0.089355	0.000095	1.731687	3.508863	-41.354743
6391	0	0.182454	8.923345	-0.074276	0.001831	0.089233	-0.000732	1.742067	3.513621	-41.359570
6392	0	0.217866	8.935549	-0.106748	0.002184	0.089355	-0.001059	1.750580	3.516773	-41.362020
6393	0	0.213685	8.941632	-0.117275	0.002136	0.089417	-0.001160	1.764471	3.512389	-41.365431
6394	0	0.225469	8.965970	-0.077205	0.002259	0.089660	-0.000759	1.778149	3.514702	-41.366442
6395	0	0.292484	9.008789	-0.117214	0.002930	0.090088	-0.001160	1.791171	3.517361	-41.365553
6396	0	0.279841	9.057602	-0.077108	0.002797	0.090576	-0.000758	1.804684	3.512288	-41.362524
6397	0	0.243616	9.155284	-0.031678	0.002441	0.091553	-0.000305	1.816457	3.515410	-41.364259
6398	0	0.315959	9.234632	0.027156	0.003162	0.092346	0.000281	1.825787	3.515435	-41.370847
6399	0	0.274340	9.387224	0.053693	0.002747	0.093872	0.000549	1.838162	3.515907	-41.375094
6400	0	0.261640	9.472682	0.154809	0.002618	0.094727	0.001561	1.851245	3.514328	-41.377477
6401	0	0.323442	9.600840	0.170401	0.003235	0.096008	0.001709	1.854419	3.511461	-41.368049
6402	0	0.298982	9.710703	0.230340	0.002989	0.097107	0.002309	1.858051	3.506923	-41.362593
6403	0	0.286795	9.814479	0.322771	0.002869	0.098145	0.003235	1.863598	3.504449	-41.360619
6404	0	0.335128	9.924337	0.297296	0.003355	0.099243	0.002975	1.863659	3.505493	-41.358873
6405	0	0.298905	10.040306	0.371828	0.002991	0.100403	0.003723	1.866345	3.503962	-41.350814
6406	0	0.310537	10.150155	0.359128	0.003109	0.101501	0.003591	1.862671	3.504725	-41.347869
6407	0	0.353612	10.253924	0.341680	0.003540	0.102539	0.003418	1.861066	3.505808	-41.342948
6408	0	0.310481	10.382090	0.377803	0.003104	0.103821	0.003781	1.861736	3.501779	-41.335110
6409	0	0.293126	10.430917	0.353607	0.002930	0.104309	0.003540	1.863108	3.496758	-41.329608
6410	0	0.305509	10.528578	0.328253	0.003055	0.105286	0.003287	1.865328	3.493032	-41.328240
6411	0	0.286627	10.565208	0.377972	0.002869	0.105652	0.003784	1.867150	3.492392	-41.322404
6412	0	0.298409	10.620144	0.364549	0.002985	0.106201	0.003653	1.871755	3.490125	-41.318333
6413	0	0.323241	10.705617	0.407792	0.003235	0.107056	0.004089	1.880928	3.489492	-41.313398
6414	0	0.353002	10.693515	0.411462	0.003534	0.106935	0.004127	1.890630	3.490743	-41.304468
6415	0	0.408315	10.687325	0.432216	0.004089	0.106873	0.004333	1.899685	3.494061	-41.298550
6416	0	0.376927	10.662989	0.423782	0.003771	0.106629	0.004250	1.909140	3.492542	-41.295465
6417	0	0.365851	10.644606	0.511392	0.003662	0.106445	0.005127	1.919963	3.493212	-41.291759
6418	0	0.371384	10.601946	0.490882	0.003716	0.106019	0.004917	1.925690	3.491825	-41.285817
6419	0	0.329422	10.534703	0.377581	0.003296	0.105347	0.003784	1.931507	3.490357	-41.277555
6420	0	0.328736	10.492013	0.387431	0.003292	0.104919	0.003889	1.944353	3.492339	-41.275485
6421	0	0.347520	10.400429	0.328781	0.003479	0.104004	0.003296	1.949953	3.493102	-41.262567
6422	0	0.322830	10.272228	0.260266	0.003227	0.102722	0.002608	1.952881	3.488615	-41.252690
6423	0	0.335068	10.180703	0.175960	0.003357	0.101807	0.001770	1.961279	3.492405	-41.245005
6424	0	0.309931	10.064712	0.137264	0.003099	0.100647	0.001383	1.969532	3.489321	-41.239197
6425	0	0.304489	9.942656	0.090657	0.003052	0.099426	0.000916	1.976540	3.494020	-41.229488
6426	0	0.309834	9.851088	0.137585	0.003098	0.098511	0.001386	1.984649	3.490958	-41.220644
6427	0	0.280793	9.722906	0.084652	0.002808	0.097229	0.000854	1.990697	3.487382	-41.208742
6428	0	0.206971	9.570232	0.046693	0.002075	0.095702	0.000472	1.993522	3.490805	-41.201385
6429	0	0.237746	9.484873	0.048330	0.002380	0.094849	0.000488	1.996217	3.491188	-41.193117
6430	0	0.249460	9.399416	-0.019708	0.002496	0.093994	-0.000194	1.997169	3.489493	-41.188486
6431	0	0.201098	9.271247	0.005857	0.002014	0.092712	0.000061	1.996960	3.490330	-41.186781
6432	0	0.261282	9.198012	0.017873	0.002618	0.091980	0.000177	1.992025	3.493533	-41.176360
6433	0	0.268589	9.112548	0.000019	0.002686	0.091125	0.000000	1.988542	3.490068	-41.167390
6434	0	0.250202	9.051421	-0.017785	0.002502	0.090514	-0.000183	1.978643	3.487597	-41.161247
6435	0	0.292629	8.996598	-0.066472	0.002930	0.089966	-0.000671	1.966968	3.488973	-41.153211
6436	0	0.268057	8.953853	-0.040655	0.002678	0.089539	-0.000415	1.953161	3.482572	-41.152521
6437	0	0.292733	8.947769	-0.115377	0.002930	0.089478	-0.001160	1.942484	3.482634	-41.146604
6438	0	0.274219	8.929449	-0.095595	0.002741	0.089294	-0.000965	1.927594	3.478032	-41.139102
6439	0	0.256556	8.923348	-0.114902	0.002563	0.089233	-0.001160	1.910813	3.472452	-41.134514
6440	0	0.275340	8.929450	-0.106423	0.002750	0.089294	-0.001078	1.890521	3.465672	-41.130322
6441	0	0.238218	8.953879	-0.163346	0.002380	0.089539	-0.001648	1.868914	3.460584	-41.122865
6442	0	0.244731	8.996590	-0.124156	0.002444	0.089966	-0.001253	1.851179	3.453829	-41.118910
6443	0	0.287314	9.057612	-0.053446	0.002869	0.090576	-0.000549	1.829406	3.445209	-41.117805
6444	0	0.209114	9.149069	-0.056261	0.002084	0.091491	-0.000581	1.803615	3.433173	-41.109645
6445	0	0.256806	9.252918	-0.004164	0.002563	0.092529	-0.000061	1.776669	3.424586	-41.110399
6446	0	0.233147	9.344373	0.024131	0.002328	0.093444	0.000221	1.749122	3.417378	-41.104207
6447	0	0.208051	9.411577	0.172666	0.002075	0.094116	0.001709	1.724645	3.407992	-41.098744
6448	0	0.263374	9.563979	0.182794	0.002635	0.095640	0.001805	1.694600	3.406614	-41.093378
6449	0	0.269410	9.661778	0.270832	0.002686	0.096619	0.002686	1.664669	3.393685	-41.096750
6450	0	0.252152	9.759256	0.281670	0.002520	0.097593	0.002792	1.633173	3.388655	-41.097102
6451	0	0.299622	9.863184	0.313814	0.002991	0.098633	0.003113	1.600754	3.379349	-41.092530
6452	0	0.306582	9.991061	0.398128	0.003062	0.099912	0.003957	1.569682	3.372257	-41.085509
6453	0	0.336472	10.119519	0.380651	0.003357	0.101196	0.003784	1.541393	3.360676	-41.087077
6454	0	0.374893	10.241295	0.348625	0.003738	0.102414	0.003463	1.512110	3.346075	-41.085232
6455	0	0.372719	10.308724	0.387184	0.003723	0.103088	0.003845	1.479499	3.338586	-41.075249
6456	0	0.361315	10.399988	0.386486	0.003609	0.104001	0.003838	1.446391	3.330748	-41.067297
6457	0	0.342222	10.461341	0.380385	0.003418	0.104614	0.003784	1.421771	3.323191	-41.061586
6458	0	0.343067	10.528273	0.360389	0.003426	0.105284	0.003579	1.391746	3.314851	-41.057884
6459	0	0.366693	10.577301	0.416937	0.003662	0.105774	0.004150	1.368085	3.306812	-41.055524
6460	0	0.343228	10.638062	0.438724	0.003428	0.106381	0.004372	1.348163	3.298804	-41.049991
6461	0	0.317696	10.656642	0.447639	0.003174	0.106567	0.004456	1.322624	3.292579	-41.045777
6462	0	0.342596	10.650268	0.457480	0.003424	0.106503	0.004558	1.300966	3.287246	-41.040007
6463	0	0.323919	10.662765	0.471405	0.003235	0.106628	0.004700	1.282356	3.279725	-41.033077
6464	0	0.360998	10.686996	0.468286	0.003610	0.106871	0.004667	1.262458	3.276619	-41.031856
6465	0	0.353749	10.601769	0.519737	0.003540	0.106018	0.005188	1.249108	3.276512	-41.028720
6466	0	0.280288	10.565046	0.442261	0.002802	0.105651	0.004413	1.235043	3.272611	-41.022350
6467	0	0.329677	10.504081	0.514053	0.003296	0.105042	0.005127	1.216970	3.268962	-41.022528
6468	0	0.324616	10.442842	0.540746	0.003236	0.104429	0.005398	1.203034	3.254861	-41.018064
6469	0	0.286779	10.345422	0.464740	0.002869	0.103455	0.004639	1.190040	3.253040	-41.013627
6470	0	0.329042	10.247680	0.368999	0.003294	0.102477	0.003679	1.174755	3.254338	-41.013609
6471	0	0.329059	10.125721	0.348740	0.003296	0.101257	0.003479	1.161953	3.257672	-41.016278
6472	0	0.285716	10.003541	0.277219	0.002857	0.100036	0.002763	1.147881	3.255039	-41.016773
6473	0	0.323599	9.881578	0.159295	0.003235	0.098816	0.001587	1.137579	3.251027	-41.014769
6474	0	0.323634	9.777735	0.178299	0.003237	0.097777	0.001781	1.132510	3.248827	-41.013154
6475	0	0.317085	9.680180	0.152925	0.003174	0.096802	0.001526	1.125260	3.249664	-41.010754
6476	0	0.316783	9.551995	0.135168	0.003167	0.095520	0.001348	1.118206	3.246135	-41.012125
6477	0	0.286219	9.448254	0.098369	0.002869	0.094482	0.000977	1.106383	3.251258	-41.015264
6478	0	0.315764	9.368898	0.142229	0.003160	0.093689	0.001417	1.096918	3.252042	-41.015389
6479	0	0.329344	9.301757	0.134946	0.003296	0.093018	0.001343	1.085511	3.252392	-41.017207
6480	0	0.261847	9.191781	0.136782	0.002619	0.091918	0.001355	1.066601	3.250125	-41.021501
6481	0	0.256391	9.094223	0.171648	0.002563	0.090942	0.001709	1.054042	3.246916	-41.026341
6482	0	0.243903	9.051415	0.069848	0.002441	0.090514	0.000686	1.034793	3.247193	-41.034800
6483	0	0.207318	8.972164	0.056253	0.002075	0.089722	0.000549	1.014897	3.247054	-41.039338
6484	0	0.250003	8.978160	0.064987	0.002498	0.089782	0.000636	0.994301	3.241322	-41.047069
6485	0	0.225899	8.953853	0.013970	0.002258	0.089539	0.000122	0.968748	3.237733	-41.053010
6486	0	0.220197	8.947650	-0.007585	0.002198	0.089477	-0.000088	0.950533	3.230295	-41.054633
6487	0	0.243976	8.917233	0.062237	0.002441	0.089172	0.000610	0.932226	3.229667	-41.067978
6488	0	0.286783	8.978262	-0.002753	0.002865	0.089783	-0.000037	0.916975	3.223118	-41.074861
6489	0	0.281104	9.014885	-0.041977	0.002808	0.090149	-0.000427	0.904595	3.216106	-41.077348
6490	0	0.312219	9.039197	0.051213	0.003119	0.090392	0.000503	0.889640	3.209926	-41.087459
6491	0	0.311875	9.112518	0.086578	0.003113	0.091125	0.000854	0.872617	3.199790	-41.095568
6492	0	0.300081	9.185684	0.131486	0.003002	0.091857	0.001304	0.855868	3.198900	-41.099794
6493	0	0.317470	9.283421	0.147936	0.003174	0.092834	0.001465	0.835178	3.195177	-41.112372
6494	0	0.311603	9.350453	0.193509	0.003114	0.093505	0.001921	0.814769	3.189823	-41.119150
6495	0	0.274817	9.442089	0.294432	0.002747	0.094421	0.002930	0.794250	3.185430	-41.120869
6496	0	0.348895	9.588363	0.279113	0.003482	0.095884	0.002776	0.773545	3.174488	-41.128821
6497	0	0.317368	9.680130	0.324868	0.003174	0.096802	0.003235	0.754452	3.172218	-41.137789
6498	0	0.311176	9.801993	0.413186	0.003112	0.098021	0.004117	0.734362	3.169985	-41.148982
6499	0	0.360119	9.905950	0.440691	0.003601	0.099060	0.004395	0.717252	3.167414	-41.151301
6500	0	0.311800	9.985099	0.388163	0.003113	0.099852	0.003870	0.701158	3.159077	-41.159983
6501	0	0.293231	10.101271	0.464734	0.002930	0.101013	0.004639	0.688572	3.153765	-41.165233
6502	0	0.330215	10.210928	0.479035	0.003301	0.102110	0.004778	0.671805	3.149785	-41.169987
6503	0	0.281540	10.302673	0.464752	0.002808	0.103027	0.004639	0.659175	3.138813	-41.173018
6504	0	0.288303	10.375771	0.459861	0.002884	0.103758	0.004595	0.652224	3.137502	-41.179231
6505	0	0.287309	10.449201	0.476207	0.002869	0.104492	0.004761	0.648011	3.130390	-41.185778
6506	0	0.324346	10.516266	0.488378	0.003243	0.105163	0.004885	0.646248	3.128166	-41.193281
6507	0	0.335736	10.516365	0.488092	0.003357	0.105164	0.004883	0.645493	3.125461	-41.200094
6508	0	0.372744	10.589607	0.511749	0.003723	0.105896	0.005122	0.647701	3.118733	-41.210154
6509	0	0.390602	10.583542	0.511763	0.003906	0.105835	0.005127	0.654902	3.116815	-41.217802
6510	0	0.414487	10.571354	0.497577	0.004149	0.105713	0.004986	0.662856	3.119630	-41.229704
6511	0	0.372394	10.565247	0.535845	0.003723	0.105652	0.005371	0.673674	3.116727	-41.242079
6512	0	0.390318	10.565364	0.527073	0.003907	0.105653	0.005284	0.685464	3.118910	-41.247299
6513	0	0.402190	10.522530	0.566795	0.004028	0.105225	0.005676	0.691551	3.123697	-41.250747
6514	0	0.352126	10.461604	0.558608	0.003527	0.104615	0.005598	0.701751	3.127571	-41.259207
6515	0	0.353605	10.400465	0.493100	0.003540	0.104004	0.004944	0.712971	3.129912	-41.272567
6516	0	0.352803	10.321235	0.453301	0.003531	0.103211	0.004552	0.730968	3.131560	-41.281039
6517	0	0.316931	10.211263	0.419505	0.003174	0.102112	0.004211	0.746435	3.134438	-41.291719
6518	0	0.346395	10.125911	0.324262	0.003469	0.101258	0.003263	0.766002	3.138347	-41.300245
6519	0	0.317023	10.022064	0.327160	0.003174	0.100220	0.003296	0.790841	3.140108	-41.304591
6520	0	0.321775	9.924517	0.304002	0.003227	0.099244	0.003064	0.815796	3.148724	-41.313976
6521	0	0.304983	9.826718	0.198856	0.003052	0.098267	0.002014	0.842782	3.148485	-41.326219
6522	0	0.268056	9.698632	0.200065	0.002681	0.096986	0.002025	0.868312	3.146297	-41.335350
6523	0	0.255995	9.613070	0.120207	0.002563	0.096130	0.001221	0.887723	3.147974	-41.342986
6524	0	0.248869	9.533733	0.141039	0.002495	0.095337	0.001428	0.905690	3.152871	-41.350121
6525	0	0.237444	9.436071	0.101882	0.002380	0.094360	0.001038	0.925851	3.157469	-41.365541
6526	0	0.260289	9.350636	0.134881	0.002612	0.093506	0.001366	0.943755	3.166337	-41.375073
6527	0	0.292623	9.271265	0.065158	0.002930	0.092712	0.000671	0.965468	3.168054	-41.385398
6528	0	0.340434	9.210239	0.042433	0.003410	0.092102	0.000448	0.992399	3.172909	-41.395809
6529	0	0.286386	9.112577	0.052808	0.002869	0.091125	0.000549	1.016403	3.176357	-41.406646
6530	0	0.321995	9.069851	0.054955	0.003224	0.090698	0.000567	1.036259	3.179392	-41.418086
6531	0	0.335399	9.057649	0.101908	0.003357	0.090576	0.001038	1.056946	3.180589	-41.436464
6532	0	0.316195	9.014918	0.037360	0.003167	0.090149	0.000390	1.075183	3.184636	-41.448761
6533	0	0.292771	9.039323	0.053299	0.002930	0.090393	0.000549	1.093252	3.184559	-41.461379
6534	0	0.292494	9.039318	0.074586	0.002925	0.090393	0.000760	1.108653	3.182017	-41.472822
6535	0	0.243624	9.014905	-0.007651	0.002441	0.090149	-0.000061	1.125830	3.185944	-41.483624
6536	0	0.193918	9.069843	0.087253	0.001943	0.090698	0.000884	1.137947	3.187909	-41.491650
6537	0	0.250037	9.100349	0.011077	0.002502	0.091003	0.000122	1.149640	3.188094	-41.495734
6538	0	0.237456	9.185794	0.002290	0.002376	0.091858	0.000037	1.165033	3.186877	-41.503367
6539	0	0.268312	9.246837	0.029425	0.002686	0.092468	0.000305	1.176128	3.187401	-41.513584
6540	0	0.285935	9.320088	0.051055	0.002863	0.093201	0.000526	1.193209	3.189375	-41.522856
6541	0	0.280558	9.399437	0.102222	0.002808	0.093994	0.001038	1.209528	3.189505	-41.531234
6542	0	0.304425	9.484891	0.123560	0.003047	0.094849	0.001250	1.224808	3.190498	-41.539782
6543	0	0.262365	9.594755	0.157115	0.002625	0.095947	0.001587	1.241281	3.189266	-41.550193
6544	0	0.225685	9.686317	0.288425	0.002256	0.096863	0.002897	1.254403	3.186725	-41.565121
6545	0	0.299317	9.796199	0.315420	0.002991	0.097961	0.003174	1.274881	3.181753	-41.566642
6546	0	0.268630	9.900060	0.324012	0.002690	0.099000	0.003256	1.290730	3.184478	-41.579145
6547	0	0.293036	9.991492	0.267112	0.002930	0.099915	0.002686	1.304817	3.181636	-41.584182
6548	0	0.353828	10.064744	0.325491	0.003541	0.100647	0.003266	1.315303	3.182737	-41.592585
6549	0	0.347408	10.156316	0.303531	0.003479	0.101562	0.003052	1.331368	3.186348	-41.605238
6550	0	0.364517	10.247978	0.361260	0.003652	0.102479	0.003629	1.346864	3.191542	-41.608847
6551	0	0.415028	10.327191	0.297615	0.004150	0.103271	0.002991	1.360422	3.189609	-41.615528
6552	0	0.389955	10.363941	0.380083	0.003905	0.103639	0.003816	1.374215	3.193945	-41.617798
6553	0	0.371715	10.455396	0.407584	0.003723	0.104553	0.004089	1.386423	3.198579	-41.620682
6554	0	0.352447	10.467721	0.391680	0.003528	0.104676	0.003940	1.408836	3.200172	-41.628878
6555	0	0.323149	10.498125	0.364268	0.003235	0.104980	0.003662	1.427447	3.201797	-41.630234
6556	0	0.316215	10.516550	0.439625	0.003166	0.105165	0.004416	1.446859	3.204277	-41.629853
6557	0	0.310912	10.522550	0.431438	0.003113	0.105225	0.004333	1.465041	3.206334	-41.631576
6558	0	0.321753	10.510578	0.463726	0.003227	0.105104	0.004661	1.487855	3.215035	-41.635090
6559	0	0.316906	10.473735	0.412809	0.003174	0.104736	0.004150	1.509584	3.218374	-41.639259
6560	0	0.328626	10.425075	0.426874	0.003285	0.104250	0.004289	1.528778	3.215599	-41.645011
6561	0	0.322860	10.394412	0.436959	0.003235	0.103943	0.004395	1.553556	3.220684	-41.649902
6562	0	0.376759	10.351855	0.389304	0.003771	0.103518	0.003917	1.576971	3.222393	-41.653204
6563	0	0.329268	10.241818	0.393930	0.003296	0.102417	0.003967	1.605495	3.224029	-41.654689
6564	0	0.322473	10.193019	0.218140	0.003227	0.101930	0.002202	1.625898	3.224788	-41.658892
6565	0	0.310599	10.083082	0.223467	0.003113	0.100830	0.002258	1.649959	3.230413	-41.658340
6566	0	0.290824	9.985504	0.163962	0.002915	0.099854	0.001661	1.672064	3.236485	-41.657563
6567	0	0.280048	9.906057	0.125785	0.002808	0.099060	0.001282	1.696911	3.242591	-41.653052
6568	0	0.339886	9.820588	0.066408	0.003404	0.098206	0.000685	1.718216	3.246002	-41.656677
6569	0	0.291977	9.735163	0.113785	0.002930	0.097351	0.001160	1.741171	3.255539	-41.660692
6570	0	0.290592	9.637576	0.085188	0.002910	0.096375	0.000872	1.761920	3.257830	-41.659343
6571	0	0.335403	9.564231	0.059201	0.003357	0.095642	0.000610	1.781100	3.259154	-41.654506
6572	0	0.303996	9.472687	0.067607	0.003045	0.094727	0.000695	1.801527	3.263201	-41.653307
6573	0	0.249672	9.387224	0.010902	0.002502	0.093872	0.000122	1.814764	3.268013	-41.654964
6574	0	0.303493	9.301783	0.044632	0.003040	0.093018	0.000462	1.830839	3.272494	-41.657889
6575	0	0.256172	9.240730	0.016893	0.002563	0.092407	0.000183	1.845695	3.272537	-41.654685
6576	0	0.237166	9.210222	0.026279	0.002377	0.092102	0.000277	1.860191	3.276485	-41.658821
6577	0	0.261648	9.161404	0.054301	0.002625	0.091614	0.000549	1.865391	3.284455	-41.657126
6578	0	0.217965	9.130862	-0.020117	0.002181	0.091309	-0.000196	1.868650	3.284103	-41.658942
6579	0	0.188616	9.124766	-0.025259	0.001892	0.091248	-0.000244	1.876654	3.289432	-41.658441
6580	0	0.236278	9.106459	0.016287	0.002368	0.091064	0.000166	1.877942	3.293878	-41.666957
6581	0	0.231963	9.082029	-0.116117	0.002319	0.090820	-0.001160	1.877220	3.291378	-41.669715
6582	0	0.250302	9.106346	-0.043565	0.002502	0.091063	-0.000431	1.880414	3.288529	-41.674309
6583	0	0.299074	9.136963	-0.054899	0.002991	0.091370	-0.000549	1.877368	3.286541	-41.668544
6584	0	0.280865	9.179681	-0.091889	0.002808	0.091797	-0.000916	1.878977	3.283199	-41.666846
6585	0	0.292791	9.246828	-0.098050	0.002930	0.092468	-0.000977	1.881299	3.283348	-41.666968
6586	0	0.335445	9.326167	-0.031304	0.003353	0.093262	-0.000314	1.877845	3.279684	-41.666807
6587	0	0.268483	9.387211	-0.048433	0.002686	0.093872	-0.000488	1.870471	3.278577	-41.662467
6588	0	0.250261	9.472652	-0.017034	0.002501	0.094727	-0.000175	1.861725	3.274083	-41.660269
6589	0	0.262563	9.558098	0.067713	0.002625	0.095581	0.000671	1.852334	3.270776	-41.661167
6590	0	0.244995	9.619020	0.154278	0.002443	0.096190	0.001537	1.843306	3.260930	-41.660378
6591	0	0.250136	9.692370	0.165716	0.002502	0.096924	0.001648	1.829903	3.260291	-41.659481
6592	0	0.335550	9.814337	0.204002	0.003354	0.098144	0.002032	1.818312	3.256703	-41.655253
6593	0	0.317620	9.912080	0.245035	0.003174	0.099121	0.002441	1.805410	3.252107	-41.654426
6594	0	0.323846	10.003551	0.301440	0.003240	0.100036	0.003008	1.795376	3.251568	-41.650392
6595	0	0.305487	10.070768	0.324213	0.003052	0.100708	0.003235	1.784498	3.246127	-41.645718
6596	0	0.287475	10.162227	0.283288	0.002874	0.101623	0.002822	1.769513	3.243779	-41.640513
6597	0	0.293003	10.217249	0.300285	0.002930	0.102173	0.002991	1.753263	3.241452	-41.635383
6598	0	0.293351	10.302577	0.345704	0.002930	0.103026	0.003442	1.733633	3.235225	-41.628536
6599	0	0.255875	10.363744	0.324671	0.002563	0.103638	0.003235	1.717890	3.238572	-41.625032
6600	0	0.310753	10.406347	0.314857	0.003103	0.104064	0.003136	1.700983	3.231911	-41.620131
6601	0	0.293035	10.449186	0.342725	0.002930	0.104492	0.003418	1.688051	3.229202	-41.608612
6602	0	0.348227	10.467416	0.313430	0.003480	0.104674	0.003131	1.681610	3.224711	-41.598639
6603	0	0.390360	10.479735	0.348249	0.003906	0.104797	0.003479	1.675096	3.225517	-41.586781
6604	0	0.389904	10.504027	0.282667	0.003901	0.105041	0.002814	1.658839	3.225144	-41.571819
6605	0	0.372271	10.491939	0.305370	0.003723	0.104919	0.003052	1.653965	3.223680	-41.565938
6606	0	0.390813	10.485696	0.379847	0.003905	0.104857	0.003788	1.639731	3.218494	-41.552877
6607	0	0.366407	10.461398	0.366813	0.003662	0.104614	0.003662	1.630339	3.214411	-41.548542
6608	0	0.342320	10.394153	0.356157	0.003422	0.103942	0.003551	1.616387	3.210909	-41.541305
6609	0	0.347985	10.339335	0.384986	0.003479	0.103394	0.003845	1.608373	3.207813	-41.526561
6610	0	0.268872	10.259887	0.343294	0.002687	0.102599	0.003427	1.598362	3.203424	-41.520137
6611	0	0.274611	10.156228	0.342501	0.002747	0.101562	0.003418	1.587526	3.202013	-41.512917
6612	0	0.304953	10.089002	0.258361	0.003051	0.100890	0.002577	1.576919	3.201515	-41.503995
6613	0	0.311080	10.021958	0.214591	0.003113	0.100220	0.002136	1.562962	3.201890	-41.497241
6614	0	0.335392	9.911992	0.191936	0.003352	0.099120	0.001911	1.550605	3.197972	-41.493369
6615	0	0.298797	9.826656	0.183764	0.002991	0.098267	0.001831	1.540023	3.199268	-41.481841
6616	0	0.280409	9.728995	0.074848	0.002802	0.097290	0.000745	1.532802	3.194850	-41.471501
6617	0	0.280456	9.649658	0.147095	0.002808	0.096497	0.001465	1.522654	3.196606	-41.460772
6618	0	0.249817	9.558093	0.087285	0.002496	0.095581	0.000866	1.511448	3.191911	-41.451082
6619	0	0.231639	9.484859	0.110815	0.002319	0.094849	0.001099	1.497061	3.193655	-41.441367
6620	0	0.267627	9.393217	0.063698	0.002679	0.093932	0.000628	1.483890	3.194991	-41.440677
6621	0	0.243994	9.326161	0.141384	0.002441	0.093262	0.001404	1.468732	3.194970	-41.435102
6622	0	0.310717	9.258933	0.076455	0.003109	0.092589	0.000751	1.449787	3.195432	-41.430888
6623	0	0.310931	9.198021	-0.059267	0.003113	0.091980	-0.000610	1.424985	3.198088	-41.423279
6624	0	0.286128	9.149162	0.035744	0.002861	0.091492	0.000340	1.399753	3.196002	-41.419759
6625	0	0.298863	9.124763	0.001538	0.002991	0.091248	0.000000	1.377722	3.196864	-41.418167
6626	0	0.298934	9.100338	-0.038027	0.002986	0.091003	-0.000397	1.354289	3.190791	-41.419574
6627	0	0.274936	9.118640	0.020162	0.002747	0.091187	0.000183	1.328313	3.185564	-41.416015
6628	0	0.269000	9.106459	-0.074155	0.002690	0.091064	-0.000757	1.305917	3.184304	-41.411050
6629	0	0.250281	9.112558	-0.053220	0.002502	0.091125	-0.000549	1.281732	3.182158	-41.404071
6630	0	0.232493	9.155166	-0.006964	0.002319	0.091552	-0.000088	1.256404	3.173498	-41.398004
6631	0	0.250523	9.173571	0.026242	0.002502	0.091736	0.000244	1.230961	3.168307	-41.395415
6632	0	0.238964	9.234505	0.036049	0.002385	0.092345	0.000341	1.204732	3.160956	-41.396488
6633	0	0.249957	9.283444	0.062716	0.002502	0.092834	0.000610	1.181390	3.162848	-41.390145
6634	0	0.237962	9.368746	0.182439	0.002374	0.093688	0.001803	1.153109	3.153881	-41.385090
6635	0	0.250674	9.435993	0.148432	0.002502	0.094360	0.001465	1.126897	3.146949	-41.382089
6636	0	0.269546	9.509039	0.183212	0.002694	0.095091	0.001809	1.096654	3.143639	-41.382136
6637	0	0.263325	9.606868	0.221529	0.002625	0.096069	0.002197	1.072586	3.131494	-41.376223
6638	0	0.289043	9.692107	0.286799	0.002886	0.096922	0.002844	1.041488	3.124310	-41.370858
6639	0	0.311577	9.765551	0.270902	0.003113	0.097656	0.002686	1.011411	3.119119	-41.368692
6640	0	0.318554	9.887302	0.367151	0.003180	0.098874	0.003648	0.981371	3.110468	-41.365015
6641	0	0.305682	9.966931	0.411246	0.003052	0.099670	0.004089	0.952285	3.103012	-41.368986
6642	0	0.337026	10.039909	0.348561	0.003366	0.100400	0.003464	0.924762	3.096978	-41.366936
6643	0	0.336235	10.119549	0.380077	0.003357	0.101196	0.003784	0.903411	3.089152	-41.365100
6644	0	0.343460	10.210915	0.334612	0.003428	0.102110	0.003329	0.881940	3.080565	-41.363011
6645	0	0.341344	10.272164	0.410639	0.003418	0.102722	0.004089	0.860345	3.083834	-41.353791
6646	0	0.359219	10.333103	0.352759	0.003592	0.103332	0.003512	0.840901	3.081400	-41.350108
6647	0	0.341587	10.375928	0.392100	0.003418	0.103760	0.003906	0.822021	3.081981	-41.344876
6648	0	0.360234	10.418539	0.382545	0.003596	0.104186	0.003813	0.805512	3.073711	-41.345352
6649	0	0.329869	10.455256	0.446913	0.003296	0.104553	0.004456	0.788041	3.068966	-41.341889
6650	0	0.311504	10.467315	0.436770	0.003118	0.104673	0.004360	0.777235	3.070017	-41.339820
6651	0	0.329851	10.485806	0.433974	0.003296	0.104858	0.004333	0.767839	3.065557	-41.341856
6652	0	0.311742	10.461299	0.441346	0.003118	0.104613	0.004406	0.756992	3.063974	-41.335376
6653	0	0.281320	10.455287	0.403351	0.002808	0.104553	0.004028	0.748677	3.056181	-41.334857
6654	0	0.317997	10.430813	0.440726	0.003184	0.104308	0.004404	0.742586	3.059331	-41.337193
6655	0	0.317329	10.375957	0.452145	0.003174	0.103760	0.004517	0.734555	3.058204	-41.330477
6656	0	0.310810	10.296536	0.471097	0.003111	0.102965	0.004709	0.729996	3.059671	-41.329879
6657	0	0.377660	10.284450	0.439503	0.003784	0.102844	0.004395	0.726779	3.066402	-41.321322
6658	0	0.334063	10.192889	0.402464	0.003342	0.101929	0.004028	0.728279	3.065990	-41.323200
6659	0	0.348541	10.113518	0.414672	0.003479	0.101135	0.004150	0.729767	3.057158	-41.325477
6660	0	0.367860	10.040182	0.346872	0.003675	0.100402	0.003471	0.730108	3.050818	-41.321438
6661	0	0.342002	9.954840	0.316986	0.003418	0.099548	0.003174	0.732002	3.046821	-41.320715
6662	0	0.293243	9.826680	0.316004	0.002934	0.098267	0.003165	0.735440	3.046433	-41.321676
6663	0	0.329686	9.753432	0.274037	0.003296	0.097534	0.002747	0.740126	3.043648	-41.329335
6664	0	0.274556	9.680198	0.254464	0.002748	0.096802	0.002551	0.745214	3.044324	-41.337463
6665	0	0.280588	9.588643	0.145479	0.002808	0.095886	0.001465	0.754678	3.044654	-41.343880
6666	0	0.316962	9.497082	0.168200	0.003170	0.094971	0.001688	0.759315	3.043445	-41.345253
6667	0	0.255893	9.423852	0.121145	0.002563	0.094238	0.001221	0.768106	3.047170	-41.353522
6668	0	0.304296	9.356699	0.143794	0.003042	0.093567	0.001446	0.775169	3.044519	-41.361143
6669	0	0.298482	9.313996	0.121148	0.002991	0.093140	0.001221	0.784048	3.049966	-41.370472
6670	0	0.260819	9.228535	0.082631	0.002612	0.092285	0.000835	0.792895	3.053095	-41.376599
6671	0	0.268213	9.210222	0.121522	0.002686	0.092102	0.001221	0.797286	3.055604	-41.384036
6672	0	0.261406	9.161389	0.090025	0.002617	0.091614	0.000904	0.799646	3.057412	-41.388090
6673	0	0.225600	9.118666	0.115314	0.002258	0.091187	0.001160	0.805561	3.058508	-41.401725
6674	0	0.243978	9.112544	0.120438	0.002437	0.091125	0.001207	0.806927	3.052851	-41.408286
6675	0	0.274557	9.130864	0.091438	0.002747	0.091309	0.000916	0.805936	3.052470	-41.407492
6676	0	0.255990	9.112555	0.103127	0.002561	0.091125	0.001035	0.807951	3.051670	-41.414373
6677	0	0.268524	9.130862	0.054703	0.002686	0.091309	0.000549	0.808484	3.050314	-41.422075
6678	0	0.298796	9.185800	0.041543	0.002990	0.091858	0.000422	0.814940	3.050815	-41.427487
6679	0	0.292446	9.234638	0.048302	0.002930	0.092346	0.000488	0.819206	3.055460	-41.436061
6680	0	0.340757	9.277345	0.083734	0.003407	0.092773	0.000843	0.823922	3.052412	-41.441771
6681	0	0.299044	9.338385	0.103311	0.002991	0.093384	0.001038	0.827158	3.051064	-41.447481
6682	0	0.274709	9.387212	0.138830	0.002746	0.093872	0.001394	0.832227	3.047595	-41.454944
6683	0	0.311333	9.490977	0.182497	0.003113	0.094910	0.001831	0.837322	3.045319	-41.459290
6684	0	0.286841	9.570324	0.212028	0.002870	0.095703	0.002124	0.839393	3.045149	-41.467891
6685	0	0.262259	9.661880	0.268194	0.002625	0.096619	0.002686	0.841518	3.045901	-41.476283
6686	0	0.335086	9.747348	0.358653	0.003353	0.097473	0.003593	0.847420	3.047155	-41.488257
6687	0	0.280800	9.838875	0.298773	0.002808	0.098389	0.002991	0.848756	3.045232	-41.502929
6688	0	0.292992	9.893811	0.322421	0.002930	0.098938	0.003228	0.851154	3.043510	-41.510583
6689	0	0.323670	9.991472	0.341120	0.003235	0.099915	0.003418	0.856666	3.039961	-41.516426
6690	0	0.287078	10.046421	0.400607	0.002872	0.100464	0.004014	0.863429	3.039324	-41.511504
6691	0	0.310862	10.119681	0.407974	0.003113	0.101196	0.004089	0.872100	3.042710	-41.519989
6692	0	0.352709	10.235751	0.393566	0.003531	0.102357	0.003947	0.882795	3.046232	-41.526230
6693	0	0.311245	10.253943	0.377443	0.003113	0.102539	0.003784	0.891460	3.045243	-41.536900
6694	0	0.359748	10.345537	0.429697	0.003600	0.103455	0.004313	0.907429	3.046915	-41.544782
6695	0	0.347180	10.388263	0.425912	0.003479	0.103882	0.004272	0.919819	3.053481	-41.546573
6696	0	0.339909	10.388363	0.447226	0.003403	0.103883	0.004489	0.935904	3.056153	-41.552531
6697	0	0.359873	10.424895	0.412973	0.003601	0.104248	0.004150	0.956268	3.057383	-41.558629
6698	0	0.334669	10.443410	0.457702	0.003352	0.104433	0.004597	0.975536	3.062112	-41.563842
6699	0	0.377622	10.449343	0.455577	0.003784	0.104492	0.004578	0.997121	3.069508	-41.567776
6700	0	0.382801	10.419011	0.432301	0.003829	0.104189	0.004351	1.025110	3.069346	-41.575608
6701	0	0.328898	10.376109	0.455266	0.003296	0.103760	0.004578	1.050338	3.075765	-41.582641
6702	0	0.376961	10.333514	0.414346	0.003770	0.103334	0.004161	1.067191	3.074789	-41.589076
6703	0	0.341356	10.302829	0.382376	0.003418	0.103027	0.003845	1.088673	3.078476	-41.603683
6704	0	0.327584	10.260230	0.353193	0.003286	0.102601	0.003558	1.115611	3.088899	-41.616910
6705	0	0.347590	10.180753	0.284060	0.003479	0.101807	0.002869	1.144746	3.090950	-41.624947
6706	0	0.309871	10.132033	0.296858	0.003106	0.101319	0.002995	1.172810	3.097922	-41.634484
6707	0	0.292347	10.028153	0.204687	0.002930	0.100281	0.002075	1.202827	3.103488	-41.642943
6708	0	0.296950	9.967208	0.180838	0.002977	0.099671	0.001835	1.230889	3.110977	-41.644513
6709	0	0.255541	9.857266	0.216694	0.002563	0.098572	0.002197	1.263784	3.118840	-41.644423
6710	0	0.278465	9.771883	0.131187	0.002790	0.097718	0.001343	1.297676	3.124031	-41.647851
6711	0	0.292281	9.686333	0.125666	0.002930	0.096863	0.001282	1.324981	3.130571	-41.654749
6712	0	0.235743	9.637503	0.114469	0.002366	0.096375	0.001170	1.353056	3.139214	-41.667307
6713	0	0.298281	9.570369	0.125809	0.002991	0.095703	0.001282	1.379000	3.147116	-41.671971
6714	0	0.290624	9.466595	0.084536	0.002913	0.094666	0.000868	1.403849	3.154265	-41.675147
6715	0	0.243577	9.356718	0.052506	0.002441	0.093567	0.000549	1.431313	3.159475	-41.684310
6716	0	0.315664	9.356722	0.053876	0.003162	0.093567	0.000561	1.455899	3.164868	-41.691964
6717	0	0.316745	9.289574	0.004303	0.003174	0.092896	0.000061	1.475751	3.171059	-41.697137
6718	0	0.291069	9.277364	0.012983	0.002916	0.092773	0.000147	1.494503	3.176304	-41.706822
6719	0	0.335024	9.228540	-0.001944	0.003357	0.092285	0.000000	1.516294	3.182871	-41.715137
6720	0	0.284720	9.228534	-0.017973	0.002854	0.092285	-0.000161	1.537091	3.190000	-41.724720
6721	0	0.262035	9.191915	0.040873	0.002625	0.091919	0.000427	1.557926	3.193558	-41.729431
6722	0	0.285618	9.198006	-0.023722	0.002860	0.091980	-0.000220	1.576769	3.196624	-41.737713
6723	0	0.255858	9.204117	0.010695	0.002563	0.092041	0.000122	1.593429	3.201017	-41.749614
6724	0	0.230737	9.216316	0.019856	0.002309	0.092163	0.000214	1.609981	3.201232	-41.755348
6725	0	0.268275	9.240735	0.029226	0.002686	0.092407	0.000305	1.623779	3.203109	-41.760583
6726	0	0.230907	9.283451	-0.040580	0.002313	0.092834	-0.000393	1.637591	3.205800	-41.770378
6727	0	0.212737	9.307883	0.011224	0.002136	0.093079	0.000122	1.647630	3.215095	-41.779290
6728	0	0.278835	9.381111	0.027032	0.002789	0.093811	0.000284	1.662387	3.214933	-41.782428
6729	0	0.262239	9.411629	0.023626	0.002625	0.094116	0.000244	1.669851	3.215922	-41.791315
6730	0	0.274177	9.497076	0.045981	0.002742	0.094971	0.000472	1.682502	3.214408	-41.800131
6731	0	0.292794	9.576429	0.059902	0.002930	0.095764	0.000610	1.693923	3.214956	-41.809713
6732	0	0.286153	9.655783	0.106468	0.002865	0.096558	0.001075	1.703761	3.217421	-41.812720
6733	0	0.286501	9.759546	0.145537	0.002869	0.097595	0.001465	1.712717	3.220249	-41.817696
6734	0	0.310490	9.808363	0.162118	0.003105	0.098083	0.001629	1.719517	3.219137	-41.823217
6735	0	0.323161	9.906029	0.231384	0.003235	0.099060	0.002319	1.723657	3.221542	-41.824341
6736	0	0.340847	9.985367	0.199822	0.003410	0.099854	0.002003	1.726579	3.222310	-41.825287
6737	0	0.335570	10.046404	0.219106	0.003357	0.100464	0.002197	1.731428	3.222442	-41.833421
6738	0	0.341401	10.101338	0.303303	0.003415	0.101013	0.003038	1.735266	3.222339	-41.834767
6739	0	0.335174	10.137963	0.298854	0.003357	0.101379	0.002991	1.735485	3.226915	-41.840618
6740	0	0.327978	10.205104	0.243193	0.003284	0.102051	0.002437	1.738469	3.230773	-41.833422
6741	0	0.329569	10.272242	0.285982	0.003296	0.102722	0.002869	1.746024	3.229665	-41.833782
6742	0	0.311142	10.314951	0.235871	0.003112	0.103149	0.002362	1.747642	3.228720	-41.831318
6743	0	0.317215	10.345471	0.268283	0.003174	0.103455	0.002686	1.748377	3.229326	-41.840356
6744	0	0.316782	10.363799	0.303834	0.003170	0.103638	0.003046	1.754568	3.230499	-41.839398
6745	0	0.335499	10.388213	0.286028	0.003357	0.103882	0.002869	1.761428	3.231203	-41.831957
6746	0	0.323037	10.339398	0.363267	0.003230	0.103394	0.003645	1.772670	3.229642	-41.831260
6747	0	0.329326	10.345495	0.322606	0.003296	0.103455	0.003235	1.780038	3.231188	-41.830252
6748	0	0.334686	10.333294	0.375833	0.003351	0.103333	0.003766	1.786211	3.234863	-41.831907
6749	0	0.341804	10.314953	0.323125	0.003418	0.103149	0.003235	1.787768	3.233384	-41.827129
6750	0	0.341558	10.272243	0.346603	0.003418	0.102722	0.003471	1.791273	3.234629	-41.824201
6751	0	0.335545	10.223403	0.329309	0.003357	0.102234	0.003296	1.791907	3.234905	-41.815282
6752	0	0.311169	10.174565	0.285847	0.003109	0.101746	0.002863	1.794429	3.230458	-41.813640
6753	0	0.335234	10.107445	0.249931	0.003357	0.101074	0.002502	1.795469	3.234230	-41.807402
6754	0	0.322006	10.028099	0.176012	0.003225	0.100281	0.001763	1.796662	3.238837	-41.806372
6755	0	0.305065	9.942639	0.115199	0.003052	0.099426	0.001160	1.803011	3.238640	-41.804562
6756	0	0.304253	9.863302	0.083677	0.003049	0.098633	0.000838	1.802288	3.244579	-41.804304
6757	0	0.305252	9.790043	0.072454	0.003052	0.097900	0.000732	1.809016	3.242211	-41.800707
6758	0	0.311047	9.716812	0.113977	0.003114	0.097168	0.001143	1.810872	3.244631	-41.799477
6759	0	0.274627	9.643565	0.127463	0.002747	0.096436	0.001282	1.816856	3.243548	-41.799520
6760	0	0.250153	9.576419	0.120356	0.002501	0.095764	0.001206	1.817780	3.242055	-41.798318
6761	0	0.256238	9.515389	0.097149	0.002563	0.095154	0.000977	1.821383	3.241908	-41.793607
6762	0	0.249454	9.454359	0.035494	0.002500	0.094543	0.000356	1.819880	3.246560	-41.792782
6763	0	0.220120	9.374991	0.006349	0.002197	0.093750	0.000061	1.814385	3.240314	-41.786442
6764	0	0.263420	9.368796	-0.011485	0.002632	0.093688	-0.000118	1.807715	3.236392	-41.779390
6765	0	0.262450	9.289548	0.049399	0.002625	0.092896	0.000488	1.798178	3.235001	-41.773607
6766	0	0.292829	9.295561	-0.004122	0.002929	0.092956	-0.000050	1.785390	3.234164	-41.767671
6767	0	0.292473	9.289566	0.000432	0.002930	0.092896	0.000000	1.777613	3.238897	-41.759906
6768	0	0.285878	9.240720	0.013821	0.002858	0.092407	0.000130	1.764629	3.236717	-41.760517
6769	0	0.292863	9.259040	-0.035699	0.002930	0.092590	-0.000366	1.750784	3.236649	-41.754169
6770	0	0.268259	9.252932	-0.015444	0.002683	0.092529	-0.000165	1.735314	3.235354	-41.750211
6771	0	0.286971	9.289550	-0.023352	0.002869	0.092896	-0.000244	1.719804	3.232652	-41.746646
6772	0	0.293576	9.301751	-0.070251	0.002932	0.093018	-0.000711	1.706416	3.226107	-41.746053
6773	0	0.274658	9.313965	0.000853	0.002747	0.093140	0.000000	1.693560	3.224711	-41.744315
6774	0	0.250461	9.356583	0.027014	0.002501	0.093566	0.000260	1.679230	3.219480	-41.744175
6775	0	0.287368	9.405503	-0.004692	0.002869	0.094055	-0.000061	1.659644	3.212041	-41.737926
6776	0	0.263902	9.490845	0.071616	0.002634	0.094909	0.000699	1.636611	3.204676	-41.735019
6777	0	0.262343	9.515355	0.124284	0.002625	0.095154	0.001221	1.607623	3.204639	-41.735981
6778	0	0.268337	9.612915	0.140378	0.002683	0.096129	0.001387	1.584824	3.202456	-41.731192
6779	0	0.250353	9.692340	0.185216	0.002502	0.096924	0.001831	1.557505	3.199826	-41.727659
6780	0	0.311719	9.771483	0.232027	0.003115	0.097715	0.002300	1.531652	3.195504	-41.719342
6781	0	0.287130	9.844916	0.227856	0.002869	0.098450	0.002258	1.505711	3.191095	-41.718507
6782	0	0.281385	9.893563	0.195296	0.002812	0.098936	0.001932	1.479207	3.188052	-41.710838
6783	0	0.293227	9.991396	0.270470	0.002930	0.099915	0.002686	1.454835	3.183712	-41.702047
6784	0	0.300073	10.058344	0.255761	0.002995	0.100584	0.002541	1.433039	3.176390	-41.694696
6785	0	0.336392	10.107324	0.331860	0.003357	0.101074	0.003296	1.404900	3.167169	-41.694900
6786	0	0.325162	10.155887	0.360353	0.003248	0.101560	0.003585	1.381404	3.161943	-41.687576
6787	0	0.305275	10.192809	0.367858	0.003052	0.101929	0.003662	1.360436	3.159377	-41.680897
6788	0	0.342483	10.253631	0.347047	0.003420	0.102537	0.003450	1.335551	3.152489	-41.677897
6789	0	0.324117	10.296575	0.348959	0.003235	0.102966	0.003479	1.321317	3.144133	-41.672558
6790	0	0.325190	10.314677	0.418599	0.003247	0.103148	0.004171	1.302585	3.137587	-41.664744
6791	0	0.378804	10.327083	0.337278	0.003784	0.103271	0.003357	1.282512	3.131925	-41.656633
6792	0	0.367667	10.332996	0.340090	0.003670	0.103331	0.003388	1.266142	3.122807	-41.644592
6793	0	0.354119	10.320998	0.349163	0.003540	0.103210	0.003479	1.249633	3.120159	-41.641590
6794	0	0.396899	10.339120	0.388225	0.003969	0.103392	0.003870	1.233560	3.118919	-41.628236
6795	0	0.323372	10.290477	0.373803	0.003235	0.102905	0.003723	1.214484	3.118857	-41.626394
6796	0	0.323225	10.265875	0.352211	0.003232	0.102659	0.003509	1.196812	3.117158	-41.617228
6797	0	0.317581	10.198943	0.354740	0.003174	0.101990	0.003540	1.186021	3.113586	-41.615310
6798	0	0.269266	10.168302	0.369052	0.002689	0.101684	0.003676	1.167501	3.108430	-41.604439
6799	0	0.298529	10.137919	0.385490	0.002991	0.101379	0.003845	1.154013	3.113215	-41.599622
6800	0	0.304096	10.046255	0.289982	0.003040	0.100463	0.002888	1.137623	3.111093	-41.593000
6801	0	0.311234	9.967001	0.349085	0.003113	0.099670	0.003479	1.121425	3.110238	-41.589540
6802	0	0.341535	9.918112	0.265157	0.003417	0.099181	0.002647	1.114040	3.110765	-41.581657
6803	0	0.286374	9.857157	0.306306	0.002869	0.098572	0.003052	1.098332	3.115133	-41.577766
6804	0	0.291767	9.789922	0.229157	0.002919	0.097899	0.002280	1.082495	3.115578	-41.576077
6805	0	0.286752	9.686262	0.190247	0.002869	0.096863	0.001892	1.067647	3.115588	-41.572927
6806	0	0.256313	9.619016	0.240934	0.002561	0.096190	0.002400	1.054437	3.111273	-41.569123
6807	0	0.293258	9.545879	0.141113	0.002930	0.095459	0.001404	1.043083	3.106481	-41.563736
6808	0	0.293400	9.484759	0.112136	0.002934	0.094848	0.001113	1.030357	3.105721	-41.555948
6809	0	0.262701	9.436018	0.128899	0.002625	0.094360	0.001282	1.019008	3.101388	-41.553473
6810	0	0.287191	9.368800	0.081330	0.002873	0.093688	0.000807	1.008578	3.101897	-41.552067
6811	0	0.323307	9.326168	0.116753	0.003235	0.093262	0.001160	0.996432	3.102791	-41.551534
6812	0	0.316963	9.301653	0.154768	0.003170	0.093017	0.001541	0.985894	3.101955	-41.549815
6813	0	0.311312	9.259015	0.135483	0.003113	0.092590	0.001343	0.968506	3.100240	-41.552332
6814	0	0.317239	9.265031	0.131620	0.003174	0.092650	0.001306	0.952931	3.100649	-41.555330
6815	0	0.250528	9.252911	0.080611	0.002502	0.092529	0.000793	0.934838	3.095785	-41.556901
6816	0	0.275595	9.252803	0.143996	0.002751	0.092528	0.001429	0.918342	3.088768	-41.558351
6817	0	0.269042	9.234594	0.098730	0.002686	0.092346	0.000977	0.902522	3.081520	-41.548290
6818	0	0.251081	9.271139	0.106604	0.002512	0.092711	0.001059	0.890880	3.081678	-41.544856
6819	0	0.305387	9.277328	0.092478	0.003052	0.092773	0.000916	0.877061	3.077797	-41.543869
6820	0	0.281701	9.301635	0.100474	0.002811	0.093017	0.000995	0.862252	3.069664	-41.535464
6821	0	0.232043	9.338363	0.135198	0.002319	0.093384	0.001343	0.848623	3.066999	-41.535829
6822	0	0.311291	9.399321	0.087664	0.003115	0.093993	0.000873	0.841387	3.067877	-41.533480
6823	0	0.274948	9.472629	0.171945	0.002747	0.094727	0.001709	0.826401	3.063077	-41.532561
6824	0	0.275666	9.557975	0.259286	0.002752	0.095580	0.002584	0.814035	3.056570	-41.537033
6825	0	0.317206	9.606908	0.306158	0.003174	0.096069	0.003052	0.800014	3.057404	-41.541005
6826	0	0.262365	9.680037	0.314287	0.002621	0.096801	0.003132	0.784677	3.052663	-41.539500
6827	0	0.274856	9.728971	0.330396	0.002747	0.097290	0.003296	0.772880	3.049096	-41.539696
6828	0	0.366470	9.832629	0.362815	0.003666	0.098327	0.003616	0.756747	3.049227	-41.530460
6829	0	0.311316	9.948697	0.318409	0.003113	0.099487	0.003174	0.742573	3.047539	-41.526249
6830	0	0.359776	9.991247	0.423833	0.003601	0.099913	0.004231	0.732362	3.050152	-41.528717
6831	0	0.378564	10.052473	0.433629	0.003784	0.100525	0.004333	0.726811	3.047338	-41.531227
6832	0	0.305624	10.064565	0.422371	0.003055	0.100646	0.004216	0.715885	3.044255	-41.528196
6833	0	0.347790	10.162340	0.427668	0.003479	0.101624	0.004272	0.708769	3.044240	-41.529239
6834	0	0.341364	10.192757	0.440755	0.003415	0.101928	0.004402	0.700339	3.044686	-41.530508
6835	0	0.287032	10.266099	0.445785	0.002869	0.102661	0.004456	0.695407	3.041596	-41.529452
6836	0	0.353798	10.284350	0.396986	0.003543	0.102843	0.003971	0.694427	3.045850	-41.533628
6837	0	0.347706	10.308854	0.341519	0.003479	0.103088	0.003418	0.695119	3.046733	-41.531837
6838	0	0.274494	10.302759	0.407533	0.002742	0.103027	0.004084	0.701969	3.042007	-41.530564
6839	0	0.353859	10.327190	0.444719	0.003540	0.103271	0.004456	0.708864	3.042382	-41.529511
6840	0	0.341304	10.339393	0.461396	0.003414	0.103394	0.004622	0.714855	3.042537	-41.533813
6841	0	0.323473	10.327183	0.438646	0.003235	0.103271	0.004395	0.721420	3.041512	-41.535177
6842	0	0.378411	10.278370	0.510001	0.003783	0.102783	0.005111	0.730918	3.039355	-41.529521
6843	0	0.322950	10.260101	0.498968	0.003235	0.102600	0.005005	0.745520	3.044311	-41.533326
6844	0	0.339868	10.217461	0.484078	0.003407	0.102174	0.004852	0.756016	3.052042	-41.537675
6845	0	0.396546	10.199032	0.468871	0.003967	0.101990	0.004700	0.765862	3.052870	-41.532070
6846	0	0.298443	10.107570	0.460676	0.002987	0.101075	0.004617	0.774689	3.054517	-41.525030
6847	0	0.353844	10.070859	0.407640	0.003540	0.100708	0.004089	0.786943	3.055181	-41.526982
6848	0	0.389890	9.991510	0.319534	0.003902	0.099915	0.003208	0.799120	3.058006	-41.529685
6849	0	0.317244	9.924372	0.266646	0.003174	0.099243	0.002686	0.818687	3.058309	-41.531422
6850	0	0.335246	9.839035	0.268409	0.003354	0.098390	0.002708	0.844589	3.058902	-41.535229
6851	0	0.316543	9.765702	0.223683	0.003174	0.097656	0.002258	0.867368	3.067425	-41.541377
6852	0	0.272173	9.723079	0.237333	0.002729	0.097230	0.002398	0.894649	3.075174	-41.545992
6853	0	0.298316	9.625303	0.175068	0.002991	0.096252	0.001770	0.915274	3.082822	-41.549452
6854	0	0.297220	9.588760	0.146642	0.002975	0.095887	0.001487	0.937194	3.085348	-41.550870
6855	0	0.255853	9.509327	0.168847	0.002563	0.095093	0.001709	0.959566	3.089955	-41.554293
6856	0	0.267269	9.448378	0.171066	0.002675	0.094483	0.001729	0.979484	3.091477	-41.561533
6857	0	0.286515	9.411666	0.162805	0.002869	0.094116	0.001648	1.001315	3.094417	-41.561887
6858	0	0.255245	9.381139	0.153116	0.002556	0.093811	0.001547	1.018202	3.097193	-41.571391
6859	0	0.279884	9.326221	0.151215	0.002808	0.093262	0.001526	1.032729	3.106651	-41.575179
6860	0	0.309054	9.289587	0.111352	0.003095	0.092896	0.001132	1.053181	3.110340	-41.580636
6861	0	0.268175	9.265160	0.077867	0.002686	0.092651	0.000793	1.069179	3.113597	-41.588090
6862	0	0.279553	9.265151	0.026357	0.002799	0.092651	0.000275	1.080586	3.116436	-41.592272
6863	0	0.292478	9.234642	0.034767	0.002930	0.092346	0.000366	1.101287	3.121086	-41.595563
6864	0	0.267078	9.271267	0.079964	0.002675	0.092712	0.000816	1.119652	3.125006	-41.598965
6865	0	0.280412	9.271265	0.096265	0.002808	0.092712	0.000977	1.134534	3.128008	-41.597293
6866	0	0.297714	9.289583	0.093514	0.002983	0.092896	0.000948	1.148071	3.133982	-41.603003
6867	0	0.292371	9.326202	0.059294	0.002930	0.093262	0.000610	1.167227	3.139874	-41.606976
6868	0	0.303595	9.393340	0.104698	0.003039	0.093933	0.001063	1.184985	3.142585	-41.620683
6869	0	0.298734	9.417761	0.175636	0.002991	0.094177	0.001770	1.199377	3.145409	-41.630279
6870	0	0.260905	9.460494	0.142185	0.002617	0.094604	0.001437	1.215828	3.153554	-41.639281
6871	0	0.304829	9.521519	0.163420	0.003052	0.095215	0.001648	1.230148	3.156428	-41.646788
6872	0	0.328544	9.600865	0.178881	0.003288	0.096008	0.001802	1.244158	3.158529	-41.651277
6873	0	0.280341	9.674102	0.200573	0.002808	0.096741	0.002014	1.251951	3.162279	-41.659458
6874	0	0.267310	9.710728	0.179978	0.002676	0.097107	0.001814	1.266394	3.164447	-41.662242
6875	0	0.268088	9.832796	0.194346	0.002686	0.098328	0.001953	1.275490	3.168649	-41.671166
6876	0	0.298101	9.893826	0.259424	0.002981	0.098938	0.002604	1.285126	3.167714	-41.671774
6877	0	0.311035	9.948777	0.267126	0.003113	0.099487	0.002686	1.299324	3.169352	-41.670267
6878	0	0.267825	9.991488	0.264536	0.002680	0.099915	0.002656	1.309328	3.170042	-41.673890
6879	0	0.298653	10.046440	0.297690	0.002991	0.100464	0.002991	1.322898	3.173755	-41.684475
6880	0	0.316703	10.131986	0.312584	0.003165	0.101319	0.003145	1.342548	3.170633	-41.690005
6881	0	0.322818	10.156332	0.352272	0.003235	0.101562	0.003540	1.359810	3.177073	-41.692168
6882	0	0.327731	10.193040	0.330339	0.003282	0.101930	0.003322	1.378061	3.180830	-41.697824
6883	0	0.353797	10.229554	0.340169	0.003540	0.102295	0.003418	1.393949	3.182039	-41.696986
6884	0	0.341085	10.284577	0.318547	0.003413	0.102845	0.003201	1.409475	3.183602	-41.703925
6885	0	0.359947	10.302810	0.382640	0.003601	0.103027	0.003845	1.428028	3.184336	-41.706742
6886	0	0.359109	10.296792	0.361148	0.003597	0.102967	0.003624	1.439548	3.190254	-41.714528
6887	0	0.310553	10.302810	0.315634	0.003113	0.103027	0.003174	1.456655	3.197164	-41.714783
6888	0	0.358169	10.278497	0.366916	0.003586	0.102784	0.003688	1.475088	3.200864	-41.718881
6889	0	0.328879	10.290620	0.364256	0.003296	0.102905	0.003662	1.494471	3.207720	-41.720143
6890	0	0.333344	10.254113	0.347699	0.003343	0.102540	0.003501	1.518832	3.216881	-41.715767
6891	0	0.341127	10.217368	0.309296	0.003418	0.102173	0.003113	1.538658	3.223287	-41.719153
6892	0	0.315483	10.186928	0.293309	0.003160	0.101869	0.002951	1.556037	3.227485	-41.726370
6893	0	0.286544	10.131905	0.253960	0.002869	0.101318	0.002563	1.580663	3.229947	-41.729940
6894	0	0.309899	10.064847	0.182666	0.003106	0.100648	0.001844	1.598464	3.236817	-41.737013
6895	0	0.280661	10.009814	0.211467	0.002808	0.100098	0.002136	1.620710	3.236732	-41.733445
6896	0	0.298192	9.942677	0.164602	0.002988	0.099426	0.001665	1.640277	3.242327	-41.729469
6897	0	0.298261	9.887757	0.205757	0.002991	0.098877	0.002075	1.658283	3.250523	-41.732247
6898	0	0.266368	9.820591	0.153823	0.002668	0.098206	0.001552	1.671527	3.254782	-41.736520
6899	0	0.298040	9.747367	0.114233	0.002991	0.097473	0.001160	1.689495	3.265622	-41.736977
6900	0	0.315040	9.668097	0.122721	0.003153	0.096681	0.001246	1.709839	3.267244	-41.738620
6901	0	0.262498	9.625253	0.071847	0.002625	0.096252	0.000732	1.724092	3.265343	-41.750420
6902	0	0.292527	9.533710	0.038618	0.002930	0.095337	0.000399	1.736649	3.269297	-41.755848
6903	0	0.335234	9.484891	0.090392	0.003357	0.094849	0.000916	1.748202	3.273557	-41.759983
6904	0	0.273699	9.448246	0.039407	0.002737	0.094482	0.000403	1.757109	3.272282	-41.766130
6905	0	0.305035	9.423837	0.035520	0.003052	0.094238	0.000366	1.768077	3.272648	-41.772496
6906	0	0.292232	9.356703	0.027647	0.002926	0.093567	0.000283	1.773948	3.275677	-41.770331
6907	0	0.256427	9.356698	0.090460	0.002563	0.093567	0.000916	1.784948	3.273419	-41.770844
6908	0	0.317341	9.344490	0.076651	0.003175	0.093445	0.000771	1.787472	3.273823	-41.770497
6909	0	0.298895	9.332282	0.017937	0.002991	0.093323	0.000183	1.789650	3.274666	-41.774139
6910	0	0.225302	9.283453	0.041536	0.002254	0.092834	0.000420	1.792565	3.275169	-41.775077
6911	0	0.280870	9.295652	0.060954	0.002808	0.092957	0.000610	1.791142	3.272558	-41.772766
6912	0	0.256289	9.307773	-0.012465	0.002565	0.093078	-0.000124	1.789597	3.274302	-41.773323
6913	0	0.237895	9.320072	0.006168	0.002380	0.093201	0.000061	1.786411	3.274772	-41.770283
6914	0	0.305106	9.362783	-0.018238	0.003048	0.093628	-0.000182	1.784280	3.269647	-41.766084
6915	0	0.262667	9.374994	0.018479	0.002625	0.093750	0.000183	1.779849	3.265733	-41.764524
6916	0	0.268821	9.454254	0.018365	0.002689	0.094543	0.000186	1.780338	3.265799	-41.767768
6917	0	0.299289	9.490960	0.000066	0.002991	0.094910	0.000000	1.777167	3.261900	-41.765392
6918	0	0.256833	9.564110	0.091720	0.002567	0.095641	0.000916	1.773944	3.259415	-41.757467
6919	0	0.262383	9.600830	0.067484	0.002625	0.096008	0.000671	1.767516	3.258968	-41.759815
6920	0	0.292443	9.661775	0.123096	0.002928	0.096618	0.001227	1.760899	3.261691	-41.752084
6921	0	0.250250	9.722889	0.189795	0.002502	0.097229	0.001892	1.751636	3.260435	-41.748260
6922	0	0.317026	9.777734	0.270210	0.003174	0.097777	0.002697	1.743299	3.263579	-41.753451
6923	0	0.329444	9.832750	0.220546	0.003296	0.098328	0.002197	1.731361	3.264080	-41.753005
6924	0	0.298816	9.930300	0.301364	0.002987	0.099303	0.003007	1.721252	3.261563	-41.759179
6925	0	0.342231	9.973091	0.300348	0.003418	0.099731	0.002991	1.704138	3.255486	-41.756389
6926	0	0.342360	10.046164	0.321173	0.003427	0.100462	0.003199	1.686746	3.257730	-41.753338
6927	0	0.274275	10.070790	0.220686	0.002747	0.100708	0.002197	1.673381	3.260878	-41.746223
6928	0	0.353375	10.125598	0.265555	0.003531	0.101256	0.002644	1.657343	3.257118	-41.737578
6929	0	0.305342	10.150108	0.294119	0.003052	0.101501	0.002930	1.641898	3.254099	-41.738658
6930	0	0.287422	10.204951	0.253516	0.002872	0.102050	0.002525	1.628378	3.249887	-41.733518
6931	0	0.371995	10.247791	0.257296	0.003723	0.102478	0.002563	1.615283	3.252198	-41.721116
6932	0	0.317048	10.235452	0.302192	0.003167	0.102355	0.003009	1.598105	3.247199	-41.710096
6933	0	0.280483	10.223358	0.373372	0.002808	0.102234	0.003723	1.583715	3.249064	-41.700263
6934	0	0.371821	10.247698	0.283110	0.003717	0.102477	0.002829	1.578392	3.246993	-41.700373
6935	0	0.311565	10.229463	0.336306	0.003113	0.102295	0.003357	1.568984	3.242647	-41.693177
6936	0	0.342712	10.235461	0.361947	0.003423	0.102355	0.003613	1.558631	3.236640	-41.688043
6937	0	0.378854	10.168430	0.360408	0.003784	0.101685	0.003601	1.552656	3.230537	-41.686418
6938	0	0.269686	10.168333	0.269921	0.002694	0.101684	0.002691	1.541105	3.226242	-41.675587
6939	0	0.317111	10.131825	0.299731	0.003174	0.101318	0.002991	1.531080	3.228063	-41.673944
6940	0	0.328851	10.082900	0.246097	0.003290	0.100829	0.002454	1.520348	3.228699	-41.669845
6941	0	0.274629	10.058574	0.251078	0.002747	0.100586	0.002502	1.508273	3.227848	-41.665406
6942	0	0.341580	9.985250	0.179200	0.003417	0.099853	0.001786	1.499063	3.228004	-41.662832
6943	0	0.311085	9.918207	0.183757	0.003113	0.099182	0.001831	1.488920	3.228996	-41.652479
6944	0	0.268334	9.863171	0.221321	0.002681	0.098632	0.002210	1.482191	3.224787	-41.646905
6945	0	0.360490	9.796109	0.232742	0.003601	0.097961	0.002319	1.470102	3.219118	-41.645203
6946	0	0.312053	9.741107	0.172723	0.003119	0.097411	0.001724	1.463984	3.216627	-41.640379
6947	0	0.256269	9.686263	0.220546	0.002563	0.096863	0.002197	1.451660	3.216308	-41.632377
6948	0	0.299021	9.637346	0.136282	0.002989	0.096374	0.001359	1.444499	3.213409	-41.627755
6949	0	0.268632	9.576399	0.183902	0.002686	0.095764	0.001831	1.432383	3.211258	-41.627017
6950	0	0.213791	9.503052	0.179851	0.002137	0.095031	0.001785	1.413819	3.209174	-41.620764
6951	0	0.305039	9.484847	0.159942	0.003052	0.094849	0.001587	1.396138	3.209614	-41.624131
6952	0	0.250216	9.448127	0.070971	0.002499	0.094481	0.000696	1.377155	3.204092	-41.619968
6953	0	0.225757	9.417714	0.116939	0.002258	0.094177	0.001160	1.362745	3.203766	-41.620011
6954	0	0.305228	9.362684	0.045884	0.003050	0.093627	0.000446	1.344850	3.199520	-41.617979
6955	0	0.292930	9.356676	0.099022	0.002930	0.093567	0.000977	1.325550	3.198813	-41.614248
6956	0	0.274911	9.374890	0.034489	0.002746	0.093749	0.000332	1.307065	3.193389	-41.605903
6957	0	0.305279	9.332267	0.104233	0.003052	0.093323	0.001038	1.298694	3.190928	-41.595425
6958	0	0.250745	9.350470	0.063737	0.002504	0.093505	0.000619	1.273530	3.185972	-41.588423
6959	0	0.287402	9.356664	0.056533	0.002869	0.093567	0.000549	1.251391	3.178192	-41.584328
6960	0	0.318674	9.362678	0.083818	0.003184	0.093627	0.000825	1.232664	3.174008	-41.585496
6961	0	0.250747	9.393276	0.111652	0.002502	0.093933	0.001099	1.208330	3.166686	-41.581786
6962	0	0.312553	9.429812	0.096424	0.003122	0.094298	0.000951	1.189514	3.161633	-41.578052
6963	0	0.317450	9.497037	0.178642	0.003174	0.094971	0.001770	1.167220	3.159642	-41.570484
6964	0	0.262650	9.527454	0.158014	0.002625	0.095275	0.001558	1.138498	3.157211	-41.569720
6965	0	0.323310	9.564177	0.215328	0.003235	0.095642	0.002136	1.115604	3.158141	-41.569380
6966	0	0.299169	9.631080	0.280126	0.002987	0.096312	0.002780	1.087756	3.151280	-41.565970
6967	0	0.250535	9.704541	0.233642	0.002502	0.097046	0.002319	1.065051	3.146667	-41.556450
6968	0	0.330110	9.747073	0.255607	0.003302	0.097471	0.002536	1.038754	3.146098	-41.549538
6969	0	0.263269	9.814391	0.239691	0.002625	0.098145	0.002380	1.016916	3.135367	-41.543258
6970	0	0.239946	9.844730	0.236964	0.002397	0.098448	0.002352	0.993607	3.130847	-41.541411
6971	0	0.312077	9.924251	0.263962	0.003113	0.099243	0.002625	0.973669	3.120470	-41.538566
6972	0	0.282478	9.979004	0.327899	0.002823	0.099791	0.003264	0.954463	3.117117	-41.534213
6973	0	0.293616	10.021901	0.331198	0.002930	0.100220	0.003296	0.933568	3.108544	-41.531806
6974	0	0.349748	10.076646	0.346307	0.003491	0.100767	0.003449	0.915567	3.100478	-41.526950
6975	0	0.329970	10.113464	0.440576	0.003296	0.101135	0.004395	0.900334	3.094966	-41.525096
6976	0	0.300418	10.119375	0.400018	0.002997	0.101194	0.003989	0.885388	3.086085	-41.521661
6977	0	0.360220	10.186716	0.416208	0.003601	0.101868	0.004150	0.869717	3.083627	-41.517682
6978	0	0.329696	10.229361	0.363476	0.003298	0.102294	0.003624	0.855088	3.083387	-41.510353
6979	0	0.311482	10.205032	0.422110	0.003113	0.102051	0.004211	0.841692	3.079988	-41.502753
6980	0	0.354585	10.223161	0.435957	0.003544	0.102232	0.004353	0.831307	3.076645	-41.500446
6981	0	0.335732	10.217262	0.415585	0.003357	0.102173	0.004150	0.822639	3.075032	-41.499331
6982	0	0.329812	10.198874	0.385523	0.003296	0.101989	0.003856	0.820610	3.071349	-41.490563
6983	0	0.354666	10.186725	0.391129	0.003540	0.101868	0.003906	0.812355	3.062741	-41.483311
6984	0	0.294242	10.150039	0.440655	0.002942	0.101501	0.004404	0.806983	3.061211	-41.476730
6985	0	0.323208	10.125725	0.384953	0.003235	0.101257	0.003845	0.799520	3.063156	-41.473510
6986	0	0.346757	10.082934	0.360817	0.003473	0.100829	0.003609	0.797582	3.068514	-41.475418
6987	0	0.305329	10.058582	0.390807	0.003052	0.100586	0.003906	0.792914	3.065595	-41.470725
6988	0	0.298707	9.997487	0.360282	0.002994	0.099975	0.003604	0.791611	3.071880	-41.462954
6989	0	0.304494	9.948746	0.366362	0.003052	0.099487	0.003662	0.787297	3.078571	-41.458605
6990	0	0.291540	9.912113	0.360299	0.002915	0.099121	0.003604	0.785831	3.077412	-41.463182
6991	0	0.317118	9.814462	0.311272	0.003174	0.098145	0.003113	0.783312	3.079333	-41.455701
6992	0	0.322885	9.759529	0.274330	0.003229	0.097595	0.002746	0.783464	3.078517	-41.450663
6993	0	0.304955	9.722921	0.304729	0.003052	0.097229	0.003052	0.786155	3.079949	-41.447566
6994	0	0.322987	9.649679	0.242377	0.003230	0.096497	0.002432	0.793212	3.079044	-41.443963
6995	0	0.304929	9.594748	0.188535	0.003052	0.095947	0.001892	0.798731	3.080779	-41.448481
6996	0	0.279741	9.545910	0.254975	0.002802	0.095459	0.002549	0.795467	3.085002	-41.445428
6997	0	0.292970	9.503190	0.194513	0.002930	0.095032	0.001953	0.802548	3.083814	-41.440143
6998	0	0.305109	9.484868	0.144508	0.003051	0.094849	0.001449	0.804282	3.082305	-41.435419
6999	0	0.298968	9.417746	0.212827	0.002991	0.094177	0.002136	0.811444	3.082388	-41.436346
7000	0	0.298576	9.375015	0.156579	0.002988	0.093750	0.001571	0.814939	3.083761	-41.436937
7001	0	0.316707	9.387240	0.194840	0.003174	0.093872	0.001953	0.818208	3.090835	-41.435026
7002	0	0.309773	9.344490	0.132949	0.003098	0.093445	0.001333	0.820301	3.090569	-41.433228
7003	0	0.280694	9.362801	0.109391	0.002808	0.093628	0.001099	0.823610	3.090196	-41.430030
7004	0	0.274013	9.350606	0.145094	0.002745	0.093506	0.001455	0.826543	3.094531	-41.433334
7005	0	0.274663	9.332287	0.157970	0.002747	0.093323	0.001587	0.832962	3.093264	-41.437774
7006	0	0.286744	9.350594	0.144457	0.002868	0.093506	0.001450	0.836701	3.092338	-41.440572
7007	0	0.286586	9.387227	0.133474	0.002869	0.093872	0.001343	0.844102	3.094519	-41.442957
7008	0	0.310318	9.417755	0.192814	0.003107	0.094177	0.001937	0.852392	3.098042	-41.449402
7009	0	0.274991	9.448251	0.163736	0.002747	0.094482	0.001648	0.862841	3.092801	-41.453685
7010	0	0.274913	9.460465	0.119337	0.002752	0.094604	0.001199	0.867021	3.095409	-41.458345
7011	0	0.292872	9.545915	0.261964	0.002930	0.095459	0.002625	0.870489	3.095432	-41.459055
7012	0	0.280405	9.594737	0.224418	0.002805	0.095947	0.002248	0.872449	3.095120	-41.456895
7013	0	0.298970	9.637472	0.206698	0.002991	0.096375	0.002075	0.879836	3.095159	-41.459852
7014	0	0.292180	9.686306	0.315301	0.002927	0.096863	0.003157	0.881789	3.099999	-41.462133
7015	0	0.305140	9.741218	0.304980	0.003052	0.097412	0.003052	0.881676	3.099286	-41.459245
7016	0	0.347770	9.814462	0.267896	0.003478	0.098145	0.002682	0.882495	3.098573	-41.458015
7017	0	0.311368	9.869402	0.243332	0.003113	0.098694	0.002441	0.889502	3.096388	-41.461134
7018	0	0.304860	9.924357	0.302555	0.003053	0.099243	0.003035	0.897576	3.100020	-41.462890
7019	0	0.323209	9.985384	0.347227	0.003235	0.099854	0.003479	0.902935	3.102147	-41.468747
7020	0	0.310485	10.046414	0.333643	0.003107	0.100464	0.003343	0.907624	3.103589	-41.468779
7021	0	0.293334	10.089142	0.358937	0.002930	0.100891	0.003601	0.918519	3.098364	-41.467235
7022	0	0.330049	10.131885	0.344277	0.003303	0.101318	0.003455	0.930143	3.099654	-41.467717
7023	0	0.323536	10.156298	0.303537	0.003235	0.101562	0.003052	0.946224	3.097960	-41.464645
7024	0	0.304845	10.193050	0.373151	0.003053	0.101930	0.003751	0.965574	3.101753	-41.469918
7025	0	0.328882	10.186850	0.364552	0.003296	0.101868	0.003662	0.981859	3.108681	-41.472342
7026	0	0.321750	10.205246	0.367231	0.003221	0.102052	0.003690	0.999042	3.111019	-41.470697
7027	0	0.329205	10.223480	0.431483	0.003296	0.102234	0.004333	1.017565	3.114404	-41.474379
7028	0	0.376884	10.223609	0.396458	0.003776	0.102235	0.003990	1.043798	3.120974	-41.476744
7029	0	0.341437	10.217371	0.462247	0.003418	0.102173	0.004639	1.059505	3.124021	-41.477919
7030	0	0.340449	10.199159	0.354864	0.003410	0.101991	0.003569	1.079538	3.129587	-41.480016
7031	0	0.341676	10.168564	0.449346	0.003418	0.101685	0.004517	1.103135	3.129975	-41.478884
7032	0	0.310185	10.132002	0.323484	0.003110	0.101319	0.003249	1.116868	3.137999	-41.480303
7033	0	0.317328	10.076983	0.364078	0.003174	0.100769	0.003662	1.138638	3.137550	-41.482259
7034	0	0.329110	10.046546	0.237544	0.003294	0.100465	0.002398	1.162446	3.139688	-41.485888
7035	0	0.317182	9.997626	0.284736	0.003174	0.099976	0.002869	1.184370	3.140911	-41.485783
7036	0	0.340814	9.942813	0.310750	0.003413	0.099427	0.003131	1.208862	3.145711	-41.488935
7037	0	0.317091	9.881657	0.204865	0.003174	0.098816	0.002075	1.237140	3.147902	-41.486187
7038	0	0.316216	9.839034	0.261137	0.003167	0.098390	0.002632	1.258863	3.152620	-41.489066
7039	0	0.304427	9.777920	0.247703	0.003052	0.097778	0.002502	1.286211	3.160316	-41.496369
7040	0	0.309483	9.716948	0.181559	0.003098	0.097169	0.001841	1.313254	3.162317	-41.505465
7041	0	0.237364	9.655825	0.205316	0.002380	0.096558	0.002075	1.337072	3.169173	-41.514578
7042	0	0.272830	9.607091	0.194457	0.002732	0.096070	0.001969	1.364152	3.172747	-41.512790
7043	0	0.267759	9.582574	0.144348	0.002686	0.095825	0.001465	1.387245	3.181062	-41.510057
7044	0	0.248082	9.539821	0.054675	0.002486	0.095398	0.000567	1.409697	3.186268	-41.514841
7045	0	0.286331	9.484905	0.126309	0.002869	0.094849	0.001282	1.429769	3.191521	-41.514844
7046	0	0.266848	9.454385	0.122597	0.002674	0.094543	0.001244	1.448740	3.197129	-41.523756
7047	0	0.268309	9.417740	0.053468	0.002686	0.094177	0.000549	1.464128	3.198853	-41.525983
7048	0	0.309872	9.381124	-0.035461	0.003107	0.093811	-0.000335	1.485974	3.207676	-41.529001
7049	0	0.286477	9.381128	0.052827	0.002869	0.093811	0.000549	1.509293	3.211118	-41.537558
7050	0	0.260982	9.362824	0.073304	0.002616	0.093628	0.000751	1.528324	3.217362	-41.542627
7051	0	0.280407	9.362812	0.047275	0.002808	0.093628	0.000488	1.544919	3.220457	-41.545358
7052	0	0.285527	9.387243	0.098883	0.002861	0.093872	0.001006	1.563644	3.226266	-41.546666
7053	0	0.268063	9.381130	0.096486	0.002686	0.093811	0.000977	1.575580	3.231075	-41.552772
7054	0	0.279853	9.375004	0.076008	0.002797	0.093750	0.000770	1.584833	3.228147	-41.559776
7055	0	0.304714	9.423856	0.108769	0.003052	0.094238	0.001099	1.595730	3.232582	-41.561134
7056	0	0.291614	9.454365	0.069971	0.002920	0.094543	0.000710	1.605232	3.236251	-41.560092
7057	0	0.292974	9.478768	0.096844	0.002930	0.094788	0.000977	1.612630	3.235016	-41.556312
7058	0	0.286375	9.527607	0.070507	0.002868	0.095276	0.000715	1.622500	3.238565	-41.555591
7059	0	0.268385	9.594745	0.133262	0.002686	0.095947	0.001343	1.632282	3.239454	-41.553472
7060	0	0.279983	9.625271	0.131054	0.002804	0.096252	0.001322	1.643347	3.243042	-41.562622
7061	0	0.280660	9.692397	0.090340	0.002808	0.096924	0.000916	1.655337	3.243047	-41.562748
7062	0	0.292717	9.735123	0.173601	0.002927	0.097351	0.001745	1.663772	3.241502	-41.563028
7063	0	0.268267	9.808375	0.194436	0.002686	0.098083	0.001953	1.671648	3.243758	-41.565929
7064	0	0.267229	9.845008	0.223180	0.002679	0.098450	0.002240	1.679049	3.250375	-41.564020
7065	0	0.268418	9.912134	0.212660	0.002686	0.099121	0.002136	1.687808	3.250881	-41.563622
7066	0	0.323141	9.991469	0.223307	0.003232	0.099915	0.002238	1.691345	3.250518	-41.561330
7067	0	0.310911	10.034209	0.231148	0.003113	0.100342	0.002319	1.697891	3.253659	-41.557480
7068	0	0.328630	10.070826	0.278477	0.003288	0.100708	0.002791	1.703013	3.254981	-41.565184
7069	0	0.341714	10.095231	0.237490	0.003418	0.100952	0.002380	1.706768	3.254972	-41.575840
7070	0	0.329547	10.119641	0.236154	0.003294	0.101196	0.002369	1.712636	3.252157	-41.566698
7071	0	0.317432	10.131858	0.286042	0.003174	0.101318	0.002869	1.719466	3.250508	-41.565008
7072	0	0.311177	10.174588	0.265900	0.003113	0.101746	0.002668	1.727557	3.250584	-41.567756
7073	0	0.335618	10.192871	0.213726	0.003357	0.101929	0.002136	1.723878	3.250304	-41.563648
7074	0	0.298618	10.180592	0.268162	0.002989	0.101806	0.002687	1.727971	3.252238	-41.560745
7075	0	0.298621	10.211207	0.261966	0.002991	0.102112	0.002625	1.730936	3.256258	-41.559838
7076	0	0.322427	10.205115	0.315252	0.003225	0.102051	0.003163	1.740569	3.256426	-41.560988
7077	0	0.335669	10.180667	0.244043	0.003357	0.101807	0.002441	1.739122	3.255647	-41.561412
7078	0	0.341635	10.168473	0.200454	0.003417	0.101685	0.002011	1.744195	3.255345	-41.564039
7079	0	0.304574	10.131857	0.237899	0.003052	0.101318	0.002380	1.743236	3.261110	-41.562506
7080	0	0.321783	10.083030	0.274113	0.003222	0.100830	0.002744	1.743626	3.265275	-41.557465
7081	0	0.292523	10.089129	0.274487	0.002930	0.100891	0.002747	1.743034	3.269298	-41.557499
7082	0	0.267374	9.985366	0.212865	0.002676	0.099854	0.002132	1.744806	3.270815	-41.553203
7083	0	0.281071	9.936518	0.115650	0.002808	0.099365	0.001160	1.745886	3.266110	-41.550460
7084	0	0.281605	9.905903	0.194654	0.002813	0.099059	0.001946	1.743187	3.261873	-41.542751
7085	0	0.311089	9.875502	0.103049	0.003113	0.098755	0.001038	1.748833	3.262914	-41.528519
7086	0	0.292493	9.808349	0.059685	0.002925	0.098083	0.000596	1.745309	3.261755	-41.523518
7087	0	0.292747	9.759529	0.048671	0.002930	0.097595	0.000488	1.744596	3.263194	-41.520120
7088	0	0.279919	9.680185	0.073033	0.002803	0.096802	0.000729	1.740010	3.266377	-41.519608
7089	0	0.298963	9.674078	0.060660	0.002991	0.096741	0.000610	1.741899	3.266506	-41.514628
7090	0	0.287237	9.606921	0.132985	0.002866	0.096069	0.001335	1.745653	3.257520	-41.513852
7091	0	0.286357	9.552019	0.091402	0.002869	0.095520	0.000916	1.744920	3.262469	-41.508955
7092	0	0.273467	9.545898	0.097765	0.002736	0.095459	0.000973	1.736496	3.263046	-41.505713
7093	0	0.311062	9.490972	0.091770	0.003113	0.094910	0.000916	1.731310	3.264528	-41.502251
7094	0	0.286167	9.442141	0.068188	0.002864	0.094421	0.000675	1.720679	3.266068	-41.502282
7095	0	0.225799	9.411619	0.061486	0.002258	0.094116	0.000610	1.712725	3.265291	-41.507481
7096	0	0.280957	9.399304	0.056731	0.002807	0.093993	0.000558	1.698712	3.260608	-41.509032
7097	0	0.244394	9.423812	0.050579	0.002441	0.094238	0.000488	1.674899	3.256413	-41.508759
7098	0	0.220267	9.387108	0.016687	0.002202	0.093871	0.000156	1.659640	3.254491	-41.509141
7099	0	0.299538	9.393295	0.006965	0.002991	0.093933	0.000061	1.646577	3.247712	-41.499995
7100	0	0.269190	9.411530	0.020812	0.002694	0.094115	0.000200	1.634554	3.249266	-41.500836
7101	0	0.262020	9.417738	-0.011412	0.002625	0.094177	-0.000122	1.622377	3.253429	-41.492306
7102	0	0.297787	9.436044	0.020752	0.002981	0.094360	0.000198	1.608791	3.256280	-41.493339
7103	0	0.256242	9.466548	0.056147	0.002563	0.094666	0.000549	1.591636	3.256428	-41.497267
7104	0	0.286691	9.515270	0.089122	0.002866	0.095153	0.000878	1.573645	3.253980	-41.497357
7105	0	0.280948	9.545877	0.129367	0.002808	0.095459	0.001282	1.556841	3.250664	-41.492333
7106	0	0.263067	9.594596	0.144487	0.002627	0.095946	0.001428	1.533835	3.245664	-41.501507
7107	0	0.305435	9.643507	0.209356	0.003052	0.096436	0.002075	1.509517	3.241514	-41.500998
7108	0	0.281491	9.679937	0.194868	0.002812	0.096800	0.001928	1.482926	3.237471	-41.500104
7109	0	0.305440	9.741170	0.190874	0.003052	0.097412	0.001892	1.460839	3.233298	-41.498693
7110	0	0.324444	9.808210	0.187914	0.003240	0.098083	0.001864	1.441151	3.226600	-41.502364
7111	0	0.317578	9.826618	0.221328	0.003174	0.098267	0.002197	1.419979	3.223282	-41.495399
7112	0	0.293616	9.887552	0.194385	0.002934	0.098876	0.001924	1.393991	3.219160	-41.495550
7113	0	0.311591	9.936465	0.258233	0.003113	0.099365	0.002563	1.369750	3.214532	-41.492078
7114	0	0.324052	9.979015	0.213247	0.003241	0.099791	0.002112	1.344166	3.213517	-41.485965
7115	0	0.262989	10.046328	0.252044	0.002625	0.100464	0.002502	1.321122	3.206311	-41.484353
7116	0	0.312783	10.082746	0.334846	0.003123	0.100828	0.003331	1.298938	3.200034	-41.476853
7117	0	0.311621	10.095149	0.331289	0.003113	0.100952	0.003296	1.277094	3.195063	-41.466930
7118	0	0.263635	10.131579	0.292056	0.002631	0.101316	0.002902	1.253681	3.188258	-41.468196
7119	0	0.335619	10.113476	0.312973	0.003357	0.101135	0.003113	1.231950	3.188041	-41.462769
7120	0	0.329626	10.149891	0.352889	0.003294	0.101500	0.003512	1.210765	3.184421	-41.464541
7121	0	0.287325	10.131778	0.252065	0.002869	0.101318	0.002502	1.187585	3.178147	-41.457934
7122	0	0.367375	10.143804	0.310012	0.003671	0.101439	0.003088	1.171332	3.173637	-41.452742
7123	0	0.293905	10.125659	0.282413	0.002930	0.101257	0.002808	1.150086	3.162003	-41.450198
7124	0	0.307416	10.143800	0.297562	0.003070	0.101439	0.002962	1.132278	3.156135	-41.447136
7125	0	0.341850	10.101278	0.330769	0.003418	0.101013	0.003296	1.116352	3.154509	-41.449926
7126	0	0.298887	10.070685	0.296249	0.002992	0.100707	0.002953	1.102483	3.156579	-41.440152
7127	0	0.287124	10.040247	0.251404	0.002869	0.100403	0.002502	1.086627	3.152537	-41.432414
7128	0	0.336322	10.034044	0.278209	0.003362	0.100341	0.002769	1.069648	3.149747	-41.434151
7129	0	0.280991	9.985328	0.238760	0.002808	0.099854	0.002380	1.058783	3.146036	-41.430113
7130	0	0.299337	9.936406	0.258672	0.002995	0.099364	0.002577	1.044807	3.146299	-41.427453
7131	0	0.359744	9.875491	0.287226	0.003601	0.098755	0.002869	1.038070	3.149469	-41.424826
7132	0	0.286026	9.844856	0.257852	0.002861	0.098449	0.002570	1.025746	3.149289	-41.411607
7133	0	0.317504	9.802218	0.257272	0.003174	0.098022	0.002563	1.012385	3.146819	-41.408206
7134	0	0.329701	9.765514	0.277107	0.003298	0.097655	0.002765	1.002349	3.146676	-41.407113
7135	0	0.281138	9.716768	0.232668	0.002808	0.097168	0.002319	0.991142	3.141158	-41.409013
7136	0	0.257270	9.649544	0.203400	0.002570	0.096496	0.002028	0.982049	3.137043	-41.410902
7137	0	0.262194	9.594718	0.189979	0.002625	0.095947	0.001892	0.970305	3.139040	-41.412191
7138	0	0.231903	9.564078	0.179745	0.002314	0.095641	0.001785	0.953181	3.131482	-41.411686
7139	0	0.268807	9.521468	0.122800	0.002686	0.095215	0.001221	0.941834	3.127402	-41.400579
7140	0	0.305578	9.515274	0.148816	0.003057	0.095153	0.001479	0.928482	3.127191	-41.404707
7141	0	0.268489	9.454340	0.092364	0.002686	0.094543	0.000916	0.916206	3.126819	-41.412121
7142	0	0.298664	9.460342	0.155288	0.002989	0.094604	0.001541	0.899477	3.128403	-41.408433
7143	0	0.330282	9.448203	0.159614	0.003296	0.094482	0.001587	0.885784	3.118917	-41.411474
7144	0	0.288447	9.435927	0.148630	0.002882	0.094359	0.001483	0.879258	3.114824	-41.412215
7145	0	0.311280	9.393302	0.159191	0.003113	0.093933	0.001587	0.870688	3.113743	-41.410229
7146	0	0.305458	9.442024	0.142013	0.003052	0.094420	0.001413	0.859946	3.109309	-41.398694
7147	0	0.268842	9.429905	0.165874	0.002686	0.094299	0.001648	0.844355	3.104765	-41.398232
7148	0	0.293695	9.442018	0.149696	0.002934	0.094420	0.001486	0.828413	3.100646	-41.400301
7149	0	0.250684	9.466523	0.177968	0.002502	0.094666	0.001770	0.814314	3.094245	-41.404866
7150	0	0.287974	9.509162	0.137026	0.002877	0.095092	0.001362	0.801770	3.090136	-41.403014
7151	0	0.274738	9.533688	0.152648	0.002747	0.095337	0.001526	0.798672	3.088071	-41.407974
7152	0	0.298918	9.588521	0.208273	0.002992	0.095885	0.002076	0.788416	3.089995	-41.408802
7153	0	0.299205	9.643539	0.208039	0.002991	0.096436	0.002075	0.779921	3.087311	-41.415257
7154	0	0.317764	9.661757	0.208786	0.003176	0.096618	0.002085	0.773824	3.083984	-41.415884
7155	0	0.292888	9.710672	0.293754	0.002930	0.097107	0.002930	0.762132	3.083897	-41.408963
7156	0	0.280758	9.765515	0.227735	0.002806	0.097655	0.002274	0.755326	3.080650	-41.410477
7157	0	0.305071	9.814447	0.281091	0.003052	0.098145	0.002808	0.749111	3.080840	-41.413239
7158	0	0.280634	9.844850	0.403918	0.002805	0.098449	0.004034	0.740771	3.078033	-41.414901
7159	0	0.305148	9.905988	0.305770	0.003052	0.099060	0.003052	0.731511	3.077342	-41.410920
7160	0	0.329904	9.942506	0.318905	0.003295	0.099425	0.003185	0.724740	3.071600	-41.407205
7161	0	0.311033	9.979250	0.280968	0.003113	0.099792	0.002808	0.720032	3.073401	-41.411390
7162	0	0.329325	10.015756	0.318011	0.003290	0.100158	0.003178	0.714821	3.068874	-41.410085
7163	0	0.323878	10.040276	0.317221	0.003235	0.100403	0.003174	0.714269	3.063387	-41.409578
7164	0	0.324287	10.058504	0.371756	0.003242	0.100585	0.003719	0.713943	3.062034	-41.415127
7165	0	0.354172	10.095221	0.298670	0.003540	0.100952	0.002991	0.716116	3.059097	-41.412608
7166	0	0.317545	10.107430	0.316378	0.003177	0.101074	0.003165	0.715367	3.059473	-41.405775
7167	0	0.323326	10.125758	0.341184	0.003235	0.101257	0.003418	0.719884	3.060234	-41.398946
7168	0	0.365363	10.144091	0.364112	0.003658	0.101440	0.003650	0.727219	3.064554	-41.403501
7169	0	0.292629	10.107459	0.377680	0.002930	0.101074	0.003784	0.733197	3.067391	-41.400944
7170	0	0.291902	10.119688	0.393918	0.002922	0.101196	0.003952	0.745379	3.069833	-41.399731
7171	0	0.366308	10.101348	0.408109	0.003662	0.101013	0.004089	0.752339	3.067770	-41.399130
7172	0	0.305323	10.089164	0.412007	0.003053	0.100891	0.004133	0.764896	3.066233	-41.393417
7173	0	0.359611	10.034234	0.377460	0.003601	0.100342	0.003784	0.773405	3.070864	-41.387218
7174	0	0.328293	10.009889	0.375893	0.003285	0.100099	0.003764	0.776971	3.072735	-41.385755
7175	0	0.286994	9.985379	0.322521	0.002869	0.099854	0.003235	0.785642	3.070249	-41.384235
7176	0	0.311578	9.936555	0.289758	0.003115	0.099365	0.002910	0.797128	3.067963	-41.381446
7177	0	0.322811	9.881659	0.285316	0.003235	0.098816	0.002869	0.812665	3.074756	-41.371291
7178	0	0.297096	9.857330	0.214750	0.002976	0.098573	0.002166	0.831593	3.080012	-41.373350
7179	0	0.310758	9.802296	0.205946	0.003113	0.098022	0.002075	0.847579	3.085052	-41.367669
7180	0	0.297261	9.759584	0.202510	0.002980	0.097595	0.002044	0.867126	3.092902	-41.366921
7181	0	0.280328	9.686323	0.162932	0.002808	0.096863	0.001648	0.886824	3.096934	-41.366965
7182	0	0.334013	9.698644	0.232669	0.003347	0.096986	0.002342	0.902809	3.104471	-41.365515
7183	0	0.317102	9.625299	0.193051	0.003174	0.096252	0.001953	0.927371	3.106719	-41.363032
7184	0	0.279659	9.576556	0.183115	0.002802	0.095765	0.001846	0.943216	3.111960	-41.367148
7185	0	0.305183	9.558131	0.181745	0.003052	0.095581	0.001831	0.957149	3.110813	-41.363581
7186	0	0.299086	9.527614	0.197375	0.002991	0.095276	0.001987	0.970139	3.109578	-41.365517
7187	0	0.323382	9.472691	0.163017	0.003235	0.094727	0.001648	0.989273	3.109768	-41.364970
7188	0	0.304750	9.460462	0.049807	0.003049	0.094604	0.000513	1.005138	3.110207	-41.370214
7189	0	0.298362	9.429973	0.126784	0.002991	0.094299	0.001282	1.019732	3.117697	-41.374765
7190	0	0.272445	9.448273	0.081288	0.002731	0.094482	0.000826	1.033238	3.124867	-41.379950
7191	0	0.255886	9.436064	0.114622	0.002563	0.094360	0.001160	1.047308	3.129366	-41.380718
7192	0	0.267239	9.436062	0.111771	0.002676	0.094360	0.001132	1.062423	3.132628	-41.387002
7193	0	0.292969	9.423827	-0.007551	0.002930	0.094238	-0.000061	1.077733	3.131498	-41.382020
7194	0	0.268356	9.460467	0.087011	0.002685	0.094604	0.000886	1.094701	3.131613	-41.383002
7195	0	0.311040	9.484897	0.175639	0.003113	0.094849	0.001770	1.108919	3.133432	-41.387299
7196	0	0.255205	9.497098	0.087464	0.002558	0.094971	0.000888	1.122733	3.139124	-41.390258
7197	0	0.329567	9.521518	0.193728	0.003296	0.095215	0.001953	1.139530	3.138350	-41.390010
7198	0	0.329218	9.570352	0.178245	0.003295	0.095703	0.001799	1.156650	3.140583	-41.392666
7199	0	0.286724	9.594755	0.151041	0.002869	0.095947	0.001526	1.172876	3.141194	-41.394144
7200	0	0.298133	9.631389	0.203236	0.002987	0.096313	0.002044	1.184238	3.146811	-41.402815
7201	0	0.310667	9.680226	0.199952	0.003113	0.096802	0.002014	1.199345	3.153015	-41.407558
7202	0	0.279296	9.704721	0.215450	0.002795	0.097047	0.002168	1.212685	3.154643	-41.405978
7203	0	0.310951	9.777869	0.181675	0.003113	0.097778	0.001831	1.227201	3.157431	-41.405490
7204	0	0.292208	9.826698	0.245905	0.002923	0.098267	0.002473	1.241104	3.157520	-41.405781
7205	0	0.292523	9.857219	0.224619	0.002930	0.098572	0.002258	1.252928	3.161662	-41.401941
7206	0	0.340227	9.930470	0.215903	0.003408	0.099304	0.002172	1.266170	3.167716	-41.393254
7207	0	0.317012	9.973191	0.224294	0.003174	0.099731	0.002258	1.281568	3.170938	-41.388079
7208	0	0.316090	10.009924	0.318884	0.003166	0.100099	0.003203	1.295975	3.176020	-41.384795
7209	0	0.329102	10.064756	0.297639	0.003296	0.100647	0.002991	1.310015	3.180571	-41.377961
7210	0	0.297660	10.070951	0.306881	0.002980	0.100709	0.003083	1.324175	3.183751	-41.374570
7211	0	0.323297	10.107481	0.364742	0.003235	0.101074	0.003662	1.338513	3.184852	-41.369454
7212	0	0.316806	10.113692	0.318363	0.003169	0.101136	0.003205	1.360768	3.184987	-41.368276
7213	0	0.267962	10.113589	0.322000	0.002686	0.101135	0.003235	1.375368	3.190785	-41.363034
7214	0	0.309697	10.125886	0.312791	0.003100	0.101258	0.003143	1.390485	3.193682	-41.358867
7215	0	0.341287	10.138013	0.327856	0.003418	0.101379	0.003296	1.407768	3.198560	-41.360516
7216	0	0.327923	10.162520	0.293796	0.003285	0.101624	0.002955	1.425148	3.204520	-41.354374
7217	0	0.335117	10.113583	0.267085	0.003357	0.101135	0.002686	1.439446	3.209986	-41.349907
7218	0	0.327941	10.113669	0.233593	0.003284	0.101136	0.002351	1.453958	3.213611	-41.348530
7219	0	0.310837	10.095258	0.212246	0.003113	0.100952	0.002136	1.467277	3.217629	-41.349070
7220	0	0.322040	10.083052	0.191027	0.003225	0.100830	0.001925	1.482220	3.222191	-41.355724
7221	0	0.316632	10.040338	0.230573	0.003174	0.100403	0.002319	1.495419	3.229754	-41.355279
7222	0	0.309125	10.009920	0.252030	0.003098	0.100099	0.002536	1.510863	3.235970	-41.361556
7223	0	0.328463	9.954909	0.217999	0.003296	0.099548	0.002197	1.528407	3.247906	-41.359157
7224	0	0.314183	9.930573	0.190303	0.003151	0.099305	0.001918	1.543150	3.257355	-41.356259
7225	0	0.322928	9.881639	0.193830	0.003235	0.098816	0.001953	1.557967	3.262770	-41.349878
7226	0	0.334314	9.820582	0.123756	0.003345	0.098206	0.001251	1.571521	3.264411	-41.348440
7227	0	0.310655	9.802297	0.175262	0.003113	0.098022	0.001770	1.589513	3.270644	-41.349126
7228	0	0.285278	9.716822	0.141745	0.002855	0.097168	0.001430	1.601434	3.272540	-41.346698
7229	0	0.286319	9.698517	0.108584	0.002869	0.096985	0.001099	1.614222	3.277898	-41.349786
7230	0	0.273181	9.637479	0.118008	0.002735	0.096375	0.001195	1.629572	3.280760	-41.347371
7231	0	0.261903	9.613064	0.090336	0.002625	0.096130	0.000916	1.641729	3.286194	-41.340572
7232	0	0.285472	9.588649	0.124279	0.002857	0.095886	0.001257	1.656299	3.288082	-41.338273
7233	0	0.293196	9.533696	0.108856	0.002930	0.095337	0.001099	1.666050	3.284258	-41.344512
7234	0	0.286661	9.515314	0.106829	0.002872	0.095153	0.001078	1.674976	3.290226	-41.343921
7235	0	0.335264	9.466580	0.139540	0.003357	0.094666	0.001404	1.682773	3.294348	-41.339023
7236	0	0.297980	9.448254	0.095157	0.002981	0.094482	0.000959	1.689906	3.294938	-41.337876
7237	0	0.310705	9.484891	0.133616	0.003113	0.094849	0.001343	1.695539	3.300803	-41.335512
7238	0	0.309790	9.429943	0.102102	0.003100	0.094299	0.001024	1.697076	3.302755	-41.330926
7239	0	0.238002	9.454350	0.085122	0.002380	0.094543	0.000854	1.698664	3.302106	-41.322746
7240	0	0.305011	9.448246	0.047836	0.003051	0.094482	0.000482	1.700229	3.301833	-41.320370
7241	0	0.256244	9.442144	0.054515	0.002563	0.094421	0.000549	1.702978	3.301968	-41.322539
7242	0	0.255593	9.497083	0.048047	0.002561	0.094971	0.000480	1.699730	3.306524	-41.323385
7243	0	0.298928	9.515386	0.018070	0.002991	0.095154	0.000183	1.700290	3.307109	-41.322840
7244	0	0.274096	9.533696	0.023922	0.002743	0.095337	0.000238	1.696998	3.308182	-41.322224
7245	0	0.268521	9.533690	0.091799	0.002686	0.095337	0.000916	1.691695	3.307527	-41.317613
7246	0	0.310776	9.619059	0.079701	0.003112	0.096190	0.000798	1.690818	3.311296	-41.313349
7247	0	0.274845	9.655754	0.097869	0.002747	0.096558	0.000977	1.685951	3.308016	-41.306672
7248	0	0.244864	9.692274	0.165320	0.002444	0.096923	0.001652	1.681896	3.301798	-41.304093
7249	0	0.317652	9.735092	0.213907	0.003174	0.097351	0.002136	1.676189	3.297626	-41.305509
7250	0	0.251055	9.765514	0.123071	0.002507	0.097655	0.001225	1.667738	3.292668	-41.307968
7251	0	0.244077	9.796143	0.189270	0.002441	0.097961	0.001892	1.664724	3.292416	-41.303776
7252	0	0.323078	9.857074	0.220534	0.003233	0.098571	0.002198	1.654083	3.293951	-41.301449
7253	0	0.268482	9.893778	0.275486	0.002686	0.098938	0.002747	1.642121	3.293777	-41.295951
7254	0	0.311617	9.948595	0.216336	0.003111	0.099486	0.002152	1.627142	3.286697	-41.296836
7255	0	0.323694	9.967014	0.226717	0.003235	0.099670	0.002258	1.614558	3.283365	-41.302709
7256	0	0.311675	10.009643	0.240878	0.003117	0.100097	0.002398	1.599318	3.282307	-41.307798
7257	0	0.318006	10.058558	0.232611	0.003174	0.100586	0.002319	1.589181	3.274211	-41.305284
7258	0	0.336816	10.070700	0.258028	0.003369	0.100707	0.002577	1.582844	3.274532	-41.302916
7259	0	0.299429	10.125688	0.263754	0.002991	0.101257	0.002625	1.565668	3.269527	-41.294748
7260	0	0.323881	10.119425	0.278045	0.003242	0.101194	0.002772	1.554058	3.271610	-41.294912
7261	0	0.329550	10.131824	0.311706	0.003296	0.101318	0.003113	1.546788	3.270998	-41.288993
7262	0	0.317201	10.125624	0.251634	0.003173	0.101256	0.002510	1.537240	3.270927	-41.285642
7263	0	0.310971	10.119608	0.336619	0.003113	0.101196	0.003357	1.524302	3.273379	-41.277503
7264	0	0.316522	10.107297	0.259546	0.003167	0.101073	0.002582	1.506126	3.274591	-41.270074
7265	0	0.293082	10.101294	0.311975	0.002930	0.101013	0.003113	1.495737	3.272249	-41.258951
7266	0	0.317338	10.082885	0.319809	0.003176	0.100829	0.003187	1.480851	3.273917	-41.255249
7267	0	0.293022	10.070769	0.245391	0.002930	0.100708	0.002441	1.464161	3.272348	-41.255214
7268	0	0.293335	10.046261	0.223227	0.002931	0.100463	0.002222	1.450009	3.268225	-41.254757
7269	0	0.299001	10.003645	0.226701	0.002991	0.100037	0.002258	1.437539	3.268022	-41.249520
7270	0	0.311281	9.979134	0.203763	0.003111	0.099792	0.002031	1.427820	3.264804	-41.245984
7271	0	0.274859	9.936503	0.171790	0.002747	0.099365	0.001709	1.415088	3.261461	-41.247800
7272	0	0.299684	9.875373	0.136935	0.002995	0.098754	0.001360	1.401671	3.257742	-41.246754
7273	0	0.323577	9.832743	0.177987	0.003235	0.098328	0.001770	1.387713	3.255671	-41.252680
7274	0	0.280887	9.789921	0.228662	0.002809	0.097899	0.002277	1.374367	3.254258	-41.240980
7275	0	0.335882	9.790014	0.232716	0.003357	0.097900	0.002319	1.362702	3.251015	-41.236816
7276	0	0.287111	9.673965	0.197476	0.002872	0.096740	0.001968	1.352669	3.250459	-41.235106
7277	0	0.286798	9.637433	0.202362	0.002869	0.096375	0.002014	1.338932	3.250231	-41.232870
7278	0	0.330057	9.619005	0.210165	0.003294	0.096190	0.002093	1.326480	3.241367	-41.230890
7279	0	0.280836	9.594711	0.111067	0.002808	0.095947	0.001099	1.309604	3.239429	-41.230766
7280	0	0.256471	9.564098	0.149826	0.002564	0.095641	0.001489	1.295637	3.238060	-41.227640
7281	0	0.287264	9.527561	0.135334	0.002869	0.095276	0.001343	1.280416	3.232236	-41.223670
7282	0	0.245043	9.503061	0.101070	0.002449	0.095031	0.000998	1.262089	3.229512	-41.221556
7283	0	0.280912	9.490948	0.123217	0.002808	0.094910	0.001221	1.245779	3.226656	-41.215797
7284	0	0.287443	9.478630	0.168422	0.002872	0.094787	0.001670	1.225965	3.222114	-41.212196
7285	0	0.268849	9.466526	0.129534	0.002686	0.094666	0.001282	1.207051	3.217501	-41.213992
7286	0	0.281698	9.472531	0.150360	0.002813	0.094726	0.001492	1.189995	3.212073	-41.210258
7287	0	0.280985	9.478735	0.135565	0.002808	0.094788	0.001343	1.171987	3.208321	-41.215376
7288	0	0.262763	9.460338	0.131956	0.002628	0.094604	0.001307	1.153777	3.208128	-41.213642
7289	0	0.287197	9.503144	0.165909	0.002869	0.095032	0.001648	1.137901	3.203097	-41.215703
7290	0	0.299755	9.533565	0.192750	0.002996	0.095336	0.001914	1.119272	3.200757	-41.216703
7291	0	0.281134	9.521440	0.196934	0.002808	0.095215	0.001953	1.097322	3.195275	-41.216960
7292	0	0.281729	9.557864	0.242920	0.002814	0.095579	0.002413	1.075220	3.190690	-41.218280
7293	0	0.281524	9.600765	0.251863	0.002808	0.096008	0.002502	1.053392	3.180575	-41.215665
7294	0	0.276338	9.618901	0.242852	0.002761	0.096189	0.002412	1.031070	3.176609	-41.209222
7295	0	0.287275	9.655711	0.239616	0.002869	0.096558	0.002380	1.009882	3.170758	-41.204687
7296	0	0.311815	9.716581	0.230352	0.003120	0.097166	0.002290	0.991233	3.172438	-41.199930
7297	0	0.305481	9.741169	0.263668	0.003052	0.097412	0.002625	0.974473	3.167860	-41.196207
7298	0	0.306089	9.789892	0.272436	0.003057	0.097899	0.002709	0.954522	3.162899	-41.196510
7299	0	0.341307	9.857153	0.288296	0.003418	0.098572	0.002869	0.935448	3.167590	-41.192492
7300	0	0.322282	9.893667	0.272910	0.003224	0.098937	0.002714	0.915693	3.168398	-41.188892
7301	0	0.293385	9.893747	0.312524	0.002930	0.098938	0.003113	0.898811	3.162577	-41.187638
7302	0	0.282017	9.948497	0.296408	0.002815	0.099485	0.002954	0.885316	3.155914	-41.191479
7303	0	0.298821	9.979219	0.306379	0.002991	0.099792	0.003052	0.869080	3.157830	-41.197393
7304	0	0.286381	9.997435	0.277964	0.002863	0.099975	0.002770	0.856133	3.155845	-41.191112
7305	0	0.329694	10.040242	0.342920	0.003296	0.100403	0.003418	0.840889	3.153743	-41.194720
7306	0	0.329961	10.052365	0.277610	0.003297	0.100524	0.002769	0.829785	3.149609	-41.188603
7307	0	0.335851	10.064642	0.349356	0.003357	0.100647	0.003479	0.810744	3.146834	-41.186513
7308	0	0.366416	10.101113	0.296432	0.003665	0.101011	0.002958	0.801455	3.146736	-41.178767
7309	0	0.305064	10.076885	0.336382	0.003052	0.100769	0.003357	0.791169	3.147012	-41.170437
7310	0	0.317066	10.076792	0.337560	0.003171	0.100768	0.003370	0.782688	3.146398	-41.170104
7311	0	0.335592	10.070768	0.403743	0.003357	0.100708	0.004028	0.769863	3.146605	-41.166954
7312	0	0.304899	10.058487	0.374437	0.003049	0.100585	0.003741	0.763885	3.145547	-41.170375
7313	0	0.335985	10.058575	0.354251	0.003357	0.100586	0.003540	0.758609	3.141282	-41.169118
7314	0	0.336639	10.015750	0.318106	0.003362	0.100158	0.003179	0.753323	3.134933	-41.180218
7315	0	0.317344	9.985352	0.317413	0.003174	0.099854	0.003174	0.750498	3.134366	-41.176637
7316	0	0.347943	9.960932	0.311289	0.003478	0.099609	0.003113	0.747931	3.131807	-41.187416
7317	0	0.305250	9.918217	0.329392	0.003052	0.099182	0.003296	0.747725	3.129928	-41.179647
7318	0	0.298885	9.887701	0.304889	0.002992	0.098877	0.003048	0.744205	3.132218	-41.177871
7319	0	0.299228	9.838860	0.201557	0.002991	0.098389	0.002014	0.740100	3.129368	-41.175989
7320	0	0.311577	9.826567	0.280873	0.003116	0.098266	0.002810	0.738595	3.128233	-41.180988
7321	0	0.310660	9.771757	0.249891	0.003113	0.097717	0.002502	0.740317	3.134474	-41.176744
7322	0	0.297897	9.722906	0.249085	0.002977	0.097229	0.002495	0.742578	3.131555	-41.183898
7323	0	0.268500	9.680198	0.255552	0.002686	0.096802	0.002563	0.749623	3.131176	-41.186624
7324	0	0.280804	9.655775	0.260098	0.002806	0.096558	0.002608	0.755917	3.127398	-41.191638
7325	0	0.286797	9.619151	0.219353	0.002869	0.096191	0.002197	0.757928	3.127191	-41.193565
7326	0	0.292562	9.582543	0.242723	0.002928	0.095825	0.002434	0.763355	3.128751	-41.193784
7327	0	0.286652	9.576435	0.225275	0.002869	0.095764	0.002258	0.767581	3.130284	-41.191187
7328	0	0.292561	9.533706	0.223997	0.002925	0.095337	0.002247	0.773432	3.128435	-41.191041
7329	0	0.256213	9.545909	0.213318	0.002563	0.095459	0.002136	0.774718	3.129019	-41.194765
7330	0	0.305010	9.527583	0.158101	0.003049	0.095276	0.001580	0.771394	3.126486	-41.200250
7331	0	0.298906	9.490993	0.200416	0.002991	0.094910	0.002014	0.781106	3.127425	-41.207696
7332	0	0.280335	9.503178	0.186948	0.002804	0.095032	0.001871	0.780659	3.126969	-41.204682
7333	0	0.335631	9.509286	0.152167	0.003357	0.095093	0.001526	0.783335	3.126646	-41.205969
7334	0	0.298516	9.490986	0.139013	0.002989	0.094910	0.001395	0.787126	3.129998	-41.209901
7335	0	0.268643	9.521493	0.151906	0.002686	0.095215	0.001526	0.793059	3.127791	-41.225363
7336	0	0.341935	9.545913	0.205344	0.003419	0.095459	0.002061	0.799630	3.126232	-41.226257
7337	0	0.286801	9.558116	0.121393	0.002869	0.095581	0.001221	0.805437	3.125887	-41.226954
7338	0	0.249835	9.582535	0.175054	0.002501	0.095825	0.001756	0.809338	3.127439	-41.234831
7339	0	0.317551	9.600829	0.207303	0.003174	0.096008	0.002075	0.809611	3.124377	-41.244172
7340	0	0.274767	9.637379	0.212326	0.002749	0.096374	0.002131	0.817090	3.125448	-41.245345
7341	0	0.273912	9.674107	0.231383	0.002747	0.096741	0.002319	0.821414	3.133256	-41.255660
7342	0	0.334097	9.686305	0.242055	0.003342	0.096863	0.002430	0.830226	3.133075	-41.258874
7343	0	0.286669	9.747332	0.243663	0.002869	0.097473	0.002441	0.833598	3.134376	-41.269072
7344	0	0.310923	9.771754	0.284818	0.003108	0.097717	0.002858	0.843002	3.131978	-41.273614
7345	0	0.342040	9.826689	0.316239	0.003418	0.098267	0.003174	0.854004	3.128185	-41.272292
7346	0	0.262291	9.869426	0.277434	0.002628	0.098694	0.002784	0.862731	3.133498	-41.279150
7347	0	0.298906	9.899932	0.261519	0.002991	0.098999	0.002625	0.871250	3.134432	-41.284622
7348	0	0.347258	9.942664	0.271718	0.003475	0.099426	0.002728	0.880823	3.136451	-41.281701
7349	0	0.268686	9.954860	0.249086	0.002686	0.099548	0.002502	0.891895	3.133933	-41.284273
7350	0	0.341507	9.973200	0.313775	0.003420	0.099731	0.003150	0.903648	3.138509	-41.283485
7351	0	0.377865	10.015919	0.304233	0.003784	0.100159	0.003052	0.912091	3.143872	-41.281702
7352	0	0.303709	10.034231	0.283498	0.003040	0.100342	0.002850	0.926506	3.146594	-41.285841
7353	0	0.341200	10.034257	0.376911	0.003418	0.100342	0.003784	0.941389	3.152454	-41.286700
7354	0	0.346348	10.058763	0.312300	0.003467	0.100587	0.003143	0.962211	3.155079	-41.290580
7355	0	0.250148	10.076967	0.364545	0.002502	0.100769	0.003662	0.978867	3.155228	-41.290881
7356	0	0.334895	10.070966	0.342915	0.003354	0.100709	0.003445	0.994200	3.160131	-41.292256
7357	0	0.316965	10.070875	0.315457	0.003174	0.100708	0.003174	1.013756	3.163874	-41.284405
7358	0	0.249040	10.046556	0.342085	0.002494	0.100465	0.003440	1.033265	3.166944	-41.285983
7359	0	0.353708	10.040340	0.352691	0.003540	0.100403	0.003540	1.045868	3.169353	-41.277600
7360	0	0.297889	10.028140	0.307031	0.002984	0.100281	0.003086	1.061568	3.174300	-41.269284
7361	0	0.273836	9.991549	0.290514	0.002747	0.099915	0.002930	1.087417	3.182743	-41.261399
7362	0	0.351832	9.973301	0.237301	0.003523	0.099732	0.002392	1.106649	3.186962	-41.251569
7363	0	0.268418	9.954889	0.248177	0.002686	0.099548	0.002502	1.128117	3.187534	-41.249996
7364	0	0.310509	9.893854	0.182685	0.003109	0.098938	0.001850	1.152695	3.190992	-41.243743
7365	0	0.329216	9.845033	0.205151	0.003296	0.098450	0.002075	1.177889	3.194298	-41.238906
7366	0	0.261325	9.832912	0.182136	0.002617	0.098329	0.001844	1.202445	3.197484	-41.237989
7367	0	0.310357	9.802328	0.229711	0.003113	0.098022	0.002319	1.226098	3.207250	-41.235936
7368	0	0.308759	9.753585	0.237540	0.003094	0.097535	0.002397	1.248666	3.213452	-41.242013
7369	0	0.261706	9.704662	0.248211	0.002625	0.097046	0.002502	1.270437	3.221322	-41.243767
7370	0	0.320919	9.680342	0.158494	0.003220	0.096803	0.001607	1.294135	3.232597	-41.237472
7371	0	0.310841	9.661909	0.125916	0.003113	0.096619	0.001282	1.318556	3.236722	-41.237365
7372	0	0.254635	9.619182	0.103303	0.002554	0.096191	0.001053	1.339943	3.244632	-41.241219
7373	0	0.310517	9.606990	0.193762	0.003113	0.096069	0.001953	1.356099	3.252697	-41.239792
7374	0	0.285076	9.558139	0.129058	0.002852	0.095581	0.001311	1.378648	3.253628	-41.240266
7375	0	0.232046	9.552006	0.047466	0.002319	0.095520	0.000488	1.392694	3.251170	-41.241069
7376	0	0.292765	9.521508	0.062650	0.002932	0.095215	0.000644	1.411134	3.254774	-41.244713
7377	0	0.298099	9.521528	0.083972	0.002991	0.095215	0.000854	1.426635	3.265383	-41.248564
7378	0	0.241637	9.527615	0.124148	0.002421	0.095276	0.001252	1.437236	3.270358	-41.250721
7379	0	0.304636	9.515410	0.077947	0.003052	0.095154	0.000793	1.451780	3.275765	-41.247114
7380	0	0.272976	9.484887	0.063125	0.002735	0.094849	0.000643	1.463449	3.281148	-41.248306
7381	0	0.243490	9.527617	0.071667	0.002441	0.095276	0.000732	1.480152	3.287886	-41.241923
7382	0	0.322086	9.533705	0.117899	0.003222	0.095337	0.001188	1.488995	3.287631	-41.238745
7383	0	0.249562	9.545933	0.133093	0.002502	0.095459	0.001343	1.500979	3.294771	-41.246566
7384	0	0.297457	9.570330	0.100120	0.002976	0.095703	0.001013	1.512581	3.295926	-41.244241
7385	0	0.323343	9.600851	0.139310	0.003235	0.096008	0.001404	1.523043	3.296592	-41.242666
7386	0	0.267775	9.631370	0.100539	0.002682	0.096313	0.001016	1.533008	3.300266	-41.240540
7387	0	0.286543	9.686302	0.133332	0.002869	0.096863	0.001343	1.541926	3.303045	-41.245244
7388	0	0.328549	9.698509	0.149915	0.003289	0.096985	0.001506	1.547534	3.306431	-41.244455
7389	0	0.274439	9.735118	0.084919	0.002747	0.097351	0.000854	1.551490	3.307972	-41.238695
7390	0	0.255620	9.759537	0.107934	0.002559	0.097595	0.001087	1.558487	3.309874	-41.235756
7391	0	0.310682	9.790071	0.133307	0.003113	0.097900	0.001343	1.567561	3.315830	-41.226244
7392	0	0.248866	9.838886	0.168005	0.002490	0.098389	0.001689	1.575701	3.316433	-41.230478
7393	0	0.280358	9.881625	0.181920	0.002808	0.098816	0.001831	1.587192	3.320112	-41.226215
7394	0	0.309742	9.899943	0.204100	0.003104	0.098999	0.002050	1.595795	3.326980	-41.224934
7395	0	0.292520	9.954861	0.249704	0.002930	0.099548	0.002502	1.599717	3.331155	-41.220748
7396	0	0.297998	9.960955	0.260772	0.002981	0.099609	0.002613	1.603544	3.331530	-41.215387
7397	0	0.310844	10.021998	0.249756	0.003113	0.100220	0.002502	1.606829	3.335618	-41.212413
7398	0	0.261293	10.003678	0.273241	0.002615	0.100037	0.002736	1.608680	3.336911	-41.202466
7399	0	0.323299	10.040297	0.231583	0.003235	0.100403	0.002319	1.610330	3.338045	-41.196528
7400	0	0.310806	10.083029	0.217993	0.003108	0.100830	0.002190	1.619029	3.337029	-41.188046
7401	0	0.304862	10.089137	0.219004	0.003052	0.100891	0.002197	1.624872	3.339523	-41.176892
7402	0	0.303788	10.058628	0.174771	0.003045	0.100586	0.001755	1.630578	3.346717	-41.181119
7403	0	0.292828	10.040299	0.237524	0.002930	0.100403	0.002380	1.634090	3.347358	-41.179969
7404	0	0.341255	10.095225	0.249018	0.003414	0.100952	0.002492	1.633721	3.348168	-41.175370
7405	0	0.335159	10.070817	0.189280	0.003357	0.100708	0.001892	1.630540	3.353238	-41.169087
7406	0	0.291481	10.034202	0.176391	0.002918	0.100342	0.001771	1.636266	3.356147	-41.171691
7407	0	0.329561	10.040308	0.218641	0.003296	0.100403	0.002197	1.646278	3.355468	-41.164507
7408	0	0.280119	9.991483	0.229183	0.002807	0.099915	0.002297	1.650278	3.360670	-41.155120
7409	0	0.274359	9.979271	0.237422	0.002747	0.099792	0.002380	1.654961	3.363090	-41.146967
7410	0	0.286095	9.930422	0.206302	0.002862	0.099304	0.002063	1.652320	3.363298	-41.145980
7411	0	0.304804	9.942640	0.164705	0.003052	0.099426	0.001648	1.650959	3.366573	-41.145249
7412	0	0.286028	9.893798	0.140376	0.002861	0.098938	0.001402	1.646387	3.366411	-41.135836
7413	0	0.280653	9.857193	0.206949	0.002808	0.098572	0.002075	1.650612	3.366639	-41.134662
7414	0	0.341465	9.826657	0.157759	0.003415	0.098267	0.001575	1.644596	3.366152	-41.126314
7415	0	0.292931	9.783932	0.146822	0.002930	0.097839	0.001465	1.638214	3.365567	-41.118997
7416	0	0.274482	9.735016	0.122488	0.002746	0.097350	0.001226	1.637625	3.365476	-41.117158
7417	0	0.304698	9.704602	0.079703	0.003052	0.097046	0.000793	1.631002	3.370075	-41.113331
7418	0	0.267431	9.649656	0.110874	0.002675	0.096497	0.001105	1.624500	3.369937	-41.100314
7419	0	0.250242	9.655757	0.073874	0.002502	0.096558	0.000732	1.614555	3.368951	-41.092654
7420	0	0.280440	9.588531	0.105331	0.002807	0.095885	0.001050	1.608190	3.370621	-41.091883
7421	0	0.238332	9.570302	0.073598	0.002380	0.095703	0.000732	1.601555	3.366043	-41.087504
7422	0	0.287977	9.557988	0.123208	0.002874	0.095580	0.001227	1.593491	3.358553	-41.085848
7423	0	0.323051	9.527600	0.043373	0.003235	0.095276	0.000427	1.583302	3.362753	-41.079877
7424	0	0.273921	9.503159	0.123983	0.002737	0.095032	0.001233	1.572775	3.359120	-41.074440
7425	0	0.262273	9.521486	0.055422	0.002625	0.095215	0.000549	1.564525	3.360183	-41.075385
7426	0	0.317039	9.515365	0.112101	0.003170	0.095154	0.001108	1.546653	3.358726	-41.067162
7427	0	0.250571	9.515368	0.079889	0.002502	0.095154	0.000793	1.537704	3.353762	-41.065617
7428	0	0.293641	9.515274	0.075387	0.002935	0.095153	0.000743	1.522114	3.351539	-41.063232
7429	0	0.280691	9.527588	0.049217	0.002808	0.095276	0.000488	1.515077	3.351328	-41.058170
7430	0	0.268619	9.545790	0.080801	0.002684	0.095458	0.000801	1.504382	3.347253	-41.050384
7431	0	0.280724	9.570299	0.117175	0.002808	0.095703	0.001160	1.487532	3.346706	-41.043757
7432	0	0.287427	9.600703	0.155738	0.002868	0.096007	0.001550	1.476019	3.337859	-41.041552
7433	0	0.311541	9.631332	0.098340	0.003113	0.096313	0.000977	1.465511	3.333701	-41.043111
7434	0	0.306177	9.667837	0.149113	0.003057	0.096679	0.001478	1.447806	3.326494	-41.034642
7435	0	0.274617	9.704563	0.172460	0.002747	0.097046	0.001709	1.426978	3.325975	-41.027148
7436	0	0.268750	9.692251	0.193706	0.002685	0.096923	0.001923	1.407515	3.321549	-41.027359
7437	0	0.317952	9.747263	0.227265	0.003174	0.097473	0.002258	1.388259	3.313903	-41.027269
7438	0	0.245454	9.771596	0.199698	0.002452	0.097716	0.001982	1.368003	3.309817	-41.027119
7439	0	0.299076	9.814429	0.202571	0.002991	0.098145	0.002014	1.352143	3.308775	-41.026736
7440	0	0.311093	9.844848	0.205327	0.003113	0.098449	0.002037	1.330886	3.309950	-41.024005
7441	0	0.293009	9.899874	0.202772	0.002930	0.098999	0.002014	1.312807	3.308492	-41.017716
7442	0	0.323678	9.911969	0.242298	0.003235	0.099120	0.002407	1.292037	3.305316	-41.018035
7443	0	0.293128	9.942579	0.233782	0.002930	0.099426	0.002319	1.268349	3.302508	-41.017750
7444	0	0.269067	9.966800	0.273787	0.002688	0.099669	0.002722	1.247452	3.298901	-41.015972
7445	0	0.299346	9.997501	0.282508	0.002991	0.099976	0.002808	1.225038	3.294801	-41.006459
7446	0	0.317902	9.997321	0.297942	0.003179	0.099974	0.002964	1.204987	3.293334	-41.003241
7447	0	0.299763	10.028024	0.294038	0.002991	0.100281	0.002930	1.190348	3.284448	-40.996378
7448	0	0.325434	10.070552	0.332843	0.003248	0.100706	0.003317	1.174782	3.276506	-40.995414
7449	0	0.311605	10.052424	0.331298	0.003113	0.100525	0.003296	1.152901	3.271890	-40.992541
7450	0	0.317964	10.082779	0.352326	0.003180	0.100828	0.003512	1.138116	3.270818	-40.995525
7451	0	0.342346	10.052423	0.318904	0.003418	0.100525	0.003174	1.118322	3.263611	-40.996832
7452	0	0.318709	10.058342	0.334120	0.003184	0.100584	0.003325	1.097941	3.259488	-40.995896
7453	0	0.287089	10.040244	0.306254	0.002869	0.100403	0.003052	1.083167	3.255908	-40.987137
7454	0	0.299956	10.027934	0.253606	0.002995	0.100280	0.002523	1.066296	3.249187	-40.990832
7455	0	0.299575	9.997524	0.238867	0.002991	0.099976	0.002380	1.054338	3.242421	-40.990272
7456	0	0.293923	9.954712	0.234691	0.002939	0.099547	0.002336	1.038837	3.241422	-40.990659
7457	0	0.329598	9.942595	0.281890	0.003296	0.099426	0.002808	1.023393	3.240344	-40.987344
7458	0	0.293192	9.918094	0.259197	0.002930	0.099181	0.002585	1.013377	3.236766	-40.983243
7459	0	0.329516	9.905989	0.287543	0.003296	0.099060	0.002869	1.003091	3.236614	-40.972906
7460	0	0.341786	9.850951	0.264602	0.003416	0.098510	0.002638	0.991150	3.233511	-40.968448
7461	0	0.299311	9.802216	0.245057	0.002991	0.098022	0.002441	0.978008	3.229720	-40.972540
7462	0	0.305311	9.771618	0.210410	0.003056	0.097716	0.002093	0.962945	3.231587	-40.982228
7463	0	0.329605	9.747282	0.281860	0.003296	0.097473	0.002808	0.947591	3.230438	-40.985768
7464	0	0.262640	9.698363	0.222828	0.002625	0.096984	0.002218	0.933293	3.227199	-40.985865
7465	0	0.293019	9.655749	0.220225	0.002930	0.096558	0.002197	0.924976	3.225582	-40.989391
7466	0	0.286990	9.637335	0.160704	0.002869	0.096374	0.001596	0.910001	3.223018	-41.000583
7467	0	0.250398	9.606916	0.153456	0.002502	0.096069	0.001526	0.897258	3.220143	-41.000606
7468	0	0.324030	9.570201	0.106023	0.003238	0.095702	0.001054	0.887145	3.216031	-40.993841
7469	0	0.293560	9.582496	0.110322	0.002930	0.095825	0.001099	0.879272	3.207870	-40.994683
7470	0	0.269781	9.564100	0.129870	0.002697	0.095641	0.001290	0.866896	3.205789	-40.997550
7471	0	0.292944	9.527584	0.152857	0.002930	0.095276	0.001526	0.861321	3.204997	-41.006083
7472	0	0.287339	9.539658	0.227324	0.002868	0.095397	0.002263	0.846766	3.197156	-41.009051
7473	0	0.256505	9.509256	0.226541	0.002563	0.095093	0.002258	0.835863	3.194245	-41.013855
7474	0	0.318140	9.539677	0.203073	0.003177	0.095397	0.002028	0.829604	3.187592	-41.004801
7475	0	0.268315	9.509281	0.183266	0.002686	0.095093	0.001831	0.825382	3.189411	-41.011341
7476	0	0.286381	9.551992	0.171588	0.002863	0.095520	0.001712	0.818231	3.187282	-41.020399
7477	0	0.323643	9.551987	0.201872	0.003235	0.095520	0.002014	0.810414	3.184365	-41.024726
7478	0	0.299503	9.570204	0.184398	0.002994	0.095702	0.001840	0.802874	3.181596	-41.029488
7479	0	0.286612	9.606933	0.134893	0.002869	0.096069	0.001343	0.793208	3.183584	-41.026027
7480	0	0.328801	9.655663	0.196978	0.003290	0.096557	0.001965	0.784704	3.185118	-41.025102
7481	0	0.305640	9.686253	0.208043	0.003052	0.096863	0.002075	0.776223	3.178566	-41.032051
7482	0	0.293941	9.686172	0.208871	0.002938	0.096862	0.002085	0.769221	3.176183	-41.034356
7483	0	0.287358	9.710662	0.257002	0.002869	0.097107	0.002563	0.759194	3.169373	-41.034945
7484	0	0.270057	9.728889	0.276055	0.002695	0.097289	0.002759	0.755144	3.161939	-41.044119
7485	0	0.311125	9.790029	0.354424	0.003113	0.097900	0.003540	0.747948	3.162851	-41.050833
7486	0	0.317323	9.802145	0.324106	0.003170	0.098022	0.003242	0.747327	3.158161	-41.058275
7487	0	0.299098	9.851063	0.293319	0.002991	0.098511	0.002930	0.740984	3.156900	-41.062080
7488	0	0.330323	9.881458	0.361156	0.003296	0.098815	0.003608	0.734235	3.147481	-41.069305
7489	0	0.305052	9.899912	0.311102	0.003052	0.098999	0.003113	0.734017	3.147961	-41.069980
7490	0	0.317300	9.936517	0.298705	0.003171	0.099365	0.002987	0.731556	3.144651	-41.074632
7491	0	0.299397	9.967027	0.305308	0.002991	0.099670	0.003052	0.727743	3.139953	-41.074855
7492	0	0.317921	10.021884	0.305180	0.003180	0.100219	0.003054	0.727567	3.139356	-41.076201
7493	0	0.298667	9.997576	0.298905	0.002991	0.099976	0.002991	0.727191	3.143020	-41.072456
7494	0	0.328797	10.021968	0.317088	0.003287	0.100220	0.003170	0.723897	3.141323	-41.077252
7495	0	0.341766	10.021995	0.292234	0.003418	0.100220	0.002930	0.729974	3.140679	-41.072531
7496	0	0.341257	10.034204	0.346101	0.003417	0.100342	0.003464	0.730775	3.144788	-41.073332
7497	0	0.323966	9.991451	0.323121	0.003235	0.099915	0.003235	0.732635	3.138331	-41.079984
7498	0	0.342984	10.046328	0.333595	0.003428	0.100463	0.003349	0.745538	3.134681	-41.079305
7499	0	0.305324	10.003691	0.389759	0.003052	0.100037	0.003906	0.753169	3.132095	-41.084517
7500	0	0.360229	9.991499	0.363259	0.003603	0.099915	0.003644	0.763913	3.132011	-41.093005
7501	0	0.329542	9.997604	0.371145	0.003296	0.099976	0.003723	0.774990	3.131642	-41.094544
7502	0	0.316912	9.967082	0.326213	0.003172	0.099670	0.003272	0.784097	3.133901	-41.097017
7503	0	0.347973	9.942666	0.340586	0.003479	0.099426	0.003418	0.795718	3.132141	-41.098169
7504	0	0.286631	9.930457	0.271181	0.002870	0.099304	0.002722	0.804951	3.134940	-41.097020
7505	0	0.311185	9.899939	0.291816	0.003113	0.098999	0.002930	0.815973	3.135046	-41.099124
7506	0	0.328522	9.857244	0.227814	0.003293	0.098572	0.002295	0.833843	3.143090	-41.099196
7507	0	0.280133	9.814502	0.193766	0.002808	0.098145	0.001953	0.849599	3.149377	-41.100902
7508	0	0.328196	9.790065	0.154007	0.003283	0.097900	0.001555	0.865284	3.148929	-41.109730
7509	0	0.310512	9.759578	0.187547	0.003113	0.097595	0.001892	0.882520	3.156866	-41.109814
7510	0	0.260542	9.692523	0.196281	0.002608	0.096925	0.001981	0.901547	3.159199	-41.112735
7511	0	0.298565	9.692430	0.175283	0.002991	0.096924	0.001770	0.919597	3.164127	-41.108514
7512	0	0.279590	9.655911	0.244822	0.002797	0.096559	0.002468	0.940974	3.164576	-41.108499
7513	0	0.305085	9.619185	0.217902	0.003052	0.096191	0.002197	0.960434	3.164621	-41.115732
7514	0	0.292662	9.643587	0.140635	0.002927	0.096436	0.001428	0.983518	3.163717	-41.123783
7515	0	0.268097	9.594780	0.260969	0.002686	0.095947	0.002625	0.998978	3.168197	-41.127022
7516	0	0.291500	9.564242	0.142265	0.002920	0.095642	0.001434	1.010690	3.173326	-41.121584
7517	0	0.292505	9.570348	0.145112	0.002930	0.095703	0.001465	1.024880	3.177790	-41.128659
7518	0	0.285586	9.545929	0.197670	0.002859	0.095459	0.001987	1.034394	3.180680	-41.127807
7519	0	0.298604	9.558137	0.089783	0.002991	0.095581	0.000916	1.053363	3.185172	-41.127261
7520	0	0.279387	9.552033	0.141581	0.002798	0.095520	0.001429	1.066521	3.189116	-41.136992
7521	0	0.261911	9.545931	0.108283	0.002625	0.095459	0.001099	1.083286	3.194508	-41.137604
7522	0	0.309729	9.558148	0.165989	0.003101	0.095581	0.001677	1.101023	3.198335	-41.130227
7523	0	0.262230	9.588659	0.175396	0.002625	0.095886	0.001770	1.117937	3.199961	-41.122175
7524	0	0.304713	9.582545	0.147663	0.003047	0.095825	0.001493	1.135829	3.198719	-41.122094
7525	0	0.280346	9.570362	0.193492	0.002808	0.095703	0.001953	1.155466	3.202670	-41.126312
7526	0	0.261215	9.606955	0.092552	0.002615	0.096069	0.000939	1.169841	3.204891	-41.134371
7527	0	0.292537	9.649693	0.145065	0.002930	0.096497	0.001465	1.184505	3.208956	-41.130537
7528	0	0.303720	9.686318	0.166689	0.003042	0.096863	0.001680	1.198261	3.213854	-41.132907
7529	0	0.292686	9.710727	0.163289	0.002930	0.097107	0.001648	1.213847	3.216145	-41.130761
7530	0	0.304364	9.729034	0.172534	0.003045	0.097290	0.001740	1.228324	3.216806	-41.129075
7531	0	0.280331	9.765671	0.168971	0.002808	0.097656	0.001709	1.248791	3.220805	-41.132359
7532	0	0.291747	9.808375	0.110562	0.002920	0.098083	0.001121	1.264045	3.222893	-41.124220
7533	0	0.323091	9.845017	0.248944	0.003235	0.098450	0.002502	1.276967	3.226531	-41.119922
7534	0	0.273745	9.838900	0.227926	0.002738	0.098389	0.002293	1.290382	3.226206	-41.114957
7535	0	0.286660	9.875522	0.169281	0.002869	0.098755	0.001709	1.306998	3.227554	-41.121163
7536	0	0.316497	9.930464	0.202688	0.003169	0.099304	0.002042	1.322036	3.231278	-41.122870
7537	0	0.274399	9.936578	0.236059	0.002747	0.099365	0.002380	1.342637	3.233250	-41.112793
7538	0	0.291885	9.954991	0.250516	0.002924	0.099549	0.002523	1.361481	3.238180	-41.115717
7539	0	0.298511	9.991507	0.242718	0.002991	0.099915	0.002441	1.375579	3.243632	-41.111577
7540	0	0.297470	9.997700	0.258331	0.002979	0.099977	0.002596	1.387781	3.247898	-41.107638
7541	0	0.335548	10.009803	0.255078	0.003357	0.100098	0.002563	1.400060	3.248566	-41.099850
7542	0	0.322465	10.040332	0.252667	0.003231	0.100403	0.002538	1.410441	3.254896	-41.090457
7543	0	0.311020	10.040328	0.254920	0.003113	0.100403	0.002563	1.424481	3.256865	-41.079085
7544	0	0.286001	9.997605	0.258136	0.002863	0.099976	0.002596	1.438914	3.259237	-41.074928
7545	0	0.280041	9.985404	0.181348	0.002808	0.099854	0.001831	1.456840	3.266471	-41.060160
7546	0	0.302700	10.040440	0.196134	0.003036	0.100404	0.001978	1.473529	3.276297	-41.052221
7547	0	0.292218	9.979301	0.206020	0.002930	0.099792	0.002075	1.488523	3.283915	-41.046175
7548	0	0.296706	9.973303	0.245673	0.002975	0.099732	0.002472	1.503733	3.292562	-41.036053
7549	0	0.317076	9.954873	0.206120	0.003174	0.099548	0.002075	1.517554	3.295045	-41.024193
7550	0	0.316154	9.942667	0.154412	0.003167	0.099426	0.001558	1.531643	3.300489	-41.011702
7551	0	0.322927	9.930466	0.212322	0.003235	0.099304	0.002136	1.544384	3.305940	-41.005172
7552	0	0.339909	9.887740	0.173226	0.003407	0.098877	0.001743	1.554915	3.313544	-41.006671
7553	0	0.322931	9.857231	0.261124	0.003235	0.098572	0.002625	1.568050	3.318997	-41.005059
7554	0	0.321734	9.808388	0.142561	0.003223	0.098083	0.001438	1.580399	3.325053	-40.991261
7555	0	0.274024	9.753460	0.169525	0.002747	0.097534	0.001709	1.594235	3.331443	-40.982188
7556	0	0.309671	9.741237	0.173249	0.003099	0.097412	0.001742	1.603528	3.333595	-40.974029
7557	0	0.262123	9.722929	0.157496	0.002625	0.097229	0.001587	1.615338	3.336427	-40.972264
7558	0	0.279359	9.692417	0.087672	0.002801	0.096924	0.000891	1.629642	3.344034	-40.974996
7559	0	0.273924	9.674100	0.078448	0.002747	0.096741	0.000793	1.638019	3.351669	-40.972094
7560	0	0.291469	9.619143	0.040160	0.002914	0.096191	0.000409	1.644662	3.350337	-40.961509
7561	0	0.304517	9.625271	0.078639	0.003052	0.096252	0.000793	1.650798	3.357121	-40.958570
7562	0	0.309532	9.600848	0.058929	0.003099	0.096008	0.000596	1.656571	3.361003	-40.947271
7563	0	0.280513	9.570327	0.103048	0.002808	0.095703	0.001038	1.662828	3.362929	-40.951343
7564	0	0.261778	9.564220	0.119974	0.002619	0.095642	0.001206	1.668555	3.363106	-40.951349
7565	0	0.280762	9.558108	0.054457	0.002808	0.095581	0.000549	1.671950	3.362060	-40.945709
7566	0	0.250116	9.570316	0.059624	0.002501	0.095703	0.000600	1.674052	3.361382	-40.943209
7567	0	0.268300	9.564225	0.139795	0.002686	0.095642	0.001404	1.678788	3.363388	-40.937969
7568	0	0.255365	9.552013	0.017303	0.002558	0.095520	0.000171	1.673709	3.367311	-40.928739
7569	0	0.268481	9.545901	0.036433	0.002686	0.095459	0.000366	1.673679	3.367170	-40.919946
7570	0	0.292295	9.552017	0.017555	0.002928	0.095520	0.000179	1.675912	3.371920	-40.914955
7571	0	0.305103	9.576418	0.030507	0.003052	0.095764	0.000305	1.673763	3.371761	-40.910683
7572	0	0.256409	9.606925	0.128188	0.002562	0.096069	0.001281	1.670149	3.367718	-40.903992
7573	0	0.292452	9.649672	0.091705	0.002930	0.096497	0.000916	1.666085	3.372837	-40.893451
7574	0	0.267200	9.674081	0.116229	0.002675	0.096741	0.001163	1.664102	3.375436	-40.880660
7575	0	0.280504	9.710703	0.097430	0.002808	0.097107	0.000977	1.664526	3.377446	-40.869600
7576	0	0.268169	9.722890	0.085524	0.002680	0.097229	0.000850	1.655745	3.374228	-40.871208
7577	0	0.262335	9.759523	0.170971	0.002625	0.097595	0.001709	1.652611	3.374552	-40.862698
7578	0	0.262120	9.771723	0.159204	0.002622	0.097717	0.001588	1.645442	3.374078	-40.858317
7579	0	0.323642	9.814438	0.159316	0.003235	0.098145	0.001587	1.635867	3.371276	-40.852252
7580	0	0.287337	9.832655	0.203039	0.002872	0.098327	0.002027	1.629118	3.368136	-40.853242
7581	0	0.299074	9.851066	0.189620	0.002991	0.098511	0.001892	1.622046	3.367113	-40.849283
7582	0	0.317307	9.893694	0.227118	0.003174	0.098937	0.002266	1.613678	3.367026	-40.850910
7583	0	0.280577	9.924312	0.195799	0.002808	0.099243	0.001953	1.605784	3.368167	-40.849126
7584	0	0.317192	9.954716	0.197129	0.003170	0.099547	0.001963	1.593534	3.364976	-40.841370
7585	0	0.280540	9.954826	0.189959	0.002808	0.099548	0.001892	1.582614	3.366543	-40.842490
7586	0	0.286538	9.979128	0.215990	0.002864	0.099792	0.002151	1.569529	3.363813	-40.836870
7587	0	0.268596	9.991429	0.226932	0.002686	0.099915	0.002258	1.554582	3.362361	-40.831964
7588	0	0.311009	10.003571	0.167263	0.003113	0.100036	0.001670	1.549143	3.364457	-40.825780
7589	0	0.335849	10.028060	0.208050	0.003357	0.100281	0.002075	1.540752	3.361673	-40.820237
7590	0	0.305803	10.021854	0.233557	0.003055	0.100219	0.002330	1.531852	3.356792	-40.818038
7591	0	0.335544	10.021969	0.256687	0.003357	0.100220	0.002563	1.525651	3.357498	-40.806241
7592	0	0.310779	10.015754	0.264012	0.003109	0.100158	0.002631	1.513082	3.357829	-40.795349
7593	0	0.341790	9.991444	0.214167	0.003418	0.099915	0.002136	1.504498	3.356858	-40.784673
7594	0	0.323419	10.003549	0.251962	0.003234	0.100036	0.002513	1.494490	3.355515	-40.774779
7595	0	0.293264	9.973110	0.287749	0.002930	0.099731	0.002869	1.481938	3.351055	-40.769368
7596	0	0.324503	9.979122	0.203946	0.003241	0.099792	0.002031	1.470217	3.344925	-40.762403
7597	0	0.268932	9.912066	0.239400	0.002686	0.099121	0.002380	1.452073	3.339563	-40.754316
7598	0	0.263376	9.887576	0.204893	0.002631	0.098876	0.002041	1.440353	3.335575	-40.748423
7599	0	0.304945	9.851063	0.208391	0.003052	0.098511	0.002075	1.427842	3.337229	-40.734232
7600	0	0.298742	9.826544	0.246506	0.002986	0.098266	0.002459	1.417905	3.334532	-40.727009
7601	0	0.304992	9.808340	0.123335	0.003052	0.098083	0.001221	1.400761	3.335668	-40.730639
7602	0	0.347443	9.765508	0.235426	0.003475	0.097655	0.002344	1.386491	3.335584	-40.719841
7603	0	0.262017	9.759508	0.232999	0.002625	0.097595	0.002319	1.371646	3.339725	-40.717622
7604	0	0.273860	9.716675	0.192437	0.002737	0.097167	0.001913	1.355953	3.336905	-40.713135
7605	0	0.299033	9.710670	0.239040	0.002991	0.097107	0.002380	1.341723	3.336348	-40.712181
7606	0	0.237973	9.673968	0.106434	0.002379	0.096740	0.001057	1.330283	3.334946	-40.711319
7607	0	0.256271	9.625219	0.172446	0.002563	0.096252	0.001709	1.309451	3.334869	-40.709910
7608	0	0.292771	9.631230	0.163071	0.002928	0.096313	0.001617	1.291266	3.333955	-40.711178
7609	0	0.256754	9.625219	0.135301	0.002563	0.096252	0.001343	1.276704	3.328111	-40.707550
7610	0	0.324615	9.594605	0.113019	0.003242	0.095946	0.001119	1.260543	3.322741	-40.706379
7611	0	0.305180	9.551983	0.153782	0.003052	0.095520	0.001526	1.243845	3.321689	-40.702738
7612	0	0.262489	9.570202	0.113421	0.002625	0.095702	0.001122	1.227425	3.320224	-40.704917
7613	0	0.305295	9.564171	0.215142	0.003052	0.095642	0.002136	1.206865	3.317826	-40.703201
7614	0	0.293524	9.570193	0.144179	0.002932	0.095702	0.001433	1.194417	3.312463	-40.696225
7615	0	0.269257	9.564170	0.153813	0.002686	0.095642	0.001526	1.177391	3.303038	-40.699091
7616	0	0.294857	9.557974	0.168256	0.002943	0.095580	0.001672	1.162145	3.295389	-40.705739
7617	0	0.250141	9.588604	0.184268	0.002502	0.095886	0.001831	1.145934	3.295630	-40.704604
7618	0	0.274735	9.612910	0.180456	0.002744	0.096129	0.001793	1.129689	3.290308	-40.707155
7619	0	0.293078	9.625219	0.147918	0.002930	0.096252	0.001465	1.110263	3.288022	-40.704139
7620	0	0.275621	9.637318	0.108040	0.002748	0.096374	0.001066	1.091076	3.277761	-40.711360
7621	0	0.286953	9.667943	0.196472	0.002869	0.096680	0.001953	1.075028	3.275723	-40.715480
7622	0	0.305534	9.655620	0.266134	0.003053	0.096557	0.002647	1.056129	3.271636	-40.714217
7623	0	0.262346	9.698463	0.208733	0.002625	0.096985	0.002075	1.039478	3.271886	-40.716820
7624	0	0.323277	9.771605	0.217155	0.003232	0.097716	0.002160	1.023683	3.270003	-40.714570
7625	0	0.287664	9.771667	0.263850	0.002869	0.097717	0.002625	1.004942	3.259688	-40.719952
7626	0	0.264322	9.795910	0.254280	0.002640	0.097960	0.002530	0.987797	3.254693	-40.725170
7627	0	0.330439	9.832713	0.281521	0.003296	0.098328	0.002808	0.976596	3.243855	-40.736305
7628	0	0.276598	9.844839	0.289227	0.002763	0.098449	0.002883	0.963451	3.239209	-40.737218
7629	0	0.311644	9.887643	0.355151	0.003113	0.098877	0.003540	0.947822	3.234100	-40.743300
7630	0	0.354910	9.917980	0.332793	0.003547	0.099180	0.003318	0.933791	3.230396	-40.744592
7631	0	0.329747	9.936480	0.276053	0.003296	0.099365	0.002747	0.915339	3.227607	-40.739291
7632	0	0.336484	9.960797	0.290605	0.003360	0.099608	0.002896	0.901775	3.220848	-40.744307
7633	0	0.366229	9.973119	0.379085	0.003662	0.099731	0.003784	0.891736	3.219713	-40.746231
7634	0	0.323622	9.966919	0.361947	0.003235	0.099669	0.003613	0.882499	3.217269	-40.751132
7635	0	0.293152	9.960895	0.373316	0.002930	0.099609	0.003723	0.868649	3.214294	-40.755852
7636	0	0.311849	10.003544	0.374591	0.003116	0.100036	0.003742	0.862067	3.210141	-40.758132
7637	0	0.280878	9.997538	0.330122	0.002808	0.099976	0.003296	0.853582	3.207816	-40.752939
7638	0	0.323945	10.003525	0.368147	0.003237	0.100036	0.003673	0.841019	3.203794	-40.752484
7639	0	0.311803	9.997531	0.299462	0.003113	0.099976	0.002991	0.834191	3.196841	-40.757816
7640	0	0.299819	9.979140	0.312640	0.003000	0.099792	0.003120	0.824979	3.198270	-40.757588
7641	0	0.329528	9.991453	0.287002	0.003296	0.099915	0.002869	0.821041	3.198003	-40.753048
7642	0	0.287180	9.942519	0.323620	0.002867	0.099425	0.003237	0.819339	3.191233	-40.761364
7643	0	0.317652	9.912092	0.299368	0.003174	0.099121	0.002991	0.813583	3.187202	-40.767005
7644	0	0.306078	9.905902	0.305606	0.003057	0.099059	0.003057	0.812852	3.181316	-40.771819
7645	0	0.287108	9.881595	0.310963	0.002869	0.098816	0.003113	0.814161	3.177539	-40.770984
7646	0	0.311385	9.857084	0.316935	0.003117	0.098571	0.003167	0.809246	3.179810	-40.773449
7647	0	0.305424	9.832759	0.305078	0.003052	0.098328	0.003052	0.808021	3.175968	-40.777021
7648	0	0.275068	9.796041	0.274644	0.002751	0.097960	0.002744	0.802455	3.175766	-40.776861
7649	0	0.323324	9.777836	0.274705	0.003235	0.097778	0.002747	0.799542	3.176700	-40.779632
7650	0	0.316826	9.747336	0.292445	0.003170	0.097473	0.002930	0.803332	3.177789	-40.781400
7651	0	0.256626	9.698494	0.268018	0.002563	0.096985	0.002686	0.807341	3.173519	-40.783644
7652	0	0.324129	9.680081	0.157149	0.003240	0.096801	0.001575	0.809692	3.170429	-40.788758
7653	0	0.310995	9.667992	0.151682	0.003113	0.096680	0.001526	0.818092	3.172720	-40.788994
7654	0	0.255306	9.631378	0.229386	0.002558	0.096313	0.002301	0.824553	3.177290	-40.796136
7655	0	0.305019	9.582537	0.249774	0.003052	0.095825	0.002502	0.827847	3.178180	-40.801837
7656	0	0.274432	9.600836	0.267217	0.002743	0.096008	0.002676	0.830108	3.175358	-40.800019
7657	0	0.268440	9.582524	0.231897	0.002686	0.095825	0.002319	0.828297	3.175722	-40.810088
7658	0	0.316550	9.588649	0.164221	0.003171	0.095886	0.001647	0.831679	3.181198	-40.812825
7659	0	0.250219	9.564219	0.164230	0.002502	0.095642	0.001648	0.836169	3.180437	-40.814559
7660	0	0.286965	9.582528	0.193469	0.002868	0.095825	0.001942	0.842234	3.177044	-40.832817
[truncated: 502 more rows]
