# Supplementary material for: Properties of traditional bamboo carrying poles have implications for user interactions
Source: PLoS One. 2018 May 10;13(5):e0196208. doi: 10.1371/journal.pone.0196208 (PMC5945030; doi:10.1371/journal.pone.0196208)
Supplement: S1 Text — (ZIP) [file pone.0196208.s005.zip › ResTest_PoleG_HiLoad1.txt]

// Start Time: Unknown
// Update Rate: 100.0Hz
// Filter Profile: human (34.3)
// Firmware Version: 2.1.4
PacketCounter	SampleTimeFine	Acc_X	Acc_Y	Acc_Z	VelInc_X	VelInc_Y	VelInc_Z	Roll	Pitch	Yaw	Latitude	Longitude	Altitude	Vel_X	Vel_Y	Vel_Z
33183	0	2.861079	-0.322256	11.511630	0.028625	-0.003235	0.115112	-0.149500	-9.858697	-6.754093
33184	0	2.813243	-0.399156	11.354247	0.028169	-0.004004	0.113533	-0.136415	-9.822138	-6.751557
33185	0	2.832226	-0.279331	11.201483	0.028381	-0.002808	0.112000	-0.121589	-9.761701	-6.751887
33186	0	2.934238	0.070118	11.211213	0.029423	0.000699	0.112091	-0.118862	-9.679482	-6.750973
33187	0	2.925856	-0.287633	10.940143	0.029358	-0.002869	0.109375	-0.126170	-9.575448	-6.757172
33188	0	2.857420	-0.362713	10.670689	0.028676	-0.003616	0.106680	-0.136986	-9.466091	-6.764829
33189	0	2.716574	-0.569114	10.574224	0.027283	-0.005676	0.105713	-0.151941	-9.339519	-6.762824
33190	0	2.644214	-0.332924	10.549468	0.026561	-0.003326	0.105465	-0.154070	-9.210688	-6.761325
33191	0	2.533155	-0.684194	10.134808	0.025452	-0.006836	0.101318	-0.159753	-9.075289	-6.755776
33192	0	2.448899	-0.397815	9.939035	0.024606	-0.003980	0.099361	-0.157088	-8.940763	-6.753632
33193	0	2.594394	-0.720834	9.872453	0.026062	-0.007202	0.098694	-0.162869	-8.804367	-6.743638
33194	0	2.596730	-0.539032	9.713502	0.026073	-0.005383	0.097107	-0.169572	-8.679492	-6.735320
33195	0	2.614089	-0.568402	9.390070	0.026245	-0.005676	0.093872	-0.177824	-8.552507	-6.733805
33196	0	2.569914	-0.227047	9.316122	0.025794	-0.002275	0.093135	-0.171678	-8.435772	-6.726445
33197	0	2.487730	-0.212567	9.261375	0.024963	-0.002136	0.092590	-0.157757	-8.329246	-6.720013
33198	0	2.343363	-0.076915	9.167747	0.023511	-0.000772	0.091658	-0.152933	-8.232560	-6.718102
33199	0	2.245768	-0.286583	8.967687	0.022522	-0.002869	0.089661	-0.149017	-8.150414	-6.724195
33200	0	2.191077	-0.317125	8.903450	0.021967	-0.003169	0.089021	-0.151423	-8.078141	-6.727923
33201	0	2.302339	-0.525641	8.979458	0.023071	-0.005249	0.089783	-0.160201	-8.017176	-6.725847
33202	0	2.336424	-0.405190	8.871781	0.023403	-0.004044	0.088708	-0.170279	-7.967005	-6.722802
33203	0	2.371479	-0.591717	8.771528	0.023743	-0.005920	0.087708	-0.165504	-7.930871	-6.716306
33204	0	2.397926	-0.584731	8.754347	0.023992	-0.005854	0.087540	-0.156663	-7.915103	-6.706752
33205	0	2.392047	-0.566688	8.856405	0.023926	-0.005676	0.088562	-0.144066	-7.908597	-6.695751
33206	0	2.349310	-0.364115	8.899090	0.023488	-0.003644	0.088992	-0.139897	-7.915265	-6.683182
33207	0	2.303231	-0.268384	8.886153	0.023010	-0.002686	0.088867	-0.137430	-7.943722	-6.671900
33208	0	2.472806	0.104419	9.037283	0.024703	0.001040	0.090380	-0.132670	-7.975279	-6.665850
33209	0	2.517188	0.122311	9.026389	0.025146	0.001221	0.090271	-0.129834	-8.007514	-6.664774
33210	0	2.608749	-0.427375	9.079445	0.026052	-0.004268	0.090805	-0.137862	-8.052837	-6.667264
33211	0	2.390666	-0.728595	9.221147	0.023865	-0.007263	0.092224	-0.166185	-8.104805	-6.670108
33212	0	2.295911	-0.537207	9.383585	0.022912	-0.005357	0.093848	-0.184952	-8.162284	-6.669885
33213	0	2.189980	0.120831	9.489849	0.021851	0.001221	0.094910	-0.200001	-8.221440	-6.662971
33214	0	2.127749	-0.207485	9.621685	0.021217	-0.002101	0.096230	-0.169770	-8.293091	-6.665958
33215	0	2.356054	-0.952158	9.446698	0.023499	-0.009521	0.094482	-0.170369	-8.368189	-6.665195
33216	0	2.594866	-0.244280	9.626139	0.025883	-0.002442	0.096279	-0.171408	-8.446662	-6.663873
33217	0	2.594446	0.095204	9.824956	0.025879	0.000977	0.098267	-0.199872	-8.522878	-6.657956
33218	0	2.583264	-0.300143	9.827309	0.025765	-0.002979	0.098291	-0.225990	-8.601233	-6.661711
33219	0	2.533403	-0.997141	9.940734	0.025269	-0.009949	0.099426	-0.252128	-8.677034	-6.656459
33220	0	2.448883	-0.700727	10.157188	0.024426	-0.007005	0.101587	-0.255324	-8.748722	-6.647426
33221	0	2.460202	-0.158338	10.295065	0.024536	-0.001587	0.102966	-0.251921	-8.822035	-6.644849
33222	0	2.478622	-0.369986	10.218888	0.024728	-0.003716	0.102202	-0.233948	-8.887514	-6.638950
33223	0	2.538545	-0.646687	10.325795	0.025330	-0.006470	0.103271	-0.231237	-8.949482	-6.637332
33224	0	2.530793	-0.152517	10.585704	0.025261	-0.001520	0.105868	-0.236908	-9.000316	-6.633163
33225	0	2.487794	-0.141981	10.448326	0.024841	-0.001404	0.104492	-0.254506	-9.040586	-6.638548
33226	0	2.421100	-0.462570	10.513722	0.024182	-0.004610	0.105145	-0.271529	-9.071852	-6.638885
33227	0	2.474369	-0.910008	10.582874	0.024719	-0.009094	0.105835	-0.277951	-9.098391	-6.637574
33228	0	2.435254	-0.813153	10.685734	0.024341	-0.008130	0.106860	-0.279635	-9.111515	-6.629674
33229	0	2.343900	-0.266547	10.571307	0.023438	-0.002686	0.105713	-0.258208	-9.113151	-6.627599
33230	0	2.520591	-0.146511	10.565226	0.025210	-0.001486	0.105651	-0.236026	-9.108269	-6.623068
33231	0	2.574469	-0.255655	10.534982	0.025757	-0.002563	0.105347	-0.228521	-9.095082	-6.623282
33232	0	2.571502	-0.775542	10.395271	0.025733	-0.007738	0.103950	-0.247115	-9.075652	-6.617428
33233	0	2.706737	-0.441380	10.321809	0.027100	-0.004395	0.103210	-0.267801	-9.039982	-6.613436
33234	0	2.693709	-0.474525	10.335609	0.026974	-0.004739	0.103347	-0.274486	-8.999472	-6.611431
33235	0	2.632631	-0.760890	10.297829	0.026367	-0.007629	0.102966	-0.251596	-8.954230	-6.606239
33236	0	2.642938	-0.622171	10.092623	0.026470	-0.006247	0.100914	-0.223274	-8.908160	-6.598339
33237	0	2.589300	-0.003731	10.065908	0.025940	-0.000061	0.100647	-0.195983	-8.854405	-6.585101
33238	0	2.530170	0.139029	10.129411	0.025357	0.001390	0.101280	-0.195631	-8.791287	-6.579151
33239	0	2.521402	-0.092933	9.980615	0.025269	-0.000916	0.099792	-0.210871	-8.728713	-6.581693
33240	0	2.584328	-0.199227	9.861231	0.025893	-0.001981	0.098599	-0.223872	-8.670790	-6.589748
33241	0	2.692007	-0.416831	9.645084	0.026978	-0.004150	0.096436	-0.244489	-8.602569	-6.593745
33242	0	2.583160	-0.266568	9.605252	0.025887	-0.002661	0.096038	-0.249933	-8.537091	-6.597050
33243	0	2.460317	-0.689210	9.468021	0.024658	-0.006897	0.094666	-0.243686	-8.470575	-6.597836
33244	0	2.364449	-0.340852	9.342424	0.023695	-0.003408	0.093411	-0.243163	-8.408747	-6.590848
33245	0	2.309329	-0.800081	9.253860	0.023132	-0.007996	0.092529	-0.248917	-8.361138	-6.580659
33246	0	2.193290	-0.307507	9.236853	0.021956	-0.003062	0.092363	-0.264270	-8.332020	-6.571607
33247	0	2.372968	-0.537988	9.161662	0.023743	-0.005371	0.091614	-0.274771	-8.316016	-6.565702
33248	0	2.499455	-0.276835	8.997257	0.024999	-0.002765	0.089972	-0.278951	-8.310829	-6.559082
33249	0	2.520676	-0.634559	8.905066	0.025208	-0.006348	0.089050	-0.275589	-8.310395	-6.546190
33250	0	2.570844	-0.303795	9.008435	0.025695	-0.003048	0.090088	-0.263232	-8.327727	-6.545959
33251	0	2.522764	-0.396668	9.032644	0.025208	-0.003967	0.090332	-0.262450	-8.353346	-6.541650
33252	0	2.301951	-0.219907	9.013065	0.022989	-0.002196	0.090138	-0.266126	-8.391815	-6.539220
33253	0	2.262473	-0.158779	9.129825	0.022583	-0.001587	0.091309	-0.267579	-8.444223	-6.538565
33254	0	2.198544	0.029858	9.322899	0.021935	0.000303	0.093241	-0.273643	-8.505607	-6.534946
33255	0	2.294507	-0.336317	9.312543	0.022888	-0.003357	0.093140	-0.281767	-8.575603	-6.537988
33256	0	2.392067	-0.587202	9.315362	0.023856	-0.005872	0.093170	-0.282597	-8.654972	-6.535783
33257	0	2.570741	-0.726590	9.525611	0.025635	-0.007263	0.095276	-0.286441	-8.742342	-6.534173
33258	0	2.640367	-0.666496	9.667945	0.026331	-0.006659	0.096700	-0.294424	-8.828640	-6.530340
33259	0	2.656774	-0.548875	9.763519	0.026489	-0.005493	0.097656	-0.289620	-8.920974	-6.518858
33260	0	2.611709	-0.376401	9.887567	0.026038	-0.003776	0.098896	-0.276913	-9.012477	-6.511973
33261	0	2.601930	-0.420459	10.135935	0.025940	-0.004211	0.101379	-0.269797	-9.102277	-6.503038
33262	0	2.588158	-0.376036	10.327143	0.025796	-0.003771	0.103292	-0.258990	-9.197334	-6.497540
33263	0	2.602090	-0.121141	10.367856	0.025940	-0.001221	0.103699	-0.249458	-9.286793	-6.491518
33264	0	2.769045	-0.022484	10.443203	0.027629	-0.000226	0.104448	-0.248631	-9.354342	-6.488163
33265	0	2.849201	-0.232528	10.496688	0.028442	-0.002319	0.104980	-0.255523	-9.408603	-6.490692
33266	0	2.919734	-0.654900	10.579373	0.029153	-0.006543	0.105806	-0.262277	-9.456680	-6.494211
33267	0	2.707318	-0.911485	10.863223	0.027039	-0.009094	0.108643	-0.283984	-9.493329	-6.492771
33268	0	2.590627	-0.615032	10.788602	0.025887	-0.006145	0.107891	-0.290246	-9.514480	-6.488242
33269	0	2.508827	0.037372	10.845879	0.025085	0.000366	0.108459	-0.282585	-9.517234	-6.478712
33270	0	2.362266	-0.111534	10.967915	0.023625	-0.001144	0.109678	-0.252642	-9.514499	-6.478048
33271	0	2.616846	-0.470798	10.779152	0.026184	-0.004700	0.107788	-0.261230	-9.498089	-6.471648
33272	0	2.826017	-0.173672	10.719276	0.028289	-0.001726	0.107185	-0.272119	-9.467490	-6.470424
33273	0	2.791467	-0.113817	10.724863	0.027954	-0.001099	0.107239	-0.313380	-9.425354	-6.468524
33274	0	2.849833	-0.950241	10.714047	0.028545	-0.009479	0.107130	-0.338312	-9.374911	-6.476926
33275	0	2.802178	-1.068142	10.542217	0.028076	-0.010681	0.105408	-0.338116	-9.316214	-6.474372
33276	0	2.606845	-0.596001	10.612355	0.026135	-0.005982	0.106106	-0.313764	-9.244182	-6.466939
33277	0	2.494563	0.021014	10.579250	0.025024	0.000183	0.105774	-0.284357	-9.158959	-6.468032
33278	0	2.478604	-0.340590	10.351355	0.024870	-0.003427	0.103493	-0.261246	-9.066218	-6.470381
33279	0	2.493684	-0.257628	10.243804	0.025024	-0.002563	0.102417	-0.274799	-8.968406	-6.477014
33280	0	2.500055	-0.390012	10.241946	0.025093	-0.003871	0.102398	-0.306281	-8.865056	-6.478313
33281	0	2.431932	-0.392531	9.999794	0.024414	-0.003906	0.099976	-0.327133	-8.756648	-6.481828
33282	0	2.456425	-0.821086	9.833259	0.024654	-0.008217	0.098310	-0.319499	-8.651972	-6.480591
33283	0	2.358733	-0.730262	9.853499	0.023682	-0.007324	0.098511	-0.293914	-8.542856	-6.472081
33284	0	2.279731	-0.365621	9.607570	0.022888	-0.003681	0.096053	-0.263805	-8.434642	-6.467564
33285	0	2.329172	0.087514	9.450317	0.023376	0.000854	0.094482	-0.238337	-8.331762	-6.462149
33286	0	2.361588	-0.306868	9.393625	0.023696	-0.003073	0.093916	-0.232929	-8.234236	-6.465470
33287	0	2.403308	-0.429015	9.260923	0.024109	-0.004272	0.092590	-0.253881	-8.140645	-6.466579
33288	0	2.431710	-0.524227	9.185112	0.024385	-0.005223	0.091834	-0.276781	-8.055553	-6.470316
33289	0	2.435557	-0.525432	9.065264	0.024414	-0.005249	0.090637	-0.282626	-7.981960	-6.465882
33290	0	2.412527	-0.726384	8.964363	0.024176	-0.007275	0.089629	-0.268739	-7.917672	-6.467983
33291	0	2.303367	-0.571238	8.912266	0.023071	-0.005737	0.089111	-0.236440	-7.869781	-6.457173
33292	0	2.242053	-0.255482	8.767430	0.022449	-0.002576	0.087667	-0.208952	-7.833319	-6.453683
33293	0	2.219686	-0.010365	8.820085	0.022217	-0.000122	0.088196	-0.185151	-7.807512	-6.451315
33294	0	2.229104	-0.093929	8.851248	0.022299	-0.000940	0.088511	-0.183810	-7.797596	-6.451016
33295	0	2.215732	-0.221185	8.837815	0.022156	-0.002197	0.088379	-0.202477	-7.799774	-6.450512
33296	0	2.241348	-0.461888	8.764027	0.022403	-0.004607	0.087644	-0.217734	-7.813942	-6.452390
33297	0	2.229865	-0.501000	8.770194	0.022278	-0.005005	0.087708	-0.224401	-7.841418	-6.449512
33298	0	2.290369	-0.506636	8.817501	0.022869	-0.005076	0.088183	-0.211957	-7.886446	-6.450536
33299	0	2.317409	-0.468404	8.934547	0.023132	-0.004700	0.089355	-0.192429	-7.940208	-6.446175
33300	0	2.344599	-0.392996	8.858954	0.023397	-0.003937	0.088602	-0.184013	-8.003216	-6.440640
33301	0	2.392259	-0.232407	8.988930	0.023865	-0.002319	0.089905	-0.190417	-8.077111	-6.438057
33302	0	2.429664	-0.215869	9.144127	0.024226	-0.002147	0.091460	-0.205761	-8.165543	-6.435351
33303	0	2.412828	-0.367273	9.238585	0.024048	-0.003662	0.092407	-0.219647	-8.265410	-6.439051
33304	0	2.448093	-0.393392	9.356114	0.024394	-0.003928	0.093584	-0.227497	-8.371936	-6.441441
33305	0	2.432267	-0.469634	9.500849	0.024231	-0.004700	0.095032	-0.224336	-8.482656	-6.440695
33306	0	2.469273	-0.498959	9.599808	0.024599	-0.004998	0.096022	-0.214896	-8.594662	-6.433937
33307	0	2.500503	-0.340624	9.763044	0.024902	-0.003418	0.097656	-0.202135	-8.715351	-6.428982
33308	0	2.527135	-0.241168	9.806604	0.025169	-0.002419	0.098092	-0.195125	-8.834678	-6.425788
33309	0	2.574215	-0.281379	9.982573	0.025635	-0.002808	0.099854	-0.203062	-8.958118	-6.426514
33310	0	2.577376	-0.362340	10.221250	0.025671	-0.003614	0.102239	-0.213810	-9.073500	-6.424146
33311	0	2.590946	-0.367737	10.257648	0.025818	-0.003662	0.102600	-0.231433	-9.175991	-6.425826
33312	0	2.640270	-0.443131	10.368686	0.026308	-0.004426	0.103711	-0.238042	-9.280741	-6.425631
33313	0	2.694618	-0.561172	10.544581	0.026855	-0.005615	0.105469	-0.235007	-9.379570	-6.419787
33314	0	2.730684	-0.487410	10.692653	0.027223	-0.004876	0.106948	-0.233556	-9.470031	-6.416732
33315	0	2.710619	-0.420794	10.752707	0.027039	-0.004211	0.107544	-0.230494	-9.542303	-6.416065
33316	0	2.716910	-0.408227	10.755650	0.027113	-0.004083	0.107571	-0.230564	-9.602364	-6.412447
33317	0	2.720855	-0.415362	10.924089	0.027161	-0.004150	0.109253	-0.234367	-9.652836	-6.413772
33318	0	2.674156	-0.385622	11.019728	0.026708	-0.003852	0.110206	-0.239146	-9.688344	-6.415805
33319	0	2.681314	-0.451953	10.998067	0.026794	-0.004517	0.109985	-0.242402	-9.708115	-6.413844
33320	0	2.702746	-0.427418	10.991184	0.027015	-0.004279	0.109915	-0.237518	-9.721663	-6.411831
33321	0	2.720930	-0.378091	11.029369	0.027222	-0.003784	0.110291	-0.234202	-9.709089	-6.409440
33322	0	2.698921	-0.445032	10.993606	0.027014	-0.004450	0.109930	-0.234632	-9.683830	-6.403598
33323	0	2.700215	-0.390823	10.932290	0.027039	-0.003906	0.109314	-0.236533	-9.645944	-6.403745
33324	0	2.690975	-0.379497	10.946663	0.026965	-0.003789	0.109453	-0.242469	-9.588268	-6.404240
33325	0	2.679403	-0.390275	10.786453	0.026855	-0.003906	0.107849	-0.238485	-9.523308	-6.405374
33326	0	2.684290	-0.438762	10.771468	0.026916	-0.004388	0.107697	-0.237823	-9.446370	-6.404904
33327	0	2.665230	-0.481700	10.658792	0.026733	-0.004822	0.106567	-0.232290	-9.359529	-6.405712
33328	0	2.636265	-0.481074	10.595799	0.026450	-0.004813	0.105936	-0.229183	-9.265211	-6.408676
33329	0	2.651854	-0.433202	10.421075	0.026611	-0.004333	0.104187	-0.227007	-9.163523	-6.409582
33330	0	2.578136	-0.420671	10.206059	0.025880	-0.004210	0.102036	-0.223220	-9.053326	-6.407174
33331	0	2.547153	-0.402468	10.061203	0.025574	-0.004028	0.100586	-0.218507	-8.937267	-6.410663
33332	0	2.477648	-0.340359	9.974759	0.024882	-0.003411	0.099721	-0.209101	-8.816026	-6.411807
33333	0	2.449476	-0.322887	9.817036	0.024597	-0.003235	0.098145	-0.201526	-8.696841	-6.411708
33334	0	2.460498	-0.371761	9.620630	0.024701	-0.003712	0.096182	-0.207576	-8.582793	-6.404699
33335	0	2.450589	-0.384623	9.597059	0.024597	-0.003845	0.095947	-0.208213	-8.474175	-6.407698
33336	0	2.432984	-0.348117	9.430685	0.024418	-0.003482	0.094284	-0.206770	-8.367588	-6.407677
33337	0	2.439357	-0.366217	9.224573	0.024475	-0.003662	0.092224	-0.206164	-8.266737	-6.405507
33338	0	2.381065	-0.396739	9.112636	0.023887	-0.003968	0.091106	-0.204594	-8.171542	-6.406249
33339	0	2.343206	-0.353921	9.047139	0.023499	-0.003540	0.090454	-0.203040	-8.087775	-6.405724
33340	0	2.355154	-0.292698	8.989351	0.023610	-0.002929	0.089878	-0.200353	-8.013522	-6.403673
33341	0	2.363122	-0.348031	8.924672	0.023682	-0.003479	0.089233	-0.201316	-7.949287	-6.397586
33342	0	2.323463	-0.341732	8.835474	0.023276	-0.003421	0.088344	-0.196547	-7.895643	-6.395964
33343	0	2.298254	-0.390971	8.808081	0.023010	-0.003906	0.088074	-0.200860	-7.860047	-6.395795
33344	0	2.269632	-0.392052	8.766329	0.022711	-0.003914	0.087660	-0.209139	-7.841670	-6.390173
33345	0	2.227061	-0.360142	8.777037	0.022278	-0.003601	0.087769	-0.209569	-7.832709	-6.388137
33346	0	2.238763	-0.329559	8.734370	0.022386	-0.003297	0.087344	-0.208065	-7.835828	-6.387183
33347	0	2.241370	-0.329709	8.739876	0.022400	-0.003296	0.087402	-0.209707	-7.854390	-6.383222
33348	0	2.269357	-0.330149	8.714453	0.022671	-0.003299	0.087151	-0.213702	-7.884831	-6.383654
33349	0	2.267420	-0.335870	8.812695	0.022644	-0.003357	0.088135	-0.216379	-7.924504	-6.381941
33350	0	2.311308	-0.336744	8.865649	0.023070	-0.003361	0.088668	-0.225382	-7.980222	-6.379825
33351	0	2.331001	-0.360882	8.946276	0.023254	-0.003601	0.089478	-0.235903	-8.051893	-6.381423
33352	0	2.325120	-0.380081	9.083455	0.023184	-0.003800	0.090852	-0.237107	-8.137358	-6.377273
33353	0	2.375676	-0.384707	9.177740	0.023682	-0.003845	0.091797	-0.240081	-8.231640	-6.372502
33354	0	2.421278	-0.360153	9.265310	0.024138	-0.003605	0.092672	-0.236654	-8.324065	-6.367479
33355	0	2.401176	-0.379083	9.409406	0.023926	-0.003784	0.094116	-0.245422	-8.429280	-6.363491
33356	0	2.431254	-0.380588	9.575725	0.024222	-0.003798	0.095780	-0.254820	-8.537737	-6.352970
33357	0	2.444732	-0.372948	9.647251	0.024353	-0.003723	0.096497	-0.263307	-8.650184	-6.355692
33358	0	2.488624	-0.392266	9.819228	0.024789	-0.003920	0.098217	-0.267900	-8.764280	-6.356411
33359	0	2.512154	-0.421483	9.940165	0.025024	-0.004211	0.099426	-0.272806	-8.876703	-6.357034
33360	0	2.531753	-0.379419	10.075618	0.025221	-0.003792	0.100780	-0.276412	-8.987148	-6.353392
33361	0	2.572955	-0.402667	10.190491	0.025635	-0.004028	0.101929	-0.275527	-9.094248	-6.352081
33362	0	2.573029	-0.409300	10.338506	0.025643	-0.004086	0.103407	-0.283508	-9.191160	-6.349822
33363	0	2.559749	-0.409589	10.416597	0.025513	-0.004089	0.104187	-0.291436	-9.285020	-6.344435
33364	0	2.636970	-0.440937	10.552819	0.026295	-0.004408	0.105547	-0.293856	-9.366977	-6.346702
33365	0	2.668544	-0.445557	10.648781	0.026611	-0.004456	0.106506	-0.294621	-9.447328	-6.341682
33366	0	2.664046	-0.463888	10.718586	0.026577	-0.004640	0.107202	-0.294540	-9.515795	-6.337680
33367	0	2.672126	-0.451229	10.771512	0.026672	-0.004517	0.107727	-0.290656	-9.568378	-6.340473
33368	0	2.674706	-0.438281	10.836452	0.026710	-0.004386	0.108374	-0.287919	-9.608671	-6.336188
33369	0	2.681735	-0.408914	10.820966	0.026794	-0.004089	0.108215	-0.288124	-9.633578	-6.332533
33370	0	2.678734	-0.415652	10.930029	0.026779	-0.004150	0.109303	-0.294782	-9.642804	-6.328698
33371	0	2.685110	-0.409164	10.943702	0.026855	-0.004089	0.109436	-0.297379	-9.638881	-6.326912
33372	0	2.713978	-0.415371	10.876849	0.027151	-0.004155	0.108766	-0.296077	-9.627572	-6.330311
33373	0	2.713714	-0.408823	10.754992	0.027161	-0.004089	0.107544	-0.294995	-9.603190	-6.330837
33374	0	2.720006	-0.401541	10.774774	0.027235	-0.004026	0.107738	-0.283530	-9.566627	-6.338069
33375	0	2.680279	-0.396872	10.712984	0.026855	-0.003967	0.107117	-0.284881	-9.511009	-6.332877
33376	0	2.687707	-0.390985	10.618024	0.026934	-0.003910	0.106166	-0.284485	-9.450631	-6.331983
33377	0	2.678522	-0.385157	10.554742	0.026855	-0.003845	0.105530	-0.291016	-9.375077	-6.334327
33378	0	2.634101	-0.416485	10.478802	0.026410	-0.004164	0.104771	-0.291942	-9.300265	-6.332573
33379	0	2.647304	-0.421431	10.353530	0.026550	-0.004211	0.103516	-0.294742	-9.215523	-6.331969
33380	0	2.619276	-0.409596	10.247609	0.026275	-0.004095	0.102455	-0.295390	-9.124658	-6.334403
33381	0	2.585371	-0.378324	10.109636	0.025940	-0.003784	0.101074	-0.293904	-9.027686	-6.333744
33382	0	2.586351	-0.408416	9.906657	0.025953	-0.004088	0.099043	-0.288660	-8.924592	-6.335042
33383	0	2.585404	-0.402754	9.804520	0.025940	-0.004028	0.098022	-0.287262	-8.825010	-6.334371
33384	0	2.531704	-0.391119	9.729507	0.025403	-0.003905	0.097273	-0.293532	-8.724589	-6.331337
33385	0	2.488081	-0.439622	9.633477	0.024963	-0.004395	0.096313	-0.295072	-8.627232	-6.330539
33386	0	2.429931	-0.410070	9.490824	0.024373	-0.004093	0.094890	-0.303582	-8.539084	-6.327130
33387	0	2.416048	-0.415178	9.382916	0.024231	-0.004150	0.093811	-0.304825	-8.453919	-6.324628
33388	0	2.366478	-0.360121	9.312922	0.023725	-0.003604	0.093114	-0.301125	-8.381260	-6.318579
33389	0	2.386887	-0.317414	9.223886	0.023926	-0.003174	0.092224	-0.301168	-8.311415	-6.315413
33390	0	2.443622	-0.287371	9.116792	0.024485	-0.002870	0.091155	-0.306096	-8.251422	-6.316113
33391	0	2.473766	-0.292988	9.058782	0.024780	-0.002930	0.090576	-0.306305	-8.198393	-6.317475
33392	0	2.447824	-0.409289	8.950963	0.024512	-0.004090	0.089500	-0.309542	-8.155725	-6.318225
33393	0	2.377771	-0.501488	9.003317	0.023804	-0.005005	0.090027	-0.322111	-8.123630	-6.318178
33394	0	2.294512	-0.539268	9.034666	0.022958	-0.005392	0.090343	-0.323079	-8.108516	-6.317554
33395	0	2.227224	-0.268888	8.966193	0.022278	-0.002686	0.089661	-0.327585	-8.102293	-6.317782
33396	0	2.232986	-0.244532	9.002823	0.022327	-0.002448	0.090029	-0.324321	-8.106294	-6.313047
33397	0	2.302210	-0.402687	8.971871	0.023010	-0.004028	0.089722	-0.322933	-8.122381	-6.313869
33398	0	2.347871	-0.299064	9.044286	0.023461	-0.002989	0.090447	-0.325661	-8.145342	-6.313329
33399	0	2.358757	-0.245398	9.093479	0.023560	-0.002441	0.090942	-0.341907	-8.181598	-6.312406
33400	0	2.389246	-0.333516	9.134444	0.023860	-0.003322	0.091353	-0.359153	-8.223350	-6.310108
33401	0	2.365815	-0.477674	9.178638	0.023621	-0.004761	0.091797	-0.379722	-8.271143	-6.315249
33402	0	2.343829	-0.546770	9.206785	0.023391	-0.005465	0.092080	-0.384332	-8.331326	-6.312780
33403	0	2.391889	-0.372182	9.373626	0.023865	-0.003723	0.093750	-0.383458	-8.398548	-6.307766
33404	0	2.427342	-0.408025	9.425667	0.024218	-0.004087	0.094271	-0.375597	-8.467455	-6.303073
33405	0	2.435532	-0.324015	9.556477	0.024292	-0.003235	0.095581	-0.382760	-8.544425	-6.300124
33406	0	2.430183	-0.417042	9.681272	0.024237	-0.004162	0.096829	-0.393835	-8.622548	-6.304969
33407	0	2.411431	-0.349630	9.696775	0.024048	-0.003479	0.096985	-0.414936	-8.702158	-6.303796
33408	0	2.394791	-0.456397	9.864181	0.023877	-0.004552	0.098660	-0.429734	-8.785500	-6.298118
33409	0	2.399315	-0.501155	9.995911	0.023926	-0.005005	0.099976	-0.438251	-8.863826	-6.295420
33410	0	2.406632	-0.531734	9.998750	0.023999	-0.005324	0.100003	-0.431271	-8.941915	-6.289723
33411	0	2.466713	-0.396142	10.087427	0.024597	-0.003967	0.100891	-0.425730	-9.022480	-6.287612
33412	0	2.498754	-0.352713	10.200033	0.024921	-0.003529	0.102016	-0.425095	-9.097881	-6.284890
33413	0	2.507926	-0.373463	10.301360	0.025024	-0.003723	0.103027	-0.438578	-9.160037	-6.282697
33414	0	2.567248	-0.467007	10.335217	0.025622	-0.004663	0.103365	-0.447676	-9.216795	-6.278170
33415	0	2.574434	-0.506789	10.380868	0.025696	-0.005066	0.103821	-0.450686	-9.271553	-6.275670
33416	0	2.602064	-0.531673	10.470040	0.025976	-0.005315	0.104712	-0.453616	-9.321332	-6.278891
33417	0	2.651817	-0.463100	10.460728	0.026489	-0.004639	0.104614	-0.446026	-9.354216	-6.275300
33418	0	2.638613	-0.430900	10.502210	0.026364	-0.004318	0.105027	-0.436768	-9.379212	-6.275737
33419	0	2.632594	-0.365659	10.521985	0.026306	-0.003662	0.105225	-0.431460	-9.401983	-6.269401
33420	0	2.635557	-0.304477	10.496729	0.026345	-0.003041	0.104970	-0.435792	-9.414467	-6.265457
33421	0	2.606027	-0.360577	10.479763	0.026062	-0.003601	0.104797	-0.441348	-9.413816	-6.266545
33422	0	2.605727	-0.471221	10.485850	0.026058	-0.004709	0.104858	-0.445020	-9.414123	-6.262800
33423	0	2.586600	-0.488061	10.522789	0.025879	-0.004883	0.105225	-0.443091	-9.401324	-6.266041
33424	0	2.620058	-0.407583	10.401474	0.026219	-0.004086	0.104010	-0.432888	-9.381927	-6.264218
33425	0	2.640282	-0.432538	10.376657	0.026428	-0.004333	0.103760	-0.424406	-9.355167	-6.266062
33426	0	2.628035	-0.449927	10.298902	0.026317	-0.004501	0.102980	-0.422337	-9.316145	-6.263365
33427	0	2.663379	-0.500803	10.273203	0.026672	-0.005005	0.102722	-0.426019	-9.274478	-6.264849
33428	0	2.722019	-0.446809	10.061851	0.027267	-0.004462	0.100606	-0.432565	-9.222081	-6.263787
33429	0	2.650579	-0.238197	10.010941	0.026550	-0.002380	0.100098	-0.434423	-9.172471	-6.261110
33430	0	2.574043	-0.586390	9.866771	0.025790	-0.005863	0.098655	-0.435270	-9.116200	-6.258749
33431	0	2.503331	-0.439475	9.773065	0.025085	-0.004395	0.097717	-0.435549	-9.056544	-6.254932
33432	0	2.450149	-0.629276	9.690157	0.024554	-0.006288	0.096889	-0.441535	-8.995955	-6.246220
33433	0	2.382253	0.042256	9.693424	0.023865	0.000427	0.096924	-0.447129	-8.947176	-6.241454
33434	0	2.458927	-0.232661	9.622398	0.024634	-0.002329	0.096212	-0.444531	-8.894863	-6.237471
33435	0	2.554032	-0.268511	9.455250	0.025574	-0.002686	0.094543	-0.444082	-8.855802	-6.236280
33436	0	2.596723	-0.549563	9.365368	0.025995	-0.005493	0.093646	-0.447271	-8.823087	-6.237367
33437	0	2.573748	-0.361160	9.338872	0.025757	-0.003601	0.093384	-0.460422	-8.800864	-6.240462
33438	0	2.533452	-0.497215	9.290839	0.025352	-0.004966	0.092904	-0.468473	-8.781511	-6.238477
33439	0	2.415984	-0.378685	9.326422	0.024170	-0.003784	0.093262	-0.472234	-8.770686	-6.240568
33440	0	2.335364	-0.518506	9.357165	0.023355	-0.005194	0.093571	-0.462460	-8.769927	-6.243921
33441	0	2.325322	-0.353176	9.436095	0.023254	-0.003540	0.094360	-0.453179	-8.770078	-6.243409
33442	0	2.387159	-0.467672	9.478644	0.023862	-0.004683	0.094789	-0.445807	-8.783418	-6.243218
33443	0	2.394331	-0.158053	9.441705	0.023926	-0.001587	0.094421	-0.438911	-8.806248	-6.242635
33444	0	2.495631	-0.212709	9.501723	0.024938	-0.002124	0.095022	-0.443607	-8.830396	-6.244077
33445	0	2.504621	-0.384743	9.600253	0.025024	-0.003845	0.096008	-0.447300	-8.857997	-6.251325
33446	0	2.527273	-0.605157	9.678352	0.025251	-0.006047	0.096789	-0.453257	-8.884868	-6.254987
33447	0	2.577400	-0.537327	9.545423	0.025757	-0.005371	0.095459	-0.456480	-8.907267	-6.252474
33448	0	2.617820	-0.268485	9.660267	0.026157	-0.002690	0.096608	-0.450958	-8.933676	-6.253845
33449	0	2.565343	-0.518525	9.740734	0.025635	-0.005188	0.097412	-0.448499	-8.957447	-6.249397
33450	0	2.533097	-0.408216	9.818867	0.025306	-0.004085	0.098195	-0.446582	-8.988643	-6.249007
33451	0	2.480141	-0.178414	9.795582	0.024780	-0.001770	0.097961	-0.463645	-9.015070	-6.244005
33452	0	2.405146	0.015199	9.995987	0.024030	0.000154	0.099965	-0.466302	-9.041962	-6.251646
33453	0	2.522598	-0.568422	9.923802	0.025208	-0.005676	0.099243	-0.476202	-9.065079	-6.251306
33454	0	2.611740	-0.495881	9.947090	0.026098	-0.004960	0.099476	-0.475643	-9.088960	-6.254281
33455	0	2.571586	-0.410128	9.942059	0.025696	-0.004089	0.099426	-0.489855	-9.113993	-6.245274
33456	0	2.532363	-0.423371	10.063186	0.025309	-0.004236	0.100636	-0.487818	-9.132986	-6.241656
33457	0	2.528162	-0.646848	10.052170	0.025269	-0.006470	0.100525	-0.487303	-9.149686	-6.246707
33458	0	2.481361	-0.500160	10.088264	0.024806	-0.005003	0.100884	-0.486552	-9.160233	-6.246365
33459	0	2.447844	-0.237977	10.168378	0.024475	-0.002380	0.101685	-0.486646	-9.165872	-6.244505
33460	0	2.460781	-0.420299	10.137683	0.024604	-0.004210	0.101377	-0.479078	-9.172286	-6.242339
33461	0	2.508370	-0.470291	10.211210	0.025085	-0.004700	0.102112	-0.483357	-9.172286	-6.241981
33462	0	2.513796	-0.525732	10.168565	0.025143	-0.005256	0.101685	-0.485858	-9.168980	-6.240706
33463	0	2.471112	-0.427648	10.132017	0.024719	-0.004272	0.101318	-0.491000	-9.161818	-6.237096
33464	0	2.505242	-0.500785	10.132542	0.025068	-0.005013	0.101321	-0.485359	-9.145921	-6.236469
33465	0	2.464521	-0.432662	10.126078	0.024658	-0.004333	0.101257	-0.478356	-9.133233	-6.234915
33466	0	2.430986	-0.400741	10.102412	0.024326	-0.004015	0.101020	-0.470569	-9.116563	-6.234262
33467	0	2.469941	-0.274836	9.998044	0.024719	-0.002747	0.099976	-0.473089	-9.095777	-6.224202
33468	0	2.496012	-0.366533	9.968604	0.024984	-0.003666	0.099680	-0.472988	-9.069953	-6.223748
33469	0	2.530493	-0.433808	9.955441	0.025330	-0.004333	0.099548	-0.478680	-9.043683	-6.222201
33470	0	2.513601	-0.538495	9.889374	0.025158	-0.005381	0.098888	-0.484260	-9.020374	-6.225265
33471	0	2.475360	-0.457165	9.815154	0.024780	-0.004578	0.098145	-0.477994	-8.991315	-6.227871
33472	0	2.488582	-0.473965	9.834757	0.024910	-0.004749	0.098341	-0.467498	-8.965321	-6.225906
33473	0	2.450871	-0.401712	9.790772	0.024536	-0.004028	0.097900	-0.455179	-8.935363	-6.225506
33474	0	2.440210	-0.357315	9.651582	0.024421	-0.003579	0.096511	-0.448741	-8.915395	-6.222468
33475	0	2.463357	-0.310818	9.699127	0.024658	-0.003113	0.096985	-0.443947	-8.888450	-6.220572
33476	0	2.446906	-0.359173	9.645241	0.024487	-0.003592	0.096448	-0.443791	-8.869856	-6.222154
33477	0	2.439570	-0.414850	9.521963	0.024414	-0.004150	0.095215	-0.442205	-8.849991	-6.219757
33478	0	2.460475	-0.426807	9.492254	0.024621	-0.004270	0.094918	-0.441035	-8.832638	-6.216633
33479	0	2.446353	-0.426782	9.582836	0.024475	-0.004272	0.095825	-0.436276	-8.821089	-6.213422
33480	0	2.474938	-0.413406	9.510092	0.024757	-0.004142	0.095098	-0.427748	-8.813765	-6.208475
33481	0	2.508114	-0.426644	9.423970	0.025085	-0.004272	0.094238	-0.421174	-8.810906	-6.201882
33482	0	2.544143	-0.377111	9.430173	0.025443	-0.003773	0.094301	-0.419891	-8.811269	-6.194751
33483	0	2.557139	-0.201553	9.350647	0.025574	-0.002014	0.093506	-0.422191	-8.810694	-6.189004
33484	0	2.508559	-0.238624	9.393267	0.025081	-0.002383	0.093934	-0.426596	-8.819026	-6.186299
33485	0	2.411645	-0.409744	9.380874	0.024109	-0.004089	0.093811	-0.437184	-8.830739	-6.181612
33486	0	2.376777	-0.490572	9.429153	0.023757	-0.004900	0.094295	-0.445019	-8.846357	-6.177261
33487	0	2.309670	-0.323512	9.447621	0.023071	-0.003235	0.094482	-0.446463	-8.879608	-6.174949
33488	0	2.394230	-0.164254	9.495066	0.023915	-0.001649	0.094957	-0.440102	-8.914664	-6.176390
33489	0	2.512006	-0.310924	9.453439	0.025085	-0.003113	0.094543	-0.437209	-8.959087	-6.180822
33490	0	2.544054	-0.364772	9.573441	0.025399	-0.003655	0.095745	-0.429472	-9.011033	-6.181663
33491	0	2.567672	-0.409860	9.587461	0.025635	-0.004089	0.095886	-0.441675	-9.063708	-6.182283
33492	0	2.552042	-0.356497	9.682666	0.025475	-0.003559	0.096839	-0.449944	-9.120538	-6.185381
33493	0	2.514001	-0.433609	9.788628	0.025085	-0.004333	0.097900	-0.454458	-9.186928	-6.190180
33494	0	2.445600	-0.476154	9.889715	0.024402	-0.004766	0.098910	-0.450285	-9.252450	-6.189986
33495	0	2.507094	-0.511476	9.984247	0.025024	-0.005127	0.099854	-0.437940	-9.308375	-6.193974
33496	0	2.583054	-0.387851	9.908616	0.025787	-0.003882	0.099097	-0.434714	-9.360985	-6.187631
33497	0	2.677530	-0.170878	10.026959	0.026733	-0.001709	0.100281	-0.435695	-9.411418	-6.182727
33498	0	2.612550	-0.367405	10.238452	0.026086	-0.003662	0.102395	-0.450121	-9.458476	-6.177786
33499	0	2.597173	-0.562140	10.240860	0.025940	-0.005615	0.102417	-0.458173	-9.496802	-6.173697
33500	0	2.536498	-0.338114	10.275766	0.025332	-0.003370	0.102766	-0.471383	-9.535768	-6.168982
33501	0	2.450119	-0.151044	10.393695	0.024475	-0.001526	0.103943	-0.455833	-9.567261	-6.170239
33502	0	2.643744	-0.447814	10.307152	0.026419	-0.004486	0.103076	-0.448280	-9.590859	-6.167290
33503	0	2.723541	-0.421219	10.308472	0.027222	-0.004211	0.103088	-0.450315	-9.608852	-6.173195
33504	0	2.719717	-0.221249	10.399368	0.027188	-0.002199	0.103996	-0.465838	-9.621362	-6.173837
33505	0	2.727984	-0.373902	10.406513	0.027283	-0.003723	0.104065	-0.484081	-9.621002	-6.176859
33506	0	2.672296	-0.602703	10.443065	0.026728	-0.006014	0.104430	-0.499306	-9.618706	-6.178912
33507	0	2.574845	-0.671594	10.418895	0.025757	-0.006714	0.104187	-0.502554	-9.612486	-6.176010
33508	0	2.487007	-0.353857	10.492609	0.024885	-0.003545	0.104922	-0.496830	-9.598812	-6.176824
33509	0	2.512329	-0.407447	10.394906	0.025146	-0.004089	0.103943	-0.481564	-9.576091	-6.175949
33510	0	2.537163	-0.252883	10.359639	0.025405	-0.002534	0.103588	-0.476830	-9.542063	-6.174540
33511	0	2.523390	-0.372658	10.364602	0.025269	-0.003723	0.103638	-0.481371	-9.506625	-6.172918
33512	0	2.503342	-0.326113	10.317559	0.025077	-0.003242	0.103166	-0.502490	-9.461242	-6.170375
33513	0	2.503786	-0.531901	10.206201	0.025085	-0.005310	0.102051	-0.513111	-9.410697	-6.175389
33514	0	2.463408	-0.581517	10.153582	0.024685	-0.005816	0.101523	-0.512364	-9.356352	-6.174919
33515	0	2.454497	-0.523692	10.102651	0.024597	-0.005249	0.101013	-0.499499	-9.300222	-6.166910
33516	0	2.523105	-0.264750	10.013806	0.025288	-0.002662	0.100123	-0.483994	-9.238305	-6.159834
33517	0	2.533525	-0.298228	9.889142	0.025391	-0.002991	0.098877	-0.474883	-9.177046	-6.157862
33518	0	2.540694	-0.310058	9.782166	0.025464	-0.003097	0.097807	-0.480136	-9.113101	-6.161448
33519	0	2.533541	-0.440859	9.675456	0.025391	-0.004395	0.096741	-0.497150	-9.050750	-6.163887
33520	0	2.480239	-0.498376	9.623052	0.024853	-0.004972	0.096218	-0.511120	-8.993833	-6.167733
33521	0	2.411856	-0.573138	9.571644	0.024170	-0.005737	0.095703	-0.504824	-8.935457	-6.170339
33522	0	2.359799	-0.424906	9.500759	0.023641	-0.004261	0.094996	-0.491412	-8.887079	-6.172851
33523	0	2.357798	-0.358708	9.412744	0.023621	-0.003601	0.094116	-0.475345	-8.838276	-6.170699
33524	0	2.349938	-0.258808	9.372027	0.023536	-0.002597	0.093711	-0.465590	-8.796897	-6.168544
33525	0	2.316201	-0.213915	9.290326	0.023193	-0.002136	0.092896	-0.470000	-8.761302	-6.167707
33526	0	2.322691	-0.294830	9.285576	0.023252	-0.002936	0.092850	-0.485458	-8.732864	-6.171203
33527	0	2.329596	-0.495610	9.247251	0.023315	-0.004944	0.092468	-0.501522	-8.711880	-6.180169
33528	0	2.351512	-0.515889	9.247685	0.023520	-0.005152	0.092476	-0.511318	-8.708533	-6.179850
33529	0	2.373734	-0.524632	9.143221	0.023743	-0.005249	0.091431	-0.509186	-8.705043	-6.182458
33530	0	2.428304	-0.450085	9.173858	0.024281	-0.004512	0.091739	-0.496830	-8.711413	-6.181549
33531	0	2.430299	-0.365356	9.197741	0.024292	-0.003662	0.091980	-0.487549	-8.728385	-6.177648
33532	0	2.402731	-0.212041	9.221356	0.024009	-0.002120	0.092218	-0.489314	-8.754665	-6.173543
33533	0	2.394811	-0.275962	9.215690	0.023926	-0.002747	0.092163	-0.506667	-8.785723	-6.172475
33534	0	2.405843	-0.351799	9.214203	0.024031	-0.003506	0.092150	-0.523248	-8.823564	-6.175491
33535	0	2.390328	-0.427530	9.288547	0.023865	-0.004272	0.092896	-0.528333	-8.874448	-6.177179
33536	0	2.410350	-0.445910	9.353591	0.024064	-0.004462	0.093546	-0.526194	-8.926121	-6.179657
33537	0	2.452110	-0.377690	9.471496	0.024475	-0.003784	0.094727	-0.519097	-8.985182	-6.176084
33538	0	2.462061	-0.291421	9.462770	0.024567	-0.002915	0.094642	-0.519467	-9.053934	-6.173778
33539	0	2.447091	-0.262928	9.581057	0.024414	-0.002625	0.095825	-0.526818	-9.125335	-6.170727
33540	0	2.440212	-0.307171	9.633006	0.024344	-0.003062	0.096345	-0.539702	-9.197400	-6.166737
33541	0	2.478078	-0.367670	9.678548	0.024719	-0.003662	0.096802	-0.558574	-9.273739	-6.170287
33542	0	2.472340	-0.461813	9.888859	0.024661	-0.004608	0.098905	-0.571803	-9.349488	-6.168807
33543	0	2.563828	-0.549299	9.928757	0.025574	-0.005493	0.099304	-0.573470	-9.427537	-6.166677
33544	0	2.558408	-0.536860	9.992605	0.025520	-0.005371	0.099942	-0.572549	-9.504199	-6.166351
33545	0	2.557465	-0.450990	10.044842	0.025513	-0.004517	0.100464	-0.566916	-9.578406	-6.165316
33546	0	2.550814	-0.340231	10.102907	0.025454	-0.003405	0.101043	-0.566151	-9.643843	-6.161915
33547	0	2.562420	-0.342109	10.216011	0.025574	-0.003418	0.102173	-0.571385	-9.704006	-6.159279
33548	0	2.578206	-0.355446	10.268456	0.025736	-0.003547	0.102696	-0.581625	-9.759146	-6.150778
33549	0	2.568257	-0.416047	10.454109	0.025635	-0.004150	0.104553	-0.594272	-9.815133	-6.149899
33550	0	2.588987	-0.429421	10.464116	0.025852	-0.004293	0.104650	-0.596812	-9.859971	-6.151013
33551	0	2.615254	-0.445776	10.497303	0.026123	-0.004456	0.104980	-0.600812	-9.895837	-6.141408
33552	0	2.645092	-0.397002	10.556948	0.026426	-0.003972	0.105576	-0.600223	-9.926160	-6.136364
33553	0	2.632299	-0.341636	10.540356	0.026306	-0.003418	0.105408	-0.600033	-9.948086	-6.140902
33554	0	2.628831	-0.323702	10.527446	0.026278	-0.003232	0.105277	-0.606884	-9.962389	-6.144370
33555	0	2.624565	-0.416239	10.583436	0.026245	-0.004150	0.105835	-0.621090	-9.966616	-6.145553
33556	0	2.630102	-0.448933	10.571212	0.026307	-0.004480	0.105711	-0.632023	-9.963691	-6.146808
33557	0	2.634767	-0.500157	10.529069	0.026367	-0.005005	0.105286	-0.629700	-9.946133	-6.147445
33558	0	2.624382	-0.517893	10.511804	0.026267	-0.005182	0.105112	-0.627332	-9.924509	-6.147372
33559	0	2.590457	-0.475941	10.523338	0.025940	-0.004761	0.105225	-0.627043	-9.889725	-6.143617
33560	0	2.558333	-0.402192	10.427568	0.025625	-0.004026	0.104265	-0.623235	-9.847335	-6.151173
33561	0	2.558517	-0.396758	10.371097	0.025635	-0.003967	0.103699	-0.624552	-9.796207	-6.156692
33562	0	2.530093	-0.421675	10.275878	0.025353	-0.004212	0.102746	-0.630316	-9.741361	-6.155966
33563	0	2.545836	-0.397340	10.175898	0.025513	-0.003967	0.101746	-0.638023	-9.683874	-6.154994
33564	0	2.521904	-0.428939	10.111548	0.025282	-0.004285	0.101100	-0.643935	-9.616350	-6.155845
33565	0	2.539431	-0.444722	10.078388	0.025452	-0.004456	0.100769	-0.635460	-9.554901	-6.153978
33566	0	2.539641	-0.413661	9.947206	0.025460	-0.004134	0.099456	-0.639142	-9.485069	-6.164637
33567	0	2.526066	-0.390457	9.804032	0.025330	-0.003906	0.098022	-0.638021	-9.408245	-6.167739
33568	0	2.501166	-0.384318	9.734036	0.025070	-0.003842	0.097325	-0.639883	-9.343095	-6.172768
33569	0	2.478522	-0.390616	9.724333	0.024841	-0.003906	0.097229	-0.640746	-9.280767	-6.179857
33570	0	2.443060	-0.396566	9.586720	0.024487	-0.003967	0.095853	-0.639701	-9.217705	-6.178780
33571	0	2.436516	-0.408541	9.455625	0.024414	-0.004089	0.094543	-0.635939	-9.162263	-6.178224
33572	0	2.402280	-0.420423	9.476375	0.024072	-0.004204	0.094751	-0.637455	-9.106988	-6.179783
33573	0	2.394288	-0.420872	9.479883	0.023987	-0.004211	0.094788	-0.635279	-9.057731	-6.180767
33574	0	2.380585	-0.389422	9.286522	0.023839	-0.003901	0.092856	-0.627619	-9.020682	-6.180770
33575	0	2.334147	-0.408680	9.247722	0.023376	-0.004089	0.092468	-0.625709	-8.981181	-6.189296
33576	0	2.346422	-0.335286	9.249169	0.023489	-0.003352	0.092485	-0.627783	-8.954365	-6.190494
33577	0	2.354115	-0.353978	9.235090	0.023560	-0.003540	0.092346	-0.628801	-8.935417	-6.193351
33578	0	2.375640	-0.403222	9.131964	0.023767	-0.004028	0.091317	-0.635060	-8.926658	-6.198504
33579	0	2.349568	-0.421322	9.161442	0.023499	-0.004211	0.091614	-0.638574	-8.927114	-6.193920
33580	0	2.379944	-0.409490	9.137013	0.023798	-0.004093	0.091371	-0.642251	-8.932916	-6.196119
33581	0	2.375144	-0.415340	9.142825	0.023743	-0.004150	0.091431	-0.647442	-8.947943	-6.191655
33582	0	2.395892	-0.379074	9.166491	0.023943	-0.003791	0.091669	-0.648762	-8.971963	-6.185544
33583	0	2.401126	-0.384811	9.191244	0.023987	-0.003845	0.091919	-0.654109	-9.006474	-6.187165
33584	0	2.388151	-0.360852	9.263048	0.023852	-0.003608	0.092638	-0.656898	-9.046596	-6.189092
33585	0	2.390345	-0.372608	9.331273	0.023865	-0.003723	0.093323	-0.662384	-9.098188	-6.190442
33586	0	2.422859	-0.348792	9.432864	0.024187	-0.003486	0.094339	-0.666980	-9.152688	-6.189743
33587	0	2.440316	-0.372936	9.416403	0.024353	-0.003723	0.094177	-0.676432	-9.217803	-6.189218
33588	0	2.401849	-0.398660	9.499149	0.023966	-0.003981	0.095005	-0.685569	-9.285446	-6.189573
33589	0	2.416577	-0.409174	9.629912	0.024109	-0.004089	0.096313	-0.690498	-9.357250	-6.192106
33590	0	2.452852	-0.397298	9.712302	0.024467	-0.003973	0.097138	-0.692658	-9.433392	-6.196199
33591	0	2.490353	-0.403149	9.776237	0.024841	-0.004028	0.097778	-0.698487	-9.510470	-6.194907
33592	0	2.515101	-0.416157	9.858423	0.025088	-0.004157	0.098600	-0.705856	-9.587494	-6.199630
33593	0	2.533349	-0.458237	9.879908	0.025269	-0.004578	0.098816	-0.713435	-9.667010	-6.197262
33594	0	2.552351	-0.434941	9.968070	0.025460	-0.004344	0.099697	-0.721769	-9.743925	-6.196983
33595	0	2.544901	-0.451804	10.081530	0.025391	-0.004517	0.100830	-0.725544	-9.814465	-6.198253
33596	0	2.556375	-0.427919	10.176200	0.025508	-0.004276	0.101776	-0.730909	-9.881506	-6.201189
33597	0	2.580141	-0.439336	10.271104	0.025757	-0.004395	0.102722	-0.731655	-9.935426	-6.203811
33598	0	2.564904	-0.408604	10.329811	0.025602	-0.004087	0.103310	-0.732175	-9.991422	-6.205654
33599	0	2.597850	-0.433676	10.381102	0.025940	-0.004333	0.103821	-0.737708	-10.038202	-6.202967
33600	0	2.617736	-0.379698	10.415723	0.026139	-0.003792	0.104167	-0.745291	-10.084310	-6.206882
33601	0	2.614846	-0.409396	10.515708	0.026123	-0.004089	0.105164	-0.752110	-10.116207	-6.206653
33602	0	2.606845	-0.440564	10.502389	0.026052	-0.004404	0.105028	-0.755594	-10.138882	-6.208850
33603	0	2.620033	-0.433994	10.576964	0.026184	-0.004333	0.105774	-0.764279	-10.160679	-6.209194
33604	0	2.616433	-0.410016	10.533504	0.026155	-0.004103	0.105337	-0.763274	-10.174498	-6.205217
33605	0	2.600019	-0.439501	10.522478	0.026001	-0.004395	0.105225	-0.765450	-10.177844	-6.200687
33606	0	2.617064	-0.470254	10.510533	0.026182	-0.004701	0.105103	-0.768957	-10.169442	-6.204951
33607	0	2.641072	-0.408778	10.455771	0.026428	-0.004089	0.104553	-0.768722	-10.154439	-6.203080
33608	0	2.630516	-0.445249	10.444649	0.026332	-0.004453	0.104440	-0.769867	-10.129301	-6.200248
33609	0	2.614665	-0.438671	10.389160	0.026184	-0.004395	0.103882	-0.762634	-10.092197	-6.201434
33610	0	2.601408	-0.425156	10.336054	0.026049	-0.004257	0.103352	-0.757776	-10.058040	-6.204405
33611	0	2.590514	-0.451396	10.291416	0.025940	-0.004517	0.102905	-0.756175	-10.023484	-6.204883
33612	0	2.570361	-0.420215	10.226247	0.025748	-0.004207	0.102251	-0.752395	-9.977633	-6.209377
33613	0	2.565362	-0.396334	10.145126	0.025696	-0.003967	0.101440	-0.749214	-9.934166	-6.206086
33614	0	2.562090	-0.401317	10.025432	0.025673	-0.004021	0.100241	-0.741829	-9.878901	-6.203782
33615	0	2.570299	-0.420986	9.950130	0.025757	-0.004211	0.099487	-0.741111	-9.821098	-6.204114
33616	0	2.559669	-0.371858	9.897928	0.025649	-0.003720	0.098966	-0.740277	-9.764643	-6.209385
33617	0	2.546036	-0.378592	9.815806	0.025513	-0.003784	0.098145	-0.743335	-9.707751	-6.213071
33618	0	2.498625	-0.403106	9.708620	0.025043	-0.004032	0.097072	-0.743100	-9.645556	-6.213105
33619	0	2.497684	-0.396698	9.663098	0.025024	-0.003967	0.096619	-0.743800	-9.593391	-6.211595
33620	0	2.470045	-0.384140	9.592220	0.024747	-0.003845	0.095910	-0.740430	-9.542152	-6.212362
33621	0	2.461408	-0.378451	9.559242	0.024658	-0.003784	0.095581	-0.741906	-9.493523	-6.211276
33622	0	2.459035	-0.359762	9.482038	0.024632	-0.003602	0.094810	-0.737833	-9.448060	-6.212692
33623	0	2.407262	-0.372334	9.461372	0.024109	-0.003723	0.094604	-0.739309	-9.408415	-6.216220
33624	0	2.412543	-0.384840	9.383757	0.024158	-0.003846	0.093829	-0.743244	-9.372366	-6.215876
33625	0	2.396051	-0.372084	9.363476	0.023987	-0.003723	0.093628	-0.741782	-9.344472	-6.216941
33626	0	2.415739	-0.359870	9.297533	0.024179	-0.003597	0.092970	-0.744834	-9.322766	-6.213594
33627	0	2.403649	-0.390959	9.265417	0.024048	-0.003906	0.092651	-0.750245	-9.313077	-6.208373
33628	0	2.414007	-0.367075	9.302408	0.024147	-0.003669	0.093022	-0.754119	-9.308831	-6.209951
33629	0	2.410760	-0.372195	9.252968	0.024109	-0.003723	0.092529	-0.754187	-9.311591	-6.208319
33630	0	2.411210	-0.372121	9.307704	0.024106	-0.003721	0.093079	-0.755937	-9.323423	-6.217214
33631	0	2.417728	-0.396851	9.258836	0.024170	-0.003967	0.092590	-0.759171	-9.336908	-6.221855
33632	0	2.420187	-0.372800	9.294710	0.024184	-0.003726	0.092952	-0.763465	-9.363043	-6.227013
33633	0	2.400712	-0.378642	9.276809	0.023987	-0.003784	0.092773	-0.767962	-9.392538	-6.225271
33634	0	2.417623	-0.373023	9.409792	0.024150	-0.003728	0.094105	-0.772615	-9.429017	-6.224553
33635	0	2.407810	-0.402949	9.453571	0.024048	-0.004028	0.094543	-0.775965	-9.470095	-6.227156
33636	0	2.395746	-0.385260	9.482400	0.023925	-0.003848	0.094832	-0.783288	-9.513960	-6.225849
33637	0	2.421561	-0.378574	9.550839	0.024170	-0.003784	0.095520	-0.787181	-9.573191	-6.222252
33638	0	2.412545	-0.385105	9.615569	0.024078	-0.003849	0.096168	-0.791653	-9.633705	-6.224179
33639	0	2.415441	-0.390754	9.752287	0.024109	-0.003906	0.097534	-0.795235	-9.691597	-6.224705
33640	0	2.424615	-0.433316	9.762193	0.024199	-0.004336	0.097633	-0.793643	-9.750777	-6.224812
33641	0	2.452307	-0.408842	9.849885	0.024475	-0.004089	0.098511	-0.794677	-9.810984	-6.226460
33642	0	2.455765	-0.414847	9.877943	0.024510	-0.004149	0.098791	-0.795664	-9.870213	-6.224330
33643	0	2.476839	-0.445555	9.984134	0.024719	-0.004456	0.099854	-0.797789	-9.931036	-6.220122
33644	0	2.486365	-0.427265	10.042769	0.024817	-0.004273	0.100439	-0.799028	-9.988101	-6.224242
33645	0	2.494364	-0.421574	10.081969	0.024902	-0.004211	0.100830	-0.805925	-10.039419	-6.223502
33646	0	2.520642	-0.427929	10.067645	0.025167	-0.004282	0.100686	-0.804918	-10.088112	-6.226455
33647	0	2.517901	-0.421170	10.155443	0.025146	-0.004211	0.101562	-0.807232	-10.129179	-6.222242
33648	0	2.543080	-0.402937	10.226872	0.025394	-0.004029	0.102278	-0.809341	-10.174249	-6.220298
33649	0	2.547905	-0.396262	10.192205	0.025452	-0.003967	0.101929	-0.806098	-10.209359	-6.220969
33650	0	2.540630	-0.401826	10.251928	0.025384	-0.004020	0.102525	-0.806337	-10.238658	-6.217111
33651	0	2.558927	-0.439060	10.290158	0.025574	-0.004395	0.102905	-0.803826	-10.260263	-6.220166
33652	0	2.543468	-0.395926	10.319950	0.025421	-0.003960	0.103203	-0.805143	-10.279584	-6.219860
33653	0	2.582200	-0.390370	10.296537	0.025818	-0.003906	0.102966	-0.804021	-10.288453	-6.222829
33654	0	2.589031	-0.371093	10.375623	0.025887	-0.003718	0.103757	-0.797548	-10.296889	-6.224109
33655	0	2.568967	-0.420760	10.290696	0.025696	-0.004211	0.102905	-0.794916	-10.294318	-6.223939
33656	0	2.573511	-0.395619	10.309370	0.025744	-0.003960	0.103091	-0.792636	-10.288187	-6.223979
33657	0	2.574282	-0.397102	10.309174	0.025757	-0.003967	0.103088	-0.798195	-10.276841	-6.222534
33658	0	2.570974	-0.391378	10.212220	0.025728	-0.003914	0.102118	-0.799486	-10.260314	-6.228156
33659	0	2.579612	-0.389862	10.132420	0.025818	-0.003906	0.101318	-0.792355	-10.239910	-6.233280
33660	0	2.568923	-0.376793	10.127483	0.025713	-0.003769	0.101269	-0.792593	-10.217248	-6.240930
33661	0	2.560727	-0.359828	10.102026	0.025635	-0.003601	0.101013	-0.790773	-10.190244	-6.245581
33662	0	2.548643	-0.365849	10.042427	0.025518	-0.003657	0.100416	-0.793305	-10.157918	-6.246030
33663	0	2.560540	-0.360130	10.028826	0.025635	-0.003601	0.100281	-0.794800	-10.128529	-6.245130
33664	0	2.548260	-0.414957	9.969298	0.025515	-0.004151	0.099685	-0.794004	-10.095933	-6.242616
33665	0	2.566436	-0.353989	9.857997	0.025696	-0.003540	0.098572	-0.795036	-10.063548	-6.246409
33666	0	2.553669	-0.359771	9.835310	0.025572	-0.003601	0.098344	-0.792342	-10.026792	-6.249256
33667	0	2.529799	-0.366293	9.729823	0.025330	-0.003662	0.097290	-0.794515	-9.993768	-6.255957
33668	0	2.510585	-0.354224	9.694912	0.025145	-0.003542	0.096939	-0.795968	-9.952180	-6.259516
33669	0	2.475134	-0.427094	9.693129	0.024780	-0.004272	0.096924	-0.795379	-9.922195	-6.256055
33670	0	2.487510	-0.378113	9.657969	0.024905	-0.003781	0.096572	-0.796351	-9.890657	-6.258659
33671	0	2.457485	-0.323582	9.613605	0.024597	-0.003235	0.096130	-0.798705	-9.868191	-6.255555
33672	0	2.489945	-0.292501	9.529160	0.024919	-0.002933	0.095286	-0.791088	-9.849376	-6.263286
33673	0	2.518913	-0.341765	9.540282	0.025208	-0.003418	0.095398	-0.791950	-9.831469	-6.263302
33674	0	2.521163	-0.482587	9.461908	0.025231	-0.004822	0.094614	-0.798167	-9.811755	-6.268243
33675	0	2.476850	-0.482815	9.540068	0.024780	-0.004822	0.095398	-0.807092	-9.801840	-6.271739
33676	0	2.450653	-0.380199	9.552609	0.024512	-0.003798	0.095525	-0.813787	-9.799140	-6.273623
33677	0	2.361501	-0.292950	9.497210	0.023621	-0.002930	0.094971	-0.815005	-9.796567	-6.275376
33678	0	2.391620	-0.372167	9.509427	0.023914	-0.003723	0.095095	-0.814758	-9.803001	-6.276156
33679	0	2.453891	-0.341680	9.521417	0.024536	-0.003418	0.095215	-0.814858	-9.810528	-6.275803
33680	0	2.448612	-0.293671	9.484483	0.024480	-0.002928	0.094847	-0.826943	-9.822186	-6.276227
33681	0	2.466930	-0.263118	9.539490	0.024658	-0.002625	0.095398	-0.836361	-9.839666	-6.276976
33682	0	2.457379	-0.435590	9.544789	0.024558	-0.004348	0.095452	-0.847534	-9.862756	-6.279982
33683	0	2.430457	-0.482765	9.600482	0.024292	-0.004822	0.096008	-0.856019	-9.881995	-6.282298
33684	0	2.433915	-0.385871	9.623912	0.024317	-0.003858	0.096245	-0.858983	-9.912784	-6.282074
33685	0	2.437327	-0.378161	9.679676	0.024353	-0.003784	0.096802	-0.857630	-9.940890	-6.273841
33686	0	2.453270	-0.347655	9.660363	0.024515	-0.003474	0.096608	-0.861945	-9.965843	-6.271687
33687	0	2.479853	-0.385201	9.722408	0.024780	-0.003845	0.097229	-0.871436	-9.991524	-6.270237
33688	0	2.483295	-0.374508	9.764129	0.024817	-0.003737	0.097646	-0.881859	-10.014974	-6.275662
33689	0	2.437277	-0.391496	9.820032	0.024353	-0.003906	0.098206	-0.893508	-10.042158	-6.282661
33690	0	2.416796	-0.466475	9.861610	0.024148	-0.004657	0.098621	-0.904273	-10.069513	-6.282557
33691	0	2.406958	-0.513091	9.881042	0.024048	-0.005127	0.098816	-0.910470	-10.098815	-6.288399
33692	0	2.448085	-0.408874	9.904310	0.024457	-0.004098	0.099049	-0.901701	-10.130491	-6.287607
33693	0	2.449871	-0.353793	9.942053	0.024475	-0.003540	0.099426	-0.901033	-10.161714	-6.287055
33694	0	2.472434	-0.348014	9.989718	0.024705	-0.003475	0.099902	-0.908244	-10.188014	-6.290854
33695	0	2.491976	-0.427821	10.052034	0.024902	-0.004272	0.100525	-0.916302	-10.211895	-6.291379
33696	0	2.482850	-0.441092	10.038968	0.024815	-0.004407	0.100393	-0.922345	-10.231774	-6.290945
33697	0	2.498204	-0.445384	10.052034	0.024963	-0.004456	0.100525	-0.922017	-10.257021	-6.295464
33698	0	2.519351	-0.462981	10.100147	0.025184	-0.004636	0.101004	-0.916824	-10.272133	-6.298915
33699	0	2.540033	-0.414285	10.027862	0.025391	-0.004150	0.100281	-0.909838	-10.287173	-6.294596
33700	0	2.511079	-0.364666	10.033550	0.025105	-0.003648	0.100337	-0.910048	-10.298232	-6.290664
33701	0	2.521107	-0.317517	10.003568	0.025208	-0.003174	0.100037	-0.913001	-10.306166	-6.288408
33702	0	2.527826	-0.391218	10.039909	0.025275	-0.003909	0.100400	-0.917853	-10.313524	-6.285473
33703	0	2.496328	-0.446244	10.015841	0.024963	-0.004456	0.100159	-0.926965	-10.317312	-6.292667
33704	0	2.490058	-0.422684	10.034100	0.024901	-0.004226	0.100341	-0.929628	-10.320256	-6.291976
33705	0	2.514184	-0.396213	10.003799	0.025146	-0.003967	0.100037	-0.925113	-10.318786	-6.297497
33706	0	2.519030	-0.371083	9.979643	0.025198	-0.003714	0.099794	-0.923250	-10.313791	-6.303831
33707	0	2.525764	-0.378458	9.967316	0.025269	-0.003784	0.099670	-0.924942	-10.305050	-6.307470
33708	0	2.560266	-0.280867	9.961676	0.025613	-0.002809	0.099614	-0.926265	-10.297103	-6.313213
33709	0	2.519172	-0.367093	9.924685	0.025208	-0.003662	0.099243	-0.937423	-10.282663	-6.309628
33710	0	2.528260	-0.429191	9.894833	0.025297	-0.004291	0.098945	-0.940077	-10.269598	-6.315542
33711	0	2.556674	-0.475962	9.936709	0.025574	-0.004761	0.099365	-0.940030	-10.265329	-6.321284
33712	0	2.585357	-0.408100	9.802850	0.025865	-0.004087	0.098025	-0.933787	-10.256213	-6.327674
33713	0	2.567971	-0.402539	9.833196	0.025696	-0.004028	0.098328	-0.931497	-10.241242	-6.323605
33714	0	2.577063	-0.390090	9.797294	0.025785	-0.003901	0.097969	-0.933045	-10.227694	-6.331552
33715	0	2.555775	-0.330204	9.784333	0.025574	-0.003296	0.097839	-0.941171	-10.212713	-6.328611
33716	0	2.473265	-0.386986	9.748319	0.024748	-0.003858	0.097480	-0.956444	-10.198645	-6.339403
33717	0	2.458760	-0.384912	9.723127	0.024597	-0.003845	0.097229	-0.962139	-10.191116	-6.336676
33718	0	2.445053	-0.391642	9.729493	0.024455	-0.003915	0.097294	-0.965193	-10.189501	-6.335869
33719	0	2.465565	-0.346981	9.759619	0.024658	-0.003479	0.097595	-0.955785	-10.190168	-6.331916
33720	0	2.526665	-0.376548	9.655855	0.025263	-0.003766	0.096560	-0.956342	-10.198397	-6.330974
33721	0	2.545562	-0.274631	9.692279	0.025452	-0.002747	0.096924	-0.957275	-10.206796	-6.336380
33722	0	2.582867	-0.354600	9.710301	0.025826	-0.003540	0.097104	-0.965402	-10.214261	-6.339194
33723	0	2.576086	-0.446119	9.692250	0.025757	-0.004456	0.096924	-0.973199	-10.222753	-6.345755
33724	0	2.582821	-0.538504	9.734640	0.025826	-0.005383	0.097347	-0.977326	-10.229699	-6.348401
33725	0	2.484766	-0.525398	9.759333	0.024841	-0.005249	0.097595	-0.984356	-10.240938	-6.348613
33726	0	2.430627	-0.427907	9.844560	0.024304	-0.004283	0.098446	-0.981174	-10.246820	-6.351148
33727	0	2.411808	-0.237809	9.850855	0.024109	-0.002380	0.098511	-0.979911	-10.261080	-6.349188
33728	0	2.413118	-0.274085	9.874915	0.024127	-0.002743	0.098750	-0.978959	-10.269534	-6.351671
33729	0	2.521366	-0.330633	9.832571	0.025208	-0.003296	0.098328	-0.992142	-10.280302	-6.350013
33730	0	2.553030	-0.315351	9.868710	0.025525	-0.003134	0.098689	-1.015866	-10.289905	-6.344003
33731	0	2.509356	-0.348851	9.856938	0.025085	-0.003479	0.098572	-1.027958	-10.302944	-6.350110
33732	0	2.572045	-0.509170	9.911289	0.025712	-0.005086	0.099115	-1.035719	-10.316325	-6.353036
33733	0	2.533835	-0.500652	9.942396	0.025330	-0.005005	0.099426	-1.038813	-10.330055	-6.350684
33734	0	2.535035	-0.421397	9.905442	0.025347	-0.004215	0.099055	-1.038529	-10.337805	-6.358336
33735	0	2.478539	-0.249980	9.893677	0.024780	-0.002502	0.098938	-1.036702	-10.347223	-6.364106
33736	0	2.546229	-0.366283	9.911775	0.025461	-0.003657	0.099118	-1.044050	-10.352043	-6.372478
33737	0	2.502499	-0.385378	9.979201	0.025024	-0.003845	0.099792	-1.054824	-10.356249	-6.374886
33738	0	2.484257	-0.497242	9.985101	0.024842	-0.004962	0.099852	-1.067710	-10.360154	-6.374583
33739	0	2.441146	-0.452200	9.991494	0.024414	-0.004517	0.099915	-1.074932	-10.360672	-6.376657
33740	0	2.409895	-0.483375	9.918313	0.024103	-0.004833	0.099182	-1.076652	-10.359297	-6.377705
33741	0	2.398358	-0.469267	9.942738	0.023987	-0.004700	0.099426	-1.069750	-10.358998	-6.380010
33742	0	2.421340	-0.346263	10.004127	0.024224	-0.003466	0.100039	-1.067377	-10.349877	-6.380499
33743	0	2.434261	-0.281026	9.942875	0.024353	-0.002808	0.099426	-1.071328	-10.341199	-6.382380
33744	0	2.468811	-0.403838	9.931131	0.024698	-0.004034	0.099309	-1.077139	-10.332869	-6.390549
33745	0	2.495134	-0.525831	9.930673	0.024963	-0.005249	0.099304	-1.088608	-10.322377	-6.391399
33746	0	2.499000	-0.515065	9.876209	0.025001	-0.005146	0.098760	-1.094837	-10.313480	-6.394196
33747	0	2.501219	-0.469362	9.833104	0.025024	-0.004700	0.098328	-1.088762	-10.302559	-6.393265
33748	0	2.504859	-0.443391	9.845991	0.025061	-0.004444	0.098456	-1.077979	-10.291809	-6.392056
33749	0	2.507627	-0.353540	9.771981	0.025085	-0.003540	0.097717	-1.073548	-10.284305	-6.391659
33750	0	2.481248	-0.286528	9.796851	0.024822	-0.002860	0.097966	-1.080440	-10.276162	-6.391957
33751	0	2.452998	-0.330170	9.808484	0.024536	-0.003296	0.098083	-1.088040	-10.272215	-6.395372
33752	0	2.445749	-0.398750	9.790328	0.024463	-0.003980	0.097902	-1.097996	-10.269361	-6.397033
33753	0	2.422374	-0.482317	9.759694	0.024231	-0.004822	0.097595	-1.100512	-10.264120	-6.400010
33754	0	2.421002	-0.463676	9.778281	0.024216	-0.004642	0.097781	-1.095982	-10.260686	-6.399682
33755	0	2.428798	-0.402368	9.723020	0.024292	-0.004028	0.097229	-1.091563	-10.259113	-6.395342
33756	0	2.465071	-0.365019	9.765801	0.024650	-0.003654	0.097658	-1.088702	-10.263514	-6.392267
33757	0	2.465630	-0.384578	9.735153	0.024658	-0.003845	0.097351	-1.090285	-10.264430	-6.397094
33758	0	2.483808	-0.360972	9.661825	0.024837	-0.003603	0.096619	-1.099093	-10.268279	-6.400405
33759	0	2.496680	-0.409272	9.692281	0.024963	-0.004089	0.096924	-1.103972	-10.275450	-6.401907
33760	0	2.503633	-0.482636	9.667562	0.025031	-0.004829	0.096677	-1.101410	-10.284804	-6.405226
33761	0	2.521557	-0.487474	9.728836	0.025208	-0.004883	0.097290	-1.093086	-10.297405	-6.408409
33762	0	2.529348	-0.425332	9.655144	0.025284	-0.004257	0.096554	-1.089563	-10.311991	-6.406117
33763	0	2.497611	-0.353720	9.692065	0.024963	-0.003540	0.096924	-1.087330	-10.330111	-6.409001
33764	0	2.487862	-0.286297	9.691397	0.024866	-0.002864	0.096917	-1.087316	-10.347976	-6.413821
33765	0	2.491723	-0.256424	9.624857	0.024902	-0.002563	0.096252	-1.089249	-10.368728	-6.414404
33766	0	2.482829	-0.293504	9.764287	0.024810	-0.002932	0.097648	-1.094285	-10.393467	-6.418350
33767	0	2.528991	-0.366466	9.765063	0.025269	-0.003662	0.097656	-1.098314	-10.421565	-6.418615
33768	0	2.533013	-0.433694	9.751774	0.025311	-0.004339	0.097523	-1.096743	-10.447674	-6.424680
33769	0	2.523095	-0.427452	9.801634	0.025208	-0.004272	0.098022	-1.100218	-10.478112	-6.430656
33770	0	2.563973	-0.360500	9.855345	0.025620	-0.003606	0.098558	-1.100287	-10.503532	-6.430248
33771	0	2.559383	-0.396825	9.844445	0.025574	-0.003967	0.098450	-1.102428	-10.529942	-6.434124
33772	0	2.569639	-0.378905	9.885983	0.025675	-0.003787	0.098866	-1.105766	-10.557943	-6.432964
33773	0	2.510914	-0.397149	9.996947	0.025085	-0.003967	0.099976	-1.111633	-10.588059	-6.428892
33774	0	2.533618	-0.404099	9.965254	0.025315	-0.004037	0.099658	-1.117275	-10.615067	-6.432679
33775	0	2.534844	-0.421268	10.009283	0.025330	-0.004211	0.100098	-1.119708	-10.639598	-6.437355
33776	0	2.507558	-0.463902	10.045001	0.025062	-0.004642	0.100453	-1.117813	-10.658474	-6.442350
33777	0	2.546923	-0.396268	10.064271	0.025452	-0.003967	0.100647	-1.113605	-10.681379	-6.445822
33778	0	2.519992	-0.408654	10.081673	0.025182	-0.004081	0.100821	-1.121133	-10.704859	-6.442957
33779	0	2.540201	-0.360243	10.101027	0.025391	-0.003601	0.101013	-1.123533	-10.720615	-6.446915
33780	0	2.554694	-0.317891	10.112564	0.025536	-0.003177	0.101129	-1.126853	-10.736318	-6.453241
33781	0	2.564047	-0.396747	10.088966	0.025635	-0.003967	0.100891	-1.127811	-10.745634	-6.458844
33782	0	2.540361	-0.433257	10.210770	0.025402	-0.004334	0.102108	-1.126526	-10.750148	-6.456908
33783	0	2.575095	-0.377866	10.144213	0.025757	-0.003784	0.101440	-1.120992	-10.746282	-6.463260
33784	0	2.537151	-0.456655	10.120086	0.025378	-0.004567	0.101199	-1.120968	-10.741440	-6.466068
33785	0	2.556387	-0.451199	10.089382	0.025574	-0.004517	0.100891	-1.116410	-10.732980	-6.467594
33786	0	2.530014	-0.401904	10.132551	0.025310	-0.004020	0.101323	-1.116158	-10.725050	-6.473356
33787	0	2.500779	-0.390481	10.101736	0.025024	-0.003906	0.101013	-1.114980	-10.708894	-6.483670
33788	0	2.496950	-0.457628	10.041579	0.024991	-0.004576	0.100410	-1.116023	-10.686994	-6.488540
33789	0	2.463543	-0.439444	10.083565	0.024658	-0.004395	0.100830	-1.116288	-10.663754	-6.498605
33790	0	2.446629	-0.408618	10.060241	0.024490	-0.004089	0.100596	-1.113125	-10.638937	-6.504684
33791	0	2.450995	-0.458029	10.004292	0.024536	-0.004578	0.100037	-1.116512	-10.611529	-6.503382
33792	0	2.451886	-0.445975	9.968924	0.024545	-0.004461	0.099683	-1.115185	-10.584354	-6.502495
33793	0	2.457497	-0.365955	9.906566	0.024597	-0.003662	0.099060	-1.112713	-10.561154	-6.502002
33794	0	2.470742	-0.371506	9.858942	0.024735	-0.003718	0.098582	-1.109211	-10.531077	-6.506454
33795	0	2.469437	-0.408796	9.784569	0.024719	-0.004089	0.097839	-1.107956	-10.504428	-6.511031
33796	0	2.476069	-0.408917	9.724924	0.024792	-0.004087	0.097241	-1.110173	-10.470360	-6.521183
33797	0	2.481571	-0.427254	9.760173	0.024841	-0.004272	0.097595	-1.110535	-10.442773	-6.532773
33798	0	2.476422	-0.408581	9.669883	0.024790	-0.004090	0.096692	-1.105596	-10.414885	-6.538792
33799	0	2.463823	-0.390562	9.613552	0.024658	-0.003906	0.096130	-1.105219	-10.393516	-6.545479
33800	0	2.466332	-0.353100	9.614428	0.024679	-0.003539	0.096140	-1.096121	-10.377057	-6.554312
33801	0	2.439585	-0.359972	9.601298	0.024414	-0.003601	0.096008	-1.094911	-10.357695	-6.551827
33802	0	2.442440	-0.347927	9.559325	0.024439	-0.003477	0.095590	-1.097867	-10.342772	-6.559182
33803	0	2.404001	-0.359505	9.570532	0.024048	-0.003601	0.095703	-1.091243	-10.335748	-6.564364
33804	0	2.371610	-0.407633	9.558751	0.023726	-0.004078	0.095585	-1.089844	-10.325693	-6.564958
33805	0	2.410695	-0.396493	9.515440	0.024109	-0.003967	0.095154	-1.087572	-10.325716	-6.573009
33806	0	2.428590	-0.390252	9.570465	0.024288	-0.003902	0.095704	-1.088201	-10.325323	-6.573756
33807	0	2.423124	-0.402833	9.533684	0.024231	-0.004028	0.095337	-1.088753	-10.328003	-6.578577
33808	0	2.436125	-0.372566	9.533380	0.024353	-0.003724	0.095336	-1.091238	-10.340187	-6.577814
33809	0	2.466538	-0.360260	9.472464	0.024658	-0.003601	0.094727	-1.093659	-10.351206	-6.584401
33810	0	2.468786	-0.378368	9.532834	0.024673	-0.003788	0.095332	-1.089248	-10.371974	-6.592290
33811	0	2.479954	-0.353337	9.569838	0.024780	-0.003540	0.095703	-1.082114	-10.397347	-6.600079
33812	0	2.472147	-0.352839	9.568612	0.024696	-0.003528	0.095693	-1.083775	-10.429707	-6.605011
33813	0	2.474256	-0.366505	9.612426	0.024719	-0.003662	0.096130	-1.087983	-10.459790	-6.609939
33814	0	2.473386	-0.354715	9.653780	0.024705	-0.003547	0.096545	-1.089296	-10.496402	-6.610924
33815	0	2.480789	-0.354005	9.722196	0.024780	-0.003540	0.097229	-1.090108	-10.531185	-6.613240
33816	0	2.486365	-0.329591	9.763484	0.024836	-0.003297	0.097642	-1.089788	-10.566346	-6.619082
33817	0	2.493279	-0.366462	9.758735	0.024902	-0.003662	0.097595	-1.093472	-10.604339	-6.619538
33818	0	2.486957	-0.379016	9.824323	0.024841	-0.003790	0.098250	-1.094526	-10.639510	-6.624244
33819	0	2.487436	-0.378682	9.874646	0.024841	-0.003784	0.098755	-1.098328	-10.680069	-6.627877
33820	0	2.536781	-0.378923	9.933860	0.025334	-0.003790	0.099347	-1.098368	-10.720822	-6.629301
33821	0	2.529952	-0.432885	9.966276	0.025269	-0.004333	0.099670	-1.093898	-10.758576	-6.626877
33822	0	2.554341	-0.408223	9.952444	0.025514	-0.004081	0.099532	-1.096347	-10.794967	-6.623282
33823	0	2.542008	-0.414895	10.063960	0.025391	-0.004150	0.100647	-1.095461	-10.830623	-6.626739
33824	0	2.535613	-0.421395	10.092956	0.025328	-0.004210	0.100937	-1.101134	-10.865022	-6.626419
33825	0	2.553585	-0.427084	10.070221	0.025513	-0.004272	0.100708	-1.100030	-10.893447	-6.625266
33826	0	2.545580	-0.390310	10.172860	0.025437	-0.003903	0.101733	-1.100272	-10.916295	-6.627805
33827	0	2.577480	-0.366609	10.143572	0.025757	-0.003662	0.101440	-1.105303	-10.938605	-6.630192
33828	0	2.586400	-0.385302	10.203853	0.025853	-0.003854	0.102041	-1.105006	-10.952762	-6.630898
33829	0	2.570414	-0.384444	10.192664	0.025696	-0.003845	0.101929	-1.104629	-10.964117	-6.633920
33830	0	2.565481	-0.378031	10.131273	0.025651	-0.003783	0.101314	-1.101808	-10.970405	-6.632020
33831	0	2.569902	-0.378662	10.211092	0.025696	-0.003784	0.102112	-1.104936	-10.975939	-6.634933
33832	0	2.563218	-0.391480	10.205085	0.025640	-0.003912	0.102049	-1.108429	-10.968494	-6.630745
33833	0	2.562251	-0.384218	10.272534	0.025635	-0.003845	0.102722	-1.105240	-10.956730	-6.636869
33834	0	2.559755	-0.396242	10.212062	0.025610	-0.003962	0.102118	-1.106493	-10.944626	-6.632948
33835	0	2.561605	-0.415195	10.242161	0.025635	-0.004150	0.102417	-1.108392	-10.925531	-6.630799
33836	0	2.533072	-0.421599	10.145466	0.025353	-0.004215	0.101449	-1.109261	-10.901717	-6.633994
33837	0	2.542354	-0.402658	10.169167	0.025452	-0.004028	0.101685	-1.107305	-10.871842	-6.634497
33838	0	2.518224	-0.396440	10.115609	0.025212	-0.003964	0.101149	-1.107250	-10.839579	-6.636438
33839	0	2.499476	-0.421095	10.089848	0.025024	-0.004211	0.100891	-1.106576	-10.807690	-6.646639
33840	0	2.499345	-0.390651	9.981498	0.025026	-0.003905	0.099807	-1.107770	-10.771727	-6.656639
33841	0	2.492738	-0.384797	9.943520	0.024963	-0.003845	0.099426	-1.110813	-10.731942	-6.654899
33842	0	2.504248	-0.366615	9.890241	0.025075	-0.003668	0.098894	-1.108822	-10.695976	-6.653405
33843	0	2.480807	-0.372185	9.815299	0.024841	-0.003723	0.098145	-1.107224	-10.658835	-6.655365
33844	0	2.485910	-0.341699	9.786508	0.024897	-0.003416	0.097856	-1.108119	-10.616540	-6.656688
33845	0	2.493247	-0.378206	9.711496	0.024963	-0.003784	0.097107	-1.105506	-10.581738	-6.661599
33846	0	2.493151	-0.353244	9.694718	0.024962	-0.003536	0.096939	-1.100936	-10.546860	-6.668502
33847	0	2.469029	-0.378181	9.650409	0.024719	-0.003784	0.096497	-1.098032	-10.514131	-6.672064
33848	0	2.457231	-0.378193	9.609067	0.024600	-0.003780	0.096084	-1.099756	-10.482711	-6.674108
33849	0	2.457227	-0.378136	9.558757	0.024597	-0.003784	0.095581	-1.096320	-10.454510	-6.675030
33850	0	2.434248	-0.377867	9.553781	0.024364	-0.003779	0.095532	-1.095388	-10.430910	-6.676693
33851	0	2.415448	-0.378491	9.546286	0.024170	-0.003784	0.095459	-1.096249	-10.414004	-6.683779
33852	0	2.424900	-0.366810	9.571352	0.024261	-0.003664	0.095711	-1.101104	-10.401831	-6.687654
33853	0	2.410142	-0.378619	9.552182	0.024109	-0.003784	0.095520	-1.103568	-10.394478	-6.691053
33854	0	2.402683	-0.378868	9.491400	0.024033	-0.003789	0.094913	-1.103343	-10.389123	-6.698427
33855	0	2.404614	-0.378962	9.472678	0.024048	-0.003784	0.094727	-1.109978	-10.388632	-6.697858
33856	0	2.404674	-0.391849	9.472584	0.024044	-0.003918	0.094727	-1.111137	-10.393468	-6.696381
33857	0	2.441703	-0.378404	9.484788	0.024414	-0.003784	0.094849	-1.111162	-10.398598	-6.693513
33858	0	2.407152	-0.390471	9.478120	0.024054	-0.003906	0.094786	-1.109692	-10.421847	-6.695104
33859	0	2.430625	-0.384676	9.447869	0.024292	-0.003845	0.094482	-1.111855	-10.440688	-6.696815
33860	0	2.433771	-0.360752	9.514171	0.024321	-0.003605	0.095146	-1.115334	-10.462814	-6.693649
33861	0	2.468059	-0.361001	9.478143	0.024658	-0.003601	0.094788	-1.126368	-10.491371	-6.688660
33862	0	2.436082	-0.387018	9.586746	0.024337	-0.003863	0.095874	-1.134862	-10.521597	-6.687256
33863	0	2.444109	-0.385166	9.636741	0.024414	-0.003845	0.096375	-1.142845	-10.555259	-6.694429
33864	0	2.474621	-0.361978	9.653330	0.024712	-0.003614	0.096542	-1.149647	-10.597796	-6.694895
33865	0	2.463325	-0.366101	9.721991	0.024597	-0.003662	0.097229	-1.148949	-10.641782	-6.693432
33866	0	2.476104	-0.377983	9.744646	0.024731	-0.003782	0.097454	-1.146535	-10.678990	-6.705440
33867	0	2.475344	-0.391252	9.801358	0.024719	-0.003906	0.098022	-1.154269	-10.720442	-6.707235
33868	0	2.488236	-0.391865	9.854526	0.024849	-0.003920	0.098554	-1.153724	-10.760732	-6.707934
33869	0	2.524266	-0.372682	9.911201	0.025208	-0.003723	0.099121	-1.158361	-10.802828	-6.714351
33870	0	2.506894	-0.428111	9.945938	0.025034	-0.004280	0.099468	-1.160040	-10.844556	-6.714985
33871	0	2.505180	-0.409204	10.051797	0.025024	-0.004089	0.100525	-1.163479	-10.877179	-6.717296
33872	0	2.547380	-0.391561	10.032004	0.025445	-0.003912	0.100327	-1.167985	-10.911483	-6.720041
33873	0	2.541798	-0.391155	10.076194	0.025391	-0.003906	0.100769	-1.174375	-10.943929	-6.717635
33874	0	2.534303	-0.361443	10.154311	0.025323	-0.003613	0.101548	-1.176893	-10.967918	-6.710778
33875	0	2.571618	-0.384367	10.186259	0.025696	-0.003845	0.101868	-1.175484	-10.992153	-6.712776
33876	0	2.563055	-0.408601	10.252464	0.025615	-0.004086	0.102529	-1.175146	-11.011135	-6.717113
33877	0	2.577158	-0.384795	10.235214	0.025757	-0.003845	0.102356	-1.178323	-11.028936	-6.719391
33878	0	2.579703	-0.391805	10.271069	0.025786	-0.003912	0.102714	-1.185180	-11.042042	-6.719559
33879	0	2.570426	-0.391063	10.210952	0.025696	-0.003906	0.102112	-1.190093	-11.052794	-6.724729
33880	0	2.540991	-0.415931	10.247252	0.025407	-0.004160	0.102473	-1.189501	-11.057438	-6.727257
33881	0	2.538543	-0.396796	10.192998	0.025391	-0.003967	0.101929	-1.190172	-11.052803	-6.730513
33882	0	2.567654	-0.378841	10.260412	0.025685	-0.003786	0.102602	-1.192550	-11.044211	-6.733767
33883	0	2.586786	-0.414972	10.174844	0.025879	-0.004150	0.101746	-1.191643	-11.032940	-6.737656
33884	0	2.559088	-0.408907	10.181666	0.025612	-0.004088	0.101811	-1.192172	-11.010443	-6.735770
33885	0	2.567480	-0.415068	10.126264	0.025696	-0.004150	0.101257	-1.192187	-10.987823	-6.742964
33886	0	2.526709	-0.433598	10.169891	0.025287	-0.004334	0.101694	-1.193567	-10.966882	-6.749738
33887	0	2.524532	-0.421065	10.108006	0.025269	-0.004211	0.101074	-1.192342	-10.941655	-6.758593
33888	0	2.507099	-0.408809	10.011632	0.025100	-0.004088	0.100109	-1.191632	-10.909802	-6.758355
33889	0	2.529726	-0.403117	9.931233	0.025330	-0.004028	0.099304	-1.194399	-10.873584	-6.762177
33890	0	2.517592	-0.397110	9.987566	0.025203	-0.003974	0.099869	-1.190748	-10.843864	-6.768285
33891	0	2.511406	-0.390711	9.931237	0.025146	-0.003906	0.099304	-1.191286	-10.807475	-6.773211
33892	0	2.492545	-0.396498	9.847378	0.024960	-0.003969	0.098465	-1.185987	-10.768791	-6.776580
33893	0	2.499578	-0.402899	9.809077	0.025024	-0.004028	0.098083	-1.186339	-10.736348	-6.779356
33894	0	2.493533	-0.378701	9.743454	0.024967	-0.003786	0.097426	-1.186918	-10.699889	-6.786931
33895	0	2.493465	-0.384495	9.723639	0.024963	-0.003845	0.097229	-1.186165	-10.667037	-6.791558
33896	0	2.475268	-0.391039	9.633569	0.024784	-0.003906	0.096328	-1.190543	-10.630669	-6.794050
33897	0	2.469021	-0.396668	9.638198	0.024719	-0.003967	0.096375	-1.189417	-10.597127	-6.792133
33898	0	2.457462	-0.390556	9.615116	0.024600	-0.003905	0.096145	-1.189323	-10.567830	-6.794585
33899	0	2.415025	-0.426902	9.491483	0.024170	-0.004272	0.094910	-1.184881	-10.545064	-6.802444
33900	0	2.441481	-0.396371	9.553460	0.024435	-0.003961	0.095530	-1.188207	-10.521759	-6.804168
33901	0	2.439922	-0.377937	9.564607	0.024414	-0.003784	0.095642	-1.182257	-10.504914	-6.805374
33902	0	2.437308	-0.353496	9.534730	0.024384	-0.003531	0.095345	-1.187281	-10.492128	-6.807427
33903	0	2.428887	-0.409374	9.539856	0.024292	-0.004089	0.095398	-1.192317	-10.489328	-6.809657
33904	0	2.452581	-0.379602	9.424009	0.024529	-0.003794	0.094239	-1.194909	-10.485818	-6.806508
33905	0	2.435607	-0.390745	9.503091	0.024353	-0.003906	0.095032	-1.196255	-10.490419	-6.807501
33906	0	2.418835	-0.403117	9.496556	0.024176	-0.004031	0.094969	-1.196300	-10.506680	-6.806991
33907	0	2.411390	-0.390933	9.503034	0.024109	-0.003906	0.095032	-1.199872	-10.513686	-6.813446
33908	0	2.431667	-0.409758	9.471880	0.024302	-0.004096	0.094723	-1.201793	-10.532920	-6.811584
33909	0	2.448837	-0.384750	9.521134	0.024475	-0.003845	0.095215	-1.204540	-10.549819	-6.811049
33910	0	2.446022	-0.391100	9.544637	0.024441	-0.003911	0.095451	-1.204611	-10.574100	-6.816557
33911	0	2.419418	-0.420933	9.557501	0.024170	-0.004211	0.095581	-1.202317	-10.604087	-6.818784
33912	0	2.448905	-0.397098	9.598888	0.024463	-0.003963	0.095996	-1.211310	-10.636463	-6.825270
33913	0	2.486520	-0.403339	9.667333	0.024841	-0.004028	0.096680	-1.217377	-10.665697	-6.825162
33914	0	2.467199	-0.361007	9.696467	0.024645	-0.003612	0.096972	-1.215819	-10.698644	-6.828555
33915	0	2.432481	-0.403514	9.789196	0.024292	-0.004028	0.097900	-1.223866	-10.737956	-6.839386
33916	0	2.450998	-0.391670	9.805896	0.024480	-0.003921	0.098066	-1.219628	-10.774004	-6.841957
33917	0	2.524441	-0.402693	9.813511	0.025208	-0.004028	0.098145	-1.218319	-10.817915	-6.844564
33918	0	2.469460	-0.445944	9.940122	0.024672	-0.004454	0.099407	-1.225017	-10.845331	-6.845209
33919	0	2.493191	-0.409012	9.990715	0.024902	-0.004089	0.099915	-1.226076	-10.880059	-6.848475
33920	0	2.517499	-0.397129	9.970819	0.025144	-0.003969	0.099716	-1.228629	-10.916912	-6.854368
33921	0	2.517577	-0.438881	10.002951	0.025146	-0.004395	0.100037	-1.222347	-10.951239	-6.855920
33922	0	2.511223	-0.414260	10.105169	0.025084	-0.004139	0.101059	-1.226704	-10.984506	-6.850897
33923	0	2.529383	-0.421287	10.094576	0.025269	-0.004211	0.100952	-1.228435	-11.013945	-6.855510
33924	0	2.521687	-0.409645	10.123890	0.025197	-0.004093	0.101244	-1.232140	-11.037140	-6.859336
33925	0	2.553339	-0.402658	10.167945	0.025513	-0.004028	0.101685	-1.230313	-11.061149	-6.862223
33926	0	2.568666	-0.396315	10.167138	0.025676	-0.003964	0.101674	-1.228889	-11.074094	-6.861540
33927	0	2.558549	-0.396865	10.204778	0.025574	-0.003967	0.102051	-1.230431	-11.087936	-6.858390
33928	0	2.541658	-0.403039	10.118888	0.025414	-0.004031	0.101190	-1.229409	-11.092060	-6.859135
33929	0	2.563612	-0.384202	10.162332	0.025635	-0.003845	0.101624	-1.225694	-11.094210	-6.858941
33930	0	2.545172	-0.432505	10.113488	0.025454	-0.004328	0.101134	-1.222367	-11.092768	-6.868307
33931	0	2.544683	-0.427072	10.131965	0.025452	-0.004272	0.101318	-1.220177	-11.087914	-6.868588
33932	0	2.537158	-0.420183	10.089569	0.025381	-0.004209	0.100893	-1.212319	-11.077708	-6.871389
33933	0	2.556149	-0.433215	10.126047	0.025574	-0.004333	0.101257	-1.210496	-11.064442	-6.871452
33934	0	2.547425	-0.415204	10.120530	0.025488	-0.004148	0.101202	-1.214083	-11.049559	-6.875564
33935	0	2.543136	-0.457311	10.107953	0.025452	-0.004578	0.101074	-1.208595	-11.027106	-6.878266
33936	0	2.539249	-0.407703	10.029505	0.025411	-0.004081	0.100290	-1.203984	-11.006875	-6.879562
33937	0	2.542786	-0.427373	10.040881	0.025452	-0.004272	0.100403	-1.204992	-10.980230	-6.879069
33938	0	2.531821	-0.414868	9.999349	0.025343	-0.004153	0.099987	-1.199316	-10.952410	-6.884320
33939	0	2.518138	-0.426904	9.992129	0.025208	-0.004272	0.099915	-1.194922	-10.922935	-6.886950
33940	0	2.507044	-0.396040	9.901741	0.025094	-0.003961	0.099011	-1.194107	-10.896155	-6.894001
33941	0	2.548997	-0.359628	9.790649	0.025513	-0.003601	0.097900	-1.188079	-10.869995	-6.892739
33942	0	2.526118	-0.389604	9.803977	0.025284	-0.003897	0.098034	-1.186740	-10.844041	-6.899836
33943	0	2.493553	-0.402327	9.821285	0.024963	-0.004028	0.098206	-1.180318	-10.812042	-6.906487
33944	0	2.494930	-0.371380	9.706529	0.024969	-0.003714	0.097060	-1.180067	-10.789106	-6.905956
33945	0	2.500532	-0.378179	9.723401	0.025024	-0.003784	0.097229	-1.176782	-10.767067	-6.910344
33946	0	2.490677	-0.359263	9.706031	0.024925	-0.003596	0.097055	-1.172027	-10.745703	-6.910825
33947	0	2.476538	-0.372013	9.637846	0.024780	-0.003723	0.096375	-1.168053	-10.728433	-6.909687
33948	0	2.449465	-0.414319	9.577490	0.024507	-0.004145	0.095772	-1.165882	-10.714636	-6.912887
33949	0	2.439969	-0.421225	9.631708	0.024414	-0.004211	0.096313	-1.166358	-10.698008	-6.920205
33950	0	2.443709	-0.372261	9.559023	0.024446	-0.003725	0.095588	-1.163086	-10.687173	-6.921591
33951	0	2.428194	-0.427238	9.564465	0.024292	-0.004272	0.095642	-1.162602	-10.675574	-6.923953
33952	0	2.469636	-0.397123	9.595260	0.024699	-0.003967	0.095952	-1.166938	-10.672603	-6.925655
33953	0	2.465986	-0.390234	9.558079	0.024658	-0.003906	0.095581	-1.162068	-10.675013	-6.928379
33954	0	2.435932	-0.402252	9.502983	0.024356	-0.004021	0.095031	-1.163999	-10.679577	-6.932357
33955	0	2.472532	-0.365666	9.521347	0.024719	-0.003662	0.095215	-1.157303	-10.687334	-6.941625
33956	0	2.461731	-0.408096	9.533172	0.024609	-0.004079	0.095334	-1.159588	-10.698225	-6.947612
33957	0	2.460468	-0.365938	9.594544	0.024597	-0.003662	0.095947	-1.156166	-10.707612	-6.954600
33958	0	2.443946	-0.384158	9.624577	0.024428	-0.003840	0.096249	-1.157405	-10.721188	-6.951369
33959	0	2.455201	-0.396758	9.612631	0.024536	-0.003967	0.096130	-1.157673	-10.740511	-6.953473
33960	0	2.458645	-0.415459	9.629994	0.024568	-0.004151	0.096305	-1.161475	-10.763328	-6.948361
33961	0	2.473622	-0.396990	9.765184	0.024719	-0.003967	0.097656	-1.164397	-10.783656	-6.953294
33962	0	2.471358	-0.391511	9.715271	0.024692	-0.003912	0.097158	-1.168015	-10.809981	-6.953797
33963	0	2.449212	-0.396645	9.777409	0.024475	-0.003967	0.097778	-1.166957	-10.830301	-6.956491
33964	0	2.453208	-0.409111	9.757963	0.024508	-0.004088	0.097586	-1.170137	-10.858369	-6.956814
33965	0	2.467811	-0.402851	9.783433	0.024658	-0.004028	0.097839	-1.170349	-10.882021	-6.956287
33966	0	2.460082	-0.409047	9.879929	0.024576	-0.004090	0.098805	-1.170538	-10.910917	-6.958911
33967	0	2.473844	-0.420897	9.899433	0.024719	-0.004211	0.098999	-1.167638	-10.933466	-6.962390
33968	0	2.477584	-0.426729	9.916800	0.024757	-0.004268	0.099173	-1.167103	-10.955110	-6.967825
33969	0	2.504151	-0.390730	9.923881	0.025024	-0.003906	0.099243	-1.168268	-10.975120	-6.969589
33970	0	2.513777	-0.378332	9.947337	0.025120	-0.003787	0.099478	-1.163931	-10.996122	-6.977241
33971	0	2.491820	-0.390311	9.984968	0.024902	-0.003906	0.099854	-1.160242	-11.014591	-6.983672
33972	0	2.494544	-0.420339	10.002524	0.024934	-0.004206	0.100028	-1.157542	-11.028147	-6.981856
33973	0	2.504057	-0.427256	9.997154	0.025024	-0.004272	0.099976	-1.157570	-11.046901	-6.984185
33974	0	2.537017	-0.384404	10.051434	0.025362	-0.003846	0.100516	-1.154980	-11.056418	-6.984925
33975	0	2.551839	-0.396499	10.015733	0.025513	-0.003967	0.100159	-1.152069	-11.063175	-6.992904
33976	0	2.546820	-0.407789	10.033795	0.025463	-0.004086	0.100339	-1.143299	-11.069167	-6.989516
33977	0	2.515162	-0.384522	10.021844	0.025146	-0.003845	0.100220	-1.143062	-11.075224	-6.992738
33978	0	2.570583	-0.366304	10.015570	0.025705	-0.003663	0.100156	-1.142669	-11.075990	-6.995472
33979	0	2.544970	-0.390214	10.015935	0.025452	-0.003906	0.100159	-1.137611	-11.073942	-7.003905
33980	0	2.532052	-0.413717	10.077131	0.025325	-0.004143	0.100770	-1.130961	-11.069210	-7.007634
33981	0	2.538428	-0.408652	9.979421	0.025391	-0.004089	0.099792	-1.127380	-11.062069	-7.006913
33982	0	2.524365	-0.414551	10.028650	0.025255	-0.004145	0.100284	-1.127846	-11.049022	-7.010506
33983	0	2.501624	-0.415087	9.985554	0.025024	-0.004150	0.099854	-1.127962	-11.039772	-7.011431
33984	0	2.518791	-0.409248	9.961400	0.025191	-0.004091	0.099613	-1.128965	-11.035975	-7.012605
33985	0	2.532036	-0.408507	9.991707	0.025330	-0.004089	0.099915	-1.123635	-11.025505	-7.017174
33986	0	2.511679	-0.438757	9.870153	0.025128	-0.004387	0.098699	-1.123983	-11.012177	-7.017935
33987	0	2.549958	-0.371803	9.857537	0.025513	-0.003723	0.098572	-1.117667	-10.996975	-7.018968
33988	0	2.516900	-0.383218	9.839851	0.025181	-0.003836	0.098395	-1.113138	-10.983307	-7.024369
33989	0	2.537997	-0.403134	9.887957	0.025391	-0.004028	0.098877	-1.116073	-10.971056	-7.029484
33990	0	2.523270	-0.373305	9.876309	0.025247	-0.003730	0.098760	-1.119264	-10.954965	-7.032997
33991	0	2.495115	-0.360259	9.851379	0.024963	-0.003601	0.098511	-1.120520	-10.940790	-7.033696
33992	0	2.517090	-0.384821	9.766505	0.025183	-0.003849	0.097662	-1.119044	-10.926987	-7.042202
33993	0	2.501258	-0.396702	9.814756	0.025024	-0.003967	0.098145	-1.118274	-10.913214	-7.040410
33994	0	2.498898	-0.378399	9.815321	0.025001	-0.003784	0.098150	-1.117599	-10.899710	-7.038881
33995	0	2.477610	-0.402647	9.723014	0.024780	-0.004028	0.097229	-1.115016	-10.894837	-7.042109
33996	0	2.494788	-0.365782	9.802618	0.024955	-0.003659	0.098024	-1.112893	-10.886802	-7.048097
33997	0	2.495460	-0.372236	9.655992	0.024963	-0.003723	0.096558	-1.111548	-10.876385	-7.043848
33998	0	2.457184	-0.415137	9.705145	0.024579	-0.004149	0.097050	-1.113371	-10.867913	-7.046033
33999	0	2.471717	-0.390292	9.722966	0.024719	-0.003906	0.097229	-1.109143	-10.865483	-7.046819
34000	0	2.483529	-0.365729	9.649782	0.024837	-0.003656	0.096498	-1.109794	-10.864021	-7.053233
34001	0	2.508179	-0.390946	9.710775	0.025085	-0.003906	0.097107	-1.113041	-10.859754	-7.063802
34002	0	2.459175	-0.397395	9.704629	0.024590	-0.003974	0.097047	-1.112687	-10.862370	-7.066972
34003	0	2.496343	-0.365977	9.765632	0.024963	-0.003662	0.097656	-1.109568	-10.862460	-7.073582
34004	0	2.478083	-0.378572	9.747280	0.024780	-0.003780	0.097473	-1.115328	-10.863147	-7.082439
34005	0	2.478527	-0.366482	9.759385	0.024780	-0.003662	0.097595	-1.118164	-10.868983	-7.083682
34006	0	2.460963	-0.391103	9.722449	0.024607	-0.003912	0.097225	-1.116757	-10.872407	-7.083620
34007	0	2.466310	-0.396916	9.789908	0.024658	-0.003967	0.097900	-1.118675	-10.878087	-7.081742
34008	0	2.461207	-0.385397	9.759084	0.024607	-0.003850	0.097592	-1.122990	-10.884343	-7.082626
34009	0	2.472524	-0.384542	9.802094	0.024719	-0.003845	0.098022	-1.122995	-10.891277	-7.080341
34010	0	2.449495	-0.409339	9.783331	0.024487	-0.004090	0.097836	-1.126301	-10.901076	-7.083513
34011	0	2.448135	-0.409057	9.814292	0.024475	-0.004089	0.098145	-1.127369	-10.908324	-7.087302
34012	0	2.461512	-0.415793	9.789498	0.024610	-0.004153	0.097897	-1.132504	-10.914751	-7.088563
34013	0	2.454367	-0.427704	9.795934	0.024536	-0.004272	0.097961	-1.137563	-10.923490	-7.085689
34014	0	2.474125	-0.416367	9.856516	0.024734	-0.004160	0.098567	-1.141564	-10.931253	-7.086720
34015	0	2.460401	-0.409227	9.899720	0.024597	-0.004089	0.098999	-1.144699	-10.939053	-7.082454
34016	0	2.449773	-0.428296	9.868756	0.024488	-0.004279	0.098690	-1.148924	-10.949704	-7.082844
34017	0	2.448145	-0.402915	9.863120	0.024475	-0.004028	0.098633	-1.149709	-10.956928	-7.082886
34018	0	2.492467	-0.390731	9.838238	0.024915	-0.003908	0.098385	-1.148456	-10.968355	-7.086883
34019	0	2.478924	-0.390927	9.893562	0.024780	-0.003906	0.098938	-1.151594	-10.978594	-7.089938
34020	0	2.468270	-0.373329	9.923668	0.024676	-0.003730	0.099238	-1.155349	-10.985737	-7.086570
34021	0	2.484654	-0.390502	9.936398	0.024841	-0.003906	0.099365	-1.153577	-10.991600	-7.092145
34022	0	2.479075	-0.409278	9.826352	0.024791	-0.004087	0.098264	-1.159355	-10.991403	-7.092351
34023	0	2.484329	-0.397031	9.881530	0.024841	-0.003967	0.098816	-1.162503	-10.993494	-7.089347
34024	0	2.471977	-0.416082	9.838743	0.024723	-0.004157	0.098387	-1.166312	-10.989498	-7.099521
34025	0	2.490273	-0.384465	9.826652	0.024902	-0.003845	0.098267	-1.165224	-10.989759	-7.106380
34026	0	2.489910	-0.372076	9.875480	0.024902	-0.003722	0.098754	-1.163184	-10.985754	-7.108280
34027	0	2.465670	-0.378559	9.875520	0.024658	-0.003784	0.098755	-1.164461	-10.983751	-7.113398
34028	0	2.501947	-0.391485	9.869415	0.025022	-0.003909	0.098694	-1.170623	-10.981081	-7.116004
34029	0	2.471922	-0.409265	9.851061	0.024719	-0.004089	0.098511	-1.174097	-10.980797	-7.113487
34030	0	2.508377	-0.403238	9.783898	0.025085	-0.004036	0.097838	-1.169519	-10.978592	-7.117905
34031	0	2.502398	-0.366089	9.875504	0.025024	-0.003662	0.098755	-1.167698	-10.977827	-7.121086
34032	0	2.514750	-0.396504	9.851025	0.025146	-0.003965	0.098511	-1.167006	-10.979810	-7.115849
34033	0	2.520464	-0.366241	9.863354	0.025208	-0.003662	0.098633	-1.166938	-10.976164	-7.113258
34034	0	2.507881	-0.342238	9.845077	0.025080	-0.003419	0.098451	-1.170470	-10.974806	-7.112923
34035	0	2.514588	-0.360203	9.759533	0.025146	-0.003601	0.097595	-1.171153	-10.973796	-7.112445
34036	0	2.496276	-0.415462	9.771686	0.024961	-0.004152	0.097717	-1.173419	-10.975033	-7.113339
34037	0	2.538878	-0.384455	9.845021	0.025391	-0.003845	0.098450	-1.172143	-10.972624	-7.121370
34038	0	2.520453	-0.372547	9.771790	0.025204	-0.003722	0.097718	-1.175508	-10.973290	-7.124425
34039	0	2.520997	-0.390374	9.796090	0.025208	-0.003906	0.097961	-1.172203	-10.975857	-7.125337
34040	0	2.521336	-0.396215	9.802029	0.025212	-0.003963	0.098021	-1.171359	-10.976804	-7.125555
34041	0	2.508263	-0.390516	9.753495	0.025085	-0.003906	0.097534	-1.169609	-10.973201	-7.128670
34042	0	2.502587	-0.409172	9.814348	0.025019	-0.004087	0.098145	-1.174091	-10.981310	-7.136460
34043	0	2.502803	-0.390729	9.850978	0.025024	-0.003906	0.098511	-1.174855	-10.985222	-7.140350
34044	0	2.497189	-0.427999	9.801893	0.024970	-0.004275	0.098020	-1.179809	-10.987071	-7.141237
34045	0	2.502652	-0.415367	9.814386	0.025024	-0.004150	0.098145	-1.183123	-10.989234	-7.148419
34046	0	2.484892	-0.416258	9.795832	0.024845	-0.004157	0.097960	-1.189037	-10.993377	-7.154783
34047	0	2.502624	-0.384830	9.814395	0.025024	-0.003845	0.098145	-1.192086	-10.995211	-7.162874
34048	0	2.490935	-0.392222	9.850742	0.024905	-0.003913	0.098509	-1.202369	-10.999690	-7.161451
34049	0	2.508806	-0.366108	9.881529	0.025085	-0.003662	0.098816	-1.200748	-11.002378	-7.163407
34050	0	2.490774	-0.384886	9.844746	0.024907	-0.003844	0.098448	-1.205550	-11.002774	-7.165083
34051	0	2.490756	-0.396936	9.893659	0.024902	-0.003967	0.098938	-1.207459	-11.008484	-7.170805
34052	0	2.509597	-0.366658	9.899521	0.025096	-0.003667	0.098995	-1.206640	-11.008150	-7.174082
34053	0	2.509171	-0.366305	9.838704	0.025085	-0.003662	0.098389	-1.207279	-11.015079	-7.181815
34054	0	2.510249	-0.409380	9.923811	0.025098	-0.004092	0.099239	-1.208622	-11.020076	-7.185682
34055	0	2.502898	-0.378682	9.918088	0.025024	-0.003784	0.099182	-1.211093	-11.025009	-7.195006
34056	0	2.491077	-0.397535	9.862990	0.024911	-0.003973	0.098630	-1.213373	-11.024403	-7.193042
34057	0	2.484208	-0.408841	9.912094	0.024841	-0.004089	0.099121	-1.211775	-11.024909	-7.197905
34058	0	2.489997	-0.402801	9.954819	0.024903	-0.004027	0.099547	-1.212082	-11.020641	-7.197888
34059	0	2.484369	-0.409153	9.930351	0.024841	-0.004089	0.099304	-1.214162	-11.022956	-7.195563
34060	0	2.472345	-0.421353	9.881426	0.024724	-0.004216	0.098814	-1.210520	-11.021902	-7.206572
34061	0	2.477513	-0.409276	9.930534	0.024780	-0.004089	0.099304	-1.213851	-11.015535	-7.211932
34062	0	2.494604	-0.385670	9.912457	0.024953	-0.003853	0.099123	-1.217632	-11.007189	-7.217234
34063	0	2.477426	-0.403596	9.887815	0.024780	-0.004028	0.098877	-1.225878	-10.999746	-7.214633
34064	0	2.457649	-0.398320	9.869779	0.024585	-0.003983	0.098696	-1.226087	-10.989656	-7.215676
34065	0	2.465461	-0.426822	9.869493	0.024658	-0.004272	0.098694	-1.220736	-10.984995	-7.215633
34066	0	2.476377	-0.395954	9.900316	0.024773	-0.003960	0.099001	-1.220064	-10.974212	-7.214413
34067	0	2.458795	-0.421114	9.881823	0.024597	-0.004211	0.098816	-1.219125	-10.963035	-7.218975
34068	0	2.450814	-0.415037	9.827264	0.024517	-0.004150	0.098270	-1.218507	-10.952137	-7.220820
34069	0	2.482780	-0.372176	9.827007	0.024841	-0.003723	0.098267	-1.216346	-10.935812	-7.218844
34070	0	2.480668	-0.384264	9.784783	0.024814	-0.003843	0.097846	-1.214956	-10.927135	-7.226107
34071	0	2.471624	-0.384706	9.716866	0.024719	-0.003845	0.097168	-1.216480	-10.923113	-7.235774
34072	0	2.458765	-0.372907	9.753577	0.024590	-0.003727	0.097535	-1.218325	-10.919281	-7.239796
34073	0	2.465500	-0.402982	9.777907	0.024658	-0.004028	0.097778	-1.219524	-10.914994	-7.239734
34074	0	2.495184	-0.378827	9.765844	0.024957	-0.003788	0.097657	-1.219261	-10.908748	-7.242384
34075	0	2.471544	-0.408565	9.723013	0.024719	-0.004089	0.097229	-1.214338	-10.903750	-7.252296
34076	0	2.440506	-0.414231	9.704821	0.024406	-0.004144	0.097048	-1.212216	-10.901576	-7.251294
34077	0	2.465977	-0.408642	9.674045	0.024658	-0.004089	0.096741	-1.208333	-10.902869	-7.251589
34078	0	2.471797	-0.420875	9.680173	0.024722	-0.004206	0.096801	-1.211337	-10.897444	-7.250168
34079	0	2.472575	-0.396711	9.747150	0.024719	-0.003967	0.097473	-1.210706	-10.904532	-7.250073
34080	0	2.442936	-0.421261	9.673612	0.024426	-0.004211	0.096737	-1.211630	-10.907418	-7.251449
34081	0	2.502906	-0.402406	9.741109	0.025024	-0.004028	0.097412	-1.206242	-10.912313	-7.252270
34082	0	2.467470	-0.383730	9.685793	0.024667	-0.003838	0.096860	-1.205437	-10.921130	-7.257667
34083	0	2.503213	-0.378981	9.698265	0.025024	-0.003784	0.096985	-1.211513	-10.929720	-7.263214
34084	0	2.510827	-0.379923	9.740525	0.025101	-0.003796	0.097407	-1.215236	-10.938062	-7.267914
34085	0	2.472946	-0.390394	9.698235	0.024719	-0.003906	0.096985	-1.212136	-10.949572	-7.271531
34086	0	2.523796	-0.390367	9.697638	0.025228	-0.003902	0.096979	-1.213189	-10.961289	-7.268151
34087	0	2.485229	-0.408965	9.771448	0.024841	-0.004089	0.097717	-1.213136	-10.973594	-7.270464
34088	0	2.475633	-0.390615	9.807399	0.024741	-0.003907	0.098078	-1.211556	-10.990728	-7.271785
34089	0	2.515414	-0.377970	9.820378	0.025146	-0.003784	0.098206	-1.205977	-10.999067	-7.274409
34090	0	2.511261	-0.395881	9.838182	0.025101	-0.003959	0.098385	-1.205728	-11.012337	-7.272774
34091	0	2.503678	-0.402686	9.795833	0.025024	-0.004028	0.097961	-1.203728	-11.026184	-7.269031
34092	0	2.518689	-0.390104	9.843913	0.025171	-0.003903	0.098443	-1.200620	-11.043784	-7.277748
34093	0	2.528526	-0.372478	9.893366	0.025269	-0.003723	0.098938	-1.202180	-11.062497	-7.277193
34094	0	2.518982	-0.409440	9.898690	0.025180	-0.004093	0.098989	-1.203125	-11.073441	-7.283740
34095	0	2.515424	-0.421294	9.875284	0.025146	-0.004211	0.098755	-1.204393	-11.081842	-7.285343
34096	0	2.492874	-0.409448	9.966280	0.024918	-0.004093	0.099666	-1.205470	-11.094036	-7.285695
34097	0	2.527899	-0.390930	9.966765	0.025269	-0.003906	0.099670	-1.208514	-11.105400	-7.288082
34098	0	2.492610	-0.385616	9.941945	0.024922	-0.003852	0.099421	-1.212947	-11.109041	-7.288068
34099	0	2.534383	-0.384475	9.997200	0.025330	-0.003845	0.099976	-1.212103	-11.124679	-7.283613
34100	0	2.530076	-0.421248	9.984469	0.025296	-0.004211	0.099846	-1.212800	-11.129266	-7.286215
34101	0	2.533246	-0.384503	10.009694	0.025330	-0.003845	0.100098	-1.212062	-11.131898	-7.290029
34102	0	2.534067	-0.372418	10.003332	0.025335	-0.003723	0.100035	-1.212722	-11.137367	-7.292783
34103	0	2.514636	-0.414637	10.040303	0.025146	-0.004150	0.100403	-1.207625	-11.136555	-7.292782
34104	0	2.502400	-0.426280	10.009761	0.025023	-0.004265	0.100098	-1.204865	-11.136482	-7.291635
34105	0	2.508367	-0.408840	10.003711	0.025085	-0.004089	0.100037	-1.203260	-11.133744	-7.289099
34106	0	2.477110	-0.420543	10.003812	0.024776	-0.004210	0.100037	-1.197850	-11.126943	-7.298576
34107	0	2.495815	-0.451651	9.961069	0.024963	-0.004517	0.099609	-1.197170	-11.120236	-7.299176
34108	0	2.494218	-0.396669	9.998019	0.024953	-0.003967	0.099977	-1.195897	-11.107216	-7.296521
34109	0	2.483001	-0.426656	9.979555	0.024841	-0.004272	0.099792	-1.188578	-11.093509	-7.296380
34110	0	2.462861	-0.419957	9.931160	0.024635	-0.004200	0.099310	-1.187512	-11.085030	-7.300591
34111	0	2.464030	-0.402576	9.924772	0.024658	-0.004028	0.099243	-1.183780	-11.063631	-7.307061
34112	0	2.454773	-0.420729	9.907189	0.024561	-0.004207	0.099069	-1.183833	-11.047609	-7.305201
34113	0	2.519304	-0.396360	9.912492	0.025208	-0.003967	0.099121	-1.178865	-11.030118	-7.309066
34114	0	2.467200	-0.390068	9.821688	0.024691	-0.003900	0.098212	-1.179322	-11.007626	-7.315801
34115	0	2.482418	-0.365765	9.796594	0.024841	-0.003662	0.097961	-1.173474	-10.986763	-7.313686
34116	0	2.473011	-0.377531	9.711956	0.024746	-0.003776	0.097116	-1.172338	-10.967322	-7.322203
34117	0	2.463770	-0.390226	9.723436	0.024658	-0.003906	0.097229	-1.166863	-10.942388	-7.324947
34118	0	2.472246	-0.383823	9.779280	0.024738	-0.003838	0.097789	-1.166865	-10.923017	-7.328558
34119	0	2.457996	-0.402702	9.735547	0.024597	-0.004028	0.097351	-1.164552	-10.901993	-7.332382
34120	0	2.467418	-0.408487	9.705732	0.024685	-0.004087	0.097054	-1.160891	-10.888534	-7.330791
34121	0	2.470917	-0.390663	9.631605	0.024719	-0.003906	0.096313	-1.160620	-10.875770	-7.333193
34122	0	2.457090	-0.384554	9.656400	0.024577	-0.003846	0.096562	-1.159267	-10.867557	-7.332318
34123	0	2.483325	-0.378552	9.619343	0.024841	-0.003784	0.096191	-1.160192	-10.857139	-7.330079
34124	0	2.451683	-0.391287	9.637896	0.024520	-0.003909	0.096378	-1.164001	-10.852675	-7.329760
34125	0	2.441023	-0.396397	9.655872	0.024414	-0.003967	0.096558	-1.159493	-10.847334	-7.334836
34126	0	2.452421	-0.396163	9.588923	0.024529	-0.003962	0.095888	-1.158901	-10.841431	-7.341862
34127	0	2.423368	-0.403053	9.625166	0.024231	-0.004028	0.096252	-1.160956	-10.843879	-7.345654
34128	0	2.435751	-0.390770	9.631178	0.024358	-0.003911	0.096312	-1.156493	-10.842736	-7.348088
34129	0	2.460162	-0.409076	9.637332	0.024597	-0.004089	0.096375	-1.157666	-10.847222	-7.345927
34130	0	2.467459	-0.372131	9.630880	0.024667	-0.003726	0.096311	-1.151688	-10.855688	-7.348601
34131	0	2.473378	-0.366231	9.643181	0.024719	-0.003662	0.096436	-1.151512	-10.872148	-7.351023
34132	0	2.464045	-0.390675	9.648523	0.024626	-0.003907	0.096489	-1.150621	-10.888744	-7.352074
34133	0	2.479072	-0.372884	9.600538	0.024780	-0.003723	0.096008	-1.156845	-10.900413	-7.354680
34134	0	2.457464	-0.397979	9.642440	0.024557	-0.003980	0.096429	-1.156694	-10.920398	-7.348695
34135	0	2.467799	-0.402944	9.710186	0.024658	-0.004028	0.097107	-1.157684	-10.942931	-7.347259
34136	0	2.508183	-0.385236	9.739673	0.025064	-0.003848	0.097402	-1.162275	-10.963677	-7.350038
34137	0	2.510689	-0.360173	9.752864	0.025085	-0.003601	0.097534	-1.162691	-10.988061	-7.353397
34138	0	2.490390	-0.384597	9.806710	0.024884	-0.003847	0.098072	-1.160955	-11.010255	-7.361957
34139	0	2.492114	-0.378513	9.783453	0.024902	-0.003784	0.097839	-1.161730	-11.031429	-7.358487
34140	0	2.514833	-0.384977	9.837155	0.025123	-0.003848	0.098378	-1.163352	-11.060541	-7.363252
34141	0	2.479796	-0.396580	9.807909	0.024780	-0.003967	0.098083	-1.161326	-11.080356	-7.361353
34142	0	2.514149	-0.402803	9.989969	0.025121	-0.004025	0.099905	-1.163849	-11.103340	-7.365433
34143	0	2.534838	-0.390446	9.942155	0.025330	-0.003906	0.099426	-1.161444	-11.124156	-7.367019
34144	0	2.544723	-0.366156	9.971592	0.025428	-0.003659	0.099721	-1.163748	-11.145575	-7.362774
34145	0	2.522304	-0.372372	10.003269	0.025208	-0.003723	0.100037	-1.163914	-11.162524	-7.375212
34146	0	2.549630	-0.366855	10.057361	0.025482	-0.003664	0.100577	-1.168652	-11.177704	-7.374846
34147	0	2.521679	-0.354243	10.009524	0.025208	-0.003540	0.100098	-1.170915	-11.187419	-7.373798
34148	0	2.523305	-0.415647	10.015109	0.025226	-0.004156	0.100153	-1.170773	-11.195035	-7.375864
34149	0	2.539968	-0.390807	10.040047	0.025391	-0.003906	0.100403	-1.172283	-11.204497	-7.379551
34150	0	2.547630	-0.397271	10.033436	0.025470	-0.003971	0.100336	-1.173551	-11.211056	-7.381059
34151	0	2.545687	-0.372516	10.058455	0.025452	-0.003723	0.100586	-1.175253	-11.216092	-7.381453
34152	0	2.546016	-0.379477	10.015587	0.025461	-0.003789	0.100156	-1.181096	-11.214048	-7.388791
34153	0	2.556915	-0.396382	10.064827	0.025574	-0.003967	0.100647	-1.176388	-11.207978	-7.401379
34154	0	2.550070	-0.395917	10.034439	0.025503	-0.003961	0.100344	-1.174150	-11.204246	-7.399575
34155	0	2.544497	-0.384532	10.058763	0.025452	-0.003845	0.100586	-1.173537	-11.195714	-7.402426
34156	0	2.494038	-0.390679	10.028604	0.024950	-0.003907	0.100284	-1.172444	-11.183732	-7.403804
34157	0	2.525032	-0.409232	9.985801	0.025269	-0.004089	0.099854	-1.175004	-11.161885	-7.404267
34158	0	2.484696	-0.397574	9.980552	0.024865	-0.003974	0.099801	-1.176171	-11.140080	-7.406720
34159	0	2.507199	-0.421466	9.985676	0.025085	-0.004211	0.099854	-1.178992	-11.123714	-7.410755
34160	0	2.492092	-0.384950	10.016819	0.024936	-0.003852	0.100164	-1.175484	-11.105831	-7.415213
34161	0	2.494858	-0.390484	9.875868	0.024963	-0.003906	0.098755	-1.172997	-11.087719	-7.423008
34162	0	2.509919	-0.390210	9.876615	0.025117	-0.003904	0.098762	-1.169637	-11.066169	-7.421698
34163	0	2.482338	-0.372371	9.900350	0.024841	-0.003723	0.098999	-1.169420	-11.044451	-7.425062
34164	0	2.496969	-0.403226	9.797464	0.024988	-0.004030	0.097970	-1.170830	-11.021895	-7.430054
34165	0	2.481921	-0.396477	9.772300	0.024841	-0.003967	0.097717	-1.166971	-10.995028	-7.435284
34166	0	2.489999	-0.372467	9.736608	0.024919	-0.003718	0.097362	-1.173331	-10.972238	-7.440870
34167	0	2.494269	-0.359371	9.711252	0.024963	-0.003601	0.097107	-1.163923	-10.946803	-7.435623
34168	0	2.454023	-0.401399	9.724328	0.024555	-0.004014	0.097239	-1.162986	-10.928213	-7.444337
34169	0	2.458108	-0.384670	9.717198	0.024597	-0.003845	0.097168	-1.163825	-10.908282	-7.454299
34170	0	2.455144	-0.409695	9.699570	0.024565	-0.004093	0.096992	-1.167438	-10.891594	-7.454869
34171	0	2.445695	-0.396628	9.619606	0.024475	-0.003967	0.096191	-1.165365	-10.869015	-7.462304
34172	0	2.473452	-0.402598	9.620245	0.024744	-0.004026	0.096200	-1.164097	-10.856706	-7.463957
34173	0	2.440463	-0.390404	9.668216	0.024414	-0.003906	0.096680	-1.160782	-10.844540	-7.463674
34174	0	2.439659	-0.384132	9.625681	0.024395	-0.003841	0.096257	-1.160074	-10.845443	-7.467133
34175	0	2.453330	-0.384634	9.600898	0.024536	-0.003845	0.096008	-1.160730	-10.841068	-7.467620
34176	0	2.465206	-0.384628	9.576529	0.024652	-0.003848	0.095765	-1.157972	-10.839566	-7.465635
34177	0	2.454455	-0.384878	9.618912	0.024536	-0.003845	0.096191	-1.161548	-10.848642	-7.473098
34178	0	2.431291	-0.391506	9.514779	0.024308	-0.003914	0.095149	-1.162389	-10.853319	-7.472120
34179	0	2.472810	-0.397177	9.527339	0.024719	-0.003967	0.095276	-1.167150	-10.862996	-7.473757
34180	0	2.486850	-0.361004	9.563378	0.024858	-0.003611	0.095636	-1.165915	-10.874040	-7.480163
34181	0	2.473126	-0.378695	9.649339	0.024719	-0.003784	0.096497	-1.168625	-10.887353	-7.481537
34182	0	2.494508	-0.391636	9.630173	0.024926	-0.003912	0.096307	-1.173323	-10.908867	-7.484266
34183	0	2.485831	-0.390905	9.649209	0.024841	-0.003906	0.096497	-1.176185	-10.928060	-7.481574
34184	0	2.489164	-0.361135	9.752039	0.024876	-0.003607	0.097525	-1.180955	-10.945902	-7.486202
34185	0	2.474212	-0.409251	9.728409	0.024719	-0.004089	0.097290	-1.184212	-10.971890	-7.491193
34186	0	2.509400	-0.385163	9.782086	0.025070	-0.003852	0.097827	-1.183395	-10.998866	-7.504439
34187	0	2.504671	-0.372547	9.765045	0.025024	-0.003723	0.097656	-1.185632	-11.024078	-7.510285
34188	0	2.472449	-0.422068	9.794342	0.024703	-0.004216	0.097949	-1.190358	-11.048227	-7.516497
34189	0	2.474080	-0.421436	9.923767	0.024719	-0.004211	0.099243	-1.193218	-11.072154	-7.520360
34190	0	2.484159	-0.434636	9.837207	0.024822	-0.004340	0.098377	-1.199844	-11.093727	-7.523062
34191	0	2.535278	-0.396937	9.880989	0.025330	-0.003967	0.098816	-1.201854	-11.119605	-7.523824
34192	0	2.521313	-0.391042	9.983612	0.025193	-0.003911	0.099841	-1.200644	-11.141490	-7.533582
34193	0	2.534812	-0.372229	9.984885	0.025330	-0.003723	0.099854	-1.199230	-11.161734	-7.534406
34194	0	2.532694	-0.372373	10.063205	0.025306	-0.003722	0.100637	-1.200574	-11.184821	-7.534338
34195	0	2.528367	-0.409089	10.009378	0.025269	-0.004089	0.100098	-1.201798	-11.201106	-7.537818
34196	0	2.531191	-0.384968	9.984141	0.025298	-0.003849	0.099845	-1.202069	-11.215878	-7.532780
34197	0	2.533993	-0.409268	9.991179	0.025330	-0.004089	0.099915	-1.205147	-11.226737	-7.538965
34198	0	2.529986	-0.403660	10.069963	0.025290	-0.004035	0.100702	-1.206260	-11.237478	-7.544512
34199	0	2.563535	-0.403469	10.101278	0.025635	-0.004028	0.101013	-1.212696	-11.237102	-7.545283
34200	0	2.515001	-0.434980	10.046119	0.025147	-0.004347	0.100462	-1.215430	-11.238977	-7.546431
34201	0	2.551177	-0.403140	10.083019	0.025513	-0.004028	0.100830	-1.218167	-11.236874	-7.549726
34202	0	2.544644	-0.421865	10.089193	0.025450	-0.004218	0.100891	-1.217978	-11.232067	-7.555989
34203	0	2.538460	-0.415059	10.077055	0.025391	-0.004150	0.100769	-1.217476	-11.224146	-7.560789
34204	0	2.536277	-0.397148	10.022637	0.025378	-0.003968	0.100223	-1.220289	-11.205393	-7.560354
34205	0	2.531710	-0.409109	10.022281	0.025330	-0.004089	0.100220	-1.221432	-11.190032	-7.561961
34206	0	2.498048	-0.421524	9.998585	0.024999	-0.004215	0.099981	-1.220511	-11.168122	-7.565795
34207	0	2.549958	-0.421401	9.997882	0.025513	-0.004211	0.099976	-1.222544	-11.152019	-7.570497
34208	0	2.473595	-0.403126	9.992475	0.024754	-0.004034	0.099920	-1.218657	-11.130672	-7.565817
34209	0	2.525208	-0.415144	9.955248	0.025269	-0.004150	0.099548	-1.218930	-11.110620	-7.569975
34210	0	2.539536	-0.421391	9.931771	0.025418	-0.004214	0.099312	-1.217474	-11.083096	-7.578820
34211	0	2.512737	-0.384353	9.894291	0.025146	-0.003845	0.098938	-1.214646	-11.059837	-7.584382
34212	0	2.514786	-0.390608	9.876979	0.025169	-0.003903	0.098764	-1.216640	-11.033831	-7.596111
34213	0	2.488236	-0.421089	9.760034	0.024902	-0.004211	0.097595	-1.215097	-11.009258	-7.598644
34214	0	2.502336	-0.402940	9.779342	0.025045	-0.004027	0.097788	-1.216441	-10.982347	-7.605186
34215	0	2.464221	-0.397006	9.711088	0.024658	-0.003967	0.097107	-1.218728	-10.962388	-7.609868
34216	0	2.497467	-0.373018	9.724103	0.024992	-0.003729	0.097237	-1.219336	-10.940864	-7.610569
34217	0	2.482580	-0.396204	9.711111	0.024841	-0.003967	0.097107	-1.212412	-10.921417	-7.607200
34218	0	2.472787	-0.372043	9.693650	0.024749	-0.003713	0.096931	-1.220558	-10.895536	-7.602701
34219	0	2.482832	-0.402814	9.637787	0.024841	-0.004028	0.096375	-1.219490	-10.878984	-7.599794
34220	0	2.437834	-0.414800	9.632158	0.024387	-0.004150	0.096319	-1.215873	-10.867147	-7.601668
34221	0	2.464574	-0.409572	9.619433	0.024658	-0.004089	0.096191	-1.222540	-10.851181	-7.598984
34222	0	2.462755	-0.398111	9.595447	0.024633	-0.003981	0.095953	-1.222311	-10.843082	-7.606048
34223	0	2.435067	-0.384787	9.570362	0.024353	-0.003845	0.095703	-1.224715	-10.839151	-7.608640
34224	0	2.459302	-0.409792	9.606905	0.024592	-0.004095	0.096069	-1.227404	-10.838775	-7.607070
34225	0	2.477861	-0.378264	9.631396	0.024780	-0.003784	0.096313	-1.224892	-10.835674	-7.605899
34226	0	2.466415	-0.403209	9.631070	0.024654	-0.004025	0.096313	-1.232106	-10.846177	-7.606795
34227	0	2.448085	-0.433589	9.637294	0.024475	-0.004333	0.096375	-1.234262	-10.851928	-7.613253
34228	0	2.412802	-0.415590	9.661293	0.024120	-0.004156	0.096615	-1.233500	-10.859918	-7.613774
34229	0	2.478749	-0.396582	9.655583	0.024780	-0.003967	0.096558	-1.231184	-10.867363	-7.615379
34230	0	2.431753	-0.452086	9.691686	0.024306	-0.004514	0.096920	-1.238990	-10.879548	-7.613641
34231	0	2.436574	-0.402961	9.661539	0.024353	-0.004028	0.096619	-1.239980	-10.893505	-7.617222
34232	0	2.438996	-0.422357	9.727992	0.024378	-0.004214	0.097283	-1.250227	-10.906686	-7.617538
34233	0	2.455556	-0.403065	9.722400	0.024536	-0.004028	0.097229	-1.252506	-10.928438	-7.620953
34234	0	2.441102	-0.434136	9.782406	0.024392	-0.004339	0.097829	-1.254482	-10.949447	-7.624561
34235	0	2.485750	-0.403208	9.814028	0.024841	-0.004028	0.098145	-1.258372	-10.967198	-7.621775
34236	0	2.476802	-0.409377	9.825403	0.024752	-0.004097	0.098258	-1.254143	-10.985144	-7.629147
34237	0	2.486223	-0.421557	9.868840	0.024841	-0.004211	0.098694	-1.258449	-11.008295	-7.631341
34238	0	2.477785	-0.416074	9.806753	0.024760	-0.004159	0.098072	-1.260060	-11.027696	-7.630680
34239	0	2.485823	-0.415115	9.911682	0.024841	-0.004150	0.099121	-1.260414	-11.046110	-7.632758
34240	0	2.501112	-0.421361	9.886377	0.024997	-0.004213	0.098867	-1.260181	-11.061614	-7.635411
34241	0	2.510333	-0.390532	9.899453	0.025085	-0.003906	0.098999	-1.258692	-11.081121	-7.635398
34242	0	2.489313	-0.433645	9.996200	0.024878	-0.004333	0.099966	-1.262595	-11.097825	-7.637148
34243	0	2.528429	-0.384817	9.942216	0.025269	-0.003845	0.099426	-1.265453	-11.114770	-7.639559
34244	0	2.524856	-0.379056	9.984252	0.025239	-0.003791	0.099845	-1.264580	-11.124549	-7.638075
34245	0	2.509702	-0.403042	9.991156	0.025085	-0.004028	0.099915	-1.266445	-11.136612	-7.636922
34246	0	2.511835	-0.416092	10.063756	0.025108	-0.004155	0.100640	-1.272246	-11.146852	-7.644496
34247	0	2.527592	-0.402536	10.040110	0.025269	-0.004028	0.100403	-1.268388	-11.154024	-7.641457
34248	0	2.516775	-0.433017	10.009199	0.025161	-0.004328	0.100094	-1.270583	-11.160770	-7.640344
34249	0	2.545312	-0.421104	10.113490	0.025452	-0.004211	0.101135	-1.269470	-11.161223	-7.642196
34250	0	2.509400	-0.427149	10.082775	0.025088	-0.004272	0.100829	-1.267825	-11.166451	-7.640859
34251	0	2.550813	-0.409053	10.058705	0.025513	-0.004089	0.100586	-1.268465	-11.160001	-7.636635
34252	0	2.543870	-0.427586	9.979524	0.025442	-0.004275	0.099794	-1.268228	-11.154886	-7.642328
34253	0	2.550524	-0.408985	9.961126	0.025513	-0.004089	0.099609	-1.267999	-11.145084	-7.644108
34254	0	2.524206	-0.397100	9.992018	0.025253	-0.003969	0.099917	-1.269350	-11.130911	-7.639051
34255	0	2.531795	-0.396509	10.022275	0.025330	-0.003967	0.100220	-1.266017	-11.116374	-7.642016
34256	0	2.523765	-0.407850	9.980028	0.025245	-0.004086	0.099798	-1.257223	-11.107037	-7.645642
34257	0	2.513458	-0.402605	9.936834	0.025146	-0.004028	0.099365	-1.253773	-11.092071	-7.646432
34258	0	2.523127	-0.407667	9.900854	0.025245	-0.004086	0.099005	-1.242752	-11.075281	-7.650964
34259	0	2.506981	-0.421596	9.900279	0.025085	-0.004211	0.098999	-1.246987	-11.055957	-7.655117
34260	0	2.534990	-0.367203	9.851978	0.025359	-0.003672	0.098517	-1.246572	-11.043958	-7.654677
34261	0	2.525810	-0.396454	9.796423	0.025269	-0.003967	0.097961	-1.242611	-11.030444	-7.650288
34262	0	2.504664	-0.396467	9.851996	0.025064	-0.003963	0.098516	-1.244150	-11.008468	-7.653639
34263	0	2.507407	-0.378372	9.820849	0.025085	-0.003784	0.098206	-1.242736	-10.993956	-7.653253
34264	0	2.504620	-0.378555	9.748302	0.025063	-0.003784	0.097479	-1.243333	-10.973517	-7.661026
34265	0	2.501120	-0.408928	9.747654	0.025024	-0.004089	0.097473	-1.242341	-10.956747	-7.664442
34266	0	2.486553	-0.403026	9.803067	0.024876	-0.004028	0.098028	-1.243689	-10.943707	-7.666049
34267	0	2.495313	-0.378560	9.704848	0.024963	-0.003784	0.097046	-1.244483	-10.930352	-7.667988
34268	0	2.469123	-0.402813	9.735775	0.024698	-0.004031	0.097356	-1.240159	-10.920826	-7.666637
34269	0	2.459142	-0.409121	9.662004	0.024597	-0.004089	0.096619	-1.241525	-10.912773	-7.669552
34270	0	2.476497	-0.403159	9.710960	0.024768	-0.004032	0.097109	-1.240144	-10.908096	-7.667616
34271	0	2.465233	-0.390470	9.704745	0.024658	-0.003906	0.097046	-1.237592	-10.899890	-7.664014
34272	0	2.506563	-0.359897	9.741685	0.025073	-0.003598	0.097415	-1.237649	-10.889886	-7.665186
34273	0	2.490042	-0.390357	9.692443	0.024902	-0.003906	0.096924	-1.233722	-10.886383	-7.670262
34274	0	2.490028	-0.383796	9.674132	0.024899	-0.003840	0.096742	-1.230058	-10.887232	-7.676917
34275	0	2.490190	-0.378040	9.667995	0.024902	-0.003784	0.096680	-1.224859	-10.885479	-7.680637
34276	0	2.466556	-0.377981	9.704366	0.024657	-0.003777	0.097046	-1.228046	-10.894023	-7.681203
34277	0	2.478519	-0.378717	9.704453	0.024780	-0.003784	0.097046	-1.230856	-10.898567	-7.680536
34278	0	2.479733	-0.391208	9.710123	0.024790	-0.003913	0.097103	-1.229202	-10.906204	-7.684770
34279	0	2.461041	-0.390355	9.789717	0.024597	-0.003906	0.097900	-1.225520	-10.920446	-7.684257
34280	0	2.481691	-0.427199	9.728040	0.024806	-0.004268	0.097283	-1.229935	-10.932025	-7.682425
34281	0	2.479354	-0.372250	9.777498	0.024780	-0.003723	0.097778	-1.228598	-10.946312	-7.684378
34282	0	2.493938	-0.396436	9.758478	0.024928	-0.003966	0.097588	-1.225706	-10.958308	-7.684387
34283	0	2.473139	-0.396496	9.765327	0.024719	-0.003967	0.097656	-1.222402	-10.971322	-7.687033
34284	0	2.487365	-0.384055	9.795263	0.024865	-0.003841	0.097955	-1.220684	-10.980049	-7.697344
34285	0	2.485409	-0.409228	9.820221	0.024841	-0.004089	0.098206	-1.223500	-10.993696	-7.697143
34286	0	2.475565	-0.403742	9.813387	0.024744	-0.004035	0.098137	-1.225704	-11.005988	-7.700256
34287	0	2.460948	-0.389957	9.869104	0.024597	-0.003906	0.098694	-1.217451	-11.019015	-7.696390
34288	0	2.475775	-0.413619	9.898895	0.024744	-0.004137	0.098992	-1.215886	-11.033629	-7.699027
34289	0	2.497366	-0.377912	9.844729	0.024963	-0.003784	0.098450	-1.209489	-11.044290	-7.699936
34290	0	2.511510	-0.377523	9.880773	0.025105	-0.003775	0.098810	-1.209541	-11.054155	-7.702689
34291	0	2.515508	-0.378579	9.917989	0.025146	-0.003784	0.099182	-1.210677	-11.062819	-7.703673
34292	0	2.516981	-0.397195	9.917576	0.025164	-0.003971	0.099177	-1.210897	-11.068684	-7.708063
34293	0	2.490820	-0.396559	9.893658	0.024902	-0.003967	0.098938	-1.208268	-11.074179	-7.711242
34294	0	2.498357	-0.384453	9.917603	0.024975	-0.003842	0.099178	-1.209999	-11.083025	-7.717724
34295	0	2.491044	-0.378674	9.948518	0.024902	-0.003784	0.099487	-1.212275	-11.091034	-7.719240
34296	0	2.528638	-0.384845	9.929912	0.025285	-0.003851	0.099299	-1.208650	-11.091616	-7.721003
34297	0	2.526964	-0.396672	9.905980	0.025269	-0.003967	0.099060	-1.207220	-11.091588	-7.723280
34298	0	2.503268	-0.415115	9.978990	0.025026	-0.004150	0.099792	-1.207338	-11.097602	-7.727836
34299	0	2.508773	-0.384076	9.924276	0.025085	-0.003845	0.099243	-1.201412	-11.098965	-7.737911
34300	0	2.527164	-0.365417	9.948651	0.025272	-0.003654	0.099486	-1.201341	-11.096814	-7.739180
34301	0	2.520646	-0.396712	9.906034	0.025208	-0.003967	0.099060	-1.200409	-11.094253	-7.736902
34302	0	2.520345	-0.409048	9.954860	0.025205	-0.004089	0.099548	-1.200921	-11.091538	-7.736475
34303	0	2.520849	-0.378010	9.973135	0.025208	-0.003784	0.099731	-1.195530	-11.091326	-7.734039
34304	0	2.514213	-0.389663	9.832836	0.025148	-0.003899	0.098327	-1.192313	-11.082731	-7.740127
34305	0	2.520198	-0.378750	9.900031	0.025208	-0.003784	0.098999	-1.195266	-11.074985	-7.739891
34306	0	2.513090	-0.391313	9.845266	0.025135	-0.003913	0.098452	-1.194647	-11.068843	-7.742692
34307	0	2.538809	-0.359867	9.845045	0.025391	-0.003601	0.098450	-1.191098	-11.064520	-7.742484
34308	0	2.513116	-0.389996	9.857524	0.025141	-0.003901	0.098573	-1.188385	-11.052061	-7.748947
34309	0	2.502133	-0.396757	9.857255	0.025024	-0.003967	0.098572	-1.187808	-11.047171	-7.756234
34310	0	2.513497	-0.372409	9.863500	0.025140	-0.003724	0.098634	-1.186966	-11.040199	-7.753253
34311	0	2.501754	-0.378841	9.857336	0.025024	-0.003784	0.098572	-1.190875	-11.030902	-7.757485
34312	0	2.512064	-0.397925	9.778401	0.025132	-0.003976	0.097781	-1.193836	-11.016056	-7.761795
34313	0	2.532565	-0.378561	9.820653	0.025330	-0.003784	0.098206	-1.194611	-11.010127	-7.761911
34314	0	2.513130	-0.372471	9.796412	0.025138	-0.003726	0.097962	-1.192200	-11.001091	-7.766127
34315	0	2.496312	-0.390506	9.759533	0.024963	-0.003906	0.097595	-1.190034	-10.999447	-7.768074
34316	0	2.483744	-0.384545	9.741277	0.024840	-0.003843	0.097412	-1.191719	-10.994672	-7.764247
34317	0	2.514139	-0.366475	9.741332	0.025146	-0.003662	0.097412	-1.193915	-10.987335	-7.760655
34318	0	2.507045	-0.391811	9.784217	0.025075	-0.003912	0.097841	-1.200086	-10.980760	-7.763511
34319	0	2.508377	-0.402702	9.802294	0.025085	-0.004028	0.098022	-1.197745	-10.977475	-7.768829
34320	0	2.501367	-0.408586	9.735292	0.025021	-0.004087	0.097351	-1.194979	-10.968011	-7.771279
34321	0	2.489830	-0.360195	9.735208	0.024902	-0.003601	0.097351	-1.195182	-10.961882	-7.766342
34322	0	2.507940	-0.372699	9.820675	0.025077	-0.003725	0.098207	-1.196584	-10.963532	-7.769478
34323	0	2.508400	-0.366821	9.765639	0.025085	-0.003662	0.097656	-1.202834	-10.960471	-7.764207
34324	0	2.502037	-0.392061	9.777855	0.025022	-0.003919	0.097778	-1.204281	-10.957748	-7.760542
34325	0	2.502418	-0.378401	9.796149	0.025024	-0.003784	0.097961	-1.203268	-10.956135	-7.764768
34326	0	2.490344	-0.384940	9.759453	0.024901	-0.003845	0.097595	-1.207341	-10.957199	-7.763647
34327	0	2.520733	-0.360624	9.808336	0.025208	-0.003601	0.098083	-1.212430	-10.955657	-7.767605
34328	0	2.478522	-0.379830	9.808091	0.024779	-0.003795	0.098083	-1.215849	-10.961228	-7.766482
34329	0	2.466283	-0.396860	9.826539	0.024658	-0.003967	0.098267	-1.216619	-10.965287	-7.766555
34330	0	2.460802	-0.421445	9.826317	0.024606	-0.004214	0.098264	-1.216001	-10.966609	-7.768519
34331	0	2.490699	-0.378728	9.826530	0.024902	-0.003784	0.098267	-1.218812	-10.970682	-7.765085
34332	0	2.478818	-0.403404	9.777567	0.024789	-0.004035	0.097775	-1.216837	-10.968568	-7.769863
34333	0	2.453766	-0.415058	9.881553	0.024536	-0.004150	0.098816	-1.216188	-10.969016	-7.773628
34334	0	2.497004	-0.378568	9.832570	0.024966	-0.003785	0.098327	-1.215997	-10.972116	-7.776965
34335	0	2.478692	-0.384559	9.899735	0.024780	-0.003845	0.098999	-1.215668	-10.978458	-7.777041
34336	0	2.504046	-0.390339	9.942193	0.025038	-0.003907	0.099422	-1.210526	-10.980211	-7.778024
34337	0	2.508962	-0.397306	9.875359	0.025085	-0.003967	0.098755	-1.216390	-10.983674	-7.776901
34338	0	2.490827	-0.386457	9.832493	0.024910	-0.003858	0.098325	-1.223551	-10.980322	-7.777219
34339	0	2.484574	-0.384587	9.844856	0.024841	-0.003845	0.098450	-1.223464	-10.984140	-7.781286
34340	0	2.497811	-0.342089	9.850629	0.024972	-0.003420	0.098508	-1.223837	-10.989932	-7.782691
34341	0	2.496759	-0.403294	9.844845	0.024963	-0.004028	0.098450	-1.228370	-10.993467	-7.782936
34342	0	2.491190	-0.391850	9.887350	0.024910	-0.003916	0.098874	-1.230621	-10.994346	-7.784775
34343	0	2.496725	-0.402720	9.887602	0.024963	-0.004028	0.098877	-1.228583	-10.997447	-7.784849
34344	0	2.490662	-0.377886	9.875300	0.024910	-0.003782	0.098752	-1.223776	-10.992196	-7.787123
34345	0	2.477675	-0.403020	9.820638	0.024780	-0.004028	0.098206	-1.225019	-10.986727	-7.788274
34346	0	2.483412	-0.409157	9.863372	0.024834	-0.004093	0.098634	-1.222316	-10.985875	-7.790426
34347	0	2.502363	-0.384494	9.869406	0.025024	-0.003845	0.098694	-1.221101	-10.983604	-7.793071
34348	0	2.478077	-0.414871	9.814400	0.024778	-0.004150	0.098145	-1.218368	-10.985025	-7.791740
34349	0	2.496808	-0.384327	9.765512	0.024963	-0.003845	0.097656	-1.215292	-10.989170	-7.794875
34350	0	2.467380	-0.414996	9.832311	0.024668	-0.004147	0.098325	-1.218513	-10.994825	-7.787611
34351	0	2.508591	-0.396966	9.869363	0.025085	-0.003967	0.098694	-1.220416	-10.993963	-7.785724
34352	0	2.508415	-0.397101	9.826627	0.025086	-0.003972	0.098266	-1.218328	-10.989949	-7.789193
34353	0	2.532520	-0.391211	9.875578	0.025330	-0.003906	0.098755	-1.224119	-10.983478	-7.788600
34354	0	2.520510	-0.385818	9.875400	0.025198	-0.003858	0.098756	-1.224046	-10.990310	-7.789728
34355	0	2.526674	-0.396718	9.814500	0.025269	-0.003967	0.098145	-1.222979	-10.986846	-7.793395
34356	0	2.521077	-0.390521	9.844893	0.025204	-0.003907	0.098451	-1.219866	-10.993694	-7.796775
34357	0	2.514692	-0.385227	9.820518	0.025146	-0.003845	0.098206	-1.227150	-10.992802	-7.795441
34358	0	2.508807	-0.373516	9.838738	0.025086	-0.003737	0.098388	-1.223602	-10.993402	-7.803761
34359	0	2.514430	-0.378637	9.814501	0.025146	-0.003784	0.098145	-1.225250	-10.989447	-7.806206
34360	0	2.526501	-0.378874	9.802215	0.025264	-0.003789	0.098022	-1.224098	-10.989514	-7.813078
34361	0	2.527265	-0.385137	9.832634	0.025269	-0.003845	0.098328	-1.230395	-10.992865	-7.808767
34362	0	2.515715	-0.398051	9.832397	0.025154	-0.003980	0.098325	-1.230486	-10.995034	-7.811176
34363	0	2.520877	-0.372796	9.838817	0.025208	-0.003723	0.098389	-1.235159	-10.995094	-7.807887
34364	0	2.514872	-0.397840	9.869183	0.025148	-0.003978	0.098692	-1.234932	-10.994133	-7.815613
34365	0	2.508633	-0.379000	9.802201	0.025085	-0.003784	0.098022	-1.240765	-10.993780	-7.816029
34366	0	2.526431	-0.403997	9.887641	0.025270	-0.004041	0.098875	-1.238922	-10.986396	-7.819170
34367	0	2.484185	-0.396880	9.893779	0.024841	-0.003967	0.098938	-1.239781	-10.985638	-7.823968
34368	0	2.514918	-0.391574	9.905844	0.025147	-0.003910	0.099059	-1.245476	-10.986219	-7.824834
34369	0	2.538996	-0.366498	9.893805	0.025391	-0.003662	0.098938	-1.247880	-10.984024	-7.821228
34370	0	2.496539	-0.367414	9.893677	0.024961	-0.003668	0.098938	-1.254295	-10.987130	-7.825286
34371	0	2.484483	-0.366531	9.850973	0.024841	-0.003662	0.098511	-1.257130	-10.989820	-7.828697
34372	0	2.515314	-0.403574	9.917924	0.025153	-0.004035	0.099179	-1.257081	-10.988401	-7.831662
34373	0	2.508246	-0.391081	9.936581	0.025085	-0.003906	0.099365	-1.261394	-10.983537	-7.828316
34374	0	2.459045	-0.409830	9.912208	0.024590	-0.004099	0.099122	-1.259849	-10.982084	-7.829334
34375	0	2.520717	-0.396425	9.918234	0.025208	-0.003967	0.099182	-1.255393	-10.980319	-7.834802
34376	0	2.508575	-0.403076	9.863216	0.025084	-0.004023	0.098633	-1.263826	-10.980400	-7.833463
34377	0	2.520348	-0.409126	9.851170	0.025208	-0.004089	0.098511	-1.265079	-10.974297	-7.831658
34378	0	2.489269	-0.415967	9.893898	0.024894	-0.004154	0.098939	-1.270496	-10.971635	-7.824312
34379	0	2.495607	-0.397294	9.875650	0.024963	-0.003967	0.098755	-1.275945	-10.961768	-7.822734
34380	0	2.482272	-0.416363	9.930782	0.024826	-0.004162	0.099307	-1.277002	-10.956541	-7.828006
34381	0	2.465116	-0.421095	9.869563	0.024658	-0.004211	0.098694	-1.275518	-10.946946	-7.826993
34382	0	2.494289	-0.409508	9.851493	0.024949	-0.004089	0.098514	-1.281108	-10.938349	-7.827765
34383	0	2.459582	-0.402983	9.899930	0.024597	-0.004028	0.098999	-1.281923	-10.935366	-7.831345
34384	0	2.489141	-0.384752	9.857387	0.024899	-0.003849	0.098572	-1.279133	-10.924596	-7.840668
34385	0	2.483348	-0.390645	9.863478	0.024841	-0.003906	0.098633	-1.278413	-10.914054	-7.835688
34386	0	2.500302	-0.397114	9.833265	0.025008	-0.003968	0.098331	-1.280805	-10.906581	-7.835937
34387	0	2.471537	-0.402879	9.851169	0.024719	-0.004028	0.098511	-1.280352	-10.900677	-7.836921
34388	0	2.470609	-0.409309	9.808572	0.024712	-0.004090	0.098084	-1.282532	-10.892835	-7.836914
34389	0	2.489983	-0.385196	9.790076	0.024902	-0.003845	0.097900	-1.289377	-10.888458	-7.836525
34390	0	2.471157	-0.410292	9.802298	0.024714	-0.004104	0.098022	-1.287618	-10.884743	-7.837388
34391	0	2.483642	-0.414740	9.790176	0.024841	-0.004150	0.097900	-1.283125	-10.877628	-7.846550
34392	0	2.489055	-0.390275	9.784150	0.024892	-0.003901	0.097841	-1.284745	-10.874685	-7.850585
34393	0	2.478077	-0.408731	9.790035	0.024780	-0.004089	0.097900	-1.281508	-10.873825	-7.848893
34394	0	2.459540	-0.390614	9.771687	0.024598	-0.003902	0.097716	-1.284845	-10.869202	-7.851341
34395	0	2.447447	-0.415394	9.802247	0.024475	-0.004150	0.098022	-1.288042	-10.867038	-7.849759
34396	0	2.496287	-0.409653	9.789910	0.024961	-0.004097	0.097899	-1.286672	-10.867216	-7.845881
34397	0	2.490549	-0.391011	9.838772	0.024902	-0.003906	0.098389	-1.290226	-10.869443	-7.847177
34398	0	2.484968	-0.391603	9.771370	0.024847	-0.003915	0.097714	-1.290699	-10.871120	-7.848765
34399	0	2.514655	-0.396491	9.753426	0.025146	-0.003967	0.097534	-1.287043	-10.869741	-7.849017
34400	0	2.533540	-0.384411	9.741049	0.025330	-0.003841	0.097412	-1.289294	-10.875157	-7.850447
34401	0	2.490769	-0.390599	9.741075	0.024902	-0.003906	0.097412	-1.288144	-10.880006	-7.848685
34402	0	2.504289	-0.378331	9.807768	0.025035	-0.003784	0.098080	-1.286265	-10.887930	-7.852154
34403	0	2.490954	-0.396833	9.771541	0.024902	-0.003967	0.097717	-1.286654	-10.894925	-7.850585
34404	0	2.504025	-0.390704	9.783428	0.025039	-0.003909	0.097835	-1.283331	-10.895303	-7.855205
34405	0	2.514765	-0.402570	9.790020	0.025146	-0.004028	0.097900	-1.279341	-10.895275	-7.858274
34406	0	2.497799	-0.395969	9.826253	0.024965	-0.003963	0.098266	-1.275225	-10.908711	-7.864397
34407	0	2.515523	-0.402694	9.808131	0.025146	-0.004028	0.098083	-1.272813	-10.917498	-7.866868
34408	0	2.505078	-0.384321	9.807638	0.025042	-0.003843	0.098079	-1.271820	-10.926846	-7.875081
34409	0	2.527895	-0.396852	9.887425	0.025269	-0.003967	0.098877	-1.272406	-10.937467	-7.876737
34410	0	2.517694	-0.433331	9.905182	0.025167	-0.004336	0.099054	-1.268067	-10.948124	-7.883892
34411	0	2.539752	-0.391022	9.850881	0.025391	-0.003906	0.098511	-1.271768	-10.954717	-7.882461
34412	0	2.504968	-0.409763	9.966266	0.025038	-0.004098	0.099666	-1.270615	-10.966997	-7.883863
34413	0	2.509790	-0.383840	9.917924	0.025085	-0.003845	0.099182	-1.262010	-10.979971	-7.889300
34414	0	2.511689	-0.407686	9.929581	0.025110	-0.004076	0.099298	-1.262064	-10.986233	-7.892751
34415	0	2.497232	-0.384588	9.917985	0.024963	-0.003845	0.099182	-1.261962	-10.995138	-7.894922
34416	0	2.528835	-0.390975	9.905456	0.025286	-0.003908	0.099055	-1.262788	-10.996786	-7.897926
34417	0	2.539582	-0.397068	9.899756	0.025391	-0.003967	0.098999	-1.265726	-11.001392	-7.902283
34418	0	2.527744	-0.397443	9.978909	0.025279	-0.003975	0.099789	-1.264248	-10.998100	-7.898082
34419	0	2.520838	-0.378353	9.973125	0.025208	-0.003784	0.099731	-1.262614	-10.997618	-7.896865
34420	0	2.539566	-0.396407	9.954643	0.025392	-0.003966	0.099547	-1.259213	-11.000833	-7.894406
34421	0	2.557525	-0.366522	9.936473	0.025574	-0.003662	0.099365	-1.261708	-11.001213	-7.903226
34422	0	2.538920	-0.385046	9.948655	0.025393	-0.003852	0.099485	-1.258994	-10.994881	-7.905367
34423	0	2.502494	-0.402880	10.009750	0.025024	-0.004028	0.100098	-1.258598	-10.994043	-7.908857
34424	0	2.532862	-0.390987	9.930367	0.025331	-0.003908	0.099303	-1.259597	-10.990355	-7.904223
34425	0	2.520507	-0.420887	9.942700	0.025208	-0.004211	0.099426	-1.255691	-10.986099	-7.908443
34426	0	2.507343	-0.390118	9.961193	0.025080	-0.003901	0.099610	-1.254369	-10.977382	-7.908857
34427	0	2.489604	-0.396483	9.918381	0.024902	-0.003967	0.099182	-1.250565	-10.968646	-7.906850
34428	0	2.500448	-0.420683	9.936975	0.025011	-0.004207	0.099368	-1.249727	-10.959612	-7.909007
34429	0	2.489283	-0.402908	9.955069	0.024902	-0.004028	0.099548	-1.249617	-10.947174	-7.904986
34430	0	2.487357	-0.427700	9.906620	0.024883	-0.004274	0.099064	-1.251593	-10.934497	-7.903201
34431	0	2.482962	-0.434001	9.887960	0.024841	-0.004333	0.098877	-1.257990	-10.919505	-7.900413
34432	0	2.493218	-0.403640	9.876173	0.024940	-0.004042	0.098760	-1.250881	-10.909516	-7.900614
34433	0	2.489340	-0.390579	9.894026	0.024902	-0.003906	0.098938	-1.249313	-10.897687	-7.895681
34434	0	2.499353	-0.402917	9.809053	0.025006	-0.004028	0.098087	-1.249190	-10.881312	-7.898452
34435	0	2.507446	-0.384812	9.808619	0.025085	-0.003845	0.098083	-1.251396	-10.867040	-7.901444
34436	0	2.511507	-0.360766	9.748036	0.025125	-0.003608	0.097478	-1.250153	-10.854467	-7.907834
34437	0	2.471426	-0.409104	9.784054	0.024719	-0.004089	0.097839	-1.251029	-10.847203	-7.911010
34438	0	2.469873	-0.372483	9.759974	0.024709	-0.003727	0.097597	-1.247495	-10.833959	-7.910859
34439	0	2.465165	-0.409122	9.680335	0.024658	-0.004089	0.096802	-1.248635	-10.824743	-7.910853
34440	0	2.463916	-0.427766	9.753842	0.024645	-0.004276	0.097537	-1.249229	-10.816602	-7.911614
34441	0	2.471156	-0.371664	9.759741	0.024719	-0.003723	0.097595	-1.240664	-10.806103	-7.911729
34442	0	2.481888	-0.401128	9.686864	0.024826	-0.004016	0.096867	-1.234148	-10.796189	-7.913852
34443	0	2.459340	-0.414788	9.747420	0.024597	-0.004150	0.097473	-1.230168	-10.790335	-7.919328
34444	0	2.471597	-0.396103	9.722986	0.024712	-0.003963	0.097231	-1.227500	-10.794027	-7.919113
34445	0	2.466059	-0.402382	9.667927	0.024658	-0.004028	0.096680	-1.221301	-10.795391	-7.921812
34446	0	2.502820	-0.365428	9.680008	0.025029	-0.003654	0.096800	-1.221188	-10.792761	-7.919251
34447	0	2.472237	-0.402602	9.710623	0.024719	-0.004028	0.097107	-1.217576	-10.795008	-7.922106
34448	0	2.485378	-0.402788	9.716420	0.024847	-0.004025	0.097166	-1.220658	-10.801496	-7.915355
34449	0	2.521648	-0.366300	9.740976	0.025208	-0.003662	0.097412	-1.220844	-10.810539	-7.913182
34450	0	2.498346	-0.360094	9.740667	0.024981	-0.003603	0.097407	-1.217549	-10.812501	-7.911162
34451	0	2.491366	-0.372465	9.747019	0.024902	-0.003723	0.097473	-1.218448	-10.824355	-7.913111
34452	0	2.505403	-0.365647	9.783107	0.025046	-0.003666	0.097833	-1.206622	-10.831925	-7.915852
34453	0	2.478596	-0.366269	9.789893	0.024780	-0.003662	0.097900	-1.206414	-10.837106	-7.913465
34454	0	2.474344	-0.409246	9.819849	0.024731	-0.004091	0.098202	-1.206995	-10.850542	-7.915252
34455	0	2.491588	-0.371915	9.789710	0.024902	-0.003723	0.097900	-1.201610	-10.864905	-7.913166
34456	0	2.506509	-0.389809	9.795024	0.025051	-0.003899	0.097954	-1.200226	-10.879780	-7.907460
34457	0	2.491112	-0.415172	9.856951	0.024902	-0.004150	0.098572	-1.200887	-10.888538	-7.907768
34458	0	2.511774	-0.385220	9.807469	0.025103	-0.003848	0.098079	-1.204789	-10.904779	-7.912010
34459	0	2.510000	-0.396428	9.844612	0.025085	-0.003967	0.098450	-1.200501	-10.920284	-7.912997
34460	0	2.537263	-0.390204	9.941514	0.025359	-0.003901	0.099419	-1.201349	-10.934397	-7.914613
34461	0	2.497420	-0.391031	9.905717	0.024963	-0.003906	0.099060	-1.205098	-10.945483	-7.913699
34462	0	2.505575	-0.385340	9.892871	0.025045	-0.003854	0.098931	-1.203750	-10.956038	-7.912925
34463	0	2.515404	-0.390663	9.954642	0.025146	-0.003906	0.099548	-1.203199	-10.963328	-7.920709
34464	0	2.547202	-0.378445	9.960308	0.025466	-0.003785	0.099605	-1.201466	-10.968860	-7.923892
34465	0	2.539656	-0.378105	9.954694	0.025391	-0.003784	0.099548	-1.196976	-10.974251	-7.924017
34466	0	2.522323	-0.396404	9.966637	0.025219	-0.003962	0.099668	-1.198784	-10.977726	-7.929397
34467	0	2.545722	-0.372898	10.009603	0.025452	-0.003723	0.100098	-1.204404	-10.982651	-7.930575
34468	0	2.503772	-0.403945	10.009319	0.025035	-0.004041	0.100094	-1.201937	-10.984454	-7.937366
34469	0	2.509208	-0.391321	9.985158	0.025085	-0.003906	0.099854	-1.208890	-10.990600	-7.938904
34470	0	2.546419	-0.355801	10.033711	0.025465	-0.003554	0.100337	-1.212063	-10.988149	-7.935399
34471	0	2.544732	-0.390778	9.979353	0.025452	-0.003906	0.099792	-1.212705	-10.981722	-7.938983
34472	0	2.519264	-0.391425	10.028385	0.025198	-0.003910	0.100283	-1.216333	-10.974168	-7.941015
34473	0	2.495890	-0.409088	10.009871	0.024963	-0.004089	0.100098	-1.217041	-10.967567	-7.939911
34474	0	2.506941	-0.385159	10.028420	0.025076	-0.003849	0.100283	-1.218884	-10.958655	-7.937889
34475	0	2.520079	-0.385008	9.979399	0.025208	-0.003845	0.099792	-1.223311	-10.949454	-7.940616
34476	0	2.475826	-0.422409	9.930818	0.024767	-0.004222	0.099306	-1.224639	-10.938006	-7.946558
34477	0	2.513048	-0.396181	9.912537	0.025146	-0.003967	0.099121	-1.217160	-10.918050	-7.953148
34478	0	2.504302	-0.353039	9.937535	0.025053	-0.003530	0.099373	-1.217001	-10.905016	-7.952183
34479	0	2.544085	-0.390967	9.869650	0.025452	-0.003906	0.098694	-1.219766	-10.890983	-7.954431
34480	0	2.499152	-0.390996	9.851845	0.025002	-0.003914	0.098516	-1.214187	-10.876723	-7.947233
34481	0	2.507361	-0.384286	9.894108	0.025085	-0.003845	0.098938	-1.210313	-10.861552	-7.951135
34482	0	2.511082	-0.383902	9.858061	0.025123	-0.003841	0.098577	-1.206384	-10.846360	-7.953136
34483	0	2.501095	-0.372674	9.820886	0.025024	-0.003723	0.098206	-1.209369	-10.829148	-7.951192
34484	0	2.473862	-0.390995	9.797084	0.024753	-0.003914	0.097967	-1.203610	-10.811329	-7.955981
34485	0	2.500943	-0.360052	9.741598	0.025024	-0.003601	0.097412	-1.201730	-10.792255	-7.957850
34486	0	2.473980	-0.414721	9.754348	0.024750	-0.004149	0.097541	-1.198011	-10.779102	-7.954362
34487	0	2.458591	-0.372472	9.741489	0.024597	-0.003723	0.097412	-1.198646	-10.764420	-7.956203
34488	0	2.475026	-0.385089	9.790689	0.024757	-0.003849	0.097905	-1.199716	-10.754592	-7.957765
34489	0	2.452864	-0.396840	9.698671	0.024536	-0.003967	0.096985	-1.199855	-10.744298	-7.959680
34490	0	2.475879	-0.391381	9.674499	0.024765	-0.003909	0.096744	-1.204234	-10.735474	-7.958461
34491	0	2.447136	-0.402482	9.649768	0.024475	-0.004028	0.096497	-1.199031	-10.729585	-7.963755
34492	0	2.483005	-0.377665	9.729291	0.024834	-0.003778	0.097292	-1.196940	-10.723866	-7.965652
34493	0	2.484257	-0.366000	9.710669	0.024841	-0.003662	0.097107	-1.193481	-10.723875	-7.964296
34494	0	2.471791	-0.384017	9.692375	0.024721	-0.003841	0.096923	-1.190956	-10.718619	-7.967303
34495	0	2.478338	-0.373028	9.692276	0.024780	-0.003723	0.096924	-1.198272	-10.720834	-7.965574
34496	0	2.466989	-0.392055	9.637012	0.024664	-0.003921	0.096372	-1.197303	-10.726471	-7.966630
34497	0	2.490985	-0.402991	9.655562	0.024902	-0.004028	0.096558	-1.198222	-10.733925	-7.967176
34498	0	2.486510	-0.385358	9.734370	0.024856	-0.003849	0.097346	-1.202541	-10.743666	-7.972346
34499	0	2.491069	-0.384568	9.631130	0.024902	-0.003845	0.096313	-1.202129	-10.752163	-7.975355
34500	0	2.517489	-0.366581	9.715997	0.025163	-0.003664	0.097163	-1.203340	-10.765060	-7.969825
34501	0	2.472758	-0.378512	9.777617	0.024719	-0.003784	0.097778	-1.203520	-10.773380	-7.968017
34502	0	2.511331	-0.397079	9.752639	0.025102	-0.003970	0.097529	-1.203356	-10.785631	-7.970193
34503	0	2.504162	-0.396842	9.716349	0.025024	-0.003967	0.097168	-1.203849	-10.804480	-7.971941
34504	0	2.495038	-0.372675	9.831460	0.024937	-0.003726	0.098318	-1.203802	-10.819037	-7.976002
34505	0	2.473481	-0.372951	9.814037	0.024719	-0.003723	0.098145	-1.210263	-10.835791	-7.976544
34506	0	2.494547	-0.373534	9.837694	0.024933	-0.003736	0.098380	-1.208009	-10.849059	-7.981726
34507	0	2.503610	-0.385104	9.814132	0.025024	-0.003845	0.098145	-1.213845	-10.861242	-7.981017
34508	0	2.512283	-0.385722	9.935491	0.025108	-0.003858	0.099359	-1.212541	-10.876508	-7.976605
34509	0	2.516180	-0.360589	9.881184	0.025146	-0.003601	0.098816	-1.217150	-10.892843	-7.981669
34510	0	2.512474	-0.391758	9.929336	0.025116	-0.003917	0.099296	-1.217178	-10.901520	-7.984389
34511	0	2.528442	-0.384483	9.960536	0.025269	-0.003845	0.099609	-1.215854	-10.918342	-7.988998
34512	0	2.519404	-0.402878	9.898633	0.025178	-0.004028	0.098990	-1.215553	-10.935509	-7.988219
34513	0	2.515940	-0.397183	9.881245	0.025146	-0.003967	0.098816	-1.219878	-10.949034	-7.990159
34514	0	2.536420	-0.391653	9.984361	0.025355	-0.003916	0.099846	-1.219775	-10.957766	-7.988968
34515	0	2.521594	-0.391055	10.021744	0.025208	-0.003906	0.100220	-1.223563	-10.965999	-7.994223
34516	0	2.510818	-0.403774	9.990811	0.025102	-0.004037	0.099910	-1.223571	-10.972020	-7.991124
34517	0	2.521338	-0.409233	10.040124	0.025208	-0.004089	0.100403	-1.225968	-10.977252	-7.993501
34518	0	2.534684	-0.379352	10.058056	0.025341	-0.003791	0.100582	-1.228005	-10.982396	-7.991341
34519	0	2.520706	-0.390778	10.015875	0.025208	-0.003906	0.100159	-1.228655	-10.980428	-7.998731
34520	0	2.483766	-0.409906	9.967060	0.024839	-0.004093	0.099670	-1.234264	-10.976979	-7.998388
34521	0	2.526814	-0.415239	9.948733	0.025269	-0.004150	0.099487	-1.235431	-10.975065	-8.002468
34522	0	2.532116	-0.379021	9.942813	0.025329	-0.003789	0.099426	-1.235791	-10.964936	-7.995884
34523	0	2.520079	-0.396702	9.930592	0.025208	-0.003967	0.099304	-1.234387	-10.955692	-7.995241
34524	0	2.512451	-0.427151	9.943111	0.025132	-0.004272	0.099429	-1.232226	-10.945383	-7.991130
34525	0	2.501393	-0.415610	9.967281	0.025024	-0.004150	0.099670	-1.237508	-10.931880	-7.993751
34526	0	2.524339	-0.392043	9.918690	0.025248	-0.003918	0.099186	-1.239507	-10.925580	-7.994698
34527	0	2.531770	-0.390474	9.924626	0.025330	-0.003906	0.099243	-1.236568	-10.910399	-7.996674
34528	0	2.499122	-0.396488	9.882399	0.025001	-0.003964	0.098822	-1.235918	-10.898090	-8.001771
34529	0	2.494322	-0.421699	9.869871	0.024963	-0.004211	0.098694	-1.240963	-10.873249	-8.001910
34530	0	2.509296	-0.385345	9.864566	0.025105	-0.003857	0.098642	-1.236006	-10.857286	-8.010884
34531	0	2.513131	-0.402720	9.845363	0.025146	-0.004028	0.098450	-1.233456	-10.838173	-8.014792
34532	0	2.510355	-0.408987	9.876557	0.025116	-0.004087	0.098763	-1.234962	-10.822342	-8.023396
34533	0	2.501103	-0.397021	9.875816	0.025024	-0.003967	0.098755	-1.237082	-10.805357	-8.024773
34534	0	2.504912	-0.403900	9.760324	0.025059	-0.004035	0.097601	-1.240524	-10.792598	-8.024684
34535	0	2.495360	-0.390589	9.710946	0.024963	-0.003906	0.097107	-1.238904	-10.779606	-8.026983
34536	0	2.469184	-0.427272	9.674736	0.024699	-0.004272	0.096745	-1.238048	-10.769439	-8.029772
34537	0	2.477330	-0.427360	9.729176	0.024780	-0.004272	0.097290	-1.238244	-10.759780	-8.028203
34538	0	2.487759	-0.390943	9.717349	0.024888	-0.003909	0.097171	-1.237460	-10.745981	-8.024538
34539	0	2.465003	-0.408935	9.704798	0.024658	-0.004089	0.097046	-1.236244	-10.734909	-8.031827
34540	0	2.475848	-0.396916	9.717317	0.024764	-0.003968	0.097172	-1.236188	-10.726873	-8.031664
34541	0	2.490019	-0.378892	9.655799	0.024902	-0.003784	0.096558	-1.240654	-10.722847	-8.030902
34542	0	2.513908	-0.361278	9.722964	0.025142	-0.003612	0.097229	-1.240965	-10.718273	-8.030488
34543	0	2.496573	-0.384617	9.710629	0.024963	-0.003845	0.097107	-1.241046	-10.719592	-8.024829
34544	0	2.441919	-0.379028	9.765409	0.024419	-0.003786	0.097654	-1.244885	-10.718541	-8.025346
34545	0	2.435542	-0.391319	9.698398	0.024353	-0.003906	0.096985	-1.251933	-10.719932	-8.025775
34546	0	2.479364	-0.379987	9.734597	0.024785	-0.003798	0.097348	-1.252589	-10.728592	-8.025382
34547	0	2.466327	-0.396626	9.796019	0.024658	-0.003967	0.097961	-1.250407	-10.733068	-8.027204
34548	0	2.492486	-0.384619	9.746685	0.024912	-0.003843	0.097470	-1.252820	-10.746896	-8.031407
34549	0	2.454401	-0.421617	9.765407	0.024536	-0.004211	0.097656	-1.257245	-10.754733	-8.043406
34550	0	2.474231	-0.428965	9.801539	0.024734	-0.004282	0.098018	-1.265131	-10.762428	-8.040604
34551	0	2.485675	-0.409282	9.783529	0.024841	-0.004089	0.097839	-1.268271	-10.779058	-8.039128
34552	0	2.470437	-0.409912	9.764362	0.024689	-0.004097	0.097648	-1.269902	-10.795954	-8.036529
34553	0	2.472510	-0.409366	9.814287	0.024719	-0.004089	0.098145	-1.273837	-10.801378	-8.046605
34554	0	2.449827	-0.410065	9.844290	0.024487	-0.004099	0.098446	-1.274951	-10.813571	-8.048212
34555	0	2.485274	-0.384692	9.869090	0.024841	-0.003845	0.098694	-1.276001	-10.825367	-8.049681
34556	0	2.468998	-0.403062	9.776922	0.024680	-0.004032	0.097772	-1.273299	-10.835451	-8.051073
34557	0	2.503555	-0.391142	9.850771	0.025024	-0.003906	0.098511	-1.278272	-10.846962	-8.051313
34558	0	2.499711	-0.397870	9.923348	0.024985	-0.003978	0.099236	-1.278333	-10.859161	-8.054742
34559	0	2.497316	-0.427378	9.924065	0.024963	-0.004272	0.099243	-1.278841	-10.869019	-8.058691
34560	0	2.523628	-0.397212	9.899075	0.025227	-0.003970	0.098993	-1.280084	-10.878811	-8.064012
34561	0	2.491673	-0.415181	9.936157	0.024902	-0.004150	0.099365	-1.280732	-10.893968	-8.067696
34562	0	2.512133	-0.415418	9.966091	0.025114	-0.004153	0.099663	-1.280786	-10.900880	-8.064950
34563	0	2.496854	-0.415544	9.991305	0.024963	-0.004150	0.099915	-1.285478	-10.905347	-8.066463
34564	0	2.522201	-0.422153	9.948225	0.025217	-0.004222	0.099483	-1.284059	-10.909572	-8.067402
34565	0	2.521485	-0.390550	9.960755	0.025208	-0.003906	0.099609	-1.282274	-10.916498	-8.064364
34566	0	2.503981	-0.402935	10.003245	0.025039	-0.004027	0.100033	-1.283482	-10.916267	-8.062827
34567	0	2.515277	-0.415163	9.960774	0.025146	-0.004150	0.099609	-1.283886	-10.922026	-8.061699
34568	0	2.516110	-0.409239	9.942189	0.025159	-0.004092	0.099422	-1.283063	-10.923097	-8.064335
34569	0	2.496344	-0.427084	9.985357	0.024963	-0.004272	0.099854	-1.280090	-10.921721	-8.068634
34570	0	2.520396	-0.396573	9.961022	0.025208	-0.003964	0.099609	-1.280429	-10.916166	-8.069867
34571	0	2.532680	-0.403164	9.936581	0.025330	-0.004028	0.099365	-1.283063	-10.911483	-8.073726
34572	0	2.525830	-0.397691	9.948929	0.025263	-0.003974	0.099488	-1.285260	-10.904791	-8.073974
34573	0	2.489650	-0.415087	9.912254	0.024902	-0.004150	0.099121	-1.284645	-10.896563	-8.073816
34574	0	2.506465	-0.415380	9.973540	0.025073	-0.004152	0.099733	-1.285222	-10.885421	-8.069932
34575	0	2.519851	-0.415353	9.924532	0.025208	-0.004150	0.099243	-1.287637	-10.873532	-8.069759
34576	0	2.493917	-0.409819	9.900428	0.024945	-0.004096	0.099003	-1.288956	-10.865004	-8.068643
34577	0	2.507680	-0.426961	9.930651	0.025085	-0.004272	0.099304	-1.284431	-10.853586	-8.076210
34578	0	2.481302	-0.426973	9.827314	0.024824	-0.004268	0.098270	-1.285543	-10.839156	-8.076905
34579	0	2.513509	-0.402973	9.833049	0.025146	-0.004028	0.098328	-1.285920	-10.824415	-8.075941
34580	0	2.505320	-0.403399	9.802951	0.025063	-0.004031	0.098027	-1.287978	-10.811983	-8.074228
34581	0	2.501636	-0.390673	9.845174	0.025024	-0.003906	0.098450	-1.287335	-10.801129	-8.076716
34582	0	2.481829	-0.421518	9.821098	0.024825	-0.004212	0.098209	-1.289445	-10.791690	-8.070295
34583	0	2.483037	-0.420400	9.747625	0.024841	-0.004211	0.097473	-1.279621	-10.777350	-8.072258
34584	0	2.475162	-0.407409	9.815175	0.024757	-0.004075	0.098150	-1.277361	-10.769140	-8.077875
34585	0	2.471288	-0.414853	9.753587	0.024719	-0.004150	0.097534	-1.273995	-10.760218	-8.082464
34586	0	2.506454	-0.377741	9.760017	0.025072	-0.003781	0.097598	-1.268297	-10.749848	-8.085932
34587	0	2.501720	-0.396172	9.741419	0.025024	-0.003967	0.097412	-1.260670	-10.739884	-8.087275
34588	0	2.488375	-0.389826	9.698968	0.024888	-0.003896	0.096989	-1.262439	-10.733332	-8.084778
34589	0	2.471393	-0.414725	9.704738	0.024719	-0.004150	0.097046	-1.257620	-10.725603	-8.084901
34590	0	2.483257	-0.408657	9.717001	0.024830	-0.004084	0.097171	-1.259952	-10.727343	-8.090343
34591	0	2.478277	-0.403054	9.710620	0.024780	-0.004028	0.097107	-1.261457	-10.728840	-8.092297
34592	0	2.460198	-0.403951	9.747096	0.024602	-0.004033	0.097471	-1.267788	-10.727443	-8.096685
34593	0	2.496225	-0.384416	9.692416	0.024963	-0.003845	0.096924	-1.265503	-10.724590	-8.089886
34594	0	2.489761	-0.390424	9.716845	0.024899	-0.003904	0.097168	-1.264284	-10.720907	-8.086842
34595	0	2.472381	-0.403075	9.722774	0.024719	-0.004028	0.097229	-1.266092	-10.724824	-8.086359
34596	0	2.497563	-0.403275	9.698111	0.024972	-0.004034	0.096982	-1.263546	-10.727693	-8.086981
34597	0	2.496770	-0.409133	9.808231	0.024963	-0.004089	0.098083	-1.264780	-10.731283	-8.089094
34598	0	2.497544	-0.396701	9.759167	0.024972	-0.003972	0.097592	-1.257904	-10.733906	-8.091142
34599	0	2.485017	-0.390653	9.832539	0.024841	-0.003906	0.098328	-1.257244	-10.742777	-8.091290
34600	0	2.480019	-0.384008	9.795620	0.024797	-0.003846	0.097957	-1.249173	-10.744525	-8.092923
34601	0	2.460335	-0.403168	9.765456	0.024597	-0.004028	0.097656	-1.252032	-10.750323	-8.097232
34602	0	2.473999	-0.409630	9.838279	0.024732	-0.004097	0.098385	-1.250241	-10.758603	-8.101049
34603	0	2.490909	-0.408888	9.850906	0.024902	-0.004089	0.098511	-1.248638	-10.765017	-8.106318
34604	0	2.479874	-0.396990	9.820035	0.024794	-0.003967	0.098202	-1.250710	-10.769482	-8.100975
34605	0	2.491224	-0.408653	9.911872	0.024902	-0.004089	0.099121	-1.246585	-10.779424	-8.097703
34606	0	2.486429	-0.402327	9.844301	0.024860	-0.004024	0.098444	-1.245166	-10.782540	-8.101366
34607	0	2.515367	-0.384600	9.844784	0.025146	-0.003845	0.098450	-1.245106	-10.789392	-8.098889
34608	0	2.467893	-0.408927	9.850540	0.024673	-0.004091	0.098507	-1.241849	-10.795383	-8.102146
34609	0	2.509132	-0.366420	9.905850	0.025085	-0.003662	0.099060	-1.243205	-10.800696	-8.100027
34610	0	2.510605	-0.415816	9.899276	0.025097	-0.004155	0.098995	-1.245650	-10.809836	-8.098254
34611	0	2.520882	-0.396201	9.905994	0.025208	-0.003967	0.099060	-1.238576	-10.809854	-8.096491
34612	0	2.497033	-0.395190	9.875285	0.024965	-0.003957	0.098754	-1.231943	-10.814233	-8.096735
34613	0	2.502683	-0.396701	9.899842	0.025024	-0.003967	0.098999	-1.230587	-10.815548	-8.092863
34614	0	2.521913	-0.390634	9.917848	0.025212	-0.003906	0.099180	-1.229701	-10.821957	-8.095174
34615	0	2.526854	-0.396691	9.960939	0.025269	-0.003967	0.099609	-1.228147	-10.820489	-8.099141
34616	0	2.514873	-0.408774	9.918138	0.025146	-0.004089	0.099182	-1.225193	-10.822743	-8.101906
34617	0	2.514359	-0.372269	9.918288	0.025146	-0.003723	0.099182	-1.223566	-10.817901	-8.102852
34618	0	2.514245	-0.408547	9.832832	0.025141	-0.004089	0.098329	-1.217975	-10.818431	-8.106970
34619	0	2.508442	-0.427049	9.893833	0.025085	-0.004272	0.098938	-1.214654	-10.815770	-8.107975
34620	0	2.514069	-0.395988	9.900016	0.025145	-0.003963	0.098999	-1.209461	-10.809776	-8.105455
34621	0	2.496773	-0.396324	9.869291	0.024963	-0.003967	0.098694	-1.203797	-10.813347	-8.104209
34622	0	2.521618	-0.414419	9.887401	0.025216	-0.004143	0.098874	-1.204387	-10.811953	-8.096246
34623	0	2.526686	-0.384353	9.906056	0.025269	-0.003845	0.099060	-1.201343	-10.808523	-8.096576
34624	0	2.525802	-0.408855	9.887859	0.025265	-0.004086	0.098877	-1.202480	-10.799292	-8.099066
34625	0	2.544806	-0.378430	9.845063	0.025452	-0.003784	0.098450	-1.201475	-10.793624	-8.098539
34626	0	2.513521	-0.396416	9.887900	0.025139	-0.003968	0.098878	-1.195634	-10.787961	-8.106342
34627	0	2.507447	-0.408730	9.814742	0.025085	-0.004089	0.098145	-1.192017	-10.773700	-8.110729
34628	0	2.505728	-0.409155	9.839478	0.025064	-0.004086	0.098393	-1.197767	-10.764981	-8.110854
34629	0	2.489840	-0.378709	9.826749	0.024902	-0.003784	0.098267	-1.199969	-10.758925	-8.110412
34630	0	2.519916	-0.373342	9.826736	0.025199	-0.003730	0.098268	-1.203059	-10.757661	-8.106362
34631	0	2.508319	-0.402751	9.826721	0.025085	-0.004028	0.098267	-1.201060	-10.753541	-8.100582
34632	0	2.495627	-0.402867	9.851224	0.024959	-0.004027	0.098512	-1.201458	-10.749355	-8.098320
34633	0	2.508300	-0.390354	9.838940	0.025085	-0.003906	0.098389	-1.197226	-10.745042	-8.100319
34634	0	2.489353	-0.402532	9.796333	0.024898	-0.004024	0.097962	-1.198153	-10.738853	-8.098573
34635	0	2.514098	-0.366485	9.790170	0.025146	-0.003662	0.097900	-1.200156	-10.730937	-8.095933
34636	0	2.500901	-0.404058	9.814718	0.025013	-0.004034	0.098146	-1.206527	-10.724884	-8.091180
34637	0	2.496287	-0.384887	9.826659	0.024963	-0.003845	0.098267	-1.209602	-10.722853	-8.098452
34638	0	2.496257	-0.403257	9.838782	0.024962	-0.004036	0.098388	-1.204584	-10.721589	-8.101769
34639	0	2.496304	-0.360096	9.796152	0.024963	-0.003601	0.097961	-1.203282	-10.719799	-8.112590
34640	0	2.496160	-0.402729	9.820582	0.024962	-0.004028	0.098206	-1.200951	-10.717409	-8.118483
34641	0	2.502421	-0.360259	9.802246	0.025024	-0.003601	0.098022	-1.201585	-10.715714	-8.123983
34642	0	2.526801	-0.372406	9.820462	0.025268	-0.003727	0.098205	-1.197162	-10.714722	-8.124937
34643	0	2.496275	-0.390468	9.820579	0.024963	-0.003906	0.098206	-1.194259	-10.712529	-8.123607
34644	0	2.514856	-0.384199	9.796042	0.025145	-0.003842	0.097961	-1.192753	-10.715764	-8.128383
34645	0	2.490423	-0.378373	9.869339	0.024902	-0.003784	0.098694	-1.191219	-10.716470	-8.123511
34646	0	2.496787	-0.427046	9.856954	0.024966	-0.004272	0.098570	-1.187802	-10.716951	-8.125708
34647	0	2.527355	-0.372327	9.765495	0.025269	-0.003723	0.097656	-1.186890	-10.721359	-8.123767
34648	0	2.479584	-0.390888	9.801801	0.024790	-0.003907	0.098020	-1.187741	-10.726996	-8.129284
34649	0	2.508626	-0.378599	9.765597	0.025085	-0.003784	0.097656	-1.188748	-10.726486	-8.121417
34650	0	2.466486	-0.409053	9.795915	0.024659	-0.004093	0.097960	-1.184678	-10.731722	-8.120069
34651	0	2.471998	-0.384634	9.869362	0.024719	-0.003845	0.098694	-1.184843	-10.731164	-8.124527
34652	0	2.490443	-0.390912	9.863157	0.024903	-0.003909	0.098632	-1.183754	-10.731047	-8.125259
34653	0	2.484637	-0.396682	9.844845	0.024841	-0.003967	0.098450	-1.182181	-10.735495	-8.120111
34654	0	2.503489	-0.378690	9.801925	0.025034	-0.003784	0.098020	-1.184207	-10.735167	-8.119444
34655	0	2.484266	-0.403171	9.863233	0.024841	-0.004028	0.098633	-1.186977	-10.735316	-8.118969
34656	0	2.521527	-0.380231	9.832383	0.025209	-0.003792	0.098326	-1.197992	-10.740691	-8.121397
34657	0	2.527335	-0.372342	9.820432	0.025269	-0.003723	0.098206	-1.197222	-10.744871	-8.128038
34658	0	2.497290	-0.409424	9.862979	0.024973	-0.004090	0.098630	-1.200610	-10.743442	-8.128490
34659	0	2.472289	-0.397049	9.893695	0.024719	-0.003967	0.098938	-1.203178	-10.746254	-8.130986
34660	0	2.497439	-0.373045	9.801847	0.024970	-0.003730	0.098020	-1.202795	-10.749914	-8.134660
34661	0	2.502734	-0.415443	9.850983	0.025024	-0.004150	0.098511	-1.206302	-10.751918	-8.137989
34662	0	2.491314	-0.373481	9.875158	0.024908	-0.003732	0.098753	-1.208742	-10.756393	-8.142230
34663	0	2.521146	-0.365798	9.881507	0.025208	-0.003662	0.098816	-1.202962	-10.759508	-8.141773
34664	0	2.527478	-0.395832	9.850925	0.025276	-0.003960	0.098509	-1.200259	-10.756467	-8.144430
34665	0	2.508535	-0.372485	9.851070	0.025085	-0.003723	0.098511	-1.201086	-10.754920	-8.146799
34666	0	2.490391	-0.421512	9.887537	0.024901	-0.004215	0.098876	-1.199842	-10.756425	-8.148248
34667	0	2.490199	-0.397003	9.881590	0.024902	-0.003967	0.098816	-1.201917	-10.754565	-8.144295
34668	0	2.502663	-0.385149	9.844793	0.025023	-0.003851	0.098449	-1.201473	-10.756820	-8.146032
34669	0	2.526980	-0.390769	9.832726	0.025269	-0.003906	0.098328	-1.202021	-10.756829	-8.147277
34670	0	2.503187	-0.378960	9.844728	0.025026	-0.003788	0.098449	-1.202860	-10.761812	-8.142865
34671	0	2.514812	-0.372336	9.802203	0.025146	-0.003723	0.098022	-1.202006	-10.762278	-8.146665
34672	0	2.545641	-0.378518	9.863042	0.025455	-0.003785	0.098631	-1.200902	-10.763100	-8.156587
34673	0	2.515078	-0.403049	9.826541	0.025146	-0.004028	0.098267	-1.202317	-10.766692	-8.159097
34674	0	2.527533	-0.354159	9.899674	0.025277	-0.003545	0.098996	-1.197501	-10.763166	-8.157642
34675	0	2.478157	-0.396945	9.826619	0.024780	-0.003967	0.098267	-1.198874	-10.763266	-8.156216
34676	0	2.508251	-0.403535	9.832687	0.025087	-0.004033	0.098326	-1.200260	-10.756222	-8.159232
34677	0	2.502296	-0.403088	9.857204	0.025024	-0.004028	0.098572	-1.202083	-10.753103	-8.156239
34678	0	2.502130	-0.391839	9.912090	0.025022	-0.003912	0.099121	-1.208274	-10.751386	-8.157410
34679	0	2.508906	-0.378655	9.893698	0.025085	-0.003784	0.098938	-1.209875	-10.754147	-8.156476
34680	0	2.503260	-0.385242	9.838537	0.025031	-0.003851	0.098386	-1.210461	-10.754489	-8.159890
34681	0	2.502143	-0.403551	9.893845	0.025024	-0.004028	0.098938	-1.217538	-10.749608	-8.158784
34682	0	2.514090	-0.386101	9.905976	0.025140	-0.003860	0.099060	-1.216981	-10.749479	-8.161615
34683	0	2.496329	-0.384418	9.881598	0.024963	-0.003845	0.098816	-1.214670	-10.747955	-8.163188
34684	0	2.502338	-0.402840	9.857176	0.025023	-0.004027	0.098572	-1.214677	-10.746469	-8.162548
34685	0	2.508633	-0.372645	9.838832	0.025085	-0.003723	0.098389	-1.217354	-10.746052	-8.162089
34686	0	2.502691	-0.385074	9.918087	0.025025	-0.003853	0.099181	-1.213842	-10.746407	-8.164491
34687	0	2.515076	-0.385091	9.930290	0.025146	-0.003845	0.099304	-1.219252	-10.749902	-8.162172
34688	0	2.491549	-0.385936	9.856766	0.024911	-0.003857	0.098569	-1.221244	-10.753799	-8.164739
34689	0	2.478382	-0.396616	9.869300	0.024780	-0.003967	0.098694	-1.218877	-10.756488	-8.164502
34690	0	2.509522	-0.409027	9.826379	0.025092	-0.004087	0.098265	-1.221057	-10.758657	-8.155963
34691	0	2.520766	-0.378853	9.863261	0.025208	-0.003784	0.098633	-1.224894	-10.757388	-8.152223
34692	0	2.478661	-0.410376	9.838592	0.024780	-0.004099	0.098388	-1.229459	-10.763334	-8.145067
34693	0	2.508109	-0.391058	9.820651	0.025085	-0.003906	0.098206	-1.233239	-10.756824	-8.141145
34694	0	2.483591	-0.391841	9.912091	0.024832	-0.003916	0.099122	-1.235188	-10.760164	-8.137690
34695	0	2.496295	-0.403669	9.869361	0.024963	-0.004028	0.098694	-1.243553	-10.758294	-8.141036
34696	0	2.478154	-0.398555	9.838711	0.024779	-0.003984	0.098388	-1.243637	-10.759492	-8.145254
34697	0	2.496054	-0.415210	9.918277	0.024963	-0.004150	0.099182	-1.244398	-10.754801	-8.142939
34698	0	2.489292	-0.403027	9.820753	0.024897	-0.004032	0.098207	-1.241044	-10.749072	-8.147031
34699	0	2.520281	-0.384598	9.826778	0.025208	-0.003845	0.098267	-1.240720	-10.742155	-8.146890
34700	0	2.488646	-0.409005	9.839224	0.024893	-0.004091	0.098391	-1.238129	-10.733337	-8.143455
34701	0	2.502168	-0.372549	9.832824	0.025024	-0.003723	0.098328	-1.239610	-10.728752	-8.147280
34702	0	2.495622	-0.409288	9.839004	0.024958	-0.004094	0.098390	-1.237000	-10.725673	-8.150326
34703	0	2.483847	-0.402974	9.857243	0.024841	-0.004028	0.098572	-1.237441	-10.720962	-8.145300
34704	0	2.513866	-0.385057	9.808489	0.025141	-0.003848	0.098084	-1.239091	-10.717121	-8.150978
34705	0	2.483925	-0.390044	9.832839	0.024841	-0.003906	0.098328	-1.231256	-10.713291	-8.150247
34706	0	2.507422	-0.377488	9.808602	0.025081	-0.003773	0.098084	-1.232482	-10.704331	-8.152275
34707	0	2.508428	-0.366343	9.820582	0.025085	-0.003662	0.098206	-1.232807	-10.701563	-8.154067
34708	0	2.465296	-0.415335	9.808409	0.024655	-0.004153	0.098083	-1.231722	-10.697371	-8.158349
34709	0	2.483687	-0.396983	9.814555	0.024841	-0.003967	0.098145	-1.233481	-10.690752	-8.159013
34710	0	2.476864	-0.385530	9.759748	0.024771	-0.003851	0.097597	-1.237358	-10.686867	-8.159779
34711	0	2.484405	-0.384467	9.759454	0.024841	-0.003845	0.097595	-1.235623	-10.688645	-8.157886
34712	0	2.508775	-0.403084	9.789897	0.025090	-0.004027	0.097898	-1.238442	-10.684340	-8.161349
34713	0	2.496606	-0.390893	9.783856	0.024963	-0.003906	0.097839	-1.240342	-10.686127	-8.169811
34714	0	2.515554	-0.385325	9.789729	0.025151	-0.003851	0.097898	-1.241876	-10.689747	-8.175117
34715	0	2.496796	-0.403031	9.832639	0.024963	-0.004028	0.098328	-1.243083	-10.693659	-8.169776
34716	0	2.503492	-0.385267	9.789693	0.025033	-0.003850	0.097898	-1.245027	-10.694512	-8.172365
34717	0	2.514705	-0.384803	9.783910	0.025146	-0.003845	0.097839	-1.247106	-10.693773	-8.170719
34718	0	2.509046	-0.373036	9.820352	0.025086	-0.003729	0.098205	-1.247724	-10.697083	-8.168027
34719	0	2.514754	-0.396795	9.796113	0.025146	-0.003967	0.097961	-1.247320	-10.696932	-8.166655
34720	0	2.521673	-0.378475	9.832486	0.025209	-0.003786	0.098327	-1.244689	-10.704051	-8.170106
34721	0	2.490975	-0.402486	9.808176	0.024902	-0.004028	0.098083	-1.239601	-10.711313	-8.172352
34722	0	2.491983	-0.396200	9.813985	0.024917	-0.003961	0.098141	-1.240021	-10.713664	-8.181391
34723	0	2.508983	-0.390569	9.832654	0.025085	-0.003906	0.098328	-1.238246	-10.717376	-8.184011
34724	0	2.510178	-0.396850	9.820064	0.025094	-0.003966	0.098203	-1.239666	-10.725011	-8.178956
34725	0	2.509198	-0.384795	9.838690	0.025085	-0.003845	0.098389	-1.241724	-10.731206	-8.179508
34726	0	2.516643	-0.384774	9.868823	0.025159	-0.003851	0.098690	-1.237008	-10.738536	-8.174936
34727	0	2.497039	-0.408692	9.850907	0.024963	-0.004089	0.098511	-1.233113	-10.745304	-8.179826
34728	0	2.528630	-0.396149	9.820070	0.025282	-0.003963	0.098202	-1.229667	-10.749074	-8.185562
34729	0	2.539500	-0.384814	9.863157	0.025391	-0.003845	0.098633	-1.231867	-10.752781	-8.181213
34730	0	2.503905	-0.403451	9.899465	0.025033	-0.004035	0.098996	-1.230212	-10.758386	-8.184292
34731	0	2.496998	-0.397200	9.881406	0.024963	-0.003967	0.098816	-1.234504	-10.764651	-8.184150
34732	0	2.503750	-0.403775	9.911711	0.025037	-0.004038	0.099117	-1.233243	-10.764039	-8.180879
34733	0	2.539159	-0.378091	9.844958	0.025391	-0.003784	0.098450	-1.228318	-10.763759	-8.184841
34734	0	2.527581	-0.420561	9.905774	0.025270	-0.004206	0.099059	-1.227085	-10.768569	-8.189772
34735	0	2.520807	-0.396947	9.899879	0.025208	-0.003967	0.098999	-1.228405	-10.767822	-8.192235
34736	0	2.502655	-0.409760	9.911970	0.025025	-0.004094	0.099120	-1.231182	-10.767819	-8.194562
34737	0	2.533147	-0.390718	9.905954	0.025330	-0.003906	0.099060	-1.231034	-10.768647	-8.203753
34738	0	2.509109	-0.390985	9.930176	0.025089	-0.003908	0.099302	-1.231827	-10.769349	-8.201732
34739	0	2.514555	-0.384036	9.979290	0.025146	-0.003845	0.099792	-1.225155	-10.766880	-8.203091
34740	0	2.489836	-0.414159	9.906055	0.024900	-0.004141	0.099060	-1.224791	-10.763093	-8.205226
34741	0	2.514570	-0.378352	9.869407	0.025146	-0.003784	0.098694	-1.222830	-10.760800	-8.208419
34742	0	2.483418	-0.409011	9.869509	0.024839	-0.004088	0.098694	-1.223589	-10.753330	-8.204583
34743	0	2.477406	-0.384370	9.930581	0.024780	-0.003845	0.099304	-1.220606	-10.744767	-8.206822
34744	0	2.513238	-0.390130	9.888033	0.025134	-0.003903	0.098880	-1.216966	-10.741431	-8.210493
34745	0	2.502104	-0.384835	9.936596	0.025024	-0.003845	0.099365	-1.219367	-10.736102	-8.203128
34746	0	2.495062	-0.391414	9.875732	0.024957	-0.003913	0.098756	-1.219511	-10.727641	-8.202588
34747	0	2.501481	-0.396364	9.833023	0.025024	-0.003967	0.098328	-1.214043	-10.715039	-8.204450
34748	0	2.481042	-0.389806	9.845727	0.024821	-0.003900	0.098454	-1.211015	-10.700985	-8.203651
34749	0	2.501620	-0.427530	9.851271	0.025024	-0.004272	0.098511	-1.213014	-10.690039	-8.200124
34750	0	2.506253	-0.421554	9.796583	0.025068	-0.004217	0.097964	-1.209859	-10.681938	-8.209630
34751	0	2.489617	-0.415030	9.881748	0.024902	-0.004150	0.098816	-1.208488	-10.673396	-8.213968
34752	0	2.488075	-0.384398	9.814977	0.024890	-0.003845	0.098147	-1.205752	-10.661276	-8.215480
34753	0	2.483580	-0.415181	9.814587	0.024841	-0.004150	0.098145	-1.206156	-10.653448	-8.212474
34754	0	2.506840	-0.390830	9.778170	0.025074	-0.003909	0.097780	-1.203990	-10.645467	-8.211342
34755	0	2.508195	-0.384653	9.832848	0.025085	-0.003845	0.098328	-1.204256	-10.640012	-8.210574
34756	0	2.501098	-0.384722	9.765872	0.025017	-0.003848	0.097657	-1.201992	-10.631831	-8.210316
34757	0	2.502327	-0.372399	9.747341	0.025024	-0.003723	0.097473	-1.201748	-10.629109	-8.209678
34758	0	2.465056	-0.396499	9.796280	0.024655	-0.003969	0.097961	-1.195616	-10.622154	-8.215662
34759	0	2.489984	-0.402500	9.741289	0.024902	-0.004028	0.097412	-1.190576	-10.617803	-8.214536
34760	0	2.471072	-0.402115	9.741379	0.024714	-0.004022	0.097413	-1.188744	-10.613154	-8.220275
34761	0	2.459636	-0.402711	9.790064	0.024597	-0.004028	0.097900	-1.186157	-10.610825	-8.224807
34762	0	2.484185	-0.384712	9.728926	0.024839	-0.003843	0.097290	-1.189415	-10.612330	-8.227195
34763	0	2.478194	-0.384625	9.765579	0.024780	-0.003845	0.097656	-1.189453	-10.612896	-8.226869
34764	0	2.484628	-0.415187	9.753179	0.024844	-0.004153	0.097532	-1.186742	-10.613967	-8.216597
34765	0	2.502624	-0.402730	9.741168	0.025024	-0.004028	0.097412	-1.184392	-10.614746	-8.220615
34766	0	2.509495	-0.384569	9.783664	0.025088	-0.003844	0.097838	-1.184950	-10.621116	-8.217272
34767	0	2.484590	-0.384365	9.765514	0.024841	-0.003845	0.097656	-1.182036	-10.625101	-8.215291
34768	0	2.491481	-0.378385	9.789644	0.024911	-0.003781	0.097898	-1.183835	-10.628261	-8.217135
34769	0	2.497130	-0.384730	9.789829	0.024963	-0.003845	0.097900	-1.185169	-10.636126	-8.210813
34770	0	2.511156	-0.367108	9.795372	0.025101	-0.003667	0.097957	-1.188926	-10.647467	-8.212890
34771	0	2.497398	-0.390245	9.765369	0.024963	-0.003906	0.097656	-1.183479	-10.658524	-8.211222
34772	0	2.487298	-0.377696	9.776990	0.024862	-0.003778	0.097773	-1.181807	-10.669657	-8.210224
34773	0	2.509127	-0.341639	9.844828	0.025085	-0.003418	0.098450	-1.178875	-10.675044	-8.207776
34774	0	2.480130	-0.384139	9.850455	0.024792	-0.003842	0.098507	-1.176669	-10.684836	-8.207605
34775	0	2.509548	-0.396710	9.856923	0.025085	-0.003967	0.098572	-1.175370	-10.695130	-8.207638
34776	0	2.498981	-0.384510	9.874755	0.024983	-0.003845	0.098749	-1.174136	-10.701178	-8.206572
34777	0	2.515605	-0.384551	9.905762	0.025146	-0.003845	0.099060	-1.173425	-10.710853	-8.206266
34778	0	2.523587	-0.390510	9.923517	0.025227	-0.003907	0.099237	-1.169924	-10.720204	-8.212479
34779	0	2.503142	-0.384180	9.954671	0.025024	-0.003845	0.099548	-1.164967	-10.726874	-8.212223
34780	0	2.510533	-0.389615	9.935990	0.025099	-0.003900	0.099361	-1.159968	-10.733023	-8.211834
34781	0	2.509394	-0.378287	9.881381	0.025085	-0.003784	0.098816	-1.157382	-10.741482	-8.214158
34782	0	2.523372	-0.360325	9.948010	0.025225	-0.003599	0.099483	-1.160919	-10.750516	-8.214401
34783	0	2.539902	-0.385025	9.893564	0.025391	-0.003845	0.098938	-1.165576	-10.758846	-8.211461
34784	0	2.528551	-0.397997	9.948130	0.025285	-0.003978	0.099482	-1.166877	-10.758339	-8.214023
34785	0	2.539770	-0.378390	9.918033	0.025391	-0.003784	0.099182	-1.165415	-10.765156	-8.214774
34786	0	2.534710	-0.366125	9.936039	0.025343	-0.003662	0.099361	-1.163286	-10.768562	-8.210005
34787	0	2.496676	-0.420497	9.948673	0.024963	-0.004211	0.099487	-1.154759	-10.771097	-8.216571
34788	0	2.509412	-0.389507	9.966795	0.025092	-0.003894	0.099669	-1.155007	-10.771998	-8.213296
34789	0	2.532745	-0.402995	10.003710	0.025330	-0.004028	0.100037	-1.155638	-10.768169	-8.212082
34790	0	2.507881	-0.409561	9.912147	0.025081	-0.004093	0.099121	-1.157188	-10.764643	-8.216426
34791	0	2.496039	-0.396833	9.991526	0.024963	-0.003967	0.099915	-1.157206	-10.759814	-8.214419
34792	0	2.501748	-0.391183	9.857269	0.025018	-0.003909	0.098573	-1.159134	-10.758130	-8.210292
34793	0	2.501738	-0.402777	9.887876	0.025024	-0.004028	0.098877	-1.157241	-10.748594	-8.209519
34794	0	2.481946	-0.402923	9.894267	0.024827	-0.004027	0.098941	-1.158044	-10.738501	-8.212587
34795	0	2.513502	-0.396587	9.918509	0.025146	-0.003967	0.099182	-1.155073	-10.723900	-8.215799
34796	0	2.481281	-0.396217	9.888421	0.024818	-0.003965	0.098883	-1.150182	-10.716011	-8.216408
34797	0	2.495648	-0.359938	9.875669	0.024963	-0.003601	0.098755	-1.146948	-10.706627	-8.217290
34798	0	2.482145	-0.390082	9.869821	0.024827	-0.003903	0.098697	-1.142725	-10.698812	-8.223172
34799	0	2.501339	-0.366324	9.881867	0.025024	-0.003662	0.098816	-1.142653	-10.684667	-8.224469
34800	0	2.468881	-0.385221	9.918861	0.024696	-0.003848	0.099187	-1.146105	-10.674567	-8.222564
34801	0	2.477452	-0.396682	9.808497	0.024780	-0.003967	0.098083	-1.144290	-10.666469	-8.224751
34802	0	2.512906	-0.372199	9.833203	0.025135	-0.003722	0.098330	-1.142779	-10.658119	-8.227748
34803	0	2.483765	-0.390786	9.808436	0.024841	-0.003906	0.098083	-1.143413	-10.652447	-8.223600
34804	0	2.494675	-0.379143	9.802557	0.024956	-0.003788	0.098023	-1.146039	-10.640564	-8.225245
34805	0	2.501930	-0.360147	9.790168	0.025024	-0.003601	0.097900	-1.145251	-10.633165	-8.225496
34806	0	2.512501	-0.391206	9.772182	0.025136	-0.003907	0.097719	-1.149520	-10.618907	-8.219780
34807	0	2.478038	-0.384822	9.783921	0.024780	-0.003845	0.097839	-1.151802	-10.617633	-8.214942
34808	0	2.447333	-0.409454	9.747270	0.024475	-0.004096	0.097472	-1.148836	-10.614188	-8.217125
34809	0	2.483794	-0.359715	9.784036	0.024841	-0.003601	0.097839	-1.143022	-10.608893	-8.225021
34810	0	2.470533	-0.371774	9.784300	0.024713	-0.003716	0.097841	-1.144317	-10.599037	-8.224393
34811	0	2.472350	-0.384783	9.771610	0.024719	-0.003845	0.097717	-1.146196	-10.602647	-8.221357
34812	0	2.485066	-0.385102	9.722594	0.024850	-0.003851	0.097226	-1.145088	-10.602170	-8.223590
34813	0	2.509303	-0.335901	9.741009	0.025085	-0.003357	0.097412	-1.146370	-10.609675	-8.220667
34814	0	2.449356	-0.403325	9.716215	0.024489	-0.004033	0.097163	-1.145386	-10.613212	-8.224230
34815	0	2.472838	-0.390933	9.765381	0.024719	-0.003906	0.097656	-1.147847	-10.622565	-8.225882
34816	0	2.480440	-0.404143	9.764874	0.024798	-0.004035	0.097651	-1.154127	-10.628255	-8.224623
34817	0	2.472291	-0.390411	9.741126	0.024719	-0.003906	0.097412	-1.150457	-10.631212	-8.230150
34818	0	2.510024	-0.359762	9.795743	0.025092	-0.003597	0.097960	-1.149720	-10.639367	-8.233282
34819	0	2.496879	-0.415031	9.820419	0.024963	-0.004150	0.098206	-1.148492	-10.644313	-8.233739
34820	0	2.479923	-0.390916	9.813942	0.024791	-0.003906	0.098142	-1.150761	-10.652806	-8.234616
34821	0	2.503244	-0.391327	9.795910	0.025024	-0.003906	0.097961	-1.157736	-10.660823	-8.234850
34822	0	2.486545	-0.398514	9.789322	0.024857	-0.003982	0.097896	-1.160781	-10.669819	-8.228604
34823	0	2.521476	-0.378561	9.826469	0.025208	-0.003784	0.098267	-1.161320	-10.676875	-8.228098
34824	0	2.510884	-0.384827	9.832058	0.025100	-0.003849	0.098323	-1.159357	-10.686086	-8.232222
34825	0	2.496959	-0.378814	9.857005	0.024963	-0.003784	0.098572	-1.162755	-10.691938	-8.234352
34826	0	2.522983	-0.367320	9.813808	0.025220	-0.003671	0.098141	-1.164527	-10.702151	-8.240905
34827	0	2.509281	-0.372749	9.881389	0.025085	-0.003723	0.098816	-1.168366	-10.709314	-8.243710
34828	0	2.504357	-0.343251	9.887078	0.025039	-0.003428	0.098872	-1.172909	-10.713572	-8.245518
34829	0	2.515657	-0.360013	9.911857	0.025146	-0.003601	0.099121	-1.170725	-10.723865	-8.245890
34830	0	2.517246	-0.384154	9.886982	0.025167	-0.003844	0.098871	-1.166526	-10.729341	-8.238292
34831	0	2.496910	-0.396758	9.905860	0.024963	-0.003967	0.099060	-1.165773	-10.734566	-8.236861
34832	0	2.522513	-0.409201	10.009222	0.025219	-0.004090	0.100094	-1.166567	-10.740247	-8.235123
34833	0	2.490668	-0.402908	9.942515	0.024902	-0.004028	0.099426	-1.166288	-10.743864	-8.235236
34834	0	2.521694	-0.403545	9.936195	0.025216	-0.004030	0.099362	-1.171011	-10.743470	-8.232067
34835	0	2.514777	-0.391278	9.905948	0.025146	-0.003906	0.099060	-1.177256	-10.743584	-8.227570
34836	0	2.514836	-0.410325	9.948538	0.025148	-0.004103	0.099485	-1.176604	-10.742205	-8.233719
34837	0	2.502214	-0.396871	9.936575	0.025024	-0.003967	0.099365	-1.176944	-10.738229	-8.235552
34838	0	2.520144	-0.366394	9.936659	0.025203	-0.003666	0.099366	-1.173464	-10.735326	-8.236985
34839	0	2.539055	-0.384712	9.936518	0.025391	-0.003845	0.099365	-1.174402	-10.733868	-8.239875
34840	0	2.513999	-0.367191	9.906033	0.025146	-0.003667	0.099059	-1.178905	-10.726037	-8.240922
34841	0	2.507762	-0.384740	9.924506	0.025085	-0.003845	0.099243	-1.180109	-10.715612	-8.244383
34842	0	2.530930	-0.391459	9.881968	0.025313	-0.003911	0.098819	-1.182920	-10.709517	-8.245329
34843	0	2.489763	-0.421539	9.875590	0.024902	-0.004211	0.098755	-1.186169	-10.702693	-8.245627
34844	0	2.513078	-0.409756	9.875838	0.025137	-0.004098	0.098757	-1.184400	-10.694188	-8.249737
34845	0	2.532191	-0.366362	9.863473	0.025330	-0.003662	0.098633	-1.184804	-10.683909	-8.251524
34846	0	2.518480	-0.372761	9.875962	0.025192	-0.003727	0.098758	-1.184189	-10.673921	-8.256932
34847	0	2.520063	-0.397274	9.851228	0.025208	-0.003967	0.098511	-1.189109	-10.664564	-8.262000
34848	0	2.488426	-0.404260	9.863651	0.024888	-0.004040	0.098636	-1.191119	-10.658801	-8.258628
34849	0	2.532515	-0.384779	9.832868	0.025330	-0.003845	0.098328	-1.192813	-10.652232	-8.259323
34850	0	2.507080	-0.385626	9.778133	0.025076	-0.003851	0.097780	-1.197677	-10.644865	-8.260318
34851	0	2.502015	-0.384700	9.845072	0.025024	-0.003845	0.098450	-1.198434	-10.638547	-8.257427
34852	0	2.482201	-0.390924	9.772099	0.024833	-0.003910	0.097718	-1.196121	-10.624630	-8.257345
34853	0	2.489922	-0.384857	9.753485	0.024902	-0.003845	0.097534	-1.198730	-10.619605	-8.258537
34854	0	2.507691	-0.373689	9.729120	0.025079	-0.003730	0.097291	-1.205683	-10.616027	-8.257791
34855	0	2.489450	-0.391016	9.784120	0.024902	-0.003906	0.097839	-1.208823	-10.605536	-8.264766
34856	0	2.500411	-0.409684	9.747710	0.025008	-0.004098	0.097476	-1.206269	-10.599378	-8.264828
34857	0	2.490056	-0.409245	9.759554	0.024902	-0.004089	0.097595	-1.208621	-10.595925	-8.261468
34858	0	2.495613	-0.391917	9.741274	0.024960	-0.003913	0.097412	-1.214615	-10.590505	-8.258910
34859	0	2.477983	-0.390774	9.686285	0.024780	-0.003906	0.096863	-1.215113	-10.588637	-8.260534
34860	0	2.489436	-0.360536	9.735261	0.024900	-0.003605	0.097351	-1.214345	-10.580152	-8.263170
34861	0	2.502617	-0.348170	9.753363	0.025024	-0.003479	0.097534	-1.216243	-10.580884	-8.267371
34862	0	2.472168	-0.397653	9.741016	0.024722	-0.003973	0.097410	-1.219057	-10.579082	-8.270588
34863	0	2.490692	-0.409115	9.759397	0.024902	-0.004089	0.097595	-1.219968	-10.583104	-8.269662
34864	0	2.467197	-0.415596	9.795718	0.024667	-0.004154	0.097959	-1.220850	-10.587826	-8.271781
34865	0	2.484632	-0.409151	9.765488	0.024841	-0.004089	0.097656	-1.222177	-10.592368	-8.273034
34866	0	2.473427	-0.410147	9.746763	0.024729	-0.004094	0.097469	-1.229521	-10.597508	-8.273889
34867	0	2.478869	-0.433490	9.759301	0.024780	-0.004333	0.097595	-1.230013	-10.606063	-8.278532
34868	0	2.492833	-0.385125	9.825923	0.024919	-0.003848	0.098262	-1.232573	-10.616102	-8.273310
34869	0	2.509204	-0.384737	9.795965	0.025085	-0.003845	0.097961	-1.233894	-10.622480	-8.272231
34870	0	2.498645	-0.391435	9.789372	0.024976	-0.003911	0.097897	-1.236608	-10.633664	-8.274709
34871	0	2.490694	-0.415125	9.747193	0.024902	-0.004150	0.097473	-1.236437	-10.637733	-8.275345
34872	0	2.510433	-0.403274	9.789479	0.025094	-0.004030	0.097898	-1.238207	-10.648478	-8.278106
34873	0	2.478459	-0.396701	9.789931	0.024780	-0.003967	0.097900	-1.236717	-10.652194	-8.278669
34874	0	2.504270	-0.390596	9.893268	0.025033	-0.003906	0.098935	-1.235235	-10.662119	-8.286481
34875	0	2.484765	-0.396842	9.930257	0.024841	-0.003967	0.099304	-1.235351	-10.668121	-8.290035
34876	0	2.510697	-0.384760	9.868773	0.025098	-0.003848	0.098690	-1.233636	-10.677410	-8.295920
34877	0	2.490934	-0.415152	9.869203	0.024902	-0.004150	0.098694	-1.233784	-10.684201	-8.298035
34878	0	2.498252	-0.403068	9.887170	0.024977	-0.004031	0.098873	-1.232021	-10.689590	-8.301597
34879	0	2.540008	-0.403155	9.844714	0.025391	-0.004028	0.098450	-1.234628	-10.699235	-8.301387
34880	0	2.492913	-0.403611	9.917442	0.024921	-0.004035	0.099176	-1.234748	-10.706815	-8.303767
34881	0	2.508974	-0.415078	9.850963	0.025085	-0.004150	0.098511	-1.234026	-10.710465	-8.303679
34882	0	2.515600	-0.402872	9.869077	0.025155	-0.004029	0.098691	-1.232227	-10.710179	-8.299184
34883	0	2.514639	-0.415012	9.912113	0.025146	-0.004150	0.099121	-1.230686	-10.708738	-8.300401
34884	0	2.545164	-0.408928	9.942603	0.025451	-0.004089	0.099426	-1.229378	-10.708478	-8.300281
34885	0	2.533072	-0.396795	9.905974	0.025330	-0.003967	0.099060	-1.228888	-10.708474	-8.304464
34886	0	2.532871	-0.390797	9.912086	0.025331	-0.003908	0.099120	-1.227400	-10.703931	-8.306414
34887	0	2.526208	-0.390832	9.887853	0.025269	-0.003906	0.098877	-1.228413	-10.695131	-8.309572
34888	0	2.501141	-0.427664	9.955114	0.025011	-0.004277	0.099551	-1.226540	-10.694197	-8.312346
34889	0	2.520692	-0.409088	9.912118	0.025208	-0.004089	0.099121	-1.227046	-10.692172	-8.312312
34890	0	2.532486	-0.391022	9.912181	0.025328	-0.003910	0.099121	-1.225900	-10.687621	-8.321290
34891	0	2.538913	-0.372295	9.887734	0.025391	-0.003723	0.098877	-1.224402	-10.684579	-8.325798
34892	0	2.525603	-0.378919	9.887899	0.025265	-0.003784	0.098877	-1.228799	-10.673126	-8.320522
34893	0	2.532287	-0.409043	9.863449	0.025330	-0.004089	0.098633	-1.228729	-10.663974	-8.318314
34894	0	2.506983	-0.390957	9.827002	0.025072	-0.003909	0.098269	-1.227996	-10.659994	-8.317353
34895	0	2.501589	-0.408890	9.839086	0.025024	-0.004089	0.098389	-1.226160	-10.648740	-8.317704
34896	0	2.518514	-0.408784	9.821078	0.025190	-0.004089	0.098209	-1.223111	-10.641347	-8.318846
34897	0	2.507836	-0.360440	9.887863	0.025085	-0.003601	0.098877	-1.225610	-10.631767	-8.314150
34898	0	2.512320	-0.367413	9.814949	0.025132	-0.003669	0.098147	-1.230410	-10.619946	-8.312464
34899	0	2.495612	-0.396991	9.796317	0.024963	-0.003967	0.097961	-1.232092	-10.610157	-8.315490
34900	0	2.506204	-0.390943	9.821061	0.025070	-0.003912	0.098208	-1.227794	-10.599365	-8.322934
34901	0	2.507895	-0.390579	9.808518	0.025085	-0.003906	0.098083	-1.225930	-10.590468	-8.325884
34902	0	2.494690	-0.390456	9.759894	0.024950	-0.003906	0.097598	-1.222646	-10.585529	-8.333473
34903	0	2.501874	-0.402832	9.759667	0.025024	-0.004028	0.097595	-1.221315	-10.577571	-8.338361
34904	0	2.495201	-0.415208	9.735293	0.024952	-0.004151	0.097353	-1.220925	-10.576356	-8.338816
34905	0	2.484567	-0.433620	9.771606	0.024841	-0.004333	0.097717	-1.222847	-10.580176	-8.342892
34906	0	2.490702	-0.433818	9.747133	0.024911	-0.004339	0.097470	-1.220362	-10.574289	-8.341662
34907	0	2.496379	-0.396544	9.808347	0.024963	-0.003967	0.098083	-1.217043	-10.573431	-8.336151
34908	0	2.484262	-0.408797	9.759387	0.024841	-0.004086	0.097594	-1.217529	-10.573663	-8.337198
34909	0	2.490138	-0.402945	9.759541	0.024902	-0.004028	0.097595	-1.217595	-10.571231	-8.337038
34910	0	2.483685	-0.396633	9.777912	0.024839	-0.003970	0.097778	-1.211909	-10.566950	-8.337209
34911	0	2.484808	-0.409068	9.771551	0.024841	-0.004089	0.097717	-1.212320	-10.573565	-8.336558
34912	0	2.479476	-0.396855	9.746911	0.024794	-0.003970	0.097469	-1.209246	-10.573601	-8.334039
34913	0	2.484728	-0.415039	9.832613	0.024841	-0.004150	0.098328	-1.208044	-10.579278	-8.336301
34914	0	2.498037	-0.384231	9.771217	0.024975	-0.003845	0.097713	-1.203512	-10.584483	-8.338180
34915	0	2.515315	-0.389783	9.802109	0.025146	-0.003906	0.098022	-1.192649	-10.590980	-8.340246
34916	0	2.479264	-0.413323	9.832506	0.024794	-0.004134	0.098325	-1.190357	-10.588525	-8.334057
34917	0	2.466278	-0.421538	9.875357	0.024658	-0.004211	0.098755	-1.193752	-10.592530	-8.331326
34918	0	2.497964	-0.415838	9.875010	0.024972	-0.004159	0.098752	-1.191905	-10.600154	-8.335516
34919	0	2.496885	-0.365687	9.820437	0.024963	-0.003662	0.098206	-1.184717	-10.605221	-8.336674
34920	0	2.510163	-0.395747	9.862851	0.025096	-0.003958	0.098630	-1.183225	-10.610537	-8.337209
34921	0	2.509025	-0.390550	9.875369	0.025085	-0.003906	0.098755	-1.181169	-10.614820	-8.341131
34922	0	2.497956	-0.421102	9.856721	0.024973	-0.004210	0.098569	-1.180656	-10.621242	-8.339894
34923	0	2.496507	-0.426814	9.863257	0.024963	-0.004272	0.098633	-1.174511	-10.621904	-8.339770
34924	0	2.503009	-0.383573	9.802086	0.025027	-0.003838	0.098022	-1.171174	-10.623883	-8.338419
34925	0	2.496896	-0.420916	9.918082	0.024963	-0.004211	0.099182	-1.167412	-10.629035	-8.344056
34926	0	2.510242	-0.384322	9.844512	0.025096	-0.003841	0.098447	-1.168388	-10.635233	-8.337710
34927	0	2.496659	-0.402955	9.863195	0.024963	-0.004028	0.098633	-1.168601	-10.637672	-8.337639
34928	0	2.503163	-0.421296	9.899679	0.025030	-0.004214	0.098997	-1.165907	-10.638095	-8.333270
34929	0	2.508569	-0.414690	9.912118	0.025085	-0.004150	0.099121	-1.160695	-10.637073	-8.331529
34930	0	2.514624	-0.389794	9.967053	0.025146	-0.003900	0.099670	-1.157647	-10.635477	-8.333547
34931	0	2.527509	-0.378063	9.869231	0.025269	-0.003784	0.098694	-1.152444	-10.641737	-8.331288
34932	0	2.516035	-0.383834	9.911692	0.025159	-0.003839	0.099117	-1.151024	-10.642112	-8.330043
34933	0	2.502680	-0.408927	9.918153	0.025024	-0.004089	0.099182	-1.149756	-10.643554	-8.327442
34934	0	2.521653	-0.378237	9.869093	0.025212	-0.003784	0.098692	-1.146485	-10.647182	-8.332600
34935	0	2.496278	-0.402908	9.881604	0.024963	-0.004028	0.098816	-1.146131	-10.645191	-8.330623
34936	0	2.520554	-0.390640	9.851083	0.025206	-0.003908	0.098511	-1.142903	-10.643790	-8.332816
34937	0	2.526549	-0.359718	9.942719	0.025269	-0.003601	0.099426	-1.137175	-10.638995	-8.338345
34938	0	2.519757	-0.402098	9.869562	0.025201	-0.004021	0.098695	-1.136271	-10.633886	-8.330983
34939	0	2.502444	-0.396549	9.881598	0.025024	-0.003967	0.098816	-1.132967	-10.632636	-8.337040
34940	0	2.508217	-0.402771	9.851149	0.025085	-0.004025	0.098511	-1.134296	-10.627519	-8.334230
34941	0	2.526718	-0.396371	9.906055	0.025269	-0.003967	0.099060	-1.128998	-10.624611	-8.331658
34942	0	2.507818	-0.383732	9.857295	0.025083	-0.003839	0.098572	-1.126375	-10.618149	-8.327327
34943	0	2.514440	-0.390889	9.832807	0.025146	-0.003906	0.098328	-1.128153	-10.614421	-8.325027
34944	0	2.531651	-0.366880	9.845181	0.025325	-0.003668	0.098450	-1.127933	-10.603447	-8.324328
34945	0	2.520939	-0.384484	9.893753	0.025208	-0.003845	0.098938	-1.126280	-10.604331	-8.327296
34946	0	2.533249	-0.384098	9.881512	0.025332	-0.003845	0.098815	-1.120210	-10.603078	-8.327163
34947	0	2.532482	-0.378298	9.863408	0.025330	-0.003784	0.098633	-1.117565	-10.596232	-8.327261
34948	0	2.519152	-0.390399	9.827018	0.025198	-0.003904	0.098269	-1.115881	-10.587382	-8.323902
34949	0	2.495823	-0.384617	9.893925	0.024963	-0.003845	0.098938	-1.115698	-10.580126	-8.323321
34950	0	2.500864	-0.408998	9.845305	0.025014	-0.004092	0.098452	-1.111881	-10.572677	-8.321812
34951	0	2.520314	-0.378477	9.857287	0.025208	-0.003784	0.098572	-1.111271	-10.566300	-8.315266
34952	0	2.519622	-0.366702	9.832988	0.025198	-0.003664	0.098330	-1.113478	-10.562947	-8.316307
34953	0	2.507825	-0.384342	9.869575	0.025085	-0.003845	0.098694	-1.110087	-10.553328	-8.322937
34954	0	2.507121	-0.389880	9.833066	0.025071	-0.003903	0.098330	-1.103580	-10.552123	-8.325599
34955	0	2.496793	-0.396666	9.771615	0.024963	-0.003967	0.097717	-1.101697	-10.556171	-8.320586
34956	0	2.478931	-0.396584	9.820261	0.024789	-0.003966	0.098203	-1.099896	-10.555436	-8.324955
34957	0	2.484415	-0.384672	9.808272	0.024841	-0.003845	0.098083	-1.100424	-10.557480	-8.326289
34958	0	2.508741	-0.372857	9.881490	0.025091	-0.003727	0.098814	-1.100990	-10.551843	-8.326224
34959	0	2.514575	-0.372048	9.808379	0.025146	-0.003723	0.098083	-1.096707	-10.549661	-8.317870
34960	0	2.514551	-0.384344	9.771693	0.025145	-0.003840	0.097717	-1.098941	-10.549492	-8.317596
34961	0	2.478619	-0.378671	9.826501	0.024780	-0.003784	0.098267	-1.100663	-10.555134	-8.322446
34962	0	2.485310	-0.397085	9.783554	0.024853	-0.003973	0.097836	-1.096961	-10.554267	-8.323418
34963	0	2.520988	-0.384787	9.857107	0.025208	-0.003845	0.098572	-1.098815	-10.555727	-8.322709
34964	0	2.484481	-0.390541	9.814297	0.024845	-0.003912	0.098143	-1.090054	-10.554071	-8.321759
34965	0	2.502628	-0.409001	9.808299	0.025024	-0.004089	0.098083	-1.089580	-10.555005	-8.320155
34966	0	2.514955	-0.384894	9.820354	0.025149	-0.003847	0.098204	-1.090474	-10.553950	-8.316459
34967	0	2.502934	-0.402891	9.802118	0.025024	-0.004028	0.098022	-1.090003	-10.558433	-8.310953
34968	0	2.515508	-0.391156	9.826385	0.025156	-0.003908	0.098264	-1.092687	-10.556064	-8.308187
34969	0	2.478171	-0.414918	9.802215	0.024780	-0.004150	0.098022	-1.090083	-10.556485	-8.306305
34970	0	2.503053	-0.360151	9.820370	0.025027	-0.003599	0.098205	-1.091579	-10.559024	-8.308945
34971	0	2.496464	-0.396478	9.802224	0.024963	-0.003967	0.098022	-1.087495	-10.559237	-8.307159
34972	0	2.502767	-0.402258	9.820431	0.025026	-0.004024	0.098205	-1.085127	-10.559573	-8.312809
34973	0	2.490665	-0.396607	9.838763	0.024902	-0.003967	0.098389	-1.082572	-10.563325	-8.308215
34974	0	2.497176	-0.396820	9.844678	0.024972	-0.003965	0.098447	-1.084597	-10.561839	-8.309608
34975	0	2.520989	-0.360185	9.857114	0.025208	-0.003601	0.098572	-1.084308	-10.563312	-8.307998
34976	0	2.515122	-0.372692	9.826463	0.025151	-0.003725	0.098265	-1.085202	-10.562043	-8.315247
34977	0	2.490575	-0.396627	9.863199	0.024902	-0.003967	0.098633	-1.082910	-10.564726	-8.312429
34978	0	2.509189	-0.360340	9.850874	0.025092	-0.003599	0.098509	-1.086567	-10.563167	-8.309230
34979	0	2.509025	-0.390494	9.802129	0.025085	-0.003906	0.098022	-1.083870	-10.567534	-8.314299
34980	0	2.515615	-0.396385	9.856895	0.025156	-0.003965	0.098569	-1.080871	-10.566451	-8.315517
34981	0	2.502268	-0.384570	9.875530	0.025024	-0.003845	0.098755	-1.080199	-10.563183	-8.316843
34982	0	2.495760	-0.378306	9.851132	0.024960	-0.003785	0.098511	-1.076611	-10.559622	-8.314688
34983	0	2.514857	-0.366371	9.820497	0.025146	-0.003662	0.098206	-1.077249	-10.560805	-8.314403
34984	0	2.496389	-0.378571	9.887597	0.024967	-0.003788	0.098875	-1.073399	-10.555724	-8.314797
34985	0	2.508903	-0.372409	9.857083	0.025085	-0.003723	0.098572	-1.073309	-10.558633	-8.316809
34986	0	2.521157	-0.385514	9.856931	0.025214	-0.003848	0.098569	-1.080138	-10.554347	-8.319685
34987	0	2.521206	-0.378516	9.869265	0.025208	-0.003784	0.098694	-1.080117	-10.558337	-8.313715
34988	0	2.521409	-0.360553	9.844730	0.025216	-0.003604	0.098447	-1.080702	-10.554739	-8.311940
34989	0	2.515196	-0.336332	9.826498	0.025146	-0.003357	0.098267	-1.086858	-10.559887	-8.315625
34990	0	2.545652	-0.416761	9.838615	0.025462	-0.004164	0.098385	-1.089990	-10.552113	-8.316588
34991	0	2.508865	-0.366483	9.796050	0.025085	-0.003662	0.097961	-1.091932	-10.554621	-8.319176
34992	0	2.521488	-0.379417	9.765280	0.025213	-0.003790	0.097653	-1.095633	-10.555349	-8.321646
34993	0	2.532633	-0.372534	9.875564	0.025330	-0.003723	0.098755	-1.096878	-10.550322	-8.317848
34994	0	2.489491	-0.403682	9.820656	0.024896	-0.004033	0.098207	-1.099939	-10.548217	-8.320848
34995	0	2.508820	-0.390843	9.844892	0.025085	-0.003906	0.098450	-1.101261	-10.550176	-8.321368
34996	0	2.496961	-0.385026	9.789810	0.024968	-0.003850	0.097898	-1.100376	-10.550651	-8.319836
34997	0	2.496352	-0.409171	9.802233	0.024963	-0.004089	0.098022	-1.101870	-10.549599	-8.316752
34998	0	2.521539	-0.385205	9.826359	0.025208	-0.003851	0.098266	-1.102019	-10.557543	-8.314642
34999	0	2.514057	-0.378927	9.826792	0.025146	-0.003784	0.098267	-1.106589	-10.549410	-8.313418
35000	0	2.501379	-0.379665	9.820695	0.025012	-0.003795	0.098207	-1.107699	-10.550223	-8.307541
35001	0	2.508670	-0.414947	9.851046	0.025085	-0.004150	0.098511	-1.105452	-10.550460	-8.307275
35002	0	2.521058	-0.390812	9.820420	0.025209	-0.003905	0.098205	-1.107511	-10.550572	-8.302824
35003	0	2.526921	-0.372485	9.851051	0.025269	-0.003723	0.098511	-1.108252	-10.550112	-8.304388
35004	0	2.508645	-0.378923	9.893697	0.025086	-0.003788	0.098937	-1.108423	-10.548969	-8.303212
35005	0	2.551229	-0.378541	9.857183	0.025513	-0.003784	0.098572	-1.108583	-10.547303	-8.302829
35006	0	2.502246	-0.397006	9.899928	0.025023	-0.003970	0.098999	-1.107273	-10.544930	-8.301063
35007	0	2.538823	-0.391105	9.851117	0.025391	-0.003906	0.098511	-1.111503	-10.540960	-8.300697
35008	0	2.489804	-0.361258	9.869369	0.024898	-0.003612	0.098694	-1.111426	-10.540303	-8.302475
35009	0	2.508318	-0.408738	9.832830	0.025085	-0.004089	0.098328	-1.107877	-10.536479	-8.307066
35010	0	2.501780	-0.390619	9.887822	0.025020	-0.003902	0.098878	-1.110935	-10.533141	-8.302317
35011	0	2.538904	-0.390924	9.790068	0.025391	-0.003906	0.097900	-1.113119	-10.530104	-8.305245
35012	0	2.483454	-0.403319	9.851156	0.024837	-0.004035	0.098511	-1.109789	-10.525477	-8.306051
35013	0	2.496309	-0.403069	9.863279	0.024963	-0.004028	0.098633	-1.111302	-10.523930	-8.303418
35014	0	2.490426	-0.421627	9.911942	0.024901	-0.004216	0.099120	-1.110200	-10.526053	-8.304431
35015	0	2.502569	-0.391161	9.838813	0.025024	-0.003906	0.098389	-1.115154	-10.526337	-8.302405
35016	0	2.490316	-0.404106	9.857009	0.024904	-0.004040	0.098570	-1.115405	-10.523879	-8.302721
35017	0	2.496028	-0.396636	9.753501	0.024963	-0.003967	0.097534	-1.113070	-10.519051	-8.304248
35018	0	2.495761	-0.397070	9.765679	0.024957	-0.003966	0.097657	-1.116916	-10.518924	-8.304202
35019	0	2.520589	-0.378821	9.802273	0.025208	-0.003784	0.098022	-1.120307	-10.515835	-8.307526
35020	0	2.501990	-0.391603	9.814466	0.025021	-0.003915	0.098145	-1.120454	-10.513840	-8.310425
35021	0	2.490233	-0.396804	9.844968	0.024902	-0.003967	0.098450	-1.120088	-10.512646	-8.311600
35022	0	2.489911	-0.390432	9.844948	0.024901	-0.003908	0.098449	-1.114461	-10.508792	-8.311756
35023	0	2.495856	-0.372345	9.851195	0.024963	-0.003723	0.098511	-1.113565	-10.501970	-8.307195
35024	0	2.501359	-0.384924	9.808561	0.025015	-0.003846	0.098085	-1.115866	-10.499286	-8.309845
35025	0	2.489838	-0.378690	9.802336	0.024902	-0.003784	0.098022	-1.117751	-10.493461	-8.311274
35026	0	2.513905	-0.409487	9.881659	0.025138	-0.004095	0.098817	-1.116314	-10.493614	-8.310630
35027	0	2.496198	-0.372701	9.832785	0.024963	-0.003723	0.098328	-1.119540	-10.490770	-8.310989
35028	0	2.478024	-0.367133	9.802172	0.024777	-0.003671	0.098022	-1.119091	-10.492889	-8.312918
35029	0	2.484033	-0.409133	9.802263	0.024841	-0.004089	0.098022	-1.120149	-10.490561	-8.311725
35030	0	2.490281	-0.428237	9.820474	0.024900	-0.004277	0.098206	-1.124880	-10.492156	-8.308167
35031	0	2.514882	-0.390937	9.832691	0.025146	-0.003906	0.098328	-1.127289	-10.493683	-8.305748
35032	0	2.509305	-0.403406	9.795859	0.025089	-0.004035	0.097960	-1.125043	-10.496930	-8.302106
35033	0	2.514981	-0.415085	9.832677	0.025146	-0.004150	0.098328	-1.124381	-10.499649	-8.305620
35034	0	2.503062	-0.396531	9.832597	0.025031	-0.003968	0.098326	-1.119788	-10.497942	-8.308058
35035	0	2.521054	-0.378469	9.789959	0.025208	-0.003784	0.097900	-1.119212	-10.500270	-8.300589
35036	0	2.527299	-0.403901	9.759328	0.025274	-0.004030	0.097593	-1.128134	-10.497602	-8.300011
35037	0	2.496716	-0.403396	9.808230	0.024963	-0.004028	0.098083	-1.133484	-10.500834	-8.297251
35038	0	2.508994	-0.398335	9.875263	0.025093	-0.003979	0.098752	-1.137505	-10.496046	-8.301422
35039	0	2.527164	-0.403333	9.844871	0.025269	-0.004028	0.098450	-1.142079	-10.498468	-8.297857
35040	0	2.515290	-0.380336	9.862944	0.025152	-0.003795	0.098630	-1.150836	-10.498088	-8.293279
35041	0	2.509384	-0.384975	9.875257	0.025085	-0.003845	0.098755	-1.154931	-10.506643	-8.292338
35042	0	2.504044	-0.404212	9.893309	0.025041	-0.004038	0.098933	-1.158627	-10.505253	-8.286851
35043	0	2.526992	-0.403167	9.844922	0.025269	-0.004028	0.098450	-1.161310	-10.505647	-8.278981
35044	0	2.527445	-0.415925	9.838569	0.025270	-0.004158	0.098387	-1.161570	-10.509129	-8.271192
35045	0	2.539505	-0.378314	9.893689	0.025391	-0.003784	0.098938	-1.159219	-10.513101	-8.272546
35046	0	2.509953	-0.408874	9.844539	0.025094	-0.004087	0.098447	-1.159553	-10.518352	-8.274815
35047	0	2.496770	-0.390476	9.783831	0.024963	-0.003906	0.097839	-1.156678	-10.522265	-8.275903
35048	0	2.522163	-0.390639	9.826220	0.025216	-0.003903	0.098264	-1.158963	-10.527577	-8.280559
35049	0	2.502356	-0.391116	9.899904	0.025024	-0.003906	0.098999	-1.163318	-10.525470	-8.283780
35050	0	2.513929	-0.416127	9.869422	0.025145	-0.004161	0.098693	-1.162495	-10.518193	-8.284526
35051	0	2.502508	-0.391003	9.918181	0.025024	-0.003906	0.099182	-1.165581	-10.517830	-8.289190
35052	0	2.526831	-0.391738	9.857099	0.025270	-0.003914	0.098571	-1.168372	-10.515283	-8.287323
35053	0	2.515066	-0.427492	9.942511	0.025146	-0.004272	0.099426	-1.169966	-10.518971	-8.293637
35054	0	2.527586	-0.403669	9.881303	0.025276	-0.004034	0.098813	-1.171763	-10.517459	-8.294917
35055	0	2.532636	-0.397183	9.887760	0.025330	-0.003967	0.098877	-1.175699	-10.512577	-8.293500
35056	0	2.519998	-0.410117	9.906114	0.025201	-0.004099	0.099061	-1.177106	-10.510421	-8.287234
35057	0	2.514594	-0.397192	9.912105	0.025146	-0.003967	0.099121	-1.181173	-10.508654	-8.291625
35058	0	2.507883	-0.422742	9.930416	0.025084	-0.004221	0.099303	-1.187311	-10.502072	-8.285657
35059	0	2.496005	-0.414860	9.930511	0.024963	-0.004150	0.099304	-1.184063	-10.497077	-8.280891
35060	0	2.470800	-0.445230	9.894010	0.024713	-0.004453	0.098939	-1.182368	-10.490660	-8.280089
35061	0	2.520304	-0.415155	9.851184	0.025208	-0.004150	0.098511	-1.182456	-10.484301	-8.273441
35062	0	2.519892	-0.384919	9.839030	0.025198	-0.003848	0.098391	-1.182546	-10.484240	-8.276312
35063	0	2.496128	-0.415040	9.851127	0.024963	-0.004150	0.098511	-1.181337	-10.480663	-8.274144
35064	0	2.519492	-0.396794	9.863574	0.025203	-0.003967	0.098634	-1.180790	-10.470430	-8.278058
35065	0	2.483353	-0.385244	9.820725	0.024841	-0.003845	0.098206	-1.187818	-10.460215	-8.276658
35066	0	2.487962	-0.398764	9.863711	0.024886	-0.003983	0.098636	-1.192412	-10.451492	-8.269316
35067	0	2.520472	-0.390410	9.869465	0.025208	-0.003906	0.098694	-1.188707	-10.447102	-8.269897
35068	0	2.501156	-0.384356	9.857446	0.025019	-0.003841	0.098573	-1.189896	-10.437672	-8.266056
35069	0	2.490454	-0.402400	9.851036	0.024902	-0.004028	0.098511	-1.183746	-10.439100	-8.268891
35070	0	2.496584	-0.395756	9.863225	0.024967	-0.003959	0.098632	-1.181229	-10.436384	-8.268494
35071	0	2.489813	-0.415076	9.808455	0.024902	-0.004150	0.098083	-1.180390	-10.430357	-8.271321
35072	0	2.470808	-0.415004	9.814714	0.024711	-0.004151	0.098146	-1.177670	-10.426219	-8.268612
35073	0	2.496267	-0.396434	9.771759	0.024963	-0.003967	0.097717	-1.173066	-10.424231	-8.263783
35074	0	2.501950	-0.401903	9.826751	0.025023	-0.004023	0.098267	-1.167724	-10.419595	-8.261379
35075	0	2.502801	-0.433042	9.808271	0.025024	-0.004333	0.098083	-1.163019	-10.422674	-8.266274
35076	0	2.509637	-0.384034	9.850772	0.025092	-0.003839	0.098509	-1.162818	-10.426500	-8.269446
35077	0	2.502504	-0.371884	9.814453	0.025024	-0.003723	0.098145	-1.156667	-10.426111	-8.269840
35078	0	2.508683	-0.389710	9.820456	0.025086	-0.003899	0.098205	-1.153722	-10.425493	-8.274937
35079	0	2.514531	-0.390505	9.759557	0.025146	-0.003906	0.097595	-1.151105	-10.423001	-8.274134
35080	0	2.484186	-0.384454	9.765533	0.024838	-0.003843	0.097656	-1.151388	-10.425860	-8.271404
35081	0	2.472319	-0.426910	9.796057	0.024719	-0.004272	0.097961	-1.146364	-10.429369	-8.273557
35082	0	2.515453	-0.389799	9.802055	0.025154	-0.003901	0.098021	-1.142234	-10.428741	-8.272898
35083	0	2.496526	-0.426988	9.783899	0.024963	-0.004272	0.097839	-1.138095	-10.429834	-8.268189
35084	0	2.503203	-0.408506	9.838673	0.025028	-0.004085	0.098388	-1.137479	-10.433156	-8.271979
35085	0	2.514991	-0.402743	9.777748	0.025146	-0.004028	0.097778	-1.135286	-10.436045	-8.266910
35086	0	2.509481	-0.378124	9.808098	0.025092	-0.003783	0.098082	-1.131827	-10.438084	-8.270278
35087	0	2.502829	-0.402590	9.820468	0.025024	-0.004028	0.098206	-1.127905	-10.441489	-8.270126
35088	0	2.497471	-0.414468	9.826379	0.024971	-0.004146	0.098265	-1.125696	-10.444694	-8.266741
35089	0	2.521506	-0.402983	9.930222	0.025208	-0.004028	0.099304	-1.126271	-10.452320	-8.267340
35090	0	2.516732	-0.390995	9.911467	0.025161	-0.003910	0.099116	-1.124998	-10.458774	-8.269786
35091	0	2.484839	-0.427127	9.808175	0.024841	-0.004272	0.098083	-1.122557	-10.465936	-8.265904
35092	0	2.528444	-0.384282	9.844550	0.025283	-0.003843	0.098446	-1.120803	-10.466695	-8.269035
35093	0	2.509617	-0.396288	9.844715	0.025085	-0.003967	0.098450	-1.114690	-10.478061	-8.273818
35094	0	2.510729	-0.401943	9.923724	0.025106	-0.004020	0.099237	-1.113135	-10.477969	-8.275578
35095	0	2.508895	-0.408843	9.844885	0.025085	-0.004089	0.098450	-1.110935	-10.480949	-8.274535
35096	0	2.521729	-0.420951	9.832498	0.025214	-0.004210	0.098326	-1.108657	-10.483479	-8.275947
35097	0	2.502786	-0.402937	9.893707	0.025024	-0.004028	0.098938	-1.108736	-10.486368	-8.269028
35098	0	2.491339	-0.403412	9.924004	0.024909	-0.004031	0.099241	-1.110964	-10.490317	-8.268728
35099	0	2.502457	-0.402568	9.906013	0.025024	-0.004028	0.099060	-1.106782	-10.489405	-8.266829
35100	0	2.545662	-0.390128	9.930294	0.025452	-0.003901	0.099304	-1.105403	-10.494042	-8.265147
35101	0	2.551425	-0.366037	9.875455	0.025513	-0.003662	0.098755	-1.102243	-10.494706	-8.259408
35102	0	2.545517	-0.390160	9.918108	0.025455	-0.003903	0.099181	-1.099037	-10.494340	-8.259836
35103	0	2.551019	-0.384581	9.906068	0.025513	-0.003845	0.099060	-1.098485	-10.490348	-8.255695
35104	0	2.526428	-0.427361	9.893861	0.025263	-0.004274	0.098939	-1.096454	-10.490941	-8.257514
35105	0	2.484003	-0.432962	9.924365	0.024841	-0.004333	0.099243	-1.090838	-10.488385	-8.259632
35106	0	2.501862	-0.426113	9.912199	0.025022	-0.004265	0.099121	-1.085432	-10.483912	-8.256967
35107	0	2.483994	-0.439567	9.954863	0.024841	-0.004395	0.099548	-1.085547	-10.481263	-8.259157
35108	0	2.526563	-0.421468	9.893799	0.025266	-0.004214	0.098938	-1.084823	-10.480105	-8.257047
35109	0	2.507974	-0.402615	9.887849	0.025085	-0.004028	0.098877	-1.081079	-10.472424	-8.265853
35110	0	2.519126	-0.420358	9.869811	0.025196	-0.004208	0.098697	-1.075259	-10.465741	-8.260382
35111	0	2.514139	-0.402738	9.906139	0.025146	-0.004028	0.099060	-1.072957	-10.458766	-8.259725
35112	0	2.519049	-0.390793	9.888042	0.025197	-0.003905	0.098879	-1.074717	-10.450104	-8.263006
35113	0	2.514072	-0.408767	9.863435	0.025146	-0.004089	0.098633	-1.071532	-10.442334	-8.264809
35114	0	2.512293	-0.396612	9.882179	0.025135	-0.003964	0.098819	-1.072178	-10.427207	-8.261521
35115	0	2.508188	-0.390457	9.869482	0.025085	-0.003906	0.098694	-1.069034	-10.421985	-8.258594
35116	0	2.513143	-0.377698	9.857479	0.025139	-0.003781	0.098573	-1.062813	-10.412267	-8.259184
35117	0	2.507731	-0.384224	9.826880	0.025085	-0.003845	0.098267	-1.058136	-10.401687	-8.256830
35118	0	2.500316	-0.402642	9.802741	0.025008	-0.004023	0.098026	-1.061301	-10.394733	-8.260023
35119	0	2.478191	-0.384804	9.851022	0.024780	-0.003845	0.098511	-1.063402	-10.395556	-8.260029
35120	0	2.496263	-0.403534	9.783832	0.024966	-0.004034	0.097837	-1.063678	-10.390279	-8.265758
35121	0	2.489998	-0.384118	9.851150	0.024902	-0.003845	0.098511	-1.057848	-10.386465	-8.269446
35122	0	2.482795	-0.408618	9.790334	0.024837	-0.004082	0.097901	-1.061707	-10.375374	-8.275521
35123	0	2.495977	-0.390085	9.796256	0.024963	-0.003906	0.097961	-1.054281	-10.370080	-8.272564
35124	0	2.471514	-0.407532	9.777948	0.024712	-0.004079	0.097780	-1.049058	-10.373151	-8.272757
35125	0	2.484033	-0.390636	9.796167	0.024841	-0.003906	0.097961	-1.048014	-10.370940	-8.275044
35126	0	2.478144	-0.408773	9.728936	0.024778	-0.004090	0.097290	-1.043902	-10.373495	-8.272682
35127	0	2.502320	-0.396739	9.790070	0.025024	-0.003967	0.097900	-1.042842	-10.371022	-8.271679
35128	0	2.502635	-0.384681	9.771603	0.025022	-0.003846	0.097717	-1.042459	-10.375609	-8.269166
35129	0	2.515084	-0.390969	9.741085	0.025146	-0.003906	0.097412	-1.045320	-10.379685	-8.271652
35130	0	2.491223	-0.421952	9.826339	0.024911	-0.004219	0.098264	-1.044740	-10.380161	-8.266016
35131	0	2.490028	-0.397093	9.759559	0.024902	-0.003967	0.097595	-1.047767	-10.376703	-8.265302
35132	0	2.514465	-0.367206	9.850991	0.025142	-0.003670	0.098511	-1.049284	-10.379083	-8.265087
35133	0	2.490891	-0.421255	9.789867	0.024902	-0.004211	0.097900	-1.049500	-10.385724	-8.267701
35134	0	2.486479	-0.378514	9.819902	0.024854	-0.003787	0.098202	-1.046272	-10.397615	-8.270826
35135	0	2.502941	-0.384392	9.808227	0.025024	-0.003845	0.098083	-1.043696	-10.402393	-8.270946
35136	0	2.534726	-0.390784	9.832254	0.025339	-0.003904	0.098325	-1.046626	-10.410829	-8.265824
35137	0	2.478334	-0.409105	9.826576	0.024780	-0.004089	0.098267	-1.047484	-10.413357	-8.261992
35138	0	2.503878	-0.385249	9.820132	0.025030	-0.003849	0.098204	-1.050417	-10.422389	-8.263971
35139	0	2.497149	-0.402598	9.832567	0.024963	-0.004028	0.098328	-1.046669	-10.430799	-8.267354
35140	0	2.510515	-0.403016	9.826071	0.025102	-0.004025	0.098262	-1.052066	-10.433826	-8.262273
35141	0	2.515315	-0.396856	9.844795	0.025146	-0.003967	0.098450	-1.052481	-10.440511	-8.256206
35142	0	2.492083	-0.403323	9.832244	0.024916	-0.004031	0.098324	-1.053748	-10.445458	-8.255635
35143	0	2.521549	-0.384445	9.918013	0.025208	-0.003845	0.099182	-1.051779	-10.453653	-8.261089
35144	0	2.528878	-0.384162	9.887102	0.025284	-0.003844	0.098872	-1.047672	-10.458356	-8.262202
35145	0	2.509182	-0.402614	9.905853	0.025085	-0.004028	0.099060	-1.044094	-10.464706	-8.266464
35146	0	2.510299	-0.396394	9.929907	0.025098	-0.003963	0.099300	-1.043489	-10.469629	-8.271159
35147	0	2.490560	-0.384814	9.899809	0.024902	-0.003845	0.098999	-1.045707	-10.472377	-8.271091
35148	0	2.503394	-0.391518	9.948340	0.025030	-0.003913	0.099484	-1.047162	-10.475726	-8.269310
35149	0	2.514534	-0.408785	9.881627	0.025146	-0.004089	0.098816	-1.044269	-10.473373	-8.271472
35150	0	2.520700	-0.390953	9.899822	0.025205	-0.003904	0.098999	-1.049024	-10.475079	-8.274594
35151	0	2.502571	-0.384835	9.954789	0.025024	-0.003845	0.099548	-1.051464	-10.475526	-8.273145
35152	0	2.527201	-0.391574	9.905764	0.025270	-0.003913	0.099058	-1.053533	-10.476295	-8.272862
35153	0	2.502555	-0.414840	9.918193	0.025024	-0.004150	0.099182	-1.050130	-10.476577	-8.279003
35154	0	2.514619	-0.402632	9.893756	0.025148	-0.004025	0.098937	-1.049975	-10.472975	-8.270846
35155	0	2.556481	-0.390921	9.875708	0.025574	-0.003906	0.098755	-1.052098	-10.461594	-8.272108
35156	0	2.530828	-0.391830	9.875930	0.025311	-0.003913	0.098759	-1.057059	-10.456864	-8.272453
35157	0	2.520388	-0.396722	9.845064	0.025208	-0.003967	0.098450	-1.055798	-10.451598	-8.270102
35158	0	2.525532	-0.414774	9.906255	0.025261	-0.004150	0.099061	-1.051572	-10.444099	-8.269819
35159	0	2.514007	-0.397329	9.845110	0.025146	-0.003967	0.098450	-1.057207	-10.435643	-8.271422
35160	0	2.525180	-0.374174	9.857432	0.025255	-0.003736	0.098574	-1.063115	-10.430674	-8.269913
35161	0	2.520108	-0.378736	9.832917	0.025208	-0.003784	0.098328	-1.065534	-10.422177	-8.274194
35162	0	2.519114	-0.391790	9.857522	0.025194	-0.003913	0.098575	-1.070054	-10.417642	-8.277580
35163	0	2.508177	-0.397163	9.838944	0.025085	-0.003967	0.098389	-1.073860	-10.412334	-8.274280
35164	0	2.488835	-0.391889	9.778077	0.024895	-0.003916	0.097779	-1.076236	-10.403860	-8.270678
35165	0	2.520214	-0.385104	9.838982	0.025208	-0.003845	0.098389	-1.081699	-10.396607	-8.274152
35166	0	2.494529	-0.386237	9.772070	0.024952	-0.003858	0.097719	-1.085962	-10.387828	-8.276507
35167	0	2.471260	-0.415311	9.771885	0.024719	-0.004150	0.097717	-1.087903	-10.379048	-8.274610
35168	0	2.506451	-0.415967	9.882055	0.025072	-0.004156	0.098819	-1.090737	-10.369271	-8.276155
35169	0	2.495900	-0.396927	9.753522	0.024963	-0.003967	0.097534	-1.091842	-10.363116	-8.272251
35170	0	2.537776	-0.403494	9.759791	0.025381	-0.004033	0.097597	-1.092795	-10.358220	-8.269932
35171	0	2.501994	-0.402710	9.747434	0.025024	-0.004028	0.097473	-1.090183	-10.351982	-8.275723
35172	0	2.501125	-0.403115	9.759786	0.025015	-0.004026	0.097597	-1.094478	-10.346745	-8.278187
35173	0	2.496398	-0.409337	9.771696	0.024963	-0.004089	0.097717	-1.097978	-10.346480	-8.278533
35174	0	2.527315	-0.398093	9.802036	0.025270	-0.003976	0.098022	-1.102705	-10.349739	-8.276479
35175	0	2.502395	-0.402733	9.667985	0.025024	-0.004028	0.096680	-1.100396	-10.348212	-8.276854
35176	0	2.471730	-0.427437	9.802254	0.024718	-0.004271	0.098022	-1.103658	-10.346095	-8.274661
35177	0	2.484479	-0.402749	9.808265	0.024841	-0.004028	0.098083	-1.101633	-10.349165	-8.274769
[truncated: 515 more rows]
