# Supplementary material for: Properties of traditional bamboo carrying poles have implications for user interactions
Source: PLoS One. 2018 May 10;13(5):e0196208. doi: 10.1371/journal.pone.0196208 (PMC5945030; doi:10.1371/journal.pone.0196208)
Supplement: S1 Text — (ZIP) [file pone.0196208.s005.zip › ResTest_PoleG_HiLoad2.txt]

// Start Time: Unknown
// Update Rate: 100.0Hz
// Filter Profile: human (34.3)
// Firmware Version: 2.1.4
PacketCounter	SampleTimeFine	Acc_X	Acc_Y	Acc_Z	VelInc_X	VelInc_Y	VelInc_Z	Roll	Pitch	Yaw	Latitude	Longitude	Altitude	Vel_X	Vel_Y	Vel_Z
33183	0	-2.648061	-0.053731	10.751528	-0.026611	-0.000549	0.107483	-0.197224	7.224572	15.832664
33184	0	-2.663678	-0.197744	10.666914	-0.026779	-0.001991	0.106633	-0.182556	7.071570	15.827623
33185	0	-2.603500	-0.347157	10.636013	-0.026184	-0.003479	0.106323	-0.174578	6.911107	15.820646
33186	0	-2.490710	-0.463095	10.014242	-0.025049	-0.004625	0.100107	-0.180696	6.748789	15.813711
33187	0	-2.360875	-0.551064	10.012840	-0.023743	-0.005493	0.100098	-0.200176	6.595476	15.817201
33188	0	-2.370569	0.092906	10.007198	-0.023842	0.000941	0.100039	-0.213735	6.439372	15.808743
33189	0	-2.440459	0.011587	9.695707	-0.024536	0.000122	0.096924	-0.220704	6.283842	15.805480
33190	0	-2.403397	-0.000991	9.421389	-0.024158	-0.000012	0.094182	-0.217575	6.132366	15.804065
33191	0	-2.459444	-0.018180	9.463705	-0.024719	-0.000183	0.094604	-0.215720	5.981198	15.798832
33192	0	-2.435687	0.267940	9.238082	-0.024476	0.002687	0.092349	-0.225275	5.833217	15.797212
33193	0	-2.259313	-0.104945	9.011592	-0.022705	-0.001038	0.090088	-0.239994	5.690836	15.800697
33194	0	-2.189261	-0.180137	8.821532	-0.021998	-0.001794	0.088189	-0.249503	5.553373	15.803857
33195	0	-2.108748	-0.373194	8.608173	-0.021179	-0.003723	0.086060	-0.261025	5.431119	15.810026
33196	0	-2.061387	-0.392947	8.624279	-0.020691	-0.003924	0.086225	-0.267547	5.328823	15.809090
33197	0	-2.092810	-0.652747	8.412366	-0.020996	-0.006531	0.084106	-0.262831	5.236656	15.802396
33198	0	-2.184426	-0.371359	8.275288	-0.021900	-0.003717	0.082738	-0.257485	5.159276	15.800762
33199	0	-2.217527	-0.182467	8.143237	-0.022217	-0.001831	0.081421	-0.248672	5.100814	15.800958
33200	0	-2.222937	0.026037	8.132801	-0.022256	0.000257	0.081321	-0.243456	5.063450	15.802341
33201	0	-2.134173	-0.018069	8.081599	-0.021362	-0.000183	0.080811	-0.240235	5.034292	15.805233
33202	0	-2.076977	0.104287	7.996735	-0.020773	0.001041	0.079967	-0.238397	5.029840	15.809401
33203	0	-2.003647	0.024690	8.037907	-0.020020	0.000244	0.080383	-0.234548	5.053994	15.808830
33204	0	-2.008688	0.043754	8.097686	-0.020054	0.000432	0.080985	-0.227247	5.100820	15.816992
33205	0	-2.031253	-0.066363	8.030999	-0.020264	-0.000671	0.080322	-0.216886	5.170494	15.826536
33206	0	-2.097542	-0.016474	8.089026	-0.020911	-0.000168	0.080907	-0.212946	5.261458	15.832568
33207	0	-2.149863	-0.255875	8.292745	-0.021423	-0.002563	0.082947	-0.207054	5.365224	15.841583
33208	0	-2.185957	-0.963114	8.398116	-0.021761	-0.009635	0.084006	-0.202065	5.499652	15.841451
33209	0	-2.093521	-1.490232	8.920321	-0.020813	-0.014893	0.089233	-0.214421	5.657124	15.838868
33210	0	-2.026824	0.560087	8.560705	-0.020134	0.005596	0.085639	-0.208287	5.836432	15.831817
33211	0	-2.328175	0.288151	8.888885	-0.023132	0.002869	0.088928	-0.192396	6.029239	15.835202
33212	0	-2.551386	-0.203360	9.636874	-0.025350	-0.002048	0.096412	-0.175466	6.224351	15.840668
33213	0	-2.689858	-0.476247	9.626744	-0.026733	-0.004761	0.096313	-0.177481	6.421055	15.836854
33214	0	-2.814496	0.053273	9.549683	-0.027978	0.000546	0.095546	-0.192363	6.621363	15.832611
33215	0	-2.648170	0.218311	10.115085	-0.026306	0.002197	0.101196	-0.208299	6.820292	15.837354
33216	0	-2.501654	-0.643786	10.552309	-0.024842	-0.006439	0.105564	-0.207044	7.009673	15.833168
33217	0	-2.556566	-0.421001	10.805210	-0.025391	-0.004211	0.108093	-0.205791	7.195436	15.826894
33218	0	-2.646325	-0.419317	10.992220	-0.026297	-0.004210	0.109962	-0.189264	7.369092	15.824490
33219	0	-2.755891	-0.199644	11.336631	-0.027405	-0.002014	0.113403	-0.171866	7.524833	15.823417
33220	0	-2.865103	0.083918	11.707648	-0.028517	0.000830	0.117109	-0.162938	7.656182	15.818124
33221	0	-2.971134	-0.367150	11.722061	-0.029602	-0.003662	0.117249	-0.171993	7.762973	15.820640
33222	0	-2.974577	-0.327218	12.363849	-0.029650	-0.003255	0.123662	-0.187858	7.852132	15.815416
33223	0	-2.892195	-0.334255	11.693085	-0.028870	-0.003357	0.116943	-0.174132	7.903393	15.814009
33224	0	-2.955615	-0.087022	11.831276	-0.029525	-0.000887	0.118320	-0.158388	7.933768	15.810009
33225	0	-3.009092	-0.326592	12.042303	-0.030090	-0.003296	0.120422	-0.130529	7.934318	15.807250
33226	0	-3.055515	-0.402567	11.890415	-0.030581	-0.004031	0.118897	-0.125352	7.910044	15.801186
33227	0	-3.034328	0.438627	11.848294	-0.030396	0.004395	0.118469	-0.133142	7.859449	15.799952
33228	0	-3.069834	0.343975	11.888458	-0.030779	0.003462	0.118863	-0.153904	7.781882	15.804683
33229	0	-3.114844	-0.849988	11.776259	-0.031250	-0.008484	0.117737	-0.169087	7.682796	15.811129
33230	0	-2.909253	-0.364094	11.592584	-0.029219	-0.003633	0.115894	-0.176205	7.558209	15.808445
33231	0	-2.829647	-0.322943	11.392813	-0.028442	-0.003235	0.113892	-0.170762	7.411447	15.807466
33232	0	-2.810628	-0.242197	11.333479	-0.028275	-0.002431	0.113293	-0.161801	7.241299	15.806646
33233	0	-2.613333	-0.414614	10.953865	-0.026306	-0.004150	0.109497	-0.157314	7.060352	15.810670
33234	0	-2.549686	-0.195720	10.504252	-0.025670	-0.001945	0.105000	-0.169700	6.871409	15.811294
33235	0	-2.569464	-0.141907	10.392742	-0.025879	-0.001404	0.103882	-0.186073	6.668171	15.816530
33236	0	-2.485413	-0.174135	10.102400	-0.025033	-0.001740	0.100980	-0.187995	6.465243	15.817327
33237	0	-2.466840	-0.176631	9.690709	-0.024841	-0.001770	0.096863	-0.183636	6.260693	15.820921
33238	0	-2.404033	-0.413467	9.406165	-0.024201	-0.004144	0.094020	-0.172779	6.064334	15.823286
33239	0	-2.389111	-0.475710	9.220408	-0.024048	-0.004761	0.092163	-0.168007	5.869794	15.817031
33240	0	-2.335811	-0.194675	8.935112	-0.023501	-0.001946	0.089314	-0.168097	5.686084	15.812665
33241	0	-2.141839	-0.452304	9.085006	-0.021545	-0.004517	0.090820	-0.175902	5.526090	15.808960
33242	0	-2.125358	0.052548	8.852582	-0.021360	0.000536	0.088500	-0.188911	5.387713	15.801117
33243	0	-2.212616	0.219366	8.474063	-0.022217	0.002197	0.084717	-0.193388	5.264985	15.796624
33244	0	-2.238140	0.212494	8.460332	-0.022464	0.002129	0.084581	-0.198070	5.153310	15.794983
33245	0	-2.287934	-0.073516	8.528488	-0.022949	-0.000732	0.085266	-0.201418	5.059442	15.791506
33246	0	-2.318201	0.139483	8.300150	-0.023241	0.001398	0.082985	-0.205775	4.977945	15.791900
33247	0	-2.137272	-0.245142	8.125083	-0.021423	-0.002441	0.081238	-0.219987	4.906435	15.799932
33248	0	-2.006498	-0.460576	8.200261	-0.020102	-0.004599	0.081994	-0.229819	4.855332	15.802154
33249	0	-1.963287	-0.653320	8.203595	-0.019653	-0.006531	0.082031	-0.233260	4.826639	15.804514
33250	0	-1.868937	-0.293531	8.204153	-0.018697	-0.002935	0.082040	-0.233099	4.816388	15.802127
33251	0	-1.959813	-0.439172	8.135861	-0.019592	-0.004395	0.081360	-0.229110	4.824818	15.797756
33252	0	-2.139551	-0.432092	8.373246	-0.021375	-0.004329	0.083737	-0.218714	4.853272	15.797172
33253	0	-2.249524	-0.377701	8.434177	-0.022461	-0.003784	0.084351	-0.208837	4.900159	15.789295
33254	0	-2.306298	-0.108123	8.425846	-0.023019	-0.001085	0.084270	-0.203081	4.960275	15.781753
33255	0	-2.293663	-0.182880	8.452061	-0.022888	-0.001831	0.084534	-0.200154	5.026002	15.781080
33256	0	-2.182781	0.208719	8.583500	-0.021767	0.002079	0.085851	-0.189340	5.107554	15.775242
33257	0	-2.155910	0.306329	8.640677	-0.021484	0.003052	0.086426	-0.174680	5.206974	15.780195
33258	0	-2.087606	0.149754	8.783205	-0.020782	0.001488	0.087854	-0.162373	5.329230	15.783743
33259	0	-2.140378	-0.182287	8.908695	-0.021301	-0.001831	0.089111	-0.152339	5.461003	15.789297
33260	0	-2.254187	-0.096327	9.159524	-0.022428	-0.000960	0.091623	-0.156170	5.604023	15.793792
33261	0	-2.312730	-0.121974	9.280542	-0.023010	-0.001221	0.092834	-0.155421	5.748491	15.803675
33262	0	-2.416105	-0.377883	9.414697	-0.024042	-0.003782	0.094177	-0.151646	5.893052	15.808178
33263	0	-2.447745	-0.621322	9.664909	-0.024353	-0.006226	0.096680	-0.137612	6.040132	15.813772
33264	0	-2.463388	-1.045566	10.085826	-0.024491	-0.010473	0.100891	-0.118214	6.201836	15.814335
33265	0	-2.364299	-1.042556	10.183546	-0.023499	-0.010437	0.101868	-0.105730	6.364933	15.806967
33266	0	-2.320273	0.491714	10.066758	-0.023054	0.004905	0.100702	-0.092078	6.533821	15.799068
33267	0	-2.595816	0.703082	10.463983	-0.025818	0.007019	0.104675	-0.079566	6.687429	15.796672
33268	0	-2.801648	-0.332427	10.706672	-0.027875	-0.003333	0.107103	-0.070590	6.838766	15.801712
33269	0	-2.912351	-0.171962	10.860718	-0.028992	-0.001709	0.108643	-0.081598	6.977947	15.798325
33270	0	-3.040781	-0.125545	10.804836	-0.030293	-0.001243	0.108081	-0.095268	7.100228	15.806526
33271	0	-2.848348	-0.079302	11.233990	-0.028381	-0.000793	0.112366	-0.094965	7.204459	15.808114
33272	0	-2.679020	-0.742789	11.583750	-0.026700	-0.007446	0.115857	-0.077324	7.293918	15.803198
33273	0	-2.698469	-0.218300	11.527975	-0.026917	-0.002197	0.115295	-0.063632	7.361845	15.795757
33274	0	-2.642859	-0.130686	11.580282	-0.026382	-0.001314	0.115813	-0.056694	7.407595	15.793588
33275	0	-2.699815	0.018843	11.944114	-0.026978	0.000183	0.119446	-0.051744	7.427452	15.793702
33276	0	-2.866036	-0.280612	11.766659	-0.028666	-0.002798	0.117665	-0.059417	7.421422	15.800258
33277	0	-2.938730	-0.550442	11.579120	-0.029419	-0.005493	0.115784	-0.070375	7.390136	15.802823
33278	0	-2.954808	-0.526227	11.538454	-0.029600	-0.005272	0.115371	-0.061045	7.338621	15.799343
33279	0	-2.824565	-0.108168	11.397134	-0.028320	-0.001099	0.113953	-0.044407	7.263617	15.797049
33280	0	-2.820871	-0.196821	11.181499	-0.028296	-0.001982	0.111793	-0.030848	7.173846	15.788305
33281	0	-2.894688	-0.072376	11.068455	-0.029053	-0.000732	0.110657	-0.022116	7.064315	15.788679
33282	0	-2.743838	0.172092	10.945864	-0.027562	0.001725	0.109427	-0.026517	6.934783	15.787843
33283	0	-2.782412	0.151646	10.757781	-0.027954	0.001526	0.107544	-0.036395	6.796408	15.790310
33284	0	-2.805072	-0.339010	10.642624	-0.028186	-0.003376	0.106391	-0.051490	6.650730	15.800260
33285	0	-2.726668	-0.469840	10.330813	-0.027405	-0.004700	0.103271	-0.050145	6.497500	15.803663
33286	0	-2.577643	-0.384077	10.111815	-0.025914	-0.003843	0.101083	-0.047158	6.341732	15.795185
33287	0	-2.476179	-0.267822	9.854640	-0.024902	-0.002686	0.098511	-0.038831	6.178339	15.794993
33288	0	-2.364006	-0.260472	9.659718	-0.023773	-0.002611	0.096564	-0.031409	6.020415	15.797243
33289	0	-2.300388	-0.188604	9.335465	-0.023132	-0.001892	0.093323	-0.024155	5.862818	15.796651
33290	0	-2.331139	-0.170017	9.183058	-0.023429	-0.001698	0.091801	-0.027366	5.716258	15.794647
33291	0	-2.332534	-0.079431	9.084920	-0.023438	-0.000793	0.090820	-0.028567	5.574848	15.797403
33292	0	-2.305577	-0.201607	8.870694	-0.023158	-0.002016	0.088680	-0.028717	5.442731	15.798877
33293	0	-2.323163	-0.311012	8.663151	-0.023315	-0.003113	0.086609	-0.025411	5.331928	15.799939
33294	0	-2.301689	-0.298467	8.618463	-0.023088	-0.002986	0.086165	-0.023672	5.236969	15.796516
33295	0	-2.283456	-0.139822	8.473136	-0.022888	-0.001404	0.084717	-0.016073	5.164633	15.791450
33296	0	-2.212446	-0.047069	8.414665	-0.022172	-0.000478	0.084134	-0.006560	5.100068	15.787963
33297	0	-2.193971	-0.066920	8.319963	-0.021973	-0.000671	0.083191	-0.003510	5.054850	15.783505
33298	0	-2.152546	-0.109467	8.211273	-0.021542	-0.001095	0.082108	-0.003370	5.032481	15.781833
33299	0	-2.154670	-0.164880	8.264125	-0.021545	-0.001648	0.082642	-0.004746	5.034385	15.783746
33300	0	-2.100997	-0.244513	8.275987	-0.020999	-0.002443	0.082763	-0.007273	5.049838	15.781717
33301	0	-2.114089	-0.311095	8.294106	-0.021118	-0.003113	0.082947	-0.005213	5.081158	15.788232
33302	0	-2.144706	-0.475822	8.432851	-0.021409	-0.004758	0.084338	-0.005888	5.132910	15.790405
33303	0	-2.153916	-0.365757	8.665652	-0.021484	-0.003662	0.086670	-0.000335	5.205328	15.795247
33304	0	-2.215176	-0.169629	8.692987	-0.022082	-0.001700	0.086947	0.004954	5.297081	15.791401
33305	0	-2.278301	-0.073051	8.835888	-0.022705	-0.000732	0.088379	0.007388	5.398347	15.786104
33306	0	-2.326130	-0.072646	9.032875	-0.023170	-0.000729	0.090352	0.009758	5.513726	15.787682
33307	0	-2.347448	-0.097812	9.164976	-0.023376	-0.000977	0.091675	0.007554	5.636432	15.790433
33308	0	-2.392589	-0.104322	9.361069	-0.023821	-0.001041	0.093637	0.005153	5.765153	15.791622
33309	0	-2.446500	-0.183403	9.488083	-0.024353	-0.001831	0.094910	0.001378	5.900545	15.793153
33310	0	-2.482258	-0.214729	9.726193	-0.024705	-0.002143	0.097292	-0.003903	6.039329	15.793838
33311	0	-2.532715	-0.176293	9.915180	-0.025208	-0.001770	0.099182	0.003935	6.177789	15.791543
33312	0	-2.539154	-0.168988	10.122690	-0.025270	-0.001695	0.101257	0.009083	6.316143	15.789709
33313	0	-2.568695	-0.219223	10.360982	-0.025574	-0.002197	0.103638	0.014282	6.441502	15.792415
33314	0	-2.597937	-0.206354	10.654522	-0.025868	-0.002066	0.106572	0.016314	6.561066	15.790787
33315	0	-2.635288	-0.231830	10.812813	-0.026245	-0.002319	0.108154	0.017182	6.675496	15.789747
33316	0	-2.662075	-0.238087	10.948131	-0.026525	-0.002378	0.109505	0.014520	6.776483	15.786128
33317	0	-2.711936	-0.297922	11.069834	-0.027039	-0.002991	0.110718	0.025967	6.860321	15.785078
33318	0	-2.799613	-0.222808	11.176002	-0.027934	-0.002235	0.111775	0.033104	6.924163	15.785676
33319	0	-2.812275	-0.139530	11.284252	-0.028076	-0.001404	0.112854	0.041365	6.971722	15.782702
33320	0	-2.777747	-0.113613	11.288360	-0.027742	-0.001143	0.112892	0.048442	7.007591	15.781531
33321	0	-2.778750	-0.128723	11.346025	-0.027771	-0.001282	0.113464	0.042812	7.024551	15.777355
33322	0	-2.797942	-0.110914	11.461742	-0.027987	-0.001110	0.114615	0.043531	7.016712	15.782095
33323	0	-2.768128	-0.128730	11.438677	-0.027710	-0.001282	0.114380	0.037876	6.988217	15.783964
33324	0	-2.797171	-0.263231	11.342866	-0.028020	-0.002636	0.113417	0.041276	6.939728	15.786059
33325	0	-2.764696	-0.305132	11.238126	-0.027710	-0.003052	0.112366	0.041536	6.875826	15.780855
33326	0	-2.726073	-0.170562	11.101244	-0.027342	-0.001709	0.110992	0.044755	6.792367	15.778114
33327	0	-2.681980	-0.195322	11.031410	-0.026917	-0.001953	0.110291	0.044476	6.692189	15.776544
33328	0	-2.631440	-0.268940	10.828715	-0.026422	-0.002687	0.108261	0.041263	6.579012	15.778501
33329	0	-2.601427	-0.201688	10.537356	-0.026123	-0.002014	0.105347	0.038138	6.460922	15.781453
33330	0	-2.603779	-0.165310	10.396410	-0.026153	-0.001654	0.103935	0.038585	6.334637	15.779355
33331	0	-2.594262	-0.268662	10.202018	-0.026062	-0.002686	0.101990	0.037226	6.200817	15.778494
33332	0	-2.564195	-0.244074	10.025079	-0.025766	-0.002444	0.100219	0.040919	6.058811	15.778753
33333	0	-2.551774	-0.140637	9.774790	-0.025635	-0.001404	0.097717	0.037928	5.921942	15.774285
33334	0	-2.467990	-0.153200	9.676766	-0.024793	-0.001532	0.096739	0.037303	5.788690	15.772105
33335	0	-2.418336	-0.171036	9.432723	-0.024292	-0.001709	0.094299	0.035611	5.657082	15.767104
33336	0	-2.361508	-0.159209	9.212078	-0.023714	-0.001590	0.092095	0.032770	5.534332	15.761638
33337	0	-2.315879	-0.182848	9.053972	-0.023254	-0.001831	0.090515	0.035842	5.413672	15.758788
33338	0	-2.310395	-0.237814	8.936494	-0.023189	-0.002376	0.089343	0.032281	5.305373	15.761665
33339	0	-2.263367	-0.219216	8.797020	-0.022705	-0.002197	0.087952	0.038623	5.212709	15.758709
33340	0	-2.213717	-0.218696	8.684396	-0.022199	-0.002188	0.086828	0.039117	5.131753	15.764068
33341	0	-2.211108	-0.237988	8.625416	-0.022156	-0.002380	0.086243	0.039519	5.072767	15.762999
33342	0	-2.197258	-0.207293	8.517492	-0.022007	-0.002075	0.085166	0.042145	5.026798	15.764506
33343	0	-2.183200	-0.176840	8.447750	-0.021851	-0.001770	0.084473	0.043921	5.001932	15.764993
33344	0	-2.192369	-0.176612	8.466837	-0.021935	-0.001767	0.084665	0.044953	4.986365	15.765927
33345	0	-2.197634	-0.164656	8.520415	-0.021973	-0.001648	0.085205	0.046369	4.991682	15.765967
33346	0	-2.236528	-0.121865	8.452682	-0.022346	-0.001219	0.084532	0.046659	5.017659	15.758496
33347	0	-2.237001	-0.164800	8.501379	-0.022339	-0.001648	0.085022	0.046544	5.060151	15.753011
33348	0	-2.238099	-0.207536	8.621535	-0.022342	-0.002076	0.086226	0.047341	5.112820	15.749490
33349	0	-2.287747	-0.201237	8.671774	-0.022827	-0.002014	0.086731	0.049454	5.179817	15.744972
33350	0	-2.275022	-0.213598	8.827459	-0.022686	-0.002133	0.088291	0.045622	5.263551	15.749227
33351	0	-2.320605	-0.243884	8.933643	-0.023132	-0.002441	0.089355	0.048437	5.358550	15.750028
33352	0	-2.349085	-0.224735	9.118657	-0.023405	-0.002254	0.091208	0.055642	5.466784	15.747405
33353	0	-2.377578	-0.207644	9.335985	-0.023682	-0.002075	0.093384	0.053718	5.582787	15.747502
33354	0	-2.428115	-0.250431	9.520141	-0.024179	-0.002505	0.095227	0.054511	5.705685	15.747132
33355	0	-2.469965	-0.256012	9.750839	-0.024597	-0.002563	0.097534	0.057864	5.826519	15.750760
33356	0	-2.515745	-0.212910	9.898043	-0.025050	-0.002130	0.099008	0.057911	5.951185	15.750228
33357	0	-2.550005	-0.189007	10.086357	-0.025391	-0.001892	0.100891	0.059687	6.075971	15.752111
33358	0	-2.614685	-0.213175	10.263903	-0.026041	-0.002132	0.102666	0.060135	6.194752	15.746553
33359	0	-2.659523	-0.189518	10.434313	-0.026489	-0.001892	0.104370	0.056403	6.311685	15.744427
33360	0	-2.687389	-0.183438	10.630297	-0.026767	-0.001838	0.106330	0.059450	6.427646	15.746876
33361	0	-2.712447	-0.194714	10.813291	-0.027039	-0.001953	0.108154	0.065235	6.519244	15.747127
33362	0	-2.710326	-0.218628	10.913057	-0.027029	-0.002186	0.109149	0.064246	6.597626	15.751969
33363	0	-2.734473	-0.207085	11.112987	-0.027283	-0.002075	0.111145	0.068180	6.662134	15.752390
33364	0	-2.739633	-0.237109	11.171269	-0.027347	-0.002372	0.111725	0.068406	6.713642	15.755043
33365	0	-2.786837	-0.243719	11.321137	-0.027832	-0.002441	0.113220	0.072145	6.751058	15.753716
33366	0	-2.755759	-0.219028	11.362488	-0.027539	-0.002190	0.113629	0.071061	6.770226	15.750983
33367	0	-2.764685	-0.213156	11.389219	-0.027649	-0.002136	0.113892	0.075200	6.768746	15.749554
33368	0	-2.750414	-0.200597	11.340885	-0.027523	-0.002006	0.113404	0.074352	6.750328	15.743058
33369	0	-2.742941	-0.201383	11.249668	-0.027466	-0.002014	0.112488	0.074223	6.713885	15.740738
33370	0	-2.739994	-0.194869	11.178621	-0.027455	-0.001953	0.111773	0.078182	6.657668	15.742828
33371	0	-2.721116	-0.164805	11.116257	-0.027283	-0.001648	0.111145	0.077599	6.584517	15.741528
33372	0	-2.711767	-0.201961	11.022341	-0.027202	-0.002015	0.110203	0.072597	6.497928	15.734688
33373	0	-2.694302	-0.189364	10.854426	-0.027039	-0.001892	0.108521	0.070521	6.397689	15.733805
33374	0	-2.643729	-0.189715	10.688508	-0.026546	-0.001896	0.106858	0.068715	6.282268	15.734376
33375	0	-2.612641	-0.238127	10.513211	-0.026245	-0.002380	0.105103	0.067366	6.153630	15.727658
33376	0	-2.595484	-0.268964	10.354325	-0.026073	-0.002687	0.103514	0.064668	6.024236	15.719421
33377	0	-2.502555	-0.232116	10.104320	-0.025146	-0.002319	0.101013	0.062146	5.887751	15.716662
33378	0	-2.472495	-0.226504	9.878429	-0.024850	-0.002262	0.098753	0.058358	5.743518	15.715968
33379	0	-2.441956	-0.213855	9.707527	-0.024536	-0.002136	0.097046	0.055209	5.606620	15.714126
33380	0	-2.407673	-0.244467	9.505672	-0.024186	-0.002446	0.095029	0.056608	5.475525	15.708214
33381	0	-2.333366	-0.232139	9.371485	-0.023438	-0.002319	0.093689	0.053445	5.349148	15.712412
33382	0	-2.326264	-0.238736	9.187213	-0.023356	-0.002385	0.091848	0.050284	5.232943	15.706943
33383	0	-2.280307	-0.238116	9.108580	-0.022888	-0.002380	0.091064	0.048892	5.126699	15.703646
33384	0	-2.264306	-0.116277	8.935625	-0.022721	-0.001162	0.089336	0.046855	5.027137	15.701809
33385	0	-2.264135	-0.012347	8.760195	-0.022705	-0.000122	0.087585	0.044303	4.944536	15.705227
33386	0	-2.258099	-0.036708	8.702293	-0.022640	-0.000369	0.087008	0.046103	4.867307	15.705341
33387	0	-2.235220	-0.104007	8.637708	-0.022400	-0.001038	0.086365	0.042308	4.804847	15.703728
33388	0	-2.208741	-0.129487	8.517710	-0.022123	-0.001287	0.085168	0.032029	4.757376	15.701324
33389	0	-2.170558	-0.293272	8.405123	-0.021729	-0.002930	0.084045	0.027184	4.726868	15.704142
33390	0	-2.112634	-0.428019	8.381349	-0.021133	-0.004279	0.083812	0.024958	4.717907	15.704516
33391	0	-2.075574	-0.622752	8.520401	-0.020752	-0.006226	0.085205	0.021857	4.724145	15.699386
33392	0	-2.053573	-0.067175	8.464825	-0.020516	-0.000676	0.084653	0.027312	4.751267	15.688655
33393	0	-2.164200	-0.103034	8.385323	-0.021606	-0.001038	0.083862	0.036566	4.800816	15.682908
33394	0	-2.288721	-0.181488	8.614996	-0.022840	-0.001817	0.086163	0.038274	4.865145	15.683254
33395	0	-2.319320	-0.182803	8.750837	-0.023132	-0.001831	0.087524	0.041329	4.945781	15.685193
33396	0	-2.380827	-0.176934	8.704552	-0.023742	-0.001764	0.087064	0.034208	5.034414	15.684614
33397	0	-2.309018	-0.115992	8.866332	-0.023010	-0.001160	0.088684	0.033108	5.138697	15.685463
33398	0	-2.314188	-0.256581	9.038896	-0.023051	-0.002564	0.090412	0.030418	5.254478	15.689182
33399	0	-2.347692	-0.176658	9.225974	-0.023376	-0.001770	0.092285	0.033704	5.380221	15.692232
33400	0	-2.344271	-0.303976	9.452831	-0.023338	-0.003045	0.094554	0.039265	5.507835	15.692123
33401	0	-2.440234	-0.231630	9.628567	-0.024292	-0.002319	0.096313	0.041915	5.640166	15.691283
33402	0	-2.500688	-0.097569	9.921660	-0.024886	-0.000971	0.099247	0.035632	5.780707	15.690165
33403	0	-2.556997	-0.275168	10.067792	-0.025452	-0.002747	0.100708	0.029214	5.916563	15.686870
33404	0	-2.526568	-0.367613	10.287646	-0.025145	-0.003673	0.102906	0.024481	6.052545	15.686046
33405	0	-2.586857	-0.299054	10.556353	-0.025757	-0.002991	0.105591	0.023764	6.174882	15.688487
33406	0	-2.657567	-0.243660	10.697384	-0.026472	-0.002441	0.106999	0.028000	6.287062	15.684606
33407	0	-2.707410	-0.206836	10.855765	-0.026978	-0.002075	0.108582	0.034228	6.390185	15.680351
33408	0	-2.749997	-0.205416	10.900025	-0.027416	-0.002062	0.109021	0.041307	6.479443	15.675991
33409	0	-2.826767	-0.072484	11.008968	-0.028198	-0.000732	0.110107	0.048064	6.552876	15.676730
33410	0	-2.852311	-0.144682	11.176449	-0.028461	-0.001450	0.111780	0.049872	6.617251	15.682225
33411	0	-2.830665	-0.201158	11.247593	-0.028259	-0.002014	0.112488	0.051482	6.666666	15.683461
33412	0	-2.831566	-0.243807	11.270252	-0.028294	-0.002437	0.112708	0.049198	6.690406	15.677725
33413	0	-2.838162	-0.280556	11.401366	-0.028381	-0.002808	0.114014	0.050226	6.691761	15.686205
33414	0	-2.812315	-0.261680	11.450573	-0.028138	-0.002621	0.114502	0.053083	6.677933	15.687008
33415	0	-2.785797	-0.195217	11.414433	-0.027893	-0.001953	0.114136	0.053051	6.643896	15.690090
33416	0	-2.765104	-0.219482	11.324876	-0.027701	-0.002196	0.113236	0.053576	6.594239	15.686240
33417	0	-2.757717	-0.261767	11.213942	-0.027649	-0.002625	0.112122	0.059465	6.522191	15.685728
33418	0	-2.681386	-0.211855	11.113838	-0.026896	-0.002123	0.111118	0.062848	6.438240	15.687455
33419	0	-2.663885	-0.213174	10.927612	-0.026733	-0.002136	0.109253	0.066508	6.340420	15.684610
33420	0	-2.649606	-0.255294	10.828851	-0.026608	-0.002555	0.108261	0.067498	6.223708	15.688179
33421	0	-2.649223	-0.224945	10.665828	-0.026611	-0.002258	0.106628	0.075823	6.097066	15.686790
33422	0	-2.606889	-0.132922	10.519168	-0.026194	-0.001326	0.105161	0.070865	5.962461	15.690595
33423	0	-2.587181	-0.176709	10.238876	-0.026001	-0.001770	0.102356	0.073079	5.819241	15.689583
33424	0	-2.513624	-0.164213	10.031475	-0.025260	-0.001643	0.100284	0.073145	5.679209	15.691633
33425	0	-2.478015	-0.170099	9.841968	-0.024902	-0.001709	0.098389	0.081036	5.538217	15.696808
33426	0	-2.442344	-0.193639	9.640440	-0.024541	-0.001938	0.096375	0.081659	5.399975	15.697258
33427	0	-2.399731	-0.195205	9.383968	-0.024109	-0.001953	0.093811	0.081869	5.265145	15.697463
33428	0	-2.250604	-0.659407	9.364385	-0.022605	-0.006590	0.093620	0.075810	5.145741	15.694431
33429	0	-2.249093	-0.226923	9.255147	-0.022583	-0.002258	0.092529	0.061434	5.033241	15.692176
33430	0	-2.262966	0.046357	9.033573	-0.022709	0.000466	0.090316	0.056954	4.934207	15.688580
33431	0	-2.305877	0.079130	9.022882	-0.023132	0.000793	0.090210	0.053152	4.842304	15.688345
33432	0	-2.359186	-0.055479	9.099716	-0.023656	-0.000554	0.090981	0.051067	4.763218	15.690462
33433	0	-2.355795	-0.195018	8.857877	-0.023621	-0.001953	0.088562	0.053273	4.683622	15.695802
33434	0	-2.204321	-0.390947	8.726315	-0.022094	-0.003901	0.087251	0.041727	4.618801	15.698081
33435	0	-2.131766	-0.354253	8.735212	-0.021362	-0.003540	0.087341	0.037426	4.561981	15.694499
33436	0	-2.056958	-0.378984	8.688080	-0.020602	-0.003790	0.086873	0.036282	4.520595	15.695471
33437	0	-2.049275	-0.023992	8.630730	-0.020508	-0.000244	0.086304	0.040634	4.502288	15.691611
33438	0	-2.114315	-0.401222	8.478748	-0.021150	-0.004021	0.084785	0.050655	4.495268	15.688776
33439	0	-2.197405	-0.274303	8.654761	-0.021973	-0.002747	0.086548	0.054009	4.498878	15.687123
33440	0	-2.265603	-0.035723	8.697178	-0.022647	-0.000360	0.086974	0.055669	4.512685	15.682572
33441	0	-2.308940	0.000532	8.593264	-0.023071	0.000000	0.085938	0.060974	4.538662	15.685750
33442	0	-2.259153	-0.236676	8.591930	-0.022558	-0.002370	0.085928	0.063577	4.584887	15.687840
33443	0	-2.250116	-0.346889	8.678198	-0.022461	-0.003479	0.086792	0.075207	4.639781	15.686957
33444	0	-2.186384	-0.296034	8.694180	-0.021810	-0.002971	0.086955	0.086865	4.712954	15.692473
33445	0	-2.203797	-0.187647	8.756938	-0.021973	-0.001892	0.087585	0.105346	4.800253	15.695150
33446	0	-2.278872	-0.166636	8.612818	-0.022712	-0.001678	0.086148	0.119492	4.904524	15.696113
33447	0	-2.262272	-0.536290	9.348202	-0.022522	-0.005371	0.093506	0.127856	5.029911	15.695255
33448	0	-2.246313	0.080725	9.434803	-0.022359	0.000810	0.094373	0.123631	5.158489	15.691396
33449	0	-2.324256	-0.024623	9.164694	-0.023132	-0.000244	0.091675	0.119535	5.298348	15.694977
33450	0	-2.422625	-0.104089	9.750564	-0.024099	-0.001042	0.097537	0.119622	5.449489	15.696174
33451	0	-2.533170	-0.323265	10.061589	-0.025208	-0.003235	0.100647	0.120502	5.592896	15.700756
33452	0	-2.654882	-0.292573	9.835216	-0.026427	-0.002926	0.098385	0.119220	5.736669	15.699079
33453	0	-2.569854	-0.108964	10.244692	-0.025574	-0.001099	0.102478	0.127515	5.878389	15.700436
33454	0	-2.534234	-0.302677	10.513436	-0.025220	-0.003034	0.105164	0.133266	6.013896	15.701879
33455	0	-2.593361	-0.115976	10.598984	-0.025818	-0.001160	0.106018	0.131650	6.141229	15.697204
33456	0	-2.634381	-0.250226	10.801021	-0.026237	-0.002503	0.108036	0.131251	6.256227	15.695892
33457	0	-2.689276	-0.341829	10.947297	-0.026794	-0.003418	0.109497	0.129289	6.361296	15.697954
33458	0	-2.805577	-0.145867	11.156164	-0.027971	-0.001466	0.111583	0.134830	6.450322	15.698362
33459	0	-2.887545	-0.347534	11.283704	-0.028809	-0.003479	0.112854	0.136820	6.520464	15.697852
33460	0	-2.893288	-0.407619	11.347834	-0.028882	-0.004083	0.113491	0.141586	6.574128	15.695072
33461	0	-2.841405	-0.182844	11.400557	-0.028381	-0.001831	0.114014	0.142498	6.609339	15.691151
33462	0	-2.808752	-0.089969	11.405696	-0.028081	-0.000911	0.114058	0.151633	6.618222	15.693251
33463	0	-2.837013	-0.201035	11.407756	-0.028381	-0.002014	0.114075	0.153680	6.609312	15.694068
33464	0	-2.802655	-0.224968	11.359807	-0.028054	-0.002252	0.113591	0.153850	6.583696	15.691925
33465	0	-2.833368	-0.067827	11.280491	-0.028381	-0.000671	0.112793	0.145288	6.537661	15.692812
33466	0	-2.870748	-0.221190	11.210176	-0.028775	-0.002212	0.112084	0.143156	6.470776	15.692574
33467	0	-2.793436	-0.299714	11.214157	-0.028015	-0.002991	0.112122	0.134985	6.390687	15.689433
33468	0	-2.727004	-0.288025	11.023204	-0.027369	-0.002882	0.110208	0.134922	6.290616	15.693883
33469	0	-2.687069	-0.189147	10.915725	-0.026978	-0.001892	0.109131	0.133702	6.180839	15.693811
33470	0	-2.670659	-0.206933	10.793176	-0.026828	-0.002074	0.107902	0.136976	6.054584	15.691630
33471	0	-2.612590	-0.219086	10.501036	-0.026245	-0.002197	0.104980	0.141946	5.926931	15.692998
33472	0	-2.595131	-0.187697	10.226337	-0.026074	-0.001880	0.102232	0.143167	5.791549	15.688271
33473	0	-2.575561	-0.195315	10.073964	-0.025879	-0.001953	0.100708	0.141388	5.653901	15.685065
33474	0	-2.545106	-0.195025	9.909320	-0.025576	-0.001954	0.099061	0.143962	5.512461	15.682107
33475	0	-2.496318	-0.219323	9.579623	-0.025085	-0.002197	0.095764	0.146704	5.368756	15.684777
33476	0	-2.485448	-0.255878	9.390504	-0.024968	-0.002556	0.093875	0.141154	5.232629	15.686233
33477	0	-2.393857	-0.152329	9.371701	-0.024048	-0.001526	0.093689	0.142295	5.101677	15.682893
33478	0	-2.361192	-0.121137	9.218293	-0.023711	-0.001216	0.092157	0.145741	4.980923	15.682799
33479	0	-2.310234	-0.170538	8.950117	-0.023193	-0.001709	0.089478	0.148149	4.867092	15.682532
33480	0	-2.250424	-0.188272	8.899475	-0.022586	-0.001885	0.088974	0.149537	4.764774	15.678677
33481	0	-2.251382	-0.146481	8.827452	-0.022583	-0.001465	0.088257	0.147178	4.677676	15.684992
33482	0	-2.159942	-0.311434	8.720490	-0.021653	-0.003114	0.087192	0.144136	4.609741	15.687501
33483	0	-2.095790	-0.494905	8.655681	-0.020996	-0.004944	0.086548	0.135245	4.562058	15.685792
33484	0	-2.113982	-0.098724	8.590076	-0.021165	-0.000987	0.085895	0.132920	4.531571	15.682249
33485	0	-2.189527	-0.030832	8.606372	-0.021912	-0.000305	0.086060	0.127027	4.512819	15.675600
33486	0	-2.254526	0.005538	8.594748	-0.022551	0.000054	0.085946	0.126412	4.508754	15.673464
33487	0	-2.288916	-0.134418	8.593722	-0.022888	-0.001343	0.085938	0.122485	4.513149	15.673647
33488	0	-2.272032	-0.263344	8.581079	-0.022707	-0.002628	0.085814	0.113849	4.534201	15.672016
33489	0	-2.168829	-0.281285	8.703078	-0.021667	-0.002808	0.087036	0.104589	4.564577	15.679200
33490	0	-2.149259	-0.392061	8.738406	-0.021465	-0.003918	0.087391	0.098654	4.603629	15.674857
33491	0	-2.164494	-0.158018	8.830857	-0.021606	-0.001587	0.088318	0.105001	4.656815	15.673926
33492	0	-2.228665	-0.364217	8.889623	-0.022234	-0.003649	0.088909	0.111137	4.728073	15.669237
33493	0	-2.307181	-0.298511	9.049966	-0.023010	-0.002991	0.090515	0.115782	4.809317	15.665037
33494	0	-2.393477	-0.034987	9.107522	-0.023867	-0.000356	0.091093	0.120373	4.898363	15.667059
33495	0	-2.431103	-0.097351	8.994426	-0.024231	-0.000977	0.089966	0.121658	5.003739	15.670301
33496	0	-2.376184	-0.695597	9.600449	-0.023670	-0.006952	0.096027	0.114885	5.116471	15.672932
33497	0	-2.279717	0.043296	9.531493	-0.022705	0.000427	0.095337	0.119192	5.230657	15.672137
33498	0	-2.402470	0.025414	9.477690	-0.023926	0.000255	0.094802	0.116559	5.353737	15.660079
33499	0	-2.458645	-0.078334	10.019257	-0.024475	-0.000793	0.100220	0.125419	5.484599	15.662854
33500	0	-2.596733	-0.174460	10.092848	-0.025860	-0.001750	0.100956	0.128830	5.610147	15.663657
33501	0	-2.689951	-0.079205	10.043581	-0.026794	-0.000793	0.100464	0.128046	5.733664	15.659445
33502	0	-2.589372	-0.146690	10.435158	-0.025792	-0.001462	0.104377	0.120129	5.848789	15.663493
33503	0	-2.469065	-0.433724	10.544676	-0.024597	-0.004333	0.105469	0.113612	5.953990	15.663961
33504	0	-2.548424	-0.177774	10.674504	-0.025397	-0.001778	0.106766	0.110989	6.051018	15.659736
33505	0	-2.553502	-0.359722	10.862315	-0.025452	-0.003601	0.108643	0.112416	6.142705	15.656812
33506	0	-2.617125	-0.346890	10.956426	-0.026109	-0.003471	0.109579	0.112345	6.211789	15.654798
33507	0	-2.764076	-0.023580	11.064357	-0.027588	-0.000244	0.110657	0.118178	6.270295	15.656076
33508	0	-2.846798	-0.181890	11.104580	-0.028427	-0.001815	0.111056	0.111482	6.316264	15.654219
33509	0	-2.810043	-0.348691	11.193214	-0.028076	-0.003479	0.111938	0.101012	6.345102	15.647957
33510	0	-2.788054	-0.203093	11.149885	-0.027881	-0.002030	0.111499	0.097792	6.348825	15.648881
33511	0	-2.806347	-0.146804	11.139232	-0.028076	-0.001465	0.111389	0.091968	6.339682	15.643623
33512	0	-2.808034	-0.232070	11.189109	-0.028111	-0.002326	0.111883	0.094548	6.311658	15.645351
33513	0	-2.766862	-0.170422	11.097231	-0.027710	-0.001709	0.110962	0.096602	6.272844	15.642399
33514	0	-2.781454	0.007245	10.971481	-0.027872	0.000070	0.109700	0.096724	6.216682	15.640506
33515	0	-2.739516	-0.245212	10.902634	-0.027466	-0.002441	0.109009	0.083001	6.146446	15.636537
33516	0	-2.638230	-0.283598	10.881922	-0.026470	-0.002830	0.108798	0.073646	6.057978	15.633550
33517	0	-2.621230	-0.366787	10.610215	-0.026306	-0.003662	0.106079	0.064786	5.960688	15.629859
33518	0	-2.547100	-0.324247	10.541585	-0.025571	-0.003247	0.105392	0.067027	5.856097	15.633139
33519	0	-2.522540	-0.243842	10.390727	-0.025330	-0.002441	0.103882	0.067465	5.745306	15.627316
33520	0	-2.532522	-0.114727	10.182253	-0.025431	-0.001154	0.101796	0.072028	5.630721	15.623061
33521	0	-2.546225	-0.128344	9.951590	-0.025574	-0.001282	0.099487	0.067187	5.506449	15.622526
33522	0	-2.525056	-0.110875	9.804444	-0.025354	-0.001102	0.098018	0.057298	5.389318	15.615748
33523	0	-2.486094	-0.128249	9.633998	-0.024963	-0.001282	0.096313	0.053593	5.271683	15.614053
33524	0	-2.503176	-0.244696	9.462239	-0.025128	-0.002443	0.094597	0.046485	5.159017	15.608717
33525	0	-2.444680	-0.305163	9.291908	-0.024536	-0.003052	0.092896	0.043914	5.053283	15.602719
33526	0	-2.421755	-0.195070	9.223122	-0.024299	-0.001953	0.092210	0.043989	4.956890	15.597769
33527	0	-2.403392	-0.195232	9.016897	-0.024109	-0.001953	0.090149	0.042250	4.866122	15.590831
33528	0	-2.340723	-0.182632	8.971671	-0.023472	-0.001830	0.089700	0.043708	4.787980	15.591952
33529	0	-2.277481	-0.158573	8.869757	-0.022827	-0.001587	0.088684	0.042121	4.724854	15.589948
33530	0	-2.243417	-0.213971	8.804977	-0.022479	-0.002134	0.088038	0.032290	4.671057	15.587051
33531	0	-2.206287	-0.287134	8.814266	-0.022095	-0.002869	0.088135	0.025742	4.634248	15.585097
33532	0	-2.188707	-0.335944	8.693515	-0.021910	-0.003363	0.086929	0.026639	4.608960	15.586568
33533	0	-2.196114	-0.274600	8.710009	-0.021973	-0.002747	0.087097	0.024150	4.598471	15.586277
33534	0	-2.219484	-0.206934	8.753002	-0.022194	-0.002074	0.087530	0.027224	4.604418	15.587355
33535	0	-2.210679	-0.115859	8.721620	-0.022095	-0.001160	0.087219	0.025377	4.625056	15.587851
33536	0	-2.250686	-0.030154	8.720712	-0.022486	-0.000303	0.087213	0.024339	4.657662	15.586312
33537	0	-2.243213	-0.110199	8.782132	-0.022400	-0.001099	0.087830	0.016874	4.704630	15.581850
33538	0	-2.287035	-0.165615	8.938951	-0.022832	-0.001656	0.089399	0.012623	4.758761	15.583144
33539	0	-2.318463	-0.201596	9.001336	-0.023132	-0.002014	0.090027	0.007007	4.830309	15.582991
33540	0	-2.360473	-0.250879	9.108189	-0.023543	-0.002506	0.091098	0.000461	4.912511	15.582507
33541	0	-2.357067	-0.286945	9.263303	-0.023499	-0.002869	0.092651	-0.003775	5.006883	15.577548
33542	0	-2.372490	-0.250138	9.430328	-0.023645	-0.002504	0.094323	-0.003607	5.108615	15.577999
33543	0	-2.370432	-0.146184	9.568248	-0.023621	-0.001465	0.095703	-0.003562	5.214006	15.576571
33544	0	-2.406028	-0.194890	9.655508	-0.023973	-0.001947	0.096577	-0.008887	5.322167	15.579362
33545	0	-2.486956	-0.250017	9.897670	-0.024780	-0.002502	0.098999	-0.009898	5.430700	15.579110
33546	0	-2.480770	-0.243760	10.027468	-0.024717	-0.002438	0.100297	-0.013236	5.539350	15.575259
33547	0	-2.566155	-0.262325	10.123515	-0.025574	-0.002625	0.101257	-0.015426	5.644022	15.573333
33548	0	-2.546730	-0.231142	10.320793	-0.025387	-0.002317	0.103228	-0.012370	5.738764	15.570684
33549	0	-2.619885	-0.152387	10.508371	-0.026123	-0.001526	0.105103	-0.013631	5.826867	15.564793
33550	0	-2.622578	-0.090847	10.651199	-0.026155	-0.000912	0.106529	-0.013786	5.907912	15.562751
33551	0	-2.636978	-0.128042	10.673481	-0.026306	-0.001282	0.106750	-0.015980	5.981658	15.562288
33552	0	-2.655269	-0.171192	10.810906	-0.026497	-0.001707	0.108123	-0.024509	6.046347	15.556954
33553	0	-2.690021	-0.195520	10.948605	-0.026855	-0.001953	0.109497	-0.030180	6.098719	15.551547
33554	0	-2.660382	-0.269201	10.989631	-0.026579	-0.002690	0.109902	-0.035535	6.130231	15.554079
33555	0	-2.668667	-0.323125	11.040925	-0.026672	-0.003235	0.110413	-0.035453	6.150727	15.548667
33556	0	-2.700182	-0.218490	11.040614	-0.027006	-0.002191	0.110405	-0.033316	6.151803	15.544825
33557	0	-2.689805	-0.212916	11.053930	-0.026917	-0.002136	0.110535	-0.029808	6.138260	15.540429
33558	0	-2.709008	-0.254709	10.988040	-0.027124	-0.002550	0.109872	-0.030455	6.108021	15.542114
33559	0	-2.657125	-0.213834	10.981191	-0.026611	-0.002136	0.109802	-0.036363	6.071791	15.543684
33560	0	-2.696789	-0.226568	10.836952	-0.027020	-0.002263	0.108356	-0.042731	6.021910	15.542574
33561	0	-2.703493	-0.274812	10.737711	-0.027100	-0.002747	0.107361	-0.048026	5.958625	15.539972
33562	0	-2.677570	-0.280615	10.698353	-0.026849	-0.002811	0.106965	-0.046211	5.886089	15.535851
33563	0	-2.652962	-0.176341	10.512332	-0.026611	-0.001770	0.105103	-0.042897	5.802776	15.530535
33564	0	-2.599468	-0.157094	10.406637	-0.026084	-0.001575	0.104044	-0.042925	5.710216	15.530071
33565	0	-2.548729	-0.183595	10.268255	-0.025574	-0.001831	0.102661	-0.052136	5.619541	15.528989
33566	0	-2.500921	-0.153861	10.101631	-0.025099	-0.001536	0.100994	-0.058450	5.523753	15.528627
33567	0	-2.474786	-0.214002	9.932746	-0.024841	-0.002136	0.099304	-0.066645	5.421788	15.527069
33568	0	-2.426172	-0.263150	9.863962	-0.024351	-0.002632	0.098618	-0.069729	5.323885	15.523581
33569	0	-2.402334	-0.195211	9.645693	-0.024109	-0.001953	0.096436	-0.072615	5.228124	15.523809
33570	0	-2.391494	-0.194716	9.509551	-0.024001	-0.001951	0.095074	-0.071624	5.130304	15.517201
33571	0	-2.348353	-0.188959	9.370812	-0.023560	-0.001892	0.093689	-0.072549	5.043349	15.514471
33572	0	-2.321688	-0.182682	9.258430	-0.023288	-0.001826	0.092566	-0.076910	4.961769	15.509082
33573	0	-2.325454	-0.152302	9.083598	-0.023315	-0.001526	0.090820	-0.077345	4.891088	15.503815
33574	0	-2.350708	-0.206956	9.001154	-0.023561	-0.002070	0.089997	-0.080301	4.827997	15.501663
33575	0	-2.327247	-0.213192	8.973294	-0.023315	-0.002136	0.089722	-0.079151	4.779278	15.505043
33576	0	-2.307406	-0.200949	8.895903	-0.023108	-0.002007	0.088950	-0.086992	4.741214	15.502375
33577	0	-2.286905	-0.200769	8.881123	-0.022888	-0.002014	0.088806	-0.083142	4.722768	15.505333
33578	0	-2.265232	-0.236452	8.820918	-0.022667	-0.002368	0.088205	-0.082888	4.710160	15.502312
33579	0	-2.245835	-0.188534	8.844074	-0.022461	-0.001892	0.088440	-0.078490	4.713227	15.500310
33580	0	-2.221922	-0.181253	8.795090	-0.022212	-0.001818	0.087953	-0.075928	4.729114	15.496200
33581	0	-2.229469	-0.195002	8.788642	-0.022278	-0.001953	0.087891	-0.076141	4.757620	15.495419
33582	0	-2.234010	-0.188826	8.891259	-0.022312	-0.001886	0.088920	-0.082595	4.800265	15.490241
33583	0	-2.267979	-0.194584	8.971281	-0.022644	-0.001953	0.089722	-0.077848	4.852491	15.487965
33584	0	-2.300966	-0.206016	9.030146	-0.022961	-0.002061	0.090314	-0.080921	4.921434	15.484605
33585	0	-2.324860	-0.176828	9.153876	-0.023193	-0.001770	0.091553	-0.082965	4.997325	15.482785
33586	0	-2.324826	-0.164387	9.254559	-0.023184	-0.001645	0.092562	-0.085769	5.083869	15.481137
33587	0	-2.387282	-0.164659	9.415978	-0.023804	-0.001648	0.094177	-0.088578	5.174739	15.479281
33588	0	-2.432225	-0.195024	9.515996	-0.024249	-0.001951	0.095179	-0.091781	5.269678	15.479102
33589	0	-2.449301	-0.188978	9.653768	-0.024414	-0.001892	0.096558	-0.093523	5.370241	15.478617
33590	0	-2.471738	-0.212793	9.796089	-0.024635	-0.002132	0.097981	-0.092803	5.473130	15.479048
33591	0	-2.492388	-0.212992	10.013832	-0.024841	-0.002136	0.100159	-0.090022	5.574623	15.473161
33592	0	-2.527073	-0.260473	10.058505	-0.025190	-0.002612	0.100605	-0.086153	5.673196	15.471631
33593	0	-2.571398	-0.225645	10.221404	-0.025635	-0.002258	0.102234	-0.088487	5.769072	15.468156
33594	0	-2.592728	-0.237605	10.400743	-0.025857	-0.002378	0.104025	-0.091467	5.853521	15.471007
33595	0	-2.606619	-0.231345	10.465921	-0.026001	-0.002319	0.104675	-0.089654	5.931974	15.472014
33596	0	-2.613375	-0.211982	10.603170	-0.026073	-0.002125	0.106047	-0.088842	6.005315	15.466595
33597	0	-2.666466	-0.201162	10.661515	-0.026611	-0.002014	0.106628	-0.090606	6.069808	15.465725
33598	0	-2.663971	-0.170029	10.793426	-0.026598	-0.001704	0.107944	-0.090956	6.121315	15.462406
33599	0	-2.663910	-0.188624	10.790341	-0.026611	-0.001892	0.107910	-0.089494	6.157911	15.466664
33600	0	-2.687592	-0.200179	10.941556	-0.026851	-0.002003	0.109422	-0.093054	6.191552	15.463508
33601	0	-2.704616	-0.207707	10.912895	-0.027039	-0.002075	0.109131	-0.099508	6.206750	15.460950
33602	0	-2.693479	-0.201485	10.961370	-0.026932	-0.002019	0.109614	-0.099893	6.217152	15.460431
33603	0	-2.671091	-0.201260	10.980775	-0.026733	-0.002014	0.109802	-0.102874	6.200910	15.460712
33604	0	-2.671275	-0.236900	10.915056	-0.026750	-0.002378	0.109141	-0.098681	6.169482	15.459509
33605	0	-2.675187	-0.249747	10.840907	-0.026794	-0.002502	0.108398	-0.098049	6.131843	15.453394
33606	0	-2.640897	-0.249350	10.770108	-0.026466	-0.002493	0.107687	-0.103190	6.078157	15.446324
33607	0	-2.605797	-0.213073	10.676651	-0.026123	-0.002136	0.106750	-0.101999	6.015639	15.443974
33608	0	-2.591695	-0.230844	10.497029	-0.025995	-0.002309	0.104951	-0.106177	5.937506	15.444741
33609	0	-2.567776	-0.225701	10.432862	-0.025757	-0.002258	0.104309	-0.109436	5.857991	15.443734
33610	0	-2.564133	-0.200571	10.284295	-0.025723	-0.002012	0.102822	-0.107020	5.773807	15.445974
33611	0	-2.536635	-0.176550	10.085166	-0.025452	-0.001770	0.100830	-0.106623	5.684298	15.442257
33612	0	-2.483356	-0.194331	9.942826	-0.024918	-0.001945	0.099407	-0.109839	5.594904	15.441391
33613	0	-2.457012	-0.182730	9.841079	-0.024658	-0.001831	0.098389	-0.110310	5.499759	15.445771
33614	0	-2.446493	-0.151864	9.674427	-0.024547	-0.001519	0.096724	-0.114452	5.410464	15.446617
33615	0	-2.390917	-0.183187	9.529539	-0.023987	-0.001831	0.095276	-0.120245	5.324588	15.449947
33616	0	-2.370017	-0.176720	9.368468	-0.023773	-0.001772	0.093666	-0.119432	5.242798	15.451117
33617	0	-2.343060	-0.200935	9.340097	-0.023499	-0.002014	0.093384	-0.118421	5.167037	15.452515
33618	0	-2.299713	-0.205996	9.215126	-0.023060	-0.002067	0.092135	-0.115115	5.096674	15.452646
33619	0	-2.283321	-0.177263	9.138334	-0.022888	-0.001770	0.091370	-0.123153	5.035420	15.453189
33620	0	-2.279492	-0.226334	9.043129	-0.022840	-0.002264	0.090420	-0.127398	4.985262	15.459432
33621	0	-2.266844	-0.213058	8.942594	-0.022705	-0.002136	0.089417	-0.125398	4.945961	15.465035
33622	0	-2.272670	-0.230588	8.889254	-0.022755	-0.002309	0.088885	-0.126520	4.917709	15.468361
33623	0	-2.274373	-0.207415	8.826263	-0.022766	-0.002075	0.088257	-0.130315	4.896434	15.469756
33624	0	-2.289304	-0.212903	8.857652	-0.022904	-0.002134	0.088573	-0.128377	4.889702	15.465759
33625	0	-2.258478	-0.188770	8.856165	-0.022583	-0.001892	0.088562	-0.127691	4.899967	15.461913
33626	0	-2.254077	-0.182283	8.916762	-0.022526	-0.001822	0.089171	-0.133109	4.927212	15.460572
33627	0	-2.278723	-0.195195	8.910596	-0.022766	-0.001953	0.089111	-0.136441	4.962460	15.456685
33628	0	-2.272143	-0.176582	8.933531	-0.022687	-0.001768	0.089344	-0.138682	5.014713	15.458093
33629	0	-2.274752	-0.225822	8.958885	-0.022705	-0.002258	0.089600	-0.143502	5.077162	15.452238
33630	0	-2.289813	-0.201043	9.090915	-0.022853	-0.002014	0.090920	-0.143840	5.142368	15.448140
33631	0	-2.319265	-0.176967	9.184271	-0.023132	-0.001770	0.091858	-0.148380	5.225853	15.445795
33632	0	-2.325842	-0.207176	9.254357	-0.023193	-0.002075	0.092560	-0.149072	5.314728	15.436560
33633	0	-2.375257	-0.200958	9.434263	-0.023682	-0.002014	0.094360	-0.148540	5.409188	15.433088
33634	0	-2.426620	-0.188398	9.570910	-0.024192	-0.001884	0.095728	-0.154264	5.506450	15.433886
33635	0	-2.424786	-0.189200	9.714856	-0.024170	-0.001892	0.097168	-0.159280	5.606679	15.433759
33636	0	-2.507726	-0.195163	9.863413	-0.025000	-0.001953	0.098654	-0.162561	5.705285	15.427719
33637	0	-2.540746	-0.206875	9.952864	-0.025330	-0.002075	0.099548	-0.160304	5.803368	15.422502
33638	0	-2.562734	-0.181840	10.101432	-0.025549	-0.001819	0.101034	-0.165113	5.900732	15.418468
33639	0	-2.589338	-0.201865	10.239785	-0.025818	-0.002014	0.102417	-0.175234	5.993639	15.420199
33640	0	-2.622884	-0.171445	10.376302	-0.026155	-0.001719	0.103782	-0.176154	6.084081	15.424850
33641	0	-2.667320	-0.207377	10.563629	-0.026611	-0.002075	0.105652	-0.179966	6.159569	15.430578
33642	0	-2.673665	-0.206670	10.621543	-0.026675	-0.002073	0.106231	-0.178230	6.234292	15.430679
33643	0	-2.659709	-0.189117	10.728823	-0.026550	-0.001892	0.107300	-0.182484	6.292751	15.429853
33644	0	-2.687123	-0.231169	10.787566	-0.026828	-0.002318	0.107886	-0.180705	6.347385	15.425542
33645	0	-2.706771	-0.219322	10.875748	-0.027039	-0.002197	0.108765	-0.181723	6.386605	15.424217
33646	0	-2.705358	-0.242528	10.868505	-0.027036	-0.002434	0.108689	-0.178177	6.413933	15.423751
33647	0	-2.686104	-0.189094	10.980090	-0.026855	-0.001892	0.109802	-0.182216	6.428267	15.421691
33648	0	-2.741007	-0.201573	10.961776	-0.027416	-0.002012	0.109616	-0.191009	6.430345	15.424620
33649	0	-2.677327	-0.176784	10.950228	-0.026794	-0.001770	0.109497	-0.194010	6.416699	15.427670
33650	0	-2.684236	-0.201128	10.878212	-0.026875	-0.002010	0.108774	-0.200154	6.391356	15.425544
33651	0	-2.674887	-0.188756	10.786051	-0.026794	-0.001892	0.107849	-0.200640	6.351489	15.424093
33652	0	-2.646459	-0.212774	10.770176	-0.026521	-0.002128	0.107688	-0.205888	6.300350	15.420735
33653	0	-2.642172	-0.207520	10.682826	-0.026489	-0.002075	0.106812	-0.211087	6.236454	15.419867
33654	0	-2.628308	-0.201152	10.552033	-0.026356	-0.002015	0.105502	-0.212447	6.166108	15.419222
33655	0	-2.610600	-0.225641	10.408461	-0.026184	-0.002258	0.104065	-0.215638	6.088699	15.417924
33656	0	-2.564068	-0.206881	10.326950	-0.025724	-0.002072	0.103249	-0.216983	6.004396	15.415269
33657	0	-2.548552	-0.219525	10.103553	-0.025574	-0.002197	0.101013	-0.219888	5.912988	15.413963
33658	0	-2.512691	-0.213195	9.985910	-0.025217	-0.002132	0.099836	-0.224452	5.818231	15.406414
33659	0	-2.475328	-0.219876	9.834981	-0.024841	-0.002197	0.098328	-0.231454	5.724280	15.408298
33660	0	-2.421588	-0.201892	9.698816	-0.024302	-0.002018	0.096967	-0.237768	5.631765	15.405495
33661	0	-2.389974	-0.188769	9.609114	-0.023987	-0.001892	0.096069	-0.237978	5.536548	15.408620
33662	0	-2.367833	-0.206733	9.454459	-0.023755	-0.002067	0.094525	-0.244212	5.452184	15.411141
33663	0	-2.354931	-0.220182	9.346272	-0.023621	-0.002197	0.093445	-0.254792	5.373587	15.406545
33664	0	-2.335623	-0.190523	9.245818	-0.023418	-0.001902	0.092443	-0.264566	5.305234	15.407557
33665	0	-2.289068	-0.188833	9.156747	-0.022949	-0.001892	0.091553	-0.265359	5.240724	15.409609
33666	0	-2.303083	-0.219135	9.037361	-0.023078	-0.002191	0.090362	-0.271828	5.189700	15.414829
33667	0	-2.217682	-0.189509	8.985357	-0.022217	-0.001892	0.089844	-0.281005	5.147534	15.418229
33668	0	-2.253303	-0.098852	8.926142	-0.022565	-0.000983	0.089253	-0.292883	5.115552	15.413071
33669	0	-2.292497	-0.103751	8.862933	-0.022949	-0.001038	0.088623	-0.298124	5.093112	15.413858
33670	0	-2.288660	-0.152409	8.876115	-0.022901	-0.001526	0.088758	-0.301439	5.083985	15.415030
33671	0	-2.276050	-0.201491	8.874654	-0.022766	-0.002014	0.088745	-0.307879	5.085685	15.417054
33672	0	-2.263890	-0.427564	8.807420	-0.022634	-0.004274	0.088076	-0.314746	5.101813	15.409882
33673	0	-2.198677	-0.268748	8.849741	-0.021973	-0.002686	0.088501	-0.322369	5.129297	15.401332
33674	0	-2.202556	-0.152514	8.873156	-0.022001	-0.001531	0.088737	-0.320621	5.169784	15.397911
33675	0	-2.237899	-0.109692	8.965066	-0.022339	-0.001099	0.089661	-0.323997	5.230146	15.399717
33676	0	-2.331268	-0.237534	9.097294	-0.023275	-0.002378	0.090982	-0.326772	5.286267	15.399065
33677	0	-2.410127	-0.250380	9.123343	-0.024048	-0.002502	0.091248	-0.334082	5.362477	15.397081
33678	0	-2.385497	-0.128599	9.211751	-0.023789	-0.001285	0.092134	-0.341345	5.453232	15.395118
33679	0	-2.386892	-0.195107	9.379452	-0.023804	-0.001953	0.093811	-0.344358	5.542130	15.391731
33680	0	-2.363976	-0.225278	9.498109	-0.023570	-0.002254	0.094998	-0.347779	5.635498	15.387704
33681	0	-2.376224	-0.225041	9.629382	-0.023682	-0.002258	0.096313	-0.344151	5.740626	15.383975
33682	0	-2.423179	-0.217897	9.765726	-0.024151	-0.002182	0.097677	-0.346321	5.844784	15.387248
33683	0	-2.516729	-0.103474	9.964982	-0.025085	-0.001038	0.099670	-0.348670	5.948161	15.386959
33684	0	-2.557544	-0.225787	10.027916	-0.025495	-0.002254	0.100300	-0.358993	6.049903	15.381344
33685	0	-2.595690	-0.299313	10.148149	-0.025879	-0.002991	0.101501	-0.367308	6.147216	15.383462
33686	0	-2.574590	-0.257067	10.302961	-0.025671	-0.002569	0.103048	-0.374499	6.239812	15.382726
33687	0	-2.595247	-0.213184	10.465718	-0.025879	-0.002136	0.104675	-0.375369	6.329663	15.381877
33688	0	-2.651931	-0.248508	10.584290	-0.026455	-0.002494	0.105859	-0.371604	6.408696	15.377361
33689	0	-2.648681	-0.231873	10.643077	-0.026428	-0.002319	0.106445	-0.376548	6.481080	15.376028
33690	0	-2.713756	-0.128203	10.664806	-0.027095	-0.001281	0.106659	-0.383414	6.536298	15.375466
33691	0	-2.756733	-0.152454	10.796089	-0.027527	-0.001526	0.107971	-0.387564	6.588579	15.373303
33692	0	-2.745125	-0.232285	10.867608	-0.027426	-0.002317	0.108683	-0.398675	6.624792	15.370967
33693	0	-2.722997	-0.262441	10.876258	-0.027222	-0.002625	0.108765	-0.404004	6.642936	15.361608
33694	0	-2.729727	-0.256798	10.924871	-0.027300	-0.002563	0.109248	-0.414150	6.649516	15.361577
33695	0	-2.708505	-0.200861	10.968387	-0.027100	-0.002014	0.109680	-0.413944	6.643620	15.356561
33696	0	-2.692193	-0.181454	10.902224	-0.026949	-0.001821	0.109015	-0.413251	6.624506	15.358531
33697	0	-2.687764	-0.189158	10.877427	-0.026917	-0.001892	0.108765	-0.418205	6.592826	15.359857
33698	0	-2.685216	-0.225950	10.769730	-0.026901	-0.002257	0.107685	-0.425886	6.549884	15.356684
33699	0	-2.642875	-0.213941	10.737569	-0.026489	-0.002136	0.107361	-0.434656	6.494565	15.358499
33700	0	-2.593485	-0.251198	10.612454	-0.026004	-0.002509	0.106108	-0.443148	6.429289	15.362965
33701	0	-2.586704	-0.280413	10.463241	-0.025940	-0.002808	0.104614	-0.444825	6.358678	15.360151
33702	0	-2.583347	-0.182141	10.381714	-0.025918	-0.001824	0.103796	-0.447033	6.274587	15.361952
33703	0	-2.579146	-0.140498	10.243905	-0.025879	-0.001404	0.102417	-0.453664	6.186024	15.358884
33704	0	-2.549359	-0.189226	10.156724	-0.025584	-0.001895	0.101544	-0.456105	6.092999	15.360917
33705	0	-2.524157	-0.226049	9.950964	-0.025330	-0.002258	0.099487	-0.463906	6.000920	15.361685
33706	0	-2.482809	-0.238775	9.766062	-0.024913	-0.002385	0.097639	-0.472295	5.910759	15.362034
33707	0	-2.426786	-0.225390	9.627407	-0.024353	-0.002258	0.096252	-0.472447	5.818704	15.358812
33708	0	-2.392186	-0.267553	9.466706	-0.024003	-0.002677	0.094646	-0.475983	5.729831	15.352244
33709	0	-2.360536	-0.274255	9.401345	-0.023682	-0.002747	0.093994	-0.476586	5.646150	15.352393
33710	0	-2.351808	-0.225005	9.295241	-0.023592	-0.002251	0.092934	-0.481234	5.564370	15.347686
33711	0	-2.319060	-0.183289	9.150786	-0.023254	-0.001831	0.091492	-0.488886	5.493846	15.345170
33712	0	-2.276886	-0.226635	9.056022	-0.022823	-0.002262	0.090547	-0.499466	5.434337	15.341917
33713	0	-2.247684	-0.213666	9.028224	-0.022522	-0.002136	0.090271	-0.505267	5.386499	15.337438
33714	0	-2.215188	-0.250332	9.054573	-0.022187	-0.002503	0.090537	-0.510693	5.351122	15.336150
33715	0	-2.231267	-0.030501	8.948408	-0.022339	-0.000305	0.089478	-0.515953	5.327001	15.333672
33716	0	-2.294163	-0.115635	8.912913	-0.022959	-0.001160	0.089125	-0.517411	5.314398	15.337321
33717	0	-2.281695	-0.115803	9.015153	-0.022827	-0.001160	0.090149	-0.520936	5.310881	15.339012
33718	0	-2.323153	-0.097441	8.948304	-0.023234	-0.000974	0.089482	-0.527140	5.316717	15.336681
33719	0	-2.277031	-0.109285	8.880515	-0.022766	-0.001099	0.088806	-0.525467	5.331634	15.338443
33720	0	-2.235742	-0.249034	8.916798	-0.022347	-0.002491	0.089170	-0.530278	5.353873	15.344555
33721	0	-2.229562	-0.439317	8.996148	-0.022278	-0.004395	0.089966	-0.534237	5.385875	15.346426
33722	0	-2.222131	-0.341300	8.909437	-0.022191	-0.003416	0.089102	-0.535728	5.434482	15.338841
33723	0	-2.219659	-0.524571	9.135991	-0.022156	-0.005249	0.091370	-0.537229	5.495263	15.337574
33724	0	-2.259246	-0.004726	9.170269	-0.022543	-0.000055	0.091715	-0.532859	5.566644	15.330734
33725	0	-2.343416	-0.030353	9.153799	-0.023376	-0.000305	0.091553	-0.536257	5.648416	15.322356
33726	0	-2.441490	-0.176699	9.449625	-0.024350	-0.001767	0.094513	-0.541705	5.736482	15.323899
33727	0	-2.466213	-0.201497	9.495385	-0.024597	-0.002014	0.094971	-0.548296	5.824456	15.325371
33728	0	-2.510493	-0.164952	9.424561	-0.025032	-0.001650	0.094265	-0.553710	5.922661	15.330686
33729	0	-2.442863	-0.128498	9.708791	-0.024353	-0.001282	0.097107	-0.562944	6.021514	15.328696
33730	0	-2.440021	-0.280594	9.851490	-0.024323	-0.002814	0.098534	-0.559046	6.120362	15.325927
33731	0	-2.485276	-0.146228	9.940822	-0.024780	-0.001465	0.099426	-0.561637	6.213549	15.319683
33732	0	-2.469887	-0.176340	10.169122	-0.024624	-0.001765	0.101709	-0.565114	6.307694	15.314312
33733	0	-2.540742	-0.219709	10.331342	-0.025330	-0.002197	0.103333	-0.570558	6.403571	15.318446
33734	0	-2.561683	-0.207595	10.486376	-0.025549	-0.002075	0.104880	-0.576953	6.487321	15.320085
33735	0	-2.618217	-0.384926	10.575916	-0.026123	-0.003845	0.105774	-0.586872	6.560860	15.326823
33736	0	-2.611393	-0.384878	10.683004	-0.026060	-0.003854	0.106843	-0.587129	6.628267	15.320083
33737	0	-2.653510	-0.225408	10.734961	-0.026489	-0.002258	0.107361	-0.588220	6.686789	15.312466
33738	0	-2.685994	-0.163510	10.739056	-0.026826	-0.001640	0.107399	-0.588308	6.732622	15.312382
33739	0	-2.730376	-0.170385	10.772180	-0.027283	-0.001709	0.107727	-0.588439	6.764527	15.309810
33740	0	-2.745968	-0.096624	10.771232	-0.027447	-0.000967	0.107716	-0.593053	6.787789	15.307597
33741	0	-2.771453	-0.085781	10.748170	-0.027710	-0.000854	0.107483	-0.601849	6.802149	15.302637
33742	0	-2.777126	-0.300193	10.851992	-0.027781	-0.002998	0.108518	-0.610856	6.801956	15.296427
33743	0	-2.744698	-0.274185	10.785404	-0.027466	-0.002747	0.107849	-0.611292	6.791441	15.291414
33744	0	-2.678719	-0.261377	10.786644	-0.026818	-0.002616	0.107859	-0.614397	6.767897	15.289009
33745	0	-2.681269	-0.225057	10.798199	-0.026855	-0.002258	0.107971	-0.611695	6.731954	15.286884
33746	0	-2.629405	-0.223853	10.776017	-0.026343	-0.002243	0.107748	-0.612322	6.688949	15.286731
33747	0	-2.581631	-0.207804	10.609430	-0.025879	-0.002075	0.106079	-0.620643	6.630729	15.290489
33748	0	-2.587017	-0.268850	10.453984	-0.025939	-0.002691	0.104523	-0.622928	6.564696	15.288177
33749	0	-2.562281	-0.244012	10.353375	-0.025696	-0.002441	0.103516	-0.626785	6.493294	15.287005
33750	0	-2.565934	-0.249443	10.155723	-0.025736	-0.002501	0.101538	-0.625440	6.416221	15.292551
33751	0	-2.567606	-0.243623	10.085081	-0.025757	-0.002441	0.100830	-0.624842	6.333833	15.290001
33752	0	-2.557600	-0.163399	9.948864	-0.025659	-0.001638	0.099467	-0.624929	6.248066	15.283361
33753	0	-2.518676	-0.042421	9.895887	-0.025269	-0.000427	0.098938	-0.626764	6.162744	15.285408
33754	0	-2.484824	-0.115581	9.747252	-0.024924	-0.001154	0.097453	-0.634086	6.082721	15.286428
33755	0	-2.470069	-0.207510	9.627291	-0.024780	-0.002075	0.096252	-0.639153	5.997379	15.285671
33756	0	-2.394471	-0.219656	9.478310	-0.024014	-0.002197	0.094766	-0.643589	5.923537	15.289836
33757	0	-2.373554	-0.250199	9.370628	-0.023804	-0.002502	0.093689	-0.648224	5.849581	15.286173
33758	0	-2.342552	-0.298580	9.233506	-0.023486	-0.002991	0.092319	-0.647603	5.783641	15.292442
33759	0	-2.283845	-0.286526	9.132116	-0.022888	-0.002869	0.091309	-0.648637	5.730645	15.291490
33760	0	-2.268240	-0.176014	9.055166	-0.022729	-0.001763	0.090540	-0.650076	5.681157	15.293906
33761	0	-2.242507	-0.164579	9.052407	-0.022461	-0.001648	0.090515	-0.652530	5.645185	15.289707
33762	0	-2.255131	-0.164148	9.035454	-0.022573	-0.001644	0.090349	-0.654467	5.627714	15.289200
33763	0	-2.268647	-0.188814	8.960441	-0.022705	-0.001892	0.089600	-0.654981	5.613284	15.296809
33764	0	-2.277988	-0.230631	9.010011	-0.022790	-0.002312	0.090097	-0.653588	5.609888	15.294589
33765	0	-2.295000	-0.225411	8.953848	-0.022949	-0.002258	0.089539	-0.653599	5.620345	15.289832
33766	0	-2.277230	-0.199802	8.947569	-0.022768	-0.002007	0.089477	-0.648201	5.635272	15.289407
33767	0	-2.302510	-0.103193	9.014520	-0.023010	-0.001038	0.090149	-0.646307	5.663623	15.283231
33768	0	-2.282199	-0.114782	9.037905	-0.022797	-0.001149	0.090385	-0.649952	5.705269	15.282967
33769	0	-2.267700	-0.182353	9.062912	-0.022644	-0.001831	0.090637	-0.645951	5.756396	15.283607
33770	0	-2.299283	-0.212483	9.170912	-0.022955	-0.002122	0.091719	-0.654961	5.813182	15.287724
33771	0	-2.299671	-0.225821	9.270064	-0.022949	-0.002258	0.092712	-0.660163	5.881371	15.285076
33772	0	-2.352782	-0.292717	9.407775	-0.023473	-0.002930	0.094091	-0.662434	5.957927	15.281455
33773	0	-2.410904	-0.255561	9.465018	-0.024048	-0.002563	0.094666	-0.658509	6.041446	15.278990
33774	0	-2.436367	-0.284901	9.626475	-0.024295	-0.002853	0.096282	-0.658704	6.132877	15.273431
33775	0	-2.448474	-0.225419	9.788284	-0.024414	-0.002258	0.097900	-0.659343	6.225094	15.269405
33776	0	-2.437952	-0.133262	9.882532	-0.024313	-0.001335	0.098842	-0.661811	6.311724	15.266459
33777	0	-2.515521	-0.164549	9.922555	-0.025085	-0.001648	0.099243	-0.664388	6.401740	15.267373
33778	0	-2.529575	-0.231197	10.065472	-0.025228	-0.002315	0.100672	-0.666858	6.488823	15.266888
33779	0	-2.551674	-0.195148	10.142412	-0.025452	-0.001953	0.101440	-0.670346	6.571796	15.265727
33780	0	-2.552694	-0.164011	10.248942	-0.025461	-0.001645	0.102506	-0.670249	6.654703	15.269024
33781	0	-2.563158	-0.201139	10.368451	-0.025574	-0.002014	0.103699	-0.672550	6.728035	15.269955
33782	0	-2.592967	-0.219053	10.469307	-0.025874	-0.002192	0.104707	-0.675696	6.798212	15.265248
33783	0	-2.580295	-0.171080	10.582370	-0.025757	-0.001709	0.105835	-0.682866	6.857504	15.264904
33784	0	-2.594347	-0.202186	10.635325	-0.025910	-0.002018	0.106361	-0.692169	6.902494	15.263883
33785	0	-2.609126	-0.250655	10.747572	-0.026062	-0.002502	0.107483	-0.701664	6.942971	15.265528
33786	0	-2.656582	-0.251020	10.776855	-0.026548	-0.002511	0.107773	-0.705967	6.970798	15.262450
33787	0	-2.693071	-0.237965	10.772352	-0.026917	-0.002380	0.107727	-0.710436	6.995106	15.270260
33788	0	-2.688138	-0.243019	10.759826	-0.026884	-0.002440	0.107597	-0.704863	7.001452	15.268889
33789	0	-2.702060	-0.200945	10.742649	-0.027039	-0.002014	0.107422	-0.705008	6.991490	15.265492
33790	0	-2.697899	-0.158211	10.688722	-0.027003	-0.001578	0.106881	-0.713995	6.974631	15.262325
33791	0	-2.682104	-0.225617	10.651507	-0.026855	-0.002258	0.106506	-0.716763	6.946762	15.260396
33792	0	-2.668264	-0.188788	10.549709	-0.026727	-0.001888	0.105486	-0.721308	6.908032	15.258009
33793	0	-2.656074	-0.207076	10.560365	-0.026611	-0.002075	0.105591	-0.721595	6.862239	15.261163
33794	0	-2.627087	-0.236750	10.514175	-0.026328	-0.002372	0.105127	-0.721919	6.809019	15.254695
33795	0	-2.600055	-0.224707	10.426364	-0.026062	-0.002258	0.104248	-0.714797	6.750506	15.257715
33796	0	-2.575204	-0.180815	10.234253	-0.025820	-0.001809	0.102325	-0.718622	6.683738	15.257337
33797	0	-2.507733	-0.195225	10.139655	-0.025146	-0.001953	0.101379	-0.722532	6.614641	15.257021
33798	0	-2.475819	-0.207519	9.990396	-0.024827	-0.002074	0.099887	-0.728455	6.544761	15.256113
33799	0	-2.482848	-0.195454	9.889551	-0.024902	-0.001953	0.098877	-0.734904	6.468207	15.257224
33800	0	-2.456556	-0.201705	9.752699	-0.024635	-0.002017	0.097509	-0.739786	6.395258	15.259849
33801	0	-2.452699	-0.201639	9.688055	-0.024597	-0.002014	0.096863	-0.747133	6.321288	15.257495
33802	0	-2.415014	-0.165272	9.557071	-0.024215	-0.001653	0.095554	-0.752111	6.252830	15.262430
33803	0	-2.429095	-0.152108	9.480361	-0.024353	-0.001526	0.094788	-0.751289	6.186806	15.262930
33804	0	-2.423459	-0.193919	9.397927	-0.024291	-0.001945	0.093965	-0.749710	6.126984	15.261991
33805	0	-2.381311	-0.158825	9.284771	-0.023865	-0.001587	0.092834	-0.756099	6.072292	15.260030
33806	0	-2.378251	-0.189129	9.232162	-0.023824	-0.001895	0.092311	-0.756407	6.030153	15.257330
33807	0	-2.370769	-0.213523	9.125668	-0.023743	-0.002136	0.091248	-0.760158	5.995245	15.258002
33808	0	-2.315730	-0.213121	9.084456	-0.023185	-0.002134	0.090837	-0.761270	5.969594	15.262638
33809	0	-2.287238	-0.207054	9.045821	-0.022888	-0.002075	0.090454	-0.760303	5.958637	15.257030
33810	0	-2.278639	-0.212626	9.076927	-0.022796	-0.002128	0.090767	-0.763529	5.955948	15.256353
33811	0	-2.300610	-0.226039	9.112649	-0.023010	-0.002258	0.091125	-0.770887	5.959818	15.251667
33812	0	-2.276273	-0.177349	9.076014	-0.022758	-0.001775	0.090761	-0.774164	5.974236	15.248883
33813	0	-2.289448	-0.158186	9.136814	-0.022888	-0.001587	0.091370	-0.772706	5.991191	15.241296
33814	0	-2.310399	-0.176234	9.148297	-0.023085	-0.001760	0.091488	-0.779841	6.024485	15.238505
33815	0	-2.309880	-0.146168	9.215625	-0.023071	-0.001465	0.092163	-0.780864	6.067740	15.233539
33816	0	-2.377195	-0.176493	9.262808	-0.023737	-0.001764	0.092637	-0.786562	6.120078	15.233132
33817	0	-2.372196	-0.182856	9.331257	-0.023682	-0.001831	0.093323	-0.788462	6.178630	15.230389
33818	0	-2.386688	-0.189084	9.390110	-0.023824	-0.001887	0.093912	-0.797534	6.240341	15.226275
33819	0	-2.421675	-0.188920	9.508092	-0.024170	-0.001892	0.095093	-0.798931	6.305830	15.218690
33820	0	-2.432041	-0.194853	9.609258	-0.024265	-0.001947	0.096107	-0.805101	6.380607	15.214616
33821	0	-2.452905	-0.225369	9.666613	-0.024475	-0.002258	0.096680	-0.804664	6.453578	15.212458
33822	0	-2.476415	-0.218861	9.785826	-0.024707	-0.002189	0.097873	-0.809505	6.529702	15.212793
33823	0	-2.496198	-0.226152	9.892289	-0.024902	-0.002258	0.098938	-0.818001	6.607822	15.208821
33824	0	-2.520011	-0.207986	10.035867	-0.025146	-0.002082	0.100372	-0.820648	6.679127	15.206472
33825	0	-2.550551	-0.213043	10.136599	-0.025452	-0.002136	0.101379	-0.819103	6.748973	15.203317
33826	0	-2.542816	-0.187901	10.225561	-0.025377	-0.001881	0.102268	-0.822166	6.814952	15.202009
33827	0	-2.580184	-0.183095	10.350442	-0.025757	-0.001831	0.103516	-0.826834	6.873732	15.193641
33828	0	-2.595192	-0.171198	10.397014	-0.025908	-0.001709	0.103981	-0.834900	6.930544	15.193929
33829	0	-2.622199	-0.195152	10.533728	-0.026184	-0.001953	0.105347	-0.837982	6.980675	15.191581
33830	0	-2.592115	-0.195181	10.538198	-0.025894	-0.001950	0.105389	-0.844388	7.018886	15.193376
33831	0	-2.602086	-0.164865	10.595214	-0.026001	-0.001648	0.105957	-0.849851	7.049235	15.190815
33832	0	-2.635742	-0.201457	10.661518	-0.026346	-0.002016	0.106618	-0.852983	7.070088	15.193606
33833	0	-2.648968	-0.201263	10.693352	-0.026489	-0.002014	0.106934	-0.856033	7.079323	15.193241
33834	0	-2.618357	-0.206974	10.662789	-0.026185	-0.002073	0.106627	-0.856951	7.086487	15.197518
33835	0	-2.635189	-0.231863	10.644912	-0.026367	-0.002319	0.106445	-0.860802	7.078734	15.198168
33836	0	-2.656438	-0.262216	10.651811	-0.026581	-0.002624	0.106514	-0.863928	7.069749	15.199656
33837	0	-2.645561	-0.250515	10.535507	-0.026489	-0.002502	0.105347	-0.871353	7.041837	15.199379
33838	0	-2.644345	-0.195499	10.409166	-0.026484	-0.001959	0.104081	-0.871737	7.005301	15.203256
33839	0	-2.607383	-0.225681	10.432143	-0.026123	-0.002258	0.104309	-0.874622	6.959870	15.205648
33840	0	-2.597225	-0.207520	10.349183	-0.026026	-0.002072	0.103478	-0.882175	6.909236	15.206877
33841	0	-2.594440	-0.188904	10.261448	-0.026001	-0.001892	0.102600	-0.883342	6.854646	15.214785
33842	0	-2.558770	-0.200795	10.203163	-0.025644	-0.002008	0.102017	-0.887233	6.799663	15.215978
33843	0	-2.539052	-0.207461	10.163885	-0.025452	-0.002075	0.101624	-0.890996	6.739300	15.217964
33844	0	-2.508345	-0.201654	9.983832	-0.025148	-0.002013	0.099822	-0.899089	6.673337	15.215119
33845	0	-2.484298	-0.189058	9.870884	-0.024902	-0.001892	0.098694	-0.901772	6.612962	15.218450
33846	0	-2.435278	-0.182754	9.733546	-0.024420	-0.001828	0.097319	-0.905365	6.542611	15.220589
33847	0	-2.422516	-0.182931	9.639137	-0.024292	-0.001831	0.096375	-0.907630	6.471697	15.217551
33848	0	-2.391703	-0.200960	9.550727	-0.023976	-0.002011	0.095492	-0.909854	6.409096	15.211127
33849	0	-2.381545	-0.207692	9.516613	-0.023865	-0.002075	0.095154	-0.916207	6.358257	15.209925
33850	0	-2.396487	-0.208308	9.451900	-0.024012	-0.002079	0.094507	-0.925315	6.310118	15.208839
33851	0	-2.388978	-0.201317	9.290480	-0.023926	-0.002014	0.092896	-0.928547	6.274214	15.211250
33852	0	-2.375578	-0.225729	9.298424	-0.023793	-0.002257	0.092975	-0.932794	6.236598	15.211494
33853	0	-2.389676	-0.207251	9.229274	-0.023926	-0.002075	0.092285	-0.934056	6.209061	15.216035
33854	0	-2.347640	-0.207323	9.187879	-0.023502	-0.002070	0.091872	-0.941835	6.185225	15.219410
33855	0	-2.366675	-0.189390	9.161758	-0.023682	-0.001892	0.091614	-0.948514	6.175137	15.220276
33856	0	-2.339693	-0.208131	9.125700	-0.023408	-0.002079	0.091254	-0.955653	6.169867	15.218465
33857	0	-2.325281	-0.207622	9.118691	-0.023254	-0.002075	0.091187	-0.961400	6.176397	15.220829
33858	0	-2.344093	-0.219888	9.179530	-0.023435	-0.002200	0.091797	-0.964388	6.192765	15.224322
33859	0	-2.321210	-0.207607	9.203627	-0.023193	-0.002075	0.092041	-0.969951	6.224624	15.228664
33860	0	-2.312662	-0.214204	9.251538	-0.023109	-0.002138	0.092520	-0.978998	6.254470	15.224057
33861	0	-2.339987	-0.195445	9.258439	-0.023376	-0.001953	0.092590	-0.985036	6.291968	15.223023
33862	0	-2.376025	-0.220292	9.336346	-0.023729	-0.002200	0.093371	-0.992752	6.338474	15.215579
33863	0	-2.365505	-0.195258	9.459590	-0.023621	-0.001953	0.094604	-0.996620	6.388711	15.217205
33864	0	-2.378972	-0.219961	9.549225	-0.023751	-0.002196	0.095502	-1.004967	6.443362	15.218611
33865	0	-2.421393	-0.201343	9.599723	-0.024170	-0.002014	0.096008	-1.008528	6.504389	15.214757
33866	0	-2.461117	-0.213744	9.682783	-0.024564	-0.002135	0.096840	-1.015398	6.568955	15.210194
33867	0	-2.471216	-0.213641	9.733739	-0.024658	-0.002136	0.097351	-1.020086	6.640945	15.210597
33868	0	-2.482094	-0.219511	9.871397	-0.024768	-0.002198	0.098727	-1.021093	6.710983	15.215083
33869	0	-2.500971	-0.225565	9.941469	-0.024963	-0.002258	0.099426	-1.022500	6.772837	15.212656
33870	0	-2.541801	-0.219195	10.054821	-0.025363	-0.002192	0.100562	-1.026318	6.844005	15.210406
33871	0	-2.525667	-0.213117	10.203874	-0.025208	-0.002136	0.102051	-1.025153	6.907609	15.205427
33872	0	-2.523135	-0.225132	10.262481	-0.025185	-0.002249	0.102636	-1.032340	6.968180	15.204424
33873	0	-2.561533	-0.255923	10.362753	-0.025574	-0.002563	0.103638	-1.032099	7.022551	15.198085
33874	0	-2.581306	-0.212704	10.373053	-0.025780	-0.002129	0.103739	-1.034732	7.067724	15.194318
33875	0	-2.590989	-0.219347	10.497291	-0.025879	-0.002197	0.104980	-1.034999	7.109864	15.194590
33876	0	-2.595953	-0.231088	10.502168	-0.025941	-0.002313	0.105026	-1.037386	7.138489	15.196377
33877	0	-2.595383	-0.219597	10.570951	-0.025940	-0.002197	0.105713	-1.040266	7.161806	15.201089
33878	0	-2.609276	-0.201023	10.582661	-0.026090	-0.002012	0.105827	-1.042328	7.173389	15.198700
33879	0	-2.617854	-0.213271	10.553123	-0.026184	-0.002136	0.105530	-1.042756	7.175579	15.198903
33880	0	-2.615795	-0.225203	10.529238	-0.026174	-0.002252	0.105289	-1.047315	7.166755	15.199719
33881	0	-2.616446	-0.225368	10.522959	-0.026184	-0.002258	0.105225	-1.046499	7.153549	15.198825
33882	0	-2.635841	-0.237440	10.518075	-0.026389	-0.002372	0.105173	-1.053328	7.128255	15.194271
33883	0	-2.590491	-0.213154	10.474510	-0.025940	-0.002136	0.104736	-1.052349	7.098037	15.196644
33884	0	-2.576474	-0.236813	10.384912	-0.025809	-0.002372	0.103838	-1.052401	7.056972	15.199190
33885	0	-2.601485	-0.244062	10.316134	-0.026062	-0.002441	0.103149	-1.055513	7.012681	15.195604
33886	0	-2.543162	-0.225073	10.251315	-0.025480	-0.002257	0.102501	-1.052244	6.966346	15.196558
33887	0	-2.533587	-0.231467	10.218655	-0.025391	-0.002319	0.102173	-1.051084	6.912969	15.199767
33888	0	-2.516348	-0.236861	10.093246	-0.025222	-0.002372	0.100918	-1.051467	6.854754	15.198723
33889	0	-2.502831	-0.207405	9.992891	-0.025085	-0.002075	0.099915	-1.054068	6.797238	15.197658
33890	0	-2.467133	-0.182492	9.904109	-0.024729	-0.001829	0.099027	-1.053151	6.738766	15.193213
33891	0	-2.459892	-0.195604	9.858654	-0.024658	-0.001953	0.098572	-1.060367	6.677860	15.194010
33892	0	-2.442546	-0.189396	9.721060	-0.024481	-0.001899	0.097197	-1.058756	6.620583	15.196917
33893	0	-2.405846	-0.189181	9.602096	-0.024109	-0.001892	0.096008	-1.062332	6.568370	15.200426
33894	0	-2.414513	-0.207277	9.506871	-0.024193	-0.002075	0.095057	-1.063340	6.518863	15.199581
33895	0	-2.394329	-0.225894	9.437139	-0.023987	-0.002258	0.094360	-1.067928	6.473984	15.200961
33896	0	-2.361610	-0.219848	9.341510	-0.023657	-0.002199	0.093405	-1.071012	6.431965	15.200242
33897	0	-2.334434	-0.200849	9.290371	-0.023376	-0.002014	0.092896	-1.068075	6.400279	15.200166
33898	0	-2.352457	-0.206089	9.304201	-0.023557	-0.002065	0.093034	-1.067329	6.368641	15.199212
33899	0	-2.365890	-0.225590	9.247414	-0.023682	-0.002258	0.092468	-1.068428	6.348391	15.204580
33900	0	-2.374135	-0.237245	9.248432	-0.023759	-0.002377	0.092480	-1.067266	6.334633	15.199317
33901	0	-2.336603	-0.207195	9.198270	-0.023376	-0.002075	0.091980	-1.067236	6.329593	15.198412
33902	0	-2.329296	-0.206981	9.161915	-0.023295	-0.002069	0.091619	-1.071695	6.334487	15.202822
33903	0	-2.337995	-0.200778	9.197924	-0.023376	-0.002014	0.091980	-1.067710	6.346775	15.196990
33904	0	-2.333385	-0.188182	9.221944	-0.023323	-0.001880	0.092222	-1.074334	6.368155	15.197867
33905	0	-2.369972	-0.226077	9.246357	-0.023682	-0.002258	0.092468	-1.081316	6.398524	15.199274
33906	0	-2.362371	-0.201618	9.294000	-0.023596	-0.002020	0.092947	-1.080717	6.440877	15.192720
33907	0	-2.346446	-0.206929	9.386547	-0.023438	-0.002075	0.093872	-1.077652	6.481725	15.191935
33908	0	-2.377242	-0.199985	9.433694	-0.023736	-0.002003	0.094346	-1.078318	6.533894	15.193133
33909	0	-2.372136	-0.195250	9.453351	-0.023682	-0.001953	0.094543	-1.081541	6.589980	15.186029
33910	0	-2.410809	-0.201164	9.634351	-0.024068	-0.002013	0.096354	-1.083689	6.645727	15.179797
33911	0	-2.452063	-0.207585	9.617980	-0.024475	-0.002075	0.096191	-1.088408	6.707902	15.172601
33912	0	-2.460986	-0.219536	9.762186	-0.024568	-0.002199	0.097632	-1.088002	6.765403	15.168660
33913	0	-2.476690	-0.219745	9.892607	-0.024719	-0.002197	0.098938	-1.092229	6.828508	15.169807
33914	0	-2.480654	-0.189304	9.926738	-0.024755	-0.001893	0.099280	-1.096202	6.896425	15.163643
33915	0	-2.531772	-0.213604	10.051254	-0.025269	-0.002136	0.100525	-1.099964	6.960343	15.158192
33916	0	-2.535470	-0.219505	10.115953	-0.025307	-0.002197	0.101171	-1.101463	7.022560	15.153632
33917	0	-2.555854	-0.231885	10.167307	-0.025513	-0.002319	0.101685	-1.104886	7.082061	15.151204
33918	0	-2.564789	-0.212910	10.281013	-0.025606	-0.002135	0.102820	-1.102077	7.136376	15.145094
33919	0	-2.578889	-0.213416	10.338561	-0.025757	-0.002136	0.103394	-1.103738	7.179697	15.145913
33920	0	-2.609858	-0.225610	10.410153	-0.026066	-0.002254	0.104110	-1.109370	7.223534	15.144788
33921	0	-2.614677	-0.213022	10.497468	-0.026123	-0.002136	0.104980	-1.106808	7.257181	15.140865
33922	0	-2.624824	-0.223864	10.508620	-0.026232	-0.002247	0.105090	-1.101867	7.282860	15.138977
33923	0	-2.612676	-0.225710	10.516268	-0.026123	-0.002258	0.105164	-1.104362	7.294616	15.138701
33924	0	-2.594810	-0.212973	10.534473	-0.025948	-0.002134	0.105345	-1.103227	7.302876	15.138225
33925	0	-2.617701	-0.219166	10.498235	-0.026184	-0.002197	0.104980	-1.100968	7.302806	15.141060
33926	0	-2.566477	-0.194175	10.474331	-0.025681	-0.001943	0.104739	-1.103689	7.292149	15.144306
33927	0	-2.591830	-0.213070	10.535212	-0.025940	-0.002136	0.105347	-1.101468	7.276204	15.146285
33928	0	-2.599008	-0.206232	10.438788	-0.026019	-0.002065	0.104381	-1.102525	7.251946	15.148657
33929	0	-2.596333	-0.213703	10.425742	-0.026001	-0.002136	0.104248	-1.106968	7.218139	15.152149
33930	0	-2.569731	-0.213885	10.330109	-0.025743	-0.002138	0.103290	-1.111275	7.174464	15.148513
33931	0	-2.546567	-0.218774	10.297816	-0.025513	-0.002197	0.102966	-1.104431	7.129636	15.146480
33932	0	-2.561216	-0.199285	10.159957	-0.025664	-0.001996	0.101586	-1.104389	7.078299	15.141217
33933	0	-2.527590	-0.213313	10.145389	-0.025330	-0.002136	0.101440	-1.104465	7.025139	15.147767
33934	0	-2.504474	-0.237857	10.026058	-0.025102	-0.002375	0.100246	-1.112345	6.967571	15.154314
33935	0	-2.503016	-0.213472	9.876895	-0.025085	-0.002136	0.098755	-1.114096	6.910900	15.152793
33936	0	-2.455471	-0.200497	9.806400	-0.024610	-0.002011	0.098050	-1.110275	6.854246	15.148558
33937	0	-2.447920	-0.201314	9.712133	-0.024536	-0.002014	0.097107	-1.112547	6.794525	15.148348
33938	0	-2.430837	-0.213148	9.647790	-0.024363	-0.002134	0.096464	-1.112744	6.737597	15.152680
33939	0	-2.412109	-0.195058	9.559345	-0.024170	-0.001953	0.095581	-1.113153	6.686498	15.149475
33940	0	-2.378463	-0.182270	9.470071	-0.023829	-0.001826	0.094689	-1.112317	6.639677	15.148715
33941	0	-2.363768	-0.194703	9.394431	-0.023682	-0.001953	0.093933	-1.108503	6.593477	15.153037
33942	0	-2.368292	-0.200057	9.310925	-0.023717	-0.002003	0.093101	-1.109472	6.559055	15.160133
33943	0	-2.358850	-0.213142	9.308687	-0.023621	-0.002136	0.093079	-1.107241	6.526938	15.165989
33944	0	-2.316528	-0.206292	9.267397	-0.023190	-0.002067	0.092668	-1.106293	6.503165	15.170337
33945	0	-2.347998	-0.225768	9.235093	-0.023499	-0.002258	0.092346	-1.109057	6.487562	15.171250
33946	0	-2.332222	-0.188738	9.217606	-0.023339	-0.001891	0.092172	-1.107973	6.473787	15.171682
33947	0	-2.331275	-0.194742	9.198078	-0.023315	-0.001953	0.091980	-1.104575	6.477856	15.175239
33948	0	-2.325290	-0.206368	9.179702	-0.023250	-0.002065	0.091798	-1.106806	6.489363	15.171752
33949	0	-2.356915	-0.207370	9.234378	-0.023560	-0.002075	0.092346	-1.108517	6.508669	15.165367
33950	0	-2.353493	-0.231252	9.233616	-0.023518	-0.002316	0.092340	-1.107343	6.537566	15.165221
33951	0	-2.389031	-0.225530	9.295005	-0.023865	-0.002258	0.092957	-1.107263	6.576511	15.159786
33952	0	-2.363463	-0.219016	9.330347	-0.023611	-0.002192	0.093309	-1.109085	6.612878	15.153289
33953	0	-2.383629	-0.194699	9.453538	-0.023804	-0.001953	0.094543	-1.105436	6.659769	15.153508
33954	0	-2.384686	-0.199841	9.439558	-0.023808	-0.002003	0.094405	-1.103965	6.713761	15.151895
33955	0	-2.427045	-0.207063	9.551010	-0.024231	-0.002075	0.095520	-1.102260	6.768534	15.154957
33956	0	-2.435314	-0.200560	9.640490	-0.024311	-0.002006	0.096416	-1.105883	6.825940	15.152755
33957	0	-2.439888	-0.207003	9.660720	-0.024353	-0.002075	0.096619	-1.103545	6.887710	15.150839
33958	0	-2.467674	-0.200408	9.762028	-0.024629	-0.002005	0.097632	-1.106580	6.951557	15.148443
33959	0	-2.489553	-0.219445	9.849712	-0.024841	-0.002197	0.098511	-1.107016	7.021999	15.147614
33960	0	-2.518476	-0.188477	9.975234	-0.025135	-0.001887	0.099765	-1.107788	7.086475	15.147310
33961	0	-2.507317	-0.200938	10.026868	-0.025024	-0.002014	0.100281	-1.106064	7.149530	15.146659
33962	0	-2.553485	-0.212229	10.079374	-0.025489	-0.002127	0.100805	-1.104768	7.209146	15.144574
33963	0	-2.567889	-0.213350	10.197871	-0.025635	-0.002136	0.101990	-1.105360	7.266040	15.149538
33964	0	-2.576462	-0.212921	10.287237	-0.025724	-0.002131	0.102882	-1.106457	7.318125	15.145676
33965	0	-2.603456	-0.213091	10.332417	-0.026001	-0.002136	0.103333	-1.104215	7.362646	15.145411
33966	0	-2.603296	-0.212487	10.355315	-0.026008	-0.002126	0.103559	-1.106775	7.397915	15.143147
33967	0	-2.614270	-0.194924	10.448735	-0.026123	-0.001953	0.104492	-1.106072	7.426711	15.141693
33968	0	-2.629461	-0.194200	10.466250	-0.026285	-0.001945	0.104665	-1.105752	7.444280	15.142679
33969	0	-2.643510	-0.238168	10.516182	-0.026428	-0.002380	0.105164	-1.110559	7.458988	15.142093
33970	0	-2.644238	-0.232343	10.583116	-0.026443	-0.002322	0.105831	-1.115259	7.466023	15.142046
33971	0	-2.617495	-0.213452	10.534898	-0.026184	-0.002136	0.105347	-1.116790	7.463250	15.141674
33972	0	-2.627055	-0.244045	10.504965	-0.026288	-0.002439	0.105045	-1.122143	7.451331	15.139845
33973	0	-2.603716	-0.201426	10.547489	-0.026062	-0.002014	0.105469	-1.125535	7.431452	15.140674
33974	0	-2.585955	-0.195646	10.445042	-0.025891	-0.001954	0.104443	-1.131354	7.403711	15.133907
33975	0	-2.584258	-0.213138	10.382995	-0.025879	-0.002136	0.103821	-1.129342	7.370682	15.132236
33976	0	-2.576542	-0.194191	10.336114	-0.025807	-0.001944	0.103351	-1.130724	7.331224	15.135241
33977	0	-2.533970	-0.189042	10.291786	-0.025391	-0.001892	0.102905	-1.132064	7.281553	15.135817
33978	0	-2.554505	-0.182858	10.166106	-0.025596	-0.001828	0.101648	-1.135636	7.231516	15.134012
33979	0	-2.533801	-0.219862	10.151459	-0.025391	-0.002197	0.101501	-1.140259	7.179135	15.133478
33980	0	-2.510905	-0.213873	10.013736	-0.025165	-0.002139	0.100123	-1.142977	7.122559	15.138453
33981	0	-2.478220	-0.200999	9.944111	-0.024841	-0.002014	0.099426	-1.141356	7.061414	15.135498
33982	0	-2.472566	-0.212728	9.861628	-0.024785	-0.002129	0.098601	-1.142959	6.999380	15.139278
33983	0	-2.442064	-0.207213	9.736482	-0.024475	-0.002075	0.097351	-1.142537	6.942241	15.143954
33984	0	-2.425496	-0.194561	9.604827	-0.024307	-0.001947	0.096035	-1.143476	6.886799	15.138496
33985	0	-2.400061	-0.219353	9.547096	-0.024048	-0.002197	0.095459	-1.142195	6.837036	15.138766
33986	0	-2.378071	-0.176335	9.598272	-0.023831	-0.001763	0.095970	-1.145312	6.783517	15.141137
33987	0	-2.370020	-0.201016	9.516448	-0.023743	-0.002014	0.095154	-1.143648	6.739294	15.135497
33988	0	-2.368265	-0.206560	9.378065	-0.023721	-0.002068	0.093771	-1.144408	6.699681	15.136103
33989	0	-2.346724	-0.207387	9.326963	-0.023499	-0.002075	0.093262	-1.145881	6.668166	15.132784
33990	0	-2.347081	-0.195936	9.261221	-0.023498	-0.001951	0.092606	-1.158787	6.641982	15.127215
33991	0	-2.323632	-0.183265	9.314413	-0.023254	-0.001831	0.093140	-1.163835	6.626670	15.124176
33992	0	-2.302134	-0.195820	9.266357	-0.023036	-0.001957	0.092660	-1.168526	6.615460	15.121990
33993	0	-2.318896	-0.182912	9.192009	-0.023193	-0.001831	0.091919	-1.169414	6.616898	15.126177
33994	0	-2.293912	-0.182848	9.240950	-0.022941	-0.001828	0.092409	-1.172937	6.621932	15.124652
33995	0	-2.356744	-0.213845	9.283242	-0.023560	-0.002136	0.092834	-1.178823	6.638567	15.123409
33996	0	-2.346552	-0.232420	9.282672	-0.023454	-0.002324	0.092830	-1.182123	6.660062	15.119277
33997	0	-2.345863	-0.207921	9.350047	-0.023438	-0.002075	0.093506	-1.190187	6.692873	15.122268
33998	0	-2.362764	-0.202523	9.318257	-0.023602	-0.002023	0.093189	-1.196440	6.731894	15.121647
33999	0	-2.353414	-0.213695	9.404626	-0.023499	-0.002136	0.094055	-1.200591	6.782178	15.120117
34000	0	-2.372238	-0.213002	9.457898	-0.023692	-0.002138	0.094586	-1.194296	6.825697	15.121899
34001	0	-2.384601	-0.219544	9.544847	-0.023804	-0.002197	0.095459	-1.195447	6.883353	15.120692
34002	0	-2.430217	-0.243396	9.609683	-0.024256	-0.002439	0.096108	-1.193433	6.945554	15.119728
34003	0	-2.433584	-0.201620	9.709592	-0.024292	-0.002014	0.097107	-1.199112	7.004180	15.120059
34004	0	-2.454871	-0.183480	9.749976	-0.024503	-0.001836	0.097511	-1.201247	7.065042	15.117400
34005	0	-2.488652	-0.213115	9.837736	-0.024841	-0.002136	0.098389	-1.198788	7.124548	15.121073
34006	0	-2.473581	-0.206596	9.933063	-0.024689	-0.002066	0.099342	-1.202415	7.185699	15.115581
34007	0	-2.513445	-0.231704	10.014646	-0.025085	-0.002319	0.100159	-1.203149	7.248582	15.114781
34008	0	-2.516891	-0.231564	10.109919	-0.025124	-0.002316	0.101110	-1.206567	7.306753	15.112638
34009	0	-2.562025	-0.207297	10.148978	-0.025574	-0.002075	0.101501	-1.207391	7.366058	15.107101
34010	0	-2.582999	-0.200939	10.281043	-0.025790	-0.002010	0.102820	-1.209600	7.417164	15.102869
34011	0	-2.603615	-0.237958	10.307952	-0.026001	-0.002380	0.103088	-1.211971	7.463028	15.105529
34012	0	-2.591780	-0.231999	10.373452	-0.025889	-0.002318	0.103742	-1.216895	7.501171	15.112610
34013	0	-2.602677	-0.231433	10.503523	-0.026001	-0.002319	0.105042	-1.214729	7.536038	15.117004
34014	0	-2.637347	-0.212572	10.508524	-0.026358	-0.002127	0.105089	-1.216834	7.559996	15.117648
34015	0	-2.619468	-0.219286	10.516103	-0.026184	-0.002197	0.105164	-1.215236	7.578237	15.123645
34016	0	-2.614398	-0.206502	10.454755	-0.026144	-0.002067	0.104548	-1.216590	7.584860	15.124177
34017	0	-2.635683	-0.219676	10.516618	-0.026367	-0.002197	0.105164	-1.219091	7.580232	15.123223
34018	0	-2.627029	-0.225497	10.498925	-0.026286	-0.002257	0.104985	-1.219560	7.569579	15.123092
34019	0	-2.634215	-0.219886	10.474260	-0.026367	-0.002197	0.104736	-1.224228	7.548819	15.124670
34020	0	-2.598589	-0.219971	10.426614	-0.026012	-0.002201	0.104259	-1.225723	7.526260	15.123284
34021	0	-2.590479	-0.213781	10.364646	-0.025940	-0.002136	0.103638	-1.230356	7.493975	15.118161
34022	0	-2.595137	-0.225986	10.372598	-0.025991	-0.002262	0.103716	-1.230803	7.456287	15.124550
34023	0	-2.559335	-0.201338	10.267148	-0.025635	-0.002014	0.102661	-1.232822	7.416617	15.125708
34024	0	-2.532431	-0.195103	10.189901	-0.025370	-0.001952	0.101888	-1.234417	7.372158	15.125736
34025	0	-2.539942	-0.214321	10.157544	-0.025452	-0.002136	0.101562	-1.244929	7.319766	15.128290
34026	0	-2.529425	-0.202772	10.093054	-0.025349	-0.002028	0.100917	-1.246903	7.264512	15.134597
34027	0	-2.490941	-0.213671	9.974493	-0.024963	-0.002136	0.099731	-1.250225	7.209006	15.134652
34028	0	-2.474219	-0.231806	9.849012	-0.024796	-0.002320	0.098476	-1.250468	7.152322	15.136680
34029	0	-2.448523	-0.207585	9.760799	-0.024536	-0.002075	0.097595	-1.254009	7.099047	15.137921
34030	0	-2.450595	-0.225425	9.653477	-0.024558	-0.002260	0.096521	-1.249861	7.043649	15.137604
34031	0	-2.430092	-0.213577	9.577741	-0.024353	-0.002136	0.095764	-1.252113	6.987785	15.141958
34032	0	-2.413909	-0.225376	9.549723	-0.024188	-0.002258	0.095485	-1.249586	6.935509	15.146003
34033	0	-2.382078	-0.213370	9.473769	-0.023865	-0.002136	0.094727	-1.249400	6.888797	15.146872
34034	0	-2.343575	-0.200655	9.396339	-0.023473	-0.002009	0.093954	-1.248846	6.850095	15.149755
34035	0	-2.352893	-0.207716	9.333044	-0.023560	-0.002075	0.093323	-1.253972	6.818940	15.146320
34036	0	-2.365272	-0.226290	9.328432	-0.023682	-0.002263	0.093277	-1.256655	6.789873	15.151698
34037	0	-2.311088	-0.207555	9.241259	-0.023132	-0.002075	0.092407	-1.259921	6.769739	15.149873
34038	0	-2.325502	-0.201390	9.272731	-0.023273	-0.002015	0.092723	-1.261321	6.754577	15.151719
34039	0	-2.330460	-0.219665	9.228791	-0.023315	-0.002197	0.092285	-1.263452	6.747583	15.151651
34040	0	-2.329430	-0.201376	9.228995	-0.023294	-0.002013	0.092290	-1.267001	6.753844	15.147334
34041	0	-2.331842	-0.188652	9.265073	-0.023315	-0.001892	0.092651	-1.263232	6.764005	15.151706
34042	0	-2.357464	-0.230744	9.331876	-0.023566	-0.002309	0.093321	-1.264504	6.780768	15.153190
34043	0	-2.332970	-0.213499	9.283092	-0.023315	-0.002136	0.092834	-1.265975	6.804830	15.152241
34044	0	-2.367063	-0.213710	9.294340	-0.023649	-0.002134	0.092949	-1.272281	6.837694	15.151873
34045	0	-2.358665	-0.225713	9.404842	-0.023560	-0.002258	0.094055	-1.273926	6.877127	15.154812
34046	0	-2.382093	-0.213019	9.440115	-0.023797	-0.002134	0.094407	-1.271965	6.912566	15.151059
34047	0	-2.402473	-0.232016	9.544943	-0.023987	-0.002319	0.095459	-1.275946	6.964523	15.147179
34048	0	-2.428583	-0.219431	9.610046	-0.024246	-0.002199	0.096110	-1.273318	7.018174	15.145942
34049	0	-2.420925	-0.194989	9.703616	-0.024170	-0.001953	0.097046	-1.272599	7.071027	15.143983
34050	0	-2.459825	-0.212689	9.786964	-0.024555	-0.002131	0.097880	-1.271521	7.127838	15.144668
34051	0	-2.446076	-0.201304	9.831606	-0.024414	-0.002014	0.098328	-1.273301	7.188683	15.147969
34052	0	-2.485458	-0.194905	9.884287	-0.024814	-0.001951	0.098853	-1.273856	7.242530	15.148974
34053	0	-2.476361	-0.201359	10.002566	-0.024719	-0.002014	0.100037	-1.276247	7.299745	15.141866
34054	0	-2.515394	-0.200955	10.085836	-0.025114	-0.002013	0.100868	-1.275184	7.351438	15.143856
34055	0	-2.530664	-0.213739	10.143091	-0.025269	-0.002136	0.101440	-1.279454	7.400834	15.144254
34056	0	-2.550217	-0.226244	10.269360	-0.025468	-0.002261	0.102702	-1.283809	7.445455	15.143881
34057	0	-2.573674	-0.225683	10.295612	-0.025696	-0.002258	0.102966	-1.285198	7.497337	15.138729
34058	0	-2.598644	-0.213090	10.361061	-0.025962	-0.002133	0.103617	-1.285434	7.530830	15.143028
34059	0	-2.596082	-0.232072	10.338828	-0.025940	-0.002319	0.103394	-1.289858	7.560264	15.133483
34060	0	-2.630517	-0.213561	10.423211	-0.026287	-0.002139	0.104237	-1.289006	7.586434	15.130193
34061	0	-2.631459	-0.274509	10.369663	-0.026306	-0.002747	0.103699	-1.290247	7.602034	15.130987
34062	0	-2.627085	-0.231200	10.436329	-0.026262	-0.002316	0.104365	-1.288280	7.617699	15.131898
34063	0	-2.630586	-0.249756	10.443134	-0.026306	-0.002502	0.104431	-1.285850	7.623625	15.133042
34064	0	-2.623973	-0.236625	10.449365	-0.026245	-0.002371	0.104492	-1.283722	7.623941	15.132417
34065	0	-2.641242	-0.262362	10.425207	-0.026428	-0.002625	0.104248	-1.285505	7.612803	15.132611
34066	0	-2.612942	-0.231713	10.371223	-0.026153	-0.002318	0.103706	-1.286867	7.593387	15.129175
34067	0	-2.567157	-0.237988	10.321649	-0.025696	-0.002380	0.103210	-1.289021	7.572690	15.133805
34068	0	-2.561202	-0.213762	10.255950	-0.025648	-0.002136	0.102551	-1.293212	7.538528	15.131993
34069	0	-2.583373	-0.237462	10.230648	-0.025879	-0.002380	0.102295	-1.289523	7.494082	15.131690
34070	0	-2.556630	-0.224627	10.129056	-0.025607	-0.002248	0.101280	-1.290442	7.454064	15.130424
34071	0	-2.521864	-0.188641	10.090371	-0.025269	-0.001892	0.100891	-1.286716	7.403519	15.131797
34072	0	-2.530251	-0.224888	10.013507	-0.025352	-0.002248	0.100122	-1.290470	7.352476	15.127471
34073	0	-2.521497	-0.219841	9.980601	-0.025269	-0.002197	0.099792	-1.294307	7.297100	15.130905
34074	0	-2.486363	-0.207649	9.824647	-0.024920	-0.002078	0.098232	-1.295052	7.238045	15.129686
34075	0	-2.473307	-0.231877	9.766823	-0.024780	-0.002319	0.097656	-1.296979	7.188795	15.134214
34076	0	-2.475923	-0.219126	9.677740	-0.024809	-0.002196	0.096765	-1.293678	7.136114	15.134358
34077	0	-2.442926	-0.213321	9.620313	-0.024475	-0.002136	0.096191	-1.292702	7.087625	15.130759
34078	0	-2.416059	-0.206829	9.604125	-0.024200	-0.002069	0.096031	-1.293865	7.046177	15.125721
34079	0	-2.425070	-0.207366	9.510335	-0.024292	-0.002075	0.095093	-1.294609	7.002543	15.125732
34080	0	-2.399237	-0.201094	9.463328	-0.024027	-0.002011	0.094625	-1.296762	6.966888	15.125876
34081	0	-2.389249	-0.213281	9.424681	-0.023926	-0.002136	0.094238	-1.295308	6.932523	15.128700
34082	0	-2.383673	-0.181718	9.328402	-0.023860	-0.001824	0.093278	-1.289323	6.910084	15.130496
34083	0	-2.354681	-0.201247	9.326498	-0.023560	-0.002014	0.093262	-1.289924	6.900523	15.131294
34084	0	-2.346176	-0.201317	9.363661	-0.023474	-0.002011	0.093634	-1.294814	6.891989	15.133896
34085	0	-2.336667	-0.188739	9.283703	-0.023376	-0.001892	0.092834	-1.291822	6.886014	15.133844
34086	0	-2.347689	-0.206714	9.253470	-0.023479	-0.002067	0.092534	-1.295141	6.888954	15.133353
34087	0	-2.349943	-0.200811	9.307852	-0.023499	-0.002014	0.093079	-1.290598	6.896166	15.138066
34088	0	-2.362866	-0.200061	9.356443	-0.023623	-0.002003	0.093566	-1.290710	6.909788	15.134003
34089	0	-2.363593	-0.177003	9.319680	-0.023621	-0.001770	0.093201	-1.293417	6.934722	15.129023
34090	0	-2.379224	-0.201081	9.398107	-0.023774	-0.002015	0.093986	-1.291020	6.962873	15.124325
34091	0	-2.370463	-0.189092	9.478187	-0.023682	-0.001892	0.094788	-1.292434	6.996809	15.129826
34092	0	-2.412095	-0.207384	9.507368	-0.024095	-0.002073	0.095080	-1.295887	7.034706	15.132936
34093	0	-2.438406	-0.219253	9.532909	-0.024353	-0.002197	0.095337	-1.293112	7.078107	15.132032
34094	0	-2.432687	-0.237255	9.561748	-0.024294	-0.002372	0.095626	-1.296769	7.123732	15.129629
34095	0	-2.451279	-0.213208	9.660919	-0.024475	-0.002136	0.096619	-1.294757	7.174529	15.128110
34096	0	-2.434405	-0.200199	9.781123	-0.024307	-0.002007	0.097820	-1.292339	7.223731	15.129439
34097	0	-2.475792	-0.213080	9.807386	-0.024719	-0.002136	0.098083	-1.288940	7.274998	15.127520
34098	0	-2.484001	-0.199934	9.915154	-0.024797	-0.002004	0.099162	-1.286847	7.330263	15.128019
34099	0	-2.488632	-0.201073	9.978134	-0.024841	-0.002014	0.099792	-1.285807	7.388009	15.124620
34100	0	-2.521979	-0.206277	10.055221	-0.025176	-0.002069	0.100563	-1.282185	7.443896	15.124632
34101	0	-2.542732	-0.200876	10.106510	-0.025391	-0.002014	0.101074	-1.278972	7.491520	15.118352
34102	0	-2.544069	-0.193809	10.190057	-0.025404	-0.001943	0.101910	-1.276742	7.538813	15.112429
34103	0	-2.535804	-0.177023	10.308138	-0.025330	-0.001770	0.103088	-1.279664	7.576480	15.113050
34104	0	-2.559444	-0.207145	10.270185	-0.025570	-0.002076	0.102708	-1.277220	7.609850	15.115519
34105	0	-2.589402	-0.201012	10.332881	-0.025879	-0.002014	0.103333	-1.275483	7.632608	15.117447
34106	0	-2.586164	-0.194265	10.362681	-0.025848	-0.001945	0.103630	-1.275053	7.653230	15.115725
34107	0	-2.582586	-0.213219	10.326957	-0.025818	-0.002136	0.103271	-1.273283	7.668051	15.117731
34108	0	-2.596059	-0.225047	10.412011	-0.025956	-0.002251	0.104121	-1.275704	7.678872	15.112399
34109	0	-2.605501	-0.219074	10.370063	-0.026062	-0.002197	0.103699	-1.271207	7.677051	15.109728
34110	0	-2.591726	-0.212106	10.388708	-0.025927	-0.002124	0.103885	-1.270757	7.672677	15.110325
34111	0	-2.604555	-0.207559	10.358079	-0.026062	-0.002075	0.103577	-1.273679	7.660385	15.113341
34112	0	-2.570345	-0.213181	10.304032	-0.025724	-0.002137	0.103035	-1.270296	7.642966	15.116994
34113	0	-2.555344	-0.194902	10.242214	-0.025574	-0.001953	0.102417	-1.268312	7.626111	15.112614
34114	0	-2.574705	-0.200126	10.225128	-0.025778	-0.002007	0.102243	-1.264962	7.597505	15.117281
34115	0	-2.547899	-0.201562	10.169299	-0.025513	-0.002014	0.101685	-1.268988	7.565385	15.119183
34116	0	-2.540531	-0.189236	10.146687	-0.025446	-0.001895	0.101457	-1.268519	7.525347	15.117755
34117	0	-2.510132	-0.207193	10.065832	-0.025146	-0.002075	0.100647	-1.267237	7.479778	15.123644
34118	0	-2.538434	-0.194303	9.976428	-0.025423	-0.001947	0.099754	-1.264714	7.441163	15.131634
34119	0	-2.498960	-0.188765	9.870276	-0.025024	-0.001892	0.098694	-1.262072	7.406593	15.138626
34120	0	-2.490875	-0.194464	9.853956	-0.024955	-0.001945	0.098528	-1.264518	7.358875	15.140821
34121	0	-2.461700	-0.182659	9.754468	-0.024658	-0.001831	0.097534	-1.261742	7.316268	15.140176
34122	0	-2.483955	-0.212626	9.671170	-0.024882	-0.002128	0.096701	-1.262492	7.271403	15.138162
34123	0	-2.437215	-0.195000	9.656827	-0.024414	-0.001953	0.096558	-1.261199	7.227466	15.137505
34124	0	-2.423459	-0.218935	9.591623	-0.024270	-0.002192	0.095907	-1.261012	7.190893	15.134344
34125	0	-2.407915	-0.170745	9.522240	-0.024109	-0.001709	0.095215	-1.261562	7.160891	15.132600
34126	0	-2.438678	-0.207388	9.450543	-0.024417	-0.002072	0.094498	-1.265749	7.130155	15.130706
34127	0	-2.414444	-0.183116	9.430584	-0.024170	-0.001831	0.094299	-1.268230	7.104994	15.131013
34128	0	-2.403676	-0.189275	9.382897	-0.024058	-0.001893	0.093823	-1.270322	7.084474	15.138797
34129	0	-2.403015	-0.207687	9.363244	-0.024048	-0.002075	0.093628	-1.274786	7.068645	15.142363
34130	0	-2.381282	-0.195615	9.406799	-0.023829	-0.001957	0.094064	-1.276273	7.054210	15.147197
34131	0	-2.361391	-0.189200	9.369065	-0.023621	-0.001892	0.093689	-1.278613	7.051839	15.147637
34132	0	-2.378167	-0.170430	9.314482	-0.023790	-0.001709	0.093143	-1.275407	7.046951	15.147189
34133	0	-2.374642	-0.176500	9.368811	-0.023743	-0.001770	0.093689	-1.271919	7.057358	15.151337
34134	0	-2.388013	-0.200105	9.386827	-0.023872	-0.002005	0.093870	-1.270166	7.072646	15.155714
34135	0	-2.381721	-0.188947	9.454011	-0.023804	-0.001892	0.094543	-1.269585	7.094830	15.159185
34136	0	-2.372501	-0.188590	9.471503	-0.023709	-0.001887	0.094719	-1.270406	7.119637	15.157677
34137	0	-2.388556	-0.201270	9.545381	-0.023865	-0.002014	0.095459	-1.271215	7.150417	15.153531
34138	0	-2.399163	-0.195024	9.574771	-0.023968	-0.001951	0.095754	-1.272590	7.184790	15.150180
34139	0	-2.431747	-0.213430	9.655125	-0.024292	-0.002136	0.096558	-1.272879	7.220818	15.146828
34140	0	-2.461390	-0.213613	9.611024	-0.024588	-0.002133	0.096117	-1.278658	7.257949	15.149627
34141	0	-2.475407	-0.225785	9.703703	-0.024719	-0.002258	0.097046	-1.280691	7.304865	15.145344
34142	0	-2.464606	-0.194865	9.775038	-0.024607	-0.001953	0.097760	-1.278139	7.356779	15.146745
34143	0	-2.487677	-0.219163	9.844088	-0.024841	-0.002197	0.098450	-1.274296	7.403825	15.146520
34144	0	-2.464101	-0.206388	9.878950	-0.024608	-0.002065	0.098798	-1.275921	7.448276	15.143855
34145	0	-2.505758	-0.188791	9.947904	-0.025024	-0.001892	0.099487	-1.273766	7.492251	15.144472
34146	0	-2.518418	-0.194198	10.025564	-0.025152	-0.001945	0.100264	-1.272370	7.534551	15.146966
34147	0	-2.505210	-0.207644	10.057902	-0.025024	-0.002075	0.100586	-1.276291	7.571829	15.143967
34148	0	-2.541211	-0.195628	10.202994	-0.025386	-0.001956	0.102036	-1.279128	7.607046	15.141715
34149	0	-2.534910	-0.182745	10.204600	-0.025330	-0.001831	0.102051	-1.277671	7.634648	15.137310
34150	0	-2.526629	-0.194812	10.246361	-0.025247	-0.001946	0.102468	-1.282014	7.662331	15.131504
34151	0	-2.546237	-0.207412	10.284161	-0.025452	-0.002075	0.102844	-1.283264	7.679967	15.134677
34152	0	-2.554396	-0.176371	10.277524	-0.025535	-0.001768	0.102777	-1.280833	7.696098	15.142952
34153	0	-2.594109	-0.207520	10.345430	-0.025940	-0.002075	0.103455	-1.283234	7.703025	15.141875
34154	0	-2.569735	-0.208159	10.320971	-0.025699	-0.002076	0.103209	-1.291521	7.707230	15.142116
34155	0	-2.568287	-0.213613	10.357987	-0.025696	-0.002136	0.103577	-1.293742	7.698564	15.142216
34156	0	-2.577456	-0.208260	10.346454	-0.025792	-0.002075	0.103460	-1.304060	7.684761	15.143662
34157	0	-2.574281	-0.207451	10.254260	-0.025757	-0.002075	0.102539	-1.305641	7.674692	15.141087
34158	0	-2.534199	-0.195401	10.218470	-0.025363	-0.001952	0.102180	-1.309993	7.656730	15.134979
34159	0	-2.554801	-0.214013	10.217921	-0.025574	-0.002136	0.102173	-1.316552	7.633463	15.131643
34160	0	-2.524958	-0.195777	10.127715	-0.025279	-0.001962	0.101270	-1.314474	7.605650	15.122640
34161	0	-2.523520	-0.207945	10.157071	-0.025269	-0.002075	0.101562	-1.321421	7.573578	15.118729
34162	0	-2.498321	-0.195540	10.067236	-0.025020	-0.001962	0.100663	-1.316582	7.537660	15.123842
34163	0	-2.510873	-0.219946	10.016812	-0.025146	-0.002197	0.100159	-1.321240	7.500017	15.122516
34164	0	-2.491346	-0.202019	9.981947	-0.024949	-0.002019	0.099811	-1.324857	7.464667	15.122031
34165	0	-2.456224	-0.176795	9.876362	-0.024597	-0.001770	0.098755	-1.324694	7.429675	15.124346
34166	0	-2.454901	-0.182305	9.817168	-0.024589	-0.001827	0.098162	-1.322086	7.388969	15.118815
34167	0	-2.468198	-0.213838	9.784872	-0.024719	-0.002136	0.097839	-1.326718	7.350863	15.118738
34168	0	-2.455407	-0.213778	9.701083	-0.024585	-0.002141	0.097003	-1.325198	7.320113	15.120738
34169	0	-2.443766	-0.201286	9.656713	-0.024475	-0.002014	0.096558	-1.325863	7.281223	15.126962
34170	0	-2.424537	-0.225102	9.609598	-0.024279	-0.002256	0.096087	-1.321746	7.247046	15.125276
34171	0	-2.432481	-0.225787	9.583237	-0.024353	-0.002258	0.095825	-1.323390	7.218806	15.119122
34172	0	-2.415303	-0.220079	9.486766	-0.024176	-0.002197	0.094862	-1.329783	7.197011	15.119316
34173	0	-2.433193	-0.244084	9.454890	-0.024353	-0.002441	0.094543	-1.331384	7.176958	15.123843
34174	0	-2.380644	-0.189221	9.425288	-0.023823	-0.001891	0.094249	-1.334908	7.162616	15.127131
34175	0	-2.403785	-0.237975	9.405775	-0.024048	-0.002380	0.094055	-1.336419	7.155949	15.125566
34176	0	-2.401831	-0.225394	9.448969	-0.024028	-0.002257	0.094487	-1.334657	7.149929	15.128089
34177	0	-2.379842	-0.201335	9.411757	-0.023804	-0.002014	0.094116	-1.335979	7.149011	15.129062
34178	0	-2.397695	-0.231670	9.405697	-0.023976	-0.002318	0.094057	-1.336280	7.155289	15.129360
34179	0	-2.368846	-0.207808	9.460272	-0.023682	-0.002075	0.094604	-1.342003	7.169056	15.124483
34180	0	-2.370536	-0.226236	9.441527	-0.023696	-0.002265	0.094418	-1.341259	7.185988	15.123538
34181	0	-2.399414	-0.201732	9.472464	-0.023987	-0.002014	0.094727	-1.347329	7.200380	15.125780
34182	0	-2.395900	-0.244527	9.514459	-0.023941	-0.002448	0.095149	-1.346390	7.227505	15.123296
34183	0	-2.413006	-0.201643	9.533151	-0.024109	-0.002014	0.095337	-1.351446	7.258472	15.122500
34184	0	-2.442009	-0.220012	9.617388	-0.024396	-0.002202	0.096180	-1.351595	7.292730	15.116402
34185	0	-2.425952	-0.238148	9.691666	-0.024231	-0.002380	0.096924	-1.355289	7.332004	15.116644
34186	0	-2.425804	-0.201625	9.842709	-0.024228	-0.002017	0.098434	-1.356848	7.372327	15.109944
34187	0	-2.462120	-0.231915	9.813851	-0.024597	-0.002319	0.098145	-1.359029	7.405875	15.106922
34188	0	-2.485571	-0.231880	9.849160	-0.024829	-0.002319	0.098498	-1.360818	7.442530	15.103265
34189	0	-2.505237	-0.238330	9.893084	-0.025024	-0.002380	0.098938	-1.366545	7.480394	15.098929
34190	0	-2.505184	-0.239403	9.995305	-0.025020	-0.002387	0.099961	-1.376803	7.522783	15.096052
34191	0	-2.511386	-0.232365	10.045667	-0.025085	-0.002319	0.100464	-1.384022	7.560660	15.094520
34192	0	-2.534642	-0.250957	10.087073	-0.025326	-0.002512	0.100876	-1.383718	7.589562	15.095291
34193	0	-2.547222	-0.213622	10.088593	-0.025452	-0.002136	0.100891	-1.386068	7.618383	15.100127
34194	0	-2.508711	-0.207772	10.160790	-0.025066	-0.002076	0.101613	-1.390174	7.647206	15.098587
34195	0	-2.546959	-0.238241	10.229041	-0.025452	-0.002380	0.102295	-1.394803	7.672704	15.092384
34196	0	-2.568259	-0.225831	10.197740	-0.025671	-0.002263	0.101980	-1.391926	7.691100	15.084425
34197	0	-2.551904	-0.207392	10.265958	-0.025513	-0.002075	0.102661	-1.392842	7.703573	15.083229
34198	0	-2.528491	-0.201198	10.277865	-0.025282	-0.002012	0.102779	-1.394838	7.712304	15.081371
34199	0	-2.551148	-0.231894	10.229523	-0.025513	-0.002319	0.102295	-1.396684	7.716315	15.078918
34200	0	-2.568520	-0.201252	10.248024	-0.025694	-0.002014	0.102478	-1.397124	7.711960	15.075716
34201	0	-2.550342	-0.237379	10.302979	-0.025513	-0.002380	0.103027	-1.392161	7.707002	15.079635
34202	0	-2.541759	-0.236690	10.224265	-0.025434	-0.002368	0.102239	-1.393159	7.694486	15.082299
34203	0	-2.579189	-0.225252	10.254573	-0.025818	-0.002258	0.102539	-1.388958	7.670810	15.089776
34204	0	-2.555828	-0.212535	10.170326	-0.025583	-0.002126	0.101697	-1.390661	7.648008	15.092578
34205	0	-2.536638	-0.219504	10.138551	-0.025391	-0.002197	0.101379	-1.390340	7.625932	15.093917
34206	0	-2.536961	-0.219471	10.127712	-0.025403	-0.002193	0.101269	-1.393827	7.593457	15.095106
34207	0	-2.523372	-0.250369	10.071671	-0.025269	-0.002502	0.100708	-1.397304	7.559142	15.097547
34208	0	-2.510640	-0.207724	9.926856	-0.025139	-0.002078	0.099260	-1.398476	7.526960	15.095887
34209	0	-2.492720	-0.219925	9.913016	-0.024963	-0.002197	0.099121	-1.402804	7.490445	15.095024
34210	0	-2.486086	-0.220337	9.847563	-0.024892	-0.002202	0.098468	-1.406428	7.459680	15.094255
34211	0	-2.462557	-0.189031	9.851894	-0.024658	-0.001892	0.098511	-1.406488	7.426988	15.091422
34212	0	-2.455336	-0.182857	9.713350	-0.024594	-0.001828	0.097123	-1.408962	7.383967	15.089934
34213	0	-2.438261	-0.177373	9.711477	-0.024414	-0.001770	0.097107	-1.415319	7.352125	15.085525
34214	0	-2.407317	-0.214333	9.639847	-0.024108	-0.002144	0.096390	-1.416758	7.316076	15.086101
34215	0	-2.419595	-0.189447	9.589503	-0.024231	-0.001892	0.095886	-1.421589	7.279538	15.087668
34216	0	-2.419317	-0.196030	9.548351	-0.024222	-0.001958	0.095476	-1.426458	7.249752	15.084616
34217	0	-2.414196	-0.213705	9.546604	-0.024170	-0.002136	0.095459	-1.429493	7.221478	15.084113
34218	0	-2.397215	-0.207250	9.498930	-0.023993	-0.002077	0.094984	-1.426177	7.202175	15.088989
34219	0	-2.403312	-0.231619	9.448625	-0.024048	-0.002319	0.094482	-1.424550	7.189576	15.086627
34220	0	-2.394408	-0.206588	9.473665	-0.023957	-0.002069	0.094733	-1.422440	7.178918	15.083696
34221	0	-2.404219	-0.213254	9.436188	-0.024048	-0.002136	0.094360	-1.420208	7.177320	15.085447
34222	0	-2.391227	-0.225142	9.375364	-0.023915	-0.002252	0.093753	-1.422172	7.178940	15.093552
34223	0	-2.386771	-0.170836	9.442065	-0.023865	-0.001709	0.094421	-1.423602	7.187823	15.094395
34224	0	-2.388054	-0.219328	9.374560	-0.023870	-0.002196	0.093748	-1.422220	7.205414	15.094667
34225	0	-2.406455	-0.225433	9.466138	-0.024048	-0.002258	0.094666	-1.419757	7.230904	15.093297
34226	0	-2.409544	-0.212864	9.477540	-0.024081	-0.002129	0.094779	-1.422005	7.253363	15.088811
34227	0	-2.406786	-0.207629	9.520977	-0.024048	-0.002075	0.095215	-1.425534	7.282710	15.083983
34228	0	-2.410906	-0.189112	9.550427	-0.024088	-0.001895	0.095510	-1.423289	7.313376	15.086332
34229	0	-2.419336	-0.219498	9.612453	-0.024170	-0.002197	0.096130	-1.422877	7.346557	15.076790
34230	0	-2.448662	-0.207178	9.690514	-0.024462	-0.002071	0.096911	-1.425590	7.381226	15.072181
34231	0	-2.437692	-0.219075	9.752836	-0.024353	-0.002197	0.097534	-1.420368	7.414539	15.067598
34232	0	-2.455367	-0.211909	9.788059	-0.024524	-0.002124	0.097888	-1.417213	7.454857	15.070330
34233	0	-2.481126	-0.200739	9.856412	-0.024780	-0.002014	0.098572	-1.411789	7.496147	15.071360
34234	0	-2.524003	-0.224554	9.897500	-0.025209	-0.002245	0.098983	-1.414732	7.536839	15.069750
34235	0	-2.517613	-0.218941	9.911374	-0.025146	-0.002197	0.099121	-1.408114	7.576364	15.072572
34236	0	-2.517058	-0.217821	10.007619	-0.025146	-0.002182	0.100082	-1.406100	7.610297	15.074084
34237	0	-2.517344	-0.237769	10.045718	-0.025146	-0.002380	0.100464	-1.405357	7.646288	15.072697
34238	0	-2.547162	-0.224788	10.050398	-0.025445	-0.002254	0.100511	-1.401300	7.681884	15.072330
34239	0	-2.546982	-0.213036	10.106977	-0.025452	-0.002136	0.101074	-1.397007	7.707679	15.069440
34240	0	-2.556989	-0.218342	10.191421	-0.025550	-0.002186	0.101919	-1.396583	7.735386	15.067558
34241	0	-2.570798	-0.231700	10.216984	-0.025696	-0.002319	0.102173	-1.396197	7.754263	15.067577
34242	0	-2.554968	-0.224899	10.295673	-0.025537	-0.002254	0.102960	-1.392388	7.773027	15.066522
34243	0	-2.576092	-0.225555	10.278224	-0.025757	-0.002258	0.102783	-1.391506	7.782797	15.071343
34244	0	-2.594721	-0.193889	10.333017	-0.025949	-0.001948	0.103330	-1.383339	7.786532	15.072567
34245	0	-2.562441	-0.207032	10.223658	-0.025635	-0.002075	0.102234	-1.380041	7.780122	15.074642
34246	0	-2.566362	-0.224388	10.303501	-0.025675	-0.002249	0.103032	-1.376787	7.772826	15.076757
34247	0	-2.574166	-0.231679	10.254293	-0.025757	-0.002319	0.102539	-1.376062	7.761026	15.076681
34248	0	-2.552825	-0.206646	10.218359	-0.025544	-0.002070	0.102180	-1.373729	7.748334	15.078589
34249	0	-2.548716	-0.219406	10.199620	-0.025513	-0.002197	0.101990	-1.372194	7.724787	15.078653
34250	0	-2.531633	-0.206689	10.127572	-0.025340	-0.002069	0.101270	-1.371334	7.703046	15.080084
34251	0	-2.541906	-0.219245	10.089944	-0.025452	-0.002197	0.100891	-1.367946	7.671148	15.082960
34252	0	-2.535790	-0.194119	10.042640	-0.025387	-0.001944	0.100419	-1.367245	7.643289	15.083872
34253	0	-2.511152	-0.212832	9.998455	-0.025146	-0.002136	0.099976	-1.360313	7.608321	15.086667
34254	0	-2.504355	-0.205493	9.884188	-0.025078	-0.002060	0.098833	-1.356591	7.573702	15.087346
34255	0	-2.492657	-0.213650	9.900829	-0.024963	-0.002136	0.098999	-1.358823	7.536239	15.094613
34256	0	-2.479344	-0.213234	9.804991	-0.024830	-0.002137	0.098041	-1.355219	7.498774	15.097423
34257	0	-2.456222	-0.201126	9.797026	-0.024597	-0.002014	0.097961	-1.353836	7.463015	15.101097
34258	0	-2.455281	-0.201616	9.749917	-0.024589	-0.002008	0.097490	-1.364639	7.426086	15.100484
34259	0	-2.450662	-0.219321	9.680933	-0.024536	-0.002197	0.096802	-1.361900	7.396223	15.094731
34260	0	-2.408674	-0.218706	9.663925	-0.024112	-0.002190	0.096633	-1.360876	7.371671	15.098602
34261	0	-2.426102	-0.200924	9.565006	-0.024292	-0.002014	0.095642	-1.357035	7.339652	15.100436
34262	0	-2.420709	-0.231326	9.523609	-0.024231	-0.002310	0.095230	-1.363076	7.316040	15.095578
34263	0	-2.420676	-0.219272	9.522110	-0.024231	-0.002197	0.095215	-1.359711	7.292015	15.095934
34264	0	-2.392270	-0.206457	9.449807	-0.023939	-0.002067	0.094494	-1.359277	7.277175	15.094463
34265	0	-2.397683	-0.200843	9.515645	-0.023987	-0.002014	0.095154	-1.354577	7.270250	15.098299
34266	0	-2.383692	-0.175550	9.412327	-0.023846	-0.001760	0.094121	-1.351824	7.264706	15.101194
34267	0	-2.392261	-0.170998	9.454424	-0.023926	-0.001709	0.094543	-1.355046	7.265952	15.099312
34268	0	-2.391961	-0.194988	9.423947	-0.023920	-0.001956	0.094239	-1.349863	7.270524	15.104759
34269	0	-2.399450	-0.176551	9.429745	-0.023987	-0.001770	0.094299	-1.346597	7.284975	15.109409
34270	0	-2.382926	-0.200135	9.478128	-0.023819	-0.002006	0.094784	-1.343685	7.302511	15.109975
34271	0	-2.406309	-0.194842	9.508902	-0.024048	-0.001953	0.095093	-1.340233	7.325932	15.103599
34272	0	-2.397513	-0.206374	9.489735	-0.023956	-0.002067	0.094902	-1.338969	7.353758	15.101367
34273	0	-2.388390	-0.158609	9.594251	-0.023865	-0.001587	0.095947	-1.340129	7.381745	15.101954
34274	0	-2.435743	-0.207213	9.586886	-0.024330	-0.002074	0.095876	-1.339817	7.419457	15.104826
34275	0	-2.432115	-0.225738	9.673342	-0.024292	-0.002258	0.096741	-1.340911	7.459078	15.100901
34276	0	-2.437473	-0.188837	9.684165	-0.024351	-0.001891	0.096848	-1.339856	7.492072	15.094147
34277	0	-2.468524	-0.189218	9.789358	-0.024658	-0.001892	0.097900	-1.342099	7.528819	15.096925
34278	0	-2.461766	-0.226001	9.836755	-0.024590	-0.002259	0.098374	-1.345105	7.565549	15.095229
34279	0	-2.486966	-0.201265	9.874778	-0.024841	-0.002014	0.098755	-1.345546	7.603512	15.094050
34280	0	-2.492700	-0.225203	9.922179	-0.024899	-0.002255	0.099229	-1.343831	7.641456	15.096916
34281	0	-2.504961	-0.213442	9.996932	-0.025024	-0.002136	0.099976	-1.343956	7.675374	15.092979
34282	0	-2.510119	-0.213244	10.026087	-0.025075	-0.002133	0.100267	-1.345037	7.710415	15.095902
34283	0	-2.517311	-0.207183	10.082350	-0.025146	-0.002075	0.100830	-1.343436	7.745712	15.095481
34284	0	-2.546475	-0.212938	10.148316	-0.025445	-0.002130	0.101488	-1.345339	7.773081	15.099416
34285	0	-2.559162	-0.231508	10.137498	-0.025574	-0.002319	0.101379	-1.342738	7.798320	15.099316
34286	0	-2.543982	-0.218525	10.222122	-0.025427	-0.002190	0.102224	-1.339980	7.817872	15.100276
34287	0	-2.570295	-0.176640	10.253733	-0.025696	-0.001770	0.102539	-1.338081	7.830861	15.097789
34288	0	-2.571396	-0.206431	10.253437	-0.025710	-0.002069	0.102535	-1.335506	7.840171	15.098400
34289	0	-2.575778	-0.194764	10.266100	-0.025757	-0.001953	0.102661	-1.331516	7.846223	15.100447
34290	0	-2.557262	-0.212329	10.278305	-0.025576	-0.002126	0.102782	-1.330874	7.847831	15.098860
34291	0	-2.538164	-0.176608	10.296859	-0.025391	-0.001770	0.102966	-1.328604	7.842763	15.095514
34292	0	-2.560297	-0.194423	10.224139	-0.025618	-0.001945	0.102238	-1.329158	7.831337	15.096562
34293	0	-2.555940	-0.194834	10.229860	-0.025574	-0.001953	0.102295	-1.325868	7.820225	15.095116
34294	0	-2.539712	-0.193901	10.212503	-0.025423	-0.001944	0.102118	-1.322756	7.796057	15.092395
34295	0	-2.548804	-0.213391	10.150771	-0.025513	-0.002136	0.101501	-1.322078	7.773169	15.093462
34296	0	-2.537666	-0.219200	10.121533	-0.025403	-0.002193	0.101209	-1.322326	7.748271	15.100645
34297	0	-2.553683	-0.207558	10.102251	-0.025574	-0.002075	0.101013	-1.324590	7.711357	15.104328
34298	0	-2.528375	-0.213416	10.012453	-0.025318	-0.002137	0.100116	-1.323054	7.676911	15.104565
34299	0	-2.523359	-0.219069	9.992353	-0.025269	-0.002197	0.099915	-1.317529	7.641720	15.105223
34300	0	-2.516681	-0.211975	9.926881	-0.025200	-0.002124	0.099260	-1.314783	7.608442	15.106451
34301	0	-2.517079	-0.213728	9.937453	-0.025208	-0.002136	0.099365	-1.317809	7.570999	15.105724
34302	0	-2.455238	-0.177178	9.829308	-0.024586	-0.001773	0.098285	-1.318400	7.537044	15.107059
34303	0	-2.468261	-0.219250	9.803180	-0.024719	-0.002197	0.098022	-1.314800	7.499113	15.102718
34304	0	-2.449219	-0.182396	9.725529	-0.024525	-0.001822	0.097247	-1.318369	7.465720	15.099843
34305	0	-2.414279	-0.207354	9.638135	-0.024170	-0.002075	0.096375	-1.318308	7.438366	15.102325
34306	0	-2.420491	-0.200786	9.548095	-0.024239	-0.002011	0.095472	-1.316111	7.402850	15.104137
34307	0	-2.395800	-0.182904	9.589348	-0.023987	-0.001831	0.095886	-1.315616	7.373304	15.104404
34308	0	-2.408554	-0.189029	9.523598	-0.024113	-0.001888	0.095229	-1.319833	7.345506	15.099083
34309	0	-2.384264	-0.213324	9.515942	-0.023865	-0.002136	0.095154	-1.318182	7.323771	15.097870
34310	0	-2.380261	-0.201278	9.480258	-0.023821	-0.002008	0.094798	-1.325213	7.306611	15.098308
34311	0	-2.397306	-0.219363	9.527942	-0.023987	-0.002197	0.095276	-1.322845	7.294959	15.098552
34312	0	-2.376696	-0.176406	9.449161	-0.023777	-0.001763	0.094489	-1.325628	7.287703	15.103256
34313	0	-2.422445	-0.231862	9.509445	-0.024231	-0.002319	0.095093	-1.326711	7.284759	15.100361
34314	0	-2.397683	-0.207677	9.454565	-0.023974	-0.002074	0.094546	-1.331675	7.292594	15.102337
34315	0	-2.417013	-0.219275	9.405523	-0.024170	-0.002197	0.094055	-1.328307	7.297754	15.108288
34316	0	-2.424059	-0.225100	9.472431	-0.024232	-0.002250	0.094727	-1.331833	7.313173	15.110367
34317	0	-2.400035	-0.188901	9.490631	-0.023987	-0.001892	0.094910	-1.330225	7.334424	15.112375
34318	0	-2.409320	-0.212870	9.520278	-0.024076	-0.002131	0.095207	-1.330162	7.360634	15.114090
34319	0	-2.431060	-0.201855	9.551519	-0.024292	-0.002014	0.095520	-1.337342	7.387874	15.110081
34320	0	-2.459779	-0.183931	9.641909	-0.024574	-0.001841	0.096425	-1.337909	7.420705	15.107435
34321	0	-2.456477	-0.201045	9.697769	-0.024536	-0.002014	0.096985	-1.335700	7.459469	15.113032
34322	0	-2.462149	-0.237002	9.641320	-0.024593	-0.002374	0.096420	-1.333507	7.497812	15.112450
34323	0	-2.438262	-0.176637	9.807621	-0.024353	-0.001770	0.098083	-1.331440	7.537247	15.105334
34324	0	-2.486861	-0.206431	9.848844	-0.024840	-0.002069	0.098495	-1.328718	7.575033	15.108885
34325	0	-2.486899	-0.244235	9.911413	-0.024841	-0.002441	0.099121	-1.331859	7.611941	15.110332
34326	0	-2.498681	-0.220527	9.940477	-0.024959	-0.002200	0.099412	-1.339750	7.649350	15.107041
34327	0	-2.486729	-0.183201	9.984703	-0.024841	-0.001831	0.099854	-1.342893	7.684053	15.104753
34328	0	-2.522559	-0.226135	10.056590	-0.025199	-0.002261	0.100573	-1.345178	7.719308	15.104289
34329	0	-2.522922	-0.201916	10.082455	-0.025208	-0.002014	0.100830	-1.352758	7.748879	15.107529
34330	0	-2.545593	-0.220525	10.130159	-0.025434	-0.002208	0.101307	-1.352037	7.777978	15.104724
34331	0	-2.601655	-0.219417	10.161962	-0.026001	-0.002197	0.101624	-1.350661	7.800384	15.099976
34332	0	-2.561786	-0.207028	10.203901	-0.025605	-0.002069	0.102042	-1.353541	7.819469	15.101954
34333	0	-2.563831	-0.225811	10.204989	-0.025635	-0.002258	0.102051	-1.355314	7.828307	15.101231
34334	0	-2.558634	-0.207688	10.241381	-0.025581	-0.002075	0.102415	-1.359125	7.838735	15.103213
34335	0	-2.575600	-0.201553	10.272235	-0.025757	-0.002014	0.102722	-1.362604	7.842621	15.096716
34336	0	-2.599759	-0.184115	10.253957	-0.026000	-0.001835	0.102539	-1.371397	7.844763	15.097111
34337	0	-2.562864	-0.206943	10.241864	-0.025635	-0.002075	0.102417	-1.367006	7.842720	15.096115
34338	0	-2.579107	-0.187897	10.272868	-0.025805	-0.001881	0.102725	-1.367022	7.831511	15.101173
34339	0	-2.555443	-0.201193	10.181153	-0.025574	-0.002014	0.101807	-1.366416	7.814605	15.100495
34340	0	-2.539377	-0.171159	10.206513	-0.025414	-0.001705	0.102060	-1.375361	7.797209	15.095069
34341	0	-2.554785	-0.183299	10.163001	-0.025574	-0.001831	0.101624	-1.379310	7.772844	15.097292
34342	0	-2.525220	-0.220138	10.121517	-0.025278	-0.002202	0.101209	-1.380412	7.748315	15.097282
34343	0	-2.535825	-0.207472	10.108236	-0.025391	-0.002075	0.101074	-1.381696	7.716371	15.093079
34344	0	-2.517413	-0.195076	10.036475	-0.025205	-0.001952	0.100357	-1.381943	7.686261	15.088213
34345	0	-2.516881	-0.176820	9.992434	-0.025208	-0.001770	0.099915	-1.381636	7.646689	15.093520
34346	0	-2.515633	-0.213384	9.927134	-0.025192	-0.002133	0.099262	-1.383923	7.610000	15.095214
34347	0	-2.480524	-0.201830	9.876387	-0.024841	-0.002014	0.098755	-1.390384	7.572936	15.095164
34348	0	-2.479627	-0.232898	9.829247	-0.024831	-0.002328	0.098284	-1.393359	7.537427	15.092638
34349	0	-2.492684	-0.249855	9.772671	-0.024963	-0.002502	0.097717	-1.390644	7.499345	15.086648
34350	0	-2.473529	-0.212602	9.707263	-0.024769	-0.002129	0.097064	-1.389420	7.464512	15.085953
34351	0	-2.420180	-0.225950	9.693109	-0.024231	-0.002258	0.096924	-1.392591	7.434815	15.087075
34352	0	-2.438700	-0.232031	9.609153	-0.024418	-0.002322	0.096084	-1.392153	7.402752	15.084049
34353	0	-2.426852	-0.225756	9.650250	-0.024292	-0.002258	0.096497	-1.393096	7.379667	15.088717
34354	0	-2.391610	-0.218853	9.504964	-0.023941	-0.002196	0.095043	-1.385728	7.354370	15.093535
34355	0	-2.390807	-0.213605	9.497517	-0.023926	-0.002136	0.094971	-1.387343	7.337767	15.092217
34356	0	-2.369439	-0.195060	9.534878	-0.023707	-0.001953	0.095345	-1.386223	7.326885	15.087492
34357	0	-2.379332	-0.219754	9.448503	-0.023804	-0.002197	0.094482	-1.388406	7.319055	15.085873
34358	0	-2.377589	-0.213935	9.448910	-0.023784	-0.002137	0.094487	-1.392849	7.314364	15.080787
34359	0	-2.392044	-0.225785	9.442275	-0.023926	-0.002258	0.094421	-1.394200	7.312652	15.078000
34360	0	-2.409608	-0.244547	9.448482	-0.024098	-0.002441	0.094484	-1.400909	7.314630	15.074614
34361	0	-2.386954	-0.231563	9.466441	-0.023865	-0.002319	0.094666	-1.398464	7.325193	15.071384
34362	0	-2.376146	-0.231087	9.490454	-0.023752	-0.002313	0.094907	-1.398301	7.341130	15.071930
34363	0	-2.418510	-0.231574	9.441759	-0.024170	-0.002319	0.094421	-1.396006	7.364314	15.067098
34364	0	-2.397097	-0.207119	9.569200	-0.023957	-0.002069	0.095695	-1.401095	7.385541	15.070469
34365	0	-2.418636	-0.207210	9.569904	-0.024170	-0.002075	0.095703	-1.399440	7.409974	15.066279
34366	0	-2.447103	-0.231059	9.623794	-0.024447	-0.002314	0.096244	-1.397947	7.442839	15.068258
34367	0	-2.443357	-0.231328	9.630868	-0.024414	-0.002319	0.096313	-1.392892	7.470806	15.063903
34368	0	-2.416914	-0.194355	9.666483	-0.024148	-0.001942	0.096670	-1.397060	7.500641	15.060787
34369	0	-2.474504	-0.219177	9.758880	-0.024719	-0.002197	0.097595	-1.392761	7.535708	15.062904
34370	0	-2.442683	-0.236783	9.891942	-0.024405	-0.002370	0.098925	-1.392429	7.565212	15.063358
34371	0	-2.474231	-0.219783	9.868805	-0.024719	-0.002197	0.098694	-1.395060	7.596784	15.067720
34372	0	-2.496860	-0.213835	9.928689	-0.024949	-0.002138	0.099292	-1.397271	7.624101	15.072574
34373	0	-2.504713	-0.219822	10.027507	-0.025024	-0.002197	0.100281	-1.400331	7.654828	15.072878
34374	0	-2.479155	-0.225403	9.977461	-0.024765	-0.002261	0.099781	-1.394307	7.690042	15.077262
34375	0	-2.517126	-0.232049	10.106803	-0.025146	-0.002319	0.101074	-1.397599	7.722874	15.076016
34376	0	-2.521750	-0.231941	10.093351	-0.025196	-0.002322	0.100939	-1.396472	7.751936	15.079536
34377	0	-2.521925	-0.207916	10.143743	-0.025208	-0.002075	0.101440	-1.402792	7.769940	15.081211
34378	0	-2.536604	-0.238702	10.155272	-0.025353	-0.002389	0.101556	-1.402599	7.788892	15.083301
34379	0	-2.564260	-0.231651	10.217095	-0.025635	-0.002319	0.102173	-1.401467	7.802370	15.077360
34380	0	-2.565588	-0.249760	10.180159	-0.025651	-0.002498	0.101803	-1.403329	7.812598	15.074666
34381	0	-2.569737	-0.231719	10.229458	-0.025696	-0.002319	0.102295	-1.402888	7.819059	15.073554
34382	0	-2.551544	-0.206922	10.278256	-0.025517	-0.002071	0.102782	-1.402434	7.822560	15.071780
34383	0	-2.575341	-0.231914	10.223476	-0.025757	-0.002319	0.102234	-1.404110	7.823409	15.071208
34384	0	-2.536998	-0.213587	10.211625	-0.025384	-0.002136	0.102113	-1.405524	7.812439	15.073525
34385	0	-2.555558	-0.225294	10.211648	-0.025574	-0.002258	0.102112	-1.401441	7.796755	15.076847
34386	0	-2.533390	-0.230641	10.243070	-0.025354	-0.002309	0.102426	-1.400566	7.778511	15.079264
34387	0	-2.518477	-0.219465	10.162923	-0.025208	-0.002197	0.101624	-1.399464	7.757529	15.082153
34388	0	-2.526101	-0.182390	10.121276	-0.025285	-0.001826	0.101207	-1.398618	7.735272	15.079916
34389	0	-2.517739	-0.219458	10.041045	-0.025208	-0.002197	0.100403	-1.397373	7.705547	15.082046
34390	0	-2.505681	-0.219013	10.018046	-0.025086	-0.002192	0.100173	-1.396478	7.676351	15.084581
34391	0	-2.505585	-0.231457	9.986106	-0.025085	-0.002319	0.099854	-1.392887	7.647025	15.086497
34392	0	-2.474740	-0.224772	9.951031	-0.024782	-0.002250	0.099502	-1.392388	7.611603	15.086119
34393	0	-2.474601	-0.231566	9.894665	-0.024780	-0.002319	0.098938	-1.389965	7.576553	15.084534
34394	0	-2.474009	-0.225436	9.878039	-0.024774	-0.002252	0.098772	-1.394793	7.542339	15.090025
34395	0	-2.474426	-0.213110	9.772652	-0.024780	-0.002136	0.097717	-1.390627	7.504759	15.096137
34396	0	-2.437375	-0.206031	9.694957	-0.024404	-0.002066	0.096942	-1.386190	7.474166	15.103333
34397	0	-2.451308	-0.219388	9.619736	-0.024536	-0.002197	0.096191	-1.384018	7.451332	15.102520
34398	0	-2.446042	-0.230580	9.627166	-0.024490	-0.002313	0.096264	-1.377783	7.420314	15.101465
34399	0	-2.433020	-0.237836	9.558692	-0.024353	-0.002380	0.095581	-1.377214	7.397591	15.104097
34400	0	-2.422735	-0.237258	9.535350	-0.024247	-0.002377	0.095348	-1.374330	7.378415	15.106510
34401	0	-2.402968	-0.225302	9.546368	-0.024048	-0.002258	0.095459	-1.369937	7.361230	15.103514
34402	0	-2.369728	-0.194142	9.467669	-0.023707	-0.001944	0.094674	-1.369207	7.353631	15.104374
34403	0	-2.379398	-0.188674	9.503428	-0.023804	-0.001892	0.095032	-1.364732	7.346513	15.103501
34404	0	-2.396063	-0.200431	9.497725	-0.023968	-0.002004	0.094975	-1.367334	7.342567	15.098704
34405	0	-2.386118	-0.201209	9.472750	-0.023865	-0.002014	0.094727	-1.366727	7.342895	15.099271
34406	0	-2.404110	-0.194635	9.484967	-0.024041	-0.001949	0.094850	-1.365110	7.347439	15.095859
34407	0	-2.399063	-0.213277	9.533603	-0.023987	-0.002136	0.095337	-1.362940	7.356671	15.099065
34408	0	-2.387667	-0.206373	9.527300	-0.023872	-0.002069	0.095274	-1.359184	7.366478	15.102354
34409	0	-2.406230	-0.207254	9.557748	-0.024048	-0.002075	0.095581	-1.358015	7.388466	15.108601
34410	0	-2.402911	-0.218673	9.587554	-0.024016	-0.002192	0.095879	-1.353205	7.408321	15.112282
34411	0	-2.412624	-0.213329	9.643127	-0.024109	-0.002136	0.096436	-1.351732	7.433567	15.109148
34412	0	-2.422456	-0.200689	9.684941	-0.024205	-0.002008	0.096854	-1.351900	7.461085	15.104932
34413	0	-2.431340	-0.200919	9.667441	-0.024292	-0.002014	0.096680	-1.348095	7.491064	15.100045
34414	0	-2.429692	-0.194380	9.733411	-0.024275	-0.001944	0.097340	-1.350308	7.521705	15.095094
34415	0	-2.449861	-0.200957	9.844395	-0.024475	-0.002014	0.098450	-1.347017	7.553725	15.098937
34416	0	-2.436197	-0.187919	9.830980	-0.024340	-0.001884	0.098315	-1.344065	7.584319	15.095933
34417	0	-2.450056	-0.213623	9.923688	-0.024475	-0.002136	0.099243	-1.346039	7.618338	15.093061
34418	0	-2.479155	-0.213367	9.983507	-0.024771	-0.002137	0.099840	-1.344017	7.646852	15.096104
34419	0	-2.486274	-0.200884	9.972621	-0.024841	-0.002014	0.099731	-1.339971	7.676087	15.097896
34420	0	-2.496528	-0.218289	9.995923	-0.024945	-0.002187	0.099964	-1.337560	7.703634	15.097642
34421	0	-2.492069	-0.219210	10.015424	-0.024902	-0.002197	0.100159	-1.333747	7.729211	15.095551
34422	0	-2.501674	-0.206163	10.112180	-0.025001	-0.002066	0.101126	-1.331235	7.752105	15.089883
34423	0	-2.510089	-0.219253	10.119256	-0.025085	-0.002197	0.101196	-1.327963	7.774154	15.082870
34424	0	-2.518811	-0.194049	10.191865	-0.025178	-0.001945	0.101921	-1.325382	7.790165	15.084400
34425	0	-2.533863	-0.207055	10.156034	-0.025330	-0.002075	0.101562	-1.322138	7.804935	15.084124
34426	0	-2.553595	-0.206372	10.167857	-0.025531	-0.002067	0.101680	-1.320792	7.815314	15.089826
34427	0	-2.526518	-0.206915	10.241795	-0.025269	-0.002075	0.102417	-1.315986	7.816106	15.093026
34428	0	-2.549922	-0.212196	10.211453	-0.025506	-0.002125	0.102113	-1.314702	7.813034	15.096034
34429	0	-2.580794	-0.244091	10.229744	-0.025818	-0.002441	0.102295	-1.315931	7.806480	15.104116
34430	0	-2.554798	-0.212955	10.181322	-0.025555	-0.002136	0.101811	-1.310362	7.803524	15.110559
34431	0	-2.555670	-0.207627	10.168883	-0.025574	-0.002075	0.101685	-1.313345	7.788877	15.108928
34432	0	-2.527906	-0.220234	10.102506	-0.025296	-0.002200	0.101021	-1.317591	7.773971	15.107464
34433	0	-2.530888	-0.207433	10.089633	-0.025330	-0.002075	0.100891	-1.318408	7.754981	15.106900
34434	0	-2.507939	-0.189078	10.066302	-0.025105	-0.001891	0.100657	-1.319730	7.729838	15.113086
34435	0	-2.500002	-0.219190	10.059212	-0.025024	-0.002197	0.100586	-1.315481	7.706569	15.114832
34436	0	-2.488595	-0.200081	9.993323	-0.024915	-0.002004	0.099926	-1.314006	7.678075	15.116883
34437	0	-2.469280	-0.194687	9.931090	-0.024719	-0.001953	0.099304	-1.308702	7.652062	15.114805
34438	0	-2.488153	-0.206289	9.926389	-0.024911	-0.002063	0.099257	-1.310550	7.622627	15.112955
34439	0	-2.469110	-0.201134	9.851786	-0.024719	-0.002014	0.098511	-1.309089	7.594391	15.110058
34440	0	-2.456927	-0.194369	9.834925	-0.024602	-0.001948	0.098341	-1.305486	7.560828	15.110784
34441	0	-2.481400	-0.213132	9.711403	-0.024841	-0.002136	0.097107	-1.301551	7.533101	15.111848
34442	0	-2.451629	-0.199991	9.731017	-0.024543	-0.002005	0.097303	-1.297857	7.506378	15.114131
34443	0	-2.439450	-0.213255	9.674574	-0.024414	-0.002136	0.096741	-1.295359	7.487691	15.109018
34444	0	-2.465890	-0.218849	9.608462	-0.024681	-0.002191	0.096079	-1.294664	7.465731	15.105712
34445	0	-2.414982	-0.207061	9.619656	-0.024170	-0.002075	0.096191	-1.291085	7.446279	15.104684
34446	0	-2.411747	-0.194518	9.583784	-0.024130	-0.001945	0.095835	-1.293625	7.435987	15.106396
34447	0	-2.403846	-0.182675	9.607177	-0.024048	-0.001831	0.096069	-1.290407	7.429304	15.106343
34448	0	-2.414101	-0.181999	9.558862	-0.024152	-0.001823	0.095586	-1.288166	7.420861	15.105635
34449	0	-2.409732	-0.201225	9.533988	-0.024109	-0.002014	0.095337	-1.287725	7.411458	15.100489
34450	0	-2.396203	-0.207067	9.583141	-0.023964	-0.002071	0.095831	-1.288722	7.413710	15.103430
34451	0	-2.410712	-0.195751	9.570348	-0.024109	-0.001953	0.095703	-1.295686	7.416122	15.102259
34452	0	-2.392215	-0.184107	9.564227	-0.023923	-0.001841	0.095642	-1.298081	7.419729	15.104236
34453	0	-2.417583	-0.195349	9.582370	-0.024170	-0.001953	0.095825	-1.300368	7.431308	15.103145
34454	0	-2.394574	-0.188644	9.618584	-0.023938	-0.001893	0.096188	-1.294536	7.444827	15.103874
34455	0	-2.429943	-0.213540	9.618955	-0.024292	-0.002136	0.096191	-1.295440	7.458204	15.103886
34456	0	-2.425812	-0.195164	9.587941	-0.024246	-0.001952	0.095882	-1.296701	7.476959	15.106589
34457	0	-2.418938	-0.195550	9.569816	-0.024170	-0.001953	0.095703	-1.301390	7.504781	15.107445
34458	0	-2.459343	-0.220561	9.721409	-0.024576	-0.002203	0.097219	-1.306304	7.529635	15.111120
34459	0	-2.454920	-0.213660	9.740881	-0.024536	-0.002136	0.097412	-1.308626	7.549520	15.109403
34460	0	-2.458454	-0.189297	9.721684	-0.024563	-0.001893	0.097222	-1.310459	7.579630	15.112194
34461	0	-2.455771	-0.200741	9.838343	-0.024536	-0.002014	0.098389	-1.304663	7.609279	15.116660
34462	0	-2.453656	-0.175454	9.825057	-0.024518	-0.001757	0.098255	-1.304132	7.635411	15.118755
34463	0	-2.455438	-0.189511	9.911652	-0.024536	-0.001892	0.099121	-1.309446	7.661021	15.121533
34464	0	-2.495729	-0.214007	9.916819	-0.024940	-0.002143	0.099173	-1.308157	7.686022	15.116683
34465	0	-2.492264	-0.188990	9.978746	-0.024902	-0.001892	0.099792	-1.307600	7.713823	15.117697
34466	0	-2.513894	-0.200941	10.020612	-0.025126	-0.002010	0.100209	-1.308411	7.732607	15.121321
34467	0	-2.491196	-0.183105	10.046148	-0.024902	-0.001831	0.100464	-1.310308	7.748042	15.114039
34468	0	-2.511654	-0.207201	10.118791	-0.025105	-0.002076	0.101191	-1.307550	7.765061	15.119426
34469	0	-2.533968	-0.201619	10.119372	-0.025330	-0.002014	0.101196	-1.311674	7.780964	15.116656
34470	0	-2.529527	-0.177761	10.118884	-0.025289	-0.001775	0.101191	-1.316677	7.792993	15.111878
34471	0	-2.557641	-0.213643	10.119561	-0.025574	-0.002136	0.101196	-1.318733	7.800491	15.109527
34472	0	-2.551944	-0.201717	10.131615	-0.025518	-0.002015	0.101316	-1.322839	7.806111	15.108850
34473	0	-2.532919	-0.195235	10.162365	-0.025330	-0.001953	0.101624	-1.323801	7.810122	15.108505
34474	0	-2.556882	-0.207243	10.119757	-0.025574	-0.002074	0.101196	-1.323580	7.809025	15.111707
34475	0	-2.556070	-0.225791	10.150476	-0.025574	-0.002258	0.101501	-1.324905	7.798770	15.112146
34476	0	-2.535347	-0.207529	10.151003	-0.025365	-0.002075	0.101507	-1.326770	7.790349	15.113844
34477	0	-2.530917	-0.213468	10.162866	-0.025330	-0.002136	0.101624	-1.326772	7.771782	15.118574
34478	0	-2.521078	-0.219585	10.096608	-0.025229	-0.002194	0.100962	-1.330118	7.756110	15.118670
34479	0	-2.518694	-0.213575	10.071317	-0.025208	-0.002136	0.100708	-1.331285	7.737150	15.122942
34480	0	-2.489651	-0.213910	10.041872	-0.024922	-0.002136	0.100412	-1.336204	7.712072	15.121286
34481	0	-2.481862	-0.195246	9.949298	-0.024841	-0.001953	0.099487	-1.337173	7.690371	15.122040
34482	0	-2.513851	-0.231243	9.932191	-0.025163	-0.002318	0.099316	-1.332169	7.666876	15.122728
34483	0	-2.469136	-0.176974	9.906702	-0.024719	-0.001770	0.099060	-1.333543	7.639052	15.123421
34484	0	-2.464036	-0.189284	9.865204	-0.024664	-0.001892	0.098646	-1.336115	7.616081	15.123071
34485	0	-2.463467	-0.213726	9.833351	-0.024658	-0.002136	0.098328	-1.338989	7.593089	15.127144
34486	0	-2.464803	-0.189385	9.804009	-0.024673	-0.001895	0.098034	-1.339429	7.568894	15.129674
34487	0	-2.457472	-0.201158	9.674648	-0.024597	-0.002014	0.096741	-1.338151	7.546706	15.128008
34488	0	-2.428655	-0.188964	9.712280	-0.024308	-0.001887	0.097117	-1.342527	7.525583	15.130615
34489	0	-2.439345	-0.195701	9.698997	-0.024414	-0.001953	0.096985	-1.348726	7.505666	15.132362
34490	0	-2.447652	-0.195661	9.590087	-0.024496	-0.001962	0.095896	-1.344486	7.486701	15.130620
34491	0	-2.421488	-0.201600	9.613438	-0.024231	-0.002014	0.096130	-1.348356	7.471959	15.129496
34492	0	-2.430984	-0.201644	9.595790	-0.024322	-0.002018	0.095955	-1.348311	7.462386	15.129654
34493	0	-2.391448	-0.158865	9.601109	-0.023926	-0.001587	0.096008	-1.352087	7.453294	15.128331
34494	0	-2.407964	-0.189409	9.625908	-0.024087	-0.001896	0.096257	-1.351726	7.449010	15.131574
34495	0	-2.397923	-0.201564	9.655947	-0.023987	-0.002014	0.096558	-1.355178	7.444457	15.138801
34496	0	-2.397023	-0.183462	9.576760	-0.023973	-0.001835	0.095767	-1.356660	7.446149	15.138592
34497	0	-2.399383	-0.182896	9.564037	-0.023987	-0.001831	0.095642	-1.356008	7.458962	15.139921
34498	0	-2.394360	-0.201448	9.569835	-0.023940	-0.002010	0.095699	-1.362648	7.467582	15.136985
34499	0	-2.429571	-0.164887	9.600734	-0.024292	-0.001648	0.096008	-1.365518	7.476413	15.133218
34500	0	-2.400375	-0.183909	9.649131	-0.023994	-0.001834	0.096494	-1.373352	7.491864	15.130033
34501	0	-2.430449	-0.195148	9.618828	-0.024292	-0.001953	0.096191	-1.373271	7.511127	15.123090
34502	0	-2.433050	-0.213173	9.673087	-0.024318	-0.002133	0.096734	-1.373193	7.530661	15.125352
34503	0	-2.449087	-0.225662	9.710300	-0.024475	-0.002258	0.097107	-1.373093	7.553695	15.129757
34504	0	-2.464416	-0.232003	9.727744	-0.024629	-0.002316	0.097281	-1.379032	7.576398	15.127207
34505	0	-2.455118	-0.207790	9.783552	-0.024536	-0.002075	0.097839	-1.383964	7.598448	15.128332
34506	0	-2.470738	-0.220440	9.831434	-0.024689	-0.002203	0.098319	-1.387443	7.624592	15.122982
34507	0	-2.442998	-0.213802	9.850676	-0.024414	-0.002136	0.098511	-1.391306	7.647529	15.123989
34508	0	-2.482957	-0.207910	9.929140	-0.024813	-0.002079	0.099296	-1.393250	7.671409	15.125569
34509	0	-2.497975	-0.208032	9.948309	-0.024963	-0.002075	0.099487	-1.400871	7.694665	15.125061
34510	0	-2.464797	-0.220499	10.020692	-0.024631	-0.002208	0.100211	-1.399609	7.718974	15.125779
34511	0	-2.496873	-0.195656	10.015729	-0.024963	-0.001953	0.100159	-1.405280	7.729468	15.121030
34512	0	-2.510932	-0.189981	10.070205	-0.025097	-0.001900	0.100705	-1.407230	7.747966	15.116551
34513	0	-2.503411	-0.220264	10.070548	-0.025024	-0.002197	0.100708	-1.415025	7.763397	15.114013
34514	0	-2.505120	-0.208597	10.063958	-0.025044	-0.002087	0.100641	-1.416051	7.775480	15.116273
34515	0	-2.515316	-0.207164	10.088952	-0.025146	-0.002075	0.100891	-1.413872	7.787438	15.117470
34516	0	-2.528305	-0.237150	10.119224	-0.025282	-0.002374	0.101192	-1.413174	7.793105	15.122687
34517	0	-2.526557	-0.231625	10.107504	-0.025269	-0.002319	0.101074	-1.411506	7.794071	15.121580
34518	0	-2.494933	-0.200669	10.156553	-0.024958	-0.002008	0.101563	-1.411308	7.789023	15.120563
34519	0	-2.501869	-0.195515	10.113663	-0.025024	-0.001953	0.101135	-1.415300	7.786872	15.117921
34520	0	-2.524398	-0.201741	10.120150	-0.025257	-0.002019	0.101198	-1.415313	7.776341	15.119695
34521	0	-2.513618	-0.225647	10.119889	-0.025146	-0.002258	0.101196	-1.414980	7.769018	15.121641
34522	0	-2.511131	-0.225611	10.047241	-0.025126	-0.002255	0.100469	-1.417417	7.756079	15.121197
34523	0	-2.475702	-0.219603	10.053066	-0.024780	-0.002197	0.100525	-1.417659	7.733914	15.125465
34524	0	-2.495806	-0.219298	10.041945	-0.024979	-0.002195	0.100414	-1.416711	7.714725	15.118839
34525	0	-2.469670	-0.201166	10.034740	-0.024719	-0.002014	0.100342	-1.415603	7.693286	15.115164
34526	0	-2.483289	-0.213241	9.944313	-0.024858	-0.002131	0.099437	-1.418307	7.668123	15.113747
34527	0	-2.487389	-0.213566	9.961650	-0.024902	-0.002136	0.099609	-1.419299	7.639695	15.112765
34528	0	-2.476210	-0.207446	9.895708	-0.024785	-0.002074	0.098951	-1.421211	7.617409	15.107593
34529	0	-2.463065	-0.182796	9.815151	-0.024658	-0.001831	0.098145	-1.419281	7.589584	15.113817
34530	0	-2.475950	-0.206517	9.853085	-0.024786	-0.002069	0.098524	-1.416013	7.563065	15.114429
34531	0	-2.432883	-0.188836	9.784545	-0.024353	-0.001892	0.097839	-1.413374	7.539013	15.112530
34532	0	-2.440471	-0.218929	9.773443	-0.024427	-0.002191	0.097729	-1.413503	7.516715	15.116343
34533	0	-2.439722	-0.195616	9.662285	-0.024414	-0.001953	0.096619	-1.418688	7.501069	15.116498
34534	0	-2.423750	-0.238900	9.669256	-0.024259	-0.002387	0.096687	-1.422590	7.480378	15.120705
34535	0	-2.427309	-0.207115	9.625730	-0.024292	-0.002075	0.096252	-1.419533	7.462192	15.122135
34536	0	-2.405388	-0.206766	9.596127	-0.024072	-0.002068	0.095957	-1.421291	7.445214	15.121741
34537	0	-2.415790	-0.195001	9.613346	-0.024170	-0.001953	0.096130	-1.419333	7.435177	15.120617
34538	0	-2.407394	-0.188220	9.546759	-0.024085	-0.001886	0.095465	-1.416117	7.426143	15.121231
34539	0	-2.434553	-0.219312	9.613237	-0.024353	-0.002197	0.096130	-1.412991	7.421529	15.127033
34540	0	-2.403119	-0.224915	9.558550	-0.024034	-0.002251	0.095585	-1.412923	7.422997	15.121062
34541	0	-2.374232	-0.195065	9.613051	-0.023743	-0.001953	0.096130	-1.411753	7.426892	15.123529
34542	0	-2.411498	-0.219347	9.557952	-0.024109	-0.002193	0.095581	-1.413530	7.438514	15.122624
34543	0	-2.405417	-0.200993	9.631199	-0.024048	-0.002014	0.096313	-1.410366	7.450329	15.119556
34544	0	-2.400300	-0.206722	9.624793	-0.024000	-0.002068	0.096249	-1.411696	7.458007	15.120259
34545	0	-2.400003	-0.219946	9.582184	-0.023987	-0.002197	0.095825	-1.416044	7.478125	15.117522
34546	0	-2.414443	-0.226103	9.691404	-0.024136	-0.002263	0.096916	-1.415460	7.492874	15.113771
34547	0	-2.436468	-0.225115	9.734833	-0.024353	-0.002258	0.097351	-1.408995	7.510881	15.115236
34548	0	-2.427010	-0.206298	9.691425	-0.024255	-0.002062	0.096918	-1.412104	7.533272	15.109899
34549	0	-2.443163	-0.201138	9.722465	-0.024414	-0.002014	0.097229	-1.410681	7.558298	15.112627
34550	0	-2.464677	-0.206819	9.788730	-0.024632	-0.002070	0.097891	-1.409906	7.579339	15.109948
34551	0	-2.442955	-0.207613	9.850688	-0.024414	-0.002075	0.098511	-1.412758	7.601659	15.109985
34552	0	-2.470880	-0.225806	9.868055	-0.024690	-0.002261	0.098685	-1.411044	7.628155	15.106724
34553	0	-2.497684	-0.237704	9.960608	-0.024963	-0.002380	0.099609	-1.409066	7.647938	15.108245
34554	0	-2.469570	-0.218786	9.905077	-0.024685	-0.002192	0.099053	-1.406658	7.664721	15.107599
34555	0	-2.485732	-0.207188	9.917819	-0.024841	-0.002075	0.099182	-1.404696	7.687512	15.107812
34556	0	-2.482393	-0.200415	9.996428	-0.024813	-0.002007	0.099967	-1.402727	7.704668	15.105150
34557	0	-2.509897	-0.219592	10.070467	-0.025085	-0.002197	0.100708	-1.403005	7.724341	15.104526
34558	0	-2.488129	-0.194742	10.039318	-0.024869	-0.001951	0.100396	-1.400492	7.742717	15.108526
34559	0	-2.497195	-0.183077	10.076692	-0.024963	-0.001831	0.100769	-1.401906	7.756759	15.109423
34560	0	-2.517626	-0.195092	10.076117	-0.025164	-0.001953	0.100764	-1.401159	7.775419	15.114241
34561	0	-2.520872	-0.231415	10.076886	-0.025208	-0.002319	0.100769	-1.397117	7.781032	15.112775
34562	0	-2.502390	-0.194456	10.131822	-0.025027	-0.001944	0.101317	-1.399879	7.781488	15.109313
34563	0	-2.489470	-0.207258	10.138133	-0.024902	-0.002075	0.101379	-1.398665	7.777101	15.109038
34564	0	-2.505948	-0.194762	10.077554	-0.025070	-0.001948	0.100773	-1.399462	7.769201	15.114862
34565	0	-2.543308	-0.213143	10.034661	-0.025452	-0.002136	0.100342	-1.395699	7.752259	15.122495
34566	0	-2.509716	-0.236614	10.090283	-0.025109	-0.002371	0.100900	-1.392144	7.742714	15.120654
34567	0	-2.495156	-0.213632	10.040577	-0.024963	-0.002136	0.100403	-1.393911	7.733467	15.119279
34568	0	-2.504392	-0.219222	10.035231	-0.025063	-0.002198	0.100348	-1.388777	7.716442	15.129028
34569	0	-2.482176	-0.219419	10.046877	-0.024841	-0.002197	0.100464	-1.387010	7.698352	15.121812
34570	0	-2.484261	-0.225143	9.999051	-0.024864	-0.002253	0.099985	-1.387344	7.677846	15.120081
34571	0	-2.475636	-0.219451	9.967642	-0.024780	-0.002197	0.099670	-1.385858	7.654566	15.116886
34572	0	-2.477470	-0.218741	9.925945	-0.024794	-0.002192	0.099255	-1.381731	7.636936	15.116054
34573	0	-2.469339	-0.189312	9.857824	-0.024719	-0.001892	0.098572	-1.384491	7.611132	15.115212
34574	0	-2.500595	-0.194888	9.846936	-0.025034	-0.001956	0.098462	-1.377974	7.582756	15.114262
34575	0	-2.475398	-0.212895	9.772411	-0.024780	-0.002136	0.097717	-1.371203	7.556159	15.117689
34576	0	-2.458775	-0.187732	9.724692	-0.024606	-0.001878	0.097242	-1.372287	7.539171	15.115632
34577	0	-2.464086	-0.201425	9.735546	-0.024658	-0.002014	0.097351	-1.373999	7.523012	15.119164
34578	0	-2.423599	-0.201421	9.712095	-0.024258	-0.002015	0.097116	-1.374552	7.501676	15.119724
34579	0	-2.433464	-0.201047	9.686749	-0.024353	-0.002014	0.096863	-1.371885	7.484158	15.119321
34580	0	-2.417660	-0.169752	9.718115	-0.024195	-0.001702	0.097177	-1.367950	7.467042	15.123436
34581	0	-2.409579	-0.207244	9.613371	-0.024109	-0.002075	0.096130	-1.366361	7.455672	15.127256
34582	0	-2.431542	-0.200541	9.552980	-0.024327	-0.002009	0.095527	-1.363316	7.445670	15.126370
34583	0	-2.397855	-0.176484	9.527805	-0.023987	-0.001770	0.095276	-1.358863	7.439966	15.127598
34584	0	-2.421247	-0.212642	9.558545	-0.024215	-0.002127	0.095585	-1.360211	7.441489	15.127425
34585	0	-2.422564	-0.219188	9.546046	-0.024231	-0.002197	0.095459	-1.355552	7.439356	15.132284
34586	0	-2.397769	-0.193838	9.533952	-0.023976	-0.001943	0.095340	-1.352233	7.445232	15.134587
34587	0	-2.411495	-0.200261	9.606806	-0.024109	-0.002014	0.096069	-1.340453	7.456707	15.141395
34588	0	-2.394379	-0.198580	9.600416	-0.023938	-0.001991	0.096005	-1.335769	7.467615	15.139358
34589	0	-2.424252	-0.201406	9.618849	-0.024231	-0.002014	0.096191	-1.337377	7.485668	15.143448
34590	0	-2.451160	-0.194817	9.605953	-0.024499	-0.001953	0.096063	-1.333333	7.505008	15.142758
34591	0	-2.454949	-0.195247	9.618801	-0.024536	-0.001953	0.096191	-1.334312	7.525184	15.143341
34592	0	-2.457517	-0.207185	9.642483	-0.024563	-0.002074	0.096428	-1.333255	7.544093	15.144988
34593	0	-2.430827	-0.213688	9.655351	-0.024292	-0.002136	0.096558	-1.335750	7.567665	15.144260
34594	0	-2.446454	-0.201328	9.746033	-0.024447	-0.002016	0.097465	-1.334296	7.592020	15.141048
34595	0	-2.467577	-0.232074	9.801801	-0.024658	-0.002319	0.098022	-1.337675	7.616813	15.134319
34596	0	-2.446609	-0.189479	9.764254	-0.024449	-0.001896	0.097647	-1.338144	7.640705	15.132864
34597	0	-2.479576	-0.213378	9.893416	-0.024780	-0.002136	0.098938	-1.337130	7.662873	15.128136
34598	0	-2.488838	-0.188508	9.898656	-0.024873	-0.001887	0.098990	-1.336360	7.685147	15.122384
34599	0	-2.497829	-0.164615	9.948359	-0.024963	-0.001648	0.099487	-1.336052	7.706586	15.124396
34600	0	-2.513064	-0.219051	9.959813	-0.025116	-0.002194	0.099602	-1.333383	7.727724	15.128472
34601	0	-2.516139	-0.201722	9.997177	-0.025146	-0.002014	0.099976	-1.338559	7.749051	15.124824
34602	0	-2.506355	-0.214252	10.020995	-0.025055	-0.002143	0.100212	-1.339832	7.763156	15.125830
34603	0	-2.521729	-0.219476	10.094976	-0.025208	-0.002197	0.100952	-1.338745	7.778496	15.128983
34604	0	-2.541638	-0.231469	10.100602	-0.025411	-0.002315	0.101007	-1.340560	7.789239	15.130893
34605	0	-2.526892	-0.213363	10.089108	-0.025269	-0.002136	0.100891	-1.339354	7.793887	15.131455
34606	0	-2.551793	-0.182497	10.095014	-0.025514	-0.001826	0.100951	-1.339600	7.802956	15.127796
34607	0	-2.514395	-0.188804	10.125803	-0.025146	-0.001892	0.101257	-1.336732	7.804339	15.134300
34608	0	-2.513779	-0.194299	10.107620	-0.025142	-0.001945	0.101075	-1.335591	7.804123	15.136114
34609	0	-2.544373	-0.200645	10.101534	-0.025452	-0.002014	0.101013	-1.328649	7.799346	15.140547
34610	0	-2.542154	-0.169131	10.114285	-0.025436	-0.001694	0.101139	-1.327581	7.786725	15.141788
34611	0	-2.513456	-0.194798	10.174865	-0.025146	-0.001953	0.101746	-1.323528	7.777498	15.142640
34612	0	-2.499123	-0.188389	10.089936	-0.025002	-0.001883	0.100897	-1.326686	7.769985	15.135887
34613	0	-2.512553	-0.207472	10.053015	-0.025146	-0.002075	0.100525	-1.327709	7.750318	15.138300
34614	0	-2.533315	-0.219877	9.974607	-0.025350	-0.002196	0.099742	-1.332047	7.735631	15.143488
34615	0	-2.500387	-0.177183	10.010276	-0.025024	-0.001770	0.100098	-1.335653	7.716318	15.144969
34616	0	-2.502300	-0.213874	9.968536	-0.025044	-0.002140	0.099680	-1.335737	7.695877	15.148661
34617	0	-2.481561	-0.188603	9.931074	-0.024841	-0.001892	0.099304	-1.330458	7.670405	15.147176
34618	0	-2.464641	-0.200225	9.920008	-0.024669	-0.002003	0.099195	-1.331476	7.648868	15.149196
34619	0	-2.475337	-0.195116	9.833445	-0.024780	-0.001953	0.098328	-1.330773	7.621711	15.149410
34620	0	-2.457661	-0.207045	9.785981	-0.024605	-0.002071	0.097853	-1.331246	7.592895	15.147929
34621	0	-2.438766	-0.170917	9.796800	-0.024414	-0.001709	0.097961	-1.332993	7.566234	15.150132
34622	0	-2.446599	-0.183415	9.742891	-0.024484	-0.001832	0.097425	-1.337034	7.549619	15.147725
34623	0	-2.432716	-0.189061	9.699138	-0.024353	-0.001892	0.096985	-1.336879	7.523234	15.142590
34624	0	-2.452702	-0.194816	9.687996	-0.024546	-0.001950	0.096875	-1.336012	7.505374	15.144614
34625	0	-2.427410	-0.183022	9.637904	-0.024292	-0.001831	0.096375	-1.336614	7.488319	15.147165
34626	0	-2.412012	-0.182957	9.663087	-0.024135	-0.001830	0.096627	-1.337573	7.475317	15.151352
34627	0	-2.415419	-0.189872	9.650039	-0.024170	-0.001892	0.096497	-1.346843	7.460854	15.152880
34628	0	-2.400740	-0.196650	9.620032	-0.024016	-0.001966	0.096198	-1.348475	7.454352	15.151610
34629	0	-2.427933	-0.188898	9.582847	-0.024292	-0.001892	0.095825	-1.346420	7.443425	15.155456
34630	0	-2.395547	-0.195078	9.577145	-0.023962	-0.001947	0.095770	-1.351983	7.439806	15.157637
34631	0	-2.404466	-0.188953	9.576501	-0.024048	-0.001892	0.095764	-1.350616	7.440176	15.156188
34632	0	-2.416504	-0.189126	9.594793	-0.024164	-0.001887	0.095948	-1.356856	7.445376	15.152842
34633	0	-2.411112	-0.195596	9.570251	-0.024109	-0.001953	0.095703	-1.361819	7.452245	15.149822
34634	0	-2.441977	-0.189840	9.576200	-0.024419	-0.001898	0.095762	-1.364133	7.457556	15.144940
34635	0	-2.423581	-0.189274	9.643431	-0.024231	-0.001892	0.096436	-1.366534	7.467530	15.144671
34636	0	-2.425091	-0.201886	9.661312	-0.024240	-0.002016	0.096616	-1.371452	7.484081	15.140088
34637	0	-2.436276	-0.207482	9.716554	-0.024353	-0.002075	0.097168	-1.372693	7.499769	15.141497
34638	0	-2.457041	-0.177003	9.740279	-0.024556	-0.001770	0.097406	-1.374390	7.520720	15.137986
34639	0	-2.449376	-0.201519	9.765155	-0.024475	-0.002014	0.097656	-1.377278	7.546823	15.136760
34640	0	-2.446693	-0.189290	9.770386	-0.024451	-0.001895	0.097708	-1.376615	7.569421	15.136955
34641	0	-2.516710	-0.207557	9.783405	-0.025146	-0.002075	0.097839	-1.378752	7.597790	15.137857
34642	0	-2.459416	-0.164628	9.837421	-0.024578	-0.001649	0.098378	-1.377475	7.620655	15.131692
34643	0	-2.485877	-0.183322	9.893356	-0.024841	-0.001831	0.098938	-1.381620	7.645105	15.133178
34644	0	-2.477036	-0.189657	9.910761	-0.024755	-0.001897	0.099112	-1.382997	7.667607	15.130726
34645	0	-2.461206	-0.182840	9.948367	-0.024597	-0.001831	0.099487	-1.381683	7.688964	15.130009
34646	0	-2.500646	-0.182555	9.947653	-0.024994	-0.001826	0.099480	-1.382503	7.707661	15.133456
34647	0	-2.479328	-0.134572	9.978921	-0.024780	-0.001343	0.099792	-1.387498	7.726763	15.128795
34648	0	-2.530652	-0.220318	10.027031	-0.025295	-0.002204	0.100273	-1.388303	7.743825	15.128597
34649	0	-2.502948	-0.189065	10.034056	-0.025024	-0.001892	0.100342	-1.388330	7.753801	15.127552
34650	0	-2.498055	-0.195048	10.094765	-0.024974	-0.001951	0.100949	-1.389118	7.765587	15.128172
34651	0	-2.521138	-0.189276	10.064599	-0.025208	-0.001892	0.100647	-1.391520	7.774134	15.122087
34652	0	-2.508932	-0.170553	10.046204	-0.025093	-0.001711	0.100461	-1.387126	7.774002	15.122837
34653	0	-2.520297	-0.231703	10.077023	-0.025208	-0.002319	0.100769	-1.386155	7.772999	15.119539
34654	0	-2.488964	-0.182592	10.126027	-0.024894	-0.001827	0.101259	-1.386245	7.772533	15.122627
34655	0	-2.531967	-0.183317	10.089357	-0.025330	-0.001831	0.100891	-1.390151	7.765440	15.121462
34656	0	-2.535838	-0.196120	10.132612	-0.025371	-0.001958	0.101323	-1.395356	7.755801	15.123658
34657	0	-2.519460	-0.201215	10.040612	-0.025208	-0.002014	0.100403	-1.394642	7.745228	15.123867
34658	0	-2.516501	-0.177130	10.071783	-0.025182	-0.001766	0.100714	-1.401839	7.730321	15.120671
34659	0	-2.519039	-0.207472	10.022404	-0.025208	-0.002075	0.100220	-1.402818	7.714897	15.122049
34660	0	-2.509083	-0.177059	9.968458	-0.025113	-0.001769	0.099679	-1.406023	7.693446	15.121668
34661	0	-2.475471	-0.182847	10.047022	-0.024780	-0.001831	0.100464	-1.404598	7.668463	15.123188
34662	0	-2.476846	-0.201423	9.950516	-0.024791	-0.002009	0.099500	-1.411555	7.646921	15.119149
34663	0	-2.494015	-0.231896	9.876076	-0.024963	-0.002319	0.098755	-1.412594	7.624140	15.121385
34664	0	-2.483354	-0.171238	9.883285	-0.024856	-0.001709	0.098827	-1.417926	7.602708	15.119343
34665	0	-2.493599	-0.213774	9.870074	-0.024963	-0.002136	0.098694	-1.421088	7.575080	15.120328
34666	0	-2.451910	-0.201957	9.810274	-0.024543	-0.002018	0.098097	-1.424358	7.551578	15.125158
34667	0	-2.438848	-0.182779	9.772373	-0.024414	-0.001831	0.097717	-1.422069	7.525761	15.125370
34668	0	-2.464610	-0.207318	9.700293	-0.024669	-0.002069	0.096997	-1.427813	7.503242	15.125806
34669	0	-2.445418	-0.213881	9.692905	-0.024475	-0.002136	0.096924	-1.432268	7.482711	15.132124
34670	0	-2.422836	-0.189645	9.699984	-0.024250	-0.001898	0.096994	-1.432162	7.461267	15.131991
34671	0	-2.408743	-0.213549	9.619680	-0.024109	-0.002136	0.096191	-1.432766	7.439899	15.138067
34672	0	-2.416939	-0.213383	9.632868	-0.024188	-0.002135	0.096324	-1.432567	7.421860	15.135861
34673	0	-2.409296	-0.195330	9.570713	-0.024109	-0.001953	0.095703	-1.434268	7.406983	15.139598
34674	0	-2.412694	-0.189514	9.577465	-0.024138	-0.001893	0.095772	-1.438236	7.397385	15.139789
34675	0	-2.428333	-0.189135	9.588844	-0.024292	-0.001892	0.095886	-1.438901	7.391225	15.140135
34676	0	-2.396283	-0.189233	9.625793	-0.023970	-0.001891	0.096256	-1.441819	7.387273	15.137390
34677	0	-2.416735	-0.164914	9.576479	-0.024170	-0.001648	0.095764	-1.444746	7.388375	15.138122
34678	0	-2.416584	-0.195497	9.619221	-0.024165	-0.001956	0.096192	-1.445129	7.393386	15.135798
34679	0	-2.411161	-0.195047	9.588560	-0.024109	-0.001953	0.095886	-1.443588	7.400836	15.138153
34680	0	-2.417768	-0.194891	9.618898	-0.024176	-0.001948	0.096189	-1.445791	7.407416	15.132122
34681	0	-2.417743	-0.201398	9.655574	-0.024170	-0.002014	0.096558	-1.447150	7.420526	15.135312
34682	0	-2.425523	-0.195156	9.667269	-0.024246	-0.001953	0.096675	-1.446924	7.435378	15.129816
34683	0	-2.442601	-0.176974	9.692082	-0.024414	-0.001770	0.096924	-1.448190	7.453700	15.132478
34684	0	-2.420542	-0.177096	9.673111	-0.024194	-0.001770	0.096734	-1.450874	7.471717	15.131933
34685	0	-2.436427	-0.213363	9.716521	-0.024353	-0.002136	0.097168	-1.449461	7.489170	15.134138
34686	0	-2.451818	-0.194625	9.715720	-0.024498	-0.001948	0.097162	-1.448655	7.517159	15.132540
34687	0	-2.431083	-0.188816	9.820098	-0.024292	-0.001892	0.098206	-1.445778	7.543322	15.132938
34688	0	-2.464855	-0.200052	9.837594	-0.024635	-0.002007	0.098379	-1.440509	7.562945	15.136404
34689	0	-2.455506	-0.164654	9.875020	-0.024536	-0.001648	0.098755	-1.440517	7.589078	15.134868
34690	0	-2.465196	-0.195388	9.874114	-0.024635	-0.001951	0.098745	-1.445162	7.612531	15.128796
34691	0	-2.498238	-0.188944	9.942155	-0.024963	-0.001892	0.099426	-1.443793	7.638574	15.123492
34692	0	-2.526342	-0.225537	10.002256	-0.025246	-0.002254	0.100027	-1.447444	7.663111	15.124413
34693	0	-2.539987	-0.219479	10.009537	-0.025391	-0.002197	0.100098	-1.446232	7.677868	15.124051
34694	0	-2.541607	-0.207074	10.027437	-0.025410	-0.002070	0.100276	-1.448136	7.689329	15.123063
34695	0	-2.527705	-0.225313	10.033977	-0.025269	-0.002258	0.100342	-1.443929	7.703201	15.122204
34696	0	-2.523370	-0.193840	10.112834	-0.025225	-0.001944	0.101130	-1.439760	7.717556	15.120877
34697	0	-2.527251	-0.225985	10.125630	-0.025269	-0.002258	0.101257	-1.443006	7.726222	15.119111
34698	0	-2.515666	-0.208084	10.088782	-0.025155	-0.002079	0.100888	-1.446572	7.732196	15.119391
34699	0	-2.527171	-0.213556	10.040205	-0.025269	-0.002136	0.100403	-1.447352	7.739967	15.121200
34700	0	-2.539085	-0.195468	10.052458	-0.025397	-0.001952	0.100523	-1.451615	7.736828	15.124949
34701	0	-2.532704	-0.219140	10.083085	-0.025330	-0.002197	0.100830	-1.446585	7.738093	15.126428
34702	0	-2.500457	-0.212613	10.028545	-0.025020	-0.002125	0.100282	-1.449513	7.725057	15.129376
34703	0	-2.507031	-0.213422	10.010149	-0.025085	-0.002136	0.100098	-1.448698	7.711909	15.132465
34704	0	-2.504018	-0.206939	10.078038	-0.025055	-0.002071	0.100777	-1.447906	7.699315	15.137224
34705	0	-2.519192	-0.207558	9.991848	-0.025208	-0.002075	0.099915	-1.449794	7.685577	15.133856
34706	0	-2.472633	-0.207607	9.962282	-0.024750	-0.002076	0.099617	-1.451135	7.662776	15.131366
34707	0	-2.487994	-0.207701	10.016422	-0.024902	-0.002075	0.100159	-1.454559	7.641329	15.135125
34708	0	-2.465010	-0.207181	9.962627	-0.024675	-0.002079	0.099620	-1.447856	7.616409	15.135798
34709	0	-2.463301	-0.189378	9.876114	-0.024658	-0.001892	0.098755	-1.451181	7.591327	15.133911
34710	0	-2.464640	-0.219893	9.901702	-0.024669	-0.002201	0.099011	-1.450153	7.569676	15.134997
34711	0	-2.463413	-0.207859	9.888288	-0.024658	-0.002075	0.098877	-1.455404	7.545930	15.131900
34712	0	-2.471044	-0.238437	9.797855	-0.024733	-0.002388	0.097973	-1.452656	7.524184	15.133391
34713	0	-2.445246	-0.219418	9.802818	-0.024475	-0.002197	0.098022	-1.450517	7.501887	15.138641
34714	0	-2.440678	-0.212756	9.718443	-0.024430	-0.002131	0.097178	-1.448518	7.478349	15.139083
34715	0	-2.457944	-0.219392	9.735563	-0.024597	-0.002197	0.097351	-1.446090	7.461627	15.140115
34716	0	-2.430050	-0.212278	9.663174	-0.024318	-0.002131	0.096627	-1.438553	7.445348	15.145296
34717	0	-2.397053	-0.195043	9.692791	-0.023987	-0.001953	0.096924	-1.436889	7.430199	15.138905
34718	0	-2.412490	-0.182188	9.669054	-0.024137	-0.001826	0.096687	-1.433230	7.419386	15.135216
34719	0	-2.409750	-0.200957	9.637745	-0.024109	-0.002014	0.096375	-1.429334	7.409973	15.130599
34720	0	-2.407820	-0.218421	9.626045	-0.024087	-0.002189	0.096258	-1.425576	7.403722	15.133551
34721	0	-2.416202	-0.219030	9.607148	-0.024170	-0.002197	0.096069	-1.418906	7.398453	15.139514
34722	0	-2.402755	-0.224094	9.613554	-0.024033	-0.002245	0.096134	-1.415702	7.396587	15.137888
34723	0	-2.416957	-0.201205	9.625257	-0.024170	-0.002014	0.096252	-1.414736	7.400333	15.138539
34724	0	-2.417124	-0.219512	9.576379	-0.024170	-0.002193	0.095764	-1.418191	7.406074	15.136022
34725	0	-2.411409	-0.201150	9.619016	-0.024109	-0.002014	0.096191	-1.416608	7.416429	15.135172
34726	0	-2.418930	-0.188138	9.618643	-0.024180	-0.001887	0.096189	-1.411213	7.431197	15.138950
34727	0	-2.430164	-0.182692	9.625009	-0.024292	-0.001831	0.096252	-1.407936	7.446842	15.138784
34728	0	-2.450645	-0.194052	9.691534	-0.024495	-0.001945	0.096918	-1.403729	7.464410	15.138268
34729	0	-2.430360	-0.194895	9.728722	-0.024292	-0.001953	0.097290	-1.400458	7.482243	15.137065
34730	0	-2.439044	-0.218426	9.722000	-0.024377	-0.002190	0.097223	-1.395807	7.502401	15.135641
34731	0	-2.448706	-0.194914	9.728711	-0.024475	-0.001953	0.097290	-1.392752	7.520652	15.134945
34732	0	-2.427044	-0.188233	9.776804	-0.024256	-0.001884	0.097772	-1.391876	7.542016	15.134056
34733	0	-2.455451	-0.207454	9.771268	-0.024536	-0.002075	0.097717	-1.392687	7.567752	15.135704
34734	0	-2.452755	-0.194897	9.868058	-0.024512	-0.001952	0.098684	-1.390603	7.589641	15.134605
34735	0	-2.455093	-0.195303	9.899536	-0.024536	-0.001953	0.098999	-1.392048	7.610936	15.134482
34736	0	-2.463819	-0.182839	9.929378	-0.024627	-0.001831	0.099297	-1.390617	7.628278	15.127009
34737	0	-2.485238	-0.195369	9.960660	-0.024841	-0.001953	0.099609	-1.392800	7.645165	15.124140
34738	0	-2.475718	-0.207681	10.002718	-0.024742	-0.002077	0.100031	-1.394033	7.666557	15.120648
34739	0	-2.491420	-0.201320	10.009473	-0.024902	-0.002014	0.100098	-1.394524	7.684258	15.113647
34740	0	-2.499868	-0.212763	10.021034	-0.024987	-0.002134	0.100213	-1.388576	7.701498	15.113302
34741	0	-2.503140	-0.219255	10.076741	-0.025024	-0.002197	0.100769	-1.384864	7.713580	15.108315
34742	0	-2.516145	-0.212207	10.088725	-0.025161	-0.002128	0.100887	-1.380155	7.718470	15.106408
34743	0	-2.521071	-0.207385	10.076827	-0.025208	-0.002075	0.100769	-1.380145	7.726248	15.108535
34744	0	-2.509360	-0.189030	10.058366	-0.025092	-0.001890	0.100584	-1.381750	7.732091	15.109856
34745	0	-2.532467	-0.225251	10.113661	-0.025330	-0.002258	0.101135	-1.376800	7.730647	15.108330
34746	0	-2.525336	-0.212401	10.052825	-0.025259	-0.002125	0.100527	-1.377368	7.728371	15.111870
34747	0	-2.513736	-0.200852	10.034420	-0.025146	-0.002014	0.100342	-1.372521	7.722060	15.108253
34748	0	-2.499678	-0.187967	10.065319	-0.025006	-0.001882	0.100651	-1.371864	7.715316	15.101775
34749	0	-2.501141	-0.183411	10.034498	-0.025024	-0.001831	0.100342	-1.376737	7.704575	15.096073
34750	0	-2.516449	-0.189678	9.992466	-0.025182	-0.001899	0.099920	-1.375895	7.688921	15.101176
34751	0	-2.495048	-0.188943	9.973472	-0.024963	-0.001892	0.099731	-1.374340	7.678207	15.098280
34752	0	-2.486177	-0.176298	9.943574	-0.024877	-0.001765	0.099432	-1.373190	7.665233	15.099533
34753	0	-2.476189	-0.194906	9.912577	-0.024780	-0.001953	0.099121	-1.369970	7.648125	15.101767
34754	0	-2.466424	-0.194003	9.919549	-0.024683	-0.001945	0.099191	-1.365195	7.630556	15.101561
34755	0	-2.458035	-0.195275	9.869805	-0.024597	-0.001953	0.098694	-1.366155	7.615169	15.102555
34756	0	-2.503379	-0.200871	9.895036	-0.025052	-0.002014	0.098946	-1.361367	7.598115	15.104085
34757	0	-2.445321	-0.170749	9.815001	-0.024475	-0.001709	0.098145	-1.360997	7.576743	15.112649
34758	0	-2.465791	-0.188393	9.779356	-0.024676	-0.001889	0.097789	-1.356304	7.559297	15.116344
34759	0	-2.451394	-0.219531	9.753980	-0.024536	-0.002197	0.097534	-1.355424	7.537362	15.118007
34760	0	-2.459968	-0.219431	9.748734	-0.024614	-0.002194	0.097484	-1.356710	7.524275	15.122627
34761	0	-2.440233	-0.213632	9.710988	-0.024414	-0.002136	0.097107	-1.358229	7.514563	15.123400
34762	0	-2.431780	-0.188744	9.668862	-0.024330	-0.001893	0.096685	-1.353147	7.504066	15.123104
34763	0	-2.439868	-0.182320	9.680578	-0.024414	-0.001831	0.096802	-1.345456	7.489984	15.124703
34764	0	-2.424941	-0.193529	9.669040	-0.024261	-0.001938	0.096687	-1.343886	7.479783	15.119976
34765	0	-2.434460	-0.189348	9.655972	-0.024353	-0.001892	0.096558	-1.346922	7.473903	15.117064
34766	0	-2.438772	-0.188979	9.705236	-0.024398	-0.001895	0.097050	-1.342376	7.466092	15.119766
34767	0	-2.422325	-0.213752	9.674262	-0.024231	-0.002136	0.096741	-1.345303	7.461101	15.120777
34768	0	-2.433261	-0.225953	9.643975	-0.024338	-0.002261	0.096438	-1.344848	7.459105	15.120432
34769	0	-2.434943	-0.206437	9.619255	-0.024353	-0.002075	0.096191	-1.333683	7.458933	15.121885
34770	0	-2.441355	-0.199210	9.631385	-0.024407	-0.001993	0.096315	-1.333915	7.470405	15.123210
34771	0	-2.429911	-0.213430	9.637276	-0.024292	-0.002136	0.096375	-1.333156	7.483017	15.128218
34772	0	-2.431031	-0.200748	9.679700	-0.024306	-0.002010	0.096798	-1.331319	7.491911	15.130837
34773	0	-2.454100	-0.213106	9.698375	-0.024536	-0.002136	0.096985	-1.326824	7.501794	15.130029
34774	0	-2.468037	-0.206651	9.716212	-0.024669	-0.002066	0.097165	-1.329324	7.519727	15.132620
34775	0	-2.466801	-0.212963	9.740977	-0.024658	-0.002136	0.097412	-1.323241	7.535410	15.131456
34776	0	-2.438245	-0.181766	9.758812	-0.024373	-0.001819	0.097590	-1.323624	7.550548	15.121571
34777	0	-2.467367	-0.219398	9.832383	-0.024658	-0.002197	0.098328	-1.321418	7.572710	15.120547
34778	0	-2.464186	-0.194733	9.770632	-0.024629	-0.001947	0.097710	-1.322861	7.592369	15.122160
34779	0	-2.466992	-0.189518	9.814153	-0.024658	-0.001892	0.098145	-1.327897	7.610226	15.123906
34780	0	-2.499658	-0.220291	9.935623	-0.024987	-0.002204	0.099359	-1.328260	7.625150	15.117595
34781	0	-2.491789	-0.213283	9.923933	-0.024902	-0.002136	0.099243	-1.325967	7.647234	15.112493
34782	0	-2.476253	-0.200408	9.984302	-0.024751	-0.002007	0.099846	-1.323663	7.664942	15.111786
34783	0	-2.491343	-0.213709	9.972866	-0.024902	-0.002136	0.099731	-1.326157	7.681822	15.107697
34784	0	-2.493375	-0.195935	10.008973	-0.024925	-0.001955	0.100092	-1.332523	7.695703	15.104685
34785	0	-2.490590	-0.213862	10.021879	-0.024902	-0.002136	0.100220	-1.336674	7.703930	15.104758
34786	0	-2.509833	-0.190311	10.046055	-0.025093	-0.001898	0.100462	-1.344078	7.714070	15.101975
34787	0	-2.496456	-0.189295	10.070770	-0.024963	-0.001892	0.100708	-1.346540	7.719530	15.097497
34788	0	-2.503165	-0.177135	10.046183	-0.025027	-0.001772	0.100463	-1.347401	7.728632	15.094402
34789	0	-2.502402	-0.189017	10.083021	-0.025024	-0.001892	0.100830	-1.346731	7.732309	15.094712
34790	0	-2.514553	-0.189107	10.040304	-0.025146	-0.001889	0.100403	-1.350283	7.735322	15.090676
34791	0	-2.495842	-0.195465	10.064817	-0.024963	-0.001953	0.100647	-1.353462	7.733788	15.086022
34792	0	-2.500857	-0.202001	10.034524	-0.025015	-0.002018	0.100344	-1.357202	7.730688	15.082172
34793	0	-2.501229	-0.188893	10.065005	-0.025024	-0.001892	0.100647	-1.355059	7.721023	15.088704
34794	0	-2.492671	-0.182743	9.992343	-0.024940	-0.001825	0.099920	-1.358836	7.710415	15.087991
34795	0	-2.494864	-0.207301	9.967415	-0.024963	-0.002075	0.099670	-1.357782	7.697575	15.087019
34796	0	-2.473969	-0.194894	10.004603	-0.024751	-0.001949	0.100043	-1.358747	7.689089	15.092217
34797	0	-2.476665	-0.207253	9.967385	-0.024780	-0.002075	0.099670	-1.357166	7.677518	15.092041
34798	0	-2.504005	-0.188648	9.888838	-0.025059	-0.001887	0.098884	-1.357590	7.659956	15.092629
34799	0	-2.475766	-0.182755	9.924887	-0.024780	-0.001831	0.099243	-1.354995	7.637950	15.095369
34800	0	-2.490030	-0.200550	9.883200	-0.024919	-0.002007	0.098827	-1.354119	7.620899	15.099621
34801	0	-2.476121	-0.207390	9.808834	-0.024780	-0.002075	0.098083	-1.354020	7.602709	15.095634
34802	0	-2.460305	-0.195197	9.815832	-0.024620	-0.001951	0.098154	-1.356252	7.586976	15.097476
34803	0	-2.476356	-0.189498	9.778250	-0.024780	-0.001892	0.097778	-1.360954	7.571501	15.096211
34804	0	-2.460422	-0.214581	9.748591	-0.024625	-0.002143	0.097481	-1.365656	7.551406	15.099162
34805	0	-2.458270	-0.207678	9.759883	-0.024597	-0.002075	0.097595	-1.368872	7.538530	15.099221
34806	0	-2.455286	-0.207876	9.675139	-0.024569	-0.002079	0.096747	-1.369970	7.524052	15.098005
34807	0	-2.433725	-0.195054	9.692784	-0.024353	-0.001953	0.096924	-1.368360	7.509519	15.100933
34808	0	-2.430800	-0.182777	9.742309	-0.024322	-0.001826	0.097420	-1.371465	7.497696	15.101914
34809	0	-2.427941	-0.219986	9.692692	-0.024292	-0.002197	0.096924	-1.375872	7.486931	15.097372
34810	0	-2.444162	-0.214142	9.699279	-0.024450	-0.002142	0.096991	-1.376674	7.480794	15.098263
34811	0	-2.471380	-0.226079	9.680309	-0.024719	-0.002258	0.096802	-1.380988	7.478488	15.102414
34812	0	-2.465000	-0.220520	9.643682	-0.024648	-0.002203	0.096437	-1.385021	7.485327	15.102772
34813	0	-2.453144	-0.201545	9.686396	-0.024536	-0.002014	0.096863	-1.387951	7.483908	15.105523
34814	0	-2.422610	-0.189495	9.649755	-0.024222	-0.001895	0.096498	-1.389432	7.492433	15.101333
34815	0	-2.459864	-0.201612	9.698445	-0.024597	-0.002014	0.096985	-1.393155	7.498274	15.093731
34816	0	-2.435941	-0.208073	9.698301	-0.024356	-0.002080	0.096984	-1.395520	7.506549	15.088796
34817	0	-2.448113	-0.189209	9.734956	-0.024475	-0.001892	0.097351	-1.397000	7.517781	15.088574
34818	0	-2.443298	-0.213795	9.740664	-0.024426	-0.002137	0.097408	-1.399362	7.529584	15.089164
34819	0	-2.454139	-0.207436	9.710562	-0.024536	-0.002075	0.097107	-1.399881	7.539907	15.087706
34820	0	-2.461817	-0.213689	9.728448	-0.024608	-0.002135	0.097287	-1.403238	7.556406	15.083753
34821	0	-2.448752	-0.207314	9.808044	-0.024475	-0.002075	0.098083	-1.402399	7.575040	15.081088
34822	0	-2.450538	-0.207029	9.740408	-0.024500	-0.002071	0.097405	-1.402623	7.585624	15.078642
34823	0	-2.454556	-0.188743	9.771501	-0.024536	-0.001892	0.097717	-1.398771	7.600800	15.077935
34824	0	-2.481042	-0.206617	9.825905	-0.024799	-0.002067	0.098262	-1.399760	7.617846	15.078796
34825	0	-2.472761	-0.201614	9.875275	-0.024719	-0.002014	0.098755	-1.403492	7.631699	15.079085
34826	0	-2.474076	-0.183213	9.923738	-0.024736	-0.001836	0.099238	-1.400793	7.640855	15.077932
34827	0	-2.484975	-0.188783	9.936321	-0.024841	-0.001892	0.099365	-1.397466	7.654707	15.077444
34828	0	-2.492879	-0.194097	9.941926	-0.024920	-0.001945	0.099422	-1.393853	7.669514	15.076865
34829	0	-2.472387	-0.188933	9.966931	-0.024719	-0.001892	0.099670	-1.392227	7.678949	15.075066
34830	0	-2.498096	-0.182612	9.978761	-0.024973	-0.001826	0.099790	-1.393497	7.692339	15.077403
34831	0	-2.502304	-0.176620	9.997600	-0.025024	-0.001770	0.099976	-1.390633	7.694904	15.083459
34832	0	-2.508620	-0.194952	9.979151	-0.025083	-0.001946	0.099792	-1.395540	7.703170	15.078503
34833	0	-2.514648	-0.207520	10.034180	-0.025146	-0.002075	0.100342	-1.396977	7.707278	15.080589
34834	0	-2.514331	-0.219891	9.979327	-0.025146	-0.002198	0.099792	-1.399186	7.707745	15.081174
34835	0	-2.502031	-0.226242	10.034273	-0.025024	-0.002258	0.100342	-1.405199	7.707187	15.081393
34836	0	-2.501413	-0.220766	10.003820	-0.025017	-0.002206	0.100038	-1.408681	7.708251	15.078386
34837	0	-2.507585	-0.219813	10.083245	-0.025085	-0.002197	0.100830	-1.411063	7.701444	15.077076
34838	0	-2.523830	-0.183326	10.016532	-0.025249	-0.001833	0.100163	-1.412765	7.692812	15.082708
34839	0	-2.501541	-0.207491	9.961164	-0.025024	-0.002075	0.099609	-1.413829	7.686576	15.088381
34840	0	-2.499278	-0.226011	9.943344	-0.025006	-0.002258	0.099430	-1.417251	7.675106	15.088028
34841	0	-2.488720	-0.237875	9.967423	-0.024902	-0.002380	0.099670	-1.416817	7.661799	15.085813
34842	0	-2.491646	-0.213216	9.974248	-0.024934	-0.002133	0.099738	-1.416829	7.645953	15.085506
34843	0	-2.500892	-0.226020	9.943012	-0.025024	-0.002258	0.099426	-1.420348	7.632206	15.082334
34844	0	-2.479529	-0.189413	9.907160	-0.024811	-0.001896	0.099068	-1.419717	7.618381	15.080358
34845	0	-2.475962	-0.201416	9.857697	-0.024780	-0.002014	0.098572	-1.421080	7.598462	15.076088
34846	0	-2.490261	-0.226122	9.828108	-0.024922	-0.002258	0.098276	-1.425758	7.579527	15.074090
34847	0	-2.463813	-0.214147	9.821049	-0.024658	-0.002136	0.098206	-1.433077	7.560254	15.078732
34848	0	-2.472053	-0.196496	9.767101	-0.024741	-0.001965	0.097666	-1.434867	7.540164	15.082662
34849	0	-2.470288	-0.225625	9.790457	-0.024719	-0.002258	0.097900	-1.433883	7.525121	15.081466
34850	0	-2.442974	-0.213077	9.723992	-0.024443	-0.002132	0.097237	-1.433357	7.513995	15.083258
34851	0	-2.427656	-0.201314	9.704978	-0.024292	-0.002014	0.097046	-1.433547	7.499889	15.082760
34852	0	-2.442768	-0.207264	9.717986	-0.024445	-0.002073	0.097176	-1.434161	7.484066	15.082833
34853	0	-2.452397	-0.225830	9.711001	-0.024536	-0.002258	0.097107	-1.435547	7.473817	15.080344
34854	0	-2.456200	-0.207338	9.693246	-0.024573	-0.002075	0.096930	-1.434827	7.464522	15.076336
34855	0	-2.446445	-0.201084	9.680452	-0.024475	-0.002014	0.096802	-1.432368	7.456016	15.074515
34856	0	-2.438781	-0.207215	9.650262	-0.024393	-0.002069	0.096501	-1.436879	7.453882	15.074341
34857	0	-2.447079	-0.213025	9.637574	-0.024475	-0.002136	0.096375	-1.431345	7.452861	15.072141
34858	0	-2.428210	-0.199877	9.662097	-0.024283	-0.002003	0.096621	-1.428192	7.455449	15.077889
34859	0	-2.422889	-0.183050	9.625297	-0.024231	-0.001831	0.096252	-1.428966	7.457132	15.080656
34860	0	-2.435415	-0.201014	9.741189	-0.024349	-0.002013	0.097413	-1.426897	7.467029	15.075503
34861	0	-2.429351	-0.219606	9.747279	-0.024292	-0.002197	0.097473	-1.426938	7.472947	15.077813
34862	0	-2.435918	-0.225556	9.655609	-0.024357	-0.002256	0.096557	-1.427409	7.479853	15.082001
34863	0	-2.454438	-0.207724	9.734895	-0.024536	-0.002075	0.097351	-1.431226	7.493690	15.081824
34864	0	-2.443416	-0.189780	9.716245	-0.024431	-0.001897	0.097163	-1.433753	7.501304	15.085430
34865	0	-2.466502	-0.195163	9.747145	-0.024658	-0.001953	0.097473	-1.433493	7.513456	15.087550
34866	0	-2.474021	-0.212980	9.838326	-0.024734	-0.002133	0.098385	-1.430886	7.525347	15.086193
34867	0	-2.472690	-0.231708	9.820369	-0.024719	-0.002319	0.098206	-1.429770	7.538420	15.089189
34868	0	-2.468011	-0.207187	9.838318	-0.024673	-0.002071	0.098385	-1.431788	7.550299	15.088350
34869	0	-2.460624	-0.231924	9.838641	-0.024597	-0.002319	0.098389	-1.433151	7.564997	15.088426
34870	0	-2.474515	-0.195050	9.838200	-0.024737	-0.001953	0.098384	-1.431617	7.578203	15.088398
34871	0	-2.485734	-0.207595	9.948328	-0.024841	-0.002075	0.099487	-1.433966	7.600803	15.087663
34872	0	-2.488568	-0.213920	9.904845	-0.024874	-0.002138	0.099051	-1.436633	7.618775	15.089653
34873	0	-2.496957	-0.207510	9.979093	-0.024963	-0.002075	0.099792	-1.437973	7.630021	15.091110
34874	0	-2.497780	-0.194790	9.972723	-0.024976	-0.001953	0.099728	-1.433547	7.636432	15.086786
34875	0	-2.496643	-0.195236	9.979173	-0.024963	-0.001953	0.099792	-1.434151	7.644024	15.083226
34876	0	-2.509517	-0.219056	10.058340	-0.025092	-0.002196	0.100584	-1.429180	7.651594	15.081387
34877	0	-2.509021	-0.231359	10.040177	-0.025085	-0.002319	0.100403	-1.424191	7.661150	15.084703
34878	0	-2.491064	-0.199965	10.033930	-0.024912	-0.002003	0.100339	-1.422185	7.663855	15.082510
34879	0	-2.477807	-0.195093	10.015928	-0.024780	-0.001953	0.100159	-1.421138	7.665443	15.081499
34880	0	-2.471132	-0.194374	9.961146	-0.024715	-0.001949	0.099610	-1.416236	7.664849	15.084438
34881	0	-2.477230	-0.231618	9.997764	-0.024780	-0.002319	0.099976	-1.414111	7.659803	15.080255
34882	0	-2.524239	-0.213213	9.998212	-0.025253	-0.002131	0.099979	-1.417308	7.651410	15.079139
34883	0	-2.470898	-0.207242	9.997818	-0.024719	-0.002075	0.099976	-1.415596	7.643740	15.077883
34884	0	-2.505308	-0.213108	9.949519	-0.025065	-0.002131	0.099492	-1.416531	7.633635	15.079335
34885	0	-2.488871	-0.219097	10.010119	-0.024902	-0.002197	0.100098	-1.410830	7.622125	15.082814
34886	0	-2.485987	-0.212051	9.949799	-0.024876	-0.002124	0.099494	-1.408445	7.608050	15.080269
34887	0	-2.470344	-0.182595	9.912513	-0.024719	-0.001831	0.099121	-1.404022	7.593871	15.081832
34888	0	-2.448938	-0.206293	9.858326	-0.024505	-0.002066	0.098579	-1.402280	7.580198	15.079582
34889	0	-2.463981	-0.213727	9.894255	-0.024658	-0.002136	0.098938	-1.404788	7.563011	15.080254
34890	0	-2.466128	-0.225827	9.858586	-0.024683	-0.002261	0.098580	-1.402841	7.541846	15.074940
34891	0	-2.464284	-0.207069	9.845365	-0.024658	-0.002075	0.098450	-1.399068	7.528033	15.073381
34892	0	-2.454908	-0.205840	9.809570	-0.024567	-0.002067	0.098091	-1.391026	7.511601	15.071841
34893	0	-2.433629	-0.188769	9.814877	-0.024353	-0.001892	0.098145	-1.387339	7.496167	15.074550
34894	0	-2.418585	-0.218460	9.784998	-0.024198	-0.002189	0.097847	-1.384020	7.486531	15.076988
34895	0	-2.427984	-0.207269	9.747623	-0.024292	-0.002075	0.097473	-1.382492	7.476345	15.076864
34896	0	-2.425236	-0.224727	9.699468	-0.024268	-0.002254	0.096991	-1.376605	7.461769	15.071942
34897	0	-2.434237	-0.176539	9.704866	-0.024353	-0.001770	0.097046	-1.372625	7.453271	15.074409
34898	0	-2.419823	-0.199903	9.711476	-0.024210	-0.002006	0.097112	-1.366415	7.443534	15.078208
34899	0	-2.422359	-0.195071	9.753606	-0.024231	-0.001953	0.097534	-1.365016	7.438976	15.077874
34900	0	-2.402657	-0.176417	9.656224	-0.024034	-0.001765	0.096560	-1.365135	7.434804	15.081849
34901	0	-2.422255	-0.182563	9.649880	-0.024231	-0.001831	0.096497	-1.360203	7.428892	15.078592
34902	0	-2.421412	-0.199945	9.674478	-0.024215	-0.002004	0.096745	-1.356716	7.432250	15.078257
34903	0	-2.435415	-0.201068	9.637430	-0.024353	-0.002014	0.096375	-1.354073	7.437654	15.072264
34904	0	-2.417287	-0.194371	9.649566	-0.024173	-0.001946	0.096496	-1.352300	7.441861	15.070697
34905	0	-2.435709	-0.201555	9.667863	-0.024353	-0.002014	0.096680	-1.355335	7.450770	15.065544
34906	0	-2.442458	-0.225980	9.722571	-0.024423	-0.002262	0.097226	-1.354081	7.457149	15.063883
34907	0	-2.460576	-0.206709	9.649457	-0.024597	-0.002075	0.096497	-1.346118	7.471445	15.062004
34908	0	-2.432176	-0.187850	9.722127	-0.024310	-0.001876	0.097224	-1.350598	7.489278	15.060134
34909	0	-2.442124	-0.188783	9.710521	-0.024414	-0.001892	0.097107	-1.347111	7.501864	15.063250
34910	0	-2.450004	-0.200553	9.764979	-0.024489	-0.002007	0.097652	-1.347410	7.518467	15.063659
34911	0	-2.435873	-0.195210	9.808210	-0.024353	-0.001953	0.098083	-1.347666	7.529236	15.061949
34912	0	-2.455260	-0.188777	9.826253	-0.024548	-0.001890	0.098264	-1.346331	7.539224	15.063581
34913	0	-2.479286	-0.188530	9.881289	-0.024780	-0.001892	0.098816	-1.340081	7.557941	15.066321
34914	0	-2.481335	-0.199643	9.807506	-0.024806	-0.002001	0.098077	-1.336512	7.570623	15.067489
34915	0	-2.436595	-0.206991	9.887388	-0.024353	-0.002075	0.098877	-1.331987	7.589690	15.065264
34916	0	-2.493387	-0.200130	9.929636	-0.024929	-0.002004	0.099298	-1.330743	7.599361	15.064719
34917	0	-2.491162	-0.207396	9.954604	-0.024902	-0.002075	0.099548	-1.330778	7.614171	15.068423
34918	0	-2.481011	-0.176299	9.935787	-0.024799	-0.001768	0.099360	-1.326467	7.630659	15.067615
34919	0	-2.497523	-0.170167	9.960653	-0.024963	-0.001709	0.099609	-1.319697	7.648373	15.064998
34920	0	-2.505634	-0.199195	9.990696	-0.025048	-0.002000	0.099909	-1.312295	7.661705	15.059608
34921	0	-2.514928	-0.219688	9.973075	-0.025146	-0.002197	0.099731	-1.313272	7.669028	15.061236
34922	0	-2.503181	-0.207338	10.003433	-0.025030	-0.002075	0.100035	-1.312666	7.675045	15.057038
34923	0	-2.514584	-0.212982	10.034209	-0.025146	-0.002136	0.100342	-1.306904	7.678402	15.056248
34924	0	-2.508458	-0.205613	10.015881	-0.025084	-0.002063	0.100159	-1.300828	7.682607	15.062387
34925	0	-2.490083	-0.195398	10.003698	-0.024902	-0.001953	0.100037	-1.303181	7.684988	15.065726
34926	0	-2.519457	-0.201943	10.089359	-0.025205	-0.002017	0.100891	-1.307247	7.677615	15.059128
34927	0	-2.477049	-0.195027	10.010013	-0.024780	-0.001953	0.100098	-1.305392	7.670518	15.063071
34928	0	-2.499625	-0.206851	10.040990	-0.025005	-0.002070	0.100408	-1.304649	7.664220	15.061288
34929	0	-2.519950	-0.219409	10.095422	-0.025208	-0.002197	0.100952	-1.302505	7.659204	15.060467
34930	0	-2.505437	-0.212880	9.973927	-0.025070	-0.002131	0.099735	-1.301934	7.645114	15.060276
34931	0	-2.482618	-0.200950	9.979634	-0.024841	-0.002014	0.099792	-1.298044	7.631831	15.061650
34932	0	-2.492305	-0.182086	9.931456	-0.024934	-0.001822	0.099312	-1.297582	7.623505	15.063581
34933	0	-2.494572	-0.207425	9.930866	-0.024963	-0.002075	0.099304	-1.297838	7.607227	15.067282
34934	0	-2.497153	-0.207427	9.913411	-0.024989	-0.002074	0.099130	-1.299207	7.590973	15.066270
34935	0	-2.488400	-0.201632	9.869843	-0.024902	-0.002014	0.098694	-1.302995	7.573778	15.071221
34936	0	-2.478456	-0.177114	9.876868	-0.024805	-0.001775	0.098763	-1.300174	7.554082	15.072997
34937	0	-2.451747	-0.189209	9.851539	-0.024536	-0.001892	0.098511	-1.301500	7.536475	15.075136
34938	0	-2.442104	-0.195475	9.779134	-0.024439	-0.001954	0.097787	-1.303627	7.519666	15.072101
34939	0	-2.458418	-0.195006	9.759855	-0.024597	-0.001953	0.097595	-1.301464	7.508486	15.068767
34940	0	-2.449079	-0.200695	9.766692	-0.024510	-0.002008	0.097662	-1.301090	7.489577	15.066230
34941	0	-2.458273	-0.176593	9.747686	-0.024597	-0.001770	0.097473	-1.297740	7.476681	15.064432
34942	0	-2.437563	-0.212619	9.729923	-0.024385	-0.002129	0.097297	-1.296327	7.469210	15.065832
34943	0	-2.421821	-0.182921	9.656085	-0.024231	-0.001831	0.096558	-1.295539	7.458201	15.068798
34944	0	-2.431507	-0.201003	9.687185	-0.024328	-0.002011	0.096869	-1.295426	7.446726	15.069576
34945	0	-2.422943	-0.195433	9.698522	-0.024231	-0.001953	0.096985	-1.298223	7.449016	15.065766
34946	0	-2.421692	-0.195545	9.698767	-0.024228	-0.001956	0.096985	-1.298979	7.439893	15.061381
34947	0	-2.422728	-0.189292	9.698576	-0.024231	-0.001892	0.096985	-1.301341	7.439637	15.056427
34948	0	-2.415780	-0.213751	9.674305	-0.024163	-0.002138	0.096742	-1.302015	7.437268	15.052206
34949	0	-2.428879	-0.195395	9.655841	-0.024292	-0.001953	0.096558	-1.304372	7.437583	15.053729
34950	0	-2.429192	-0.177046	9.661821	-0.024286	-0.001772	0.096620	-1.304099	7.448349	15.050296
34951	0	-2.398209	-0.164730	9.655880	-0.023987	-0.001648	0.096558	-1.304741	7.446827	15.049296
34952	0	-2.428377	-0.201203	9.698647	-0.024282	-0.002013	0.096987	-1.304798	7.452468	15.045715
34953	0	-2.423702	-0.188847	9.741067	-0.024231	-0.001892	0.097412	-1.302056	7.463698	15.048904
34954	0	-2.437560	-0.219386	9.722352	-0.024365	-0.002191	0.097226	-1.307275	7.479799	15.049037
34955	0	-2.442410	-0.189563	9.753160	-0.024414	-0.001892	0.097534	-1.312801	7.495673	15.041305
34956	0	-2.474884	-0.190252	9.758701	-0.024739	-0.001900	0.097589	-1.317465	7.511055	15.049598
34957	0	-2.448568	-0.213622	9.728738	-0.024475	-0.002136	0.097290	-1.318903	7.527644	15.053785
34958	0	-2.463195	-0.177030	9.801351	-0.024619	-0.001770	0.098017	-1.320693	7.546757	15.051444
34959	0	-2.479127	-0.213473	9.850801	-0.024780	-0.002136	0.098511	-1.320435	7.563649	15.053832
34960	0	-2.481669	-0.213073	9.886765	-0.024802	-0.002133	0.098871	-1.318919	7.584524	15.051858
34961	0	-2.466585	-0.164380	9.893615	-0.024658	-0.001648	0.098938	-1.315655	7.597473	15.053635
34962	0	-2.486727	-0.188401	9.917564	-0.024857	-0.001884	0.099178	-1.316618	7.613914	15.051527
34963	0	-2.479019	-0.195445	9.917962	-0.024780	-0.001953	0.099182	-1.319564	7.629478	15.050534
34964	0	-2.493242	-0.226183	9.960112	-0.024922	-0.002261	0.099604	-1.321764	7.645147	15.051523
34965	0	-2.491433	-0.207130	9.966750	-0.024902	-0.002075	0.099670	-1.318809	7.663042	15.058351
34966	0	-2.493134	-0.212700	9.996766	-0.024926	-0.002129	0.099969	-1.318448	7.673049	15.059329
34967	0	-2.509092	-0.225630	9.979115	-0.025085	-0.002258	0.099792	-1.317624	7.683429	15.063145
34968	0	-2.503580	-0.200932	9.972862	-0.025036	-0.002010	0.099729	-1.317872	7.687471	15.068042
34969	0	-2.495662	-0.207425	9.961109	-0.024963	-0.002075	0.099609	-1.318195	7.683790	15.065720
34970	0	-2.494644	-0.195494	9.997927	-0.024950	-0.001951	0.099978	-1.323744	7.683802	15.069289
34971	0	-2.496142	-0.219812	9.997606	-0.024963	-0.002197	0.099976	-1.326126	7.685649	15.066774
34972	0	-2.531955	-0.207866	10.016119	-0.025326	-0.002077	0.100160	-1.329254	7.682624	15.068055
34973	0	-2.525748	-0.201532	10.016146	-0.025269	-0.002014	0.100159	-1.331933	7.674026	15.065624
34974	0	-2.511596	-0.219787	9.967739	-0.025125	-0.002200	0.099675	-1.330787	7.668233	15.061371
34975	0	-2.501275	-0.201492	9.973436	-0.025024	-0.002014	0.099731	-1.332997	7.658936	15.064124
34976	0	-2.492617	-0.207618	9.961870	-0.024940	-0.002077	0.099615	-1.333333	7.646534	15.059668
34977	0	-2.500596	-0.207804	9.949189	-0.025024	-0.002075	0.099487	-1.337861	7.629398	15.066889
34978	0	-2.472448	-0.196020	9.931765	-0.024744	-0.001960	0.099313	-1.339661	7.610913	15.064763
34979	0	-2.476115	-0.219821	9.888172	-0.024780	-0.002197	0.098877	-1.342062	7.592849	15.065988
34980	0	-2.472571	-0.213882	9.882860	-0.024742	-0.002138	0.098825	-1.344188	7.577905	15.066997
34981	0	-2.475931	-0.201595	9.876011	-0.024780	-0.002014	0.098755	-1.347539	7.557691	15.067828
34982	0	-2.489939	-0.232539	9.840493	-0.024922	-0.002323	0.098399	-1.351407	7.535047	15.075266
34983	0	-2.458009	-0.201145	9.790474	-0.024597	-0.002014	0.097900	-1.349653	7.519147	15.074752
34984	0	-2.442486	-0.182685	9.791293	-0.024441	-0.001826	0.097909	-1.351650	7.504609	15.072311
34985	0	-2.457640	-0.213333	9.790567	-0.024597	-0.002136	0.097900	-1.349659	7.484407	15.077200
34986	0	-2.447999	-0.249471	9.785276	-0.024495	-0.002498	0.097849	-1.347624	7.470766	15.077215
34987	0	-2.440039	-0.183040	9.747658	-0.024414	-0.001831	0.097473	-1.348236	7.458785	15.079204
34988	0	-2.406886	-0.207130	9.766627	-0.024082	-0.002074	0.097663	-1.346198	7.447255	15.083029
34989	0	-2.440193	-0.188950	9.711003	-0.024414	-0.001892	0.097107	-1.344572	7.437028	15.083283
34990	0	-2.450164	-0.225131	9.687126	-0.024512	-0.002254	0.096869	-1.343374	7.428533	15.089834
34991	0	-2.434365	-0.225418	9.594974	-0.024353	-0.002258	0.095947	-1.339942	7.421422	15.093637
34992	0	-2.414404	-0.200278	9.662520	-0.024151	-0.002007	0.096623	-1.336976	7.417445	15.096190
34993	0	-2.446786	-0.188794	9.649850	-0.024475	-0.001892	0.096497	-1.333553	7.412960	15.099222
34994	0	-2.433701	-0.206868	9.717219	-0.024339	-0.002068	0.097172	-1.336251	7.415036	15.097028
34995	0	-2.428846	-0.182884	9.637544	-0.024292	-0.001831	0.096375	-1.335086	7.414965	15.100888
34996	0	-2.428588	-0.219566	9.661941	-0.024285	-0.002193	0.096620	-1.339068	7.419761	15.105707
34997	0	-2.429696	-0.213521	9.710571	-0.024292	-0.002136	0.097107	-1.339329	7.429737	15.109522
34998	0	-2.449044	-0.225687	9.630937	-0.024486	-0.002256	0.096311	-1.341315	7.439608	15.103224
34999	0	-2.411381	-0.238010	9.686157	-0.024109	-0.002380	0.096863	-1.342438	7.449545	15.104320
35000	0	-2.436886	-0.213836	9.710269	-0.024364	-0.002136	0.097104	-1.346348	7.459960	15.102083
35001	0	-2.442457	-0.207622	9.771464	-0.024414	-0.002075	0.097717	-1.348994	7.476392	15.103607
35002	0	-2.450080	-0.226537	9.752717	-0.024496	-0.002261	0.097528	-1.355280	7.486069	15.103444
35003	0	-2.430169	-0.183245	9.728759	-0.024292	-0.001831	0.097290	-1.358358	7.501584	15.100009
35004	0	-2.456894	-0.219891	9.844082	-0.024556	-0.002200	0.098444	-1.358447	7.520578	15.099904
35005	0	-2.460749	-0.225633	9.856925	-0.024597	-0.002258	0.098572	-1.357662	7.536698	15.102435
35006	0	-2.468654	-0.219168	9.899151	-0.024679	-0.002193	0.098993	-1.357119	7.549316	15.104136
35007	0	-2.479325	-0.195331	9.899577	-0.024780	-0.001953	0.098999	-1.358807	7.568467	15.104186
35008	0	-2.481325	-0.182631	9.954021	-0.024807	-0.001832	0.099542	-1.353847	7.579785	15.102633
35009	0	-2.527514	-0.207338	9.930256	-0.025269	-0.002075	0.099304	-1.353258	7.591513	15.104830
35010	0	-2.485880	-0.213131	9.954354	-0.024855	-0.002133	0.099545	-1.352366	7.600395	15.106929
35011	0	-2.508820	-0.225982	9.936451	-0.025085	-0.002258	0.099365	-1.355515	7.607684	15.107267
35012	0	-2.491158	-0.202016	9.985069	-0.024908	-0.002018	0.099852	-1.359415	7.615836	15.108401
35013	0	-2.502502	-0.207214	10.021964	-0.025024	-0.002075	0.100220	-1.357393	7.620666	15.115689
35014	0	-2.520724	-0.213273	10.021928	-0.025209	-0.002131	0.100219	-1.361291	7.622293	15.117681
35015	0	-2.496471	-0.207146	10.064672	-0.024963	-0.002075	0.100647	-1.358533	7.627935	15.121355
35016	0	-2.508664	-0.224962	10.009717	-0.025088	-0.002252	0.100097	-1.357722	7.630124	15.118956
35017	0	-2.483227	-0.219974	9.991674	-0.024841	-0.002197	0.099915	-1.361886	7.623882	15.122724
35018	0	-2.493778	-0.232117	9.998136	-0.024945	-0.002325	0.099979	-1.358942	7.619393	15.120898
35019	0	-2.501199	-0.219802	9.942938	-0.025024	-0.002197	0.099426	-1.361176	7.609188	15.121767
35020	0	-2.523001	-0.238419	9.967957	-0.025244	-0.002382	0.099676	-1.364703	7.597488	15.116930
35021	0	-2.519290	-0.243828	9.918592	-0.025208	-0.002441	0.099182	-1.362541	7.584708	15.121845
35022	0	-2.479594	-0.194865	10.004719	-0.024812	-0.001947	0.100043	-1.365290	7.570738	15.124615
35023	0	-2.476941	-0.225255	9.881877	-0.024780	-0.002258	0.098816	-1.360166	7.562226	15.122862
35024	0	-2.468148	-0.224347	9.876392	-0.024698	-0.002247	0.098760	-1.357686	7.546862	15.123892
35025	0	-2.476653	-0.201162	9.863632	-0.024780	-0.002014	0.098633	-1.356163	7.535022	15.128672
35026	0	-2.461619	-0.195147	9.907024	-0.024631	-0.001948	0.099067	-1.361062	7.522541	15.131544
35027	0	-2.464288	-0.201331	9.863666	-0.024658	-0.002014	0.098633	-1.361468	7.508845	15.133547
35028	0	-2.460947	-0.225744	9.846189	-0.024628	-0.002257	0.098457	-1.362933	7.491754	15.135231
35029	0	-2.446142	-0.188911	9.778180	-0.024475	-0.001892	0.097778	-1.360885	7.479833	15.137975
35030	0	-2.425166	-0.194675	9.791046	-0.024265	-0.001947	0.097907	-1.361512	7.467994	15.138356
35031	0	-2.470247	-0.213511	9.820981	-0.024719	-0.002136	0.098206	-1.361592	7.452539	15.139251
35032	0	-2.455057	-0.219176	9.736212	-0.024564	-0.002195	0.097359	-1.358832	7.441072	15.138681
35033	0	-2.440195	-0.200879	9.711009	-0.024414	-0.002014	0.097107	-1.354014	7.430874	15.138331
35034	0	-2.407668	-0.218622	9.741991	-0.024085	-0.002187	0.097418	-1.354773	7.425146	15.135493
35035	0	-2.391886	-0.195405	9.692552	-0.023926	-0.001953	0.096924	-1.357246	7.421084	15.134952
35036	0	-2.402698	-0.195331	9.747789	-0.024035	-0.001955	0.097476	-1.356637	7.416380	15.140480
35037	0	-2.416344	-0.195266	9.631511	-0.024170	-0.001953	0.096313	-1.357502	7.412785	15.146831
35038	0	-2.414963	-0.206988	9.656257	-0.024158	-0.002075	0.096560	-1.352728	7.407522	15.146956
35039	0	-2.453401	-0.213243	9.722962	-0.024536	-0.002136	0.097229	-1.349768	7.409119	15.146981
35040	0	-2.422701	-0.194387	9.655866	-0.024227	-0.001946	0.096559	-1.348208	7.413047	15.145416
35041	0	-2.416931	-0.213070	9.674100	-0.024170	-0.002136	0.096741	-1.343223	7.416422	15.146379
35042	0	-2.441410	-0.211827	9.692374	-0.024413	-0.002126	0.096924	-1.336024	7.421704	15.150076
35043	0	-2.447851	-0.213493	9.722817	-0.024475	-0.002136	0.097229	-1.335977	7.429838	15.146630
35044	0	-2.442706	-0.182408	9.704250	-0.024421	-0.001829	0.097044	-1.331580	7.441412	15.149759
35045	0	-2.466723	-0.213632	9.771500	-0.024658	-0.002136	0.097717	-1.333158	7.456121	15.146977
35046	0	-2.456306	-0.195165	9.789346	-0.024554	-0.001954	0.097896	-1.331844	7.470550	15.148792
35047	0	-2.460814	-0.231690	9.814184	-0.024597	-0.002319	0.098145	-1.330542	7.487471	15.148590
35048	0	-2.456696	-0.218577	9.795363	-0.024558	-0.002192	0.097956	-1.324305	7.501987	15.151509
35049	0	-2.442504	-0.231820	9.869116	-0.024414	-0.002319	0.098694	-1.324508	7.518845	15.150581
35050	0	-2.426090	-0.219170	9.813691	-0.024253	-0.002195	0.098139	-1.321819	7.532295	15.147565
35051	0	-2.448497	-0.201060	9.838629	-0.024475	-0.002014	0.098389	-1.319234	7.547897	15.146868
35052	0	-2.462938	-0.194393	9.862410	-0.024617	-0.001946	0.098627	-1.317872	7.566142	15.143151
35053	0	-2.472957	-0.213054	9.936279	-0.024719	-0.002136	0.099365	-1.312940	7.582150	15.142926
35054	0	-2.444347	-0.193640	9.929653	-0.024435	-0.001943	0.099298	-1.307337	7.595990	15.148346
35055	0	-2.460302	-0.182635	9.887558	-0.024597	-0.001831	0.098877	-1.303427	7.606905	15.154142
35056	0	-2.486000	-0.199990	9.960506	-0.024854	-0.002006	0.099607	-1.298499	7.618238	15.154560
35057	0	-2.496727	-0.188800	9.966951	-0.024963	-0.001892	0.099670	-1.295358	7.626804	15.153649
35058	0	-2.509465	-0.231383	10.015658	-0.025094	-0.002312	0.100157	-1.299187	7.631627	15.148751
35059	0	-2.514811	-0.213346	9.997524	-0.025146	-0.002136	0.099976	-1.297533	7.637594	15.146493
35060	0	-2.503041	-0.224752	10.003526	-0.025028	-0.002254	0.100036	-1.292252	7.644185	15.146558
35061	0	-2.520262	-0.213432	10.009893	-0.025208	-0.002136	0.100098	-1.291546	7.642670	15.144424
35062	0	-2.494479	-0.213023	10.052910	-0.024954	-0.002132	0.100527	-1.290533	7.636441	15.141994
35063	0	-2.502066	-0.207232	10.040383	-0.025024	-0.002075	0.100403	-1.288759	7.636251	15.139472
35064	0	-2.500802	-0.206520	9.961383	-0.025018	-0.002070	0.099611	-1.284296	7.629150	15.137676
35065	0	-2.488911	-0.200768	9.985695	-0.024902	-0.002014	0.099854	-1.278420	7.618043	15.138396
35066	0	-2.492704	-0.205714	9.931365	-0.024938	-0.002063	0.099311	-1.273433	7.609907	15.139088
35067	0	-2.488390	-0.195114	9.924783	-0.024902	-0.001953	0.099243	-1.272559	7.592704	15.137575
35068	0	-2.460486	-0.170263	9.962199	-0.024621	-0.001705	0.099618	-1.271079	7.578216	15.136401
35069	0	-2.470309	-0.207368	9.900309	-0.024719	-0.002075	0.098999	-1.270748	7.563623	15.137329
35070	0	-2.442650	-0.194633	9.888866	-0.024443	-0.001950	0.098885	-1.267655	7.548972	15.141144
35071	0	-2.458178	-0.201142	9.906394	-0.024597	-0.002014	0.099060	-1.265935	7.535256	15.144399
35072	0	-2.454992	-0.195042	9.815631	-0.024567	-0.001948	0.098152	-1.269675	7.519810	15.140542
35073	0	-2.452457	-0.201238	9.802539	-0.024536	-0.002014	0.098022	-1.269053	7.510361	15.135335
35074	0	-2.462425	-0.189045	9.827507	-0.024635	-0.001889	0.098272	-1.271843	7.501553	15.133038
35075	0	-2.439938	-0.188635	9.839242	-0.024414	-0.001892	0.098389	-1.266728	7.488490	15.127722
35076	0	-2.449613	-0.169644	9.772685	-0.024508	-0.001698	0.097724	-1.265775	7.479213	15.125543
35077	0	-2.470446	-0.188753	9.753801	-0.024719	-0.001892	0.097534	-1.261919	7.465932	15.125628
35078	0	-2.425291	-0.200243	9.784846	-0.024262	-0.002006	0.097846	-1.259714	7.458868	15.125639
35079	0	-2.458613	-0.213336	9.723186	-0.024597	-0.002136	0.097229	-1.257799	7.449943	15.127666
35080	0	-2.437919	-0.181887	9.717611	-0.024392	-0.001825	0.097173	-1.251732	7.438774	15.128865
35081	0	-2.434531	-0.213401	9.710892	-0.024353	-0.002136	0.097107	-1.250581	7.433755	15.128325
35082	0	-2.414889	-0.170240	9.741740	-0.024155	-0.001705	0.097416	-1.248821	7.431047	15.127785
35083	0	-2.434904	-0.201055	9.704697	-0.024353	-0.002014	0.097046	-1.246079	7.430426	15.127390
35084	0	-2.434265	-0.194518	9.710956	-0.024345	-0.001946	0.097109	-1.246045	7.431268	15.125918
35085	0	-2.434869	-0.188608	9.686400	-0.024353	-0.001892	0.096863	-1.240522	7.430228	15.126510
35086	0	-2.427988	-0.187879	9.704873	-0.024283	-0.001881	0.097048	-1.239815	7.430153	15.123641
35087	0	-2.441530	-0.208002	9.728963	-0.024414	-0.002075	0.097290	-1.246818	7.435734	15.126931
35088	0	-2.423851	-0.201836	9.704390	-0.024234	-0.002025	0.097045	-1.241006	7.445377	15.129606
35089	0	-2.441980	-0.182464	9.753286	-0.024414	-0.001831	0.097534	-1.235090	7.456222	15.134269
35090	0	-2.473453	-0.175133	9.753046	-0.024731	-0.001758	0.097531	-1.229314	7.464816	15.129780
35091	0	-2.454300	-0.200940	9.789877	-0.024536	-0.002014	0.097900	-1.225327	7.476960	15.132238
35092	0	-2.456018	-0.176062	9.758896	-0.024550	-0.001761	0.097591	-1.225861	7.492531	15.138365
35093	0	-2.460624	-0.182919	9.771504	-0.024597	-0.001831	0.097717	-1.225196	7.507277	15.139781
35094	0	-2.474210	-0.206652	9.819973	-0.024737	-0.002072	0.098201	-1.220023	7.516918	15.144430
35095	0	-2.478854	-0.201164	9.820353	-0.024780	-0.002014	0.098206	-1.218626	7.530658	15.140006
35096	0	-2.480127	-0.182368	9.838299	-0.024797	-0.001826	0.098384	-1.217123	7.539223	15.139518
35097	0	-2.460632	-0.176983	9.905779	-0.024597	-0.001770	0.099060	-1.218392	7.553915	15.138529
35098	0	-2.492802	-0.207268	9.856515	-0.024920	-0.002075	0.098567	-1.217000	7.566812	15.140567
35099	0	-2.479354	-0.170182	9.887375	-0.024780	-0.001709	0.098877	-1.210380	7.586271	15.139094
35100	0	-2.462831	-0.175526	9.929643	-0.024624	-0.001756	0.099298	-1.211336	7.595505	15.138460
35101	0	-2.496134	-0.188904	9.967098	-0.024963	-0.001892	0.099670	-1.209315	7.597299	15.145941
35102	0	-2.489902	-0.201119	9.967119	-0.024899	-0.002008	0.099671	-1.213858	7.601984	15.144838
35103	0	-2.490348	-0.201217	9.960913	-0.024902	-0.002014	0.099609	-1.213064	7.607399	15.146075
35104	0	-2.502998	-0.207483	9.966872	-0.025027	-0.002072	0.099669	-1.217339	7.614620	15.142014
35105	0	-2.484091	-0.195130	10.034193	-0.024841	-0.001953	0.100342	-1.216759	7.618264	15.143195
35106	0	-2.489871	-0.207103	9.967135	-0.024902	-0.002072	0.099670	-1.216707	7.618194	15.146069
35107	0	-2.514237	-0.189342	9.930522	-0.025146	-0.001892	0.099304	-1.219649	7.617544	15.144415
35108	0	-2.488651	-0.207789	9.973540	-0.024895	-0.002078	0.099733	-1.220888	7.612218	15.144627
35109	0	-2.489633	-0.189247	9.967191	-0.024902	-0.001892	0.099670	-1.222751	7.609398	15.144530
35110	0	-2.500562	-0.207712	9.985820	-0.025013	-0.002076	0.099856	-1.225250	7.605080	15.149432
35111	0	-2.495363	-0.194923	9.961189	-0.024963	-0.001953	0.099609	-1.222274	7.597968	15.152452
35112	0	-2.481188	-0.194560	9.888434	-0.024822	-0.001946	0.098882	-1.222722	7.590068	15.153018
35113	0	-2.476901	-0.189332	9.894079	-0.024780	-0.001892	0.098938	-1.225529	7.581119	15.153058
35114	0	-2.486381	-0.195470	9.870282	-0.024880	-0.001956	0.098699	-1.225457	7.565943	15.152391
35115	0	-2.482639	-0.201566	9.857550	-0.024841	-0.002014	0.098572	-1.228557	7.552718	15.154428
35116	0	-2.467338	-0.189678	9.882665	-0.024690	-0.001896	0.098823	-1.230956	7.537903	15.149398
35117	0	-2.477020	-0.183275	9.826911	-0.024780	-0.001831	0.098267	-1.234302	7.530257	15.148173
35118	0	-2.468865	-0.201696	9.790784	-0.024699	-0.002018	0.097905	-1.234552	7.522012	15.154872
35119	0	-2.476696	-0.183496	9.753749	-0.024780	-0.001831	0.097534	-1.240445	7.510484	15.155163
35120	0	-2.443440	-0.177498	9.790967	-0.024448	-0.001779	0.097906	-1.237701	7.498208	15.155414
35121	0	-2.476874	-0.195155	9.784231	-0.024780	-0.001953	0.097839	-1.237301	7.488799	15.152227
35122	0	-2.449849	-0.200787	9.778781	-0.024513	-0.002011	0.097784	-1.234775	7.475601	15.150555
35123	0	-2.465353	-0.213380	9.771852	-0.024658	-0.002136	0.097717	-1.233424	7.474234	15.154185
35124	0	-2.451474	-0.225412	9.711208	-0.024528	-0.002254	0.097109	-1.234408	7.463236	15.153866
35125	0	-2.452777	-0.219458	9.680394	-0.024536	-0.002197	0.096802	-1.232732	7.457451	15.155303
35126	0	-2.421093	-0.200609	9.680659	-0.024215	-0.002009	0.096806	-1.230360	7.457042	15.153434
35127	0	-2.465013	-0.219810	9.723103	-0.024658	-0.002197	0.097229	-1.232755	7.451646	15.153722
35128	0	-2.451522	-0.226284	9.711187	-0.024520	-0.002260	0.097111	-1.237236	7.450231	15.145997
35129	0	-2.465454	-0.231906	9.716890	-0.024658	-0.002319	0.097168	-1.238374	7.450040	15.142778
35130	0	-2.459033	-0.201401	9.747414	-0.024590	-0.002014	0.097474	-1.239662	7.453959	15.138506
35131	0	-2.447045	-0.207196	9.674197	-0.024475	-0.002075	0.096741	-1.237368	7.452576	15.140394
35132	0	-2.464684	-0.200911	9.674332	-0.024650	-0.002008	0.096743	-1.239587	7.453405	15.134569
35133	0	-2.429436	-0.219383	9.753367	-0.024292	-0.002197	0.097534	-1.237110	7.460308	15.136617
35134	0	-2.449005	-0.206510	9.759083	-0.024480	-0.002069	0.097593	-1.234702	7.476372	15.132849
35135	0	-2.453957	-0.225728	9.759437	-0.024536	-0.002258	0.097595	-1.235016	7.484533	15.132441
35136	0	-2.442540	-0.213185	9.710391	-0.024421	-0.002134	0.097105	-1.233661	7.494156	15.128870
35137	0	-2.472339	-0.238447	9.753303	-0.024719	-0.002380	0.097534	-1.239864	7.503178	15.129452
35138	0	-2.467091	-0.208304	9.771340	-0.024667	-0.002084	0.097714	-1.240518	7.512136	15.125731
35139	0	-2.448226	-0.201416	9.795964	-0.024475	-0.002014	0.097961	-1.242034	7.524643	15.122647
35140	0	-2.467987	-0.183250	9.819989	-0.024673	-0.001832	0.098202	-1.244094	7.537384	15.125085
35141	0	-2.466582	-0.207661	9.887502	-0.024658	-0.002075	0.098877	-1.247214	7.550342	15.123370
35142	0	-2.480329	-0.214358	9.948053	-0.024796	-0.002140	0.099483	-1.252713	7.563412	15.122751
35143	0	-2.490618	-0.201557	9.863182	-0.024902	-0.002014	0.098633	-1.255820	7.572000	15.120196
35144	0	-2.491594	-0.232242	9.911675	-0.024910	-0.002323	0.099118	-1.256499	7.583034	15.119823
35145	0	-2.484633	-0.213642	9.960812	-0.024841	-0.002136	0.099609	-1.258224	7.592938	15.119190
35146	0	-2.503557	-0.189590	9.911801	-0.025035	-0.001893	0.099118	-1.262944	7.597853	15.119439
35147	0	-2.466095	-0.213822	9.948658	-0.024658	-0.002136	0.099487	-1.266689	7.605148	15.117414
35148	0	-2.484497	-0.189916	9.942483	-0.024847	-0.001897	0.099424	-1.270780	7.606882	15.113916
35149	0	-2.502424	-0.201311	9.973151	-0.025024	-0.002014	0.099731	-1.271061	7.610840	15.118435
35150	0	-2.502130	-0.219557	9.979326	-0.025024	-0.002195	0.099792	-1.272772	7.611393	15.122778
35151	0	-2.507707	-0.225660	9.948945	-0.025085	-0.002258	0.099487	-1.272334	7.605863	15.116677
35152	0	-2.488067	-0.213169	9.918735	-0.024886	-0.002133	0.099186	-1.271924	7.603670	15.113437
35153	0	-2.526133	-0.238219	9.961116	-0.025269	-0.002380	0.099609	-1.275440	7.599494	15.109547
35154	0	-2.494114	-0.207828	9.900390	-0.024949	-0.002079	0.099002	-1.276075	7.594440	15.109531
35155	0	-2.489251	-0.213576	9.955081	-0.024902	-0.002136	0.099548	-1.277010	7.587239	15.107404
35156	0	-2.499612	-0.201133	9.925029	-0.025005	-0.002013	0.099248	-1.276346	7.580726	15.109626
35157	0	-2.470527	-0.213281	9.942982	-0.024719	-0.002136	0.099426	-1.273947	7.568740	15.107276
35158	0	-2.492608	-0.225191	9.919122	-0.024936	-0.002252	0.099189	-1.275724	7.561733	15.109389
35159	0	-2.476795	-0.213500	9.894110	-0.024780	-0.002136	0.098938	-1.275775	7.551596	15.113017
35160	0	-2.486537	-0.201244	9.864184	-0.024879	-0.002012	0.098639	-1.277427	7.540480	15.115418
35161	0	-2.470351	-0.207775	9.918599	-0.024719	-0.002075	0.099182	-1.281735	7.526464	15.120499
35162	0	-2.497870	-0.232191	9.809507	-0.024994	-0.002325	0.098091	-1.279574	7.512838	15.119709
35163	0	-2.470626	-0.207678	9.808673	-0.024719	-0.002075	0.098083	-1.282836	7.501817	15.121707
35164	0	-2.474268	-0.208380	9.839727	-0.024755	-0.002079	0.098394	-1.289742	7.492174	15.121578
35165	0	-2.500947	-0.251159	9.741571	-0.025024	-0.002502	0.097412	-1.301678	7.478771	15.113536
35166	0	-2.461728	-0.209438	9.809302	-0.024629	-0.002094	0.098090	-1.303264	7.469651	15.116311
35167	0	-2.458314	-0.207417	9.778187	-0.024597	-0.002075	0.097778	-1.303530	7.457362	15.120646
35168	0	-2.468234	-0.213506	9.754318	-0.024692	-0.002134	0.097541	-1.305847	7.450654	15.122731
35169	0	-2.464495	-0.219568	9.747653	-0.024658	-0.002197	0.097473	-1.305479	7.439221	15.125887
35170	0	-2.450029	-0.206837	9.705521	-0.024510	-0.002072	0.097053	-1.302368	7.431450	15.131156
35171	0	-2.446998	-0.213902	9.729127	-0.024475	-0.002136	0.097290	-1.307061	7.429572	15.131527
35172	0	-2.446277	-0.208039	9.735369	-0.024466	-0.002081	0.097353	-1.307949	7.430414	15.123558
35173	0	-2.447214	-0.201778	9.722967	-0.024475	-0.002014	0.097229	-1.313618	7.431066	15.119101
35174	0	-2.440786	-0.220780	9.741312	-0.024408	-0.002205	0.097413	-1.318465	7.434653	15.119286
35175	0	-2.453504	-0.219912	9.735131	-0.024536	-0.002197	0.097351	-1.322103	7.437530	15.122210
35176	0	-2.447465	-0.214100	9.759485	-0.024473	-0.002141	0.097595	-1.323612	7.443408	15.127249
35177	0	-2.441421	-0.195099	9.741212	-0.024414	-0.001953	0.097412	-1.322656	7.447739	15.131380
[truncated: 515 more rows]
