# Supplementary material for: Properties of traditional bamboo carrying poles have implications for user interactions
Source: PLoS One. 2018 May 10;13(5):e0196208. doi: 10.1371/journal.pone.0196208 (PMC5945030; doi:10.1371/journal.pone.0196208)
Supplement: S1 Text — (ZIP) [file pone.0196208.s005.zip › ResTest_PoleG_LoLoad1.txt]

// Start Time: Unknown
// Update Rate: 100.0Hz
// Filter Profile: human (34.3)
// Firmware Version: 2.1.4
PacketCounter	SampleTimeFine	Acc_X	Acc_Y	Acc_Z	VelInc_X	VelInc_Y	VelInc_Z	Roll	Pitch	Yaw	Latitude	Longitude	Altitude	Vel_X	Vel_Y	Vel_Z
6327	0	1.117882	-0.629382	7.508035	0.011230	-0.006287	0.075073	-3.027076	-3.905977	-0.815108
6328	0	1.100024	-0.142321	6.501975	0.011019	-0.001417	0.065017	-3.037324	-3.873321	-0.813541
6329	0	1.049991	-0.116919	7.189899	0.010498	-0.001160	0.071899	-3.052387	-3.876399	-0.816049
6330	0	1.046358	-0.698250	8.458892	0.010441	-0.006981	0.084592	-3.054787	-3.907128	-0.813283
6331	0	0.998671	-0.322225	8.373620	0.009949	-0.003235	0.083740	-3.038050	-3.958930	-0.809387
6332	0	0.988335	-0.021879	7.713276	0.009835	-0.000221	0.077139	-3.034997	-4.030175	-0.803590
6333	0	1.075262	-0.769421	7.542893	0.010681	-0.007690	0.075439	-3.041571	-4.138343	-0.797667
6334	0	1.006822	-0.765167	7.906859	0.009976	-0.007638	0.079082	-3.062506	-4.271104	-0.783258
6335	0	1.031460	-0.380752	8.958472	0.010193	-0.003784	0.089600	-3.093376	-4.426450	-0.774321
6336	0	1.097853	-0.337434	10.261392	0.010838	-0.003350	0.102630	-3.121542	-4.583306	-0.761072
6337	0	1.118279	-0.301468	10.038715	0.011047	-0.002991	0.100403	-3.150174	-4.737317	-0.747911
6338	0	1.144852	-0.531659	9.839956	0.011312	-0.005297	0.098416	-3.174366	-4.895395	-0.741179
6339	0	1.301947	-1.142737	10.490055	0.012878	-0.011414	0.104919	-3.191041	-5.049076	-0.723822
6340	0	1.367374	-0.161987	10.730585	0.013534	-0.001616	0.107324	-3.197348	-5.197854	-0.706552
6341	0	1.417257	-0.019671	11.234884	0.014038	-0.000183	0.112366	-3.212288	-5.334934	-0.700232
6342	0	1.562086	-0.681599	12.402906	0.015495	-0.006805	0.124045	-3.223232	-5.450496	-0.689745
6343	0	1.596235	-1.238647	12.468330	0.015869	-0.012390	0.124695	-3.221211	-5.535915	-0.674079
6344	0	1.556926	0.411171	12.863114	0.015514	0.004096	0.128638	-3.208186	-5.583999	-0.664010
6345	0	1.588045	-0.377527	13.214001	0.015869	-0.003784	0.132141	-3.200925	-5.593451	-0.657702
6346	0	1.513228	-0.432028	13.104254	0.015159	-0.004316	0.131040	-3.204296	-5.570303	-0.656543
6347	0	1.616053	-0.768950	13.050251	0.016235	-0.007690	0.130493	-3.202795	-5.504818	-0.661703
6348	0	1.550151	-0.616279	12.258906	0.015606	-0.006164	0.122576	-3.201354	-5.407299	-0.662992
6349	0	1.470729	-0.517610	11.769192	0.014832	-0.005188	0.117676	-3.188881	-5.286473	-0.667164
6350	0	1.386826	-0.112332	10.740693	0.013994	-0.001139	0.107390	-3.171193	-5.152616	-0.679139
6351	0	1.300297	-0.438463	10.273782	0.013123	-0.004395	0.102722	-3.158885	-5.019683	-0.690580
6352	0	1.287765	-0.917886	10.283241	0.013005	-0.009197	0.102815	-3.137482	-4.877903	-0.694396
6353	0	1.293827	-0.302682	9.919907	0.013062	-0.003052	0.099182	-3.107827	-4.735503	-0.697069
6354	0	1.362508	-0.109753	9.599797	0.013739	-0.001112	0.095982	-3.089563	-4.599987	-0.702400
6355	0	1.344424	-0.486818	9.224036	0.013550	-0.004883	0.092224	-3.070331	-4.469256	-0.713815
6356	0	1.253695	-0.838700	8.561601	0.012621	-0.008396	0.085603	-3.057247	-4.357244	-0.716992
6357	0	1.220341	-0.090654	8.130867	0.012268	-0.000916	0.081299	-3.043933	-4.265727	-0.714819
6358	0	1.134804	0.056999	8.419181	0.011401	0.000567	0.084185	-3.039918	-4.193320	-0.717164
6359	0	1.137472	-0.354328	8.496602	0.011414	-0.003540	0.084961	-3.043922	-4.140828	-0.715273
6360	0	1.113651	-0.348667	8.186018	0.011155	-0.003486	0.081858	-3.045075	-4.114790	-0.716251
6361	0	1.135239	-0.268120	8.123796	0.011353	-0.002686	0.081238	-3.039019	-4.114384	-0.712615
6362	0	1.087722	-0.292212	7.793995	0.010863	-0.002922	0.077942	-3.039286	-4.134660	-0.708716
6363	0	1.016711	-0.128655	7.860865	0.010132	-0.001282	0.078613	-3.046730	-4.185675	-0.701493
6364	0	1.056744	-0.313666	8.298971	0.010511	-0.003123	0.082997	-3.065672	-4.262840	-0.696563
6365	0	1.130176	-0.617427	8.940686	0.011230	-0.006165	0.089417	-3.078734	-4.353953	-0.691563
6366	0	1.133328	-0.503696	9.121794	0.011253	-0.005025	0.091228	-3.094552	-4.454078	-0.685757
6367	0	1.126011	-0.587079	9.062526	0.011169	-0.005859	0.090637	-3.109732	-4.568430	-0.680837
6368	0	1.133683	-0.638808	9.401708	0.011235	-0.006371	0.094030	-3.130940	-4.691831	-0.670122
6369	0	1.176482	-0.446929	9.678819	0.011658	-0.004456	0.096802	-3.148064	-4.818343	-0.663742
6370	0	1.249522	-0.529520	10.566896	0.012380	-0.005280	0.105683	-3.165766	-4.943483	-0.660560
6371	0	1.323688	-0.543654	11.155857	0.013123	-0.005432	0.111572	-3.171444	-5.060415	-0.649410
6372	0	1.412505	-0.647627	11.146883	0.014022	-0.006479	0.111482	-3.169393	-5.166075	-0.641035
6373	0	1.393640	0.042013	10.789971	0.013855	0.000427	0.107910	-3.177906	-5.251830	-0.629856
6374	0	1.502742	-0.606668	11.623710	0.014945	-0.006059	0.116248	-3.186580	-5.332691	-0.621570
6375	0	1.537432	-0.481749	12.297921	0.015320	-0.004822	0.122986	-3.183452	-5.382923	-0.610335
6376	0	1.576554	-0.254314	12.760710	0.015738	-0.002555	0.127610	-3.173148	-5.407134	-0.608790
6377	0	1.567382	-0.115683	12.677156	0.015686	-0.001160	0.126770	-3.170468	-5.396049	-0.609150
6378	0	1.495343	-0.512716	12.030760	0.014991	-0.005122	0.120303	-3.174710	-5.360579	-0.613318
6379	0	1.427632	-0.525273	12.049119	0.014343	-0.005249	0.120483	-3.177706	-5.296952	-0.615133
6380	0	1.419012	-0.500115	11.825078	0.014273	-0.005013	0.118240	-3.166237	-5.216883	-0.615538
6381	0	1.362472	-0.371458	11.524751	0.013733	-0.003723	0.115234	-3.156577	-5.109694	-0.625850
6382	0	1.256911	-0.778782	10.550754	0.012680	-0.007797	0.105494	-3.145386	-4.989484	-0.631443
6383	0	1.234541	-0.633262	10.041686	0.012451	-0.006348	0.100403	-3.127429	-4.868946	-0.634151
6384	0	1.177451	-0.360726	9.934298	0.011876	-0.003633	0.099330	-3.097716	-4.751617	-0.634135
6385	0	1.185890	-0.529571	9.889027	0.011963	-0.005310	0.098877	-3.080216	-4.631295	-0.639366
6386	0	1.178304	-0.495986	9.677934	0.011881	-0.004977	0.096766	-3.059064	-4.515413	-0.638494
6387	0	1.163557	-0.590506	8.979456	0.011719	-0.005920	0.089783	-3.038756	-4.409410	-0.641834
6388	0	1.198711	-0.283080	8.340670	0.012053	-0.002841	0.083397	-3.024131	-4.319300	-0.639899
6389	0	1.191735	-0.072589	8.216000	0.011963	-0.000732	0.082153	-3.014525	-4.255630	-0.640905
6390	0	1.183675	-0.297425	8.424658	0.011869	-0.002977	0.084242	-3.009985	-4.210830	-0.635750
6391	0	1.218899	-0.304981	8.673356	0.012207	-0.003052	0.086731	-3.007211	-4.186829	-0.633721
6392	0	1.234550	-0.200862	8.716420	0.012354	-0.002010	0.087163	-3.004850	-4.175462	-0.629643
6393	0	1.172775	-0.280406	8.257941	0.011719	-0.002808	0.082581	-3.000010	-4.187717	-0.626125
6394	0	1.120883	-0.250022	7.903438	0.011187	-0.002496	0.079038	-3.006650	-4.219586	-0.619822
6395	0	1.103159	-0.268974	8.159776	0.010986	-0.002686	0.081604	-3.013046	-4.282635	-0.610097
6396	0	1.102823	-0.331428	8.786860	0.010962	-0.003305	0.087877	-3.025148	-4.369266	-0.603141
6397	0	1.143193	-0.568898	9.355647	0.011353	-0.005676	0.093567	-3.041416	-4.466110	-0.594052
6398	0	1.129118	-0.546866	9.384034	0.011207	-0.005458	0.093851	-3.055233	-4.569013	-0.587804
6399	0	1.143867	-0.348689	9.038192	0.011353	-0.003479	0.090393	-3.066025	-4.677806	-0.580269
6400	0	1.224600	-0.558637	9.621412	0.012146	-0.005571	0.096228	-3.084751	-4.796464	-0.571296
6401	0	1.274302	-0.531602	10.173175	0.012634	-0.005310	0.101746	-3.092672	-4.918293	-0.556856
6402	0	1.340510	-0.368515	11.085812	0.013298	-0.003675	0.110871	-3.103450	-5.028635	-0.550722
6403	0	1.370824	-0.434590	11.467300	0.013611	-0.004333	0.114685	-3.116640	-5.125509	-0.542180
6404	0	1.405501	-0.369879	10.842430	0.013978	-0.003686	0.108435	-3.130959	-5.206333	-0.531763
6405	0	1.478202	-0.568260	10.912073	0.014709	-0.005676	0.109131	-3.138350	-5.282041	-0.521777
6406	0	1.535577	-0.226683	11.844039	0.015294	-0.002273	0.118448	-3.133268	-5.341451	-0.517553
6407	0	1.559701	-0.183134	12.237128	0.015564	-0.001831	0.122375	-3.133665	-5.372272	-0.516440
6408	0	1.588271	-0.567264	12.767547	0.015877	-0.005677	0.127676	-3.129668	-5.377335	-0.512765
6409	0	1.535492	-0.487142	12.073130	0.015381	-0.004883	0.120728	-3.118616	-5.352595	-0.513098
6410	0	1.454933	-0.132263	11.829770	0.014597	-0.001321	0.118292	-3.119708	-5.306537	-0.517985
6411	0	1.421247	-0.647246	11.933192	0.014282	-0.006470	0.119324	-3.121471	-5.239670	-0.523829
6412	0	1.350590	-0.305414	11.709117	0.013596	-0.003057	0.117081	-3.117465	-5.151782	-0.526047
6413	0	1.301544	-0.505783	11.091389	0.013123	-0.005066	0.110901	-3.107913	-5.041336	-0.535276
6414	0	1.246054	-0.772652	10.092917	0.012561	-0.007737	0.100916	-3.094822	-4.927631	-0.540813
6415	0	1.174287	-0.388962	9.809595	0.011841	-0.003906	0.098083	-3.074593	-4.813123	-0.543158
6416	0	1.149035	-0.423288	9.750843	0.011584	-0.004240	0.097497	-3.065316	-4.702695	-0.545956
6417	0	1.168857	-0.559992	9.809530	0.011780	-0.005615	0.098083	-3.046617	-4.596171	-0.549706
6418	0	1.157795	-0.520383	9.396774	0.011665	-0.005220	0.093956	-3.025551	-4.489633	-0.554718
6419	0	1.103693	-0.383038	8.814440	0.011108	-0.003845	0.088135	-3.005547	-4.396671	-0.558066
6420	0	1.091479	-0.283206	8.401026	0.010972	-0.002841	0.084002	-2.992639	-4.318592	-0.562531
6421	0	1.124911	-0.378205	8.252542	0.011292	-0.003784	0.082520	-2.989091	-4.259600	-0.563040
6422	0	1.136192	-0.445511	8.479245	0.011387	-0.004452	0.084789	-2.993132	-4.225803	-0.565144
6423	0	1.152372	-0.250221	8.795323	0.011536	-0.002502	0.087952	-2.992609	-4.209910	-0.562995
6424	0	1.151108	-0.189694	8.575725	0.011512	-0.001892	0.085757	-2.998815	-4.208826	-0.564066
6425	0	1.173022	-0.353767	8.209075	0.011719	-0.003540	0.082092	-2.995482	-4.224535	-0.561584
6426	0	1.140843	-0.250180	8.031354	0.011374	-0.002499	0.080318	-3.000204	-4.272513	-0.555040
6427	0	1.176877	-0.238623	8.275641	0.011719	-0.002380	0.082764	-3.008695	-4.341124	-0.545551
6428	0	1.207827	-0.435750	9.030724	0.012011	-0.004347	0.090317	-3.022510	-4.426744	-0.544279
6429	0	1.222984	-0.428320	9.453218	0.012146	-0.004272	0.094543	-3.036163	-4.527783	-0.534100
6430	0	1.191125	-0.381209	9.219031	0.011821	-0.003806	0.092202	-3.044423	-4.639510	-0.521909
6431	0	1.200043	-0.264021	9.544623	0.011902	-0.002625	0.095459	-3.063968	-4.757297	-0.513225
6432	0	1.263621	-0.670478	9.932246	0.012534	-0.006686	0.099337	-3.086086	-4.874506	-0.504042
6433	0	1.329253	-0.343743	10.466090	0.013184	-0.003418	0.104675	-3.108052	-4.993269	-0.496788
6434	0	1.407380	-0.299858	11.299274	0.013968	-0.002973	0.113007	-3.134891	-5.100611	-0.491135
6435	0	1.449537	-0.610852	11.162125	0.014404	-0.006104	0.111633	-3.140614	-5.193588	-0.484348
6436	0	1.379829	-0.435330	10.610704	0.013722	-0.004344	0.106117	-3.151173	-5.274997	-0.477625
6437	0	1.459355	-0.701988	11.302841	0.014526	-0.007019	0.113037	-3.152738	-5.342479	-0.465307
6438	0	1.508528	-0.304643	11.942149	0.015035	-0.003054	0.119428	-3.146447	-5.390145	-0.453944
6439	0	1.552943	-0.354111	12.475253	0.015503	-0.003540	0.124756	-3.147428	-5.414108	-0.451374
6440	0	1.572274	-0.573153	12.645968	0.015739	-0.005740	0.126457	-3.139289	-5.398687	-0.450422
6441	0	1.497917	-0.305923	11.963316	0.015015	-0.003052	0.119629	-3.146124	-5.364097	-0.445865
6442	0	1.506802	-0.307525	12.074224	0.015126	-0.003067	0.120735	-3.153287	-5.308417	-0.444957
6443	0	1.450987	-0.324164	11.646458	0.014587	-0.003235	0.116455	-3.158982	-5.231896	-0.448114
6444	0	1.402939	-0.319087	11.526456	0.014129	-0.003188	0.115252	-3.160590	-5.132953	-0.452527
6445	0	1.325973	-0.731634	10.597103	0.013367	-0.007324	0.105957	-3.151052	-5.017212	-0.453478
6446	0	1.282130	-0.503927	9.946656	0.012921	-0.005052	0.099453	-3.135889	-4.901653	-0.451764
6447	0	1.241126	-0.426196	9.840193	0.012512	-0.004272	0.098389	-3.122573	-4.783854	-0.454194
6448	0	1.214861	-0.436231	9.940358	0.012247	-0.004374	0.099391	-3.108405	-4.670263	-0.461246
6449	0	1.131320	-0.548131	9.840094	0.011414	-0.005493	0.098389	-3.093715	-4.553127	-0.461689
6450	0	1.132281	-0.631671	9.390743	0.011405	-0.006326	0.093897	-3.081527	-4.452826	-0.470146
6451	0	1.067457	-0.188659	8.838722	0.010742	-0.001892	0.088379	-3.073532	-4.364713	-0.471268
6452	0	1.074420	-0.389501	8.229879	0.010798	-0.003897	0.082292	-3.070333	-4.288783	-0.470046
6453	0	1.058200	-0.591447	8.264692	0.010620	-0.005920	0.082642	-3.061431	-4.235687	-0.470513
6454	0	1.094654	-0.444563	8.546241	0.010968	-0.004444	0.085460	-3.062888	-4.206271	-0.469709
6455	0	1.055246	-0.146289	8.514490	0.010559	-0.001465	0.085144	-3.059908	-4.196785	-0.465940
6456	0	1.097949	-0.261914	8.605962	0.010972	-0.002621	0.086061	-3.057622	-4.206137	-0.461713
6457	0	1.106683	-0.494660	8.373750	0.011047	-0.004944	0.083740	-3.061127	-4.232357	-0.462114
6458	0	1.118059	-0.287978	8.073876	0.011146	-0.002874	0.080744	-3.068704	-4.281576	-0.461462
6459	0	1.146488	-0.178128	8.361091	0.011414	-0.001770	0.083618	-3.084132	-4.351471	-0.459324
6460	0	1.196182	-0.546671	9.067206	0.011890	-0.005457	0.090682	-3.096658	-4.441139	-0.455961
6461	0	1.235097	-0.489562	9.209030	0.012268	-0.004883	0.092102	-3.112882	-4.543654	-0.450642
6462	0	1.215735	-0.204665	9.328837	0.012070	-0.002041	0.093300	-3.120585	-4.650295	-0.438904
6463	0	1.230703	-0.477735	9.782604	0.012207	-0.004761	0.097839	-3.140408	-4.766746	-0.432278
6464	0	1.256887	-0.480925	9.950773	0.012471	-0.004795	0.099521	-3.157251	-4.878383	-0.422929
6465	0	1.359546	-0.399136	10.673607	0.013489	-0.003967	0.106750	-3.183336	-4.992340	-0.419785
6466	0	1.362502	-0.556006	11.073641	0.013527	-0.005544	0.110749	-3.200711	-5.093027	-0.411185
6467	0	1.387974	-0.415950	10.979110	0.013794	-0.004150	0.109802	-3.210475	-5.181874	-0.404997
6468	0	1.391546	-0.296451	10.781604	0.013840	-0.002948	0.107826	-3.228247	-5.261825	-0.402171
6469	0	1.441661	-0.769634	11.479755	0.014343	-0.007690	0.114807	-3.234401	-5.334291	-0.394773
6470	0	1.533656	-0.287910	11.984703	0.015289	-0.002881	0.119853	-3.232601	-5.378663	-0.387921
6471	0	1.571141	-0.218735	12.377625	0.015686	-0.002197	0.123779	-3.223200	-5.401543	-0.385382
6472	0	1.585510	-0.693976	12.511687	0.015860	-0.006939	0.125116	-3.223495	-5.396833	-0.383528
6473	0	1.534345	-0.299642	12.030493	0.015381	-0.002991	0.120300	-3.228117	-5.360543	-0.382595
6474	0	1.487534	-0.270820	11.891296	0.014940	-0.002697	0.118905	-3.237666	-5.297572	-0.387884
6475	0	1.445020	-0.457747	11.512191	0.014526	-0.004578	0.115112	-3.236199	-5.221394	-0.392729
6476	0	1.404829	-0.500033	11.129633	0.014134	-0.005005	0.111285	-3.230169	-5.132332	-0.398160
6477	0	1.345398	-0.627443	10.572587	0.013550	-0.006287	0.105713	-3.215509	-5.028161	-0.403758
6478	0	1.314024	-0.423558	10.276047	0.013241	-0.004250	0.102747	-3.198537	-4.915499	-0.406355
6479	0	1.229836	-0.352598	9.962126	0.012390	-0.003540	0.099609	-3.180976	-4.809473	-0.411523
6480	0	1.223160	-0.527411	9.976763	0.012328	-0.005282	0.099755	-3.169879	-4.698288	-0.419764
6481	0	1.174229	-0.474654	9.748577	0.011841	-0.004761	0.097473	-3.151849	-4.581956	-0.421784
6482	0	1.120683	-0.393085	9.183117	0.011289	-0.003941	0.091821	-3.138216	-4.479521	-0.429563
6483	0	1.103799	-0.353637	8.765554	0.011108	-0.003540	0.087646	-3.132032	-4.387002	-0.432994
6484	0	1.098114	-0.505133	8.400990	0.011034	-0.005059	0.084002	-3.120069	-4.314374	-0.434444
6485	0	1.113196	-0.457165	8.411174	0.011169	-0.004578	0.084106	-3.110911	-4.262692	-0.432966
6486	0	1.119187	-0.413615	8.662241	0.011214	-0.004139	0.086619	-3.106429	-4.232261	-0.426780
6487	0	1.097302	-0.268063	8.612246	0.010986	-0.002686	0.086121	-3.099132	-4.213748	-0.424469
6488	0	1.077802	-0.402074	8.575698	0.010777	-0.004019	0.085757	-3.101022	-4.215025	-0.423213
6489	0	1.100263	-0.409440	8.404303	0.010986	-0.004089	0.084045	-3.107238	-4.236562	-0.423969
6490	0	1.098678	-0.233697	8.153396	0.010957	-0.002330	0.081538	-3.116764	-4.277967	-0.421796
6491	0	1.115780	-0.452831	8.452656	0.011108	-0.004517	0.084534	-3.132395	-4.343944	-0.412325
6492	0	1.140006	-0.565295	9.030789	0.011335	-0.005641	0.090317	-3.147411	-4.425057	-0.403916
6493	0	1.155392	-0.385013	9.129840	0.011475	-0.003845	0.091309	-3.153626	-4.523535	-0.396588
6494	0	1.166463	-0.288164	9.402326	0.011577	-0.002879	0.094034	-3.156920	-4.629465	-0.383875
6495	0	1.218185	-0.538282	9.764358	0.012085	-0.005371	0.097656	-3.170977	-4.741912	-0.371184
6496	0	1.250213	-0.412545	9.963200	0.012404	-0.004114	0.099645	-3.184260	-4.852934	-0.358309
6497	0	1.353157	-0.423208	10.691971	0.013428	-0.004211	0.106934	-3.206469	-4.963035	-0.349206
6498	0	1.355541	-0.500234	11.000516	0.013458	-0.004987	0.110018	-3.222420	-5.063363	-0.347021
6499	0	1.406278	-0.422384	10.832584	0.013977	-0.004211	0.108337	-3.235566	-5.152806	-0.336916
6500	0	1.409904	-0.370094	10.787631	0.014026	-0.003688	0.107886	-3.249336	-5.229498	-0.326921
6501	0	1.459422	-0.586085	11.315038	0.014526	-0.005859	0.113159	-3.250799	-5.296966	-0.316280
6502	0	1.502940	-0.378273	11.960408	0.014975	-0.003788	0.119611	-3.245649	-5.348137	-0.307306
6503	0	1.534603	-0.353032	12.212834	0.015320	-0.003540	0.122131	-3.236261	-5.371310	-0.299506
6504	0	1.543535	-0.541034	12.291799	0.015433	-0.005413	0.122918	-3.232726	-5.372363	-0.300030
6505	0	1.498372	-0.439761	11.963267	0.015015	-0.004395	0.119629	-3.234612	-5.341667	-0.297704
6506	0	1.485110	-0.270030	11.683318	0.014894	-0.002692	0.116828	-3.241138	-5.299089	-0.299175
6507	0	1.463572	-0.445407	11.664753	0.014709	-0.004456	0.116638	-3.238129	-5.225695	-0.301322
6508	0	1.417116	-0.536287	11.257859	0.014261	-0.005368	0.112567	-3.230817	-5.133262	-0.307101
6509	0	1.370106	-0.523821	10.706814	0.013794	-0.005249	0.107056	-3.217326	-5.033129	-0.314206
6510	0	1.303028	-0.411114	10.367337	0.013125	-0.004130	0.103661	-3.194406	-4.926965	-0.314855
6511	0	1.284633	-0.297624	10.065935	0.012939	-0.002991	0.100647	-3.176078	-4.820016	-0.319577
6512	0	1.253853	-0.551427	10.050081	0.012630	-0.005526	0.100489	-3.161241	-4.714423	-0.325202
6513	0	1.242398	-0.462825	9.894961	0.012512	-0.004639	0.098938	-3.147337	-4.611342	-0.328069
6514	0	1.177932	-0.265641	9.310988	0.011858	-0.002666	0.093100	-3.133237	-4.513358	-0.328407
6515	0	1.128520	-0.396452	8.832663	0.011353	-0.003967	0.088318	-3.127878	-4.424984	-0.330321
6516	0	1.098727	-0.517523	8.553454	0.011039	-0.005183	0.085527	-3.115522	-4.355048	-0.332630
6517	0	1.100851	-0.390171	8.514929	0.011047	-0.003906	0.085144	-3.107876	-4.301707	-0.334639
6518	0	1.094042	-0.370817	8.711035	0.010967	-0.003715	0.087107	-3.098222	-4.265069	-0.330522
6519	0	1.085028	-0.371809	8.746533	0.010864	-0.003723	0.087463	-3.090444	-4.245416	-0.325097
6520	0	1.077497	-0.364699	8.667309	0.010776	-0.003653	0.086673	-3.081937	-4.243357	-0.321331
6521	0	1.069604	-0.360008	8.404356	0.010681	-0.003601	0.084045	-3.079551	-4.262329	-0.318254
6522	0	1.067882	-0.329968	8.257264	0.010649	-0.003294	0.082577	-3.086554	-4.302596	-0.310110
6523	0	1.121482	-0.415950	8.593115	0.011169	-0.004150	0.085938	-3.097853	-4.361712	-0.304014
6524	0	1.169486	-0.533899	9.116366	0.011632	-0.005330	0.091172	-3.108330	-4.439332	-0.298619
6525	0	1.135912	-0.403058	9.142220	0.011292	-0.004028	0.091431	-3.110842	-4.522249	-0.282384
6526	0	1.163155	-0.355108	9.262376	0.011550	-0.003545	0.092634	-3.118095	-4.621628	-0.274859
6527	0	1.211269	-0.537548	9.685150	0.012024	-0.005371	0.096863	-3.122662	-4.725199	-0.272372
6528	0	1.272492	-0.367912	9.981778	0.012633	-0.003672	0.099830	-3.130711	-4.828794	-0.263707
6529	0	1.333871	-0.410326	10.600575	0.013245	-0.004089	0.106018	-3.145173	-4.928873	-0.255368
6530	0	1.365451	-0.492653	10.848215	0.013559	-0.004911	0.108495	-3.160709	-5.027616	-0.243299
6531	0	1.369202	-0.408746	10.783893	0.013611	-0.004089	0.107849	-3.158286	-5.112033	-0.232700
6532	0	1.403331	-0.359994	10.830652	0.013957	-0.003598	0.108316	-3.159585	-5.190892	-0.221266
6533	0	1.452798	-0.464187	11.077048	0.014465	-0.004639	0.110779	-3.162193	-5.253912	-0.213143
6534	0	1.488864	-0.464696	11.704220	0.014841	-0.004646	0.117048	-3.161730	-5.298953	-0.210354
6535	0	1.522013	-0.322584	12.054185	0.015198	-0.003235	0.120544	-3.151923	-5.318655	-0.208559
6536	0	1.530004	-0.443258	11.986787	0.015303	-0.004438	0.119867	-3.145162	-5.314309	-0.201374
6537	0	1.511542	-0.487634	11.926566	0.015137	-0.004883	0.119263	-3.137432	-5.292183	-0.196223
6538	0	1.468788	-0.248741	11.670917	0.014729	-0.002490	0.116704	-3.132628	-5.251131	-0.203869
6539	0	1.452717	-0.445903	11.707279	0.014587	-0.004456	0.117065	-3.133460	-5.191126	-0.214436
6540	0	1.408956	-0.604397	11.202290	0.014167	-0.006049	0.112013	-3.125625	-5.110870	-0.222517
6541	0	1.358828	-0.481219	10.651749	0.013672	-0.004822	0.106506	-3.112970	-5.019485	-0.226152
6542	0	1.323746	-0.411598	10.482993	0.013324	-0.004132	0.104818	-3.092824	-4.923617	-0.228880
6543	0	1.291405	-0.395442	10.084170	0.013000	-0.003967	0.100830	-3.075797	-4.823856	-0.231106
6544	0	1.261569	-0.466092	10.116992	0.012705	-0.004674	0.101158	-3.058602	-4.721357	-0.232465
6545	0	1.255145	-0.438231	9.937628	0.012634	-0.004395	0.099365	-3.042009	-4.624388	-0.236560
6546	0	1.227720	-0.229374	9.512376	0.012354	-0.002296	0.095114	-3.036278	-4.530246	-0.237046
6547	0	1.184495	-0.305052	9.021750	0.011902	-0.003052	0.090210	-3.032204	-4.456491	-0.243383
6548	0	1.186270	-0.536900	8.724045	0.011913	-0.005369	0.087234	-3.029541	-4.388505	-0.246399
6549	0	1.150198	-0.298752	8.685760	0.011536	-0.002991	0.086853	-3.023127	-4.342331	-0.246980
6550	0	1.150391	-0.365086	8.759743	0.011528	-0.003656	0.087594	-3.013892	-4.308907	-0.243526
6551	0	1.072667	-0.487347	8.783201	0.010742	-0.004883	0.087830	-2.999673	-4.286951	-0.245587
6552	0	1.064680	-0.357964	8.765078	0.010650	-0.003583	0.087650	-2.993557	-4.281166	-0.240127
6553	0	1.056996	-0.360271	8.618024	0.010559	-0.003601	0.086182	-2.994029	-4.293542	-0.235398
6554	0	1.097147	-0.397407	8.531996	0.010946	-0.003971	0.085323	-2.996381	-4.325301	-0.226372
6555	0	1.084177	-0.409748	8.696992	0.010803	-0.004089	0.086975	-3.005524	-4.373979	-0.219898
6556	0	1.142496	-0.448409	9.092370	0.011372	-0.004473	0.090931	-3.018257	-4.439167	-0.214562
6557	0	1.141216	-0.439882	9.178928	0.011353	-0.004395	0.091797	-3.022251	-4.511375	-0.205438
6558	0	1.154552	-0.386258	9.274883	0.011473	-0.003855	0.092758	-3.030573	-4.599116	-0.196885
6559	0	1.210011	-0.501107	9.746341	0.012024	-0.005005	0.097473	-3.036370	-4.686572	-0.193545
6560	0	1.287641	-0.337830	10.073701	0.012792	-0.003370	0.100748	-3.044050	-4.780872	-0.189300
6561	0	1.345285	-0.385946	10.631187	0.013367	-0.003845	0.106323	-3.058054	-4.871358	-0.181010
6562	0	1.386170	-0.480767	10.702095	0.013783	-0.004790	0.107032	-3.075134	-4.952829	-0.174773
6563	0	1.374114	-0.373155	10.661923	0.013672	-0.003723	0.106628	-3.082734	-5.024788	-0.164191
6564	0	1.381856	-0.430138	10.757667	0.013750	-0.004290	0.107586	-3.093571	-5.095470	-0.158475
6565	0	1.439723	-0.409500	11.022225	0.014343	-0.004089	0.110229	-3.097777	-5.149138	-0.150127
6566	0	1.444109	-0.440828	11.441965	0.014394	-0.004407	0.114426	-3.097296	-5.194166	-0.144086
6567	0	1.474048	-0.432383	11.932026	0.014709	-0.004333	0.119324	-3.085771	-5.221910	-0.146445
6568	0	1.465142	-0.406585	11.736279	0.014648	-0.004071	0.117363	-3.078337	-5.222446	-0.140537
6569	0	1.432822	-0.378031	11.731153	0.014343	-0.003784	0.117310	-3.072185	-5.205378	-0.136815
6570	0	1.409342	-0.372141	11.511953	0.014131	-0.003716	0.115115	-3.075506	-5.165889	-0.132430
6571	0	1.416700	-0.494601	11.310486	0.014221	-0.004944	0.113098	-3.074715	-5.108817	-0.135431
6572	0	1.393596	-0.555237	10.988330	0.013993	-0.005559	0.109876	-3.064795	-5.046922	-0.140535
6573	0	1.384233	-0.396005	10.541770	0.013916	-0.003967	0.105408	-3.053600	-4.964777	-0.148055
6574	0	1.308814	-0.436556	10.366662	0.013161	-0.004381	0.103657	-3.033082	-4.882451	-0.154272
6575	0	1.305060	-0.419311	10.169460	0.013123	-0.004211	0.101685	-3.009285	-4.799104	-0.160459
6576	0	1.290108	-0.416820	10.177483	0.012979	-0.004175	0.101765	-2.998189	-4.709507	-0.161289
6577	0	1.255945	-0.377543	9.980227	0.012634	-0.003784	0.099792	-2.984829	-4.621282	-0.166143
6578	0	1.248139	-0.291690	9.506005	0.012552	-0.002913	0.095051	-2.985554	-4.533391	-0.167755
6579	0	1.196520	-0.432854	9.101140	0.012024	-0.004333	0.091003	-2.975888	-4.457259	-0.176391
6580	0	1.155614	-0.450562	8.815648	0.011604	-0.004508	0.088150	-2.969478	-4.392308	-0.179385
6581	0	1.144194	-0.298800	8.850530	0.011475	-0.002991	0.088501	-2.962939	-4.347331	-0.176302
6582	0	1.120155	-0.432201	9.034286	0.011225	-0.004329	0.090340	-2.951295	-4.315517	-0.179386
6583	0	1.128112	-0.469118	8.984550	0.011292	-0.004700	0.089844	-2.937506	-4.299720	-0.180167
6584	0	1.139482	-0.297557	8.862559	0.011393	-0.002975	0.088626	-2.936003	-4.299928	-0.178806
6585	0	1.123973	-0.391129	8.770611	0.011230	-0.003906	0.087708	-2.939954	-4.309039	-0.166930
6586	0	1.109098	-0.459756	8.721169	0.011065	-0.004588	0.087215	-2.949608	-4.339791	-0.162779
6587	0	1.126487	-0.361001	8.928974	0.011230	-0.003601	0.089294	-2.958240	-4.381319	-0.163656
6588	0	1.146799	-0.417703	9.245188	0.011423	-0.004169	0.092458	-2.965039	-4.434046	-0.159767
6589	0	1.128626	-0.452051	9.215608	0.011230	-0.004517	0.092163	-2.967392	-4.500508	-0.153464
6590	0	1.196284	-0.409838	9.494681	0.011894	-0.004098	0.094955	-2.965561	-4.580297	-0.147169
6591	0	1.233756	-0.446098	9.783038	0.012268	-0.004456	0.097839	-2.969611	-4.658514	-0.136185
6592	0	1.267205	-0.356654	10.183855	0.012595	-0.003551	0.101849	-2.984048	-4.741935	-0.130574
6593	0	1.295071	-0.398350	10.564242	0.012878	-0.003967	0.105652	-2.999135	-4.817157	-0.124611
6594	0	1.333211	-0.462515	10.592829	0.013268	-0.004611	0.105937	-3.011727	-4.883953	-0.117954
6595	0	1.355301	-0.458780	10.546008	0.013489	-0.004578	0.105469	-3.020054	-4.950652	-0.111954
6596	0	1.380078	-0.363027	10.641912	0.013741	-0.003622	0.106427	-3.026155	-5.012346	-0.105914
6597	0	1.420266	-0.439664	11.059017	0.014160	-0.004395	0.110596	-3.025364	-5.053310	-0.101561
6598	0	1.415998	-0.446109	11.442522	0.014126	-0.004460	0.114429	-3.022897	-5.084548	-0.101666
6599	0	1.466419	-0.403244	11.663606	0.014648	-0.004028	0.116638	-3.023779	-5.096766	-0.097415
6600	0	1.431449	-0.410224	11.413060	0.014313	-0.004098	0.114131	-3.024695	-5.095332	-0.095610
6601	0	1.402341	-0.421725	11.432043	0.014038	-0.004211	0.114319	-3.026998	-5.077386	-0.095329
6602	0	1.403324	-0.447172	11.225087	0.014070	-0.004467	0.112247	-3.027958	-5.037177	-0.096831
6603	0	1.381207	-0.512246	11.200502	0.013855	-0.005127	0.112000	-3.019438	-4.990171	-0.098404
6604	0	1.384017	-0.444243	10.951446	0.013893	-0.004447	0.109508	-3.010646	-4.931594	-0.100670
6605	0	1.366881	-0.463304	10.614866	0.013733	-0.004639	0.106140	-3.000661	-4.858958	-0.098289
6606	0	1.311560	-0.389130	10.366234	0.013181	-0.003896	0.103654	-2.991465	-4.783788	-0.099452
6607	0	1.305610	-0.426760	10.321909	0.013123	-0.004272	0.103210	-2.981869	-4.706689	-0.099373
6608	0	1.267876	-0.358675	10.207565	0.012747	-0.003592	0.102067	-2.972162	-4.627024	-0.103125
6609	0	1.269072	-0.390186	9.742086	0.012756	-0.003906	0.097412	-2.962614	-4.546520	-0.104396
6610	0	1.226374	-0.475044	9.456756	0.012323	-0.004753	0.094560	-2.954834	-4.471116	-0.109905
6611	0	1.179263	-0.378086	9.216941	0.011841	-0.003784	0.092163	-2.946564	-4.407596	-0.108145
6612	0	1.194937	-0.340432	9.138747	0.011989	-0.003412	0.091382	-2.932385	-4.354942	-0.109251
6613	0	1.187256	-0.444873	9.228926	0.011902	-0.004456	0.092285	-2.919914	-4.314877	-0.103657
6614	0	1.176162	-0.364492	9.113599	0.011783	-0.003649	0.091133	-2.910882	-4.284998	-0.106032
6615	0	1.128184	-0.391101	8.984476	0.011292	-0.003906	0.089844	-2.912713	-4.269214	-0.108936
6616	0	1.133237	-0.410642	8.862475	0.011333	-0.004099	0.088625	-2.918443	-4.264039	-0.102621
6617	0	1.124481	-0.434074	8.831569	0.011230	-0.004333	0.088318	-2.923840	-4.278972	-0.101885
6618	0	1.116286	-0.416886	9.014081	0.011137	-0.004166	0.090144	-2.924101	-4.308023	-0.096791
6619	0	1.132725	-0.372637	9.154819	0.011292	-0.003723	0.091553	-2.924431	-4.348802	-0.090694
6620	0	1.146779	-0.488975	9.294173	0.011425	-0.004889	0.092947	-2.920799	-4.397840	-0.091203
6621	0	1.176881	-0.452269	9.453695	0.011719	-0.004517	0.094543	-2.924359	-4.454645	-0.087936
6622	0	1.194150	-0.417344	9.690273	0.011882	-0.004164	0.096910	-2.932075	-4.521240	-0.083759
6623	0	1.239124	-0.489330	9.996740	0.012329	-0.004883	0.099976	-2.940217	-4.588561	-0.082599
6624	0	1.288442	-0.442735	10.196427	0.012822	-0.004416	0.101973	-2.948738	-4.654373	-0.074081
6625	0	1.293894	-0.421898	10.216490	0.012878	-0.004211	0.102173	-2.953506	-4.718023	-0.067058
6626	0	1.336630	-0.417468	10.446709	0.013307	-0.004167	0.104475	-2.958516	-4.779310	-0.061237
6627	0	1.348176	-0.476382	10.576692	0.013428	-0.004761	0.105774	-2.957812	-4.833776	-0.057248
6628	0	1.376737	-0.409924	10.874347	0.013721	-0.004096	0.108749	-2.957006	-4.878109	-0.054021
6629	0	1.408026	-0.409229	11.144477	0.014038	-0.004089	0.111450	-2.956070	-4.917036	-0.044492
6630	0	1.396011	-0.428174	11.161911	0.013939	-0.004279	0.111622	-2.954384	-4.934599	-0.038442
6631	0	1.368190	-0.427630	11.212021	0.013672	-0.004272	0.112122	-2.953840	-4.940581	-0.033744
6632	0	1.374995	-0.398499	11.114113	0.013752	-0.003976	0.111141	-2.958279	-4.934521	-0.038156
6633	0	1.384451	-0.470119	11.084109	0.013855	-0.004700	0.110840	-2.955135	-4.919351	-0.033938
6634	0	1.374503	-0.525005	11.029605	0.013773	-0.005253	0.110292	-2.947525	-4.885898	-0.028067
6635	0	1.369356	-0.438927	10.931912	0.013733	-0.004395	0.109314	-2.936869	-4.840439	-0.029704
6636	0	1.360918	-0.480975	10.829175	0.013655	-0.004812	0.108286	-2.928804	-4.788198	-0.034994
6637	0	1.342929	-0.427025	10.578159	0.013489	-0.004272	0.105774	-2.920957	-4.719544	-0.038862
6638	0	1.331759	-0.420441	10.390320	0.013371	-0.004208	0.103896	-2.912093	-4.655721	-0.040985
6639	0	1.318495	-0.420892	10.132625	0.013245	-0.004211	0.101318	-2.903709	-4.583946	-0.046759
6640	0	1.295144	-0.413703	9.859461	0.013006	-0.004146	0.098587	-2.888220	-4.515955	-0.051227
6641	0	1.258598	-0.389941	9.638111	0.012634	-0.003906	0.096375	-2.874592	-4.454146	-0.054276
6642	0	1.285809	-0.412962	9.529591	0.012905	-0.004137	0.095289	-2.860094	-4.393276	-0.059033
6643	0	1.246979	-0.371905	9.467129	0.012512	-0.003723	0.094666	-2.849614	-4.337453	-0.061812
6644	0	1.202887	-0.328181	9.364292	0.012062	-0.003288	0.093638	-2.836369	-4.292089	-0.059204
6645	0	1.175519	-0.390647	9.283758	0.011780	-0.003906	0.092834	-2.831186	-4.257137	-0.059805
6646	0	1.171774	-0.421051	9.180440	0.011731	-0.004212	0.091803	-2.823643	-4.235557	-0.051652
6647	0	1.134784	-0.385247	9.057645	0.011353	-0.003845	0.090576	-2.827452	-4.224878	-0.050018
6648	0	1.153022	-0.441129	9.033143	0.011526	-0.004410	0.090332	-2.824092	-4.225292	-0.045801
6649	0	1.179553	-0.439649	9.069610	0.011780	-0.004395	0.090698	-2.821349	-4.240343	-0.042352
6650	0	1.189614	-0.421453	9.160599	0.011872	-0.004216	0.091609	-2.814147	-4.265243	-0.041025
6651	0	1.157001	-0.458097	9.325730	0.011536	-0.004578	0.093262	-2.813119	-4.302533	-0.037361
6652	0	1.182422	-0.446759	9.495650	0.011788	-0.004463	0.094961	-2.813366	-4.340712	-0.029640
6653	0	1.200603	-0.427828	9.679616	0.011963	-0.004272	0.096802	-2.815029	-4.386837	-0.029151
6654	0	1.265190	-0.453459	9.855247	0.012600	-0.004529	0.098559	-2.816473	-4.442096	-0.022439
6655	0	1.274470	-0.397579	10.009105	0.012695	-0.003967	0.100098	-2.821103	-4.493404	-0.013773
6656	0	1.278598	-0.417728	10.172543	0.012734	-0.004169	0.101732	-2.825751	-4.546341	-0.007109
6657	0	1.317188	-0.427242	10.332625	0.013123	-0.004272	0.103333	-2.820682	-4.595619	0.004265
6658	0	1.333294	-0.421404	10.514389	0.013284	-0.004211	0.105150	-2.818321	-4.643918	0.011465
6659	0	1.371595	-0.500668	10.674475	0.013672	-0.005005	0.106750	-2.814992	-4.685867	0.016997
6660	0	1.385503	-0.410096	10.893094	0.013823	-0.004093	0.108935	-2.817477	-4.714919	0.015818
6661	0	1.394100	-0.433595	10.955483	0.013916	-0.004333	0.109558	-2.814322	-4.735849	0.015953
6662	0	1.398416	-0.464381	10.979323	0.013966	-0.004644	0.109796	-2.808013	-4.749872	0.021111
6663	0	1.416050	-0.433759	11.022929	0.014160	-0.004333	0.110229	-2.806192	-4.745051	0.017978
6664	0	1.378634	-0.495915	10.998505	0.013794	-0.004952	0.109984	-2.807231	-4.731688	0.021090
6665	0	1.365251	-0.463630	11.023199	0.013672	-0.004639	0.110229	-2.798842	-4.705971	0.028288
6666	0	1.342158	-0.505404	10.968871	0.013450	-0.005061	0.109685	-2.784952	-4.671433	0.021740
6667	0	1.320913	-0.426608	10.852509	0.013245	-0.004272	0.108521	-2.772000	-4.628382	0.026692
6668	0	1.313060	-0.474529	10.621539	0.013175	-0.004748	0.106210	-2.762315	-4.574934	0.028065
6669	0	1.276411	-0.450739	10.382777	0.012817	-0.004517	0.103821	-2.745566	-4.510682	0.025129
6670	0	1.302819	-0.491465	10.219419	0.013079	-0.004927	0.102187	-2.725433	-4.448613	0.023032
6671	0	1.283061	-0.389638	10.004315	0.012878	-0.003906	0.100037	-2.707437	-4.388375	0.018676
6672	0	1.280240	-0.411874	9.743078	0.012846	-0.004131	0.097425	-2.686062	-4.331475	0.020590
6673	0	1.271607	-0.401769	9.717369	0.012756	-0.004028	0.097168	-2.666930	-4.278277	0.020010
6674	0	1.258170	-0.436666	9.590144	0.012615	-0.004374	0.095897	-2.652122	-4.232493	0.020553
6675	0	1.254287	-0.353289	9.491395	0.012573	-0.003540	0.094910	-2.636941	-4.189906	0.027142
6676	0	1.230286	-0.358484	9.406648	0.012330	-0.003588	0.094063	-2.626864	-4.150785	0.033882
6677	0	1.206952	-0.408972	9.283647	0.012085	-0.004089	0.092834	-2.620669	-4.125916	0.036095
6678	0	1.180033	-0.365991	9.174106	0.011810	-0.003663	0.091740	-2.610048	-4.107708	0.032394
6679	0	1.165839	-0.433747	9.234592	0.011658	-0.004333	0.092346	-2.608501	-4.102512	0.041233
6680	0	1.166647	-0.409634	9.271054	0.011659	-0.004098	0.092711	-2.600038	-4.106157	0.043792
6681	0	1.204655	-0.360067	9.295363	0.012024	-0.003601	0.092957	-2.593030	-4.128111	0.044542
6682	0	1.179174	-0.360111	9.428924	0.011765	-0.003601	0.094293	-2.586669	-4.155053	0.050024
6683	0	1.187405	-0.403018	9.533270	0.011841	-0.004028	0.095337	-2.582507	-4.188831	0.054993
6684	0	1.200630	-0.464912	9.672620	0.011969	-0.004642	0.096731	-2.584047	-4.227200	0.064476
6685	0	1.224961	-0.458177	9.844423	0.012207	-0.004578	0.098450	-2.582443	-4.270530	0.073061
6686	0	1.233895	-0.416582	9.971403	0.012293	-0.004159	0.099720	-2.583696	-4.317398	0.074587
6687	0	1.274175	-0.445847	10.125137	0.012695	-0.004456	0.101257	-2.580584	-4.363574	0.083985
6688	0	1.295495	-0.440292	10.288738	0.012912	-0.004401	0.102893	-2.576035	-4.405229	0.090091
6689	0	1.328935	-0.409241	10.509678	0.013245	-0.004089	0.105103	-2.572761	-4.447651	0.092760
6690	0	1.337674	-0.422531	10.642742	0.013335	-0.004218	0.106433	-2.573640	-4.486157	0.091554
6691	0	1.352321	-0.506715	10.699023	0.013489	-0.005066	0.106995	-2.568244	-4.516619	0.096745
6692	0	1.346035	-0.439636	10.747029	0.013435	-0.004397	0.107473	-2.560424	-4.536696	0.107395
6693	0	1.337843	-0.384444	10.815287	0.013367	-0.003845	0.108154	-2.552649	-4.542613	0.114470
6694	0	1.339454	-0.439100	10.918758	0.013390	-0.004394	0.109188	-2.542907	-4.541302	0.119115
6695	0	1.360835	-0.390208	10.949753	0.013611	-0.003906	0.109497	-2.531136	-4.532417	0.118344
6696	0	1.316636	-0.475004	10.974273	0.013178	-0.004753	0.109741	-2.520709	-4.513821	0.119091
6697	0	1.334171	-0.420578	10.852380	0.013367	-0.004211	0.108521	-2.507245	-4.480956	0.116935
6698	0	1.353111	-0.492686	10.718852	0.013561	-0.004933	0.107184	-2.492743	-4.442207	0.117112
6699	0	1.320552	-0.463327	10.590112	0.013245	-0.004639	0.105896	-2.479342	-4.393235	0.121150
6700	0	1.288462	-0.407391	10.353029	0.012924	-0.004079	0.103525	-2.466310	-4.342666	0.124687
6701	0	1.284145	-0.433120	10.242173	0.012878	-0.004333	0.102417	-2.456029	-4.294633	0.126661
6702	0	1.239827	-0.438160	10.053901	0.012440	-0.004391	0.100533	-2.437987	-4.240603	0.130115
6703	0	1.253068	-0.396241	9.937081	0.012573	-0.003967	0.099365	-2.424431	-4.184907	0.125980
6704	0	1.227049	-0.352434	9.797662	0.012306	-0.003531	0.097972	-2.409348	-4.136428	0.126798
6705	0	1.229481	-0.450989	9.711160	0.012329	-0.004517	0.097107	-2.393586	-4.089198	0.124011
6706	0	1.241322	-0.370722	9.577694	0.012444	-0.003711	0.095773	-2.381440	-4.045020	0.122458
6707	0	1.243092	-0.384549	9.460714	0.012451	-0.003845	0.094604	-2.374015	-4.013455	0.127644
6708	0	1.178588	-0.371776	9.369586	0.011801	-0.003724	0.093694	-2.358456	-3.988354	0.129614
6709	0	1.195497	-0.377723	9.283578	0.011963	-0.003784	0.092834	-2.342104	-3.971649	0.132441
6710	0	1.206817	-0.395337	9.259234	0.012069	-0.003954	0.092592	-2.333634	-3.963929	0.136907
6711	0	1.184997	-0.366050	9.368787	0.011841	-0.003662	0.093689	-2.323936	-3.968096	0.141313
6712	0	1.205772	-0.366473	9.343973	0.012042	-0.003659	0.093442	-2.322838	-3.980322	0.143480
6713	0	1.216920	-0.378899	9.411302	0.012146	-0.003784	0.094116	-2.320922	-4.001517	0.144794
6714	0	1.203811	-0.397995	9.532656	0.012010	-0.003978	0.095330	-2.315822	-4.028641	0.148374
6715	0	1.224111	-0.397723	9.600355	0.012207	-0.003967	0.096008	-2.320061	-4.062006	0.158355
6716	0	1.243783	-0.417403	9.794575	0.012398	-0.004171	0.097951	-2.315516	-4.101632	0.163893
6717	0	1.230893	-0.409239	9.972629	0.012268	-0.004089	0.099731	-2.311346	-4.141301	0.169294
6718	0	1.251378	-0.410436	10.154667	0.012473	-0.004096	0.101552	-2.312888	-4.180001	0.171236
6719	0	1.285566	-0.433663	10.265622	0.012817	-0.004333	0.102661	-2.308530	-4.215483	0.174599
6720	0	1.317724	-0.403994	10.472082	0.013139	-0.004035	0.104726	-2.306097	-4.250231	0.181885
6721	0	1.297334	-0.458865	10.503685	0.012939	-0.004578	0.105042	-2.310123	-4.279884	0.184838
6722	0	1.309692	-0.466822	10.606573	0.013068	-0.004662	0.106070	-2.309396	-4.303470	0.190177
6723	0	1.362897	-0.452140	10.680901	0.013611	-0.004517	0.106812	-2.306432	-4.315523	0.194314
6724	0	1.360287	-0.391730	10.747504	0.013586	-0.003917	0.107477	-2.298995	-4.325908	0.199807
6725	0	1.361720	-0.408987	10.851969	0.013611	-0.004089	0.108521	-2.291354	-4.325115	0.203234
6726	0	1.355523	-0.463766	10.864167	0.013562	-0.004641	0.108641	-2.279946	-4.310289	0.202931
6727	0	1.335244	-0.341874	10.846121	0.013367	-0.003418	0.108459	-2.272296	-4.287702	0.205938
6728	0	1.356038	-0.445419	10.754970	0.013582	-0.004457	0.107547	-2.260086	-4.257087	0.199024
6729	0	1.339935	-0.481939	10.681520	0.013428	-0.004822	0.106812	-2.248922	-4.219102	0.200694
6730	0	1.339684	-0.426559	10.511389	0.013433	-0.004269	0.105109	-2.236913	-4.172638	0.202730
6731	0	1.272009	-0.409121	10.394724	0.012756	-0.004089	0.103943	-2.230467	-4.124818	0.210673
6732	0	1.282583	-0.347663	10.230901	0.012868	-0.003483	0.102304	-2.214764	-4.069988	0.212332
6733	0	1.253663	-0.499994	10.071282	0.012573	-0.005005	0.100708	-2.200273	-4.020768	0.212072
6734	0	1.252078	-0.322132	9.980635	0.012562	-0.003225	0.099801	-2.186791	-3.965986	0.212447
6735	0	1.253633	-0.323248	9.833243	0.012573	-0.003235	0.098328	-2.175071	-3.915307	0.211082
6736	0	1.277052	-0.481779	9.718205	0.012805	-0.004818	0.097178	-2.165937	-3.866980	0.212812
6737	0	1.254571	-0.378067	9.576791	0.012573	-0.003784	0.095764	-2.152813	-3.826357	0.210576
6738	0	1.206553	-0.316751	9.504160	0.012091	-0.003167	0.095038	-2.144357	-3.788186	0.213751
6739	0	1.170296	-0.415352	9.521665	0.011719	-0.004150	0.095215	-2.139210	-3.761433	0.214488
6740	0	1.210268	-0.421229	9.399879	0.012115	-0.004218	0.093997	-2.123352	-3.739117	0.218750
6741	0	1.184087	-0.348089	9.405510	0.011841	-0.003479	0.094055	-2.116754	-3.731436	0.220887
6742	0	1.166271	-0.391218	9.411459	0.011658	-0.003911	0.094115	-2.109275	-3.729754	0.219504
6743	0	1.197586	-0.415585	9.362603	0.011963	-0.004150	0.093628	-2.107184	-3.737688	0.223726
6744	0	1.170409	-0.447355	9.478093	0.011683	-0.004467	0.094784	-2.106276	-3.754757	0.225950
6745	0	1.211299	-0.335698	9.576062	0.012085	-0.003357	0.095764	-2.097624	-3.780337	0.229481
6746	0	1.205347	-0.403259	9.654557	0.012019	-0.004029	0.096550	-2.092906	-3.813017	0.234307
6747	0	1.248454	-0.470484	9.801797	0.012451	-0.004700	0.098022	-2.090041	-3.844140	0.230964
6748	0	1.255865	-0.373867	9.989984	0.012519	-0.003734	0.099905	-2.087087	-3.881725	0.230252
6749	0	1.274004	-0.397483	10.143453	0.012695	-0.003967	0.101440	-2.086884	-3.924175	0.234343
6750	0	1.282525	-0.411710	10.252117	0.012785	-0.004106	0.102527	-2.091048	-3.961026	0.243471
6751	0	1.272978	-0.409968	10.375514	0.012695	-0.004089	0.103760	-2.093728	-3.990834	0.253519
6752	0	1.285869	-0.393377	10.502772	0.012826	-0.003927	0.105032	-2.092032	-4.018336	0.259744
6753	0	1.327599	-0.397183	10.583086	0.013245	-0.003967	0.105835	-2.088012	-4.044147	0.263548
6754	0	1.326970	-0.447105	10.661671	0.013247	-0.004465	0.106620	-2.085488	-4.060789	0.269928
6755	0	1.368483	-0.421544	10.778628	0.013672	-0.004211	0.107788	-2.080664	-4.066373	0.272842
6756	0	1.388530	-0.361336	10.778356	0.013881	-0.003610	0.107784	-2.075402	-4.063039	0.276683
6757	0	1.360516	-0.451692	10.766672	0.013611	-0.004517	0.107666	-2.066573	-4.048701	0.282547
6758	0	1.352966	-0.458257	10.730169	0.013538	-0.004579	0.107301	-2.061491	-4.031205	0.285381
6759	0	1.335158	-0.421721	10.736249	0.013367	-0.004211	0.107361	-2.058367	-4.006715	0.291282
6760	0	1.306635	-0.471164	10.706168	0.013092	-0.004712	0.107059	-2.048439	-3.970964	0.292657
6761	0	1.272322	-0.420951	10.547283	0.012756	-0.004211	0.105469	-2.036782	-3.926767	0.290649
6762	0	1.259494	-0.469921	10.395459	0.012630	-0.004697	0.103951	-2.029771	-3.880418	0.292017
6763	0	1.253783	-0.384629	10.260439	0.012573	-0.003845	0.102600	-2.021346	-3.832569	0.292400
6764	0	1.246638	-0.433611	10.096440	0.012504	-0.004336	0.100960	-2.011426	-3.781983	0.295391
6765	0	1.259741	-0.457217	9.979739	0.012634	-0.004578	0.099792	-1.995587	-3.731269	0.297253
6766	0	1.271034	-0.383058	9.767046	0.012745	-0.003835	0.097666	-1.981081	-3.682360	0.297171
6767	0	1.236063	-0.433249	9.704971	0.012390	-0.004333	0.097046	-1.970281	-3.639125	0.301248
6768	0	1.249126	-0.402340	9.559193	0.012515	-0.004026	0.095589	-1.957146	-3.602052	0.311084
6769	0	1.242988	-0.365999	9.527874	0.012451	-0.003662	0.095276	-1.944996	-3.568004	0.312973
6770	0	1.202740	-0.433312	9.516027	0.012042	-0.004330	0.095159	-1.939520	-3.541971	0.312462
6771	0	1.219561	-0.403122	9.478894	0.012207	-0.004028	0.094788	-1.933424	-3.519733	0.313545
6772	0	1.205852	-0.385328	9.436266	0.012062	-0.003852	0.094362	-1.925535	-3.507006	0.314209
6773	0	1.178975	-0.372751	9.429790	0.011780	-0.003723	0.094299	-1.921313	-3.510687	0.314984
6774	0	1.181214	-0.453278	9.423248	0.011799	-0.004526	0.094234	-1.919944	-3.518314	0.321596
6775	0	1.179545	-0.403193	9.460239	0.011780	-0.004028	0.094604	-1.914875	-3.528760	0.325526
6776	0	1.189720	-0.361445	9.593920	0.011872	-0.003609	0.095942	-1.912371	-3.549888	0.333243
6777	0	1.223889	-0.385503	9.752980	0.012207	-0.003845	0.097534	-1.914460	-3.578780	0.338941
6778	0	1.218190	-0.392795	9.874121	0.012149	-0.003926	0.098745	-1.907176	-3.608368	0.352602
6779	0	1.242924	-0.427865	9.984839	0.012390	-0.004272	0.099854	-1.904885	-3.644670	0.358414
6780	0	1.287313	-0.386216	10.081358	0.012835	-0.003859	0.100819	-1.899580	-3.679918	0.361057
6781	0	1.316104	-0.428211	10.112985	0.013123	-0.004272	0.101135	-1.901037	-3.714950	0.368018
6782	0	1.292412	-0.466372	10.350040	0.012896	-0.004659	0.103504	-1.897009	-3.738038	0.368060
6783	0	1.315151	-0.440083	10.381687	0.013123	-0.004395	0.103821	-1.894543	-3.761280	0.379484
6784	0	1.369337	-0.423160	10.509051	0.013669	-0.004225	0.105094	-1.892408	-3.779229	0.381219
6785	0	1.339290	-0.372578	10.631985	0.013367	-0.003723	0.106323	-1.885692	-3.798840	0.382955
6786	0	1.343252	-0.446754	10.753439	0.013419	-0.004461	0.107536	-1.882621	-3.804522	0.384916
6787	0	1.325432	-0.384409	10.729865	0.013245	-0.003845	0.107300	-1.871745	-3.806231	0.390252
6788	0	1.314069	-0.377897	10.729718	0.013142	-0.003782	0.107297	-1.858600	-3.796429	0.397394
6789	0	1.354102	-0.433335	10.730092	0.013550	-0.004333	0.107300	-1.848609	-3.778399	0.401379
6790	0	1.339156	-0.439819	10.681555	0.013410	-0.004395	0.106813	-1.842605	-3.750376	0.403327
6791	0	1.316184	-0.421436	10.632582	0.013184	-0.004211	0.106323	-1.835842	-3.718230	0.407666
6792	0	1.292692	-0.476960	10.590430	0.012957	-0.004767	0.105901	-1.828003	-3.677599	0.399357
6793	0	1.302679	-0.438938	10.394745	0.013062	-0.004395	0.103943	-1.812315	-3.630642	0.398571
6794	0	1.277079	-0.438567	10.291867	0.012810	-0.004385	0.102914	-1.802976	-3.578595	0.402457
6795	0	1.253676	-0.438864	10.120107	0.012573	-0.004395	0.101196	-1.786273	-3.528604	0.403163
6796	0	1.240672	-0.468672	9.986628	0.012440	-0.004688	0.099862	-1.774523	-3.481997	0.409885
6797	0	1.247859	-0.420753	9.851517	0.012512	-0.004211	0.098511	-1.759937	-3.434207	0.410825
6798	0	1.229575	-0.383166	9.785165	0.012323	-0.003838	0.097848	-1.743045	-3.393074	0.414531
6799	0	1.206076	-0.414581	9.692704	0.012085	-0.004150	0.096924	-1.727644	-3.355746	0.416813
6800	0	1.207631	-0.340709	9.595572	0.012097	-0.003409	0.095953	-1.714860	-3.321947	0.416271
6801	0	1.206715	-0.439741	9.540007	0.012085	-0.004395	0.095398	-1.708323	-3.291807	0.420210
6802	0	1.198094	-0.403273	9.515857	0.011988	-0.004035	0.095158	-1.695668	-3.274966	0.422453
6803	0	1.201773	-0.384634	9.393385	0.012024	-0.003845	0.093933	-1.687080	-3.258704	0.425449
6804	0	1.207427	-0.415614	9.466614	0.012073	-0.004153	0.094666	-1.680699	-3.251997	0.431708
6805	0	1.191019	-0.439173	9.484772	0.011902	-0.004395	0.094849	-1.667459	-3.253369	0.433051
6806	0	1.205779	-0.457651	9.539364	0.012040	-0.004573	0.095396	-1.662006	-3.265858	0.433241
6807	0	1.235181	-0.415140	9.624949	0.012329	-0.004150	0.096252	-1.653440	-3.284169	0.435679
6808	0	1.246633	-0.397277	9.679106	0.012436	-0.003970	0.096795	-1.646831	-3.311424	0.439890
6809	0	1.229929	-0.433991	9.820138	0.012268	-0.004333	0.098206	-1.644612	-3.339078	0.445667
6810	0	1.211961	-0.435454	9.971856	0.012087	-0.004347	0.099723	-1.643775	-3.367892	0.454575
6811	0	1.279327	-0.410105	10.058077	0.012756	-0.004089	0.100586	-1.647268	-3.401320	0.454375
6812	0	1.298873	-0.405827	10.179038	0.012953	-0.004052	0.101795	-1.644394	-3.433032	0.455177
6813	0	1.309954	-0.421074	10.308359	0.013062	-0.004211	0.103088	-1.633973	-3.466519	0.458863
6814	0	1.335178	-0.445591	10.508820	0.013322	-0.004455	0.105092	-1.625635	-3.490400	0.460634
6815	0	1.309270	-0.415240	10.552584	0.013062	-0.004150	0.105530	-1.618126	-3.515443	0.465690
6816	0	1.320492	-0.464657	10.570163	0.013185	-0.004643	0.105704	-1.611606	-3.528870	0.464806
6817	0	1.362519	-0.445660	10.668758	0.013611	-0.004456	0.106689	-1.602948	-3.535459	0.474036
6818	0	1.340507	-0.440213	10.674525	0.013395	-0.004397	0.106747	-1.598127	-3.537210	0.477002
6819	0	1.336701	-0.421122	10.650632	0.013367	-0.004211	0.106506	-1.588017	-3.528786	0.480729
6820	0	1.347955	-0.420814	10.711704	0.013489	-0.004211	0.107116	-1.574542	-3.510205	0.481982
6821	0	1.353641	-0.457521	10.663022	0.013550	-0.004578	0.106628	-1.562033	-3.487003	0.490796
6822	0	1.326092	-0.395557	10.638965	0.013279	-0.003963	0.106387	-1.544526	-3.458886	0.488506
6823	0	1.291438	-0.390077	10.541099	0.012939	-0.003906	0.105408	-1.528527	-3.422904	0.490823
6824	0	1.267847	-0.444377	10.462335	0.012706	-0.004445	0.104620	-1.516982	-3.384278	0.491549
6825	0	1.266092	-0.427045	10.260443	0.012695	-0.004272	0.102600	-1.504694	-3.337080	0.499938
6826	0	1.241409	-0.407876	10.139091	0.012444	-0.004086	0.101387	-1.487054	-3.294995	0.504868
6827	0	1.229723	-0.432492	10.083434	0.012329	-0.004333	0.100830	-1.467347	-3.249990	0.513814
6828	0	1.253521	-0.413243	9.913433	0.012571	-0.004134	0.099130	-1.455246	-3.199463	0.524067
6829	0	1.272583	-0.445249	9.814863	0.012756	-0.004456	0.098145	-1.441583	-3.155124	0.529103
6830	0	1.273156	-0.401892	9.766727	0.012756	-0.004023	0.097664	-1.427225	-3.117368	0.530092
6831	0	1.255314	-0.354070	9.674331	0.012573	-0.003540	0.096741	-1.417958	-3.084865	0.532346
6832	0	1.221164	-0.433013	9.546609	0.012228	-0.004335	0.095464	-1.401699	-3.056513	0.539271
6833	0	1.219554	-0.396635	9.503325	0.012207	-0.003967	0.095032	-1.390635	-3.033944	0.547054
6834	0	1.230315	-0.403026	9.454659	0.012306	-0.004027	0.094546	-1.384230	-3.021535	0.554922
6835	0	1.196865	-0.396809	9.429855	0.011963	-0.003967	0.094299	-1.375336	-3.019932	0.554062
6836	0	1.179409	-0.397044	9.472425	0.011791	-0.003969	0.094725	-1.367036	-3.014705	0.561959
6837	0	1.191593	-0.415203	9.564027	0.011902	-0.004150	0.095642	-1.359221	-3.022932	0.564587
6838	0	1.206592	-0.397584	9.557428	0.012052	-0.003971	0.095576	-1.355117	-3.031495	0.569998
6839	0	1.223137	-0.396559	9.624942	0.012207	-0.003967	0.096252	-1.343467	-3.051782	0.580755
6840	0	1.234664	-0.421058	9.807309	0.012318	-0.004209	0.098077	-1.336145	-3.077027	0.584755
6841	0	1.242250	-0.403137	9.820136	0.012390	-0.004028	0.098206	-1.330078	-3.106139	0.591761
6842	0	1.279315	-0.452774	10.045006	0.012761	-0.004523	0.100454	-1.325538	-3.134067	0.598386
6843	0	1.248162	-0.446049	10.125336	0.012451	-0.004456	0.101257	-1.321444	-3.159959	0.601810
6844	0	1.272750	-0.422871	10.252621	0.012695	-0.004222	0.102530	-1.319398	-3.187346	0.605601
6845	0	1.284602	-0.451937	10.369507	0.012817	-0.004517	0.103699	-1.312863	-3.210395	0.612693
6846	0	1.327001	-0.434308	10.490796	0.013241	-0.004339	0.104912	-1.307495	-3.233677	0.619203
6847	0	1.320590	-0.409352	10.509958	0.013184	-0.004089	0.105103	-1.302367	-3.249447	0.621554
6848	0	1.312261	-0.434187	10.588732	0.013106	-0.004342	0.105889	-1.292435	-3.258545	0.621379
6849	0	1.331486	-0.421072	10.638315	0.013306	-0.004211	0.106384	-1.281979	-3.259933	0.622690
6850	0	1.332672	-0.402751	10.656415	0.013324	-0.004027	0.106565	-1.272406	-3.254575	0.626657
6851	0	1.342384	-0.439175	10.607971	0.013428	-0.004395	0.106079	-1.259717	-3.241827	0.634421
6852	0	1.310681	-0.432545	10.687452	0.013114	-0.004329	0.106874	-1.246473	-3.225650	0.637536
6853	0	1.298193	-0.464094	10.620334	0.013000	-0.004639	0.106201	-1.239153	-3.197122	0.642575
6854	0	1.269577	-0.445930	10.535336	0.012719	-0.004460	0.105350	-1.228313	-3.163166	0.651127
6855	0	1.309251	-0.414890	10.412982	0.013123	-0.004150	0.104126	-1.216855	-3.121622	0.652864
6856	0	1.297039	-0.445506	10.291577	0.013001	-0.004453	0.102912	-1.209652	-3.078575	0.660736
6857	0	1.259640	-0.407769	10.272729	0.012634	-0.004089	0.102722	-1.186902	-3.027850	0.666730
6858	0	1.283072	-0.394021	10.078316	0.012865	-0.003945	0.100779	-1.171267	-2.980342	0.673039
6859	0	1.278499	-0.396023	10.022414	0.012817	-0.003967	0.100220	-1.153445	-2.934860	0.678577
6860	0	1.235430	-0.419229	9.846173	0.012387	-0.004198	0.098457	-1.136990	-2.888051	0.686418
6861	0	1.242132	-0.390399	9.717188	0.012451	-0.003906	0.097168	-1.124560	-2.844471	0.689692
6862	0	1.224514	-0.402677	9.699542	0.012269	-0.004025	0.096992	-1.117511	-2.807872	0.700017
6863	0	1.213183	-0.353615	9.607127	0.012146	-0.003540	0.096069	-1.103247	-2.782582	0.705782
6864	0	1.204297	-0.401795	9.546460	0.012056	-0.004021	0.095463	-1.090340	-2.758190	0.709980
6865	0	1.196099	-0.420810	9.545937	0.011963	-0.004211	0.095459	-1.076813	-2.747610	0.710798
6866	0	1.202031	-0.408576	9.509266	0.012020	-0.004084	0.095093	-1.069833	-2.739547	0.716506
6867	0	1.190644	-0.409017	9.497009	0.011902	-0.004089	0.094971	-1.061325	-2.736810	0.719155
6868	0	1.203951	-0.415575	9.533397	0.012033	-0.004152	0.095335	-1.055998	-2.736977	0.721183
6869	0	1.197750	-0.403153	9.612842	0.011963	-0.004028	0.096130	-1.050402	-2.746158	0.722303
6870	0	1.219944	-0.403770	9.661064	0.012175	-0.004035	0.096614	-1.044270	-2.767382	0.723606
6871	0	1.260096	-0.408736	9.746965	0.012573	-0.004089	0.097473	-1.032673	-2.791723	0.731793
6872	0	1.271840	-0.366352	9.849920	0.012690	-0.003658	0.098503	-1.029450	-2.817006	0.738877
6873	0	1.272309	-0.384517	10.046036	0.012695	-0.003845	0.100464	-1.020146	-2.840495	0.743099
6874	0	1.272454	-0.372931	10.100093	0.012690	-0.003723	0.101006	-1.017901	-2.871951	0.750048
6875	0	1.266421	-0.329541	10.149775	0.012634	-0.003296	0.101501	-1.008160	-2.897508	0.758184
6876	0	1.303012	-0.384645	10.350327	0.013000	-0.003845	0.103507	-1.000291	-2.922191	0.761452
6877	0	1.308923	-0.428004	10.461049	0.013062	-0.004272	0.104614	-0.999340	-2.944423	0.766535
6878	0	1.302365	-0.435178	10.448084	0.012995	-0.004349	0.104485	-0.993447	-2.968008	0.770253
6879	0	1.307920	-0.421112	10.607694	0.013062	-0.004211	0.106079	-0.983887	-2.979026	0.772141
6880	0	1.365597	-0.384425	10.637828	0.013646	-0.003845	0.106380	-0.973593	-2.981558	0.775490
6881	0	1.343199	-0.458085	10.681085	0.013428	-0.004578	0.106812	-0.967749	-2.978107	0.776605
6882	0	1.330709	-0.440167	10.687152	0.013314	-0.004401	0.106871	-0.958902	-2.962458	0.774541
6883	0	1.360350	-0.415216	10.662929	0.013611	-0.004150	0.106628	-0.951483	-2.946608	0.772895
6884	0	1.296874	-0.475961	10.589919	0.012985	-0.004765	0.105897	-0.936831	-2.920804	0.771504
6885	0	1.310297	-0.402570	10.541025	0.013123	-0.004028	0.105408	-0.924721	-2.891523	0.777023
6886	0	1.281417	-0.377919	10.523245	0.012839	-0.003779	0.105229	-0.915163	-2.856200	0.779454
6887	0	1.279026	-0.396436	10.388529	0.012817	-0.003967	0.103882	-0.902644	-2.818350	0.782788
6888	0	1.303945	-0.432286	10.193940	0.013069	-0.004328	0.101935	-0.887843	-2.777069	0.785700
6889	0	1.272393	-0.384145	10.126155	0.012756	-0.003845	0.101257	-0.874327	-2.732444	0.796860
6890	0	1.265873	-0.383504	10.017060	0.012691	-0.003839	0.100166	-0.861059	-2.687090	0.800982
6891	0	1.260792	-0.402479	9.851426	0.012634	-0.004028	0.098511	-0.847738	-2.648615	0.801054
6892	0	1.249475	-0.395963	9.797147	0.012521	-0.003961	0.097968	-0.837371	-2.610324	0.809752
6893	0	1.237414	-0.377874	9.680402	0.012390	-0.003784	0.096802	-0.821821	-2.583585	0.815086
6894	0	1.252404	-0.371117	9.668573	0.012541	-0.003713	0.096684	-0.810926	-2.555956	0.813513
6895	0	1.225512	-0.415067	9.649822	0.012268	-0.004150	0.096497	-0.802160	-2.532860	0.813667
6896	0	1.205155	-0.415595	9.576779	0.012059	-0.004151	0.095767	-0.798589	-2.515988	0.819491
6897	0	1.201785	-0.372737	9.503234	0.012024	-0.003723	0.095032	-0.794619	-2.500963	0.823595
6898	0	1.195586	-0.416204	9.484878	0.011950	-0.004159	0.094850	-0.789377	-2.499771	0.831625
6899	0	1.184984	-0.390885	9.570190	0.011841	-0.003906	0.095703	-0.783597	-2.502917	0.836983
6900	0	1.181225	-0.440526	9.563723	0.011798	-0.004400	0.095639	-0.780735	-2.512480	0.842594
6901	0	1.216609	-0.402965	9.600570	0.012146	-0.004028	0.096008	-0.773542	-2.528859	0.843917
6902	0	1.227007	-0.361174	9.734217	0.012247	-0.003604	0.097345	-0.773923	-2.548293	0.852460
6903	0	1.266027	-0.421521	9.911762	0.012634	-0.004211	0.099121	-0.769567	-2.570784	0.854858
6904	0	1.241115	-0.434297	9.953687	0.012381	-0.004342	0.099541	-0.761934	-2.598415	0.856341
6905	0	1.272098	-0.379117	10.046036	0.012695	-0.003784	0.100464	-0.761203	-2.620194	0.857084
6906	0	1.289842	-0.386391	10.136784	0.012869	-0.003860	0.101372	-0.757516	-2.646086	0.861493
6907	0	1.290403	-0.391426	10.235243	0.012878	-0.003906	0.102356	-0.757803	-2.667286	0.865775
6908	0	1.313940	-0.429850	10.307698	0.013113	-0.004289	0.103081	-0.760071	-2.689166	0.869926
6909	0	1.308560	-0.385236	10.485513	0.013062	-0.003845	0.104858	-0.759267	-2.708011	0.879977
6910	0	1.306563	-0.386061	10.509369	0.013048	-0.003860	0.105096	-0.750815	-2.719643	0.882872
6911	0	1.344516	-0.446240	10.522210	0.013428	-0.004456	0.105225	-0.749637	-2.731233	0.891946
6912	0	1.309984	-0.440892	10.607288	0.013096	-0.004409	0.106073	-0.741130	-2.728175	0.898685
6913	0	1.299978	-0.415549	10.626209	0.013000	-0.004150	0.106262	-0.738011	-2.720052	0.906565
6914	0	1.311137	-0.434794	10.620120	0.013121	-0.004344	0.106200	-0.733605	-2.702729	0.907596
6915	0	1.317192	-0.403551	10.632442	0.013184	-0.004028	0.106323	-0.732698	-2.682832	0.915116
6916	0	1.327032	-0.428636	10.553316	0.013282	-0.004287	0.105532	-0.723659	-2.663066	0.916544
6917	0	1.328691	-0.384556	10.412836	0.013306	-0.003845	0.104126	-0.715415	-2.635190	0.917531
6918	0	1.318881	-0.390743	10.370491	0.013207	-0.003907	0.103703	-0.707063	-2.607419	0.914193
6919	0	1.309525	-0.438825	10.242076	0.013123	-0.004395	0.102417	-0.691447	-2.569683	0.919910
6920	0	1.292162	-0.377134	10.114508	0.012946	-0.003772	0.101142	-0.682358	-2.534751	0.920934
6921	0	1.249004	-0.408340	10.064997	0.012512	-0.004089	0.100647	-0.667076	-2.502357	0.928029
6922	0	1.244396	-0.413993	9.955707	0.012468	-0.004139	0.099554	-0.659669	-2.467175	0.933915
6923	0	1.230567	-0.439542	9.845260	0.012329	-0.004395	0.098450	-0.652201	-2.432813	0.939955
6924	0	1.219954	-0.397086	9.754161	0.012221	-0.003969	0.097539	-0.645675	-2.400138	0.945734
6925	0	1.243243	-0.421412	9.692612	0.012451	-0.004211	0.096924	-0.640389	-2.370949	0.953944
6926	0	1.215596	-0.427786	9.662411	0.012169	-0.004278	0.096622	-0.631619	-2.348619	0.958157
6927	0	1.201673	-0.464201	9.588697	0.012024	-0.004639	0.095886	-0.627262	-2.333050	0.962382
6928	0	1.182333	-0.409693	9.552133	0.011827	-0.004096	0.095521	-0.620081	-2.322250	0.967615
6929	0	1.202192	-0.396865	9.539814	0.012024	-0.003967	0.095398	-0.613474	-2.312901	0.971552
6930	0	1.202558	-0.415644	9.576322	0.012019	-0.004153	0.095764	-0.609089	-2.313666	0.980041
6931	0	1.197667	-0.403432	9.600633	0.011963	-0.004028	0.096008	-0.608102	-2.323210	0.983562
6932	0	1.237758	-0.361078	9.709961	0.012357	-0.003613	0.097102	-0.596885	-2.340880	0.989774
6933	0	1.234295	-0.390793	9.741029	0.012329	-0.003906	0.097412	-0.590772	-2.350316	0.999005
6934	0	1.244121	-0.422092	9.832062	0.012418	-0.004215	0.098324	-0.589345	-2.370797	1.007155
6935	0	1.229121	-0.396846	9.881300	0.012268	-0.003967	0.098816	-0.582738	-2.390820	1.017149
6936	0	1.258827	-0.415850	10.008708	0.012559	-0.004153	0.100091	-0.580801	-2.417627	1.018957
6937	0	1.272323	-0.409733	10.131454	0.012695	-0.004089	0.101318	-0.581860	-2.442444	1.026352
6938	0	1.271337	-0.459814	10.258850	0.012691	-0.004594	0.102592	-0.578745	-2.461213	1.034298
6939	0	1.271821	-0.427316	10.320760	0.012695	-0.004272	0.103210	-0.571655	-2.479919	1.031154
6940	0	1.294648	-0.403428	10.368912	0.012924	-0.004030	0.103692	-0.568269	-2.497855	1.033695
6941	0	1.295853	-0.439603	10.455080	0.012939	-0.004395	0.104553	-0.562076	-2.512091	1.036295
6942	0	1.293007	-0.458565	10.460668	0.012917	-0.004581	0.104609	-0.558820	-2.520226	1.036614
6943	0	1.282147	-0.433814	10.497978	0.012817	-0.004333	0.104980	-0.556031	-2.518075	1.045452
6944	0	1.295232	-0.428011	10.571042	0.012947	-0.004282	0.105711	-0.546201	-2.517137	1.050080
6945	0	1.336353	-0.421380	10.577423	0.013367	-0.004211	0.105774	-0.540928	-2.507128	1.058430
6946	0	1.298885	-0.440023	10.583553	0.012994	-0.004399	0.105835	-0.534140	-2.495208	1.067083
6947	0	1.304803	-0.390635	10.522628	0.013062	-0.003906	0.105225	-0.526423	-2.473965	1.075345
6948	0	1.320139	-0.377832	10.437532	0.013218	-0.003785	0.104373	-0.511170	-2.449291	1.081090
6949	0	1.316109	-0.439296	10.364062	0.013184	-0.004395	0.103638	-0.501602	-2.417949	1.089110
6950	0	1.293524	-0.408516	10.297370	0.012956	-0.004086	0.102971	-0.492326	-2.388762	1.098556
6951	0	1.297489	-0.378422	10.168784	0.013000	-0.003784	0.101685	-0.484602	-2.353496	1.095905
6952	0	1.268198	-0.439343	10.053372	0.012706	-0.004395	0.100531	-0.474512	-2.319941	1.099478
6953	0	1.285514	-0.420337	10.022305	0.012878	-0.004211	0.100220	-0.457590	-2.286974	1.106882
6954	0	1.262828	-0.419126	9.888548	0.012649	-0.004196	0.098883	-0.444235	-2.257109	1.113905
6955	0	1.237374	-0.408903	9.851282	0.012390	-0.004089	0.098511	-0.436200	-2.231732	1.118460
6956	0	1.240073	-0.402985	9.747919	0.012419	-0.004028	0.097477	-0.430337	-2.204281	1.121511
6957	0	1.213248	-0.444844	9.698688	0.012146	-0.004456	0.096985	-0.414398	-2.182063	1.124951
6958	0	1.217117	-0.382889	9.705086	0.012179	-0.003832	0.097050	-0.403421	-2.166115	1.118898
6959	0	1.208037	-0.385067	9.613073	0.012085	-0.003845	0.096130	-0.402392	-2.154428	1.124101
6960	0	1.201288	-0.409969	9.649682	0.012014	-0.004101	0.096497	-0.393620	-2.146471	1.134525
6961	0	1.191054	-0.427365	9.619028	0.011902	-0.004272	0.096191	-0.387675	-2.150641	1.140143
6962	0	1.205151	-0.414925	9.722502	0.012041	-0.004153	0.097226	-0.375648	-2.156784	1.147562
6963	0	1.234005	-0.415016	9.692244	0.012329	-0.004150	0.096924	-0.368086	-2.163613	1.151218
6964	0	1.236818	-0.408782	9.740714	0.012351	-0.004089	0.097409	-0.359029	-2.177696	1.158792
6965	0	1.247154	-0.427745	9.777551	0.012451	-0.004272	0.097778	-0.357649	-2.195508	1.163172
6966	0	1.275872	-0.441288	9.911119	0.012736	-0.004405	0.099114	-0.359506	-2.215379	1.166706
6967	0	1.260083	-0.427502	9.930059	0.012573	-0.004272	0.099304	-0.355353	-2.241190	1.170756
6968	0	1.296102	-0.403879	10.033046	0.012934	-0.004034	0.100334	-0.353651	-2.266374	1.175862
6969	0	1.284327	-0.415059	10.192545	0.012817	-0.004150	0.101929	-0.346812	-2.289521	1.182243
6970	0	1.289362	-0.414933	10.228521	0.012869	-0.004151	0.102288	-0.337542	-2.311290	1.186062
6971	0	1.289603	-0.458399	10.326901	0.012878	-0.004578	0.103271	-0.337516	-2.324924	1.192022
6972	0	1.293136	-0.416536	10.387385	0.012914	-0.004164	0.103876	-0.332295	-2.338501	1.194740
6973	0	1.313281	-0.390650	10.388053	0.013123	-0.003906	0.103882	-0.325561	-2.343935	1.195067
6974	0	1.302946	-0.458078	10.497640	0.013021	-0.004579	0.104978	-0.320943	-2.347866	1.201217
6975	0	1.318895	-0.402962	10.497975	0.013184	-0.004028	0.104980	-0.315361	-2.347896	1.207086
6976	0	1.331653	-0.440000	10.558876	0.013316	-0.004397	0.105589	-0.311186	-2.342526	1.214477
6977	0	1.323699	-0.475613	10.504268	0.013245	-0.004761	0.105042	-0.299224	-2.328401	1.215971
6978	0	1.315924	-0.426507	10.455623	0.013168	-0.004264	0.104555	-0.293529	-2.312729	1.224642
6979	0	1.310535	-0.439703	10.492148	0.013123	-0.004395	0.104919	-0.289252	-2.288261	1.233464
6980	0	1.300665	-0.415493	10.376621	0.013027	-0.004156	0.103764	-0.280979	-2.259898	1.240588
6981	0	1.273386	-0.384180	10.229785	0.012756	-0.003845	0.102295	-0.270222	-2.229042	1.244883
6982	0	1.250826	-0.414098	10.169193	0.012528	-0.004144	0.101689	-0.260240	-2.200691	1.249986
6983	0	1.267375	-0.390394	10.119908	0.012695	-0.003906	0.101196	-0.250704	-2.170668	1.261449
6984	0	1.256840	-0.383762	10.047166	0.012591	-0.003841	0.100469	-0.239516	-2.138885	1.267932
6985	0	1.285745	-0.359564	9.918505	0.012878	-0.003601	0.099182	-0.226416	-2.109080	1.271800
6986	0	1.263478	-0.419854	9.857998	0.012653	-0.004201	0.098577	-0.216801	-2.081982	1.279680
6987	0	1.249989	-0.402908	9.814607	0.012512	-0.004028	0.098145	-0.210868	-2.062121	1.286825
6988	0	1.235336	-0.445417	9.735561	0.012365	-0.004457	0.097354	-0.200319	-2.042490	1.286983
6989	0	1.238217	-0.408531	9.668088	0.012390	-0.004089	0.096680	-0.188843	-2.027610	1.292087
6990	0	1.230748	-0.414369	9.668224	0.012313	-0.004143	0.096682	-0.183226	-2.015817	1.301435
6991	0	1.256694	-0.396741	9.686361	0.012573	-0.003967	0.096863	-0.176805	-2.002940	1.301867
6992	0	1.219595	-0.372515	9.680239	0.012194	-0.003724	0.096803	-0.171485	-2.000244	1.305659
6993	0	1.233521	-0.390639	9.637372	0.012329	-0.003906	0.096375	-0.165136	-2.002158	1.308281
6994	0	1.210827	-0.378549	9.746987	0.012097	-0.003785	0.097471	-0.159085	-2.009656	1.311732
6995	0	1.203693	-0.354032	9.789878	0.012024	-0.003540	0.097900	-0.152995	-2.019550	1.310406
6996	0	1.219015	-0.415077	9.795535	0.012172	-0.004151	0.097958	-0.145974	-2.035763	1.313093
6997	0	1.222561	-0.396323	9.869171	0.012207	-0.003967	0.098694	-0.134916	-2.052086	1.319550
6998	0	1.257032	-0.414357	10.009023	0.012549	-0.004143	0.100093	-0.129505	-2.070803	1.325295
6999	0	1.271466	-0.409210	10.064442	0.012695	-0.004089	0.100647	-0.126274	-2.087631	1.331728
7000	0	1.257564	-0.421583	10.137059	0.012550	-0.004217	0.101374	-0.118540	-2.111016	1.337501
7001	0	1.277766	-0.445810	10.235319	0.012756	-0.004456	0.102356	-0.115122	-2.129706	1.342257
7002	0	1.281768	-0.421821	10.271399	0.012798	-0.004217	0.102716	-0.110088	-2.146156	1.346021
7003	0	1.307640	-0.415286	10.351365	0.013062	-0.004150	0.103516	-0.106590	-2.157497	1.352689
7004	0	1.322626	-0.434036	10.466882	0.013213	-0.004339	0.104671	-0.101594	-2.166792	1.363033
7005	0	1.301237	-0.415204	10.485686	0.013000	-0.004150	0.104858	-0.097220	-2.174688	1.366522
7006	0	1.326920	-0.378679	10.522075	0.013268	-0.003788	0.105221	-0.089736	-2.170415	1.368315
7007	0	1.299806	-0.414959	10.455356	0.013000	-0.004150	0.104553	-0.082684	-2.162722	1.373747
7008	0	1.317129	-0.426756	10.479835	0.013178	-0.004272	0.104797	-0.072254	-2.150473	1.372466
7009	0	1.323368	-0.415229	10.443247	0.013245	-0.004150	0.104431	-0.068143	-2.133482	1.377584
7010	0	1.296691	-0.427010	10.358028	0.012979	-0.004276	0.103579	-0.055231	-2.115621	1.378237
7011	0	1.292895	-0.433157	10.339495	0.012939	-0.004333	0.103394	-0.046980	-2.099073	1.387044
7012	0	1.308370	-0.420817	10.284844	0.013102	-0.004209	0.102846	-0.040379	-2.074294	1.397424
7013	0	1.279277	-0.390445	10.180981	0.012817	-0.003906	0.101807	-0.032254	-2.041704	1.400771
7014	0	1.250714	-0.390279	10.114304	0.012524	-0.003903	0.101141	-0.025520	-2.018125	1.401114
7015	0	1.273428	-0.396772	10.040562	0.012756	-0.003967	0.100403	-0.019931	-1.988116	1.404480
7016	0	1.275243	-0.384119	9.949497	0.012774	-0.003846	0.099492	-0.008203	-1.959012	1.407386
7017	0	1.255674	-0.420689	9.924545	0.012573	-0.004211	0.099243	0.003019	-1.935191	1.412531
7018	0	1.240255	-0.407973	9.851652	0.012418	-0.004081	0.098515	0.010230	-1.912738	1.419438
7019	0	1.225571	-0.408814	9.765785	0.012268	-0.004089	0.097656	0.017536	-1.893470	1.421327
7020	0	1.223444	-0.414936	9.839259	0.012243	-0.004148	0.098392	0.022380	-1.878448	1.423591
7021	0	1.214105	-0.384414	9.759587	0.012146	-0.003845	0.097595	0.029454	-1.867925	1.426234
7022	0	1.189062	-0.420876	9.741319	0.011891	-0.004210	0.097413	0.036141	-1.862386	1.431627
7023	0	1.245844	-0.415313	9.710588	0.012451	-0.004150	0.097107	0.038666	-1.866307	1.435968
7024	0	1.228704	-0.421858	9.698135	0.012282	-0.004217	0.096982	0.042772	-1.867266	1.447398
7025	0	1.228076	-0.397218	9.771549	0.012268	-0.003967	0.097717	0.042800	-1.877617	1.460313
7026	0	1.236762	-0.385701	9.850516	0.012354	-0.003856	0.098507	0.046901	-1.888971	1.462693
7027	0	1.252698	-0.409210	9.930222	0.012512	-0.004089	0.099304	0.049304	-1.901410	1.464272
7028	0	1.292173	-0.396971	9.929778	0.012908	-0.003973	0.099299	0.058593	-1.912694	1.465712
7029	0	1.253232	-0.427246	9.997307	0.012512	-0.004272	0.099976	0.064097	-1.931220	1.468002
7030	0	1.257273	-0.409505	10.051643	0.012552	-0.004090	0.100519	0.064209	-1.950054	1.470604
7031	0	1.259255	-0.408781	10.101084	0.012573	-0.004089	0.101013	0.071468	-1.967537	1.477332
7032	0	1.263176	-0.378506	10.204252	0.012612	-0.003781	0.102045	0.072741	-1.984891	1.483277
7033	0	1.283118	-0.409289	10.296445	0.012817	-0.004089	0.102966	0.074341	-1.995876	1.495707
7034	0	1.280059	-0.403687	10.296040	0.012784	-0.004036	0.102962	0.078752	-2.009940	1.501689
7035	0	1.313489	-0.415124	10.400232	0.013123	-0.004150	0.104004	0.083287	-2.019195	1.510770
7036	0	1.315379	-0.408901	10.448765	0.013147	-0.004091	0.104488	0.091170	-2.021913	1.517068
7037	0	1.264063	-0.439873	10.455228	0.012634	-0.004395	0.104553	0.091966	-2.024489	1.521031
7038	0	1.331841	-0.434282	10.424511	0.013318	-0.004342	0.104245	0.096566	-2.020588	1.529341
7039	0	1.318014	-0.451631	10.424850	0.013184	-0.004517	0.104248	0.102279	-2.012537	1.536613
7040	0	1.292497	-0.439798	10.363840	0.012932	-0.004395	0.103638	0.103846	-2.000699	1.539642
7041	0	1.286589	-0.439497	10.382234	0.012878	-0.004395	0.103821	0.108722	-1.982648	1.546418
7042	0	1.265832	-0.427693	10.315363	0.012671	-0.004273	0.103152	0.110166	-1.964895	1.550971
7043	0	1.298270	-0.414583	10.278564	0.013000	-0.004150	0.102783	0.120516	-1.940827	1.551660
7044	0	1.257979	-0.432132	10.138575	0.012599	-0.004325	0.101383	0.129839	-1.914920	1.555349
7045	0	1.280018	-0.396474	10.095443	0.012817	-0.003967	0.100952	0.138011	-1.891238	1.561079
7046	0	1.252153	-0.390152	10.046985	0.012539	-0.003901	0.100468	0.143235	-1.867278	1.566579
7047	0	1.268032	-0.408249	9.942847	0.012695	-0.004089	0.099426	0.156339	-1.845881	1.572646
7048	0	1.289089	-0.401359	9.918835	0.012909	-0.004015	0.099186	0.163135	-1.820937	1.578223
7049	0	1.268452	-0.378476	9.857315	0.012695	-0.003784	0.098572	0.167672	-1.804333	1.583949
7050	0	1.272766	-0.408978	9.839152	0.012734	-0.004091	0.098391	0.174573	-1.792468	1.593627
7051	0	1.250240	-0.409001	9.820679	0.012512	-0.004089	0.098206	0.178873	-1.776961	1.594481
7052	0	1.242830	-0.433775	9.698703	0.012431	-0.004335	0.096987	0.181128	-1.769557	1.596558
7053	0	1.220799	-0.403110	9.710670	0.012207	-0.004028	0.097107	0.182877	-1.766706	1.602232
7054	0	1.209052	-0.409790	9.771576	0.012087	-0.004095	0.097716	0.184590	-1.767074	1.611215
7055	0	1.215068	-0.408880	9.759466	0.012146	-0.004089	0.097595	0.190186	-1.768633	1.616996
7056	0	1.216210	-0.408806	9.826378	0.012155	-0.004088	0.098265	0.195481	-1.773468	1.620082
7057	0	1.215352	-0.415552	9.783820	0.012146	-0.004150	0.097839	0.194446	-1.778444	1.629985
7058	0	1.242096	-0.453122	9.850561	0.012404	-0.004527	0.098508	0.194524	-1.793827	1.634441
7059	0	1.258458	-0.421446	9.881435	0.012573	-0.004211	0.098816	0.195914	-1.803181	1.641903
7060	0	1.267584	-0.397988	10.009124	0.012657	-0.003974	0.100094	0.193919	-1.820698	1.644181
7061	0	1.271509	-0.385055	10.070531	0.012695	-0.003845	0.100708	0.192654	-1.839402	1.654406
7062	0	1.293570	-0.404488	10.118804	0.012918	-0.004040	0.101191	0.191650	-1.856216	1.659819
7063	0	1.289058	-0.433665	10.168289	0.012878	-0.004333	0.101685	0.192850	-1.866174	1.664196
7064	0	1.260836	-0.428373	10.253367	0.012597	-0.004279	0.102535	0.192430	-1.875008	1.667192
7065	0	1.289154	-0.397715	10.296429	0.012878	-0.003967	0.102966	0.186188	-1.885866	1.669891
7066	0	1.273180	-0.423829	10.344822	0.012721	-0.004231	0.103450	0.183311	-1.894044	1.674201
7067	0	1.301032	-0.409389	10.345317	0.013000	-0.004089	0.103455	0.182910	-1.901177	1.676120
7068	0	1.314576	-0.397958	10.393843	0.013142	-0.003977	0.103939	0.184469	-1.901983	1.675061
7069	0	1.300455	-0.439915	10.424735	0.013000	-0.004395	0.104248	0.184063	-1.902818	1.681059
7070	0	1.306725	-0.410126	10.333076	0.013069	-0.004099	0.103331	0.186067	-1.897050	1.686829
7071	0	1.299463	-0.445934	10.406551	0.013000	-0.004456	0.104065	0.186585	-1.887023	1.695437
7072	0	1.267042	-0.428028	10.315190	0.012683	-0.004280	0.103150	0.190982	-1.869540	1.700409
7073	0	1.292819	-0.427827	10.223507	0.012939	-0.004272	0.102234	0.189154	-1.853389	1.709232
7074	0	1.265617	-0.434749	10.174947	0.012672	-0.004346	0.101748	0.191957	-1.831531	1.714030
7075	0	1.286418	-0.390462	10.144230	0.012878	-0.003906	0.101440	0.198404	-1.811929	1.721452
7076	0	1.295224	-0.390051	10.089661	0.012972	-0.003903	0.100894	0.206287	-1.786134	1.730451
7077	0	1.298395	-0.396558	9.985574	0.013000	-0.003967	0.099854	0.212765	-1.763643	1.734464
7078	0	1.282857	-0.433425	10.004239	0.012845	-0.004331	0.100040	0.213148	-1.741287	1.738194
7079	0	1.249681	-0.390354	9.961141	0.012512	-0.003906	0.099609	0.220732	-1.720106	1.741663
7080	0	1.259198	-0.390567	9.876003	0.012604	-0.003901	0.098759	0.220375	-1.703001	1.746931
7081	0	1.244241	-0.402837	9.857288	0.012451	-0.004028	0.098572	0.224709	-1.689360	1.747949
7082	0	1.255107	-0.403451	9.826881	0.012555	-0.004029	0.098269	0.222999	-1.681202	1.750631
7083	0	1.238573	-0.415099	9.796196	0.012390	-0.004150	0.097961	0.226546	-1.672553	1.747227
7084	0	1.213938	-0.403315	9.796190	0.012136	-0.004030	0.097962	0.227495	-1.672638	1.755262
7085	0	1.233402	-0.445776	9.796071	0.012329	-0.004456	0.097961	0.229134	-1.674934	1.754253
7086	0	1.246611	-0.415711	9.814186	0.012461	-0.004155	0.098143	0.231106	-1.677894	1.758124
7087	0	1.240038	-0.415327	9.875348	0.012390	-0.004150	0.098755	0.232068	-1.686533	1.767031
7088	0	1.266476	-0.440619	9.887158	0.012654	-0.004401	0.098873	0.230370	-1.695199	1.763126
7089	0	1.295712	-0.421763	9.869127	0.012939	-0.004211	0.098694	0.227275	-1.712367	1.761325
7090	0	1.262651	-0.410374	9.972341	0.012609	-0.004103	0.099726	0.230230	-1.729792	1.768219
7091	0	1.271450	-0.415207	10.070552	0.012695	-0.004150	0.100708	0.232356	-1.748321	1.766273
7092	0	1.250453	-0.428432	10.106628	0.012489	-0.004276	0.101068	0.227345	-1.762320	1.767428
7093	0	1.277274	-0.440133	10.101082	0.012756	-0.004395	0.101013	0.223750	-1.777720	1.772093
7094	0	1.267931	-0.404748	10.216633	0.012667	-0.004043	0.102168	0.222390	-1.788675	1.777227
7095	0	1.289388	-0.378281	10.235406	0.012878	-0.003784	0.102356	0.227942	-1.802809	1.781902
7096	0	1.279441	-0.451995	10.204579	0.012787	-0.004515	0.102047	0.226161	-1.808204	1.788969
7097	0	1.307318	-0.402915	10.284272	0.013062	-0.004028	0.102844	0.229214	-1.818021	1.789507
7098	0	1.296473	-0.403432	10.338928	0.012962	-0.004030	0.103390	0.228738	-1.817557	1.795118
7099	0	1.300059	-0.464276	10.308818	0.013000	-0.004639	0.103088	0.228254	-1.814608	1.797787
7100	0	1.299925	-0.452405	10.357591	0.013000	-0.004525	0.103576	0.233511	-1.810182	1.802276
7101	0	1.311961	-0.439680	10.296659	0.013123	-0.004395	0.102966	0.235001	-1.803855	1.807995
7102	0	1.286196	-0.409609	10.333366	0.012872	-0.004094	0.103333	0.236836	-1.789980	1.814029
7103	0	1.317378	-0.377857	10.229639	0.013184	-0.003784	0.102295	0.247015	-1.775924	1.815570
7104	0	1.302867	-0.432507	10.296975	0.013041	-0.004323	0.102968	0.248792	-1.758733	1.827122
7105	0	1.274726	-0.427027	10.192994	0.012756	-0.004272	0.101929	0.255142	-1.745491	1.826914
7106	0	1.291219	-0.408409	10.095528	0.012921	-0.004086	0.100954	0.260713	-1.732152	1.832371
7107	0	1.292642	-0.433380	10.089277	0.012939	-0.004333	0.100891	0.264360	-1.714478	1.840955
7108	0	1.284087	-0.403107	9.979679	0.012853	-0.004029	0.099795	0.266157	-1.697950	1.840318
7109	0	1.274085	-0.415216	9.961129	0.012756	-0.004150	0.099609	0.268081	-1.677255	1.846049
7110	0	1.271239	-0.409172	9.906458	0.012725	-0.004093	0.099063	0.273677	-1.659972	1.852936
7111	0	1.280521	-0.415332	9.918358	0.012817	-0.004150	0.099182	0.274108	-1.642996	1.854905
7112	0	1.290991	-0.440060	9.894054	0.012915	-0.004401	0.098940	0.278780	-1.634799	1.864342
7113	0	1.280776	-0.402956	9.826781	0.012817	-0.004028	0.098267	0.281194	-1.620783	1.869671
7114	0	1.236525	-0.421418	9.869637	0.012370	-0.004214	0.098696	0.285115	-1.612370	1.877043
7115	0	1.238862	-0.433570	9.820566	0.012390	-0.004333	0.098206	0.286266	-1.607786	1.880759
7116	0	1.257302	-0.409374	9.826616	0.012569	-0.004094	0.098267	0.290403	-1.609201	1.885917
7117	0	1.233660	-0.402541	9.832682	0.012329	-0.004028	0.098328	0.297344	-1.615092	1.883912
7118	0	1.235366	-0.444993	9.924010	0.012344	-0.004450	0.099241	0.300912	-1.623126	1.889949
7119	0	1.215955	-0.415148	9.924146	0.012146	-0.004150	0.099243	0.303230	-1.636006	1.894349
7120	0	1.273429	-0.421889	9.942069	0.012722	-0.004214	0.099422	0.301527	-1.647421	1.897279
7121	0	1.276895	-0.409252	10.003488	0.012756	-0.004089	0.100037	0.301591	-1.659237	1.906684
7122	0	1.267705	-0.415982	10.009145	0.012659	-0.004157	0.100094	0.301937	-1.677090	1.909060
7123	0	1.277285	-0.463978	10.107208	0.012756	-0.004639	0.101074	0.304145	-1.693067	1.908537
7124	0	1.273970	-0.439796	10.143414	0.012728	-0.004397	0.101436	0.307082	-1.704012	1.919302
7125	0	1.283096	-0.427275	10.217114	0.012817	-0.004272	0.102173	0.310188	-1.716544	1.919970
7126	0	1.298128	-0.451877	10.228914	0.012966	-0.004518	0.102291	0.312406	-1.731007	1.936185
7127	0	1.282863	-0.421617	10.265953	0.012817	-0.004211	0.102661	0.310551	-1.740902	1.936436
7128	0	1.290745	-0.409733	10.296171	0.012900	-0.004100	0.102962	0.316769	-1.746178	1.937922
7129	0	1.294279	-0.414837	10.327115	0.012939	-0.004150	0.103271	0.322467	-1.747321	1.945074
7130	0	1.301162	-0.414504	10.333107	0.013007	-0.004147	0.103332	0.327539	-1.749629	1.943675
7131	0	1.293702	-0.433057	10.412640	0.012939	-0.004333	0.104126	0.334128	-1.744336	1.944009
7132	0	1.299709	-0.426176	10.327152	0.012996	-0.004267	0.103271	0.343035	-1.743315	1.947642
7133	0	1.317666	-0.384532	10.308926	0.013184	-0.003845	0.103088	0.346355	-1.733079	1.949330
7134	0	1.279292	-0.445387	10.272450	0.012803	-0.004457	0.102723	0.352744	-1.719290	1.957283
7135	0	1.250620	-0.432985	10.180753	0.012512	-0.004333	0.101807	0.360187	-1.710017	1.959082
7136	0	1.266904	-0.432143	10.162645	0.012683	-0.004327	0.101624	0.369634	-1.691903	1.963775
7137	0	1.268276	-0.421085	10.150306	0.012695	-0.004211	0.101501	0.373654	-1.675256	1.967932
7138	0	1.284219	-0.414772	10.046826	0.012854	-0.004149	0.100467	0.378980	-1.659779	1.972901
7139	0	1.243540	-0.414372	9.985576	0.012451	-0.004150	0.099854	0.389928	-1.639221	1.976064
7140	0	1.271562	-0.389108	9.985858	0.012725	-0.003893	0.099857	0.395353	-1.626196	1.983449
7141	0	1.256254	-0.414628	9.918366	0.012573	-0.004150	0.099182	0.403354	-1.611381	1.985306
7142	0	1.266891	-0.426274	9.906358	0.012673	-0.004265	0.099063	0.408993	-1.603782	1.986915
7143	0	1.275046	-0.390631	9.887771	0.012756	-0.003906	0.098877	0.412234	-1.594617	1.994579
7144	0	1.280228	-0.384363	9.784076	0.012805	-0.003846	0.097840	0.418513	-1.589137	2.002540
7145	0	1.269530	-0.420912	9.863291	0.012695	-0.004211	0.098633	0.424326	-1.586717	2.000877
7146	0	1.214559	-0.426993	9.851090	0.012146	-0.004272	0.098511	0.430377	-1.583834	2.000554
7147	0	1.258015	-0.408824	9.826576	0.012573	-0.004089	0.098267	0.434851	-1.589598	2.006942
7148	0	1.239414	-0.427124	9.857133	0.012390	-0.004272	0.098572	0.439419	-1.591982	2.012286
7149	0	1.242614	-0.423056	9.881058	0.012422	-0.004230	0.098811	0.442423	-1.594903	2.013663
7150	0	1.273568	-0.438198	9.899374	0.012725	-0.004380	0.098995	0.443520	-1.605181	2.020702
7151	0	1.307134	-0.396524	9.942506	0.013062	-0.003967	0.099426	0.448852	-1.614163	2.020113
7152	0	1.260333	-0.402628	10.052059	0.012592	-0.004025	0.100522	0.449913	-1.624505	2.027874
7153	0	1.276980	-0.409273	10.125549	0.012756	-0.004089	0.101257	0.449088	-1.637454	2.030579
7154	0	1.273484	-0.440972	10.100742	0.012722	-0.004402	0.101009	0.443551	-1.649781	2.033396
7155	0	1.258461	-0.421389	10.174410	0.012573	-0.004211	0.101746	0.443789	-1.660406	2.036565
7156	0	1.248751	-0.422058	10.228932	0.012474	-0.004217	0.102291	0.442962	-1.673339	2.044331
7157	0	1.270648	-0.439443	10.272079	0.012695	-0.004395	0.102722	0.446028	-1.683614	2.048537
7158	0	1.297052	-0.427299	10.314443	0.012961	-0.004272	0.103146	0.448387	-1.691589	2.051406
7159	0	1.294492	-0.415099	10.272146	0.012939	-0.004150	0.102722	0.450765	-1.695625	2.060670
7160	0	1.307294	-0.396690	10.375783	0.013072	-0.003969	0.103758	0.456184	-1.694450	2.063237
7161	0	1.324599	-0.408892	10.284408	0.013245	-0.004089	0.102844	0.459619	-1.693850	2.069065
7162	0	1.318121	-0.421050	10.290503	0.013186	-0.004211	0.102904	0.463627	-1.685930	2.070902
7163	0	1.324235	-0.402337	10.345507	0.013245	-0.004028	0.103455	0.471852	-1.681159	2.066315
7164	0	1.329306	-0.425915	10.260222	0.013301	-0.004263	0.102601	0.478934	-1.670277	2.068057
7165	0	1.305219	-0.414840	10.260137	0.013062	-0.004150	0.102600	0.484135	-1.657855	2.076358
7166	0	1.297066	-0.408222	10.199316	0.012981	-0.004086	0.101992	0.490747	-1.643715	2.082418
7167	0	1.274224	-0.402784	10.138119	0.012756	-0.004028	0.101379	0.494189	-1.625716	2.085816
7168	0	1.271782	-0.414696	10.028498	0.012728	-0.004149	0.100284	0.499914	-1.612393	2.091325
7169	0	1.262387	-0.415178	10.058719	0.012634	-0.004150	0.100586	0.501112	-1.598416	2.087732
7170	0	1.236126	-0.378142	9.985661	0.012369	-0.003787	0.099855	0.510365	-1.587343	2.092308
7171	0	1.262255	-0.396672	10.003812	0.012634	-0.003967	0.100037	0.513908	-1.571969	2.099888
7172	0	1.248104	-0.432939	9.869777	0.012488	-0.004333	0.098697	0.520313	-1.561431	2.102495
7173	0	1.250351	-0.408860	9.954946	0.012512	-0.004089	0.099548	0.524041	-1.549517	2.108157
7174	0	1.254494	-0.384000	9.833113	0.012556	-0.003844	0.098330	0.531773	-1.534571	2.111921
7175	0	1.263423	-0.396696	9.802248	0.012634	-0.003967	0.098022	0.534897	-1.532576	2.118607
7176	0	1.244724	-0.427246	9.826698	0.012450	-0.004272	0.098267	0.537735	-1.527299	2.129260
7177	0	1.257591	-0.421044	9.826630	0.012573	-0.004211	0.098267	0.541515	-1.528430	2.131022
7178	0	1.264940	-0.396322	9.838651	0.012639	-0.003966	0.098388	0.547730	-1.538544	2.135326
7179	0	1.233641	-0.396620	9.875401	0.012329	-0.003967	0.098755	0.551657	-1.545154	2.140843
7180	0	1.253450	-0.389882	9.893529	0.012527	-0.003904	0.098936	0.560674	-1.552531	2.144103
7181	0	1.252119	-0.390516	9.930311	0.012512	-0.003906	0.099304	0.564500	-1.560978	2.144926
7182	0	1.260827	-0.415030	9.978741	0.012591	-0.004148	0.099790	0.565080	-1.578622	2.153756
7183	0	1.240010	-0.403032	10.034049	0.012390	-0.004028	0.100342	0.565459	-1.588240	2.160756
7184	0	1.260604	-0.410068	10.113054	0.012593	-0.004094	0.101132	0.560770	-1.601038	2.175381
7185	0	1.277036	-0.385038	10.113329	0.012756	-0.003845	0.101135	0.557534	-1.615117	2.180783
7186	0	1.273706	-0.404294	10.216616	0.012723	-0.004039	0.102168	0.555490	-1.629132	2.187677
7187	0	1.319669	-0.409278	10.247620	0.013184	-0.004089	0.102478	0.554229	-1.641999	2.195438
7188	0	1.315705	-0.422003	10.296134	0.013148	-0.004219	0.102962	0.555653	-1.649915	2.195927
7189	0	1.288441	-0.390635	10.278245	0.012878	-0.003906	0.102783	0.557939	-1.654672	2.193542
7190	0	1.331687	-0.378936	10.320842	0.013317	-0.003785	0.103209	0.555737	-1.652571	2.194440
7191	0	1.288044	-0.402763	10.302712	0.012878	-0.004028	0.103027	0.558934	-1.652978	2.193395
7192	0	1.270264	-0.378445	10.327005	0.012699	-0.003783	0.103271	0.560094	-1.655140	2.199231
7193	0	1.269348	-0.415284	10.296644	0.012695	-0.004150	0.102966	0.559906	-1.651399	2.205246
7194	0	1.268555	-0.427851	10.308910	0.012691	-0.004278	0.103088	0.562053	-1.643081	2.209842
7195	0	1.268844	-0.439648	10.235673	0.012695	-0.004395	0.102356	0.562362	-1.633668	2.211920
7196	0	1.285467	-0.427971	10.229696	0.012864	-0.004277	0.102296	0.562169	-1.621486	2.222025
7197	0	1.286607	-0.415193	10.138090	0.012878	-0.004150	0.101379	0.562801	-1.605694	2.218733
7198	0	1.259763	-0.427867	10.107750	0.012609	-0.004276	0.101076	0.562553	-1.590554	2.221772
7199	0	1.243905	-0.427453	10.125873	0.012451	-0.004272	0.101257	0.562634	-1.575114	2.222990
7200	0	1.259619	-0.427685	10.028436	0.012609	-0.004277	0.100283	0.565516	-1.558258	2.228418
7201	0	1.250055	-0.390568	9.948879	0.012512	-0.003906	0.099487	0.568615	-1.543182	2.231599
7202	0	1.278183	-0.396330	9.961386	0.012794	-0.003966	0.099612	0.574507	-1.528057	2.234666
7203	0	1.274630	-0.396739	9.887825	0.012756	-0.003967	0.098877	0.576812	-1.514785	2.238376
7204	0	1.260820	-0.384875	9.894057	0.012614	-0.003846	0.098940	0.576184	-1.506119	2.242863
7205	0	1.269277	-0.360288	9.857204	0.012695	-0.003601	0.098572	0.576550	-1.501610	2.252904
7206	0	1.244406	-0.378934	9.832776	0.012445	-0.003788	0.098328	0.577273	-1.498327	2.254534
7207	0	1.233052	-0.396860	9.887672	0.012329	-0.003967	0.098877	0.578072	-1.498375	2.259212
7208	0	1.251699	-0.415209	9.844903	0.012512	-0.004150	0.098450	0.578420	-1.502380	2.265435
7209	0	1.258172	-0.421279	9.857064	0.012573	-0.004211	0.098572	0.579105	-1.510658	2.270162
7210	0	1.251635	-0.409205	9.899839	0.012512	-0.004089	0.098999	0.578236	-1.513843	2.272418
7211	0	1.223320	-0.449162	9.953287	0.012226	-0.004485	0.099534	0.573018	-1.520439	2.271643
7212	0	1.282081	-0.417846	9.978234	0.012809	-0.004178	0.099784	0.574687	-1.532614	2.271767
7213	0	1.246080	-0.415063	10.015748	0.012451	-0.004150	0.100159	0.576680	-1.542177	2.280700
7214	0	1.266710	-0.415573	10.094738	0.012653	-0.004151	0.100949	0.573908	-1.556257	2.283681
7215	0	1.270931	-0.421312	10.107239	0.012695	-0.004211	0.101074	0.574207	-1.570656	2.290827
7216	0	1.279509	-0.403275	10.119105	0.012784	-0.004032	0.101192	0.575600	-1.581612	2.291998
7217	0	1.276672	-0.421636	10.241550	0.012756	-0.004211	0.102417	0.572263	-1.591717	2.297373
7218	0	1.285148	-0.398025	10.222821	0.012837	-0.003978	0.102230	0.571671	-1.606038	2.304860
7219	0	1.312806	-0.397406	10.266017	0.013123	-0.003967	0.102661	0.566389	-1.610775	2.312011
7220	0	1.265177	-0.416712	10.277938	0.012645	-0.004165	0.102780	0.565871	-1.617181	2.318996
7221	0	1.281909	-0.409337	10.278283	0.012817	-0.004089	0.102783	0.563566	-1.617634	2.323087
7222	0	1.318225	-0.434154	10.296592	0.013186	-0.004342	0.102965	0.566235	-1.611417	2.321391
7223	0	1.312510	-0.433732	10.266065	0.013123	-0.004333	0.102661	0.564090	-1.612801	2.323763
7224	0	1.287739	-0.410097	10.253776	0.012883	-0.004098	0.102537	0.562835	-1.604876	2.325177
7225	0	1.299121	-0.421453	10.339459	0.013000	-0.004211	0.103394	0.561541	-1.593171	2.329621
7226	0	1.297127	-0.427664	10.278650	0.012981	-0.004279	0.102785	0.566447	-1.580477	2.335281
7227	0	1.293184	-0.409117	10.266202	0.012939	-0.004089	0.102661	0.566510	-1.570539	2.336687
7228	0	1.297702	-0.439675	10.223595	0.012985	-0.004398	0.102235	0.570420	-1.559990	2.340879
7229	0	1.287199	-0.426640	10.101426	0.012878	-0.004272	0.101013	0.579366	-1.551366	2.347681
7230	0	1.254858	-0.426139	10.052821	0.012560	-0.004261	0.100527	0.580979	-1.537055	2.350926
7231	0	1.280722	-0.451818	9.991578	0.012817	-0.004517	0.099915	0.581279	-1.524102	2.359258
7232	0	1.266279	-0.439544	9.967391	0.012674	-0.004398	0.099672	0.586541	-1.509359	2.355622
7233	0	1.237738	-0.409442	9.924455	0.012390	-0.004089	0.099243	0.582796	-1.493314	2.360455
7234	0	1.253512	-0.428135	9.900257	0.012547	-0.004283	0.099001	0.586669	-1.477666	2.364825
7235	0	1.281239	-0.414959	9.918281	0.012817	-0.004150	0.099182	0.589501	-1.470477	2.362446
7236	0	1.262085	-0.451817	9.826782	0.012624	-0.004516	0.098268	0.588510	-1.465703	2.364540
7237	0	1.245169	-0.421411	9.881574	0.012451	-0.004211	0.098816	0.587361	-1.465009	2.367306
7238	0	1.270164	-0.409591	9.887527	0.012696	-0.004095	0.098876	0.588253	-1.469883	2.367819
7239	0	1.245440	-0.433102	9.814423	0.012451	-0.004333	0.098145	0.593013	-1.472342	2.370562
7240	0	1.246600	-0.451146	9.856969	0.012457	-0.004512	0.098571	0.595289	-1.481633	2.369999
7241	0	1.227394	-0.439350	9.832695	0.012268	-0.004395	0.098328	0.598292	-1.487148	2.368237
7242	0	1.247215	-0.414624	9.942326	0.012463	-0.004148	0.099424	0.602730	-1.496911	2.374561
7243	0	1.252353	-0.414697	9.973017	0.012512	-0.004150	0.099731	0.608433	-1.508625	2.378346
7244	0	1.279042	-0.414564	10.021536	0.012779	-0.004144	0.100217	0.608163	-1.520280	2.386886
7245	0	1.276851	-0.421602	10.137767	0.012756	-0.004211	0.101379	0.604805	-1.532803	2.390839
7246	0	1.260922	-0.397734	10.082473	0.012597	-0.003977	0.100826	0.605968	-1.545317	2.394125
7247	0	1.276780	-0.422046	10.131654	0.012756	-0.004211	0.101318	0.597564	-1.557015	2.396430
7248	0	1.272333	-0.435290	10.229046	0.012718	-0.004353	0.102291	0.598971	-1.561528	2.400638
7249	0	1.270768	-0.451631	10.241547	0.012695	-0.004517	0.102417	0.600994	-1.574099	2.399335
7250	0	1.297465	-0.403066	10.228970	0.012964	-0.004028	0.102291	0.600033	-1.584430	2.394760
7251	0	1.294320	-0.445733	10.266058	0.012939	-0.004456	0.102661	0.599839	-1.587435	2.401025
7252	0	1.301027	-0.451884	10.302511	0.013007	-0.004520	0.103025	0.603408	-1.589816	2.411164
7253	0	1.336964	-0.420824	10.327123	0.013367	-0.004211	0.103271	0.608683	-1.591921	2.415979
7254	0	1.288235	-0.438772	10.259942	0.012884	-0.004389	0.102599	0.611648	-1.588784	2.421509
7255	0	1.299494	-0.445312	10.272298	0.013000	-0.004456	0.102722	0.616031	-1.581349	2.420018
7256	0	1.316234	-0.438805	10.235825	0.013172	-0.004390	0.102357	0.619677	-1.569217	2.424790
7257	0	1.292748	-0.402652	10.229651	0.012939	-0.004028	0.102295	0.623491	-1.554742	2.434916
7258	0	1.266300	-0.396266	10.187166	0.012671	-0.003964	0.101871	0.627186	-1.544083	2.438140
7259	0	1.298862	-0.420983	10.186926	0.013000	-0.004211	0.101868	0.630700	-1.529615	2.440853
7260	0	1.272031	-0.414333	10.113982	0.012733	-0.004148	0.101138	0.637103	-1.514637	2.441035
7261	0	1.244227	-0.438994	10.040414	0.012451	-0.004395	0.100403	0.643976	-1.503328	2.444260
7262	0	1.278874	-0.450474	9.973485	0.012799	-0.004508	0.099733	0.649499	-1.490261	2.453000
7263	0	1.256438	-0.433321	9.954947	0.012573	-0.004333	0.099548	0.651449	-1.478925	2.453386
7264	0	1.236091	-0.402897	9.985677	0.012372	-0.004028	0.099855	0.652344	-1.465073	2.455435
7265	0	1.256432	-0.408731	9.967162	0.012573	-0.004089	0.099670	0.656306	-1.453722	2.456321
7266	0	1.242664	-0.402563	9.900169	0.012433	-0.004025	0.099001	0.656642	-1.445224	2.459315
7267	0	1.251138	-0.402659	9.851092	0.012512	-0.004028	0.098511	0.660234	-1.443177	2.460314
7268	0	1.226323	-0.389916	9.838920	0.012266	-0.003903	0.098389	0.666803	-1.438797	2.468868
7269	0	1.239370	-0.402752	9.857136	0.012390	-0.004028	0.098572	0.669315	-1.441911	2.474447
7270	0	1.240209	-0.439352	9.869223	0.012397	-0.004394	0.098693	0.670975	-1.447067	2.480344
7271	0	1.245670	-0.415167	9.905931	0.012451	-0.004150	0.099060	0.671013	-1.452390	2.481068
7272	0	1.271149	-0.397317	9.875212	0.012706	-0.003970	0.098753	0.669050	-1.457947	2.484033
7273	0	1.282138	-0.427115	9.899856	0.012817	-0.004272	0.098999	0.672089	-1.461561	2.488373
7274	0	1.264892	-0.439706	9.979044	0.012642	-0.004393	0.099792	0.668604	-1.468713	2.496550
7275	0	1.233628	-0.433568	10.015771	0.012329	-0.004333	0.100159	0.667708	-1.476094	2.504527
7276	0	1.290502	-0.403343	10.076459	0.012893	-0.004033	0.100766	0.668865	-1.489162	2.512410
7277	0	1.276928	-0.391063	10.082827	0.012756	-0.003906	0.100830	0.665345	-1.502848	2.514251
7278	0	1.242247	-0.434509	10.119158	0.012416	-0.004343	0.101192	0.664477	-1.509322	2.517911
7279	0	1.277066	-0.403138	10.198783	0.012756	-0.004028	0.101990	0.662428	-1.524368	2.518836
7280	0	1.236958	-0.415827	10.186142	0.012358	-0.004157	0.101863	0.662461	-1.536697	2.520827
7281	0	1.276834	-0.415244	10.247645	0.012756	-0.004150	0.102478	0.661565	-1.549104	2.523045
7282	0	1.291266	-0.415285	10.235092	0.012902	-0.004155	0.102352	0.665485	-1.559719	2.524888
7283	0	1.276257	-0.469175	10.296590	0.012756	-0.004700	0.102966	0.675624	-1.565603	2.523216
7284	0	1.282937	-0.443285	10.278167	0.012830	-0.004440	0.102781	0.685198	-1.564040	2.520709
7285	0	1.306183	-0.426732	10.266131	0.013062	-0.004272	0.102661	0.692276	-1.563410	2.524536
7286	0	1.287507	-0.432483	10.229531	0.012878	-0.004324	0.102295	0.692751	-1.558787	2.527121
7287	0	1.293084	-0.433159	10.278437	0.012939	-0.004333	0.102783	0.696365	-1.548384	2.535156
7288	0	1.266755	-0.432684	10.223723	0.012678	-0.004330	0.102236	0.701025	-1.535717	2.544624
7289	0	1.304723	-0.433231	10.156439	0.013062	-0.004333	0.101562	0.703855	-1.518778	2.550299
7290	0	1.271734	-0.414499	10.162784	0.012728	-0.004148	0.101626	0.709181	-1.506184	2.555959
7291	0	1.280595	-0.378235	10.113677	0.012817	-0.003784	0.101135	0.712676	-1.492380	2.562631
7292	0	1.277852	-0.384029	10.028574	0.012794	-0.003842	0.100284	0.716441	-1.473259	2.568057
7293	0	1.274519	-0.396652	10.003807	0.012756	-0.003967	0.100037	0.718649	-1.459553	2.570762
7294	0	1.278598	-0.420899	9.979554	0.012794	-0.004210	0.099794	0.721623	-1.448826	2.571496
7295	0	1.250259	-0.420800	9.979383	0.012512	-0.004211	0.099792	0.726828	-1.436862	2.570979
7296	0	1.260986	-0.395937	9.894063	0.012615	-0.003961	0.098940	0.729591	-1.429834	2.577588
7297	0	1.256812	-0.402752	9.930488	0.012573	-0.004028	0.099304	0.731834	-1.423074	2.579681
7298	0	1.268865	-0.414849	9.863331	0.012685	-0.004149	0.098634	0.734148	-1.426611	2.576237
7299	0	1.245030	-0.433373	9.863291	0.012451	-0.004333	0.098633	0.735138	-1.424760	2.574832
7300	0	1.226741	-0.420721	9.851081	0.012266	-0.004212	0.098511	0.742305	-1.425307	2.573283
7301	0	1.239984	-0.390319	9.863171	0.012390	-0.003906	0.098633	0.747021	-1.435713	2.575916
7302	0	1.223238	-0.432738	9.881230	0.012226	-0.004328	0.098813	0.748713	-1.442215	2.579893
7303	0	1.215421	-0.421741	9.881465	0.012146	-0.004211	0.098816	0.742960	-1.450853	2.579297
7304	0	1.265954	-0.397562	9.972760	0.012650	-0.003980	0.099729	0.748681	-1.460320	2.576494
7305	0	1.270530	-0.402514	9.979134	0.012695	-0.004028	0.099792	0.753565	-1.471063	2.582523
7306	0	1.254497	-0.383720	10.015432	0.012532	-0.003839	0.100156	0.757371	-1.484882	2.592016
7307	0	1.246267	-0.397237	10.052328	0.012451	-0.003967	0.100525	0.752654	-1.497050	2.585171
7308	0	1.285189	-0.416030	10.064170	0.012840	-0.004161	0.100643	0.754460	-1.509487	2.585789
7309	0	1.289179	-0.421169	10.052318	0.012878	-0.004211	0.100525	0.755448	-1.524131	2.595831
7310	0	1.346379	-0.402914	10.149642	0.013454	-0.004029	0.101498	0.756784	-1.533954	2.599128
7311	0	1.325767	-0.421297	10.131659	0.013245	-0.004211	0.101318	0.756126	-1.547907	2.600536
7312	0	1.297281	-0.402875	10.241235	0.012965	-0.004032	0.102413	0.760981	-1.555632	2.601738
7313	0	1.300820	-0.402910	10.229391	0.013000	-0.004028	0.102295	0.761172	-1.563451	2.599230
7314	0	1.295818	-0.391016	10.296293	0.012955	-0.003908	0.102963	0.760134	-1.566641	2.606122
7315	0	1.293913	-0.396724	10.241703	0.012939	-0.003967	0.102417	0.761413	-1.565667	2.616751
7316	0	1.299634	-0.408827	10.290572	0.013000	-0.004089	0.102905	0.763787	-1.561435	2.621679
7317	0	1.275221	-0.396763	10.308888	0.012756	-0.003967	0.103088	0.764549	-1.556134	2.625423
7318	0	1.298371	-0.415354	10.223484	0.012992	-0.004151	0.102234	0.763314	-1.546321	2.632522
7319	0	1.280974	-0.427095	10.205180	0.012817	-0.004272	0.102051	0.766147	-1.537081	2.636778
7320	0	1.285615	-0.420982	10.217559	0.012863	-0.004209	0.102175	0.765849	-1.528509	2.637581
7321	0	1.304740	-0.402204	10.150353	0.013062	-0.004028	0.101501	0.774047	-1.511882	2.641198
7322	0	1.302512	-0.426136	10.077381	0.013033	-0.004260	0.100773	0.773706	-1.502357	2.645270
7323	0	1.323016	-0.384319	10.046585	0.013245	-0.003845	0.100464	0.777216	-1.485255	2.651102
7324	0	1.272194	-0.395930	10.052854	0.012727	-0.003963	0.100528	0.782984	-1.479033	2.650286
7325	0	1.274968	-0.378647	9.961014	0.012756	-0.003784	0.099609	0.781474	-1.470721	2.654154
7326	0	1.279760	-0.385008	9.967219	0.012804	-0.003850	0.099671	0.782436	-1.462682	2.658553
7327	0	1.244558	-0.396493	9.906086	0.012451	-0.003967	0.099060	0.786297	-1.455670	2.667299
7328	0	1.225075	-0.408542	9.936688	0.012257	-0.004085	0.099366	0.786439	-1.448332	2.672878
7329	0	1.257472	-0.378612	9.936497	0.012573	-0.003784	0.099365	0.785240	-1.449399	2.679175
7330	0	1.227119	-0.366620	9.899806	0.012271	-0.003667	0.098998	0.787178	-1.449216	2.689914
7331	0	1.232755	-0.396884	9.893812	0.012329	-0.003967	0.098938	0.786393	-1.446771	2.692925
7332	0	1.251478	-0.366586	9.881511	0.012508	-0.003666	0.098816	0.787374	-1.453469	2.693399
7333	0	1.264352	-0.390381	9.850965	0.012634	-0.003906	0.098511	0.791156	-1.463584	2.694787
7334	0	1.253878	-0.420628	9.923925	0.012530	-0.004207	0.099240	0.792533	-1.472713	2.694980
7335	0	1.215743	-0.427382	9.930274	0.012146	-0.004272	0.099304	0.791944	-1.485373	2.697767
7336	0	1.272508	-0.396962	9.984884	0.012718	-0.003970	0.099850	0.793525	-1.492696	2.698524
7337	0	1.258709	-0.403142	9.979061	0.012573	-0.004028	0.099792	0.790956	-1.508059	2.705434
7338	0	1.255050	-0.428625	10.082464	0.012540	-0.004279	0.100826	0.783858	-1.519590	2.709823
7339	0	1.264772	-0.396748	10.186600	0.012634	-0.003967	0.101868	0.784539	-1.534110	2.712898
7340	0	1.279354	-0.391207	10.100785	0.012783	-0.003907	0.101009	0.779979	-1.545448	2.718044
7341	0	1.258425	-0.397203	10.174406	0.012573	-0.003967	0.101746	0.775569	-1.557277	2.719544
7342	0	1.284611	-0.415563	10.168011	0.012839	-0.004161	0.101681	0.782311	-1.564299	2.720105
7343	0	1.306407	-0.378322	10.131807	0.013062	-0.003784	0.101318	0.784292	-1.566587	2.721081
7344	0	1.270613	-0.409083	10.211001	0.012700	-0.004088	0.102111	0.782522	-1.572874	2.727631
7345	0	1.306675	-0.427061	10.266055	0.013062	-0.004272	0.102661	0.785500	-1.578187	2.731355
7346	0	1.301498	-0.420784	10.186529	0.013011	-0.004209	0.101866	0.787147	-1.582060	2.731123
7347	0	1.293692	-0.390772	10.247829	0.012939	-0.003906	0.102478	0.786408	-1.578665	2.732395
7348	0	1.268385	-0.366577	10.186840	0.012690	-0.003666	0.101868	0.787447	-1.571598	2.731857
7349	0	1.293520	-0.385059	10.260043	0.012939	-0.003845	0.102600	0.782239	-1.566133	2.725553
7350	0	1.274210	-0.421967	10.180748	0.012748	-0.004223	0.101807	0.786699	-1.559197	2.728514
7351	0	1.293235	-0.415272	10.199055	0.012939	-0.004150	0.101990	0.784944	-1.550632	2.729702
7352	0	1.273557	-0.445725	10.119819	0.012742	-0.004460	0.101197	0.789294	-1.542780	2.731291
7353	0	1.292815	-0.427555	10.125864	0.012939	-0.004272	0.101257	0.786633	-1.529380	2.727015
7354	0	1.272735	-0.421488	10.095496	0.012733	-0.004218	0.100954	0.791157	-1.521962	2.730988
7355	0	1.281341	-0.390797	10.003706	0.012817	-0.003906	0.100037	0.790018	-1.516859	2.729892
7356	0	1.285941	-0.427912	9.967163	0.012870	-0.004276	0.099670	0.787543	-1.504269	2.726618
7357	0	1.281255	-0.402962	9.973201	0.012817	-0.004028	0.099731	0.786952	-1.498274	2.731312
7358	0	1.261879	-0.415396	9.991611	0.012624	-0.004153	0.099916	0.787003	-1.492084	2.735373
7359	0	1.268971	-0.384972	9.899957	0.012695	-0.003845	0.098999	0.782716	-1.485165	2.737354
7360	0	1.243638	-0.416044	9.887831	0.012440	-0.004160	0.098878	0.782950	-1.480817	2.744784
7361	0	1.250958	-0.402529	9.930465	0.012512	-0.004028	0.099304	0.787126	-1.477181	2.743165
7362	0	1.262715	-0.365828	9.912120	0.012629	-0.003656	0.099121	0.785875	-1.475193	2.752060
7363	0	1.245656	-0.390833	9.893723	0.012451	-0.003906	0.098938	0.784291	-1.481011	2.755701
7364	0	1.271443	-0.410273	9.905669	0.012706	-0.004094	0.099058	0.775124	-1.490492	2.755610
7365	0	1.263780	-0.409595	9.930348	0.012634	-0.004089	0.099304	0.768381	-1.494165	2.762635
7366	0	1.258837	-0.398767	9.985026	0.012580	-0.003981	0.099852	0.761093	-1.503411	2.764326
7367	0	1.252074	-0.421376	10.003545	0.012512	-0.004211	0.100037	0.759186	-1.512781	2.769312
7368	0	1.254218	-0.415969	10.033719	0.012529	-0.004156	0.100339	0.755809	-1.526932	2.773653
7369	0	1.282107	-0.409333	10.034116	0.012817	-0.004089	0.100342	0.751995	-1.530656	2.773451
7370	0	1.258898	-0.422630	10.082678	0.012580	-0.004220	0.100828	0.745551	-1.540449	2.775416
7371	0	1.294245	-0.433852	10.131776	0.012939	-0.004333	0.101318	0.740573	-1.543345	2.776398
7372	0	1.258796	-0.422375	10.174251	0.012579	-0.004222	0.101744	0.739125	-1.552930	2.773717
7373	0	1.294497	-0.415419	10.192786	0.012939	-0.004150	0.101929	0.735639	-1.558780	2.779966
7374	0	1.295810	-0.403864	10.174259	0.012950	-0.004037	0.101744	0.734317	-1.567464	2.778190
7375	0	1.300653	-0.421484	10.217194	0.013000	-0.004211	0.102173	0.731191	-1.573821	2.780906
7376	0	1.314055	-0.410134	10.241312	0.013134	-0.004097	0.102414	0.727145	-1.580866	2.791474
7377	0	1.318258	-0.415355	10.314942	0.013184	-0.004150	0.103149	0.724374	-1.579356	2.795740
7378	0	1.287573	-0.452763	10.284307	0.012876	-0.004523	0.102843	0.720238	-1.579170	2.799786
7379	0	1.281376	-0.421498	10.211212	0.012817	-0.004211	0.102112	0.716913	-1.574651	2.799597
7380	0	1.292563	-0.421608	10.223479	0.012932	-0.004219	0.102234	0.720856	-1.567240	2.800758
7381	0	1.281188	-0.427349	10.211246	0.012817	-0.004272	0.102112	0.720521	-1.560853	2.813550
7382	0	1.261702	-0.433941	10.199129	0.012623	-0.004336	0.101991	0.717727	-1.553851	2.813239
7383	0	1.281063	-0.421283	10.138019	0.012817	-0.004211	0.101379	0.716797	-1.545806	2.813082
7384	0	1.285358	-0.439668	10.101563	0.012865	-0.004397	0.101014	0.718291	-1.532409	2.815612
7385	0	1.274958	-0.415078	10.089195	0.012756	-0.004150	0.100891	0.718517	-1.524355	2.817435
7386	0	1.267081	-0.421830	10.028276	0.012681	-0.004212	0.100282	0.712449	-1.512319	2.821726
7387	0	1.274659	-0.433527	10.046503	0.012756	-0.004333	0.100464	0.711055	-1.500777	2.818730
7388	0	1.260962	-0.428036	9.973376	0.012614	-0.004276	0.099733	0.707043	-1.495120	2.820790
7389	0	1.269377	-0.427604	9.967045	0.012695	-0.004272	0.099670	0.703674	-1.493113	2.827483
7390	0	1.281003	-0.415969	9.997597	0.012814	-0.004158	0.099976	0.702431	-1.488743	2.828947
7391	0	1.262865	-0.421623	9.960988	0.012634	-0.004211	0.099609	0.697602	-1.481982	2.832423
7392	0	1.280591	-0.410041	9.985445	0.012806	-0.004100	0.099854	0.697551	-1.481602	2.832683
7393	0	1.257520	-0.415599	9.930372	0.012573	-0.004150	0.099304	0.691786	-1.483603	2.839730
7394	0	1.270094	-0.410179	9.899684	0.012699	-0.004101	0.098997	0.691274	-1.485420	2.845354
7395	0	1.264105	-0.427127	9.985271	0.012634	-0.004272	0.099854	0.693112	-1.492777	2.842546
7396	0	1.259314	-0.433645	9.997264	0.012587	-0.004332	0.099974	0.688130	-1.499971	2.846383
7397	0	1.245473	-0.433206	10.009728	0.012451	-0.004333	0.100098	0.690327	-1.503753	2.848774
7398	0	1.283290	-0.421273	9.991233	0.012824	-0.004210	0.099914	0.687316	-1.513713	2.858037
7399	0	1.300978	-0.409285	10.107288	0.013000	-0.004089	0.101074	0.684006	-1.524035	2.866728
7400	0	1.278143	-0.422333	10.021580	0.012774	-0.004219	0.100217	0.679780	-1.531804	2.873636
7401	0	1.294624	-0.415006	10.052404	0.012939	-0.004150	0.100525	0.680647	-1.539204	2.876852
7402	0	1.265468	-0.414932	10.125458	0.012648	-0.004150	0.101255	0.682306	-1.546809	2.875171
7403	0	1.270262	-0.458070	10.198870	0.012695	-0.004578	0.101990	0.679304	-1.554621	2.870366
7404	0	1.265911	-0.421347	10.198577	0.012649	-0.004218	0.101987	0.684893	-1.566058	2.867465
7405	0	1.282533	-0.397157	10.198858	0.012817	-0.003967	0.101990	0.680593	-1.574678	2.867089
7406	0	1.295544	-0.452530	10.241408	0.012955	-0.004526	0.102414	0.682057	-1.575243	2.871873
7407	0	1.281890	-0.427251	10.241680	0.012817	-0.004272	0.102417	0.682463	-1.576602	2.871029
7408	0	1.251007	-0.408885	10.211153	0.012515	-0.004090	0.102111	0.684593	-1.570685	2.875617
7409	0	1.263776	-0.439273	10.192836	0.012634	-0.004395	0.101929	0.687009	-1.574213	2.875884
7410	0	1.294472	-0.426799	10.186697	0.012946	-0.004270	0.101867	0.689335	-1.572390	2.882098
7411	0	1.281484	-0.433418	10.241728	0.012817	-0.004333	0.102417	0.689044	-1.569244	2.881389
7412	0	1.292651	-0.445702	10.211275	0.012934	-0.004457	0.102112	0.689990	-1.560796	2.879333
7413	0	1.294038	-0.415083	10.162340	0.012939	-0.004150	0.101624	0.689969	-1.561567	2.879725
7414	0	1.311906	-0.409212	10.107389	0.013124	-0.004090	0.101073	0.688497	-1.555236	2.886301
7415	0	1.281011	-0.409206	10.089193	0.012817	-0.004089	0.100891	0.686017	-1.546808	2.894048
7416	0	1.255384	-0.427814	10.131983	0.012558	-0.004278	0.101319	0.686476	-1.541779	2.891716
7417	0	1.280804	-0.408984	10.070918	0.012817	-0.004089	0.100708	0.686400	-1.530862	2.895966
7418	0	1.285572	-0.384837	9.979477	0.012859	-0.003846	0.099794	0.684481	-1.526561	2.904362
7419	0	1.250703	-0.414702	9.961017	0.012512	-0.004150	0.099609	0.688824	-1.520385	2.908207
7420	0	1.255790	-0.414618	9.979394	0.012563	-0.004144	0.099793	0.686573	-1.514700	2.918353
7421	0	1.226281	-0.451341	9.948810	0.012268	-0.004517	0.099487	0.690710	-1.508484	2.922167
7422	0	1.280394	-0.396082	9.918349	0.012807	-0.003962	0.099183	0.692071	-1.504872	2.923275
7423	0	1.238502	-0.421100	9.899968	0.012390	-0.004211	0.098999	0.692978	-1.498682	2.919453
7424	0	1.250383	-0.433048	9.875570	0.012502	-0.004333	0.098756	0.696759	-1.500748	2.917045
7425	0	1.269856	-0.408808	9.967005	0.012695	-0.004089	0.099670	0.698624	-1.504242	2.919834
7426	0	1.257786	-0.414609	9.991384	0.012579	-0.004148	0.099914	0.701781	-1.502760	2.928184
7427	0	1.269788	-0.426983	10.040262	0.012695	-0.004272	0.100403	0.705100	-1.505384	2.923155
7428	0	1.264601	-0.420766	10.027889	0.012639	-0.004207	0.100280	0.704295	-1.513068	2.923709
7429	0	1.264108	-0.402985	10.040191	0.012634	-0.004028	0.100403	0.702875	-1.520536	2.922451
7430	0	1.284235	-0.385181	10.058244	0.012831	-0.003849	0.100584	0.700071	-1.533519	2.921048
7431	0	1.276938	-0.402614	10.156095	0.012756	-0.004028	0.101562	0.702843	-1.547979	2.923446
7432	0	1.285171	-0.408622	10.137447	0.012843	-0.004086	0.101376	0.702454	-1.557482	2.927344
7433	0	1.294856	-0.433336	10.143927	0.012939	-0.004333	0.101440	0.702948	-1.567544	2.927467
7434	0	1.284697	-0.439311	10.168032	0.012836	-0.004395	0.101682	0.704822	-1.580192	2.928448
7435	0	1.294456	-0.439293	10.217227	0.012939	-0.004395	0.102173	0.707014	-1.585808	2.932121
7436	0	1.294839	-0.433019	10.186586	0.012949	-0.004331	0.101866	0.707887	-1.584960	2.936257
7437	0	1.264177	-0.415131	10.174464	0.012634	-0.004150	0.101746	0.707214	-1.593242	2.940118
7438	0	1.271200	-0.457547	10.149849	0.012710	-0.004580	0.101499	0.712157	-1.595791	2.947257
7439	0	1.269535	-0.445240	10.205091	0.012695	-0.004456	0.102051	0.716096	-1.595758	2.955266
7440	0	1.293330	-0.439056	10.241769	0.012939	-0.004389	0.102417	0.714499	-1.588681	2.956887
7441	0	1.262744	-0.427124	10.211271	0.012634	-0.004272	0.102112	0.716231	-1.580859	2.963867
7442	0	1.286022	-0.438751	10.229658	0.012864	-0.004393	0.102296	0.722310	-1.576382	2.969994
7443	0	1.268938	-0.408540	10.229582	0.012695	-0.004089	0.102295	0.726974	-1.569451	2.964851
7444	0	1.298362	-0.389744	10.119786	0.012988	-0.003899	0.101197	0.728528	-1.564084	2.959324
7445	0	1.280839	-0.415015	10.083123	0.012817	-0.004150	0.100830	0.729120	-1.553662	2.961177
7446	0	1.279351	-0.396805	10.071062	0.012799	-0.003967	0.100710	0.728645	-1.547009	2.968361
7447	0	1.280979	-0.384354	10.083111	0.012817	-0.003845	0.100830	0.730922	-1.538250	2.971539
7448	0	1.291842	-0.408223	10.077186	0.012924	-0.004086	0.100771	0.736095	-1.531534	2.976391
7449	0	1.292946	-0.390858	9.961058	0.012939	-0.003906	0.099609	0.733729	-1.519829	2.976679
7450	0	1.298119	-0.427656	9.985536	0.012980	-0.004277	0.099855	0.734692	-1.520392	2.972040
7451	0	1.275520	-0.396890	9.997567	0.012756	-0.003967	0.099976	0.733032	-1.518784	2.965649
7452	0	1.256882	-0.415557	9.948744	0.012570	-0.004154	0.099487	0.731779	-1.516861	2.968053
7453	0	1.251666	-0.415153	9.924256	0.012512	-0.004150	0.099243	0.730688	-1.521779	2.966096
7454	0	1.258780	-0.421514	9.948461	0.012582	-0.004214	0.099485	0.730069	-1.528646	2.972764
7455	0	1.263450	-0.377982	9.942641	0.012634	-0.003784	0.099426	0.735304	-1.528716	2.968924
7456	0	1.251226	-0.420125	10.021979	0.012512	-0.004203	0.100220	0.737348	-1.528597	2.968028
7457	0	1.245224	-0.421195	10.009750	0.012451	-0.004211	0.100098	0.737006	-1.529675	2.970421
7458	0	1.245386	-0.403625	9.948601	0.012453	-0.004030	0.099486	0.730337	-1.530395	2.967586
7459	0	1.227279	-0.451469	9.985302	0.012268	-0.004517	0.099854	0.732760	-1.535707	2.969903
7460	0	1.283205	-0.390098	10.064451	0.012827	-0.003903	0.100645	0.735701	-1.541381	2.970046
7461	0	1.269969	-0.396887	10.076843	0.012695	-0.003967	0.100769	0.734160	-1.546252	2.972685
7462	0	1.288965	-0.391179	10.088880	0.012887	-0.003910	0.100889	0.732500	-1.549182	2.980780
7463	0	1.306803	-0.378795	10.143945	0.013062	-0.003784	0.101440	0.728413	-1.556320	2.976924
7464	0	1.277265	-0.439805	10.125415	0.012769	-0.004402	0.101254	0.733288	-1.560665	2.980085
7465	0	1.288388	-0.390747	10.150073	0.012878	-0.003906	0.101501	0.732246	-1.566827	2.991231
7466	0	1.283378	-0.403734	10.155960	0.012828	-0.004031	0.101561	0.725660	-1.573506	3.000763
7467	0	1.263930	-0.427444	10.107351	0.012634	-0.004272	0.101074	0.723723	-1.579213	3.008112
7468	0	1.289163	-0.409328	10.174327	0.012888	-0.004094	0.101744	0.724785	-1.583125	3.005172
7469	0	1.318262	-0.353688	10.229516	0.013184	-0.003540	0.102295	0.728538	-1.581910	3.004940
7470	0	1.287695	-0.438826	10.247800	0.012877	-0.004389	0.102478	0.729352	-1.582287	3.008508
7471	0	1.256829	-0.415365	10.223436	0.012573	-0.004150	0.102234	0.725973	-1.576678	3.011836
7472	0	1.262645	-0.403721	10.156208	0.012624	-0.004035	0.101562	0.723720	-1.579612	3.016826
7473	0	1.269038	-0.421157	10.186829	0.012695	-0.004211	0.101868	0.723821	-1.574018	3.022552
7474	0	1.286798	-0.427248	10.168556	0.012868	-0.004273	0.101686	0.725050	-1.573957	3.025259
7475	0	1.274800	-0.420844	10.101436	0.012756	-0.004211	0.101013	0.728680	-1.564448	3.031144
7476	0	1.255259	-0.414312	10.083248	0.012556	-0.004145	0.100832	0.730710	-1.560493	3.040845
7477	0	1.287120	-0.390612	10.089204	0.012878	-0.003906	0.100891	0.731134	-1.552257	3.044746
7478	0	1.261592	-0.421185	10.107554	0.012619	-0.004211	0.101075	0.730856	-1.548661	3.046229
7479	0	1.268997	-0.414745	9.997639	0.012695	-0.004150	0.099976	0.734528	-1.542602	3.056887
7480	0	1.280032	-0.390152	9.985515	0.012806	-0.003901	0.099854	0.733595	-1.536054	3.056784
7481	0	1.268947	-0.390668	10.022045	0.012695	-0.003906	0.100220	0.733252	-1.529222	3.053416
7482	0	1.262037	-0.390985	9.948835	0.012622	-0.003907	0.099488	0.730406	-1.527404	3.056576
7483	0	1.287277	-0.384036	9.936615	0.012878	-0.003845	0.099365	0.736284	-1.520921	3.064140
7484	0	1.298510	-0.389918	9.948868	0.012989	-0.003897	0.099488	0.733646	-1.516291	3.066696
7485	0	1.275788	-0.396428	9.985344	0.012756	-0.003967	0.099854	0.737128	-1.517857	3.062137
7486	0	1.288138	-0.408716	9.918102	0.012881	-0.004084	0.099181	0.733310	-1.517962	3.064196
7487	0	1.264169	-0.415054	9.905911	0.012634	-0.004150	0.099060	0.733255	-1.526451	3.063785
7488	0	1.258728	-0.402999	10.015584	0.012588	-0.004029	0.100156	0.732540	-1.526015	3.061857
7489	0	1.245912	-0.445542	9.973046	0.012451	-0.004456	0.099731	0.732770	-1.535014	3.063280
7490	0	1.271106	-0.414837	10.064413	0.012711	-0.004150	0.100644	0.735219	-1.535534	3.068053
7491	0	1.270259	-0.414890	10.021887	0.012695	-0.004150	0.100220	0.736932	-1.543695	3.067502
7492	0	1.253140	-0.371954	10.168209	0.012527	-0.003720	0.101683	0.737907	-1.549172	3.067624
7493	0	1.307068	-0.384565	10.125613	0.013062	-0.003845	0.101257	0.737485	-1.559440	3.066355
7494	0	1.289736	-0.408977	10.119334	0.012897	-0.004090	0.101193	0.738205	-1.560308	3.066901
7495	0	1.306787	-0.390852	10.089020	0.013062	-0.003906	0.100891	0.735777	-1.567492	3.071005
7496	0	1.308189	-0.397825	10.198562	0.013074	-0.003972	0.101987	0.729055	-1.576508	3.081830
7497	0	1.306511	-0.390811	10.192818	0.013062	-0.003906	0.101929	0.727172	-1.580587	3.089087
7498	0	1.294750	-0.416085	10.235361	0.012946	-0.004154	0.102354	0.719916	-1.582112	3.094651
7499	0	1.275484	-0.391210	10.229489	0.012756	-0.003906	0.102295	0.713583	-1.580464	3.096865
7500	0	1.287453	-0.404415	10.162245	0.012875	-0.004041	0.101623	0.709898	-1.580415	3.101895
7501	0	1.312130	-0.403008	10.186777	0.013123	-0.004028	0.101868	0.708067	-1.578987	3.104686
7502	0	1.269197	-0.434397	10.119606	0.012692	-0.004337	0.101196	0.700632	-1.578355	3.102117
7503	0	1.281448	-0.378414	10.137976	0.012817	-0.003784	0.101379	0.700820	-1.575066	3.105499
7504	0	1.287335	-0.414856	10.119628	0.012873	-0.004150	0.101196	0.703060	-1.575873	3.110201
7505	0	1.275213	-0.421341	10.083053	0.012756	-0.004211	0.100830	0.701019	-1.571175	3.112938
7506	0	1.286067	-0.390679	10.089245	0.012870	-0.003911	0.100891	0.705967	-1.560804	3.120321
7507	0	1.269147	-0.421076	10.070852	0.012695	-0.004211	0.100708	0.706934	-1.556566	3.128424
7508	0	1.286900	-0.409102	9.979356	0.012871	-0.004088	0.099793	0.704096	-1.554564	3.131878
7509	0	1.287530	-0.433003	9.967096	0.012878	-0.004333	0.099670	0.708103	-1.550907	3.128410
7510	0	1.280710	-0.390223	9.967172	0.012811	-0.003900	0.099671	0.705168	-1.546761	3.128248
7511	0	1.287552	-0.384375	10.003705	0.012878	-0.003845	0.100037	0.706980	-1.543488	3.132987
7512	0	1.299576	-0.402426	9.930412	0.012995	-0.004025	0.099304	0.708313	-1.544512	3.129733
7513	0	1.263558	-0.396919	9.936499	0.012634	-0.003967	0.099365	0.706226	-1.546042	3.129913
7514	0	1.263772	-0.384993	9.930305	0.012636	-0.003850	0.099303	0.706362	-1.547830	3.130838
7515	0	1.251038	-0.384531	9.912132	0.012512	-0.003845	0.099121	0.706265	-1.545648	3.128235
7516	0	1.238706	-0.384863	9.942608	0.012386	-0.003846	0.099426	0.703534	-1.546537	3.130612
7517	0	1.270239	-0.397085	9.960833	0.012695	-0.003967	0.099609	0.699495	-1.554686	3.132215
7518	0	1.283513	-0.397741	10.021633	0.012832	-0.003975	0.100217	0.696726	-1.558646	3.131398
7519	0	1.257689	-0.408926	10.058549	0.012573	-0.004089	0.100586	0.696899	-1.562844	3.134136
7520	0	1.276515	-0.421379	10.082780	0.012763	-0.004211	0.100828	0.694331	-1.565351	3.136190
7521	0	1.282601	-0.415304	10.064577	0.012817	-0.004150	0.100647	0.691393	-1.575229	3.140212
7522	0	1.241071	-0.421713	10.100990	0.012407	-0.004217	0.101010	0.691483	-1.579176	3.143208
7523	0	1.227440	-0.434082	10.125624	0.012268	-0.004333	0.101257	0.683260	-1.586389	3.141579
7524	0	1.253235	-0.410792	10.113130	0.012525	-0.004105	0.101132	0.679598	-1.595255	3.148876
7525	0	1.294253	-0.402885	10.131795	0.012939	-0.004028	0.101318	0.678948	-1.598648	3.141877
7526	0	1.270383	-0.409333	10.162215	0.012701	-0.004091	0.101623	0.676628	-1.601795	3.141892
7527	0	1.287628	-0.403600	10.119625	0.012878	-0.004028	0.101196	0.668050	-1.599425	3.144015
7528	0	1.287702	-0.386538	10.119476	0.012874	-0.003861	0.101195	0.663702	-1.603344	3.149808
7529	0	1.300580	-0.390635	10.186699	0.013000	-0.003906	0.101868	0.663589	-1.609324	3.148921
7530	0	1.300631	-0.403220	10.180574	0.013000	-0.004028	0.101807	0.659227	-1.615875	3.148959
7531	0	1.315618	-0.422045	10.222799	0.013155	-0.004220	0.102228	0.658812	-1.617301	3.149755
7532	0	1.296212	-0.434298	10.143677	0.012963	-0.004343	0.101437	0.658914	-1.616030	3.148440
7533	0	1.293654	-0.440025	10.162366	0.012939	-0.004395	0.101624	0.652543	-1.612809	3.149712
7534	0	1.268337	-0.447286	10.144095	0.012690	-0.004467	0.101440	0.646060	-1.605918	3.152450
7535	0	1.262975	-0.427454	10.137987	0.012634	-0.004272	0.101379	0.643809	-1.600926	3.159777
7536	0	1.256140	-0.440127	10.137959	0.012564	-0.004399	0.101379	0.641592	-1.598347	3.154474
7537	0	1.269203	-0.414848	10.034229	0.012695	-0.004150	0.100342	0.643807	-1.594680	3.156936
7538	0	1.231861	-0.451368	10.040326	0.012322	-0.004513	0.100403	0.642793	-1.590367	3.154836
7539	0	1.275064	-0.428125	10.028111	0.012756	-0.004272	0.100281	0.632712	-1.583757	3.147695
7540	0	1.273998	-0.392328	9.973212	0.012745	-0.003924	0.099731	0.633982	-1.578156	3.149974
7541	0	1.299613	-0.408803	10.003724	0.013000	-0.004089	0.100037	0.635511	-1.573220	3.150962
7542	0	1.255968	-0.445497	9.930572	0.012565	-0.004454	0.099305	0.633965	-1.567469	3.150722
7543	0	1.294445	-0.439997	9.869295	0.012939	-0.004395	0.098694	0.627736	-1.573405	3.155185
7544	0	1.301156	-0.434232	9.972945	0.013010	-0.004345	0.099730	0.630697	-1.575225	3.150307
7545	0	1.269316	-0.415388	10.015882	0.012695	-0.004150	0.100159	0.626752	-1.572882	3.153508
7546	0	1.275944	-0.422463	9.991331	0.012752	-0.004219	0.099915	0.620388	-1.582011	3.156061
7547	0	1.294534	-0.390915	9.918125	0.012939	-0.003906	0.099182	0.617031	-1.588883	3.156695
7548	0	1.277204	-0.391693	10.015609	0.012768	-0.003913	0.100157	0.612476	-1.593857	3.158998
7549	0	1.270196	-0.396844	10.003573	0.012695	-0.003967	0.100037	0.611145	-1.601579	3.160010
7550	0	1.270293	-0.421282	10.095113	0.012695	-0.004211	0.100952	0.609525	-1.610324	3.163215
7551	0	1.257336	-0.421736	10.125706	0.012573	-0.004211	0.101257	0.602861	-1.610599	3.168402
7552	0	1.246263	-0.448207	10.093924	0.012460	-0.004478	0.100940	0.598670	-1.613844	3.164285
7553	0	1.221280	-0.445187	10.101265	0.012207	-0.004456	0.101013	0.602729	-1.620373	3.161817
7554	0	1.234662	-0.457684	10.149855	0.012341	-0.004571	0.101500	0.596132	-1.627462	3.169702
7555	0	1.214744	-0.470357	10.119594	0.012146	-0.004700	0.101196	0.591697	-1.629125	3.168515
7556	0	1.239848	-0.428000	10.168299	0.012393	-0.004281	0.101684	0.592812	-1.635418	3.172896
7557	0	1.269582	-0.494738	10.144019	0.012695	-0.004944	0.101440	0.588807	-1.636121	3.174036
7558	0	1.281653	-0.434361	10.204995	0.012818	-0.004341	0.102050	0.585976	-1.634166	3.177783
7559	0	1.306278	-0.446044	10.180627	0.013062	-0.004456	0.101807	0.580522	-1.635728	3.182551
7560	0	1.318678	-0.415443	10.143957	0.013186	-0.004161	0.101439	0.587649	-1.637200	3.182108
7561	0	1.312180	-0.360015	10.180677	0.013123	-0.003601	0.101807	0.588577	-1.636371	3.180417
7562	0	1.299595	-0.378250	10.162390	0.012999	-0.003783	0.101624	0.589418	-1.633547	3.184891
7563	0	1.293957	-0.329273	10.119638	0.012939	-0.003296	0.101196	0.593008	-1.633793	3.189227
7564	0	1.281936	-0.359108	10.150137	0.012817	-0.003595	0.101501	0.597742	-1.636112	3.193068
7565	0	1.275592	-0.396811	10.101321	0.012756	-0.003967	0.101013	0.596755	-1.635696	3.194191
7566	0	1.274821	-0.372958	10.076979	0.012755	-0.003725	0.100769	0.591673	-1.627660	3.198969
7567	0	1.257242	-0.396501	10.131855	0.012573	-0.003967	0.101318	0.594164	-1.626806	3.199398
7568	0	1.263037	-0.420756	10.076930	0.012632	-0.004208	0.100769	0.594137	-1.624573	3.200433
7569	0	1.250818	-0.409075	10.107466	0.012512	-0.004089	0.101074	0.592520	-1.620091	3.201050
7570	0	1.261717	-0.458255	10.077002	0.012626	-0.004580	0.100769	0.590239	-1.610611	3.206932
7571	0	1.232548	-0.457634	10.028127	0.012329	-0.004578	0.100281	0.591656	-1.606571	3.208942
7572	0	1.262301	-0.457434	10.003810	0.012627	-0.004576	0.100038	0.593088	-1.602377	3.199786
7573	0	1.226584	-0.445591	9.985377	0.012268	-0.004456	0.099854	0.592543	-1.599767	3.195288
7574	0	1.232465	-0.439756	9.991442	0.012324	-0.004395	0.099915	0.590119	-1.600265	3.197244
7575	0	1.275541	-0.402590	9.973166	0.012756	-0.004028	0.099731	0.592826	-1.599298	3.202307
7576	0	1.269315	-0.408619	9.979245	0.012693	-0.004085	0.099792	0.590853	-1.599022	3.196669
7577	0	1.300196	-0.353858	9.930406	0.013000	-0.003540	0.099304	0.592437	-1.600789	3.194781
7578	0	1.276176	-0.390702	10.009627	0.012759	-0.003904	0.100097	0.589289	-1.603774	3.194457
7579	0	1.270289	-0.384193	9.966957	0.012695	-0.003845	0.099670	0.592866	-1.612507	3.191012
7580	0	1.314444	-0.377402	10.015608	0.013138	-0.003778	0.100157	0.597844	-1.620191	3.195484
7581	0	1.288213	-0.396585	10.052448	0.012878	-0.003967	0.100525	0.599364	-1.624498	3.194224
7582	0	1.283174	-0.420854	10.143855	0.012824	-0.004210	0.101439	0.600391	-1.633325	3.195793
7583	0	1.282567	-0.409114	10.082895	0.012817	-0.004089	0.100830	0.598274	-1.642852	3.196259
7584	0	1.278077	-0.452036	10.113136	0.012773	-0.004520	0.101132	0.598233	-1.652282	3.198849
7585	0	1.257896	-0.469773	10.131774	0.012573	-0.004700	0.101318	0.600308	-1.658803	3.196238
7586	0	1.265161	-0.463301	10.113269	0.012646	-0.004635	0.101133	0.602238	-1.665543	3.196387
7587	0	1.233201	-0.426964	10.156227	0.012329	-0.004272	0.101562	0.605295	-1.668956	3.200940
7588	0	1.276397	-0.396430	10.143917	0.012762	-0.003963	0.101439	0.603213	-1.671231	3.201491
7589	0	1.251918	-0.439274	10.180586	0.012512	-0.004395	0.101807	0.605035	-1.679103	3.200366
7590	0	1.240128	-0.396211	10.211027	0.012403	-0.003964	0.102110	0.607554	-1.676789	3.207611
7591	0	1.281554	-0.402852	10.205100	0.012817	-0.004028	0.102051	0.607287	-1.674889	3.212012
7592	0	1.280577	-0.409000	10.235695	0.012814	-0.004090	0.102356	0.607588	-1.666318	3.213641
7593	0	1.318527	-0.390178	10.131831	0.013184	-0.003906	0.101318	0.612568	-1.668361	3.216064
7594	0	1.293690	-0.377229	10.162339	0.012942	-0.003776	0.101623	0.616190	-1.662359	3.214190
7595	0	1.318110	-0.378179	10.076946	0.013184	-0.003784	0.100769	0.618820	-1.659648	3.215785
7596	0	1.311076	-0.420388	10.064788	0.013117	-0.004207	0.100647	0.621924	-1.652888	3.219375
7597	0	1.299722	-0.414329	10.138010	0.013000	-0.004150	0.101379	0.629807	-1.649308	3.216265
7598	0	1.292915	-0.358844	10.107561	0.012933	-0.003588	0.101075	0.628916	-1.645305	3.217816
7599	0	1.250243	-0.408477	10.016010	0.012512	-0.004089	0.100159	0.634073	-1.634273	3.216429
7600	0	1.236879	-0.414146	10.046595	0.012370	-0.004142	0.100466	0.634365	-1.632891	3.217879
7601	0	1.245291	-0.414834	10.003649	0.012451	-0.004150	0.100037	0.636595	-1.635013	3.222049
7602	0	1.244992	-0.415256	10.070732	0.012454	-0.004147	0.100707	0.629715	-1.630451	3.221775
7603	0	1.245079	-0.427389	9.979247	0.012451	-0.004272	0.099792	0.627943	-1.630095	3.222945
7604	0	1.245011	-0.464120	10.003574	0.012450	-0.004642	0.100036	0.629263	-1.630054	3.222536
7605	0	1.244865	-0.390172	9.997608	0.012451	-0.003906	0.099976	0.634339	-1.627323	3.224674
7606	0	1.244732	-0.414117	10.040263	0.012445	-0.004142	0.100403	0.634962	-1.629625	3.229779
7607	0	1.257553	-0.421324	9.997522	0.012573	-0.004211	0.099976	0.632723	-1.632312	3.226026
7608	0	1.276782	-0.415290	10.015686	0.012760	-0.004155	0.100158	0.635097	-1.641148	3.226515
7609	0	1.281860	-0.390737	10.040263	0.012817	-0.003906	0.100403	0.633776	-1.642730	3.228913
7610	0	1.313143	-0.342146	10.027888	0.013124	-0.003421	0.100280	0.632955	-1.650817	3.229236
7611	0	1.269652	-0.396419	10.028073	0.012695	-0.003967	0.100281	0.636428	-1.652423	3.236569
7612	0	1.288709	-0.366092	10.088913	0.012880	-0.003656	0.100890	0.631221	-1.660273	3.240837
7613	0	1.264141	-0.347900	10.119540	0.012634	-0.003479	0.101196	0.631093	-1.668483	3.242304
7614	0	1.283868	-0.409350	10.113221	0.012831	-0.004090	0.101133	0.627393	-1.677667	3.247548
7615	0	1.282462	-0.390746	10.143947	0.012817	-0.003906	0.101440	0.625856	-1.685936	3.245691
7616	0	1.283592	-0.384680	10.198640	0.012832	-0.003848	0.101987	0.627178	-1.690865	3.250624
7617	0	1.270015	-0.415494	10.143964	0.012695	-0.004150	0.101440	0.621937	-1.696475	3.253547
7618	0	1.246627	-0.428125	10.198719	0.012461	-0.004282	0.101988	0.622617	-1.702859	3.255518
7619	0	1.245057	-0.451460	10.192887	0.012451	-0.004517	0.101929	0.624723	-1.702335	3.257222
7620	0	1.250838	-0.457224	10.235626	0.012510	-0.004574	0.102356	0.626329	-1.700303	3.256473
7621	0	1.263590	-0.439580	10.205053	0.012634	-0.004395	0.102051	0.624705	-1.702157	3.252307
7622	0	1.288260	-0.427311	10.204975	0.012881	-0.004275	0.102050	0.626870	-1.703552	3.239347
7623	0	1.275457	-0.421104	10.174584	0.012756	-0.004211	0.101746	0.627177	-1.701701	3.240441
7624	0	1.256553	-0.396635	10.131888	0.012569	-0.003967	0.101318	0.628109	-1.697443	3.243024
7625	0	1.263097	-0.408814	10.150192	0.012634	-0.004089	0.101501	0.629337	-1.693851	3.243692
7626	0	1.244262	-0.402509	10.137968	0.012444	-0.004026	0.101379	0.630657	-1.691828	3.244649
7627	0	1.275151	-0.403068	10.064749	0.012756	-0.004028	0.100647	0.627881	-1.686467	3.246275
7628	0	1.267844	-0.396615	10.064801	0.012685	-0.003972	0.100647	0.634420	-1.679312	3.247729
7629	0	1.263118	-0.372636	10.070828	0.012634	-0.003723	0.100708	0.630570	-1.675819	3.244109
7630	0	1.262457	-0.391478	10.022004	0.012628	-0.003913	0.100220	0.628351	-1.672511	3.242950
7631	0	1.299483	-0.421893	10.058635	0.013000	-0.004211	0.100586	0.619786	-1.666255	3.247073
7632	0	1.255964	-0.434964	9.942650	0.012562	-0.004349	0.099426	0.618565	-1.663819	3.241363
7633	0	1.251140	-0.402990	10.009769	0.012512	-0.004028	0.100098	0.616603	-1.663001	3.243040
7634	0	1.257308	-0.415448	9.973121	0.012571	-0.004154	0.099731	0.616115	-1.665125	3.244197
7635	0	1.257370	-0.414987	9.997555	0.012573	-0.004150	0.099976	0.616597	-1.665857	3.247831
7636	0	1.227354	-0.463972	10.003502	0.012269	-0.004638	0.100036	0.614086	-1.671091	3.248373
7637	0	1.251550	-0.427222	10.021933	0.012512	-0.004272	0.100220	0.614155	-1.674963	3.246947
7638	0	1.234047	-0.457687	9.966891	0.012336	-0.004578	0.099669	0.614797	-1.680419	3.247543
7639	0	1.251615	-0.433469	9.979193	0.012512	-0.004333	0.099792	0.613261	-1.685106	3.247008
7640	0	1.258435	-0.385041	10.052247	0.012581	-0.003848	0.100523	0.610411	-1.689178	3.246439
7641	0	1.276128	-0.409758	10.003566	0.012756	-0.004089	0.100037	0.600958	-1.695081	3.252289
7642	0	1.277173	-0.392287	10.125375	0.012766	-0.003923	0.101254	0.601343	-1.701794	3.249975
7643	0	1.288668	-0.409300	10.034059	0.012878	-0.004089	0.100342	0.596992	-1.711342	3.251052
7644	0	1.314229	-0.403878	10.082665	0.013139	-0.004036	0.100827	0.593581	-1.715437	3.249433
7645	0	1.300795	-0.427516	10.076797	0.013000	-0.004272	0.100769	0.590340	-1.724084	3.252434
7646	0	1.295913	-0.391376	10.168096	0.012954	-0.003912	0.101682	0.588171	-1.730307	3.257249
7647	0	1.270294	-0.408751	10.162266	0.012695	-0.004089	0.101624	0.589996	-1.739006	3.256314
7648	0	1.289899	-0.390557	10.168191	0.012894	-0.003903	0.101683	0.587274	-1.745027	3.250427
7649	0	1.275876	-0.445809	10.162312	0.012756	-0.004456	0.101624	0.584287	-1.747959	3.255593
7650	0	1.282699	-0.428144	10.241530	0.012822	-0.004278	0.102416	0.580467	-1.753537	3.258441
7651	0	1.269652	-0.402614	10.162347	0.012695	-0.004028	0.101624	0.582662	-1.754964	3.257926
7652	0	1.281899	-0.390013	10.223306	0.012819	-0.003902	0.102233	0.585004	-1.754714	3.257210
7653	0	1.275234	-0.415593	10.180692	0.012756	-0.004150	0.101807	0.578600	-1.750287	3.253519
7654	0	1.274585	-0.410074	10.162378	0.012748	-0.004101	0.101624	0.578469	-1.748248	3.253392
7655	0	1.250548	-0.408702	10.223480	0.012512	-0.004089	0.102234	0.580863	-1.740784	3.250197
7656	0	1.262007	-0.433503	10.131919	0.012621	-0.004330	0.101319	0.574642	-1.739941	3.250949
7657	0	1.274981	-0.415160	10.113603	0.012756	-0.004150	0.101135	0.573167	-1.732754	3.252874
7658	0	1.273767	-0.415291	10.180827	0.012743	-0.004153	0.101808	0.573353	-1.726880	3.250884
7659	0	1.299294	-0.390703	10.113619	0.013000	-0.003906	0.101135	0.572327	-1.718480	3.255718
7660	0	1.286234	-0.397255	10.058686	0.012863	-0.003969	0.100587	0.568363	-1.717705	3.258558
7661	0	1.287253	-0.402808	10.046463	0.012878	-0.004028	0.100464	0.568438	-1.711099	3.260115
7662	0	1.280257	-0.397072	10.034292	0.012805	-0.003967	0.100343	0.564321	-1.708432	3.259601
7663	0	1.281533	-0.378704	9.985367	0.012817	-0.003784	0.099854	0.560855	-1.706182	3.258710
7664	0	1.262680	-0.416206	9.991465	0.012630	-0.004156	0.099915	0.553903	-1.703233	3.259979
7665	0	1.281381	-0.397128	9.954864	0.012817	-0.003967	0.099548	0.549139	-1.699239	3.260393
7666	0	1.256442	-0.416105	9.930426	0.012566	-0.004159	0.099304	0.546593	-1.698041	3.265526
7667	0	1.226811	-0.421746	9.979222	0.012268	-0.004211	0.099792	0.539553	-1.698321	3.273575
7668	0	1.239193	-0.453247	10.034047	0.012390	-0.004529	0.100341	0.535429	-1.700580	3.277038
7669	0	1.220723	-0.451415	10.052499	0.012207	-0.004517	0.100525	0.537981	-1.700944	3.277722
7670	0	1.245248	-0.439419	9.973109	0.012451	-0.004390	0.099731	0.532712	-1.702591	3.277068
7671	0	1.263905	-0.440124	9.979158	0.012634	-0.004395	0.099792	0.524807	-1.708189	3.276191
7672	0	1.258793	-0.416507	10.052234	0.012583	-0.004165	0.100523	0.524085	-1.714101	3.273650
7673	0	1.264480	-0.421337	9.954692	0.012634	-0.004211	0.099548	0.521569	-1.726301	3.273526
7674	0	1.271945	-0.421594	10.070380	0.012716	-0.004216	0.100704	0.521586	-1.729979	3.271323
7675	0	1.300546	-0.415295	10.125658	0.013000	-0.004150	0.101257	0.518412	-1.735664	3.270272
7676	0	1.283343	-0.403484	10.113249	0.012827	-0.004034	0.101133	0.517166	-1.743052	3.267869
7677	0	1.281952	-0.402934	10.101287	0.012817	-0.004028	0.101013	0.515791	-1.745607	3.270301
7678	0	1.295113	-0.421819	10.149935	0.012943	-0.004214	0.101501	0.511106	-1.754549	3.266818
7679	0	1.276112	-0.433681	10.211108	0.012756	-0.004333	0.102112	0.507204	-1.760093	3.270273
7680	0	1.301427	-0.428083	10.149894	0.013010	-0.004279	0.101500	0.505075	-1.765029	3.269952
7681	0	1.294264	-0.421439	10.162301	0.012939	-0.004211	0.101624	0.501561	-1.768816	3.273791
7682	0	1.294482	-0.422328	10.241492	0.012945	-0.004218	0.102415	0.495596	-1.768588	3.276625
7683	0	1.305996	-0.464075	10.168468	0.013062	-0.004639	0.101685	0.492967	-1.766869	3.273933
7684	0	1.269248	-0.446216	10.150126	0.012691	-0.004460	0.101501	0.490604	-1.768001	3.270937
7685	0	1.275380	-0.427520	10.070821	0.012756	-0.004272	0.100708	0.487296	-1.765273	3.274056
7686	0	1.238051	-0.458556	10.131874	0.012384	-0.004583	0.101318	0.484591	-1.761021	3.274870
7687	0	1.245075	-0.434026	10.131812	0.012451	-0.004333	0.101318	0.476682	-1.760589	3.270408
7688	0	1.281346	-0.422312	10.150099	0.012816	-0.004226	0.101501	0.479332	-1.757303	3.266639
7689	0	1.256724	-0.415305	10.131900	0.012573	-0.004150	0.101318	0.476128	-1.750652	3.268421
7690	0	1.285803	-0.415860	10.058781	0.012866	-0.004156	0.100587	0.473117	-1.741708	3.274657
7691	0	1.274957	-0.402881	10.070885	0.012756	-0.004028	0.100708	0.472380	-1.734156	3.277205
7692	0	1.273599	-0.421262	10.052665	0.012742	-0.004213	0.100526	0.472982	-1.727403	3.280360
7693	0	1.299873	-0.421680	10.028076	0.013000	-0.004211	0.100281	0.466670	-1.725547	3.279756
7694	0	1.293333	-0.410773	10.003568	0.012936	-0.004101	0.100036	0.458567	-1.723057	3.284065
7695	0	1.312046	-0.396536	9.954869	0.013123	-0.003967	0.099548	0.460572	-1.720798	3.289788
7696	0	1.262678	-0.408777	9.954859	0.012630	-0.004086	0.099548	0.457829	-1.717835	3.291259
7697	0	1.275790	-0.402908	9.997536	0.012756	-0.004028	0.099976	0.456622	-1.719642	3.283022
7698	0	1.257972	-0.415153	9.979110	0.012576	-0.004152	0.099792	0.457249	-1.723942	3.282849
7699	0	1.245364	-0.402785	9.936494	0.012451	-0.004028	0.099365	0.457543	-1.726930	3.283759
7700	0	1.239519	-0.421487	10.034066	0.012395	-0.004211	0.100341	0.453351	-1.727348	3.280828
7701	0	1.258279	-0.408588	9.966935	0.012573	-0.004089	0.099670	0.456947	-1.738343	3.272340
7702	0	1.222762	-0.420040	10.015583	0.012226	-0.004205	0.100156	0.461593	-1.740134	3.272172
7703	0	1.245737	-0.445235	10.052428	0.012451	-0.004456	0.100525	0.465009	-1.747418	3.274620
7704	0	1.271473	-0.420594	10.009485	0.012708	-0.004206	0.100096	0.464448	-1.755562	3.272385
7705	0	1.270005	-0.414742	10.058546	0.012695	-0.004150	0.100586	0.467576	-1.761128	3.273480
7706	0	1.258843	-0.408304	10.082749	0.012583	-0.004084	0.100828	0.467989	-1.767701	3.276917
7707	0	1.294692	-0.426862	10.089032	0.012939	-0.004272	0.100891	0.472076	-1.776353	3.280681
7708	0	1.289868	-0.414456	10.143769	0.012893	-0.004143	0.101439	0.469818	-1.783245	3.285678
7709	0	1.294544	-0.432842	10.150092	0.012939	-0.004333	0.101501	0.475260	-1.790160	3.289110
7710	0	1.320450	-0.390112	10.198645	0.013195	-0.003897	0.101988	0.470160	-1.801007	3.296667
7711	0	1.293904	-0.402794	10.125739	0.012939	-0.004028	0.101257	0.470324	-1.800643	3.294167
7712	0	1.305528	-0.415488	10.235645	0.013061	-0.004150	0.102356	0.465155	-1.794923	3.298023
7713	0	1.294355	-0.415064	10.192818	0.012939	-0.004150	0.101929	0.464612	-1.799663	3.295035
7714	0	1.282197	-0.433314	10.125586	0.012825	-0.004334	0.101255	0.465835	-1.796346	3.293914
7715	0	1.287553	-0.414793	10.144090	0.012878	-0.004150	0.101440	0.468363	-1.793230	3.295876
7716	0	1.256231	-0.396242	10.223453	0.012568	-0.003963	0.102234	0.468158	-1.787407	3.285752
7717	0	1.263683	-0.445188	10.162338	0.012634	-0.004456	0.101624	0.472015	-1.790410	3.283768
7718	0	1.251732	-0.433084	10.131719	0.012517	-0.004327	0.101317	0.467171	-1.790808	3.281231
7719	0	1.263349	-0.457952	10.131837	0.012634	-0.004578	0.101318	0.464773	-1.790013	3.280615
7720	0	1.262595	-0.439810	10.058680	0.012632	-0.004399	0.100586	0.465927	-1.782895	3.284359
7721	0	1.293401	-0.439256	10.052569	0.012939	-0.004395	0.100525	0.467877	-1.776773	3.284925
7722	0	1.310624	-0.408333	10.022141	0.013111	-0.004086	0.100221	0.470110	-1.771294	3.280052
7723	0	1.256862	-0.414905	10.034243	0.012573	-0.004150	0.100342	0.471478	-1.766286	3.291849
7724	0	1.267752	-0.408219	9.997780	0.012686	-0.004087	0.099977	0.477226	-1.756950	3.291464
7725	0	1.269011	-0.445360	10.052565	0.012695	-0.004456	0.100525	0.479220	-1.751191	3.295402
7726	0	1.255901	-0.420679	10.040429	0.012563	-0.004208	0.100404	0.479880	-1.747019	3.296321
7727	0	1.244806	-0.415411	9.997582	0.012451	-0.004150	0.099976	0.475492	-1.743732	3.305803
7728	0	1.251047	-0.416044	9.979176	0.012506	-0.004158	0.099792	0.472424	-1.749496	3.305395
7729	0	1.281850	-0.409012	9.991438	0.012817	-0.004089	0.099915	0.471263	-1.750878	3.303180
7730	0	1.276090	-0.427936	9.960787	0.012758	-0.004274	0.099608	0.465296	-1.754078	3.309614
7731	0	1.282280	-0.414909	9.991391	0.012817	-0.004150	0.099915	0.466378	-1.760292	3.304990
7732	0	1.264719	-0.427459	9.966802	0.012645	-0.004271	0.099669	0.461432	-1.763146	3.301490
7733	0	1.275964	-0.439582	10.021925	0.012756	-0.004395	0.100220	0.459669	-1.767041	3.302706
7734	0	1.252384	-0.421046	9.997322	0.012519	-0.004214	0.099974	0.463739	-1.772873	3.302332
7735	0	1.270037	-0.439354	9.991395	0.012695	-0.004395	0.099915	0.464620	-1.778875	3.305712
7736	0	1.247019	-0.451320	10.009464	0.012461	-0.004515	0.100096	0.466063	-1.789979	3.315092
7737	0	1.251575	-0.414981	10.040241	0.012512	-0.004150	0.100403	0.466461	-1.794222	3.320606
7738	0	1.246266	-0.445852	10.149975	0.012458	-0.004455	0.101501	0.461805	-1.799866	3.324863
7739	0	1.251739	-0.433272	10.131775	0.012512	-0.004333	0.101318	0.462384	-1.805884	3.324627
7740	0	1.265271	-0.427509	10.143726	0.012644	-0.004272	0.101439	0.458018	-1.816025	3.325990
7741	0	1.269609	-0.420940	10.125731	0.012695	-0.004211	0.101257	0.459980	-1.816986	3.324664
7742	0	1.288031	-0.402344	10.107323	0.012879	-0.004025	0.101073	0.461986	-1.818198	3.326119
7743	0	1.288167	-0.409407	10.174500	0.012878	-0.004089	0.101746	0.456438	-1.822018	3.327990
7744	0	1.306571	-0.391336	10.149985	0.013067	-0.003916	0.101500	0.458888	-1.820408	3.324598
7745	0	1.312212	-0.378093	10.150164	0.013123	-0.003784	0.101501	0.462200	-1.819980	3.319689
7746	0	1.312228	-0.389485	10.174574	0.013122	-0.003901	0.101746	0.468296	-1.820887	3.322833
7747	0	1.287962	-0.415234	10.150123	0.012878	-0.004150	0.101501	0.465899	-1.822465	3.330032
7748	0	1.306257	-0.427488	10.150072	0.013063	-0.004277	0.101501	0.468145	-1.821477	3.323391
7749	0	1.287284	-0.415146	10.089178	0.012878	-0.004150	0.100891	0.466693	-1.815287	3.326396
7750	0	1.311073	-0.390802	10.131941	0.013111	-0.003909	0.101319	0.467706	-1.815039	3.328863
7751	0	1.269512	-0.432996	10.034197	0.012695	-0.004333	0.100342	0.471447	-1.814968	3.327607
7752	0	1.263469	-0.444563	10.034177	0.012633	-0.004449	0.100342	0.474890	-1.816721	3.331155
7753	0	1.275026	-0.426924	10.095305	0.012756	-0.004272	0.100952	0.478309	-1.810030	3.336251
7754	0	1.274257	-0.402210	10.077019	0.012744	-0.004023	0.100770	0.478532	-1.808530	3.335426
7755	0	1.269199	-0.420396	9.985425	0.012695	-0.004211	0.099854	0.486816	-1.804916	3.334729
7756	0	1.262620	-0.431794	10.046505	0.012628	-0.004319	0.100465	0.487983	-1.803497	3.335964
7757	0	1.275308	-0.403361	10.076924	0.012756	-0.004028	0.100769	0.481731	-1.799921	3.332879
7758	0	1.268589	-0.410331	9.991476	0.012689	-0.004100	0.099915	0.477462	-1.796856	3.329722
7759	0	1.269373	-0.390787	9.997572	0.012695	-0.003906	0.099976	0.475328	-1.795168	3.334055
7760	0	1.256756	-0.403614	9.985359	0.012569	-0.004032	0.099854	0.470543	-1.793245	3.335689
7761	0	1.263668	-0.396595	10.034155	0.012634	-0.003967	0.100342	0.471807	-1.796173	3.337337
7762	0	1.270183	-0.415145	10.021843	0.012700	-0.004148	0.100219	0.468138	-1.798304	3.338511
7763	0	1.251153	-0.427765	10.089098	0.012512	-0.004272	0.100891	0.462022	-1.797730	3.340966
7764	0	1.257365	-0.409777	10.058478	0.012571	-0.004100	0.100585	0.464004	-1.800407	3.337237
7765	0	1.257808	-0.403000	10.034112	0.012573	-0.004028	0.100342	0.461784	-1.806041	3.338293
7766	0	1.276817	-0.415195	10.021762	0.012766	-0.004154	0.100218	0.464062	-1.808799	3.338788
7767	0	1.276249	-0.402577	10.089044	0.012756	-0.004028	0.100891	0.466572	-1.815822	3.334082
7768	0	1.277183	-0.414590	10.076661	0.012768	-0.004146	0.100767	0.465959	-1.820557	3.335707
7769	0	1.270176	-0.409138	10.131747	0.012695	-0.004089	0.101318	0.463344	-1.827943	3.330363
7770	0	1.246907	-0.409426	10.137681	0.012464	-0.004094	0.101377	0.462860	-1.834250	3.328307
7771	0	1.245559	-0.427318	10.113468	0.012451	-0.004272	0.101135	0.461748	-1.839402	3.330415
7772	0	1.271353	-0.427426	10.101007	0.012704	-0.004274	0.101011	0.461577	-1.850515	3.332659
7773	0	1.288095	-0.378404	10.131804	0.012878	-0.003784	0.101318	0.461439	-1.853504	3.336764
7774	0	1.276019	-0.420953	10.168381	0.012761	-0.004211	0.101684	0.463195	-1.852475	3.332809
7775	0	1.294001	-0.396613	10.168454	0.012939	-0.003967	0.101685	0.464220	-1.853246	3.335142
7776	0	1.275506	-0.426710	10.162301	0.012757	-0.004271	0.101623	0.467784	-1.850814	3.337637
7777	0	1.318451	-0.433434	10.156235	0.013184	-0.004333	0.101562	0.466581	-1.852008	3.334935
7778	0	1.282047	-0.415417	10.137821	0.012819	-0.004152	0.101378	0.464174	-1.853465	3.336026
7779	0	1.330310	-0.365804	10.113574	0.013306	-0.003662	0.101135	0.468540	-1.850718	3.339671
7780	0	1.292990	-0.420172	10.083066	0.012934	-0.004204	0.100830	0.470608	-1.846501	3.339661
7781	0	1.269063	-0.408816	10.052554	0.012695	-0.004089	0.100525	0.471657	-1.841244	3.336898
7782	0	1.262414	-0.426852	10.089223	0.012625	-0.004271	0.100892	0.473609	-1.840607	3.331985
7783	0	1.256922	-0.390451	10.125789	0.012573	-0.003906	0.101257	0.475279	-1.836173	3.329344
7784	0	1.286761	-0.390443	10.034300	0.012870	-0.003903	0.100343	0.473796	-1.833730	3.331261
7785	0	1.293659	-0.408736	10.022018	0.012939	-0.004089	0.100220	0.475802	-1.830594	3.334124
7786	0	1.269148	-0.378012	10.064674	0.012690	-0.003780	0.100647	0.475810	-1.832890	3.334491
7787	0	1.275570	-0.414940	10.028089	0.012756	-0.004150	0.100281	0.476695	-1.832328	3.340231
7788	0	1.250987	-0.433029	10.003673	0.012510	-0.004332	0.100037	0.477904	-1.832003	3.342542
7789	0	1.269307	-0.396768	9.979275	0.012695	-0.003967	0.099792	0.477244	-1.829642	3.348909
7790	0	1.275083	-0.414822	10.046409	0.012752	-0.004151	0.100464	0.480496	-1.828921	3.350622
7791	0	1.251346	-0.390797	10.021950	0.012512	-0.003906	0.100220	0.478280	-1.830528	3.354329
7792	0	1.294358	-0.421596	10.040156	0.012941	-0.004215	0.100402	0.477207	-1.833242	3.357144
7793	0	1.287933	-0.390516	10.009758	0.012878	-0.003906	0.100098	0.478181	-1.834445	3.359131
7794	0	1.276179	-0.396936	10.027920	0.012758	-0.003965	0.100280	0.473440	-1.838718	3.364942
7795	0	1.269668	-0.421545	10.040249	0.012695	-0.004211	0.100403	0.468571	-1.840402	3.365185
7796	0	1.294693	-0.379810	10.064522	0.012942	-0.003793	0.100646	0.462285	-1.845826	3.367683
7797	0	1.288085	-0.415280	10.058553	0.012878	-0.004150	0.100586	0.459291	-1.848764	3.367870
7798	0	1.294717	-0.409918	10.119479	0.012944	-0.004095	0.101195	0.454401	-1.852261	3.368082
7799	0	1.276178	-0.396905	10.046311	0.012756	-0.003967	0.100464	0.451993	-1.858466	3.361999
7800	0	1.258633	-0.403390	10.113295	0.012584	-0.004032	0.101133	0.449734	-1.861598	3.368503
7801	0	1.282433	-0.426869	10.119557	0.012817	-0.004272	0.101196	0.453594	-1.869505	3.365996
7802	0	1.295344	-0.402279	10.137736	0.012953	-0.004022	0.101377	0.451915	-1.870237	3.360967
7803	0	1.269851	-0.439628	10.168410	0.012695	-0.004395	0.101685	0.449686	-1.874028	3.362533
7804	0	1.270402	-0.415656	10.125495	0.012701	-0.004154	0.101255	0.446768	-1.877592	3.367554
7805	0	1.269985	-0.409095	10.162290	0.012695	-0.004089	0.101624	0.444640	-1.882799	3.364483
7806	0	1.300756	-0.367190	10.174368	0.013009	-0.003666	0.101744	0.437698	-1.881240	3.366077
7807	0	1.269956	-0.415010	10.137887	0.012695	-0.004150	0.101379	0.437658	-1.886079	3.361804
7808	0	1.295108	-0.432931	10.149935	0.012948	-0.004333	0.101500	0.441968	-1.889522	3.353901
7809	0	1.269421	-0.414690	10.058622	0.012695	-0.004150	0.100586	0.445689	-1.888475	3.358565
7810	0	1.299463	-0.371783	10.125766	0.012998	-0.003716	0.101257	0.443942	-1.885254	3.365232
7811	0	1.318106	-0.391130	10.144057	0.013184	-0.003906	0.101440	0.438023	-1.882524	3.364616
7812	0	1.292872	-0.397846	10.113587	0.012934	-0.003978	0.101135	0.436993	-1.876978	3.368333
7813	0	1.305510	-0.391380	10.046441	0.013062	-0.003906	0.100464	0.428237	-1.869829	3.370715
7814	0	1.310506	-0.404392	10.070949	0.013109	-0.004044	0.100709	0.427561	-1.865208	3.367848
7815	0	1.268861	-0.433379	10.040367	0.012695	-0.004333	0.100403	0.426973	-1.857698	3.369105
7816	0	1.262176	-0.403070	10.076983	0.012621	-0.004029	0.100770	0.425045	-1.858750	3.367777
7817	0	1.250988	-0.427203	10.089142	0.012512	-0.004272	0.100891	0.425230	-1.856204	3.369812
7818	0	1.269496	-0.414996	10.040229	0.012691	-0.004150	0.100403	0.425347	-1.861275	3.364342
7819	0	1.251332	-0.409183	9.979224	0.012512	-0.004089	0.099792	0.422179	-1.862598	3.360930
7820	0	1.275746	-0.422154	10.021869	0.012758	-0.004217	0.100219	0.416949	-1.861885	3.362720
7821	0	1.288048	-0.421761	10.040231	0.012878	-0.004211	0.100403	0.409660	-1.864389	3.366590
7822	0	1.288519	-0.410209	10.040057	0.012882	-0.004103	0.100401	0.410115	-1.867951	3.368207
7823	0	1.269909	-0.439665	10.028019	0.012695	-0.004395	0.100281	0.407491	-1.872530	3.373485
7824	0	1.276764	-0.397304	10.058353	0.012764	-0.003972	0.100584	0.405992	-1.876728	3.366022
7825	0	1.269774	-0.420961	10.052467	0.012695	-0.004211	0.100525	0.407776	-1.879661	3.365332
7826	0	1.251889	-0.433253	10.021845	0.012517	-0.004331	0.100219	0.405315	-1.881978	3.364255
7827	0	1.294470	-0.396695	10.034113	0.012939	-0.003967	0.100342	0.405358	-1.888059	3.360650
7828	0	1.289232	-0.384493	10.082775	0.012889	-0.003845	0.100828	0.405414	-1.892087	3.361047
7829	0	1.282491	-0.427227	10.076809	0.012817	-0.004272	0.100769	0.405302	-1.900761	3.361996
7830	0	1.283005	-0.390944	10.113260	0.012833	-0.003906	0.101132	0.401466	-1.897990	3.365518
7831	0	1.282291	-0.378654	10.052411	0.012817	-0.003784	0.100525	0.398511	-1.904426	3.367910
7832	0	1.295631	-0.416154	10.149852	0.012950	-0.004156	0.101500	0.392167	-1.911795	3.373742
7833	0	1.293981	-0.427536	10.131819	0.012939	-0.004272	0.101318	0.388569	-1.912245	3.371429
7834	0	1.263743	-0.422220	10.149995	0.012634	-0.004218	0.101501	0.383649	-1.915901	3.370729
7835	0	1.288216	-0.433359	10.137892	0.012878	-0.004333	0.101379	0.383216	-1.920220	3.364347
7836	0	1.300480	-0.409192	10.131669	0.013007	-0.004090	0.101316	0.381156	-1.917694	3.365507
7837	0	1.287592	-0.409076	10.137965	0.012878	-0.004089	0.101379	0.379296	-1.914990	3.363032
7838	0	1.287430	-0.440181	10.095175	0.012873	-0.004397	0.100952	0.373994	-1.916907	3.360868
7839	0	1.294018	-0.396541	10.125730	0.012939	-0.003967	0.101257	0.375806	-1.917831	3.359093
7840	0	1.257407	-0.445435	10.143942	0.012574	-0.004453	0.101439	0.373649	-1.917777	3.356586
7841	0	1.263242	-0.408920	10.186791	0.012634	-0.004089	0.101868	0.373562	-1.915861	3.361815
7842	0	1.262788	-0.433102	10.119672	0.012630	-0.004333	0.101196	0.376028	-1.912999	3.363569
7843	0	1.275417	-0.408941	10.162381	0.012756	-0.004089	0.101624	0.375705	-1.910683	3.367344
7844	0	1.256858	-0.403099	10.046379	0.012568	-0.004029	0.100464	0.373501	-1.910957	3.371751
7845	0	1.269269	-0.427232	10.107455	0.012695	-0.004272	0.101074	0.373416	-1.908160	3.379361
7846	0	1.299407	-0.414981	10.070812	0.012995	-0.004150	0.100708	0.373773	-1.907446	3.379294
7847	0	1.275673	-0.421248	10.046377	0.012756	-0.004211	0.100464	0.372256	-1.907951	3.376851
7848	0	1.293531	-0.421611	10.028027	0.012939	-0.004214	0.100280	0.369896	-1.903301	3.376388
7849	0	1.281750	-0.402771	10.070802	0.012817	-0.004028	0.100708	0.370337	-1.903584	3.378764
7850	0	1.275493	-0.390514	10.027999	0.012756	-0.003905	0.100280	0.370195	-1.902027	3.374982
7851	0	1.263506	-0.402574	10.052491	0.012634	-0.004028	0.100525	0.372897	-1.903112	3.381031
7852	0	1.282032	-0.408507	10.034057	0.012818	-0.004085	0.100341	0.372112	-1.905550	3.383087
7853	0	1.263538	-0.415159	10.070782	0.012634	-0.004150	0.100708	0.370448	-1.906896	3.381233
7854	0	1.269941	-0.451976	10.070676	0.012697	-0.004519	0.100707	0.369854	-1.909568	3.384911
7855	0	1.263200	-0.433538	10.137960	0.012634	-0.004333	0.101379	0.367496	-1.907180	3.388944
7856	0	1.263132	-0.427919	10.064662	0.012630	-0.004276	0.100647	0.363873	-1.909308	3.385077
7857	0	1.263456	-0.427227	10.052487	0.012634	-0.004272	0.100525	0.363797	-1.909743	3.383920
7858	0	1.281814	-0.408461	10.058508	0.012817	-0.004089	0.100585	0.368884	-1.910717	3.385563
7859	0	1.288430	-0.421302	10.034097	0.012878	-0.004211	0.100342	0.366792	-1.917567	3.387750
7860	0	1.283747	-0.427756	10.088805	0.012829	-0.004276	0.100889	0.364988	-1.927453	3.389150
7861	0	1.251631	-0.433051	10.095177	0.012512	-0.004333	0.100952	0.368027	-1.932190	3.387513
7862	0	1.258681	-0.432768	10.101149	0.012581	-0.004328	0.101012	0.367770	-1.938952	3.387566
7863	0	1.281973	-0.390716	10.076871	0.012817	-0.003906	0.100769	0.366392	-1.941661	3.384462
7864	0	1.270568	-0.434178	10.076703	0.012699	-0.004336	0.100768	0.359969	-1.949248	3.384758
7865	0	1.318838	-0.402689	10.150090	0.013184	-0.004028	0.101501	0.361304	-1.954772	3.384874
7866	0	1.282732	-0.384522	10.076701	0.012827	-0.003843	0.100767	0.358849	-1.955312	3.384786
7867	0	1.300083	-0.384720	10.107410	0.013000	-0.003845	0.101074	0.356317	-1.955773	3.383431
7868	0	1.269995	-0.421983	10.162185	0.012695	-0.004216	0.101623	0.351940	-1.961105	3.381640
7869	0	1.300143	-0.408898	10.131825	0.013000	-0.004089	0.101318	0.352089	-1.962276	3.383749
7870	0	1.288324	-0.439502	10.101184	0.012880	-0.004395	0.101012	0.351327	-1.965815	3.391520
7871	0	1.282070	-0.427376	10.089064	0.012817	-0.004272	0.100891	0.349541	-1.969659	3.390970
7872	0	1.269518	-0.446001	10.027965	0.012702	-0.004458	0.100279	0.347456	-1.961942	3.389481
7873	0	1.281310	-0.439788	10.052530	0.012817	-0.004395	0.100525	0.343338	-1.957096	3.383922
7874	0	1.286829	-0.440259	10.034198	0.012870	-0.004402	0.100342	0.342575	-1.955436	3.383465
7875	0	1.317830	-0.433760	10.046438	0.013184	-0.004333	0.100464	0.337710	-1.949559	3.386268
7876	0	1.274597	-0.433704	10.083016	0.012745	-0.004342	0.100830	0.343132	-1.950917	3.392282
7877	0	1.281975	-0.408805	10.021948	0.012817	-0.004089	0.100220	0.344214	-1.953600	3.384681
7878	0	1.275469	-0.378207	10.021960	0.012761	-0.003782	0.100219	0.344153	-1.946313	3.383701
7879	0	1.269267	-0.396238	10.003715	0.012695	-0.003967	0.100037	0.349514	-1.943456	3.389197
7880	0	1.274311	-0.426350	10.058782	0.012751	-0.004263	0.100587	0.348645	-1.935058	3.392354
7881	0	1.281822	-0.396771	9.997546	0.012817	-0.003967	0.099976	0.347809	-1.936035	3.388410
7882	0	1.300284	-0.421049	10.070699	0.013001	-0.004213	0.100707	0.350715	-1.937699	3.385856
7883	0	1.263476	-0.414751	10.070807	0.012634	-0.004150	0.100708	0.353595	-1.938205	3.379968
7884	0	1.263455	-0.396371	10.046387	0.012635	-0.003962	0.100464	0.350851	-1.937480	3.378974
7885	0	1.269546	-0.396657	10.046388	0.012695	-0.003967	0.100464	0.351389	-1.937762	3.381869
7886	0	1.257284	-0.427039	10.070715	0.012573	-0.004272	0.100707	0.352365	-1.937410	3.385376
7887	0	1.275798	-0.426920	10.040276	0.012756	-0.004272	0.100403	0.355678	-1.939223	3.377119
7888	0	1.251533	-0.444665	10.113441	0.012515	-0.004450	0.101134	0.358962	-1.939577	3.378708
7889	0	1.288051	-0.402871	10.076876	0.012878	-0.004028	0.100769	0.358236	-1.942049	3.380252
7890	0	1.276335	-0.414754	10.064577	0.012760	-0.004151	0.100646	0.362232	-1.945760	3.378036
7891	0	1.293953	-0.402670	10.119634	0.012939	-0.004028	0.101196	0.363823	-1.945986	3.381559
7892	0	1.312692	-0.396670	10.101253	0.013123	-0.003964	0.101013	0.360999	-1.951053	3.382701
7893	0	1.282035	-0.427443	10.089065	0.012817	-0.004272	0.100891	0.358445	-1.954471	3.384082
7894	0	1.288604	-0.402896	10.070602	0.012884	-0.004033	0.100706	0.362839	-1.956731	3.385620
7895	0	1.293796	-0.390781	10.113538	0.012939	-0.003906	0.101135	0.360863	-1.955189	3.386568
7896	0	1.287633	-0.415550	10.101291	0.012875	-0.004154	0.101013	0.359119	-1.957238	3.384771
7897	0	1.257658	-0.414584	10.040260	0.012573	-0.004150	0.100403	0.363955	-1.961097	3.381768
7898	0	1.312967	-0.401727	10.107331	0.013129	-0.004020	0.101073	0.366434	-1.961661	3.379810
7899	0	1.275889	-0.402701	10.156223	0.012756	-0.004028	0.101562	0.367599	-1.964602	3.378104
7900	0	1.257790	-0.415163	10.162247	0.012578	-0.004148	0.101623	0.363760	-1.964521	3.372760
7901	0	1.251150	-0.421132	10.101328	0.012512	-0.004211	0.101013	0.363615	-1.963864	3.381176
7902	0	1.275047	-0.396637	10.076958	0.012754	-0.003967	0.100769	0.364454	-1.959533	3.386538
7903	0	1.275315	-0.409249	10.101346	0.012756	-0.004089	0.101013	0.360624	-1.955949	3.386357
7904	0	1.268713	-0.421655	10.076930	0.012689	-0.004218	0.100769	0.362084	-1.954305	3.385655
7905	0	1.269467	-0.396858	10.028079	0.012695	-0.003967	0.100281	0.360355	-1.953675	3.389228
7906	0	1.287652	-0.403503	10.095104	0.012877	-0.004031	0.100951	0.355735	-1.953753	3.391256
7907	0	1.269143	-0.421397	10.034218	0.012695	-0.004211	0.100342	0.352652	-1.949521	3.397228
7908	0	1.274431	-0.415295	10.064754	0.012748	-0.004156	0.100647	0.355990	-1.945712	3.400165
7909	0	1.275285	-0.451914	10.052523	0.012756	-0.004517	0.100525	0.352794	-1.941731	3.393928
7910	0	1.281129	-0.415264	9.985346	0.012810	-0.004156	0.099854	0.356460	-1.943569	3.393534
7911	0	1.281968	-0.408484	10.058583	0.012817	-0.004089	0.100586	0.361213	-1.946178	3.388829
7912	0	1.276301	-0.402184	10.021833	0.012760	-0.004020	0.100219	0.358574	-1.949560	3.391457
7913	0	1.275352	-0.414754	9.991503	0.012756	-0.004150	0.099915	0.361546	-1.946383	3.389941
7914	0	1.287500	-0.383872	10.034153	0.012873	-0.003839	0.100342	0.362133	-1.949088	3.386730
7915	0	1.251160	-0.402563	10.058612	0.012512	-0.004028	0.100586	0.364900	-1.948489	3.389105
7916	0	1.282146	-0.377502	10.034120	0.012815	-0.003779	0.100342	0.369607	-1.955408	3.394437
7917	0	1.257295	-0.396652	10.113532	0.012573	-0.003967	0.101135	0.370141	-1.955061	3.388327
7918	0	1.294335	-0.415015	9.997493	0.012938	-0.004149	0.099976	0.369041	-1.960701	3.388342
7919	0	1.300300	-0.408999	10.046352	0.013000	-0.004089	0.100464	0.368036	-1.963626	3.391421
7920	0	1.282683	-0.402858	10.070652	0.012822	-0.004030	0.100707	0.369577	-1.968993	3.388877
7921	0	1.281490	-0.439823	10.064713	0.012817	-0.004395	0.100647	0.365114	-1.966238	3.386013
7922	0	1.263188	-0.410376	10.089042	0.012629	-0.004097	0.100891	0.357183	-1.970103	3.387069
7923	0	1.269796	-0.414832	10.107397	0.012695	-0.004150	0.101074	0.359184	-1.973113	3.381438
7924	0	1.282152	-0.433630	10.131720	0.012822	-0.004330	0.101317	0.351444	-1.972447	3.380442
7925	0	1.294219	-0.415097	10.113488	0.012939	-0.004150	0.101135	0.350459	-1.975552	3.378018
7926	0	1.294264	-0.397111	10.034097	0.012944	-0.003969	0.100341	0.348035	-1.973836	3.379616
7927	0	1.275789	-0.420999	10.113512	0.012756	-0.004211	0.101135	0.349425	-1.975749	3.384022
7928	0	1.288215	-0.408011	10.113449	0.012881	-0.004087	0.101134	0.357405	-1.976812	3.381129
7929	0	1.287645	-0.390592	10.070827	0.012878	-0.003906	0.100708	0.357494	-1.974621	3.379881
7930	0	1.280931	-0.396872	10.113562	0.012813	-0.003967	0.101135	0.355614	-1.970958	3.380981
7931	0	1.287782	-0.433654	10.095209	0.012878	-0.004333	0.100952	0.351912	-1.970361	3.381513
7932	0	1.293750	-0.391206	10.052399	0.012938	-0.003913	0.100524	0.352637	-1.970394	3.382121
7933	0	1.287443	-0.384763	10.113567	0.012878	-0.003845	0.101135	0.349637	-1.965918	3.378663
7934	0	1.255960	-0.378971	10.095278	0.012565	-0.003790	0.100952	0.349610	-1.960263	3.381387
7935	0	1.275447	-0.408758	10.064728	0.012756	-0.004089	0.100647	0.351307	-1.958132	3.379229
7936	0	1.286770	-0.396639	10.003731	0.012874	-0.003964	0.100037	0.348878	-1.951444	3.380568
7937	0	1.263340	-0.391014	10.070797	0.012634	-0.003906	0.100708	0.344181	-1.950469	3.380764
7938	0	1.250944	-0.385412	10.003576	0.012510	-0.003854	0.100036	0.343572	-1.949587	3.387609
7939	0	1.263269	-0.402760	10.076927	0.012634	-0.004028	0.100769	0.344104	-1.947825	3.387049
7940	0	1.269141	-0.390605	10.064695	0.012691	-0.003905	0.100647	0.342948	-1.947736	3.384936
7941	0	1.275350	-0.390802	10.009795	0.012756	-0.003906	0.100098	0.340675	-1.944533	3.382940
7942	0	1.268876	-0.421887	10.046382	0.012690	-0.004215	0.100464	0.336309	-1.943679	3.385718
7943	0	1.293619	-0.427510	10.015900	0.012939	-0.004272	0.100159	0.333066	-1.940018	3.385019
7944	0	1.287887	-0.391413	10.058494	0.012872	-0.003912	0.100586	0.330361	-1.948225	3.386644
7945	0	1.293943	-0.403850	10.040243	0.012939	-0.004028	0.100403	0.318639	-1.948354	3.391494
7946	0	1.288101	-0.429258	10.052365	0.012878	-0.004293	0.100524	0.319375	-1.951417	3.394097
7947	0	1.269671	-0.415323	10.076875	0.012695	-0.004150	0.100769	0.315878	-1.953040	3.395635
7948	0	1.252085	-0.409415	10.058434	0.012515	-0.004096	0.100585	0.317708	-1.959670	3.399837
7949	0	1.275997	-0.408855	10.040240	0.012756	-0.004089	0.100403	0.318351	-1.963873	3.401278
7950	0	1.270801	-0.397100	10.094930	0.012702	-0.003966	0.100950	0.312802	-1.970781	3.404102
7951	0	1.288205	-0.384632	10.034129	0.012878	-0.003845	0.100342	0.311276	-1.974984	3.403354
7952	0	1.288769	-0.421569	10.143813	0.012885	-0.004214	0.101439	0.309464	-1.978029	3.407518
7953	0	1.293692	-0.384489	10.052524	0.012939	-0.003845	0.100525	0.309599	-1.975218	3.410202
7954	0	1.275491	-0.397013	10.113460	0.012751	-0.003967	0.101135	0.306199	-1.980229	3.417836
7955	0	1.300341	-0.390688	10.137900	0.013000	-0.003906	0.101379	0.305215	-1.983579	3.416449
7956	0	1.282010	-0.372842	10.070731	0.012823	-0.003725	0.100707	0.301147	-1.980186	3.413521
7957	0	1.294437	-0.384493	10.162292	0.012939	-0.003845	0.101624	0.301178	-1.985751	3.414794
7958	0	1.270586	-0.402860	10.082803	0.012705	-0.004028	0.100828	0.300643	-1.987011	3.423310
7959	0	1.275353	-0.403034	10.076932	0.012756	-0.004028	0.100769	0.298098	-1.983834	3.422982
7960	0	1.244547	-0.415712	10.113517	0.012445	-0.004155	0.101135	0.295624	-1.983902	3.421020
7961	0	1.306202	-0.396981	10.095199	0.013062	-0.003967	0.100952	0.292571	-1.984548	3.421301
7962	0	1.299983	-0.391439	10.046303	0.013001	-0.003912	0.100463	0.289632	-1.982788	3.426567
7963	0	1.293868	-0.384773	10.040284	0.012939	-0.003845	0.100403	0.286621	-1.982035	3.432212
7964	0	1.269161	-0.409883	10.131748	0.012693	-0.004095	0.101317	0.282170	-1.980081	3.433953
7965	0	1.269697	-0.415400	10.089076	0.012695	-0.004150	0.100891	0.277863	-1.982044	3.436048
7966	0	1.269515	-0.434233	10.064635	0.012698	-0.004341	0.100646	0.276251	-1.978633	3.436186
7967	0	1.293782	-0.427189	10.089135	0.012939	-0.004272	0.100891	0.276660	-1.976831	3.433868
7968	0	1.245026	-0.445749	10.076856	0.012447	-0.004455	0.100769	0.273156	-1.980224	3.434652
7969	0	1.257030	-0.403111	10.076930	0.012573	-0.004028	0.100769	0.269781	-1.976948	3.437544
7970	0	1.275140	-0.409928	10.040244	0.012750	-0.004095	0.100403	0.264753	-1.978960	3.441150
7971	0	1.257193	-0.372874	10.034175	0.012573	-0.003723	0.100342	0.258154	-1.977488	3.437377
7972	0	1.287770	-0.398255	10.027938	0.012876	-0.003979	0.100280	0.253559	-1.979962	3.435935
7973	0	1.269760	-0.384632	10.040250	0.012695	-0.003845	0.100403	0.252038	-1.982577	3.432209
7974	0	1.264299	-0.409212	10.058437	0.012638	-0.004092	0.100585	0.251912	-1.988235	3.434490
7975	0	1.276092	-0.391143	10.021894	0.012756	-0.003906	0.100220	0.245848	-1.993582	3.439750
7976	0	1.301216	-0.416547	10.027826	0.013009	-0.004161	0.100279	0.240349	-1.997103	3.435383
7977	0	1.306437	-0.397151	10.040229	0.013062	-0.003967	0.100403	0.235331	-2.000405	3.433247
7978	0	1.306838	-0.440911	10.052258	0.013067	-0.004403	0.100523	0.228277	-2.001710	3.430805
7979	0	1.288089	-0.421836	10.089051	0.012878	-0.004211	0.100891	0.220218	-2.004574	3.428617
7980	0	1.276720	-0.404276	10.094947	0.012761	-0.004043	0.100950	0.219777	-2.011477	3.426718
7981	0	1.270051	-0.421128	10.064632	0.012695	-0.004211	0.100647	0.219680	-2.017434	3.425605
7982	0	1.276935	-0.439550	10.137713	0.012767	-0.004395	0.101377	0.218344	-2.020316	3.427873
7983	0	1.257701	-0.458111	10.125670	0.012573	-0.004578	0.101257	0.214153	-2.024574	3.426913
7984	0	1.282431	-0.421818	10.095037	0.012825	-0.004219	0.100950	0.214894	-2.023794	3.420801
7985	0	1.263521	-0.421104	10.137929	0.012634	-0.004211	0.101379	0.215097	-2.024904	3.418414
7986	0	1.294208	-0.384730	10.180552	0.012941	-0.003845	0.101806	0.212485	-2.025698	3.416449
7987	0	1.281895	-0.409134	10.107394	0.012817	-0.004089	0.101074	0.210062	-2.027574	3.420374
7988	0	1.294232	-0.421744	10.107321	0.012942	-0.004216	0.101073	0.208429	-2.027613	3.419393
7989	0	1.281444	-0.397586	10.095218	0.012817	-0.003967	0.100952	0.198557	-2.024321	3.420798
7990	0	1.293119	-0.386584	10.125648	0.012933	-0.003863	0.101256	0.195539	-2.022563	3.422098
7991	0	1.287766	-0.420973	10.180681	0.012878	-0.004211	0.101807	0.197188	-2.021696	3.418937
7992	0	1.269405	-0.402382	10.095213	0.012693	-0.004025	0.100952	0.198789	-2.022429	3.419394
7993	0	1.293268	-0.397424	10.113585	0.012939	-0.003967	0.101135	0.190780	-2.014789	3.418364
7994	0	1.274145	-0.429101	9.991552	0.012743	-0.004287	0.099916	0.185769	-2.013100	3.422266
7995	0	1.262902	-0.420889	10.058670	0.012634	-0.004211	0.100586	0.188469	-2.007175	3.421544
7996	0	1.292578	-0.408967	9.979364	0.012929	-0.004085	0.099793	0.182448	-2.003526	3.422356
7997	0	1.256935	-0.409538	10.034204	0.012573	-0.004089	0.100342	0.175369	-1.999061	3.416614
7998	0	1.274524	-0.397614	10.034226	0.012748	-0.003980	0.100342	0.179140	-1.996150	3.413620
7999	0	1.257185	-0.427442	10.021982	0.012573	-0.004272	0.100220	0.176714	-1.994609	3.416882
8000	0	1.281488	-0.397301	10.021964	0.012815	-0.003972	0.100220	0.175435	-1.995054	3.416484
8001	0	1.269485	-0.445686	9.991455	0.012695	-0.004456	0.099915	0.173753	-1.994546	3.415885
8002	0	1.275936	-0.427869	9.997481	0.012754	-0.004275	0.099976	0.169636	-2.000142	3.414615
8003	0	1.264027	-0.433091	10.028012	0.012634	-0.004333	0.100281	0.172316	-2.006990	3.412649
8004	0	1.222441	-0.438598	10.009519	0.012218	-0.004390	0.100096	0.176354	-2.013765	3.408683
8005	0	1.232818	-0.414676	10.021999	0.012329	-0.004150	0.100220	0.180262	-2.012714	3.410220
8006	0	1.269600	-0.401713	10.076890	0.012693	-0.004022	0.100769	0.185148	-2.015686	3.407874
8007	0	1.264088	-0.433326	10.015787	0.012634	-0.004333	0.100159	0.185201	-2.023290	3.411554
8008	0	1.271077	-0.427638	10.021726	0.012708	-0.004272	0.100218	0.180499	-2.026763	3.408750
8009	0	1.276125	-0.420959	10.137885	0.012756	-0.004211	0.101379	0.182316	-2.032287	3.407881
8010	0	1.289212	-0.414565	10.113289	0.012888	-0.004148	0.101133	0.184239	-2.037052	3.410760
8011	0	1.300649	-0.409225	10.101229	0.013000	-0.004089	0.101013	0.180739	-2.043862	3.410643
8012	0	1.265046	-0.415841	10.125477	0.012646	-0.004157	0.101255	0.178981	-2.049192	3.408436
8013	0	1.288018	-0.433600	10.064664	0.012878	-0.004333	0.100647	0.175933	-2.051194	3.407515
8014	0	1.251660	-0.427937	10.101199	0.012515	-0.004278	0.101012	0.174375	-2.052941	3.409072
8015	0	1.257515	-0.445712	10.162323	0.012573	-0.004456	0.101624	0.172406	-2.055071	3.405636
8016	0	1.270007	-0.433595	10.113412	0.012698	-0.004337	0.101134	0.173730	-2.057241	3.405836
8017	0	1.245336	-0.439269	10.137921	0.012451	-0.004395	0.101379	0.175564	-2.059696	3.401043
8018	0	1.245653	-0.432985	10.125621	0.012455	-0.004331	0.101256	0.176230	-2.061446	3.399759
8019	0	1.275226	-0.445126	10.144113	0.012756	-0.004456	0.101440	0.180867	-2.056838	3.404672
8020	0	1.305080	-0.408058	10.095339	0.013053	-0.004081	0.100953	0.180903	-2.054411	3.404395
8021	0	1.293715	-0.433819	10.101328	0.012939	-0.004333	0.101013	0.175475	-2.051872	3.408606
8022	0	1.281365	-0.440402	10.089098	0.012813	-0.004404	0.100891	0.175351	-2.053096	3.413248
8023	0	1.281298	-0.420744	10.083080	0.012817	-0.004211	0.100830	0.179666	-2.048083	3.408875
8024	0	1.280481	-0.408479	10.070922	0.012808	-0.004082	0.100709	0.175997	-2.044606	3.408619
8025	0	1.263135	-0.402880	10.040318	0.012634	-0.004028	0.100403	0.175273	-2.041272	3.411217
8026	0	1.299029	-0.409474	10.101350	0.012994	-0.004091	0.101013	0.171228	-2.037330	3.409928
8027	0	1.281311	-0.390852	10.052536	0.012817	-0.003906	0.100525	0.168555	-2.032530	3.417571
8028	0	1.298931	-0.409728	9.985372	0.012992	-0.004094	0.099854	0.164825	-2.029591	3.419550
8029	0	1.294965	-0.409202	9.991312	0.012939	-0.004089	0.099915	0.161518	-2.041234	3.418951
8030	0	1.271303	-0.390996	9.942378	0.012715	-0.003912	0.099423	0.163584	-2.038511	3.415502
8031	0	1.232322	-0.439553	9.967109	0.012329	-0.004395	0.099670	0.162268	-2.031744	3.411938
8032	0	1.237845	-0.433849	10.015946	0.012378	-0.004336	0.100160	0.159647	-2.032573	3.413481
8033	0	1.257310	-0.451142	9.979273	0.012573	-0.004517	0.099792	0.165358	-2.032381	3.411346
8034	0	1.256977	-0.432462	10.028105	0.012572	-0.004324	0.100281	0.164428	-2.029505	3.412201
8035	0	1.263479	-0.439458	9.991448	0.012634	-0.004395	0.099915	0.164182	-2.030110	3.413666
8036	0	1.270323	-0.445825	10.033988	0.012696	-0.004457	0.100341	0.162041	-2.038139	3.422532
8037	0	1.281816	-0.457350	10.064706	0.012817	-0.004578	0.100647	0.166458	-2.038922	3.418312
8038	0	1.257508	-0.438311	10.028082	0.012574	-0.004387	0.100281	0.170526	-2.039866	3.415285
8039	0	1.251214	-0.445605	10.070800	0.012512	-0.004456	0.100708	0.169768	-2.039759	3.416337
8040	0	1.287864	-0.390782	10.058485	0.012877	-0.003908	0.100585	0.169950	-2.041067	3.414807
8041	0	1.288024	-0.402335	10.125729	0.012878	-0.004028	0.101257	0.175318	-2.043076	3.411772
8042	0	1.269783	-0.395300	10.143970	0.012698	-0.003958	0.101439	0.180447	-2.042645	3.412333
8043	0	1.276421	-0.420496	10.131764	0.012756	-0.004211	0.101318	0.187511	-2.051535	3.415409
8044	0	1.289531	-0.389680	10.101095	0.012894	-0.003894	0.101011	0.184022	-2.053395	3.418313
8045	0	1.300516	-0.390242	10.095169	0.013000	-0.003906	0.100952	0.188193	-2.058720	3.422468
8046	0	1.289364	-0.377564	10.046118	0.012887	-0.003778	0.100462	0.190084	-2.066242	3.428153
8047	0	1.312228	-0.402543	10.168472	0.013123	-0.004028	0.101685	0.193176	-2.065933	3.431211
8048	0	1.312056	-0.432501	10.125758	0.013122	-0.004328	0.101257	0.196071	-2.064687	3.429773
8049	0	1.294110	-0.421202	10.125709	0.012939	-0.004211	0.101257	0.195248	-2.066568	3.429183
8050	0	1.276298	-0.415181	10.125591	0.012759	-0.004152	0.101256	0.195640	-2.070885	3.437644
8051	0	1.275633	-0.445683	10.107417	0.012756	-0.004456	0.101074	0.194079	-2.070939	3.443550
8052	0	1.275679	-0.445953	10.162248	0.012756	-0.004458	0.101623	0.192637	-2.071389	3.442130
8053	0	1.274881	-0.414682	10.131945	0.012756	-0.004150	0.101318	0.196495	-2.062845	3.440367
8054	0	1.261492	-0.414197	10.077153	0.012619	-0.004144	0.100771	0.198257	-2.058108	3.437341
8055	0	1.269216	-0.420946	10.064745	0.012695	-0.004211	0.100647	0.200281	-2.054449	3.433081
8056	0	1.244347	-0.426525	10.107449	0.012444	-0.004269	0.101074	0.203947	-2.053323	3.436543
8057	0	1.312234	-0.396730	10.101321	0.013123	-0.003967	0.101013	0.203765	-2.053050	3.438482
8058	0	1.275271	-0.396573	10.076948	0.012755	-0.003968	0.100769	0.206423	-2.049962	3.439935
8059	0	1.281471	-0.408786	10.052530	0.012817	-0.004089	0.100525	0.207884	-2.046809	3.431563
8060	0	1.274803	-0.402339	10.022014	0.012751	-0.004025	0.100220	0.210039	-2.043782	3.428610
8061	0	1.294243	-0.415077	10.052450	0.012939	-0.004150	0.100525	0.209385	-2.047098	3.426825
8062	0	1.275899	-0.415446	10.040214	0.012762	-0.004151	0.100402	0.205686	-2.043559	3.426918
8063	0	1.251507	-0.433149	10.034153	0.012512	-0.004333	0.100342	0.207771	-2.046806	3.426797
8064	0	1.276360	-0.390138	9.985241	0.012762	-0.003902	0.099853	0.208787	-2.048523	3.428296
8065	0	1.282083	-0.409291	10.028018	0.012817	-0.004089	0.100281	0.204614	-2.052499	3.435353
8066	0	1.258268	-0.427831	10.027858	0.012580	-0.004280	0.100279	0.206424	-2.055587	3.432408
8067	0	1.263948	-0.396476	10.003606	0.012634	-0.003967	0.100037	0.209090	-2.061488	3.430275
8068	0	1.252447	-0.426495	10.027875	0.012523	-0.004268	0.100279	0.212038	-2.063533	3.436906
8069	0	1.257699	-0.415111	10.028026	0.012573	-0.004150	0.100281	0.211087	-2.067886	3.444107
8070	0	1.240230	-0.433740	9.997291	0.012397	-0.004335	0.099974	0.208629	-2.074197	3.446972
8071	0	1.233242	-0.439578	10.052444	0.012329	-0.004395	0.100525	0.207003	-2.077911	3.445372
8072	0	1.246481	-0.427531	10.082731	0.012458	-0.004275	0.100828	0.206797	-2.085759	3.441522
8073	0	1.300243	-0.421244	10.095186	0.013000	-0.004211	0.100952	0.205437	-2.087868	3.437821
8074	0	1.313526	-0.390988	10.046172	0.013126	-0.003909	0.100463	0.204364	-2.097958	3.441126
8075	0	1.275893	-0.414890	10.095188	0.012756	-0.004150	0.100952	0.205835	-2.100810	3.438746
8076	0	1.294853	-0.402308	10.137799	0.012944	-0.004025	0.101378	0.208295	-2.105607	3.438650
8077	0	1.282109	-0.414591	10.101290	0.012817	-0.004150	0.101013	0.213136	-2.109746	3.437648
8078	0	1.289098	-0.425935	10.125581	0.012885	-0.004264	0.101256	0.218053	-2.116403	3.439976
8079	0	1.263541	-0.415303	10.058569	0.012634	-0.004150	0.100586	0.214860	-2.117611	3.437368
8080	0	1.294597	-0.378895	10.113375	0.012941	-0.003790	0.101134	0.215751	-2.122780	3.438385
8081	0	1.294217	-0.414815	10.186742	0.012939	-0.004150	0.101868	0.218017	-2.125708	3.433249
8082	0	1.288459	-0.420378	10.150049	0.012883	-0.004208	0.101501	0.222143	-2.127265	3.432573
8083	0	1.250963	-0.409329	10.205094	0.012512	-0.004089	0.102051	0.217580	-2.124330	3.434454
8084	0	1.262446	-0.391488	10.113576	0.012629	-0.003915	0.101135	0.217352	-2.119608	3.431578
8085	0	1.244836	-0.421379	10.119654	0.012451	-0.004211	0.101196	0.214504	-2.116323	3.429526
8086	0	1.268842	-0.440049	10.089121	0.012690	-0.004399	0.100891	0.212985	-2.114938	3.428645
8087	0	1.256613	-0.408921	10.107511	0.012573	-0.004089	0.101074	0.212992	-2.106799	3.426697
8088	0	1.255400	-0.396544	10.101482	0.012559	-0.003967	0.101014	0.214897	-2.101099	3.422472
8089	0	1.287625	-0.390636	10.083035	0.012878	-0.003906	0.100830	0.214631	-2.098576	3.425286
8090	0	1.287145	-0.372221	10.089146	0.012874	-0.003724	0.100891	0.216570	-2.095965	3.423176
8091	0	1.275175	-0.390437	10.070866	0.012756	-0.003906	0.100708	0.218489	-2.090582	3.416701
8092	0	1.280555	-0.384135	10.003791	0.012808	-0.003842	0.100038	0.219479	-2.087874	3.421378
8093	0	1.282172	-0.353676	10.003618	0.012817	-0.003540	0.100037	0.223057	-2.092766	3.426645
8094	0	1.276350	-0.353426	9.960861	0.012765	-0.003534	0.099608	0.222947	-2.091004	3.426051
8095	0	1.257280	-0.402727	10.021982	0.012573	-0.004028	0.100220	0.223971	-2.090404	3.427485
8096	0	1.263592	-0.408606	10.034153	0.012633	-0.004087	0.100342	0.225352	-2.093252	3.423371
8097	0	1.251152	-0.390844	9.979248	0.012512	-0.003906	0.099792	0.222726	-2.092430	3.424462
8098	0	1.232777	-0.428064	9.979131	0.012327	-0.004277	0.099792	0.218668	-2.093011	3.421212
8099	0	1.239409	-0.421299	9.985296	0.012390	-0.004211	0.099854	0.216705	-2.097478	3.424429
8100	0	1.264524	-0.421866	9.985104	0.012642	-0.004215	0.099852	0.212650	-2.101257	3.428410
8101	0	1.263663	-0.445451	10.003637	0.012634	-0.004456	0.100037	0.213636	-2.103801	3.423847
8102	0	1.258257	-0.427007	10.015707	0.012577	-0.004271	0.100158	0.214011	-2.110031	3.423957
8103	0	1.263360	-0.427805	10.101303	0.012634	-0.004272	0.101013	0.207566	-2.109215	3.425879
8104	0	1.257401	-0.434641	10.046252	0.012571	-0.004345	0.100463	0.205675	-2.112091	3.423482
8105	0	1.269605	-0.390356	10.064698	0.012695	-0.003906	0.100647	0.208531	-2.112808	3.422977
8106	0	1.288333	-0.377850	10.089064	0.012879	-0.003779	0.100891	0.209358	-2.117166	3.420948
8107	0	1.281904	-0.372797	10.107383	0.012817	-0.003723	0.101074	0.203781	-2.118970	3.420899
8108	0	1.288108	-0.386123	10.082894	0.012881	-0.003856	0.100829	0.197392	-2.118647	3.420498
8109	0	1.275831	-0.378374	10.137916	0.012756	-0.003784	0.101379	0.197665	-2.120691	3.415457
8110	0	1.276207	-0.372502	10.088985	0.012760	-0.003723	0.100890	0.195427	-2.122786	3.418866
8111	0	1.288551	-0.415232	10.089013	0.012878	-0.004150	0.100891	0.193076	-2.130745	3.421830
8112	0	1.265151	-0.421657	10.082671	0.012648	-0.004216	0.100827	0.192478	-2.135041	3.421115
8113	0	1.275324	-0.415175	10.089145	0.012756	-0.004150	0.100891	0.190856	-2.131496	3.428267
8114	0	1.274449	-0.439879	10.137999	0.012750	-0.004397	0.101379	0.189181	-2.125604	3.434894
8115	0	1.269771	-0.446115	10.089057	0.012695	-0.004456	0.100891	0.182734	-2.128268	3.436157
8116	0	1.275996	-0.434619	10.131654	0.012761	-0.004345	0.101316	0.181178	-2.126851	3.436806
8117	0	1.275694	-0.434071	10.150108	0.012756	-0.004333	0.101501	0.172918	-2.127406	3.437248
8118	0	1.269234	-0.428965	10.107368	0.012696	-0.004288	0.101073	0.170612	-2.122876	3.439250
8119	0	1.250883	-0.427496	10.107453	0.012512	-0.004272	0.101074	0.167660	-2.118978	3.440260
8120	0	1.280999	-0.415396	10.058612	0.012811	-0.004156	0.100586	0.169956	-2.118064	3.441258
8121	0	1.287886	-0.390813	10.021960	0.012878	-0.003906	0.100220	0.167707	-2.118498	3.444734
8122	0	1.281814	-0.391488	10.003554	0.012818	-0.003911	0.100036	0.163170	-2.118158	3.442464
8123	0	1.269196	-0.409113	10.003697	0.012695	-0.004089	0.100037	0.161042	-2.114247	3.443570
8124	0	1.299436	-0.373334	10.052460	0.012994	-0.003727	0.100525	0.153687	-2.114753	3.444430
8125	0	1.293702	-0.384957	10.015884	0.012939	-0.003845	0.100159	0.148593	-2.111834	3.442906
8126	0	1.305630	-0.404342	9.948714	0.013057	-0.004038	0.099487	0.142121	-2.111227	3.443840
8127	0	1.287497	-0.445727	9.967078	0.012878	-0.004456	0.099670	0.139995	-2.107085	3.439474
8128	0	1.269316	-0.397500	10.009681	0.012688	-0.003971	0.100098	0.135380	-2.113230	3.435922
8129	0	1.282063	-0.390960	10.009711	0.012817	-0.003906	0.100098	0.131423	-2.116836	3.432800
8130	0	1.276278	-0.434146	10.033978	0.012762	-0.004341	0.100340	0.130934	-2.117600	3.436288
8131	0	1.226859	-0.421415	10.052472	0.012268	-0.004211	0.100525	0.127696	-2.118098	3.439481
8132	0	1.233428	-0.427903	10.058443	0.012330	-0.004278	0.100585	0.126561	-2.122781	3.443068
8133	0	1.269124	-0.402837	10.064748	0.012695	-0.004028	0.100647	0.126384	-2.118032	3.445408
8134	0	1.250971	-0.433822	10.040287	0.012504	-0.004334	0.100404	0.121926	-2.124829	3.443780
8135	0	1.251414	-0.470157	10.028043	0.012512	-0.004700	0.100281	0.119676	-2.126991	3.449373
8136	0	1.251528	-0.415596	10.009676	0.012516	-0.004155	0.100097	0.118612	-2.126000	3.451248
8137	0	1.263862	-0.415240	10.040220	0.012634	-0.004150	0.100403	0.116181	-2.130848	3.450446
8138	0	1.282828	-0.428166	10.101079	0.012826	-0.004277	0.101011	0.111008	-2.133303	3.446888
8139	0	1.269520	-0.403145	10.107411	0.012695	-0.004028	0.101074	0.107316	-2.133014	3.443975
8140	0	1.324467	-0.391614	10.082887	0.013244	-0.003913	0.100829	0.103648	-2.134076	3.455139
8141	0	1.312466	-0.390897	10.113488	0.013123	-0.003906	0.101135	0.100465	-2.136326	3.454030
8142	0	1.276020	-0.409650	10.003560	0.012760	-0.004095	0.100036	0.098704	-2.136228	3.450211
8143	0	1.294427	-0.402741	10.070742	0.012939	-0.004028	0.100708	0.099576	-2.141574	3.448614
8144	0	1.257870	-0.415348	10.101162	0.012583	-0.004149	0.101011	0.094919	-2.136864	3.449906
8145	0	1.275306	-0.378534	10.064735	0.012756	-0.003784	0.100647	0.093499	-2.132989	3.451790
8146	0	1.274678	-0.390852	10.125771	0.012750	-0.003909	0.101257	0.094023	-2.129544	3.449461
8147	0	1.281829	-0.427713	10.089080	0.012817	-0.004272	0.100891	0.088631	-2.130464	3.449498
8148	0	1.251479	-0.416319	10.101201	0.012514	-0.004160	0.101012	0.084799	-2.131058	3.446558
8149	0	1.257237	-0.445867	10.015866	0.012573	-0.004456	0.100159	0.081126	-2.129888	3.443500
8150	0	1.250877	-0.439966	10.034110	0.012510	-0.004401	0.100341	0.082747	-2.127996	3.446648
8151	0	1.244739	-0.439328	10.046439	0.012451	-0.004395	0.100464	0.084065	-2.123596	3.451372
8152	0	1.263004	-0.421038	10.064746	0.012627	-0.004210	0.100648	0.082915	-2.127262	3.449120
8153	0	1.263323	-0.402693	10.034198	0.012634	-0.004028	0.100342	0.084305	-2.125825	3.439991
8154	0	1.263163	-0.439692	10.034158	0.012631	-0.004393	0.100342	0.079327	-2.125985	3.446230
8155	0	1.263482	-0.414808	10.083010	0.012634	-0.004150	0.100830	0.081809	-2.126464	3.447403
8156	0	1.269707	-0.426864	10.034074	0.012696	-0.004269	0.100341	0.081684	-2.127215	3.445684
8157	0	1.288029	-0.366369	10.015839	0.012878	-0.003662	0.100159	0.079750	-2.129176	3.444386
8158	0	1.270083	-0.409475	10.003527	0.012698	-0.004093	0.100036	0.077832	-2.132076	3.440985
8159	0	1.293645	-0.378420	10.028115	0.012939	-0.003784	0.100281	0.077753	-2.128518	3.446883
8160	0	1.269118	-0.409377	10.076854	0.012689	-0.004089	0.100769	0.072653	-2.131266	3.448739
8161	0	1.281746	-0.414967	10.076906	0.012817	-0.004150	0.100769	0.073315	-2.131142	3.444031
8162	0	1.269466	-0.415312	10.064690	0.012695	-0.004149	0.100647	0.069007	-2.130201	3.443172
8163	0	1.269660	-0.433623	10.046359	0.012695	-0.004333	0.100464	0.065800	-2.131536	3.444145
8164	0	1.257504	-0.452193	10.021880	0.012575	-0.004522	0.100219	0.066146	-2.131303	3.448210
8165	0	1.251698	-0.451612	10.028019	0.012512	-0.004517	0.100281	0.066550	-2.136606	3.448621
8166	0	1.246147	-0.457399	10.021789	0.012461	-0.004578	0.100218	0.070567	-2.137323	3.447954
8167	0	1.257744	-0.421655	10.040209	0.012573	-0.004211	0.100403	0.064658	-2.142017	3.454253
8168	0	1.245778	-0.440204	10.052325	0.012459	-0.004405	0.100523	0.067898	-2.140648	3.448785
8169	0	1.275871	-0.415092	10.125700	0.012756	-0.004150	0.101257	0.067144	-2.143108	3.444630
8170	0	1.264056	-0.439825	10.046252	0.012638	-0.004396	0.100463	0.064933	-2.145691	3.439665
8171	0	1.269853	-0.433120	10.040252	0.012695	-0.004333	0.100403	0.067411	-2.149210	3.441530
8172	0	1.283078	-0.408669	10.021774	0.012823	-0.004086	0.100219	0.065951	-2.157805	3.440316
8173	0	1.269734	-0.414981	10.113502	0.012695	-0.004150	0.101135	0.066491	-2.159957	3.445310
8174	0	1.281880	-0.420942	10.052430	0.012821	-0.004210	0.100524	0.067609	-2.157092	3.447031
8175	0	1.287707	-0.414336	10.113571	0.012878	-0.004150	0.101135	0.075426	-2.155391	3.447321
8176	0	1.293216	-0.419570	10.083075	0.012937	-0.004198	0.100830	0.077967	-2.150117	3.443636
8177	0	1.287297	-0.402750	10.046460	0.012878	-0.004028	0.100464	0.078779	-2.143701	3.438378
8178	0	1.310791	-0.420879	10.028220	0.013111	-0.004210	0.100282	0.080581	-2.139857	3.438324
8179	0	1.269356	-0.421258	10.046404	0.012695	-0.004211	0.100464	0.079182	-2.137699	3.436721
8180	0	1.263307	-0.433492	10.034153	0.012630	-0.004336	0.100342	0.080728	-2.140570	3.443271
8181	0	1.239212	-0.427498	9.997523	0.012390	-0.004272	0.099976	0.077750	-2.142709	3.446897
8182	0	1.275724	-0.421217	10.015832	0.012760	-0.004217	0.100158	0.083284	-2.139143	3.443899
8183	0	1.269306	-0.433225	10.107456	0.012695	-0.004333	0.101074	0.084621	-2.136469	3.444303
8184	0	1.262804	-0.427370	10.003667	0.012630	-0.004271	0.100037	0.080969	-2.134667	3.446247
8185	0	1.275411	-0.427197	10.064728	0.012756	-0.004272	0.100647	0.081359	-2.131851	3.438634
8186	0	1.287589	-0.408569	9.979230	0.012874	-0.004088	0.099792	0.084319	-2.134219	3.441436
8187	0	1.288229	-0.402646	10.089069	0.012878	-0.004028	0.100891	0.086345	-2.138493	3.446927
8188	0	1.319175	-0.402510	10.040087	0.013191	-0.004025	0.100401	0.086597	-2.138869	3.444668
8189	0	1.294171	-0.421186	10.052459	0.012939	-0.004211	0.100525	0.085982	-2.141247	3.442901
8190	0	1.269639	-0.427590	10.003595	0.012699	-0.004274	0.100036	0.084155	-2.137960	3.447187
8191	0	1.288111	-0.402861	10.095179	0.012878	-0.004028	0.100952	0.083693	-2.140812	3.444415
8192	0	1.276492	-0.415058	10.034039	0.012761	-0.004151	0.100341	0.084478	-2.145020	3.447858
8193	0	1.263763	-0.433650	9.991400	0.012634	-0.004333	0.099915	0.080919	-2.148651	3.442069
8194	0	1.270040	-0.440499	10.040096	0.012702	-0.004401	0.100401	0.076568	-2.146726	3.445673
8195	0	1.270151	-0.421249	10.058511	0.012695	-0.004211	0.100586	0.075260	-2.153652	3.452236
8196	0	1.295465	-0.409009	10.088893	0.012952	-0.004092	0.100889	0.077529	-2.156616	3.448069
8197	0	1.257895	-0.426856	10.107367	0.012573	-0.004272	0.101074	0.081775	-2.162858	3.447792
8198	0	1.282538	-0.433142	10.046216	0.012829	-0.004326	0.100462	0.075415	-2.158785	3.448276
8199	0	1.257596	-0.414813	10.113501	0.012573	-0.004150	0.101135	0.077810	-2.161606	3.444005
8200	0	1.264181	-0.432780	10.064575	0.012639	-0.004330	0.100646	0.079858	-2.164645	3.451844
8201	0	1.263356	-0.451713	10.064704	0.012634	-0.004517	0.100647	0.079129	-2.163591	3.447778
8202	0	1.256885	-0.433037	10.058646	0.012571	-0.004335	0.100586	0.084746	-2.160611	3.450585
8203	0	1.263630	-0.439319	10.046367	0.012634	-0.004395	0.100464	0.086098	-2.162618	3.441598
8204	0	1.269875	-0.420923	10.021883	0.012699	-0.004210	0.100219	0.086367	-2.162067	3.444668
8205	0	1.287692	-0.408680	10.113555	0.012878	-0.004089	0.101135	0.089119	-2.160137	3.439290
8206	0	1.269617	-0.396237	10.125674	0.012691	-0.003963	0.101257	0.089110	-2.165156	3.435252
8207	0	1.269133	-0.390332	10.076966	0.012695	-0.003906	0.100769	0.092325	-2.160414	3.434555
8208	0	1.274814	-0.402350	10.015956	0.012748	-0.004023	0.100160	0.091201	-2.160645	3.437523
8209	0	1.293911	-0.384305	10.058606	0.012939	-0.003845	0.100586	0.093521	-2.160021	3.433440
8210	0	1.281231	-0.402337	9.997616	0.012816	-0.004025	0.099976	0.094782	-2.155149	3.434985
8211	0	1.287277	-0.427372	10.083075	0.012878	-0.004272	0.100830	0.093304	-2.148569	3.438093
8212	0	1.256446	-0.415300	10.022036	0.012562	-0.004153	0.100221	0.093481	-2.151424	3.439672
8213	0	1.263417	-0.420650	10.034202	0.012634	-0.004211	0.100342	0.098960	-2.151072	3.439519
8214	0	1.220555	-0.445256	10.028054	0.012206	-0.004446	0.100281	0.091445	-2.150294	3.439775
8215	0	1.282240	-0.433344	10.015805	0.012817	-0.004333	0.100159	0.091337	-2.155750	3.431498
8216	0	1.276695	-0.433593	10.015654	0.012766	-0.004333	0.100157	0.088490	-2.156802	3.433896
8217	0	1.257521	-0.408778	10.040265	0.012573	-0.004089	0.100403	0.090205	-2.158900	3.434787
8218	0	1.276132	-0.426574	9.966947	0.012760	-0.004270	0.099669	0.094509	-2.160029	3.434126
8219	0	1.275495	-0.409022	10.003676	0.012756	-0.004089	0.100037	0.093451	-2.158253	3.434276
8220	0	1.275526	-0.445889	9.967012	0.012753	-0.004457	0.099670	0.091712	-2.160070	3.434171
8221	0	1.288391	-0.427176	10.028009	0.012878	-0.004272	0.100281	0.092411	-2.166170	3.435486
8222	0	1.289292	-0.408590	10.015637	0.012889	-0.004088	0.100157	0.095097	-2.170496	3.430064
8223	0	1.300249	-0.390156	10.076897	0.013000	-0.003906	0.100769	0.100335	-2.172605	3.433369
8224	0	1.257525	-0.402145	10.058514	0.012577	-0.004020	0.100585	0.098319	-2.170367	3.435839
8225	0	1.269057	-0.396666	10.052553	0.012695	-0.003967	0.100525	0.098937	-2.164741	3.435529
8226	0	1.293238	-0.378612	10.113578	0.012930	-0.003783	0.101136	0.095602	-2.167336	3.435850
8227	0	1.294072	-0.402737	10.119617	0.012939	-0.004028	0.101196	0.096604	-2.168586	3.441065
8228	0	1.269929	-0.427593	10.058453	0.012697	-0.004272	0.100585	0.091532	-2.170799	3.442977
8229	0	1.263544	-0.409099	10.070780	0.012634	-0.004089	0.100708	0.089618	-2.171968	3.451823
8230	0	1.282045	-0.397109	10.046277	0.012819	-0.003971	0.100463	0.089536	-2.173079	3.451621
8231	0	1.293905	-0.378529	10.107423	0.012939	-0.003784	0.101074	0.088187	-2.172393	3.448899
8232	0	1.263394	-0.397476	10.095189	0.012633	-0.003970	0.100952	0.082890	-2.172867	3.449480
8233	0	1.232794	-0.408638	10.089138	0.012329	-0.004089	0.100891	0.086144	-2.171281	3.444106
8234	0	1.238590	-0.426413	10.052518	0.012387	-0.004267	0.100525	0.089016	-2.169520	3.444227
8235	0	1.269932	-0.409193	9.997497	0.012695	-0.004089	0.099976	0.085979	-2.173889	3.447538
8236	0	1.276562	-0.434017	10.113310	0.012764	-0.004339	0.101133	0.084800	-2.175506	3.442583
8237	0	1.251156	-0.445451	10.040296	0.012512	-0.004456	0.100403	0.085922	-2.174585	3.444493
8238	0	1.263094	-0.420502	10.009803	0.012632	-0.004210	0.100098	0.090941	-2.172700	3.441992
8239	0	1.263570	-0.421646	10.052451	0.012634	-0.004211	0.100525	0.085134	-2.174074	3.439057
8240	0	1.257492	-0.404248	10.034084	0.012576	-0.004039	0.100341	0.080893	-2.172508	3.440220
8241	0	1.299946	-0.403459	10.003650	0.013000	-0.004028	0.100037	0.073712	-2.171132	3.442582
8242	0	1.281702	-0.386086	10.027940	0.012815	-0.003859	0.100280	0.071024	-2.173752	3.444584
8243	0	1.269856	-0.396839	10.040238	0.012695	-0.003967	0.100403	0.069685	-2.177235	3.444764
8244	0	1.251938	-0.403366	10.046168	0.012518	-0.004031	0.100462	0.066803	-2.178684	3.449009
8245	0	1.288388	-0.378788	10.046303	0.012878	-0.003784	0.100464	0.062545	-2.184711	3.450927
8246	0	1.295114	-0.379128	10.009561	0.012950	-0.003792	0.100096	0.063069	-2.185842	3.449518
8247	0	1.269493	-0.402383	10.003685	0.012695	-0.004028	0.100037	0.068066	-2.185115	3.446939
8248	0	1.288077	-0.426785	10.040224	0.012877	-0.004264	0.100403	0.063491	-2.188677	3.450590
8249	0	1.257014	-0.397559	10.070807	0.012573	-0.003967	0.100708	0.054080	-2.184984	3.456155
8250	0	1.250513	-0.392351	9.985356	0.012506	-0.003923	0.099854	0.053908	-2.184293	3.458574
8251	0	1.239549	-0.402769	10.028013	0.012390	-0.004028	0.100281	0.054560	-2.190234	3.464784
8252	0	1.252235	-0.414942	10.046200	0.012523	-0.004149	0.100462	0.054537	-2.189663	3.467390
8253	0	1.275231	-0.415414	10.070836	0.012756	-0.004150	0.100708	0.050250	-2.184840	3.468273
8254	0	1.226329	-0.446126	10.119591	0.012259	-0.004463	0.101196	0.052332	-2.188863	3.463803
8255	0	1.245198	-0.427517	10.107401	0.012451	-0.004272	0.101074	0.049184	-2.189460	3.456832
8256	0	1.251610	-0.415339	10.131715	0.012513	-0.004156	0.101317	0.052153	-2.192522	3.457231
8257	0	1.269836	-0.433722	10.137885	0.012695	-0.004333	0.101379	0.047871	-2.195673	3.451930
8258	0	1.264096	-0.403766	10.058384	0.012640	-0.004036	0.100584	0.045829	-2.196461	3.445500
8259	0	1.269252	-0.420681	10.089166	0.012695	-0.004211	0.100891	0.050972	-2.193015	3.443615
8260	0	1.263217	-0.438749	10.083051	0.012629	-0.004386	0.100831	0.049178	-2.196928	3.445185
8261	0	1.275688	-0.452161	10.095186	0.012756	-0.004517	0.100952	0.043469	-2.197312	3.444038
8262	0	1.300178	-0.398194	10.076788	0.013001	-0.003978	0.100768	0.038669	-2.197403	3.438667
8263	0	1.306343	-0.396858	10.101289	0.013062	-0.003967	0.101013	0.037104	-2.199265	3.433168
8264	0	1.288148	-0.385181	10.046287	0.012882	-0.003848	0.100463	0.032821	-2.198143	3.434729
8265	0	1.281448	-0.390664	10.058629	0.012817	-0.003906	0.100586	0.032346	-2.194594	3.435187
8266	0	1.268788	-0.421233	10.070810	0.012689	-0.004212	0.100708	0.032341	-2.193481	3.436242
8267	0	1.287991	-0.403240	10.082972	0.012878	-0.004028	0.100830	0.027644	-2.194883	3.429718
8268	0	1.275689	-0.434471	10.046309	0.012759	-0.004342	0.100463	0.024639	-2.192029	3.434578
8269	0	1.263176	-0.451998	10.125749	0.012634	-0.004517	0.101257	0.020788	-2.188934	3.436162
8270	0	1.262631	-0.470776	10.028098	0.012629	-0.004706	0.100281	0.019164	-2.186099	3.436242
8271	0	1.270020	-0.458141	10.009686	0.012695	-0.004578	0.100098	0.014772	-2.191396	3.434310
8272	0	1.245796	-0.440007	10.088964	0.012461	-0.004402	0.100889	0.017091	-2.188074	3.439111
8273	0	1.281555	-0.470256	10.101328	0.012817	-0.004700	0.101013	0.013844	-2.185787	3.440438
8274	0	1.244338	-0.428262	10.052521	0.012447	-0.004278	0.100525	0.008795	-2.181068	3.449009
8275	0	1.251432	-0.409233	10.070762	0.012512	-0.004089	0.100708	0.005358	-2.183211	3.447836
8276	0	1.227310	-0.427941	10.046275	0.012272	-0.004279	0.100463	0.004967	-2.184313	3.445849
8277	0	1.245492	-0.391271	10.028005	0.012451	-0.003906	0.100281	-0.002456	-2.188291	3.440929
8278	0	1.263967	-0.403974	10.052335	0.012642	-0.004042	0.100523	-0.000327	-2.185462	3.436270
8279	0	1.281187	-0.390798	10.040347	0.012817	-0.003906	0.100403	-0.002319	-2.178887	3.433781
8280	0	1.262630	-0.409615	9.948770	0.012623	-0.004093	0.099488	-0.005803	-2.182594	3.431786
8281	0	1.263390	-0.415202	10.003660	0.012634	-0.004150	0.100037	-0.007668	-2.181945	3.437535
8282	0	1.275631	-0.416164	10.058456	0.012755	-0.004154	0.100585	-0.016104	-2.182759	3.441144
8283	0	1.269885	-0.433638	10.052433	0.012695	-0.004333	0.100525	-0.019414	-2.186555	3.444863
8284	0	1.283052	-0.440231	10.101041	0.012824	-0.004401	0.101011	-0.020715	-2.193648	3.446751
8285	0	1.281788	-0.445475	10.015866	0.012817	-0.004456	0.100159	-0.019881	-2.193879	3.440398
8286	0	1.300664	-0.397256	10.021773	0.013000	-0.003966	0.100219	-0.027003	-2.200658	3.440092
8287	0	1.257494	-0.402985	10.021945	0.012573	-0.004028	0.100220	-0.028792	-2.202324	3.441352
8288	0	1.282653	-0.397593	10.058399	0.012820	-0.003971	0.100585	-0.034346	-2.209193	3.441414
8289	0	1.263632	-0.409143	10.101284	0.012634	-0.004089	0.101013	-0.036725	-2.211249	3.445876
8290	0	1.239804	-0.421660	10.070653	0.012394	-0.004216	0.100707	-0.037239	-2.215659	3.449935
8291	0	1.238616	-0.403073	10.095254	0.012390	-0.004028	0.100952	-0.039991	-2.210841	3.449311
8292	0	1.268829	-0.404139	10.089062	0.012687	-0.004034	0.100891	-0.048332	-2.212326	3.446935
8293	0	1.269691	-0.403020	10.076877	0.012695	-0.004028	0.100769	-0.050469	-2.213887	3.449823
8294	0	1.293960	-0.452428	10.137866	0.012942	-0.004521	0.101378	-0.053750	-2.210549	3.447140
8295	0	1.306747	-0.421530	10.119536	0.013062	-0.004211	0.101196	-0.058149	-2.217012	3.447375
8296	0	1.294775	-0.428465	10.058333	0.012951	-0.004281	0.100583	-0.062245	-2.213139	3.445675
8297	0	1.282103	-0.433802	10.076838	0.012817	-0.004333	0.100769	-0.067397	-2.217010	3.443557
8298	0	1.288137	-0.434155	10.058457	0.012885	-0.004343	0.100584	-0.065738	-2.212477	3.444871
8299	0	1.281308	-0.415376	10.089152	0.012817	-0.004150	0.100891	-0.069572	-2.207281	3.439574
8300	0	1.238205	-0.428213	10.021958	0.012382	-0.004280	0.100220	-0.071948	-2.207527	3.438171
8301	0	1.257339	-0.415426	10.015851	0.012573	-0.004150	0.100159	-0.076371	-2.207414	3.440423
8302	0	1.244690	-0.422230	10.034128	0.012451	-0.004220	0.100341	-0.078964	-2.202286	3.445888
8303	0	1.238858	-0.415226	10.070812	0.012390	-0.004150	0.100708	-0.081112	-2.200207	3.441700
8304	0	1.250937	-0.421528	10.089103	0.012508	-0.004216	0.100891	-0.080113	-2.201015	3.442198
8305	0	1.250777	-0.408679	9.985418	0.012512	-0.004089	0.099854	-0.077175	-2.195637	3.444280
8306	0	1.268631	-0.402712	9.973219	0.012686	-0.004024	0.099732	-0.081232	-2.195985	3.446848
8307	0	1.281889	-0.414886	10.064684	0.012817	-0.004150	0.100647	-0.079531	-2.197378	3.446569
8308	0	1.269851	-0.420614	10.003577	0.012698	-0.004210	0.100036	-0.075690	-2.197471	3.450497
8309	0	1.251188	-0.433531	10.015865	0.012512	-0.004333	0.100159	-0.077750	-2.196840	3.454887
8310	0	1.287567	-0.427803	10.027996	0.012877	-0.004276	0.100280	-0.079770	-2.194460	3.449749
8311	0	1.275515	-0.432991	10.022003	0.012756	-0.004333	0.100220	-0.075735	-2.192752	3.447771
8312	0	1.275603	-0.402479	9.985306	0.012753	-0.004022	0.099854	-0.079357	-2.195343	3.448889
8313	0	1.269858	-0.414796	10.015838	0.012695	-0.004150	0.100159	-0.076612	-2.198775	3.446318
8314	0	1.270537	-0.402144	10.015731	0.012701	-0.004025	0.100158	-0.073176	-2.203390	3.446067
8315	0	1.245400	-0.409132	10.040240	0.012451	-0.004089	0.100403	-0.075416	-2.206321	3.448901
8316	0	1.245711	-0.427784	10.021777	0.012457	-0.004277	0.100218	-0.076146	-2.206204	3.440691
8317	0	1.269654	-0.438787	9.991469	0.012695	-0.004395	0.099915	-0.068543	-2.207343	3.445828
8318	0	1.263439	-0.425737	10.070831	0.012636	-0.004259	0.100708	-0.066547	-2.205048	3.449521
8319	0	1.270058	-0.433694	10.040202	0.012695	-0.004333	0.100403	-0.070499	-2.210723	3.446607
8320	0	1.271288	-0.434059	10.088834	0.012706	-0.004341	0.100889	-0.069933	-2.218432	3.446933
8321	0	1.300372	-0.432812	10.089093	0.013000	-0.004333	0.100891	-0.063862	-2.221816	3.446353
[truncated: 515 more rows]
