# Supplementary material for: Properties of traditional bamboo carrying poles have implications for user interactions
Source: PLoS One. 2018 May 10;13(5):e0196208. doi: 10.1371/journal.pone.0196208 (PMC5945030; doi:10.1371/journal.pone.0196208)
Supplement: S1 Text — (ZIP) [file pone.0196208.s005.zip › ResTest_PoleG_LoLoad2.txt]

// Start Time: Unknown
// Update Rate: 100.0Hz
// Filter Profile: human (34.3)
// Firmware Version: 2.1.4
PacketCounter	SampleTimeFine	Acc_X	Acc_Y	Acc_Z	VelInc_X	VelInc_Y	VelInc_Z	Roll	Pitch	Yaw	Latitude	Longitude	Altitude	Vel_X	Vel_Y	Vel_Z
6327	0	-1.090135	0.116555	6.421295	-0.010925	0.001160	0.064209	1.401172	2.831636	2.054954
6328	0	-0.985180	-0.353008	5.530460	-0.009847	-0.003531	0.055305	1.402047	2.842381	2.052148
6329	0	-1.206332	-0.354688	7.470036	-0.012024	-0.003540	0.074707	1.391698	2.902774	2.054286
6330	0	-1.359116	0.204635	9.110147	-0.013524	0.002058	0.091111	1.377175	2.987117	2.056257
6331	0	-1.533033	-0.288394	10.625150	-0.015259	-0.002869	0.106262	1.361037	3.064034	2.063532
6332	0	-1.477947	-0.596760	9.829565	-0.014720	-0.005949	0.098306	1.339627	3.133507	2.064944
6333	0	-1.342614	-0.045002	7.744321	-0.013367	-0.000427	0.077454	1.306387	3.221463	2.065128
6334	0	-1.397442	-0.042684	6.765018	-0.013898	-0.000406	0.067666	1.272056	3.350970	2.070858
6335	0	-1.586483	-0.259246	8.292347	-0.015747	-0.002563	0.082947	1.232573	3.513420	2.080779
6336	0	-1.803804	-0.565540	10.563003	-0.017879	-0.005629	0.105659	1.203880	3.686600	2.082785
6337	0	-1.864711	-0.259478	11.581946	-0.018494	-0.002563	0.115845	1.173404	3.838296	2.089062
6338	0	-1.772285	-0.275503	9.947718	-0.017598	-0.002740	0.099500	1.156188	3.982154	2.085999
6339	0	-1.678398	0.388944	9.568262	-0.016663	0.003906	0.095703	1.136346	4.127365	2.087659
6340	0	-1.838625	-0.569609	11.467140	-0.018235	-0.005656	0.114697	1.097099	4.278319	2.092024
6341	0	-1.979661	-0.858485	14.151817	-0.019653	-0.008545	0.141541	1.064955	4.394698	2.091106
6342	0	-1.946538	0.635453	14.503698	-0.019400	0.006388	0.145044	1.038967	4.446472	2.091626
6343	0	-1.875238	-0.359044	13.470284	-0.018738	-0.003601	0.134705	1.047994	4.458811	2.092908
6344	0	-1.831282	-0.166784	11.651632	-0.018336	-0.001691	0.116512	1.070494	4.435622	2.095752
6345	0	-1.850120	-0.847317	12.775505	-0.018555	-0.008484	0.127747	1.079943	4.387667	2.093993
6346	0	-2.050199	0.113476	15.097299	-0.020626	0.001123	0.150956	1.088234	4.293518	2.089120
6347	0	-1.927333	-0.071923	14.181168	-0.019470	-0.000732	0.141785	1.098726	4.134426	2.086322
6348	0	-1.692918	0.113850	10.578729	-0.017102	0.001118	0.105760	1.121091	3.946976	2.088258
6349	0	-1.561445	-0.657291	8.498691	-0.015747	-0.006592	0.084961	1.146180	3.767755	2.087747
6350	0	-1.571352	-0.433308	8.869758	-0.015837	-0.004355	0.088675	1.174618	3.608595	2.082980
6351	0	-1.611281	-0.118813	9.541916	-0.016235	-0.001221	0.095398	1.213179	3.461476	2.077492
6352	0	-1.673930	0.084415	10.626578	-0.016878	0.000805	0.106244	1.254930	3.311850	2.071859
6353	0	-1.524391	-0.331988	10.140133	-0.015381	-0.003357	0.101379	1.296172	3.157246	2.063176
6354	0	-1.226507	-0.675473	7.744872	-0.012364	-0.006780	0.077431	1.332621	3.009978	2.060271
6355	0	-1.116999	0.044407	6.586712	-0.011230	0.000427	0.065857	1.361488	2.904871	2.052332
6356	0	-1.178448	0.152355	7.326981	-0.011828	0.001502	0.073263	1.394730	2.836255	2.051829
6357	0	-1.302501	-0.181298	9.314512	-0.013062	-0.001831	0.093140	1.416647	2.791410	2.047896
6358	0	-1.325844	-0.465239	9.468227	-0.013292	-0.004663	0.094677	1.429787	2.750622	2.042913
6359	0	-1.285482	0.153354	9.009113	-0.012878	0.001526	0.090088	1.439333	2.720632	2.038908
6360	0	-1.227668	0.026148	8.057371	-0.012287	0.000257	0.080572	1.444950	2.705738	2.039927
6361	0	-1.166926	-0.067004	7.134822	-0.011658	-0.000671	0.071350	1.447106	2.724050	2.047806
6362	0	-1.220573	-0.049436	7.292619	-0.012170	-0.000486	0.072932	1.434710	2.780367	2.051095
6363	0	-1.422582	-0.270122	9.160314	-0.014160	-0.002686	0.091614	1.415269	2.862670	2.049581
6364	0	-1.535374	-0.286293	10.177250	-0.015283	-0.002843	0.101784	1.392892	2.942889	2.048146
6365	0	-1.465553	-0.087809	9.105330	-0.014587	-0.000854	0.091064	1.363521	3.028658	2.047847
6366	0	-1.441176	-0.336397	8.089540	-0.014342	-0.003339	0.080909	1.328382	3.127189	2.048817
6367	0	-1.474090	-0.289115	8.097609	-0.014648	-0.002869	0.080994	1.296979	3.257876	2.055166
6368	0	-1.569426	-0.453111	8.813645	-0.015582	-0.004505	0.088158	1.263707	3.403813	2.058045
6369	0	-1.674106	-0.344340	9.885258	-0.016602	-0.003418	0.098877	1.234629	3.565471	2.062268
6370	0	-1.760344	-0.453706	10.917741	-0.017460	-0.004513	0.109201	1.209435	3.716238	2.063888
6371	0	-1.703510	0.096650	10.343365	-0.016907	0.000977	0.103455	1.198423	3.858376	2.066182
6372	0	-1.636858	-0.364498	10.205022	-0.016245	-0.003621	0.102071	1.172091	3.997034	2.074174
6373	0	-1.759558	-0.282921	11.899753	-0.017456	-0.002808	0.119019	1.151676	4.131244	2.079989
6374	0	-1.806690	-0.067833	13.489186	-0.017956	-0.000660	0.134907	1.135946	4.225674	2.077266
6375	0	-1.867655	0.272435	13.726025	-0.018616	0.002747	0.137268	1.117763	4.276396	2.081889
6376	0	-1.831874	-0.553982	13.175482	-0.018306	-0.005536	0.131757	1.114406	4.287754	2.080407
6377	0	-1.851960	-0.029318	13.190193	-0.018555	-0.000305	0.131897	1.124766	4.257227	2.081626
6378	0	-1.889382	-0.361732	13.143123	-0.018973	-0.003638	0.131419	1.142581	4.187987	2.076366
6379	0	-1.916114	-0.010261	13.276974	-0.019287	-0.000122	0.132751	1.159125	4.079246	2.074171
6380	0	-1.911810	-0.354225	12.933524	-0.019286	-0.003564	0.129310	1.177828	3.930462	2.066997
6381	0	-1.785336	-0.430829	10.427527	-0.018005	-0.004333	0.104248	1.205016	3.763555	2.059277
6382	0	-1.616599	-0.140449	8.643601	-0.016290	-0.001424	0.086412	1.230228	3.599584	2.052706
6383	0	-1.672099	-0.418262	9.633649	-0.016846	-0.004211	0.096313	1.263966	3.451080	2.050137
6384	0	-1.646397	-0.217345	9.723459	-0.016594	-0.002201	0.097212	1.296112	3.297538	2.055001
6385	0	-1.599642	-0.473424	9.602918	-0.016113	-0.004761	0.096008	1.327291	3.157728	2.054973
6386	0	-1.510379	-0.132565	9.246338	-0.015217	-0.001353	0.092444	1.360981	3.017710	2.048225
6387	0	-1.370662	-0.015931	8.393771	-0.013794	-0.000183	0.083923	1.392983	2.898535	2.042814
6388	0	-1.272251	-0.085111	7.681875	-0.012780	-0.000873	0.076809	1.424598	2.812384	2.042936
6389	0	-1.246547	-0.352485	8.155079	-0.012512	-0.003540	0.081543	1.445690	2.746420	2.044242
6390	0	-1.303861	-0.001386	9.199985	-0.013078	-0.000028	0.091994	1.462659	2.697648	2.043964
6391	0	-1.278571	0.049725	8.948202	-0.012817	0.000488	0.089478	1.474035	2.657024	2.045803
6392	0	-1.200714	-0.126454	8.521618	-0.012025	-0.001266	0.085214	1.475229	2.633204	2.042813
6393	0	-1.238959	-0.151925	8.215353	-0.012390	-0.001526	0.082153	1.484301	2.632410	2.042111
6394	0	-1.252710	-0.176469	8.239490	-0.012511	-0.001758	0.082397	1.474507	2.654430	2.042114
6395	0	-1.272960	-0.214636	8.031657	-0.012695	-0.002136	0.080322	1.460123	2.703504	2.038813
6396	0	-1.410361	-0.223295	8.945596	-0.014053	-0.002220	0.089464	1.443832	2.767936	2.038549
6397	0	-1.477334	-0.050664	9.239695	-0.014709	-0.000488	0.092407	1.421241	2.847139	2.037116
6398	0	-1.472436	-0.292190	9.078618	-0.014652	-0.002905	0.090798	1.399944	2.938231	2.036949
6399	0	-1.466272	-0.270735	8.604610	-0.014587	-0.002686	0.086060	1.371195	3.038931	2.031078
6400	0	-1.513572	-0.281682	8.686987	-0.015045	-0.002791	0.086886	1.338055	3.158385	2.033502
6401	0	-1.560973	-0.148707	9.171739	-0.015503	-0.001465	0.091736	1.310599	3.291693	2.038308
6402	0	-1.597814	-0.397671	9.973332	-0.015858	-0.003955	0.099753	1.285826	3.429899	2.044452
6403	0	-1.642166	-0.203513	10.422801	-0.016296	-0.002014	0.104248	1.262919	3.567646	2.044858
6404	0	-1.623949	0.049088	10.425153	-0.016120	0.000506	0.104270	1.245976	3.698919	2.046569
6405	0	-1.660295	-0.313034	11.069886	-0.016479	-0.003113	0.110718	1.228059	3.826528	2.052946
6406	0	-1.747911	0.042640	12.518985	-0.017369	0.000448	0.125205	1.208429	3.926903	2.059500
6407	0	-1.807664	-0.337799	13.310749	-0.018005	-0.003357	0.133118	1.190589	3.988063	2.064864
6408	0	-1.792578	0.012427	13.199681	-0.017902	0.000141	0.132000	1.176366	4.008195	2.072921
6409	0	-1.750565	-0.200607	12.561208	-0.017517	-0.002014	0.125610	1.183347	3.997799	2.069272
6410	0	-1.793387	-0.223271	12.147034	-0.017983	-0.002243	0.121463	1.192862	3.950956	2.068499
6411	0	-1.829762	-0.327863	12.202086	-0.018372	-0.003296	0.122009	1.208603	3.881556	2.062838
6412	0	-1.919794	-0.377936	12.925342	-0.019314	-0.003809	0.129235	1.234304	3.778820	2.058342
6413	0	-1.811225	-0.052665	11.696483	-0.018250	-0.000549	0.116943	1.256272	3.644147	2.062658
6414	0	-1.751703	-0.268536	10.248133	-0.017644	-0.002707	0.102459	1.280478	3.502316	2.055703
6415	0	-1.684649	-0.285103	9.792187	-0.016968	-0.002869	0.097900	1.300658	3.360323	2.052066
6416	0	-1.626810	-0.250753	9.155253	-0.016376	-0.002531	0.091533	1.329534	3.225598	2.052138
6417	0	-1.559072	-0.242139	8.839634	-0.015686	-0.002441	0.088379	1.354971	3.101971	2.048313
6418	0	-1.599295	-0.194930	9.776821	-0.016086	-0.001970	0.097753	1.379089	2.993335	2.042947
6419	0	-1.547078	-0.199327	9.553561	-0.015564	-0.002014	0.095520	1.403667	2.881508	2.038096
6420	0	-1.429089	-0.275099	8.530704	-0.014360	-0.002770	0.085295	1.429282	2.787878	2.036272
6421	0	-1.325087	-0.053376	8.460343	-0.013306	-0.000549	0.084595	1.449903	2.713684	2.029227
6422	0	-1.339217	-0.093104	8.846380	-0.013435	-0.000944	0.088457	1.466483	2.657693	2.025551
6423	0	-1.278922	-0.292109	8.520961	-0.012817	-0.002930	0.085205	1.477758	2.619678	2.025489
6424	0	-1.286995	-0.192811	8.588721	-0.012883	-0.001936	0.085885	1.487968	2.601857	2.026196
6425	0	-1.305504	-0.091701	8.984468	-0.013062	-0.000916	0.089844	1.485789	2.593677	2.019098
6426	0	-1.275214	-0.249428	8.294695	-0.012745	-0.002505	0.082948	1.500636	2.603696	2.015915
6427	0	-1.266012	-0.219602	8.056238	-0.012634	-0.002197	0.080566	1.502187	2.640457	2.012952
6428	0	-1.365285	0.023836	8.799609	-0.013607	0.000246	0.088003	1.492103	2.700000	2.013187
6429	0	-1.415071	-0.166396	9.203282	-0.014099	-0.001648	0.092041	1.472133	2.764317	2.008925
6430	0	-1.456744	-0.224493	8.975510	-0.014505	-0.002229	0.089766	1.451514	2.843549	2.007838
6431	0	-1.502884	-0.124728	9.343242	-0.014954	-0.001221	0.093445	1.419090	2.935787	2.007328
6432	0	-1.536943	-0.154417	9.621401	-0.015292	-0.001520	0.096227	1.390685	3.027586	2.011909
6433	0	-1.509898	-0.380840	8.940129	-0.015015	-0.003784	0.089417	1.359876	3.135435	2.017380
6434	0	-1.535154	-0.385756	9.467861	-0.015255	-0.003836	0.094695	1.333455	3.252485	2.014983
6435	0	-1.621331	-0.068385	10.563649	-0.016113	-0.000671	0.105652	1.319863	3.360862	2.015818
6436	0	-1.628143	-0.350316	10.163755	-0.016184	-0.003504	0.101653	1.320283	3.470943	2.013709
6437	0	-1.664245	-0.142056	10.850472	-0.016541	-0.001404	0.108521	1.302608	3.578405	2.016447
6438	0	-1.747585	-0.011660	12.434347	-0.017385	-0.000100	0.124356	1.287685	3.662265	2.025350
6439	0	-1.769720	-0.503040	12.865315	-0.017639	-0.005005	0.128662	1.265061	3.713735	2.029140
6440	0	-1.752875	0.029559	12.351586	-0.017507	0.000317	0.123519	1.245479	3.734107	2.029248
6441	0	-1.726904	-0.134219	11.737119	-0.017273	-0.001343	0.117371	1.245822	3.730103	2.030749
6442	0	-1.669241	-0.255298	10.803720	-0.016717	-0.002563	0.108033	1.255504	3.703965	2.029682
6443	0	-1.723453	-0.333491	11.774308	-0.017273	-0.003357	0.117737	1.276467	3.666315	2.029846
6444	0	-1.857322	-0.158287	13.100524	-0.018652	-0.001599	0.130994	1.290247	3.597369	2.025119
6445	0	-1.795665	-0.071045	12.257487	-0.018066	-0.000732	0.122559	1.310203	3.494627	2.022026
6446	0	-1.695632	-0.226682	10.930356	-0.017077	-0.002280	0.109284	1.323751	3.367513	2.018567
6447	0	-1.631273	-0.254683	9.700316	-0.016418	-0.002563	0.096985	1.342842	3.242474	2.015107
6448	0	-1.541607	-0.453010	8.665960	-0.015497	-0.004548	0.086644	1.365977	3.135033	2.011149
6449	0	-1.573116	-0.131880	9.144430	-0.015808	-0.001343	0.091431	1.395308	3.038357	2.009862
6450	0	-1.622663	-0.224139	10.184895	-0.016309	-0.002267	0.101835	1.423294	2.945791	2.005109
6451	0	-1.572418	-0.424861	10.060011	-0.015808	-0.004272	0.100586	1.449783	2.850048	1.999734
6452	0	-1.491683	-0.280868	9.073594	-0.014986	-0.002826	0.090724	1.470677	2.762835	1.988468
6453	0	-1.422992	0.142005	8.631209	-0.014282	0.001404	0.086304	1.491636	2.693239	1.987770
6454	0	-1.353251	-0.172370	8.187135	-0.013573	-0.001740	0.081864	1.513150	2.636578	1.991591
6455	0	-1.389363	-0.365467	8.679589	-0.013916	-0.003662	0.086792	1.522515	2.606757	1.992171
6456	0	-1.452641	-0.095692	9.382062	-0.014539	-0.000961	0.093819	1.527434	2.591506	1.989563
6457	0	-1.408874	0.073563	9.454498	-0.014099	0.000732	0.094543	1.530962	2.578679	1.991561
6458	0	-1.347149	-0.274557	8.728271	-0.013470	-0.002741	0.087283	1.524518	2.580694	1.993836
6459	0	-1.320097	-0.263103	8.434767	-0.013184	-0.002625	0.084351	1.515374	2.604219	1.991443
6460	0	-1.325055	-0.051280	8.611010	-0.013220	-0.000502	0.086115	1.500345	2.644791	1.995851
6461	0	-1.396300	-0.209385	8.977499	-0.013916	-0.002075	0.089783	1.476444	2.704496	1.998481
6462	0	-1.456245	-0.298884	9.665339	-0.014505	-0.002971	0.096663	1.454761	2.772004	1.998775
6463	0	-1.531542	-0.191550	9.935608	-0.015259	-0.001892	0.099365	1.427769	2.836849	2.006840
6464	0	-1.523744	-0.189083	9.360059	-0.015182	-0.001876	0.093610	1.409269	2.903916	2.006838
6465	0	-1.471348	-0.361559	8.922212	-0.014648	-0.003601	0.089233	1.390446	2.987237	2.009160
6466	0	-1.535362	-0.089887	9.456876	-0.015275	-0.000886	0.094582	1.374543	3.082309	2.007432
6467	0	-1.607671	-0.294445	10.167067	-0.015991	-0.002930	0.101685	1.357757	3.178229	2.013249
6468	0	-1.650168	-0.205230	10.634208	-0.016415	-0.002046	0.106356	1.350260	3.271688	2.017277
6469	0	-1.655305	-0.013876	11.259906	-0.016479	-0.000122	0.112610	1.333091	3.346217	2.022559
6470	0	-1.669850	-0.151598	11.489619	-0.016630	-0.001499	0.114906	1.315981	3.414149	2.022425
6471	0	-1.634554	-0.459279	11.589824	-0.016296	-0.004578	0.115906	1.300713	3.462466	2.026011
6472	0	-1.660167	0.008043	11.790252	-0.016580	0.000091	0.117906	1.290262	3.483659	2.023239
6473	0	-1.702841	-0.219106	11.749285	-0.017029	-0.002197	0.117493	1.295611	3.483103	2.019602
6474	0	-1.701242	-0.370369	11.505381	-0.017028	-0.003712	0.115051	1.302903	3.467554	2.015763
6475	0	-1.759660	-0.211809	11.994066	-0.017639	-0.002136	0.119934	1.319235	3.426860	2.006488
6476	0	-1.760753	-0.195684	12.026210	-0.017676	-0.001978	0.120252	1.338480	3.361042	2.003007
6477	0	-1.669840	-0.083899	11.207356	-0.016785	-0.000854	0.112061	1.353500	3.272611	1.998221
6478	0	-1.689390	-0.276407	10.654823	-0.016987	-0.002779	0.106533	1.368873	3.172144	1.999518
6479	0	-1.657927	-0.242368	9.852525	-0.016663	-0.002441	0.098511	1.388650	3.074933	1.996094
6480	0	-1.569517	-0.281940	9.244879	-0.015774	-0.002836	0.092435	1.408659	2.977161	1.992912
6481	0	-1.586127	-0.071482	9.516546	-0.015930	-0.000732	0.095154	1.428979	2.894015	1.984343
6482	0	-1.578031	-0.293138	9.885131	-0.015848	-0.002954	0.098840	1.454834	2.815058	1.980777
6483	0	-1.537683	-0.303144	9.662968	-0.015442	-0.003052	0.096619	1.478042	2.737467	1.978814
6484	0	-1.483066	-0.092849	9.292509	-0.014890	-0.000938	0.092916	1.489472	2.664469	1.970287
6485	0	-1.435999	-0.078222	9.101052	-0.014404	-0.000793	0.091003	1.502881	2.608187	1.972583
6486	0	-1.374148	-0.265286	8.583404	-0.013772	-0.002665	0.085829	1.517700	2.566937	1.972262
6487	0	-1.438637	-0.280150	8.911442	-0.014404	-0.002808	0.089111	1.524834	2.543539	1.972640
6488	0	-1.447523	-0.065417	9.387998	-0.014489	-0.000659	0.093878	1.530029	2.526070	1.976390
6489	0	-1.446187	-0.225778	9.381158	-0.014465	-0.002258	0.093811	1.530014	2.521407	1.976796
6490	0	-1.434264	-0.323035	8.947769	-0.014337	-0.003235	0.089478	1.535047	2.528804	1.976957
6491	0	-1.429633	-0.122737	8.935312	-0.014282	-0.001221	0.089355	1.525939	2.546342	1.981417
6492	0	-1.421551	-0.135895	8.916329	-0.014189	-0.001356	0.089168	1.521683	2.580172	1.986898
6493	0	-1.437826	-0.251431	9.136380	-0.014343	-0.002502	0.091370	1.506303	2.623496	1.992085
6494	0	-1.500924	-0.199252	9.647734	-0.014967	-0.001979	0.096484	1.489546	2.673372	1.991361
6495	0	-1.525120	-0.172499	9.648787	-0.015198	-0.001709	0.096497	1.470051	2.736422	1.995496
6496	0	-1.492876	-0.132191	9.329680	-0.014874	-0.001313	0.093306	1.458788	2.802595	2.001265
6497	0	-1.501357	-0.221339	9.404525	-0.014954	-0.002197	0.094055	1.438618	2.875276	2.001981
6498	0	-1.532361	-0.139097	9.811466	-0.015262	-0.001377	0.098125	1.421904	2.947124	2.004889
6499	0	-1.593736	-0.288499	10.326053	-0.015869	-0.002869	0.103271	1.403227	3.022396	2.007670
6500	0	-1.576289	-0.168966	10.421683	-0.015702	-0.001681	0.104226	1.393427	3.088579	2.009357
6501	0	-1.623652	-0.166240	10.936557	-0.016174	-0.001648	0.109375	1.377572	3.153417	2.008111
6502	0	-1.647311	-0.181333	11.197305	-0.016424	-0.001801	0.111980	1.363896	3.202949	2.012291
6503	0	-1.632744	-0.354553	11.565708	-0.016296	-0.003540	0.115662	1.357766	3.233149	2.015888
6504	0	-1.704274	-0.062405	11.821395	-0.017032	-0.000622	0.118216	1.354896	3.243316	2.020120
6505	0	-1.713781	-0.176434	11.554158	-0.017151	-0.001770	0.115540	1.359664	3.229803	2.021553
6506	0	-1.691784	-0.425416	11.249569	-0.016943	-0.004262	0.112492	1.366599	3.203782	2.017875
6507	0	-1.704592	-0.212064	11.212857	-0.017090	-0.002136	0.112122	1.381446	3.158397	2.016928
6508	0	-1.639459	-0.129583	11.165460	-0.016454	-0.001312	0.111646	1.397272	3.097113	2.019154
6509	0	-1.640916	-0.187781	10.865348	-0.016479	-0.001892	0.108643	1.411224	3.022423	2.016906
6510	0	-1.608362	-0.246401	10.562372	-0.016160	-0.002475	0.105612	1.421763	2.939147	2.012866
6511	0	-1.579306	-0.224339	9.931668	-0.015869	-0.002258	0.099304	1.437754	2.850957	2.005706
6512	0	-1.523934	-0.234251	9.250251	-0.015301	-0.002353	0.092492	1.449248	2.774426	2.001258
6513	0	-1.526775	-0.132687	9.369770	-0.015320	-0.001343	0.093689	1.467462	2.710217	1.998219
6514	0	-1.540345	-0.263370	9.676794	-0.015457	-0.002653	0.096759	1.489166	2.646143	1.994063
6515	0	-1.532807	-0.303594	9.809226	-0.015381	-0.003052	0.098083	1.506343	2.584228	1.985411
6516	0	-1.504904	-0.049959	9.560473	-0.015096	-0.000519	0.095597	1.528057	2.527777	1.981569
6517	0	-1.460765	-0.181945	9.076609	-0.014648	-0.001831	0.090759	1.541473	2.475827	1.978002
6518	0	-1.435790	-0.302421	8.839705	-0.014386	-0.003030	0.088392	1.547592	2.438538	1.976746
6519	0	-1.457221	-0.213085	9.088391	-0.014587	-0.002136	0.090881	1.553207	2.418898	1.975451
6520	0	-1.479442	-0.157154	9.302348	-0.014801	-0.001576	0.093022	1.558038	2.410316	1.971742
6521	0	-1.483120	-0.195198	9.289559	-0.014832	-0.001953	0.092896	1.558309	2.409517	1.966556
6522	0	-1.453153	-0.219633	9.228432	-0.014526	-0.002195	0.092285	1.555975	2.415408	1.965308
6523	0	-1.441970	-0.116397	9.112300	-0.014404	-0.001160	0.091125	1.549496	2.434108	1.968682
6524	0	-1.440330	-0.154418	8.903963	-0.014374	-0.001534	0.089045	1.535982	2.471550	1.968920
6525	0	-1.486975	-0.232892	9.240085	-0.014832	-0.002319	0.092407	1.523066	2.518186	1.972934
6526	0	-1.544718	-0.229170	9.714698	-0.015401	-0.002279	0.097155	1.507391	2.572202	1.974624
6527	0	-1.567625	-0.257748	9.783079	-0.015625	-0.002563	0.097839	1.489990	2.631508	1.980860
6528	0	-1.541269	-0.120248	9.671514	-0.015361	-0.001188	0.096724	1.472161	2.692215	1.986630
6529	0	-1.555926	-0.324324	9.819639	-0.015503	-0.003235	0.098206	1.461276	2.757206	1.992141
6530	0	-1.537268	-0.100090	10.031451	-0.015313	-0.000994	0.100324	1.451958	2.824481	1.995355
6531	0	-1.592142	-0.269262	10.210350	-0.015869	-0.002686	0.102112	1.442826	2.882513	1.995093
6532	0	-1.596895	-0.142517	10.635922	-0.015917	-0.001419	0.106367	1.435012	2.938032	1.997261
6533	0	-1.634222	-0.117123	11.101609	-0.016296	-0.001160	0.111023	1.421894	2.984675	1.998447
6534	0	-1.684883	-0.247290	11.442099	-0.016818	-0.002466	0.114426	1.413937	3.014797	2.000480
6535	0	-1.661482	-0.147373	11.559857	-0.016602	-0.001465	0.115601	1.403682	3.027434	1.994908
6536	0	-1.668759	-0.160718	11.419223	-0.016689	-0.001605	0.114192	1.400006	3.025202	1.988717
6537	0	-1.658005	-0.243763	10.931732	-0.016602	-0.002441	0.109314	1.402566	3.001838	1.990674
6538	0	-1.640573	-0.297534	10.798199	-0.016438	-0.002984	0.107977	1.410340	2.967195	1.993026
6539	0	-1.656402	-0.242578	10.956414	-0.016602	-0.002441	0.109558	1.424973	2.927325	1.988486
6540	0	-1.677485	-0.147873	11.122611	-0.016830	-0.001494	0.111217	1.439412	2.869400	1.983983
6541	0	-1.647224	-0.248665	10.877538	-0.016541	-0.002502	0.108765	1.454383	2.796642	1.983318
6542	0	-1.579935	-0.191306	10.214198	-0.015863	-0.001924	0.102132	1.464512	2.724002	1.982180
6543	0	-1.544281	-0.279849	9.510283	-0.015503	-0.002808	0.095093	1.473824	2.650826	1.979203
6544	0	-1.507821	-0.162066	9.292506	-0.015141	-0.001631	0.092915	1.484578	2.572097	1.975544
6545	0	-1.502467	-0.077725	9.577231	-0.015076	-0.000793	0.095764	1.502197	2.510179	1.979165
6546	0	-1.517149	-0.325118	9.841310	-0.015216	-0.003263	0.098406	1.514756	2.457585	1.979457
6547	0	-1.484798	-0.236723	9.778542	-0.014893	-0.002380	0.097778	1.528369	2.404442	1.979281
6548	0	-1.433759	-0.033541	9.321971	-0.014380	-0.000341	0.093213	1.533985	2.351115	1.973410
6549	0	-1.401229	-0.212550	8.704055	-0.014038	-0.002136	0.087036	1.546278	2.316365	1.971691
6550	0	-1.427392	-0.271762	8.918387	-0.014291	-0.002725	0.089181	1.553508	2.294008	1.967393
6551	0	-1.470492	-0.054538	9.344556	-0.014709	-0.000549	0.093445	1.556570	2.287699	1.965087
6552	0	-1.512245	-0.194574	9.497256	-0.015128	-0.001945	0.094972	1.554538	2.280196	1.960561
6553	0	-1.520380	-0.213758	9.252827	-0.015198	-0.002136	0.092529	1.551139	2.286963	1.957563
6554	0	-1.504182	-0.177682	9.081493	-0.015027	-0.001773	0.090817	1.544435	2.304645	1.962934
6555	0	-1.473178	-0.195876	8.953478	-0.014709	-0.001953	0.089539	1.535504	2.332294	1.966888
6556	0	-1.509336	-0.203691	9.086705	-0.015060	-0.002026	0.090873	1.519587	2.372943	1.968840
6557	0	-1.535770	-0.215346	9.728369	-0.015320	-0.002136	0.097290	1.497675	2.416821	1.968201
6558	0	-1.544149	-0.212348	10.050463	-0.015398	-0.002111	0.100512	1.482207	2.465603	1.966870
6559	0	-1.548912	-0.276179	9.801459	-0.015442	-0.002747	0.098022	1.462746	2.519872	1.970231
6560	0	-1.509266	-0.174701	9.659615	-0.015047	-0.001740	0.096603	1.452084	2.572875	1.981354
6561	0	-1.531207	-0.244956	9.770875	-0.015259	-0.002441	0.097717	1.440646	2.634700	1.978955
6562	0	-1.560619	-0.179305	10.074252	-0.015553	-0.001787	0.100751	1.432133	2.694723	1.985113
6563	0	-1.585662	-0.171060	10.576664	-0.015808	-0.001709	0.105774	1.428415	2.746401	1.987018
6564	0	-1.649976	-0.184504	10.978063	-0.016459	-0.001835	0.109787	1.415917	2.788536	1.990553
6565	0	-1.669855	-0.135180	11.187197	-0.016663	-0.001343	0.111877	1.404741	2.824441	1.992300
6566	0	-1.650913	-0.265777	11.216814	-0.016491	-0.002643	0.112171	1.387406	2.842052	1.995188
6567	0	-1.660296	-0.079968	11.212133	-0.016602	-0.000793	0.112122	1.379059	2.842504	1.997392
6568	0	-1.634681	-0.250660	10.876591	-0.016360	-0.002515	0.108764	1.385510	2.827378	1.996396
6569	0	-1.650953	-0.316590	10.901372	-0.016541	-0.003174	0.109009	1.391629	2.793725	1.997124
6570	0	-1.674041	-0.125100	10.963548	-0.016784	-0.001266	0.109629	1.405388	2.747597	1.991631
6571	0	-1.631192	-0.230437	11.048068	-0.016357	-0.002319	0.110474	1.418424	2.699649	1.986075
6572	0	-1.626516	-0.160500	10.915393	-0.016329	-0.001619	0.109144	1.431118	2.631766	1.987463
6573	0	-1.592623	-0.200565	10.352581	-0.015991	-0.002014	0.103516	1.438209	2.558704	1.991272
6574	0	-1.550582	-0.253940	9.707562	-0.015565	-0.002548	0.097066	1.446192	2.488052	1.986506
6575	0	-1.502280	-0.175892	9.461312	-0.015076	-0.001770	0.094604	1.457172	2.422849	1.987645
6576	0	-1.522522	-0.180365	9.682657	-0.015273	-0.001809	0.096819	1.461213	2.365299	1.983907
6577	0	-1.502893	-0.188013	9.748060	-0.015076	-0.001892	0.097473	1.472732	2.309346	1.980319
6578	0	-1.506134	-0.240908	9.718933	-0.015105	-0.002419	0.097182	1.481340	2.256529	1.978909
6579	0	-1.473134	-0.090181	9.522105	-0.014771	-0.000916	0.095215	1.495213	2.208516	1.970962
6580	0	-1.448175	-0.136651	8.979954	-0.014514	-0.001378	0.089794	1.507347	2.166460	1.968665
6581	0	-1.414013	-0.243517	8.868745	-0.014160	-0.002441	0.088684	1.512856	2.139898	1.961288
6582	0	-1.459828	-0.163211	9.217127	-0.014607	-0.001636	0.092170	1.514581	2.127508	1.957809
6583	0	-1.470415	-0.103497	9.521570	-0.014709	-0.001038	0.095215	1.515196	2.119940	1.963049
6584	0	-1.464168	-0.279867	9.344532	-0.014638	-0.002803	0.093446	1.517703	2.123125	1.969655
6585	0	-1.490358	-0.207719	9.179504	-0.014893	-0.002075	0.091797	1.512619	2.135642	1.970161
6586	0	-1.475088	-0.177577	9.014191	-0.014731	-0.001775	0.090145	1.508743	2.159204	1.972966
6587	0	-1.504518	-0.281582	9.301240	-0.015015	-0.002808	0.093018	1.496102	2.195859	1.971353
6588	0	-1.536359	-0.203986	9.617421	-0.015323	-0.002031	0.096181	1.483364	2.243487	1.971341
6589	0	-1.572340	-0.116772	9.856573	-0.015686	-0.001160	0.098572	1.471399	2.285676	1.975106
6590	0	-1.555702	-0.246658	9.836977	-0.015517	-0.002458	0.098376	1.458341	2.330881	1.978131
6591	0	-1.566914	-0.196115	9.789318	-0.015625	-0.001953	0.097900	1.446282	2.381473	1.977385
6592	0	-1.582269	-0.228073	9.836559	-0.015775	-0.002275	0.098373	1.437406	2.436370	1.975089
6593	0	-1.597518	-0.257026	10.057863	-0.015930	-0.002563	0.100586	1.426933	2.486477	1.977297
6594	0	-1.607214	-0.118194	10.349276	-0.016024	-0.001174	0.103500	1.415305	2.539211	1.974393
6595	0	-1.621481	-0.135114	10.906371	-0.016174	-0.001343	0.109070	1.403774	2.580518	1.979708
6596	0	-1.665231	-0.229016	11.265316	-0.016624	-0.002276	0.112658	1.386984	2.607813	1.979346
6597	0	-1.637065	-0.251486	11.163108	-0.016357	-0.002502	0.111633	1.371358	2.620344	1.977313
6598	0	-1.638774	-0.155868	11.071236	-0.016384	-0.001551	0.110713	1.360220	2.622837	1.981243
6599	0	-1.659430	-0.225380	10.723999	-0.016602	-0.002258	0.107239	1.361938	2.613915	1.979889
6600	0	-1.650820	-0.284851	10.828133	-0.016526	-0.002860	0.108278	1.370928	2.593783	1.976704
6601	0	-1.663448	-0.194270	11.200387	-0.016663	-0.001953	0.112000	1.378342	2.563899	1.974649
6602	0	-1.662142	-0.143765	11.305254	-0.016667	-0.001444	0.113046	1.381404	2.516180	1.970404
6603	0	-1.654797	-0.286439	10.999354	-0.016602	-0.002869	0.109985	1.382625	2.459117	1.968478
6604	0	-1.570960	-0.120610	10.274662	-0.015769	-0.001213	0.102737	1.387092	2.391728	1.963433
6605	0	-1.556677	-0.200647	9.675027	-0.015625	-0.002014	0.096741	1.392873	2.321565	1.961597
6606	0	-1.527950	-0.284409	9.560716	-0.015327	-0.002854	0.095599	1.401761	2.262866	1.959586
6607	0	-1.527221	-0.133423	9.839619	-0.015320	-0.001343	0.098389	1.408277	2.206306	1.950184
6608	0	-1.554315	-0.247374	10.005941	-0.015590	-0.002485	0.100052	1.418003	2.151759	1.946429
6609	0	-1.502889	-0.230502	9.760277	-0.015076	-0.002319	0.097595	1.431271	2.095549	1.945609
6610	0	-1.433350	-0.100198	9.376991	-0.014376	-0.001011	0.093763	1.438671	2.042676	1.948245
6611	0	-1.443210	-0.218409	9.021561	-0.014465	-0.002197	0.090210	1.451781	1.999092	1.949514
6612	0	-1.444296	-0.204299	8.906394	-0.014462	-0.002049	0.089061	1.456485	1.973655	1.955543
6613	0	-1.469587	-0.182326	9.375228	-0.014709	-0.001831	0.093750	1.462436	1.956014	1.949026
6614	0	-1.473519	-0.162801	9.601337	-0.014743	-0.001633	0.096012	1.464418	1.945526	1.947040
6615	0	-1.458672	-0.176752	9.460464	-0.014587	-0.001770	0.094604	1.463850	1.943533	1.943738
6616	0	-1.447417	-0.219180	8.990323	-0.014464	-0.002192	0.089905	1.461123	1.954682	1.944236
6617	0	-1.460436	-0.153167	9.002401	-0.014587	-0.001526	0.090027	1.450181	1.974830	1.949084
6618	0	-1.513287	-0.282587	9.117588	-0.015110	-0.002820	0.091180	1.439188	2.002089	1.951194
6619	0	-1.510685	-0.202086	9.588119	-0.015076	-0.002014	0.095886	1.427564	2.038045	1.951633
6620	0	-1.542029	-0.148725	9.947118	-0.015385	-0.001479	0.099477	1.414591	2.077883	1.948086
6621	0	-1.547895	-0.299850	9.783326	-0.015442	-0.002991	0.097839	1.401797	2.119924	1.949646
6622	0	-1.531291	-0.204031	9.635529	-0.015271	-0.002030	0.096362	1.386279	2.168197	1.948395
6623	0	-1.542415	-0.159571	9.685577	-0.015381	-0.001587	0.096863	1.372148	2.218139	1.948936
6624	0	-1.570227	-0.185813	10.129653	-0.015655	-0.001850	0.101304	1.359303	2.270796	1.949231
6625	0	-1.609910	-0.202630	10.393539	-0.016052	-0.002014	0.103943	1.342142	2.321146	1.949858
6626	0	-1.601018	-0.077230	10.727793	-0.015966	-0.000758	0.107285	1.323215	2.366611	1.946329
6627	0	-1.633306	-0.220897	10.778230	-0.016296	-0.002197	0.107788	1.306915	2.404262	1.945319
6628	0	-1.627179	-0.180520	10.789395	-0.016248	-0.001794	0.107898	1.290970	2.428474	1.944874
6629	0	-1.631156	-0.183936	10.967778	-0.016296	-0.001831	0.109680	1.278340	2.442915	1.945276
6630	0	-1.669746	-0.160092	11.205436	-0.016694	-0.001604	0.112055	1.277423	2.445056	1.943618
6631	0	-1.652829	-0.255538	11.047565	-0.016541	-0.002563	0.110474	1.281505	2.431198	1.934337
6632	0	-1.667180	-0.223443	10.938326	-0.016700	-0.002243	0.109379	1.286230	2.400552	1.929936
6633	0	-1.668810	-0.200414	10.974681	-0.016724	-0.002014	0.109741	1.292321	2.362167	1.921506
6634	0	-1.642338	-0.259716	10.859943	-0.016471	-0.002605	0.108592	1.296662	2.310780	1.913623
6635	0	-1.642209	-0.200393	10.627129	-0.016479	-0.002014	0.106262	1.303312	2.247347	1.915926
6636	0	-1.588407	-0.186319	10.232122	-0.015942	-0.001873	0.102312	1.309880	2.181436	1.914345
6637	0	-1.550765	-0.248913	9.809276	-0.015564	-0.002502	0.098083	1.320895	2.114065	1.913613
6638	0	-1.509987	-0.234348	9.609453	-0.015149	-0.002355	0.096087	1.329651	2.053806	1.915775
6639	0	-1.502473	-0.126799	9.778635	-0.015076	-0.001282	0.097778	1.341169	1.992522	1.919516
6640	0	-1.480578	-0.210220	9.773980	-0.014853	-0.002110	0.097733	1.345206	1.936182	1.918130
6641	0	-1.460492	-0.157446	9.686957	-0.014648	-0.001587	0.096863	1.355277	1.883295	1.914759
6642	0	-1.428610	-0.100352	9.370671	-0.014320	-0.001014	0.093701	1.363127	1.839812	1.915874
6643	0	-1.413518	-0.169599	9.131271	-0.014160	-0.001709	0.091309	1.374681	1.807007	1.911723
6644	0	-1.415326	-0.210253	9.040390	-0.014173	-0.002110	0.090401	1.380029	1.781069	1.907570
6645	0	-1.469709	-0.109500	9.326371	-0.014709	-0.001099	0.093262	1.379817	1.764451	1.903584
6646	0	-1.468033	-0.194079	9.503634	-0.014685	-0.001946	0.095036	1.381878	1.757741	1.900495
6647	0	-1.477461	-0.219220	9.417672	-0.014771	-0.002197	0.094177	1.383235	1.761137	1.902803
6648	0	-1.454545	-0.121687	9.191530	-0.014535	-0.001211	0.091917	1.371455	1.772770	1.902289
6649	0	-1.466570	-0.226185	9.014603	-0.014648	-0.002258	0.090149	1.362195	1.793259	1.900977
6650	0	-1.507839	-0.245638	9.288418	-0.015051	-0.002449	0.092889	1.348352	1.825604	1.901660
6651	0	-1.541978	-0.232975	9.710051	-0.015381	-0.002319	0.097107	1.331335	1.870145	1.902042
6652	0	-1.561933	-0.223104	9.818603	-0.015582	-0.002219	0.098192	1.312753	1.912135	1.904343
6653	0	-1.535781	-0.184032	9.758907	-0.015320	-0.001831	0.097595	1.297045	1.955407	1.901047
6654	0	-1.550239	-0.167720	9.757547	-0.015457	-0.001667	0.097583	1.280213	2.007004	1.901990
6655	0	-1.554557	-0.153110	9.783251	-0.015503	-0.001526	0.097839	1.269126	2.055447	1.903710
6656	0	-1.557955	-0.203577	10.123530	-0.015531	-0.002026	0.101243	1.252642	2.109526	1.897971
6657	0	-1.628196	-0.195944	10.497314	-0.016235	-0.001953	0.104980	1.240715	2.158787	1.900923
6658	0	-1.630731	-0.117721	10.648514	-0.016269	-0.001173	0.106491	1.231106	2.198822	1.899899
6659	0	-1.620641	-0.268971	10.753901	-0.016174	-0.002686	0.107544	1.221523	2.231519	1.899589
6660	0	-1.632021	-0.178006	10.795766	-0.016300	-0.001779	0.107961	1.214797	2.251165	1.903341
6661	0	-1.661275	-0.225750	11.120440	-0.016602	-0.002258	0.111206	1.210377	2.261078	1.905492
6662	0	-1.650263	-0.195477	11.150733	-0.016502	-0.001952	0.111507	1.202374	2.259928	1.899252
6663	0	-1.664822	-0.249603	11.126939	-0.016663	-0.002502	0.111267	1.203520	2.243689	1.893041
6664	0	-1.660675	-0.229579	10.883404	-0.016635	-0.002307	0.108829	1.209764	2.212406	1.894345
6665	0	-1.656180	-0.157556	10.779437	-0.016602	-0.001587	0.107788	1.216303	2.168546	1.896356
6666	0	-1.660129	-0.228675	10.725809	-0.016644	-0.002297	0.107251	1.222077	2.120925	1.888746
6667	0	-1.636058	-0.176287	10.633229	-0.016418	-0.001770	0.106323	1.224216	2.056942	1.889738
6668	0	-1.588371	-0.223293	10.262636	-0.015941	-0.002245	0.102617	1.231957	1.991807	1.885292
6669	0	-1.575753	-0.175673	9.772570	-0.015808	-0.001770	0.097717	1.241801	1.930898	1.886405
6670	0	-1.523309	-0.191818	9.658169	-0.015282	-0.001927	0.096574	1.246961	1.871624	1.883817
6671	0	-1.509432	-0.193555	9.772420	-0.015137	-0.001953	0.097717	1.261702	1.820379	1.879511
6672	0	-1.519324	-0.239302	9.871395	-0.015235	-0.002406	0.098707	1.271041	1.770263	1.878982
6673	0	-1.503878	-0.193925	9.692984	-0.015076	-0.001953	0.096924	1.281553	1.725151	1.874296
6674	0	-1.442633	-0.155356	9.388706	-0.014455	-0.001560	0.093883	1.283842	1.688882	1.871149
6675	0	-1.444196	-0.231269	9.198382	-0.014465	-0.002319	0.091980	1.286225	1.658099	1.875083
6676	0	-1.428543	-0.162756	9.137833	-0.014297	-0.001636	0.091376	1.290306	1.641517	1.869488
6677	0	-1.469916	-0.188564	9.399588	-0.014709	-0.001892	0.093994	1.292198	1.627411	1.866209
6678	0	-1.492928	-0.187400	9.473021	-0.014934	-0.001880	0.094729	1.293054	1.620598	1.864569
6679	0	-1.483529	-0.158629	9.417667	-0.014832	-0.001587	0.094177	1.287797	1.623443	1.869517
6680	0	-1.472632	-0.182807	9.185457	-0.014717	-0.001830	0.091856	1.284346	1.633546	1.864487
6681	0	-1.485166	-0.189327	9.179360	-0.014832	-0.001892	0.091797	1.276759	1.656969	1.865286
6682	0	-1.490030	-0.196145	9.331154	-0.014873	-0.001956	0.093316	1.264024	1.689532	1.863009
6683	0	-1.510793	-0.171923	9.673551	-0.015076	-0.001709	0.096741	1.245864	1.726055	1.866830
6684	0	-1.542144	-0.167876	9.885976	-0.015386	-0.001669	0.098866	1.228426	1.766036	1.866450
6685	0	-1.560177	-0.233084	9.893177	-0.015564	-0.002319	0.098938	1.209025	1.808331	1.862850
6686	0	-1.573650	-0.228756	9.745366	-0.015699	-0.002281	0.097460	1.195381	1.850556	1.858361
6687	0	-1.560839	-0.214099	9.844257	-0.015564	-0.002136	0.098450	1.183601	1.900695	1.860683
6688	0	-1.594114	-0.202707	10.221227	-0.015901	-0.002025	0.102219	1.174571	1.944659	1.857324
6689	0	-1.621109	-0.281331	10.363180	-0.016174	-0.002808	0.103638	1.161965	1.983946	1.852727
6690	0	-1.597970	-0.092803	10.697807	-0.015945	-0.000928	0.106983	1.155446	2.019161	1.851507
6691	0	-1.656587	-0.141435	10.851651	-0.016541	-0.001404	0.108521	1.138000	2.044397	1.850808
6692	0	-1.673155	-0.240885	11.034019	-0.016714	-0.002402	0.110343	1.124788	2.061004	1.848714
6693	0	-1.672881	-0.171455	11.096105	-0.016724	-0.001709	0.110962	1.112596	2.064804	1.848980
6694	0	-1.672841	-0.233038	10.754294	-0.016734	-0.002331	0.107542	1.106461	2.057298	1.844123
6695	0	-1.640188	-0.200602	10.663112	-0.016418	-0.002014	0.106628	1.108515	2.037964	1.840686
6696	0	-1.617624	-0.210736	10.791903	-0.016202	-0.002120	0.107915	1.115188	2.009119	1.838126
6697	0	-1.675048	-0.224512	10.956361	-0.016785	-0.002258	0.109558	1.122162	1.971875	1.833983
6698	0	-1.630493	-0.198273	10.866006	-0.016351	-0.001988	0.108653	1.121386	1.922040	1.830070
6699	0	-1.600206	-0.169804	10.450007	-0.016052	-0.001709	0.104492	1.126538	1.865592	1.822586
6700	0	-1.535301	-0.247828	9.896198	-0.015409	-0.002482	0.098953	1.124509	1.799797	1.818998
6701	0	-1.533600	-0.237263	9.558846	-0.015381	-0.002380	0.095581	1.126935	1.744666	1.811993
6702	0	-1.524628	-0.150526	9.810458	-0.015289	-0.001511	0.098098	1.126273	1.692856	1.808774
6703	0	-1.552162	-0.224779	10.028756	-0.015564	-0.002258	0.100281	1.131269	1.642905	1.807256
6704	0	-1.556538	-0.192224	9.944559	-0.015602	-0.001933	0.099440	1.136713	1.598929	1.810027
6705	0	-1.503858	-0.176132	9.546500	-0.015076	-0.001770	0.095459	1.140132	1.552983	1.804191
6706	0	-1.460959	-0.180801	9.187416	-0.014639	-0.001815	0.091869	1.141602	1.515030	1.796095
6707	0	-1.451001	-0.176362	9.015169	-0.014526	-0.001770	0.090149	1.142562	1.492604	1.798151
6708	0	-1.442288	-0.193650	9.241350	-0.014432	-0.001941	0.092412	1.140726	1.480036	1.790052
6709	0	-1.488244	-0.182282	9.637623	-0.014893	-0.001831	0.096375	1.143270	1.466384	1.790179
6710	0	-1.468825	-0.163031	9.649965	-0.014689	-0.001632	0.096499	1.137803	1.463464	1.789835
6711	0	-1.471031	-0.152121	9.332270	-0.014709	-0.001526	0.093323	1.136250	1.462948	1.788953
6712	0	-1.466183	-0.237515	9.032913	-0.014650	-0.002372	0.090331	1.124861	1.476135	1.787801
6713	0	-1.472816	-0.232677	9.228199	-0.014709	-0.002319	0.092285	1.108501	1.497971	1.784717
6714	0	-1.520441	-0.197335	9.538664	-0.015176	-0.001969	0.095391	1.096420	1.530798	1.787597
6715	0	-1.553455	-0.226639	9.978738	-0.015503	-0.002258	0.099792	1.079899	1.565786	1.781826
6716	0	-1.566148	-0.228187	9.983759	-0.015628	-0.002275	0.099843	1.064211	1.603059	1.780140
6717	0	-1.541564	-0.226267	9.758963	-0.015381	-0.002258	0.097595	1.051658	1.642365	1.780130
6718	0	-1.536654	-0.202306	9.672324	-0.015328	-0.002024	0.096729	1.044967	1.686249	1.773611
6719	0	-1.554093	-0.201753	9.960339	-0.015503	-0.002014	0.099609	1.033641	1.728741	1.763671
6720	0	-1.629433	-0.202796	10.526601	-0.016254	-0.002022	0.105272	1.019467	1.770861	1.758881
6721	0	-1.651059	-0.214361	10.558581	-0.016479	-0.002136	0.105591	1.003993	1.803216	1.758794
6722	0	-1.632681	-0.160917	10.710176	-0.016298	-0.001602	0.107106	0.989000	1.832460	1.753343
6723	0	-1.619689	-0.165405	10.729631	-0.016174	-0.001648	0.107300	0.974919	1.855237	1.748357
6724	0	-1.629060	-0.276557	10.710731	-0.016280	-0.002759	0.107109	0.960285	1.864966	1.747978
6725	0	-1.654440	-0.152889	10.803159	-0.016541	-0.001526	0.108032	0.949439	1.867552	1.751967
6726	0	-1.641558	-0.219901	10.894767	-0.016427	-0.002204	0.108946	0.946848	1.854162	1.747025
6727	0	-1.646394	-0.224663	10.846208	-0.016479	-0.002258	0.108459	0.951302	1.836248	1.747056
6728	0	-1.648281	-0.210260	10.712587	-0.016510	-0.002113	0.107121	0.954898	1.805815	1.742403
6729	0	-1.613974	-0.169909	10.712207	-0.016174	-0.001709	0.107117	0.957559	1.767366	1.740808
6730	0	-1.612744	-0.174497	10.560756	-0.016168	-0.001751	0.105601	0.956131	1.722223	1.742019
6731	0	-1.600907	-0.256166	10.321720	-0.016052	-0.002563	0.103210	0.950271	1.672827	1.743629
6732	0	-1.562187	-0.114840	9.932335	-0.015664	-0.001157	0.099317	0.951974	1.622712	1.741507
6733	0	-1.576942	-0.200509	9.790682	-0.015808	-0.002014	0.097900	0.954525	1.575972	1.742319
6734	0	-1.563054	-0.277730	9.895679	-0.015669	-0.002789	0.098950	0.960544	1.530288	1.736782
6735	0	-1.515696	-0.243363	9.815104	-0.015198	-0.002441	0.098145	0.961559	1.481466	1.728475
6736	0	-1.520590	-0.137880	9.730787	-0.015240	-0.001389	0.097302	0.964942	1.440397	1.722708
6737	0	-1.473661	-0.181945	9.601373	-0.014771	-0.001831	0.096008	0.970573	1.398496	1.724646
6738	0	-1.467919	-0.223191	9.297133	-0.014706	-0.002236	0.092967	0.967949	1.364667	1.717380
6739	0	-1.475370	-0.127564	9.247103	-0.014771	-0.001282	0.092468	0.967268	1.342464	1.719447
6740	0	-1.460311	-0.175303	9.436693	-0.014614	-0.001759	0.094365	0.965797	1.327875	1.714690
6741	0	-1.494597	-0.213493	9.625366	-0.014954	-0.002136	0.096252	0.959149	1.317569	1.708312
6742	0	-1.481799	-0.213454	9.527752	-0.014816	-0.002134	0.095278	0.950688	1.318391	1.705894
6743	0	-1.477268	-0.189136	9.320035	-0.014771	-0.001892	0.093201	0.943281	1.319767	1.703670
6744	0	-1.478902	-0.195345	9.234301	-0.014775	-0.001952	0.092345	0.933419	1.335588	1.701523
6745	0	-1.490983	-0.207990	9.405234	-0.014893	-0.002075	0.094055	0.919474	1.355490	1.696909
6746	0	-1.488945	-0.215124	9.660935	-0.014867	-0.002147	0.096613	0.905841	1.381180	1.694174
6747	0	-1.534871	-0.207671	9.929971	-0.015320	-0.002075	0.099304	0.895722	1.413328	1.691523
6748	0	-1.510465	-0.177783	9.812988	-0.015072	-0.001774	0.098135	0.882674	1.450382	1.691232
6749	0	-1.522960	-0.232289	9.783432	-0.015198	-0.002319	0.097839	0.870085	1.486475	1.689565
6750	0	-1.529623	-0.184420	9.965466	-0.015263	-0.001839	0.099660	0.855346	1.524015	1.685767
6751	0	-1.559557	-0.146918	10.198486	-0.015564	-0.001465	0.101990	0.842054	1.558350	1.687571
6752	0	-1.596178	-0.165974	10.472157	-0.015934	-0.001657	0.104726	0.831101	1.587562	1.688583
6753	0	-1.596008	-0.232082	10.552523	-0.015930	-0.002319	0.105530	0.820969	1.618856	1.689704
6754	0	-1.619589	-0.159319	10.563883	-0.016173	-0.001591	0.105642	0.809793	1.642206	1.687002
6755	0	-1.595144	-0.183416	10.638104	-0.015930	-0.001831	0.106384	0.797921	1.663849	1.693575
6756	0	-1.610113	-0.238825	10.717013	-0.016095	-0.002387	0.107171	0.788044	1.669193	1.688007
6757	0	-1.635167	-0.201643	10.919271	-0.016357	-0.002014	0.109192	0.777073	1.662052	1.685939
6758	0	-1.639350	-0.220276	10.913383	-0.016407	-0.002202	0.109132	0.767676	1.646715	1.684441
6759	0	-1.652124	-0.255679	10.754707	-0.016541	-0.002563	0.107544	0.766060	1.625240	1.672074
6760	0	-1.647062	-0.272513	10.590705	-0.016503	-0.002734	0.105902	0.767053	1.588739	1.668693
6761	0	-1.632064	-0.188648	10.510836	-0.016357	-0.001892	0.105103	0.764414	1.547515	1.669006
6762	0	-1.637346	-0.217797	10.304446	-0.016408	-0.002187	0.103039	0.765433	1.508235	1.659870
6763	0	-1.607458	-0.243042	10.175199	-0.016113	-0.002441	0.101746	0.768911	1.463574	1.657051
6764	0	-1.563229	-0.192108	10.029843	-0.015671	-0.001932	0.100292	0.772651	1.418648	1.647622
6765	0	-1.546381	-0.194884	9.876110	-0.015503	-0.001953	0.098755	0.768798	1.372257	1.644960
6766	0	-1.544995	-0.181519	9.852905	-0.015487	-0.001822	0.098523	0.768292	1.328398	1.643149
6767	0	-1.540416	-0.175941	9.821169	-0.015442	-0.001770	0.098206	0.771680	1.283375	1.638568
6768	0	-1.485233	-0.222800	9.620739	-0.014880	-0.002238	0.096203	0.774888	1.249167	1.636583
6769	0	-1.456403	-0.176430	9.460820	-0.014587	-0.001770	0.094604	0.772855	1.219895	1.633322
6770	0	-1.488430	-0.175772	9.412665	-0.014908	-0.001760	0.094123	0.766141	1.190305	1.630707
6771	0	-1.469324	-0.200998	9.497331	-0.014709	-0.002014	0.094971	0.762204	1.169822	1.625872
6772	0	-1.473137	-0.218609	9.583108	-0.014738	-0.002190	0.095830	0.757464	1.160922	1.622814
6773	0	-1.525525	-0.200842	9.503243	-0.015259	-0.002014	0.095032	0.755315	1.155795	1.616464
6774	0	-1.483004	-0.151434	9.326187	-0.014825	-0.001515	0.093263	0.747532	1.161261	1.613583
6775	0	-1.484340	-0.213640	9.368708	-0.014832	-0.002136	0.093689	0.738296	1.174949	1.609356
6776	0	-1.517629	-0.202423	9.600101	-0.015162	-0.002015	0.096004	0.718486	1.191835	1.602991
6777	0	-1.552487	-0.207748	9.710338	-0.015503	-0.002075	0.097107	0.706722	1.216927	1.599539
6778	0	-1.545087	-0.196712	9.727808	-0.015425	-0.001958	0.097282	0.686843	1.246958	1.595332
6779	0	-1.534627	-0.171104	9.875074	-0.015320	-0.001709	0.098755	0.675370	1.276871	1.594375
6780	0	-1.528280	-0.276018	9.935155	-0.015251	-0.002751	0.099357	0.656128	1.312584	1.594354
6781	0	-1.528350	-0.232298	9.942239	-0.015259	-0.002319	0.099426	0.642795	1.340364	1.590064
6782	0	-1.552340	-0.171941	10.093876	-0.015492	-0.001717	0.100944	0.630474	1.374807	1.587443
6783	0	-1.541352	-0.207552	10.387699	-0.015381	-0.002075	0.103882	0.620894	1.409998	1.590369
6784	0	-1.559251	-0.189480	10.490538	-0.015569	-0.001893	0.104909	0.609783	1.435268	1.588319
6785	0	-1.582831	-0.164647	10.320738	-0.015808	-0.001648	0.103210	0.602136	1.456979	1.584446
6786	0	-1.598768	-0.170465	10.625322	-0.015972	-0.001706	0.106256	0.594478	1.473123	1.576924
6787	0	-1.625047	-0.183330	10.687022	-0.016235	-0.001831	0.106873	0.582852	1.488718	1.570224
6788	0	-1.669405	-0.207804	10.833157	-0.016693	-0.002080	0.108332	0.575596	1.489009	1.568174
6789	0	-1.647023	-0.140428	10.748432	-0.016479	-0.001404	0.107483	0.565783	1.478374	1.569914
6790	0	-1.595488	-0.237603	10.498529	-0.015973	-0.002382	0.104982	0.563268	1.457802	1.568753
6791	0	-1.615176	-0.200674	10.412962	-0.016174	-0.002014	0.104126	0.562074	1.432351	1.564020
6792	0	-1.640728	-0.229679	10.572385	-0.016434	-0.002305	0.105720	0.561608	1.403117	1.556079
6793	0	-1.607969	-0.219378	10.510776	-0.016113	-0.002197	0.105103	0.556067	1.365876	1.552568
6794	0	-1.595357	-0.218436	10.273695	-0.015986	-0.002191	0.102732	0.553611	1.328496	1.556270
6795	0	-1.559030	-0.255716	10.016426	-0.015625	-0.002563	0.100159	0.551438	1.288238	1.551391
6796	0	-1.527929	-0.168993	9.779424	-0.015313	-0.001698	0.097789	0.550837	1.247854	1.555189
6797	0	-1.565528	-0.231369	9.863783	-0.015686	-0.002319	0.098633	0.547952	1.211576	1.550499
6798	0	-1.516597	-0.132371	9.992889	-0.015197	-0.001332	0.099924	0.548263	1.175620	1.551013
6799	0	-1.571983	-0.249561	9.973592	-0.015747	-0.002502	0.099731	0.546591	1.143733	1.550000
6800	0	-1.505285	-0.205177	9.650935	-0.015084	-0.002063	0.096504	0.550111	1.105847	1.550466
6801	0	-1.486815	-0.145882	9.338778	-0.014893	-0.001465	0.093384	0.547906	1.075325	1.550261
6802	0	-1.477094	-0.187691	9.363752	-0.014783	-0.001881	0.093636	0.542991	1.060254	1.544441
6803	0	-1.488712	-0.176368	9.643651	-0.014893	-0.001770	0.096436	0.541024	1.053411	1.535743
6804	0	-1.518338	-0.194006	9.735360	-0.015187	-0.001941	0.097353	0.532419	1.048534	1.527569
6805	0	-1.501217	-0.189032	9.594769	-0.015015	-0.001892	0.095947	0.525053	1.045195	1.523921
6806	0	-1.483412	-0.201466	9.442016	-0.014827	-0.002011	0.094421	0.511566	1.053791	1.518936
6807	0	-1.502437	-0.256205	9.350434	-0.015015	-0.002563	0.093506	0.503789	1.065363	1.515753
6808	0	-1.504759	-0.201490	9.557515	-0.015035	-0.002012	0.095577	0.491148	1.080562	1.511634
6809	0	-1.534109	-0.219824	9.753082	-0.015320	-0.002197	0.097534	0.480502	1.105291	1.507318
6810	0	-1.568858	-0.207931	10.002588	-0.015669	-0.002078	0.100029	0.469485	1.127498	1.510539
6811	0	-1.552126	-0.177108	9.978961	-0.015503	-0.001770	0.099792	0.458775	1.148315	1.507876
6812	0	-1.531982	-0.214501	9.813481	-0.015295	-0.002139	0.098139	0.442456	1.177134	1.501578
6813	0	-1.558846	-0.176945	9.850688	-0.015564	-0.001770	0.098511	0.433574	1.205430	1.498744
6814	0	-1.558351	-0.183214	10.179343	-0.015553	-0.001830	0.101798	0.421754	1.239112	1.492144
6815	0	-1.577320	-0.213747	10.479341	-0.015747	-0.002136	0.104797	0.410811	1.267431	1.493207
6816	0	-1.569890	-0.214422	10.509065	-0.015677	-0.002139	0.105094	0.395677	1.290652	1.488721
6817	0	-1.594389	-0.189936	10.503929	-0.015930	-0.001892	0.105042	0.378245	1.305431	1.488172
6818	0	-1.590270	-0.227704	10.479162	-0.015897	-0.002274	0.104793	0.364851	1.311583	1.493673
6819	0	-1.599805	-0.281413	10.522340	-0.015991	-0.002808	0.105225	0.348251	1.318984	1.486499
6820	0	-1.612140	-0.196604	10.680960	-0.016128	-0.001966	0.106809	0.339115	1.312158	1.487821
6821	0	-1.598476	-0.212927	10.662953	-0.015991	-0.002136	0.106628	0.336929	1.305160	1.480131
6822	0	-1.595958	-0.230059	10.516852	-0.015979	-0.002306	0.105165	0.333142	1.284073	1.477068
6823	0	-1.621116	-0.219479	10.419083	-0.016235	-0.002197	0.104187	0.326265	1.257422	1.471082
6824	0	-1.628308	-0.200148	10.413698	-0.016310	-0.002009	0.104133	0.325327	1.228059	1.464507
6825	0	-1.620426	-0.206904	10.248307	-0.016235	-0.002075	0.102478	0.322463	1.193153	1.465066
6826	0	-1.626405	-0.223945	10.163842	-0.016296	-0.002247	0.101633	0.321099	1.156633	1.461995
6827	0	-1.590162	-0.207171	10.034640	-0.015930	-0.002075	0.100342	0.315385	1.123950	1.461957
6828	0	-1.560052	-0.224861	9.840212	-0.015631	-0.002252	0.098397	0.309248	1.088759	1.461326
6829	0	-1.535239	-0.182397	9.851532	-0.015381	-0.001831	0.098511	0.307812	1.055678	1.457752
6830	0	-1.498987	-0.223801	9.870694	-0.015018	-0.002245	0.098702	0.306155	1.022529	1.453408
6831	0	-1.511352	-0.243520	9.735484	-0.015137	-0.002441	0.097351	0.303674	0.995206	1.451967
6832	0	-1.519267	-0.187571	9.540812	-0.015214	-0.001881	0.095405	0.299923	0.969758	1.445325
6833	0	-1.518402	-0.163904	9.521719	-0.015198	-0.001648	0.095215	0.300949	0.953386	1.439752
6834	0	-1.503543	-0.180859	9.540385	-0.015048	-0.001814	0.095402	0.297672	0.938483	1.430329
6835	0	-1.531906	-0.201504	9.667979	-0.015320	-0.002014	0.096680	0.287044	0.937776	1.426260
6836	0	-1.531949	-0.183523	9.692369	-0.015319	-0.001833	0.096924	0.274801	0.938714	1.424428
6837	0	-1.507939	-0.195327	9.655704	-0.015076	-0.001953	0.096558	0.265063	0.943417	1.416802
6838	0	-1.539170	-0.201065	9.557872	-0.015388	-0.002015	0.095579	0.260701	0.947486	1.416162
6839	0	-1.539034	-0.238260	9.527429	-0.015381	-0.002380	0.095276	0.248476	0.959231	1.410909
6840	0	-1.535276	-0.226582	9.697879	-0.015339	-0.002263	0.096981	0.235607	0.975933	1.407283
6841	0	-1.545819	-0.201656	9.856917	-0.015442	-0.002014	0.098572	0.223160	0.995170	1.406721
6842	0	-1.574307	-0.226225	9.917267	-0.015719	-0.002263	0.099176	0.214423	1.022851	1.403906
6843	0	-1.570397	-0.232370	9.966748	-0.015686	-0.002319	0.099670	0.199821	1.043880	1.400199
6844	0	-1.562171	-0.202825	9.972131	-0.015600	-0.002024	0.099725	0.184969	1.068962	1.400460
6845	0	-1.546555	-0.176842	10.119271	-0.015442	-0.001770	0.101196	0.177111	1.096146	1.398774
6846	0	-1.581231	-0.213875	10.301706	-0.015796	-0.002133	0.103020	0.161452	1.114983	1.398879
6847	0	-1.564818	-0.171222	10.473282	-0.015625	-0.001709	0.104736	0.148360	1.140876	1.388860
6848	0	-1.586787	-0.189846	10.515398	-0.015855	-0.001899	0.105156	0.139056	1.155543	1.385374
6849	0	-1.550621	-0.183852	10.388122	-0.015503	-0.001831	0.103882	0.121267	1.159647	1.380292
6850	0	-1.630666	-0.220857	10.424566	-0.016303	-0.002213	0.104246	0.115862	1.163999	1.381541
6851	0	-1.635796	-0.212995	10.534672	-0.016357	-0.002136	0.105347	0.113007	1.165041	1.381178
6852	0	-1.616685	-0.224005	10.608051	-0.016175	-0.002246	0.106079	0.109768	1.156548	1.372774
6853	0	-1.603903	-0.207280	10.614218	-0.016052	-0.002075	0.106140	0.102720	1.142774	1.372107
6854	0	-1.618495	-0.237100	10.468305	-0.016210	-0.002377	0.104679	0.099246	1.116420	1.363350
6855	0	-1.608958	-0.267736	10.254300	-0.016113	-0.002686	0.102539	0.098711	1.090423	1.364462
6856	0	-1.562081	-0.187162	10.132799	-0.015639	-0.001877	0.101325	0.094936	1.070040	1.364615
6857	0	-1.572338	-0.200850	10.211558	-0.015747	-0.002014	0.102112	0.091696	1.044099	1.357587
6858	0	-1.579291	-0.218084	10.218422	-0.015822	-0.002187	0.102180	0.088807	1.011710	1.349001
6859	0	-1.504693	-0.121591	10.089547	-0.015076	-0.001221	0.100891	0.084659	0.979686	1.345439
6860	0	-1.517813	-0.230231	9.937774	-0.015203	-0.002311	0.099374	0.084736	0.952177	1.342080
6861	0	-1.511495	-0.194788	9.717146	-0.015137	-0.001953	0.097168	0.081338	0.927192	1.336331
6862	0	-1.489209	-0.199653	9.644527	-0.014911	-0.002005	0.096442	0.081380	0.905813	1.329284
6863	0	-1.511936	-0.194800	9.753697	-0.015137	-0.001953	0.097534	0.077797	0.886121	1.325558
6864	0	-1.545356	-0.193937	9.754142	-0.015469	-0.001944	0.097539	0.073182	0.869156	1.324380
6865	0	-1.536688	-0.170690	9.723125	-0.015381	-0.001709	0.097229	0.066110	0.853397	1.326134
6866	0	-1.516493	-0.213204	9.576880	-0.015170	-0.002132	0.095768	0.057028	0.847957	1.326572
6867	0	-1.513482	-0.244463	9.527610	-0.015137	-0.002441	0.095276	0.043898	0.846628	1.318361
6868	0	-1.507820	-0.220632	9.515275	-0.015072	-0.002204	0.095154	0.031579	0.855126	1.313293
6869	0	-1.539200	-0.232216	9.637267	-0.015381	-0.002319	0.096375	0.018744	0.869210	1.312853
6870	0	-1.510971	-0.208445	9.777273	-0.015099	-0.002082	0.097775	0.006306	0.883209	1.305802
6871	0	-1.509163	-0.207893	9.856926	-0.015076	-0.002075	0.098572	-0.007530	0.902615	1.305118
6872	0	-1.506751	-0.196652	9.789141	-0.015047	-0.001961	0.097895	-0.023783	0.927400	1.307830
6873	0	-1.521578	-0.147168	9.820267	-0.015198	-0.001465	0.098206	-0.041077	0.949431	1.299761
6874	0	-1.555970	-0.209692	9.905000	-0.015539	-0.002090	0.099053	-0.058973	0.974225	1.291106
6875	0	-1.552499	-0.207771	10.088767	-0.015503	-0.002075	0.100891	-0.071267	1.000261	1.287436
6876	0	-1.550660	-0.202206	10.118557	-0.015487	-0.002020	0.101189	-0.083135	1.023779	1.284102
6877	0	-1.557956	-0.182786	10.180431	-0.015564	-0.001831	0.101807	-0.088946	1.042399	1.274610
6878	0	-1.591413	-0.200844	10.289842	-0.015901	-0.002008	0.102901	-0.098313	1.058508	1.268535
6879	0	-1.587747	-0.232371	10.357529	-0.015869	-0.002319	0.103577	-0.112444	1.068846	1.259184
6880	0	-1.601383	-0.214603	10.412227	-0.016008	-0.002146	0.104123	-0.122073	1.075899	1.256735
6881	0	-1.629958	-0.225837	10.528515	-0.016296	-0.002258	0.105286	-0.131394	1.080533	1.246132
6882	0	-1.586538	-0.250324	10.479704	-0.015876	-0.002503	0.104795	-0.140521	1.070237	1.241132
6883	0	-1.622779	-0.225667	10.504271	-0.016235	-0.002258	0.105042	-0.148028	1.063119	1.234904
6884	0	-1.608949	-0.175976	10.431258	-0.016099	-0.001767	0.104311	-0.149327	1.053787	1.233514
6885	0	-1.560205	-0.201110	10.412948	-0.015625	-0.002014	0.104126	-0.155243	1.029661	1.229095
6886	0	-1.617382	-0.243360	10.297566	-0.016191	-0.002436	0.102973	-0.162188	1.012206	1.227182
6887	0	-1.584405	-0.207454	10.150540	-0.015869	-0.002075	0.101501	-0.170678	0.985071	1.221786
6888	0	-1.561244	-0.176316	10.071947	-0.015636	-0.001769	0.100716	-0.173240	0.958922	1.219883
6889	0	-1.560356	-0.176634	10.052830	-0.015625	-0.001770	0.100525	-0.178211	0.935728	1.210706
6890	0	-1.568083	-0.248922	10.029125	-0.015704	-0.002496	0.100287	-0.179995	0.910301	1.205439
6891	0	-1.504828	-0.200990	9.882018	-0.015076	-0.002014	0.098816	-0.184279	0.879742	1.203028
6892	0	-1.493176	-0.163440	9.779041	-0.014960	-0.001640	0.097786	-0.186555	0.847549	1.200523
6893	0	-1.530266	-0.225198	9.833046	-0.015320	-0.002258	0.098328	-0.188391	0.828810	1.197011
6894	0	-1.514931	-0.230162	9.711418	-0.015164	-0.002307	0.097112	-0.191232	0.812359	1.191059
6895	0	-1.548645	-0.212848	9.710973	-0.015503	-0.002136	0.097107	-0.191427	0.794180	1.191033
6896	0	-1.533978	-0.193313	9.656386	-0.015348	-0.001938	0.096562	-0.194972	0.785254	1.187783
6897	0	-1.556188	-0.237541	9.649704	-0.015564	-0.002380	0.096497	-0.198275	0.784128	1.185281
6898	0	-1.531450	-0.194296	9.613062	-0.015316	-0.001944	0.096130	-0.206700	0.783707	1.183741
6899	0	-1.526146	-0.213277	9.564174	-0.015259	-0.002136	0.095642	-0.211713	0.788320	1.181027
6900	0	-1.533535	-0.170267	9.686028	-0.015326	-0.001702	0.096862	-0.221223	0.801349	1.180383
6901	0	-1.526777	-0.219473	9.716662	-0.015259	-0.002197	0.097168	-0.227310	0.813426	1.175359
6902	0	-1.504511	-0.200707	9.777361	-0.015033	-0.002009	0.097775	-0.233695	0.829355	1.175002
6903	0	-1.503857	-0.170870	9.746946	-0.015015	-0.001709	0.097473	-0.242448	0.858989	1.171747
6904	0	-1.532672	-0.214189	9.831688	-0.015307	-0.002136	0.098320	-0.257992	0.883026	1.167533
6905	0	-1.551743	-0.232205	9.942394	-0.015503	-0.002319	0.099426	-0.270081	0.901271	1.166439
6906	0	-1.560664	-0.214351	10.009081	-0.015594	-0.002142	0.100093	-0.280778	0.917879	1.160760
6907	0	-1.545697	-0.171120	10.088877	-0.015442	-0.001709	0.100891	-0.292201	0.936577	1.157231
6908	0	-1.573350	-0.177599	10.210346	-0.015717	-0.001775	0.102106	-0.302498	0.957196	1.153972
6909	0	-1.600347	-0.256714	10.302535	-0.015991	-0.002563	0.103027	-0.315446	0.972463	1.149798
6910	0	-1.614423	-0.202551	10.314361	-0.016138	-0.002022	0.103145	-0.328503	0.980924	1.147962
6911	0	-1.593348	-0.188941	10.369827	-0.015930	-0.001892	0.103699	-0.334488	0.986200	1.146448
6912	0	-1.587697	-0.176452	10.461219	-0.015876	-0.001765	0.104612	-0.342605	0.989099	1.147700
6913	0	-1.629575	-0.225547	10.473649	-0.016296	-0.002258	0.104736	-0.348429	0.990054	1.145790
6914	0	-1.616578	-0.201262	10.418813	-0.016173	-0.002009	0.104187	-0.360722	0.983411	1.142033
6915	0	-1.567394	-0.183222	10.351744	-0.015686	-0.001831	0.103516	-0.370820	0.971709	1.142156
6916	0	-1.558316	-0.176992	10.339918	-0.015601	-0.001773	0.103396	-0.376269	0.953479	1.134918
6917	0	-1.560120	-0.237723	10.321412	-0.015625	-0.002380	0.103210	-0.381628	0.928705	1.138812
6918	0	-1.543080	-0.176117	10.138999	-0.015456	-0.001764	0.101386	-0.386756	0.901735	1.133150
6919	0	-1.565993	-0.164351	10.095628	-0.015686	-0.001648	0.100952	-0.390411	0.873860	1.126467
6920	0	-1.560890	-0.187905	10.053660	-0.015635	-0.001884	0.100533	-0.394114	0.846402	1.124805
6921	0	-1.553677	-0.231732	9.943057	-0.015564	-0.002319	0.099426	-0.400468	0.816842	1.121535
6922	0	-1.530581	-0.175618	9.870502	-0.015327	-0.001766	0.098701	-0.397559	0.793497	1.118563
6923	0	-1.517801	-0.182800	9.814764	-0.015198	-0.001831	0.098145	-0.402627	0.772234	1.119347
6924	0	-1.544721	-0.218475	9.845819	-0.015464	-0.002192	0.098455	-0.403493	0.754706	1.118191
6925	0	-1.524215	-0.200809	9.753691	-0.015259	-0.002014	0.097534	-0.405010	0.737023	1.113926
6926	0	-1.491062	-0.206101	9.674718	-0.014921	-0.002064	0.096745	-0.410283	0.726409	1.105753
6927	0	-1.494268	-0.182964	9.625417	-0.014954	-0.001831	0.096252	-0.417135	0.715288	1.102910
6928	0	-1.535020	-0.225017	9.705026	-0.015359	-0.002255	0.097049	-0.419444	0.706898	1.099368
6929	0	-1.519273	-0.237750	9.661951	-0.015198	-0.002380	0.096619	-0.424632	0.702868	1.096467
6930	0	-1.513246	-0.152225	9.643566	-0.015127	-0.001521	0.096437	-0.434364	0.711123	1.086297
6931	0	-1.532585	-0.195048	9.704500	-0.015320	-0.001953	0.097046	-0.439742	0.720194	1.085701
6932	0	-1.540116	-0.200867	9.710379	-0.015393	-0.002009	0.097105	-0.447262	0.731537	1.079612
6933	0	-1.520903	-0.183559	9.777648	-0.015198	-0.001831	0.097778	-0.460956	0.746778	1.077176
6934	0	-1.517408	-0.172448	9.874874	-0.015160	-0.001719	0.098751	-0.476176	0.765618	1.072157
6935	0	-1.515487	-0.171213	9.844686	-0.015137	-0.001709	0.098450	-0.488243	0.788807	1.068817
6936	0	-1.537026	-0.196137	9.966166	-0.015357	-0.001960	0.099664	-0.498328	0.806135	1.058914
6937	0	-1.533464	-0.214027	10.101085	-0.015320	-0.002136	0.101013	-0.511294	0.824985	1.063826
6938	0	-1.567447	-0.178324	10.137066	-0.015656	-0.001779	0.101374	-0.524824	0.848497	1.062181
6939	0	-1.588006	-0.238112	10.186596	-0.015869	-0.002380	0.101868	-0.533914	0.862922	1.055528
6940	0	-1.596013	-0.250667	10.302223	-0.015952	-0.002504	0.103024	-0.544725	0.873988	1.049869
6941	0	-1.605986	-0.219741	10.320926	-0.016052	-0.002197	0.103210	-0.553190	0.884573	1.048708
6942	0	-1.613121	-0.244202	10.345132	-0.016129	-0.002442	0.103452	-0.561068	0.889719	1.041035
6943	0	-1.611346	-0.250076	10.418702	-0.016113	-0.002502	0.104187	-0.567524	0.892062	1.040623
6944	0	-1.617122	-0.231824	10.357725	-0.016175	-0.002316	0.103577	-0.577561	0.889801	1.033069
6945	0	-1.585922	-0.195483	10.388332	-0.015869	-0.001953	0.103882	-0.587478	0.881078	1.023166
6946	0	-1.595852	-0.195879	10.358159	-0.015972	-0.001957	0.103580	-0.597666	0.868220	1.022939
6947	0	-1.591130	-0.207611	10.296921	-0.015930	-0.002075	0.102966	-0.606653	0.849449	1.016112
6948	0	-1.587437	-0.219399	10.169331	-0.015893	-0.002199	0.101690	-0.608959	0.830716	1.012119
6949	0	-1.560215	-0.164206	10.144404	-0.015625	-0.001648	0.101440	-0.610264	0.807160	0.998847
6950	0	-1.537043	-0.169069	10.102403	-0.015397	-0.001698	0.101020	-0.610521	0.779223	0.987914
6951	0	-1.548196	-0.219229	10.040618	-0.015503	-0.002197	0.100403	-0.612897	0.757559	0.985845
6952	0	-1.532015	-0.175508	9.992339	-0.015340	-0.001760	0.099920	-0.614648	0.737258	0.977990
6953	0	-1.541907	-0.182262	9.894170	-0.015442	-0.001831	0.098938	-0.613074	0.713118	0.981265
6954	0	-1.537412	-0.229822	9.797182	-0.015397	-0.002303	0.097968	-0.615366	0.688607	0.977691
6955	0	-1.499830	-0.200885	9.771991	-0.015015	-0.002014	0.097717	-0.617073	0.671779	0.973018
6956	0	-1.521008	-0.181769	9.760258	-0.015226	-0.001821	0.097600	-0.621485	0.655023	0.964716
6957	0	-1.524849	-0.176741	9.692550	-0.015259	-0.001770	0.096924	-0.626239	0.645218	0.960525
6958	0	-1.547219	-0.200392	9.717265	-0.015483	-0.002009	0.097171	-0.627759	0.634981	0.958822
6959	0	-1.537835	-0.219955	9.729038	-0.015381	-0.002197	0.097290	-0.638266	0.634469	0.953269
6960	0	-1.537526	-0.171579	9.661875	-0.015376	-0.001714	0.096619	-0.648489	0.635946	0.949019
6961	0	-1.525915	-0.183212	9.631340	-0.015259	-0.001831	0.096313	-0.657540	0.638867	0.942594
6962	0	-1.544698	-0.207815	9.704429	-0.015443	-0.002078	0.097045	-0.665669	0.646211	0.947687
6963	0	-1.551197	-0.195063	9.789901	-0.015503	-0.001953	0.097900	-0.670516	0.659290	0.945848
6964	0	-1.535047	-0.207102	9.832281	-0.015338	-0.002070	0.098325	-0.678892	0.676452	0.935114
6965	0	-1.514962	-0.207473	9.826462	-0.015137	-0.002075	0.098267	-0.686165	0.694027	0.936373
6966	0	-1.529671	-0.213849	9.923662	-0.015285	-0.002136	0.099238	-0.696520	0.709530	0.938368
6967	0	-1.551529	-0.256465	9.997364	-0.015503	-0.002563	0.099976	-0.705604	0.726271	0.934915
6968	0	-1.566620	-0.177793	10.039542	-0.015650	-0.001773	0.100398	-0.718901	0.747581	0.929234
6969	0	-1.563817	-0.176916	10.107220	-0.015625	-0.001770	0.101074	-0.725532	0.765116	0.922753
6970	0	-1.572755	-0.219515	10.161650	-0.015713	-0.002196	0.101619	-0.731741	0.784456	0.912017
6971	0	-1.575228	-0.201425	10.229412	-0.015747	-0.002014	0.102295	-0.739473	0.792922	0.910894
6972	0	-1.619159	-0.207381	10.259717	-0.016185	-0.002076	0.102598	-0.744363	0.803140	0.904835
6973	0	-1.623895	-0.213569	10.290472	-0.016235	-0.002136	0.102905	-0.751270	0.809808	0.900676
6974	0	-1.605940	-0.201320	10.339172	-0.016060	-0.002013	0.103392	-0.758789	0.811942	0.900841
6975	0	-1.604918	-0.244344	10.327191	-0.016052	-0.002441	0.103271	-0.768505	0.811243	0.897304
6976	0	-1.567590	-0.220063	10.345529	-0.015680	-0.002202	0.103455	-0.774455	0.809048	0.897630
6977	0	-1.585261	-0.207398	10.351818	-0.015869	-0.002075	0.103516	-0.780499	0.793447	0.893789
6978	0	-1.618712	-0.261768	10.218025	-0.016203	-0.002623	0.102178	-0.782410	0.778439	0.890741
6979	0	-1.573016	-0.243723	10.162626	-0.015747	-0.002441	0.101624	-0.785182	0.762088	0.891247
6980	0	-1.599812	-0.236843	10.120444	-0.016019	-0.002373	0.101201	-0.787603	0.741363	0.884322
6981	0	-1.578293	-0.213223	10.065101	-0.015808	-0.002136	0.100647	-0.790529	0.715459	0.888633
6982	0	-1.567857	-0.169601	9.980317	-0.015697	-0.001701	0.099800	-0.791663	0.696523	0.881143
6983	0	-1.560046	-0.188509	9.961335	-0.015625	-0.001892	0.099609	-0.791071	0.671096	0.882611
6984	0	-1.555874	-0.205909	9.919258	-0.015576	-0.002062	0.099190	-0.795158	0.653567	0.877855
6985	0	-1.523835	-0.158438	9.802568	-0.015259	-0.001587	0.098022	-0.799515	0.632530	0.874839
6986	0	-1.526283	-0.218736	9.803079	-0.015279	-0.002192	0.098028	-0.800661	0.616703	0.865210
6987	0	-1.512272	-0.231470	9.741439	-0.015137	-0.002319	0.097412	-0.802502	0.603089	0.863911
6988	0	-1.510436	-0.218191	9.698956	-0.015109	-0.002189	0.096989	-0.801668	0.600410	0.856627
6989	0	-1.507066	-0.225605	9.692466	-0.015076	-0.002258	0.096924	-0.806289	0.597365	0.855312
6990	0	-1.518161	-0.219105	9.735311	-0.015188	-0.002193	0.097352	-0.810503	0.592499	0.848415
6991	0	-1.525992	-0.219780	9.716778	-0.015259	-0.002197	0.097168	-0.818303	0.596756	0.847980
6992	0	-1.551112	-0.232280	9.679991	-0.015506	-0.002321	0.096801	-0.827376	0.606020	0.847312
6993	0	-1.563250	-0.194848	9.734996	-0.015625	-0.001953	0.097351	-0.829032	0.617805	0.842956
6994	0	-1.582981	-0.200576	9.765234	-0.015823	-0.002006	0.097653	-0.836221	0.628365	0.835714
6995	0	-1.569957	-0.176886	9.844757	-0.015686	-0.001770	0.098450	-0.841819	0.647093	0.831015
6996	0	-1.566763	-0.207088	9.825950	-0.015653	-0.002073	0.098262	-0.846070	0.667581	0.827679
6997	0	-1.587956	-0.219925	9.979078	-0.015869	-0.002197	0.099792	-0.855424	0.682588	0.829030
6998	0	-1.553980	-0.214549	10.015232	-0.015524	-0.002141	0.100155	-0.867594	0.703838	0.830650
6999	0	-1.551216	-0.225904	10.034035	-0.015503	-0.002258	0.100342	-0.875365	0.717470	0.821720
7000	0	-1.553194	-0.183674	10.143503	-0.015522	-0.001833	0.101437	-0.886652	0.731798	0.824613
7001	0	-1.551008	-0.189557	10.204963	-0.015503	-0.001892	0.102051	-0.897525	0.742943	0.825153
7002	0	-1.577211	-0.214579	10.277866	-0.015761	-0.002144	0.102780	-0.906528	0.758010	0.819014
7003	0	-1.556630	-0.213592	10.302700	-0.015564	-0.002136	0.103027	-0.913049	0.763719	0.811894
7004	0	-1.563454	-0.195108	10.284260	-0.015630	-0.001953	0.102843	-0.917621	0.772134	0.804792
7005	0	-1.587316	-0.207768	10.320978	-0.015869	-0.002075	0.103210	-0.927181	0.779725	0.799793
7006	0	-1.599181	-0.213876	10.333191	-0.016000	-0.002142	0.103331	-0.930365	0.773987	0.790710
7007	0	-1.585857	-0.213465	10.363935	-0.015869	-0.002136	0.103638	-0.935414	0.765431	0.788284
7008	0	-1.583516	-0.188449	10.339849	-0.015848	-0.001889	0.103396	-0.936978	0.754151	0.789550
7009	0	-1.597065	-0.201042	10.254234	-0.015991	-0.002014	0.102539	-0.939653	0.734357	0.789423
7010	0	-1.575232	-0.218953	10.157069	-0.015768	-0.002191	0.101568	-0.945127	0.719776	0.784066
7011	0	-1.566759	-0.213328	10.144334	-0.015686	-0.002136	0.101440	-0.948545	0.702116	0.785173
7012	0	-1.568908	-0.200667	10.090026	-0.015711	-0.002008	0.100897	-0.953193	0.680606	0.781179
7013	0	-1.560057	-0.212973	10.065090	-0.015625	-0.002136	0.100647	-0.952538	0.656007	0.777358
7014	0	-1.549707	-0.236278	9.949805	-0.015516	-0.002368	0.099495	-0.953169	0.637076	0.776170
7015	0	-1.523402	-0.218985	9.869784	-0.015259	-0.002197	0.098694	-0.951200	0.611534	0.771684
7016	0	-1.519232	-0.193447	9.809397	-0.015210	-0.001939	0.098091	-0.952652	0.593937	0.763370
7017	0	-1.524248	-0.194741	9.784201	-0.015259	-0.001953	0.097839	-0.952587	0.578082	0.759740
7018	0	-1.515057	-0.175450	9.790753	-0.015165	-0.001760	0.097905	-0.953277	0.564069	0.756978
7019	0	-1.518549	-0.194669	9.753622	-0.015198	-0.001953	0.097534	-0.952165	0.552912	0.747424
7020	0	-1.504602	-0.163241	9.723377	-0.015052	-0.001636	0.097233	-0.955021	0.549339	0.747301
7021	0	-1.513532	-0.188955	9.716824	-0.015137	-0.001892	0.097168	-0.958517	0.550984	0.745510
7022	0	-1.507334	-0.194450	9.667968	-0.015073	-0.001948	0.096680	-0.960524	0.554923	0.744262
7023	0	-1.538722	-0.201217	9.710597	-0.015381	-0.002014	0.097107	-0.964592	0.565743	0.742084
7024	0	-1.521949	-0.194850	9.740796	-0.015211	-0.001949	0.097409	-0.970097	0.578957	0.737827
7025	0	-1.532485	-0.213657	9.832685	-0.015320	-0.002136	0.098328	-0.976970	0.588178	0.739757
7026	0	-1.497439	-0.232042	9.826312	-0.014964	-0.002320	0.098265	-0.983483	0.603548	0.733363
7027	0	-1.520539	-0.188605	9.887589	-0.015198	-0.001892	0.098877	-0.982909	0.615764	0.728591
7028	0	-1.529039	-0.188509	9.917667	-0.015274	-0.001881	0.099179	-0.994449	0.638060	0.729189
7029	0	-1.545720	-0.195251	10.009531	-0.015442	-0.001953	0.100098	-0.999988	0.658950	0.721995
7030	0	-1.579111	-0.195163	10.106654	-0.015779	-0.001952	0.101068	-1.005746	0.676623	0.721600
7031	0	-1.575832	-0.189217	10.046210	-0.015747	-0.001892	0.100464	-1.012173	0.692878	0.722019
7032	0	-1.572124	-0.201672	10.149571	-0.015709	-0.002015	0.101498	-1.020141	0.710195	0.717529
7033	0	-1.605887	-0.195484	10.168349	-0.016052	-0.001953	0.101685	-1.028184	0.721088	0.709346
7034	0	-1.576849	-0.152583	10.253502	-0.015760	-0.001530	0.102536	-1.030180	0.733594	0.706380
7035	0	-1.587037	-0.201489	10.382060	-0.015869	-0.002014	0.103821	-1.037196	0.738430	0.705930
7036	0	-1.586977	-0.225893	10.369815	-0.015872	-0.002260	0.103698	-1.041984	0.739433	0.703780
7037	0	-1.574123	-0.231564	10.321142	-0.015747	-0.002319	0.103210	-1.044004	0.736403	0.698591
7038	0	-1.578704	-0.194589	10.242039	-0.015797	-0.001946	0.102419	-1.049423	0.729089	0.695636
7039	0	-1.585870	-0.231414	10.302907	-0.015869	-0.002319	0.103027	-1.049836	0.720964	0.693224
7040	0	-1.583205	-0.200351	10.333787	-0.015848	-0.002005	0.103335	-1.054727	0.706607	0.696362
7041	0	-1.572879	-0.195649	10.235870	-0.015747	-0.001953	0.102356	-1.064446	0.689637	0.694139
7042	0	-1.599585	-0.195412	10.163161	-0.016016	-0.001961	0.101628	-1.063031	0.670417	0.690707
7043	0	-1.590963	-0.207098	9.997895	-0.015930	-0.002075	0.099976	-1.064146	0.650376	0.685360
7044	0	-1.544256	-0.193961	9.980132	-0.015462	-0.001945	0.099798	-1.063486	0.631693	0.687090
7045	0	-1.560315	-0.201019	9.930772	-0.015625	-0.002014	0.099304	-1.064912	0.610027	0.685765
7046	0	-1.531903	-0.200019	9.931378	-0.015337	-0.002007	0.099311	-1.063619	0.592866	0.682724
7047	0	-1.530210	-0.182667	9.906288	-0.015320	-0.001831	0.099060	-1.064386	0.575889	0.677871
7048	0	-1.526783	-0.206227	9.821302	-0.015285	-0.002067	0.098210	-1.065190	0.559960	0.674157
7049	0	-1.512636	-0.194525	9.704767	-0.015137	-0.001953	0.097046	-1.061701	0.551278	0.666730
7050	0	-1.504424	-0.223617	9.637932	-0.015056	-0.002243	0.096377	-1.059411	0.541298	0.656270
7051	0	-1.494518	-0.207136	9.680314	-0.014954	-0.002075	0.096802	-1.060702	0.534908	0.654407
7052	0	-1.511807	-0.237124	9.698719	-0.015121	-0.002373	0.096987	-1.064848	0.535651	0.654445
7053	0	-1.538080	-0.219648	9.753421	-0.015381	-0.002197	0.097534	-1.070070	0.539247	0.663023
7054	0	-1.538192	-0.213300	9.722793	-0.015381	-0.002135	0.097228	-1.073411	0.544170	0.669184
7055	0	-1.544691	-0.201445	9.710613	-0.015442	-0.002014	0.097107	-1.079711	0.553781	0.674500
7056	0	-1.558691	-0.231982	9.746926	-0.015574	-0.002320	0.097471	-1.084946	0.572100	0.672172
7057	0	-1.520268	-0.195186	9.802172	-0.015198	-0.001953	0.098022	-1.089185	0.581533	0.667246
7058	0	-1.534105	-0.195430	9.905643	-0.015330	-0.001951	0.099058	-1.098407	0.597648	0.660637
7059	0	-1.521156	-0.195301	9.972934	-0.015198	-0.001953	0.099731	-1.104010	0.617219	0.656444
7060	0	-1.542015	-0.189125	9.978593	-0.015409	-0.001892	0.099788	-1.108779	0.634291	0.655840
7061	0	-1.563919	-0.225689	9.997340	-0.015625	-0.002258	0.099976	-1.112843	0.654266	0.651924
7062	0	-1.529946	-0.195328	10.033515	-0.015287	-0.001951	0.100337	-1.120846	0.671772	0.649752
7063	0	-1.557412	-0.201775	10.204916	-0.015564	-0.002014	0.102051	-1.130410	0.686891	0.644297
7064	0	-1.565334	-0.214333	10.296139	-0.015646	-0.002144	0.102962	-1.135436	0.698807	0.642252
7065	0	-1.569166	-0.207592	10.339269	-0.015686	-0.002075	0.103394	-1.141845	0.708785	0.642102
7066	0	-1.545558	-0.202346	10.265874	-0.015453	-0.002016	0.102659	-1.155682	0.715075	0.644150
7067	0	-1.586991	-0.225597	10.296624	-0.015869	-0.002258	0.102966	-1.158638	0.719666	0.639566
7068	0	-1.598528	-0.219476	10.284448	-0.015993	-0.002193	0.102843	-1.165376	0.714626	0.629611
7069	0	-1.598301	-0.188899	10.357798	-0.015991	-0.001892	0.103577	-1.167469	0.709298	0.627674
7070	0	-1.583767	-0.188358	10.351992	-0.015853	-0.001886	0.103518	-1.170058	0.696252	0.634086
7071	0	-1.615475	-0.207433	10.290837	-0.016174	-0.002075	0.102905	-1.174482	0.678226	0.627845
7072	0	-1.587437	-0.213301	10.193723	-0.015892	-0.002135	0.101934	-1.177414	0.662167	0.624630
7073	0	-1.579289	-0.207176	10.064943	-0.015808	-0.002075	0.100647	-1.179018	0.648653	0.626744
7074	0	-1.594196	-0.182196	10.016664	-0.015962	-0.001824	0.100163	-1.181635	0.629938	0.621980
7075	0	-1.548698	-0.249365	10.052758	-0.015503	-0.002502	0.100525	-1.177128	0.615556	0.619270
7076	0	-1.563635	-0.242474	9.980009	-0.015655	-0.002424	0.099797	-1.183118	0.598479	0.618785
7077	0	-1.530107	-0.200574	9.863590	-0.015320	-0.002014	0.098633	-1.178712	0.580500	0.614691
7078	0	-1.532688	-0.174984	9.796985	-0.015344	-0.001754	0.097967	-1.179462	0.564715	0.610419
7079	0	-1.542852	-0.219297	9.826880	-0.015442	-0.002197	0.098267	-1.179823	0.552971	0.604715
7080	0	-1.503616	-0.200337	9.784521	-0.015049	-0.002007	0.097843	-1.181517	0.541843	0.604428
7081	0	-1.506417	-0.188696	9.765813	-0.015076	-0.001892	0.097656	-1.180733	0.532163	0.597644
7082	0	-1.522781	-0.187935	9.833181	-0.015236	-0.001883	0.098330	-1.182256	0.526600	0.594373
7083	0	-1.526085	-0.207623	9.722866	-0.015259	-0.002075	0.097229	-1.188894	0.532955	0.598916
7084	0	-1.508728	-0.201830	9.655557	-0.015080	-0.002017	0.096557	-1.195669	0.544962	0.599833
7085	0	-1.525881	-0.188922	9.729009	-0.015259	-0.001892	0.097290	-1.197573	0.548899	0.599008
7086	0	-1.520367	-0.213282	9.808270	-0.015199	-0.002131	0.098083	-1.204357	0.558619	0.594638
7087	0	-1.508431	-0.226061	9.863144	-0.015076	-0.002258	0.098633	-1.212077	0.572536	0.587188
7088	0	-1.516147	-0.177291	9.868986	-0.015154	-0.001775	0.098691	-1.215174	0.585296	0.587536
7089	0	-1.532734	-0.195120	9.844858	-0.015320	-0.001953	0.098450	-1.217969	0.597926	0.577230
7090	0	-1.570976	-0.213526	9.893374	-0.015701	-0.002133	0.098935	-1.225242	0.611669	0.571364
7091	0	-1.581966	-0.213765	9.954647	-0.015808	-0.002136	0.099548	-1.232084	0.628950	0.571428
7092	0	-1.584679	-0.183007	10.070193	-0.015832	-0.001834	0.100704	-1.232947	0.649829	0.569535
7093	0	-1.557490	-0.165080	10.119456	-0.015564	-0.001648	0.101196	-1.241269	0.666204	0.567064
7094	0	-1.584029	-0.226188	10.167921	-0.015830	-0.002264	0.101681	-1.243911	0.681721	0.563002
7095	0	-1.587616	-0.225813	10.211073	-0.015869	-0.002258	0.102112	-1.248668	0.693557	0.556398
7096	0	-1.594811	-0.195619	10.174212	-0.015944	-0.001953	0.101743	-1.257036	0.701620	0.550353
7097	0	-1.562418	-0.201592	10.223398	-0.015625	-0.002014	0.102234	-1.263951	0.704685	0.545466
7098	0	-1.574780	-0.238495	10.290500	-0.015746	-0.002384	0.102905	-1.269806	0.710571	0.544542
7099	0	-1.573971	-0.201174	10.302852	-0.015747	-0.002014	0.103027	-1.272114	0.706388	0.543977
7100	0	-1.560664	-0.207142	10.278572	-0.015611	-0.002071	0.102785	-1.277077	0.705863	0.540371
7101	0	-1.592087	-0.194927	10.260162	-0.015930	-0.001953	0.102600	-1.277724	0.699471	0.537711
7102	0	-1.577733	-0.224866	10.211668	-0.015790	-0.002251	0.102115	-1.280401	0.689292	0.535367
7103	0	-1.622189	-0.218951	10.193102	-0.016235	-0.002197	0.101929	-1.276714	0.678190	0.537427
7104	0	-1.570534	-0.168839	10.144666	-0.015720	-0.001694	0.101444	-1.275696	0.665293	0.539524
7105	0	-1.560313	-0.212794	10.089467	-0.015625	-0.002136	0.100891	-1.271163	0.644468	0.533798
7106	0	-1.568352	-0.217746	10.077901	-0.015704	-0.002181	0.100776	-1.272097	0.625097	0.537394
7107	0	-1.572702	-0.182789	9.973467	-0.015747	-0.001831	0.099731	-1.273316	0.606117	0.535054
7108	0	-1.557105	-0.176295	9.851884	-0.015586	-0.001764	0.098516	-1.276534	0.592904	0.531624
7109	0	-1.548457	-0.231419	9.863582	-0.015503	-0.002319	0.098633	-1.275348	0.575633	0.527236
7110	0	-1.520689	-0.206007	9.870210	-0.015223	-0.002066	0.098700	-1.273628	0.561507	0.522780
7111	0	-1.518848	-0.189008	9.790187	-0.015198	-0.001892	0.097900	-1.276000	0.554720	0.517549
7112	0	-1.516668	-0.157984	9.747808	-0.015180	-0.001583	0.097476	-1.277035	0.543635	0.519392
7113	0	-1.507089	-0.213180	9.741295	-0.015076	-0.002136	0.097412	-1.276512	0.542061	0.513347
7114	0	-1.506567	-0.218698	9.777939	-0.015066	-0.002189	0.097779	-1.279241	0.545602	0.511850
7115	0	-1.513455	-0.164867	9.722933	-0.015137	-0.001648	0.097229	-1.284704	0.547129	0.506962
7116	0	-1.538027	-0.207445	9.735062	-0.015377	-0.002077	0.097351	-1.286403	0.555069	0.507071
7117	0	-1.526220	-0.195727	9.808288	-0.015259	-0.001953	0.098083	-1.295801	0.563165	0.501833
7118	0	-1.520883	-0.190045	9.838609	-0.015204	-0.001901	0.098387	-1.300184	0.572421	0.497914
7119	0	-1.538997	-0.182880	9.850936	-0.015381	-0.001831	0.098511	-1.302229	0.587156	0.496106
7120	0	-1.522716	-0.158260	9.844511	-0.015216	-0.001583	0.098447	-1.306321	0.604463	0.496313
7121	0	-1.581782	-0.243966	9.991306	-0.015808	-0.002441	0.099915	-1.309061	0.619776	0.494847
7122	0	-1.565664	-0.207065	9.960377	-0.015645	-0.002072	0.099606	-1.311777	0.637305	0.495309
7123	0	-1.551337	-0.183261	10.003497	-0.015503	-0.001831	0.100037	-1.318179	0.653463	0.492799
7124	0	-1.559554	-0.201903	10.100771	-0.015585	-0.002018	0.101009	-1.323936	0.669658	0.489636
7125	0	-1.569346	-0.208041	10.204953	-0.015686	-0.002075	0.102051	-1.334209	0.682155	0.488344
7126	0	-1.570824	-0.208599	10.192479	-0.015701	-0.002087	0.101926	-1.338070	0.694170	0.487594
7127	0	-1.569627	-0.195415	10.247644	-0.015686	-0.001953	0.102478	-1.343685	0.709775	0.483678
7128	0	-1.576902	-0.208237	10.253501	-0.015768	-0.002078	0.102535	-1.352840	0.715005	0.477622
7129	0	-1.581045	-0.213541	10.278286	-0.015808	-0.002136	0.102783	-1.356400	0.721801	0.474614
7130	0	-1.562786	-0.189024	10.272152	-0.015630	-0.001891	0.102721	-1.359805	0.723830	0.470018
7131	0	-1.585826	-0.213433	10.272389	-0.015869	-0.002136	0.102722	-1.362121	0.715878	0.466757
7132	0	-1.565248	-0.225253	10.309307	-0.015664	-0.002255	0.103091	-1.363302	0.707142	0.463058
7133	0	-1.548970	-0.207236	10.248009	-0.015503	-0.002075	0.102478	-1.364516	0.696514	0.459206
7134	0	-1.583043	-0.200341	10.162949	-0.015843	-0.002009	0.101627	-1.362242	0.686099	0.460394
7135	0	-1.554552	-0.207233	10.083298	-0.015564	-0.002075	0.100830	-1.363259	0.669286	0.450508
7136	0	-1.557811	-0.194156	10.059342	-0.015589	-0.001947	0.100592	-1.361141	0.661415	0.454907
7137	0	-1.548470	-0.194639	10.022268	-0.015503	-0.001953	0.100220	-1.357863	0.644790	0.452388
7138	0	-1.557056	-0.211784	9.974012	-0.015589	-0.002123	0.099737	-1.356507	0.628117	0.449892
7139	0	-1.548797	-0.213241	9.869628	-0.015503	-0.002136	0.098694	-1.356416	0.614974	0.448514
7140	0	-1.533424	-0.236794	9.864037	-0.015351	-0.002374	0.098638	-1.354144	0.599396	0.449322
7141	0	-1.549034	-0.201150	9.820761	-0.015503	-0.002014	0.098206	-1.355424	0.588971	0.449441
7142	0	-1.540508	-0.188434	9.772305	-0.015417	-0.001887	0.097721	-1.356365	0.579176	0.451970
7143	0	-1.506419	-0.200631	9.796335	-0.015076	-0.002014	0.097961	-1.351514	0.569968	0.450032
7144	0	-1.516383	-0.193359	9.796703	-0.015175	-0.001938	0.097965	-1.350761	0.561287	0.443677
7145	0	-1.500669	-0.183025	9.704714	-0.015015	-0.001831	0.097046	-1.354196	0.556226	0.446735
7146	0	-1.532241	-0.188950	9.680140	-0.015320	-0.001892	0.096802	-1.355380	0.563542	0.442143
7147	0	-1.501284	-0.164804	9.722928	-0.015015	-0.001648	0.097229	-1.359593	0.565630	0.434678
7148	0	-1.519603	-0.201417	9.771698	-0.015194	-0.002015	0.097717	-1.362626	0.572341	0.431697
7149	0	-1.526189	-0.207359	9.789994	-0.015259	-0.002075	0.097900	-1.364960	0.580253	0.429513
7150	0	-1.521072	-0.231239	9.863099	-0.015204	-0.002316	0.098632	-1.364529	0.591861	0.431709
7151	0	-1.514472	-0.201761	9.881462	-0.015137	-0.002014	0.098816	-1.372656	0.605441	0.430428
7152	0	-1.534686	-0.220733	9.966583	-0.015336	-0.002205	0.099668	-1.379581	0.622186	0.427948
7153	0	-1.563538	-0.250575	9.911937	-0.015625	-0.002502	0.099121	-1.387612	0.638515	0.428833
7154	0	-1.559444	-0.195823	10.027552	-0.015585	-0.001961	0.100277	-1.388797	0.653623	0.424298
7155	0	-1.550964	-0.213427	10.113427	-0.015503	-0.002136	0.101135	-1.390788	0.665566	0.426255
7156	0	-1.552382	-0.200728	10.161958	-0.015516	-0.002010	0.101621	-1.391449	0.678359	0.422846
7157	0	-1.563020	-0.182980	10.168379	-0.015625	-0.001831	0.101685	-1.394212	0.688569	0.423705
7158	0	-1.569950	-0.195093	10.131600	-0.015697	-0.001951	0.101316	-1.397929	0.696233	0.421343
7159	0	-1.586915	-0.213572	10.266114	-0.015869	-0.002136	0.102661	-1.401303	0.700502	0.410898
7160	0	-1.593092	-0.213383	10.223380	-0.015930	-0.002135	0.102234	-1.403811	0.705688	0.409538
7161	0	-1.580733	-0.176908	10.296644	-0.015808	-0.001770	0.102966	-1.406807	0.709161	0.410299
7162	0	-1.586340	-0.194966	10.266192	-0.015868	-0.001952	0.102661	-1.408039	0.708142	0.407199
7163	0	-1.536884	-0.219159	10.223582	-0.015381	-0.002197	0.102234	-1.405686	0.698971	0.401948
7164	0	-1.540538	-0.212210	10.162935	-0.015418	-0.002126	0.101627	-1.405509	0.688966	0.396435
7165	0	-1.573075	-0.194967	10.241957	-0.015747	-0.001953	0.102417	-1.405611	0.675028	0.393405
7166	0	-1.545617	-0.206346	10.193576	-0.015471	-0.002069	0.101933	-1.403962	0.663271	0.394588
7167	0	-1.572813	-0.237343	10.150456	-0.015747	-0.002380	0.101501	-1.400039	0.646180	0.386736
7168	0	-1.556850	-0.169278	10.004540	-0.015588	-0.001696	0.100042	-1.400651	0.628379	0.383226
7169	0	-1.548669	-0.194649	9.997823	-0.015503	-0.001953	0.099976	-1.397105	0.614155	0.387311
7170	0	-1.539687	-0.224222	9.918909	-0.015410	-0.002246	0.099187	-1.396853	0.602871	0.388256
7171	0	-1.530710	-0.188670	9.930626	-0.015320	-0.001892	0.099304	-1.394633	0.592562	0.386686
7172	0	-1.510043	-0.156799	9.900473	-0.015112	-0.001576	0.099003	-1.388846	0.583609	0.383821
7173	0	-1.518350	-0.194889	9.875716	-0.015198	-0.001953	0.098755	-1.387769	0.571393	0.379747
7174	0	-1.509972	-0.230718	9.857713	-0.015109	-0.002312	0.098576	-1.386459	0.564907	0.379710
7175	0	-1.506908	-0.225589	9.790146	-0.015076	-0.002258	0.097900	-1.387523	0.561549	0.378137
7176	0	-1.505586	-0.200688	9.778130	-0.015062	-0.002010	0.097780	-1.387396	0.558360	0.380948
7177	0	-1.513239	-0.195192	9.784005	-0.015137	-0.001953	0.097839	-1.389896	0.557707	0.382716
7178	0	-1.512910	-0.213371	9.790121	-0.015128	-0.002134	0.097901	-1.392926	0.563191	0.378443
7179	0	-1.520164	-0.219323	9.826609	-0.015198	-0.002197	0.098267	-1.392123	0.572115	0.380052
7180	0	-1.544982	-0.188561	9.808152	-0.015450	-0.001884	0.098082	-1.397277	0.576877	0.379501
7181	0	-1.544884	-0.213740	9.838756	-0.015442	-0.002136	0.098389	-1.402556	0.589415	0.381760
7182	0	-1.570998	-0.213714	9.905571	-0.015700	-0.002139	0.099057	-1.404121	0.604979	0.381815
7183	0	-1.532601	-0.183138	9.973049	-0.015320	-0.001831	0.099731	-1.408262	0.616501	0.379258
7184	0	-1.552215	-0.201655	10.027682	-0.015515	-0.002015	0.100278	-1.413703	0.628746	0.380692
7185	0	-1.526698	-0.220093	10.076772	-0.015259	-0.002197	0.100769	-1.421611	0.642492	0.378521
7186	0	-1.534425	-0.214141	10.064306	-0.015337	-0.002144	0.100644	-1.422531	0.655128	0.369539
7187	0	-1.539057	-0.195431	10.137790	-0.015381	-0.001953	0.101379	-1.427526	0.670483	0.364716
7188	0	-1.558840	-0.195472	10.180218	-0.015584	-0.001956	0.101803	-1.429864	0.679878	0.364046
7189	0	-1.562477	-0.195226	10.272222	-0.015625	-0.001953	0.102722	-1.432667	0.684080	0.366958
7190	0	-1.568979	-0.201371	10.272158	-0.015686	-0.002013	0.102722	-1.436938	0.692708	0.364626
7191	0	-1.599368	-0.226040	10.217242	-0.015991	-0.002258	0.102173	-1.442984	0.699929	0.366168
7192	0	-1.575049	-0.207921	10.259951	-0.015753	-0.002080	0.102599	-1.445734	0.701733	0.359523
7193	0	-1.586333	-0.219594	10.272309	-0.015869	-0.002197	0.102722	-1.447867	0.699652	0.355340
7194	0	-1.590984	-0.207526	10.357894	-0.015919	-0.002073	0.103578	-1.453657	0.694257	0.354332
7195	0	-1.585460	-0.206957	10.309073	-0.015869	-0.002075	0.103088	-1.450953	0.682455	0.346944
7196	0	-1.582926	-0.230617	10.217847	-0.015841	-0.002309	0.102177	-1.451612	0.674263	0.346265
7197	0	-1.579578	-0.237913	10.138134	-0.015808	-0.002380	0.101379	-1.453750	0.664752	0.341836
7198	0	-1.540696	-0.200609	10.071269	-0.015418	-0.002012	0.100711	-1.450441	0.656593	0.341873
7199	0	-1.542397	-0.219390	10.077186	-0.015442	-0.002197	0.100769	-1.450255	0.640676	0.344733
7200	0	-1.533201	-0.200668	10.010454	-0.015346	-0.002008	0.100102	-1.451802	0.629581	0.340821
7201	0	-1.530386	-0.200811	10.016125	-0.015320	-0.002014	0.100159	-1.448461	0.615746	0.337480
7202	0	-1.539089	-0.205914	9.949519	-0.015410	-0.002064	0.099492	-1.446729	0.597696	0.337266
7203	0	-1.530865	-0.201191	9.845149	-0.015320	-0.002014	0.098450	-1.447650	0.589140	0.334488
7204	0	-1.528379	-0.182754	9.808855	-0.015298	-0.001827	0.098086	-1.451398	0.577074	0.328875
7205	0	-1.530712	-0.195217	9.851274	-0.015320	-0.001953	0.098511	-1.453765	0.566745	0.325918
7206	0	-1.516834	-0.194806	9.857637	-0.015173	-0.001951	0.098576	-1.453602	0.565825	0.324903
7207	0	-1.525249	-0.194930	9.863386	-0.015259	-0.001953	0.098633	-1.452699	0.562983	0.324155
7208	0	-1.524097	-0.212672	9.784217	-0.015246	-0.002130	0.097841	-1.452872	0.561097	0.320672
7209	0	-1.513634	-0.213582	9.838874	-0.015137	-0.002136	0.098389	-1.455858	0.565117	0.316402
7210	0	-1.520296	-0.207612	9.783853	-0.015198	-0.002075	0.097839	-1.460375	0.575688	0.315538
7211	0	-1.550815	-0.238414	9.826569	-0.015503	-0.002380	0.098267	-1.468046	0.586235	0.308301
7212	0	-1.533403	-0.220485	9.905758	-0.015330	-0.002205	0.099058	-1.471503	0.595057	0.310399
7213	0	-1.569232	-0.225650	9.979153	-0.015686	-0.002258	0.099792	-1.473038	0.606810	0.312980
7214	0	-1.545870	-0.200782	9.942375	-0.015454	-0.002011	0.099424	-1.472442	0.616352	0.310672
7215	0	-1.538970	-0.177194	9.918072	-0.015381	-0.001770	0.099182	-1.478137	0.631110	0.310360
7216	0	-1.547012	-0.201913	10.033737	-0.015460	-0.002019	0.100339	-1.481732	0.647115	0.302119
7217	0	-1.539045	-0.195522	10.082857	-0.015381	-0.001953	0.100830	-1.487364	0.662443	0.294525
7218	0	-1.589684	-0.189533	10.155751	-0.015889	-0.001897	0.101559	-1.488957	0.675557	0.289247
7219	0	-1.550959	-0.189161	10.174460	-0.015503	-0.001892	0.101746	-1.491759	0.687528	0.282364
7220	0	-1.564317	-0.213551	10.168098	-0.015638	-0.002136	0.101682	-1.494419	0.697524	0.283865
7221	0	-1.556435	-0.183174	10.198967	-0.015564	-0.001831	0.101990	-1.498545	0.702499	0.285857
7222	0	-1.575045	-0.189324	10.247671	-0.015748	-0.001894	0.102477	-1.501027	0.709709	0.280310
7223	0	-1.580188	-0.207964	10.235683	-0.015808	-0.002075	0.102356	-1.509203	0.707234	0.274903
7224	0	-1.560350	-0.183820	10.241938	-0.015613	-0.001841	0.102418	-1.509717	0.701463	0.268837
7225	0	-1.591943	-0.225468	10.119806	-0.015930	-0.002258	0.101196	-1.508917	0.693807	0.267824
7226	0	-1.547274	-0.218672	10.120064	-0.015482	-0.002191	0.101199	-1.507920	0.687930	0.267536
7227	0	-1.579394	-0.225635	10.186992	-0.015808	-0.002258	0.101868	-1.509161	0.676599	0.274176
7228	0	-1.564231	-0.206917	10.150780	-0.015658	-0.002071	0.101505	-1.509953	0.663001	0.275083
7229	0	-1.567042	-0.219101	10.058851	-0.015686	-0.002197	0.100586	-1.506161	0.649745	0.274432
7230	0	-1.576068	-0.205882	10.071536	-0.015777	-0.002063	0.100713	-1.504911	0.636125	0.271471
7231	0	-1.567196	-0.201050	9.955063	-0.015686	-0.002014	0.099548	-1.503802	0.624394	0.264565
7232	0	-1.570502	-0.175639	9.931041	-0.015719	-0.001763	0.099308	-1.499077	0.612341	0.264030
7233	0	-1.567250	-0.194997	9.936743	-0.015686	-0.001953	0.099365	-1.498708	0.601296	0.261382
7234	0	-1.540096	-0.176207	9.931026	-0.015415	-0.001764	0.099308	-1.499317	0.589410	0.257017
7235	0	-1.567860	-0.219507	9.857301	-0.015686	-0.002197	0.098572	-1.499976	0.585332	0.254058
7236	0	-1.518028	-0.207241	9.863519	-0.015183	-0.002071	0.098635	-1.504278	0.586191	0.248153
7237	0	-1.537530	-0.212777	9.845076	-0.015381	-0.002136	0.098450	-1.497673	0.584266	0.246272
7238	0	-1.530549	-0.218383	9.820801	-0.015309	-0.002181	0.098207	-1.504056	0.584365	0.242779
7239	0	-1.525704	-0.176164	9.777875	-0.015259	-0.001770	0.097778	-1.497529	0.586897	0.241386
7240	0	-1.525653	-0.199593	9.857173	-0.015256	-0.001998	0.098572	-1.498291	0.592143	0.235322
7241	0	-1.531801	-0.207229	9.912143	-0.015320	-0.002075	0.099121	-1.498107	0.594645	0.236001
7242	0	-1.531948	-0.213073	9.838828	-0.015317	-0.002131	0.098389	-1.501504	0.602169	0.233537
7243	0	-1.532435	-0.189461	9.863206	-0.015320	-0.001892	0.098633	-1.507451	0.611985	0.228496
7244	0	-1.539400	-0.178179	9.924059	-0.015390	-0.001776	0.099241	-1.517541	0.620802	0.229840
7245	0	-1.569303	-0.207680	9.997445	-0.015686	-0.002075	0.099976	-1.522557	0.633461	0.227691
7246	0	-1.564953	-0.232095	10.039843	-0.015639	-0.002323	0.100400	-1.523300	0.649793	0.234171
7247	0	-1.569577	-0.219418	10.107277	-0.015686	-0.002197	0.101074	-1.522960	0.665436	0.231142
7248	0	-1.565056	-0.200808	10.082541	-0.015645	-0.002008	0.100826	-1.525616	0.676322	0.227307
7249	0	-1.551044	-0.201503	10.180548	-0.015503	-0.002014	0.101807	-1.529734	0.689429	0.226143
7250	0	-1.558067	-0.225916	10.155944	-0.015579	-0.002260	0.101560	-1.531650	0.695689	0.224369
7251	0	-1.574942	-0.207420	10.186733	-0.015747	-0.002075	0.101868	-1.533641	0.702960	0.221994
7252	0	-1.550429	-0.232130	10.211131	-0.015508	-0.002318	0.102111	-1.539965	0.703784	0.222426
7253	0	-1.562237	-0.195008	10.168503	-0.015625	-0.001953	0.101685	-1.539615	0.705436	0.219538
7254	0	-1.567803	-0.200762	10.193018	-0.015681	-0.002008	0.101930	-1.541718	0.706398	0.216558
7255	0	-1.567951	-0.171222	10.199070	-0.015686	-0.001709	0.101990	-1.548329	0.703687	0.213213
7256	0	-1.566484	-0.183859	10.193195	-0.015674	-0.001838	0.101931	-1.552252	0.698410	0.211860
7257	0	-1.592095	-0.231409	10.211337	-0.015930	-0.002319	0.102112	-1.549459	0.692703	0.212832
7258	0	-1.553524	-0.169741	10.138392	-0.015546	-0.001699	0.101382	-1.550217	0.685390	0.213141
7259	0	-1.560690	-0.188942	10.119913	-0.015625	-0.001892	0.101196	-1.550115	0.669472	0.205010
7260	0	-1.558003	-0.201008	10.004288	-0.015590	-0.002009	0.100041	-1.553944	0.663071	0.207984
7261	0	-1.543214	-0.219095	9.967206	-0.015442	-0.002197	0.099670	-1.549746	0.656494	0.205939
7262	0	-1.535322	-0.217948	9.900333	-0.015362	-0.002185	0.099002	-1.546450	0.651178	0.201885
7263	0	-1.561561	-0.231689	10.028228	-0.015625	-0.002319	0.100281	-1.546737	0.645159	0.208499
7264	0	-1.523144	-0.200777	9.930853	-0.015241	-0.002010	0.099307	-1.546815	0.639207	0.212152
7265	0	-1.561686	-0.237543	9.881732	-0.015625	-0.002380	0.098816	-1.544161	0.634448	0.213377
7266	0	-1.517109	-0.212553	9.814808	-0.015182	-0.002127	0.098146	-1.545786	0.626930	0.213805
7267	0	-1.549630	-0.201123	9.851185	-0.015503	-0.002014	0.098511	-1.545396	0.623894	0.212253
7268	0	-1.536426	-0.206835	9.894042	-0.015368	-0.002069	0.098940	-1.546977	0.624756	0.205375
7269	0	-1.525772	-0.188816	9.924340	-0.015259	-0.001892	0.099243	-1.545355	0.628142	0.199713
7270	0	-1.544022	-0.218822	9.826660	-0.015440	-0.002190	0.098267	-1.546573	0.633053	0.196531
7271	0	-1.532023	-0.213293	9.881593	-0.015320	-0.002136	0.098816	-1.545606	0.638146	0.191092
7272	0	-1.514206	-0.194639	9.881527	-0.015138	-0.001947	0.098816	-1.547299	0.647877	0.187213
7273	0	-1.532365	-0.201652	9.936460	-0.015320	-0.002014	0.099365	-1.552829	0.656936	0.184608
7274	0	-1.545202	-0.226423	9.881359	-0.015450	-0.002263	0.098814	-1.556999	0.664495	0.180978
7275	0	-1.526382	-0.195534	9.936442	-0.015259	-0.001953	0.099365	-1.562432	0.674989	0.179315
7276	0	-1.539446	-0.195622	9.991220	-0.015391	-0.001958	0.099913	-1.563372	0.683210	0.175058
7277	0	-1.562816	-0.213623	10.028027	-0.015625	-0.002136	0.100281	-1.566242	0.691495	0.171730
7278	0	-1.533354	-0.195762	10.064392	-0.015326	-0.001954	0.100645	-1.573041	0.704169	0.169286
7279	0	-1.562819	-0.219715	10.089062	-0.015625	-0.002197	0.100891	-1.575786	0.712495	0.168993
7280	0	-1.600050	-0.214012	10.156010	-0.015998	-0.002136	0.101561	-1.582985	0.720151	0.168420
7281	0	-1.593224	-0.213869	10.137902	-0.015930	-0.002136	0.101379	-1.588631	0.727214	0.169367
7282	0	-1.544291	-0.202005	10.076866	-0.015447	-0.002020	0.100768	-1.591629	0.727621	0.164725
7283	0	-1.586657	-0.225761	10.144085	-0.015869	-0.002258	0.101440	-1.593729	0.729448	0.165896
7284	0	-1.579875	-0.231891	10.192941	-0.015803	-0.002318	0.101929	-1.597102	0.728982	0.163093
7285	0	-1.568642	-0.225710	10.192868	-0.015686	-0.002258	0.101929	-1.598563	0.734104	0.161524
7286	0	-1.568166	-0.225203	10.168454	-0.015687	-0.002256	0.101684	-1.596485	0.732787	0.160222
7287	0	-1.537330	-0.249868	10.095339	-0.015381	-0.002502	0.100952	-1.595088	0.728925	0.161168
7288	0	-1.565864	-0.218293	10.101714	-0.015671	-0.002191	0.101015	-1.589257	0.719839	0.157063
7289	0	-1.555451	-0.213724	10.089255	-0.015564	-0.002136	0.100891	-1.593249	0.713876	0.161239
7290	0	-1.553469	-0.220087	10.126078	-0.015545	-0.002200	0.101259	-1.596881	0.707061	0.161338
7291	0	-1.524693	-0.164599	10.077087	-0.015259	-0.001648	0.100769	-1.597378	0.698242	0.159781
7292	0	-1.540543	-0.188221	10.046893	-0.015419	-0.001888	0.100467	-1.593296	0.687482	0.162184
7293	0	-1.525014	-0.194958	9.985491	-0.015259	-0.001953	0.099854	-1.592014	0.682259	0.160635
7294	0	-1.529292	-0.194559	9.949073	-0.015303	-0.001946	0.099489	-1.593679	0.675698	0.156065
7295	0	-1.518955	-0.207319	9.906136	-0.015198	-0.002075	0.099060	-1.594116	0.670919	0.154622
7296	0	-1.535610	-0.200804	9.918541	-0.015365	-0.002010	0.099184	-1.594149	0.665732	0.153449
7297	0	-1.549547	-0.201007	9.887821	-0.015503	-0.002014	0.098877	-1.592146	0.661789	0.152513
7298	0	-1.542449	-0.218637	9.826907	-0.015428	-0.002190	0.098269	-1.591078	0.662893	0.152753
7299	0	-1.531657	-0.195039	9.802302	-0.015320	-0.001953	0.098022	-1.590625	0.663800	0.150137
7300	0	-1.543476	-0.231503	9.881693	-0.015435	-0.002315	0.098817	-1.593879	0.668018	0.152543
7301	0	-1.556332	-0.225448	9.851093	-0.015564	-0.002258	0.098511	-1.592183	0.671985	0.151961
7302	0	-1.544294	-0.206844	9.832732	-0.015441	-0.002069	0.098328	-1.594694	0.678994	0.146889
7303	0	-1.575390	-0.244165	9.869275	-0.015747	-0.002441	0.098694	-1.597615	0.691635	0.141650
7304	0	-1.558601	-0.189218	9.923910	-0.015578	-0.001893	0.099240	-1.599285	0.705289	0.139681
7305	0	-1.563312	-0.182880	9.960814	-0.015625	-0.001831	0.099609	-1.599455	0.719402	0.140559
7306	0	-1.546105	-0.188635	9.978920	-0.015458	-0.001888	0.099790	-1.599918	0.727514	0.139730
7307	0	-1.550736	-0.195639	10.040208	-0.015503	-0.001953	0.100403	-1.606423	0.737434	0.145876
7308	0	-1.557720	-0.177990	9.985098	-0.015574	-0.001777	0.099852	-1.612537	0.746294	0.135542
7309	0	-1.550142	-0.238008	10.028100	-0.015503	-0.002380	0.100281	-1.614771	0.749292	0.132929
7310	0	-1.519783	-0.207477	10.034136	-0.015195	-0.002075	0.100342	-1.616898	0.757368	0.131913
7311	0	-1.538631	-0.207390	10.180584	-0.015381	-0.002075	0.101807	-1.618003	0.768173	0.127614
7312	0	-1.569346	-0.207113	10.211057	-0.015697	-0.002073	0.102110	-1.618189	0.768391	0.126133
7313	0	-1.556107	-0.207553	10.156294	-0.015564	-0.002075	0.101562	-1.621277	0.769947	0.127410
7314	0	-1.561785	-0.183055	10.137964	-0.015619	-0.001832	0.101379	-1.622148	0.772998	0.124619
7315	0	-1.562464	-0.195323	10.089117	-0.015625	-0.001953	0.100891	-1.624894	0.777362	0.126959
7316	0	-1.574191	-0.176865	10.168541	-0.015747	-0.001771	0.101685	-1.624838	0.776260	0.124445
7317	0	-1.567802	-0.213263	10.150278	-0.015686	-0.002136	0.101501	-1.623390	0.771971	0.127143
7318	0	-1.578385	-0.206652	10.138260	-0.015792	-0.002069	0.101381	-1.623565	0.767533	0.121529
7319	0	-1.555527	-0.220202	10.058718	-0.015564	-0.002197	0.100586	-1.631511	0.762412	0.121158
7320	0	-1.572122	-0.250280	10.058943	-0.015730	-0.002512	0.100588	-1.623631	0.757211	0.115853
7321	0	-1.543320	-0.219815	10.003794	-0.015442	-0.002197	0.100037	-1.627154	0.751999	0.115324
7322	0	-1.516862	-0.219554	10.010146	-0.015181	-0.002199	0.100100	-1.625608	0.743071	0.116116
7323	0	-1.549233	-0.213120	9.979424	-0.015503	-0.002136	0.099792	-1.622348	0.735586	0.109442
7324	0	-1.510531	-0.200143	9.949181	-0.015116	-0.002005	0.099490	-1.621233	0.728322	0.108747
7325	0	-1.530812	-0.195055	9.887882	-0.015320	-0.001953	0.098877	-1.620641	0.719401	0.099636
7326	0	-1.522100	-0.176267	9.882112	-0.015236	-0.001765	0.098819	-1.620156	0.706859	0.096373
7327	0	-1.524878	-0.182770	9.851235	-0.015259	-0.001831	0.098511	-1.618839	0.700007	0.098785
7328	0	-1.535080	-0.158001	9.900346	-0.015361	-0.001581	0.099002	-1.619924	0.693115	0.095831
7329	0	-1.542950	-0.176635	9.875689	-0.015442	-0.001770	0.098755	-1.618081	0.683421	0.090276
7330	0	-1.535216	-0.200575	9.833210	-0.015356	-0.002007	0.098331	-1.618480	0.683588	0.086921
7331	0	-1.544374	-0.189373	9.844939	-0.015442	-0.001892	0.098450	-1.622810	0.690480	0.084193
7332	0	-1.525966	-0.213854	9.777786	-0.015263	-0.002140	0.097777	-1.623467	0.691763	0.081444
7333	0	-1.531992	-0.206955	9.869395	-0.015320	-0.002075	0.098694	-1.619437	0.696636	0.083614
7334	0	-1.550475	-0.212680	9.881576	-0.015504	-0.002126	0.098816	-1.623149	0.702442	0.084979
7335	0	-1.544876	-0.195437	9.881482	-0.015442	-0.001953	0.098816	-1.627028	0.715172	0.084860
7336	0	-1.521609	-0.177552	9.942274	-0.015212	-0.001773	0.099423	-1.632439	0.724564	0.083209
7337	0	-1.557092	-0.207434	10.052384	-0.015564	-0.002075	0.100525	-1.633870	0.737222	0.077651
7338	0	-1.564399	-0.195609	10.039917	-0.015639	-0.001952	0.100400	-1.640592	0.747250	0.069978
7339	0	-1.581079	-0.195084	10.046349	-0.015808	-0.001953	0.100464	-1.640300	0.754983	0.061936
7340	0	-1.581757	-0.195099	10.034022	-0.015814	-0.001949	0.100341	-1.644635	0.764065	0.065639
7341	0	-1.538326	-0.213944	10.119586	-0.015381	-0.002136	0.101196	-1.650627	0.771551	0.062219
7342	0	-1.544779	-0.171727	10.070685	-0.015447	-0.001716	0.100707	-1.654683	0.777458	0.053260
7343	0	-1.538200	-0.201308	10.168442	-0.015381	-0.002014	0.101685	-1.655843	0.783498	0.051105
7344	0	-1.562093	-0.213070	10.180683	-0.015628	-0.002134	0.101806	-1.654238	0.780506	0.052270
7345	0	-1.543853	-0.194914	10.125791	-0.015442	-0.001953	0.101257	-1.652159	0.781468	0.050122
7346	0	-1.554748	-0.182038	10.144294	-0.015557	-0.001823	0.101441	-1.651177	0.775235	0.053352
7347	0	-1.567523	-0.182737	10.223561	-0.015686	-0.001831	0.102234	-1.649446	0.767916	0.052860
7348	0	-1.559648	-0.199954	10.126150	-0.015604	-0.002007	0.101260	-1.642866	0.764120	0.049788
7349	0	-1.585337	-0.188929	10.095468	-0.015869	-0.001892	0.100952	-1.641922	0.750916	0.044427
7350	0	-1.576725	-0.206992	10.053115	-0.015777	-0.002070	0.100530	-1.643706	0.745049	0.049859
7351	0	-1.580059	-0.243881	10.040408	-0.015808	-0.002441	0.100403	-1.643144	0.741281	0.052270
7352	0	-1.553581	-0.188087	10.016287	-0.015550	-0.001887	0.100161	-1.638269	0.730317	0.057952
7353	0	-1.561288	-0.213432	10.003855	-0.015625	-0.002136	0.100037	-1.638406	0.721230	0.057077
7354	0	-1.540663	-0.213130	10.004127	-0.015418	-0.002132	0.100039	-1.639464	0.712953	0.057473
7355	0	-1.536797	-0.207123	9.948938	-0.015381	-0.002075	0.099487	-1.637128	0.702831	0.051989
7356	0	-1.564780	-0.193539	9.931018	-0.015660	-0.001945	0.099308	-1.627883	0.693223	0.053109
7357	0	-1.530907	-0.176579	9.857352	-0.015320	-0.001770	0.098572	-1.625371	0.685570	0.055372
7358	0	-1.517284	-0.200558	9.900251	-0.015177	-0.002007	0.099002	-1.626482	0.685751	0.047763
7359	0	-1.555792	-0.189350	9.930512	-0.015564	-0.001892	0.099304	-1.630253	0.683514	0.043388
7360	0	-1.536332	-0.183298	9.893991	-0.015369	-0.001834	0.098939	-1.631367	0.681200	0.038856
7361	0	-1.562500	-0.213426	9.863286	-0.015625	-0.002136	0.098633	-1.631361	0.685999	0.036481
7362	0	-1.532501	-0.225158	9.924260	-0.015321	-0.002255	0.099243	-1.629294	0.695729	0.039280
7363	0	-1.550405	-0.201337	9.899886	-0.015503	-0.002014	0.098999	-1.630640	0.701833	0.036581
7364	0	-1.532542	-0.176952	9.918074	-0.015323	-0.001769	0.099181	-1.633404	0.709801	0.035007
7365	0	-1.538276	-0.201641	9.991421	-0.015381	-0.002014	0.099915	-1.638208	0.716802	0.034683
7366	0	-1.539066	-0.207800	9.924132	-0.015385	-0.002080	0.099242	-1.638248	0.728543	0.035462
7367	0	-1.544394	-0.176423	9.960916	-0.015442	-0.001770	0.099609	-1.633957	0.735748	0.034292
7368	0	-1.569373	-0.200348	9.991312	-0.015691	-0.002003	0.099914	-1.637029	0.743907	0.030853
7369	0	-1.557054	-0.207517	10.058492	-0.015564	-0.002075	0.100586	-1.639177	0.756173	0.026232
7370	0	-1.570603	-0.207266	10.064315	-0.015699	-0.002076	0.100644	-1.637377	0.768490	0.019813
7371	0	-1.574827	-0.213654	10.070781	-0.015747	-0.002136	0.100708	-1.640009	0.774728	0.021699
7372	0	-1.544715	-0.183617	10.107282	-0.015445	-0.001832	0.101073	-1.646889	0.782275	0.020609
7373	0	-1.574876	-0.201148	10.113504	-0.015747	-0.002014	0.101135	-1.646151	0.789053	0.023219
7374	0	-1.574824	-0.206686	10.186720	-0.015751	-0.002070	0.101867	-1.644233	0.790800	0.015787
7375	0	-1.592900	-0.213430	10.180686	-0.015930	-0.002136	0.101807	-1.644148	0.794231	0.010423
7376	0	-1.556167	-0.213114	10.150155	-0.015562	-0.002132	0.101501	-1.645003	0.798690	0.012931
7377	0	-1.586461	-0.219360	10.156329	-0.015869	-0.002197	0.101562	-1.643100	0.798401	0.007690
7378	0	-1.560614	-0.188442	10.125988	-0.015616	-0.001885	0.101258	-1.644092	0.791556	0.003005
7379	0	-1.549498	-0.182996	10.144166	-0.015503	-0.001831	0.101440	-1.645122	0.787511	0.007957
7380	0	-1.559871	-0.194848	10.119995	-0.015610	-0.001951	0.101198	-1.644159	0.779825	0.006705
7381	0	-1.555362	-0.194847	10.095383	-0.015564	-0.001953	0.100952	-1.641009	0.772846	-0.000626
7382	0	-1.547292	-0.187872	10.040732	-0.015483	-0.001884	0.100406	-1.637699	0.766253	-0.003473
7383	0	-1.555344	-0.200866	10.009940	-0.015564	-0.002014	0.100098	-1.633677	0.759092	0.000763
7384	0	-1.546949	-0.212185	9.985839	-0.015482	-0.002126	0.099856	-1.631284	0.749559	-0.005243
7385	0	-1.518480	-0.207287	10.028277	-0.015198	-0.002075	0.100281	-1.630712	0.739546	-0.009238
7386	0	-1.528429	-0.206443	9.985897	-0.015294	-0.002071	0.099857	-1.625053	0.733246	0.000319
7387	0	-1.525126	-0.194993	9.893921	-0.015259	-0.001953	0.098938	-1.623409	0.729289	-0.004662
7388	0	-1.523774	-0.194440	9.875789	-0.015244	-0.001947	0.098757	-1.622104	0.726322	-0.004255
7389	0	-1.494812	-0.176977	9.899986	-0.014954	-0.001770	0.098999	-1.624013	0.724889	0.001310
7390	0	-1.487574	-0.158564	9.942819	-0.014882	-0.001587	0.099427	-1.624543	0.722288	-0.005771
7391	0	-1.562282	-0.213403	9.881631	-0.015625	-0.002136	0.098816	-1.624098	0.724585	-0.008036
7392	0	-1.531394	-0.182296	9.875528	-0.015316	-0.001827	0.098755	-1.621274	0.727021	-0.007950
7393	0	-1.544160	-0.219243	9.863297	-0.015442	-0.002197	0.098633	-1.617792	0.731506	-0.008602
7394	0	-1.544711	-0.206311	9.954758	-0.015442	-0.002066	0.099548	-1.616977	0.742340	-0.010696
7395	0	-1.550367	-0.237888	9.936515	-0.015503	-0.002380	0.099365	-1.617337	0.748012	-0.015033
7396	0	-1.562689	-0.219728	9.924217	-0.015627	-0.002195	0.099242	-1.621490	0.752780	-0.020051
7397	0	-1.532636	-0.195092	10.015774	-0.015320	-0.001953	0.100159	-1.621013	0.765045	-0.022523
7398	0	-1.515531	-0.201300	9.972773	-0.015150	-0.002010	0.099729	-1.626138	0.775933	-0.022987
7399	0	-1.556819	-0.213589	9.973079	-0.015564	-0.002136	0.099731	-1.627758	0.785590	-0.026589
7400	0	-1.533278	-0.188783	10.027827	-0.015328	-0.001892	0.100279	-1.624972	0.795377	-0.031379
7401	0	-1.545146	-0.201504	10.052341	-0.015442	-0.002014	0.100525	-1.627924	0.811035	-0.037299
7402	0	-1.565061	-0.201561	10.125266	-0.015645	-0.002016	0.101254	-1.629461	0.822188	-0.038436
7403	0	-1.556474	-0.183173	10.125719	-0.015564	-0.001831	0.101257	-1.632275	0.827915	-0.038446
7404	0	-1.556901	-0.201480	10.168316	-0.015566	-0.002016	0.101684	-1.632846	0.836240	-0.042047
7405	0	-1.568112	-0.219697	10.192947	-0.015686	-0.002197	0.101929	-1.634595	0.835597	-0.039417
7406	0	-1.579214	-0.201648	10.180855	-0.015799	-0.002014	0.101808	-1.639184	0.833199	-0.040370
7407	0	-1.574130	-0.201452	10.180753	-0.015747	-0.002014	0.101807	-1.641562	0.831513	-0.042625
7408	0	-1.572770	-0.195292	10.186988	-0.015736	-0.001954	0.101869	-1.642327	0.827471	-0.041488
7409	0	-1.586335	-0.207329	10.186862	-0.015869	-0.002075	0.101868	-1.642152	0.825761	-0.044609
7410	0	-1.554302	-0.213679	10.150378	-0.015553	-0.002132	0.101502	-1.649040	0.819888	-0.045682
7411	0	-1.574259	-0.219839	10.131903	-0.015747	-0.002197	0.101318	-1.652378	0.819722	-0.041609
7412	0	-1.572759	-0.225875	10.101589	-0.015738	-0.002261	0.101014	-1.651751	0.812266	-0.037313
7413	0	-1.536436	-0.207425	10.071055	-0.015381	-0.002075	0.100708	-1.652584	0.798283	-0.040592
7414	0	-1.551984	-0.207209	10.065357	-0.015532	-0.002073	0.100652	-1.653227	0.789810	-0.041318
7415	0	-1.548812	-0.207409	9.979480	-0.015503	-0.002075	0.099792	-1.653876	0.777612	-0.045470
7416	0	-1.558344	-0.201102	9.961509	-0.015595	-0.002012	0.099613	-1.654415	0.768643	-0.048023
7417	0	-1.555489	-0.188940	9.967188	-0.015564	-0.001892	0.099670	-1.653270	0.763013	-0.052040
7418	0	-1.511250	-0.151460	9.906300	-0.015119	-0.001521	0.099062	-1.647701	0.760723	-0.056642
7419	0	-1.525142	-0.182672	9.924438	-0.015259	-0.001831	0.099243	-1.644838	0.757169	-0.053142
7420	0	-1.523724	-0.206345	9.888006	-0.015244	-0.002068	0.098879	-1.642088	0.753636	-0.053703
7421	0	-1.519148	-0.213412	9.869486	-0.015198	-0.002136	0.098694	-1.641648	0.751223	-0.053350
7422	0	-1.524513	-0.206990	9.845184	-0.015246	-0.002071	0.098452	-1.641855	0.754572	-0.056171
7423	0	-1.531843	-0.201103	9.863309	-0.015320	-0.002014	0.098633	-1.640230	0.757807	-0.056947
7424	0	-1.538093	-0.212997	9.857133	-0.015378	-0.002131	0.098572	-1.641602	0.766098	-0.055206
7425	0	-1.550638	-0.213556	9.960885	-0.015503	-0.002136	0.099609	-1.642722	0.774865	-0.061208
7426	0	-1.551505	-0.213096	9.930168	-0.015511	-0.002135	0.099302	-1.639670	0.784847	-0.065286
7427	0	-1.550526	-0.182913	9.967008	-0.015503	-0.001831	0.099670	-1.639367	0.792334	-0.070489
7428	0	-1.539306	-0.188921	9.924104	-0.015386	-0.001888	0.099242	-1.642335	0.805745	-0.071592
7429	0	-1.568604	-0.225585	9.997564	-0.015686	-0.002258	0.099976	-1.641391	0.810560	-0.076297
7430	0	-1.550730	-0.170023	10.058533	-0.015503	-0.001704	0.100586	-1.638769	0.820320	-0.081903
7431	0	-1.550842	-0.188726	10.040208	-0.015503	-0.001892	0.100403	-1.635275	0.831464	-0.079994
7432	0	-1.539329	-0.157650	9.991251	-0.015392	-0.001577	0.099913	-1.636106	0.837359	-0.085763
7433	0	-1.568700	-0.201026	10.046379	-0.015686	-0.002014	0.100464	-1.633740	0.843409	-0.081962
7434	0	-1.568782	-0.206632	10.046296	-0.015688	-0.002068	0.100463	-1.634216	0.848111	-0.085344
7435	0	-1.568578	-0.207799	10.144041	-0.015686	-0.002075	0.101440	-1.639301	0.852750	-0.081671
7436	0	-1.543741	-0.225941	10.125716	-0.015442	-0.002264	0.101256	-1.635986	0.852503	-0.083334
7437	0	-1.562700	-0.213332	10.131811	-0.015625	-0.002136	0.101318	-1.634607	0.859624	-0.081814
7438	0	-1.531936	-0.189101	10.052466	-0.015325	-0.001886	0.100524	-1.641687	0.858493	-0.085905
7439	0	-1.580511	-0.207320	10.144094	-0.015808	-0.002075	0.101440	-1.641358	0.860003	-0.081483
7440	0	-1.585790	-0.213108	10.144227	-0.015863	-0.002132	0.101441	-1.641741	0.858645	-0.080424
7441	0	-1.574173	-0.213641	10.138022	-0.015747	-0.002136	0.101379	-1.643798	0.857464	-0.081497
7442	0	-1.554336	-0.176981	10.046641	-0.015553	-0.001771	0.100465	-1.644403	0.850855	-0.079350
7443	0	-1.561550	-0.207386	10.083158	-0.015625	-0.002075	0.100830	-1.644791	0.844953	-0.078701
7444	0	-1.553457	-0.219372	9.998024	-0.015546	-0.002195	0.099978	-1.644766	0.836885	-0.079867
7445	0	-1.543249	-0.176748	9.948881	-0.015442	-0.001770	0.099487	-1.643699	0.830883	-0.085736
7446	0	-1.529075	-0.188389	9.943088	-0.015302	-0.001887	0.099429	-1.641687	0.823174	-0.083895
7447	0	-1.525419	-0.207194	9.979325	-0.015259	-0.002075	0.099792	-1.639705	0.822645	-0.092332
7448	0	-1.518089	-0.194312	9.924547	-0.015189	-0.001947	0.099244	-1.636701	0.817996	-0.089573
7449	0	-1.512918	-0.170918	9.918328	-0.015137	-0.001709	0.099182	-1.638688	0.814082	-0.093773
7450	0	-1.523746	-0.207801	9.881887	-0.015244	-0.002076	0.098818	-1.642605	0.810774	-0.097822
7451	0	-1.531268	-0.189003	9.893913	-0.015320	-0.001892	0.098938	-1.641984	0.807280	-0.104136
7452	0	-1.505612	-0.170158	9.875765	-0.015061	-0.001705	0.098757	-1.639702	0.806041	-0.104576
7453	0	-1.531986	-0.207786	9.857172	-0.015320	-0.002075	0.098572	-1.644544	0.810921	-0.107234
7454	0	-1.538081	-0.220694	9.893695	-0.015381	-0.002203	0.098937	-1.650857	0.815714	-0.108467
7455	0	-1.532096	-0.213650	9.857160	-0.015320	-0.002136	0.098572	-1.652897	0.821833	-0.113518
7456	0	-1.538437	-0.189028	9.905906	-0.015384	-0.001893	0.099059	-1.651549	0.827443	-0.113505
7457	0	-1.556393	-0.219665	9.893801	-0.015564	-0.002197	0.098938	-1.652631	0.832248	-0.116342
7458	0	-1.562639	-0.219304	9.967026	-0.015625	-0.002196	0.099670	-1.650582	0.838634	-0.120535
7459	0	-1.550631	-0.177260	9.936466	-0.015503	-0.001770	0.099365	-1.655190	0.847286	-0.127090
7460	0	-1.587643	-0.195986	9.985149	-0.015876	-0.001959	0.099852	-1.658077	0.852818	-0.131660
7461	0	-1.568926	-0.206777	10.034145	-0.015686	-0.002075	0.100342	-1.651567	0.861416	-0.129482
7462	0	-1.527326	-0.199689	10.046179	-0.015265	-0.002000	0.100463	-1.649969	0.875110	-0.134366
7463	0	-1.550646	-0.195012	10.028027	-0.015503	-0.001953	0.100281	-1.648372	0.884011	-0.133931
7464	0	-1.551458	-0.176514	10.046132	-0.015511	-0.001764	0.100462	-1.651014	0.893379	-0.137784
7465	0	-1.556052	-0.207296	10.144100	-0.015564	-0.002075	0.101440	-1.650238	0.894296	-0.143083
7466	0	-1.549519	-0.188127	10.144168	-0.015496	-0.001888	0.101441	-1.644287	0.898053	-0.137374
7467	0	-1.543851	-0.170608	10.083065	-0.015442	-0.001709	0.100830	-1.642773	0.899047	-0.139387
7468	0	-1.530841	-0.164081	10.156419	-0.015313	-0.001642	0.101563	-1.642967	0.898584	-0.137276
7469	0	-1.555908	-0.201264	10.131914	-0.015564	-0.002014	0.101318	-1.643076	0.897966	-0.136102
7470	0	-1.560876	-0.176245	10.156457	-0.015615	-0.001767	0.101563	-1.639652	0.895349	-0.129399
7471	0	-1.543396	-0.164351	10.101447	-0.015442	-0.001648	0.101013	-1.636474	0.891280	-0.127700
7472	0	-1.578145	-0.224801	10.107794	-0.015793	-0.002250	0.101076	-1.636272	0.883225	-0.128029
7473	0	-1.586150	-0.232079	10.089228	-0.015869	-0.002319	0.100891	-1.639605	0.879389	-0.131192
7474	0	-1.559920	-0.207762	10.028432	-0.015610	-0.002078	0.100283	-1.640821	0.872207	-0.132585
7475	0	-1.530836	-0.194958	10.070982	-0.015320	-0.001953	0.100708	-1.638509	0.863981	-0.136365
7476	0	-1.547127	-0.218865	9.991896	-0.015481	-0.002191	0.099917	-1.638022	0.857685	-0.137392
7477	0	-1.555098	-0.219898	9.979447	-0.015564	-0.002197	0.099792	-1.641548	0.847570	-0.143349
7478	0	-1.540625	-0.189142	9.967584	-0.015416	-0.001896	0.099674	-1.638149	0.841062	-0.140134
7479	0	-1.537457	-0.195037	9.869488	-0.015381	-0.001953	0.098694	-1.636727	0.838646	-0.137395
7480	0	-1.542828	-0.194542	9.918428	-0.015429	-0.001948	0.099184	-1.635105	0.842112	-0.137885
7481	0	-1.531694	-0.201192	9.906055	-0.015320	-0.002014	0.099060	-1.634311	0.843677	-0.137379
7482	0	-1.500568	-0.194571	9.875545	-0.015009	-0.001949	0.098755	-1.631848	0.844728	-0.139462
7483	0	-1.495139	-0.176932	9.832799	-0.014954	-0.001770	0.098328	-1.632791	0.847040	-0.136700
7484	0	-1.525030	-0.201360	9.832835	-0.015255	-0.002013	0.098328	-1.634869	0.846405	-0.140808
7485	0	-1.531830	-0.195171	9.814480	-0.015320	-0.001953	0.098145	-1.634917	0.849481	-0.141168
7486	0	-1.531645	-0.194621	9.887713	-0.015317	-0.001951	0.098877	-1.630819	0.853691	-0.144485
7487	0	-1.550380	-0.213307	9.960931	-0.015503	-0.002136	0.099609	-1.628948	0.859566	-0.143970
7488	0	-1.544770	-0.206775	9.960785	-0.015444	-0.002069	0.099608	-1.628597	0.868844	-0.150706
7489	0	-1.538734	-0.170890	9.899802	-0.015381	-0.001709	0.098999	-1.630168	0.881167	-0.155784
7490	0	-1.557757	-0.201356	9.948442	-0.015577	-0.002014	0.099484	-1.631142	0.886297	-0.159069
7491	0	-1.574666	-0.195283	10.046394	-0.015747	-0.001953	0.100464	-1.632474	0.890693	-0.159920
7492	0	-1.593658	-0.213630	10.070699	-0.015930	-0.002136	0.100708	-1.634212	0.902823	-0.162633
7493	0	-1.586990	-0.201183	10.009758	-0.015869	-0.002014	0.100098	-1.633256	0.908552	-0.164766
7494	0	-1.550263	-0.201179	10.070737	-0.015505	-0.002010	0.100707	-1.636566	0.910924	-0.165579
7495	0	-1.550326	-0.201486	10.058587	-0.015503	-0.002014	0.100586	-1.638988	0.916132	-0.170032
7496	0	-1.538266	-0.195844	10.113410	-0.015382	-0.001955	0.101134	-1.644486	0.921967	-0.171808
7497	0	-1.537790	-0.195355	10.162397	-0.015381	-0.001953	0.101624	-1.646673	0.923552	-0.169255
7498	0	-1.555815	-0.213741	10.241702	-0.015558	-0.002138	0.102417	-1.647545	0.928321	-0.170143
7499	0	-1.543698	-0.207044	10.131921	-0.015442	-0.002075	0.101318	-1.643894	0.927633	-0.169997
7500	0	-1.573358	-0.225266	10.077055	-0.015738	-0.002250	0.100770	-1.648868	0.928030	-0.168054
7501	0	-1.592803	-0.189039	10.070838	-0.015930	-0.001892	0.100708	-1.648699	0.930513	-0.167572
7502	0	-1.549394	-0.182550	10.162437	-0.015499	-0.001828	0.101624	-1.647307	0.929513	-0.167625
7503	0	-1.561381	-0.164645	10.193045	-0.015625	-0.001648	0.101929	-1.647270	0.921804	-0.167360
7504	0	-1.553164	-0.188499	10.126186	-0.015542	-0.001889	0.101260	-1.644183	0.914933	-0.165997
7505	0	-1.573678	-0.225884	10.003823	-0.015747	-0.002258	0.100037	-1.646348	0.907988	-0.167117
7506	0	-1.547310	-0.195380	10.010206	-0.015483	-0.001955	0.100101	-1.646514	0.901590	-0.169289
7507	0	-1.543209	-0.206948	9.985515	-0.015442	-0.002075	0.099854	-1.641643	0.895190	-0.169287
7508	0	-1.553098	-0.200076	9.955343	-0.015545	-0.002004	0.099551	-1.639881	0.883997	-0.171831
7509	0	-1.543443	-0.195113	9.985471	-0.015442	-0.001953	0.099854	-1.639302	0.880352	-0.169793
7510	0	-1.529699	-0.206830	9.912438	-0.015306	-0.002071	0.099123	-1.637372	0.875344	-0.171513
7511	0	-1.518588	-0.219355	9.887886	-0.015198	-0.002197	0.098877	-1.634817	0.866517	-0.166115
7512	0	-1.492189	-0.212528	9.833193	-0.014931	-0.002130	0.098330	-1.631474	0.861061	-0.169047
7513	0	-1.537756	-0.164480	9.924373	-0.015381	-0.001648	0.099243	-1.629510	0.862124	-0.169150
7514	0	-1.543441	-0.188645	10.003770	-0.015435	-0.001886	0.100038	-1.631276	0.866112	-0.167003
7515	0	-1.549922	-0.183155	9.936580	-0.015503	-0.001831	0.099365	-1.633440	0.866705	-0.164695
7516	0	-1.549165	-0.188921	9.900077	-0.015496	-0.001893	0.099000	-1.630555	0.866159	-0.170280
7517	0	-1.526186	-0.176843	9.869340	-0.015259	-0.001770	0.098694	-1.630295	0.874550	-0.173445
7518	0	-1.550952	-0.194762	9.881503	-0.015510	-0.001950	0.098815	-1.628874	0.879327	-0.174695
7519	0	-1.538045	-0.213523	9.930428	-0.015381	-0.002136	0.099304	-1.629304	0.883694	-0.178096
7520	0	-1.544639	-0.219335	10.003599	-0.015442	-0.002196	0.100037	-1.627565	0.893724	-0.176540
7521	0	-1.556339	-0.214017	10.021973	-0.015564	-0.002136	0.100220	-1.633720	0.898023	-0.170738
7522	0	-1.550830	-0.232539	9.997371	-0.015502	-0.002328	0.099975	-1.632497	0.910151	-0.172106
7523	0	-1.556363	-0.213888	10.009765	-0.015564	-0.002136	0.100098	-1.637049	0.914609	-0.176651
7524	0	-1.580991	-0.207694	9.973124	-0.015808	-0.002081	0.099731	-1.634116	0.921537	-0.179616
7525	0	-1.593145	-0.201056	10.119616	-0.015930	-0.002014	0.101196	-1.631700	0.927862	-0.177798
7526	0	-1.581283	-0.182580	10.156123	-0.015811	-0.001824	0.101562	-1.634915	0.934883	-0.176402
7527	0	-1.575060	-0.177038	10.125677	-0.015747	-0.001770	0.101257	-1.636864	0.943724	-0.176728
7528	0	-1.550704	-0.158796	10.064561	-0.015511	-0.001588	0.100645	-1.638576	0.944639	-0.175724
7529	0	-1.550115	-0.182595	10.119665	-0.015503	-0.001831	0.101196	-1.634478	0.947552	-0.172317
7530	0	-1.550019	-0.206482	10.125732	-0.015500	-0.002066	0.101257	-1.635129	0.952567	-0.174433
7531	0	-1.525615	-0.195175	10.150189	-0.015259	-0.001953	0.101501	-1.635139	0.954436	-0.177327
7532	0	-1.555010	-0.207224	10.150288	-0.015559	-0.002073	0.101501	-1.635515	0.949031	-0.178228
7533	0	-1.555785	-0.201125	10.131936	-0.015564	-0.002014	0.101318	-1.633784	0.946976	-0.176442
7534	0	-1.554681	-0.212665	10.077191	-0.015553	-0.002131	0.100771	-1.631039	0.945379	-0.175139
7535	0	-1.580399	-0.194508	10.040364	-0.015808	-0.001953	0.100403	-1.623495	0.945523	-0.176444
7536	0	-1.566820	-0.181460	10.064954	-0.015678	-0.001816	0.100648	-1.623644	0.938741	-0.181187
7537	0	-1.573648	-0.194880	10.022148	-0.015747	-0.001953	0.100220	-1.620296	0.931507	-0.180817
7538	0	-1.577282	-0.169407	10.028598	-0.015787	-0.001700	0.100284	-1.614709	0.920093	-0.174876
7539	0	-1.536998	-0.189165	9.924486	-0.015381	-0.001892	0.099243	-1.615746	0.912439	-0.169894
7540	0	-1.534930	-0.201398	9.985786	-0.015359	-0.002014	0.099856	-1.617070	0.906281	-0.169465
7541	0	-1.507048	-0.213422	9.961021	-0.015076	-0.002136	0.099609	-1.616319	0.905179	-0.166544
7542	0	-1.523979	-0.207049	9.900131	-0.015248	-0.002071	0.099000	-1.616820	0.900205	-0.166475
7543	0	-1.519169	-0.201486	9.936615	-0.015198	-0.002014	0.099365	-1.619052	0.898014	-0.171277
7544	0	-1.530593	-0.201144	9.961065	-0.015307	-0.002016	0.099610	-1.615332	0.901166	-0.169583
7545	0	-1.537788	-0.237871	9.948780	-0.015381	-0.002380	0.099487	-1.614934	0.902594	-0.168624
7546	0	-1.512748	-0.200818	9.899962	-0.015131	-0.002011	0.098999	-1.612864	0.903371	-0.167461
7547	0	-1.507609	-0.195364	9.857171	-0.015076	-0.001953	0.098572	-1.614925	0.908650	-0.171313
7548	0	-1.514025	-0.207362	9.857050	-0.015138	-0.002077	0.098571	-1.612485	0.916537	-0.167683
7549	0	-1.538132	-0.158399	9.967039	-0.015381	-0.001587	0.099670	-1.610662	0.921906	-0.169714
7550	0	-1.556329	-0.189016	9.942641	-0.015564	-0.001892	0.099426	-1.609966	0.925981	-0.172331
7551	0	-1.544419	-0.182970	9.973111	-0.015442	-0.001831	0.099731	-1.609962	0.933491	-0.173374
7552	0	-1.550408	-0.195184	9.967001	-0.015508	-0.001951	0.099669	-1.612278	0.934276	-0.171242
7553	0	-1.586911	-0.183164	9.979248	-0.015869	-0.001831	0.099792	-1.614409	0.939070	-0.174753
7554	0	-1.611487	-0.219724	10.021856	-0.016113	-0.002199	0.100219	-1.613686	0.945739	-0.174787
7555	0	-1.611952	-0.237901	10.107326	-0.016113	-0.002380	0.101074	-1.613651	0.957658	-0.179861
7556	0	-1.612778	-0.231676	10.131518	-0.016126	-0.002317	0.101315	-1.614280	0.964836	-0.185788
7557	0	-1.598902	-0.262055	10.076949	-0.015991	-0.002625	0.100769	-1.611344	0.967231	-0.184864
7558	0	-1.555967	-0.206882	10.009770	-0.015560	-0.002068	0.100098	-1.614280	0.971567	-0.186892
7559	0	-1.519893	-0.225809	10.107405	-0.015198	-0.002258	0.101074	-1.615568	0.977779	-0.190165
7560	0	-1.538182	-0.207200	10.174500	-0.015384	-0.002075	0.101745	-1.613393	0.980377	-0.198561
7561	0	-1.525617	-0.158355	10.137984	-0.015259	-0.001587	0.101379	-1.611116	0.982261	-0.200179
7562	0	-1.567462	-0.176016	10.077109	-0.015681	-0.001763	0.100770	-1.608999	0.979553	-0.199056
7563	0	-1.561923	-0.176681	10.058689	-0.015625	-0.001770	0.100586	-1.606732	0.977710	-0.207825
7564	0	-1.554556	-0.145369	10.083218	-0.015553	-0.001459	0.100831	-1.602040	0.974604	-0.207924
7565	0	-1.555721	-0.145983	10.034292	-0.015564	-0.001465	0.100342	-1.597901	0.971812	-0.206116
7566	0	-1.572622	-0.138556	10.132155	-0.015734	-0.001394	0.101320	-1.589654	0.968239	-0.204120
7567	0	-1.579471	-0.182488	10.077126	-0.015808	-0.001831	0.100769	-1.584099	0.957825	-0.206221
7568	0	-1.589697	-0.194164	9.979748	-0.015904	-0.001942	0.099796	-1.585472	0.954133	-0.206112
7569	0	-1.579652	-0.249710	9.887894	-0.015808	-0.002502	0.098877	-1.580805	0.945582	-0.205257
7570	0	-1.577402	-0.206160	9.894365	-0.015785	-0.002065	0.098942	-1.578618	0.937447	-0.210086
7571	0	-1.592155	-0.268182	9.930568	-0.015930	-0.002686	0.099304	-1.575808	0.932367	-0.212852
7572	0	-1.559963	-0.206639	9.997882	-0.015608	-0.002069	0.099977	-1.574839	0.927834	-0.217172
7573	0	-1.567929	-0.237796	9.912222	-0.015686	-0.002380	0.099121	-1.573512	0.924912	-0.218241
7574	0	-1.566645	-0.188187	9.863581	-0.015673	-0.001887	0.098635	-1.568674	0.922545	-0.217522
7575	0	-1.549629	-0.200824	9.790156	-0.015503	-0.002014	0.097900	-1.563269	0.919667	-0.216051
7576	0	-1.554687	-0.151117	9.845226	-0.015551	-0.001514	0.098452	-1.560998	0.920234	-0.215373
7577	0	-1.538062	-0.176587	9.942638	-0.015381	-0.001770	0.099426	-1.557781	0.924895	-0.211636
7578	0	-1.543760	-0.157869	9.997626	-0.015442	-0.001579	0.099976	-1.558554	0.924870	-0.211228
7579	0	-1.519776	-0.176911	9.967043	-0.015198	-0.001770	0.099670	-1.558979	0.929784	-0.212058
7580	0	-1.495661	-0.152286	9.918185	-0.014955	-0.001525	0.099182	-1.558129	0.937115	-0.209219
7581	0	-1.520038	-0.195271	9.869345	-0.015198	-0.001953	0.098694	-1.559105	0.945065	-0.207965
7582	0	-1.539195	-0.195122	9.899727	-0.015387	-0.001953	0.098998	-1.558366	0.956167	-0.209130
7583	0	-1.550481	-0.250252	9.997529	-0.015503	-0.002502	0.099976	-1.559896	0.963217	-0.207847
7584	0	-1.563152	-0.200924	10.015743	-0.015629	-0.002015	0.100158	-1.554731	0.971231	-0.202685
7585	0	-1.562730	-0.219908	10.028036	-0.015625	-0.002197	0.100281	-1.558246	0.978755	-0.204690
7586	0	-1.593812	-0.213747	10.027938	-0.015935	-0.002141	0.100280	-1.555738	0.987297	-0.204104
7587	0	-1.574935	-0.213740	10.021934	-0.015747	-0.002136	0.100220	-1.558508	0.994803	-0.204199
7588	0	-1.581125	-0.226317	10.089037	-0.015813	-0.002261	0.100890	-1.562240	0.997891	-0.202320
7589	0	-1.599393	-0.177210	10.058547	-0.015991	-0.001770	0.100586	-1.565966	1.005849	-0.204160
7590	0	-1.575061	-0.207783	10.137787	-0.015753	-0.002080	0.101377	-1.565060	1.008320	-0.200639
7591	0	-1.567881	-0.170410	10.144163	-0.015686	-0.001709	0.101440	-1.561061	1.005081	-0.199382
7592	0	-1.542816	-0.157024	10.168650	-0.015428	-0.001577	0.101686	-1.554515	1.010572	-0.205072
7593	0	-1.568065	-0.201289	10.107508	-0.015686	-0.002014	0.101074	-1.554438	1.009303	-0.209945
7594	0	-1.524605	-0.194546	10.095355	-0.015248	-0.001951	0.100953	-1.549364	1.011586	-0.215598
7595	0	-1.524810	-0.213716	10.131995	-0.015259	-0.002136	0.101318	-1.551847	1.004421	-0.214321
7596	0	-1.528401	-0.159455	10.095718	-0.015299	-0.001590	0.100955	-1.558624	0.992502	-0.212766
7597	0	-1.500404	-0.176887	10.022134	-0.015015	-0.001770	0.100220	-1.558738	0.985266	-0.211826
7598	0	-1.541834	-0.219267	10.040615	-0.015421	-0.002195	0.100406	-1.557138	0.987228	-0.209725
7599	0	-1.567583	-0.188911	10.034345	-0.015686	-0.001892	0.100342	-1.555223	0.980506	-0.204065
7600	0	-1.571998	-0.176569	9.924712	-0.015727	-0.001764	0.099246	-1.558147	0.977194	-0.205030
7601	0	-1.580019	-0.188632	9.954971	-0.015808	-0.001892	0.099548	-1.552923	0.972925	-0.208894
7602	0	-1.590705	-0.249281	9.961249	-0.015915	-0.002491	0.099611	-1.556327	0.968746	-0.215022
7603	0	-1.592237	-0.188958	9.893929	-0.015930	-0.001892	0.098938	-1.554904	0.964637	-0.212707
7604	0	-1.609093	-0.231313	9.979557	-0.016098	-0.002315	0.099794	-1.554618	0.961377	-0.212924
7605	0	-1.598219	-0.224908	9.924483	-0.015991	-0.002258	0.099243	-1.545439	0.955829	-0.213348
7606	0	-1.572988	-0.212009	9.942894	-0.015729	-0.002118	0.099429	-1.549215	0.961886	-0.207374
7607	0	-1.531382	-0.195290	9.875582	-0.015320	-0.001953	0.098755	-1.550299	0.959792	-0.209652
7608	0	-1.506451	-0.171023	9.869474	-0.015064	-0.001709	0.098695	-1.553141	0.965012	-0.209911
7609	0	-1.556609	-0.219556	9.936494	-0.015564	-0.002197	0.099365	-1.552753	0.972450	-0.204511
7610	0	-1.532641	-0.200883	9.936405	-0.015325	-0.002011	0.099364	-1.551366	0.979448	-0.207317
7611	0	-1.507771	-0.170227	9.991436	-0.015076	-0.001709	0.099915	-1.545188	0.986688	-0.206814
7612	0	-1.526303	-0.200350	9.966948	-0.015264	-0.002001	0.099669	-1.549622	0.990965	-0.207170
7613	0	-1.525798	-0.189082	9.991470	-0.015259	-0.001892	0.099915	-1.549553	0.994901	-0.211183
7614	0	-1.544501	-0.170584	9.973084	-0.015441	-0.001707	0.099731	-1.549542	1.004446	-0.215154
7615	0	-1.568761	-0.164684	9.985329	-0.015686	-0.001648	0.099854	-1.549639	1.011105	-0.217967
7616	0	-1.563108	-0.213674	10.046251	-0.015629	-0.002134	0.100463	-1.553839	1.018647	-0.215477
7617	0	-1.599060	-0.213651	10.058603	-0.015991	-0.002136	0.100586	-1.555637	1.022927	-0.207629
7618	0	-1.593261	-0.189246	9.985299	-0.015929	-0.001893	0.099854	-1.556465	1.031783	-0.203832
7619	0	-1.574899	-0.195303	10.040253	-0.015747	-0.001953	0.100403	-1.557766	1.038886	-0.202383
7620	0	-1.581517	-0.212565	10.046280	-0.015813	-0.002137	0.100463	-1.546134	1.046363	-0.205627
7621	0	-1.562384	-0.207554	10.064715	-0.015625	-0.002075	0.100647	-1.547923	1.049959	-0.204414
7622	0	-1.561691	-0.225373	10.113633	-0.015623	-0.002259	0.101135	-1.543115	1.047846	-0.204739
7623	0	-1.574221	-0.231487	10.058680	-0.015747	-0.002319	0.100586	-1.539511	1.047230	-0.204463
7624	0	-1.555191	-0.188499	10.058725	-0.015554	-0.001884	0.100587	-1.542560	1.049247	-0.206908
7625	0	-1.574134	-0.201502	10.070889	-0.015747	-0.002014	0.100708	-1.544868	1.047603	-0.209430
7626	0	-1.560910	-0.201231	10.064869	-0.015614	-0.002016	0.100648	-1.542072	1.047476	-0.204255
7627	0	-1.549993	-0.176358	10.107479	-0.015503	-0.001770	0.101074	-1.536225	1.048947	-0.206136
7628	0	-1.549032	-0.168897	10.064911	-0.015497	-0.001697	0.100648	-1.529050	1.046030	-0.201764
7629	0	-1.531410	-0.170259	10.077002	-0.015320	-0.001709	0.100769	-1.523177	1.044333	-0.207492
7630	0	-1.530230	-0.163692	9.930621	-0.015309	-0.001636	0.099305	-1.526094	1.041098	-0.209838
7631	0	-1.574300	-0.170493	9.997630	-0.015747	-0.001709	0.099976	-1.522904	1.041355	-0.206866
7632	0	-1.536210	-0.176143	9.918482	-0.015373	-0.001762	0.099183	-1.523214	1.033441	-0.204408
7633	0	-1.543363	-0.219474	10.003795	-0.015442	-0.002197	0.100037	-1.521748	1.028893	-0.202002
7634	0	-1.535381	-0.219016	9.949094	-0.015365	-0.002192	0.099489	-1.520435	1.021299	-0.204249
7635	0	-1.567887	-0.225282	10.040407	-0.015686	-0.002258	0.100403	-1.515628	1.018019	-0.204083
7636	0	-1.579110	-0.224814	9.894032	-0.015794	-0.002248	0.098940	-1.517423	1.019816	-0.202431
7637	0	-1.549541	-0.201288	9.942747	-0.015503	-0.002014	0.099426	-1.517306	1.016029	-0.204599
7638	0	-1.548816	-0.237397	9.930629	-0.015489	-0.002378	0.099306	-1.513563	1.020393	-0.201656
7639	0	-1.525332	-0.176613	9.893890	-0.015259	-0.001770	0.098938	-1.510583	1.019064	-0.193289
7640	0	-1.561135	-0.200934	9.906145	-0.015615	-0.002007	0.099061	-1.515140	1.020288	-0.195818
7641	0	-1.556820	-0.188978	9.973083	-0.015564	-0.001892	0.099731	-1.513861	1.030019	-0.197201
7642	0	-1.538862	-0.194881	9.942450	-0.015389	-0.001949	0.099424	-1.514697	1.033996	-0.195144
7643	0	-1.532037	-0.176714	10.009762	-0.015320	-0.001770	0.100098	-1.512885	1.039575	-0.193537
7644	0	-1.525987	-0.188993	10.052386	-0.015260	-0.001886	0.100524	-1.518314	1.044673	-0.188815
7645	0	-1.519641	-0.195205	9.991478	-0.015198	-0.001953	0.099915	-1.518542	1.048115	-0.179500
7646	0	-1.531954	-0.170705	10.034140	-0.015317	-0.001707	0.100342	-1.519891	1.055944	-0.178963
7647	0	-1.507762	-0.189688	10.046349	-0.015076	-0.001892	0.100464	-1.526634	1.062991	-0.185143
7648	0	-1.556823	-0.177980	10.046286	-0.015568	-0.001781	0.100463	-1.527181	1.068362	-0.186643
7649	0	-1.568296	-0.207712	10.064741	-0.015686	-0.002075	0.100647	-1.530630	1.069676	-0.193464
7650	0	-1.562049	-0.165102	10.040266	-0.015619	-0.001652	0.100403	-1.531126	1.075903	-0.196383
7651	0	-1.574471	-0.225470	10.101363	-0.015747	-0.002258	0.101013	-1.528319	1.078013	-0.205514
7652	0	-1.586368	-0.206520	10.076922	-0.015864	-0.002069	0.100769	-1.525928	1.082097	-0.205403
7653	0	-1.574252	-0.213603	10.095286	-0.015747	-0.002136	0.100952	-1.527040	1.081812	-0.205116
7654	0	-1.579276	-0.195046	10.058801	-0.015800	-0.001953	0.100587	-1.525539	1.079101	-0.198192
7655	0	-1.616789	-0.201282	10.095320	-0.016174	-0.002014	0.100952	-1.525418	1.076715	-0.197071
7656	0	-1.573177	-0.231580	10.022213	-0.015735	-0.002317	0.100222	-1.524826	1.078225	-0.203795
7657	0	-1.579390	-0.188982	10.095441	-0.015808	-0.001892	0.100952	-1.523561	1.066945	-0.209410
7658	0	-1.534700	-0.213259	10.028552	-0.015353	-0.002132	0.100285	-1.525125	1.064767	-0.208552
7659	0	-1.549271	-0.207055	10.022140	-0.015503	-0.002075	0.100220	-1.521220	1.057967	-0.209403
7660	0	-1.517209	-0.193992	10.046767	-0.015178	-0.001945	0.100467	-1.517298	1.056330	-0.217704
7661	0	-1.531339	-0.201712	10.003755	-0.015320	-0.002014	0.100037	-1.521986	1.053837	-0.218532
7662	0	-1.529905	-0.183399	9.948962	-0.015307	-0.001838	0.099488	-1.519046	1.049033	-0.220811
7663	0	-1.549732	-0.200883	9.973242	-0.015503	-0.002014	0.099731	-1.514338	1.047455	-0.220573
7664	0	-1.536356	-0.145162	9.942832	-0.015370	-0.001454	0.099427	-1.512584	1.044505	-0.220422
7665	0	-1.524976	-0.170945	9.912248	-0.015259	-0.001709	0.099121	-1.514405	1.038899	-0.221949
7666	0	-1.536207	-0.213551	9.875693	-0.015363	-0.002137	0.098757	-1.513740	1.042928	-0.227146
7667	0	-1.580280	-0.231515	9.906100	-0.015808	-0.002319	0.099060	-1.510180	1.041613	-0.233785
7668	0	-1.555110	-0.206744	9.930553	-0.015553	-0.002068	0.099305	-1.511381	1.043761	-0.230855
7669	0	-1.568312	-0.219601	9.918262	-0.015686	-0.002197	0.099182	-1.511320	1.045290	-0.228999
7670	0	-1.568058	-0.231840	9.936612	-0.015680	-0.002317	0.099366	-1.513779	1.050481	-0.230010
7671	0	-1.580751	-0.238254	9.942631	-0.015808	-0.002380	0.099426	-1.517697	1.054734	-0.226234
7672	0	-1.562447	-0.214137	9.973137	-0.015624	-0.002141	0.099731	-1.519440	1.060082	-0.229049
7673	0	-1.556400	-0.200967	10.009774	-0.015564	-0.002014	0.100098	-1.515657	1.064951	-0.233174
7674	0	-1.556673	-0.206443	9.997520	-0.015564	-0.002067	0.099976	-1.514553	1.073003	-0.232043
7675	0	-1.544649	-0.182898	9.979181	-0.015442	-0.001831	0.099792	-1.513496	1.083098	-0.235057
7676	0	-1.526756	-0.157924	10.009593	-0.015268	-0.001583	0.100096	-1.510478	1.087085	-0.235926
7677	0	-1.519658	-0.165001	10.070815	-0.015198	-0.001648	0.100708	-1.514131	1.090610	-0.236439
7678	0	-1.537494	-0.183740	10.046445	-0.015379	-0.001836	0.100464	-1.517193	1.090845	-0.239872
7679	0	-1.531536	-0.177088	10.034246	-0.015320	-0.001770	0.100342	-1.519537	1.090669	-0.236454
7680	0	-1.555669	-0.183183	10.089189	-0.015555	-0.001833	0.100892	-1.519583	1.097002	-0.236222
7681	0	-1.586994	-0.213750	10.119614	-0.015869	-0.002136	0.101196	-1.522378	1.102807	-0.233078
7682	0	-1.561984	-0.232053	10.107440	-0.015627	-0.002322	0.101073	-1.521749	1.099613	-0.237358
7683	0	-1.561803	-0.195645	10.101420	-0.015625	-0.001953	0.101013	-1.526712	1.096496	-0.244205
7684	0	-1.554560	-0.227304	10.083258	-0.015551	-0.002265	0.100832	-1.536973	1.095589	-0.251730
7685	0	-1.598516	-0.226022	10.076996	-0.015991	-0.002258	0.100769	-1.540482	1.093592	-0.251450
7686	0	-1.603686	-0.232153	10.064861	-0.016041	-0.002324	0.100648	-1.538828	1.093931	-0.254822
7687	0	-1.573988	-0.182889	10.095331	-0.015747	-0.001831	0.100952	-1.537763	1.090672	-0.252273
7688	0	-1.554608	-0.182378	10.071053	-0.015550	-0.001827	0.100710	-1.535188	1.091453	-0.252365
7689	0	-1.580288	-0.219098	10.003758	-0.015808	-0.002197	0.100037	-1.529421	1.090353	-0.249187
7690	0	-1.566975	-0.175944	9.991638	-0.015676	-0.001758	0.099916	-1.532852	1.088621	-0.247529
7691	0	-1.543442	-0.188533	10.022101	-0.015442	-0.001892	0.100220	-1.526594	1.085009	-0.243426
7692	0	-1.535955	-0.194007	9.961236	-0.015367	-0.001940	0.099611	-1.528287	1.081849	-0.241948
7693	0	-1.543469	-0.182619	9.991575	-0.015442	-0.001831	0.099915	-1.524035	1.078396	-0.246941
7694	0	-1.517882	-0.164158	9.887952	-0.015183	-0.001638	0.098879	-1.528999	1.077920	-0.245052
7695	0	-1.507128	-0.170435	9.948805	-0.015076	-0.001709	0.099487	-1.525082	1.077762	-0.240522
7696	0	-1.524684	-0.206717	9.930566	-0.015250	-0.002067	0.099305	-1.527085	1.078770	-0.240134
7697	0	-1.549736	-0.207648	9.954918	-0.015503	-0.002075	0.099548	-1.529902	1.077260	-0.237382
7698	0	-1.542589	-0.164866	9.912294	-0.015431	-0.001651	0.099122	-1.528724	1.075714	-0.237486
7699	0	-1.543940	-0.176646	9.942672	-0.015442	-0.001770	0.099426	-1.526043	1.077751	-0.235098
7700	0	-1.567960	-0.200773	9.942748	-0.015681	-0.002007	0.099427	-1.527588	1.080656	-0.239142
7701	0	-1.574486	-0.207052	9.912154	-0.015747	-0.002075	0.099121	-1.523523	1.082942	-0.241120
7702	0	-1.562300	-0.206243	9.948711	-0.015621	-0.002067	0.099487	-1.520093	1.089909	-0.237677
7703	0	-1.580859	-0.170435	9.997559	-0.015808	-0.001709	0.099976	-1.516162	1.095334	-0.235503
7704	0	-1.593050	-0.206573	10.021889	-0.015931	-0.002067	0.100219	-1.516535	1.099522	-0.231208
7705	0	-1.550526	-0.183420	9.997517	-0.015503	-0.001831	0.099976	-1.521375	1.107018	-0.237251
7706	0	-1.550560	-0.202192	10.076839	-0.015508	-0.002021	0.100768	-1.523854	1.109451	-0.242599
7707	0	-1.562266	-0.219664	10.070838	-0.015625	-0.002197	0.100708	-1.524440	1.111639	-0.246417
7708	0	-1.538005	-0.207850	10.082953	-0.015377	-0.002074	0.100830	-1.530581	1.119955	-0.243314
7709	0	-1.544230	-0.195324	10.046380	-0.015442	-0.001953	0.100464	-1.532046	1.125310	-0.240424
7710	0	-1.550071	-0.201342	10.028033	-0.015504	-0.002015	0.100280	-1.531426	1.126538	-0.241419
7711	0	-1.550040	-0.195342	10.046425	-0.015503	-0.001953	0.100464	-1.533123	1.128579	-0.236143
7712	0	-1.561587	-0.170753	10.095286	-0.015620	-0.001710	0.100952	-1.531784	1.128560	-0.229633
7713	0	-1.544036	-0.189280	10.095237	-0.015442	-0.001892	0.100952	-1.533821	1.131613	-0.233310
7714	0	-1.561877	-0.182788	10.076966	-0.015622	-0.001833	0.100769	-1.529404	1.132633	-0.232414
7715	0	-1.574438	-0.201342	10.009809	-0.015747	-0.002014	0.100098	-1.529856	1.134410	-0.230959
7716	0	-1.561265	-0.195510	10.077016	-0.015620	-0.001952	0.100769	-1.534368	1.130584	-0.236689
7717	0	-1.561475	-0.207282	10.009931	-0.015625	-0.002075	0.100098	-1.532931	1.123675	-0.238924
7718	0	-1.577820	-0.206422	10.040739	-0.015788	-0.002071	0.100406	-1.526211	1.117312	-0.234432
7719	0	-1.555627	-0.225729	10.107543	-0.015564	-0.002258	0.101074	-1.526319	1.113409	-0.237662
7720	0	-1.535923	-0.213358	10.046676	-0.015366	-0.002134	0.100466	-1.526743	1.110982	-0.238448
7721	0	-1.592151	-0.225354	10.009914	-0.015930	-0.002258	0.100098	-1.522661	1.105934	-0.235814
7722	0	-1.548025	-0.200367	9.930701	-0.015486	-0.002006	0.099306	-1.521760	1.104408	-0.237373
7723	0	-1.555866	-0.200822	9.985446	-0.015564	-0.002014	0.099854	-1.516241	1.103108	-0.242350
7724	0	-1.554144	-0.224148	9.961233	-0.015553	-0.002247	0.099610	-1.511350	1.094083	-0.246965
7725	0	-1.537449	-0.189045	9.997660	-0.015381	-0.001892	0.099976	-1.510795	1.091648	-0.246217
7726	0	-1.536104	-0.188840	9.955141	-0.015368	-0.001889	0.099550	-1.511127	1.087959	-0.245356
7727	0	-1.555877	-0.219343	9.912199	-0.015564	-0.002197	0.099121	-1.508036	1.086809	-0.247174
7728	0	-1.548969	-0.182551	9.936658	-0.015492	-0.001823	0.099366	-1.511720	1.088507	-0.247835
7729	0	-1.525852	-0.188696	9.997572	-0.015259	-0.001892	0.099976	-1.507213	1.093064	-0.246607
7730	0	-1.556234	-0.218714	9.936550	-0.015564	-0.002188	0.099365	-1.507834	1.096049	-0.245663
7731	0	-1.538125	-0.207498	9.930414	-0.015381	-0.002075	0.099304	-1.508911	1.101378	-0.242482
7732	0	-1.526040	-0.189068	9.997456	-0.015260	-0.001892	0.099975	-1.508605	1.106967	-0.242047
7733	0	-1.568602	-0.231860	9.936525	-0.015686	-0.002319	0.099365	-1.509058	1.111792	-0.243221
7734	0	-1.568369	-0.201257	9.960991	-0.015687	-0.002013	0.099609	-1.509651	1.112871	-0.239657
7735	0	-1.587140	-0.237969	9.997524	-0.015869	-0.002380	0.099976	-1.510170	1.120304	-0.242488
7736	0	-1.569202	-0.207143	10.052382	-0.015691	-0.002074	0.100524	-1.508274	1.126513	-0.244920
7737	0	-1.556359	-0.214035	10.101315	-0.015564	-0.002136	0.101013	-1.514145	1.130899	-0.249058
7738	0	-1.562391	-0.208413	10.064618	-0.015625	-0.002084	0.100646	-1.515817	1.134503	-0.247582
7739	0	-1.556712	-0.219552	10.101274	-0.015564	-0.002197	0.101013	-1.515148	1.142914	-0.249352
7740	0	-1.575480	-0.206870	10.082808	-0.015754	-0.002072	0.100828	-1.512360	1.148958	-0.249191
7741	0	-1.568718	-0.225553	10.034168	-0.015686	-0.002258	0.100342	-1.510533	1.155117	-0.249675
7742	0	-1.562586	-0.182470	10.076843	-0.015628	-0.001826	0.100768	-1.509969	1.157608	-0.255241
7743	0	-1.556432	-0.176907	10.070797	-0.015564	-0.001770	0.100708	-1.510171	1.162833	-0.253157
7744	0	-1.555576	-0.182634	10.076957	-0.015565	-0.001830	0.100768	-1.507279	1.157337	-0.247196
7745	0	-1.556053	-0.177035	10.058646	-0.015564	-0.001770	0.100586	-1.508870	1.158192	-0.252466
7746	0	-1.561555	-0.176725	10.083153	-0.015618	-0.001771	0.100831	-1.505991	1.159903	-0.251809
7747	0	-1.543821	-0.182880	10.131896	-0.015442	-0.001831	0.101318	-1.504820	1.160656	-0.247622
7748	0	-1.555134	-0.200630	10.052686	-0.015557	-0.002010	0.100526	-1.501526	1.158696	-0.249469
7749	0	-1.537931	-0.189288	10.034202	-0.015381	-0.001892	0.100342	-1.503696	1.161765	-0.251102
7750	0	-1.542864	-0.195208	10.052656	-0.015439	-0.001955	0.100525	-1.501609	1.154729	-0.250917
7751	0	-1.573840	-0.225653	10.034320	-0.015747	-0.002258	0.100342	-1.500913	1.149681	-0.250863
7752	0	-1.559999	-0.219321	9.991771	-0.015608	-0.002194	0.099916	-1.500813	1.145504	-0.253427
7753	0	-1.580374	-0.213285	9.961014	-0.015808	-0.002136	0.099609	-1.498342	1.145377	-0.248487
7754	0	-1.566727	-0.212488	10.010030	-0.015677	-0.002130	0.100099	-1.494260	1.138512	-0.252320
7755	0	-1.549401	-0.207460	9.936664	-0.015503	-0.002075	0.099365	-1.494934	1.133126	-0.245912
7756	0	-1.554169	-0.195270	9.906276	-0.015547	-0.001952	0.099062	-1.496820	1.132068	-0.242006
7757	0	-1.550255	-0.182830	9.954845	-0.015503	-0.001831	0.099548	-1.494973	1.136467	-0.242417
7758	0	-1.580533	-0.219157	9.967087	-0.015808	-0.002192	0.099670	-1.495191	1.138122	-0.239195
7759	0	-1.555616	-0.170725	9.936649	-0.015564	-0.001709	0.099365	-1.494564	1.134044	-0.234142
7760	0	-1.554363	-0.194829	9.924591	-0.015549	-0.001950	0.099245	-1.493530	1.132981	-0.235584
7761	0	-1.562574	-0.183070	9.942616	-0.015625	-0.001831	0.099426	-1.494399	1.138674	-0.236161
7762	0	-1.563080	-0.176924	9.979093	-0.015627	-0.001770	0.099792	-1.494793	1.147985	-0.234823
7763	0	-1.563010	-0.189244	9.997478	-0.015625	-0.001892	0.099976	-1.496527	1.158729	-0.230405
7764	0	-1.558041	-0.201321	9.966761	-0.015574	-0.002015	0.099669	-1.495712	1.170457	-0.228465
7765	0	-1.556748	-0.212719	10.003627	-0.015564	-0.002136	0.100037	-1.486733	1.179285	-0.231103
7766	0	-1.569075	-0.217615	9.985311	-0.015694	-0.002180	0.099853	-1.483549	1.180797	-0.227336
7767	0	-1.556474	-0.201400	10.064686	-0.015564	-0.002014	0.100647	-1.484667	1.186533	-0.226276
7768	0	-1.562832	-0.201281	10.052376	-0.015627	-0.002014	0.100524	-1.484405	1.192977	-0.223806
7769	0	-1.586877	-0.219705	10.058600	-0.015869	-0.002197	0.100586	-1.485461	1.197415	-0.223280
7770	0	-1.580409	-0.207506	10.083071	-0.015808	-0.002075	0.100830	-1.486532	1.197654	-0.227339
7771	0	-1.580090	-0.201729	10.064804	-0.015808	-0.002014	0.100647	-1.491330	1.194307	-0.226667
7772	0	-1.560976	-0.189720	10.107630	-0.015611	-0.001899	0.101076	-1.490796	1.198032	-0.230253
7773	0	-1.555909	-0.207290	10.022053	-0.015564	-0.002075	0.100220	-1.489474	1.197302	-0.228107
7774	0	-1.560936	-0.206860	10.058790	-0.015615	-0.002071	0.100587	-1.487644	1.195213	-0.226450
7775	0	-1.567959	-0.207301	10.064802	-0.015686	-0.002075	0.100647	-1.486442	1.192703	-0.226768
7776	0	-1.541912	-0.194597	10.095571	-0.015429	-0.001949	0.100954	-1.483968	1.185775	-0.225109
7777	0	-1.537141	-0.183212	10.070943	-0.015381	-0.001831	0.100708	-1.486477	1.179921	-0.218961
7778	0	-1.547649	-0.213465	10.083336	-0.015485	-0.002139	0.100832	-1.482712	1.175257	-0.221605
7779	0	-1.568269	-0.207123	10.076965	-0.015686	-0.002075	0.100769	-1.479537	1.176282	-0.222393
7780	0	-1.554759	-0.193868	9.979508	-0.015557	-0.001945	0.099793	-1.473055	1.169963	-0.223717
7781	0	-1.579761	-0.232164	9.967202	-0.015808	-0.002319	0.099670	-1.476985	1.162771	-0.218888
7782	0	-1.553718	-0.201519	9.936908	-0.015543	-0.002019	0.099368	-1.474046	1.160946	-0.215773
7783	0	-1.537065	-0.207423	9.979407	-0.015381	-0.002075	0.099792	-1.474194	1.154046	-0.217276
7784	0	-1.565547	-0.207249	10.010218	-0.015666	-0.002073	0.100101	-1.474526	1.146804	-0.217698
7785	0	-1.543661	-0.225789	9.973227	-0.015442	-0.002258	0.099731	-1.475298	1.145546	-0.218981
7786	0	-1.554728	-0.207447	9.930614	-0.015553	-0.002075	0.099305	-1.475700	1.143203	-0.220777
7787	0	-1.537936	-0.189112	9.930445	-0.015381	-0.001892	0.099304	-1.475886	1.146312	-0.221316
7788	0	-1.543323	-0.219604	9.912200	-0.015439	-0.002196	0.099121	-1.476814	1.144413	-0.222156
7789	0	-1.544010	-0.206990	9.918252	-0.015442	-0.002075	0.099182	-1.472034	1.147156	-0.220660
7790	0	-1.513337	-0.212254	9.924331	-0.015134	-0.002126	0.099243	-1.469651	1.151400	-0.222362
7791	0	-1.543747	-0.176397	9.961017	-0.015442	-0.001770	0.099609	-1.464070	1.151157	-0.223364
7792	0	-1.542983	-0.187606	9.954992	-0.015433	-0.001881	0.099549	-1.460140	1.151984	-0.221707
7793	0	-1.544081	-0.182646	9.979273	-0.015442	-0.001831	0.099792	-1.456156	1.155507	-0.226796
7794	0	-1.519723	-0.212761	9.942606	-0.015196	-0.002128	0.099426	-1.457373	1.161915	-0.227400
7795	0	-1.537868	-0.194989	10.022012	-0.015381	-0.001953	0.100220	-1.455006	1.164256	-0.228183
7796	0	-1.549898	-0.194751	10.034182	-0.015499	-0.001947	0.100342	-1.456375	1.168901	-0.229943
7797	0	-1.549727	-0.201434	10.022060	-0.015503	-0.002014	0.100220	-1.457830	1.167239	-0.230435
7798	0	-1.537077	-0.201688	9.985422	-0.015369	-0.002015	0.099854	-1.461068	1.173576	-0.235228
7799	0	-1.562427	-0.201616	10.003669	-0.015625	-0.002014	0.100037	-1.464567	1.177530	-0.236074
7800	0	-1.555977	-0.196406	10.046425	-0.015563	-0.001958	0.100464	-1.472744	1.178624	-0.237985
7801	0	-1.580735	-0.213490	10.113540	-0.015808	-0.002136	0.101135	-1.472468	1.182535	-0.241122
7802	0	-1.574664	-0.194750	10.095214	-0.015746	-0.001951	0.100952	-1.469610	1.187975	-0.236836
7803	0	-1.580279	-0.195375	10.076986	-0.015808	-0.001953	0.100769	-1.471557	1.186737	-0.236692
7804	0	-1.554935	-0.176881	10.028241	-0.015553	-0.001772	0.100282	-1.469285	1.186818	-0.238006
7805	0	-1.586541	-0.213387	10.046451	-0.015869	-0.002136	0.100464	-1.467898	1.187386	-0.237967
7806	0	-1.567333	-0.176312	10.070981	-0.015678	-0.001766	0.100709	-1.465704	1.186430	-0.239165
7807	0	-1.567619	-0.194854	10.064860	-0.015686	-0.001953	0.100647	-1.461834	1.180071	-0.236764
7808	0	-1.553861	-0.169898	10.083393	-0.015545	-0.001700	0.100833	-1.461467	1.177715	-0.237497
7809	0	-1.537641	-0.195277	10.022042	-0.015381	-0.001953	0.100220	-1.462364	1.177488	-0.231450
7810	0	-1.524765	-0.207444	10.003798	-0.015250	-0.002075	0.100038	-1.462725	1.179319	-0.236088
7811	0	-1.531260	-0.176266	9.991579	-0.015320	-0.001770	0.099915	-1.455561	1.175754	-0.245238
7812	0	-1.542493	-0.187459	9.997796	-0.015428	-0.001878	0.099977	-1.453207	1.177509	-0.244480
7813	0	-1.567739	-0.195059	9.948872	-0.015686	-0.001953	0.099487	-1.451552	1.172347	-0.244646
7814	0	-1.547449	-0.188375	9.973517	-0.015486	-0.001887	0.099733	-1.448694	1.164161	-0.245241
7815	0	-1.543589	-0.188891	9.948830	-0.015442	-0.001892	0.099487	-1.446296	1.162028	-0.245605
7816	0	-1.560661	-0.188699	9.942926	-0.015614	-0.001886	0.099428	-1.448226	1.158814	-0.247363
7817	0	-1.568151	-0.237876	9.991530	-0.015686	-0.002380	0.099915	-1.447626	1.158420	-0.249062
7818	0	-1.554609	-0.206780	9.942877	-0.015555	-0.002072	0.099427	-1.443699	1.152512	-0.249694
7819	0	-1.568197	-0.225451	9.924389	-0.015686	-0.002258	0.099243	-1.440633	1.152620	-0.249961
7820	0	-1.549159	-0.206733	9.979404	-0.015495	-0.002069	0.099793	-1.440628	1.153238	-0.241255
7821	0	-1.550082	-0.213512	9.851110	-0.015503	-0.002136	0.098511	-1.440667	1.155626	-0.238077
7822	0	-1.556199	-0.200936	9.899879	-0.015560	-0.002012	0.098999	-1.438670	1.162597	-0.232125
7823	0	-1.538275	-0.225597	9.942603	-0.015381	-0.002258	0.099426	-1.437214	1.169532	-0.238747
7824	0	-1.569414	-0.225275	9.911950	-0.015690	-0.002254	0.099120	-1.436451	1.179270	-0.242570
7825	0	-1.562233	-0.201373	10.009808	-0.015625	-0.002014	0.100098	-1.437156	1.180972	-0.247907
7826	0	-1.549943	-0.182588	9.942617	-0.015498	-0.001831	0.099426	-1.432565	1.187275	-0.246987
7827	0	-1.556478	-0.201180	9.960930	-0.015564	-0.002014	0.099609	-1.431118	1.193000	-0.250345
7828	0	-1.575389	-0.188830	10.058421	-0.015749	-0.001888	0.100585	-1.432452	1.203428	-0.251740
7829	0	-1.544466	-0.176444	10.058561	-0.015442	-0.001770	0.100586	-1.427420	1.211357	-0.252012
7830	0	-1.575228	-0.194035	10.027993	-0.015753	-0.001943	0.100280	-1.426077	1.215555	-0.253526
7831	0	-1.550153	-0.207114	10.009796	-0.015503	-0.002075	0.100098	-1.422775	1.218780	-0.251155
7832	0	-1.574681	-0.188430	10.028036	-0.015744	-0.001884	0.100281	-1.423886	1.226585	-0.250809
7833	0	-1.556167	-0.219859	10.089144	-0.015564	-0.002197	0.100891	-1.426658	1.228815	-0.248564
7834	0	-1.561725	-0.214190	10.137996	-0.015621	-0.002140	0.101379	-1.430018	1.229196	-0.250068
7835	0	-1.574667	-0.219883	10.119632	-0.015747	-0.002197	0.101196	-1.433041	1.233553	-0.249679
7836	0	-1.573888	-0.225905	10.040419	-0.015747	-0.002262	0.100403	-1.430877	1.229031	-0.247559
7837	0	-1.579660	-0.219552	10.119812	-0.015808	-0.002197	0.101196	-1.430157	1.220801	-0.247634
7838	0	-1.602504	-0.219375	10.065054	-0.016029	-0.002194	0.100650	-1.430689	1.220699	-0.245941
7839	0	-1.580474	-0.213816	10.095264	-0.015808	-0.002136	0.100952	-1.434130	1.221700	-0.245555
7840	0	-1.560779	-0.207472	10.083182	-0.015618	-0.002080	0.100830	-1.429524	1.214563	-0.243334
7841	0	-1.555449	-0.188998	10.009917	-0.015564	-0.001892	0.100098	-1.428376	1.208515	-0.245264
7842	0	-1.553450	-0.213196	9.967505	-0.015546	-0.002132	0.099673	-1.429166	1.200331	-0.240644
7843	0	-1.592303	-0.195267	9.942742	-0.015930	-0.001953	0.099426	-1.429875	1.196885	-0.242621
7844	0	-1.572225	-0.219343	9.985716	-0.015733	-0.002197	0.099855	-1.426746	1.189617	-0.244595
7845	0	-1.561713	-0.213340	10.034308	-0.015625	-0.002136	0.100342	-1.424871	1.185485	-0.241491
7846	0	-1.535545	-0.206749	9.997911	-0.015366	-0.002070	0.099977	-1.422779	1.178642	-0.242804
7847	0	-1.531392	-0.213847	10.009851	-0.015320	-0.002136	0.100098	-1.426664	1.176782	-0.232909
7848	0	-1.542173	-0.213766	9.906244	-0.015430	-0.002141	0.099061	-1.424246	1.171592	-0.225958
7849	0	-1.537382	-0.195208	9.900014	-0.015381	-0.001953	0.098999	-1.424351	1.168278	-0.225323
7850	0	-1.542139	-0.188750	10.022264	-0.015428	-0.001890	0.100222	-1.422596	1.166009	-0.223096
7851	0	-1.543936	-0.219513	9.985396	-0.015442	-0.002197	0.099854	-1.421470	1.167921	-0.221699
7852	0	-1.531138	-0.200648	9.930484	-0.015315	-0.002010	0.099304	-1.418271	1.168431	-0.225900
7853	0	-1.568577	-0.219297	9.948744	-0.015686	-0.002197	0.099487	-1.414675	1.172930	-0.225810
7854	0	-1.538078	-0.181958	9.906014	-0.015381	-0.001823	0.099060	-1.411573	1.177660	-0.224337
7855	0	-1.550687	-0.195108	9.912052	-0.015503	-0.001953	0.099121	-1.410588	1.187068	-0.221700
7856	0	-1.551236	-0.213537	10.009556	-0.015512	-0.002132	0.100096	-1.415288	1.192899	-0.217932
7857	0	-1.586948	-0.232107	10.021963	-0.015869	-0.002319	0.100220	-1.418508	1.198088	-0.219123
7858	0	-1.562898	-0.226163	9.936382	-0.015626	-0.002262	0.099364	-1.419319	1.206424	-0.215208
7859	0	-1.550328	-0.225876	9.985345	-0.015503	-0.002258	0.099854	-1.421123	1.211634	-0.217312
7860	0	-1.568589	-0.232460	9.985266	-0.015687	-0.002321	0.099853	-1.426203	1.215188	-0.218399
7861	0	-1.538710	-0.177008	10.082912	-0.015381	-0.001770	0.100830	-1.427570	1.227087	-0.218497
7862	0	-1.563418	-0.201572	10.094977	-0.015637	-0.002015	0.100949	-1.429506	1.228224	-0.220479
7863	0	-1.531942	-0.207258	10.101330	-0.015320	-0.002075	0.101013	-1.427844	1.232550	-0.217974
7864	0	-1.550357	-0.207010	10.052481	-0.015503	-0.002070	0.100525	-1.428752	1.238063	-0.218304
7865	0	-1.550147	-0.188683	10.070833	-0.015503	-0.001892	0.100708	-1.424107	1.241183	-0.220727
7866	0	-1.550172	-0.219093	10.064663	-0.015500	-0.002187	0.100647	-1.430106	1.247897	-0.217590
7867	0	-1.568144	-0.201405	10.052562	-0.015686	-0.002014	0.100525	-1.431203	1.247414	-0.219856
7868	0	-1.561178	-0.201242	10.089282	-0.015616	-0.002014	0.100892	-1.430593	1.246993	-0.216412
7869	0	-1.556211	-0.188895	10.022007	-0.015564	-0.001892	0.100220	-1.428296	1.249637	-0.219963
7870	0	-1.549215	-0.212682	9.997689	-0.015500	-0.002131	0.099976	-1.425454	1.245398	-0.215491
7871	0	-1.555833	-0.213279	10.022068	-0.015564	-0.002136	0.100220	-1.422844	1.243741	-0.215057
7872	0	-1.566588	-0.255903	10.034501	-0.015675	-0.002557	0.100344	-1.426581	1.238580	-0.216426
7873	0	-1.561749	-0.220096	9.985461	-0.015625	-0.002197	0.099854	-1.432075	1.234791	-0.213347
7874	0	-1.554314	-0.214196	9.973441	-0.015550	-0.002144	0.099733	-1.431233	1.232112	-0.210603
7875	0	-1.525399	-0.171108	9.912180	-0.015259	-0.001709	0.099121	-1.434937	1.231389	-0.206622
7876	0	-1.530190	-0.201889	9.955058	-0.015310	-0.002019	0.099549	-1.436156	1.226512	-0.206835
7877	0	-1.537335	-0.213256	10.009889	-0.015381	-0.002136	0.100098	-1.433301	1.222719	-0.204821
7878	0	-1.529853	-0.200955	9.985645	-0.015306	-0.002007	0.099855	-1.436975	1.219530	-0.202402
7879	0	-1.531271	-0.195054	9.997673	-0.015320	-0.001953	0.099976	-1.435357	1.216186	-0.200744
7880	0	-1.536189	-0.188397	9.924586	-0.015367	-0.001887	0.099245	-1.432794	1.215550	-0.203206
7881	0	-1.556020	-0.219402	9.918279	-0.015564	-0.002197	0.099182	-1.430305	1.215943	-0.204692
7882	0	-1.536811	-0.176342	9.961113	-0.015373	-0.001764	0.099610	-1.430604	1.214858	-0.202502
7883	0	-1.537819	-0.183313	9.948768	-0.015381	-0.001831	0.099487	-1.434173	1.216476	-0.210365
7884	0	-1.555895	-0.207834	10.046394	-0.015559	-0.002080	0.100464	-1.433661	1.220996	-0.207181
7885	0	-1.537988	-0.201293	9.948748	-0.015381	-0.002014	0.099487	-1.433598	1.224686	-0.203151
7886	0	-1.556252	-0.189249	9.973133	-0.015562	-0.001890	0.099731	-1.437505	1.229996	-0.204149
7887	0	-1.549850	-0.201310	9.961009	-0.015503	-0.002014	0.099609	-1.437619	1.229712	-0.201587
7888	0	-1.550027	-0.213556	10.003663	-0.015494	-0.002134	0.100038	-1.440262	1.241223	-0.206082
7889	0	-1.556706	-0.201354	10.064651	-0.015564	-0.002014	0.100647	-1.440816	1.249479	-0.211207
7890	0	-1.562836	-0.213147	10.040152	-0.015632	-0.002135	0.100401	-1.437891	1.250535	-0.205698
7891	0	-1.568224	-0.201234	10.046450	-0.015686	-0.002014	0.100464	-1.437073	1.250938	-0.209563
7892	0	-1.573670	-0.213232	10.034320	-0.015739	-0.002133	0.100343	-1.437205	1.252615	-0.206809
7893	0	-1.556186	-0.195044	10.052528	-0.015564	-0.001953	0.100525	-1.435531	1.255056	-0.200774
7894	0	-1.562144	-0.225465	10.083001	-0.015621	-0.002254	0.100830	-1.438062	1.260106	-0.203423
7895	0	-1.538018	-0.200953	10.119648	-0.015381	-0.002014	0.101196	-1.434160	1.264103	-0.202509
7896	0	-1.580303	-0.218473	10.022046	-0.015807	-0.002189	0.100220	-1.431045	1.264200	-0.198667
7897	0	-1.561443	-0.194487	10.009947	-0.015625	-0.001953	0.100098	-1.422985	1.256879	-0.198566
7898	0	-1.559463	-0.223909	10.065136	-0.015604	-0.002242	0.100650	-1.420894	1.250969	-0.196190
7899	0	-1.531369	-0.176983	10.089205	-0.015320	-0.001770	0.100891	-1.421927	1.248718	-0.203071
7900	0	-1.537043	-0.201389	10.040364	-0.015369	-0.002014	0.100404	-1.422894	1.254617	-0.203961
7901	0	-1.555713	-0.207192	10.064810	-0.015564	-0.002075	0.100647	-1.420464	1.251579	-0.204842
7902	0	-1.547832	-0.212765	10.022343	-0.015490	-0.002131	0.100222	-1.418525	1.243488	-0.205258
7903	0	-1.543472	-0.201128	10.003779	-0.015442	-0.002014	0.100037	-1.416527	1.240012	-0.206087
7904	0	-1.535873	-0.182004	9.955155	-0.015367	-0.001825	0.099550	-1.411743	1.235729	-0.209704
7905	0	-1.555864	-0.213256	10.009856	-0.015564	-0.002136	0.100098	-1.408816	1.234352	-0.212382
7906	0	-1.548302	-0.207014	10.010003	-0.015492	-0.002069	0.100099	-1.411882	1.228308	-0.214419
7907	0	-1.549572	-0.213814	9.930528	-0.015503	-0.002136	0.099304	-1.415260	1.224706	-0.220591
7908	0	-1.530345	-0.214266	9.961154	-0.015306	-0.002140	0.099611	-1.419484	1.227060	-0.223302
7909	0	-1.519444	-0.207476	9.954886	-0.015198	-0.002075	0.099548	-1.420280	1.228012	-0.221155
7910	0	-1.530723	-0.213703	9.948915	-0.015313	-0.002136	0.099488	-1.422461	1.225947	-0.222649
7911	0	-1.537495	-0.213216	9.906106	-0.015381	-0.002136	0.099060	-1.419112	1.223883	-0.218478
7912	0	-1.524341	-0.194647	9.930669	-0.015247	-0.001945	0.099306	-1.421481	1.224067	-0.222276
7913	0	-1.544037	-0.219494	9.924345	-0.015442	-0.002197	0.099243	-1.420047	1.227014	-0.225431
7914	0	-1.531536	-0.207105	9.948756	-0.015317	-0.002071	0.099487	-1.420970	1.229927	-0.221045
7915	0	-1.538022	-0.201094	9.967057	-0.015381	-0.002014	0.099670	-1.418620	1.233949	-0.219459
7916	0	-1.568382	-0.200379	10.034209	-0.015685	-0.002008	0.100342	-1.414643	1.237239	-0.221067
7917	0	-1.556069	-0.201039	9.948789	-0.015564	-0.002014	0.099487	-1.411671	1.238243	-0.218097
7918	0	-1.525090	-0.200622	9.991571	-0.015252	-0.002007	0.099916	-1.411546	1.241626	-0.215576
7919	0	-1.519481	-0.176870	10.009813	-0.015198	-0.001770	0.100098	-1.411356	1.243026	-0.216940
7920	0	-1.531329	-0.188731	10.003680	-0.015314	-0.001890	0.100037	-1.409421	1.246877	-0.212886
7921	0	-1.550048	-0.195238	10.052529	-0.015503	-0.001953	0.100525	-1.409975	1.248938	-0.202115
7922	0	-1.555947	-0.219808	10.107414	-0.015559	-0.002196	0.101074	-1.413249	1.253987	-0.202250
7923	0	-1.532250	-0.219690	10.070761	-0.015320	-0.002197	0.100708	-1.414130	1.261762	-0.201529
7924	0	-1.563090	-0.213354	10.064605	-0.015631	-0.002136	0.100646	-1.412447	1.266739	-0.199306
7925	0	-1.580557	-0.231667	10.052536	-0.015808	-0.002319	0.100525	-1.410775	1.268607	-0.197175
7926	0	-1.568064	-0.206559	10.125752	-0.015681	-0.002070	0.101257	-1.406612	1.272595	-0.198144
7927	0	-1.574677	-0.207147	10.083020	-0.015747	-0.002075	0.100830	-1.403704	1.276972	-0.198042
7928	0	-1.568095	-0.213097	10.083084	-0.015686	-0.002130	0.100830	-1.406603	1.275958	-0.196080
7929	0	-1.568463	-0.206990	10.076937	-0.015686	-0.002075	0.100769	-1.401966	1.279112	-0.197101
7930	0	-1.573659	-0.206403	10.070921	-0.015744	-0.002065	0.100708	-1.402543	1.275224	-0.192781
7931	0	-1.556065	-0.188654	10.119690	-0.015564	-0.001892	0.101196	-1.397654	1.276247	-0.189723
7932	0	-1.542448	-0.206533	10.083266	-0.015435	-0.002065	0.100831	-1.399663	1.268807	-0.189369
7933	0	-1.543540	-0.207043	10.034289	-0.015442	-0.002075	0.100342	-1.395506	1.266072	-0.195042
7934	0	-1.536087	-0.187832	10.022288	-0.015368	-0.001883	0.100222	-1.392031	1.262150	-0.192448
7935	0	-1.549618	-0.219721	9.985457	-0.015503	-0.002197	0.099854	-1.393257	1.259143	-0.191981
7936	0	-1.572702	-0.219572	10.058893	-0.015734	-0.002197	0.100588	-1.392813	1.256252	-0.188268
7937	0	-1.543596	-0.201439	9.997650	-0.015442	-0.002014	0.099976	-1.394416	1.254228	-0.184917
7938	0	-1.536082	-0.207822	9.955058	-0.015369	-0.002076	0.099549	-1.398032	1.249053	-0.184292
7939	0	-1.537457	-0.188682	9.979355	-0.015381	-0.001892	0.099792	-1.393389	1.246613	-0.179747
7940	0	-1.560437	-0.237101	9.888016	-0.015613	-0.002371	0.098879	-1.394778	1.241762	-0.185025
7941	0	-1.544108	-0.213350	9.942645	-0.015442	-0.002136	0.099426	-1.392857	1.245474	-0.195061
7942	0	-1.555478	-0.194921	9.961064	-0.015563	-0.001948	0.099609	-1.395071	1.240706	-0.199174
7943	0	-1.543780	-0.177052	9.961000	-0.015442	-0.001770	0.099609	-1.396921	1.240716	-0.200749
7944	0	-1.536989	-0.201468	9.954982	-0.015373	-0.002015	0.099549	-1.397706	1.241594	-0.201770
7945	0	-1.532096	-0.213536	9.905990	-0.015320	-0.002136	0.099060	-1.397954	1.247592	-0.206983
7946	0	-1.544107	-0.189130	9.948692	-0.015445	-0.001891	0.099486	-1.399450	1.248092	-0.204501
7947	0	-1.550563	-0.213051	9.954804	-0.015503	-0.002136	0.099548	-1.394199	1.255891	-0.207272
7948	0	-1.550962	-0.206308	10.046278	-0.015509	-0.002064	0.100463	-1.394680	1.261669	-0.210785
7949	0	-1.549800	-0.213480	9.997638	-0.015503	-0.002136	0.099976	-1.394304	1.260714	-0.215053
7950	0	-1.549134	-0.194636	10.040418	-0.015493	-0.001950	0.100404	-1.391230	1.263134	-0.211201
7951	0	-1.544089	-0.213359	9.997580	-0.015442	-0.002136	0.099976	-1.389567	1.266734	-0.209527
7952	0	-1.538074	-0.200816	10.070776	-0.015379	-0.002009	0.100708	-1.389464	1.273461	-0.210478
7953	0	-1.556554	-0.219732	10.119605	-0.015564	-0.002197	0.101196	-1.390849	1.279990	-0.206821
7954	0	-1.562765	-0.176607	10.064629	-0.015629	-0.001771	0.100646	-1.386694	1.283457	-0.200262
7955	0	-1.532260	-0.231507	10.015836	-0.015320	-0.002319	0.100159	-1.383183	1.291345	-0.202851
7956	0	-1.537984	-0.219073	10.052496	-0.015387	-0.002190	0.100524	-1.385698	1.288368	-0.203267
7957	0	-1.543513	-0.225686	10.058701	-0.015442	-0.002258	0.100586	-1.385387	1.285395	-0.200294
7958	0	-1.536861	-0.213274	10.058771	-0.015368	-0.002134	0.100588	-1.384936	1.291385	-0.198759
7959	0	-1.574333	-0.213667	10.040341	-0.015747	-0.002136	0.100403	-1.386732	1.291831	-0.195810
7960	0	-1.555239	-0.201342	10.052650	-0.015556	-0.002015	0.100526	-1.386180	1.292099	-0.191128
7961	0	-1.567956	-0.194605	10.089226	-0.015686	-0.001953	0.100891	-1.379499	1.289419	-0.192138
7962	0	-1.542862	-0.181602	10.046594	-0.015429	-0.001818	0.100466	-1.378887	1.293113	-0.192573
7963	0	-1.525692	-0.182922	10.034212	-0.015259	-0.001831	0.100342	-1.378087	1.295633	-0.196354
7964	0	-1.561764	-0.213186	10.101376	-0.015621	-0.002133	0.101013	-1.377700	1.296335	-0.191994
7965	0	-1.567919	-0.231330	10.089232	-0.015686	-0.002319	0.100891	-1.372195	1.293242	-0.193523
7966	0	-1.542267	-0.212276	10.052775	-0.015429	-0.002125	0.100527	-1.371191	1.291239	-0.194934
7967	0	-1.543182	-0.213115	9.948898	-0.015442	-0.002136	0.099487	-1.366735	1.284362	-0.192106
7968	0	-1.541771	-0.206990	9.985693	-0.015422	-0.002066	0.099856	-1.372879	1.284328	-0.191302
7969	0	-1.530933	-0.194810	9.967212	-0.015320	-0.001953	0.099670	-1.368483	1.276999	-0.186565
7970	0	-1.541390	-0.218627	9.997956	-0.015421	-0.002188	0.099978	-1.368095	1.273643	-0.187580
7971	0	-1.525278	-0.177198	9.991543	-0.015259	-0.001770	0.099915	-1.371621	1.271455	-0.187711
7972	0	-1.572724	-0.188937	9.936766	-0.015736	-0.001897	0.099366	-1.364317	1.266437	-0.188894
7973	0	-1.561601	-0.201107	9.930568	-0.015625	-0.002014	0.099304	-1.362085	1.260768	-0.186973
7974	0	-1.529632	-0.213271	9.949095	-0.015302	-0.002131	0.099490	-1.365908	1.259292	-0.184685
7975	0	-1.519325	-0.164684	9.954905	-0.015198	-0.001648	0.099548	-1.365908	1.258760	-0.189269
7976	0	-1.506193	-0.176400	9.967222	-0.015067	-0.001768	0.099671	-1.362504	1.257461	-0.192556
7977	0	-1.513498	-0.194683	9.985390	-0.015137	-0.001953	0.099854	-1.356701	1.260194	-0.190646
7978	0	-1.549918	-0.200211	9.979261	-0.015500	-0.002002	0.099792	-1.358376	1.263850	-0.192574
7979	0	-1.544341	-0.201565	9.973118	-0.015442	-0.002014	0.099731	-1.361370	1.270285	-0.191085
7980	0	-1.544767	-0.183112	9.954715	-0.015446	-0.001835	0.099547	-1.358380	1.277207	-0.192653
7981	0	-1.544188	-0.219729	9.991455	-0.015442	-0.002197	0.099915	-1.359704	1.281873	-0.195007
7982	0	-1.568464	-0.213457	9.979276	-0.015686	-0.002137	0.099792	-1.358058	1.284975	-0.192605
7983	0	-1.556209	-0.195328	9.985381	-0.015564	-0.001953	0.099854	-1.359484	1.287476	-0.193165
7984	0	-1.549789	-0.201322	10.058616	-0.015499	-0.002015	0.100586	-1.358671	1.290782	-0.188991
7985	0	-1.538286	-0.188952	10.064672	-0.015381	-0.001892	0.100647	-1.357074	1.297735	-0.186891
7986	0	-1.556535	-0.182366	10.021935	-0.015569	-0.001826	0.100219	-1.355454	1.298603	-0.182334
7987	0	-1.550145	-0.195035	10.070829	-0.015503	-0.001953	0.100708	-1.353603	1.301579	-0.182465
7988	0	-1.586064	-0.219205	10.052580	-0.015866	-0.002192	0.100525	-1.354328	1.299800	-0.185205
7989	0	-1.562205	-0.201175	10.028127	-0.015625	-0.002014	0.100281	-1.352910	1.301125	-0.183806
7990	0	-1.549442	-0.194712	10.070848	-0.015497	-0.001949	0.100708	-1.351739	1.302638	-0.181836
7991	0	-1.549997	-0.201206	10.083057	-0.015503	-0.002014	0.100830	-1.350693	1.303973	-0.181530
7992	0	-1.549520	-0.188337	10.070841	-0.015497	-0.001888	0.100708	-1.346478	1.306373	-0.181511
7993	0	-1.543622	-0.201319	10.040372	-0.015442	-0.002014	0.100403	-1.346663	1.304571	-0.181317
7994	0	-1.560951	-0.182649	10.058757	-0.015614	-0.001829	0.100587	-1.345026	1.304693	-0.178487
7995	0	-1.550178	-0.189129	10.021992	-0.015503	-0.001892	0.100220	-1.345417	1.308051	-0.177340
7996	0	-1.555775	-0.194925	9.997631	-0.015562	-0.001952	0.099976	-1.343392	1.307781	-0.177876
7997	0	-1.561672	-0.225500	10.022109	-0.015625	-0.002258	0.100220	-1.340975	1.303004	-0.175672
7998	0	-1.566129	-0.218611	9.991792	-0.015670	-0.002192	0.099916	-1.336132	1.297904	-0.173145
7999	0	-1.537802	-0.207025	9.967095	-0.015381	-0.002075	0.099670	-1.331870	1.299358	-0.164998
8000	0	-1.537009	-0.200683	9.948899	-0.015375	-0.002005	0.099488	-1.335676	1.298232	-0.164843
8001	0	-1.573948	-0.207365	10.009888	-0.015747	-0.002075	0.100098	-1.335181	1.294202	-0.167002
8002	0	-1.542067	-0.200880	10.010053	-0.015427	-0.002011	0.100100	-1.333619	1.292023	-0.166247
8003	0	-1.586192	-0.201535	10.022085	-0.015869	-0.002014	0.100220	-1.336217	1.288426	-0.168361
8004	0	-1.566635	-0.189448	10.028352	-0.015672	-0.001895	0.100283	-1.336963	1.286948	-0.170665
8005	0	-1.549930	-0.207428	9.942685	-0.015503	-0.002075	0.099426	-1.337281	1.287490	-0.166295
8006	0	-1.573841	-0.213450	10.003790	-0.015740	-0.002135	0.100038	-1.337726	1.289903	-0.164968
8007	0	-1.549962	-0.207446	10.058646	-0.015503	-0.002075	0.100586	-1.338231	1.290843	-0.161741
8008	0	-1.542846	-0.177149	10.052685	-0.015435	-0.001769	0.100526	-1.342235	1.287796	-0.162156
8009	0	-1.525283	-0.195474	9.985440	-0.015259	-0.001953	0.099854	-1.345393	1.285668	-0.158109
8010	0	-1.524452	-0.189024	9.954983	-0.015247	-0.001896	0.099549	-1.340255	1.287089	-0.158742
8011	0	-1.520081	-0.206894	9.960904	-0.015198	-0.002075	0.099609	-1.334400	1.295219	-0.166109
8012	0	-1.569136	-0.231058	9.936443	-0.015693	-0.002308	0.099364	-1.338699	1.298311	-0.173389
8013	0	-1.538853	-0.182853	10.009652	-0.015381	-0.001831	0.100098	-1.337121	1.311710	-0.178782
8014	0	-1.527322	-0.219123	10.033909	-0.015274	-0.002192	0.100339	-1.337013	1.315449	-0.175736
8015	0	-1.586391	-0.232004	9.997640	-0.015869	-0.002319	0.099976	-1.339128	1.314134	-0.175242
8016	0	-1.579562	-0.219888	10.034307	-0.015798	-0.002199	0.100343	-1.340119	1.316543	-0.172027
8017	0	-1.561935	-0.226153	9.991536	-0.015625	-0.002258	0.099915	-1.345080	1.314748	-0.172015
8018	0	-1.548554	-0.220179	10.107613	-0.015491	-0.002204	0.101075	-1.343996	1.312697	-0.168893
8019	0	-1.586762	-0.213402	10.107450	-0.015869	-0.002136	0.101074	-1.342859	1.315661	-0.166461
8020	0	-1.574226	-0.207039	10.131868	-0.015744	-0.002071	0.101318	-1.343131	1.318174	-0.164046
8021	0	-1.562123	-0.207576	10.064755	-0.015625	-0.002075	0.100647	-1.345069	1.318553	-0.166280
8022	0	-1.555437	-0.213719	10.022101	-0.015556	-0.002138	0.100221	-1.345342	1.320996	-0.165190
8023	0	-1.537673	-0.207772	10.003720	-0.015381	-0.002075	0.100037	-1.349505	1.320929	-0.165093
8024	0	-1.543268	-0.183241	10.046514	-0.015434	-0.001837	0.100465	-1.345928	1.323808	-0.163977
8025	0	-1.543440	-0.207070	10.003787	-0.015442	-0.002075	0.100037	-1.342169	1.319904	-0.160605
8026	0	-1.529928	-0.194207	10.034470	-0.015306	-0.001945	0.100344	-1.340686	1.317440	-0.160028
8027	0	-1.555724	-0.194940	9.991567	-0.015564	-0.001953	0.099915	-1.337795	1.314409	-0.158287
8028	0	-1.537023	-0.188733	9.979393	-0.015368	-0.001885	0.099794	-1.341215	1.322122	-0.167494
8029	0	-1.555914	-0.176920	9.936600	-0.015564	-0.001770	0.099365	-1.341604	1.321231	-0.168677
8030	0	-1.560888	-0.182589	10.016075	-0.015615	-0.001830	0.100160	-1.338154	1.318373	-0.168133
8031	0	-1.580135	-0.219149	9.991575	-0.015808	-0.002197	0.099915	-1.332911	1.315284	-0.166764
8032	0	-1.566724	-0.181663	10.040564	-0.015673	-0.001820	0.100405	-1.330868	1.313744	-0.163895
8033	0	-1.568303	-0.189042	9.912160	-0.015686	-0.001892	0.099121	-1.330206	1.314894	-0.166868
8034	0	-1.543302	-0.213536	9.948775	-0.015436	-0.002133	0.099487	-1.333782	1.315926	-0.168169
8035	0	-1.537521	-0.231501	9.973242	-0.015381	-0.002319	0.099731	-1.330150	1.314087	-0.168067
8036	0	-1.567513	-0.218751	10.016054	-0.015675	-0.002189	0.100161	-1.330194	1.319391	-0.164539
8037	0	-1.550387	-0.244391	9.948710	-0.015503	-0.002441	0.099487	-1.334433	1.325172	-0.162018
8038	0	-1.544515	-0.238586	9.911994	-0.015444	-0.002386	0.099120	-1.335464	1.331386	-0.166925
8039	0	-1.525657	-0.195069	9.985390	-0.015259	-0.001953	0.099854	-1.334012	1.333482	-0.168981
8040	0	-1.537660	-0.206791	10.021985	-0.015377	-0.002070	0.100220	-1.332515	1.337646	-0.165850
8041	0	-1.532022	-0.164965	10.021964	-0.015320	-0.001648	0.100220	-1.335780	1.342780	-0.165554
8042	0	-1.574739	-0.195828	10.021885	-0.015748	-0.001957	0.100219	-1.338655	1.346749	-0.162532
8043	0	-1.525244	-0.195327	9.985448	-0.015259	-0.001953	0.099854	-1.340160	1.344148	-0.160655
8044	0	-1.566957	-0.195314	10.003918	-0.015674	-0.001954	0.100039	-1.340373	1.344112	-0.162823
8045	0	-1.544035	-0.189441	10.046406	-0.015442	-0.001892	0.100464	-1.344313	1.347008	-0.163327
8046	0	-1.537518	-0.195919	10.064740	-0.015378	-0.001959	0.100647	-1.346010	1.348445	-0.164166
8047	0	-1.568606	-0.201617	9.997554	-0.015686	-0.002014	0.099976	-1.349642	1.353152	-0.161770
8048	0	-1.562138	-0.213989	10.009744	-0.015626	-0.002141	0.100097	-1.349655	1.352538	-0.166273
8049	0	-1.549989	-0.219742	10.009812	-0.015503	-0.002197	0.100098	-1.351109	1.353692	-0.169272
8050	0	-1.561264	-0.189357	9.991558	-0.015619	-0.001893	0.099915	-1.353044	1.350761	-0.165625
8051	0	-1.550177	-0.213735	10.095230	-0.015503	-0.002136	0.100952	-1.355625	1.354098	-0.163661
8052	0	-1.592903	-0.219756	10.009759	-0.015928	-0.002200	0.100098	-1.354126	1.359658	-0.158568
8053	0	-1.574409	-0.219280	10.015926	-0.015747	-0.002197	0.100159	-1.350384	1.360892	-0.157884
8054	0	-1.561227	-0.218507	10.040495	-0.015619	-0.002189	0.100404	-1.347612	1.357539	-0.159171
8055	0	-1.567964	-0.213591	10.003763	-0.015686	-0.002136	0.100037	-1.348565	1.354867	-0.157222
8056	0	-1.572526	-0.225547	10.046731	-0.015735	-0.002258	0.100466	-1.346671	1.348784	-0.157621
8057	0	-1.561983	-0.213296	10.015957	-0.015625	-0.002136	0.100159	-1.344348	1.347559	-0.152184
8058	0	-1.555099	-0.194470	9.991594	-0.015553	-0.001947	0.099916	-1.342681	1.349416	-0.150581
8059	0	-1.568074	-0.189022	9.997645	-0.015686	-0.001892	0.099976	-1.341848	1.347970	-0.154623
8060	0	-1.530694	-0.164439	9.942760	-0.015309	-0.001645	0.099427	-1.342359	1.349840	-0.154821
8061	0	-1.574261	-0.213206	9.948810	-0.015747	-0.002136	0.099487	-1.338926	1.349353	-0.154717
8062	0	-1.549065	-0.182260	9.985506	-0.015494	-0.001823	0.099854	-1.339324	1.349786	-0.152777
8063	0	-1.555752	-0.201458	10.009865	-0.015564	-0.002014	0.100098	-1.341084	1.347035	-0.157302
8064	0	-1.523971	-0.177153	10.022264	-0.015246	-0.001771	0.100222	-1.343038	1.344073	-0.156336
8065	0	-1.543436	-0.200939	9.973271	-0.015442	-0.002014	0.099731	-1.338919	1.340044	-0.160629
8066	0	-1.579546	-0.218900	9.967205	-0.015794	-0.002189	0.099672	-1.340655	1.346636	-0.157305
8067	0	-1.544156	-0.194697	10.034197	-0.015442	-0.001953	0.100342	-1.335003	1.350866	-0.160692
8068	0	-1.549959	-0.212064	10.052550	-0.015503	-0.002125	0.100525	-1.331662	1.351711	-0.159510
8069	0	-1.574748	-0.213824	10.052479	-0.015747	-0.002136	0.100525	-1.335226	1.356813	-0.161938
8070	0	-1.574616	-0.214007	10.052426	-0.015748	-0.002141	0.100524	-1.335478	1.359321	-0.163426
8071	0	-1.574334	-0.220153	10.009815	-0.015747	-0.002197	0.100098	-1.341628	1.359719	-0.158475
8072	0	-1.543263	-0.183990	10.021997	-0.015434	-0.001840	0.100220	-1.343254	1.362501	-0.157435
8073	0	-1.562405	-0.207250	10.046407	-0.015625	-0.002075	0.100464	-1.341615	1.366118	-0.152081
8074	0	-1.531075	-0.206866	10.022086	-0.015318	-0.002070	0.100220	-1.340886	1.362519	-0.154262
8075	0	-1.555993	-0.207537	10.034242	-0.015564	-0.002075	0.100342	-1.342459	1.362607	-0.149838
8076	0	-1.549333	-0.201305	10.034310	-0.015495	-0.002015	0.100343	-1.341485	1.365033	-0.146040
8077	0	-1.550367	-0.195206	10.052481	-0.015503	-0.001953	0.100525	-1.341603	1.370512	-0.147807
8078	0	-1.519747	-0.169996	10.058544	-0.015200	-0.001707	0.100585	-1.334907	1.372649	-0.144722
8079	0	-1.543552	-0.207414	10.034280	-0.015442	-0.002075	0.100342	-1.335052	1.370037	-0.142764
8080	0	-1.560903	-0.200855	10.022227	-0.015613	-0.002012	0.100222	-1.332163	1.370557	-0.144898
8081	0	-1.537860	-0.195398	10.022006	-0.015381	-0.001953	0.100220	-1.334423	1.372583	-0.147538
8082	0	-1.573541	-0.213649	10.064809	-0.015742	-0.002138	0.100647	-1.333834	1.369341	-0.151726
8083	0	-1.549499	-0.200957	10.083139	-0.015503	-0.002014	0.100830	-1.330019	1.364980	-0.148239
8084	0	-1.572445	-0.224935	10.065004	-0.015732	-0.002250	0.100649	-1.330938	1.361247	-0.146278
8085	0	-1.580409	-0.206859	10.070877	-0.015808	-0.002075	0.100708	-1.324902	1.361355	-0.139481
8086	0	-1.555154	-0.200157	10.058764	-0.015556	-0.002002	0.100587	-1.326014	1.360532	-0.139677
8087	0	-1.543978	-0.188686	10.009808	-0.015442	-0.001892	0.100098	-1.321467	1.362786	-0.135918
8088	0	-1.549547	-0.206320	10.015931	-0.015499	-0.002066	0.100159	-1.319999	1.363239	-0.136418
8089	0	-1.549501	-0.200952	10.016001	-0.015503	-0.002014	0.100159	-1.316064	1.358808	-0.135698
8090	0	-1.536666	-0.200639	10.034353	-0.015366	-0.002006	0.100344	-1.318327	1.364656	-0.133990
8091	0	-1.537895	-0.188964	10.034214	-0.015381	-0.001892	0.100342	-1.316890	1.367110	-0.132435
8092	0	-1.543489	-0.182516	9.924385	-0.015439	-0.001827	0.099243	-1.315920	1.367030	-0.123524
8093	0	-1.538160	-0.183075	10.003651	-0.015381	-0.001831	0.100037	-1.316900	1.372494	-0.125157
8094	0	-1.543860	-0.202036	9.979221	-0.015444	-0.002014	0.099792	-1.325230	1.371137	-0.127202
8095	0	-1.519488	-0.170309	9.954888	-0.015198	-0.001709	0.099548	-1.319873	1.372490	-0.123831
8096	0	-1.555762	-0.200312	9.954938	-0.015558	-0.002003	0.099549	-1.321694	1.376433	-0.119737
8097	0	-1.580545	-0.219825	9.985391	-0.015808	-0.002197	0.099854	-1.324079	1.377984	-0.124836
8098	0	-1.555643	-0.219936	10.046429	-0.015559	-0.002199	0.100464	-1.325622	1.379468	-0.121854
8099	0	-1.574517	-0.201324	10.015901	-0.015747	-0.002014	0.100159	-1.325916	1.381922	-0.120981
8100	0	-1.586529	-0.207114	10.046394	-0.015865	-0.002074	0.100464	-1.323785	1.386525	-0.119372
8101	0	-1.593297	-0.244231	9.985305	-0.015930	-0.002441	0.099854	-1.326173	1.394380	-0.115543
8102	0	-1.556605	-0.200714	10.021952	-0.015570	-0.002016	0.100219	-1.317396	1.394819	-0.115721
8103	0	-1.568425	-0.225500	10.034215	-0.015686	-0.002258	0.100342	-1.315019	1.397417	-0.113048
8104	0	-1.580479	-0.207065	10.040288	-0.015805	-0.002069	0.100403	-1.317701	1.401542	-0.112779
8105	0	-1.555641	-0.194866	10.064823	-0.015564	-0.001953	0.100647	-1.314015	1.397581	-0.109416
8106	0	-1.572802	-0.193714	10.095479	-0.015732	-0.001945	0.100954	-1.307072	1.397920	-0.106380
8107	0	-1.543930	-0.188780	10.089159	-0.015442	-0.001892	0.100891	-1.303584	1.399598	-0.108433
8108	0	-1.549618	-0.163977	10.058625	-0.015498	-0.001640	0.100586	-1.304323	1.402006	-0.104607
8109	0	-1.537672	-0.189081	10.125798	-0.015381	-0.001892	0.101257	-1.304227	1.401954	-0.104055
8110	0	-1.543092	-0.188675	10.083161	-0.015434	-0.001890	0.100831	-1.301653	1.402717	-0.109174
8111	0	-1.555827	-0.183091	10.064786	-0.015564	-0.001831	0.100647	-1.302792	1.400839	-0.108632
8112	0	-1.548910	-0.201487	10.046517	-0.015491	-0.002014	0.100465	-1.304923	1.402741	-0.106780
8113	0	-1.568151	-0.225886	10.040353	-0.015686	-0.002258	0.100403	-1.306871	1.402188	-0.108206
8114	0	-1.542705	-0.207982	10.101504	-0.015433	-0.002077	0.101014	-1.311292	1.399768	-0.101510
8115	0	-1.561966	-0.250234	9.979332	-0.015625	-0.002502	0.099792	-1.312444	1.398231	-0.105819
8116	0	-1.560940	-0.219448	9.979429	-0.015615	-0.002197	0.099793	-1.310686	1.397022	-0.096808
8117	0	-1.580362	-0.213432	9.997634	-0.015808	-0.002136	0.099976	-1.309856	1.396498	-0.097164
8118	0	-1.555173	-0.213154	9.979404	-0.015555	-0.002133	0.099793	-1.309147	1.396937	-0.094103
8119	0	-1.580481	-0.225647	10.003718	-0.015808	-0.002258	0.100037	-1.308443	1.397790	-0.094069
8120	0	-1.537297	-0.207350	9.967153	-0.015374	-0.002072	0.099671	-1.311130	1.401025	-0.094496
8121	0	-1.562272	-0.195335	9.985387	-0.015625	-0.001953	0.099854	-1.312732	1.403033	-0.092821
8122	0	-1.555610	-0.195013	9.985422	-0.015560	-0.001954	0.099854	-1.309547	1.402953	-0.098373
8123	0	-1.519595	-0.170632	9.973177	-0.015198	-0.001709	0.099731	-1.307860	1.405482	-0.101313
8124	0	-1.506868	-0.145655	9.930488	-0.015073	-0.001460	0.099304	-1.305170	1.405322	-0.100327
8125	0	-1.513906	-0.201331	9.985318	-0.015137	-0.002014	0.099854	-1.305528	1.412592	-0.101948
8126	0	-1.501690	-0.207167	9.979196	-0.015019	-0.002074	0.099792	-1.303951	1.414324	-0.097814
8127	0	-1.538125	-0.207540	9.899896	-0.015381	-0.002075	0.098999	-1.305485	1.419342	-0.100932
8128	0	-1.538554	-0.177119	9.966888	-0.015382	-0.001771	0.099669	-1.307091	1.428239	-0.099274
8129	0	-1.532114	-0.188883	10.028062	-0.015320	-0.001892	0.100281	-1.304775	1.434376	-0.096121
8130	0	-1.574908	-0.213088	10.046304	-0.015750	-0.002131	0.100463	-1.306547	1.438013	-0.097645
8131	0	-1.568229	-0.207149	10.022039	-0.015686	-0.002075	0.100220	-1.303676	1.438312	-0.095975
8132	0	-1.579502	-0.194626	10.034361	-0.015800	-0.001946	0.100343	-1.304790	1.436682	-0.095228
8133	0	-1.598940	-0.213381	10.058628	-0.015991	-0.002136	0.100586	-1.303406	1.439224	-0.095542
8134	0	-1.568164	-0.206899	10.101330	-0.015682	-0.002070	0.101013	-1.303074	1.443102	-0.100055
8135	0	-1.543939	-0.201192	10.070844	-0.015442	-0.002014	0.100708	-1.301927	1.444897	-0.096546
8136	0	-1.574345	-0.213328	10.034160	-0.015742	-0.002132	0.100342	-1.304195	1.450769	-0.100680
8137	0	-1.531491	-0.207359	10.125810	-0.015320	-0.002075	0.101257	-1.303736	1.449798	-0.101021
8138	0	-1.536917	-0.183060	10.070925	-0.015371	-0.001828	0.100709	-1.307769	1.451925	-0.102802
8139	0	-1.525432	-0.195130	10.058665	-0.015259	-0.001953	0.100586	-1.307054	1.451436	-0.098281
8140	0	-1.512326	-0.195159	10.089277	-0.015128	-0.001950	0.100892	-1.309878	1.450497	-0.092269
8141	0	-1.519481	-0.176582	10.095267	-0.015198	-0.001770	0.100952	-1.306506	1.451752	-0.089640
8142	0	-1.530854	-0.193982	10.083199	-0.015314	-0.001945	0.100831	-1.301450	1.449994	-0.089515
8143	0	-1.543820	-0.170601	10.034242	-0.015442	-0.001709	0.100342	-1.299435	1.450360	-0.086096
8144	0	-1.536913	-0.194633	10.028251	-0.015374	-0.001947	0.100282	-1.299556	1.449161	-0.086888
8145	0	-1.561511	-0.195262	10.083162	-0.015625	-0.001953	0.100830	-1.300313	1.442501	-0.082854
8146	0	-1.547827	-0.182537	10.040666	-0.015484	-0.001831	0.100406	-1.295198	1.440658	-0.086301
8147	0	-1.555835	-0.207540	10.028163	-0.015564	-0.002075	0.100281	-1.296764	1.438817	-0.081149
8148	0	-1.579296	-0.212970	10.022157	-0.015798	-0.002137	0.100221	-1.289703	1.438088	-0.078773
8149	0	-1.549503	-0.232051	10.046506	-0.015503	-0.002319	0.100464	-1.292383	1.433666	-0.077518
8150	0	-1.554100	-0.201627	9.973457	-0.015549	-0.002017	0.099733	-1.292908	1.429433	-0.072801
8151	0	-1.562173	-0.200987	9.985411	-0.015625	-0.002014	0.099854	-1.289411	1.430263	-0.070128
8152	0	-1.579901	-0.212389	10.009907	-0.015801	-0.002128	0.100099	-1.286471	1.432030	-0.073409
8153	0	-1.580441	-0.225513	9.985417	-0.015808	-0.002258	0.099854	-1.284219	1.432351	-0.073775
8154	0	-1.543180	-0.188520	10.022108	-0.015434	-0.001886	0.100221	-1.284192	1.434039	-0.078934
8155	0	-1.580927	-0.183019	10.028059	-0.015808	-0.001831	0.100281	-1.284495	1.439880	-0.084141
8156	0	-1.550168	-0.207350	10.003632	-0.015506	-0.002074	0.100036	-1.285029	1.439776	-0.078809
8157	0	-1.524746	-0.146098	9.985530	-0.015259	-0.001465	0.099854	-1.281954	1.431339	-0.075683
8158	0	-1.529584	-0.133582	9.967358	-0.015298	-0.001335	0.099673	-1.284020	1.433478	-0.079510
8159	0	-1.544230	-0.201427	9.997552	-0.015442	-0.002014	0.099976	-1.285490	1.438512	-0.077634
8160	0	-1.525932	-0.188967	10.009683	-0.015260	-0.001893	0.100097	-1.282982	1.442543	-0.081567
8161	0	-1.531997	-0.182798	9.985355	-0.015320	-0.001831	0.099854	-1.280843	1.447286	-0.076659
8162	0	-1.556273	-0.206710	10.064736	-0.015565	-0.002069	0.100647	-1.279511	1.449353	-0.074453
8163	0	-1.562444	-0.201486	10.052498	-0.015625	-0.002014	0.100525	-1.281693	1.453321	-0.068156
8164	0	-1.538019	-0.201627	10.076900	-0.015380	-0.002016	0.100769	-1.283258	1.458195	-0.066801
8165	0	-1.562735	-0.225486	10.107393	-0.015625	-0.002258	0.101074	-1.280713	1.465372	-0.071545
8166	0	-1.575064	-0.200717	10.076828	-0.015752	-0.002007	0.100768	-1.281728	1.468585	-0.067198
8167	0	-1.568392	-0.201242	10.015906	-0.015686	-0.002014	0.100159	-1.281133	1.470742	-0.063696
8168	0	-1.592282	-0.212885	10.064763	-0.015926	-0.002133	0.100647	-1.277441	1.471288	-0.058714
8169	0	-1.586810	-0.213149	10.083034	-0.015869	-0.002136	0.100830	-1.273459	1.474645	-0.058525
8170	0	-1.555510	-0.212992	10.022076	-0.015562	-0.002128	0.100220	-1.277365	1.471250	-0.057827
8171	0	-1.555871	-0.188711	10.107512	-0.015564	-0.001892	0.101074	-1.273121	1.469848	-0.053665
8172	0	-1.579246	-0.212132	10.040471	-0.015798	-0.002127	0.100404	-1.268392	1.468500	-0.052799
8173	0	-1.531803	-0.176749	10.034211	-0.015320	-0.001770	0.100342	-1.266879	1.471010	-0.051536
8174	0	-1.525022	-0.181836	10.003749	-0.015255	-0.001826	0.100037	-1.259228	1.470086	-0.052560
8175	0	-1.549490	-0.207759	10.064816	-0.015503	-0.002075	0.100647	-1.263220	1.465463	-0.054688
8176	0	-1.511428	-0.201439	10.028370	-0.015121	-0.002019	0.100283	-1.259437	1.462910	-0.051280
8177	0	-1.549268	-0.201102	10.003827	-0.015503	-0.002014	0.100037	-1.257177	1.455681	-0.051256
8178	0	-1.529659	-0.212944	10.028413	-0.015300	-0.002131	0.100284	-1.257284	1.456524	-0.054295
8179	0	-1.555949	-0.201530	9.985419	-0.015564	-0.002014	0.099854	-1.259916	1.455923	-0.054168
8180	0	-1.554770	-0.201303	9.991678	-0.015555	-0.002017	0.099916	-1.256682	1.451597	-0.060290
8181	0	-1.543175	-0.189115	9.967200	-0.015442	-0.001892	0.099670	-1.256952	1.444472	-0.058061
8182	0	-1.548050	-0.201038	10.010095	-0.015483	-0.002013	0.100101	-1.255079	1.446231	-0.060226
8183	0	-1.568114	-0.188934	9.985434	-0.015686	-0.001892	0.099854	-1.253267	1.445117	-0.063575
8184	0	-1.549014	-0.194462	9.881746	-0.015493	-0.001948	0.098817	-1.250350	1.445883	-0.062998
8185	0	-1.537379	-0.195213	9.930531	-0.015381	-0.001953	0.099304	-1.250562	1.442264	-0.059757
8186	0	-1.548363	-0.213483	9.918483	-0.015489	-0.002135	0.099184	-1.251401	1.441035	-0.058515
8187	0	-1.531417	-0.201457	9.948817	-0.015320	-0.002014	0.099487	-1.253177	1.439029	-0.061518
8188	0	-1.524601	-0.177167	9.948845	-0.015247	-0.001771	0.099488	-1.255260	1.441942	-0.066575
8189	0	-1.525470	-0.183088	10.015932	-0.015259	-0.001831	0.100159	-1.256408	1.441803	-0.064328
8190	0	-1.555419	-0.177296	9.961061	-0.015556	-0.001770	0.099610	-1.261062	1.443829	-0.065808
8191	0	-1.538015	-0.231695	10.021989	-0.015381	-0.002319	0.100220	-1.259691	1.447513	-0.066639
8192	0	-1.550279	-0.207267	10.021955	-0.015502	-0.002070	0.100220	-1.263596	1.452985	-0.062436
8193	0	-1.550143	-0.201230	9.997586	-0.015503	-0.002014	0.099976	-1.262850	1.455800	-0.060895
8194	0	-1.537753	-0.182498	10.034193	-0.015378	-0.001828	0.100342	-1.260563	1.459772	-0.061033
8195	0	-1.561973	-0.219650	10.040367	-0.015625	-0.002197	0.100403	-1.261036	1.458277	-0.060970
8196	0	-1.561170	-0.189048	10.046527	-0.015615	-0.001891	0.100465	-1.261613	1.459559	-0.063289
8197	0	-1.592869	-0.195049	10.040312	-0.015930	-0.001953	0.100403	-1.259938	1.462340	-0.067554
8198	0	-1.562051	-0.243592	10.070828	-0.015622	-0.002437	0.100708	-1.260480	1.465006	-0.065743
8199	0	-1.544147	-0.207732	10.107424	-0.015442	-0.002075	0.101074	-1.264201	1.469025	-0.066883
8200	0	-1.592845	-0.232569	10.058617	-0.015930	-0.002324	0.100586	-1.267279	1.471556	-0.068849
8201	0	-1.550147	-0.200814	10.064732	-0.015503	-0.002014	0.100647	-1.261833	1.474387	-0.069826
8202	0	-1.549842	-0.206622	10.107442	-0.015500	-0.002064	0.101074	-1.265953	1.477036	-0.070423
8203	0	-1.543700	-0.201360	10.119705	-0.015442	-0.002014	0.101196	-1.266677	1.476009	-0.068231
8204	0	-1.555155	-0.200984	10.077051	-0.015554	-0.002013	0.100770	-1.264195	1.477195	-0.073422
8205	0	-1.531603	-0.201035	10.058659	-0.015320	-0.002014	0.100586	-1.261225	1.477339	-0.075287
8206	0	-1.542836	-0.175954	10.028267	-0.015434	-0.001762	0.100282	-1.259349	1.475098	-0.072418
8207	0	-1.537635	-0.189118	10.003733	-0.015381	-0.001892	0.100037	-1.259649	1.474411	-0.074163
8208	0	-1.549044	-0.194799	10.034343	-0.015494	-0.001952	0.100343	-1.256279	1.474454	-0.072561
8209	0	-1.537135	-0.188784	9.985506	-0.015381	-0.001892	0.099854	-1.252749	1.467973	-0.078893
8210	0	-1.535642	-0.206166	9.991836	-0.015362	-0.002068	0.099917	-1.247375	1.466293	-0.080001
8211	0	-1.562140	-0.201218	9.979308	-0.015625	-0.002014	0.099792	-1.246544	1.466700	-0.074627
8212	0	-1.555418	-0.218968	9.967193	-0.015557	-0.002193	0.099671	-1.243611	1.467614	-0.073583
8213	0	-1.592234	-0.231809	9.991583	-0.015930	-0.002319	0.099915	-1.243587	1.463142	-0.069856
8214	0	-1.548020	-0.212827	10.065016	-0.015488	-0.002134	0.100649	-1.238118	1.459123	-0.070289
8215	0	-1.574440	-0.207560	9.948772	-0.015747	-0.002075	0.099487	-1.239924	1.460538	-0.069222
8216	0	-1.555602	-0.213444	9.967096	-0.015559	-0.002137	0.099670	-1.238086	1.461330	-0.075761
8217	0	-1.555951	-0.231490	10.009845	-0.015564	-0.002319	0.100098	-1.234433	1.460731	-0.075172
8218	0	-1.543132	-0.206634	9.942754	-0.015433	-0.002067	0.099427	-1.235487	1.462930	-0.074249
8219	0	-1.543668	-0.194927	9.961026	-0.015442	-0.001953	0.099609	-1.232454	1.461419	-0.072447
8220	0	-1.536991	-0.194133	9.991566	-0.015370	-0.001945	0.099916	-1.229105	1.465390	-0.073239
8221	0	-1.525770	-0.201366	10.009783	-0.015259	-0.002014	0.100098	-1.229922	1.468657	-0.070082
8222	0	-1.543690	-0.201213	9.979300	-0.015440	-0.002014	0.099792	-1.229004	1.469625	-0.066184
8223	0	-1.544078	-0.189106	9.942646	-0.015442	-0.001892	0.099426	-1.229207	1.472839	-0.063961
8224	0	-1.555498	-0.194806	10.003780	-0.015562	-0.001952	0.100037	-1.225883	1.469196	-0.063242
8225	0	-1.532258	-0.195675	10.040234	-0.015320	-0.001953	0.100403	-1.231339	1.476824	-0.062536
8226	0	-1.532465	-0.190356	10.027892	-0.015326	-0.001900	0.100279	-1.237039	1.480272	-0.062621
8227	0	-1.531955	-0.219409	10.009777	-0.015320	-0.002197	0.100098	-1.234820	1.484443	-0.060009
8228	0	-1.525812	-0.188766	10.034187	-0.015259	-0.001886	0.100342	-1.237658	1.488173	-0.060407
8229	0	-1.555958	-0.195141	10.040354	-0.015564	-0.001953	0.100403	-1.237144	1.487713	-0.053122
8230	0	-1.567443	-0.225954	10.034313	-0.015677	-0.002255	0.100343	-1.243171	1.488771	-0.050272
8231	0	-1.556201	-0.225883	10.058623	-0.015564	-0.002258	0.100586	-1.245119	1.491015	-0.050628
8232	0	-1.592341	-0.213701	10.052539	-0.015926	-0.002138	0.100525	-1.245232	1.492139	-0.047833
8233	0	-1.556031	-0.201280	10.034239	-0.015564	-0.002014	0.100342	-1.245105	1.492479	-0.044329
8234	0	-1.567411	-0.195584	10.052659	-0.015679	-0.001951	0.100526	-1.251648	1.490946	-0.048192
8235	0	-1.561699	-0.195227	10.077030	-0.015625	-0.001953	0.100769	-1.252026	1.486291	-0.048067
8236	0	-1.572637	-0.188848	9.997840	-0.015732	-0.001891	0.099977	-1.250377	1.484530	-0.046204
8237	0	-1.561861	-0.195274	10.003763	-0.015625	-0.001953	0.100037	-1.251309	1.481688	-0.046917
8238	0	-1.530563	-0.195115	10.003884	-0.015307	-0.001953	0.100039	-1.250452	1.484117	-0.045340
8239	0	-1.543632	-0.200846	10.077001	-0.015442	-0.002014	0.100769	-1.245434	1.482280	-0.040171
8240	0	-1.542242	-0.199849	10.016113	-0.015431	-0.002004	0.100160	-1.240921	1.476452	-0.038816
8241	0	-1.531154	-0.213447	10.028207	-0.015320	-0.002136	0.100281	-1.240298	1.471463	-0.035609
8242	0	-1.535766	-0.194435	10.010075	-0.015365	-0.001950	0.100100	-1.234989	1.467951	-0.031346
8243	0	-1.549698	-0.207642	9.973234	-0.015503	-0.002075	0.099731	-1.237768	1.465602	-0.024726
8244	0	-1.512264	-0.177403	9.973278	-0.015125	-0.001773	0.099732	-1.240420	1.466997	-0.029971
8245	0	-1.525092	-0.195333	9.973265	-0.015259	-0.001953	0.099731	-1.242027	1.462431	-0.028486
8246	0	-1.530029	-0.195451	9.979504	-0.015305	-0.001954	0.099794	-1.243890	1.461988	-0.028300
8247	0	-1.531423	-0.207470	9.973232	-0.015320	-0.002075	0.099731	-1.244698	1.460026	-0.026159
8248	0	-1.530584	-0.189060	9.954986	-0.015309	-0.001892	0.099549	-1.244383	1.460474	-0.026809
8249	0	-1.556103	-0.207438	9.948778	-0.015564	-0.002075	0.099487	-1.244828	1.461557	-0.027396
8250	0	-1.537263	-0.182601	9.985398	-0.015375	-0.001830	0.099854	-1.241540	1.463100	-0.030199
8251	0	-1.531753	-0.152432	9.979286	-0.015320	-0.001526	0.099792	-1.241132	1.464918	-0.028863
8252	0	-1.531120	-0.176580	9.948807	-0.015316	-0.001767	0.099487	-1.240961	1.463844	-0.026096
8253	0	-1.544147	-0.176837	10.009775	-0.015442	-0.001770	0.100098	-1.240438	1.467782	-0.027966
8254	0	-1.550467	-0.207026	9.960915	-0.015503	-0.002072	0.099609	-1.239415	1.474203	-0.032805
8255	0	-1.562580	-0.188957	10.021965	-0.015625	-0.001892	0.100220	-1.237895	1.479521	-0.035877
8256	0	-1.550339	-0.194688	10.052420	-0.015505	-0.001948	0.100524	-1.237597	1.482319	-0.035870
8257	0	-1.574674	-0.195043	10.009776	-0.015747	-0.001953	0.100098	-1.235885	1.486362	-0.036603
8258	0	-1.580494	-0.231846	9.985393	-0.015808	-0.002315	0.099854	-1.241666	1.487188	-0.039595
8259	0	-1.556172	-0.182734	9.973186	-0.015564	-0.001831	0.099731	-1.238783	1.489020	-0.043614
8260	0	-1.561673	-0.194097	10.052570	-0.015621	-0.001946	0.100525	-1.233944	1.488356	-0.043952
8261	0	-1.525574	-0.170202	10.046445	-0.015259	-0.001709	0.100464	-1.227415	1.489253	-0.048625
8262	0	-1.519179	-0.187773	10.040384	-0.015192	-0.001879	0.100404	-1.227668	1.493443	-0.047162
8263	0	-1.532296	-0.170993	10.034130	-0.015320	-0.001709	0.100342	-1.230100	1.501461	-0.048447
8264	0	-1.538702	-0.182532	10.027907	-0.015388	-0.001833	0.100279	-1.222848	1.505328	-0.043581
8265	0	-1.525399	-0.170681	10.022049	-0.015259	-0.001709	0.100220	-1.221779	1.504329	-0.036565
8266	0	-1.549365	-0.188786	10.040375	-0.015493	-0.001888	0.100404	-1.222660	1.509044	-0.037294
8267	0	-1.549848	-0.188855	10.052565	-0.015503	-0.001892	0.100525	-1.220052	1.508439	-0.033676
8268	0	-1.554717	-0.206378	10.052722	-0.015555	-0.002069	0.100526	-1.216070	1.503519	-0.033094
8269	0	-1.555987	-0.220059	10.034236	-0.015564	-0.002197	0.100342	-1.221202	1.503295	-0.031735
8270	0	-1.554753	-0.220616	9.985581	-0.015556	-0.002205	0.099854	-1.223970	1.497621	-0.029928
8271	0	-1.543286	-0.231998	9.991593	-0.015442	-0.002319	0.099915	-1.226068	1.491706	-0.027878
8272	0	-1.529765	-0.232215	9.918479	-0.015303	-0.002321	0.099184	-1.228471	1.490364	-0.026707
8273	0	-1.567781	-0.238071	9.985480	-0.015686	-0.002380	0.099854	-1.230260	1.485385	-0.022765
8274	0	-1.585054	-0.237838	10.010001	-0.015853	-0.002381	0.100100	-1.228301	1.487080	-0.022089
8275	0	-1.598403	-0.256073	10.046508	-0.015991	-0.002563	0.100464	-1.226584	1.483331	-0.021181
8276	0	-1.579228	-0.194613	9.942846	-0.015794	-0.001948	0.099428	-1.225497	1.486056	-0.017347
8277	0	-1.574674	-0.201370	9.960944	-0.015747	-0.002014	0.099609	-1.226396	1.490135	-0.012744
8278	0	-1.537467	-0.164537	9.948830	-0.015381	-0.001648	0.099487	-1.224823	1.487431	-0.012600
8279	0	-1.525626	-0.170852	10.015908	-0.015259	-0.001709	0.100159	-1.225699	1.489020	-0.010171
8280	0	-1.561710	-0.207137	9.936581	-0.015620	-0.002075	0.099365	-1.222765	1.489881	-0.003523
8281	0	-1.537562	-0.183383	9.961013	-0.015381	-0.001831	0.099609	-1.227297	1.488296	-0.005063
8282	0	-1.524511	-0.208409	9.948868	-0.015248	-0.002081	0.099488	-1.232272	1.489048	-0.006719
8283	0	-1.507118	-0.207314	9.985424	-0.015076	-0.002075	0.099854	-1.231310	1.488293	-0.009885
8284	0	-1.524837	-0.218896	10.028209	-0.015250	-0.002193	0.100282	-1.227646	1.490649	-0.007867
8285	0	-1.519334	-0.243859	10.040357	-0.015198	-0.002441	0.100403	-1.225864	1.490047	-0.003590
8286	0	-1.543001	-0.213059	9.954982	-0.015433	-0.002131	0.099549	-1.226319	1.490724	0.002362
8287	0	-1.544002	-0.207448	10.003693	-0.015442	-0.002075	0.100037	-1.226914	1.493014	0.005177
8288	0	-1.525204	-0.171070	10.070841	-0.015255	-0.001708	0.100708	-1.231317	1.494146	0.011398
8289	0	-1.562045	-0.183218	10.058662	-0.015625	-0.001831	0.100586	-1.233944	1.493364	0.009951
8290	0	-1.536986	-0.171219	10.028208	-0.015372	-0.001712	0.100282	-1.235705	1.495003	0.009065
8291	0	-1.544048	-0.164573	10.083033	-0.015442	-0.001648	0.100830	-1.234613	1.497842	0.008502
8292	0	-1.543963	-0.207216	10.046376	-0.015439	-0.002071	0.100464	-1.236851	1.502904	0.004433
8293	0	-1.537756	-0.188817	10.064755	-0.015381	-0.001892	0.100647	-1.233831	1.503586	0.008603
8294	0	-1.549427	-0.206788	9.997684	-0.015496	-0.002068	0.099977	-1.235581	1.505744	0.010279
8295	0	-1.543350	-0.213606	10.015999	-0.015442	-0.002136	0.100159	-1.236723	1.500530	0.007233
8296	0	-1.523745	-0.213626	9.985621	-0.015243	-0.002136	0.099855	-1.238103	1.499025	0.003804
8297	0	-1.549686	-0.231810	10.034276	-0.015503	-0.002319	0.100342	-1.238069	1.496489	0.002842
8298	0	-1.530313	-0.207196	9.979427	-0.015308	-0.002073	0.099793	-1.237972	1.494901	0.005878
8299	0	-1.531657	-0.201078	10.028133	-0.015320	-0.002014	0.100281	-1.235571	1.495627	0.010991
8300	0	-1.567351	-0.206275	10.009965	-0.015679	-0.002069	0.100099	-1.230451	1.493355	0.014570
8301	0	-1.556060	-0.194858	10.058655	-0.015564	-0.001953	0.100586	-1.226710	1.493915	0.013829
8302	0	-1.567024	-0.200770	10.064930	-0.015679	-0.002006	0.100648	-1.230425	1.487901	0.008215
8303	0	-1.537827	-0.188802	9.985399	-0.015381	-0.001892	0.099854	-1.227179	1.489322	0.007882
8304	0	-1.555447	-0.194660	9.973216	-0.015559	-0.001945	0.099731	-1.229783	1.488270	0.003710
8305	0	-1.555766	-0.177214	9.954929	-0.015564	-0.001770	0.099548	-1.233624	1.485478	0.008404
8306	0	-1.554532	-0.201814	9.967235	-0.015552	-0.002019	0.099671	-1.234120	1.482722	0.009640
8307	0	-1.537748	-0.201299	9.979302	-0.015381	-0.002014	0.099792	-1.234155	1.483229	0.006457
8308	0	-1.543413	-0.225249	9.985473	-0.015435	-0.002256	0.099854	-1.231057	1.486330	-0.000016
8309	0	-1.531786	-0.219946	9.985377	-0.015320	-0.002197	0.099854	-1.234884	1.488442	-0.005630
8310	0	-1.525159	-0.201109	10.003729	-0.015255	-0.002019	0.100037	-1.227413	1.488976	-0.005460
8311	0	-1.555864	-0.219621	10.022058	-0.015564	-0.002197	0.100220	-1.227579	1.487270	-0.010113
8312	0	-1.573375	-0.219566	9.985491	-0.015737	-0.002195	0.099854	-1.229278	1.488406	-0.012408
8313	0	-1.537860	-0.176972	10.034215	-0.015381	-0.001770	0.100342	-1.230312	1.490198	-0.015478
8314	0	-1.555734	-0.189458	10.022012	-0.015560	-0.001892	0.100220	-1.234508	1.491379	-0.015866
8315	0	-1.543815	-0.183167	10.003719	-0.015442	-0.001831	0.100037	-1.236587	1.491475	-0.019227
8316	0	-1.555262	-0.201253	9.973305	-0.015556	-0.002016	0.099732	-1.233949	1.491593	-0.022602
8317	0	-1.555865	-0.213429	10.034266	-0.015564	-0.002136	0.100342	-1.233119	1.489907	-0.023220
8318	0	-1.561113	-0.200708	10.070955	-0.015615	-0.002010	0.100709	-1.230867	1.490490	-0.020169
8319	0	-1.561968	-0.219921	10.034258	-0.015625	-0.002197	0.100342	-1.234431	1.488804	-0.022197
8320	0	-1.554732	-0.238319	10.022168	-0.015553	-0.002385	0.100221	-1.233607	1.486159	-0.027720
8321	0	-1.543777	-0.231748	10.046454	-0.015442	-0.002319	0.100464	-1.232903	1.485845	-0.026855
[truncated: 515 more rows]
