# Supplementary material for: Properties of traditional bamboo carrying poles have implications for user interactions
Source: PLoS One. 2018 May 10;13(5):e0196208. doi: 10.1371/journal.pone.0196208 (PMC5945030; doi:10.1371/journal.pone.0196208)
Supplement: S1 Text — (ZIP) [file pone.0196208.s005.zip › ResTest_PoleG_MeLoad1.txt]

// Start Time: Unknown
// Update Rate: 100.0Hz
// Filter Profile: human (34.3)
// Firmware Version: 2.1.4
PacketCounter	SampleTimeFine	Acc_X	Acc_Y	Acc_Z	VelInc_X	VelInc_Y	VelInc_Z	Roll	Pitch	Yaw	Latitude	Longitude	Altitude	Vel_X	Vel_Y	Vel_Z
55232	0	1.148858	-0.529393	8.969309	0.011414	-0.005262	0.089705	-1.577560	-2.733017	-0.053563
55233	0	1.100831	-0.824981	8.501030	0.010925	-0.008240	0.085022	-1.591627	-2.844369	-0.058151
55234	0	0.986252	-0.342834	6.887378	0.009777	-0.003373	0.068889	-1.683666	-2.986561	-0.065008
55235	0	1.459576	-1.729930	8.627650	0.014465	-0.017273	0.086304	-1.719626	-3.158547	-0.064199
55236	0	1.546864	-0.733509	9.868358	0.015311	-0.007385	0.098704	-1.663043	-3.340719	-0.056395
55237	0	1.536193	-0.872716	10.288621	0.015198	-0.008789	0.102905	-1.595751	-3.523044	-0.041442
55238	0	1.893446	-0.590251	10.630706	0.018771	-0.005977	0.106332	-1.517625	-3.698574	-0.027741
55239	0	2.121614	0.321446	10.641256	0.021057	0.003174	0.106445	-1.474814	-3.868600	-0.005247
55240	0	2.511691	0.118402	10.707050	0.024978	0.001240	0.107102	-1.534761	-4.017328	0.000462
55241	0	2.576630	0.840040	12.021704	0.025635	0.008484	0.120239	-1.615226	-4.144227	-0.010857
55242	0	2.209722	-0.717756	12.254012	0.021999	-0.007130	0.122561	-1.660392	-4.235683	-0.015274
55243	0	2.204001	-1.834590	11.760616	0.021973	-0.018372	0.117615	-1.635984	-4.301304	-0.007586
55244	0	2.484952	0.301150	12.221034	0.024798	0.002921	0.122223	-1.552186	-4.348730	0.004902
55245	0	2.174867	0.547287	12.523887	0.021729	0.005432	0.125244	-1.515297	-4.366622	0.013306
55246	0	2.064925	0.442188	12.896222	0.020671	0.004478	0.128957	-1.564976	-4.347529	0.008227
55247	0	2.002536	-0.324512	12.445775	0.020081	-0.003174	0.124451	-1.629669	-4.296920	0.000526
55248	0	2.185037	-0.283384	12.234247	0.021925	-0.002766	0.122331	-1.692312	-4.227050	-0.001602
55249	0	1.942641	-0.275027	12.141568	0.019531	-0.002747	0.121399	-1.695061	-4.128181	-0.005209
55250	0	1.863465	-0.982420	12.225037	0.018770	-0.009895	0.122224	-1.628104	-4.001194	-0.006268
55251	0	1.918752	-0.515158	11.910720	0.019348	-0.005188	0.119080	-1.592286	-3.846743	-0.006857
55252	0	1.722128	-0.538030	11.329641	0.017394	-0.005363	0.113271	-1.608028	-3.672231	-0.012854
55253	0	1.373640	-1.019302	10.908695	0.013916	-0.010132	0.109070	-1.670745	-3.484274	-0.021189
55254	0	1.112187	-1.108047	10.605882	0.011308	-0.011045	0.106043	-1.708264	-3.284124	-0.031515
55255	0	1.458097	-0.524260	10.122417	0.014771	-0.005249	0.101196	-1.699722	-3.069830	-0.035974
55256	0	1.416594	-1.209623	9.603466	0.014349	-0.012135	0.096003	-1.652987	-2.852115	-0.038343
55257	0	1.191910	-0.710703	9.017375	0.012085	-0.007141	0.090149	-1.608804	-2.641714	-0.040355
55258	0	1.041228	-0.993086	8.405075	0.010554	-0.009947	0.084031	-1.586201	-2.448942	-0.039522
55259	0	0.916329	-0.245654	7.795494	0.009277	-0.002441	0.077942	-1.607504	-2.281397	-0.043191
55260	0	1.229997	-0.089029	7.933670	0.012402	-0.000886	0.079321	-1.612595	-2.134338	-0.040848
55261	0	1.780391	-0.311548	7.582425	0.017883	-0.003113	0.075806	-1.614469	-2.014309	-0.034495
55262	0	1.474935	-0.188328	7.127022	0.014804	-0.001897	0.071259	-1.592157	-1.926645	-0.035735
55263	0	1.272176	-0.902010	7.373805	0.012756	-0.009033	0.073730	-1.571308	-1.873338	-0.031164
55264	0	1.469933	-0.067985	6.892389	0.014707	-0.000709	0.068922	-1.522829	-1.860710	-0.018743
55265	0	1.844758	0.539993	7.518958	0.018433	0.005371	0.075195	-1.478876	-1.883066	-0.011409
55266	0	1.788819	0.275224	7.419984	0.017851	0.002742	0.074209	-1.464113	-1.941324	-0.014820
55267	0	1.757464	-0.751418	8.140787	0.017517	-0.007507	0.081421	-1.473835	-2.022303	-0.008752
55268	0	1.794644	-0.430483	7.862960	0.017872	-0.004286	0.078648	-1.501082	-2.130868	0.002304
55269	0	1.638957	0.314792	7.932756	0.016296	0.003174	0.079346	-1.538777	-2.265197	0.008345
55270	0	1.714437	0.041897	7.964801	0.017033	0.000436	0.079672	-1.563974	-2.425968	0.012028
55271	0	1.426708	0.886849	6.455756	0.014160	0.008911	0.064575	-1.640985	-2.617400	0.008064
55272	0	1.541795	-1.446410	8.717885	0.015246	-0.014460	0.087210	-1.648046	-2.842421	0.020362
55273	0	1.698040	-0.767655	9.921100	0.016785	-0.007690	0.099243	-1.633424	-3.068007	0.033304
55274	0	1.829923	0.212277	9.986634	0.018094	0.002103	0.099904	-1.612161	-3.303080	0.047037
55275	0	1.680327	-0.673572	10.037198	0.016602	-0.006775	0.100403	-1.569291	-3.532801	0.057919
55276	0	1.755244	-0.805637	10.750582	0.017339	-0.008035	0.107542	-1.593624	-3.760169	0.066866
55277	0	1.571098	-0.670133	11.587502	0.015503	-0.006653	0.115906	-1.642516	-3.965655	0.078327
55278	0	1.625255	-0.901052	11.965496	0.016054	-0.008951	0.119686	-1.700154	-4.155499	0.089128
55279	0	1.842030	0.017424	12.198366	0.018250	0.000183	0.122009	-1.709471	-4.316161	0.090165
55280	0	1.842795	-1.339503	12.194038	0.018288	-0.013446	0.121956	-1.662999	-4.447161	0.091587
55281	0	2.055797	-1.183629	12.712444	0.020447	-0.011902	0.127136	-1.605142	-4.547183	0.104201
55282	0	2.202470	-0.240338	13.197236	0.021959	-0.002428	0.131983	-1.584296	-4.603742	0.112090
55283	0	2.114818	0.223001	12.969531	0.021118	0.002258	0.129700	-1.609235	-4.630467	0.109456
55284	0	2.127930	-0.388359	12.865174	0.021299	-0.003840	0.128650	-1.647122	-4.612573	0.111073
55285	0	2.094297	-0.263228	12.989123	0.020996	-0.002625	0.129883	-1.653552	-4.565874	0.106856
55286	0	2.214686	-0.485875	12.826864	0.022234	-0.004899	0.128252	-1.617316	-4.488127	0.105403
55287	0	2.300696	0.059760	12.532806	0.023132	0.000549	0.125305	-1.572746	-4.373624	0.102055
55288	0	2.292605	-0.203080	12.049857	0.023074	-0.002044	0.120470	-1.559362	-4.232763	0.100985
55289	0	2.247217	-0.076154	11.764757	0.022644	-0.000732	0.117615	-1.586235	-4.065572	0.091600
55290	0	2.144748	-0.442686	11.484135	0.021637	-0.004391	0.114807	-1.620356	-3.876698	0.087762
55291	0	1.897252	-0.665948	10.971330	0.019165	-0.006653	0.109680	-1.625716	-3.675995	0.083407
55292	0	1.787202	-0.494146	10.513798	0.018064	-0.004957	0.105104	-1.607149	-3.467468	0.080788
55293	0	1.702755	-0.399714	9.952034	0.017212	-0.004028	0.099487	-1.569971	-3.255326	0.079082
55294	0	1.588294	-0.621227	9.640783	0.016061	-0.006227	0.096377	-1.551796	-3.044225	0.071800
55295	0	1.533463	-0.604660	9.335034	0.015503	-0.006042	0.093323	-1.555503	-2.838025	0.064178
55296	0	1.387845	-0.441740	8.771993	0.014027	-0.004403	0.087697	-1.572802	-2.644769	0.057343
55297	0	1.250765	-0.404464	8.223295	0.012634	-0.004028	0.082214	-1.594290	-2.468622	0.051938
55298	0	1.215984	-0.491588	7.878755	0.012269	-0.004915	0.078771	-1.594281	-2.310149	0.046432
55299	0	1.206657	-0.500074	7.478122	0.012146	-0.005005	0.074768	-1.587308	-2.188690	0.041030
55300	0	1.339146	-0.644534	7.486994	0.013452	-0.006462	0.074858	-1.561194	-2.096898	0.040645
55301	0	1.442572	-0.363593	7.422775	0.014465	-0.003662	0.074219	-1.520254	-2.035775	0.046081
55302	0	1.473380	-0.175370	7.503247	0.014751	-0.001779	0.075028	-1.482104	-2.008798	0.049652
55303	0	1.544323	-0.126776	7.604977	0.015442	-0.001282	0.076050	-1.460792	-2.010675	0.055242
55304	0	1.595327	0.002300	7.976795	0.015933	0.000029	0.079772	-1.469045	-2.039889	0.054410
55305	0	1.578649	-0.263836	8.208427	0.015747	-0.002625	0.082092	-1.488602	-2.094988	0.054321
55306	0	1.569765	-0.217904	8.145465	0.015642	-0.002164	0.081466	-1.510139	-2.173048	0.056337
55307	0	1.581555	-0.141600	7.951501	0.015747	-0.001404	0.079529	-1.527980	-2.271667	0.061105
55308	0	1.541683	-0.223117	7.685887	0.015329	-0.002221	0.076877	-1.543183	-2.401862	0.070743
55309	0	1.450502	0.056936	6.858267	0.014404	0.000610	0.068604	-1.612376	-2.570373	0.070613
55310	0	1.505174	-1.073196	8.848002	0.014909	-0.010727	0.088505	-1.619624	-2.755443	0.083618
55311	0	1.530499	-0.658310	9.604332	0.015137	-0.006592	0.096069	-1.610391	-2.955895	0.094755
55312	0	1.485408	0.249201	9.782267	0.014686	0.002459	0.097849	-1.572534	-3.152760	0.110823
55313	0	1.567887	-0.911871	9.805899	0.015503	-0.009155	0.098083	-1.531289	-3.357960	0.124229
55314	0	1.539869	-0.573423	10.734451	0.015216	-0.005719	0.107371	-1.548318	-3.552888	0.137393
55315	0	1.592614	-0.389146	10.916434	0.015747	-0.003845	0.109192	-1.597560	-3.740697	0.145385
55316	0	1.703423	-0.540083	11.600095	0.016860	-0.005348	0.116029	-1.650146	-3.912621	0.157542
55317	0	1.742507	-0.628986	11.545552	0.017273	-0.006287	0.115479	-1.654269	-4.063459	0.161442
55318	0	1.863809	-1.302372	11.895277	0.018502	-0.013069	0.118969	-1.611709	-4.194231	0.175295
55319	0	1.932528	-0.804582	12.315815	0.019226	-0.008118	0.123169	-1.546027	-4.286320	0.183022
55320	0	1.931743	0.157991	12.526016	0.019244	0.001550	0.125272	-1.519065	-4.352638	0.197619
55321	0	1.963203	0.009387	12.151461	0.019592	0.000122	0.121521	-1.545609	-4.390254	0.197317
55322	0	2.109096	-0.358544	12.424764	0.021077	-0.003537	0.124251	-1.589752	-4.403222	0.192320
55323	0	2.042425	-0.600237	12.512475	0.020447	-0.005981	0.125122	-1.608528	-4.382787	0.188812
55324	0	2.138751	-0.366038	12.330709	0.021440	-0.003704	0.123297	-1.567850	-4.334468	0.191074
55325	0	1.951036	-0.287000	12.171870	0.019592	-0.002930	0.121704	-1.511538	-4.257325	0.194681
55326	0	2.239017	-0.425902	11.736295	0.022486	-0.004280	0.117344	-1.490241	-4.164129	0.196211
55327	0	2.295196	0.100607	11.580771	0.023071	0.001038	0.115784	-1.520068	-4.046079	0.191803
55328	0	2.178761	-0.131986	11.432665	0.021920	-0.001284	0.114302	-1.554986	-3.913451	0.184037
55329	0	2.183013	-0.538542	10.793840	0.021973	-0.005371	0.107910	-1.569043	-3.762548	0.173840
55330	0	2.032843	-0.348469	10.445322	0.020476	-0.003508	0.104424	-1.542970	-3.600602	0.167038
55331	0	1.804002	-1.236252	10.006695	0.018188	-0.012390	0.100037	-1.510214	-3.431391	0.166462
55332	0	1.511931	-0.858638	9.937903	0.015269	-0.008613	0.099354	-1.478913	-3.259164	0.171228
55333	0	1.182642	-0.507505	9.523144	0.011963	-0.005066	0.095215	-1.489032	-3.095281	0.183687
55334	0	1.237068	0.405637	9.239981	0.012495	0.004070	0.092382	-1.505190	-2.940333	0.184365
55335	0	1.314311	0.425584	8.754055	0.013245	0.004272	0.087524	-1.525745	-2.806690	0.185403
55336	0	1.301795	-0.144272	8.585822	0.013105	-0.001437	0.085845	-1.532353	-2.690318	0.178522
55337	0	1.518551	-0.842477	8.289901	0.015259	-0.008423	0.082886	-1.534494	-2.589259	0.170256
55338	0	1.659118	-1.208544	7.975194	0.016644	-0.012089	0.079741	-1.528638	-2.515020	0.173724
55339	0	1.717934	-0.755528	8.051356	0.017212	-0.007568	0.080505	-1.508633	-2.469345	0.185963
55340	0	1.877271	-0.350197	8.205193	0.018794	-0.003514	0.082047	-1.490504	-2.439616	0.193261
55341	0	1.776116	0.501351	8.270213	0.017761	0.005005	0.082703	-1.477822	-2.438822	0.201414
55342	0	1.777689	-0.059316	8.135624	0.017760	-0.000594	0.081360	-1.476572	-2.462453	0.201992
55343	0	1.700028	-0.385206	8.623597	0.016968	-0.003845	0.086243	-1.485728	-2.505812	0.202887
55344	0	1.659095	-0.655374	8.591355	0.016544	-0.006545	0.085923	-1.497299	-2.568159	0.206934
55345	0	1.446078	0.503711	7.823852	0.014404	0.005066	0.078247	-1.539705	-2.651491	0.203632
55346	0	1.393762	-0.509250	8.577712	0.013857	-0.005069	0.085792	-1.571644	-2.759452	0.205510
55347	0	1.425242	-0.511640	9.324826	0.014160	-0.005127	0.093262	-1.559341	-2.872863	0.208152
55348	0	1.456939	-0.454213	9.401261	0.014468	-0.004557	0.094028	-1.542106	-2.996121	0.224438
55349	0	1.487844	-0.053108	9.696849	0.014771	-0.000549	0.096985	-1.521287	-3.123698	0.232589
55350	0	1.497692	-0.045089	9.736160	0.014865	-0.000452	0.097379	-1.520559	-3.255628	0.238089
55351	0	1.562299	-0.332802	10.245878	0.015503	-0.003296	0.102478	-1.556902	-3.390132	0.236889
55352	0	1.708511	-0.699706	10.534220	0.016971	-0.006964	0.105363	-1.593508	-3.514752	0.238736
55353	0	1.725258	-0.747665	10.972322	0.017151	-0.007446	0.109741	-1.625472	-3.621094	0.240586
55354	0	1.689654	-0.999978	11.036253	0.016806	-0.010011	0.110375	-1.614623	-3.715635	0.249282
55355	0	1.735438	-0.711209	11.150045	0.017273	-0.007141	0.111511	-1.585401	-3.799386	0.258747
55356	0	1.762671	-0.382025	11.373643	0.017561	-0.003847	0.113746	-1.558818	-3.865746	0.263807
55357	0	1.695144	-0.385220	11.480031	0.016907	-0.003845	0.114807	-1.565858	-3.910365	0.273821
55358	0	1.745404	-0.644922	11.551824	0.017424	-0.006423	0.115524	-1.591680	-3.940809	0.273558
55359	0	1.721697	-0.600393	11.584281	0.017212	-0.005981	0.115845	-1.613607	-3.946109	0.274442
55360	0	1.726954	-0.534572	11.468362	0.017282	-0.005355	0.114681	-1.604276	-3.933444	0.273856
55361	0	1.754418	-0.411064	11.450860	0.017578	-0.004150	0.114502	-1.564414	-3.899596	0.280733
55362	0	1.813271	-0.440003	11.312088	0.018182	-0.004438	0.113111	-1.525345	-3.850096	0.283623
55363	0	1.830501	-0.183098	11.078984	0.018372	-0.001831	0.110779	-1.524510	-3.781332	0.287511
55364	0	1.816225	-0.331556	10.837196	0.018241	-0.003296	0.108359	-1.544318	-3.698483	0.285240
55365	0	1.810578	-0.459613	10.645862	0.018188	-0.004578	0.106445	-1.563221	-3.609900	0.281936
55366	0	1.885790	-0.534128	10.410721	0.018942	-0.005347	0.104092	-1.555618	-3.517849	0.284959
55367	0	1.913575	-0.376138	10.176349	0.019226	-0.003784	0.101746	-1.529093	-3.416454	0.286610
55368	0	1.939027	-0.366231	9.874797	0.019478	-0.003679	0.098730	-1.508416	-3.315147	0.287986
55369	0	2.078956	-0.140129	9.407393	0.020874	-0.001404	0.094055	-1.504252	-3.212590	0.286345
55370	0	1.843257	0.072398	9.245540	0.018511	0.000737	0.092440	-1.519322	-3.115722	0.286153
55371	0	1.702130	-0.325567	9.101553	0.017090	-0.003235	0.091003	-1.544515	-3.029933	0.280839
55372	0	1.567985	-0.347389	8.993560	0.015734	-0.003460	0.089927	-1.561314	-2.961690	0.281280
55373	0	1.552588	-0.506762	8.789727	0.015564	-0.005066	0.087891	-1.562895	-2.912501	0.279725
55374	0	1.400372	-0.219115	8.607469	0.014025	-0.002201	0.086071	-1.549099	-2.884639	0.288763
55375	0	1.458037	-0.297890	8.538980	0.014587	-0.002991	0.085388	-1.532879	-2.875473	0.294195
55376	0	1.494515	-0.235823	8.581725	0.014939	-0.002357	0.085818	-1.533556	-2.883583	0.296816
55377	0	1.607376	-0.281946	8.581102	0.016052	-0.002808	0.085815	-1.549142	-2.912699	0.296744
55378	0	1.606966	-0.565916	8.683473	0.016034	-0.005640	0.086843	-1.574309	-2.959975	0.294734
55379	0	1.604118	-0.599076	8.897964	0.015991	-0.005981	0.088989	-1.586152	-3.024706	0.300079
55380	0	1.603498	-0.471304	9.170615	0.015972	-0.004720	0.091717	-1.578069	-3.103521	0.304032
55381	0	1.594128	-0.547184	9.447153	0.015869	-0.005493	0.094482	-1.552731	-3.191266	0.307427
55382	0	1.883176	-0.501262	9.511362	0.018761	-0.005023	0.095127	-1.540498	-3.277189	0.313047
55383	0	1.838628	0.274885	9.703152	0.018311	0.002747	0.097046	-1.538215	-3.367166	0.315605
55384	0	1.812303	-0.777166	9.999109	0.018040	-0.007748	0.100008	-1.565781	-3.463039	0.319071
55385	0	1.747418	-0.308004	10.539381	0.017395	-0.003052	0.105408	-1.596565	-3.549562	0.319406
55386	0	1.908676	-0.634262	10.505758	0.019017	-0.006344	0.105070	-1.595430	-3.625783	0.324438
55387	0	1.672970	0.226249	10.735032	0.016663	0.002258	0.107361	-1.591115	-3.697612	0.330592
55388	0	1.691875	-0.235699	10.733052	0.016857	-0.002373	0.107340	-1.574527	-3.763723	0.336002
55389	0	1.744431	-0.421805	10.991625	0.017395	-0.004211	0.109924	-1.581354	-3.815516	0.341519
55390	0	1.930188	-0.302597	11.227970	0.019265	-0.003005	0.112287	-1.602342	-3.853339	0.345170
55391	0	1.930795	-0.339437	11.254413	0.019287	-0.003357	0.112549	-1.639871	-3.875054	0.344980
55392	0	1.872081	-0.631942	11.143714	0.018718	-0.006300	0.111439	-1.659338	-3.878761	0.345584
55393	0	1.866743	-0.700877	11.145240	0.018677	-0.007019	0.111450	-1.648375	-3.869731	0.349633
55394	0	1.845393	-0.551670	11.292309	0.018475	-0.005534	0.112919	-1.630254	-3.849296	0.352153
55395	0	1.808546	-0.591337	11.255595	0.018127	-0.005920	0.112549	-1.622472	-3.807151	0.353646
55396	0	1.682762	-0.340669	11.025072	0.016886	-0.003405	0.110242	-1.623853	-3.747307	0.352368
55397	0	1.598681	-0.392792	10.889557	0.016052	-0.003906	0.108887	-1.645675	-3.679108	0.349276
55398	0	1.596620	-0.670414	10.805946	0.016044	-0.006697	0.108048	-1.652611	-3.597706	0.346052
55399	0	1.547559	-0.645583	10.621494	0.015564	-0.006470	0.106201	-1.636799	-3.503073	0.340018
55400	0	1.535797	-0.520495	10.282509	0.015453	-0.005222	0.102810	-1.616482	-3.397421	0.345266
55401	0	1.504558	-0.347276	9.962341	0.015137	-0.003479	0.099609	-1.608269	-3.293158	0.346945
55402	0	1.548195	-0.341023	9.733238	0.015569	-0.003407	0.097319	-1.611406	-3.191534	0.349239
55403	0	1.566396	-0.220962	9.577752	0.015747	-0.002197	0.095764	-1.624978	-3.092729	0.346613
55404	0	1.587763	-0.503276	9.360483	0.015950	-0.005030	0.093593	-1.627610	-3.004634	0.345677
55405	0	1.610920	-0.512168	9.058808	0.016174	-0.005127	0.090576	-1.619713	-2.923001	0.349692
55406	0	1.642322	-0.382514	8.768063	0.016476	-0.003836	0.087670	-1.605070	-2.855123	0.349667
55407	0	1.699143	-0.347111	8.606728	0.017029	-0.003479	0.086060	-1.593518	-2.805963	0.352925
55408	0	1.717069	-0.370396	8.650759	0.017198	-0.003708	0.086502	-1.587697	-2.771029	0.350920
55409	0	1.683104	-0.287363	8.618434	0.016846	-0.002869	0.086182	-1.593428	-2.752156	0.353540
55410	0	1.638693	-0.160294	8.417271	0.016390	-0.001597	0.084172	-1.600348	-2.748871	0.353062
55411	0	1.600709	-0.208139	8.398120	0.015991	-0.002075	0.083984	-1.608225	-2.771158	0.355708
55412	0	1.568736	-0.270082	8.616946	0.015657	-0.002699	0.086175	-1.610576	-2.811687	0.354894
55413	0	1.548385	-0.280911	8.739488	0.015442	-0.002808	0.087402	-1.612417	-2.867413	0.354842
55414	0	1.564040	-0.281336	8.817100	0.015587	-0.002811	0.088181	-1.614615	-2.937551	0.362601
55415	0	1.563163	-0.287394	8.928245	0.015564	-0.002869	0.089294	-1.621300	-3.025015	0.366850
55416	0	1.608852	-0.325402	9.230720	0.016008	-0.003246	0.092321	-1.630914	-3.125174	0.371894
55417	0	1.638586	-0.416210	9.544317	0.016296	-0.004150	0.095459	-1.644981	-3.233241	0.377423
55418	0	1.681540	-0.515900	9.687387	0.016722	-0.005152	0.096890	-1.653639	-3.344696	0.384448
55419	0	1.694221	-0.476395	9.831091	0.016846	-0.004761	0.098328	-1.657389	-3.457791	0.393353
55420	0	1.732849	-0.489093	10.132774	0.017227	-0.004889	0.101345	-1.659092	-3.572972	0.404470
55421	0	1.786744	-0.506578	10.471829	0.017761	-0.005066	0.104736	-1.659178	-3.689863	0.407669
55422	0	1.820218	-0.440192	10.767263	0.018102	-0.004395	0.107690	-1.667167	-3.797537	0.410097
55423	0	1.840597	-0.416094	10.911442	0.018311	-0.004150	0.109131	-1.678145	-3.898344	0.418667
55424	0	1.833890	-0.448409	11.122063	0.018261	-0.004478	0.111234	-1.684808	-3.979352	0.424519
55425	0	1.843526	-0.390953	11.247727	0.018372	-0.003906	0.112488	-1.687937	-4.044921	0.431868
55426	0	1.897736	-0.373061	11.483818	0.018929	-0.003731	0.114846	-1.687533	-4.094482	0.433947
55427	0	1.901183	-0.397096	11.577866	0.018982	-0.003967	0.115784	-1.690755	-4.124937	0.436088
55428	0	1.893275	-0.379198	11.570991	0.018919	-0.003792	0.115712	-1.690455	-4.139551	0.433627
55429	0	1.885171	-0.324532	11.511335	0.018860	-0.003235	0.115112	-1.700056	-4.132276	0.435299
55430	0	1.880934	-0.374947	11.548474	0.018843	-0.003744	0.115479	-1.704443	-4.100124	0.436302
55431	0	1.874661	-0.488691	11.542580	0.018799	-0.004883	0.115417	-1.707461	-4.049299	0.434250
55432	0	1.826631	-0.507999	11.348958	0.018330	-0.005075	0.113480	-1.711870	-3.986437	0.429284
55433	0	1.811055	-0.432842	11.164618	0.018188	-0.004333	0.111633	-1.705422	-3.907390	0.432089
55434	0	1.788358	-0.450403	11.014690	0.017973	-0.004507	0.110132	-1.701000	-3.815539	0.427275
55435	0	1.723302	-0.506341	10.756030	0.017334	-0.005066	0.107544	-1.696886	-3.709056	0.427168
55436	0	1.727987	-0.536654	10.435842	0.017382	-0.005366	0.104342	-1.695704	-3.598471	0.422114
55437	0	1.710463	-0.500226	10.121463	0.017212	-0.005005	0.101196	-1.691179	-3.478184	0.419733
55438	0	1.628660	-0.432612	9.935580	0.016391	-0.004329	0.099339	-1.686550	-3.359089	0.420511
55439	0	1.619955	-0.407960	9.657434	0.016296	-0.004089	0.096558	-1.673497	-3.245301	0.419497
55440	0	1.570740	-0.467256	9.422586	0.015801	-0.004682	0.094210	-1.661067	-3.132135	0.418327
55441	0	1.566833	-0.396000	9.113939	0.015747	-0.003967	0.091125	-1.650605	-3.034329	0.414750
55442	0	1.533671	-0.315930	8.896755	0.015409	-0.003160	0.088955	-1.647656	-2.941752	0.413559
55443	0	1.563066	-0.305498	8.704599	0.015686	-0.003052	0.087036	-1.650420	-2.869959	0.414221
55444	0	1.534593	-0.348607	8.633103	0.015392	-0.003486	0.086323	-1.649695	-2.809596	0.412122
55445	0	1.565776	-0.354129	8.508817	0.015686	-0.003540	0.085083	-1.649918	-2.772590	0.417547
55446	0	1.561154	-0.317197	8.418058	0.015630	-0.003177	0.084177	-1.642475	-2.748935	0.418802
55447	0	1.586776	-0.286344	8.313033	0.015869	-0.002869	0.083130	-1.634488	-2.748208	0.418705
55448	0	1.563829	-0.346677	8.483596	0.015622	-0.003469	0.084839	-1.631444	-2.771213	0.420147
55449	0	1.571413	-0.281158	8.477250	0.015686	-0.002808	0.084778	-1.636282	-2.810451	0.418874
55450	0	1.560139	-0.343234	8.536881	0.015559	-0.003427	0.085377	-1.643535	-2.868299	0.419044
55451	0	1.531681	-0.347984	8.708696	0.015259	-0.003479	0.087097	-1.644183	-2.945786	0.423816
55452	0	1.544701	-0.415805	8.895590	0.015377	-0.004152	0.088968	-1.651104	-3.037057	0.430029
55453	0	1.613578	-0.390324	9.184341	0.016052	-0.003906	0.091858	-1.646992	-3.142369	0.437562
55454	0	1.637546	-0.365579	9.370437	0.016283	-0.003656	0.093720	-1.646096	-3.256561	0.443892
55455	0	1.627165	-0.396709	9.586979	0.016174	-0.003967	0.095886	-1.645830	-3.374146	0.444659
55456	0	1.672071	-0.397115	9.900842	0.016619	-0.003967	0.099026	-1.650264	-3.493473	0.445990
55457	0	1.737691	-0.366955	10.178870	0.017273	-0.003662	0.101807	-1.658409	-3.611722	0.451481
55458	0	1.747173	-0.429018	10.413264	0.017364	-0.004289	0.104151	-1.659864	-3.731945	0.461630
55459	0	1.798466	-0.451430	10.630626	0.017883	-0.004517	0.106323	-1.657245	-3.842479	0.463245
55460	0	1.836956	-0.438581	10.920187	0.018274	-0.004391	0.109218	-1.651801	-3.943634	0.472012
55461	0	1.851655	-0.365630	11.015459	0.018433	-0.003662	0.110168	-1.645447	-4.032241	0.476414
55462	0	1.898021	-0.370704	11.256951	0.018909	-0.003712	0.112581	-1.640343	-4.105721	0.476553
55463	0	1.891383	-0.476394	11.461500	0.018860	-0.004761	0.114624	-1.642876	-4.161032	0.482698
55464	0	1.912655	-0.373367	11.533130	0.019091	-0.003730	0.115337	-1.645954	-4.198208	0.481831
55465	0	1.894009	-0.372666	11.547526	0.018921	-0.003723	0.115479	-1.648523	-4.218687	0.485107
55466	0	1.877466	-0.464248	11.602152	0.018776	-0.004646	0.116021	-1.643751	-4.218930	0.486705
55467	0	1.859518	-0.494059	11.603127	0.018616	-0.004944	0.116028	-1.639396	-4.200196	0.486367
55468	0	1.847301	-0.414491	11.530860	0.018514	-0.004145	0.115302	-1.638333	-4.161436	0.481506
55469	0	1.837556	-0.396944	11.310736	0.018433	-0.003967	0.113098	-1.639062	-4.105313	0.477090
55470	0	1.793530	-0.470621	11.196821	0.018014	-0.004704	0.111956	-1.639161	-4.026421	0.478846
55471	0	1.810725	-0.463475	11.024304	0.018188	-0.004639	0.110229	-1.633506	-3.943745	0.469977
55472	0	1.793436	-0.456639	10.789180	0.018029	-0.004570	0.107876	-1.627864	-3.844689	0.467805
55473	0	1.766690	-0.432608	10.420337	0.017761	-0.004333	0.104187	-1.617999	-3.742731	0.461018
55474	0	1.747122	-0.401079	10.246640	0.017575	-0.004014	0.102448	-1.612674	-3.628276	0.450697
55475	0	1.717129	-0.390768	9.987101	0.017273	-0.003906	0.099854	-1.612256	-3.513360	0.449667
55476	0	1.673662	-0.390901	9.740064	0.016830	-0.003909	0.097384	-1.609975	-3.404638	0.454519
55477	0	1.681860	-0.401979	9.504775	0.016907	-0.004028	0.095032	-1.598046	-3.300267	0.446350
55478	0	1.659323	-0.394937	9.245332	0.016674	-0.003951	0.092439	-1.594142	-3.201982	0.442687
55479	0	1.622454	-0.310641	9.016211	0.016296	-0.003113	0.090149	-1.584018	-3.112372	0.444134
55480	0	1.609450	-0.291261	8.908702	0.016154	-0.002917	0.089076	-1.576143	-3.037220	0.445547
55481	0	1.600385	-0.268022	8.783859	0.016052	-0.002686	0.087830	-1.567559	-2.975930	0.442630
55482	0	1.562198	-0.310533	8.644822	0.015652	-0.003102	0.086443	-1.570026	-2.938421	0.441311
55483	0	1.554772	-0.299170	8.514698	0.015564	-0.002991	0.085144	-1.569487	-2.918252	0.448279
55484	0	1.540274	-0.293239	8.533392	0.015409	-0.002933	0.085333	-1.567835	-2.912346	0.448411
55485	0	1.502545	-0.366401	8.563035	0.015015	-0.003662	0.085632	-1.568862	-2.928608	0.454384
55486	0	1.518335	-0.415544	8.605027	0.015158	-0.004155	0.086055	-1.568001	-2.964630	0.457869
55487	0	1.529658	-0.384428	8.635811	0.015259	-0.003845	0.086365	-1.565748	-3.016668	0.460736
55488	0	1.507876	-0.366298	8.780779	0.015030	-0.003661	0.087816	-1.567101	-3.082300	0.462020
55489	0	1.550405	-0.384847	8.971083	0.015442	-0.003845	0.089722	-1.570321	-3.163586	0.464674
55490	0	1.569883	-0.428364	9.176295	0.015630	-0.004279	0.091775	-1.574994	-3.251721	0.469878
55491	0	1.588630	-0.409312	9.355350	0.015808	-0.004089	0.093567	-1.578581	-3.349330	0.480376
55492	0	1.604910	-0.373028	9.590619	0.015968	-0.003732	0.095920	-1.576176	-3.447845	0.480201
55493	0	1.644449	-0.396977	9.770258	0.016357	-0.003967	0.097717	-1.578273	-3.551886	0.485902
55494	0	1.699577	-0.379259	10.072282	0.016903	-0.003790	0.100739	-1.580608	-3.659510	0.487603
55495	0	1.730365	-0.391254	10.307280	0.017212	-0.003906	0.103088	-1.586668	-3.763396	0.497262
55496	0	1.748488	-0.349558	10.487340	0.017398	-0.003492	0.104888	-1.589462	-3.860634	0.492475
55497	0	1.760447	-0.372429	10.734652	0.017517	-0.003723	0.107361	-1.589767	-3.955841	0.500277
55498	0	1.776918	-0.440484	10.866141	0.017694	-0.004397	0.108674	-1.596549	-4.037634	0.507961
55499	0	1.801000	-0.445578	11.113440	0.017944	-0.004456	0.111145	-1.595766	-4.107484	0.508146
55500	0	1.812680	-0.414949	11.196943	0.018076	-0.004151	0.111978	-1.592690	-4.161580	0.516289
55501	0	1.846910	-0.396792	11.327529	0.018433	-0.003967	0.113281	-1.592029	-4.200605	0.519605
55502	0	1.803719	-0.421633	11.271617	0.018017	-0.004213	0.112720	-1.593660	-4.223547	0.519451
55503	0	1.837174	-0.432986	11.358654	0.018372	-0.004333	0.113586	-1.588454	-4.225908	0.520649
55504	0	1.829721	-0.444868	11.395479	0.018311	-0.004449	0.113953	-1.586576	-4.214786	0.520389
55505	0	1.821113	-0.421311	11.316530	0.018250	-0.004211	0.113159	-1.586363	-4.178141	0.523573
55506	0	1.825052	-0.420734	11.171340	0.018295	-0.004215	0.111706	-1.576352	-4.134476	0.525063
55507	0	1.819040	-0.401830	11.011757	0.018250	-0.004028	0.110107	-1.563915	-4.075273	0.526685
55508	0	1.849478	-0.400715	10.849079	0.018560	-0.004009	0.108479	-1.559488	-4.008290	0.530864
55509	0	1.835314	-0.396490	10.767969	0.018433	-0.003967	0.107666	-1.554707	-3.926170	0.527299
55510	0	1.801736	-0.402626	10.459327	0.018095	-0.004025	0.104580	-1.554212	-3.843506	0.529786
55511	0	1.786616	-0.390108	10.255292	0.017944	-0.003906	0.102539	-1.546053	-3.758579	0.530955
55512	0	1.777282	-0.340395	10.001765	0.017853	-0.003408	0.100003	-1.538640	-3.669545	0.525760
55513	0	1.743652	-0.335559	9.846407	0.017517	-0.003357	0.098450	-1.534672	-3.578339	0.522252
55514	0	1.734776	-0.353956	9.562307	0.017422	-0.003538	0.095610	-1.533957	-3.492305	0.518996
55515	0	1.702510	-0.317444	9.443307	0.017090	-0.003174	0.094421	-1.532209	-3.416262	0.518790
55516	0	1.635325	-0.341872	9.311106	0.016413	-0.003420	0.093101	-1.528598	-3.345753	0.510830
55517	0	1.661249	-0.292814	9.101263	0.016663	-0.002930	0.091003	-1.524455	-3.285347	0.503246
55518	0	1.640334	-0.335551	9.005186	0.016441	-0.003354	0.090045	-1.524102	-3.239688	0.501075
55519	0	1.614929	-0.311149	8.905488	0.016174	-0.003113	0.089050	-1.520193	-3.210104	0.501458
55520	0	1.634816	-0.317047	8.851326	0.016368	-0.003172	0.088510	-1.516339	-3.187301	0.497946
55521	0	1.580365	-0.304686	8.776953	0.015808	-0.003052	0.087769	-1.508046	-3.184212	0.496579
55522	0	1.586043	-0.322789	8.801436	0.015860	-0.003225	0.088015	-1.509333	-3.188014	0.497045
55523	0	1.551806	-0.366635	8.886437	0.015503	-0.003662	0.088867	-1.512922	-3.210300	0.496990
55524	0	1.616666	-0.324971	8.928326	0.016143	-0.003244	0.089288	-1.517630	-3.243537	0.505263
55525	0	1.566128	-0.372725	9.032558	0.015625	-0.003723	0.090332	-1.520943	-3.292304	0.511613
55526	0	1.580605	-0.379637	9.159225	0.015759	-0.003793	0.091600	-1.523728	-3.353367	0.515880
55527	0	1.574010	-0.403402	9.325237	0.015686	-0.004028	0.093262	-1.528872	-3.422530	0.523547
55528	0	1.591761	-0.392923	9.481893	0.015857	-0.003919	0.094830	-1.539803	-3.498822	0.531731
55529	0	1.623935	-0.415662	9.697374	0.016174	-0.004150	0.096985	-1.545571	-3.578552	0.533916
55530	0	1.637753	-0.441115	9.939163	0.016307	-0.004408	0.099403	-1.547753	-3.662869	0.537292
55531	0	1.648451	-0.433322	10.057515	0.016418	-0.004333	0.100586	-1.545760	-3.740939	0.545149
55532	0	1.692590	-0.415582	10.238271	0.016858	-0.004150	0.102394	-1.550126	-3.819691	0.550992
55533	0	1.685130	-0.427458	10.417618	0.016785	-0.004272	0.104187	-1.550814	-3.895930	0.553615
55534	0	1.710823	-0.422084	10.592427	0.017042	-0.004216	0.105935	-1.554168	-3.970390	0.554487
55535	0	1.702116	-0.439673	10.753542	0.016968	-0.004395	0.107544	-1.554707	-4.030187	0.559221
55536	0	1.730587	-0.440447	10.825035	0.017258	-0.004399	0.108258	-1.558310	-4.084182	0.562828
55537	0	1.730902	-0.433225	10.900312	0.017273	-0.004333	0.109009	-1.555112	-4.125180	0.562076
55538	0	1.761425	-0.457510	10.948073	0.017590	-0.004576	0.109485	-1.552381	-4.153966	0.572112
55539	0	1.764842	-0.439589	10.943449	0.017639	-0.004395	0.109436	-1.551616	-4.166715	0.576642
55540	0	1.784079	-0.445931	10.992040	0.017840	-0.004458	0.109921	-1.550300	-4.170283	0.574458
55541	0	1.756701	-0.432965	10.919384	0.017578	-0.004333	0.109192	-1.543953	-4.161743	0.578334
55542	0	1.777652	-0.408183	10.858834	0.017800	-0.004083	0.108584	-1.540651	-4.139874	0.576603
55543	0	1.790933	-0.451264	10.754995	0.017944	-0.004517	0.107544	-1.533934	-4.105850	0.574623
55544	0	1.783742	-0.426274	10.682929	0.017875	-0.004265	0.106823	-1.529156	-4.069155	0.572692
55545	0	1.808427	-0.378166	10.517110	0.018127	-0.003784	0.105164	-1.523728	-4.025377	0.572672
55546	0	1.774330	-0.396418	10.396638	0.017797	-0.003963	0.103957	-1.522686	-3.968940	0.574561
55547	0	1.788855	-0.402332	10.175563	0.017944	-0.004028	0.101746	-1.514214	-3.909449	0.573842
55548	0	1.771966	-0.359040	10.030926	0.017773	-0.003592	0.100300	-1.509979	-3.852191	0.575433
55549	0	1.734259	-0.329480	9.913032	0.017395	-0.003296	0.099121	-1.505810	-3.794950	0.573948
55550	0	1.735830	-0.329325	9.768416	0.017413	-0.003294	0.097674	-1.501858	-3.733943	0.578121
55551	0	1.698487	-0.335992	9.626010	0.017029	-0.003357	0.096252	-1.502458	-3.685064	0.577870
55552	0	1.696032	-0.323839	9.542075	0.017002	-0.003242	0.095413	-1.495811	-3.638349	0.578289
55553	0	1.717505	-0.311453	9.387877	0.017212	-0.003113	0.093872	-1.494794	-3.596728	0.583571
55554	0	1.668501	-0.367036	9.248522	0.016711	-0.003666	0.092481	-1.497415	-3.567786	0.582712
55555	0	1.669959	-0.292844	9.247265	0.016724	-0.002930	0.092468	-1.493236	-3.541668	0.577050
55556	0	1.641782	-0.335850	9.223394	0.016431	-0.003355	0.092232	-1.494643	-3.529005	0.582049
55557	0	1.647222	-0.378663	9.210325	0.016479	-0.003784	0.092102	-1.494877	-3.523562	0.583523
55558	0	1.658840	-0.366700	9.246983	0.016586	-0.003668	0.092470	-1.491170	-3.529794	0.584007
55559	0	1.655270	-0.366566	9.246594	0.016541	-0.003662	0.092468	-1.492938	-3.548551	0.585133
55560	0	1.670935	-0.373808	9.282434	0.016686	-0.003731	0.092829	-1.499317	-3.580511	0.588218
55561	0	1.656701	-0.385092	9.380613	0.016541	-0.003845	0.093811	-1.503885	-3.616663	0.584262
55562	0	1.650612	-0.398110	9.477109	0.016472	-0.003980	0.094777	-1.503265	-3.661895	0.582425
55563	0	1.663431	-0.359980	9.575853	0.016602	-0.003601	0.095764	-1.499289	-3.704848	0.583691
55564	0	1.664827	-0.391055	9.684390	0.016606	-0.003904	0.096851	-1.504055	-3.758205	0.589086
55565	0	1.677082	-0.428223	9.911270	0.016724	-0.004272	0.099121	-1.512905	-3.816618	0.585975
55566	0	1.686205	-0.405587	10.043918	0.016819	-0.004048	0.100447	-1.518964	-3.869580	0.586908
55567	0	1.683056	-0.379063	10.143259	0.016785	-0.003784	0.101440	-1.523742	-3.925286	0.586850
55568	0	1.655529	-0.422961	10.239343	0.016511	-0.004225	0.102401	-1.526654	-3.978796	0.585759
55569	0	1.664305	-0.458206	10.387500	0.016602	-0.004578	0.103882	-1.528995	-4.028494	0.586384
55570	0	1.653399	-0.464823	10.483896	0.016501	-0.004648	0.104844	-1.526469	-4.068090	0.582076
55571	0	1.699124	-0.415372	10.570899	0.016968	-0.004150	0.105713	-1.527328	-4.097412	0.586854
55572	0	1.697708	-0.470700	10.624987	0.016953	-0.004707	0.106254	-1.524264	-4.126836	0.590931
55573	0	1.710174	-0.476612	10.607694	0.017090	-0.004761	0.106079	-1.527223	-4.143691	0.590611
55574	0	1.718326	-0.465381	10.686626	0.017175	-0.004650	0.106868	-1.528277	-4.156832	0.595276
55575	0	1.715130	-0.426997	10.662845	0.017151	-0.004272	0.106628	-1.522760	-4.161422	0.588027
55576	0	1.713749	-0.408922	10.717875	0.017151	-0.004085	0.107177	-1.524636	-4.151182	0.586247
55577	0	1.706857	-0.457681	10.620463	0.017090	-0.004578	0.106201	-1.520645	-4.132345	0.584258
55578	0	1.720185	-0.415322	10.480868	0.017231	-0.004149	0.104804	-1.521595	-4.104711	0.578496
55579	0	1.675663	-0.439293	10.425263	0.016785	-0.004395	0.104248	-1.516644	-4.078048	0.576378
55580	0	1.699559	-0.457353	10.353051	0.017034	-0.004575	0.103524	-1.511914	-4.040138	0.578762
55581	0	1.723440	-0.402461	10.248467	0.017273	-0.004028	0.102478	-1.504435	-4.001213	0.579235
55582	0	1.721968	-0.432558	10.121522	0.017258	-0.004327	0.101209	-1.499738	-3.962464	0.576273
55583	0	1.723704	-0.415087	9.931042	0.017273	-0.004150	0.099304	-1.496831	-3.925249	0.576728
55584	0	1.740770	-0.426911	9.846904	0.017446	-0.004274	0.098462	-1.487329	-3.885474	0.574404
55585	0	1.741890	-0.384340	9.735780	0.017456	-0.003845	0.097351	-1.481921	-3.846149	0.566310
55586	0	1.741944	-0.317190	9.590395	0.017444	-0.003171	0.095900	-1.479652	-3.821546	0.563362
55587	0	1.694178	-0.366141	9.534157	0.016968	-0.003662	0.095337	-1.475415	-3.794675	0.560094
55588	0	1.671384	-0.353967	9.486043	0.016732	-0.003539	0.094857	-1.472726	-3.776847	0.559674
55589	0	1.664066	-0.372770	9.491334	0.016663	-0.003723	0.094910	-1.474731	-3.754774	0.558963
55590	0	1.648297	-0.318529	9.424729	0.016497	-0.003183	0.094245	-1.473730	-3.742610	0.556037
55591	0	1.647892	-0.335792	9.381110	0.016479	-0.003357	0.093811	-1.471577	-3.746317	0.556544
55592	0	1.642042	-0.342515	9.362709	0.016417	-0.003421	0.093628	-1.473649	-3.755603	0.552274
55593	0	1.691837	-0.360475	9.386983	0.016907	-0.003601	0.093872	-1.474815	-3.774290	0.555191
55594	0	1.676480	-0.343185	9.429107	0.016747	-0.003426	0.094295	-1.479148	-3.801038	0.553667
55595	0	1.687130	-0.353855	9.508829	0.016846	-0.003540	0.095093	-1.474192	-3.836416	0.554171
55596	0	1.717294	-0.359371	9.654263	0.017141	-0.003598	0.096548	-1.465918	-3.878585	0.549977
55597	0	1.724527	-0.390547	9.655170	0.017212	-0.003906	0.096558	-1.461850	-3.922761	0.550430
55598	0	1.712603	-0.396778	9.763846	0.017096	-0.003966	0.097644	-1.460340	-3.963151	0.550767
55599	0	1.731085	-0.397399	9.856486	0.017273	-0.003967	0.098572	-1.464982	-4.011915	0.547738
55600	0	1.726703	-0.386393	10.032064	0.017228	-0.003860	0.100327	-1.466892	-4.061102	0.546322
55601	0	1.725344	-0.403011	10.094499	0.017212	-0.004028	0.100952	-1.465802	-4.112976	0.547088
55602	0	1.714677	-0.439983	10.221382	0.017113	-0.004398	0.102220	-1.464226	-4.155869	0.547531
55603	0	1.712558	-0.409027	10.332657	0.017090	-0.004089	0.103333	-1.462022	-4.200262	0.548359
55604	0	1.731415	-0.391012	10.441363	0.017283	-0.003909	0.104419	-1.459797	-4.238672	0.552854
55605	0	1.754425	-0.409103	10.515898	0.017517	-0.004089	0.105164	-1.458288	-4.273088	0.551798
55606	0	1.716140	-0.446403	10.606659	0.017144	-0.004459	0.106070	-1.459873	-4.296527	0.548802
55607	0	1.734630	-0.427461	10.613804	0.017334	-0.004272	0.106140	-1.458692	-4.314648	0.549202
55608	0	1.729605	-0.421332	10.637990	0.017298	-0.004216	0.106380	-1.452069	-4.317783	0.542944
55609	0	1.714221	-0.409442	10.638548	0.017151	-0.004089	0.106384	-1.453822	-4.313358	0.540137
55610	0	1.718170	-0.434275	10.614405	0.017194	-0.004344	0.106142	-1.448794	-4.305185	0.538584
55611	0	1.682656	-0.469633	10.583816	0.016846	-0.004700	0.105835	-1.441401	-4.289384	0.537909
55612	0	1.697124	-0.462655	10.517267	0.016991	-0.004632	0.105169	-1.431757	-4.273195	0.532252
55613	0	1.680971	-0.445522	10.419284	0.016846	-0.004456	0.104187	-1.427452	-4.238585	0.529076
55614	0	1.685971	-0.457859	10.298370	0.016896	-0.004578	0.102978	-1.424514	-4.202886	0.530544
55615	0	1.699042	-0.444929	10.266777	0.017029	-0.004456	0.102661	-1.413523	-4.164968	0.532636
55616	0	1.709326	-0.413780	10.133796	0.017136	-0.004139	0.101331	-1.408228	-4.122128	0.527488
55617	0	1.680565	-0.402686	10.022651	0.016846	-0.004028	0.100220	-1.402470	-4.081320	0.529294
55618	0	1.691228	-0.402389	9.901883	0.016950	-0.004025	0.099012	-1.396571	-4.043101	0.528587
55619	0	1.675324	-0.402481	9.735663	0.016785	-0.004028	0.097351	-1.388421	-4.011168	0.526103
55620	0	1.669202	-0.389266	9.620734	0.016722	-0.003900	0.096202	-1.376170	-3.980842	0.524421
55621	0	1.675717	-0.384113	9.583017	0.016785	-0.003845	0.095825	-1.367364	-3.953127	0.518263
55622	0	1.676948	-0.370930	9.474022	0.016791	-0.003716	0.094736	-1.355802	-3.931758	0.518353
55623	0	1.646136	-0.366303	9.393625	0.016479	-0.003662	0.093933	-1.352873	-3.914782	0.517183
55624	0	1.655806	-0.360239	9.326875	0.016565	-0.003603	0.093267	-1.348290	-3.911076	0.516689
55625	0	1.654033	-0.353769	9.344495	0.016541	-0.003540	0.093445	-1.341497	-3.916001	0.516355
55626	0	1.660220	-0.353478	9.332252	0.016601	-0.003536	0.093323	-1.335713	-3.923108	0.520273
55627	0	1.667677	-0.347717	9.393066	0.016663	-0.003479	0.093933	-1.329662	-3.945623	0.520545
55628	0	1.646303	-0.353645	9.368030	0.016446	-0.003537	0.093683	-1.324964	-3.971575	0.519735
55629	0	1.662696	-0.354135	9.398960	0.016602	-0.003540	0.093994	-1.322840	-4.007845	0.518754
55630	0	1.661946	-0.385233	9.544450	0.016592	-0.003848	0.095449	-1.324140	-4.046079	0.519533
55631	0	1.670046	-0.347757	9.606282	0.016663	-0.003479	0.096069	-1.318648	-4.096462	0.526981
55632	0	1.689946	-0.384024	9.641538	0.016860	-0.003842	0.096422	-1.312438	-4.148662	0.527995
55633	0	1.700986	-0.397159	9.795396	0.016968	-0.003967	0.097961	-1.313729	-4.203248	0.530170
55634	0	1.710148	-0.428275	9.970780	0.017053	-0.004282	0.099716	-1.310924	-4.264726	0.532344
55635	0	1.750304	-0.378742	10.076078	0.017456	-0.003784	0.100769	-1.310792	-4.323455	0.539154
55636	0	1.704826	-0.379061	10.166048	0.017001	-0.003791	0.101668	-1.306831	-4.381958	0.539883
55637	0	1.755834	-0.427470	10.265400	0.017517	-0.004272	0.102661	-1.305506	-4.433392	0.542134
55638	0	1.758210	-0.403786	10.428655	0.017540	-0.004033	0.104294	-1.306944	-4.485119	0.540605
55639	0	1.773466	-0.396996	10.527974	0.017700	-0.003967	0.105286	-1.305999	-4.528121	0.539901
55640	0	1.755757	-0.403290	10.667185	0.017526	-0.004034	0.106677	-1.300921	-4.567854	0.537482
55641	0	1.753515	-0.414990	10.680858	0.017517	-0.004150	0.106812	-1.296390	-4.592658	0.541512
55642	0	1.738392	-0.421231	10.692466	0.017370	-0.004211	0.106927	-1.293303	-4.612865	0.537073
55643	0	1.758364	-0.402522	10.784834	0.017578	-0.004028	0.107849	-1.285928	-4.624190	0.536340
55644	0	1.739679	-0.414450	10.766552	0.017406	-0.004145	0.107664	-1.281502	-4.620501	0.532064
55645	0	1.750299	-0.409309	10.711886	0.017517	-0.004089	0.107117	-1.281163	-4.610928	0.531010
55646	0	1.746702	-0.434112	10.663575	0.017488	-0.004341	0.106632	-1.276785	-4.593404	0.530615
55647	0	1.718505	-0.432965	10.687704	0.017212	-0.004333	0.106873	-1.268295	-4.570078	0.532380
55648	0	1.737234	-0.419681	10.542162	0.017403	-0.004205	0.105416	-1.255308	-4.542716	0.526006
55649	0	1.710625	-0.426994	10.407239	0.017151	-0.004272	0.104065	-1.247994	-4.499164	0.520905
55650	0	1.714268	-0.414508	10.280447	0.017184	-0.004146	0.102798	-1.242792	-4.458361	0.521800
55651	0	1.686471	-0.432774	10.175283	0.016907	-0.004333	0.101746	-1.231780	-4.416620	0.520002
55652	0	1.683728	-0.419638	10.012016	0.016885	-0.004201	0.100112	-1.221942	-4.367803	0.517360
55653	0	1.673593	-0.402846	9.919036	0.016785	-0.004028	0.099182	-1.217384	-4.317075	0.516710
55654	0	1.670720	-0.408346	9.822909	0.016748	-0.004090	0.098222	-1.204780	-4.274551	0.517955
55655	0	1.680570	-0.347642	9.632056	0.016846	-0.003479	0.096313	-1.196987	-4.232515	0.518650
55656	0	1.667027	-0.341255	9.602764	0.016705	-0.003413	0.096022	-1.191610	-4.197255	0.517012
55657	0	1.638596	-0.353980	9.430498	0.016418	-0.003540	0.094299	-1.186729	-4.163452	0.513737
55658	0	1.639046	-0.365841	9.327661	0.016415	-0.003662	0.093272	-1.177580	-4.139372	0.514715
55659	0	1.615906	-0.371944	9.332554	0.016174	-0.003723	0.093323	-1.168470	-4.126267	0.517554
55660	0	1.600554	-0.347043	9.247591	0.016022	-0.003472	0.092473	-1.161545	-4.111857	0.519652
55661	0	1.623162	-0.317716	9.307915	0.016235	-0.003174	0.093079	-1.161140	-4.112938	0.517521
55662	0	1.629541	-0.354581	9.252911	0.016289	-0.003547	0.092530	-1.155517	-4.126816	0.523121
55663	0	1.618624	-0.353857	9.313763	0.016174	-0.003540	0.093140	-1.149371	-4.147199	0.522928
55664	0	1.646684	-0.372058	9.282538	0.016442	-0.003721	0.092830	-1.144286	-4.183212	0.523622
55665	0	1.656446	-0.378464	9.374576	0.016541	-0.003784	0.093750	-1.140649	-4.218249	0.520074
55666	0	1.656466	-0.372570	9.391786	0.016527	-0.003724	0.093925	-1.138474	-4.269768	0.517012
55667	0	1.645457	-0.360591	9.612402	0.016418	-0.003601	0.096130	-1.139982	-4.318578	0.515893
55668	0	1.671689	-0.349186	9.726925	0.016674	-0.003489	0.097277	-1.138610	-4.374844	0.513591
55669	0	1.676650	-0.378942	9.838118	0.016724	-0.003784	0.098389	-1.140580	-4.430645	0.505847
55670	0	1.698170	-0.373793	9.958562	0.016932	-0.003735	0.099594	-1.140289	-4.493094	0.500973
55671	0	1.720125	-0.360312	10.088247	0.017151	-0.003601	0.100891	-1.138487	-4.556146	0.498086
55672	0	1.705698	-0.409316	10.226882	0.017009	-0.004094	0.102277	-1.133268	-4.615966	0.497268
55673	0	1.738241	-0.403154	10.344634	0.017334	-0.004028	0.103455	-1.132639	-4.675421	0.495923
55674	0	1.741265	-0.385440	10.471203	0.017370	-0.003852	0.104719	-1.131122	-4.727627	0.497896
55675	0	1.755073	-0.421270	10.564622	0.017517	-0.004211	0.105652	-1.128174	-4.769908	0.500903
55676	0	1.772795	-0.415288	10.711201	0.017700	-0.004150	0.107117	-1.126452	-4.805427	0.499161
55677	0	1.730563	-0.410025	10.689726	0.017282	-0.004100	0.106901	-1.122503	-4.837029	0.501103
55678	0	1.770635	-0.434301	10.745136	0.017689	-0.004342	0.107454	-1.119028	-4.861566	0.506332
55679	0	1.770695	-0.421615	10.803093	0.017700	-0.004211	0.108032	-1.119471	-4.874535	0.505673
55680	0	1.770631	-0.409816	10.815268	0.017714	-0.004100	0.108151	-1.113053	-4.872703	0.503263
55681	0	1.768815	-0.372253	10.760698	0.017700	-0.003723	0.107605	-1.107705	-4.865691	0.500569
55682	0	1.747365	-0.421269	10.681846	0.017493	-0.004210	0.106815	-1.105304	-4.850493	0.497670
55683	0	1.761008	-0.384379	10.651121	0.017639	-0.003845	0.106506	-1.098949	-4.824999	0.495335
55684	0	1.748497	-0.409001	10.542296	0.017520	-0.004087	0.105417	-1.096806	-4.792762	0.495130
55685	0	1.741226	-0.396622	10.480469	0.017456	-0.003967	0.104797	-1.090677	-4.750687	0.492705
55686	0	1.750867	-0.415072	10.298797	0.017552	-0.004148	0.102981	-1.088116	-4.707840	0.493588
55687	0	1.734384	-0.390627	10.187641	0.017395	-0.003906	0.101868	-1.083062	-4.656079	0.491595
55688	0	1.699959	-0.372324	10.067171	0.017050	-0.003724	0.100663	-1.077031	-4.604771	0.488821
55689	0	1.691854	-0.390601	9.961776	0.016968	-0.003906	0.099609	-1.071699	-4.553981	0.482957
55690	0	1.694624	-0.390442	9.786368	0.016993	-0.003906	0.097856	-1.064465	-4.505548	0.483029
55691	0	1.685853	-0.408795	9.626096	0.016907	-0.004089	0.096252	-1.057777	-4.454054	0.473920
55692	0	1.652782	-0.359674	9.584814	0.016566	-0.003599	0.095841	-1.049814	-4.413872	0.475324
55693	0	1.650831	-0.354094	9.491525	0.016541	-0.003540	0.094910	-1.045821	-4.380764	0.475743
55694	0	1.638704	-0.335829	9.358241	0.016416	-0.003359	0.093577	-1.040119	-4.351608	0.477020
55695	0	1.633302	-0.335726	9.320495	0.016357	-0.003357	0.093201	-1.035550	-4.327452	0.474142
55696	0	1.623319	-0.335613	9.290575	0.016248	-0.003358	0.092903	-1.028452	-4.315311	0.475716
55697	0	1.623305	-0.347809	9.228560	0.016235	-0.003479	0.092285	-1.022527	-4.318311	0.474297
55698	0	1.623616	-0.360405	9.228402	0.016231	-0.003600	0.092285	-1.022655	-4.331140	0.470454
55699	0	1.636894	-0.329794	9.209993	0.016357	-0.003296	0.092102	-1.020550	-4.351395	0.465352
55700	0	1.621292	-0.342584	9.300996	0.016197	-0.003423	0.093013	-1.019670	-4.376640	0.466338
55701	0	1.601316	-0.378645	9.368512	0.015991	-0.003784	0.093689	-1.017808	-4.409382	0.466222
55702	0	1.619138	-0.360669	9.446795	0.016157	-0.003606	0.094474	-1.014273	-4.456749	0.466719
55703	0	1.639756	-0.379038	9.484146	0.016357	-0.003784	0.094849	-1.017264	-4.511170	0.465616
55704	0	1.647725	-0.398261	9.623047	0.016438	-0.003981	0.096237	-1.015141	-4.563249	0.462098
55705	0	1.652361	-0.384664	9.734354	0.016479	-0.003845	0.097351	-1.012367	-4.621078	0.462041
55706	0	1.710485	-0.372618	9.860825	0.017056	-0.003727	0.098617	-1.007082	-4.683216	0.460300
55707	0	1.689979	-0.409138	9.990534	0.016846	-0.004089	0.099915	-1.005036	-4.751162	0.456149
55708	0	1.706461	-0.397855	10.080244	0.017015	-0.003972	0.100811	-1.007945	-4.812960	0.454411
55709	0	1.737919	-0.360503	10.222608	0.017334	-0.003601	0.102234	-1.007888	-4.869558	0.453008
55710	0	1.722578	-0.379630	10.361399	0.017181	-0.003793	0.103621	-1.007297	-4.924506	0.453425
55711	0	1.731004	-0.403039	10.460805	0.017273	-0.004028	0.104614	-1.005007	-4.971042	0.448976
55712	0	1.762543	-0.422565	10.581559	0.017591	-0.004216	0.105822	-1.010593	-5.013657	0.449561
55713	0	1.742323	-0.433086	10.619666	0.017395	-0.004333	0.106201	-1.003188	-5.049946	0.447591
55714	0	1.753242	-0.439742	10.685941	0.017512	-0.004390	0.106863	-1.006695	-5.077309	0.451350
55715	0	1.752642	-0.439528	10.735929	0.017517	-0.004395	0.107361	-1.002738	-5.093118	0.449915
55716	0	1.747489	-0.391071	10.729578	0.017474	-0.003908	0.107296	-1.000669	-5.099652	0.451909
55717	0	1.769199	-0.433520	10.724005	0.017700	-0.004333	0.107239	-0.997596	-5.096741	0.444418
55718	0	1.748490	-0.403354	10.724307	0.017500	-0.004032	0.107241	-0.994167	-5.086481	0.442903
55719	0	1.779888	-0.415141	10.687642	0.017822	-0.004150	0.106873	-0.990264	-5.067208	0.438275
55720	0	1.768588	-0.409044	10.560236	0.017715	-0.004092	0.105597	-0.983329	-5.041895	0.439823
55721	0	1.742028	-0.390758	10.498636	0.017456	-0.003906	0.104980	-0.979677	-5.008635	0.436161
55722	0	1.734756	-0.421001	10.365567	0.017385	-0.004214	0.103649	-0.969889	-4.972463	0.434530
55723	0	1.747642	-0.402892	10.291217	0.017517	-0.004028	0.102905	-0.965401	-4.932917	0.434922
55724	0	1.726859	-0.378556	10.164463	0.017314	-0.003786	0.101637	-0.959625	-4.887485	0.433199
55725	0	1.746902	-0.396696	10.004504	0.017517	-0.003967	0.100037	-0.953995	-4.838144	0.434463
55726	0	1.683046	-0.402527	9.877838	0.016872	-0.004028	0.098771	-0.945303	-4.795197	0.436483
55727	0	1.692961	-0.402661	9.754089	0.016968	-0.004028	0.097534	-0.938161	-4.756099	0.434674
55728	0	1.660601	-0.372143	9.682121	0.016647	-0.003720	0.096814	-0.934332	-4.712913	0.431837
55729	0	1.638516	-0.353459	9.644141	0.016418	-0.003540	0.096436	-0.922818	-4.679064	0.430627
55730	0	1.662976	-0.340561	9.474301	0.016658	-0.003407	0.094738	-0.915504	-4.650835	0.429592
55731	0	1.664058	-0.360245	9.430315	0.016663	-0.003601	0.094299	-0.912172	-4.629836	0.424085
55732	0	1.629328	-0.385043	9.351597	0.016314	-0.003848	0.093513	-0.909994	-4.610727	0.425955
55733	0	1.634451	-0.378691	9.295870	0.016357	-0.003784	0.092957	-0.908400	-4.600563	0.419150
55734	0	1.650989	-0.372804	9.326626	0.016514	-0.003729	0.093266	-0.902476	-4.601437	0.421407
55735	0	1.629643	-0.342293	9.307842	0.016296	-0.003418	0.093079	-0.903597	-4.607164	0.426493
55736	0	1.661263	-0.356024	9.356361	0.016602	-0.003551	0.093566	-0.910657	-4.626480	0.419532
55737	0	1.631197	-0.396884	9.356411	0.016296	-0.003967	0.093567	-0.907836	-4.651300	0.417161
55738	0	1.635255	-0.379208	9.477746	0.016328	-0.003788	0.094782	-0.908136	-4.686898	0.410600
55739	0	1.644527	-0.409391	9.545418	0.016418	-0.004089	0.095459	-0.908935	-4.724796	0.410515
55740	0	1.626446	-0.398184	9.593035	0.016228	-0.003977	0.095937	-0.910351	-4.774385	0.406825
55741	0	1.657742	-0.385176	9.710039	0.016541	-0.003845	0.097107	-0.913482	-4.823618	0.402815
55742	0	1.683785	-0.392470	9.806216	0.016798	-0.003920	0.098069	-0.914877	-4.875850	0.401167
55743	0	1.688627	-0.390536	9.954150	0.016846	-0.003906	0.099548	-0.909363	-4.928225	0.400131
55744	0	1.709448	-0.415254	10.062496	0.017050	-0.004149	0.100633	-0.908391	-4.984773	0.400251
55745	0	1.719239	-0.415561	10.222670	0.017151	-0.004150	0.102234	-0.909687	-5.036877	0.411812
55746	0	1.721473	-0.422371	10.282194	0.017173	-0.004223	0.102829	-0.906146	-5.089189	0.414463
55747	0	1.724654	-0.408929	10.393714	0.017212	-0.004089	0.103943	-0.901543	-5.132944	0.418633
55748	0	1.706864	-0.440418	10.453628	0.017037	-0.004395	0.104542	-0.907504	-5.172791	0.421155
55749	0	1.735490	-0.409333	10.589242	0.017334	-0.004089	0.105896	-0.907133	-5.201039	0.414130
55750	0	1.751119	-0.440840	10.521441	0.017497	-0.004403	0.105217	-0.908160	-5.221996	0.415036
55751	0	1.753085	-0.445791	10.522222	0.017517	-0.004456	0.105225	-0.906043	-5.242528	0.413411
55752	0	1.724606	-0.421894	10.625536	0.017240	-0.004217	0.106256	-0.903274	-5.255065	0.407431
55753	0	1.727054	-0.438963	10.577452	0.017273	-0.004395	0.105774	-0.893204	-5.257986	0.401248
55754	0	1.749995	-0.420348	10.602100	0.017512	-0.004202	0.106019	-0.890103	-5.250085	0.400407
55755	0	1.755821	-0.414447	10.583850	0.017578	-0.004150	0.105835	-0.878847	-5.233994	0.398412
55756	0	1.751142	-0.414063	10.511359	0.017538	-0.004139	0.105109	-0.875734	-5.210382	0.398857
55757	0	1.767133	-0.420347	10.400914	0.017700	-0.004211	0.104004	-0.862095	-5.184059	0.387140
55758	0	1.742270	-0.413637	10.322622	0.017460	-0.004135	0.103220	-0.858449	-5.148234	0.382930
55759	0	1.730421	-0.420844	10.223905	0.017334	-0.004211	0.102234	-0.850181	-5.120295	0.375725
55760	0	1.717723	-0.402141	10.109003	0.017214	-0.004023	0.101084	-0.843838	-5.084218	0.371792
55761	0	1.686393	-0.427260	10.034900	0.016907	-0.004272	0.100342	-0.838946	-5.040721	0.372528
55762	0	1.708488	-0.409570	9.975260	0.017126	-0.004090	0.099746	-0.840036	-4.998787	0.368681
55763	0	1.717310	-0.384745	9.790712	0.017212	-0.003845	0.097900	-0.837555	-4.958713	0.370746
55764	0	1.692126	-0.372499	9.761282	0.016951	-0.003728	0.097608	-0.829188	-4.929609	0.371862
55765	0	1.687820	-0.365871	9.637964	0.016907	-0.003662	0.096375	-0.820229	-4.901020	0.368807
55766	0	1.640004	-0.377422	9.596073	0.016422	-0.003778	0.095957	-0.811462	-4.879813	0.366295
55767	0	1.700744	-0.341633	9.534079	0.017029	-0.003418	0.095337	-0.804581	-4.859442	0.364079
55768	0	1.660523	-0.360137	9.589529	0.016620	-0.003598	0.095893	-0.803463	-4.847479	0.364880
55769	0	1.659460	-0.347864	9.484987	0.016602	-0.003479	0.094849	-0.798288	-4.844409	0.358396
55770	0	1.634361	-0.359925	9.503363	0.016343	-0.003601	0.095034	-0.791381	-4.850293	0.362903
55771	0	1.648271	-0.372150	9.509228	0.016479	-0.003723	0.095093	-0.784781	-4.859499	0.355029
55772	0	1.661730	-0.384206	9.466187	0.016607	-0.003842	0.094664	-0.779855	-4.876944	0.349593
55773	0	1.649062	-0.390650	9.533498	0.016479	-0.003906	0.095337	-0.775560	-4.895616	0.345419
55774	0	1.663842	-0.390649	9.539061	0.016623	-0.003907	0.095393	-0.770117	-4.918818	0.349312
55775	0	1.649726	-0.390973	9.576096	0.016479	-0.003906	0.095764	-0.769709	-4.945359	0.346173
55776	0	1.659852	-0.410045	9.685208	0.016576	-0.004097	0.096856	-0.769304	-4.977513	0.337882
55777	0	1.657278	-0.391057	9.813892	0.016541	-0.003906	0.098145	-0.769881	-5.020390	0.343048
55778	0	1.681825	-0.409275	9.849352	0.016788	-0.004099	0.098498	-0.758384	-5.060237	0.345646
55779	0	1.657552	-0.403009	9.960349	0.016541	-0.004028	0.099609	-0.756046	-5.105681	0.352870
55780	0	1.700576	-0.415519	10.020230	0.016976	-0.004154	0.100207	-0.752764	-5.144498	0.356495
55781	0	1.669560	-0.445595	10.119083	0.016663	-0.004456	0.101196	-0.748851	-5.187049	0.353734
55782	0	1.688316	-0.433594	10.233922	0.016851	-0.004334	0.102345	-0.746157	-5.227737	0.352573
55783	0	1.675253	-0.396581	10.344997	0.016724	-0.003967	0.103455	-0.740220	-5.264832	0.356756
55784	0	1.680272	-0.415247	10.319716	0.016781	-0.004148	0.103201	-0.741274	-5.294217	0.355756
55785	0	1.710785	-0.427378	10.393985	0.017090	-0.004272	0.103943	-0.738294	-5.319147	0.356195
55786	0	1.704741	-0.433064	10.418409	0.017029	-0.004333	0.104187	-0.730785	-5.344652	0.353148
55787	0	1.708884	-0.414785	10.502064	0.017077	-0.004149	0.105022	-0.724609	-5.362110	0.347553
55788	0	1.724985	-0.396123	10.557415	0.017247	-0.003961	0.105575	-0.720789	-5.369964	0.351131
55789	0	1.733578	-0.445357	10.473612	0.017334	-0.004456	0.104736	-0.714117	-5.376905	0.350779
55790	0	1.702691	-0.450752	10.430913	0.017032	-0.004513	0.104308	-0.703877	-5.376624	0.352788
55791	0	1.732368	-0.451786	10.467695	0.017334	-0.004517	0.104675	-0.700713	-5.370285	0.349398
55792	0	1.729900	-0.439419	10.400923	0.017313	-0.004397	0.104007	-0.692607	-5.359776	0.339258
55793	0	1.737352	-0.433187	10.303104	0.017395	-0.004333	0.103027	-0.686198	-5.340753	0.338610
55794	0	1.727254	-0.432699	10.242695	0.017291	-0.004331	0.102424	-0.677548	-5.324899	0.332227
55795	0	1.700739	-0.384341	10.150513	0.017029	-0.003845	0.101501	-0.670913	-5.305564	0.327538
55796	0	1.708448	-0.395536	10.090212	0.017108	-0.003964	0.100898	-0.656115	-5.283702	0.329640
55797	0	1.712843	-0.371841	10.077304	0.017151	-0.003723	0.100769	-0.646173	-5.262977	0.327582
55798	0	1.701922	-0.352619	9.901128	0.017045	-0.003531	0.099007	-0.635499	-5.237887	0.328105
55799	0	1.700787	-0.353805	9.869753	0.017029	-0.003540	0.098694	-0.628615	-5.218337	0.329144
55800	0	1.702667	-0.359734	9.784972	0.017048	-0.003597	0.097846	-0.624090	-5.198222	0.333642
55801	0	1.688474	-0.378378	9.790420	0.016907	-0.003784	0.097900	-0.619042	-5.177225	0.329953
55802	0	1.702975	-0.359974	9.711651	0.017046	-0.003601	0.097114	-0.612934	-5.162820	0.327944
55803	0	1.676869	-0.391025	9.637713	0.016785	-0.003906	0.096375	-0.613110	-5.148577	0.322684
55804	0	1.680667	-0.385697	9.601410	0.016813	-0.003854	0.096013	-0.612386	-5.145412	0.322948
55805	0	1.672319	-0.347893	9.619149	0.016724	-0.003479	0.096191	-0.607895	-5.149580	0.321453
55806	0	1.702805	-0.366025	9.594734	0.017028	-0.003663	0.095947	-0.600169	-5.154504	0.322927
55807	0	1.685150	-0.390595	9.673973	0.016846	-0.003906	0.096741	-0.595485	-5.166068	0.318725
55808	0	1.686447	-0.366425	9.710272	0.016857	-0.003662	0.097104	-0.593677	-5.179389	0.317725
55809	0	1.649014	-0.384402	9.667792	0.016479	-0.003845	0.096680	-0.588005	-5.196664	0.323477
55810	0	1.669634	-0.371615	9.746734	0.016684	-0.003721	0.097469	-0.577835	-5.216306	0.323425
55811	0	1.661991	-0.403055	9.716474	0.016602	-0.004028	0.097168	-0.576254	-5.242584	0.319440
55812	0	1.672164	-0.372881	9.831721	0.016700	-0.003728	0.098321	-0.573138	-5.272650	0.317919
55813	0	1.687189	-0.384725	9.917760	0.016846	-0.003845	0.099182	-0.571361	-5.307484	0.319879
55814	0	1.692154	-0.385235	9.996200	0.016898	-0.003850	0.099966	-0.569969	-5.338835	0.327144
55815	0	1.686553	-0.384540	10.021639	0.016846	-0.003845	0.100220	-0.566026	-5.366068	0.322031
55816	0	1.715244	-0.403320	10.033000	0.017129	-0.004029	0.100334	-0.566358	-5.397439	0.318690
55817	0	1.705036	-0.390503	10.125375	0.017029	-0.003906	0.101257	-0.560866	-5.426343	0.314007
55818	0	1.715488	-0.408901	10.216145	0.017133	-0.004087	0.102165	-0.558515	-5.455645	0.312925
55819	0	1.686052	-0.421241	10.320799	0.016846	-0.004211	0.103210	-0.555465	-5.476562	0.308576
55820	0	1.694869	-0.428011	10.246990	0.016935	-0.004275	0.102472	-0.556663	-5.495929	0.305033
55821	0	1.710110	-0.414796	10.339179	0.017090	-0.004150	0.103394	-0.549872	-5.512817	0.304133
55822	0	1.706100	-0.377709	10.326606	0.017051	-0.003779	0.103268	-0.543240	-5.528553	0.308028
55823	0	1.709111	-0.427055	10.321032	0.017090	-0.004272	0.103210	-0.537017	-5.534324	0.307820
55824	0	1.721421	-0.396072	10.351475	0.017214	-0.003964	0.103515	-0.528801	-5.539079	0.309482
55825	0	1.702241	-0.414993	10.345566	0.017029	-0.004150	0.103455	-0.524068	-5.536303	0.302628
55826	0	1.694072	-0.421362	10.254314	0.016954	-0.004211	0.102541	-0.522298	-5.525287	0.301106
55827	0	1.713597	-0.408390	10.217557	0.017151	-0.004089	0.102173	-0.511984	-5.512822	0.298451
55828	0	1.686260	-0.407584	10.193601	0.016877	-0.004079	0.101933	-0.504367	-5.500660	0.299033
55829	0	1.707307	-0.402549	10.132130	0.017090	-0.004028	0.101318	-0.496971	-5.485896	0.291745
55830	0	1.734119	-0.371505	10.132771	0.017362	-0.003718	0.101324	-0.489008	-5.466951	0.290054
55831	0	1.701271	-0.408752	9.979530	0.017029	-0.004089	0.099792	-0.482706	-5.452636	0.284122
55832	0	1.727926	-0.359804	9.980112	0.017302	-0.003598	0.099797	-0.478266	-5.431200	0.274053
55833	0	1.688849	-0.366217	9.906317	0.016907	-0.003662	0.099060	-0.474128	-5.414233	0.268249
55834	0	1.703573	-0.396979	9.858053	0.017054	-0.003968	0.098577	-0.471716	-5.397582	0.266567
55835	0	1.701587	-0.359649	9.796384	0.017029	-0.003601	0.097961	-0.462264	-5.386547	0.263650
55836	0	1.693286	-0.371216	9.723451	0.016942	-0.003715	0.097233	-0.455347	-5.379829	0.267547
55837	0	1.677744	-0.366503	9.741324	0.016785	-0.003662	0.097412	-0.454662	-5.375410	0.264010
55838	0	1.694725	-0.354833	9.649952	0.016953	-0.003547	0.096498	-0.452480	-5.372084	0.264630
55839	0	1.678081	-0.366058	9.680248	0.016785	-0.003662	0.096802	-0.446649	-5.371573	0.261555
55840	0	1.683894	-0.360044	9.704645	0.016837	-0.003598	0.097047	-0.445260	-5.377758	0.261798
55841	0	1.715798	-0.366161	9.704466	0.017151	-0.003662	0.097046	-0.440715	-5.390163	0.263332
55842	0	1.711121	-0.378534	9.716382	0.017104	-0.003784	0.097165	-0.438132	-5.402512	0.259197
55843	0	1.710151	-0.348138	9.716583	0.017090	-0.003479	0.097168	-0.437005	-5.420261	0.258513
55844	0	1.688025	-0.373270	9.777139	0.016869	-0.003729	0.097774	-0.437577	-5.437922	0.256005
55845	0	1.710542	-0.366213	9.832493	0.017090	-0.003662	0.098328	-0.433753	-5.460043	0.257188
55846	0	1.695770	-0.421372	9.898991	0.016938	-0.004212	0.098993	-0.431500	-5.486576	0.257983
55847	0	1.686121	-0.396636	9.881331	0.016846	-0.003967	0.098816	-0.426666	-5.508512	0.258994
55848	0	1.671111	-0.390565	9.960062	0.016693	-0.003905	0.099604	-0.423345	-5.533139	0.259938
55849	0	1.692445	-0.378770	10.033868	0.016907	-0.003784	0.100342	-0.423588	-5.557249	0.261328
55850	0	1.677817	-0.428608	10.143032	0.016759	-0.004280	0.101434	-0.426565	-5.582870	0.261040
55851	0	1.686427	-0.415291	10.168139	0.016846	-0.004150	0.101685	-0.425615	-5.607629	0.254838
55852	0	1.701838	-0.385173	10.210288	0.017005	-0.003851	0.102105	-0.422736	-5.626491	0.255423
55853	0	1.685718	-0.403138	10.265913	0.016846	-0.004028	0.102661	-0.422408	-5.643095	0.255956
55854	0	1.706165	-0.415947	10.289876	0.017052	-0.004157	0.102901	-0.421307	-5.657935	0.252797
55855	0	1.697933	-0.390551	10.351376	0.016968	-0.003906	0.103516	-0.416838	-5.674442	0.256482
55856	0	1.699140	-0.408746	10.338966	0.016991	-0.004088	0.103390	-0.412056	-5.678960	0.256797
55857	0	1.703265	-0.391335	10.333162	0.017029	-0.003906	0.103333	-0.416058	-5.686892	0.248322
55858	0	1.702813	-0.447322	10.357502	0.017036	-0.004470	0.103574	-0.415958	-5.681374	0.249614
55859	0	1.720182	-0.445846	10.333408	0.017212	-0.004456	0.103333	-0.415336	-5.673822	0.246849
55860	0	1.711885	-0.421581	10.242191	0.017131	-0.004217	0.102420	-0.410051	-5.663996	0.244080
55861	0	1.689599	-0.397068	10.278484	0.016907	-0.003967	0.102783	-0.410006	-5.655580	0.241616
55862	0	1.680798	-0.447010	10.168974	0.016824	-0.004463	0.101687	-0.413892	-5.641337	0.236470
55863	0	1.701072	-0.421291	10.150444	0.017029	-0.004211	0.101501	-0.411775	-5.624451	0.233316
55864	0	1.691669	-0.409588	10.089922	0.016932	-0.004093	0.100897	-0.411034	-5.611081	0.228188
55865	0	1.688146	-0.427496	10.059008	0.016907	-0.004272	0.100586	-0.410071	-5.585783	0.230094
55866	0	1.683451	-0.391425	9.980368	0.016856	-0.003912	0.099800	-0.408890	-5.564341	0.227399
55867	0	1.652217	-0.408454	9.955159	0.016541	-0.004089	0.099548	-0.399649	-5.546636	0.225805
55868	0	1.673029	-0.383571	9.870248	0.016747	-0.003836	0.098700	-0.395991	-5.530093	0.230009
55869	0	1.664761	-0.372234	9.771987	0.016663	-0.003723	0.097717	-0.391319	-5.515900	0.221522
55870	0	1.692467	-0.396888	9.760206	0.016937	-0.003966	0.097600	-0.390591	-5.504502	0.217211
55871	0	1.689458	-0.372920	9.802433	0.016907	-0.003723	0.098022	-0.393933	-5.493653	0.218150
55872	0	1.687488	-0.367931	9.698877	0.016882	-0.003675	0.096988	-0.395929	-5.488653	0.217704
55873	0	1.689990	-0.360066	9.716917	0.016907	-0.003601	0.097168	-0.391819	-5.483927	0.214436
55874	0	1.683205	-0.366421	9.649830	0.016831	-0.003662	0.096498	-0.390724	-5.488017	0.209572
55875	0	1.685166	-0.366491	9.649544	0.016846	-0.003662	0.096497	-0.390517	-5.498398	0.211958
55876	0	1.704865	-0.367234	9.691936	0.017040	-0.003669	0.096921	-0.391185	-5.511621	0.206760
55877	0	1.697759	-0.354019	9.722729	0.016968	-0.003540	0.097229	-0.387892	-5.526467	0.204813
55878	0	1.669253	-0.409888	9.734504	0.016682	-0.004090	0.097347	-0.394470	-5.542558	0.205211
55879	0	1.668303	-0.402826	9.820210	0.016663	-0.004028	0.098206	-0.391055	-5.569653	0.204269
55880	0	1.696603	-0.397283	9.831663	0.016948	-0.003967	0.098320	-0.394091	-5.594209	0.201536
55881	0	1.668928	-0.378789	9.881127	0.016663	-0.003784	0.098816	-0.395035	-5.628361	0.196999
55882	0	1.673781	-0.409710	9.953513	0.016716	-0.004097	0.099539	-0.391852	-5.656659	0.197836
55883	0	1.680858	-0.408872	10.039886	0.016785	-0.004089	0.100403	-0.387880	-5.687121	0.199011
55884	0	1.691382	-0.415186	10.155042	0.016893	-0.004149	0.101554	-0.387309	-5.713335	0.199999
55885	0	1.692709	-0.415168	10.131491	0.016907	-0.004150	0.101318	-0.385466	-5.739480	0.197826
55886	0	1.733053	-0.379270	10.222324	0.017314	-0.003787	0.102226	-0.388414	-5.761159	0.191741
55887	0	1.717060	-0.397328	10.247449	0.017151	-0.003967	0.102478	-0.391807	-5.786285	0.190383
55888	0	1.714240	-0.392226	10.289527	0.017129	-0.003919	0.102898	-0.392498	-5.804319	0.185150
55889	0	1.709905	-0.415295	10.320882	0.017090	-0.004150	0.103210	-0.392034	-5.817579	0.188330
55890	0	1.717370	-0.421888	10.406028	0.017169	-0.004217	0.104061	-0.390639	-5.825773	0.191591
55891	0	1.733339	-0.433904	10.369860	0.017334	-0.004333	0.103699	-0.393355	-5.828107	0.191300
55892	0	1.720808	-0.416228	10.302669	0.017210	-0.004162	0.103026	-0.390487	-5.828916	0.186102
55893	0	1.751285	-0.390876	10.321107	0.017517	-0.003906	0.103210	-0.389932	-5.827132	0.185780
55894	0	1.713379	-0.421931	10.315169	0.017142	-0.004217	0.103150	-0.388925	-5.820586	0.179771
55895	0	1.701120	-0.415486	10.357938	0.017029	-0.004150	0.103577	-0.390423	-5.803993	0.176322
55896	0	1.716128	-0.397830	10.297358	0.017177	-0.003977	0.102971	-0.388723	-5.789772	0.180791
55897	0	1.694806	-0.378470	10.223714	0.016968	-0.003784	0.102234	-0.385900	-5.770504	0.178432
55898	0	1.708903	-0.409486	10.120571	0.017112	-0.004091	0.101202	-0.386527	-5.747570	0.178095
55899	0	1.682629	-0.415001	10.077230	0.016846	-0.004150	0.100769	-0.382715	-5.728293	0.177954
55900	0	1.696930	-0.409206	10.010673	0.016990	-0.004089	0.100103	-0.382407	-5.707718	0.176538
55901	0	1.694823	-0.390613	9.967374	0.016968	-0.003906	0.099670	-0.378889	-5.688002	0.174039
55902	0	1.672491	-0.414876	9.882521	0.016746	-0.004150	0.098822	-0.373660	-5.666795	0.170475
55903	0	1.682712	-0.390739	9.845284	0.016846	-0.003906	0.098450	-0.371621	-5.647885	0.166193
55904	0	1.679319	-0.378304	9.803096	0.016809	-0.003787	0.098028	-0.363710	-5.632687	0.169562
55905	0	1.646474	-0.360344	9.723142	0.016479	-0.003601	0.097229	-0.363200	-5.617988	0.170357
55906	0	1.643778	-0.397101	9.717388	0.016450	-0.003972	0.097172	-0.358722	-5.606336	0.169035
55907	0	1.635588	-0.384500	9.692410	0.016357	-0.003845	0.096924	-0.355284	-5.607164	0.164899
55908	0	1.665201	-0.366182	9.594845	0.016659	-0.003662	0.095947	-0.351731	-5.601713	0.164403
55909	0	1.654020	-0.360215	9.637453	0.016541	-0.003601	0.096375	-0.349872	-5.603956	0.170362
55910	0	1.635574	-0.378436	9.667896	0.016356	-0.003787	0.096679	-0.343576	-5.605703	0.167549
55911	0	1.691649	-0.390154	9.655610	0.016907	-0.003906	0.096558	-0.334983	-5.619874	0.168158
55912	0	1.699665	-0.359135	9.673523	0.016987	-0.003592	0.096737	-0.330555	-5.634071	0.159779
55913	0	1.668207	-0.384195	9.728683	0.016663	-0.003845	0.097290	-0.323776	-5.659581	0.159457
55914	0	1.659511	-0.371824	9.776899	0.016580	-0.003717	0.097772	-0.321766	-5.680286	0.160779
55915	0	1.656263	-0.397255	9.862889	0.016541	-0.003967	0.098633	-0.324857	-5.708499	0.156024
55916	0	1.679398	-0.392080	9.892479	0.016768	-0.003918	0.098929	-0.325536	-5.741688	0.155510
55917	0	1.680929	-0.403268	9.948297	0.016785	-0.004028	0.099487	-0.327571	-5.772538	0.151789
55918	0	1.692015	-0.379989	10.020576	0.016895	-0.003794	0.100210	-0.331705	-5.803439	0.151319
55919	0	1.705275	-0.397062	10.064279	0.017029	-0.003967	0.100647	-0.332600	-5.833161	0.148812
55920	0	1.709814	-0.391236	10.075685	0.017076	-0.003914	0.100760	-0.327987	-5.860211	0.141450
55921	0	1.698721	-0.402884	10.210856	0.016968	-0.004028	0.102112	-0.325612	-5.884439	0.137419
55922	0	1.715090	-0.415287	10.277284	0.017129	-0.004152	0.102777	-0.323243	-5.911279	0.124459
55923	0	1.698570	-0.427455	10.290223	0.016968	-0.004272	0.102905	-0.322645	-5.933607	0.119993
55924	0	1.689581	-0.427873	10.301818	0.016881	-0.004277	0.103021	-0.321542	-5.952473	0.124188
55925	0	1.667179	-0.415406	10.394125	0.016663	-0.004150	0.103943	-0.322734	-5.964938	0.125646
55926	0	1.735686	-0.403843	10.381609	0.017352	-0.004036	0.103817	-0.322503	-5.972477	0.121458
55927	0	1.720834	-0.421380	10.430958	0.017212	-0.004211	0.104309	-0.322213	-5.970840	0.121809
55928	0	1.738686	-0.440041	10.382084	0.017387	-0.004399	0.103821	-0.320539	-5.972522	0.120969
55929	0	1.726572	-0.409225	10.339465	0.017273	-0.004089	0.103394	-0.320703	-5.966725	0.115912
55930	0	1.699732	-0.427460	10.315419	0.017014	-0.004279	0.103151	-0.312806	-5.950924	0.119193
55931	0	1.713228	-0.402819	10.235908	0.017151	-0.004028	0.102356	-0.309658	-5.932276	0.116206
55932	0	1.685680	-0.408071	10.266929	0.016870	-0.004089	0.102667	-0.297090	-5.920182	0.109389
55933	0	1.676341	-0.396448	10.235955	0.016785	-0.003967	0.102356	-0.290966	-5.898508	0.108717
55934	0	1.678127	-0.383305	10.206128	0.016803	-0.003840	0.102057	-0.279646	-5.876429	0.101100
55935	0	1.682248	-0.402864	10.071188	0.016846	-0.004028	0.100708	-0.276970	-5.852080	0.095342
55936	0	1.695504	-0.390496	9.992686	0.016982	-0.003907	0.099922	-0.271407	-5.823147	0.094521
55937	0	1.663703	-0.390398	9.930858	0.016663	-0.003906	0.099304	-0.265796	-5.795694	0.092168
55938	0	1.634699	-0.378016	9.888790	0.016367	-0.003780	0.098885	-0.262620	-5.774570	0.089302
55939	0	1.676451	-0.402863	9.747660	0.016785	-0.004028	0.097473	-0.259978	-5.752877	0.084306
55940	0	1.702994	-0.378128	9.748327	0.017049	-0.003785	0.097480	-0.252541	-5.732670	0.081891
55941	0	1.677194	-0.384325	9.698714	0.016785	-0.003845	0.096985	-0.247329	-5.719614	0.076845
55942	0	1.686630	-0.390037	9.644202	0.016881	-0.003902	0.096439	-0.242001	-5.704160	0.077084
55943	0	1.635423	-0.390554	9.576473	0.016357	-0.003906	0.095764	-0.238372	-5.702328	0.077105
55944	0	1.634712	-0.384303	9.607096	0.016351	-0.003844	0.096070	-0.234103	-5.699952	0.071947
55945	0	1.636273	-0.353749	9.582438	0.016357	-0.003540	0.095825	-0.228354	-5.708236	0.069135
55946	0	1.637128	-0.371837	9.631100	0.016368	-0.003718	0.096312	-0.225638	-5.714182	0.070955
55947	0	1.685277	-0.378306	9.588503	0.016846	-0.003784	0.095886	-0.221622	-5.724567	0.074135
55948	0	1.663214	-0.396561	9.655195	0.016616	-0.003965	0.096555	-0.219283	-5.745801	0.075361
55949	0	1.649452	-0.371790	9.710458	0.016479	-0.003723	0.097107	-0.210540	-5.765422	0.072831
55950	0	1.653112	-0.377404	9.728059	0.016509	-0.003775	0.097284	-0.207314	-5.793303	0.073152
55951	0	1.686440	-0.378348	9.814135	0.016846	-0.003784	0.098145	-0.203879	-5.816984	0.065713
55952	0	1.672445	-0.378212	9.874408	0.016700	-0.003783	0.098748	-0.200146	-5.847473	0.069952
55953	0	1.699212	-0.396497	9.923909	0.016968	-0.003967	0.099243	-0.195009	-5.877439	0.070608
55954	0	1.698118	-0.420971	10.020669	0.016955	-0.004208	0.100211	-0.194856	-5.908756	0.065533
55955	0	1.693055	-0.408672	10.113138	0.016907	-0.004089	0.101135	-0.189383	-5.937528	0.062931
55956	0	1.698062	-0.414423	10.197686	0.016954	-0.004146	0.101981	-0.185365	-5.968745	0.061564
55957	0	1.723095	-0.390253	10.259704	0.017212	-0.003906	0.102600	-0.178737	-5.991762	0.058371
55958	0	1.678006	-0.396139	10.332285	0.016762	-0.003961	0.103326	-0.177081	-6.013768	0.054389
55959	0	1.686020	-0.396159	10.308623	0.016846	-0.003967	0.103088	-0.168233	-6.031577	0.049189
55960	0	1.719185	-0.401708	10.314262	0.017179	-0.004018	0.103145	-0.164862	-6.046996	0.045954
55961	0	1.734069	-0.390239	10.327050	0.017334	-0.003906	0.103271	-0.158193	-6.056138	0.051686
55962	0	1.717078	-0.402220	10.430508	0.017164	-0.004021	0.104306	-0.157397	-6.065003	0.055103
55963	0	1.733657	-0.402753	10.400351	0.017334	-0.004028	0.104004	-0.153993	-6.069481	0.054186
55964	0	1.763955	-0.384399	10.406474	0.017644	-0.003844	0.104064	-0.151106	-6.066257	0.049019
55965	0	1.744905	-0.414954	10.376098	0.017456	-0.004150	0.103760	-0.147611	-6.060124	0.045062
55966	0	1.724654	-0.396263	10.351969	0.017259	-0.003966	0.103518	-0.140931	-6.048295	0.042096
55967	0	1.738149	-0.359815	10.260249	0.017395	-0.003601	0.102600	-0.135107	-6.034736	0.042825
55968	0	1.728986	-0.414254	10.266781	0.017306	-0.004145	0.102665	-0.130213	-6.017931	0.048938
55969	0	1.725493	-0.414994	10.168765	0.017273	-0.004150	0.101685	-0.127089	-5.999153	0.047554
55970	0	1.703246	-0.396830	10.120553	0.017054	-0.003967	0.101202	-0.125610	-5.976730	0.047280
55971	0	1.688393	-0.402705	10.022362	0.016907	-0.004028	0.100220	-0.121573	-5.952161	0.046096
55972	0	1.677646	-0.408961	9.925468	0.016800	-0.004087	0.099251	-0.121373	-5.926525	0.040578
55973	0	1.664210	-0.396444	9.924672	0.016663	-0.003967	0.099243	-0.115475	-5.904297	0.033838
55974	0	1.660103	-0.396333	9.864292	0.016622	-0.003963	0.098639	-0.113902	-5.881902	0.038460
55975	0	1.688044	-0.372200	9.833220	0.016907	-0.003723	0.098328	-0.110064	-5.852733	0.046575
55976	0	1.689939	-0.384623	9.705714	0.016915	-0.003843	0.097054	-0.110913	-5.835342	0.043243
55977	0	1.670853	-0.372344	9.662125	0.016724	-0.003723	0.096619	-0.108667	-5.818811	0.033187
55978	0	1.655954	-0.384877	9.705253	0.016571	-0.003846	0.097051	-0.109263	-5.806663	0.035338
55979	0	1.689702	-0.359802	9.649840	0.016907	-0.003601	0.096497	-0.103187	-5.796515	0.030900
55980	0	1.676503	-0.353336	9.582802	0.016765	-0.003534	0.095828	-0.099629	-5.798356	0.023807
55981	0	1.678928	-0.341645	9.619065	0.016785	-0.003418	0.096191	-0.095466	-5.805223	0.018913
55982	0	1.661125	-0.371706	9.618943	0.016610	-0.003720	0.096189	-0.089306	-5.807932	0.017520
55983	0	1.679213	-0.384488	9.643426	0.016785	-0.003845	0.096436	-0.086609	-5.818190	0.017890
55984	0	1.668753	-0.378872	9.685792	0.016677	-0.003784	0.096860	-0.089635	-5.832134	0.016341
55985	0	1.673763	-0.390743	9.728759	0.016724	-0.003906	0.097290	-0.088738	-5.849966	0.013732
55986	0	1.689619	-0.366335	9.734145	0.016873	-0.003665	0.097345	-0.084637	-5.878165	0.009459
55987	0	1.692698	-0.378528	9.807996	0.016907	-0.003784	0.098083	-0.083767	-5.903180	0.013004
55988	0	1.709043	-0.379030	9.886547	0.017069	-0.003787	0.098869	-0.085334	-5.929516	0.012661
55989	0	1.692928	-0.390645	9.948346	0.016907	-0.003906	0.099487	-0.083445	-5.956816	0.015880
55990	0	1.715504	-0.409018	10.032974	0.017135	-0.004090	0.100333	-0.081136	-5.981391	0.012959
55991	0	1.686848	-0.427814	10.027669	0.016846	-0.004272	0.100281	-0.085424	-6.008711	0.010654
55992	0	1.722037	-0.410372	10.075633	0.017197	-0.004102	0.100760	-0.085621	-6.037009	0.014784
55993	0	1.686841	-0.396903	10.192489	0.016846	-0.003967	0.101929	-0.085488	-6.063794	0.012351
55994	0	1.715494	-0.379048	10.271027	0.017136	-0.003788	0.102714	-0.086111	-6.086583	0.010908
55995	0	1.704362	-0.384241	10.271982	0.017029	-0.003845	0.102722	-0.080827	-6.104303	0.007759
55996	0	1.707201	-0.396327	10.295830	0.017058	-0.003963	0.102961	-0.079543	-6.120687	0.007868
55997	0	1.716204	-0.390513	10.351382	0.017151	-0.003906	0.103516	-0.076259	-6.134237	0.012137
55998	0	1.741764	-0.378789	10.332838	0.017417	-0.003782	0.103329	-0.080157	-6.136144	0.005359
55999	0	1.728025	-0.409035	10.400266	0.017273	-0.004089	0.104004	-0.079115	-6.145329	0.003198
56000	0	1.734791	-0.403235	10.332968	0.017348	-0.004031	0.103330	-0.078203	-6.146021	-0.000097
56001	0	1.732551	-0.378786	10.315070	0.017334	-0.003784	0.103149	-0.080016	-6.137705	-0.003773
56002	0	1.737224	-0.379340	10.303014	0.017378	-0.003792	0.103029	-0.079665	-6.132569	-0.002460
56003	0	1.701987	-0.408916	10.260159	0.017029	-0.004089	0.102600	-0.077311	-6.123679	-0.001953
56004	0	1.681600	-0.408814	10.199361	0.016828	-0.004089	0.101992	-0.073743	-6.111718	-0.004525
56005	0	1.706480	-0.378242	10.236020	0.017090	-0.003784	0.102356	-0.069424	-6.084699	-0.009373
56006	0	1.720491	-0.390488	10.126803	0.017223	-0.003903	0.101265	-0.068930	-6.064878	-0.006368
56007	0	1.676489	-0.390772	10.034505	0.016785	-0.003906	0.100342	-0.068377	-6.043305	-0.007259
56008	0	1.684519	-0.379257	10.096129	0.016867	-0.003788	0.100958	-0.071168	-6.019876	-0.013643
56009	0	1.706771	-0.384604	9.955211	0.017090	-0.003845	0.099548	-0.069787	-5.995345	-0.023921
56010	0	1.708583	-0.378634	9.821592	0.017107	-0.003786	0.098212	-0.067776	-5.971574	-0.033357
56011	0	1.682817	-0.390508	9.845275	0.016846	-0.003906	0.098450	-0.064250	-5.952151	-0.032105
56012	0	1.673516	-0.390662	9.833569	0.016749	-0.003904	0.098333	-0.064733	-5.936544	-0.031476
56013	0	1.670928	-0.397089	9.735339	0.016724	-0.003967	0.097351	-0.066783	-5.920611	-0.031933
56014	0	1.680265	-0.397593	9.699114	0.016817	-0.003975	0.096989	-0.065828	-5.904514	-0.033053
56015	0	1.695998	-0.372449	9.643687	0.016968	-0.003723	0.096436	-0.065250	-5.896165	-0.040198
56016	0	1.664265	-0.390874	9.704846	0.016646	-0.003909	0.097048	-0.062745	-5.892677	-0.043999
56017	0	1.660285	-0.378603	9.625215	0.016602	-0.003784	0.096252	-0.062883	-5.895128	-0.047100
56018	0	1.678986	-0.360849	9.649492	0.016787	-0.003605	0.096496	-0.065099	-5.899941	-0.048719
56019	0	1.654618	-0.384938	9.728891	0.016541	-0.003845	0.097290	-0.067997	-5.907523	-0.049224
56020	0	1.662549	-0.354640	9.752927	0.016613	-0.003549	0.097531	-0.063446	-5.923056	-0.053665
56021	0	1.680138	-0.391012	9.808048	0.016785	-0.003906	0.098083	-0.065994	-5.943450	-0.057801
56022	0	1.658726	-0.409948	9.831865	0.016574	-0.004098	0.098321	-0.065828	-5.959860	-0.060888
56023	0	1.686176	-0.391055	9.820264	0.016846	-0.003906	0.098206	-0.068861	-5.979435	-0.066229
56024	0	1.689790	-0.367545	9.880556	0.016877	-0.003672	0.098809	-0.071444	-6.004342	-0.062362
56025	0	1.692452	-0.391154	9.917889	0.016907	-0.003906	0.099182	-0.075534	-6.025674	-0.073365
56026	0	1.678085	-0.391977	10.002619	0.016759	-0.003918	0.100030	-0.075929	-6.051570	-0.083296
56027	0	1.692944	-0.403537	9.978835	0.016907	-0.004028	0.099792	-0.082120	-6.078450	-0.083931
56028	0	1.709402	-0.410643	10.112331	0.017075	-0.004105	0.101127	-0.082305	-6.101259	-0.090216
56029	0	1.710402	-0.433117	10.180436	0.017090	-0.004333	0.101807	-0.077875	-6.118002	-0.093793
56030	0	1.695267	-0.378056	10.100534	0.016934	-0.003780	0.101008	-0.076371	-6.139518	-0.093197
56031	0	1.692130	-0.372860	10.229232	0.016907	-0.003723	0.102295	-0.080674	-6.156594	-0.090031
56032	0	1.688691	-0.403814	10.277548	0.016874	-0.004040	0.102777	-0.077119	-6.171386	-0.087474
56033	0	1.691198	-0.433317	10.223303	0.016907	-0.004333	0.102234	-0.074915	-6.177998	-0.088512
56034	0	1.686286	-0.421326	10.302427	0.016856	-0.004211	0.103025	-0.075045	-6.186090	-0.093045
56035	0	1.690369	-0.402751	10.357719	0.016907	-0.004028	0.103577	-0.072358	-6.183418	-0.090200
56036	0	1.720291	-0.408832	10.284558	0.017205	-0.004088	0.102845	-0.070377	-6.181478	-0.092841
56037	0	1.701974	-0.421539	10.211317	0.017029	-0.004211	0.102112	-0.072801	-6.171923	-0.099234
56038	0	1.705976	-0.397234	10.278708	0.017071	-0.003976	0.102785	-0.067082	-6.160302	-0.096849
56039	0	1.707796	-0.396690	10.223589	0.017090	-0.003967	0.102234	-0.064734	-6.147589	-0.099059
56040	0	1.692760	-0.396904	10.150794	0.016944	-0.003967	0.101505	-0.064743	-6.129742	-0.102722
56041	0	1.701035	-0.409065	10.119934	0.017029	-0.004089	0.101196	-0.064308	-6.109456	-0.102706
56042	0	1.709615	-0.391064	10.053355	0.017114	-0.003909	0.100531	-0.064084	-6.090041	-0.105716
56043	0	1.713366	-0.409085	10.046675	0.017151	-0.004089	0.100464	-0.063909	-6.071001	-0.105296
56044	0	1.697470	-0.396829	9.980073	0.016994	-0.003971	0.099797	-0.058813	-6.048870	-0.106282
56045	0	1.683498	-0.396325	9.924515	0.016846	-0.003967	0.099243	-0.052323	-6.037025	-0.107203
56046	0	1.668332	-0.384084	9.882176	0.016702	-0.003838	0.098819	-0.054142	-6.016241	-0.111597
56047	0	1.701800	-0.397088	9.814626	0.017029	-0.003967	0.098145	-0.056473	-6.004191	-0.110730
56048	0	1.674961	-0.416154	9.778328	0.016763	-0.004158	0.097781	-0.058745	-5.989390	-0.110665
56049	0	1.689669	-0.378614	9.845136	0.016907	-0.003784	0.098450	-0.059200	-5.978224	-0.111949
56050	0	1.663280	-0.367005	9.808790	0.016643	-0.003667	0.098086	-0.061001	-5.967302	-0.118174
56051	0	1.708308	-0.378726	9.680283	0.017090	-0.003784	0.096802	-0.062788	-5.959791	-0.120716
56052	0	1.676893	-0.385374	9.753626	0.016770	-0.003852	0.097536	-0.063174	-5.958605	-0.121007
56053	0	1.684296	-0.378809	9.747347	0.016846	-0.003784	0.097473	-0.065938	-5.955872	-0.124812
56054	0	1.696984	-0.373568	9.734957	0.016962	-0.003732	0.097351	-0.068825	-5.965519	-0.127169
56055	0	1.684900	-0.390762	9.789977	0.016846	-0.003906	0.097900	-0.068660	-5.969848	-0.130699
56056	0	1.691949	-0.409456	9.771423	0.016913	-0.004092	0.097715	-0.069645	-5.977428	-0.137280
56057	0	1.685644	-0.390713	9.820369	0.016846	-0.003906	0.098206	-0.068974	-5.990412	-0.144079
56058	0	1.700161	-0.397138	9.868678	0.016989	-0.003969	0.098689	-0.069798	-6.005776	-0.151581
56059	0	1.691785	-0.391101	9.844761	0.016907	-0.003906	0.098450	-0.073653	-6.019177	-0.152558
56060	0	1.676174	-0.397655	9.905261	0.016746	-0.003978	0.099055	-0.070749	-6.038370	-0.150181
56061	0	1.686453	-0.396817	9.936201	0.016846	-0.003967	0.099365	-0.070187	-6.060519	-0.151200
56062	0	1.689726	-0.390725	10.045481	0.016883	-0.003908	0.100457	-0.067554	-6.077322	-0.152854
56063	0	1.667808	-0.384464	10.046132	0.016663	-0.003845	0.100464	-0.065375	-6.095409	-0.152465
56064	0	1.682701	-0.403010	10.106642	0.016815	-0.004027	0.101068	-0.066862	-6.109225	-0.156263
56065	0	1.710021	-0.408381	10.131683	0.017090	-0.004089	0.101318	-0.059005	-6.121313	-0.163311
56066	0	1.681529	-0.432605	10.198421	0.016806	-0.004323	0.101986	-0.060815	-6.132537	-0.164186
56067	0	1.685257	-0.439692	10.162229	0.016846	-0.004395	0.101624	-0.061862	-6.140634	-0.166632
56068	0	1.686091	-0.433472	10.210884	0.016859	-0.004339	0.102109	-0.055325	-6.143096	-0.165703
56069	0	1.697237	-0.409124	10.211098	0.016968	-0.004089	0.102112	-0.055771	-6.148562	-0.170610
56070	0	1.703790	-0.415344	10.174364	0.017037	-0.004154	0.101744	-0.053274	-6.149438	-0.173270
56071	0	1.714673	-0.372386	10.211249	0.017151	-0.003723	0.102112	-0.052476	-6.145089	-0.175762
56072	0	1.719764	-0.378561	10.132030	0.017203	-0.003786	0.101319	-0.050304	-6.138951	-0.178047
56073	0	1.696464	-0.396509	10.150207	0.016968	-0.003967	0.101501	-0.046146	-6.135663	-0.186250
56074	0	1.677311	-0.426520	10.089303	0.016778	-0.004269	0.100892	-0.040601	-6.130363	-0.191150
56075	0	1.677498	-0.396535	10.156418	0.016785	-0.003967	0.101562	-0.036702	-6.119655	-0.197603
56076	0	1.681519	-0.377845	10.071273	0.016826	-0.003781	0.100711	-0.031868	-6.107982	-0.197442
56077	0	1.701906	-0.378546	10.003823	0.017029	-0.003784	0.100037	-0.031710	-6.097063	-0.197236
56078	0	1.693612	-0.402952	10.016359	0.016948	-0.004031	0.100162	-0.028159	-6.083988	-0.198583
56079	0	1.701521	-0.402675	9.985590	0.017029	-0.004028	0.099854	-0.024752	-6.068627	-0.201336
56080	0	1.680870	-0.415053	9.937051	0.016818	-0.004148	0.099369	-0.026635	-6.058113	-0.200757
56081	0	1.695826	-0.415114	9.875649	0.016968	-0.004150	0.098755	-0.025866	-6.047274	-0.204031
56082	0	1.675700	-0.414961	9.863725	0.016766	-0.004152	0.098636	-0.021199	-6.037506	-0.207332
56083	0	1.696207	-0.402795	9.802346	0.016968	-0.004028	0.098022	-0.019166	-6.031018	-0.212645
56084	0	1.695170	-0.409047	9.808616	0.016956	-0.004089	0.098085	-0.018875	-6.025795	-0.218253
56085	0	1.702271	-0.384191	9.814572	0.017029	-0.003845	0.098145	-0.013483	-6.018855	-0.221758
56086	0	1.677235	-0.383983	9.759709	0.016772	-0.003839	0.097597	-0.012442	-6.019185	-0.219469
56087	0	1.672192	-0.360128	9.777861	0.016724	-0.003601	0.097778	-0.011218	-6.017391	-0.213974
56088	0	1.678177	-0.372497	9.814434	0.016781	-0.003724	0.098145	-0.010765	-6.018657	-0.212087
56089	0	1.703539	-0.348181	9.771604	0.017029	-0.003479	0.097717	-0.012544	-6.026529	-0.215549
56090	0	1.704652	-0.384927	9.814081	0.017041	-0.003851	0.098142	-0.009136	-6.032882	-0.220364
56091	0	1.679456	-0.372793	9.759333	0.016785	-0.003723	0.097595	-0.013274	-6.044656	-0.222243
56092	0	1.705577	-0.373202	9.874898	0.017049	-0.003734	0.098750	-0.009986	-6.052859	-0.222770
56093	0	1.667151	-0.433186	9.905863	0.016663	-0.004333	0.099060	-0.006715	-6.063330	-0.222649
56094	0	1.632365	-0.469767	9.954283	0.016314	-0.004697	0.099545	-0.006220	-6.075069	-0.225779
56095	0	1.655019	-0.427106	9.972990	0.016541	-0.004272	0.099731	-0.003279	-6.086318	-0.228364
56096	0	1.675391	-0.415281	10.082422	0.016743	-0.004148	0.100826	-0.006920	-6.099238	-0.224930
56097	0	1.685711	-0.439217	10.033999	0.016846	-0.004395	0.100342	-0.002863	-6.112345	-0.228398
56098	0	1.681986	-0.432594	10.100748	0.016808	-0.004330	0.101009	0.002697	-6.126376	-0.233140
56099	0	1.703743	-0.402781	10.107279	0.017029	-0.004028	0.101074	0.004578	-6.136246	-0.234061
56100	0	1.711372	-0.396231	10.088632	0.017107	-0.003966	0.100887	0.010511	-6.143906	-0.243380
56101	0	1.691474	-0.415116	10.107285	0.016907	-0.004150	0.101074	0.011024	-6.153023	-0.247112
56102	0	1.692407	-0.402540	10.210896	0.016923	-0.004030	0.102109	0.017653	-6.154369	-0.246035
56103	0	1.696852	-0.408599	10.180665	0.016968	-0.004089	0.101807	0.022823	-6.155228	-0.246824
56104	0	1.703059	-0.402179	10.186658	0.017030	-0.004022	0.101867	0.023857	-6.156264	-0.240418
56105	0	1.702941	-0.390425	10.168455	0.017029	-0.003906	0.101685	0.027465	-6.156948	-0.245981
56106	0	1.708372	-0.395885	10.199016	0.017091	-0.003963	0.101989	0.034126	-6.148958	-0.254931
56107	0	1.695849	-0.402543	10.083176	0.016968	-0.004028	0.100830	0.038857	-6.138373	-0.262488
56108	0	1.712585	-0.402501	10.028458	0.017132	-0.004024	0.100284	0.038574	-6.131577	-0.264171
56109	0	1.702088	-0.414835	10.064840	0.017029	-0.004150	0.100647	0.042220	-6.122556	-0.265086
56110	0	1.694510	-0.402258	10.046694	0.016952	-0.004025	0.100466	0.045757	-6.115166	-0.270724
56111	0	1.664937	-0.414655	10.052725	0.016663	-0.004150	0.100525	0.051479	-6.100057	-0.274364
56112	0	1.680585	-0.426281	9.992066	0.016819	-0.004265	0.099918	0.055197	-6.084922	-0.278299
56113	0	1.671349	-0.433255	9.985526	0.016724	-0.004333	0.099854	0.057577	-6.073276	-0.274339
56114	0	1.650712	-0.378258	9.937019	0.016520	-0.003783	0.099368	0.059653	-6.058893	-0.274139
56115	0	1.677422	-0.378375	9.900081	0.016785	-0.003784	0.098999	0.061450	-6.046756	-0.272663
56116	0	1.693993	-0.366146	9.912515	0.016947	-0.003662	0.099124	0.063439	-6.038784	-0.268893
56117	0	1.677817	-0.360120	9.832874	0.016785	-0.003601	0.098328	0.064646	-6.031116	-0.273781
56118	0	1.682341	-0.353679	9.784295	0.016832	-0.003541	0.097841	0.070793	-6.020589	-0.269143
56119	0	1.672534	-0.366056	9.814430	0.016724	-0.003662	0.098145	0.073853	-6.022494	-0.270950
56120	0	1.708828	-0.353705	9.765608	0.017093	-0.003537	0.097655	0.075314	-6.017212	-0.272089
56121	0	1.715231	-0.360093	9.808325	0.017151	-0.003601	0.098083	0.076763	-6.018782	-0.276719
56122	0	1.678956	-0.360328	9.796004	0.016788	-0.003601	0.097960	0.075522	-6.021045	-0.280501
56123	0	1.666652	-0.378394	9.838802	0.016663	-0.003784	0.098389	0.077001	-6.025538	-0.278207
56124	0	1.673750	-0.390861	9.832457	0.016731	-0.003906	0.098326	0.075476	-6.032733	-0.278679
56125	0	1.703849	-0.372214	9.881429	0.017029	-0.003723	0.098816	0.077809	-6.043861	-0.276384
56126	0	1.693350	-0.377506	9.942142	0.016926	-0.003782	0.099422	0.087247	-6.052605	-0.281967
56127	0	1.673348	-0.396387	9.936371	0.016724	-0.003967	0.099365	0.092407	-6.063800	-0.289220
56128	0	1.681957	-0.402212	9.966391	0.016804	-0.004022	0.099667	0.093037	-6.081853	-0.289664
56129	0	1.667612	-0.384382	10.003442	0.016663	-0.003845	0.100037	0.095741	-6.097217	-0.292139
56130	0	1.682347	-0.378040	10.039611	0.016811	-0.003782	0.100398	0.099067	-6.110844	-0.299850
56131	0	1.673267	-0.433292	10.034031	0.016724	-0.004333	0.100342	0.100850	-6.121040	-0.296583
56132	0	1.724020	-0.384383	10.112972	0.017230	-0.003844	0.101131	0.102492	-6.132394	-0.300486
56133	0	1.722054	-0.365847	10.088977	0.017212	-0.003662	0.100891	0.107722	-6.142029	-0.304151
56134	0	1.705424	-0.384753	10.088651	0.017046	-0.003839	0.100888	0.098711	-6.151267	-0.305614
56135	0	1.715572	-0.384296	10.162280	0.017151	-0.003845	0.101624	0.102378	-6.156550	-0.308217
56136	0	1.710807	-0.408616	10.162014	0.017099	-0.004086	0.101622	0.102859	-6.166144	-0.313827
56137	0	1.708691	-0.439776	10.131871	0.017090	-0.004395	0.101318	0.100402	-6.162672	-0.312317
56138	0	1.727163	-0.415983	10.143940	0.017266	-0.004157	0.101440	0.098480	-6.168510	-0.318754
56139	0	1.684202	-0.396527	10.211250	0.016846	-0.003967	0.102112	0.101884	-6.164177	-0.319729
56140	0	1.702196	-0.414714	10.144123	0.017021	-0.004147	0.101441	0.102361	-6.164865	-0.316540
56141	0	1.683314	-0.420929	10.174777	0.016846	-0.004211	0.101746	0.105971	-6.150483	-0.319805
56142	0	1.675240	-0.408497	10.156741	0.016759	-0.004086	0.101566	0.107790	-6.142886	-0.321215
56143	0	1.659495	-0.421463	10.150241	0.016602	-0.004211	0.101501	0.105210	-6.135253	-0.316941
56144	0	1.664011	-0.421800	10.083254	0.016649	-0.004218	0.100831	0.106476	-6.124621	-0.318388
56145	0	1.696253	-0.390932	10.015946	0.016968	-0.003906	0.100159	0.104094	-6.118383	-0.317820
56146	0	1.676509	-0.439869	9.930680	0.016774	-0.004401	0.099305	0.108073	-6.107672	-0.317576
56147	0	1.664849	-0.396729	9.863519	0.016663	-0.003967	0.098633	0.109245	-6.091008	-0.320353
56148	0	1.686383	-0.390609	9.912830	0.016878	-0.003906	0.099126	0.110576	-6.074223	-0.318619
56149	0	1.690195	-0.390181	9.997657	0.016907	-0.003906	0.099976	0.116677	-6.068465	-0.315296
56150	0	1.657875	-0.383819	9.869697	0.016592	-0.003837	0.098695	0.116028	-6.052766	-0.316054
56151	0	1.683986	-0.372597	9.832853	0.016846	-0.003723	0.098328	0.113833	-6.045678	-0.312336
56152	0	1.694752	-0.360548	9.814689	0.016955	-0.003607	0.098145	0.116428	-6.036229	-0.311203
56153	0	1.690317	-0.415303	9.832814	0.016907	-0.004150	0.098328	0.114469	-6.031784	-0.312581
56154	0	1.683811	-0.421786	9.783932	0.016838	-0.004217	0.097839	0.114710	-6.031519	-0.314656
56155	0	1.672530	-0.384380	9.759499	0.016724	-0.003845	0.097595	0.117392	-6.033166	-0.318164
56156	0	1.666686	-0.384430	9.777709	0.016665	-0.003843	0.097777	0.117221	-6.034525	-0.317659
56157	0	1.678653	-0.378190	9.826637	0.016785	-0.003784	0.098267	0.120923	-6.036345	-0.325602
56158	0	1.679395	-0.378015	9.844767	0.016788	-0.003780	0.098449	0.122158	-6.043500	-0.325938
56159	0	1.673102	-0.396741	9.844845	0.016724	-0.003967	0.098450	0.123009	-6.051763	-0.328784
56160	0	1.686841	-0.378528	9.856747	0.016860	-0.003785	0.098569	0.123834	-6.061191	-0.334364
56161	0	1.698133	-0.378472	9.844735	0.016968	-0.003784	0.098450	0.124219	-6.076586	-0.339944
56162	0	1.713053	-0.360344	9.899087	0.017117	-0.003603	0.098993	0.124581	-6.092465	-0.337990
56163	0	1.722060	-0.391358	10.021795	0.017212	-0.003906	0.100220	0.117299	-6.102030	-0.345574
56164	0	1.687750	-0.380270	10.009125	0.016863	-0.003799	0.100094	0.114522	-6.118431	-0.348801
56165	0	1.698050	-0.408911	9.985136	0.016968	-0.004089	0.099854	0.115680	-6.132725	-0.346687
56166	0	1.719089	-0.396859	10.118905	0.017177	-0.003967	0.101192	0.115029	-6.148584	-0.339845
56167	0	1.716547	-0.396754	10.113277	0.017151	-0.003967	0.101135	0.115683	-6.164739	-0.342225
56168	0	1.719332	-0.428054	10.149310	0.017179	-0.004273	0.101496	0.108715	-6.179926	-0.350602
56169	0	1.734285	-0.409391	10.162184	0.017334	-0.004089	0.101624	0.104429	-6.189633	-0.346929
56170	0	1.674570	-0.403968	10.161884	0.016741	-0.004038	0.101620	0.103356	-6.194762	-0.352255
56171	0	1.702831	-0.415396	10.217279	0.017029	-0.004150	0.102173	0.100389	-6.193796	-0.356016
56172	0	1.702638	-0.440358	10.253829	0.017028	-0.004402	0.102538	0.099819	-6.191727	-0.360548
56173	0	1.697097	-0.421188	10.198920	0.016968	-0.004211	0.101990	0.100154	-6.194955	-0.359097
56174	0	1.708905	-0.384733	10.229410	0.017096	-0.003847	0.102293	0.100941	-6.187223	-0.361519
56175	0	1.684379	-0.384688	10.253931	0.016846	-0.003845	0.102539	0.100119	-6.184628	-0.366200
56176	0	1.695777	-0.433820	10.162453	0.016964	-0.004337	0.101624	0.100078	-6.177235	-0.365865
56177	0	1.665404	-0.426865	10.174717	0.016663	-0.004272	0.101746	0.105392	-6.167100	-0.373050
56178	0	1.651465	-0.396323	10.120047	0.016523	-0.003961	0.101199	0.103460	-6.156754	-0.378515
56179	0	1.701384	-0.396709	10.089365	0.017029	-0.003967	0.100891	0.104803	-6.139226	-0.386932
56180	0	1.710603	-0.390908	10.071510	0.017120	-0.003906	0.100713	0.102693	-6.122414	-0.392917
56181	0	1.701107	-0.390555	10.046690	0.017029	-0.003906	0.100464	0.104533	-6.101687	-0.398184
56182	0	1.710357	-0.384216	10.004448	0.017116	-0.003844	0.100042	0.107878	-6.087449	-0.393924
56183	0	1.720231	-0.378513	9.924479	0.017212	-0.003784	0.099243	0.107776	-6.075864	-0.399678
56184	0	1.693872	-0.403318	9.814899	0.016949	-0.004030	0.098147	0.105301	-6.063752	-0.397272
56185	0	1.658983	-0.402651	9.826866	0.016602	-0.004028	0.098267	0.108370	-6.049579	-0.400489
56186	0	1.669296	-0.372223	9.894288	0.016700	-0.003720	0.098942	0.106970	-6.041226	-0.396174
56187	0	1.689791	-0.372454	9.796290	0.016907	-0.003723	0.097961	0.106252	-6.030440	-0.392782
56188	0	1.652108	-0.397281	9.820759	0.016522	-0.003970	0.098207	0.104142	-6.028343	-0.401921
56189	0	1.653632	-0.396953	9.796204	0.016541	-0.003967	0.097961	0.102489	-6.022898	-0.409051
56190	0	1.665587	-0.373485	9.729041	0.016654	-0.003728	0.097291	0.095212	-6.024622	-0.406849
56191	0	1.659984	-0.403001	9.796165	0.016602	-0.004028	0.097961	0.094114	-6.022113	-0.411151
56192	0	1.666397	-0.415368	9.765539	0.016659	-0.004154	0.097656	0.095479	-6.027750	-0.408992
56193	0	1.678745	-0.384976	9.771663	0.016785	-0.003845	0.097717	0.091019	-6.030526	-0.409196
56194	0	1.697935	-0.398537	9.814110	0.016973	-0.003977	0.098143	0.081938	-6.037985	-0.410771
56195	0	1.673733	-0.415272	9.850832	0.016724	-0.004150	0.098511	0.079981	-6.053437	-0.408885
56196	0	1.676695	-0.415456	9.850222	0.016750	-0.004155	0.098505	0.081385	-6.072264	-0.410131
56197	0	1.673897	-0.384851	9.960667	0.016724	-0.003845	0.099609	0.078318	-6.089406	-0.409975
56198	0	1.695051	-0.373090	9.966239	0.016937	-0.003730	0.099665	0.077748	-6.104157	-0.408489
56199	0	1.686142	-0.384802	9.997283	0.016846	-0.003845	0.099976	0.075235	-6.121660	-0.410804
56200	0	1.695342	-0.421583	9.984511	0.016937	-0.004217	0.099848	0.077457	-6.139666	-0.412259
56201	0	1.698796	-0.385154	10.052125	0.016968	-0.003845	0.100525	0.071032	-6.162116	-0.416906
56202	0	1.708171	-0.410843	10.112522	0.017069	-0.004103	0.101128	0.065343	-6.176130	-0.418964
56203	0	1.734066	-0.414886	10.137832	0.017334	-0.004150	0.101379	0.067750	-6.183173	-0.416031
56204	0	1.704892	-0.426698	10.113136	0.017042	-0.004270	0.101132	0.071484	-6.190252	-0.420370
56205	0	1.709856	-0.409221	10.192713	0.017090	-0.004089	0.101929	0.069020	-6.199509	-0.421533
56206	0	1.705064	-0.422092	10.180193	0.017046	-0.004218	0.101803	0.066621	-6.204203	-0.421693
56207	0	1.697344	-0.433349	10.247709	0.016968	-0.004333	0.102478	0.067344	-6.209977	-0.422118
56208	0	1.698331	-0.427210	10.198610	0.016978	-0.004273	0.101987	0.069510	-6.215080	-0.420945
56209	0	1.702851	-0.384730	10.241696	0.017029	-0.003845	0.102417	0.067900	-6.214162	-0.422236
56210	0	1.702517	-0.427815	10.205024	0.017028	-0.004277	0.102050	0.067661	-6.210540	-0.424489
56211	0	1.726611	-0.415137	10.180776	0.017273	-0.004150	0.101807	0.067347	-6.202250	-0.426444
56212	0	1.725008	-0.409201	10.138273	0.017259	-0.004091	0.101381	0.067234	-6.192018	-0.423297
56213	0	1.707462	-0.409348	10.125973	0.017090	-0.004089	0.101257	0.063481	-6.174171	-0.427114
56214	0	1.710916	-0.415841	10.126306	0.017120	-0.004159	0.101261	0.064867	-6.160921	-0.424311
56215	0	1.689181	-0.421709	10.119855	0.016907	-0.004211	0.101196	0.059321	-6.143416	-0.426620
56216	0	1.698772	-0.385489	10.107988	0.016998	-0.003857	0.101078	0.062167	-6.130765	-0.431749
56217	0	1.695303	-0.409236	10.052727	0.016968	-0.004089	0.100525	0.059587	-6.113335	-0.430475
56218	0	1.704907	-0.403388	10.016446	0.017060	-0.004035	0.100163	0.061521	-6.099951	-0.422166
56219	0	1.689352	-0.390893	9.979461	0.016907	-0.003906	0.099792	0.059256	-6.084146	-0.424594
56220	0	1.698735	-0.433676	9.900548	0.017002	-0.004339	0.099003	0.062852	-6.066473	-0.425351
56221	0	1.658961	-0.427052	9.875698	0.016602	-0.004272	0.098755	0.065833	-6.051987	-0.427996
56222	0	1.693288	-0.390232	9.821129	0.016944	-0.003902	0.098209	0.066727	-6.038458	-0.431106
56223	0	1.641142	-0.414889	9.832887	0.016418	-0.004150	0.098328	0.069128	-6.029656	-0.426955
56224	0	1.670455	-0.414878	9.851341	0.016709	-0.004148	0.098513	0.068376	-6.023486	-0.425080
56225	0	1.684206	-0.378240	9.790109	0.016846	-0.003784	0.097900	0.071115	-6.018593	-0.423286
56226	0	1.683477	-0.390635	9.747455	0.016838	-0.003903	0.097474	0.068332	-6.014103	-0.420425
56227	0	1.660413	-0.390488	9.741173	0.016602	-0.003906	0.097412	0.070657	-6.016425	-0.425059
56228	0	1.667050	-0.396593	9.771578	0.016667	-0.003965	0.097716	0.070651	-6.019458	-0.423508
56229	0	1.673096	-0.402189	9.832665	0.016724	-0.004028	0.098328	0.078695	-6.027345	-0.423184
56230	0	1.692919	-0.370951	9.820135	0.016921	-0.003711	0.098203	0.080744	-6.036184	-0.423763
56231	0	1.691748	-0.378369	9.844788	0.016907	-0.003784	0.098450	0.081944	-6.048005	-0.427285
56232	0	1.676034	-0.409071	9.862627	0.016745	-0.004089	0.098629	0.080977	-6.065598	-0.431263
56233	0	1.673323	-0.415241	9.899732	0.016724	-0.004150	0.098999	0.079246	-6.076061	-0.430548
56234	0	1.700309	-0.385422	9.929744	0.016987	-0.003850	0.099300	0.074898	-6.094179	-0.426253
56235	0	1.698084	-0.408974	9.930195	0.016968	-0.004089	0.099304	0.075041	-6.108587	-0.429001
56236	0	1.688961	-0.414996	10.027299	0.016871	-0.004151	0.100276	0.077178	-6.128642	-0.430111
56237	0	1.673377	-0.427278	10.113356	0.016724	-0.004272	0.101135	0.077360	-6.139473	-0.431651
56238	0	1.688025	-0.427662	10.070163	0.016866	-0.004273	0.100704	0.074309	-6.155302	-0.432858
56239	0	1.679142	-0.434044	10.113384	0.016785	-0.004333	0.101135	0.067103	-6.162270	-0.431500
56240	0	1.705192	-0.434530	10.167923	0.017042	-0.004348	0.101681	0.070444	-6.172581	-0.432910
56241	0	1.721528	-0.409026	10.186707	0.017212	-0.004089	0.101868	0.070071	-6.175647	-0.435871
56242	0	1.698149	-0.433913	10.198655	0.016974	-0.004336	0.101988	0.067531	-6.182859	-0.436996
56243	0	1.709430	-0.421368	10.125648	0.017090	-0.004211	0.101257	0.065609	-6.187175	-0.440953
56244	0	1.716142	-0.409032	10.198766	0.017159	-0.004094	0.101988	0.070385	-6.188668	-0.441082
56245	0	1.715049	-0.402861	10.186773	0.017151	-0.004028	0.101868	0.070716	-6.187478	-0.443582
56246	0	1.702779	-0.415112	10.186770	0.017028	-0.004151	0.101868	0.071637	-6.186634	-0.446877
56247	0	1.738959	-0.420800	10.131943	0.017395	-0.004211	0.101318	0.076184	-6.179707	-0.452156
56248	0	1.700742	-0.408063	10.181029	0.017017	-0.004083	0.101809	0.079152	-6.167755	-0.454647
56249	0	1.695480	-0.384567	10.144258	0.016968	-0.003845	0.101440	0.079316	-6.152348	-0.457498
56250	0	1.717706	-0.403458	10.077420	0.017186	-0.004029	0.100773	0.074007	-6.141236	-0.459111
56251	0	1.714107	-0.390960	10.125886	0.017151	-0.003906	0.101257	0.070929	-6.129359	-0.462496
56252	0	1.675245	-0.434174	10.077291	0.016765	-0.004340	0.100771	0.069826	-6.114737	-0.464084
56253	0	1.695695	-0.402762	10.028262	0.016968	-0.004028	0.100281	0.071314	-6.101575	-0.469531
56254	0	1.717668	-0.426733	9.991988	0.017190	-0.004272	0.099917	0.076704	-6.085576	-0.471883
56255	0	1.677316	-0.439321	9.930620	0.016785	-0.004395	0.099304	0.078872	-6.071521	-0.473299
56256	0	1.675028	-0.408956	9.943194	0.016762	-0.004087	0.099430	0.077097	-6.057503	-0.475301
56257	0	1.683564	-0.384472	9.900075	0.016846	-0.003845	0.098999	0.078260	-6.045094	-0.475441
56258	0	1.687929	-0.372049	9.863701	0.016887	-0.003722	0.098636	0.080823	-6.035696	-0.475680
56259	0	1.689748	-0.353774	9.845138	0.016907	-0.003540	0.098450	0.084064	-6.024150	-0.475198
56260	0	1.700868	-0.377918	9.820866	0.017010	-0.003780	0.098208	0.086026	-6.022118	-0.477673
56261	0	1.671972	-0.378344	9.784005	0.016724	-0.003784	0.097839	0.087458	-6.016765	-0.476391
56262	0	1.695845	-0.402559	9.814569	0.016959	-0.004027	0.098145	0.090073	-6.015133	-0.474718
56263	0	1.684717	-0.372026	9.838853	0.016846	-0.003723	0.098389	0.094006	-6.016022	-0.479192
56264	0	1.678799	-0.377420	9.814366	0.016788	-0.003778	0.098144	0.099506	-6.015759	-0.481434
56265	0	1.660303	-0.384525	9.790014	0.016602	-0.003845	0.097900	0.100054	-6.016666	-0.487856
56266	0	1.649490	-0.402771	9.808050	0.016482	-0.004029	0.098083	0.102365	-6.030516	-0.489480
56267	0	1.660814	-0.415385	9.881467	0.016602	-0.004150	0.098816	0.098874	-6.037384	-0.486739
56268	0	1.662546	-0.409033	9.893347	0.016614	-0.004097	0.098935	0.106995	-6.049888	-0.489538
56269	0	1.654914	-0.384213	9.905874	0.016541	-0.003845	0.099060	0.111068	-6.059016	-0.495478
56270	0	1.669436	-0.377593	9.887173	0.016680	-0.003778	0.098874	0.114388	-6.075138	-0.495390
56271	0	1.673793	-0.397014	9.960686	0.016724	-0.003967	0.099609	0.111613	-6.090765	-0.498917
56272	0	1.694620	-0.367504	9.990676	0.016935	-0.003669	0.099909	0.105020	-6.102377	-0.502473
56273	0	1.691950	-0.402775	10.021760	0.016907	-0.004028	0.100220	0.106082	-6.116178	-0.501936
56274	0	1.681882	-0.415424	10.057941	0.016809	-0.004149	0.100581	0.101072	-6.126061	-0.503064
56275	0	1.703866	-0.384394	10.088950	0.017029	-0.003845	0.100891	0.102969	-6.136433	-0.500755
56276	0	1.663031	-0.396315	10.076372	0.016621	-0.003965	0.100765	0.105911	-6.146605	-0.503278
56277	0	1.678872	-0.366030	10.143983	0.016785	-0.003662	0.101440	0.108405	-6.150338	-0.505219
56278	0	1.697978	-0.408297	10.113275	0.016975	-0.004086	0.101133	0.112908	-6.154419	-0.509730
56279	0	1.684785	-0.402871	10.186731	0.016846	-0.004028	0.101868	0.112959	-6.155993	-0.508235
56280	0	1.685073	-0.408758	10.150042	0.016850	-0.004090	0.101501	0.116528	-6.156500	-0.510425
56281	0	1.720961	-0.414868	10.131882	0.017212	-0.004150	0.101318	0.119018	-6.153006	-0.515372
56282	0	1.714126	-0.408820	10.162524	0.017146	-0.004086	0.101624	0.117638	-6.146688	-0.514332
56283	0	1.696550	-0.402626	10.144089	0.016968	-0.004028	0.101440	0.120354	-6.143301	-0.510546
56284	0	1.708131	-0.402294	10.138009	0.017085	-0.004025	0.101379	0.122660	-6.138154	-0.511919
56285	0	1.702154	-0.390536	10.101444	0.017029	-0.003906	0.101013	0.124119	-6.129068	-0.511461
56286	0	1.700157	-0.421308	10.065080	0.017014	-0.004210	0.100649	0.121753	-6.114556	-0.513917
56287	0	1.695997	-0.403125	10.015989	0.016968	-0.004028	0.100159	0.118991	-6.104744	-0.517658
56288	0	1.693855	-0.421686	10.071216	0.016952	-0.004218	0.100710	0.120910	-6.089090	-0.514529
56289	0	1.683869	-0.403086	9.985460	0.016846	-0.004028	0.099854	0.118571	-6.080140	-0.519749
56290	0	1.682319	-0.390491	10.004018	0.016831	-0.003912	0.100039	0.127129	-6.069833	-0.521408
56291	0	1.683798	-0.359844	9.893940	0.016846	-0.003601	0.098938	0.130672	-6.059988	-0.522842
56292	0	1.688432	-0.353385	9.906307	0.016891	-0.003535	0.099062	0.132764	-6.051932	-0.520434
56293	0	1.683996	-0.372390	9.875583	0.016846	-0.003723	0.098755	0.132439	-6.044358	-0.520588
56294	0	1.707241	-0.378231	9.881805	0.017078	-0.003786	0.098817	0.137352	-6.036475	-0.528497
56295	0	1.708494	-0.366291	9.838949	0.017090	-0.003662	0.098389	0.137019	-6.029818	-0.538615
56296	0	1.670752	-0.360140	9.790236	0.016713	-0.003603	0.097901	0.139278	-6.022399	-0.530078
56297	0	1.684578	-0.390396	9.820564	0.016846	-0.003906	0.098206	0.142467	-6.021539	-0.537779
56298	0	1.690764	-0.384074	9.851061	0.016907	-0.003841	0.098511	0.143673	-6.021716	-0.537808
56299	0	1.691001	-0.390730	9.771668	0.016907	-0.003906	0.097717	0.142937	-6.024642	-0.540696
56300	0	1.673414	-0.396913	9.856926	0.016730	-0.003970	0.098570	0.144571	-6.028184	-0.543688
56301	0	1.667243	-0.390883	9.905830	0.016663	-0.003906	0.099060	0.142120	-6.038601	-0.551575
56302	0	1.656911	-0.385143	9.893256	0.016560	-0.003851	0.098934	0.141945	-6.048718	-0.554733
56303	0	1.691344	-0.378273	9.912001	0.016907	-0.003784	0.099121	0.144058	-6.055533	-0.560420
56304	0	1.668506	-0.395882	9.942214	0.016676	-0.003965	0.099423	0.151869	-6.065167	-0.559189
56305	0	1.654841	-0.366021	9.954710	0.016541	-0.003662	0.099548	0.154476	-6.073303	-0.562966
56306	0	1.663112	-0.396246	9.978732	0.016617	-0.003964	0.099790	0.157009	-6.088841	-0.560116
56307	0	1.685547	-0.402870	9.942460	0.016846	-0.004028	0.099426	0.157010	-6.099150	-0.565400
56308	0	1.699543	-0.409090	10.033650	0.016987	-0.004090	0.100338	0.156768	-6.108012	-0.570664
56309	0	1.697886	-0.402851	10.070613	0.016968	-0.004028	0.100708	0.156973	-6.119681	-0.570784
56310	0	1.706089	-0.391034	10.051829	0.017051	-0.003907	0.100520	0.153850	-6.130301	-0.574021
56311	0	1.667238	-0.445569	10.095053	0.016663	-0.004456	0.100952	0.154032	-6.140508	-0.571202
56312	0	1.686953	-0.408617	10.131392	0.016865	-0.004090	0.101315	0.159110	-6.144915	-0.575546
56313	0	1.672548	-0.396375	10.101302	0.016724	-0.003967	0.101013	0.163525	-6.146042	-0.577356
56314	0	1.672638	-0.407994	10.089045	0.016727	-0.004083	0.100890	0.167065	-6.143855	-0.581085
56315	0	1.690666	-0.421165	10.107422	0.016907	-0.004211	0.101074	0.167230	-6.142806	-0.584940
56316	0	1.684695	-0.409462	10.119575	0.016845	-0.004090	0.101196	0.162846	-6.144307	-0.592468
56317	0	1.690387	-0.372270	10.113575	0.016907	-0.003723	0.101135	0.163774	-6.140083	-0.595067
56318	0	1.696319	-0.378478	10.107400	0.016962	-0.003784	0.101074	0.163485	-6.140405	-0.597539
56319	0	1.690410	-0.385009	10.076930	0.016907	-0.003845	0.100769	0.158327	-6.136475	-0.594880
56320	0	1.690096	-0.397706	10.076908	0.016901	-0.003978	0.100769	0.159488	-6.135460	-0.593578
56321	0	1.702429	-0.391022	10.034241	0.017029	-0.003906	0.100342	0.155360	-6.129364	-0.590945
56322	0	1.695199	-0.403764	10.046585	0.016958	-0.004037	0.100465	0.155011	-6.121228	-0.598295
56323	0	1.714163	-0.396646	10.016031	0.017151	-0.003967	0.100159	0.156463	-6.109618	-0.607119
56324	0	1.712135	-0.372299	10.004124	0.017132	-0.003722	0.100039	0.155986	-6.096669	-0.608016
56325	0	1.714491	-0.390049	9.985477	0.017151	-0.003906	0.099854	0.162923	-6.088845	-0.611082
56326	0	1.676720	-0.407721	9.924596	0.016772	-0.004078	0.099245	0.164086	-6.082041	-0.605801
56327	0	1.708946	-0.396833	9.930422	0.017090	-0.003967	0.099304	0.163325	-6.080584	-0.610950
56328	0	1.708285	-0.372240	9.869503	0.017089	-0.003726	0.098694	0.167911	-6.072568	-0.613353
56329	0	1.690175	-0.359881	9.875582	0.016907	-0.003601	0.098755	0.170965	-6.065755	-0.620249
56330	0	1.677366	-0.402704	9.875582	0.016774	-0.004025	0.098756	0.168457	-6.064160	-0.622470
56331	0	1.684332	-0.366756	9.838888	0.016846	-0.003662	0.098389	0.162582	-6.060384	-0.622206
56332	0	1.690238	-0.391587	9.844971	0.016902	-0.003918	0.098450	0.165063	-6.059869	-0.623970
56333	0	1.666361	-0.353490	9.869386	0.016663	-0.003540	0.098694	0.171339	-6.060044	-0.621490
56334	0	1.672832	-0.389430	9.850941	0.016726	-0.003897	0.098510	0.174534	-6.062244	-0.625943
56335	0	1.703767	-0.372385	9.857022	0.017029	-0.003723	0.098572	0.174042	-6.071550	-0.624966
56336	0	1.680438	-0.391297	9.850630	0.016802	-0.003908	0.098507	0.168767	-6.073584	-0.622503
56337	0	1.685290	-0.409258	9.863145	0.016846	-0.004089	0.098633	0.165311	-6.081017	-0.617920
56338	0	1.692753	-0.416638	9.936088	0.016921	-0.004157	0.099362	0.154897	-6.087600	-0.614097
56339	0	1.679021	-0.397210	9.954721	0.016785	-0.003967	0.099548	0.149743	-6.092974	-0.615615
56340	0	1.698304	-0.398406	10.039891	0.016978	-0.003978	0.100400	0.142998	-6.097400	-0.618478
56341	0	1.691413	-0.427793	9.985203	0.016907	-0.004272	0.099854	0.137079	-6.104896	-0.621515
56342	0	1.704802	-0.392146	10.015389	0.017043	-0.003918	0.100155	0.133187	-6.109464	-0.627156
56343	0	1.661180	-0.409370	10.058407	0.016602	-0.004089	0.100586	0.128596	-6.120086	-0.632542
56344	0	1.686834	-0.385480	10.100798	0.016866	-0.003855	0.101008	0.128783	-6.122059	-0.629031
56345	0	1.691056	-0.415354	10.064620	0.016907	-0.004150	0.100647	0.125432	-6.125473	-0.624688
56346	0	1.691841	-0.421602	10.131586	0.016914	-0.004218	0.101316	0.128093	-6.129004	-0.627479
56347	0	1.696828	-0.390889	10.101300	0.016968	-0.003906	0.101013	0.125415	-6.128570	-0.629150
56348	0	1.690795	-0.409847	10.125619	0.016908	-0.004095	0.101256	0.121962	-6.127819	-0.631408
56349	0	1.696789	-0.378650	10.113515	0.016968	-0.003784	0.101135	0.119626	-6.126932	-0.630218
56350	0	1.720973	-0.427459	10.101271	0.017212	-0.004277	0.101012	0.122938	-6.123417	-0.632436
56351	0	1.714979	-0.409182	10.131844	0.017151	-0.004089	0.101318	0.120437	-6.121191	-0.629578
56352	0	1.696001	-0.397602	10.144113	0.016965	-0.003973	0.101440	0.117359	-6.114630	-0.628833
56353	0	1.751045	-0.414854	10.064820	0.017517	-0.004150	0.100647	0.119831	-6.106011	-0.631420
56354	0	1.712890	-0.396614	10.113856	0.017138	-0.003964	0.101137	0.118332	-6.095151	-0.635374
56355	0	1.702069	-0.390969	10.015994	0.017029	-0.003906	0.100159	0.114839	-6.084794	-0.638505
56356	0	1.670297	-0.403712	9.973405	0.016707	-0.004036	0.099733	0.113811	-6.078646	-0.632674
56357	0	1.714179	-0.403096	10.052635	0.017151	-0.004028	0.100525	0.111165	-6.067265	-0.633273
56358	0	1.706650	-0.409454	9.985634	0.017072	-0.004095	0.099855	0.112144	-6.060202	-0.633109
56359	0	1.690226	-0.409324	9.967101	0.016907	-0.004089	0.099670	0.108005	-6.054038	-0.632430
56360	0	1.707593	-0.403100	9.936718	0.017080	-0.004037	0.099366	0.115099	-6.047914	-0.638168
56361	0	1.678237	-0.402829	9.967080	0.016785	-0.004028	0.099670	0.115474	-6.044194	-0.642678
56362	0	1.683394	-0.409287	9.918321	0.016841	-0.004090	0.099182	0.112891	-6.035049	-0.648794
56363	0	1.678178	-0.372227	9.918265	0.016785	-0.003723	0.099182	0.114151	-6.030676	-0.645742
56364	0	1.702158	-0.390624	9.918330	0.017023	-0.003905	0.099183	0.113366	-6.027888	-0.644318
56365	0	1.696819	-0.396474	9.857181	0.016968	-0.003967	0.098572	0.116622	-6.027285	-0.647677
56366	0	1.709191	-0.414481	9.881560	0.017090	-0.004146	0.098816	0.117879	-6.028574	-0.650406
56367	0	1.702960	-0.390622	9.942614	0.017029	-0.003906	0.099426	0.118111	-6.028490	-0.643657
56368	0	1.697195	-0.397202	9.948561	0.016969	-0.003967	0.099486	0.112928	-6.031179	-0.641494
56369	0	1.709564	-0.396983	9.905896	0.017090	-0.003967	0.099060	0.110236	-6.036859	-0.640006
56370	0	1.692862	-0.409937	9.929938	0.016918	-0.004095	0.099301	0.105495	-6.047890	-0.634672
56371	0	1.703207	-0.390689	9.954776	0.017029	-0.003906	0.099548	0.105033	-6.050581	-0.637933
56372	0	1.704073	-0.384837	9.972843	0.017035	-0.003847	0.099730	0.103895	-6.056616	-0.643518
56373	0	1.691407	-0.421966	9.942467	0.016907	-0.004211	0.099426	0.094696	-6.064045	-0.640748
56374	0	1.686727	-0.392203	10.021474	0.016860	-0.003923	0.100216	0.096450	-6.071299	-0.637019
56375	0	1.709906	-0.391007	9.948557	0.017090	-0.003906	0.099487	0.092274	-6.080874	-0.637489
56376	0	1.699012	-0.427969	10.058147	0.016986	-0.004281	0.100582	0.094029	-6.084631	-0.639253
56377	0	1.691470	-0.421711	10.040125	0.016907	-0.004211	0.100403	0.087876	-6.092622	-0.644168
56378	0	1.680496	-0.416431	10.033704	0.016800	-0.004162	0.100338	0.085267	-6.097319	-0.643479
56379	0	1.697171	-0.415052	10.143977	0.016968	-0.004150	0.101440	0.085250	-6.100753	-0.636202
56380	0	1.692119	-0.458030	10.107109	0.016914	-0.004579	0.101072	0.083539	-6.107413	-0.643054
56381	0	1.684969	-0.421047	10.082945	0.016846	-0.004211	0.100830	0.084785	-6.110899	-0.639306
56382	0	1.685693	-0.409181	10.131572	0.016853	-0.004088	0.101316	0.081061	-6.113949	-0.632013
56383	0	1.685040	-0.409232	10.162264	0.016846	-0.004089	0.101624	0.077846	-6.118203	-0.626419
56384	0	1.685112	-0.415744	10.064463	0.016854	-0.004157	0.100644	0.077623	-6.113544	-0.625527
56385	0	1.709108	-0.396303	10.101314	0.017090	-0.003967	0.101013	0.082742	-6.113786	-0.630751
56386	0	1.708752	-0.401885	10.095198	0.017092	-0.004021	0.100951	0.085048	-6.107901	-0.627184
56387	0	1.708108	-0.390423	10.040440	0.017090	-0.003906	0.100403	0.087545	-6.096839	-0.626885
56388	0	1.719084	-0.402404	10.046725	0.017194	-0.004025	0.100467	0.088373	-6.092336	-0.632888
56389	0	1.702061	-0.390638	10.077042	0.017029	-0.003906	0.100769	0.088542	-6.081887	-0.639443
56390	0	1.706924	-0.396789	10.064948	0.017073	-0.003968	0.100649	0.089185	-6.076866	-0.641298
56391	0	1.689926	-0.396901	9.997678	0.016907	-0.003967	0.099976	0.087483	-6.067199	-0.643993
56392	0	1.706823	-0.409193	10.016173	0.017075	-0.004093	0.100161	0.089171	-6.058810	-0.648605
56393	0	1.690140	-0.408410	9.954946	0.016907	-0.004089	0.099548	0.095473	-6.051523	-0.649296
56394	0	1.682580	-0.419979	9.973487	0.016834	-0.004202	0.099733	0.098127	-6.040700	-0.650073
56395	0	1.684142	-0.433476	9.893866	0.016846	-0.004333	0.098938	0.096946	-6.034621	-0.652267
56396	0	1.689659	-0.390843	9.924441	0.016898	-0.003909	0.099244	0.097915	-6.031715	-0.651957
56397	0	1.684548	-0.384845	9.954825	0.016846	-0.003845	0.099548	0.094421	-6.030346	-0.653464
56398	0	1.665978	-0.403370	9.857119	0.016662	-0.004035	0.098571	0.096125	-6.027076	-0.651656
56399	0	1.659712	-0.421044	9.838946	0.016602	-0.004211	0.098389	0.097422	-6.020847	-0.645611
56400	0	1.683402	-0.390641	9.845095	0.016836	-0.003904	0.098451	0.095215	-6.017264	-0.642324
56401	0	1.684863	-0.390631	9.966991	0.016846	-0.003906	0.099670	0.095360	-6.019491	-0.646718
56402	0	1.679403	-0.403052	9.899645	0.016790	-0.004029	0.098997	0.094043	-6.022636	-0.642617
56403	0	1.703386	-0.372147	9.869304	0.017029	-0.003723	0.098694	0.096118	-6.027388	-0.641319
56404	0	1.692397	-0.396283	9.881276	0.016916	-0.003964	0.098814	0.098041	-6.035232	-0.638970
56405	0	1.690973	-0.371905	9.875452	0.016907	-0.003723	0.098755	0.102989	-6.037537	-0.645769
56406	0	1.697774	-0.426537	9.930250	0.016973	-0.004265	0.099303	0.102575	-6.041299	-0.648423
56407	0	1.691076	-0.409296	9.924233	0.016907	-0.004089	0.099243	0.098652	-6.044814	-0.651525
56408	0	1.697932	-0.373657	9.978969	0.016975	-0.003731	0.099791	0.092237	-6.048188	-0.652022
56409	0	1.685368	-0.366179	9.991322	0.016846	-0.003662	0.099915	0.092833	-6.056167	-0.660669
56410	0	1.698880	-0.384051	9.997193	0.016983	-0.003845	0.099973	0.098287	-6.061677	-0.656410
56411	0	1.703618	-0.378426	10.027951	0.017029	-0.003784	0.100281	0.098285	-6.068999	-0.651570
56412	0	1.698711	-0.390528	10.039919	0.016982	-0.003907	0.100400	0.100634	-6.073613	-0.649688
56413	0	1.684754	-0.402778	10.034151	0.016846	-0.004028	0.100342	0.101436	-6.074571	-0.655766
56414	0	1.679413	-0.396693	10.076700	0.016788	-0.003967	0.100768	0.102009	-6.080923	-0.659405
56415	0	1.672418	-0.396895	10.082992	0.016724	-0.003967	0.100830	0.100290	-6.080427	-0.657721
56416	0	1.691299	-0.391262	10.101124	0.016908	-0.003910	0.101012	0.097508	-6.085329	-0.653751
56417	0	1.690635	-0.427159	10.113536	0.016907	-0.004272	0.101135	0.098711	-6.083720	-0.657858
56418	0	1.702297	-0.396367	10.101411	0.017028	-0.003966	0.101013	0.101862	-6.077053	-0.657054
56419	0	1.684470	-0.372071	10.076930	0.016846	-0.003723	0.100769	0.104737	-6.074772	-0.653033
56420	0	1.690097	-0.426227	10.083095	0.016905	-0.004268	0.100830	0.111160	-6.069148	-0.658787
56421	0	1.684014	-0.390580	10.101413	0.016846	-0.003906	0.101013	0.111874	-6.061676	-0.658705
56422	0	1.676783	-0.396762	10.003847	0.016773	-0.003967	0.100038	0.111665	-6.054357	-0.657883
56423	0	1.659557	-0.396818	10.101413	0.016602	-0.003967	0.101013	0.110858	-6.046385	-0.664088
56424	0	1.664636	-0.366200	10.028243	0.016650	-0.003664	0.100282	0.113236	-6.040851	-0.658439
56425	0	1.708443	-0.402551	10.022076	0.017090	-0.004028	0.100220	0.116681	-6.033444	-0.665949
56426	0	1.683248	-0.414336	9.948961	0.016834	-0.004146	0.099489	0.119484	-6.030190	-0.666970
56427	0	1.659460	-0.397013	9.936628	0.016602	-0.003967	0.099365	0.116467	-6.020978	-0.667479
56428	0	1.689216	-0.396860	9.906219	0.016892	-0.003973	0.099062	0.121727	-6.019461	-0.670846
56429	0	1.647998	-0.415258	9.844953	0.016479	-0.004150	0.098450	0.119320	-6.018878	-0.671095
56430	0	1.696923	-0.396974	9.881497	0.016969	-0.003972	0.098815	0.122186	-6.018249	-0.675467
56431	0	1.671823	-0.384616	9.857266	0.016724	-0.003845	0.098572	0.121328	-6.010770	-0.682667
56432	0	1.688896	-0.390651	9.881802	0.016895	-0.003908	0.098817	0.123404	-6.002261	-0.680018
56433	0	1.665841	-0.396484	9.869465	0.016663	-0.003967	0.098694	0.126466	-5.996175	-0.686669
56434	0	1.683270	-0.359481	9.906182	0.016837	-0.003596	0.099061	0.128412	-5.989852	-0.690311
56435	0	1.660385	-0.378103	9.899876	0.016602	-0.003784	0.098999	0.132261	-5.991259	-0.696732
56436	0	1.684895	-0.389778	9.814378	0.016850	-0.003901	0.098144	0.135603	-5.989416	-0.701024
56437	0	1.721818	-0.378325	9.869279	0.017212	-0.003784	0.098694	0.136812	-5.995499	-0.701451
56438	0	1.692464	-0.372379	9.856791	0.016919	-0.003722	0.098569	0.135108	-6.000709	-0.702222
56439	0	1.703046	-0.396561	9.881570	0.017029	-0.003967	0.098816	0.137155	-6.001482	-0.698185
56440	0	1.691813	-0.389752	9.856959	0.016910	-0.003903	0.098571	0.144071	-6.010179	-0.703714
56441	0	1.703736	-0.372151	9.918072	0.017029	-0.003723	0.099182	0.146043	-6.018880	-0.702284
56442	0	1.663004	-0.397050	9.960438	0.016619	-0.003964	0.099607	0.139200	-6.030713	-0.703736
56443	0	1.703420	-0.390729	9.997463	0.017029	-0.003906	0.099976	0.138077	-6.035753	-0.703620
56444	0	1.722809	-0.378703	9.997175	0.017222	-0.003787	0.099973	0.138151	-6.041134	-0.699251
56445	0	1.703972	-0.390205	10.027907	0.017029	-0.003906	0.100281	0.142986	-6.052413	-0.704632
56446	0	1.706239	-0.389639	10.064127	0.017051	-0.003899	0.100643	0.145590	-6.064490	-0.706017
56447	0	1.691904	-0.408815	10.058392	0.016907	-0.004089	0.100586	0.146915	-6.077391	-0.699123
56448	0	1.681525	-0.390298	10.100750	0.016809	-0.003904	0.101008	0.148546	-6.082774	-0.700129
56449	0	1.715483	-0.378657	10.089035	0.017151	-0.003784	0.100891	0.145935	-6.086094	-0.701146
56450	0	1.685656	-0.385153	10.046140	0.016853	-0.003851	0.100462	0.145481	-6.088529	-0.710712
56451	0	1.715101	-0.403013	10.089102	0.017151	-0.004028	0.100891	0.143558	-6.087517	-0.709724
56452	0	1.702308	-0.384541	10.070816	0.017029	-0.003849	0.100707	0.147765	-6.079833	-0.707233
56453	0	1.678419	-0.390577	10.070811	0.016785	-0.003906	0.100708	0.148438	-6.078098	-0.708954
56454	0	1.684263	-0.384396	10.076945	0.016845	-0.003845	0.100769	0.150088	-6.074433	-0.715288
56455	0	1.702570	-0.390168	10.107492	0.017029	-0.003906	0.101074	0.155439	-6.069664	-0.719141
56456	0	1.719769	-0.408233	10.046605	0.017205	-0.004081	0.100465	0.153869	-6.059857	-0.719339
56457	0	1.714431	-0.409114	10.034285	0.017151	-0.004089	0.100342	0.152088	-6.051108	-0.727166
56458	0	1.713096	-0.378633	10.132144	0.017138	-0.003788	0.101320	0.154066	-6.042502	-0.727941
56459	0	1.720955	-0.372110	10.046435	0.017212	-0.003723	0.100464	0.156578	-6.038559	-0.735082
56460	0	1.695699	-0.384055	9.985457	0.016963	-0.003841	0.099854	0.157598	-6.030518	-0.729124
56461	0	1.702703	-0.378527	9.967067	0.017029	-0.003784	0.099670	0.156466	-6.027289	-0.730379
56462	0	1.695974	-0.354528	9.997622	0.016964	-0.003543	0.099976	0.153899	-6.021255	-0.727535
56463	0	1.677862	-0.366453	9.924410	0.016785	-0.003662	0.099243	0.151198	-6.013115	-0.719656
56464	0	1.707540	-0.397460	9.961062	0.017077	-0.003973	0.099610	0.149464	-6.009611	-0.715929
56465	0	1.690315	-0.409082	9.942682	0.016907	-0.004089	0.099426	0.147950	-6.004276	-0.716099
56466	0	1.671416	-0.421411	9.900034	0.016716	-0.004215	0.099000	0.149345	-6.000962	-0.716583
56467	0	1.671545	-0.384749	9.881721	0.016724	-0.003845	0.098816	0.146862	-5.990294	-0.714231
56468	0	1.689101	-0.384711	9.887873	0.016890	-0.003850	0.098879	0.150233	-5.990781	-0.712299
56469	0	1.678468	-0.390760	9.893793	0.016785	-0.003906	0.098938	0.148848	-5.989557	-0.716842
56470	0	1.672467	-0.403484	9.869257	0.016724	-0.004031	0.098693	0.144798	-5.989526	-0.719866
56471	0	1.678592	-0.384630	9.881566	0.016785	-0.003845	0.098816	0.143638	-5.989784	-0.723869
56472	0	1.685402	-0.397077	9.899695	0.016848	-0.003970	0.098998	0.142989	-5.996002	-0.724274
56473	0	1.684903	-0.396747	9.826602	0.016846	-0.003967	0.098267	0.142931	-5.998622	-0.733066
56474	0	1.692301	-0.378582	9.936167	0.016913	-0.003785	0.099363	0.142198	-6.008477	-0.731099
56475	0	1.703519	-0.359961	10.003559	0.017029	-0.003601	0.100037	0.143950	-6.014554	-0.731215
56476	0	1.692432	-0.341697	9.936146	0.016919	-0.003416	0.099362	0.143065	-6.019281	-0.736192
56477	0	1.685301	-0.378767	9.948593	0.016846	-0.003784	0.099487	0.139106	-6.026508	-0.737428
56478	0	1.681319	-0.385011	9.954319	0.016799	-0.003853	0.099545	0.142259	-6.041644	-0.734566
56479	0	1.691859	-0.378559	9.979042	0.016907	-0.003784	0.099792	0.140612	-6.054083	-0.728810
56480	0	1.675803	-0.372761	10.015213	0.016747	-0.003727	0.100154	0.139986	-6.064899	-0.732514
56481	0	1.679335	-0.372333	9.954687	0.016785	-0.003723	0.099548	0.139894	-6.073633	-0.736865
56482	0	1.675310	-0.390833	9.990863	0.016741	-0.003907	0.099911	0.138639	-6.086515	-0.737379
56483	0	1.703672	-0.409339	10.058443	0.017029	-0.004089	0.100586	0.134175	-6.094294	-0.739564
56484	0	1.723459	-0.379843	10.088582	0.017227	-0.003793	0.100887	0.127871	-6.101492	-0.740429
56485	0	1.696837	-0.403366	10.113494	0.016968	-0.004028	0.101135	0.121997	-6.100934	-0.744902
56486	0	1.673039	-0.385629	10.101128	0.016725	-0.003857	0.101012	0.122475	-6.106283	-0.742990
56487	0	1.697026	-0.403031	10.070751	0.016968	-0.004028	0.100708	0.120306	-6.107883	-0.741913
56488	0	1.703283	-0.372726	10.113350	0.017034	-0.003728	0.101133	0.121152	-6.105794	-0.742619
56489	0	1.696900	-0.366199	10.107402	0.016968	-0.003662	0.101074	0.121290	-6.105963	-0.737487
56490	0	1.690463	-0.428122	10.064632	0.016909	-0.004272	0.100646	0.111511	-6.100185	-0.735706
56491	0	1.690233	-0.409237	10.083069	0.016907	-0.004089	0.100830	0.108251	-6.093928	-0.737621
56492	0	1.683039	-0.409757	10.095400	0.016836	-0.004096	0.100953	0.106640	-6.086129	-0.736608
56493	0	1.720695	-0.378037	10.058693	0.017212	-0.003784	0.100586	0.110973	-6.079266	-0.732340
56494	0	1.694510	-0.384239	9.973528	0.016957	-0.003839	0.099733	0.106806	-6.063990	-0.735866
56495	0	1.714376	-0.372036	10.022105	0.017151	-0.003723	0.100220	0.110078	-6.054600	-0.738635
56496	0	1.676540	-0.402234	9.961217	0.016770	-0.004024	0.099611	0.111566	-6.047644	-0.739484
56497	0	1.708024	-0.378038	9.973324	0.017090	-0.003784	0.099731	0.116084	-6.035325	-0.743125
56498	0	1.718877	-0.389929	9.930778	0.017193	-0.003900	0.099307	0.116565	-6.029346	-0.745198
56499	0	1.708119	-0.378220	9.918369	0.017090	-0.003784	0.099182	0.118923	-6.018140	-0.741338
56500	0	1.682013	-0.384627	9.894209	0.016829	-0.003841	0.098941	0.113491	-6.007156	-0.743745
56501	0	1.659858	-0.409443	9.985380	0.016602	-0.004089	0.099854	0.107756	-6.002529	-0.738096
56502	0	1.665247	-0.379621	9.851127	0.016656	-0.003795	0.098511	0.106048	-5.997282	-0.734368
56503	0	1.659878	-0.384697	9.851114	0.016602	-0.003845	0.098511	0.104145	-5.992774	-0.737085
56504	0	1.641387	-0.403268	9.844950	0.016413	-0.004032	0.098450	0.103581	-5.992835	-0.734539
56505	0	1.672262	-0.384592	9.893813	0.016724	-0.003845	0.098938	0.102833	-5.990419	-0.734075
56506	0	1.666023	-0.403126	9.887699	0.016661	-0.004030	0.098877	0.101691	-5.988650	-0.731118
56507	0	1.703003	-0.354358	9.838833	0.017029	-0.003540	0.098389	0.097661	-5.988820	-0.728454
56508	0	1.697039	-0.366640	9.899807	0.016970	-0.003670	0.098998	0.101542	-5.988388	-0.728613
56509	0	1.697107	-0.372510	9.930356	0.016968	-0.003723	0.099304	0.099405	-5.990912	-0.730435
56510	0	1.673881	-0.409943	9.954479	0.016730	-0.004094	0.099546	0.093417	-5.999422	-0.729675
56511	0	1.685194	-0.384786	9.893682	0.016846	-0.003845	0.098938	0.090428	-6.005374	-0.730467
56512	0	1.717411	-0.360573	9.960469	0.017163	-0.003607	0.099607	0.091697	-6.016541	-0.734701
56513	0	1.685848	-0.391266	9.979007	0.016846	-0.003906	0.099792	0.084429	-6.029931	-0.738086
56514	0	1.663211	-0.410253	10.009099	0.016626	-0.004103	0.100092	0.084683	-6.035234	-0.743855
56515	0	1.697436	-0.378388	10.003552	0.016968	-0.003784	0.100037	0.085025	-6.041521	-0.746342
56516	0	1.693043	-0.396636	10.064225	0.016919	-0.003967	0.100644	0.086109	-6.053087	-0.749973
56517	0	1.697003	-0.378937	10.082950	0.016968	-0.003784	0.100830	0.080411	-6.054339	-0.753880
56518	0	1.728300	-0.398184	10.101005	0.017277	-0.003978	0.101011	0.075925	-6.060119	-0.755651
56519	0	1.697227	-0.421317	10.137857	0.016968	-0.004211	0.101379	0.074046	-6.063915	-0.755166
56520	0	1.692237	-0.391157	10.094900	0.016915	-0.003910	0.100950	0.072502	-6.070577	-0.761828
56521	0	1.690720	-0.372466	10.125719	0.016907	-0.003723	0.101257	0.070974	-6.069769	-0.767318
56522	0	1.703038	-0.373334	10.113380	0.017029	-0.003727	0.101134	0.063902	-6.070250	-0.770005
56523	0	1.690251	-0.390677	10.046456	0.016907	-0.003906	0.100464	0.063303	-6.064198	-0.764085
56524	0	1.714235	-0.390776	10.095311	0.017142	-0.003908	0.100953	0.063854	-6.062956	-0.765218
56525	0	1.702241	-0.409231	10.077000	0.017029	-0.004089	0.100769	0.060620	-6.054405	-0.765631
56526	0	1.695167	-0.391442	10.107558	0.016954	-0.003913	0.101075	0.058998	-6.050012	-0.761127
56527	0	1.708464	-0.396774	10.076991	0.017090	-0.003967	0.100769	0.058586	-6.042811	-0.759398
56528	0	1.744178	-0.390739	10.064858	0.017446	-0.003907	0.100648	0.058507	-6.037199	-0.757981
56529	0	1.732773	-0.378694	10.070898	0.017334	-0.003784	0.100708	0.055566	-6.028763	-0.763048
56530	0	1.688945	-0.385071	10.022151	0.016894	-0.003851	0.100221	0.055970	-6.021851	-0.770631
56531	0	1.708307	-0.372386	10.058706	0.017090	-0.003723	0.100586	0.055257	-6.012845	-0.771595
56532	0	1.706750	-0.403461	10.083317	0.017076	-0.004030	0.100832	0.050428	-6.002442	-0.766549
56533	0	1.659829	-0.421079	9.997616	0.016602	-0.004211	0.099976	0.051221	-5.997408	-0.764456
56534	0	1.701577	-0.390519	9.961142	0.017022	-0.003905	0.099610	0.051508	-5.988767	-0.767635
56535	0	1.665476	-0.396716	9.954966	0.016663	-0.003967	0.099548	0.051741	-5.978458	-0.767873
56536	0	1.694071	-0.366181	9.943004	0.016952	-0.003662	0.099428	0.052248	-5.964642	-0.769259
56537	0	1.696629	-0.396649	9.930449	0.016968	-0.003967	0.099304	0.053177	-5.961673	-0.764114
56538	0	1.696237	-0.366174	9.948772	0.016965	-0.003661	0.099487	0.052658	-5.957412	-0.769455
56539	0	1.690433	-0.354407	9.881619	0.016907	-0.003540	0.098816	0.048154	-5.953303	-0.771287
56540	0	1.695489	-0.403895	9.881723	0.016963	-0.004037	0.098816	0.045977	-5.942574	-0.774238
56541	0	1.702881	-0.421708	9.899878	0.017029	-0.004211	0.098999	0.039656	-5.941224	-0.779601
56542	0	1.684502	-0.397904	9.838782	0.016846	-0.003979	0.098388	0.039375	-5.939146	-0.780583
56543	0	1.666467	-0.390556	9.918181	0.016663	-0.003906	0.099182	0.040215	-5.940247	-0.780271
56544	0	1.685396	-0.378272	9.893630	0.016850	-0.003783	0.098937	0.040803	-5.944109	-0.781258
56545	0	1.703356	-0.396730	9.948649	0.017029	-0.003967	0.099487	0.040844	-5.948281	-0.783381
56546	0	1.679950	-0.396887	9.924034	0.016794	-0.003968	0.099241	0.040126	-5.953129	-0.782800
56547	0	1.679088	-0.415338	9.991338	0.016785	-0.004150	0.099915	0.036730	-5.958982	-0.782487
56548	0	1.680425	-0.409531	9.881187	0.016797	-0.004096	0.098813	0.037554	-5.966044	-0.778139
56549	0	1.679252	-0.427380	9.979110	0.016785	-0.004272	0.099792	0.036079	-5.973749	-0.781651
56550	0	1.699032	-0.409145	10.039877	0.016983	-0.004092	0.100400	0.036928	-5.980795	-0.777725
56551	0	1.703739	-0.396583	10.009625	0.017029	-0.003967	0.100098	0.038583	-5.989322	-0.777872
56552	0	1.699417	-0.426758	10.027642	0.016985	-0.004270	0.100278	0.040851	-5.998585	-0.780425
56553	0	1.721867	-0.396633	10.046275	0.017212	-0.003967	0.100464	0.041967	-6.004983	-0.778880
56554	0	1.662055	-0.408873	10.027695	0.016615	-0.004088	0.100278	0.041557	-6.010149	-0.779836
56555	0	1.709347	-0.415091	10.082944	0.017090	-0.004150	0.100830	0.040995	-6.012978	-0.778816
56556	0	1.703767	-0.415300	10.076674	0.017035	-0.004152	0.100767	0.040198	-6.014196	-0.778730
56557	0	1.697179	-0.402999	10.082934	0.016968	-0.004028	0.100830	0.038336	-6.017456	-0.778986
56558	0	1.710095	-0.378748	10.113278	0.017097	-0.003788	0.101133	0.038907	-6.020106	-0.777622
56559	0	1.709079	-0.415239	10.119605	0.017090	-0.004150	0.101196	0.036705	-6.019887	-0.771978
56560	0	1.696914	-0.403312	10.058507	0.016970	-0.004033	0.100585	0.036601	-6.018034	-0.764274
56561	0	1.684047	-0.446113	10.046450	0.016846	-0.004456	0.100464	0.030389	-6.010788	-0.762682
56562	0	1.689497	-0.447033	10.046489	0.016896	-0.004467	0.100465	0.026607	-6.008106	-0.757909
56563	0	1.683982	-0.451853	10.107511	0.016846	-0.004517	0.101074	0.024572	-6.000099	-0.762278
56564	0	1.700777	-0.409467	10.046626	0.017016	-0.004094	0.100465	0.024091	-5.988912	-0.763450
56565	0	1.714769	-0.420544	10.022052	0.017151	-0.004211	0.100220	0.030951	-5.983936	-0.766015
56566	0	1.689239	-0.389505	9.930645	0.016900	-0.003895	0.099305	0.030759	-5.973765	-0.765934
56567	0	1.696076	-0.384357	9.985477	0.016968	-0.003845	0.099854	0.032730	-5.964392	-0.769111
56568	0	1.688660	-0.396672	9.973425	0.016892	-0.003964	0.099733	0.030271	-5.956332	-0.773930
56569	0	1.696550	-0.390495	9.979292	0.016968	-0.003906	0.099792	0.031849	-5.952383	-0.773693
56570	0	1.720264	-0.409090	9.954898	0.017207	-0.004087	0.099548	0.027927	-5.945958	-0.770087
56571	0	1.720758	-0.384787	9.887760	0.017212	-0.003845	0.098877	0.024965	-5.939624	-0.771466
56572	0	1.707795	-0.379388	9.954955	0.017080	-0.003790	0.099549	0.020434	-5.935635	-0.767541
56573	0	1.696102	-0.390351	9.900029	0.016968	-0.003906	0.098999	0.023606	-5.926551	-0.762575
56574	0	1.683067	-0.408825	9.973333	0.016831	-0.004085	0.099733	0.019546	-5.924374	-0.764946
56575	0	1.659642	-0.420710	9.881697	0.016602	-0.004211	0.098816	0.024560	-5.917129	-0.764365
56576	0	1.701878	-0.383620	9.906190	0.017018	-0.003837	0.099062	0.025053	-5.916378	-0.760335
56577	0	1.690903	-0.384499	9.881553	0.016907	-0.003845	0.098816	0.025387	-5.917691	-0.767348
56578	0	1.673018	-0.409122	9.930271	0.016727	-0.004089	0.099303	0.023317	-5.919510	-0.773116
56579	0	1.672702	-0.390442	9.912060	0.016724	-0.003906	0.099121	0.025500	-5.922066	-0.778878
56580	0	1.685583	-0.396523	9.942374	0.016852	-0.003964	0.099424	0.024608	-5.924725	-0.780182
56581	0	1.696853	-0.366050	9.954827	0.016968	-0.003662	0.099548	0.026522	-5.924264	-0.786860
56582	0	1.697438	-0.383756	9.930246	0.016969	-0.003842	0.099303	0.032027	-5.929460	-0.790137
56583	0	1.715375	-0.366130	9.954787	0.017151	-0.003662	0.099548	0.032986	-5.931454	-0.788408
56584	0	1.673898	-0.408743	9.985004	0.016729	-0.004088	0.099852	0.034105	-5.941161	-0.789614
56585	0	1.697486	-0.372472	9.930293	0.016968	-0.003723	0.099304	0.032332	-5.948012	-0.791128
56586	0	1.680588	-0.378560	9.984958	0.016799	-0.003788	0.099851	0.035069	-5.954620	-0.791909
56587	0	1.697104	-0.384637	10.052431	0.016968	-0.003845	0.100525	0.033789	-5.957033	-0.791729
56588	0	1.685647	-0.390894	10.027801	0.016851	-0.003909	0.100279	0.033979	-5.961496	-0.791307
56589	0	1.684803	-0.384637	10.064654	0.016846	-0.003845	0.100647	0.032611	-5.962874	-0.784750
56590	0	1.679179	-0.384816	10.046156	0.016789	-0.003848	0.100462	0.032571	-5.964231	-0.785938
56591	0	1.673101	-0.372391	10.015743	0.016724	-0.003723	0.100159	0.031650	-5.971364	-0.780067
56592	0	1.692606	-0.421022	10.052133	0.016921	-0.004213	0.100522	0.035140	-5.975790	-0.779548
56593	0	1.690457	-0.408723	10.125777	0.016907	-0.004089	0.101257	0.037547	-5.972029	-0.782024
56594	0	1.690482	-0.389684	10.046360	0.016902	-0.003902	0.100464	0.043958	-5.973916	-0.786681
56595	0	1.684790	-0.396196	10.089096	0.016846	-0.003967	0.100891	0.050000	-5.975066	-0.789030
56596	0	1.703198	-0.401372	10.089043	0.017033	-0.004018	0.100890	0.054631	-5.973028	-0.785768
56597	0	1.696302	-0.415448	10.040347	0.016968	-0.004150	0.100403	0.050102	-5.966269	-0.788942
56598	0	1.683273	-0.409574	10.028238	0.016836	-0.004098	0.100282	0.052642	-5.961013	-0.788738
56599	0	1.696501	-0.390925	10.034215	0.016968	-0.003906	0.100342	0.049363	-5.956501	-0.794991
56600	0	1.714411	-0.385397	10.009776	0.017145	-0.003852	0.100098	0.047093	-5.953948	-0.798936
56601	0	1.739129	-0.359941	9.973216	0.017395	-0.003601	0.099731	0.049027	-5.948359	-0.795017
56602	0	1.702005	-0.377698	9.991586	0.017021	-0.003781	0.099916	0.054123	-5.945664	-0.802797
56603	0	1.690408	-0.378484	9.948773	0.016907	-0.003784	0.099487	0.053467	-5.941255	-0.807202
56604	0	1.720158	-0.372549	9.936602	0.017206	-0.003725	0.099365	0.053090	-5.934582	-0.809778
56605	0	1.708739	-0.366591	9.942655	0.017090	-0.003662	0.099426	0.048824	-5.930425	-0.813166
56606	0	1.683813	-0.415310	9.875541	0.016840	-0.004158	0.098755	0.054538	-5.926957	-0.808735
56607	0	1.696510	-0.366132	9.960986	0.016968	-0.003662	0.099609	0.055534	-5.922538	-0.815348
56608	0	1.701879	-0.378304	9.912279	0.017023	-0.003783	0.099122	0.055837	-5.916243	-0.814408
56609	0	1.678421	-0.396524	9.906022	0.016785	-0.003967	0.099060	0.058226	-5.914398	-0.816416
56610	0	1.691104	-0.395931	9.930347	0.016906	-0.003963	0.099304	0.063008	-5.919132	-0.820728
56611	0	1.690949	-0.365841	9.905973	0.016907	-0.003662	0.099060	0.067225	-5.921009	-0.817455
56612	0	1.703549	-0.371204	9.905894	0.017034	-0.003716	0.099059	0.072305	-5.921920	-0.816500
56613	0	1.690802	-0.396635	9.912091	0.016907	-0.003967	0.099121	0.073391	-5.922105	-0.813725
56614	0	1.678889	-0.384114	9.881469	0.016787	-0.003844	0.098815	0.077022	-5.923460	-0.817581
56615	0	1.660452	-0.384584	9.893747	0.016602	-0.003845	0.098938	0.076381	-5.925532	-0.821997
56616	0	1.686077	-0.366428	9.948380	0.016851	-0.003664	0.099485	0.076126	-5.934937	-0.829737
56617	0	1.685056	-0.353928	9.991376	0.016846	-0.003540	0.099915	0.077046	-5.939166	-0.833468
56618	0	1.673763	-0.384539	9.936253	0.016733	-0.003844	0.099363	0.075782	-5.942991	-0.837382
56619	0	1.691538	-0.378673	10.021817	0.016907	-0.003784	0.100220	0.072901	-5.951537	-0.837987
56620	0	1.698766	-0.372586	10.021556	0.016985	-0.003729	0.100216	0.076342	-5.953316	-0.834272
56621	0	1.709806	-0.384529	10.021832	0.017090	-0.003845	0.100220	0.076252	-5.961385	-0.835672
56622	0	1.717787	-0.384878	10.033604	0.017167	-0.003846	0.100338	0.073350	-5.972329	-0.839427
56623	0	1.709732	-0.372708	9.966898	0.017090	-0.003723	0.099670	0.068909	-5.979591	-0.840832
56624	0	1.698445	-0.397878	10.009332	0.016982	-0.003976	0.100094	0.065680	-5.980970	-0.842984
56625	0	1.691194	-0.414649	10.064626	0.016907	-0.004150	0.100647	0.070087	-5.985567	-0.845216
56626	0	1.686006	-0.408357	9.972865	0.016855	-0.004082	0.099730	0.067986	-5.989798	-0.843660
56627	0	1.703093	-0.384138	10.076883	0.017029	-0.003845	0.100769	0.072331	-5.990884	-0.846718
56628	0	1.672865	-0.396315	10.040158	0.016727	-0.003961	0.100402	0.069417	-5.990965	-0.845911
56629	0	1.672728	-0.390740	10.052425	0.016724	-0.003906	0.100525	0.068131	-5.993794	-0.843294
56630	0	1.715760	-0.366433	10.033991	0.017158	-0.003665	0.100340	0.068865	-5.992519	-0.840367
56631	0	1.684300	-0.384273	10.046442	0.016846	-0.003845	0.100464	0.071607	-5.988157	-0.836262
56632	0	1.708359	-0.390162	9.973249	0.017084	-0.003901	0.099732	0.071432	-5.986255	-0.832081
56633	0	1.708571	-0.402968	9.985417	0.017090	-0.004028	0.099854	0.069907	-5.980225	-0.827695
56634	0	1.695699	-0.391034	10.064825	0.016959	-0.003909	0.100648	0.068619	-5.976354	-0.834829
56635	0	1.690118	-0.378616	10.034266	0.016907	-0.003784	0.100342	0.066446	-5.968677	-0.833570
56636	0	1.694995	-0.385421	10.022160	0.016956	-0.003850	0.100221	0.061758	-5.960044	-0.834349
56637	0	1.696862	-0.385146	9.997520	0.016968	-0.003845	0.099976	0.054663	-5.959702	-0.830222
56638	0	1.715310	-0.367465	9.942513	0.017152	-0.003675	0.099425	0.055674	-5.959791	-0.834921
56639	0	1.696608	-0.384821	10.003679	0.016968	-0.003845	0.100037	0.052342	-5.956507	-0.836910
56640	0	1.696004	-0.385413	9.960996	0.016964	-0.003852	0.099609	0.049930	-5.950625	-0.840928
56641	0	1.678506	-0.397136	9.887672	0.016785	-0.003967	0.098877	0.045383	-5.949682	-0.852493
56642	0	1.684000	-0.367216	9.954830	0.016846	-0.003671	0.099547	0.043735	-5.941801	-0.850285
56643	0	1.684415	-0.378654	9.893816	0.016846	-0.003784	0.098938	0.041103	-5.938653	-0.853185
56644	0	1.702468	-0.391541	9.936515	0.017025	-0.003912	0.099365	0.037181	-5.936986	-0.851109
56645	0	1.684607	-0.372503	9.930407	0.016846	-0.003723	0.099304	0.035145	-5.936034	-0.856758
56646	0	1.672472	-0.385107	9.918091	0.016724	-0.003849	0.099181	0.032822	-5.935965	-0.854667
56647	0	1.678648	-0.390534	9.905979	0.016785	-0.003906	0.099060	0.033898	-5.936723	-0.856572
56648	0	1.691389	-0.402648	9.924152	0.016910	-0.004027	0.099242	0.034974	-5.940305	-0.858622
56649	0	1.678704	-0.347687	9.924284	0.016785	-0.003479	0.099243	0.037383	-5.941710	-0.853440
56650	0	1.716216	-0.341621	9.917998	0.017156	-0.003414	0.099181	0.035081	-5.947874	-0.858459
56651	0	1.703587	-0.408690	9.942516	0.017029	-0.004089	0.099426	0.037908	-5.954668	-0.861442
56652	0	1.692890	-0.390608	9.954396	0.016921	-0.003901	0.099545	0.032657	-5.962381	-0.859137
56653	0	1.733798	-0.397148	9.966955	0.017334	-0.003967	0.099670	0.027915	-5.965644	-0.858566
56654	0	1.722417	-0.354597	9.960676	0.017220	-0.003549	0.099607	0.030948	-5.969636	-0.858372
56655	0	1.697209	-0.433099	9.924254	0.016968	-0.004333	0.099243	0.033822	-5.973311	-0.857101
56656	0	1.703943	-0.414809	10.009530	0.017037	-0.004146	0.100096	0.030990	-5.974368	-0.851431
56657	0	1.721184	-0.390648	10.046387	0.017212	-0.003906	0.100464	0.030781	-5.972949	-0.850582
56658	0	1.654663	-0.427297	9.979133	0.016540	-0.004273	0.099792	0.031327	-5.979689	-0.851692
56659	0	1.721303	-0.402682	10.034167	0.017212	-0.004028	0.100342	0.033076	-5.979616	-0.854661
56660	0	1.685109	-0.402750	10.070643	0.016848	-0.004026	0.100707	0.031867	-5.982231	-0.856687
56661	0	1.690760	-0.408904	10.125719	0.016907	-0.004089	0.101257	0.032195	-5.981897	-0.854740
56662	0	1.696944	-0.378343	10.076800	0.016969	-0.003784	0.100768	0.033028	-5.981372	-0.853155
56663	0	1.690613	-0.371952	10.021996	0.016907	-0.003723	0.100220	0.037146	-5.979338	-0.855269
56664	0	1.684315	-0.377884	10.089117	0.016844	-0.003778	0.100891	0.035642	-5.977266	-0.855115
56665	0	1.696813	-0.421338	10.064683	0.016968	-0.004211	0.100647	0.033504	-5.976303	-0.859743
56666	0	1.709020	-0.410249	10.015734	0.017090	-0.004094	0.100158	0.024030	-5.975400	-0.855898
56667	0	1.690195	-0.402986	10.046461	0.016907	-0.004028	0.100464	0.022359	-5.968594	-0.858078
56668	0	1.737784	-0.390727	9.997798	0.017385	-0.003910	0.099977	0.025577	-5.958516	-0.855172
56669	0	1.684484	-0.409280	10.046387	0.016846	-0.004089	0.100464	0.021766	-5.956159	-0.858481
56670	0	1.714623	-0.409931	9.991397	0.017149	-0.004097	0.099914	0.019159	-5.951693	-0.857427
56671	0	1.696517	-0.384619	10.003703	0.016968	-0.003845	0.100037	0.018049	-5.947389	-0.852489
56672	0	1.683533	-0.397113	10.022047	0.016840	-0.003970	0.100220	0.016921	-5.940767	-0.844711
56673	0	1.653810	-0.427574	9.918239	0.016541	-0.004272	0.099182	0.013228	-5.936604	-0.847870
56674	0	1.677160	-0.379358	9.948860	0.016780	-0.003791	0.099487	0.010176	-5.925697	-0.849874
56675	0	1.684312	-0.403035	9.918248	0.016846	-0.004028	0.099182	0.007848	-5.921400	-0.846529
56676	0	1.696229	-0.391223	9.948722	0.016962	-0.003911	0.099487	0.006443	-5.920356	-0.843797
56677	0	1.672293	-0.421308	9.918218	0.016724	-0.004211	0.099182	0.004533	-5.918243	-0.840062
56678	0	1.696904	-0.397648	9.942551	0.016966	-0.003971	0.099426	-0.001647	-5.920585	-0.834459
56679	0	1.703105	-0.354007	9.924278	0.017029	-0.003540	0.099243	-0.001646	-5.921803	-0.836284
56680	0	1.685061	-0.372588	9.954713	0.016850	-0.003724	0.099547	-0.003677	-5.921711	-0.834744
56681	0	1.690974	-0.414894	9.893754	0.016907	-0.004150	0.098938	-0.001935	-5.923789	-0.839459
56682	0	1.721926	-0.402682	9.936299	0.017218	-0.004025	0.099363	-0.003421	-5.924287	-0.840552
56683	0	1.728011	-0.360050	9.954712	0.017273	-0.003601	0.099548	-0.002728	-5.931151	-0.840375
56684	0	1.735601	-0.385027	9.978805	0.017348	-0.003844	0.099790	-0.009561	-5.938658	-0.841674
56685	0	1.709869	-0.390855	9.966880	0.017090	-0.003906	0.099670	-0.012235	-5.947507	-0.836316
56686	0	1.698964	-0.385115	10.027611	0.016985	-0.003850	0.100277	-0.013498	-5.951509	-0.838431
56687	0	1.690795	-0.402883	10.046364	0.016907	-0.004028	0.100464	-0.013933	-5.951478	-0.845584
56688	0	1.685422	-0.409524	9.972921	0.016848	-0.004091	0.099730	-0.018401	-5.957689	-0.850207
56689	0	1.672948	-0.384803	10.070693	0.016724	-0.003845	0.100708	-0.021647	-5.963005	-0.848555
56690	0	1.667657	-0.409605	10.088779	0.016674	-0.004095	0.100888	-0.022823	-5.964567	-0.843614
56691	0	1.672703	-0.439133	10.064655	0.016724	-0.004395	0.100647	-0.019159	-5.967036	-0.845082
56692	0	1.685752	-0.402523	9.991262	0.016852	-0.004023	0.099914	-0.022198	-5.971595	-0.845175
56693	0	1.703029	-0.390795	10.095183	0.017029	-0.003906	0.100952	-0.024079	-5.971903	-0.848064
56694	0	1.672955	-0.439857	10.076741	0.016726	-0.004398	0.100768	-0.024259	-5.975046	-0.857452
56695	0	1.703446	-0.421348	10.101214	0.017029	-0.004211	0.101013	-0.026553	-5.980072	-0.863489
56696	0	1.698182	-0.409123	10.070466	0.016978	-0.004094	0.100705	-0.023251	-5.982725	-0.865516
56697	0	1.690397	-0.378647	10.022011	0.016907	-0.003784	0.100220	-0.025761	-5.978163	-0.867649
56698	0	1.665413	-0.415737	10.083044	0.016657	-0.004155	0.100830	-0.028142	-5.973639	-0.868954
56699	0	1.684151	-0.421409	9.991515	0.016846	-0.004211	0.099915	-0.031031	-5.967407	-0.873551
56700	0	1.653134	-0.397637	10.028168	0.016532	-0.003973	0.100282	-0.034732	-5.965297	-0.877568
56701	0	1.684369	-0.372702	10.003682	0.016846	-0.003723	0.100037	-0.039058	-5.961585	-0.879035
56702	0	1.702340	-0.415455	10.003691	0.017024	-0.004159	0.100037	-0.033970	-5.959442	-0.881342
56703	0	1.714611	-0.415085	9.961018	0.017151	-0.004150	0.099609	-0.034439	-5.952588	-0.881669
56704	0	1.713909	-0.433452	9.985485	0.017141	-0.004334	0.099854	-0.034471	-5.948617	-0.881736
56705	0	1.677030	-0.384224	9.979501	0.016785	-0.003845	0.099792	-0.031034	-5.930757	-0.880387
56706	0	1.717854	-0.414603	9.930973	0.017183	-0.004145	0.099309	-0.032538	-5.923894	-0.883642
56707	0	1.665713	-0.451406	9.991558	0.016663	-0.004517	0.099915	-0.029585	-5.916234	-0.887584
56708	0	1.652639	-0.433017	9.979382	0.016529	-0.004329	0.099793	-0.031217	-5.911769	-0.888751
56709	0	1.690316	-0.378223	9.942695	0.016907	-0.003784	0.099426	-0.028949	-5.906251	-0.887581
56710	0	1.683583	-0.427012	9.973272	0.016838	-0.004269	0.099732	-0.030590	-5.902278	-0.885077
56711	0	1.708826	-0.378290	9.930452	0.017090	-0.003784	0.099304	-0.029092	-5.899054	-0.888319
56712	0	1.677699	-0.396719	9.930478	0.016781	-0.003965	0.099304	-0.031081	-5.893185	-0.888116
56713	0	1.702634	-0.378501	9.924356	0.017029	-0.003784	0.099243	-0.032005	-5.888952	-0.890192
56714	0	1.696737	-0.390489	9.905928	0.016962	-0.003908	0.099060	-0.028305	-5.893734	-0.888842
56715	0	1.709421	-0.421447	9.948643	0.017090	-0.004211	0.099487	-0.031789	-5.897382	-0.890710
56716	0	1.692073	-0.378951	9.948453	0.016915	-0.003791	0.099485	-0.030243	-5.902209	-0.895634
56717	0	1.722168	-0.378387	9.954666	0.017212	-0.003784	0.099548	-0.029903	-5.912045	-0.898527
56718	0	1.674718	-0.426969	9.972700	0.016743	-0.004272	0.099728	-0.026820	-5.915835	-0.893306
56719	0	1.685002	-0.390575	9.966970	0.016846	-0.003906	0.099670	-0.026298	-5.919429	-0.890978
56720	0	1.691802	-0.402519	10.015642	0.016915	-0.004027	0.100157	-0.023835	-5.921127	-0.895094
56721	0	1.703180	-0.378116	10.003623	0.017029	-0.003784	0.100037	-0.020528	-5.923218	-0.887488
56722	0	1.691650	-0.420418	10.034023	0.016912	-0.004206	0.100341	-0.018738	-5.926390	-0.890618
56723	0	1.715803	-0.408846	10.082890	0.017151	-0.004089	0.100830	-0.017757	-5.933123	-0.888614
56724	0	1.741070	-0.408597	10.021656	0.017408	-0.004088	0.100217	-0.014997	-5.934400	-0.887712
56725	0	1.721670	-0.384376	10.046310	0.017212	-0.003845	0.100464	-0.013376	-5.938473	-0.888627
56726	0	1.710597	-0.390031	10.070510	0.017099	-0.003903	0.100706	-0.009961	-5.944596	-0.890931
56727	0	1.697461	-0.402736	10.021861	0.016968	-0.004028	0.100220	-0.008852	-5.950988	-0.896517
56728	0	1.692021	-0.414898	10.076614	0.016920	-0.004148	0.100766	-0.009353	-5.949707	-0.900932
56729	0	1.709052	-0.390500	10.095208	0.017090	-0.003906	0.100952	-0.007950	-5.949093	-0.898708
56730	0	1.696749	-0.408734	10.040209	0.016969	-0.004087	0.100402	-0.007767	-5.946267	-0.902346
56731	0	1.684897	-0.439715	10.052424	0.016846	-0.004395	0.100525	-0.010736	-5.948611	-0.903700
56732	0	1.715725	-0.403380	10.009565	0.017157	-0.004034	0.100096	-0.010498	-5.947997	-0.902781
56733	0	1.714843	-0.396402	10.095269	0.017151	-0.003967	0.100952	-0.006788	-5.943815	-0.902480
56734	0	1.683488	-0.389893	10.138142	0.016841	-0.003901	0.101380	-0.004906	-5.935548	-0.907971
56735	0	1.647457	-0.427861	10.107476	0.016479	-0.004272	0.101074	-0.011841	-5.928613	-0.906684
56736	0	1.683284	-0.391763	10.046526	0.016835	-0.003919	0.100465	-0.010715	-5.924529	-0.903726
56737	0	1.696318	-0.415197	9.997630	0.016968	-0.004150	0.099976	-0.012409	-5.917822	-0.907359
56738	0	1.701897	-0.391288	10.009855	0.017019	-0.003910	0.100099	-0.015560	-5.916062	-0.904497
56739	0	1.684381	-0.414575	10.022024	0.016846	-0.004150	0.100220	-0.010379	-5.912550	-0.901823
56740	0	1.714643	-0.383714	10.028085	0.017147	-0.003837	0.100281	-0.010975	-5.910435	-0.897255
56741	0	1.677683	-0.378310	10.022108	0.016785	-0.003784	0.100220	-0.009713	-5.900066	-0.900895
56742	0	1.694486	-0.390331	10.003970	0.016952	-0.003904	0.100039	-0.008472	-5.890971	-0.902768
56743	0	1.684780	-0.383987	9.899887	0.016846	-0.003845	0.098999	-0.002360	-5.891990	-0.904919
56744	0	1.703121	-0.371315	10.003589	0.017033	-0.003713	0.100036	-0.002858	-5.888944	-0.907366
56745	0	1.690462	-0.414947	9.869425	0.016907	-0.004150	0.098694	-0.001791	-5.885105	-0.906524
56746	0	1.677761	-0.426748	9.942683	0.016780	-0.004272	0.099426	0.002804	-5.881077	-0.904271
56747	0	1.678161	-0.433282	9.918268	0.016785	-0.004333	0.099182	0.003511	-5.876229	-0.899088
56748	0	1.689889	-0.396633	9.900018	0.016900	-0.003966	0.099000	0.003506	-5.873486	-0.899210
56749	0	1.672245	-0.420859	9.899934	0.016724	-0.004211	0.098999	0.006806	-5.870683	-0.902395
56750	0	1.696595	-0.408025	9.881592	0.016965	-0.004085	0.098816	0.011776	-5.870495	-0.898939
56751	0	1.684587	-0.384611	9.924310	0.016846	-0.003845	0.099243	0.010737	-5.869293	-0.897943
56752	0	1.685258	-0.372642	9.893581	0.016846	-0.003725	0.098937	0.009149	-5.875836	-0.903620
56753	0	1.684724	-0.378282	9.912088	0.016846	-0.003784	0.099121	0.010733	-5.876190	-0.905360
56754	0	1.679243	-0.383551	9.954686	0.016788	-0.003843	0.099547	0.019591	-5.880413	-0.908545
56755	0	1.648079	-0.426726	9.960938	0.016479	-0.004272	0.099609	0.025459	-5.880520	-0.908267
56756	0	1.679252	-0.346867	10.009573	0.016787	-0.003469	0.100097	0.026368	-5.885893	-0.911261
56757	0	1.697438	-0.384250	9.991353	0.016968	-0.003845	0.099915	0.029374	-5.892077	-0.910152
56758	0	1.692736	-0.384432	9.984927	0.016920	-0.003840	0.099851	0.024979	-5.898979	-0.916752
56759	0	1.727406	-0.360118	10.046367	0.017273	-0.003601	0.100464	0.024876	-5.898826	-0.917743
56760	0	1.715958	-0.378443	10.033971	0.017153	-0.003785	0.100341	0.025549	-5.905219	-0.911341
56761	0	1.685034	-0.415071	10.082929	0.016846	-0.004150	0.100830	0.025066	-5.909138	-0.906657
56762	0	1.716219	-0.384420	10.076675	0.017159	-0.003846	0.100767	0.027270	-5.910830	-0.907293
56763	0	1.702820	-0.384734	10.076907	0.017029	-0.003845	0.100769	0.024863	-5.908737	-0.910457
56764	0	1.678373	-0.397338	10.040166	0.016783	-0.003972	0.100402	0.023352	-5.908433	-0.915747
56765	0	1.678209	-0.402909	10.052530	0.016785	-0.004028	0.100525	0.022447	-5.904111	-0.914070
56766	0	1.696358	-0.408912	10.082991	0.016962	-0.004091	0.100830	0.024830	-5.904442	-0.914490
56767	0	1.727432	-0.378643	10.076872	0.017273	-0.003784	0.100769	0.022296	-5.904582	-0.913796
56768	0	1.702625	-0.360381	10.095202	0.017031	-0.003606	0.100951	0.024625	-5.898088	-0.914630
56769	0	1.684823	-0.396876	10.089063	0.016846	-0.003967	0.100891	0.022950	-5.899535	-0.913038
56770	0	1.666539	-0.433879	10.003498	0.016667	-0.004337	0.100035	0.021245	-5.895893	-0.914516
56771	0	1.702518	-0.396806	10.028135	0.017029	-0.003967	0.100281	0.020389	-5.890334	-0.915154
56772	0	1.677124	-0.421185	9.991654	0.016777	-0.004213	0.099916	0.022022	-5.882333	-0.910016
56773	0	1.677951	-0.402526	10.028175	0.016785	-0.004028	0.100281	0.025495	-5.875023	-0.908677
56774	0	1.689018	-0.408217	10.010065	0.016896	-0.004084	0.100100	0.027076	-5.866738	-0.902231
56775	0	1.671738	-0.408878	10.015976	0.016724	-0.004089	0.100159	0.027765	-5.858155	-0.901971
56776	0	1.676870	-0.408612	10.003922	0.016772	-0.004088	0.100039	0.030296	-5.852688	-0.896558
56777	0	1.683731	-0.395989	9.936695	0.016846	-0.003967	0.099365	0.038818	-5.841562	-0.899802
56778	0	1.645599	-0.389104	9.930815	0.016462	-0.003892	0.099307	0.039775	-5.832876	-0.891066
56779	0	1.665853	-0.353684	9.887775	0.016663	-0.003540	0.098877	0.043392	-5.826753	-0.885660
56780	0	1.682917	-0.365867	9.894021	0.016837	-0.003656	0.098939	0.040840	-5.816108	-0.887399
56781	0	1.696852	-0.396612	9.918205	0.016968	-0.003967	0.099182	0.042181	-5.815524	-0.887764
56782	0	1.690623	-0.389922	9.863231	0.016908	-0.003904	0.098632	0.048074	-5.812395	-0.887385
56783	0	1.690816	-0.378372	9.912087	0.016907	-0.003784	0.099121	0.048583	-5.812624	-0.887402
56784	0	1.697250	-0.391018	9.942468	0.016970	-0.003906	0.099425	0.044063	-5.814466	-0.884073
56785	0	1.697101	-0.372109	9.838819	0.016968	-0.003723	0.098389	0.046417	-5.816814	-0.886376
56786	0	1.691860	-0.384419	9.936234	0.016913	-0.003841	0.099363	0.043177	-5.821393	-0.889559
56787	0	1.685258	-0.378439	9.924199	0.016846	-0.003784	0.099243	0.042832	-5.827955	-0.887659
56788	0	1.680354	-0.385047	9.942231	0.016798	-0.003846	0.099423	0.037883	-5.832901	-0.889121
56789	0	1.684736	-0.390346	9.985334	0.016846	-0.003906	0.099854	0.040991	-5.833412	-0.888938
56790	0	1.648229	-0.390074	9.924225	0.016482	-0.003901	0.099242	0.041782	-5.831945	-0.887138
56791	0	1.696978	-0.384782	9.905961	0.016968	-0.003845	0.099060	0.038757	-5.832879	-0.885598
56792	0	1.649017	-0.409205	9.960646	0.016483	-0.004095	0.099607	0.042095	-5.839385	-0.883875
56793	0	1.685054	-0.384502	10.034099	0.016846	-0.003845	0.100342	0.042277	-5.843480	-0.884876
56794	0	1.686373	-0.378461	10.003327	0.016855	-0.003784	0.100035	0.041707	-5.851785	-0.883844
56795	0	1.684866	-0.372283	10.058545	0.016846	-0.003723	0.100586	0.042060	-5.853720	-0.886562
56796	0	1.697962	-0.372390	10.076608	0.016973	-0.003723	0.100767	0.041133	-5.859266	-0.885832
56797	0	1.703629	-0.366231	10.101191	0.017029	-0.003662	0.101013	0.040827	-5.866338	-0.885720
56798	0	1.692528	-0.378096	10.070459	0.016921	-0.003785	0.100705	0.045433	-5.869753	-0.880112
56799	0	1.715562	-0.384870	10.113432	0.017151	-0.003845	0.101135	0.041450	-5.873725	-0.876963
56800	0	1.698288	-0.404117	10.082591	0.016976	-0.004036	0.100827	0.035477	-5.879748	-0.877035
56801	0	1.727287	-0.421559	10.089095	0.017273	-0.004211	0.100891	0.030819	-5.878213	-0.885137
56802	0	1.720944	-0.403240	10.113474	0.017211	-0.004037	0.101134	0.035830	-5.875101	-0.884187
56803	0	1.678601	-0.384412	10.095197	0.016785	-0.003845	0.100952	0.037014	-5.875204	-0.883284
56804	0	1.678917	-0.378945	10.027910	0.016787	-0.003782	0.100280	0.028869	-5.876738	-0.883887
56805	0	1.690821	-0.390641	10.046361	0.016907	-0.003906	0.100464	0.028670	-5.876987	-0.883741
56806	0	1.703008	-0.427660	10.089029	0.017032	-0.004273	0.100890	0.025064	-5.873783	-0.884556
56807	0	1.653795	-0.408928	10.083050	0.016541	-0.004089	0.100830	0.025088	-5.869455	-0.880787
56808	0	1.695075	-0.415774	10.003823	0.016962	-0.004150	0.100037	0.016767	-5.855136	-0.873047
56809	0	1.714648	-0.415199	9.985420	0.017151	-0.004150	0.099854	0.014954	-5.848679	-0.872392
56810	0	1.701725	-0.421236	10.009908	0.017019	-0.004215	0.100099	0.018160	-5.844982	-0.870406
56811	0	1.677864	-0.403124	9.942717	0.016785	-0.004028	0.099426	0.014780	-5.836657	-0.865152
56812	0	1.719770	-0.379052	9.973273	0.017200	-0.003791	0.099732	0.015169	-5.833126	-0.869001
56813	0	1.690136	-0.372378	9.954923	0.016907	-0.003723	0.099548	0.014502	-5.825483	-0.875208
56814	0	1.707779	-0.366173	9.942741	0.017078	-0.003664	0.099427	0.017106	-5.823349	-0.876831
56815	0	1.696150	-0.360311	9.936623	0.016968	-0.003601	0.099365	0.014796	-5.814701	-0.876554
56816	0	1.707855	-0.378895	9.887867	0.017077	-0.003789	0.098879	0.014755	-5.814567	-0.878624
56817	0	1.702784	-0.384611	9.930433	0.017029	-0.003845	0.099304	0.013709	-5.812041	-0.877710
56818	0	1.708422	-0.384403	9.863358	0.017088	-0.003847	0.098633	0.017288	-5.806308	-0.879015
56819	0	1.678657	-0.378478	9.905971	0.016785	-0.003784	0.099060	0.016607	-5.807075	-0.883381
56820	0	1.685141	-0.439416	9.930303	0.016850	-0.004396	0.099303	0.019173	-5.807861	-0.884035
56821	0	1.714912	-0.414908	9.942663	0.017151	-0.004150	0.099426	0.020640	-5.804456	-0.883769
56822	0	1.665842	-0.408784	9.954838	0.016659	-0.004087	0.099548	0.020164	-5.802635	-0.880692
56823	0	1.673010	-0.421616	9.905877	0.016724	-0.004211	0.099060	0.014616	-5.808762	-0.879277
56824	0	1.692545	-0.385401	9.930033	0.016919	-0.003856	0.099301	0.016531	-5.814601	-0.883696
56825	0	1.714911	-0.384820	9.887714	0.017151	-0.003845	0.098877	0.013083	-5.811172	-0.880008
56826	0	1.715329	-0.397607	9.930300	0.017147	-0.003973	0.099304	0.009516	-5.816964	-0.875808
56827	0	1.721306	-0.396757	9.991434	0.017212	-0.003967	0.099915	0.009181	-5.816858	-0.881250
56828	0	1.697339	-0.378338	9.966886	0.016970	-0.003784	0.099669	0.010028	-5.819719	-0.882113
56829	0	1.697379	-0.372681	9.960821	0.016968	-0.003723	0.099609	0.005825	-5.825211	-0.885096
56830	0	1.716700	-0.355375	9.978860	0.017162	-0.003548	0.099790	-0.001140	-5.829182	-0.887358
56831	0	1.697465	-0.390780	9.991332	0.016968	-0.003906	0.099915	-0.003032	-5.835717	-0.880001
56832	0	1.704383	-0.397624	10.009431	0.017042	-0.003971	0.100095	-0.008950	-5.836272	-0.875786
56833	0	1.691313	-0.397003	10.027958	0.016907	-0.003967	0.100281	-0.012093	-5.842165	-0.879222
56834	0	1.692383	-0.403502	10.094846	0.016919	-0.004034	0.100949	-0.013230	-5.846079	-0.880847
56835	0	1.691070	-0.391141	9.997471	0.016907	-0.003906	0.099976	-0.019152	-5.849239	-0.881071
56836	0	1.703990	-0.397796	10.070551	0.017036	-0.003978	0.100706	-0.019408	-5.851787	-0.878896
56837	0	1.690915	-0.420945	10.058561	0.016907	-0.004211	0.100586	-0.017264	-5.853169	-0.873714
56838	0	1.715836	-0.390029	10.015739	0.017156	-0.003903	0.100158	-0.013796	-5.854872	-0.878072
56839	0	1.684770	-0.421572	10.070749	0.016846	-0.004211	0.100708	-0.018729	-5.855791	-0.876288
56840	0	1.697495	-0.409831	10.046142	0.016972	-0.004099	0.100462	-0.018169	-5.858256	-0.875650
56841	0	1.678031	-0.384457	10.095290	0.016785	-0.003845	0.100952	-0.017438	-5.851894	-0.881257
56842	0	1.689010	-0.372886	10.009972	0.016898	-0.003722	0.100099	-0.024955	-5.841263	-0.888862
56843	0	1.702900	-0.372665	9.991439	0.017029	-0.003723	0.099915	-0.028965	-5.840076	-0.889892
56844	0	1.696223	-0.416412	10.003635	0.016968	-0.004158	0.100036	-0.035983	-5.832415	-0.882956
56845	0	1.708787	-0.408952	10.022006	0.017090	-0.004089	0.100220	-0.036178	-5.828758	-0.883914
56846	0	1.696223	-0.402735	9.979269	0.016963	-0.004029	0.099792	-0.034025	-5.826480	-0.884947
56847	0	1.726891	-0.384498	10.022043	0.017273	-0.003845	0.100220	-0.033765	-5.820475	-0.883084
56848	0	1.701407	-0.390676	9.985550	0.017020	-0.003906	0.099854	-0.034357	-5.812031	-0.881199
56849	0	1.690826	-0.384284	9.973128	0.016907	-0.003845	0.099731	-0.031666	-5.812365	-0.885288
56850	0	1.702767	-0.378153	9.942596	0.017032	-0.003780	0.099425	-0.033006	-5.806368	-0.885532
56851	0	1.702701	-0.384981	10.009779	0.017029	-0.003845	0.100098	-0.038260	-5.802935	-0.883538
56852	0	1.690084	-0.397509	9.948773	0.016903	-0.003977	0.099487	-0.036242	-5.799099	-0.892093
56853	0	1.708773	-0.408723	9.930465	0.017090	-0.004089	0.099304	-0.033834	-5.795287	-0.893625
56854	0	1.696275	-0.396464	9.942627	0.016963	-0.003963	0.099426	-0.035218	-5.793623	-0.891391
56855	0	1.697098	-0.403219	9.942556	0.016968	-0.004028	0.099426	-0.039681	-5.795945	-0.891972
56856	0	1.697047	-0.391470	9.899764	0.016973	-0.003915	0.098997	-0.039543	-5.791061	-0.889838
56857	0	1.702557	-0.397423	9.912137	0.017029	-0.003967	0.099121	-0.047503	-5.785946	-0.892534
56858	0	1.708652	-0.367836	9.918148	0.017083	-0.003676	0.099182	-0.049763	-5.788428	-0.891837
56859	0	1.709073	-0.372197	9.942616	0.017090	-0.003723	0.099426	-0.048468	-5.788080	-0.888849
56860	0	1.691355	-0.384368	9.960757	0.016909	-0.003843	0.099608	-0.048968	-5.792352	-0.887265
56861	0	1.690674	-0.396833	9.954830	0.016907	-0.003967	0.099548	-0.050153	-5.790958	-0.890551
56862	0	1.678522	-0.415132	9.912013	0.016785	-0.004153	0.099120	-0.047982	-5.790234	-0.888190
56863	0	1.721246	-0.415206	10.028060	0.017212	-0.004150	0.100281	-0.049910	-5.789495	-0.888027
56864	0	1.691387	-0.390799	10.003470	0.016908	-0.003910	0.100036	-0.047641	-5.795205	-0.887769
56865	0	1.721173	-0.403100	9.973137	0.017212	-0.004028	0.099731	-0.050705	-5.793624	-0.889897
56866	0	1.690533	-0.415633	10.015781	0.016906	-0.004156	0.100158	-0.051007	-5.791757	-0.887334
56867	0	1.684470	-0.421086	10.028095	0.016846	-0.004211	0.100281	-0.050414	-5.789260	-0.888294
56868	0	1.715032	-0.384485	10.052465	0.017149	-0.003844	0.100525	-0.051110	-5.789425	-0.886531
56869	0	1.702627	-0.378795	9.997588	0.017029	-0.003784	0.099976	-0.055417	-5.785154	-0.886337
56870	0	1.714699	-0.391551	10.021935	0.017145	-0.003914	0.100220	-0.057322	-5.785897	-0.882692
56871	0	1.691037	-0.402762	10.046328	0.016907	-0.004028	0.100464	-0.056596	-5.788672	-0.880669
56872	0	1.679585	-0.415215	10.021695	0.016791	-0.004149	0.100218	-0.059722	-5.792458	-0.883924
56873	0	1.678566	-0.403306	9.942591	0.016785	-0.004028	0.099426	-0.065151	-5.792230	-0.884538
56874	0	1.678726	-0.391350	10.046292	0.016787	-0.003917	0.100463	-0.061490	-5.791623	-0.888094
56875	0	1.690884	-0.384903	9.991405	0.016907	-0.003845	0.099915	-0.065868	-5.792664	-0.891939
56876	0	1.690840	-0.397164	10.034042	0.016911	-0.003976	0.100340	-0.061055	-5.788807	-0.893181
56877	0	1.715492	-0.402367	10.034129	0.017151	-0.004028	0.100342	-0.055852	-5.792045	-0.892615
56878	0	1.697481	-0.383474	10.040110	0.016975	-0.003837	0.100401	-0.053755	-5.790004	-0.894578
56879	0	1.708921	-0.409536	10.028062	0.017090	-0.004089	0.100281	-0.060588	-5.787932	-0.894335
56880	0	1.714623	-0.398287	10.028015	0.017149	-0.003980	0.100280	-0.064224	-5.783448	-0.893885
56881	0	1.714550	-0.384159	9.973251	0.017151	-0.003845	0.099731	-0.060060	-5.775880	-0.897808
56882	0	1.689802	-0.383838	9.967186	0.016895	-0.003839	0.099672	-0.059906	-5.777636	-0.898840
56883	0	1.715004	-0.402893	9.930432	0.017151	-0.004028	0.099304	-0.060614	-5.775312	-0.898827
56884	0	1.727432	-0.354238	9.973086	0.017271	-0.003542	0.099731	-0.061138	-5.777705	-0.897923
56885	0	1.709170	-0.384306	9.930396	0.017090	-0.003845	0.099304	-0.058668	-5.778462	-0.902194
56886	0	1.685006	-0.402301	9.948632	0.016850	-0.004025	0.099486	-0.057000	-5.777742	-0.897704
56887	0	1.684205	-0.402890	9.948790	0.016846	-0.004028	0.099487	-0.057678	-5.772202	-0.898093
56888	0	1.677775	-0.409127	9.918296	0.016777	-0.004091	0.099183	-0.057735	-5.771685	-0.896212
56889	0	1.678444	-0.420737	9.973165	0.016785	-0.004211	0.099731	-0.053172	-5.770091	-0.896899
56890	0	1.702831	-0.408233	9.997548	0.017028	-0.004082	0.099976	-0.053930	-5.769292	-0.897052
56891	0	1.696856	-0.408913	9.869372	0.016968	-0.004089	0.098694	-0.053669	-5.768822	-0.899972
56892	0	1.697094	-0.402512	9.954714	0.016969	-0.004028	0.099547	-0.049971	-5.769944	-0.908961
56893	0	1.696601	-0.402972	9.924341	0.016968	-0.004028	0.099243	-0.051609	-5.766580	-0.907752
56894	0	1.678428	-0.396800	9.918163	0.016781	-0.003970	0.099182	-0.049230	-5.769212	-0.903027
56895	0	1.679261	-0.384040	9.954719	0.016785	-0.003845	0.099548	-0.043779	-5.776965	-0.906907
56896	0	1.704795	-0.396074	10.015505	0.017044	-0.003958	0.100156	-0.047203	-5.780048	-0.909305
56897	0	1.690967	-0.378354	10.015822	0.016907	-0.003784	0.100159	-0.046515	-5.782040	-0.913378
56898	0	1.654906	-0.408678	9.979017	0.016546	-0.004088	0.099791	-0.044676	-5.783879	-0.918542
56899	0	1.696377	-0.384255	10.009844	0.016968	-0.003845	0.100098	-0.041661	-5.777948	-0.918068
56900	0	1.683760	-0.377959	10.009852	0.016837	-0.003779	0.100099	-0.041856	-5.777126	-0.919446
56901	0	1.684536	-0.384339	10.046399	0.016846	-0.003845	0.100464	-0.039779	-5.775360	-0.925323
56902	0	1.665999	-0.420743	10.015901	0.016662	-0.004209	0.100159	-0.038500	-5.772106	-0.928383
56903	0	1.715416	-0.420972	9.973095	0.017151	-0.004211	0.099731	-0.036594	-5.774515	-0.927927
56904	0	1.673447	-0.396365	10.009508	0.016730	-0.003964	0.100096	-0.035792	-5.777935	-0.923763
56905	0	1.702910	-0.372230	9.985350	0.017029	-0.003723	0.099854	-0.034860	-5.776918	-0.924337
56906	0	1.678396	-0.414800	9.966964	0.016785	-0.004149	0.099669	-0.033237	-5.774745	-0.928588
56907	0	1.703036	-0.402828	10.028050	0.017029	-0.004028	0.100281	-0.033287	-5.775215	-0.925658
56908	0	1.684355	-0.390611	10.015859	0.016849	-0.003906	0.100158	-0.033155	-5.768137	-0.922724
56909	0	1.678672	-0.420780	9.979229	0.016785	-0.004211	0.099792	-0.028970	-5.769046	-0.933136
56910	0	1.691220	-0.420276	10.046272	0.016911	-0.004205	0.100463	-0.026838	-5.769625	-0.924619
56911	0	1.684241	-0.415020	10.022029	0.016846	-0.004150	0.100220	-0.026665	-5.764523	-0.923386
56912	0	1.689749	-0.390592	9.948871	0.016900	-0.003906	0.099488	-0.026281	-5.760189	-0.925055
56913	0	1.684613	-0.402431	9.985361	0.016846	-0.004028	0.099854	-0.021697	-5.759267	-0.933567
56914	0	1.708661	-0.383631	9.936584	0.017090	-0.003838	0.099365	-0.020231	-5.754171	-0.936286
56915	0	1.696852	-0.409321	9.960909	0.016968	-0.004089	0.099609	-0.024609	-5.753634	-0.941883
56916	0	1.678187	-0.385374	10.003630	0.016786	-0.003854	0.100036	-0.024533	-5.747975	-0.941840
56917	0	1.684205	-0.396596	9.961005	0.016846	-0.003967	0.099609	-0.023062	-5.742439	-0.939908
56918	0	1.696276	-0.396377	9.930477	0.016960	-0.003965	0.099305	-0.021285	-5.744117	-0.936162
56919	0	1.666019	-0.384725	9.979280	0.016663	-0.003845	0.099792	-0.023598	-5.739989	-0.938358
56920	0	1.707967	-0.373418	9.973214	0.017085	-0.003728	0.099731	-0.030765	-5.732465	-0.931463
56921	0	1.697125	-0.378750	9.960866	0.016968	-0.003784	0.099609	-0.034638	-5.735138	-0.925722
56922	0	1.673125	-0.404095	9.936297	0.016730	-0.004036	0.099363	-0.040428	-5.734905	-0.925361
56923	0	1.702783	-0.408912	9.942645	0.017029	-0.004089	0.099426	-0.040193	-5.732448	-0.925767
56924	0	1.691186	-0.402887	9.973023	0.016905	-0.004028	0.099731	-0.040941	-5.739206	-0.922365
56925	0	1.715198	-0.366177	9.905988	0.017151	-0.003662	0.099060	-0.040571	-5.739128	-0.922667
56926	0	1.702892	-0.390196	9.948683	0.017031	-0.003906	0.099486	-0.035686	-5.735699	-0.926400
56927	0	1.690993	-0.366459	9.936460	0.016907	-0.003662	0.099365	-0.038577	-5.738040	-0.923721
56928	0	1.709897	-0.385119	9.942377	0.017096	-0.003851	0.099424	-0.038919	-5.740634	-0.925309
56929	0	1.690725	-0.366472	9.967023	0.016907	-0.003662	0.099670	-0.041948	-5.739893	-0.922651
56930	0	1.654534	-0.391338	9.985187	0.016541	-0.003912	0.099853	-0.043596	-5.742977	-0.924150
56931	0	1.685358	-0.372321	9.966908	0.016846	-0.003723	0.099670	-0.043727	-5.750674	-0.926078
56932	0	1.673923	-0.421256	10.021680	0.016739	-0.004212	0.100217	-0.043990	-5.749744	-0.928175
56933	0	1.691039	-0.390390	10.009713	0.016907	-0.003906	0.100098	-0.041378	-5.752576	-0.924947
56934	0	1.685458	-0.396223	9.985129	0.016852	-0.003963	0.099852	-0.040049	-5.753788	-0.924201
56935	0	1.690814	-0.397162	10.015828	0.016907	-0.003967	0.100159	-0.044976	-5.754043	-0.928416
56936	0	1.697061	-0.391420	9.960849	0.016971	-0.003916	0.099608	-0.043207	-5.752688	-0.926449
56937	0	1.714955	-0.390932	10.021983	0.017151	-0.003906	0.100220	-0.046695	-5.749829	-0.923745
56938	0	1.702819	-0.385063	10.015836	0.017026	-0.003852	0.100159	-0.045265	-5.751030	-0.924096
56939	0	1.721017	-0.390792	10.034203	0.017212	-0.003906	0.100342	-0.047179	-5.747710	-0.922586
56940	0	1.696400	-0.397230	10.021967	0.016964	-0.003971	0.100220	-0.048556	-5.746416	-0.924186
56941	0	1.696581	-0.372209	10.083045	0.016968	-0.003723	0.100830	-0.047375	-5.742838	-0.925646
56942	0	1.690366	-0.402863	10.070764	0.016902	-0.004026	0.100708	-0.049933	-5.743438	-0.928187
56943	0	1.696299	-0.396294	9.942726	0.016968	-0.003967	0.099426	-0.044990	-5.736611	-0.928941
56944	0	1.689779	-0.371284	10.064773	0.016896	-0.003715	0.100648	-0.043094	-5.737034	-0.930626
56945	0	1.690113	-0.384249	10.015974	0.016907	-0.003845	0.100159	-0.040026	-5.729303	-0.927936
56946	0	1.700963	-0.420938	9.997870	0.017017	-0.004207	0.099977	-0.043098	-5.719119	-0.925968
56947	0	1.659871	-0.390701	9.973189	0.016602	-0.003906	0.099731	-0.043981	-5.714514	-0.924130
56948	0	1.683573	-0.385018	10.046446	0.016840	-0.003847	0.100464	-0.047445	-5.708342	-0.920546
56949	0	1.684503	-0.402230	9.979284	0.016846	-0.004028	0.099792	-0.040679	-5.706265	-0.920632
56950	0	1.684547	-0.419831	9.942606	0.016844	-0.004200	0.099426	-0.038832	-5.706877	-0.919358
56951	0	1.690571	-0.415680	9.967032	0.016907	-0.004150	0.099670	-0.046174	-5.704391	-0.917341
56952	0	1.690013	-0.379544	9.960914	0.016904	-0.003798	0.099608	-0.043796	-5.698740	-0.918731
56953	0	1.684566	-0.396586	9.954840	0.016846	-0.003967	0.099548	-0.042200	-5.697351	-0.921868
56954	0	1.690602	-0.390671	9.893785	0.016906	-0.003904	0.098938	-0.044928	-5.696290	-0.923952
56955	0	1.672048	-0.384718	9.973190	0.016724	-0.003845	0.099731	-0.047156	-5.691326	-0.928555
56956	0	1.671614	-0.385350	9.887695	0.016717	-0.003850	0.098877	-0.051237	-5.689067	-0.927612
56957	0	1.703469	-0.408797	9.997464	0.017029	-0.004089	0.099976	-0.049742	-5.694493	-0.925865
56958	0	1.674204	-0.396353	9.948335	0.016735	-0.003965	0.099484	-0.047708	-5.701179	-0.926914
56959	0	1.660801	-0.385037	10.015743	0.016602	-0.003845	0.100159	-0.053573	-5.707193	-0.930051
56960	0	1.692413	-0.379558	9.978874	0.016919	-0.003795	0.099790	-0.054696	-5.711611	-0.929551
56961	0	1.721894	-0.378692	9.966909	0.017212	-0.003784	0.099670	-0.057887	-5.718366	-0.931033
56962	0	1.692050	-0.409314	9.942342	0.016920	-0.004095	0.099423	-0.055645	-5.717463	-0.935018
56963	0	1.709658	-0.384718	9.973021	0.017090	-0.003845	0.099731	-0.057933	-5.723866	-0.937726
56964	0	1.698643	-0.409354	10.015495	0.016981	-0.004094	0.100156	-0.057356	-5.728631	-0.934920
56965	0	1.709225	-0.391163	10.034118	0.017090	-0.003906	0.100342	-0.063502	-5.730077	-0.934008
56966	0	1.716106	-0.379850	9.997264	0.017156	-0.003796	0.099974	-0.066814	-5.734947	-0.939256
56967	0	1.697568	-0.390836	10.040141	0.016968	-0.003906	0.100403	-0.069262	-5.742636	-0.940421
56968	0	1.711039	-0.409636	10.039802	0.017105	-0.004094	0.100399	-0.071864	-5.747375	-0.934389
56969	0	1.703329	-0.433286	10.082935	0.017029	-0.004333	0.100830	-0.071190	-5.751148	-0.937374
56970	0	1.710607	-0.385053	10.052146	0.017098	-0.003844	0.100523	-0.078319	-5.758527	-0.942134
56971	0	1.678716	-0.391007	10.021916	0.016785	-0.003906	0.100220	-0.082698	-5.760059	-0.942804
56972	0	1.691690	-0.404237	10.070498	0.016912	-0.004037	0.100706	-0.088949	-5.764892	-0.938114
56973	0	1.689893	-0.384374	10.089248	0.016907	-0.003845	0.100891	-0.087250	-5.754695	-0.942206
56974	0	1.695506	-0.378046	10.040418	0.016952	-0.003781	0.100405	-0.086316	-5.757356	-0.941818
56975	0	1.690721	-0.402976	10.064684	0.016907	-0.004028	0.100647	-0.087905	-5.756543	-0.950348
56976	0	1.665732	-0.415901	10.003651	0.016664	-0.004154	0.100036	-0.093281	-5.748053	-0.955750
56977	0	1.684276	-0.384866	9.997595	0.016846	-0.003845	0.099976	-0.097231	-5.743378	-0.957333
56978	0	1.713662	-0.391574	9.979371	0.017144	-0.003914	0.099792	-0.099339	-5.733366	-0.956185
56979	0	1.690038	-0.421539	10.052581	0.016907	-0.004211	0.100525	-0.103812	-5.724812	-0.952824
56980	0	1.664878	-0.403974	9.985443	0.016649	-0.004037	0.099854	-0.107103	-5.722977	-0.948444
56981	0	1.684569	-0.384786	10.009756	0.016846	-0.003845	0.100098	-0.110099	-5.721624	-0.950895
56982	0	1.708636	-0.366922	9.985294	0.017089	-0.003668	0.099853	-0.111696	-5.717398	-0.949153
56983	0	1.690784	-0.378580	9.979223	0.016907	-0.003784	0.099792	-0.113553	-5.717329	-0.949520
56984	0	1.696890	-0.379172	9.899806	0.016970	-0.003788	0.098998	-0.117835	-5.715111	-0.943473
56985	0	1.720730	-0.378449	9.899981	0.017212	-0.003784	0.098999	-0.118153	-5.708443	-0.947098
56986	0	1.683610	-0.403044	9.961029	0.016836	-0.004029	0.099610	-0.119525	-5.707068	-0.946166
56987	0	1.715009	-0.402571	9.924341	0.017151	-0.004028	0.099243	-0.116534	-5.704836	-0.946772
56988	0	1.671694	-0.384372	9.930488	0.016722	-0.003840	0.099304	-0.120280	-5.698016	-0.944243
56989	0	1.666241	-0.391155	9.924299	0.016663	-0.003906	0.099243	-0.126359	-5.696494	-0.945091
56990	0	1.678596	-0.410365	9.936378	0.016784	-0.004101	0.099364	-0.129603	-5.697742	-0.951108
56991	0	1.678220	-0.408943	9.912151	0.016785	-0.004089	0.099121	-0.129691	-5.693583	-0.949436
56992	0	1.690091	-0.415236	9.948728	0.016901	-0.004151	0.099487	-0.130896	-5.692184	-0.949084
56993	0	1.678502	-0.396656	9.973142	0.016785	-0.003967	0.099731	-0.130075	-5.691267	-0.951344
56994	0	1.678988	-0.385117	9.954624	0.016785	-0.003844	0.099547	-0.137995	-5.695958	-0.950015
56995	0	1.691184	-0.408791	9.930339	0.016907	-0.004089	0.099304	-0.136404	-5.700539	-0.949207
56996	0	1.704087	-0.408683	9.917981	0.017038	-0.004087	0.099180	-0.135757	-5.702188	-0.948216
56997	0	1.708885	-0.390646	9.997575	0.017090	-0.003906	0.099976	-0.136007	-5.699752	-0.943971
56998	0	1.672480	-0.427728	9.979180	0.016722	-0.004273	0.099792	-0.140522	-5.702047	-0.936044
56999	0	1.666614	-0.397179	9.979171	0.016663	-0.003967	0.099792	-0.145716	-5.704825	-0.932995
57000	0	1.673946	-0.415913	9.954493	0.016730	-0.004160	0.099546	-0.144909	-5.714066	-0.932485
57001	0	1.684903	-0.390967	9.954764	0.016846	-0.003906	0.099548	-0.148811	-5.716568	-0.934939
57002	0	1.697754	-0.379422	9.997306	0.016974	-0.003792	0.099974	-0.151606	-5.718806	-0.934773
57003	0	1.709636	-0.396645	10.034072	0.017090	-0.003967	0.100342	-0.150653	-5.724905	-0.937874
57004	0	1.716525	-0.415110	10.015542	0.017163	-0.004149	0.100156	-0.152537	-5.725851	-0.938396
57005	0	1.721531	-0.409451	10.021893	0.017212	-0.004089	0.100220	-0.158364	-5.728404	-0.942443
57006	0	1.716144	-0.422016	9.960687	0.017158	-0.004222	0.099607	-0.156383	-5.731558	-0.945010
57007	0	1.696923	-0.402778	10.021950	0.016968	-0.004028	0.100220	-0.155800	-5.731920	-0.947653
57008	0	1.709684	-0.414919	10.046226	0.017093	-0.004150	0.100463	-0.154515	-5.735362	-0.947017
57009	0	1.696745	-0.421030	10.107432	0.016968	-0.004211	0.101074	-0.153218	-5.733671	-0.953586
57010	0	1.714810	-0.396707	10.040308	0.017150	-0.003965	0.100403	-0.155159	-5.730313	-0.948723
57011	0	1.721164	-0.415340	10.003654	0.017212	-0.004150	0.100037	-0.158598	-5.728733	-0.947686
57012	0	1.702712	-0.385249	10.034094	0.017028	-0.003852	0.100341	-0.159311	-5.726609	-0.945959
57013	0	1.696714	-0.409269	10.070798	0.016968	-0.004089	0.100708	-0.163099	-5.724606	-0.944785
57014	0	1.714444	-0.372990	10.021955	0.017149	-0.003730	0.100219	-0.163154	-5.718120	-0.943143
57015	0	1.683987	-0.378692	10.003750	0.016846	-0.003784	0.100037	-0.166198	-5.710132	-0.943920
57016	0	1.701070	-0.385309	9.979433	0.017016	-0.003851	0.099793	-0.168608	-5.702279	-0.941820
57017	0	1.714502	-0.378514	9.997655	0.017151	-0.003784	0.099976	-0.169646	-5.694266	-0.944036
57018	0	1.689238	-0.390850	9.991582	0.016894	-0.003908	0.099916	-0.170043	-5.690740	-0.941948
57019	0	1.690385	-0.408873	9.985403	0.016907	-0.004089	0.099854	-0.169323	-5.686147	-0.938784
57020	0	1.671632	-0.384478	9.973169	0.016718	-0.003844	0.099731	-0.169837	-5.682998	-0.947377
57021	0	1.714654	-0.402827	9.930495	0.017151	-0.004028	0.099304	-0.169742	-5.676708	-0.949976
57022	0	1.701768	-0.408830	9.906149	0.017020	-0.004089	0.099061	-0.168493	-5.672462	-0.953965
57023	0	1.690531	-0.390936	9.936535	0.016907	-0.003906	0.099365	-0.172059	-5.669550	-0.949226
57024	0	1.690598	-0.391682	9.960886	0.016904	-0.003913	0.099609	-0.176528	-5.670701	-0.948637
57025	0	1.690552	-0.402408	9.948768	0.016907	-0.004028	0.099487	-0.171660	-5.667998	-0.952758
57026	0	1.684727	-0.420373	9.942552	0.016843	-0.004204	0.099426	-0.171617	-5.671830	-0.952751
57027	0	1.678822	-0.414951	9.973088	0.016785	-0.004150	0.099731	-0.170663	-5.674646	-0.951728
57028	0	1.679584	-0.414313	9.960697	0.016791	-0.004149	0.099607	-0.163564	-5.678574	-0.944481
57029	0	1.697014	-0.421524	9.948674	0.016968	-0.004211	0.099487	-0.167945	-5.680050	-0.941036
57030	0	1.667271	-0.403622	9.899621	0.016667	-0.004036	0.098997	-0.168274	-5.684938	-0.940514
57031	0	1.734034	-0.396766	9.948618	0.017334	-0.003967	0.099487	-0.168717	-5.690962	-0.940017
57032	0	1.710923	-0.390470	9.917816	0.017102	-0.003907	0.099179	-0.165872	-5.697741	-0.939916
57033	0	1.678775	-0.421421	9.905942	0.016785	-0.004211	0.099060	-0.169117	-5.700070	-0.937117
57034	0	1.685957	-0.391186	9.991127	0.016851	-0.003912	0.099913	-0.168994	-5.708111	-0.938779
57035	0	1.678717	-0.378794	10.015813	0.016785	-0.003784	0.100159	-0.173260	-5.709697	-0.939970
57036	0	1.703698	-0.404064	10.027809	0.017034	-0.004036	0.100279	-0.178617	-5.712342	-0.937603
57037	0	1.715450	-0.384376	10.021916	0.017151	-0.003845	0.100220	-0.176989	-5.715208	-0.936076
57038	0	1.709911	-0.396624	10.003420	0.017097	-0.003964	0.100035	-0.179078	-5.716916	-0.935135
57039	0	1.691224	-0.378253	10.040197	0.016907	-0.003784	0.100403	-0.177265	-5.721926	-0.935490
57040	0	1.728817	-0.390190	10.052224	0.017283	-0.003903	0.100523	-0.175568	-5.726025	-0.939557
57041	0	1.660498	-0.408987	10.058535	0.016602	-0.004089	0.100586	-0.176102	-5.728619	-0.943787
57042	0	1.691407	-0.379040	10.070583	0.016913	-0.003786	0.100706	-0.180998	-5.728094	-0.940400
57043	0	1.691219	-0.415155	10.034083	0.016907	-0.004150	0.100342	-0.182361	-5.733069	-0.937561
57044	0	1.703668	-0.402736	10.088885	0.017039	-0.004031	0.100888	-0.178042	-5.728823	-0.937417
57045	0	1.702831	-0.383990	10.070829	0.017029	-0.003845	0.100708	-0.172020	-5.726969	-0.939991
57046	0	1.678580	-0.389867	10.052444	0.016784	-0.003896	0.100525	-0.175315	-5.728071	-0.940667
57047	0	1.696348	-0.360018	10.064773	0.016968	-0.003601	0.100647	-0.174211	-5.721890	-0.941915
57048	0	1.689106	-0.421094	10.058806	0.016898	-0.004210	0.100587	-0.174709	-5.712558	-0.940997
57049	0	1.702621	-0.396864	9.967080	0.017029	-0.003967	0.099670	-0.176242	-5.708311	-0.936391
57050	0	1.708264	-0.396929	10.034208	0.017084	-0.003970	0.100342	-0.175226	-5.705334	-0.937792
57051	0	1.708369	-0.390300	10.003780	0.017090	-0.003906	0.100037	-0.171443	-5.696988	-0.943104
57052	0	1.670727	-0.401852	9.930694	0.016711	-0.004023	0.099306	-0.166767	-5.691152	-0.940959
57053	0	1.684498	-0.408913	9.924330	0.016846	-0.004089	0.099243	-0.166445	-5.689014	-0.943177
57054	0	1.684510	-0.414711	9.973136	0.016844	-0.004150	0.099731	-0.162739	-5.689263	-0.940760
57055	0	1.678373	-0.403131	9.979252	0.016785	-0.004028	0.099792	-0.166099	-5.686916	-0.943376
57056	0	1.683986	-0.397434	9.979313	0.016844	-0.003974	0.099792	-0.166518	-5.681144	-0.937778
57057	0	1.690113	-0.409006	10.003754	0.016907	-0.004089	0.100037	-0.167283	-5.673462	-0.934525
57058	0	1.664720	-0.397051	9.985508	0.016651	-0.003969	0.099854	-0.168683	-5.667630	-0.939456
57059	0	1.671544	-0.378494	10.003796	0.016724	-0.003784	0.100037	-0.169471	-5.656962	-0.938414
57060	0	1.658460	-0.396863	9.912315	0.016585	-0.003969	0.099123	-0.168797	-5.654814	-0.938502
57061	0	1.690376	-0.396636	9.942681	0.016907	-0.003967	0.099426	-0.167728	-5.650132	-0.936681
57062	0	1.702485	-0.384297	9.930474	0.017022	-0.003844	0.099305	-0.166225	-5.651978	-0.938454
57063	0	1.690843	-0.396698	9.912082	0.016907	-0.003967	0.099121	-0.165858	-5.652660	-0.938023
57064	0	1.690693	-0.408562	9.942592	0.016910	-0.004089	0.099425	-0.161555	-5.648323	-0.939505
57065	0	1.703354	-0.390399	9.905933	0.017029	-0.003906	0.099060	-0.158969	-5.652517	-0.939180
57066	0	1.698160	-0.384333	9.972873	0.016977	-0.003841	0.099730	-0.161136	-5.656165	-0.945223
57067	0	1.684865	-0.378845	10.021907	0.016846	-0.003784	0.100220	-0.165934	-5.658254	-0.950989
57068	0	1.679376	-0.373178	9.954586	0.016790	-0.003732	0.099546	-0.166003	-5.660867	-0.949826
57069	0	1.685025	-0.402680	9.936453	0.016846	-0.004028	0.099365	-0.164210	-5.664806	-0.956430
57070	0	1.692110	-0.390265	9.978962	0.016915	-0.003903	0.099791	-0.163346	-5.670158	-0.957106
57071	0	1.666356	-0.396077	10.046396	0.016663	-0.003967	0.100464	-0.155972	-5.669983	-0.956435
57072	0	1.678682	-0.401705	10.003653	0.016787	-0.004016	0.100037	-0.157204	-5.668985	-0.958586
57073	0	1.653776	-0.378212	10.119682	0.016541	-0.003784	0.101196	-0.154803	-5.664556	-0.961946
57074	0	1.672231	-0.366004	10.052506	0.016718	-0.003658	0.100526	-0.156770	-5.668285	-0.961463
57075	0	1.684736	-0.409266	9.979207	0.016846	-0.004089	0.099792	-0.160517	-5.668924	-0.961448
57076	0	1.703241	-0.409282	10.003567	0.017032	-0.004096	0.100036	-0.156875	-5.668524	-0.958696
57077	0	1.703100	-0.360375	10.003615	0.017029	-0.003601	0.100037	-0.159843	-5.669746	-0.959911
57078	0	1.716130	-0.366905	10.107115	0.017155	-0.003668	0.101072	-0.161214	-5.675957	-0.956038
57079	0	1.709402	-0.384467	10.009696	0.017090	-0.003845	0.100098	-0.160637	-5.679494	-0.949357
57080	0	1.715935	-0.378161	10.082809	0.017159	-0.003783	0.100828	-0.158758	-5.679167	-0.953970
57081	0	1.697259	-0.384433	10.021895	0.016968	-0.003845	0.100220	-0.157721	-5.683390	-0.952077
57082	0	1.722051	-0.360233	10.027894	0.017221	-0.003600	0.100279	-0.160148	-5.681032	-0.949250
57083	0	1.696507	-0.396808	10.009808	0.016968	-0.003967	0.100098	-0.160957	-5.676659	-0.949678
57084	0	1.684022	-0.421334	10.009762	0.016840	-0.004213	0.100098	-0.160963	-5.675701	-0.946899
57085	0	1.696937	-0.390645	10.040255	0.016968	-0.003906	0.100403	-0.161193	-5.676272	-0.943683
57086	0	1.666367	-0.372444	10.064630	0.016665	-0.003724	0.100646	-0.161460	-5.672942	-0.946052
57087	0	1.678408	-0.372366	10.040291	0.016785	-0.003723	0.100403	-0.161990	-5.670991	-0.945173
57088	0	1.677756	-0.391135	9.991530	0.016783	-0.003908	0.099915	-0.165510	-5.663751	-0.946892
57089	0	1.708465	-0.384152	10.052593	0.017090	-0.003845	0.100525	-0.161254	-5.656557	-0.947278
57090	0	1.695639	-0.390404	9.985540	0.016957	-0.003900	0.099855	-0.166241	-5.654252	-0.952130
57091	0	1.684770	-0.408904	10.046354	0.016846	-0.004089	0.100464	-0.165879	-5.655287	-0.951488
57092	0	1.672597	-0.420874	10.009706	0.016727	-0.004211	0.100097	-0.162746	-5.652316	-0.948656
57093	0	1.690487	-0.347642	9.991496	0.016907	-0.003479	0.099915	-0.159793	-5.648893	-0.943838
57094	0	1.696074	-0.365958	9.930467	0.016964	-0.003657	0.099304	-0.162256	-5.643905	-0.944884
57095	0	1.702752	-0.384282	9.936555	0.017029	-0.003845	0.099365	-0.159434	-5.641141	-0.944043
57096	0	1.696384	-0.396282	9.973162	0.016965	-0.003963	0.099731	-0.159688	-5.638634	-0.948896
57097	0	1.702560	-0.390695	9.967093	0.017029	-0.003906	0.099670	-0.160391	-5.633675	-0.949420
57098	0	1.683749	-0.372526	9.973170	0.016839	-0.003725	0.099731	-0.160564	-5.630646	-0.951832
57099	0	1.684745	-0.384091	9.973132	0.016846	-0.003845	0.099731	-0.155597	-5.631381	-0.951258
57100	0	1.679029	-0.389988	9.942480	0.016788	-0.003899	0.099425	-0.156951	-5.633283	-0.953663
57101	0	1.684756	-0.372407	10.021938	0.016846	-0.003723	0.100220	-0.157933	-5.634133	-0.957666
57102	0	1.666868	-0.384753	10.040136	0.016665	-0.003848	0.100402	-0.157221	-5.636517	-0.963469
57103	0	1.678634	-0.372448	9.954801	0.016785	-0.003723	0.099548	-0.158694	-5.637183	-0.965459
57104	0	1.715753	-0.403539	10.040106	0.017154	-0.004031	0.100402	-0.163401	-5.640255	-0.964553
57105	0	1.678743	-0.378919	9.966976	0.016785	-0.003784	0.099670	-0.169079	-5.642173	-0.963183
57106	0	1.667554	-0.385404	9.985031	0.016667	-0.003856	0.099852	-0.167137	-5.650274	-0.964000
57107	0	1.684899	-0.391034	10.040212	0.016846	-0.003906	0.100403	-0.171682	-5.652758	-0.963736
57108	0	1.667180	-0.422120	10.040030	0.016668	-0.004220	0.100401	-0.172966	-5.655460	-0.961758
57109	0	1.709110	-0.378305	10.009748	0.017090	-0.003784	0.100098	-0.171633	-5.655640	-0.958295
57110	0	1.697051	-0.390417	10.021864	0.016970	-0.003904	0.100219	-0.171343	-5.655320	-0.961614
57111	0	1.696982	-0.390996	10.028027	0.016968	-0.003906	0.100281	-0.175480	-5.656406	-0.960023
57112	0	1.697362	-0.397349	10.064478	0.016972	-0.003975	0.100645	-0.173771	-5.657438	-0.962380
57113	0	1.721034	-0.365916	10.058631	0.017212	-0.003662	0.100586	-0.170313	-5.654364	-0.968394
57114	0	1.696566	-0.384026	10.046355	0.016964	-0.003839	0.100464	-0.171139	-5.655054	-0.965721
57115	0	1.691112	-0.384261	10.009702	0.016907	-0.003845	0.100098	-0.168135	-5.658806	-0.964194
57116	0	1.722322	-0.377910	10.064461	0.017220	-0.003779	0.100645	-0.167692	-5.660635	-0.961873
57117	0	1.672193	-0.378799	9.997573	0.016724	-0.003784	0.099976	-0.171915	-5.657412	-0.959809
57118	0	1.696653	-0.385203	10.021936	0.016964	-0.003854	0.100220	-0.169814	-5.659072	-0.961045
57119	0	1.727080	-0.366322	9.985385	0.017273	-0.003662	0.099854	-0.170961	-5.655342	-0.957806
57120	0	1.720875	-0.366749	9.967004	0.017207	-0.003665	0.099670	-0.173715	-5.655917	-0.960415
57121	0	1.715123	-0.390895	9.960921	0.017151	-0.003906	0.099609	-0.176668	-5.655059	-0.964389
57122	0	1.696690	-0.391194	9.997478	0.016968	-0.003912	0.099975	-0.176506	-5.652794	-0.966957
57123	0	1.708670	-0.378614	9.948777	0.017090	-0.003784	0.099487	-0.178597	-5.647911	-0.970065
57124	0	1.695989	-0.385011	9.991475	0.016961	-0.003850	0.099915	-0.178640	-5.645282	-0.964565
57125	0	1.685019	-0.415332	9.942539	0.016846	-0.004150	0.099426	-0.181983	-5.649266	-0.961708
57126	0	1.691560	-0.391154	9.979058	0.016915	-0.003913	0.099791	-0.180362	-5.648364	-0.956413
57127	0	1.690194	-0.372449	9.985428	0.016907	-0.003723	0.099854	-0.181760	-5.641615	-0.954156
57128	0	1.689386	-0.372682	9.991604	0.016897	-0.003726	0.099916	-0.182526	-5.636517	-0.954916
57129	0	1.684456	-0.360142	9.906024	0.016846	-0.003601	0.099060	-0.182786	-5.633930	-0.957546
57130	0	1.678102	-0.378396	9.979266	0.016782	-0.003785	0.099792	-0.181283	-5.631759	-0.961066
57131	0	1.690798	-0.378797	9.881556	0.016907	-0.003784	0.098816	-0.185540	-5.631958	-0.957491
57132	0	1.697092	-0.379256	9.960822	0.016970	-0.003793	0.099608	-0.185180	-5.632128	-0.964282
57133	0	1.690917	-0.378711	9.991403	0.016907	-0.003784	0.099915	-0.188427	-5.633673	-0.964846
57134	0	1.691339	-0.397523	9.948503	0.016912	-0.003974	0.099485	-0.189792	-5.634612	-0.959343
57135	0	1.715299	-0.384668	9.936481	0.017151	-0.003845	0.099365	-0.191350	-5.635796	-0.960476
57136	0	1.709828	-0.397140	9.936347	0.017094	-0.003971	0.099364	-0.191591	-5.639871	-0.962555
57137	0	1.715016	-0.378870	9.924312	0.017151	-0.003784	0.099243	-0.196658	-5.637828	-0.963824
57138	0	1.690749	-0.373251	10.003522	0.016905	-0.003733	0.100036	-0.196378	-5.639634	-0.965904
57139	0	1.690902	-0.384398	9.973111	0.016907	-0.003845	0.099731	-0.194846	-5.641011	-0.971686
57140	0	1.673038	-0.396999	9.991292	0.016727	-0.003965	0.099914	-0.199988	-5.643141	-0.972837
57141	0	1.647838	-0.366629	9.997562	0.016479	-0.003662	0.099976	-0.204684	-5.640637	-0.968122
57142	0	1.683857	-0.379374	10.028144	0.016843	-0.003793	0.100281	-0.205659	-5.634527	-0.965245
57143	0	1.690536	-0.360065	9.930445	0.016907	-0.003601	0.099304	-0.205049	-5.631691	-0.962860
57144	0	1.671857	-0.378474	10.040318	0.016721	-0.003784	0.100403	-0.205507	-5.627932	-0.965941
57145	0	1.685041	-0.396646	10.009690	0.016846	-0.003967	0.100098	-0.204504	-5.632085	-0.963937
57146	0	1.697713	-0.391093	9.991245	0.016977	-0.003905	0.099913	-0.210756	-5.630637	-0.965336
57147	0	1.666249	-0.427597	10.028063	0.016663	-0.004272	0.100281	-0.214569	-5.629263	-0.968700
57148	0	1.696404	-0.397957	10.052423	0.016967	-0.003975	0.100524	-0.219704	-5.624871	-0.966425
57149	0	1.696902	-0.390901	10.034148	0.016968	-0.003906	0.100342	-0.222722	-5.625062	-0.963428
57150	0	1.690563	-0.403276	10.028037	0.016909	-0.004034	0.100280	-0.221137	-5.620388	-0.963129
57151	0	1.672657	-0.415013	10.052442	0.016724	-0.004150	0.100525	-0.220724	-5.622493	-0.966756
57152	0	1.691274	-0.384419	10.021781	0.016912	-0.003845	0.100218	-0.219468	-5.621578	-0.963239
57153	0	1.696416	-0.408739	10.022042	0.016968	-0.004089	0.100220	-0.217079	-5.616210	-0.964985
57154	0	1.671595	-0.402637	10.040372	0.016716	-0.004025	0.100404	-0.219082	-5.614922	-0.966095
57155	0	1.684506	-0.390581	9.979261	0.016846	-0.003906	0.099792	-0.218468	-5.612955	-0.962730
57156	0	1.647801	-0.414888	9.942626	0.016478	-0.004150	0.099426	-0.216535	-5.612164	-0.968585
57157	0	1.660508	-0.415083	10.009705	0.016602	-0.004150	0.100098	-0.216971	-5.614971	-0.965174
57158	0	1.679139	-0.415345	9.979048	0.016791	-0.004151	0.099791	-0.219304	-5.613836	-0.960978
57159	0	1.702614	-0.390692	9.979291	0.017029	-0.003906	0.099792	-0.219881	-5.609523	-0.962011
57160	0	1.702067	-0.372499	10.022014	0.017023	-0.003725	0.100220	-0.219642	-5.605509	-0.963946
57161	0	1.672262	-0.408809	9.967063	0.016724	-0.004089	0.099670	-0.218083	-5.603120	-0.961233
57162	0	1.684560	-0.384340	9.936493	0.016844	-0.003843	0.099365	-0.218042	-5.603943	-0.964560
57163	0	1.672408	-0.403226	9.985328	0.016724	-0.004028	0.099854	-0.222421	-5.603243	-0.960421
57164	0	1.702869	-0.373072	9.924243	0.017030	-0.003732	0.099242	-0.221104	-5.600759	-0.960606
57165	0	1.696760	-0.403209	10.034167	0.016968	-0.004028	0.100342	-0.225215	-5.599325	-0.960319
57166	0	1.690793	-0.391643	9.960796	0.016906	-0.003914	0.099608	-0.227981	-5.600549	-0.963583
57167	0	1.684206	-0.427138	10.009832	0.016846	-0.004272	0.100098	-0.226598	-5.595150	-0.959964
57168	0	1.671897	-0.408965	9.967078	0.016716	-0.004087	0.099671	-0.228955	-5.597309	-0.964865
57169	0	1.672825	-0.378438	9.942548	0.016724	-0.003784	0.099426	-0.229113	-5.601402	-0.960485
57170	0	1.691796	-0.409206	10.015627	0.016915	-0.004090	0.100157	-0.230924	-5.603164	-0.963572
57171	0	1.685040	-0.402871	10.040203	0.016846	-0.004028	0.100403	-0.231285	-5.607304	-0.961521
57172	0	1.686257	-0.391111	9.972799	0.016854	-0.003907	0.099730	-0.235638	-5.615579	-0.962980
57173	0	1.697176	-0.403403	9.954743	0.016968	-0.004028	0.099548	-0.242015	-5.618941	-0.963905
57174	0	1.673341	-0.423022	10.015616	0.016731	-0.004224	0.100157	-0.249122	-5.620164	-0.966617
57175	0	1.684639	-0.390609	10.028065	0.016846	-0.003906	0.100281	-0.248804	-5.619715	-0.967236
57176	0	1.678742	-0.409553	10.015718	0.016786	-0.004089	0.100158	-0.255643	-5.620529	-0.969272
57177	0	1.654085	-0.397099	10.052470	0.016541	-0.003967	0.100525	-0.259646	-5.619642	-0.974319
57178	0	1.666798	-0.391523	10.033990	0.016663	-0.003914	0.100341	-0.261068	-5.624544	-0.974950
57179	0	1.665971	-0.384687	10.028118	0.016663	-0.003845	0.100281	-0.262791	-5.620001	-0.974165
57180	0	1.684348	-0.391082	9.997497	0.016840	-0.003910	0.099976	-0.263570	-5.622785	-0.974428
57181	0	1.696632	-0.378355	10.064724	0.016968	-0.003784	0.100647	-0.262735	-5.619895	-0.970392
57182	0	1.678105	-0.384639	10.058598	0.016782	-0.003844	0.100586	-0.264905	-5.617770	-0.973621
57183	0	1.672690	-0.390581	10.009713	0.016724	-0.003906	0.100098	-0.264268	-5.620260	-0.973193
57184	0	1.666932	-0.396938	10.003446	0.016668	-0.003967	0.100035	-0.266487	-5.620160	-0.974506
57185	0	1.696835	-0.396576	10.009762	0.016968	-0.003967	0.100098	-0.264610	-5.619577	-0.974581
57186	0	1.703254	-0.408581	10.027936	0.017030	-0.004086	0.100280	-0.263669	-5.621493	-0.976194
57187	0	1.696143	-0.360242	10.028179	0.016968	-0.003601	0.100281	-0.264997	-5.613000	-0.972962
57188	0	1.701624	-0.366287	10.046572	0.017015	-0.003665	0.100466	-0.262468	-5.612638	-0.974192
57189	0	1.690608	-0.396674	9.973158	0.016907	-0.003967	0.099731	-0.261621	-5.610618	-0.977091
57190	0	1.702742	-0.439445	9.997550	0.017027	-0.004395	0.099976	-0.261376	-5.609993	-0.976001
57191	0	1.678589	-0.366193	9.997539	0.016785	-0.003662	0.099976	-0.261059	-5.610151	-0.974988
57192	0	1.678343	-0.408858	10.034140	0.016787	-0.004089	0.100341	-0.260020	-5.605328	-0.969934
57193	0	1.672047	-0.372588	10.015912	0.016724	-0.003723	0.100159	-0.262908	-5.600456	-0.971285
57194	0	1.690199	-0.403140	10.015847	0.016900	-0.004034	0.100159	-0.259765	-5.601421	-0.973193
57195	0	1.672725	-0.396735	9.997498	0.016724	-0.003967	0.099976	-0.259701	-5.604319	-0.971949
57196	0	1.660412	-0.378407	9.966923	0.016608	-0.003785	0.099669	-0.258311	-5.598339	-0.968278
57197	0	1.660225	-0.421088	10.003653	0.016602	-0.004211	0.100037	-0.257533	-5.597881	-0.969188
57198	0	1.684822	-0.421001	9.924201	0.016847	-0.004211	0.099242	-0.255747	-5.598438	-0.972688
57199	0	1.684751	-0.409003	9.973111	0.016846	-0.004089	0.099731	-0.256351	-5.599276	-0.972219
57200	0	1.697137	-0.440275	9.911973	0.016971	-0.004396	0.099120	-0.263403	-5.598900	-0.970703
57201	0	1.696899	-0.390640	9.930399	0.016968	-0.003906	0.099304	-0.263437	-5.599074	-0.969905
57202	0	1.690588	-0.414989	9.960895	0.016909	-0.004151	0.099608	-0.261642	-5.594692	-0.962676
57203	0	1.690841	-0.384465	9.967015	0.016907	-0.003845	0.099670	-0.260855	-5.595379	-0.960902
57204	0	1.727908	-0.378646	9.936359	0.017276	-0.003783	0.099364	-0.264372	-5.597913	-0.963267
57205	0	1.708964	-0.390900	10.015862	0.017090	-0.003906	0.100159	-0.267304	-5.596452	-0.960892
57206	0	1.702850	-0.379430	9.991332	0.017028	-0.003790	0.099914	-0.272110	-5.595952	-0.964636
57207	0	1.684404	-0.384274	10.003700	0.016846	-0.003845	0.100037	-0.269100	-5.592806	-0.965188
57208	0	1.684061	-0.408534	10.003681	0.016842	-0.004085	0.100037	-0.269811	-5.590135	-0.962004
57209	0	1.697059	-0.390569	9.997513	0.016968	-0.003906	0.099976	-0.269023	-5.592141	-0.960208
57210	0	1.703788	-0.402670	9.997314	0.017035	-0.004027	0.099974	-0.268132	-5.594764	-0.960845
57211	0	1.690749	-0.414921	10.040275	0.016907	-0.004150	0.100403	-0.266602	-5.594381	-0.961099
57212	0	1.672605	-0.396072	10.040182	0.016725	-0.003965	0.100402	-0.261200	-5.594825	-0.957576
57213	0	1.678549	-0.402547	9.997556	0.016785	-0.004028	0.099976	-0.257830	-5.594551	-0.951719
57214	0	1.690846	-0.408544	10.040171	0.016908	-0.004085	0.100402	-0.258612	-5.594203	-0.950720
57215	0	1.678320	-0.439728	10.058606	0.016785	-0.004395	0.100586	-0.261567	-5.591345	-0.950186
57216	0	1.690192	-0.403518	10.064726	0.016904	-0.004034	0.100647	-0.262675	-5.587895	-0.950981
57217	0	1.690587	-0.396650	10.003680	0.016907	-0.003967	0.100037	-0.261598	-5.585671	-0.949955
57218	0	1.702402	-0.409099	10.076942	0.017027	-0.004088	0.100769	-0.264306	-5.581177	-0.951932
57219	0	1.690629	-0.409144	10.070800	0.016907	-0.004089	0.100708	-0.266463	-5.579441	-0.954502
57220	0	1.684411	-0.390763	9.991463	0.016844	-0.003911	0.099915	-0.262487	-5.578591	-0.949230
57221	0	1.690811	-0.403240	10.015830	0.016907	-0.004028	0.100159	-0.266926	-5.578932	-0.952832
57222	0	1.714770	-0.385040	10.003683	0.017154	-0.003854	0.100036	-0.262832	-5.570782	-0.955086
57223	0	1.702896	-0.378476	10.003657	0.017029	-0.003784	0.100037	-0.263316	-5.569735	-0.953768
57224	0	1.708537	-0.366208	9.973133	0.017090	-0.003664	0.099730	-0.260890	-5.563372	-0.953494
57225	0	1.690272	-0.378418	10.064765	0.016907	-0.003784	0.100647	-0.260677	-5.557567	-0.952684
57226	0	1.683577	-0.372062	9.985479	0.016837	-0.003723	0.099854	-0.257556	-5.554772	-0.953366
[truncated: 515 more rows]
