# Supplementary material for: Properties of traditional bamboo carrying poles have implications for user interactions
Source: PLoS One. 2018 May 10;13(5):e0196208. doi: 10.1371/journal.pone.0196208 (PMC5945030; doi:10.1371/journal.pone.0196208)
Supplement: S1 Text — (ZIP) [file pone.0196208.s005.zip › ResTest_PoleG_MeLoad2.txt]

// Start Time: Unknown
// Update Rate: 100.0Hz
// Filter Profile: human (34.3)
// Firmware Version: 2.1.4
PacketCounter	SampleTimeFine	Acc_X	Acc_Y	Acc_Z	VelInc_X	VelInc_Y	VelInc_Z	Roll	Pitch	Yaw	Latitude	Longitude	Altitude	Vel_X	Vel_Y	Vel_Z
55232	0	-1.870789	-0.509815	7.599939	-0.018620	-0.005107	0.076020	-3.394340	6.820555	0.377091
55233	0	-1.945155	0.019577	7.803826	-0.019348	0.000183	0.078064	-3.377458	6.971364	0.356757
55234	0	-2.015646	0.033001	7.492646	-0.020036	0.000329	0.074959	-3.377630	7.155618	0.346215
55235	0	-1.741019	-0.891504	7.168267	-0.017273	-0.008911	0.071716	-3.385711	7.374371	0.334939
55236	0	-1.807006	0.634172	8.235209	-0.017894	0.006338	0.082391	-3.383104	7.619070	0.318630
55237	0	-1.917072	0.484034	8.497862	-0.018982	0.004822	0.085022	-3.360828	7.873858	0.307326
55238	0	-1.751709	-0.505702	8.905831	-0.017304	-0.005089	0.089098	-3.322260	8.146735	0.304682
55239	0	-1.676241	-0.301001	9.273506	-0.016541	-0.003052	0.092773	-3.273470	8.420368	0.295011
55240	0	-1.516303	-2.035050	10.848841	-0.014867	-0.020351	0.108529	-3.275685	8.732428	0.275484
55241	0	-1.593529	0.035889	12.587679	-0.015625	0.000366	0.125916	-3.286549	9.013725	0.249189
55242	0	-2.053334	0.718555	12.296477	-0.020262	0.007186	0.123010	-3.290415	9.265476	0.226616
55243	0	-1.983388	0.709760	11.879440	-0.019592	0.007080	0.118835	-3.276394	9.498095	0.211305
55244	0	-1.937147	0.392034	14.197839	-0.019133	0.003886	0.142012	-3.251084	9.690704	0.200444
55245	0	-2.337472	0.142867	14.706582	-0.023193	0.001404	0.147095	-3.233773	9.831642	0.189932
55246	0	-2.357271	-0.371147	13.493386	-0.023465	-0.003678	0.134953	-3.262318	9.922940	0.186524
55247	0	-2.428741	-0.040406	13.426704	-0.024231	-0.000366	0.134277	-3.295101	9.970797	0.180199
55248	0	-2.232534	-0.112549	13.669975	-0.022332	-0.001115	0.136699	-3.304658	9.964714	0.174365
55249	0	-2.465963	-0.150109	13.837761	-0.024719	-0.001526	0.138367	-3.285009	9.914890	0.167435
55250	0	-2.526626	-0.683784	13.780412	-0.025393	-0.006848	0.137780	-3.275812	9.809149	0.168233
55251	0	-2.412910	-0.130164	12.942484	-0.024292	-0.001282	0.129395	-3.292331	9.664751	0.169416
55252	0	-2.504067	-0.068611	13.138831	-0.025244	-0.000651	0.131350	-3.320050	9.487959	0.181458
55253	0	-2.746833	-0.800250	12.541902	-0.027710	-0.007996	0.125366	-3.323738	9.267601	0.195330
55254	0	-2.831234	-1.068067	11.442725	-0.028551	-0.010695	0.114367	-3.307701	9.028875	0.205924
55255	0	-2.296520	0.080800	10.338344	-0.023193	0.000793	0.103333	-3.289382	8.776125	0.218092
55256	0	-2.289913	-0.442066	10.055684	-0.023116	-0.004428	0.100507	-3.278888	8.529121	0.229303
55257	0	-2.365810	0.255698	9.587667	-0.023865	0.002563	0.095825	-3.283749	8.283264	0.253792
55258	0	-2.301963	-0.434507	8.547311	-0.023192	-0.004345	0.085426	-3.281609	8.052033	0.272333
55259	0	-2.262019	-0.665224	7.761846	-0.022766	-0.006653	0.077576	-3.278927	7.836718	0.296686
55260	0	-1.855719	-0.572840	7.962958	-0.018683	-0.005737	0.079599	-3.264597	7.655235	0.310254
55261	0	-1.258369	-0.168987	7.960800	-0.012695	-0.001709	0.079590	-3.235508	7.494951	0.324582
55262	0	-1.440819	0.218448	7.561742	-0.014498	0.002172	0.075601	-3.215975	7.360084	0.339250
55263	0	-1.634451	-0.213248	7.588278	-0.016418	-0.002136	0.075867	-3.209303	7.248689	0.349523
55264	0	-1.383528	-0.041490	7.803876	-0.013886	-0.000421	0.078030	-3.199997	7.173997	0.360258
55265	0	-1.022392	-0.555154	7.477237	-0.010254	-0.005554	0.074768	-3.195849	7.128099	0.360182
55266	0	-1.049037	0.006591	7.502118	-0.010500	0.000066	0.075020	-3.195920	7.113228	0.357497
55267	0	-1.166908	0.397064	7.623100	-0.011658	0.003967	0.076233	-3.191768	7.129406	0.348774
55268	0	-1.116117	0.300497	7.298917	-0.011130	0.002996	0.072994	-3.178833	7.177864	0.346579
55269	0	-1.293230	-0.110049	7.500292	-0.012878	-0.001099	0.075012	-3.182189	7.260057	0.343135
55270	0	-1.281772	-0.281477	7.650677	-0.012745	-0.002812	0.076519	-3.186644	7.368866	0.336235
55271	0	-1.547067	-0.244564	7.713036	-0.015381	-0.002441	0.077148	-3.194004	7.501986	0.327475
55272	0	-1.757394	0.393931	7.983088	-0.017460	0.003958	0.079855	-3.221730	7.664261	0.308997
55273	0	-1.746729	0.420930	8.548326	-0.017334	0.004211	0.085510	-3.226003	7.842836	0.300770
55274	0	-1.739916	-0.134698	8.896622	-0.017246	-0.001348	0.088996	-3.226685	8.039632	0.294739
55275	0	-1.989227	-1.080580	9.725359	-0.019714	-0.010803	0.097290	-3.231547	8.248687	0.283693
55276	0	-2.059755	0.303898	10.535729	-0.020406	0.003045	0.105394	-3.239851	8.457076	0.274176
55277	0	-2.374533	-0.678282	10.628146	-0.023560	-0.006775	0.106323	-3.250170	8.656915	0.262933
55278	0	-2.500092	-0.851505	11.388386	-0.024813	-0.008502	0.113926	-3.264948	8.845920	0.251754
55279	0	-2.299326	-0.975074	11.868258	-0.022827	-0.009766	0.118713	-3.252724	9.005809	0.238908
55280	0	-2.385303	-0.404450	11.874145	-0.023709	-0.004061	0.118770	-3.239198	9.143954	0.224873
55281	0	-2.288980	0.557864	12.729611	-0.022766	0.005554	0.127319	-3.218363	9.255453	0.221075
55282	0	-2.163868	-0.470304	12.695927	-0.021549	-0.004713	0.126974	-3.209447	9.336109	0.223440
55283	0	-2.281162	-0.573133	12.712835	-0.022766	-0.005737	0.127136	-3.203990	9.377033	0.226250
55284	0	-2.261933	0.124085	12.919411	-0.022614	0.001232	0.129195	-3.196593	9.381963	0.224407
55285	0	-2.267179	0.167013	13.049867	-0.022705	0.001648	0.130493	-3.176817	9.352862	0.227714
55286	0	-2.176183	0.092108	13.277529	-0.021844	0.000899	0.132762	-3.157224	9.282200	0.233876
55287	0	-2.001913	0.000091	12.959663	-0.020142	0.000000	0.129578	-3.155270	9.173963	0.240344
55288	0	-1.882286	0.108818	12.615875	-0.018988	0.001100	0.126134	-3.163871	9.024398	0.249762
55289	0	-1.885323	-0.037773	12.045223	-0.019043	-0.000366	0.120422	-3.172687	8.844100	0.261894
55290	0	-1.880086	-0.209353	11.282343	-0.018993	-0.002097	0.112791	-3.167439	8.648584	0.269939
55291	0	-2.000940	-0.084563	10.556673	-0.020203	-0.000854	0.105530	-3.155735	8.439068	0.283550
55292	0	-1.953343	-0.303275	10.020572	-0.019714	-0.003036	0.100170	-3.150708	8.232261	0.293284
55293	0	-1.898857	-0.439725	9.439595	-0.019165	-0.004395	0.094360	-3.151922	8.018239	0.304976
55294	0	-1.940464	-0.348927	8.940241	-0.019564	-0.003485	0.089368	-3.155734	7.814566	0.315534
55295	0	-1.866457	-0.286921	8.322116	-0.018799	-0.002869	0.083191	-3.154715	7.629865	0.327190
55296	0	-1.854864	-0.402471	8.132356	-0.018660	-0.004030	0.081298	-3.145703	7.473566	0.333665
55297	0	-1.870819	-0.505848	8.071002	-0.018799	-0.005066	0.080688	-3.134128	7.344877	0.342709
55298	0	-1.830178	-0.241340	7.903941	-0.018377	-0.002427	0.079021	-3.113695	7.235287	0.347122
55299	0	-1.764626	-0.182428	7.703891	-0.017700	-0.001831	0.077026	-3.102994	7.155133	0.354601
55300	0	-1.603370	0.031860	7.675019	-0.016068	0.000318	0.076743	-3.101096	7.104406	0.355095
55301	0	-1.445020	-0.030583	7.666301	-0.014465	-0.000305	0.076660	-3.101674	7.081778	0.357842
55302	0	-1.395485	-0.152659	7.501563	-0.013947	-0.001528	0.075017	-3.099569	7.093042	0.362074
55303	0	-1.327163	-0.170401	7.506859	-0.013245	-0.001709	0.075073	-3.092339	7.134001	0.359447
55304	0	-1.304052	-0.242874	7.444529	-0.012994	-0.002432	0.074453	-3.088173	7.205539	0.353437
55305	0	-1.379671	-0.054220	7.768651	-0.013733	-0.000549	0.077698	-3.078615	7.299214	0.346857
55306	0	-1.449762	0.038355	7.961165	-0.014413	0.000381	0.079627	-3.075200	7.420816	0.339839
55307	0	-1.481515	-0.146585	8.262273	-0.014709	-0.001465	0.082642	-3.077759	7.566894	0.330892
55308	0	-1.590818	-0.055661	8.587363	-0.015784	-0.000552	0.085896	-3.085154	7.731565	0.317839
55309	0	-1.747184	-0.439815	8.871794	-0.017334	-0.004395	0.088745	-3.091652	7.909021	0.300946
55310	0	-1.900818	0.438528	9.549223	-0.018853	0.004386	0.095523	-3.094131	8.094295	0.288987
55311	0	-2.061460	-0.096829	10.085708	-0.020447	-0.000977	0.100891	-3.086341	8.284563	0.281275
55312	0	-2.177040	-0.443843	10.548275	-0.021592	-0.004439	0.105519	-3.087346	8.477528	0.266431
55313	0	-2.202823	-0.482654	11.226982	-0.021851	-0.004822	0.112305	-3.093992	8.658230	0.252737
55314	0	-2.395566	0.041421	11.378343	-0.023799	0.000417	0.113816	-3.097859	8.815616	0.245264
55315	0	-2.401523	-0.525611	11.782803	-0.023865	-0.005249	0.117859	-3.105560	8.961565	0.243077
55316	0	-2.394143	-0.574974	12.277683	-0.023812	-0.005753	0.122802	-3.103955	9.081620	0.237457
55317	0	-2.419778	-0.480502	12.425096	-0.024109	-0.004822	0.124268	-3.089351	9.163156	0.234195
55318	0	-2.355802	0.339258	12.629582	-0.023496	0.003390	0.126307	-3.087636	9.219484	0.232120
55319	0	-2.357367	-0.054965	13.036854	-0.023560	-0.000549	0.130371	-3.086784	9.232176	0.242094
55320	0	-2.387684	-0.725812	13.018581	-0.023894	-0.007264	0.130182	-3.080238	9.216561	0.253036
55321	0	-2.319516	-0.360002	13.062580	-0.023254	-0.003601	0.130615	-3.078867	9.164305	0.254219
55322	0	-2.181443	-0.004792	12.784448	-0.021918	-0.000059	0.127827	-3.067663	9.071136	0.261144
55323	0	-2.232400	0.463528	12.697743	-0.022461	0.004639	0.126953	-3.069189	8.947452	0.268808
55324	0	-2.068226	-0.231554	12.177878	-0.020856	-0.002326	0.121749	-3.056761	8.784294	0.287105
55325	0	-2.185425	0.480769	11.661155	-0.022034	0.004822	0.116577	-3.067877	8.608476	0.304222
55326	0	-1.783408	-0.778552	11.074182	-0.018032	-0.007779	0.110710	-3.071808	8.403579	0.320416
55327	0	-1.598562	0.127894	10.372808	-0.016174	0.001282	0.103699	-3.072723	8.195033	0.332052
55328	0	-1.672894	-1.202494	9.921388	-0.016912	-0.012030	0.099182	-3.065508	7.983145	0.340757
55329	0	-1.527287	-0.451357	9.267958	-0.015442	-0.004517	0.092651	-3.059914	7.774042	0.350727
55330	0	-1.605260	-0.011062	9.206600	-0.016206	-0.000116	0.092039	-3.051359	7.583013	0.358011
55331	0	-1.707673	0.206922	8.730700	-0.017212	0.002075	0.087280	-3.057298	7.405464	0.368810
55332	0	-1.871486	1.042572	8.639023	-0.018837	0.010425	0.086364	-3.054339	7.242901	0.376132
55333	0	-2.083634	-0.091779	7.784631	-0.020935	-0.000916	0.077820	-3.056305	7.097840	0.394046
55334	0	-1.925890	-0.397787	7.636244	-0.019339	-0.003972	0.076343	-3.063640	6.978075	0.404966
55335	0	-1.781877	-0.872862	7.612591	-0.017883	-0.008728	0.076111	-3.063569	6.880983	0.403406
55336	0	-1.716999	-0.323154	7.413458	-0.017209	-0.003237	0.074125	-3.054959	6.820199	0.404538
55337	0	-1.486911	0.483068	7.385669	-0.014893	0.004822	0.073853	-3.041038	6.782945	0.401732
55338	0	-1.295034	0.289597	7.166250	-0.012956	0.002886	0.071662	-3.024521	6.774418	0.404873
55339	0	-1.253248	0.122622	6.994256	-0.012512	0.001221	0.069946	-3.015255	6.807578	0.407908
55340	0	-1.125835	-0.847767	7.426680	-0.011214	-0.008472	0.074274	-3.022135	6.874327	0.418973
55341	0	-1.227909	-1.068672	7.707520	-0.012207	-0.010681	0.077087	-3.030335	6.980398	0.419408
55342	0	-1.281061	-0.831375	8.028254	-0.012723	-0.008313	0.080297	-3.032588	7.105124	0.403337
55343	0	-1.438487	0.104225	7.767878	-0.014282	0.001038	0.077698	-3.027062	7.255500	0.389764
55344	0	-1.524333	0.063313	8.440960	-0.015116	0.000620	0.084433	-3.010395	7.428036	0.381864
55345	0	-1.809474	-0.047798	9.341591	-0.017944	-0.000488	0.093445	-2.999549	7.611418	0.365717
55346	0	-2.043734	-0.394657	9.719066	-0.020272	-0.003946	0.097225	-3.001326	7.805143	0.352553
55347	0	-2.116127	0.603309	9.652219	-0.020996	0.006042	0.096558	-3.013822	7.999977	0.336534
55348	0	-2.119979	0.247509	9.736390	-0.021025	0.002482	0.097402	-3.023837	8.205114	0.325482
55349	0	-2.167388	-0.293110	10.433095	-0.021484	-0.002930	0.104370	-3.026966	8.412319	0.314058
55350	0	-2.269639	-0.402135	11.365061	-0.022509	-0.004032	0.113688	-3.018108	8.600567	0.297706
55351	0	-2.343120	-0.340796	11.587049	-0.023254	-0.003418	0.115906	-3.009949	8.774406	0.284787
55352	0	-2.304585	-0.169821	11.946767	-0.022887	-0.001689	0.119498	-3.019783	8.925728	0.275720
55353	0	-2.338893	-0.196088	12.680622	-0.023254	-0.001953	0.126831	-3.027961	9.046301	0.265945
55354	0	-2.442815	-0.362242	13.176470	-0.024327	-0.003617	0.131783	-3.033379	9.133101	0.254896
55355	0	-2.416134	-0.140279	13.316922	-0.024109	-0.001404	0.133179	-3.032629	9.177506	0.252961
55356	0	-2.458021	-0.511431	13.199922	-0.024579	-0.005125	0.131999	-3.023417	9.177742	0.249183
55357	0	-2.491655	-0.555496	13.330951	-0.024963	-0.005554	0.133301	-3.023607	9.136815	0.247638
55358	0	-2.417340	-0.025439	13.156318	-0.024261	-0.000246	0.131547	-3.029420	9.059625	0.252539
55359	0	-2.404781	-0.110150	12.471843	-0.024170	-0.001099	0.124695	-3.030248	8.947012	0.263566
55360	0	-2.366302	-0.238087	12.031558	-0.023812	-0.002386	0.120286	-3.023178	8.804484	0.277301
55361	0	-2.284214	-0.151239	11.789180	-0.023010	-0.001526	0.117859	-3.008046	8.640673	0.289459
55362	0	-2.230791	-0.058027	11.661608	-0.022495	-0.000585	0.116580	-3.001687	8.456044	0.300292
55363	0	-2.080061	-0.092441	11.044958	-0.020996	-0.000916	0.110413	-3.008565	8.252644	0.310250
55364	0	-1.999344	-0.306990	10.484711	-0.020198	-0.003070	0.104808	-3.006086	8.028729	0.323701
55365	0	-1.915808	-0.042962	10.068338	-0.019348	-0.000427	0.100647	-3.006226	7.811990	0.336216
55366	0	-1.757947	-0.140662	9.665806	-0.017763	-0.001410	0.096624	-3.000463	7.593720	0.348975
55367	0	-1.631518	-0.115162	9.109419	-0.016479	-0.001160	0.091064	-2.988180	7.386519	0.361495
55368	0	-1.505802	-0.206061	8.473607	-0.015198	-0.002061	0.084711	-2.985256	7.197212	0.378224
55369	0	-1.299985	-0.464148	8.400333	-0.013123	-0.004639	0.083984	-2.987155	7.029210	0.388270
55370	0	-1.406211	-0.245742	8.196777	-0.014166	-0.002447	0.081950	-3.000029	6.883371	0.391092
55371	0	-1.505558	-0.073931	7.856779	-0.015137	-0.000732	0.078552	-3.008437	6.764368	0.398771
55372	0	-1.535256	0.126400	7.414044	-0.015411	0.001268	0.074128	-3.013873	6.672686	0.404211
55373	0	-1.527695	0.244412	7.337311	-0.015320	0.002441	0.073364	-3.008500	6.605408	0.413507
55374	0	-1.642524	-0.109075	7.576973	-0.016453	-0.001094	0.075764	-3.002915	6.563094	0.421183
55375	0	-1.610665	-0.298784	7.690580	-0.016113	-0.002991	0.076904	-2.998037	6.552290	0.423032
55376	0	-1.555949	-0.243883	7.550069	-0.015552	-0.002437	0.075502	-3.000820	6.563367	0.422449
55377	0	-1.437154	-0.396953	7.183260	-0.014343	-0.003967	0.071838	-3.004137	6.607445	0.418752
55378	0	-1.481554	-0.391262	7.486839	-0.014769	-0.003911	0.074878	-3.006579	6.678181	0.413906
55379	0	-1.508089	-0.206622	7.780726	-0.015015	-0.002075	0.077820	-2.993925	6.774417	0.403623
55380	0	-1.614967	-0.266035	7.893573	-0.016065	-0.002668	0.078953	-2.983006	6.896476	0.390064
55381	0	-1.663964	-0.194159	8.091260	-0.016541	-0.001953	0.080933	-2.967712	7.035335	0.374910
55382	0	-1.560254	-0.656365	8.679361	-0.015471	-0.006567	0.086817	-2.963951	7.206957	0.370522
55383	0	-1.650564	-0.427114	9.158729	-0.016357	-0.004272	0.091614	-2.963173	7.391003	0.363429
55384	0	-1.763658	0.159175	9.683641	-0.017465	0.001589	0.096868	-2.961099	7.592787	0.348763
55385	0	-1.939970	0.121991	9.847676	-0.019226	0.001221	0.098511	-2.963327	7.793135	0.331576
55386	0	-1.861480	0.073619	10.213499	-0.018427	0.000731	0.102169	-2.957986	8.002695	0.323910
55387	0	-2.198426	0.019520	11.190044	-0.021790	0.000183	0.111938	-2.947525	8.200097	0.302437
55388	0	-2.255651	-0.181120	11.634333	-0.022378	-0.001806	0.116378	-2.953331	8.374431	0.291629
55389	0	-2.243738	-0.018540	11.672973	-0.022278	-0.000183	0.116760	-2.956528	8.529451	0.279482
55390	0	-2.072823	-0.135319	11.796079	-0.020586	-0.001348	0.117986	-2.962502	8.666172	0.272945
55391	0	-2.141827	-0.238115	12.351493	-0.021301	-0.002380	0.123535	-2.963456	8.773323	0.266403
55392	0	-2.230375	-0.347247	13.092558	-0.022221	-0.003481	0.130939	-2.956338	8.844610	0.259630
55393	0	-2.268155	-0.328887	12.938814	-0.022644	-0.003296	0.129395	-2.950315	8.876282	0.253213
55394	0	-2.283741	-0.109196	12.889356	-0.022841	-0.001085	0.128893	-2.955137	8.871473	0.255899
55395	0	-2.350814	-0.403920	13.239407	-0.023560	-0.004028	0.132385	-2.963231	8.825674	0.258760
55396	0	-2.446562	-0.533007	13.144379	-0.024556	-0.005332	0.131427	-2.960138	8.745428	0.264747
55397	0	-2.453011	-0.237349	12.356081	-0.024658	-0.002380	0.123535	-2.952047	8.625308	0.270094
55398	0	-2.378048	-0.309722	11.769410	-0.023927	-0.003100	0.117664	-2.947257	8.481467	0.272251
55399	0	-2.351979	0.067180	11.471840	-0.023682	0.000671	0.114685	-2.944974	8.318097	0.277496
55400	0	-2.283526	0.006020	11.081749	-0.023004	0.000061	0.110783	-2.943236	8.142923	0.292365
55401	0	-2.198326	-0.195652	10.422353	-0.022156	-0.001953	0.104187	-2.944295	7.952039	0.304112
55402	0	-2.092836	-0.287308	9.922621	-0.021095	-0.002876	0.099191	-2.937998	7.758046	0.315478
55403	0	-2.004852	-0.207157	9.579667	-0.020203	-0.002075	0.095764	-2.931130	7.572487	0.328883
55404	0	-1.877200	-0.218924	9.548826	-0.018920	-0.002191	0.095459	-2.927153	7.393615	0.335968
55405	0	-1.768864	-0.121736	9.151771	-0.017822	-0.001221	0.091492	-2.920484	7.225133	0.349876
55406	0	-1.617187	-0.249260	8.527589	-0.016293	-0.002497	0.085253	-2.912743	7.061563	0.359494
55407	0	-1.491342	-0.225455	8.333129	-0.015015	-0.002258	0.083313	-2.905394	6.921017	0.370400
55408	0	-1.442167	-0.273798	8.336321	-0.014507	-0.002740	0.083348	-2.900281	6.802042	0.388109
55409	0	-1.403098	-0.176720	8.088350	-0.014099	-0.001770	0.080872	-2.894850	6.703845	0.388551
55410	0	-1.422553	-0.206648	7.712042	-0.014275	-0.002070	0.077111	-2.887412	6.629396	0.394448
55411	0	-1.419610	-0.201532	7.434559	-0.014221	-0.002014	0.074341	-2.887692	6.589183	0.401609
55412	0	-1.459001	-0.109957	7.514537	-0.014598	-0.001101	0.075144	-2.883755	6.575395	0.402065
55413	0	-1.527023	0.000198	7.641373	-0.015259	0.000000	0.076416	-2.879988	6.590703	0.399152
55414	0	-1.537537	-0.085603	7.683191	-0.015343	-0.000851	0.076838	-2.887251	6.637458	0.392917
55415	0	-1.567621	-0.134580	7.756530	-0.015625	-0.001343	0.077576	-2.891346	6.711004	0.382915
55416	0	-1.597891	-0.165759	7.882191	-0.015912	-0.001655	0.078835	-2.895392	6.806102	0.375931
55417	0	-1.656811	-0.201858	8.366161	-0.016479	-0.002014	0.083679	-2.900856	6.925690	0.376059
55418	0	-1.707968	-0.238796	8.874962	-0.016973	-0.002390	0.088770	-2.898297	7.060719	0.367128
55419	0	-1.763618	-0.286609	9.043107	-0.017517	-0.002869	0.090454	-2.895309	7.209403	0.357727
55420	0	-1.801442	-0.310922	9.251816	-0.017883	-0.003108	0.092544	-2.896826	7.369659	0.350831
55421	0	-1.845383	-0.305890	9.781224	-0.018311	-0.003052	0.097839	-2.905332	7.535296	0.339726
55422	0	-1.949541	-0.288447	10.318624	-0.019346	-0.002885	0.103214	-2.905541	7.698526	0.327123
55423	0	-1.980644	-0.225247	10.641709	-0.019653	-0.002258	0.106445	-2.899493	7.861159	0.317808
55424	0	-2.059758	-0.217875	10.861761	-0.020454	-0.002186	0.108644	-2.892403	8.009833	0.309683
55425	0	-2.064048	-0.188765	11.319621	-0.020508	-0.001892	0.113220	-2.888179	8.141718	0.299692
55426	0	-2.126523	-0.078378	11.821617	-0.021152	-0.000785	0.118237	-2.886512	8.249845	0.299272
55427	0	-2.181868	-0.073058	12.162695	-0.021729	-0.000732	0.121643	-2.883926	8.332728	0.299734
55428	0	-2.222291	-0.157903	12.257399	-0.022155	-0.001584	0.122586	-2.878244	8.394275	0.302197
55429	0	-2.219390	-0.195176	12.487118	-0.022156	-0.001953	0.124878	-2.876564	8.426743	0.295068
55430	0	-2.253561	-0.176609	12.657310	-0.022538	-0.001768	0.126573	-2.873707	8.421999	0.295013
55431	0	-2.248208	-0.170284	12.622790	-0.022522	-0.001709	0.126221	-2.866907	8.383335	0.294081
55432	0	-2.224879	-0.193979	12.215821	-0.022323	-0.001942	0.122145	-2.863245	8.311740	0.296698
55433	0	-2.199529	-0.256494	11.903695	-0.022095	-0.002563	0.119019	-2.862840	8.213551	0.297009
55434	0	-2.178176	-0.298665	11.712377	-0.021899	-0.002994	0.117102	-2.853728	8.096330	0.306555
55435	0	-2.183863	-0.249740	11.379547	-0.021973	-0.002502	0.113770	-2.846265	7.958992	0.312807
55436	0	-2.090112	-0.169984	10.823212	-0.021047	-0.001699	0.108204	-2.843962	7.802581	0.321480
55437	0	-2.024301	-0.237390	10.458113	-0.020386	-0.002380	0.104553	-2.834410	7.643721	0.325076
55438	0	-2.008037	-0.260658	10.176976	-0.020230	-0.002612	0.101740	-2.825493	7.472493	0.331872
55439	0	-1.926523	-0.249778	9.829508	-0.019409	-0.002502	0.098267	-2.817340	7.302246	0.340984
55440	0	-1.858300	-0.169764	9.328130	-0.018709	-0.001700	0.093256	-2.811551	7.144584	0.343961
55441	0	-1.807576	-0.152512	8.937838	-0.018188	-0.001526	0.089355	-2.807873	6.997669	0.353179
55442	0	-1.750075	-0.182962	8.746656	-0.017602	-0.001830	0.087446	-2.804645	6.862589	0.358524
55443	0	-1.694117	-0.201149	8.546672	-0.017029	-0.002014	0.085449	-2.798808	6.742419	0.362122
55444	0	-1.575081	-0.151952	8.250466	-0.015822	-0.001521	0.082491	-2.794384	6.640308	0.367496
55445	0	-1.581581	-0.139962	7.953951	-0.015869	-0.001404	0.079529	-2.786377	6.560734	0.367799
55446	0	-1.511916	-0.151333	7.912815	-0.015153	-0.001518	0.079122	-2.777327	6.509142	0.372784
55447	0	-1.518306	-0.219943	8.014189	-0.015198	-0.002197	0.080139	-2.778840	6.485191	0.366977
55448	0	-1.529061	-0.171013	7.989998	-0.015291	-0.001714	0.079900	-2.772112	6.481419	0.362930
55449	0	-1.576784	-0.176978	7.952470	-0.015747	-0.001770	0.079529	-2.770185	6.508517	0.365868
55450	0	-1.588924	-0.298865	7.981769	-0.015850	-0.002991	0.079825	-2.765946	6.561751	0.365038
55451	0	-1.623108	-0.164739	8.250840	-0.016174	-0.001648	0.082520	-2.763991	6.637558	0.362434
55452	0	-1.660463	-0.158220	8.455824	-0.016535	-0.001586	0.084572	-2.758052	6.728962	0.353161
55453	0	-1.735850	-0.213153	8.677505	-0.017273	-0.002136	0.086792	-2.750966	6.838779	0.351495
55454	0	-1.767261	-0.176097	8.893470	-0.017570	-0.001760	0.088955	-2.750860	6.967067	0.345590
55455	0	-1.811812	-0.219803	9.171364	-0.018005	-0.002197	0.091736	-2.751124	7.104628	0.337822
55456	0	-1.867222	-0.164988	9.740421	-0.018551	-0.001650	0.097427	-2.750442	7.244050	0.328919
55457	0	-1.910914	-0.219038	10.062308	-0.018982	-0.002197	0.100647	-2.741965	7.385561	0.322081
55458	0	-1.955308	-0.199397	10.356555	-0.019427	-0.002001	0.103589	-2.734101	7.521136	0.312723
55459	0	-1.971875	-0.121474	10.752092	-0.019592	-0.001221	0.107544	-2.727018	7.652486	0.306785
55460	0	-2.046743	-0.199838	11.229585	-0.020345	-0.002003	0.112318	-2.722047	7.774086	0.298572
55461	0	-2.092345	-0.207078	11.606911	-0.020813	-0.002075	0.116089	-2.716387	7.879787	0.298209
55462	0	-2.112355	-0.193821	11.762035	-0.021037	-0.001945	0.117636	-2.708807	7.960605	0.296555
55463	0	-2.123843	-0.158178	11.925223	-0.021179	-0.001587	0.119263	-2.702661	8.013892	0.290308
55464	0	-2.146090	-0.175406	12.137028	-0.021422	-0.001760	0.121377	-2.694601	8.046871	0.293164
55465	0	-2.186137	-0.207306	12.231256	-0.021851	-0.002075	0.122314	-2.691025	8.053260	0.288890
55466	0	-2.166203	-0.170369	12.170519	-0.021689	-0.001705	0.121700	-2.687374	8.023905	0.291221
55467	0	-2.204823	-0.146488	11.988161	-0.022095	-0.001465	0.119873	-2.684793	7.975935	0.295512
55468	0	-2.168291	-0.189107	11.917058	-0.021758	-0.001893	0.119157	-2.679942	7.900156	0.301142
55469	0	-2.163286	-0.230993	11.683924	-0.021729	-0.002319	0.116821	-2.667841	7.802724	0.309999
55470	0	-2.136563	-0.162520	11.358262	-0.021482	-0.001630	0.113561	-2.660159	7.682121	0.317616
55471	0	-2.074460	-0.170314	11.031506	-0.020874	-0.001709	0.110291	-2.650703	7.544094	0.325852
55472	0	-2.018638	-0.169644	10.779917	-0.020316	-0.001698	0.107775	-2.645416	7.402334	0.332335
55473	0	-1.952129	-0.158669	10.311349	-0.019653	-0.001587	0.103088	-2.641755	7.251859	0.340208
55474	0	-1.903937	-0.200836	9.839933	-0.019157	-0.002014	0.098376	-2.631883	7.110511	0.348405
55475	0	-1.849790	-0.225328	9.432265	-0.018616	-0.002258	0.094299	-2.622382	6.963576	0.358964
55476	0	-1.754115	-0.206156	9.180154	-0.017654	-0.002066	0.091780	-2.614091	6.818221	0.363588
55477	0	-1.723478	-0.170385	8.852047	-0.017334	-0.001709	0.088501	-2.604453	6.685725	0.367979
55478	0	-1.656920	-0.133007	8.641794	-0.016652	-0.001333	0.086402	-2.597285	6.571696	0.373795
55479	0	-1.629330	-0.183029	8.375276	-0.016357	-0.001831	0.083740	-2.593271	6.479895	0.379942
55480	0	-1.581230	-0.170441	8.249260	-0.015865	-0.001708	0.082482	-2.585497	6.402040	0.382443
55481	0	-1.589282	-0.140294	8.252675	-0.015930	-0.001404	0.082520	-2.581492	6.346007	0.385620
55482	0	-1.570996	-0.152348	8.150103	-0.015735	-0.001525	0.081496	-2.576834	6.306998	0.387374
55483	0	-1.598883	-0.146091	8.215385	-0.015991	-0.001465	0.082153	-2.568834	6.299430	0.393466
55484	0	-1.575729	-0.194293	8.141901	-0.015742	-0.001945	0.081422	-2.563148	6.315971	0.384914
55485	0	-1.614263	-0.152899	8.178127	-0.016113	-0.001526	0.081787	-2.565359	6.352499	0.376123
55486	0	-1.603543	-0.159254	8.310881	-0.015990	-0.001594	0.083117	-2.561856	6.410230	0.369139
55487	0	-1.665884	-0.158904	8.421717	-0.016602	-0.001587	0.084229	-2.562611	6.483631	0.366874
55488	0	-1.722117	-0.195443	8.602083	-0.017146	-0.001958	0.086036	-2.556045	6.579050	0.363643
55489	0	-1.797355	-0.189567	8.823844	-0.017883	-0.001892	0.088257	-2.558908	6.691459	0.356256
55490	0	-1.793042	-0.171336	9.192295	-0.017828	-0.001717	0.091943	-2.553110	6.814418	0.350339
55491	0	-1.860348	-0.140490	9.555974	-0.018494	-0.001404	0.095581	-2.552657	6.941314	0.343574
55492	0	-1.902988	-0.201463	9.911438	-0.018905	-0.002017	0.099138	-2.548223	7.081198	0.337289
55493	0	-1.965337	-0.200868	10.221061	-0.019531	-0.002014	0.102234	-2.540630	7.213086	0.325812
55494	0	-1.991197	-0.175627	10.698502	-0.019788	-0.001760	0.107008	-2.535928	7.340860	0.308750
55495	0	-2.050000	-0.139903	11.045257	-0.020386	-0.001404	0.110474	-2.529455	7.454225	0.298739
55496	0	-2.097137	-0.206723	11.327962	-0.020864	-0.002066	0.113299	-2.529318	7.557176	0.292212
55497	0	-2.126149	-0.182374	11.521935	-0.021179	-0.001831	0.115234	-2.520071	7.633889	0.284141
55498	0	-2.135313	-0.162724	11.763337	-0.021287	-0.001634	0.117645	-2.511725	7.693152	0.279490
55499	0	-2.177309	-0.170045	11.894949	-0.021729	-0.001709	0.118958	-2.501154	7.730898	0.274524
55500	0	-2.189736	-0.169084	11.893799	-0.021879	-0.001693	0.118941	-2.496447	7.743265	0.273220
55501	0	-2.189988	-0.183114	11.950899	-0.021912	-0.001831	0.119507	-2.493502	7.726787	0.272920
55502	0	-2.185383	-0.201372	11.976119	-0.021889	-0.002015	0.119755	-2.488748	7.688229	0.277618
55503	0	-2.191237	-0.201457	11.915173	-0.021973	-0.002014	0.119141	-2.485461	7.625061	0.284235
55504	0	-2.152520	-0.213749	11.722414	-0.021610	-0.002137	0.117208	-2.482490	7.536405	0.282763
55505	0	-2.125541	-0.189476	11.446079	-0.021362	-0.001892	0.114441	-2.481406	7.423949	0.283813
55506	0	-2.066784	-0.202022	11.126664	-0.020788	-0.002020	0.111244	-2.477837	7.294549	0.289743
55507	0	-2.032096	-0.201582	10.884924	-0.020447	-0.002014	0.108826	-2.475898	7.156425	0.286853
55508	0	-1.959260	-0.183588	10.382950	-0.019719	-0.001835	0.103806	-2.472794	7.011316	0.296863
55509	0	-1.897363	-0.164924	10.030552	-0.019104	-0.001648	0.100281	-2.470045	6.856810	0.305295
55510	0	-1.854682	-0.158818	9.705700	-0.018669	-0.001590	0.097034	-2.463838	6.706906	0.317124
55511	0	-1.801723	-0.183105	9.389331	-0.018127	-0.001831	0.093872	-2.459679	6.566746	0.324769
55512	0	-1.751171	-0.188946	9.100219	-0.017609	-0.001893	0.090983	-2.450969	6.439083	0.334604
55513	0	-1.687717	-0.182878	8.772506	-0.016968	-0.001831	0.087708	-2.444016	6.314942	0.336881
55514	0	-1.647254	-0.188697	8.635199	-0.016545	-0.001888	0.086338	-2.438283	6.212623	0.343610
55515	0	-1.611391	-0.201404	8.527756	-0.016174	-0.002014	0.085266	-2.434227	6.125588	0.345824
55516	0	-1.625873	-0.219365	8.340511	-0.016300	-0.002197	0.083397	-2.425526	6.062702	0.350822
55517	0	-1.583681	-0.170810	8.246473	-0.015869	-0.001709	0.082458	-2.420655	6.011762	0.351348
55518	0	-1.566697	-0.158350	8.198481	-0.015683	-0.001586	0.081982	-2.413569	5.983151	0.351627
55519	0	-1.544255	-0.134084	8.197012	-0.015442	-0.001343	0.081970	-2.407349	5.977996	0.354983
55520	0	-1.570484	-0.170506	8.202708	-0.015688	-0.001706	0.082030	-2.402529	5.995412	0.352287
55521	0	-1.577942	-0.170487	8.202512	-0.015747	-0.001709	0.082031	-2.393518	6.034397	0.355126
55522	0	-1.610585	-0.182597	8.286286	-0.016057	-0.001823	0.082872	-2.393827	6.095620	0.349968
55523	0	-1.678682	-0.164880	8.525369	-0.016724	-0.001648	0.085266	-2.391832	6.174205	0.347978
55524	0	-1.705248	-0.158725	8.723953	-0.016975	-0.001589	0.087255	-2.386735	6.269056	0.343684
55525	0	-1.785567	-0.195328	9.086285	-0.017761	-0.001953	0.090881	-2.383877	6.381736	0.341169
55526	0	-1.824284	-0.190095	9.338629	-0.018139	-0.001893	0.093407	-2.390697	6.502637	0.332772
55527	0	-1.878661	-0.165126	9.653627	-0.018677	-0.001648	0.096558	-2.391672	6.626428	0.327199
55528	0	-1.932596	-0.220446	10.076441	-0.019212	-0.002205	0.100786	-2.388262	6.749636	0.319640
55529	0	-2.007975	-0.207584	10.410267	-0.019958	-0.002075	0.104126	-2.386019	6.876404	0.313991
55530	0	-2.026147	-0.201101	10.662103	-0.020146	-0.002016	0.106643	-2.377798	6.993266	0.306686
55531	0	-2.073648	-0.183155	10.990427	-0.020630	-0.001831	0.109924	-2.375248	7.097584	0.300612
55532	0	-2.100280	-0.177467	11.310100	-0.020910	-0.001772	0.113118	-2.374820	7.184444	0.295188
55533	0	-2.131865	-0.195287	11.515886	-0.021240	-0.001953	0.115173	-2.370783	7.255766	0.300052
55534	0	-2.188935	-0.182896	11.690213	-0.021827	-0.001831	0.116914	-2.365444	7.310082	0.296148
55535	0	-2.195059	-0.152431	11.827893	-0.021912	-0.001526	0.118286	-2.359995	7.340954	0.298710
55536	0	-2.212410	-0.146067	12.009987	-0.022113	-0.001462	0.120102	-2.354634	7.344753	0.303137
55537	0	-2.220956	-0.195120	12.054580	-0.022217	-0.001953	0.120544	-2.348698	7.330791	0.305534
55538	0	-2.228393	-0.200895	12.030977	-0.022325	-0.002011	0.120302	-2.342200	7.284921	0.306855
55539	0	-2.190834	-0.183588	11.896931	-0.021973	-0.001831	0.118958	-2.342146	7.215830	0.308324
55540	0	-2.175830	-0.190352	11.686068	-0.021847	-0.001903	0.116844	-2.338273	7.121855	0.312817
55541	0	-2.119897	-0.243609	11.372774	-0.021301	-0.002441	0.113708	-2.328249	7.011421	0.316714
55542	0	-2.080519	-0.200228	11.028843	-0.020920	-0.002005	0.110267	-2.320790	6.885028	0.322438
55543	0	-2.002131	-0.170584	10.732239	-0.020142	-0.001709	0.107300	-2.312572	6.749090	0.326853
55544	0	-1.942114	-0.213014	10.339951	-0.019544	-0.002131	0.103376	-2.307192	6.605783	0.329046
55545	0	-1.904205	-0.200780	9.999924	-0.019165	-0.002014	0.099976	-2.294567	6.457483	0.342841
55546	0	-1.844222	-0.175492	9.687038	-0.018561	-0.001759	0.096848	-2.285076	6.309012	0.353274
55547	0	-1.795013	-0.182906	9.389444	-0.018066	-0.001831	0.093872	-2.277433	6.159520	0.359207
55548	0	-1.724740	-0.170792	9.179828	-0.017351	-0.001705	0.091779	-2.275469	6.022491	0.369675
55549	0	-1.657724	-0.183140	8.924930	-0.016663	-0.001831	0.089233	-2.270855	5.905168	0.373233
55550	0	-1.629690	-0.195047	8.689824	-0.016375	-0.001954	0.086884	-2.261081	5.794973	0.379317
55551	0	-1.587225	-0.152803	8.497175	-0.015930	-0.001526	0.084961	-2.258984	5.709055	0.382661
55552	0	-1.601690	-0.152440	8.383077	-0.016061	-0.001531	0.083822	-2.245686	5.641151	0.385650
55553	0	-1.565398	-0.128060	8.344110	-0.015686	-0.001282	0.083435	-2.239334	5.589216	0.388612
55554	0	-1.542710	-0.134124	8.125186	-0.015441	-0.001341	0.081249	-2.235328	5.561558	0.381196
55555	0	-1.550229	-0.164842	8.099377	-0.015503	-0.001648	0.080994	-2.231426	5.552537	0.378545
55556	0	-1.563789	-0.189200	8.117414	-0.015624	-0.001894	0.081177	-2.224024	5.564033	0.381946
55557	0	-1.571753	-0.213873	8.245244	-0.015686	-0.002136	0.082458	-2.223093	5.599578	0.376037
55558	0	-1.591975	-0.214212	8.384085	-0.015872	-0.002142	0.083850	-2.219102	5.656520	0.368409
55559	0	-1.611851	-0.195527	8.623028	-0.016052	-0.001953	0.086243	-2.217537	5.736350	0.366839
55560	0	-1.694121	-0.202084	8.839768	-0.016860	-0.002019	0.088413	-2.215903	5.833161	0.362542
55561	0	-1.754771	-0.176798	9.098584	-0.017456	-0.001770	0.091003	-2.209419	5.940018	0.351244
55562	0	-1.811054	-0.207327	9.302286	-0.018010	-0.002071	0.093042	-2.207666	6.055178	0.342836
55563	0	-1.829212	-0.182622	9.696548	-0.018188	-0.001831	0.096985	-2.198041	6.169035	0.332819
55564	0	-1.893778	-0.145397	9.973194	-0.018829	-0.001455	0.099752	-2.192421	6.285011	0.324944
55565	0	-1.934092	-0.176774	10.300591	-0.019226	-0.001770	0.103027	-2.185794	6.404105	0.318470
55566	0	-2.012065	-0.194439	10.564734	-0.020011	-0.001949	0.105668	-2.176135	6.514493	0.318104
55567	0	-2.042851	-0.177114	10.966089	-0.020325	-0.001770	0.109680	-2.173156	6.614118	0.309944
55568	0	-2.106341	-0.158435	11.206310	-0.020965	-0.001590	0.112082	-2.163214	6.706387	0.306739
55569	0	-2.162830	-0.207021	11.424225	-0.021545	-0.002075	0.114258	-2.153836	6.780653	0.303124
55570	0	-2.153473	-0.206225	11.647295	-0.021471	-0.002066	0.116485	-2.146045	6.834349	0.296986
55571	0	-2.189223	-0.207138	11.840058	-0.021851	-0.002075	0.118408	-2.137650	6.865668	0.292665
55572	0	-2.176685	-0.188194	11.881742	-0.021751	-0.001885	0.118820	-2.129183	6.871631	0.293436
55573	0	-2.184298	-0.182919	11.963032	-0.021851	-0.001831	0.119629	-2.122032	6.855386	0.297108
55574	0	-2.186562	-0.231579	11.939232	-0.021896	-0.002316	0.119387	-2.115988	6.816790	0.298882
55575	0	-2.185792	-0.237957	11.786888	-0.021912	-0.002380	0.117859	-2.109307	6.755577	0.305674
55576	0	-2.160318	-0.220001	11.569588	-0.021685	-0.002196	0.115681	-2.107292	6.665632	0.304690
55577	0	-2.108766	-0.194769	11.335946	-0.021179	-0.001953	0.113342	-2.095997	6.563862	0.309161
55578	0	-2.113906	-0.187758	11.040632	-0.021245	-0.001882	0.110386	-2.086024	6.444535	0.312773
55579	0	-2.063884	-0.200982	10.756581	-0.020752	-0.002014	0.107544	-2.075368	6.314713	0.320871
55580	0	-1.968411	-0.188401	10.364113	-0.019802	-0.001884	0.103619	-2.068719	6.174893	0.328026
55581	0	-1.892967	-0.201659	10.072934	-0.019043	-0.002014	0.100708	-2.065447	6.036489	0.328915
55582	0	-1.870920	-0.183618	9.808615	-0.018823	-0.001836	0.098064	-2.059547	5.894535	0.336700
55583	0	-1.777381	-0.176700	9.517440	-0.017883	-0.001770	0.095154	-2.049685	5.753235	0.346910
55584	0	-1.720622	-0.163670	9.234386	-0.017305	-0.001642	0.092325	-2.036836	5.620567	0.350189
55585	0	-1.663750	-0.152646	8.973770	-0.016724	-0.001526	0.089722	-2.031384	5.501018	0.357349
55586	0	-1.654241	-0.182855	8.732616	-0.016618	-0.001833	0.087312	-2.019519	5.392524	0.366138
55587	0	-1.617518	-0.189211	8.637604	-0.016235	-0.001892	0.086365	-2.013521	5.302997	0.371422
55588	0	-1.625323	-0.164667	8.456490	-0.016301	-0.001649	0.084556	-2.004693	5.228207	0.370325
55589	0	-1.607885	-0.170741	8.307555	-0.016113	-0.001709	0.083069	-1.996641	5.170942	0.376268
55590	0	-1.596700	-0.170472	8.277930	-0.015984	-0.001706	0.082776	-1.988977	5.138106	0.376250
55591	0	-1.592840	-0.182736	8.233685	-0.015930	-0.001831	0.082336	-1.978243	5.125705	0.373359
55592	0	-1.563362	-0.176136	8.312777	-0.015622	-0.001763	0.083130	-1.970067	5.131447	0.366584
55593	0	-1.577644	-0.152590	8.336847	-0.015747	-0.001526	0.083374	-1.964491	5.161850	0.366910
55594	0	-1.596907	-0.170616	8.390420	-0.015928	-0.001709	0.083912	-1.955266	5.207471	0.359538
55595	0	-1.647573	-0.182876	8.659807	-0.016418	-0.001831	0.086609	-1.946813	5.273170	0.356688
55596	0	-1.679023	-0.219304	8.895313	-0.016720	-0.002193	0.088966	-1.940928	5.353714	0.351649
55597	0	-1.680543	-0.170938	9.068313	-0.016724	-0.001709	0.090698	-1.935925	5.446974	0.352387
55598	0	-1.759353	-0.195759	9.327415	-0.017503	-0.001954	0.093291	-1.934789	5.548248	0.350881
55599	0	-1.822651	-0.176532	9.598965	-0.018127	-0.001770	0.096008	-1.923744	5.656350	0.353182
55600	0	-1.837524	-0.188016	9.943027	-0.018272	-0.001883	0.099449	-1.915624	5.764566	0.349332
55601	0	-1.926798	-0.164079	10.209258	-0.019165	-0.001648	0.102112	-1.902376	5.869694	0.342079
55602	0	-1.978327	-0.175204	10.455516	-0.019682	-0.001756	0.104574	-1.892984	5.970345	0.336091
55603	0	-2.023748	-0.176478	10.770918	-0.020142	-0.001770	0.107727	-1.881966	6.061895	0.332749
55604	0	-2.066542	-0.200263	11.090945	-0.020583	-0.002004	0.110925	-1.875380	6.136349	0.328650
55605	0	-2.107337	-0.183089	11.235127	-0.020996	-0.001831	0.112366	-1.869520	6.204629	0.326693
55606	0	-2.103209	-0.170165	11.440013	-0.020970	-0.001709	0.114411	-1.856568	6.255838	0.322760
55607	0	-2.164459	-0.164589	11.626491	-0.021606	-0.001648	0.116272	-1.848978	6.282605	0.316186
55608	0	-2.175713	-0.218798	11.649942	-0.021744	-0.002193	0.116502	-1.837571	6.285062	0.315724
55609	0	-2.166542	-0.207248	11.645551	-0.021667	-0.002075	0.116455	-1.828615	6.272359	0.320129
55610	0	-2.175484	-0.212735	11.664403	-0.021786	-0.002131	0.116638	-1.818220	6.231256	0.322449
55611	0	-2.162182	-0.194397	11.536517	-0.021667	-0.001953	0.115356	-1.802825	6.175056	0.326187
55612	0	-2.139077	-0.230122	11.453110	-0.021455	-0.002301	0.114519	-1.796341	6.100080	0.326233
55613	0	-2.116014	-0.188995	11.244191	-0.021240	-0.001892	0.112427	-1.787509	6.007539	0.330200
55614	0	-2.093084	-0.207004	10.966633	-0.021023	-0.002071	0.109649	-1.779613	5.900375	0.329085
55615	0	-2.022175	-0.194984	10.646500	-0.020325	-0.001953	0.106445	-1.769116	5.778653	0.338861
55616	0	-1.971505	-0.181984	10.369582	-0.019819	-0.001825	0.103676	-1.756295	5.652431	0.341291
55617	0	-1.912263	-0.176491	10.017860	-0.019226	-0.001770	0.100159	-1.743621	5.523043	0.346759
55618	0	-1.861812	-0.151415	9.771385	-0.018720	-0.001516	0.097694	-1.734181	5.392851	0.350285
55619	0	-1.791025	-0.158666	9.559894	-0.018005	-0.001587	0.095581	-1.727102	5.267615	0.349242
55620	0	-1.743284	-0.158620	9.276245	-0.017516	-0.001587	0.092747	-1.719377	5.153545	0.351291
55621	0	-1.713598	-0.170834	9.095674	-0.017212	-0.001709	0.090942	-1.711812	5.046617	0.350450
55622	0	-1.687952	-0.182382	8.884584	-0.016942	-0.001830	0.088834	-1.697068	4.954739	0.351509
55623	0	-1.691440	-0.194871	8.753485	-0.016968	-0.001953	0.087524	-1.684664	4.873564	0.350762
55624	0	-1.645178	-0.187750	8.651553	-0.016497	-0.001884	0.086507	-1.670109	4.802807	0.352278
55625	0	-1.639034	-0.189182	8.594287	-0.016418	-0.001892	0.085938	-1.663115	4.753991	0.352524
55626	0	-1.640882	-0.176825	8.454720	-0.016424	-0.001770	0.084544	-1.654187	4.721796	0.349878
55627	0	-1.629263	-0.176476	8.416832	-0.016296	-0.001770	0.084167	-1.640568	4.705309	0.350103
55628	0	-1.599513	-0.163310	8.526498	-0.015984	-0.001637	0.085267	-1.628313	4.709424	0.348317
55629	0	-1.632126	-0.146387	8.550553	-0.016296	-0.001465	0.085510	-1.620594	4.731321	0.344998
55630	0	-1.644695	-0.140235	8.659195	-0.016408	-0.001402	0.086599	-1.614798	4.771455	0.341092
55631	0	-1.683862	-0.188943	8.812454	-0.016785	-0.001892	0.088135	-1.604994	4.830168	0.341295
55632	0	-1.714192	-0.200724	9.029907	-0.017078	-0.002009	0.090311	-1.596041	4.899229	0.334637
55633	0	-1.746607	-0.195348	9.208860	-0.017395	-0.001953	0.092102	-1.590103	4.976154	0.334998
55634	0	-1.805351	-0.177191	9.468285	-0.017969	-0.001771	0.094699	-1.584932	5.066739	0.331803
55635	0	-1.839691	-0.207401	9.788424	-0.018311	-0.002075	0.097900	-1.577238	5.156283	0.330270
55636	0	-1.882318	-0.188913	10.004721	-0.018732	-0.001890	0.100064	-1.569663	5.249086	0.329815
55637	0	-1.919503	-0.182671	10.276633	-0.019104	-0.001831	0.102783	-1.558651	5.338900	0.324377
55638	0	-1.925111	-0.181763	10.462578	-0.019168	-0.001822	0.104641	-1.547063	5.418361	0.322325
55639	0	-2.004342	-0.176048	10.734519	-0.019958	-0.001770	0.107361	-1.530543	5.497354	0.323206
55640	0	-2.026765	-0.193573	11.024458	-0.020194	-0.001934	0.110258	-1.525779	5.562130	0.321934
55641	0	-2.087318	-0.176818	11.180522	-0.020813	-0.001770	0.111816	-1.517506	5.611989	0.316526
55642	0	-2.074127	-0.152474	11.324913	-0.020691	-0.001523	0.113258	-1.512554	5.651170	0.316921
55643	0	-2.102361	-0.188873	11.425281	-0.020996	-0.001892	0.114258	-1.502593	5.666906	0.315422
55644	0	-2.100063	-0.194594	11.546634	-0.020991	-0.001946	0.115468	-1.495136	5.664333	0.318957
55645	0	-2.123334	-0.207347	11.535775	-0.021240	-0.002075	0.115356	-1.486469	5.645613	0.321604
55646	0	-2.107870	-0.164173	11.475285	-0.021105	-0.001645	0.114748	-1.476344	5.607518	0.318368
55647	0	-2.106932	-0.195210	11.359552	-0.021118	-0.001953	0.113586	-1.468207	5.546282	0.320069
55648	0	-2.089775	-0.219284	11.221160	-0.020961	-0.002195	0.112200	-1.458400	5.469916	0.325103
55649	0	-2.061423	-0.194972	11.073215	-0.020691	-0.001953	0.110718	-1.447553	5.378588	0.332405
55650	0	-2.033462	-0.194941	10.795392	-0.020420	-0.001947	0.107938	-1.442405	5.275798	0.333445
55651	0	-1.975062	-0.189009	10.475259	-0.019836	-0.001892	0.104736	-1.432918	5.169865	0.338405
55652	0	-1.921043	-0.195024	10.258779	-0.019302	-0.001949	0.102571	-1.426591	5.055067	0.341896
55653	0	-1.894964	-0.195200	10.042052	-0.019043	-0.001953	0.100403	-1.417932	4.936466	0.347001
55654	0	-1.847447	-0.194999	9.740124	-0.018558	-0.001951	0.097385	-1.409213	4.826559	0.348510
55655	0	-1.816452	-0.176436	9.535326	-0.018250	-0.001770	0.095337	-1.395203	4.712238	0.350066
55656	0	-1.783006	-0.157492	9.355063	-0.017900	-0.001576	0.093537	-1.386205	4.614914	0.345954
55657	0	-1.781998	-0.152686	9.089378	-0.017883	-0.001526	0.090881	-1.380144	4.522944	0.350289
55658	0	-1.727607	-0.152543	9.006134	-0.017331	-0.001529	0.090051	-1.368698	4.440790	0.357949
55659	0	-1.716798	-0.164844	8.887568	-0.017212	-0.001648	0.088867	-1.362142	4.371981	0.360595
55660	0	-1.696877	-0.183059	8.773042	-0.017003	-0.001833	0.087724	-1.351897	4.315026	0.363402
55661	0	-1.676325	-0.152312	8.697928	-0.016785	-0.001526	0.086975	-1.341197	4.274675	0.367551
55662	0	-1.648909	-0.194917	8.680140	-0.016499	-0.001948	0.086800	-1.335213	4.249954	0.364421
55663	0	-1.666603	-0.207376	8.624205	-0.016663	-0.002075	0.086243	-1.326311	4.242328	0.366482
55664	0	-1.644055	-0.158342	8.660407	-0.016425	-0.001584	0.086607	-1.318501	4.250561	0.368199
55665	0	-1.644899	-0.182730	8.745772	-0.016418	-0.001831	0.087463	-1.306666	4.278398	0.372242
55666	0	-1.713616	-0.152258	8.884598	-0.017091	-0.001518	0.088855	-1.305295	4.324671	0.367333
55667	0	-1.720186	-0.171100	9.007814	-0.017151	-0.001709	0.090088	-1.300957	4.377339	0.366617
55668	0	-1.749942	-0.134730	9.200951	-0.017439	-0.001348	0.092021	-1.293792	4.440520	0.364862
55669	0	-1.812926	-0.182958	9.465355	-0.018066	-0.001831	0.094666	-1.285232	4.504353	0.357952
55670	0	-1.826727	-0.170566	9.670235	-0.018195	-0.001706	0.096716	-1.277893	4.577571	0.353805
55671	0	-1.863311	-0.158621	9.910640	-0.018555	-0.001587	0.099121	-1.270173	4.656087	0.356792
55672	0	-1.873504	-0.152742	10.139605	-0.018655	-0.001525	0.101411	-1.266169	4.734471	0.352234
55673	0	-1.912023	-0.151858	10.374567	-0.019043	-0.001526	0.103760	-1.251401	4.807531	0.348606
55674	0	-1.945582	-0.212270	10.573201	-0.019383	-0.002122	0.105745	-1.245350	4.873726	0.346612
55675	0	-1.996453	-0.195790	10.838603	-0.019897	-0.001953	0.108398	-1.243449	4.932349	0.343564
55676	0	-2.021388	-0.209021	10.921621	-0.020155	-0.002086	0.109227	-1.241218	4.981881	0.340556
55677	0	-2.048867	-0.177046	11.083210	-0.020447	-0.001770	0.110840	-1.234788	5.012827	0.334301
55678	0	-2.080454	-0.195416	11.289371	-0.020777	-0.001954	0.112899	-1.227789	5.028724	0.334092
55679	0	-2.088854	-0.195154	11.395000	-0.020874	-0.001953	0.113953	-1.218987	5.031037	0.338223
55680	0	-2.102553	-0.188941	11.321451	-0.021026	-0.001889	0.113214	-1.212029	5.018548	0.337164
55681	0	-2.067453	-0.164563	11.340634	-0.020691	-0.001648	0.113403	-1.202610	4.989564	0.333503
55682	0	-2.068838	-0.176476	11.268237	-0.020720	-0.001766	0.112677	-1.193846	4.945516	0.335706
55683	0	-2.082137	-0.188693	11.164323	-0.020874	-0.001892	0.111633	-1.181226	4.879090	0.339328
55684	0	-2.033765	-0.200635	11.007769	-0.020404	-0.002005	0.110065	-1.175670	4.797734	0.337713
55685	0	-2.001107	-0.176687	10.725182	-0.020081	-0.001770	0.107239	-1.165054	4.711004	0.334049
55686	0	-1.980022	-0.158022	10.496107	-0.019884	-0.001581	0.104945	-1.156553	4.606984	0.335306
55687	0	-1.962991	-0.176733	10.304352	-0.019714	-0.001770	0.103027	-1.146172	4.500624	0.334453
55688	0	-1.897678	-0.176400	10.069345	-0.019061	-0.001765	0.100677	-1.137319	4.392258	0.335947
55689	0	-1.871283	-0.207752	9.938143	-0.018799	-0.002075	0.099365	-1.132510	4.280678	0.336161
55690	0	-1.824991	-0.165362	9.721371	-0.018326	-0.001653	0.097199	-1.126141	4.178782	0.334569
55691	0	-1.811513	-0.201221	9.486272	-0.018188	-0.002014	0.094849	-1.116367	4.077805	0.338627
55692	0	-1.761521	-0.170447	9.244619	-0.017679	-0.001706	0.092434	-1.106923	3.986104	0.341393
55693	0	-1.758418	-0.201269	9.131924	-0.017639	-0.002014	0.091309	-1.097755	3.904737	0.340526
55694	0	-1.718564	-0.194743	8.950543	-0.017226	-0.001950	0.089498	-1.086877	3.840452	0.344574
55695	0	-1.711625	-0.182931	8.844669	-0.017151	-0.001831	0.088440	-1.077391	3.783279	0.347795
55696	0	-1.717951	-0.195182	8.772569	-0.017204	-0.001950	0.087721	-1.072139	3.738624	0.348093
55697	0	-1.677461	-0.146486	8.783151	-0.016785	-0.001465	0.087830	-1.064950	3.713166	0.341290
55698	0	-1.670277	-0.189407	8.789458	-0.016704	-0.001893	0.087894	-1.059112	3.699816	0.341097
55699	0	-1.685651	-0.182660	8.746139	-0.016846	-0.001831	0.087463	-1.046264	3.701746	0.343291
55700	0	-1.713653	-0.176231	8.824725	-0.017112	-0.001761	0.088252	-1.040334	3.721670	0.342558
55701	0	-1.730613	-0.170764	8.843348	-0.017273	-0.001709	0.088440	-1.031586	3.752494	0.344355
55702	0	-1.763233	-0.183219	9.049267	-0.017586	-0.001829	0.090502	-1.028409	3.799298	0.340713
55703	0	-1.756685	-0.183095	9.245883	-0.017517	-0.001831	0.092468	-1.021306	3.848808	0.335408
55704	0	-1.798643	-0.201708	9.438949	-0.017924	-0.002014	0.094401	-1.017858	3.912110	0.334684
55705	0	-1.819693	-0.219504	9.630043	-0.018127	-0.002197	0.096313	-1.008350	3.982676	0.330529
55706	0	-1.852704	-0.188947	9.895859	-0.018454	-0.001888	0.098972	-1.002811	4.055633	0.329936
55707	0	-1.875186	-0.158934	10.087715	-0.018677	-0.001587	0.100891	-0.998678	4.128826	0.324652
55708	0	-1.896283	-0.183680	10.268039	-0.018891	-0.001837	0.102694	-0.991789	4.196552	0.324078
55709	0	-1.972075	-0.201296	10.423534	-0.019653	-0.002014	0.104248	-0.983544	4.258638	0.328986
55710	0	-1.966431	-0.182957	10.543225	-0.019607	-0.001829	0.105443	-0.977062	4.309323	0.328013
55711	0	-2.001050	-0.195201	10.808367	-0.019958	-0.001953	0.108093	-0.969010	4.352391	0.323390
55712	0	-2.029178	-0.195027	11.007925	-0.020247	-0.001951	0.110087	-0.961066	4.386497	0.323594
55713	0	-2.041577	-0.219600	11.046811	-0.020386	-0.002197	0.110474	-0.952782	4.405613	0.323285
55714	0	-2.046945	-0.195345	11.155662	-0.020447	-0.001951	0.111561	-0.948111	4.416857	0.318424
55715	0	-2.056651	-0.201256	11.199997	-0.020569	-0.002014	0.112000	-0.939345	4.402458	0.324427
55716	0	-2.078929	-0.194781	11.200307	-0.020808	-0.001950	0.112000	-0.929708	4.371093	0.329697
55717	0	-2.078264	-0.206883	11.133391	-0.020813	-0.002075	0.111328	-0.916054	4.327871	0.337221
55718	0	-2.058211	-0.175385	11.055526	-0.020631	-0.001758	0.110546	-0.905075	4.265341	0.336357
55719	0	-2.039281	-0.207535	10.901890	-0.020447	-0.002075	0.109009	-0.898083	4.196617	0.336938
55720	0	-1.996375	-0.201480	10.757642	-0.020036	-0.002015	0.107563	-0.890534	4.107962	0.340549
55721	0	-1.970023	-0.207218	10.560494	-0.019775	-0.002075	0.105591	-0.880093	4.014441	0.345623
55722	0	-1.931116	-0.200576	10.264180	-0.019385	-0.002008	0.102628	-0.869981	3.919673	0.347631
55723	0	-1.902990	-0.189173	10.121027	-0.019104	-0.001892	0.101196	-0.862437	3.823824	0.344127
55724	0	-1.876014	-0.195242	9.891924	-0.018837	-0.001953	0.098905	-0.854466	3.722908	0.342819
55725	0	-1.848630	-0.219462	9.712004	-0.018555	-0.002197	0.097107	-0.844280	3.630336	0.346782
55726	0	-1.817064	-0.182380	9.531456	-0.018238	-0.001826	0.095302	-0.834225	3.537435	0.349410
55727	0	-1.806538	-0.182719	9.357898	-0.018127	-0.001831	0.093567	-0.822442	3.449631	0.348310
55728	0	-1.801279	-0.200401	9.189253	-0.018067	-0.002007	0.091882	-0.812263	3.369822	0.345606
55729	0	-1.759139	-0.176739	9.095169	-0.017639	-0.001770	0.090942	-0.802006	3.297913	0.347665
55730	0	-1.726930	-0.176325	8.944090	-0.017302	-0.001765	0.089435	-0.792496	3.244896	0.346935
55731	0	-1.700423	-0.164864	8.868879	-0.017029	-0.001648	0.088684	-0.786480	3.201503	0.349898
55732	0	-1.678466	-0.195064	8.887821	-0.016797	-0.001955	0.088876	-0.774016	3.173892	0.347184
55733	0	-1.678269	-0.189120	8.801309	-0.016785	-0.001892	0.088013	-0.765982	3.159760	0.344572
55734	0	-1.666692	-0.188778	8.813330	-0.016659	-0.001891	0.088135	-0.754817	3.158821	0.337978
55735	0	-1.692673	-0.201091	8.849723	-0.016907	-0.002014	0.088501	-0.743926	3.173206	0.335682
55736	0	-1.733992	-0.212763	8.921984	-0.017314	-0.002131	0.089225	-0.733520	3.195115	0.330053
55737	0	-1.736980	-0.176898	9.093557	-0.017334	-0.001770	0.090942	-0.725543	3.228851	0.329503
55738	0	-1.775686	-0.189031	9.281171	-0.017713	-0.001890	0.092820	-0.719063	3.272137	0.328800
55739	0	-1.793252	-0.182679	9.386277	-0.017883	-0.001831	0.093872	-0.707361	3.320890	0.331701
55740	0	-1.823050	-0.200543	9.573312	-0.018167	-0.002006	0.095745	-0.700638	3.385011	0.330397
55741	0	-1.855988	-0.207407	9.849832	-0.018494	-0.002075	0.098511	-0.692799	3.450805	0.329108
55742	0	-1.887720	-0.188846	10.054804	-0.018812	-0.001890	0.100560	-0.684323	3.513681	0.327858
55743	0	-1.892752	-0.189344	10.185511	-0.018860	-0.001892	0.101868	-0.679307	3.578600	0.323374
55744	0	-1.954880	-0.195251	10.353827	-0.019486	-0.001956	0.103550	-0.669009	3.636459	0.319236
55745	0	-1.977351	-0.189262	10.539663	-0.019714	-0.001892	0.105408	-0.663070	3.689643	0.315234
55746	0	-1.994790	-0.158523	10.738951	-0.019897	-0.001589	0.107399	-0.652789	3.733367	0.312431
55747	0	-2.024470	-0.195085	10.875687	-0.020203	-0.001953	0.108765	-0.643910	3.766605	0.314820
55748	0	-2.068676	-0.218996	11.008526	-0.020655	-0.002193	0.110091	-0.633822	3.788949	0.311663
55749	0	-2.064993	-0.194942	11.108032	-0.020630	-0.001953	0.111084	-0.623537	3.798597	0.312393
55750	0	-2.037210	-0.188063	11.156338	-0.020365	-0.001885	0.111565	-0.612118	3.795130	0.318648
55751	0	-2.031418	-0.188672	11.139117	-0.020325	-0.001892	0.111389	-0.600133	3.773299	0.317405
55752	0	-2.039968	-0.181162	11.103171	-0.020426	-0.001821	0.111027	-0.584434	3.735374	0.326303
55753	0	-2.004480	-0.176872	11.054118	-0.020081	-0.001770	0.110535	-0.576550	3.687337	0.324512
55754	0	-2.014296	-0.206449	10.909166	-0.020193	-0.002073	0.109082	-0.560872	3.623733	0.324652
55755	0	-1.989431	-0.183220	10.786097	-0.019958	-0.001831	0.107849	-0.555488	3.544646	0.319205
55756	0	-1.976601	-0.182443	10.544346	-0.019834	-0.001834	0.105431	-0.538760	3.460345	0.320046
55757	0	-1.934462	-0.176509	10.395500	-0.019409	-0.001770	0.103943	-0.526842	3.378347	0.319507
55758	0	-1.902351	-0.169906	10.178382	-0.019100	-0.001699	0.101769	-0.519860	3.281217	0.320692
55759	0	-1.854770	-0.170287	9.986628	-0.018616	-0.001709	0.099854	-0.506463	3.192385	0.325755
55760	0	-1.835136	-0.175085	9.818255	-0.018421	-0.001759	0.098169	-0.491090	3.100160	0.327859
55761	0	-1.830613	-0.188505	9.595992	-0.018372	-0.001892	0.095947	-0.476295	3.011319	0.326569
55762	0	-1.787767	-0.187355	9.433561	-0.017938	-0.001879	0.094324	-0.463579	2.927828	0.321732
55763	0	-1.770838	-0.213589	9.260047	-0.017761	-0.002136	0.092590	-0.456804	2.851827	0.325184
55764	0	-1.736997	-0.201341	9.096973	-0.017413	-0.002014	0.090961	-0.449553	2.786911	0.328432
55765	0	-1.717663	-0.169979	9.009480	-0.017212	-0.001709	0.090088	-0.431738	2.731529	0.329064
55766	0	-1.693422	-0.162602	8.980085	-0.016959	-0.001630	0.089796	-0.420712	2.689225	0.331644
55767	0	-1.682757	-0.194827	8.850453	-0.016846	-0.001953	0.088501	-0.408302	2.655356	0.331757
55768	0	-1.686213	-0.175601	8.893657	-0.016870	-0.001760	0.088935	-0.396355	2.634264	0.327207
55769	0	-1.709887	-0.207113	8.935384	-0.017090	-0.002075	0.089355	-0.385185	2.635522	0.330808
55770	0	-1.687721	-0.157431	8.910507	-0.016864	-0.001579	0.089108	-0.372706	2.642525	0.326648
55771	0	-1.729695	-0.158412	8.953399	-0.017273	-0.001587	0.089539	-0.363121	2.663074	0.326300
55772	0	-1.736109	-0.176217	9.147492	-0.017323	-0.001765	0.091482	-0.353281	2.701252	0.324289
55773	0	-1.750112	-0.164894	9.282597	-0.017456	-0.001648	0.092834	-0.348521	2.746823	0.324312
55774	0	-1.808976	-0.208029	9.384354	-0.018036	-0.002078	0.093854	-0.345264	2.802600	0.323348
55775	0	-1.818596	-0.213427	9.569207	-0.018127	-0.002136	0.095703	-0.337063	2.862701	0.322959
55776	0	-1.843169	-0.188550	9.762173	-0.018370	-0.001888	0.097633	-0.327992	2.925575	0.322099
55777	0	-1.898282	-0.194888	9.941456	-0.018921	-0.001953	0.099426	-0.317326	2.987079	0.321199
55778	0	-1.917089	-0.218334	10.146603	-0.019109	-0.002189	0.101478	-0.305544	3.047415	0.319358
55779	0	-1.935308	-0.188693	10.344237	-0.019287	-0.001892	0.103455	-0.294101	3.110721	0.315617
55780	0	-1.960146	-0.175790	10.482286	-0.019544	-0.001760	0.104834	-0.285557	3.164168	0.316196
55781	0	-1.982459	-0.182383	10.637525	-0.019775	-0.001831	0.106384	-0.272107	3.207463	0.314204
55782	0	-2.022313	-0.163001	10.794424	-0.020181	-0.001634	0.107952	-0.262545	3.242837	0.314234
55783	0	-2.047805	-0.188915	10.906401	-0.020447	-0.001892	0.109070	-0.253735	3.266084	0.311226
55784	0	-2.053400	-0.188378	11.027383	-0.020511	-0.001886	0.110278	-0.245337	3.280743	0.309327
55785	0	-2.057836	-0.182468	11.120440	-0.020569	-0.001831	0.111206	-0.233151	3.280963	0.313126
55786	0	-2.075412	-0.182456	11.126679	-0.020752	-0.001831	0.111267	-0.220858	3.273658	0.315213
55787	0	-2.053417	-0.197233	11.162861	-0.020550	-0.001976	0.111626	-0.211403	3.248174	0.310880
55788	0	-2.064845	-0.197751	11.066444	-0.020684	-0.001981	0.110658	-0.202285	3.201716	0.303726
55789	0	-2.034370	-0.207274	10.926081	-0.020386	-0.002075	0.109253	-0.194024	3.148241	0.301436
55790	0	-1.994252	-0.188471	10.763069	-0.019999	-0.001887	0.107620	-0.185590	3.079208	0.302648
55791	0	-2.007763	-0.207596	10.706767	-0.020142	-0.002075	0.107056	-0.180756	3.001383	0.306013
55792	0	-1.971005	-0.219835	10.428297	-0.019773	-0.002199	0.104271	-0.174228	2.922382	0.307341
55793	0	-1.945873	-0.207116	10.243089	-0.019531	-0.002075	0.102417	-0.164199	2.831977	0.310713
55794	0	-1.901751	-0.200367	10.013725	-0.019085	-0.002007	0.100124	-0.155375	2.745637	0.311060
55795	0	-1.885435	-0.188870	9.870665	-0.018921	-0.001892	0.098694	-0.145935	2.659240	0.311225
55796	0	-1.848398	-0.169771	9.714367	-0.018546	-0.001703	0.097132	-0.133856	2.576901	0.306794
55797	0	-1.788392	-0.152003	9.504323	-0.017944	-0.001526	0.095032	-0.121448	2.495006	0.309372
55798	0	-1.771195	-0.145181	9.347688	-0.017765	-0.001454	0.093467	-0.112966	2.420922	0.312104
55799	0	-1.753156	-0.158405	9.278230	-0.017578	-0.001587	0.092773	-0.104169	2.354451	0.316884
55800	0	-1.725947	-0.176230	9.224941	-0.017303	-0.001765	0.092241	-0.095246	2.292068	0.320600
55801	0	-1.736349	-0.182894	9.088742	-0.017395	-0.001831	0.090881	-0.087136	2.243561	0.316281
55802	0	-1.700877	-0.182469	8.961473	-0.017028	-0.001827	0.089611	-0.078706	2.210360	0.319263
55803	0	-1.670977	-0.176782	8.972431	-0.016724	-0.001770	0.089722	-0.070811	2.183899	0.324740
55804	0	-1.681934	-0.200824	8.978729	-0.016818	-0.002010	0.089787	-0.062956	2.176903	0.324581
55805	0	-1.716288	-0.195605	8.941414	-0.017151	-0.001953	0.089417	-0.061456	2.183725	0.323350
55806	0	-1.701396	-0.183342	9.044540	-0.016993	-0.001838	0.090449	-0.050930	2.202310	0.322591
55807	0	-1.711352	-0.158379	9.093799	-0.017090	-0.001587	0.090942	-0.041947	2.223682	0.321884
55808	0	-1.742282	-0.175841	9.214607	-0.017383	-0.001764	0.092154	-0.029579	2.265301	0.316963
55809	0	-1.774460	-0.164970	9.380262	-0.017700	-0.001648	0.093811	-0.026562	2.311234	0.312295
55810	0	-1.802352	-0.177420	9.445562	-0.017973	-0.001774	0.094465	-0.021932	2.364335	0.308344
55811	0	-1.812137	-0.164910	9.642522	-0.018066	-0.001648	0.096436	-0.018438	2.421366	0.312371
55812	0	-1.848596	-0.183429	9.835494	-0.018423	-0.001834	0.098367	-0.014004	2.486408	0.313497
55813	0	-1.879839	-0.195039	10.094094	-0.018738	-0.001953	0.100952	-0.006102	2.547024	0.315292
55814	0	-1.910265	-0.201304	10.238310	-0.019044	-0.002009	0.102394	-0.005222	2.604701	0.312334
55815	0	-1.922203	-0.177239	10.356606	-0.019165	-0.001770	0.103577	-0.002984	2.659708	0.312158
55816	0	-1.970356	-0.183189	10.561959	-0.019648	-0.001837	0.105630	0.007094	2.712448	0.308348
55817	0	-2.007147	-0.201294	10.698493	-0.020020	-0.002014	0.106995	0.013163	2.760113	0.307749
55818	0	-1.998256	-0.188555	10.800466	-0.019941	-0.001890	0.108012	0.022745	2.795917	0.308483
55819	0	-2.010821	-0.213297	10.943102	-0.020081	-0.002136	0.109436	0.030863	2.816993	0.307321
55820	0	-2.033380	-0.157855	10.960594	-0.020319	-0.001581	0.109609	0.038353	2.824658	0.304737
55821	0	-2.038579	-0.176904	11.029053	-0.020386	-0.001770	0.110291	0.044132	2.816940	0.300462
55822	0	-2.049733	-0.194792	11.071977	-0.020508	-0.001951	0.110718	0.052142	2.798271	0.304250
55823	0	-2.042534	-0.207155	11.066077	-0.020447	-0.002075	0.110657	0.060558	2.768357	0.302927
55824	0	-2.043376	-0.200819	10.963275	-0.020466	-0.002007	0.109627	0.064588	2.727202	0.297315
55825	0	-2.004011	-0.201020	10.822291	-0.020081	-0.002014	0.108215	0.073456	2.676802	0.291256
55826	0	-2.000808	-0.176315	10.683602	-0.020062	-0.001762	0.106826	0.077228	2.610863	0.294409
55827	0	-1.971224	-0.170745	10.560266	-0.019775	-0.001709	0.105591	0.083490	2.534789	0.293832
55828	0	-1.934483	-0.170716	10.391636	-0.019407	-0.001706	0.103905	0.086960	2.458432	0.293411
55829	0	-1.903487	-0.182955	10.206373	-0.019104	-0.001831	0.102051	0.093093	2.373297	0.297763
55830	0	-1.896550	-0.200593	10.037980	-0.019030	-0.002011	0.100368	0.103640	2.292681	0.298493
55831	0	-1.848910	-0.182546	9.827907	-0.018555	-0.001831	0.098267	0.114713	2.208922	0.293181
55832	0	-1.799725	-0.157416	9.726429	-0.018059	-0.001576	0.097253	0.121705	2.129077	0.297404
55833	0	-1.801076	-0.152322	9.540852	-0.018066	-0.001526	0.095398	0.129410	2.055043	0.293130
55834	0	-1.772460	-0.164224	9.414550	-0.017774	-0.001643	0.094136	0.134971	1.988184	0.292319
55835	0	-1.747689	-0.164654	9.265899	-0.017517	-0.001648	0.092651	0.141060	1.931328	0.292029
55836	0	-1.740382	-0.182933	9.151250	-0.017438	-0.001829	0.091506	0.145337	1.881615	0.286810
55837	0	-1.718932	-0.164880	9.112974	-0.017212	-0.001648	0.091125	0.148753	1.846274	0.281052
55838	0	-1.732886	-0.158388	9.028281	-0.017350	-0.001589	0.090279	0.159178	1.812225	0.281028
55839	0	-1.695997	-0.140217	9.021145	-0.016968	-0.001404	0.090210	0.165391	1.795394	0.282486
55840	0	-1.683074	-0.146258	9.009069	-0.016830	-0.001462	0.090091	0.168721	1.788892	0.285198
55841	0	-1.703954	-0.158842	9.014687	-0.017029	-0.001587	0.090149	0.171005	1.795770	0.284388
55842	0	-1.725312	-0.189165	9.087301	-0.017234	-0.001896	0.090877	0.180344	1.813317	0.285220
55843	0	-1.730455	-0.182981	9.172991	-0.017273	-0.001831	0.091736	0.185903	1.846112	0.286263
55844	0	-1.768094	-0.201036	9.354737	-0.017643	-0.002012	0.093554	0.192291	1.886054	0.283458
55845	0	-1.780546	-0.152793	9.416887	-0.017761	-0.001526	0.094177	0.193948	1.933369	0.279522
55846	0	-1.813968	-0.134770	9.561646	-0.018095	-0.001348	0.095625	0.197793	1.980418	0.276989
55847	0	-1.818108	-0.177067	9.752419	-0.018127	-0.001770	0.097534	0.201017	2.037027	0.274932
55848	0	-1.835399	-0.195618	9.896751	-0.018297	-0.001955	0.098978	0.203649	2.096416	0.272839
55849	0	-1.921836	-0.207246	10.094207	-0.019165	-0.002075	0.100952	0.210433	2.150527	0.277065
55850	0	-1.920034	-0.182760	10.208150	-0.019151	-0.001826	0.102091	0.212908	2.199964	0.273683
55851	0	-1.945845	-0.183346	10.387258	-0.019409	-0.001831	0.103882	0.214048	2.248045	0.276076
55852	0	-1.980173	-0.201617	10.574608	-0.019754	-0.002020	0.105755	0.221921	2.293204	0.270346
55853	0	-2.011612	-0.195290	10.711003	-0.020081	-0.001953	0.107117	0.226068	2.325185	0.264240
55854	0	-2.018066	-0.152392	10.782950	-0.020152	-0.001526	0.107835	0.231910	2.349464	0.262010
55855	0	-2.028529	-0.152479	10.851648	-0.020264	-0.001526	0.108521	0.236794	2.366248	0.260777
55856	0	-2.031697	-0.207577	10.973084	-0.020308	-0.002073	0.109733	0.237929	2.370072	0.261660
55857	0	-2.020052	-0.201253	11.016887	-0.020203	-0.002014	0.110168	0.243312	2.361912	0.260473
55858	0	-2.030976	-0.176516	11.004847	-0.020321	-0.001767	0.110046	0.249052	2.344394	0.259431
55859	0	-2.036158	-0.213149	10.992889	-0.020386	-0.002136	0.109924	0.257512	2.313269	0.261960
55860	0	-2.005372	-0.194787	10.810925	-0.020094	-0.001945	0.108102	0.257652	2.264800	0.262672
55861	0	-2.027536	-0.225579	10.627169	-0.020325	-0.002258	0.106262	0.263920	2.205784	0.262580
55862	0	-1.975261	-0.219187	10.531272	-0.019800	-0.002192	0.105304	0.268133	2.148238	0.263813
55863	0	-1.977795	-0.201511	10.444223	-0.019836	-0.002014	0.104431	0.270684	2.078390	0.263012
55864	0	-1.941895	-0.195529	10.263226	-0.019478	-0.001956	0.102621	0.274935	2.006958	0.264104
55865	0	-1.922691	-0.165113	10.078050	-0.019287	-0.001648	0.100769	0.274723	1.932851	0.268481
55866	0	-1.874872	-0.190106	9.909217	-0.018803	-0.001899	0.099082	0.275690	1.865014	0.264983
55867	0	-1.843853	-0.158480	9.772774	-0.018494	-0.001587	0.097717	0.281693	1.794940	0.261550
55868	0	-1.839150	-0.183114	9.683208	-0.018446	-0.001827	0.096822	0.280527	1.725032	0.262468
55869	0	-1.813780	-0.188895	9.498046	-0.018188	-0.001892	0.094971	0.287775	1.658568	0.258673
55870	0	-1.767923	-0.152251	9.408133	-0.017722	-0.001520	0.094073	0.288339	1.601010	0.257665
55871	0	-1.760454	-0.177257	9.284100	-0.017639	-0.001770	0.092834	0.288565	1.553016	0.257450
55872	0	-1.723490	-0.189724	9.193706	-0.017265	-0.001898	0.091931	0.292749	1.509990	0.252147
55873	0	-1.706757	-0.183158	9.137378	-0.017090	-0.001831	0.091370	0.295487	1.476964	0.248538
55874	0	-1.715273	-0.201426	9.076984	-0.017168	-0.002016	0.090767	0.300748	1.452422	0.253351
55875	0	-1.696268	-0.189215	9.033299	-0.016968	-0.001892	0.090332	0.303859	1.440931	0.252811
55876	0	-1.726573	-0.189567	9.088276	-0.017263	-0.001893	0.090883	0.303778	1.438891	0.251628
55877	0	-1.734395	-0.183033	9.173397	-0.017334	-0.001831	0.091736	0.307582	1.446315	0.256140
55878	0	-1.731631	-0.182931	9.209387	-0.017293	-0.001830	0.092098	0.311688	1.470507	0.254026
55879	0	-1.748714	-0.195629	9.362206	-0.017456	-0.001953	0.093628	0.311048	1.503817	0.249884
55880	0	-1.761446	-0.201727	9.397538	-0.017580	-0.002021	0.093982	0.318324	1.541014	0.249573
55881	0	-1.810748	-0.220195	9.526798	-0.018066	-0.002197	0.095276	0.315878	1.585795	0.245497
55882	0	-1.813529	-0.184242	9.659380	-0.018089	-0.001842	0.096602	0.317938	1.635767	0.240915
55883	0	-1.854501	-0.207077	9.874535	-0.018494	-0.002075	0.098755	0.325848	1.690717	0.241842
55884	0	-1.877312	-0.175983	10.006783	-0.018721	-0.001761	0.100078	0.330536	1.746260	0.241367
55885	0	-1.903181	-0.201713	10.191935	-0.018982	-0.002014	0.101929	0.330051	1.797804	0.242442
55886	0	-1.913075	-0.190111	10.342684	-0.019084	-0.001899	0.103436	0.330258	1.845130	0.243734
55887	0	-1.926854	-0.182953	10.478959	-0.019226	-0.001831	0.104797	0.334716	1.887146	0.242936
55888	0	-1.977287	-0.188600	10.508005	-0.019739	-0.001889	0.105086	0.340881	1.919485	0.245413
55889	0	-1.968076	-0.218929	10.686767	-0.019653	-0.002197	0.106873	0.352046	1.944544	0.245416
55890	0	-1.991474	-0.206003	10.807871	-0.019893	-0.002060	0.108083	0.354690	1.963627	0.244683
55891	0	-2.003452	-0.189454	10.863977	-0.020020	-0.001892	0.108643	0.354899	1.975207	0.242608
55892	0	-2.005378	-0.201828	10.869723	-0.020050	-0.002020	0.108698	0.359099	1.974811	0.247825
55893	0	-2.019822	-0.231887	10.888755	-0.020203	-0.002319	0.108887	0.362169	1.965930	0.250197
55894	0	-1.981099	-0.164806	10.889074	-0.019828	-0.001648	0.108888	0.364749	1.944078	0.248003
55895	0	-2.023288	-0.182861	10.809907	-0.020264	-0.001831	0.108093	0.369885	1.907302	0.249794
55896	0	-1.985837	-0.188345	10.707348	-0.019897	-0.001887	0.107066	0.376763	1.861499	0.243593
55897	0	-1.960785	-0.201111	10.578243	-0.019653	-0.002014	0.105774	0.382586	1.808196	0.244334
55898	0	-1.938478	-0.182518	10.445793	-0.019442	-0.001825	0.104447	0.385422	1.741931	0.241494
55899	0	-1.905339	-0.176663	10.303678	-0.019104	-0.001770	0.103027	0.391736	1.681721	0.239993
55900	0	-1.894680	-0.188648	10.165247	-0.019005	-0.001885	0.101642	0.393210	1.612483	0.236166
55901	0	-1.874539	-0.201242	10.029080	-0.018799	-0.002014	0.100281	0.397640	1.547555	0.237143
55902	0	-1.839659	-0.182278	9.823490	-0.018451	-0.001828	0.098225	0.406379	1.480603	0.235874
55903	0	-1.837962	-0.188864	9.748322	-0.018433	-0.001892	0.097473	0.412628	1.414461	0.240453
55904	0	-1.816259	-0.212457	9.542571	-0.018208	-0.002130	0.095417	0.420983	1.356792	0.239413
55905	0	-1.784143	-0.182528	9.491766	-0.017883	-0.001831	0.094910	0.430182	1.302560	0.240550
55906	0	-1.770077	-0.181880	9.389464	-0.017739	-0.001821	0.093887	0.434743	1.251984	0.238653
55907	0	-1.760866	-0.177260	9.332847	-0.017639	-0.001770	0.093323	0.433865	1.210960	0.240530
55908	0	-1.762356	-0.177414	9.211670	-0.017640	-0.001776	0.092113	0.438268	1.186939	0.237208
55909	0	-1.781142	-0.208004	9.216507	-0.017822	-0.002075	0.092163	0.434661	1.170071	0.235788
55910	0	-1.767527	-0.202294	9.113011	-0.017679	-0.002025	0.091129	0.439122	1.161792	0.233456
55911	0	-1.733552	-0.182773	9.149147	-0.017334	-0.001831	0.091492	0.445283	1.160335	0.236401
55912	0	-1.765126	-0.188253	9.179420	-0.017642	-0.001885	0.091796	0.451137	1.168667	0.233443
55913	0	-1.746920	-0.189397	9.289300	-0.017456	-0.001892	0.092896	0.451118	1.181743	0.230298
55914	0	-1.750932	-0.170975	9.270172	-0.017483	-0.001713	0.092707	0.456846	1.211368	0.232407
55915	0	-1.791449	-0.189347	9.478168	-0.017883	-0.001892	0.094788	0.457258	1.245959	0.232880
55916	0	-1.804304	-0.189605	9.641662	-0.018008	-0.001895	0.096423	0.457893	1.284200	0.235792
55917	0	-1.816996	-0.195861	9.734304	-0.018127	-0.001953	0.097351	0.453311	1.331112	0.241786
55918	0	-1.825172	-0.190671	9.799904	-0.018213	-0.001904	0.098006	0.451781	1.373167	0.238426
55919	0	-1.847798	-0.164407	9.954000	-0.018433	-0.001648	0.099548	0.457978	1.422363	0.243079
55920	0	-1.874933	-0.175882	10.117158	-0.018708	-0.001762	0.101179	0.463938	1.466035	0.242415
55921	0	-1.902482	-0.195330	10.192071	-0.018982	-0.001953	0.101929	0.465630	1.511383	0.243615
55922	0	-1.935701	-0.177304	10.416180	-0.019314	-0.001771	0.104170	0.465566	1.556240	0.236093
55923	0	-1.963115	-0.164312	10.485121	-0.019592	-0.001648	0.104858	0.472760	1.596000	0.233219
55924	0	-2.012689	-0.194733	10.544786	-0.020098	-0.001944	0.105453	0.470621	1.624976	0.233292
55925	0	-1.997977	-0.219330	10.656348	-0.019958	-0.002197	0.106567	0.476629	1.645145	0.234391
55926	0	-1.988815	-0.206567	10.735066	-0.019879	-0.002068	0.107352	0.480464	1.651912	0.234260
55927	0	-2.014454	-0.219142	10.760455	-0.020142	-0.002197	0.107605	0.488507	1.652498	0.231473
55928	0	-1.977632	-0.187479	10.766622	-0.019782	-0.001881	0.107665	0.496470	1.643827	0.230452
55929	0	-1.969714	-0.195123	10.748610	-0.019714	-0.001953	0.107483	0.500436	1.623068	0.224111
55930	0	-1.983936	-0.188587	10.730998	-0.019863	-0.001889	0.107306	0.505819	1.595237	0.221579
55931	0	-1.956300	-0.176675	10.565734	-0.019592	-0.001770	0.105652	0.510984	1.560985	0.223565
55932	0	-1.961838	-0.206434	10.597463	-0.019656	-0.002069	0.105968	0.518213	1.517709	0.222508
55933	0	-1.942637	-0.213063	10.389016	-0.019470	-0.002136	0.103882	0.525931	1.466927	0.223911
55934	0	-1.951852	-0.157489	10.225949	-0.019567	-0.001576	0.102250	0.529383	1.409750	0.221903
55935	0	-1.924173	-0.164079	10.108299	-0.019287	-0.001648	0.101074	0.539035	1.356006	0.221863
55936	0	-1.902432	-0.175054	10.018568	-0.019075	-0.001757	0.100176	0.547809	1.295438	0.216535
55937	0	-1.856729	-0.176920	9.864196	-0.018616	-0.001770	0.098633	0.550372	1.236970	0.216530
55938	0	-1.835579	-0.188811	9.731625	-0.018398	-0.001891	0.097308	0.555489	1.184779	0.216209
55939	0	-1.802537	-0.170849	9.699251	-0.018066	-0.001709	0.096985	0.557822	1.134279	0.211579
55940	0	-1.812886	-0.213353	9.523789	-0.018169	-0.002136	0.095230	0.562695	1.083495	0.208823
55941	0	-1.779009	-0.201358	9.393922	-0.017822	-0.002014	0.093933	0.564970	1.042258	0.207465
55942	0	-1.748933	-0.176588	9.382718	-0.017514	-0.001769	0.093822	0.570390	1.009921	0.205302
55943	0	-1.749951	-0.182930	9.283782	-0.017517	-0.001831	0.092834	0.573900	0.986247	0.206824
55944	0	-1.741061	-0.182479	9.272010	-0.017421	-0.001828	0.092718	0.579760	0.971934	0.201096
55945	0	-1.744982	-0.176708	9.277467	-0.017456	-0.001770	0.092773	0.584635	0.962335	0.203668
55946	0	-1.750848	-0.145830	9.259154	-0.017505	-0.001459	0.092592	0.587090	0.965251	0.202211
55947	0	-1.752557	-0.140474	9.252768	-0.017517	-0.001404	0.092529	0.587628	0.974130	0.195810
55948	0	-1.773478	-0.140174	9.325465	-0.017717	-0.001406	0.093258	0.593891	0.993863	0.193749
55949	0	-1.796694	-0.158562	9.374569	-0.017944	-0.001587	0.093750	0.596836	1.019866	0.192469
55950	0	-1.801736	-0.176730	9.483394	-0.017990	-0.001768	0.094839	0.599316	1.051281	0.188177
55951	0	-1.828305	-0.189122	9.630713	-0.018250	-0.001892	0.096313	0.601586	1.089605	0.188701
55952	0	-1.835081	-0.182718	9.733145	-0.018317	-0.001830	0.097338	0.606296	1.127654	0.187342
55953	0	-1.822897	-0.176573	9.874750	-0.018188	-0.001770	0.098755	0.612225	1.173035	0.192511
55954	0	-1.849208	-0.188348	9.977010	-0.018454	-0.001884	0.099777	0.613363	1.215728	0.194983
55955	0	-1.890263	-0.201185	10.076108	-0.018860	-0.002014	0.100769	0.617149	1.262955	0.194625
55956	0	-1.917090	-0.201170	10.227098	-0.019130	-0.002010	0.102279	0.616831	1.307704	0.194230
55957	0	-1.943720	-0.200780	10.338841	-0.019409	-0.002014	0.103394	0.625147	1.337548	0.188813
55958	0	-1.931057	-0.175617	10.435461	-0.019283	-0.001758	0.104360	0.627843	1.366196	0.188833
55959	0	-1.949275	-0.158422	10.522048	-0.019470	-0.001587	0.105225	0.631983	1.389540	0.185179
55960	0	-1.953950	-0.164692	10.557783	-0.019516	-0.001643	0.105582	0.629208	1.413894	0.181924
55961	0	-1.948013	-0.140203	10.705388	-0.019470	-0.001404	0.107056	0.632161	1.423292	0.182235
55962	0	-1.992003	-0.189202	10.699029	-0.019917	-0.001889	0.106991	0.630541	1.424993	0.175626
55963	0	-1.965223	-0.182822	10.736109	-0.019653	-0.001831	0.107361	0.634515	1.422648	0.177201
55964	0	-1.975614	-0.169793	10.669277	-0.019773	-0.001704	0.106689	0.642371	1.402988	0.172997
55965	0	-1.993334	-0.201312	10.687727	-0.019958	-0.002014	0.106873	0.644462	1.374920	0.173781
55966	0	-1.957253	-0.231779	10.639860	-0.019604	-0.002317	0.106393	0.644989	1.340209	0.176085
55967	0	-1.955524	-0.194966	10.456022	-0.019592	-0.001953	0.104553	0.649874	1.298682	0.172108
55968	0	-1.905101	-0.145838	10.371955	-0.019092	-0.001458	0.103712	0.650747	1.252919	0.168457
55969	0	-1.918231	-0.195655	10.260823	-0.019226	-0.001953	0.102600	0.648003	1.203137	0.166600
55970	0	-1.897376	-0.183266	10.176909	-0.019017	-0.001839	0.101761	0.655611	1.153281	0.166594
55971	0	-1.869410	-0.152492	10.059409	-0.018738	-0.001526	0.100586	0.657785	1.102711	0.162528
55972	0	-1.848829	-0.164506	9.877797	-0.018530	-0.001647	0.098770	0.660829	1.053572	0.163727
55973	0	-1.869533	-0.194958	9.705416	-0.018738	-0.001953	0.097046	0.665803	1.002626	0.163932
55974	0	-1.812596	-0.182509	9.670237	-0.018166	-0.001824	0.096695	0.665775	0.954878	0.164899
55975	0	-1.796791	-0.176856	9.558813	-0.018005	-0.001770	0.095581	0.668363	0.909256	0.164135
55976	0	-1.784045	-0.169805	9.480667	-0.017870	-0.001707	0.094801	0.680096	0.872985	0.160347
55977	0	-1.785937	-0.188837	9.405980	-0.017883	-0.001892	0.094055	0.685353	0.843177	0.160328
55978	0	-1.763453	-0.213287	9.339569	-0.017653	-0.002130	0.093392	0.682077	0.820502	0.160897
55979	0	-1.775201	-0.189214	9.338554	-0.017761	-0.001892	0.093384	0.682910	0.808710	0.157938
55980	0	-1.755573	-0.183035	9.204473	-0.017560	-0.001832	0.092044	0.685594	0.802838	0.159073
55981	0	-1.739576	-0.182887	9.271231	-0.017395	-0.001831	0.092712	0.688870	0.803230	0.160664
55982	0	-1.758444	-0.182526	9.325997	-0.017580	-0.001827	0.093261	0.691809	0.808135	0.163411
55983	0	-1.747125	-0.158573	9.399134	-0.017456	-0.001587	0.093994	0.693750	0.826188	0.166135
55984	0	-1.781233	-0.170917	9.465590	-0.017792	-0.001707	0.094660	0.691886	0.850737	0.166262
55985	0	-1.803339	-0.176991	9.527058	-0.018005	-0.001770	0.095276	0.692837	0.884203	0.162080
55986	0	-1.845946	-0.201288	9.580769	-0.018428	-0.002014	0.095814	0.694947	0.921733	0.161808
55987	0	-1.828093	-0.183092	9.655168	-0.018250	-0.001831	0.096558	0.695644	0.958747	0.162558
55988	0	-1.828675	-0.188942	9.843098	-0.018252	-0.001892	0.098437	0.699242	0.998528	0.163189
55989	0	-1.852800	-0.201292	9.984718	-0.018494	-0.002014	0.099854	0.701269	1.037809	0.161093
55990	0	-1.853982	-0.176561	10.105402	-0.018502	-0.001768	0.101061	0.704600	1.080279	0.160669
55991	0	-1.901392	-0.170857	10.204484	-0.018982	-0.001709	0.102051	0.705665	1.116124	0.158339
55992	0	-1.925965	-0.201758	10.337555	-0.019230	-0.002014	0.103381	0.702441	1.149037	0.157755
55993	0	-1.938197	-0.213464	10.399764	-0.019348	-0.002136	0.104004	0.704634	1.186244	0.157511
55994	0	-1.944099	-0.195275	10.557297	-0.019417	-0.001950	0.105577	0.702377	1.212432	0.158420
55995	0	-2.003896	-0.195642	10.558707	-0.020020	-0.001953	0.105591	0.699286	1.233523	0.158152
55996	0	-1.976775	-0.171432	10.570263	-0.019753	-0.001717	0.105705	0.702226	1.249086	0.156306
55997	0	-1.965490	-0.201605	10.607877	-0.019653	-0.002014	0.106079	0.700700	1.250904	0.154181
55998	0	-1.965074	-0.183014	10.693391	-0.019657	-0.001836	0.106933	0.707066	1.244105	0.154788
55999	0	-1.945602	-0.195316	10.675308	-0.019470	-0.001953	0.106750	0.707510	1.229040	0.151794
56000	0	-1.954314	-0.207827	10.559953	-0.019565	-0.002076	0.105596	0.705454	1.205768	0.155121
56001	0	-1.943966	-0.207149	10.577962	-0.019470	-0.002075	0.105774	0.709767	1.172822	0.154621
56002	0	-1.943920	-0.194511	10.395937	-0.019471	-0.001946	0.103953	0.711685	1.137845	0.151340
56003	0	-1.931513	-0.177076	10.346075	-0.019348	-0.001770	0.103455	0.711078	1.101443	0.153621
56004	0	-1.906122	-0.183185	10.249675	-0.019100	-0.001833	0.102489	0.712825	1.058231	0.148217
56005	0	-1.900107	-0.164778	10.096005	-0.019043	-0.001648	0.100952	0.713378	1.010987	0.146424
56006	0	-1.891336	-0.176819	10.061001	-0.018960	-0.001770	0.100601	0.715760	0.958200	0.144834
56007	0	-1.851055	-0.164677	9.919040	-0.018555	-0.001648	0.099182	0.717262	0.907500	0.146700
56008	0	-1.855241	-0.207212	9.792375	-0.018590	-0.002073	0.097917	0.718946	0.863962	0.144546
56009	0	-1.833592	-0.189393	9.662539	-0.018372	-0.001892	0.096619	0.717015	0.822083	0.144389
56010	0	-1.821098	-0.189574	9.559994	-0.018240	-0.001896	0.095594	0.717431	0.787784	0.143886
56011	0	-1.791440	-0.183316	9.485425	-0.017944	-0.001831	0.094849	0.715091	0.752091	0.144187
56012	0	-1.786300	-0.207672	9.480235	-0.017885	-0.002080	0.094798	0.719061	0.725722	0.144930
56013	0	-1.743998	-0.177355	9.418016	-0.017456	-0.001770	0.094177	0.714943	0.706699	0.145513
56014	0	-1.741562	-0.159585	9.357426	-0.017425	-0.001595	0.093573	0.713639	0.696364	0.142424
56015	0	-1.750754	-0.183378	9.295829	-0.017517	-0.001831	0.092957	0.710642	0.685299	0.138584
56016	0	-1.762030	-0.189812	9.283729	-0.017620	-0.001898	0.092837	0.710542	0.686289	0.134999
56017	0	-1.764311	-0.152905	9.338299	-0.017639	-0.001526	0.093384	0.707016	0.691902	0.130904
56018	0	-1.778109	-0.190145	9.380694	-0.017770	-0.001899	0.093809	0.703832	0.706375	0.131114
56019	0	-1.796246	-0.189214	9.478416	-0.017944	-0.001892	0.094788	0.703963	0.729099	0.128206
56020	0	-1.812583	-0.201537	9.508090	-0.018104	-0.002015	0.095085	0.703932	0.756784	0.123529
56021	0	-1.803445	-0.152339	9.643015	-0.018005	-0.001526	0.096436	0.707137	0.792266	0.117874
56022	0	-1.852344	-0.188892	9.727254	-0.018492	-0.001887	0.097279	0.705364	0.830488	0.116050
56023	0	-1.882718	-0.189031	9.905471	-0.018799	-0.001892	0.099060	0.707667	0.864287	0.110367
56024	0	-1.870503	-0.195187	9.965292	-0.018673	-0.001950	0.099659	0.705909	0.902135	0.108248
56025	0	-1.865132	-0.170968	10.112869	-0.018616	-0.001709	0.101135	0.705049	0.943382	0.108756
56026	0	-1.915464	-0.182729	10.202923	-0.019115	-0.001833	0.102036	0.711053	0.988248	0.112819
56027	0	-1.938203	-0.195327	10.302097	-0.019348	-0.001953	0.103027	0.710851	1.026937	0.112085
56028	0	-1.938399	-0.189095	10.337496	-0.019356	-0.001893	0.103380	0.713000	1.059198	0.112927
56029	0	-1.949459	-0.158547	10.436559	-0.019470	-0.001587	0.104370	0.714511	1.087015	0.111822
56030	0	-1.953561	-0.170907	10.509003	-0.019520	-0.001707	0.105093	0.712353	1.105352	0.109682
56031	0	-1.959927	-0.183202	10.632194	-0.019592	-0.001831	0.106323	0.711254	1.113980	0.108544
56032	0	-2.003271	-0.201527	10.625959	-0.020034	-0.002017	0.106259	0.713018	1.113893	0.107695
56033	0	-1.983164	-0.189272	10.638516	-0.019836	-0.001892	0.106384	0.712268	1.109900	0.105996
56034	0	-1.957542	-0.195289	10.656972	-0.019583	-0.001955	0.106568	0.714426	1.103195	0.104732
56035	0	-1.957053	-0.183565	10.602201	-0.019592	-0.001831	0.106018	0.709391	1.080876	0.104146
56036	0	-1.952150	-0.226425	10.523749	-0.019549	-0.002268	0.105232	0.713026	1.051694	0.104878
56037	0	-1.944280	-0.196026	10.437509	-0.019470	-0.001953	0.104370	0.705184	1.022870	0.103112
56038	0	-1.919792	-0.196661	10.328752	-0.019233	-0.001967	0.103281	0.705779	0.985423	0.104822
56039	0	-1.912663	-0.189000	10.315658	-0.019165	-0.001892	0.103149	0.707732	0.943953	0.107353
56040	0	-1.917040	-0.212969	10.091335	-0.019212	-0.002132	0.100905	0.710551	0.898267	0.107146
56041	0	-1.863541	-0.182837	9.986129	-0.018677	-0.001831	0.099854	0.713150	0.852036	0.110974
56042	0	-1.861413	-0.194384	9.908324	-0.018656	-0.001948	0.099075	0.717744	0.805056	0.116796
56043	0	-1.827384	-0.164993	9.760206	-0.018311	-0.001648	0.097595	0.714996	0.763247	0.120300
56044	0	-1.838437	-0.195638	9.700523	-0.018421	-0.001958	0.096998	0.716466	0.721164	0.120280
56045	0	-1.796728	-0.200989	9.619862	-0.018005	-0.002014	0.096191	0.721278	0.677264	0.118347
56046	0	-1.814231	-0.182113	9.505218	-0.018174	-0.001823	0.095046	0.723562	0.640253	0.120560
56047	0	-1.791947	-0.189109	9.491439	-0.017944	-0.001892	0.094910	0.724355	0.611691	0.121623
56048	0	-1.793746	-0.171028	9.400635	-0.017957	-0.001707	0.094003	0.720523	0.589865	0.115819
56049	0	-1.768753	-0.182782	9.344729	-0.017700	-0.001831	0.093445	0.723848	0.575772	0.119924
56050	0	-1.778827	-0.182442	9.381757	-0.017797	-0.001825	0.093816	0.724865	0.566244	0.114706
56051	0	-1.758028	-0.176908	9.338340	-0.017578	-0.001770	0.093384	0.725581	0.570477	0.115425
56052	0	-1.746740	-0.170483	9.386995	-0.017461	-0.001708	0.093871	0.729240	0.580230	0.111511
56053	0	-1.782695	-0.170781	9.381017	-0.017822	-0.001709	0.093811	0.730500	0.587718	0.107102
56054	0	-1.748346	-0.176578	9.466036	-0.017466	-0.001768	0.094664	0.732891	0.611055	0.106150
56055	0	-1.802922	-0.194954	9.582079	-0.018005	-0.001953	0.095825	0.736732	0.641304	0.105316
56056	0	-1.814320	-0.194184	9.703119	-0.018115	-0.001946	0.097036	0.741592	0.676269	0.106032
56057	0	-1.809401	-0.207023	9.740709	-0.018066	-0.002075	0.097412	0.746875	0.710495	0.106478
56058	0	-1.827539	-0.200527	9.879975	-0.018245	-0.002005	0.098805	0.745858	0.747938	0.102283
56059	0	-1.852865	-0.188685	9.948089	-0.018494	-0.001892	0.099487	0.751371	0.790090	0.101009
56060	0	-1.878303	-0.163255	10.038291	-0.018747	-0.001638	0.100389	0.757199	0.832550	0.106345
56061	0	-1.889326	-0.182849	10.155634	-0.018860	-0.001831	0.101562	0.759598	0.872122	0.105142
56062	0	-1.901878	-0.169967	10.203189	-0.018989	-0.001704	0.102037	0.764117	0.907887	0.104963
56063	0	-1.919077	-0.164411	10.326677	-0.019165	-0.001648	0.103271	0.767729	0.938309	0.105900
56064	0	-1.960659	-0.218717	10.435538	-0.019584	-0.002190	0.104360	0.769880	0.965377	0.105233
56065	0	-1.936300	-0.194877	10.485574	-0.019348	-0.001953	0.104858	0.774164	0.983631	0.102114
56066	0	-1.981718	-0.194183	10.509474	-0.019806	-0.001945	0.105097	0.776397	0.997827	0.104174
56067	0	-1.965751	-0.170563	10.595631	-0.019653	-0.001709	0.105957	0.779284	1.004281	0.106636
56068	0	-1.972521	-0.194301	10.540545	-0.019723	-0.001946	0.105406	0.782521	1.008830	0.103576
56069	0	-1.945601	-0.213599	10.498311	-0.019470	-0.002136	0.104980	0.781915	0.995187	0.109718
56070	0	-1.954951	-0.194994	10.504897	-0.019564	-0.001953	0.105046	0.784602	0.981701	0.112386
56071	0	-1.950205	-0.201195	10.498594	-0.019531	-0.002014	0.104980	0.786561	0.952004	0.107682
56072	0	-1.944632	-0.200338	10.383662	-0.019474	-0.002010	0.103831	0.793525	0.923506	0.107009
56073	0	-1.925484	-0.183128	10.339957	-0.019287	-0.001831	0.103394	0.792730	0.889895	0.104906
56074	0	-1.918083	-0.195229	10.237539	-0.019223	-0.001954	0.102367	0.794137	0.844613	0.103184
56075	0	-1.925057	-0.201170	10.114227	-0.019287	-0.002014	0.101135	0.796214	0.805356	0.103107
56076	0	-1.893215	-0.188317	9.969131	-0.018971	-0.001887	0.099684	0.800082	0.762278	0.106148
56077	0	-1.881990	-0.188709	9.900673	-0.018860	-0.001892	0.098999	0.805259	0.718291	0.102569
56078	0	-1.856137	-0.169729	9.834883	-0.018598	-0.001699	0.098342	0.807168	0.678361	0.100245
56079	0	-1.827398	-0.188678	9.809042	-0.018311	-0.001892	0.098083	0.812608	0.637897	0.099505
56080	0	-1.814315	-0.181827	9.669965	-0.018178	-0.001822	0.096693	0.815662	0.598867	0.099643
56081	0	-1.809760	-0.188799	9.558679	-0.018127	-0.001892	0.095581	0.819926	0.565462	0.096629
56082	0	-1.810216	-0.212876	9.553662	-0.018129	-0.002129	0.095531	0.819131	0.535245	0.094054
56083	0	-1.780138	-0.213167	9.473059	-0.017822	-0.002136	0.094727	0.823907	0.512374	0.092016
56084	0	-1.788951	-0.200427	9.418753	-0.017903	-0.002006	0.094185	0.824672	0.497926	0.091617
56085	0	-1.756643	-0.170558	9.399639	-0.017578	-0.001709	0.093994	0.827815	0.485992	0.094429
56086	0	-1.761833	-0.164113	9.369239	-0.017616	-0.001641	0.093693	0.827172	0.490930	0.094437
56087	0	-1.746400	-0.127807	9.380961	-0.017456	-0.001282	0.093811	0.830909	0.503125	0.092157
56088	0	-1.754139	-0.152111	9.423388	-0.017533	-0.001519	0.094235	0.827808	0.515425	0.092200
56089	0	-1.784146	-0.170033	9.447896	-0.017822	-0.001709	0.094482	0.837380	0.541211	0.091111
56090	0	-1.769810	-0.168982	9.569186	-0.017678	-0.001692	0.095695	0.839102	0.567578	0.087477
56091	0	-1.814880	-0.189021	9.643157	-0.018127	-0.001892	0.096436	0.840717	0.595617	0.082273
56092	0	-1.837916	-0.213246	9.739888	-0.018354	-0.002133	0.097404	0.840821	0.627230	0.083882
56093	0	-1.834104	-0.206953	9.850519	-0.018311	-0.002075	0.098511	0.846580	0.665353	0.080944
56094	0	-1.852919	-0.200378	9.916423	-0.018495	-0.002004	0.099171	0.845650	0.707963	0.078849
56095	0	-1.882946	-0.225737	10.015296	-0.018799	-0.002258	0.100159	0.845861	0.745674	0.077363
56096	0	-1.920031	-0.207213	10.160488	-0.019167	-0.002074	0.101611	0.847208	0.785898	0.078763
56097	0	-1.937366	-0.189016	10.235117	-0.019348	-0.001892	0.102356	0.848302	0.817071	0.080340
56098	0	-1.930609	-0.212841	10.307359	-0.019278	-0.002132	0.103079	0.851746	0.851452	0.079694
56099	0	-1.918982	-0.195168	10.442663	-0.019165	-0.001953	0.104431	0.852395	0.881370	0.078883
56100	0	-1.947656	-0.200915	10.478458	-0.019459	-0.002012	0.104788	0.854781	0.903543	0.078516
56101	0	-1.947987	-0.176441	10.522292	-0.019470	-0.001770	0.105225	0.860079	0.916927	0.072834
56102	0	-1.924784	-0.169509	10.534260	-0.019246	-0.001698	0.105343	0.862695	0.921522	0.073911
56103	0	-1.928676	-0.170555	10.552991	-0.019287	-0.001709	0.105530	0.865559	0.923988	0.069880
56104	0	-1.964528	-0.175802	10.534827	-0.019653	-0.001763	0.105347	0.870305	0.918031	0.068934
56105	0	-1.945513	-0.152419	10.522742	-0.019470	-0.001526	0.105225	0.870893	0.904278	0.073537
56106	0	-1.917830	-0.151955	10.529378	-0.019197	-0.001523	0.105290	0.873407	0.887153	0.078035
56107	0	-1.932553	-0.189045	10.467950	-0.019348	-0.001892	0.104675	0.874064	0.865150	0.079259
56108	0	-1.933729	-0.212756	10.358947	-0.019364	-0.002133	0.103584	0.879420	0.838058	0.077933
56109	0	-1.907441	-0.188725	10.248363	-0.019104	-0.001892	0.102478	0.883714	0.807805	0.077214
56110	0	-1.876459	-0.206148	10.176303	-0.018802	-0.002066	0.101756	0.887425	0.768953	0.074504
56111	0	-1.882613	-0.194952	10.083645	-0.018860	-0.001953	0.100830	0.890394	0.733483	0.074248
56112	0	-1.839245	-0.169581	9.981134	-0.018427	-0.001702	0.099805	0.896701	0.696836	0.073217
56113	0	-1.894265	-0.219846	9.912858	-0.018982	-0.002197	0.099121	0.894423	0.654434	0.069927
56114	0	-1.832037	-0.171114	9.822642	-0.018355	-0.001712	0.098220	0.894053	0.616489	0.071305
56115	0	-1.846344	-0.188957	9.686861	-0.018494	-0.001892	0.096863	0.895938	0.583731	0.070010
56116	0	-1.828005	-0.151744	9.626992	-0.018312	-0.001521	0.096264	0.899407	0.549392	0.064812
56117	0	-1.804534	-0.145880	9.570719	-0.018066	-0.001465	0.095703	0.905404	0.527159	0.064633
56118	0	-1.763874	-0.169569	9.479907	-0.017659	-0.001698	0.094795	0.906557	0.505501	0.063002
56119	0	-1.774759	-0.158820	9.460703	-0.017761	-0.001587	0.094604	0.903958	0.492055	0.061285
56120	0	-1.754706	-0.140422	9.467114	-0.017551	-0.001407	0.094670	0.905878	0.489899	0.058219
56121	0	-1.763883	-0.152339	9.399424	-0.017639	-0.001526	0.093994	0.908006	0.492703	0.052628
56122	0	-1.757729	-0.182767	9.442151	-0.017578	-0.001826	0.094421	0.905250	0.494827	0.051208
56123	0	-1.752112	-0.158781	9.496995	-0.017517	-0.001587	0.094971	0.903188	0.502887	0.047749
56124	0	-1.802746	-0.171007	9.539352	-0.018014	-0.001712	0.095396	0.903968	0.522175	0.049521
56125	0	-1.814429	-0.182684	9.539483	-0.018127	-0.001831	0.095398	0.907702	0.545542	0.050395
56126	0	-1.812041	-0.188218	9.654730	-0.018101	-0.001884	0.096551	0.909274	0.572120	0.048625
56127	0	-1.815253	-0.176864	9.667501	-0.018127	-0.001770	0.096680	0.909962	0.605199	0.042872
56128	0	-1.838555	-0.145862	9.782547	-0.018362	-0.001463	0.097830	0.913769	0.635963	0.041206
56129	0	-1.870579	-0.183274	9.881040	-0.018677	-0.001831	0.098816	0.910906	0.673009	0.035728
56130	0	-1.887835	-0.183549	9.922765	-0.018857	-0.001835	0.099232	0.909094	0.700979	0.032713
56131	0	-1.858360	-0.183123	10.064164	-0.018555	-0.001831	0.100647	0.907564	0.737118	0.034558
56132	0	-1.894287	-0.189738	10.185171	-0.018919	-0.001893	0.101856	0.901500	0.767277	0.034267
56133	0	-1.907004	-0.177063	10.253402	-0.019043	-0.001770	0.102539	0.899603	0.800848	0.033316
56134	0	-1.917863	-0.171295	10.295201	-0.019158	-0.001711	0.102956	0.895893	0.826633	0.036891
56135	0	-1.936540	-0.201481	10.448898	-0.019348	-0.002014	0.104492	0.893847	0.848849	0.037815
56136	0	-1.933611	-0.152530	10.466612	-0.019322	-0.001528	0.104669	0.895475	0.867317	0.031807
56137	0	-1.953548	-0.195378	10.467449	-0.019531	-0.001953	0.104675	0.893075	0.875073	0.039354
56138	0	-1.941487	-0.165023	10.510116	-0.019418	-0.001650	0.105101	0.891324	0.875254	0.040434
56139	0	-1.952095	-0.189072	10.467724	-0.019531	-0.001892	0.104675	0.891570	0.867391	0.038283
56140	0	-1.962028	-0.195264	10.498669	-0.019633	-0.001951	0.104984	0.888689	0.856572	0.038001
56141	0	-1.975747	-0.225955	10.467865	-0.019775	-0.002258	0.104675	0.886133	0.840439	0.035430
56142	0	-1.947508	-0.207798	10.413561	-0.019496	-0.002078	0.104132	0.884974	0.820932	0.033051
56143	0	-1.950450	-0.195241	10.345965	-0.019531	-0.001953	0.103455	0.884436	0.794764	0.031895
56144	0	-1.926284	-0.201033	10.194452	-0.019296	-0.002013	0.101938	0.886280	0.761294	0.030153
56145	0	-1.919222	-0.189167	10.138582	-0.019226	-0.001892	0.101379	0.885127	0.726370	0.034502
56146	0	-1.888066	-0.158712	10.109307	-0.018915	-0.001587	0.101087	0.883528	0.690738	0.034155
56147	0	-1.888633	-0.158637	9.979904	-0.018921	-0.001587	0.099792	0.882854	0.654593	0.031915
56148	0	-1.857345	-0.176843	9.895691	-0.018608	-0.001769	0.098950	0.881893	0.617850	0.037781
56149	0	-1.846708	-0.164645	9.845472	-0.018494	-0.001648	0.098450	0.882239	0.590469	0.037037
56150	0	-1.853593	-0.158245	9.687759	-0.018563	-0.001584	0.096872	0.882681	0.561682	0.037065
56151	0	-1.804221	-0.176862	9.644010	-0.018066	-0.001770	0.096436	0.882958	0.536527	0.035854
56152	0	-1.799442	-0.152381	9.583835	-0.018019	-0.001524	0.095834	0.881722	0.511051	0.035461
56153	0	-1.810908	-0.194966	9.497428	-0.018127	-0.001953	0.094971	0.884383	0.492482	0.034963
56154	0	-1.808045	-0.164531	9.479626	-0.018091	-0.001641	0.094794	0.878480	0.483266	0.028841
56155	0	-1.805640	-0.207792	9.430117	-0.018066	-0.002075	0.094299	0.873841	0.474797	0.026995
56156	0	-1.792024	-0.189765	9.485227	-0.017924	-0.001898	0.094851	0.872594	0.473553	0.026137
56157	0	-1.782153	-0.170975	9.442151	-0.017822	-0.001709	0.094421	0.870256	0.476369	0.025486
56158	0	-1.800832	-0.152788	9.509203	-0.018004	-0.001528	0.095093	0.868677	0.484771	0.025334
56159	0	-1.795711	-0.164824	9.496828	-0.017944	-0.001648	0.094971	0.866819	0.503897	0.025462
56160	0	-1.810418	-0.195677	9.569507	-0.018092	-0.001954	0.095697	0.862217	0.522066	0.024340
56161	0	-1.808081	-0.189759	9.618859	-0.018066	-0.001892	0.096191	0.854212	0.542963	0.025307
56162	0	-1.830084	-0.190358	9.746334	-0.018279	-0.001904	0.097467	0.852588	0.572292	0.026840
56163	0	-1.839261	-0.177372	9.765223	-0.018372	-0.001770	0.097656	0.846500	0.600618	0.031869
56164	0	-1.831732	-0.165765	9.898580	-0.018292	-0.001656	0.098990	0.842689	0.633278	0.029929
56165	0	-1.833497	-0.146666	9.936071	-0.018311	-0.001465	0.099365	0.838814	0.665122	0.035943
56166	0	-1.869514	-0.171007	10.075402	-0.018665	-0.001713	0.100760	0.840224	0.702804	0.038123
56167	0	-1.882843	-0.189476	10.161801	-0.018799	-0.001892	0.101624	0.835571	0.739946	0.040261
56168	0	-1.894077	-0.177579	10.209651	-0.018920	-0.001776	0.102100	0.834022	0.767186	0.038990
56169	0	-1.881811	-0.165021	10.223030	-0.018799	-0.001648	0.102234	0.829711	0.792522	0.044595
56170	0	-1.921963	-0.207772	10.319998	-0.019204	-0.002080	0.103203	0.830771	0.813681	0.041823
56171	0	-1.929716	-0.207500	10.369686	-0.019287	-0.002075	0.103699	0.829258	0.828573	0.044381
56172	0	-1.943384	-0.164760	10.424242	-0.019429	-0.001648	0.104243	0.828207	0.837621	0.041729
56173	0	-1.928362	-0.195612	10.388243	-0.019287	-0.001953	0.103882	0.823441	0.837706	0.039928
56174	0	-1.933202	-0.189954	10.431177	-0.019341	-0.001899	0.104310	0.821307	0.831389	0.034169
56175	0	-1.921936	-0.201341	10.443240	-0.019226	-0.002014	0.104431	0.820678	0.828012	0.030937
56176	0	-1.937986	-0.164958	10.339842	-0.019396	-0.001647	0.103395	0.816237	0.814234	0.031509
56177	0	-1.939074	-0.176982	10.370218	-0.019409	-0.001770	0.103699	0.814703	0.797721	0.034065
56178	0	-1.946880	-0.208009	10.316094	-0.019495	-0.002075	0.103156	0.807846	0.772621	0.032254
56179	0	-1.919888	-0.170889	10.211694	-0.019226	-0.001709	0.102112	0.806473	0.746127	0.028873
56180	0	-1.932004	-0.207525	10.182278	-0.019355	-0.002075	0.101816	0.804882	0.711004	0.027152
56181	0	-1.895484	-0.188881	10.046905	-0.018982	-0.001892	0.100464	0.806925	0.684079	0.027558
56182	0	-1.846794	-0.182553	10.005232	-0.018501	-0.001825	0.100046	0.804921	0.649819	0.030841
56183	0	-1.852006	-0.170568	9.900557	-0.018555	-0.001709	0.098999	0.807024	0.613738	0.031074
56184	0	-1.869836	-0.164522	9.816294	-0.018730	-0.001642	0.098157	0.801855	0.580608	0.032917
56185	0	-1.846332	-0.177103	9.827229	-0.018494	-0.001770	0.098267	0.799302	0.549401	0.028277
56186	0	-1.828709	-0.189652	9.681701	-0.018312	-0.001895	0.096812	0.796075	0.523563	0.023707
56187	0	-1.822629	-0.164348	9.674518	-0.018250	-0.001648	0.096741	0.799956	0.500268	0.017883
56188	0	-1.800886	-0.170042	9.540875	-0.018021	-0.001700	0.095407	0.798063	0.490133	0.022073
56189	0	-1.829824	-0.182668	9.582763	-0.018311	-0.001831	0.095825	0.801479	0.479499	0.022538
56190	0	-1.803331	-0.194647	9.503824	-0.018043	-0.001945	0.095037	0.798682	0.472488	0.022618
56191	0	-1.806253	-0.164673	9.472732	-0.018066	-0.001648	0.094727	0.798445	0.471944	0.022215
56192	0	-1.800042	-0.189481	9.454381	-0.017998	-0.001890	0.094544	0.791296	0.479393	0.021443
56193	0	-1.800790	-0.195383	9.515331	-0.018005	-0.001953	0.095154	0.788794	0.486634	0.022181
56194	0	-1.777780	-0.201866	9.551699	-0.017767	-0.002016	0.095519	0.783715	0.503684	0.027284
56195	0	-1.820171	-0.177014	9.600579	-0.018188	-0.001770	0.096008	0.782060	0.523766	0.023856
56196	0	-1.829445	-0.170689	9.685368	-0.018276	-0.001710	0.096857	0.784124	0.549658	0.020401
56197	0	-1.857496	-0.213394	9.771348	-0.018555	-0.002136	0.097717	0.784921	0.577599	0.022737
56198	0	-1.818950	-0.188796	9.788886	-0.018168	-0.001888	0.097893	0.783716	0.606572	0.019576
56199	0	-1.833356	-0.170784	9.893375	-0.018311	-0.001709	0.098938	0.783676	0.637663	0.012111
56200	0	-1.850188	-0.188780	9.953562	-0.018479	-0.001890	0.099540	0.784845	0.667975	0.008109
56201	0	-1.875751	-0.171196	10.046014	-0.018738	-0.001709	0.100464	0.779483	0.694622	0.012996
56202	0	-1.879705	-0.189901	10.161235	-0.018778	-0.001899	0.101616	0.777431	0.720545	0.013988
56203	0	-1.869791	-0.153290	10.222992	-0.018677	-0.001526	0.102234	0.767887	0.748543	0.015702
56204	0	-1.910112	-0.172840	10.271067	-0.019086	-0.001723	0.102714	0.760647	0.769912	0.013722
56205	0	-1.930219	-0.225953	10.369590	-0.019287	-0.002258	0.103699	0.757683	0.790969	0.011086
56206	0	-1.902023	-0.213714	10.369162	-0.019012	-0.002139	0.103693	0.757914	0.803805	0.013387
56207	0	-1.947313	-0.207911	10.382018	-0.019470	-0.002075	0.103821	0.751757	0.811292	0.015834
56208	0	-1.935219	-0.171818	10.326988	-0.019354	-0.001718	0.103270	0.749344	0.813785	0.015470
56209	0	-1.922446	-0.219778	10.406523	-0.019226	-0.002197	0.104065	0.747089	0.816406	0.013454
56210	0	-1.933560	-0.176229	10.412794	-0.019345	-0.001772	0.104126	0.755700	0.810064	0.014299
56211	0	-1.927331	-0.213482	10.327409	-0.019287	-0.002136	0.103271	0.755778	0.799295	0.007709
56212	0	-1.911836	-0.194533	10.370710	-0.019137	-0.001950	0.103703	0.759510	0.782723	0.004463
56213	0	-1.907896	-0.182634	10.297104	-0.019104	-0.001831	0.102966	0.762960	0.759265	0.002119
56214	0	-1.908965	-0.188448	10.169798	-0.019115	-0.001884	0.101693	0.760104	0.734596	0.002742
56215	0	-1.864857	-0.176833	10.162874	-0.018677	-0.001770	0.101624	0.760190	0.707207	0.002683
56216	0	-1.859520	-0.182555	10.047831	-0.018621	-0.001828	0.100473	0.761382	0.681686	0.002868
56217	0	-1.870772	-0.170789	9.998124	-0.018738	-0.001709	0.099976	0.761013	0.651723	-0.001998
56218	0	-1.871488	-0.194806	9.901427	-0.018740	-0.001951	0.099010	0.763134	0.627576	-0.007673
56219	0	-1.852432	-0.195069	9.839444	-0.018555	-0.001953	0.098389	0.764366	0.596768	-0.012487
56220	0	-1.841110	-0.182081	9.809831	-0.018434	-0.001826	0.098094	0.769002	0.575032	-0.015510
56221	0	-1.828359	-0.176676	9.711207	-0.018311	-0.001770	0.097107	0.771055	0.547721	-0.016733
56222	0	-1.848157	-0.194575	9.614373	-0.018501	-0.001947	0.096140	0.770869	0.528582	-0.012622
56223	0	-1.817474	-0.195116	9.552268	-0.018188	-0.001953	0.095520	0.771338	0.516589	-0.012239
56224	0	-1.820698	-0.219302	9.613797	-0.018222	-0.002193	0.096135	0.770106	0.503419	-0.013477
56225	0	-1.787239	-0.201646	9.570512	-0.017883	-0.002014	0.095703	0.765715	0.494966	-0.016282
56226	0	-1.809683	-0.208229	9.540336	-0.018106	-0.002080	0.095402	0.761517	0.489293	-0.024674
56227	0	-1.806220	-0.164566	9.558189	-0.018066	-0.001648	0.095581	0.762088	0.488687	-0.019886
56228	0	-1.805953	-0.151890	9.552070	-0.018058	-0.001522	0.095521	0.764112	0.495352	-0.021322
56229	0	-1.807234	-0.177054	9.545785	-0.018066	-0.001770	0.095459	0.761574	0.507040	-0.021422
56230	0	-1.833929	-0.189387	9.618543	-0.018323	-0.001894	0.096189	0.759816	0.531093	-0.021664
56231	0	-1.850675	-0.188880	9.686036	-0.018494	-0.001892	0.096863	0.761546	0.551091	-0.016995
56232	0	-1.835836	-0.188254	9.758560	-0.018337	-0.001886	0.097589	0.763853	0.580389	-0.012202
56233	0	-1.851374	-0.200963	9.887329	-0.018494	-0.002014	0.098877	0.767185	0.608321	-0.014199
56234	0	-1.856019	-0.175998	9.929183	-0.018535	-0.001761	0.099297	0.767105	0.642500	-0.017316
56235	0	-1.864070	-0.183016	10.058133	-0.018616	-0.001831	0.100586	0.766411	0.675701	-0.019435
56236	0	-1.886905	-0.189132	10.051167	-0.018849	-0.001891	0.100515	0.764525	0.702910	-0.023602
56237	0	-1.918482	-0.213686	10.107045	-0.019165	-0.002136	0.101074	0.761877	0.729988	-0.022942
56238	0	-1.904466	-0.201510	10.161168	-0.019022	-0.002016	0.101616	0.761052	0.760252	-0.023038
56239	0	-1.887669	-0.183522	10.235278	-0.018860	-0.001831	0.102356	0.754722	0.783877	-0.026953
56240	0	-1.915289	-0.202034	10.350631	-0.019138	-0.002023	0.103509	0.755053	0.804483	-0.018529
56241	0	-1.929120	-0.207569	10.388107	-0.019287	-0.002075	0.103882	0.752525	0.813670	-0.018108
56242	0	-1.930030	-0.176816	10.326878	-0.019296	-0.001772	0.103270	0.754491	0.823381	-0.011565
56243	0	-1.952656	-0.195168	10.430999	-0.019531	-0.001953	0.104309	0.754205	0.822989	-0.013831
56244	0	-1.933180	-0.182377	10.400638	-0.019340	-0.001828	0.104005	0.757187	0.819218	-0.015321
56245	0	-1.939737	-0.195082	10.400615	-0.019409	-0.001953	0.104004	0.757832	0.810977	-0.018452
56246	0	-1.918543	-0.163848	10.352282	-0.019203	-0.001644	0.103519	0.762091	0.796066	-0.018913
56247	0	-1.901787	-0.145936	10.333722	-0.019043	-0.001465	0.103333	0.766133	0.772966	-0.020369
56248	0	-1.902679	-0.163376	10.255283	-0.019054	-0.001637	0.102548	0.768494	0.746954	-0.026353
56249	0	-1.895595	-0.194871	10.162847	-0.018982	-0.001953	0.101624	0.771826	0.722599	-0.032518
56250	0	-1.890397	-0.169898	10.078357	-0.018930	-0.001700	0.100779	0.771296	0.697194	-0.028201
56251	0	-1.871219	-0.188936	10.071282	-0.018738	-0.001892	0.100708	0.772327	0.672797	-0.026296
56252	0	-1.865987	-0.200815	10.017336	-0.018687	-0.002009	0.100168	0.771996	0.646369	-0.029390
56253	0	-1.834207	-0.201188	9.949280	-0.018372	-0.002014	0.099487	0.772656	0.617188	-0.028116
56254	0	-1.816383	-0.170479	9.791600	-0.018191	-0.001705	0.097911	0.771357	0.589905	-0.032465
56255	0	-1.840989	-0.183110	9.790467	-0.018433	-0.001831	0.097900	0.769528	0.568205	-0.037310
56256	0	-1.836408	-0.206829	9.711922	-0.018388	-0.002076	0.097115	0.776797	0.545092	-0.040492
56257	0	-1.835158	-0.201040	9.637840	-0.018372	-0.002014	0.096375	0.778843	0.525963	-0.033088
56258	0	-1.801618	-0.193870	9.583412	-0.018027	-0.001946	0.095832	0.785984	0.517498	-0.032923
56259	0	-1.780961	-0.152109	9.576659	-0.017822	-0.001526	0.095764	0.789585	0.507181	-0.033578
56260	0	-1.791676	-0.175648	9.564747	-0.017920	-0.001761	0.095647	0.793654	0.508814	-0.036964
56261	0	-1.806574	-0.195085	9.558123	-0.018066	-0.001953	0.095581	0.794490	0.512962	-0.039726
56262	0	-1.818830	-0.169937	9.509273	-0.018188	-0.001705	0.095093	0.799231	0.518727	-0.036869
56263	0	-1.801496	-0.170882	9.594547	-0.018005	-0.001709	0.095947	0.797503	0.535128	-0.038176
56264	0	-1.827986	-0.189031	9.624670	-0.018270	-0.001892	0.096249	0.797461	0.552280	-0.035917
56265	0	-1.826403	-0.189218	9.679902	-0.018250	-0.001892	0.096802	0.795264	0.574368	-0.035551
56266	0	-1.835846	-0.182747	9.703679	-0.018340	-0.001832	0.097040	0.798465	0.600949	-0.034047
56267	0	-1.826679	-0.183075	9.795821	-0.018250	-0.001831	0.097961	0.796822	0.626124	-0.033629
56268	0	-1.854925	-0.176348	9.831725	-0.018529	-0.001770	0.098321	0.802148	0.654679	-0.030459
56269	0	-1.881612	-0.189182	9.978923	-0.018799	-0.001892	0.099792	0.800220	0.679411	-0.027106
56270	0	-1.861308	-0.164281	10.020885	-0.018590	-0.001648	0.100213	0.804079	0.710858	-0.028096
56271	0	-1.900124	-0.152338	10.094856	-0.018982	-0.001526	0.100952	0.805060	0.737852	-0.032482
56272	0	-1.873805	-0.188614	10.112354	-0.018716	-0.001887	0.101128	0.804320	0.767982	-0.031361
56273	0	-1.912004	-0.189214	10.216985	-0.019104	-0.001892	0.102173	0.802372	0.791043	-0.034247
56274	0	-1.908970	-0.182775	10.265187	-0.019075	-0.001832	0.102654	0.805024	0.812026	-0.036725
56275	0	-1.935688	-0.189546	10.314771	-0.019348	-0.001892	0.103149	0.799346	0.826778	-0.037495
56276	0	-1.894406	-0.171397	10.357197	-0.018939	-0.001717	0.103573	0.800200	0.837388	-0.039474
56277	0	-1.916637	-0.176602	10.375959	-0.019165	-0.001770	0.103760	0.802419	0.843828	-0.037662
56278	0	-1.928490	-0.212291	10.388194	-0.019290	-0.002129	0.103881	0.806390	0.843162	-0.034629
56279	0	-1.933794	-0.182431	10.321248	-0.019348	-0.001831	0.103210	0.812006	0.837007	-0.042244
56280	0	-1.907104	-0.194027	10.321665	-0.019084	-0.001940	0.103214	0.809244	0.827604	-0.038803
56281	0	-1.915332	-0.188777	10.357891	-0.019165	-0.001892	0.103577	0.811832	0.819651	-0.038472
56282	0	-1.900062	-0.175805	10.327894	-0.019020	-0.001761	0.103275	0.813389	0.803060	-0.036526
56283	0	-1.902357	-0.164790	10.242060	-0.019043	-0.001648	0.102417	0.811258	0.786357	-0.033582
56284	0	-1.904087	-0.200931	10.151293	-0.019066	-0.002014	0.101508	0.814665	0.763254	-0.035728
56285	0	-1.889485	-0.201006	10.059092	-0.018921	-0.002014	0.100586	0.817399	0.738753	-0.039242
56286	0	-1.853735	-0.182226	9.980704	-0.018564	-0.001823	0.099802	0.816790	0.713048	-0.042747
56287	0	-1.883145	-0.200906	9.955382	-0.018860	-0.002014	0.099548	0.820626	0.685495	-0.045801
56288	0	-1.871616	-0.170021	9.950275	-0.018743	-0.001699	0.099498	0.817793	0.660238	-0.048477
56289	0	-1.871401	-0.207550	9.784390	-0.018738	-0.002075	0.097839	0.815350	0.637490	-0.049058
56290	0	-1.842269	-0.201545	9.718114	-0.018447	-0.002015	0.097177	0.812736	0.613967	-0.046802
56291	0	-1.823000	-0.201215	9.686651	-0.018250	-0.002014	0.096863	0.813085	0.596066	-0.049753
56292	0	-1.838029	-0.207102	9.632287	-0.018394	-0.002071	0.096320	0.811524	0.584404	-0.052649
56293	0	-1.811834	-0.182957	9.607108	-0.018127	-0.001831	0.096069	0.811307	0.578767	-0.056251
56294	0	-1.809893	-0.195092	9.564690	-0.018109	-0.001950	0.095645	0.808388	0.571472	-0.055832
56295	0	-1.793536	-0.170639	9.546072	-0.017944	-0.001709	0.095459	0.809232	0.565821	-0.055548
56296	0	-1.780109	-0.194553	9.613386	-0.017804	-0.001948	0.096133	0.810542	0.567411	-0.056342
56297	0	-1.776713	-0.170906	9.643446	-0.017761	-0.001709	0.096436	0.808623	0.579760	-0.066318
56298	0	-1.771908	-0.201492	9.600425	-0.017713	-0.002015	0.096005	0.806729	0.592709	-0.065427
56299	0	-1.801571	-0.194876	9.631163	-0.018005	-0.001953	0.096313	0.809871	0.610285	-0.068377
56300	0	-1.804300	-0.182099	9.673383	-0.018026	-0.001822	0.096737	0.809293	0.635140	-0.065091
56301	0	-1.845179	-0.177174	9.667600	-0.018433	-0.001770	0.096680	0.805448	0.663233	-0.069085
56302	0	-1.836690	-0.201366	9.831687	-0.018350	-0.002018	0.098320	0.808266	0.688571	-0.069380
56303	0	-1.844784	-0.176774	9.869104	-0.018433	-0.001770	0.098694	0.808472	0.711362	-0.064767
56304	0	-1.872777	-0.176350	9.966107	-0.018708	-0.001766	0.099665	0.809508	0.739126	-0.064823
56305	0	-1.875551	-0.170592	10.039958	-0.018738	-0.001709	0.100403	0.810812	0.764599	-0.066652
56306	0	-1.879764	-0.176193	10.118527	-0.018774	-0.001764	0.101190	0.811095	0.796487	-0.062885
56307	0	-1.899555	-0.194881	10.119382	-0.018982	-0.001953	0.101196	0.813742	0.817157	-0.062939
56308	0	-1.890169	-0.188442	10.149309	-0.018888	-0.001884	0.101496	0.810435	0.838357	-0.060934
56309	0	-1.924344	-0.177254	10.277991	-0.019226	-0.001770	0.102783	0.805393	0.862952	-0.059049
56310	0	-1.902838	-0.214176	10.265239	-0.019017	-0.002142	0.102654	0.803444	0.880696	-0.062719
56311	0	-1.929582	-0.207642	10.314776	-0.019287	-0.002075	0.103149	0.800038	0.895723	-0.066697
56312	0	-1.924643	-0.207640	10.345039	-0.019244	-0.002078	0.103451	0.799491	0.903385	-0.062692
56313	0	-1.934620	-0.207341	10.394327	-0.019348	-0.002075	0.103943	0.799407	0.906621	-0.065145
56314	0	-1.921667	-0.201150	10.369976	-0.019222	-0.002011	0.103699	0.796855	0.905663	-0.062800
56315	0	-1.933993	-0.207628	10.339507	-0.019348	-0.002075	0.103394	0.793546	0.901901	-0.064365
56316	0	-1.907309	-0.171606	10.278872	-0.019088	-0.001712	0.102786	0.786689	0.890802	-0.063980
56317	0	-1.939166	-0.171016	10.260339	-0.019409	-0.001709	0.102600	0.783182	0.876543	-0.062939
56318	0	-1.929292	-0.183435	10.254871	-0.019314	-0.001834	0.102545	0.780405	0.858462	-0.062466
56319	0	-1.883515	-0.177273	10.162807	-0.018860	-0.001770	0.101624	0.775189	0.835919	-0.064910
56320	0	-1.878904	-0.171557	10.120898	-0.018811	-0.001715	0.101205	0.771972	0.816107	-0.066404
56321	0	-1.877000	-0.176704	10.010312	-0.018799	-0.001770	0.100098	0.772833	0.788291	-0.062665
56322	0	-1.846885	-0.182303	9.968625	-0.018497	-0.001825	0.099681	0.772956	0.760586	-0.057583
56323	0	-1.828575	-0.183452	9.851528	-0.018311	-0.001831	0.098511	0.767022	0.737219	-0.063764
56324	0	-1.841817	-0.202137	9.803592	-0.018444	-0.002022	0.098031	0.765559	0.712436	-0.068076
56325	0	-1.829018	-0.170631	9.753805	-0.018311	-0.001709	0.097534	0.766443	0.693863	-0.069847
56326	0	-1.806616	-0.170313	9.693448	-0.018087	-0.001704	0.096931	0.765392	0.674078	-0.069754
56327	0	-1.811167	-0.189119	9.656059	-0.018127	-0.001892	0.096558	0.764289	0.660763	-0.070395
56328	0	-1.814111	-0.201093	9.711567	-0.018157	-0.002013	0.097113	0.764615	0.647330	-0.069689
56329	0	-1.818161	-0.188784	9.631486	-0.018188	-0.001892	0.096313	0.767300	0.644502	-0.066322
56330	0	-1.822975	-0.182163	9.564525	-0.018236	-0.001823	0.095644	0.767271	0.642254	-0.068238
56331	0	-1.794213	-0.140335	9.619182	-0.017944	-0.001404	0.096191	0.765593	0.645040	-0.072607
56332	0	-1.799851	-0.171011	9.625299	-0.018002	-0.001709	0.096252	0.762124	0.646858	-0.079342
56333	0	-1.831994	-0.182468	9.667803	-0.018311	-0.001831	0.096680	0.767040	0.663267	-0.071458
56334	0	-1.827646	-0.181921	9.710163	-0.018269	-0.001819	0.097103	0.764444	0.678117	-0.076177
56335	0	-1.814333	-0.183288	9.716497	-0.018127	-0.001831	0.097168	0.760534	0.702509	-0.086572
56336	0	-1.835554	-0.177584	9.807443	-0.018343	-0.001774	0.098077	0.755821	0.722554	-0.081819
56337	0	-1.826828	-0.177222	9.826308	-0.018250	-0.001770	0.098267	0.751243	0.749984	-0.088226
56338	0	-1.842590	-0.164938	9.850015	-0.018410	-0.001653	0.098503	0.752762	0.774212	-0.086306
56339	0	-1.869586	-0.201364	9.954477	-0.018677	-0.002014	0.099548	0.751033	0.801616	-0.085511
56340	0	-1.867228	-0.213582	9.990347	-0.018654	-0.002135	0.099907	0.748326	0.828289	-0.089294
56341	0	-1.894142	-0.201303	10.082625	-0.018921	-0.002014	0.100830	0.747190	0.857003	-0.085733
56342	0	-1.879392	-0.195005	10.173538	-0.018780	-0.001951	0.101738	0.746208	0.878421	-0.087296
56343	0	-1.917635	-0.207362	10.174351	-0.019165	-0.002075	0.101746	0.745789	0.896690	-0.090586
56344	0	-1.888846	-0.201277	10.198389	-0.018883	-0.002011	0.101985	0.741942	0.908611	-0.091804
56345	0	-1.911388	-0.195352	10.253721	-0.019104	-0.001953	0.102539	0.739223	0.925125	-0.094207
56346	0	-1.925074	-0.165344	10.290052	-0.019246	-0.001649	0.102901	0.731852	0.935720	-0.093038
56347	0	-1.953295	-0.212893	10.308821	-0.019531	-0.002136	0.103088	0.737524	0.943061	-0.091954
56348	0	-1.947101	-0.218176	10.290492	-0.019474	-0.002183	0.102904	0.736490	0.945157	-0.091595
56349	0	-1.915725	-0.201527	10.345601	-0.019165	-0.002014	0.103455	0.732943	0.942005	-0.089685
56350	0	-1.920054	-0.207942	10.315321	-0.019211	-0.002078	0.103151	0.729264	0.936159	-0.096077
56351	0	-1.897065	-0.219381	10.284640	-0.018982	-0.002197	0.102844	0.730770	0.929083	-0.092456
56352	0	-1.888778	-0.213279	10.291108	-0.018899	-0.002130	0.102909	0.724890	0.922121	-0.093436
56353	0	-1.877481	-0.207512	10.199417	-0.018799	-0.002075	0.101990	0.722646	0.900628	-0.093988
56354	0	-1.878731	-0.200989	10.102648	-0.018812	-0.002014	0.101022	0.725184	0.877950	-0.095939
56355	0	-1.877514	-0.188967	10.077351	-0.018799	-0.001892	0.100769	0.725446	0.856446	-0.092188
56356	0	-1.872577	-0.213187	10.029426	-0.018752	-0.002131	0.100289	0.723021	0.832066	-0.102878
56357	0	-1.835048	-0.152089	9.924715	-0.018372	-0.001526	0.099243	0.726382	0.813211	-0.101186
56358	0	-1.873321	-0.193880	9.870606	-0.018757	-0.001944	0.098701	0.729360	0.791178	-0.098447
56359	0	-1.846936	-0.176772	9.851534	-0.018494	-0.001770	0.098511	0.729556	0.768387	-0.095768
56360	0	-1.842351	-0.188802	9.821819	-0.018445	-0.001888	0.098214	0.727397	0.748762	-0.089828
56361	0	-1.835418	-0.158638	9.747643	-0.018372	-0.001587	0.097473	0.725774	0.733882	-0.093747
56362	0	-1.813821	-0.194968	9.729878	-0.018154	-0.001952	0.097296	0.726282	0.720635	-0.096593
56363	0	-1.811501	-0.207545	9.601064	-0.018127	-0.002075	0.096008	0.723845	0.711451	-0.098400
56364	0	-1.827311	-0.188806	9.613669	-0.018286	-0.001893	0.096134	0.727383	0.701953	-0.105730
56365	0	-1.806136	-0.194806	9.613142	-0.018066	-0.001953	0.096130	0.731063	0.701531	-0.111327
56366	0	-1.823876	-0.212628	9.570527	-0.018240	-0.002127	0.095705	0.729280	0.705694	-0.113669
56367	0	-1.801023	-0.207747	9.631252	-0.018005	-0.002075	0.096313	0.724275	0.717072	-0.117570
56368	0	-1.801844	-0.213933	9.612784	-0.018015	-0.002141	0.096128	0.724262	0.727069	-0.122751
56369	0	-1.788866	-0.201674	9.710589	-0.017883	-0.002014	0.097107	0.718640	0.738854	-0.119802
56370	0	-1.796534	-0.195981	9.746850	-0.017956	-0.001959	0.097470	0.715432	0.755836	-0.123505
56371	0	-1.826229	-0.176330	9.783709	-0.018250	-0.001770	0.097839	0.720833	0.776404	-0.121682
56372	0	-1.828776	-0.181454	9.801542	-0.018275	-0.001818	0.098018	0.722214	0.796666	-0.125992
56373	0	-1.875823	-0.165272	9.838470	-0.018738	-0.001648	0.098389	0.714040	0.825949	-0.122219
56374	0	-1.861006	-0.165988	9.898790	-0.018597	-0.001658	0.098990	0.710002	0.847084	-0.126335
56375	0	-1.881731	-0.165001	10.046037	-0.018799	-0.001648	0.100464	0.705333	0.873794	-0.128129
56376	0	-1.854902	-0.183687	10.020872	-0.018531	-0.001836	0.100212	0.701700	0.900167	-0.127403
56377	0	-1.893643	-0.201556	10.107128	-0.018921	-0.002014	0.101074	0.697692	0.923373	-0.125832
56378	0	-1.902880	-0.183265	10.198022	-0.019013	-0.001834	0.101983	0.696624	0.946259	-0.125091
56379	0	-1.893190	-0.176564	10.168260	-0.018921	-0.001770	0.101685	0.698991	0.964229	-0.124488
56380	0	-1.913869	-0.182286	10.271519	-0.019127	-0.001822	0.102717	0.696024	0.982954	-0.120333
56381	0	-1.929190	-0.195202	10.272129	-0.019287	-0.001953	0.102722	0.694869	0.993946	-0.119954
56382	0	-1.929652	-0.188934	10.265926	-0.019297	-0.001890	0.102659	0.693470	0.999483	-0.120293
56383	0	-1.965190	-0.182896	10.266144	-0.019653	-0.001831	0.102661	0.693248	1.003484	-0.120767
56384	0	-1.927958	-0.176824	10.315025	-0.019284	-0.001766	0.103149	0.688755	1.004013	-0.124200
56385	0	-1.915806	-0.170552	10.302870	-0.019165	-0.001709	0.103027	0.690200	1.001911	-0.123829
56386	0	-1.907668	-0.176328	10.260461	-0.019091	-0.001763	0.102602	0.687537	0.991784	-0.114687
56387	0	-1.902617	-0.170423	10.260329	-0.019043	-0.001709	0.102600	0.690602	0.978777	-0.115646
56388	0	-1.892849	-0.157726	10.187714	-0.018949	-0.001578	0.101873	0.689582	0.961944	-0.118725
56389	0	-1.908433	-0.194522	10.168842	-0.019104	-0.001953	0.101685	0.695987	0.945434	-0.119650
56390	0	-1.886474	-0.193904	10.065700	-0.018883	-0.001938	0.100654	0.692166	0.930539	-0.115887
56391	0	-1.865071	-0.201685	10.077381	-0.018677	-0.002014	0.100769	0.686758	0.906591	-0.116337
56392	0	-1.853833	-0.195803	9.974486	-0.018564	-0.001959	0.099740	0.685380	0.882552	-0.119524
56393	0	-1.865203	-0.194673	9.857659	-0.018677	-0.001953	0.098572	0.690359	0.859499	-0.120375
56394	0	-1.866466	-0.218436	9.785358	-0.018689	-0.002185	0.097849	0.688692	0.836565	-0.121590
56395	0	-1.841931	-0.182838	9.759778	-0.018433	-0.001831	0.097595	0.689382	0.826629	-0.121068
56396	0	-1.832748	-0.176616	9.717619	-0.018346	-0.001765	0.097173	0.685956	0.810690	-0.122128
56397	0	-1.823362	-0.189225	9.759818	-0.018250	-0.001892	0.097595	0.683316	0.797704	-0.125017
56398	0	-1.826602	-0.194689	9.681009	-0.018279	-0.001954	0.096807	0.689181	0.787895	-0.126993
56399	0	-1.830172	-0.182689	9.716971	-0.018311	-0.001831	0.097168	0.691757	0.783253	-0.134898
56400	0	-1.846918	-0.188040	9.631782	-0.018476	-0.001884	0.096316	0.694627	0.780516	-0.149748
56401	0	-1.830400	-0.189134	9.613163	-0.018311	-0.001892	0.096130	0.693200	0.778485	-0.146728
56402	0	-1.817926	-0.158348	9.637586	-0.018176	-0.001586	0.096376	0.693832	0.788061	-0.150906
56403	0	-1.819559	-0.189004	9.655632	-0.018188	-0.001892	0.096558	0.693739	0.802203	-0.147615
56404	0	-1.833315	-0.206632	9.698054	-0.018325	-0.002071	0.096982	0.697308	0.817799	-0.150850
56405	0	-1.826148	-0.170696	9.747094	-0.018250	-0.001709	0.097473	0.697299	0.837656	-0.153699
56406	0	-1.847061	-0.169928	9.801531	-0.018457	-0.001705	0.098018	0.701929	0.858953	-0.153996
56407	0	-1.850363	-0.194756	9.850898	-0.018494	-0.001953	0.098511	0.705596	0.876163	-0.153237
56408	0	-1.828479	-0.188112	9.893137	-0.018270	-0.001882	0.098934	0.703809	0.899634	-0.153841
56409	0	-1.851314	-0.152280	9.984995	-0.018494	-0.001526	0.099854	0.704963	0.927814	-0.156316
56410	0	-1.885601	-0.182155	9.990358	-0.018838	-0.001825	0.099907	0.706898	0.954363	-0.162332
56411	0	-1.875024	-0.164458	10.094989	-0.018738	-0.001648	0.100952	0.708159	0.974220	-0.160662
56412	0	-1.907915	-0.175967	10.143358	-0.019068	-0.001763	0.101436	0.709927	0.992909	-0.166939
56413	0	-1.899636	-0.164224	10.186508	-0.018982	-0.001648	0.101868	0.714002	1.015001	-0.175627
56414	0	-1.908045	-0.169929	10.253186	-0.019073	-0.001698	0.102533	0.711005	1.029774	-0.180923
56415	0	-1.929341	-0.176702	10.247689	-0.019287	-0.001770	0.102478	0.712028	1.042674	-0.182572
56416	0	-1.893831	-0.163794	10.351209	-0.018934	-0.001642	0.103513	0.714247	1.052929	-0.180308
56417	0	-1.928635	-0.201180	10.314960	-0.019287	-0.002014	0.103149	0.714316	1.057824	-0.177457
56418	0	-1.904111	-0.213128	10.321064	-0.019042	-0.002132	0.103210	0.713138	1.062617	-0.173056
56419	0	-1.915961	-0.206746	10.327265	-0.019165	-0.002075	0.103271	0.719244	1.062415	-0.180163
56420	0	-1.902529	-0.169148	10.333579	-0.019032	-0.001694	0.103334	0.719241	1.060221	-0.180727
56421	0	-1.927155	-0.188701	10.284725	-0.019287	-0.001892	0.102844	0.722293	1.048622	-0.178179
56422	0	-1.906065	-0.163705	10.236409	-0.019073	-0.001638	0.102362	0.721194	1.039961	-0.173346
56423	0	-1.883969	-0.182584	10.223770	-0.018860	-0.001831	0.102234	0.724508	1.023133	-0.175116
56424	0	-1.892422	-0.181817	10.114625	-0.018942	-0.001822	0.101143	0.725566	1.008792	-0.173851
56425	0	-1.908054	-0.164911	10.126173	-0.019104	-0.001648	0.101257	0.721826	0.988028	-0.173916
56426	0	-1.885389	-0.165047	10.041541	-0.018875	-0.001651	0.100411	0.719684	0.969562	-0.177036
56427	0	-1.878106	-0.194711	9.936871	-0.018799	-0.001953	0.099365	0.724262	0.954971	-0.189323
56428	0	-1.850016	-0.151212	9.919243	-0.018519	-0.001514	0.099189	0.724249	0.938454	-0.182939
56429	0	-1.847376	-0.158276	9.888074	-0.018494	-0.001587	0.098877	0.726567	0.921211	-0.183287
56430	0	-1.849619	-0.200632	9.791074	-0.018516	-0.002007	0.097907	0.724300	0.904286	-0.182821
56431	0	-1.866075	-0.189170	9.796449	-0.018677	-0.001892	0.097961	0.722427	0.891439	-0.189629
56432	0	-1.850557	-0.182822	9.723814	-0.018523	-0.001831	0.097235	0.723360	0.876518	-0.194164
56433	0	-1.836359	-0.189070	9.662020	-0.018372	-0.001892	0.096619	0.722426	0.872828	-0.190415
56434	0	-1.847241	-0.201229	9.662266	-0.018478	-0.002012	0.096622	0.719882	0.871552	-0.185793
56435	0	-1.836640	-0.183248	9.686375	-0.018372	-0.001831	0.096863	0.716089	0.871423	-0.192765
56436	0	-1.817577	-0.176644	9.637600	-0.018178	-0.001773	0.096375	0.721222	0.874658	-0.192476
56437	0	-1.831403	-0.164984	9.704521	-0.018311	-0.001648	0.097046	0.716305	0.884522	-0.188325
56438	0	-1.820258	-0.165116	9.716486	-0.018196	-0.001652	0.097166	0.714577	0.898036	-0.192165
56439	0	-1.850347	-0.188621	9.777658	-0.018494	-0.001892	0.097778	0.718820	0.915367	-0.189949
56440	0	-1.840073	-0.187428	9.740670	-0.018392	-0.001881	0.097408	0.723717	0.931953	-0.195134
56441	0	-1.850757	-0.188805	9.795888	-0.018494	-0.001892	0.097961	0.725918	0.954109	-0.193352
56442	0	-1.841494	-0.194830	9.880739	-0.018400	-0.001945	0.098810	0.720082	0.977004	-0.189939
56443	0	-1.875602	-0.182732	9.923979	-0.018738	-0.001831	0.099243	0.721960	1.003979	-0.184869
56444	0	-1.885053	-0.200657	9.959902	-0.018836	-0.002007	0.099602	0.720303	1.026441	-0.178513
56445	0	-1.868262	-0.182605	10.003562	-0.018677	-0.001831	0.100037	0.723368	1.038982	-0.178921
56446	0	-1.876066	-0.181856	10.058118	-0.018750	-0.001822	0.100583	0.724448	1.056922	-0.184192
56447	0	-1.899797	-0.176722	10.137644	-0.018982	-0.001770	0.101379	0.724834	1.080810	-0.180672
56448	0	-1.926948	-0.182402	10.112653	-0.019258	-0.001826	0.101129	0.724906	1.099165	-0.180878
56449	0	-1.929378	-0.201220	10.192749	-0.019287	-0.002014	0.101929	0.724675	1.112605	-0.177345
56450	0	-1.918436	-0.164129	10.265720	-0.019178	-0.001644	0.102658	0.725024	1.125025	-0.175078
56451	0	-1.928960	-0.182865	10.278278	-0.019287	-0.001831	0.102783	0.725034	1.133632	-0.166832
56452	0	-1.923428	-0.200757	10.272061	-0.019231	-0.002009	0.102721	0.724519	1.143359	-0.168566
56453	0	-1.922463	-0.182685	10.266148	-0.019226	-0.001831	0.102661	0.726585	1.147617	-0.168964
56454	0	-1.940015	-0.176123	10.241818	-0.019406	-0.001762	0.102417	0.725092	1.146494	-0.164779
56455	0	-1.928134	-0.194623	10.296752	-0.019287	-0.001953	0.102966	0.730132	1.145961	-0.169281
56456	0	-1.926568	-0.212165	10.284804	-0.019276	-0.002123	0.102846	0.728943	1.140726	-0.174875
56457	0	-1.927083	-0.189148	10.235904	-0.019287	-0.001892	0.102356	0.727060	1.128386	-0.180433
56458	0	-1.893234	-0.189211	10.230381	-0.018950	-0.001891	0.102301	0.723450	1.115053	-0.174167
56459	0	-1.895825	-0.176598	10.077357	-0.018982	-0.001770	0.100769	0.725323	1.093956	-0.170827
56460	0	-1.897541	-0.182060	10.108659	-0.018995	-0.001823	0.101083	0.726041	1.077380	-0.180446
56461	0	-1.871606	-0.152440	10.022381	-0.018738	-0.001526	0.100220	0.725326	1.058506	-0.182516
56462	0	-1.855023	-0.176483	9.925506	-0.018573	-0.001767	0.099251	0.725605	1.038429	-0.178532
56463	0	-1.871781	-0.188908	9.949112	-0.018738	-0.001892	0.099487	0.726411	1.021277	-0.172120
56464	0	-1.843305	-0.176201	9.809426	-0.018455	-0.001764	0.098090	0.726496	1.002059	-0.167659
56465	0	-1.865976	-0.195821	9.814766	-0.018677	-0.001953	0.098145	0.717694	0.987930	-0.159129
56466	0	-1.875353	-0.190444	9.784733	-0.018765	-0.001903	0.097845	0.712961	0.979874	-0.165448
56467	0	-1.835976	-0.171098	9.747534	-0.018372	-0.001709	0.097473	0.708154	0.971940	-0.171524
56468	0	-1.858422	-0.207821	9.680726	-0.018593	-0.002080	0.096806	0.707498	0.967600	-0.173385
56469	0	-1.824104	-0.183249	9.680333	-0.018250	-0.001831	0.096802	0.703483	0.963618	-0.171463
56470	0	-1.829215	-0.164978	9.649987	-0.018294	-0.001651	0.096499	0.702361	0.967069	-0.164066
56471	0	-1.830837	-0.189125	9.643598	-0.018311	-0.001892	0.096436	0.701002	0.970532	-0.165722
56472	0	-1.843129	-0.188962	9.735063	-0.018429	-0.001891	0.097351	0.700278	0.979460	-0.177037
56473	0	-1.850003	-0.170785	9.741092	-0.018494	-0.001709	0.097412	0.699151	0.992976	-0.178698
56474	0	-1.875533	-0.194954	9.753055	-0.018751	-0.001951	0.097531	0.698846	1.004012	-0.188951
56475	0	-1.850230	-0.177305	9.832596	-0.018494	-0.001770	0.098328	0.693022	1.020169	-0.194428
56476	0	-1.851921	-0.159698	9.807804	-0.018511	-0.001594	0.098080	0.686637	1.035988	-0.201226
56477	0	-1.856674	-0.177162	9.863052	-0.018555	-0.001770	0.098633	0.682472	1.056086	-0.204370
56478	0	-1.883649	-0.176983	9.948017	-0.018824	-0.001774	0.099483	0.684570	1.076941	-0.201785
56479	0	-1.869171	-0.170915	9.972864	-0.018677	-0.001709	0.099731	0.681741	1.100066	-0.195236
56480	0	-1.847440	-0.146346	9.996782	-0.018463	-0.001466	0.099970	0.681779	1.118936	-0.189765
56481	0	-1.862818	-0.170505	10.119406	-0.018616	-0.001709	0.101196	0.683608	1.139021	-0.195471
56482	0	-1.914108	-0.237288	10.125041	-0.019130	-0.002373	0.101253	0.681019	1.157914	-0.196539
56483	0	-1.886895	-0.195131	10.168292	-0.018860	-0.001953	0.101685	0.680293	1.174037	-0.190060
56484	0	-1.894612	-0.213797	10.192348	-0.018939	-0.002133	0.101925	0.672797	1.188122	-0.191315
56485	0	-1.910917	-0.182897	10.186674	-0.019104	-0.001831	0.101868	0.672510	1.199897	-0.192996
56486	0	-1.935854	-0.182580	10.198693	-0.019359	-0.001827	0.101987	0.671542	1.205776	-0.193146
56487	0	-1.934694	-0.207656	10.241719	-0.019348	-0.002075	0.102417	0.667524	1.210458	-0.192922
56488	0	-1.921804	-0.177288	10.186885	-0.019224	-0.001774	0.101868	0.666017	1.209567	-0.194748
56489	0	-1.916199	-0.189138	10.272275	-0.019165	-0.001892	0.102722	0.664241	1.212172	-0.194805
56490	0	-1.909051	-0.188720	10.241947	-0.019098	-0.001891	0.102418	0.665909	1.209408	-0.187081
56491	0	-1.927865	-0.177002	10.199135	-0.019287	-0.001770	0.101990	0.663339	1.205899	-0.194805
56492	0	-1.901568	-0.195275	10.144539	-0.019027	-0.001954	0.101443	0.662391	1.199459	-0.205689
56493	0	-1.908619	-0.177360	10.205405	-0.019104	-0.001770	0.102051	0.655862	1.185453	-0.208160
56494	0	-1.899138	-0.177941	10.108298	-0.019008	-0.001778	0.101080	0.651635	1.173122	-0.215039
56495	0	-1.890201	-0.201666	10.004014	-0.018921	-0.002014	0.100037	0.645965	1.157343	-0.212647
56496	0	-1.880234	-0.195870	9.992506	-0.018823	-0.001959	0.099921	0.643383	1.139936	-0.206812
56497	0	-1.859883	-0.170806	9.942945	-0.018616	-0.001709	0.099426	0.641610	1.126357	-0.211532
56498	0	-1.862543	-0.195017	9.882507	-0.018643	-0.001952	0.098822	0.641456	1.111607	-0.206890
56499	0	-1.829706	-0.164693	9.857430	-0.018311	-0.001648	0.098572	0.640182	1.102003	-0.216107
56500	0	-1.869441	-0.194883	9.851872	-0.018711	-0.001951	0.098516	0.640225	1.088549	-0.214995
56501	0	-1.841736	-0.195530	9.820839	-0.018433	-0.001953	0.098206	0.635111	1.076746	-0.224705
56502	0	-1.821052	-0.183470	9.772383	-0.018220	-0.001836	0.097722	0.633607	1.071586	-0.218543
56503	0	-1.848626	-0.177023	9.790178	-0.018494	-0.001770	0.097900	0.630828	1.068965	-0.212450
56504	0	-1.853695	-0.201572	9.765880	-0.018540	-0.002015	0.097658	0.627489	1.070932	-0.213329
56505	0	-1.843012	-0.201657	9.802288	-0.018433	-0.002014	0.098022	0.622043	1.073991	-0.215493
56506	0	-1.824652	-0.165550	9.728968	-0.018245	-0.001654	0.097290	0.617276	1.082081	-0.215625
56507	0	-1.843676	-0.206701	9.735046	-0.018433	-0.002075	0.097351	0.624322	1.093043	-0.219357
56508	0	-1.826173	-0.181403	9.710436	-0.018258	-0.001815	0.097105	0.622595	1.103324	-0.221902
56509	0	-1.843863	-0.146524	9.802132	-0.018433	-0.001465	0.098022	0.619748	1.116471	-0.224562
56510	0	-1.851307	-0.189180	9.832348	-0.018506	-0.001893	0.098325	0.618623	1.130698	-0.222557
56511	0	-1.819564	-0.170617	9.820429	-0.018188	-0.001709	0.098206	0.619422	1.145160	-0.230283
56512	0	-1.838943	-0.188533	9.948400	-0.018387	-0.001887	0.099484	0.619011	1.154133	-0.234614
56513	0	-1.856462	-0.188886	9.899722	-0.018555	-0.001892	0.098999	0.620045	1.171632	-0.233667
56514	0	-1.864919	-0.200530	10.009140	-0.018636	-0.002008	0.100094	0.621262	1.193208	-0.239389
56515	0	-1.874783	-0.195135	10.040099	-0.018738	-0.001953	0.100403	0.620682	1.210713	-0.236483
56516	0	-1.876708	-0.182641	10.082457	-0.018758	-0.001828	0.100826	0.619981	1.227223	-0.236524
56517	0	-1.892993	-0.176906	10.119462	-0.018921	-0.001770	0.101196	0.618297	1.243404	-0.245955
56518	0	-1.906852	-0.195387	10.137413	-0.019061	-0.001951	0.101376	0.612997	1.257978	-0.250370
56519	0	-1.910488	-0.170426	10.156241	-0.019104	-0.001709	0.101562	0.615640	1.264997	-0.256632
56520	0	-1.916476	-0.212779	10.192817	-0.019167	-0.002128	0.101928	0.612750	1.268502	-0.257700
56521	0	-1.940621	-0.201208	10.211242	-0.019409	-0.002014	0.102112	0.612300	1.271133	-0.251512
56522	0	-1.933994	-0.200185	10.223548	-0.019342	-0.002010	0.102235	0.618973	1.274324	-0.246421
56523	0	-1.909978	-0.195334	10.253985	-0.019104	-0.001953	0.102539	0.616166	1.275664	-0.249014
56524	0	-1.908583	-0.207359	10.211462	-0.019095	-0.002076	0.102113	0.616513	1.271004	-0.253239
56525	0	-1.921872	-0.195636	10.205210	-0.019226	-0.001953	0.102051	0.610425	1.268850	-0.253945
56526	0	-1.901672	-0.195979	10.229905	-0.019029	-0.001960	0.102297	0.607910	1.261562	-0.256765
56527	0	-1.902903	-0.195798	10.174812	-0.019043	-0.001953	0.101746	0.600031	1.251978	-0.265631
56528	0	-1.893728	-0.196154	10.096015	-0.018954	-0.001964	0.100957	0.599882	1.238793	-0.261663
56529	0	-1.896095	-0.188851	10.071203	-0.018982	-0.001892	0.100708	0.601161	1.220889	-0.260354
56530	0	-1.879994	-0.206955	10.010882	-0.018819	-0.002069	0.100105	0.597396	1.205286	-0.250862
56531	0	-1.871802	-0.182974	10.004035	-0.018738	-0.001831	0.100037	0.596321	1.188713	-0.260538
56532	0	-1.862330	-0.176519	9.943569	-0.018638	-0.001768	0.099433	0.596879	1.178135	-0.265466
56533	0	-1.884585	-0.195050	9.936794	-0.018860	-0.001953	0.099365	0.597471	1.168136	-0.271882
56534	0	-1.869259	-0.219412	9.857984	-0.018710	-0.002192	0.098577	0.593114	1.153865	-0.274051
56535	0	-1.847961	-0.188877	9.802517	-0.018494	-0.001892	0.098022	0.594128	1.143398	-0.269671
56536	0	-1.839473	-0.163609	9.747995	-0.018405	-0.001642	0.097478	0.598670	1.137438	-0.273490
56537	0	-1.824141	-0.183026	9.814605	-0.018250	-0.001831	0.098145	0.596836	1.133969	-0.267799
56538	0	-1.815820	-0.213243	9.747869	-0.018172	-0.002135	0.097476	0.597815	1.123658	-0.274800
56539	0	-1.805785	-0.188554	9.753589	-0.018066	-0.001892	0.097534	0.603038	1.119796	-0.283230
56540	0	-1.804437	-0.187649	9.686680	-0.018050	-0.001880	0.096866	0.603898	1.118832	-0.276596
56541	0	-1.837159	-0.194871	9.704599	-0.018372	-0.001953	0.097046	0.606637	1.125021	-0.284002
56542	0	-1.825237	-0.206358	9.759474	-0.018250	-0.002067	0.097595	0.607572	1.134472	-0.285008
56543	0	-1.868019	-0.201088	9.759462	-0.018677	-0.002014	0.097595	0.608754	1.144578	-0.276733
56544	0	-1.826729	-0.182747	9.765240	-0.018257	-0.001825	0.097654	0.603868	1.162679	-0.290222
56545	0	-1.850356	-0.188979	9.850893	-0.018494	-0.001892	0.098511	0.603738	1.180205	-0.286166
56546	0	-1.852402	-0.188904	9.856601	-0.018514	-0.001888	0.098568	0.600191	1.198287	-0.290598
56547	0	-1.874430	-0.207004	9.911997	-0.018738	-0.002075	0.099121	0.603462	1.211902	-0.292767
56548	0	-1.857832	-0.175810	9.966567	-0.018568	-0.001760	0.099668	0.603453	1.229766	-0.293278
56549	0	-1.850067	-0.188390	9.991341	-0.018494	-0.001892	0.099915	0.609942	1.243802	-0.285319
56550	0	-1.875867	-0.193182	10.027677	-0.018752	-0.001937	0.100278	0.612860	1.257285	-0.279593
56551	0	-1.893067	-0.189265	10.125549	-0.018921	-0.001892	0.101257	0.609512	1.274379	-0.276208
56552	0	-1.888829	-0.189353	10.088574	-0.018880	-0.001894	0.100887	0.607289	1.289945	-0.282935
56553	0	-1.880627	-0.195197	10.131700	-0.018799	-0.001953	0.101318	0.605917	1.304424	-0.280607
56554	0	-1.881693	-0.213447	10.143704	-0.018814	-0.002134	0.101438	0.603004	1.313646	-0.276165
56555	0	-1.916660	-0.189128	10.266086	-0.019165	-0.001892	0.102661	0.601250	1.321459	-0.266434
56556	0	-1.892247	-0.189036	10.229440	-0.018925	-0.001891	0.102294	0.599445	1.325007	-0.269810
56557	0	-1.904110	-0.164466	10.205118	-0.019043	-0.001648	0.102051	0.600482	1.329001	-0.274506
56558	0	-1.885043	-0.170504	10.254007	-0.018856	-0.001703	0.102539	0.595970	1.328839	-0.277920
56559	0	-1.915893	-0.182523	10.223514	-0.019165	-0.001831	0.102234	0.599682	1.328011	-0.268630
56560	0	-1.889507	-0.187639	10.211629	-0.018909	-0.001881	0.102114	0.601734	1.318991	-0.271200
56561	0	-1.921342	-0.189257	10.150385	-0.019226	-0.001892	0.101501	0.598465	1.310726	-0.258541
56562	0	-1.900359	-0.207402	10.150807	-0.019018	-0.002077	0.101505	0.599397	1.300413	-0.261156
56563	0	-1.890293	-0.183000	10.089450	-0.018921	-0.001831	0.100891	0.597853	1.286031	-0.258150
56564	0	-1.880411	-0.182001	10.029144	-0.018825	-0.001829	0.100287	0.605520	1.268717	-0.258497
56565	0	-1.835379	-0.176810	10.016199	-0.018372	-0.001770	0.100159	0.604840	1.254322	-0.256367
56566	0	-1.874518	-0.151819	9.937544	-0.018764	-0.001522	0.099372	0.606529	1.239180	-0.252291
56567	0	-1.860111	-0.170523	9.906287	-0.018616	-0.001709	0.099060	0.608072	1.228299	-0.253325
56568	0	-1.850706	-0.151725	9.864118	-0.018526	-0.001519	0.098638	0.607715	1.212294	-0.260518
56569	0	-1.847384	-0.188903	9.869762	-0.018494	-0.001892	0.098694	0.608460	1.195292	-0.258427
56570	0	-1.819491	-0.169854	9.797106	-0.018210	-0.001703	0.097968	0.611258	1.183220	-0.258999
56571	0	-1.848032	-0.182665	9.771989	-0.018494	-0.001831	0.097717	0.613730	1.173667	-0.260425
56572	0	-1.796862	-0.169625	9.784604	-0.017979	-0.001700	0.097844	0.615795	1.167926	-0.259722
56573	0	-1.812312	-0.207314	9.704675	-0.018127	-0.002075	0.097046	0.615475	1.168853	-0.256797
56574	0	-1.824140	-0.182122	9.741309	-0.018241	-0.001827	0.097413	0.620052	1.175608	-0.263162
56575	0	-1.836971	-0.195124	9.759560	-0.018372	-0.001953	0.097595	0.619582	1.179494	-0.269255
56576	0	-1.848806	-0.194301	9.692450	-0.018491	-0.001950	0.096924	0.625548	1.182423	-0.272589
56577	0	-1.849713	-0.175982	9.710646	-0.018494	-0.001770	0.097107	0.634613	1.192541	-0.269936
56578	0	-1.832454	-0.156812	9.783624	-0.018318	-0.001567	0.097837	0.630432	1.206040	-0.264719
56579	0	-1.825335	-0.170868	9.826589	-0.018250	-0.001709	0.098267	0.628128	1.216601	-0.257573
56580	0	-1.838383	-0.176851	9.844696	-0.018379	-0.001770	0.098448	0.627135	1.228030	-0.251742
56581	0	-1.844062	-0.182931	9.893653	-0.018433	-0.001831	0.098938	0.626494	1.243405	-0.246824
56582	0	-1.839881	-0.152153	9.917629	-0.018388	-0.001523	0.099178	0.625366	1.262144	-0.246481
56583	0	-1.862337	-0.177045	9.954690	-0.018616	-0.001770	0.099548	0.622309	1.277085	-0.246538
56584	0	-1.834054	-0.158281	10.045840	-0.018326	-0.001588	0.100461	0.625379	1.300002	-0.250508
56585	0	-1.874520	-0.182648	10.040153	-0.018738	-0.001831	0.100403	0.627763	1.314487	-0.251060
56586	0	-1.888753	-0.169625	10.125222	-0.018875	-0.001700	0.101254	0.629606	1.334541	-0.249494
56587	0	-1.887082	-0.158248	10.119432	-0.018860	-0.001587	0.101196	0.631751	1.352956	-0.242896
56588	0	-1.931240	-0.157542	10.186232	-0.019309	-0.001578	0.101863	0.632467	1.362880	-0.240688
56589	0	-1.916406	-0.170211	10.229522	-0.019165	-0.001709	0.102295	0.637160	1.367736	-0.236467
56590	0	-1.891617	-0.169192	10.180723	-0.018919	-0.001696	0.101807	0.638633	1.370649	-0.241001
56591	0	-1.922350	-0.183093	10.168506	-0.019226	-0.001831	0.101685	0.635965	1.373762	-0.236357
56592	0	-1.884951	-0.170558	10.229601	-0.018855	-0.001709	0.102295	0.637129	1.373623	-0.238775
56593	0	-1.878795	-0.182834	10.199180	-0.018799	-0.001831	0.101990	0.637653	1.367592	-0.244927
56594	0	-1.901409	-0.194746	10.162884	-0.019022	-0.001948	0.101627	0.635845	1.364691	-0.243635
56595	0	-1.921346	-0.195293	10.144282	-0.019226	-0.001953	0.101440	0.633235	1.356433	-0.242106
56596	0	-1.881942	-0.176651	10.138618	-0.018835	-0.001770	0.101383	0.634456	1.344806	-0.240924
56597	0	-1.896471	-0.182552	10.095549	-0.018982	-0.001831	0.100952	0.637966	1.331326	-0.237836
56598	0	-1.875072	-0.193853	10.089948	-0.018764	-0.001943	0.100897	0.640174	1.321923	-0.241468
56599	0	-1.884877	-0.152698	10.064903	-0.018860	-0.001526	0.100647	0.636435	1.315452	-0.242477
56600	0	-1.863652	-0.183279	10.010490	-0.018655	-0.001834	0.100101	0.634969	1.300541	-0.237354
56601	0	-1.872154	-0.176909	9.955141	-0.018738	-0.001770	0.099548	0.633399	1.287938	-0.238348
56602	0	-1.862617	-0.176889	9.870318	-0.018645	-0.001769	0.098700	0.630650	1.271692	-0.243063
56603	0	-1.865998	-0.164704	9.814774	-0.018677	-0.001648	0.098145	0.629084	1.258221	-0.241596
56604	0	-1.826301	-0.140098	9.882428	-0.018277	-0.001403	0.098822	0.628617	1.247918	-0.250515
56605	0	-1.829941	-0.195147	9.790251	-0.018311	-0.001953	0.097900	0.627903	1.241001	-0.255854
56606	0	-1.846017	-0.176704	9.802845	-0.018472	-0.001767	0.098026	0.625217	1.233519	-0.253295
56607	0	-1.855025	-0.182924	9.802333	-0.018555	-0.001831	0.098022	0.624755	1.234486	-0.251520
56608	0	-1.835598	-0.188643	9.753651	-0.018363	-0.001889	0.097535	0.625178	1.232256	-0.254398
56609	0	-1.836762	-0.201365	9.704666	-0.018372	-0.002014	0.097046	0.623048	1.233647	-0.246390
56610	0	-1.830539	-0.182788	9.692436	-0.018303	-0.001830	0.096925	0.623009	1.242699	-0.253231
56611	0	-1.824839	-0.183066	9.735129	-0.018250	-0.001831	0.097351	0.620791	1.247485	-0.249476
56612	0	-1.836839	-0.207547	9.783959	-0.018370	-0.002075	0.097839	0.617938	1.252175	-0.256034
56613	0	-1.849824	-0.213773	9.826570	-0.018494	-0.002136	0.098267	0.613495	1.263624	-0.253897
56614	0	-1.856901	-0.189468	9.789760	-0.018564	-0.001896	0.097898	0.612136	1.275290	-0.255498
56615	0	-1.862323	-0.188957	9.832626	-0.018616	-0.001892	0.098328	0.612550	1.290265	-0.267592
56616	0	-1.863931	-0.176425	9.887254	-0.018631	-0.001765	0.098874	0.610891	1.305980	-0.260235
56617	0	-1.862610	-0.170597	9.948541	-0.018616	-0.001709	0.099487	0.611503	1.323987	-0.262695
56618	0	-1.870619	-0.182374	9.966409	-0.018698	-0.001825	0.099666	0.610869	1.339957	-0.267833
56619	0	-1.868676	-0.183029	9.991269	-0.018677	-0.001831	0.099915	0.609005	1.357535	-0.269452
56620	0	-1.852488	-0.176929	10.015280	-0.018514	-0.001769	0.100155	0.606189	1.376550	-0.272628
56621	0	-1.880933	-0.164493	10.040092	-0.018799	-0.001648	0.100403	0.606684	1.394548	-0.271676
56622	0	-1.888343	-0.200966	10.094687	-0.018881	-0.002008	0.100947	0.602627	1.403602	-0.272978
56623	0	-1.904773	-0.207606	10.119538	-0.019043	-0.002075	0.101196	0.598862	1.415053	-0.266734
56624	0	-1.869045	-0.158722	10.162089	-0.018686	-0.001589	0.101622	0.597950	1.425855	-0.270575
56625	0	-1.916948	-0.195154	10.168376	-0.019165	-0.001953	0.101685	0.596785	1.436856	-0.265826
56626	0	-1.899158	-0.183127	10.174362	-0.018991	-0.001828	0.101744	0.590597	1.443057	-0.266651
56627	0	-1.915929	-0.201618	10.199079	-0.019165	-0.002014	0.101990	0.585642	1.442707	-0.268836
56628	0	-1.926976	-0.195662	10.229797	-0.019276	-0.001958	0.102297	0.584226	1.442137	-0.257978
56629	0	-1.916008	-0.171029	10.162445	-0.019165	-0.001709	0.101624	0.580067	1.442665	-0.262338
56630	0	-1.907913	-0.190055	10.223760	-0.019094	-0.001895	0.102235	0.570982	1.431478	-0.258341
56631	0	-1.903187	-0.177082	10.150353	-0.019043	-0.001770	0.101501	0.567290	1.425007	-0.250123
56632	0	-1.894482	-0.201591	10.163018	-0.018960	-0.002016	0.101627	0.564871	1.414074	-0.250680
56633	0	-1.872294	-0.170879	10.016147	-0.018738	-0.001709	0.100159	0.562498	1.403244	-0.260224
56634	0	-1.875339	-0.188852	10.034960	-0.018769	-0.001892	0.100347	0.563787	1.391208	-0.256858
56635	0	-1.854306	-0.182899	9.991675	-0.018555	-0.001831	0.099915	0.563192	1.383852	-0.246554
56636	0	-1.857747	-0.157956	9.937198	-0.018593	-0.001583	0.099369	0.564541	1.372253	-0.252009
56637	0	-1.829593	-0.183462	9.900166	-0.018311	-0.001831	0.098999	0.557691	1.361406	-0.245662
56638	0	-1.832889	-0.189856	9.870125	-0.018343	-0.001900	0.098699	0.556209	1.351108	-0.237365
56639	0	-1.847690	-0.182604	9.820881	-0.018494	-0.001831	0.098206	0.559245	1.337650	-0.235094
56640	0	-1.850843	-0.163881	9.790854	-0.018521	-0.001638	0.097906	0.556040	1.328664	-0.237127
56641	0	-1.866644	-0.201014	9.741417	-0.018677	-0.002014	0.097412	0.558006	1.322642	-0.241010
56642	0	-1.858622	-0.212546	9.741780	-0.018596	-0.002129	0.097416	0.558933	1.317603	-0.244685
56643	0	-1.842637	-0.219806	9.704707	-0.018433	-0.002197	0.097046	0.555388	1.316397	-0.247969
56644	0	-1.829396	-0.171204	9.710961	-0.018298	-0.001711	0.097109	0.551364	1.317591	-0.249631
56645	0	-1.849366	-0.225627	9.783940	-0.018494	-0.002258	0.097839	0.550949	1.323701	-0.252340
56646	0	-1.855480	-0.170515	9.722916	-0.018556	-0.001705	0.097229	0.548243	1.328829	-0.256943
56647	0	-1.873903	-0.195029	9.808332	-0.018738	-0.001953	0.098083	0.548709	1.336365	-0.258432
56648	0	-1.855858	-0.157952	9.844859	-0.018558	-0.001581	0.098449	0.547901	1.343690	-0.256381
56649	0	-1.850189	-0.170778	9.741057	-0.018494	-0.001709	0.097412	0.546645	1.359550	-0.251319
56650	0	-1.858245	-0.231730	9.838286	-0.018572	-0.002317	0.098385	0.543850	1.377896	-0.249353
56651	0	-1.856497	-0.146824	9.887497	-0.018555	-0.001465	0.098877	0.537200	1.395925	-0.250546
56652	0	-1.852366	-0.165560	9.911464	-0.018515	-0.001656	0.099116	0.534546	1.412547	-0.253590
56653	0	-1.868901	-0.176798	9.948504	-0.018677	-0.001770	0.099487	0.534071	1.432762	-0.258621
56654	0	-1.871163	-0.182745	10.021307	-0.018702	-0.001827	0.100215	0.531228	1.450477	-0.261553
56655	0	-1.874621	-0.176622	10.009615	-0.018738	-0.001770	0.100098	0.532965	1.466342	-0.267451
56656	0	-1.900553	-0.206957	10.082503	-0.018999	-0.002069	0.100826	0.529047	1.479783	-0.270053
56657	0	-1.880783	-0.183193	10.119460	-0.018799	-0.001831	0.101196	0.525239	1.496055	-0.273053
56658	0	-1.906470	-0.201330	10.174117	-0.019061	-0.002016	0.101742	0.525743	1.506344	-0.276148
56659	0	-1.935173	-0.177033	10.131767	-0.019348	-0.001770	0.101318	0.522631	1.516509	-0.272031
56660	0	-1.935669	-0.182998	10.180460	-0.019356	-0.001832	0.101805	0.522283	1.523735	-0.277310
56661	0	-1.916003	-0.195551	10.199064	-0.019165	-0.001953	0.101990	0.516997	1.524290	-0.275706
56662	0	-1.915546	-0.183555	10.205175	-0.019156	-0.001836	0.102052	0.514415	1.530291	-0.274527
56663	0	-1.915664	-0.183432	10.150299	-0.019165	-0.001831	0.101501	0.507975	1.526899	-0.271123
56664	0	-1.889637	-0.171510	10.168899	-0.018905	-0.001716	0.101687	0.505812	1.523623	-0.263215
56665	0	-1.908780	-0.177048	10.168761	-0.019104	-0.001770	0.101685	0.502576	1.511491	-0.264993
56666	0	-1.899987	-0.194826	10.053296	-0.019011	-0.001955	0.100531	0.507315	1.504276	-0.263337
56667	0	-1.896941	-0.195125	10.083247	-0.018982	-0.001953	0.100830	0.506521	1.496075	-0.255987
56668	0	-1.882351	-0.189227	10.046979	-0.018835	-0.001889	0.100468	0.500513	1.489091	-0.254296
56669	0	-1.884087	-0.207356	10.058953	-0.018860	-0.002075	0.100586	0.499414	1.473455	-0.247049
56670	0	-1.892506	-0.219031	9.980298	-0.018945	-0.002194	0.099799	0.501502	1.457081	-0.247924
56671	0	-1.884318	-0.188926	9.985672	-0.018860	-0.001892	0.099854	0.502036	1.444087	-0.247588
56672	0	-1.868758	-0.212686	9.943544	-0.018705	-0.002131	0.099432	0.504454	1.429660	-0.249783
56673	0	-1.884547	-0.200755	9.887983	-0.018860	-0.002014	0.098877	0.508735	1.418821	-0.240454
56674	0	-1.863557	-0.200179	9.821272	-0.018648	-0.002002	0.098210	0.506003	1.410302	-0.246013
56675	0	-1.866667	-0.183387	9.826847	-0.018677	-0.001831	0.098267	0.500149	1.404742	-0.249497
56676	0	-1.834026	-0.183935	9.766118	-0.018352	-0.001837	0.097659	0.494231	1.397525	-0.245334
56677	0	-1.848737	-0.189396	9.826775	-0.018494	-0.001892	0.098267	0.489313	1.396329	-0.245476
56678	0	-1.829300	-0.189622	9.772015	-0.018298	-0.001896	0.097719	0.486238	1.396448	-0.249559
56679	0	-1.842457	-0.194869	9.741372	-0.018433	-0.001953	0.097412	0.488554	1.393069	-0.250694
56680	0	-1.829455	-0.194647	9.747593	-0.018294	-0.001945	0.097476	0.483699	1.399529	-0.258668
56681	0	-1.812858	-0.195096	9.783919	-0.018127	-0.001953	0.097839	0.483402	1.406971	-0.255978
56682	0	-1.819296	-0.170429	9.789915	-0.018191	-0.001705	0.097899	0.481559	1.414952	-0.254226
56683	0	-1.806902	-0.164823	9.789990	-0.018066	-0.001648	0.097900	0.478473	1.424137	-0.254619
56684	0	-1.844365	-0.183098	9.826372	-0.018438	-0.001832	0.098265	0.476961	1.436493	-0.260208
56685	0	-1.850160	-0.201239	9.875343	-0.018494	-0.002014	0.098755	0.476345	1.451916	-0.263178
56686	0	-1.864418	-0.213207	9.874879	-0.018632	-0.002133	0.098751	0.475079	1.472253	-0.260331
56687	0	-1.849873	-0.177021	9.942532	-0.018494	-0.001770	0.099426	0.471956	1.484162	-0.257962
56688	0	-1.863170	-0.189038	9.978865	-0.018626	-0.001893	0.099790	0.472276	1.496626	-0.264553
56689	0	-1.874246	-0.182960	10.009681	-0.018738	-0.001831	0.100098	0.471171	1.508105	-0.267282
56690	0	-1.893739	-0.207195	10.009446	-0.018930	-0.002073	0.100096	0.470155	1.522331	-0.270308
56691	0	-1.917360	-0.188880	10.058437	-0.019165	-0.001892	0.100586	0.471021	1.538177	-0.275791
56692	0	-1.906275	-0.218769	10.039861	-0.019060	-0.002192	0.100399	0.472550	1.547255	-0.276571
56693	0	-1.916586	-0.237798	10.107412	-0.019165	-0.002380	0.101074	0.472381	1.554259	-0.271437
56694	0	-1.911105	-0.207245	10.162159	-0.019106	-0.002071	0.101623	0.468419	1.566179	-0.269937
56695	0	-1.874095	-0.183141	10.137880	-0.018738	-0.001831	0.101379	0.465326	1.575916	-0.270446
56696	0	-1.898850	-0.195124	10.162170	-0.018989	-0.001954	0.101622	0.465719	1.581927	-0.276971
56697	0	-1.904159	-0.219816	10.156274	-0.019043	-0.002197	0.101562	0.461813	1.586409	-0.266956
56698	0	-1.891211	-0.183325	10.186879	-0.018918	-0.001834	0.101868	0.459798	1.585870	-0.262323
56699	0	-1.927629	-0.177013	10.144248	-0.019287	-0.001770	0.101440	0.457126	1.579871	-0.266260
56700	0	-1.895107	-0.158506	10.126303	-0.018961	-0.001588	0.101261	0.457591	1.574850	-0.269442
56701	0	-1.909333	-0.207389	10.095419	-0.019104	-0.002075	0.100952	0.456257	1.568842	-0.267641
56702	0	-1.912994	-0.232013	10.089754	-0.019144	-0.002317	0.100895	0.450597	1.559010	-0.271425
56703	0	-1.890641	-0.207357	10.040560	-0.018921	-0.002075	0.100403	0.449735	1.548633	-0.274057
56704	0	-1.881501	-0.225461	10.004447	-0.018831	-0.002255	0.100041	0.447944	1.536169	-0.283595
56705	0	-1.915225	-0.219052	9.924578	-0.019165	-0.002197	0.099243	0.452894	1.527548	-0.284817
56706	0	-1.876085	-0.187658	9.925047	-0.018774	-0.001879	0.099248	0.452433	1.518370	-0.280585
56707	0	-1.890289	-0.219953	9.888035	-0.018921	-0.002197	0.098877	0.447081	1.503627	-0.276042
56708	0	-1.862554	-0.202038	9.852040	-0.018641	-0.002019	0.098517	0.442562	1.491173	-0.273076
56709	0	-1.860576	-0.194573	9.832967	-0.018616	-0.001953	0.098328	0.448144	1.485610	-0.271554
56710	0	-1.852321	-0.205981	9.851673	-0.018535	-0.002061	0.098515	0.446575	1.478405	-0.272101
56711	0	-1.854665	-0.195279	9.777985	-0.018555	-0.001953	0.097778	0.444009	1.475026	-0.265273
56712	0	-1.847144	-0.195676	9.772139	-0.018478	-0.001953	0.097720	0.437160	1.473075	-0.264846
56713	0	-1.836233	-0.201161	9.747494	-0.018372	-0.002014	0.097473	0.437471	1.468399	-0.263297
56714	0	-1.828877	-0.200200	9.778202	-0.018292	-0.002009	0.097781	0.443100	1.470164	-0.258682
56715	0	-1.849323	-0.183033	9.826669	-0.018494	-0.001831	0.098267	0.441273	1.475863	-0.261987
56716	0	-1.843254	-0.176669	9.826666	-0.018433	-0.001769	0.098267	0.441199	1.481889	-0.260048
56717	0	-1.855445	-0.194860	9.777846	-0.018555	-0.001953	0.097778	0.443557	1.487696	-0.257837
56718	0	-1.880247	-0.182121	9.771661	-0.018799	-0.001822	0.097717	0.442223	1.498096	-0.257354
56719	0	-1.844046	-0.195217	9.789893	-0.018433	-0.001953	0.097900	0.440760	1.513530	-0.263326
56720	0	-1.864065	-0.170235	9.881056	-0.018632	-0.001708	0.098812	0.444353	1.529717	-0.265509
56721	0	-1.881181	-0.207082	9.917976	-0.018799	-0.002075	0.099182	0.446517	1.550834	-0.261266
56722	0	-1.895470	-0.181727	9.996861	-0.018948	-0.001822	0.099970	0.449522	1.565062	-0.258421
56723	0	-1.868149	-0.170377	9.991376	-0.018677	-0.001709	0.099915	0.452517	1.576560	-0.251010
56724	0	-1.851128	-0.157148	9.991124	-0.018503	-0.001577	0.099913	0.456205	1.591874	-0.243035
56725	0	-1.862080	-0.183144	10.046292	-0.018616	-0.001831	0.100464	0.452986	1.603798	-0.243932
56726	0	-1.881427	-0.183141	10.058216	-0.018809	-0.001832	0.100583	0.450949	1.615612	-0.249355
56727	0	-1.886766	-0.189361	10.137792	-0.018860	-0.001892	0.101379	0.446543	1.630596	-0.250570
56728	0	-1.894287	-0.182985	10.113045	-0.018937	-0.001835	0.101131	0.449449	1.643291	-0.250974
56729	0	-1.873816	-0.164768	10.137933	-0.018738	-0.001648	0.101379	0.447012	1.649854	-0.253325
56730	0	-1.885506	-0.182460	10.107446	-0.018861	-0.001831	0.101073	0.451407	1.649419	-0.256641
56731	0	-1.916354	-0.182723	10.162389	-0.019165	-0.001831	0.101624	0.452993	1.653908	-0.260532
56732	0	-1.891032	-0.175542	10.156406	-0.018918	-0.001762	0.101562	0.457946	1.651292	-0.258208
56733	0	-1.915543	-0.201137	10.186954	-0.019165	-0.002014	0.101868	0.458277	1.646599	-0.255037
56734	0	-1.895529	-0.182375	10.132268	-0.018963	-0.001826	0.101321	0.458416	1.644196	-0.259575
56735	0	-1.909897	-0.176545	10.192973	-0.019104	-0.001770	0.101929	0.460909	1.644750	-0.267369
56736	0	-1.877193	-0.193742	10.120156	-0.018789	-0.001945	0.101198	0.466091	1.631196	-0.271416
56737	0	-1.878592	-0.188529	10.046641	-0.018799	-0.001892	0.100464	0.470924	1.622555	-0.274167
56738	0	-1.882306	-0.175494	10.040970	-0.018834	-0.001757	0.100408	0.469971	1.615985	-0.271003
56739	0	-1.872501	-0.176785	9.979492	-0.018738	-0.001770	0.099792	0.469522	1.607339	-0.265926
56740	0	-1.869814	-0.194721	9.979990	-0.018712	-0.001949	0.099797	0.469168	1.597500	-0.264309
56741	0	-1.866361	-0.176910	9.900152	-0.018677	-0.001770	0.098999	0.467515	1.588428	-0.261730
56742	0	-1.869733	-0.164068	9.906771	-0.018712	-0.001647	0.099065	0.471901	1.577489	-0.265186
56743	0	-1.860161	-0.176466	9.857454	-0.018616	-0.001770	0.098572	0.475105	1.567095	-0.259887
56744	0	-1.875892	-0.181847	9.876202	-0.018771	-0.001821	0.098760	0.474749	1.558997	-0.264887
56745	0	-1.842550	-0.195164	9.784073	-0.018433	-0.001953	0.097839	0.473966	1.556924	-0.274808
56746	0	-1.865461	-0.200966	9.814796	-0.018662	-0.002011	0.098146	0.473055	1.553858	-0.273285
56747	0	-1.854578	-0.158249	9.826835	-0.018555	-0.001587	0.098267	0.475418	1.549598	-0.271900
56748	0	-1.853161	-0.218914	9.790436	-0.018538	-0.002189	0.097903	0.471953	1.548703	-0.273795
56749	0	-1.818366	-0.207322	9.832857	-0.018188	-0.002075	0.098328	0.471523	1.549252	-0.271899
56750	0	-1.854395	-0.182234	9.814580	-0.018545	-0.001827	0.098145	0.474373	1.553949	-0.270711
56751	0	-1.849406	-0.201223	9.716793	-0.018494	-0.002014	0.097168	0.473748	1.560496	-0.269473
56752	0	-1.849884	-0.194161	9.741052	-0.018495	-0.001950	0.097411	0.481135	1.571657	-0.269136
56753	0	-1.849377	-0.176606	9.832769	-0.018494	-0.001770	0.098328	0.482890	1.577891	-0.261252
56754	0	-1.837511	-0.145490	9.881547	-0.018373	-0.001457	0.098816	0.482675	1.586948	-0.262776
56755	0	-1.874478	-0.164382	9.942502	-0.018738	-0.001648	0.099426	0.484427	1.601034	-0.259343
56756	0	-1.851723	-0.188159	9.997106	-0.018508	-0.001884	0.099973	0.485036	1.617865	-0.264456
56757	0	-1.862085	-0.200881	9.979163	-0.018616	-0.002014	0.099792	0.488148	1.629759	-0.262071
56758	0	-1.850892	-0.162995	9.966774	-0.018504	-0.001637	0.099669	0.493837	1.641335	-0.261744
56759	0	-1.880428	-0.194982	10.052395	-0.018799	-0.001953	0.100525	0.494815	1.653677	-0.261431
56760	0	-1.912367	-0.218707	10.027643	-0.019115	-0.002192	0.100278	0.497082	1.669186	-0.263545
56761	0	-1.880311	-0.158927	10.070717	-0.018799	-0.001587	0.100708	0.491730	1.680207	-0.268748
56762	0	-1.893471	-0.165444	10.076614	-0.018929	-0.001654	0.100767	0.488231	1.692332	-0.270975
56763	0	-1.904339	-0.170848	10.107415	-0.019043	-0.001709	0.101074	0.486158	1.698992	-0.273249
56764	0	-1.934667	-0.201007	10.137899	-0.019349	-0.002014	0.101378	0.488193	1.702495	-0.276537
56765	0	-1.922661	-0.176633	10.162350	-0.019226	-0.001770	0.101624	0.489404	1.709149	-0.268628
56766	0	-1.940768	-0.206240	10.125697	-0.019410	-0.002069	0.101256	0.493351	1.712416	-0.264439
56767	0	-1.915968	-0.188549	10.144156	-0.019165	-0.001892	0.101440	0.498023	1.712526	-0.265918
56768	0	-1.908703	-0.187694	10.205395	-0.019094	-0.001880	0.102053	0.498434	1.711431	-0.268413
56769	0	-1.903685	-0.182362	10.131964	-0.019043	-0.001831	0.101318	0.504032	1.710662	-0.271002
56770	0	-1.883625	-0.151213	10.144459	-0.018848	-0.001512	0.101442	0.500580	1.702987	-0.270570
56771	0	-1.878850	-0.213467	10.077100	-0.018799	-0.002136	0.100769	0.499629	1.697399	-0.272639
56772	0	-1.870900	-0.188928	10.065242	-0.018718	-0.001889	0.100651	0.496660	1.693432	-0.268297
56773	0	-1.884161	-0.170631	10.022321	-0.018860	-0.001709	0.100220	0.496910	1.678658	-0.267553
56774	0	-1.886996	-0.201151	9.949673	-0.018885	-0.002009	0.099494	0.491897	1.667933	-0.270874
56775	0	-1.866061	-0.195028	9.936832	-0.018677	-0.001953	0.099365	0.492229	1.655335	-0.267828
56776	0	-1.875229	-0.140192	9.973978	-0.018766	-0.001399	0.099737	0.486285	1.645257	-0.271197
56777	0	-1.872424	-0.170709	9.936782	-0.018738	-0.001709	0.099365	0.485662	1.635724	-0.272159
56778	0	-1.864034	-0.176866	9.900559	-0.018650	-0.001767	0.099004	0.480894	1.630438	-0.263620
56779	0	-1.854353	-0.170814	9.808562	-0.018555	-0.001709	0.098083	0.479154	1.623534	-0.263158
56780	0	-1.864563	-0.164455	9.833324	-0.018655	-0.001647	0.098331	0.479212	1.618925	-0.262275
56781	0	-1.830534	-0.134268	9.881688	-0.018311	-0.001343	0.098816	0.476593	1.619007	-0.266325
56782	0	-1.835809	-0.158553	9.753685	-0.018362	-0.001587	0.097536	0.475278	1.620391	-0.265528
56783	0	-1.848997	-0.183223	9.796210	-0.018494	-0.001831	0.097961	0.471235	1.622223	-0.268919
56784	0	-1.836226	-0.195619	9.759666	-0.018365	-0.001956	0.097596	0.468089	1.625140	-0.264743
56785	0	-1.837121	-0.195266	9.814461	-0.018372	-0.001953	0.098145	0.465846	1.630797	-0.262573
56786	0	-1.837127	-0.170830	9.820564	-0.018372	-0.001709	0.098206	0.463918	1.636562	-0.265587
56787	0	-1.837131	-0.171186	9.875488	-0.018372	-0.001709	0.098755	0.457790	1.642312	-0.267415
56788	0	-1.880355	-0.220679	9.881400	-0.018799	-0.002204	0.098815	0.451703	1.653859	-0.267977
56789	0	-1.892657	-0.183494	9.893683	-0.018921	-0.001831	0.098938	0.444662	1.666619	-0.273010
56790	0	-1.906004	-0.189844	9.917823	-0.019054	-0.001901	0.099179	0.444317	1.679161	-0.268184
56791	0	-1.892630	-0.170967	9.930316	-0.018921	-0.001709	0.099304	0.440706	1.691476	-0.272351
56792	0	-1.869486	-0.189201	9.893391	-0.018688	-0.001894	0.098935	0.440049	1.705215	-0.270730
56793	0	-1.856430	-0.170836	9.997381	-0.018555	-0.001709	0.099976	0.437986	1.722347	-0.270205
56794	0	-1.876140	-0.188950	10.088666	-0.018758	-0.001891	0.100887	0.436981	1.732474	-0.273089
56795	0	-1.874754	-0.164766	10.088931	-0.018738	-0.001648	0.100891	0.434449	1.749598	-0.269918
56796	0	-1.870017	-0.164663	10.045944	-0.018697	-0.001648	0.100460	0.433084	1.759513	-0.262206
56797	0	-1.892280	-0.189298	10.058556	-0.018921	-0.001892	0.100586	0.429351	1.767787	-0.259260
56798	0	-1.898875	-0.177278	10.088960	-0.018986	-0.001773	0.100890	0.426636	1.777256	-0.256680
56799	0	-1.886007	-0.201626	10.168449	-0.018860	-0.002014	0.101685	0.421325	1.783440	-0.246752
56800	0	-1.903967	-0.183974	10.156227	-0.019044	-0.001836	0.101562	0.414166	1.784709	-0.242828
56801	0	-1.873135	-0.176347	10.138070	-0.018738	-0.001770	0.101379	0.418626	1.783462	-0.243243
56802	0	-1.908764	-0.200101	10.168724	-0.019092	-0.002002	0.101686	0.416656	1.785051	-0.244856
56803	0	-1.903218	-0.177222	10.138138	-0.019043	-0.001770	0.101379	0.411555	1.778993	-0.247362
56804	0	-1.900713	-0.201883	10.089773	-0.019022	-0.002019	0.100895	0.408972	1.768235	-0.249137
56805	0	-1.897079	-0.177397	10.089314	-0.018982	-0.001770	0.100891	0.401938	1.761734	-0.254512
56806	0	-1.906851	-0.159413	10.004304	-0.019082	-0.001595	0.100040	0.400755	1.752292	-0.251501
56807	0	-1.915098	-0.195143	10.016141	-0.019165	-0.001953	0.100159	0.399947	1.742302	-0.251401
56808	0	-1.894576	-0.232191	10.004288	-0.018954	-0.002316	0.100041	0.390882	1.738530	-0.246662
56809	0	-1.878520	-0.195591	9.955086	-0.018799	-0.001953	0.099548	0.385048	1.728971	-0.248811
56810	0	-1.844749	-0.183926	9.864118	-0.018467	-0.001837	0.098638	0.379601	1.712531	-0.249258
56811	0	-1.860523	-0.183025	9.955032	-0.018616	-0.001831	0.099548	0.377638	1.706463	-0.249292
56812	0	-1.845952	-0.159024	9.943246	-0.018473	-0.001586	0.099430	0.370148	1.697446	-0.250910
56813	0	-1.842442	-0.176776	9.875645	-0.018433	-0.001770	0.098755	0.369969	1.694006	-0.248874
56814	0	-1.840625	-0.188495	9.875970	-0.018416	-0.001888	0.098758	0.370988	1.688270	-0.246165
56815	0	-1.830621	-0.201840	9.820629	-0.018311	-0.002014	0.098206	0.363177	1.689191	-0.240303
56816	0	-1.841795	-0.159510	9.790250	-0.018424	-0.001595	0.097901	0.360901	1.688147	-0.240523
56817	0	-1.836600	-0.182900	9.881699	-0.018372	-0.001831	0.098816	0.360523	1.687758	-0.241311
56818	0	-1.835526	-0.182963	9.839162	-0.018361	-0.001827	0.098391	0.355023	1.687037	-0.240452
56819	0	-1.855294	-0.183327	9.893828	-0.018555	-0.001831	0.098938	0.349593	1.691007	-0.242659
56820	0	-1.830734	-0.220466	9.844971	-0.018308	-0.002202	0.098450	0.343910	1.696729	-0.244730
56821	0	-1.849748	-0.195656	9.802167	-0.018494	-0.001953	0.098022	0.337163	1.707257	-0.245237
56822	0	-1.862670	-0.201863	9.838619	-0.018623	-0.002022	0.098387	0.337878	1.717144	-0.238524
56823	0	-1.856077	-0.170780	9.911998	-0.018555	-0.001709	0.099121	0.336604	1.730301	-0.239639
56824	0	-1.868843	-0.213038	9.869121	-0.018689	-0.002134	0.098691	0.338477	1.735586	-0.245428
56825	0	-1.843715	-0.171080	9.918125	-0.018433	-0.001709	0.099182	0.333819	1.746976	-0.257871
56826	0	-1.874917	-0.189074	9.924104	-0.018738	-0.001892	0.099243	0.332517	1.766138	-0.257633
56827	0	-1.862330	-0.170870	9.911968	-0.018616	-0.001709	0.099121	0.330233	1.781034	-0.262855
56828	0	-1.881856	-0.177052	10.033714	-0.018814	-0.001770	0.100338	0.326955	1.792215	-0.263230
56829	0	-1.880202	-0.158969	10.052426	-0.018799	-0.001587	0.100525	0.320980	1.801862	-0.261733
56830	0	-1.844072	-0.140755	10.088897	-0.018439	-0.001410	0.100889	0.320467	1.809536	-0.266440
56831	0	-1.867873	-0.195517	10.101278	-0.018677	-0.001953	0.101013	0.315500	1.817862	-0.268484
56832	0	-1.880526	-0.183674	10.143897	-0.018803	-0.001836	0.101439	0.311692	1.826842	-0.269040
56833	0	-1.862044	-0.207587	10.168369	-0.018616	-0.002075	0.101685	0.308210	1.838219	-0.272729
56834	0	-1.904846	-0.207768	10.168341	-0.019053	-0.002077	0.101683	0.304938	1.839760	-0.274923
56835	0	-1.909871	-0.195361	10.150245	-0.019104	-0.001953	0.101501	0.301559	1.839769	-0.277355
56836	0	-1.914788	-0.213859	10.156566	-0.019155	-0.002138	0.101564	0.298266	1.838254	-0.274459
56837	0	-1.897856	-0.201169	10.156318	-0.018982	-0.002014	0.101562	0.298220	1.840452	-0.274484
56838	0	-1.890325	-0.170402	10.089413	-0.018914	-0.001704	0.100892	0.295668	1.834009	-0.277084
56839	0	-1.896979	-0.182985	10.058825	-0.018982	-0.001831	0.100586	0.294175	1.826153	-0.273964
56840	0	-1.894911	-0.170465	10.065252	-0.018958	-0.001707	0.100651	0.294070	1.821903	-0.271425
56841	0	-1.878516	-0.189173	10.046643	-0.018799	-0.001892	0.100464	0.291651	1.812295	-0.268558
56842	0	-1.869938	-0.195441	9.998252	-0.018711	-0.001953	0.099980	0.287586	1.804970	-0.272206
56843	0	-1.884400	-0.207702	9.967337	-0.018860	-0.002075	0.099670	0.282741	1.792733	-0.271003
56844	0	-1.875453	-0.183363	9.961754	-0.018767	-0.001835	0.099615	0.281600	1.784095	-0.275900
56845	0	-1.854338	-0.201231	9.924532	-0.018555	-0.002014	0.099243	0.281039	1.777096	-0.280217
56846	0	-1.846204	-0.195088	9.967601	-0.018472	-0.001950	0.099674	0.277553	1.771959	-0.278787
56847	0	-1.835562	-0.201156	9.814757	-0.018372	-0.002014	0.098145	0.277730	1.759283	-0.276797
56848	0	-1.857090	-0.176174	9.821388	-0.018584	-0.001765	0.098211	0.279150	1.749769	-0.280275
56849	0	-1.848060	-0.158091	9.845225	-0.018494	-0.001587	0.098450	0.283330	1.740592	-0.278339
56850	0	-1.876301	-0.206318	9.833434	-0.018773	-0.002064	0.098332	0.281111	1.734804	-0.273793
56851	0	-1.854616	-0.183082	9.808511	-0.018555	-0.001831	0.098083	0.278660	1.730865	-0.275608
56852	0	-1.871340	-0.188816	9.845402	-0.018721	-0.001892	0.098453	0.280432	1.728460	-0.277179
56853	0	-1.836758	-0.176862	9.820634	-0.018372	-0.001770	0.098206	0.279245	1.729774	-0.274201
56854	0	-1.860488	-0.176426	9.784099	-0.018608	-0.001768	0.097840	0.281051	1.732063	-0.279578
56855	0	-1.843378	-0.176801	9.808331	-0.018433	-0.001770	0.098083	0.280538	1.739391	-0.274813
56856	0	-1.837581	-0.188462	9.875375	-0.018374	-0.001888	0.098754	0.282087	1.747038	-0.276527
56857	0	-1.843723	-0.170929	9.863194	-0.018433	-0.001709	0.098633	0.278962	1.758395	-0.278160
56858	0	-1.862745	-0.188776	9.936302	-0.018625	-0.001893	0.099363	0.282223	1.766918	-0.278496
56859	0	-1.843638	-0.189533	9.869308	-0.018433	-0.001892	0.098694	0.275954	1.777390	-0.284222
56860	0	-1.862762	-0.171957	9.887417	-0.018623	-0.001716	0.098875	0.268887	1.788405	-0.290965
56861	0	-1.862259	-0.183442	9.960803	-0.018616	-0.001831	0.099609	0.262449	1.802374	-0.294307
56862	0	-1.876072	-0.214605	10.003210	-0.018752	-0.002144	0.100034	0.257161	1.818215	-0.289126
56863	0	-1.868065	-0.200979	10.009702	-0.018677	-0.002014	0.100098	0.259404	1.828696	-0.289558
56864	0	-1.869118	-0.193780	10.070515	-0.018685	-0.001945	0.100706	0.264116	1.841262	-0.284891
56865	0	-1.892015	-0.201269	10.101335	-0.018921	-0.002014	0.101013	0.262981	1.846386	-0.283136
56866	0	-1.874255	-0.207296	10.180560	-0.018737	-0.002073	0.101807	0.260630	1.858826	-0.281430
56867	0	-1.880085	-0.200844	10.125706	-0.018799	-0.002014	0.101257	0.264307	1.867114	-0.280567
56868	0	-1.892400	-0.194383	10.119562	-0.018926	-0.001943	0.101195	0.260262	1.871236	-0.283739
56869	0	-1.892559	-0.182428	10.070725	-0.018921	-0.001831	0.100708	0.265171	1.882582	-0.282578
56870	0	-1.886252	-0.181519	10.119571	-0.018869	-0.001818	0.101194	0.265305	1.880804	-0.283914
56871	0	-1.898008	-0.158272	10.174602	-0.018982	-0.001587	0.101746	0.267266	1.884714	-0.281942
56872	0	-1.872212	-0.182085	10.156473	-0.018734	-0.001823	0.101562	0.267497	1.877358	-0.282206
56873	0	-1.897285	-0.182747	10.083185	-0.018982	-0.001831	0.100830	0.268703	1.872961	-0.278014
56874	0	-1.889525	-0.188261	10.107854	-0.018903	-0.001885	0.101077	0.269136	1.870412	-0.278558
56875	0	-1.872674	-0.183089	10.058800	-0.018738	-0.001831	0.100586	0.266651	1.863815	-0.278243
56876	0	-1.888558	-0.207016	10.053134	-0.018899	-0.002075	0.100529	0.269547	1.854494	-0.275474
56877	0	-1.860280	-0.189051	10.071043	-0.018616	-0.001892	0.100708	0.268532	1.845717	-0.270682
56878	0	-1.882171	-0.188572	10.053206	-0.018834	-0.001889	0.100530	0.269633	1.837482	-0.269458
56879	0	-1.841982	-0.183115	9.961174	-0.018433	-0.001831	0.099609	0.266752	1.828695	-0.267479
56880	0	-1.845547	-0.194708	9.949374	-0.018469	-0.001954	0.099491	0.271840	1.819150	-0.264322
56881	0	-1.854267	-0.183188	9.918436	-0.018555	-0.001831	0.099182	0.268197	1.811231	-0.263586
56882	0	-1.821160	-0.152521	9.931064	-0.018226	-0.001528	0.099308	0.268554	1.801011	-0.265847
56883	0	-1.817423	-0.188893	9.900170	-0.018188	-0.001892	0.098999	0.269429	1.790462	-0.267778
56884	0	-1.833540	-0.182299	9.863921	-0.018344	-0.001825	0.098638	0.269522	1.786573	-0.270912
56885	0	-1.830276	-0.127711	9.875639	-0.018311	-0.001282	0.098755	0.272028	1.783457	-0.269966
56886	0	-1.835047	-0.188560	9.845362	-0.018356	-0.001884	0.098453	0.266776	1.782524	-0.266899
56887	0	-1.848696	-0.170498	9.869517	-0.018494	-0.001709	0.098694	0.268688	1.780710	-0.269900
56888	0	-1.860041	-0.206591	9.765857	-0.018602	-0.002068	0.097658	0.267898	1.784361	-0.272496
56889	0	-1.837384	-0.189200	9.875446	-0.018372	-0.001892	0.098755	0.265288	1.792929	-0.273536
56890	0	-1.849999	-0.213081	9.832653	-0.018498	-0.002137	0.098327	0.269803	1.800635	-0.270862
56891	0	-1.855479	-0.176424	9.851083	-0.018555	-0.001770	0.098511	0.273704	1.806694	-0.271814
56892	0	-1.837067	-0.181264	9.899950	-0.018373	-0.001820	0.098999	0.278919	1.810461	-0.269995
56893	0	-1.825081	-0.182732	9.948713	-0.018250	-0.001831	0.099487	0.280335	1.817835	-0.264233
56894	0	-1.844177	-0.188512	10.003451	-0.018435	-0.001885	0.100036	0.277980	1.830991	-0.260518
56895	0	-1.825528	-0.176625	9.979149	-0.018250	-0.001770	0.099792	0.279624	1.843591	-0.262863
56896	0	-1.875564	-0.170085	9.997155	-0.018749	-0.001702	0.099973	0.278546	1.856851	-0.259952
56897	0	-1.862465	-0.151835	9.966886	-0.018616	-0.001526	0.099670	0.284176	1.872958	-0.257304
56898	0	-1.881987	-0.187026	10.052068	-0.018817	-0.001878	0.100521	0.289863	1.882174	-0.257522
56899	0	-1.892204	-0.182873	10.058576	-0.018921	-0.001831	0.100586	0.289797	1.889418	-0.257043
56900	0	-1.868470	-0.176696	10.009574	-0.018680	-0.001766	0.100097	0.286187	1.901136	-0.258556
56901	0	-1.880088	-0.176748	10.137906	-0.018799	-0.001770	0.101379	0.286280	1.909361	-0.257192
56902	0	-1.886880	-0.188240	10.162190	-0.018865	-0.001887	0.101623	0.289068	1.919985	-0.258714
56903	0	-1.880005	-0.176425	10.150134	-0.018799	-0.001770	0.101501	0.292875	1.927325	-0.263583
56904	0	-1.897864	-0.175499	10.168483	-0.018985	-0.001759	0.101684	0.294064	1.926253	-0.262922
56905	0	-1.921950	-0.194688	10.168593	-0.019226	-0.001953	0.101685	0.298478	1.924848	-0.268340
56906	0	-1.902760	-0.199900	10.156502	-0.019031	-0.002002	0.101564	0.298801	1.927381	-0.267073
56907	0	-1.915592	-0.182344	10.138126	-0.019165	-0.001831	0.101379	0.304500	1.922927	-0.262470
56908	0	-1.907804	-0.206207	10.126164	-0.019086	-0.002061	0.101260	0.300530	1.919991	-0.262232
56909	0	-1.891137	-0.158718	10.132013	-0.018921	-0.001587	0.101318	0.297446	1.915089	-0.259781
56910	0	-1.882907	-0.170770	10.083517	-0.018841	-0.001710	0.100833	0.297258	1.907673	-0.258699
56911	0	-1.866529	-0.170513	10.101537	-0.018677	-0.001709	0.101013	0.298901	1.900583	-0.257586
56912	0	-1.882222	-0.188331	10.028737	-0.018837	-0.001884	0.100285	0.297567	1.889657	-0.262048
56913	0	-1.860019	-0.201280	10.010057	-0.018616	-0.002014	0.100098	0.296394	1.877758	-0.257308
56914	0	-1.882084	-0.176784	10.016602	-0.018829	-0.001768	0.100164	0.294019	1.873940	-0.256247
56915	0	-1.872662	-0.188965	9.930635	-0.018738	-0.001892	0.099304	0.293930	1.866848	-0.252675
56916	0	-1.858229	-0.170246	9.912710	-0.018594	-0.001704	0.099125	0.293188	1.859426	-0.250446
56917	0	-1.860784	-0.171083	9.881737	-0.018616	-0.001709	0.098816	0.288542	1.856253	-0.254383
56918	0	-1.859397	-0.177461	9.906412	-0.018600	-0.001774	0.099063	0.284914	1.854616	-0.254812
56919	0	-1.855029	-0.170915	9.857260	-0.018555	-0.001709	0.098572	0.281998	1.855386	-0.253643
56920	0	-1.878027	-0.225816	9.875776	-0.018790	-0.002259	0.098756	0.280562	1.849711	-0.251404
56921	0	-1.842591	-0.195481	9.814576	-0.018433	-0.001953	0.098145	0.276044	1.847849	-0.255805
56922	0	-1.829341	-0.170780	9.820827	-0.018297	-0.001713	0.098207	0.279209	1.849380	-0.259053
56923	0	-1.831291	-0.170646	9.820517	-0.018311	-0.001709	0.098206	0.279377	1.858017	-0.258622
56924	0	-1.813060	-0.170188	9.783874	-0.018132	-0.001704	0.097838	0.279439	1.862051	-0.264581
56925	0	-1.818965	-0.189316	9.899879	-0.018188	-0.001892	0.098999	0.275466	1.869262	-0.261861
56926	0	-1.831491	-0.171167	9.881469	-0.018313	-0.001712	0.098815	0.273187	1.877005	-0.266117
56927	0	-1.873760	-0.170655	9.863289	-0.018738	-0.001709	0.098633	0.273101	1.882581	-0.261224
56928	0	-1.855801	-0.206715	9.875433	-0.018555	-0.002070	0.098755	0.274120	1.892304	-0.260671
56929	0	-1.867954	-0.189249	9.942574	-0.018677	-0.001892	0.099426	0.270905	1.901369	-0.258044
56930	0	-1.868708	-0.153056	9.972862	-0.018682	-0.001527	0.099730	0.264131	1.912605	-0.261979
56931	0	-1.849872	-0.158768	10.034085	-0.018494	-0.001587	0.100342	0.260581	1.924284	-0.262323
56932	0	-1.869269	-0.152857	10.033791	-0.018687	-0.001528	0.100339	0.257048	1.936396	-0.263884
56933	0	-1.886428	-0.188808	10.064622	-0.018860	-0.001892	0.100647	0.258702	1.947213	-0.258298
56934	0	-1.899661	-0.182568	10.027784	-0.018991	-0.001823	0.100279	0.253335	1.958899	-0.252260
56935	0	-1.886034	-0.176390	10.034181	-0.018860	-0.001770	0.100342	0.257573	1.965333	-0.253751
56936	0	-1.855729	-0.181846	10.027952	-0.018556	-0.001820	0.100280	0.256163	1.973074	-0.253166
56937	0	-1.867796	-0.189413	10.076878	-0.018677	-0.001892	0.100769	0.251284	1.980364	-0.257203
56938	0	-1.880158	-0.195738	10.113433	-0.018802	-0.001958	0.101134	0.249219	1.986130	-0.256519
56939	0	-1.848756	-0.176838	10.089226	-0.018494	-0.001770	0.100891	0.248447	1.985115	-0.256890
56940	0	-1.859940	-0.152639	10.138215	-0.018604	-0.001523	0.101381	0.242104	1.985506	-0.261103
56941	0	-1.915796	-0.158130	10.064841	-0.019165	-0.001587	0.100647	0.245487	1.983199	-0.252690
56942	0	-1.890169	-0.212470	10.071199	-0.018908	-0.002126	0.100711	0.243988	1.982394	-0.256528
56943	0	-1.885185	-0.170574	10.144197	-0.018860	-0.001709	0.101440	0.244921	1.979190	-0.256366
56944	0	-1.926287	-0.194605	10.052951	-0.019272	-0.001947	0.100528	0.243722	1.974786	-0.255405
56945	0	-1.890846	-0.189213	10.016104	-0.018921	-0.001892	0.100159	0.240880	1.966343	-0.251503
56946	0	-1.906825	-0.170927	10.022564	-0.019079	-0.001710	0.100224	0.239110	1.959739	-0.257625
56947	0	-1.890909	-0.213976	10.058808	-0.018921	-0.002136	0.100586	0.232503	1.952159	-0.256335
56948	0	-1.845700	-0.177263	10.004306	-0.018471	-0.001778	0.100040	0.235570	1.942280	-0.260866
56949	0	-1.872721	-0.195562	9.973338	-0.018738	-0.001953	0.099731	0.230120	1.936004	-0.262365
56950	0	-1.858395	-0.171610	9.937104	-0.018595	-0.001715	0.099369	0.225854	1.929403	-0.263130
56951	0	-1.879128	-0.195211	9.948875	-0.018799	-0.001953	0.099487	0.224461	1.926623	-0.264996
56952	0	-1.847238	-0.201029	9.869710	-0.018479	-0.002012	0.098696	0.224059	1.924395	-0.264935
56953	0	-1.854529	-0.183502	9.893968	-0.018555	-0.001831	0.098938	0.216980	1.919421	-0.267478
56954	0	-1.834272	-0.165723	9.882076	-0.018353	-0.001657	0.098819	0.213514	1.912815	-0.268635
56955	0	-1.836569	-0.183449	9.802350	-0.018372	-0.001831	0.098022	0.206908	1.911781	-0.267469
56956	0	-1.829489	-0.165846	9.851338	-0.018299	-0.001656	0.098513	0.200914	1.912714	-0.267193
56957	0	-1.849037	-0.152677	9.790100	-0.018494	-0.001526	0.097900	0.197265	1.914736	-0.268545
56958	0	-1.884820	-0.183493	9.796330	-0.018853	-0.001833	0.097962	0.192426	1.914787	-0.271956
56959	0	-1.886365	-0.213636	9.838794	-0.018860	-0.002136	0.098389	0.189731	1.925113	-0.274822
56960	0	-1.850230	-0.194883	9.875289	-0.018501	-0.001954	0.098753	0.193144	1.932168	-0.276452
56961	0	-1.855961	-0.189477	9.832666	-0.018555	-0.001892	0.098328	0.187493	1.943805	-0.277519
56962	0	-1.875107	-0.195940	9.801905	-0.018748	-0.001959	0.098020	0.184408	1.953023	-0.287186
56963	0	-1.855893	-0.182948	9.863204	-0.018555	-0.001831	0.098633	0.183541	1.963792	-0.290161
56964	0	-1.856391	-0.182312	9.893605	-0.018563	-0.001828	0.098936	0.186735	1.970405	-0.293483
56965	0	-1.880193	-0.189247	9.844911	-0.018799	-0.001892	0.098450	0.183655	1.979867	-0.291584
56966	0	-1.874721	-0.195462	9.936280	-0.018744	-0.001954	0.099363	0.180398	1.988887	-0.291302
56967	0	-1.880343	-0.182751	9.979168	-0.018799	-0.001831	0.099792	0.181888	2.000081	-0.296082
56968	0	-1.893019	-0.188381	10.058411	-0.018930	-0.001885	0.100584	0.181319	2.005792	-0.306828
56969	0	-1.886608	-0.183067	10.021856	-0.018860	-0.001831	0.100220	0.179098	2.018743	-0.307499
56970	0	-1.869050	-0.189005	10.064390	-0.018689	-0.001892	0.100644	0.178570	2.026029	-0.303790
56971	0	-1.892401	-0.195363	10.046327	-0.018921	-0.001953	0.100464	0.175451	2.035472	-0.304876
56972	0	-1.862454	-0.159384	10.082770	-0.018622	-0.001589	0.100828	0.167120	2.043720	-0.303082
56973	0	-1.873790	-0.158336	10.137943	-0.018738	-0.001587	0.101379	0.168442	2.049672	-0.301822
56974	0	-1.910511	-0.212571	10.064703	-0.019105	-0.002130	0.100647	0.170193	2.055720	-0.306546
56975	0	-1.891563	-0.182985	10.131937	-0.018921	-0.001831	0.101318	0.168833	2.055553	-0.304826
56976	0	-1.883997	-0.182467	10.095589	-0.018849	-0.001829	0.100954	0.171177	2.050686	-0.302905
56977	0	-1.897667	-0.206904	10.119740	-0.018982	-0.002075	0.101196	0.175364	2.050515	-0.303303
56978	0	-1.889976	-0.224501	10.077299	-0.018910	-0.002247	0.100771	0.174940	2.044315	-0.304183
56979	0	-1.885038	-0.183276	10.064872	-0.018860	-0.001831	0.100647	0.170358	2.039328	-0.302374
56980	0	-1.877093	-0.177416	10.028545	-0.018781	-0.001774	0.100284	0.167401	2.034000	-0.305258
56981	0	-1.884784	-0.183338	9.985574	-0.018860	-0.001831	0.099854	0.162011	2.025965	-0.297766
56982	0	-1.912729	-0.183457	9.955485	-0.019141	-0.001836	0.099552	0.160914	2.015827	-0.300606
56983	0	-1.884588	-0.165232	9.936781	-0.018860	-0.001648	0.099365	0.153437	2.005576	-0.302687
56984	0	-1.851465	-0.178631	9.912805	-0.018527	-0.001780	0.099126	0.143283	1.997168	-0.307992
56985	0	-1.879024	-0.207248	9.906175	-0.018799	-0.002075	0.099060	0.143762	1.993053	-0.306159
56986	0	-1.858414	-0.188158	9.851643	-0.018599	-0.001887	0.098514	0.147653	1.982060	-0.306015
56987	0	-1.866781	-0.171019	9.869552	-0.018677	-0.001709	0.098694	0.143679	1.977503	-0.304456
56988	0	-1.864888	-0.189520	9.833252	-0.018660	-0.001895	0.098330	0.140806	1.970865	-0.305914
56989	0	-1.854794	-0.232014	9.881717	-0.018555	-0.002319	0.098816	0.137357	1.968922	-0.305777
56990	0	-1.841575	-0.182919	9.808613	-0.018419	-0.001833	0.098085	0.139020	1.970606	-0.302197
56991	0	-1.861463	-0.213592	9.790061	-0.018616	-0.002136	0.097900	0.136714	1.975126	-0.298761
56992	0	-1.842562	-0.177234	9.814544	-0.018431	-0.001770	0.098145	0.131492	1.975038	-0.300262
56993	0	-1.843090	-0.188657	9.845013	-0.018433	-0.001892	0.098450	0.135102	1.978802	-0.296673
56994	0	-1.867587	-0.207043	9.789989	-0.018674	-0.002065	0.097900	0.125655	1.986837	-0.287685
56995	0	-1.855177	-0.176784	9.832823	-0.018555	-0.001770	0.098328	0.125562	1.989268	-0.290051
56996	0	-1.854850	-0.170663	9.900004	-0.018549	-0.001705	0.099000	0.121271	1.994544	-0.289162
56997	0	-1.856091	-0.182694	9.918104	-0.018555	-0.001831	0.099182	0.123227	2.007492	-0.281600
56998	0	-1.850556	-0.170217	9.893520	-0.018506	-0.001701	0.098935	0.119712	2.012761	-0.281274
56999	0	-1.874024	-0.164298	9.973107	-0.018738	-0.001648	0.099731	0.122604	2.021334	-0.276512
57000	0	-1.867994	-0.194085	9.966981	-0.018682	-0.001944	0.099669	0.123064	2.025300	-0.275152
57001	0	-1.874063	-0.158346	10.003615	-0.018738	-0.001587	0.100037	0.124228	2.034304	-0.272341
57002	0	-1.850116	-0.163879	10.033960	-0.018499	-0.001641	0.100340	0.124299	2.042101	-0.270298
57003	0	-1.886063	-0.183364	10.052471	-0.018860	-0.001831	0.100525	0.118781	2.048784	-0.271120
57004	0	-1.880579	-0.195779	10.058406	-0.018801	-0.001959	0.100585	0.117425	2.060381	-0.270140
57005	0	-1.879767	-0.170704	10.083033	-0.018799	-0.001709	0.100830	0.117031	2.064874	-0.271117
57006	0	-1.867316	-0.182600	10.070836	-0.018675	-0.001828	0.100708	0.117014	2.068807	-0.273030
57007	0	-1.873913	-0.194926	10.095198	-0.018738	-0.001953	0.100952	0.118626	2.076049	-0.270235
57008	0	-1.904282	-0.188356	10.156213	-0.019046	-0.001884	0.101562	0.117049	2.078458	-0.271186
57009	0	-1.879887	-0.201555	10.064694	-0.018799	-0.002014	0.100647	0.112821	2.084268	-0.267076
57010	0	-1.903846	-0.202024	10.131839	-0.019044	-0.002018	0.101317	0.107797	2.083930	-0.269648
57011	0	-1.879468	-0.176485	10.144129	-0.018799	-0.001770	0.101440	0.110969	2.085029	-0.268755
57012	0	-1.872389	-0.200249	10.052707	-0.018730	-0.002005	0.100526	0.110849	2.083705	-0.273397
57013	0	-1.860469	-0.158890	10.052691	-0.018616	-0.001587	0.100525	0.106050	2.076923	-0.272991
57014	0	-1.870838	-0.189232	10.071330	-0.018716	-0.001897	0.100712	0.108562	2.074187	-0.273515
57015	0	-1.890841	-0.182771	10.022215	-0.018921	-0.001831	0.100220	0.109723	2.065663	-0.272748
57016	0	-1.894394	-0.188464	10.053219	-0.018957	-0.001886	0.100530	0.109052	2.056374	-0.270880
57017	0	-1.896983	-0.195153	9.997791	-0.018982	-0.001953	0.099976	0.108278	2.048279	-0.272885
57018	0	-1.882640	-0.200770	9.912681	-0.018836	-0.002011	0.099125	0.109779	2.042919	-0.275412
57019	0	-1.860414	-0.188704	9.887923	-0.018616	-0.001892	0.098877	0.112976	2.035270	-0.271617
57020	0	-1.851949	-0.181782	9.931038	-0.018532	-0.001822	0.099308	0.114627	2.026846	-0.271860
57021	0	-1.854572	-0.201274	9.936694	-0.018555	-0.002014	0.099365	0.113635	2.022254	-0.268322
57022	0	-1.853477	-0.182646	9.869728	-0.018538	-0.001829	0.098697	0.114189	2.024857	-0.271504
57023	0	-1.860495	-0.176606	9.869595	-0.018616	-0.001770	0.098694	0.116067	2.018087	-0.266377
57024	0	-1.840206	-0.188223	9.815019	-0.018412	-0.001884	0.098148	0.116134	2.012710	-0.268757
57025	0	-1.849042	-0.158185	9.826729	-0.018494	-0.001587	0.098267	0.119295	2.014677	-0.267678
57026	0	-1.854453	-0.145345	9.790221	-0.018549	-0.001455	0.097901	0.118774	2.015223	-0.265444
57027	0	-1.861584	-0.164173	9.838875	-0.018616	-0.001648	0.098389	0.123329	2.021117	-0.265532
57028	0	-1.861456	-0.169216	9.851122	-0.018617	-0.001697	0.098511	0.125770	2.024395	-0.262921
57029	0	-1.842813	-0.182950	9.845058	-0.018433	-0.001831	0.098450	0.125131	2.025018	-0.267160
57030	0	-1.854903	-0.194911	9.838910	-0.018546	-0.001950	0.098390	0.123877	2.034184	-0.267036
57031	0	-1.849401	-0.189214	9.875481	-0.018494	-0.001892	0.098755	0.121294	2.040393	-0.267222
57032	0	-1.867587	-0.201101	9.899850	-0.018678	-0.002015	0.098998	0.123520	2.044082	-0.268266
57033	0	-1.855633	-0.206770	9.948715	-0.018555	-0.002075	0.099487	0.129450	2.051725	-0.264616
57034	0	-1.862274	-0.211905	9.930271	-0.018620	-0.002122	0.099303	0.130038	2.061121	-0.261189
57035	0	-1.880088	-0.194728	9.997531	-0.018799	-0.001953	0.099976	0.134007	2.069202	-0.258560
57036	0	-1.856392	-0.181754	9.960763	-0.018559	-0.001820	0.099608	0.133800	2.080104	-0.261471
57037	0	-1.873905	-0.176606	10.003646	-0.018738	-0.001770	0.100037	0.135696	2.087294	-0.263666
57038	0	-1.880043	-0.163712	10.015803	-0.018802	-0.001640	0.100158	0.136793	2.091639	-0.262754
57039	0	-1.861771	-0.182558	10.064670	-0.018616	-0.001831	0.100647	0.140450	2.099693	-0.263235
57040	0	-1.898736	-0.212525	10.064590	-0.018987	-0.002126	0.100646	0.138460	2.106219	-0.263410
57041	0	-1.880040	-0.189202	10.076875	-0.018799	-0.001892	0.100769	0.135923	2.113735	-0.262563
57042	0	-1.910312	-0.201026	10.083009	-0.019108	-0.002014	0.100829	0.137725	2.114144	-0.262590
57043	0	-1.885160	-0.194987	10.034341	-0.018860	-0.001953	0.100342	0.138760	2.110413	-0.257766
57044	0	-1.889959	-0.176197	10.058980	-0.018905	-0.001764	0.100589	0.138870	2.110376	-0.258509
57045	0	-1.897618	-0.189289	10.083115	-0.018982	-0.001892	0.100830	0.135572	2.109665	-0.262821
57046	0	-1.896456	-0.201472	10.065002	-0.018970	-0.002016	0.100649	0.134512	2.108650	-0.262233
57047	0	-1.879471	-0.183151	10.022049	-0.018799	-0.001831	0.100220	0.131468	2.109704	-0.262009
57048	0	-1.872628	-0.152621	10.058762	-0.018730	-0.001527	0.100587	0.129532	2.110994	-0.256292
57049	0	-1.873445	-0.189049	10.028142	-0.018738	-0.001892	0.100281	0.128788	2.112922	-0.255919
57050	0	-1.878276	-0.182884	10.046657	-0.018792	-0.001828	0.100465	0.125536	2.107958	-0.256692
57051	0	-1.872758	-0.207582	10.028266	-0.018738	-0.002075	0.100281	0.122275	2.102015	-0.256419
57052	0	-1.870992	-0.188784	9.998003	-0.018718	-0.001894	0.099978	0.126756	2.098796	-0.256968
57053	0	-1.878794	-0.207202	9.942839	-0.018799	-0.002075	0.099426	0.127816	2.091978	-0.257116
57054	0	-1.870803	-0.188471	9.961469	-0.018716	-0.001886	0.099613	0.127244	2.088749	-0.260489
57055	0	-1.848280	-0.176820	9.887901	-0.018494	-0.001770	0.098877	0.126805	2.081923	-0.261058
57056	0	-1.852369	-0.170629	9.906574	-0.018534	-0.001706	0.099064	0.124101	2.076078	-0.260305
57057	0	-1.872813	-0.170886	9.881775	-0.018738	-0.001709	0.098816	0.121619	2.070576	-0.257941
57058	0	-1.865257	-0.182455	9.851469	-0.018658	-0.001831	0.098514	0.126645	2.070402	-0.264667
57059	0	-1.842453	-0.176556	9.790199	-0.018433	-0.001770	0.097900	0.129207	2.066643	-0.265307
57060	0	-1.853499	-0.187815	9.851436	-0.018538	-0.001884	0.098514	0.132849	2.068336	-0.268818
57061	0	-1.836950	-0.176918	9.838907	-0.018372	-0.001770	0.098389	0.131144	2.071586	-0.260673
57062	0	-1.861106	-0.164114	9.838893	-0.018612	-0.001647	0.098389	0.135169	2.076257	-0.256134
57063	0	-1.849212	-0.152621	9.832792	-0.018494	-0.001526	0.098328	0.132337	2.080234	-0.259192
57064	0	-1.830947	-0.177161	9.875454	-0.018308	-0.001771	0.098755	0.129091	2.088043	-0.259381
57065	0	-1.825034	-0.158072	9.869379	-0.018250	-0.001587	0.098694	0.133699	2.094753	-0.263694
57066	0	-1.867647	-0.181701	9.924267	-0.018679	-0.001820	0.099242	0.134173	2.097968	-0.263866
57067	0	-1.849983	-0.188747	9.948624	-0.018494	-0.001892	0.099487	0.136895	2.110804	-0.263707
57068	0	-1.856801	-0.157504	9.930122	-0.018567	-0.001578	0.099301	0.138159	2.117618	-0.266868
57069	0	-1.868027	-0.170778	9.936459	-0.018677	-0.001709	0.099365	0.136999	2.127389	-0.266757
57070	0	-1.887197	-0.194783	10.021704	-0.018867	-0.001951	0.100218	0.138334	2.138249	-0.266705
57071	0	-1.910750	-0.195380	9.997490	-0.019104	-0.001953	0.099976	0.135099	2.148010	-0.269386
57072	0	-1.911773	-0.226016	10.039976	-0.019112	-0.002260	0.100401	0.132664	2.160722	-0.272674
57073	0	-1.904082	-0.177013	10.070841	-0.019043	-0.001770	0.100708	0.129906	2.163953	-0.266435
57074	0	-1.885930	-0.176989	10.003603	-0.018856	-0.001771	0.100037	0.128584	2.173398	-0.264987
57075	0	-1.885948	-0.164785	10.021980	-0.018860	-0.001648	0.100220	0.126175	2.178685	-0.264310
57076	0	-1.879608	-0.152326	10.076961	-0.018799	-0.001527	0.100769	0.127605	2.181252	-0.260122
57077	0	-1.885687	-0.170307	10.046453	-0.018860	-0.001709	0.100464	0.131796	2.183580	-0.262469
57078	0	-1.872845	-0.175600	10.064865	-0.018732	-0.001759	0.100648	0.132301	2.185231	-0.269354
57079	0	-1.873485	-0.194923	10.095277	-0.018738	-0.001953	0.100952	0.134093	2.187569	-0.267291
57080	0	-1.872907	-0.170110	10.101470	-0.018732	-0.001701	0.101014	0.131727	2.189805	-0.262680
57081	0	-1.891561	-0.189226	10.125831	-0.018921	-0.001892	0.101257	0.128999	2.189509	-0.260417
57082	0	-1.896054	-0.182709	10.040689	-0.018971	-0.001832	0.100405	0.132022	2.182763	-0.259575
57083	0	-1.872759	-0.182948	10.040476	-0.018738	-0.001831	0.100403	0.131237	2.176788	-0.255623
57084	0	-1.864760	-0.176441	10.040839	-0.018657	-0.001767	0.100407	0.132053	2.172185	-0.262975
57085	0	-1.897214	-0.182680	10.016063	-0.018982	-0.001831	0.100159	0.134288	2.166642	-0.261326
57086	0	-1.901033	-0.206707	10.010406	-0.019024	-0.002068	0.100101	0.132374	2.156825	-0.261225
57087	0	-1.878632	-0.170989	10.003896	-0.018799	-0.001709	0.100037	0.128874	2.148204	-0.263672
57088	0	-1.869836	-0.171074	9.967697	-0.018713	-0.001711	0.099674	0.126539	2.137074	-0.265169
57089	0	-1.866706	-0.152434	9.936708	-0.018677	-0.001526	0.099365	0.125666	2.131536	-0.261687
57090	0	-1.877043	-0.206835	9.894270	-0.018780	-0.002072	0.098941	0.127866	2.126507	-0.266342
57091	0	-1.842483	-0.170830	9.826807	-0.018433	-0.001709	0.098267	0.126167	2.123133	-0.266588
57092	0	-1.847603	-0.195375	9.875815	-0.018478	-0.001952	0.098758	0.121869	2.126094	-0.267255
57093	0	-1.830458	-0.170882	9.906117	-0.018311	-0.001709	0.099060	0.119599	2.124896	-0.268606
57094	0	-1.865953	-0.201373	9.900203	-0.018665	-0.002014	0.099001	0.117629	2.123913	-0.273095
57095	0	-1.867050	-0.176500	9.869512	-0.018677	-0.001770	0.098694	0.120797	2.122297	-0.272226
57096	0	-1.853804	-0.151766	9.894067	-0.018542	-0.001516	0.098940	0.116792	2.123071	-0.271467
57097	0	-1.848923	-0.188938	9.887783	-0.018494	-0.001892	0.098877	0.117390	2.123627	-0.271638
57098	0	-1.848684	-0.176676	9.930480	-0.018485	-0.001765	0.099305	0.113216	2.131385	-0.270965
57099	0	-1.861617	-0.170619	9.863278	-0.018616	-0.001709	0.098633	0.113970	2.137614	-0.272107
57100	0	-1.855377	-0.188751	9.991394	-0.018556	-0.001887	0.099914	0.111357	2.141207	-0.275600
57101	0	-1.873928	-0.188995	9.869361	-0.018738	-0.001892	0.098694	0.111351	2.148634	-0.278167
57102	0	-1.856198	-0.176558	9.911950	-0.018559	-0.001766	0.099120	0.109603	2.158356	-0.278273
57103	0	-1.862035	-0.164530	9.912027	-0.018616	-0.001648	0.099121	0.110130	2.169395	-0.277836
57104	0	-1.869038	-0.152246	9.954565	-0.018686	-0.001521	0.099546	0.106110	2.179777	-0.275735
57105	0	-1.886559	-0.195392	9.991345	-0.018860	-0.001953	0.099915	0.102851	2.192100	-0.280688
57106	0	-1.862974	-0.189521	10.052154	-0.018627	-0.001894	0.100522	0.099012	2.200722	-0.282641
57107	0	-1.874318	-0.158787	10.003560	-0.018738	-0.001587	0.100037	0.095531	2.212610	-0.286098
57108	0	-1.881302	-0.177266	10.052153	-0.018810	-0.001773	0.100522	0.093338	2.221440	-0.290089
57109	0	-1.879814	-0.176552	10.137960	-0.018799	-0.001770	0.101379	0.095894	2.226341	-0.292974
57110	0	-1.885752	-0.169744	10.070832	-0.018859	-0.001700	0.100708	0.096660	2.230392	-0.284924
57111	0	-1.879740	-0.189541	10.095235	-0.018799	-0.001892	0.100952	0.090429	2.234421	-0.284306
57112	0	-1.879331	-0.171630	10.101368	-0.018796	-0.001717	0.101013	0.088404	2.237115	-0.288192
57113	0	-1.892068	-0.195625	10.095213	-0.018921	-0.001953	0.100952	0.082305	2.242472	-0.280883
57114	0	-1.873389	-0.183853	9.997535	-0.018738	-0.001838	0.099975	0.078911	2.243652	-0.279711
57115	0	-1.892019	-0.201838	10.107427	-0.018921	-0.002014	0.101074	0.071770	2.248536	-0.278176
57116	0	-1.878996	-0.171619	10.064847	-0.018798	-0.001718	0.100647	0.070918	2.245216	-0.279544
57117	0	-1.878884	-0.177427	10.089290	-0.018799	-0.001770	0.100891	0.063796	2.239584	-0.285322
57118	0	-1.864554	-0.183802	10.040780	-0.018657	-0.001840	0.100406	0.063282	2.232526	-0.292819
57119	0	-1.860736	-0.189276	10.040437	-0.018616	-0.001892	0.100403	0.060112	2.228658	-0.290506
57120	0	-1.877293	-0.189235	9.998030	-0.018783	-0.001894	0.099978	0.059453	2.223170	-0.287595
57121	0	-1.872720	-0.195534	10.009959	-0.018738	-0.001953	0.100098	0.054469	2.216685	-0.285984
57122	0	-1.876707	-0.195535	9.937113	-0.018778	-0.001958	0.099369	0.054859	2.209877	-0.284878
57123	0	-1.872467	-0.164682	9.900153	-0.018738	-0.001648	0.098999	0.053696	2.200327	-0.286106
57124	0	-1.858282	-0.207134	9.918828	-0.018590	-0.002073	0.099187	0.053398	2.197674	-0.283801
57125	0	-1.848542	-0.177356	9.906153	-0.018494	-0.001770	0.099060	0.046912	2.193799	-0.283610
57126	0	-1.852961	-0.177626	9.857633	-0.018538	-0.001778	0.098575	0.046100	2.189151	-0.287001
57127	0	-1.866966	-0.182629	9.900045	-0.018677	-0.001831	0.098999	0.049114	2.186585	-0.289757
57128	0	-1.829071	-0.169707	9.826977	-0.018297	-0.001700	0.098269	0.050532	2.184670	-0.292704
57129	0	-1.867238	-0.183281	9.869464	-0.018677	-0.001831	0.098694	0.045970	2.185186	-0.286595
57130	0	-1.847822	-0.183430	9.832989	-0.018485	-0.001835	0.098329	0.044185	2.182838	-0.286950
57131	0	-1.854868	-0.183094	9.887808	-0.018555	-0.001831	0.098877	0.041972	2.181563	-0.289947
57132	0	-1.872309	-0.177209	9.802495	-0.018726	-0.001770	0.098024	0.037283	2.183450	-0.293052
57133	0	-1.867539	-0.200969	9.802281	-0.018677	-0.002014	0.098022	0.039924	2.187458	-0.290100
57134	0	-1.855282	-0.176309	9.887674	-0.018552	-0.001761	0.098877	0.035642	2.194275	-0.293168
57135	0	-1.868186	-0.213298	9.863192	-0.018677	-0.002136	0.098633	0.036736	2.205733	-0.288703
57136	0	-1.850722	-0.182812	9.942374	-0.018504	-0.001825	0.099424	0.031182	2.214951	-0.289676
57137	0	-1.880146	-0.207494	9.960888	-0.018799	-0.002075	0.099609	0.029052	2.223632	-0.290668
57138	0	-1.880586	-0.182740	9.991342	-0.018805	-0.001831	0.099914	0.030616	2.230704	-0.287983
57139	0	-1.904722	-0.195410	9.960854	-0.019043	-0.001953	0.099609	0.027080	2.241242	-0.289771
57140	0	-1.893337	-0.195283	9.960679	-0.018929	-0.001956	0.099607	0.028219	2.251347	-0.291137
57141	0	-1.861972	-0.183013	9.979175	-0.018616	-0.001831	0.099792	0.026672	2.261491	-0.282588
57142	0	-1.911134	-0.183010	9.997392	-0.019113	-0.001830	0.099974	0.024241	2.265693	-0.282817
57143	0	-1.898388	-0.176886	10.082973	-0.018982	-0.001770	0.100830	0.023037	2.273515	-0.281691
57144	0	-1.892724	-0.164786	10.058466	-0.018926	-0.001646	0.100585	0.018647	2.280973	-0.283355
57145	0	-1.879937	-0.201551	10.076891	-0.018799	-0.002014	0.100769	0.014600	2.287164	-0.278372
57146	0	-1.879906	-0.195116	10.064643	-0.018801	-0.001956	0.100646	0.017656	2.290909	-0.280404
57147	0	-1.861314	-0.177341	10.070843	-0.018616	-0.001770	0.100708	0.011390	2.293573	-0.282897
57148	0	-1.873011	-0.195655	10.064760	-0.018733	-0.001961	0.100647	0.013725	2.295896	-0.284682
57149	0	-1.873744	-0.189465	10.070803	-0.018738	-0.001892	0.100708	0.008494	2.301155	-0.285477
57150	0	-1.885440	-0.189651	10.058699	-0.018860	-0.001898	0.100586	0.007515	2.300536	-0.284059
57151	0	-1.885157	-0.164453	10.028238	-0.018860	-0.001648	0.100281	0.008888	2.296647	-0.282576
57152	0	-1.883202	-0.194427	10.028585	-0.018844	-0.001946	0.100284	0.008862	2.288932	-0.280893
57153	0	-1.878638	-0.201571	9.991686	-0.018799	-0.002014	0.099915	0.004629	2.280233	-0.277877
57154	0	-1.888317	-0.189078	10.083641	-0.018896	-0.001896	0.100834	0.008028	2.271172	-0.281921
57155	0	-1.878862	-0.189064	9.997753	-0.018799	-0.001892	0.099976	0.007259	2.265074	-0.283106
57156	0	-1.894721	-0.206744	9.924989	-0.018962	-0.002072	0.099247	0.010311	2.253652	-0.278130
57157	0	-1.866780	-0.182873	9.936696	-0.018677	-0.001831	0.099365	0.010462	2.248884	-0.276333
57158	0	-1.877131	-0.176501	9.924801	-0.018782	-0.001766	0.099246	0.009296	2.242485	-0.273765
57159	0	-1.873114	-0.182776	9.869517	-0.018738	-0.001831	0.098694	0.010605	2.240335	-0.272360
57160	0	-1.847322	-0.188634	9.936846	-0.018480	-0.001886	0.099367	0.008308	2.237818	-0.277155
57161	0	-1.873074	-0.183032	9.906141	-0.018738	-0.001831	0.099060	0.006663	2.235230	-0.276585
57162	0	-1.835193	-0.177174	9.857481	-0.018358	-0.001769	0.098574	0.001327	2.233572	-0.280503
57163	0	-1.830684	-0.201270	9.845043	-0.018311	-0.002014	0.098450	0.000642	2.234883	-0.283994
57164	0	-1.836104	-0.164686	9.906170	-0.018365	-0.001645	0.099061	-0.003818	2.235995	-0.283443
57165	0	-1.843198	-0.188849	9.863300	-0.018433	-0.001892	0.098633	-0.002146	2.240824	-0.282495
57166	0	-1.867497	-0.164011	9.893817	-0.018676	-0.001641	0.098938	-0.003258	2.245431	-0.281641
57167	0	-1.842865	-0.176737	9.851153	-0.018433	-0.001770	0.098511	-0.002750	2.246346	-0.278297
57168	0	-1.860633	-0.195153	9.857300	-0.018608	-0.001948	0.098573	-0.008846	2.249861	-0.277128
57169	0	-1.843463	-0.164459	9.869353	-0.018433	-0.001648	0.098694	-0.007463	2.257751	-0.275863
57170	0	-1.855981	-0.151802	9.924198	-0.018559	-0.001519	0.099242	-0.008665	2.264788	-0.270946
57171	0	-1.862115	-0.170529	9.930325	-0.018616	-0.001709	0.099304	-0.006916	2.276607	-0.269459
57172	0	-1.880983	-0.181854	9.899731	-0.018810	-0.001824	0.098997	-0.002714	2.281652	-0.268707
57173	0	-1.867499	-0.176549	9.954875	-0.018677	-0.001770	0.099548	-0.000019	2.285167	-0.266799
57174	0	-1.867720	-0.169387	9.948680	-0.018674	-0.001700	0.099487	0.004872	2.294490	-0.262772
57175	0	-1.855900	-0.176707	9.985277	-0.018555	-0.001770	0.099854	0.005763	2.304990	-0.263296
57176	0	-1.899026	-0.212756	9.997379	-0.018991	-0.002131	0.099974	0.006792	2.310322	-0.266815
57177	0	-1.904315	-0.177299	10.076896	-0.019043	-0.001770	0.100769	0.000913	2.316036	-0.261388
57178	0	-1.886227	-0.189471	10.058479	-0.018861	-0.001899	0.100585	0.003058	2.323249	-0.261573
57179	0	-1.867639	-0.195058	10.083020	-0.018677	-0.001953	0.100830	0.003502	2.328387	-0.257578
57180	0	-1.861642	-0.194617	10.058585	-0.018616	-0.001948	0.100586	0.003523	2.334725	-0.256491
57181	0	-1.867275	-0.182700	10.107503	-0.018677	-0.001831	0.101074	0.005487	2.335638	-0.249719
57182	0	-1.878731	-0.181989	10.089286	-0.018791	-0.001823	0.100892	0.006986	2.336736	-0.247080
57183	0	-1.885650	-0.207273	10.131904	-0.018860	-0.002075	0.101318	0.007326	2.338472	-0.244649
57184	0	-1.884964	-0.194488	10.119797	-0.018853	-0.001948	0.101197	0.008799	2.339989	-0.242673
57185	0	-1.885495	-0.195113	10.107517	-0.018860	-0.001953	0.101074	0.008639	2.339968	-0.241534
57186	0	-1.860064	-0.176175	10.095420	-0.018606	-0.001766	0.100953	0.011188	2.339191	-0.240076
57187	0	-1.860350	-0.189266	10.040509	-0.018616	-0.001892	0.100403	0.008243	2.330831	-0.244137
57188	0	-1.876215	-0.213104	9.949369	-0.018775	-0.002138	0.099491	0.013856	2.321531	-0.242033
57189	0	-1.878788	-0.194780	10.016085	-0.018799	-0.001953	0.100159	0.017439	2.314516	-0.240389
57190	0	-1.870107	-0.151316	10.034840	-0.018716	-0.001515	0.100346	0.017673	2.303201	-0.243595
57191	0	-1.878865	-0.195108	9.991651	-0.018799	-0.001953	0.099915	0.017594	2.297050	-0.241765
57192	0	-1.852405	-0.182534	10.010347	-0.018535	-0.001827	0.100101	0.017511	2.290521	-0.248259
57193	0	-1.866583	-0.170230	9.979464	-0.018677	-0.001709	0.099792	0.022687	2.283494	-0.246947
57194	0	-1.864312	-0.169753	9.937123	-0.018655	-0.001697	0.099369	0.019146	2.275495	-0.243121
57195	0	-1.860333	-0.195054	9.881830	-0.018616	-0.001953	0.098816	0.019807	2.266691	-0.246852
57196	0	-1.870703	-0.175964	9.869889	-0.018713	-0.001765	0.098698	0.023761	2.265250	-0.244294
57197	0	-1.854949	-0.182930	9.820658	-0.018555	-0.001831	0.098206	0.023484	2.264750	-0.247482
57198	0	-1.842100	-0.200663	9.839089	-0.018422	-0.002011	0.098391	0.026482	2.268967	-0.247234
57199	0	-1.848649	-0.200973	9.881735	-0.018494	-0.002014	0.098816	0.029315	2.266267	-0.250803
57200	0	-1.859777	-0.188126	9.912373	-0.018601	-0.001884	0.099123	0.029441	2.267544	-0.248777
57201	0	-1.854952	-0.182616	9.912215	-0.018555	-0.001831	0.099121	0.032592	2.267070	-0.247957
57202	0	-1.853842	-0.175779	9.887999	-0.018544	-0.001760	0.098879	0.033336	2.265919	-0.248654
57203	0	-1.843232	-0.158142	9.844985	-0.018433	-0.001587	0.098450	0.037289	2.271106	-0.252428
57204	0	-1.874073	-0.151174	9.905956	-0.018738	-0.001515	0.099060	0.039065	2.280019	-0.250195
57205	0	-1.843377	-0.140464	9.912087	-0.018433	-0.001404	0.099121	0.035706	2.286856	-0.250955
57206	0	-1.874335	-0.164686	9.918072	-0.018741	-0.001650	0.099181	0.036832	2.295526	-0.254866
57207	0	-1.842974	-0.176780	9.967098	-0.018433	-0.001770	0.099670	0.036896	2.297683	-0.247368
57208	0	-1.861252	-0.200737	9.899956	-0.018610	-0.002010	0.099000	0.037961	2.306140	-0.249096
57209	0	-1.855737	-0.171090	9.973091	-0.018555	-0.001709	0.099731	0.033517	2.314793	-0.254067
57210	0	-1.862440	-0.195436	9.991216	-0.018621	-0.001958	0.099913	0.035262	2.323770	-0.260031
57211	0	-1.879808	-0.177016	10.021986	-0.018799	-0.001770	0.100220	0.032709	2.328411	-0.257420
57212	0	-1.886431	-0.171118	9.985247	-0.018859	-0.001710	0.099854	0.028966	2.340135	-0.261689
57213	0	-1.898397	-0.194901	10.021942	-0.018982	-0.001953	0.100220	0.031193	2.347949	-0.259848
57214	0	-1.868446	-0.169895	10.034034	-0.018682	-0.001701	0.100341	0.031581	2.356830	-0.261444
57215	0	-1.891863	-0.158128	10.028128	-0.018921	-0.001587	0.100281	0.035711	2.359791	-0.266090
57216	0	-1.916178	-0.199811	10.009861	-0.019161	-0.002004	0.100099	0.039500	2.365871	-0.260979
57217	0	-1.885457	-0.176717	10.046491	-0.018860	-0.001770	0.100464	0.040382	2.365358	-0.261305
57218	0	-1.908834	-0.182412	9.997852	-0.019094	-0.001826	0.099977	0.040528	2.364951	-0.262782
57219	0	-1.909496	-0.182534	10.101500	-0.019104	-0.001831	0.101013	0.044412	2.360110	-0.257178
57220	0	-1.865177	-0.175754	10.077321	-0.018659	-0.001760	0.100772	0.044221	2.357762	-0.253414
57221	0	-1.872985	-0.115125	10.058751	-0.018738	-0.001160	0.100586	0.051291	2.354203	-0.251828
57222	0	-1.865480	-0.174909	9.979668	-0.018661	-0.001754	0.099795	0.054344	2.352035	-0.255323
57223	0	-1.890643	-0.164671	10.028351	-0.018921	-0.001648	0.100281	0.053451	2.341021	-0.255243
57224	0	-1.870057	-0.133683	9.992098	-0.018709	-0.001341	0.099919	0.055740	2.336665	-0.257991
57225	0	-1.879130	-0.152479	9.948874	-0.018799	-0.001526	0.099487	0.054696	2.333507	-0.263236
57226	0	-1.847007	-0.158576	9.924679	-0.018479	-0.001585	0.099245	0.051492	2.328288	-0.263453
[truncated: 515 more rows]
