# Supplementary material for: Properties of traditional bamboo carrying poles have implications for user interactions
Source: PLoS One. 2018 May 10;13(5):e0196208. doi: 10.1371/journal.pone.0196208 (PMC5945030; doi:10.1371/journal.pone.0196208)
Supplement: S1 Text — (ZIP) [file pone.0196208.s005.zip › ResTest_PoleH_HiLoad1.txt]

// Start Time: Unknown
// Update Rate: 100.0Hz
// Filter Profile: human (34.3)
// Firmware Version: 2.1.4
PacketCounter	SampleTimeFine	Acc_X	Acc_Y	Acc_Z	VelInc_X	VelInc_Y	VelInc_Z	Roll	Pitch	Yaw	Latitude	Longitude	Altitude	Vel_X	Vel_Y	Vel_Z
18175	0	0.216554	0.072339	7.269392	0.002197	0.000732	0.072693	-4.083069	-2.701386	1.323482
18176	0	0.298052	-0.026908	6.878898	0.002992	-0.000261	0.068789	-4.095962	-2.682831	1.327988
18177	0	0.343032	-0.006346	6.927429	0.003418	-0.000061	0.069275	-4.099796	-2.703365	1.338906
18178	0	0.372264	0.054324	7.171256	0.003687	0.000544	0.071714	-4.100279	-2.760475	1.345353
18179	0	0.402684	0.116068	7.323893	0.003967	0.001160	0.073242	-4.098526	-2.853579	1.355316
18180	0	0.386119	0.085485	7.298717	0.003780	0.000856	0.072991	-4.100869	-2.980446	1.365051
18181	0	0.340553	0.158470	7.604505	0.003296	0.001587	0.076050	-4.104214	-3.145416	1.382306
18182	0	0.330202	0.328190	8.146730	0.003164	0.003290	0.081472	-4.116030	-3.338644	1.395976
18183	0	0.296810	0.371473	8.556629	0.002808	0.003723	0.085571	-4.127749	-3.552629	1.420858
18184	0	0.337822	0.387796	8.860551	0.003201	0.003888	0.088612	-4.141322	-3.781643	1.440880
18185	0	0.373598	0.310069	9.294935	0.003540	0.003113	0.092957	-4.156743	-4.022581	1.463074
18186	0	0.441759	0.373925	9.848574	0.004199	0.003757	0.098495	-4.178474	-4.276082	1.486659
18187	0	0.516903	0.559672	10.356675	0.004944	0.005615	0.103577	-4.199462	-4.524006	1.510832
18188	0	0.642276	0.683911	10.677590	0.006202	0.006858	0.106788	-4.219914	-4.759972	1.530349
18189	0	0.741459	0.625891	11.009497	0.007202	0.006287	0.110107	-4.249005	-4.979967	1.550685
18190	0	0.889100	0.607935	11.439568	0.008680	0.006105	0.114410	-4.275226	-5.190002	1.569695
18191	0	0.989591	0.655912	11.876049	0.009705	0.006592	0.118774	-4.306816	-5.373670	1.587025
18192	0	1.130020	0.612339	12.068113	0.011130	0.006158	0.120695	-4.339408	-5.533864	1.609873
18193	0	1.216752	0.528410	12.224036	0.012024	0.005310	0.122253	-4.363679	-5.667986	1.621407
18194	0	1.267995	0.499744	12.459469	0.012561	0.005013	0.124606	-4.377439	-5.777092	1.632813
18195	0	1.321327	0.585280	12.615052	0.013123	0.005859	0.126160	-4.383354	-5.859191	1.639550
18196	0	1.304352	0.595417	12.589342	0.012999	0.005968	0.125897	-4.395985	-5.899854	1.644826
18197	0	1.283447	0.578649	12.579226	0.012817	0.005798	0.125793	-4.406824	-5.915463	1.643655
18198	0	1.258815	0.429700	12.560987	0.012608	0.004310	0.125607	-4.418364	-5.897744	1.643518
18199	0	1.367831	0.322393	12.396873	0.013733	0.003235	0.123962	-4.428515	-5.847339	1.640371
18200	0	1.207962	0.217149	12.202786	0.012160	0.002175	0.122020	-4.431977	-5.771514	1.645133
18201	0	0.978448	0.697301	11.981963	0.009888	0.006958	0.119812	-4.417497	-5.673054	1.640869
18202	0	1.029271	0.687483	11.733626	0.010418	0.006865	0.117326	-4.407384	-5.551287	1.631464
18203	0	1.090606	0.568983	11.384354	0.011047	0.005676	0.113831	-4.393748	-5.409523	1.621751
18204	0	1.087244	0.235196	10.941632	0.011020	0.002345	0.109402	-4.386556	-5.255413	1.614793
18205	0	0.991556	0.440010	10.652072	0.010071	0.004395	0.106506	-4.380624	-5.088823	1.604060
18206	0	0.912933	0.398702	10.270126	0.009283	0.003977	0.102688	-4.369314	-4.917748	1.591136
18207	0	0.833834	0.428899	9.931585	0.008484	0.004272	0.099304	-4.350258	-4.750294	1.579439
18208	0	0.752130	0.297632	9.494095	0.007656	0.002960	0.094931	-4.330832	-4.587965	1.566382
18209	0	0.738386	0.312455	9.144034	0.007507	0.003113	0.091431	-4.316099	-4.433521	1.557834
18210	0	0.673230	0.418533	8.870888	0.006840	0.004172	0.088701	-4.299232	-4.294948	1.553087
18211	0	0.606770	0.410475	8.655399	0.006165	0.004089	0.086548	-4.278832	-4.167165	1.543437
18212	0	0.504507	0.369574	8.418145	0.005121	0.003692	0.084177	-4.273211	-4.063755	1.537410
18213	0	0.506500	0.213980	8.313360	0.005127	0.002136	0.083130	-4.268206	-3.978408	1.536148
18214	0	0.502356	0.116996	8.246766	0.005065	0.001166	0.082465	-4.263138	-3.920916	1.532890
18215	0	0.473934	0.134228	8.087285	0.004761	0.001343	0.080872	-4.263808	-3.890630	1.529949
18216	0	0.459324	0.146552	8.026323	0.004596	0.001463	0.080263	-4.260087	-3.887039	1.530294
18217	0	0.477114	0.097393	8.044375	0.004761	0.000977	0.080444	-4.263803	-3.901826	1.534635
18218	0	0.463014	0.127606	8.111202	0.004599	0.001276	0.081114	-4.263702	-3.946274	1.544651
18219	0	0.493231	0.237751	8.196734	0.004883	0.002380	0.081970	-4.267680	-4.015291	1.552636
18220	0	0.529560	0.364911	8.391271	0.005228	0.003655	0.083917	-4.276292	-4.107156	1.562635
18221	0	0.564103	0.255662	8.684765	0.005554	0.002563	0.086853	-4.285392	-4.221602	1.566726
18222	0	0.614249	0.272407	8.933620	0.006038	0.002732	0.089343	-4.295895	-4.355663	1.579385
18223	0	0.658514	0.352936	9.252159	0.006470	0.003540	0.092529	-4.309097	-4.498137	1.592783
18224	0	0.725819	0.326034	9.555510	0.007135	0.003273	0.095564	-4.324200	-4.644889	1.609581
18225	0	0.776834	0.554670	9.862242	0.007629	0.005554	0.098633	-4.332825	-4.805419	1.626713
18226	0	0.823630	0.351096	10.146885	0.008098	0.003524	0.101480	-4.347303	-4.961549	1.640929
18227	0	0.857056	0.425685	10.594585	0.008423	0.004272	0.105957	-4.364187	-5.120738	1.656238
18228	0	0.892280	0.519895	10.818207	0.008785	0.005217	0.108192	-4.382883	-5.265715	1.671942
18229	0	0.983587	0.394733	11.137838	0.009705	0.003967	0.111389	-4.403372	-5.400298	1.686310
18230	0	1.033729	0.269731	11.434644	0.010218	0.002705	0.114357	-4.410636	-5.519917	1.699348
18231	0	1.102912	0.298322	11.705590	0.010925	0.002991	0.117065	-4.417881	-5.621283	1.712048
18232	0	1.072836	0.535379	11.874914	0.010648	0.005356	0.118756	-4.419785	-5.698506	1.725339
18233	0	1.043090	0.640973	12.017342	0.010376	0.006409	0.120178	-4.418768	-5.750469	1.733758
18234	0	1.143586	0.482821	12.144612	0.011402	0.004824	0.121449	-4.414440	-5.782197	1.737018
18235	0	1.098825	0.531674	12.268020	0.010986	0.005310	0.122681	-4.408120	-5.783876	1.740593
18236	0	1.084415	0.617770	12.127705	0.010868	0.006177	0.121275	-4.407344	-5.761373	1.738752
18237	0	1.111057	0.598335	12.164837	0.011169	0.005981	0.121643	-4.405486	-5.706182	1.733605
18238	0	1.041321	0.464851	12.031744	0.010504	0.004642	0.120310	-4.398713	-5.620077	1.730107
18239	0	1.002256	0.611438	11.823387	0.010132	0.006104	0.118225	-4.388013	-5.514213	1.729708
18240	0	0.936403	0.778390	11.513824	0.009492	0.007772	0.115129	-4.376427	-5.387238	1.725395
18241	0	0.883081	0.599325	11.231529	0.008972	0.005981	0.112305	-4.364219	-5.243713	1.711989
18242	0	0.848797	0.509371	10.891913	0.008636	0.005088	0.108908	-4.357885	-5.087858	1.703526
18243	0	0.747315	0.446694	10.523538	0.007629	0.004456	0.105225	-4.345273	-4.918218	1.691194
18244	0	0.711528	0.375443	10.165484	0.007266	0.003744	0.101645	-4.333432	-4.748501	1.685107
18245	0	0.668684	0.354831	9.784940	0.006836	0.003540	0.097839	-4.323528	-4.574086	1.680447
18246	0	0.652873	0.289912	9.445086	0.006670	0.002884	0.094441	-4.304925	-4.403030	1.668724
18247	0	0.591789	0.342628	9.088926	0.006042	0.003418	0.090881	-4.294305	-4.246381	1.656300
18248	0	0.563134	0.362466	8.754648	0.005741	0.003616	0.087540	-4.283257	-4.102988	1.649234
18249	0	0.491408	0.379046	8.459978	0.005005	0.003784	0.084595	-4.274596	-3.980443	1.638974
18250	0	0.451088	0.270145	8.247189	0.004583	0.002697	0.082468	-4.268233	-3.879898	1.634164
18251	0	0.421544	0.171370	8.136275	0.004272	0.001709	0.081360	-4.261440	-3.799755	1.624700
18252	0	0.369274	0.208408	8.014577	0.003733	0.002084	0.080144	-4.260857	-3.742717	1.622554
18253	0	0.376884	0.207791	7.836981	0.003784	0.002075	0.078369	-4.256765	-3.720335	1.621713
18254	0	0.516207	-0.030568	7.788244	0.005157	-0.000300	0.077883	-4.264416	-3.727135	1.623485
18255	0	0.380781	0.109589	7.934461	0.003784	0.001099	0.079346	-4.268323	-3.761205	1.632546
18256	0	0.399922	0.194633	7.915744	0.003953	0.001947	0.079160	-4.269832	-3.827964	1.643284
18257	0	0.561964	0.213268	7.964639	0.005554	0.002136	0.079651	-4.274732	-3.921926	1.653028
18258	0	0.625892	0.095993	8.189251	0.006176	0.000969	0.081899	-4.286972	-4.037881	1.668250
18259	0	0.675749	-0.074018	8.428118	0.006653	-0.000732	0.084290	-4.297283	-4.180365	1.679381
18260	0	0.632681	0.417852	8.859976	0.006202	0.004195	0.088608	-4.318671	-4.341249	1.700092
18261	0	0.636299	0.432121	9.148286	0.006226	0.004333	0.091492	-4.334013	-4.512704	1.715363
18262	0	0.697567	0.374073	9.579546	0.006818	0.003757	0.095806	-4.353990	-4.700887	1.733176
18263	0	0.760911	0.383173	9.807157	0.007446	0.003845	0.098083	-4.369711	-4.890680	1.745448
18264	0	0.820191	0.490181	10.237926	0.008030	0.004915	0.102392	-4.384664	-5.082357	1.763604
18265	0	0.828917	0.614660	10.643318	0.008118	0.006165	0.106445	-4.403989	-5.265641	1.788649
18266	0	0.918926	0.598334	10.994589	0.009021	0.006004	0.109959	-4.425862	-5.440453	1.802762
18267	0	0.986323	0.401323	11.320708	0.009705	0.004028	0.113220	-4.441084	-5.600522	1.817790
18268	0	1.066822	0.367065	11.641350	0.010518	0.003692	0.116426	-4.461702	-5.747899	1.832440
18269	0	1.184916	0.364985	11.967750	0.011719	0.003662	0.119690	-4.473280	-5.872437	1.844637
18270	0	1.177516	0.552255	11.941140	0.011674	0.005529	0.119421	-4.479750	-5.969315	1.851487
18271	0	1.252626	0.518971	12.279503	0.012451	0.005188	0.122803	-4.477991	-6.039208	1.856658
18272	0	1.222699	0.458626	12.400291	0.012176	0.004580	0.124008	-4.472533	-6.086694	1.858354
18273	0	1.234143	0.652996	12.609747	0.012329	0.006531	0.126099	-4.473055	-6.097580	1.865178
18274	0	1.209102	0.616933	12.408301	0.012109	0.006163	0.124082	-4.466697	-6.081239	1.864190
18275	0	1.263675	0.689992	12.445649	0.012695	0.006897	0.124451	-4.463768	-6.027409	1.863294
18276	0	1.292004	0.617514	12.343335	0.013006	0.006170	0.123425	-4.459065	-5.947672	1.859204
18277	0	1.197752	0.634821	12.122647	0.012085	0.006348	0.121216	-4.458266	-5.846196	1.858225
18278	0	1.149679	0.684469	11.850185	0.011630	0.006837	0.118489	-4.450531	-5.717924	1.848119
18279	0	1.071614	0.568696	11.524775	0.010864	0.005676	0.115234	-4.439615	-5.570983	1.842085
18280	0	1.071575	0.472915	11.234687	0.010880	0.004720	0.112331	-4.429742	-5.403277	1.835987
18281	0	1.008303	0.318115	10.853635	0.010254	0.003174	0.108521	-4.421817	-5.223200	1.824558
18282	0	0.902380	0.331695	10.459624	0.009192	0.003309	0.104582	-4.413197	-5.039939	1.809172
18283	0	0.844458	0.300758	10.175867	0.008606	0.002991	0.101746	-4.393956	-4.858565	1.798003
18284	0	0.832000	0.200146	9.854953	0.008476	0.001986	0.098536	-4.375218	-4.677090	1.788767
18285	0	0.741864	0.129911	9.516540	0.007568	0.001282	0.095154	-4.354109	-4.497011	1.774779
18286	0	0.689833	0.157006	9.237816	0.007033	0.001559	0.092368	-4.340480	-4.329725	1.764538
18287	0	0.530919	0.251774	8.893524	0.005432	0.002502	0.088928	-4.320390	-4.171543	1.758730
18288	0	0.471550	0.333612	8.693206	0.004825	0.003325	0.086926	-4.305963	-4.027990	1.751475
18289	0	0.399246	0.288056	8.502619	0.004089	0.002869	0.085022	-4.289513	-3.897665	1.744826
18290	0	0.296649	0.332690	8.301607	0.003045	0.003319	0.083014	-4.277857	-3.789509	1.737732
18291	0	0.238106	0.428033	8.166642	0.002441	0.004272	0.081665	-4.266406	-3.705088	1.734425
18292	0	0.246783	0.466030	8.050807	0.002505	0.004654	0.080507	-4.257029	-3.651835	1.735187
18293	0	0.278487	0.445475	7.977379	0.002808	0.004456	0.079773	-4.257874	-3.619413	1.731339
18294	0	0.306387	0.335426	7.922474	0.003067	0.003355	0.079225	-4.258752	-3.614799	1.734611
18295	0	0.330909	0.262136	7.824662	0.003296	0.002625	0.078247	-4.263146	-3.634020	1.740077
18296	0	0.347709	0.297676	7.970887	0.003445	0.002984	0.079710	-4.273439	-3.680455	1.746489
18297	0	0.353078	0.249265	7.952684	0.003479	0.002502	0.079529	-4.287411	-3.754786	1.758861
18298	0	0.401957	0.210220	8.171831	0.003951	0.002115	0.081721	-4.305550	-3.850634	1.770340
18299	0	0.412161	0.188042	8.330871	0.004028	0.001892	0.083313	-4.321498	-3.978738	1.784601
18300	0	0.481162	0.142928	8.537208	0.004707	0.001440	0.085378	-4.335791	-4.118552	1.801873
18301	0	0.543532	0.193991	8.928721	0.005310	0.001953	0.089294	-4.352584	-4.279103	1.815562
18302	0	0.625463	0.215578	9.177168	0.006116	0.002170	0.091781	-4.369606	-4.452016	1.832544
18303	0	0.735235	0.260895	9.459341	0.007202	0.002625	0.094604	-4.388091	-4.633565	1.850668
18304	0	0.834381	0.355250	9.792378	0.008184	0.003568	0.097937	-4.405474	-4.819580	1.865570
18305	0	1.030019	0.132704	10.111850	0.010132	0.001343	0.101135	-4.422793	-5.010280	1.877290
18306	0	0.870668	0.434180	10.591692	0.008532	0.004361	0.105930	-4.443440	-5.198934	1.898563
18307	0	0.902798	0.622031	10.997124	0.008850	0.006226	0.109985	-4.448735	-5.383535	1.912055
18308	0	1.096895	0.461083	11.194933	0.010798	0.004627	0.111965	-4.465114	-5.557522	1.927114
18309	0	1.168952	0.493367	11.540247	0.011536	0.004944	0.115417	-4.474718	-5.709671	1.944132
18310	0	1.223304	0.234527	11.848487	0.012094	0.002358	0.118499	-4.486864	-5.843362	1.964712
18311	0	1.164920	0.658271	12.181588	0.011536	0.006592	0.121826	-4.495001	-5.949186	1.985877
18312	0	1.075060	0.766061	12.161712	0.010664	0.007672	0.121624	-4.505761	-6.030588	1.990231
18313	0	1.079522	0.579474	12.340863	0.010742	0.005798	0.123413	-4.508802	-6.079552	1.997579
18314	0	1.154574	0.523763	12.376652	0.011519	0.005241	0.123769	-4.511919	-6.103912	1.998370
18315	0	1.176925	0.573198	12.469606	0.011780	0.005737	0.124695	-4.516402	-6.094281	1.998337
18316	0	1.135290	0.584535	12.366291	0.011393	0.005848	0.123659	-4.518349	-6.057656	1.995829
18317	0	1.146580	0.574164	12.256495	0.011536	0.005737	0.122559	-4.513796	-5.992519	1.994036
18318	0	1.123586	0.526166	12.154243	0.011335	0.005257	0.121533	-4.508535	-5.898860	1.992307
18319	0	1.116725	0.525675	11.811452	0.011292	0.005249	0.118103	-4.500505	-5.778642	1.986355
18320	0	1.127632	0.569945	11.490438	0.011415	0.005691	0.114891	-4.491172	-5.640385	1.976961
18321	0	1.107675	0.514157	11.170905	0.011230	0.005127	0.111694	-4.475802	-5.483434	1.963260
18322	0	1.083509	0.327297	10.832166	0.010994	0.003263	0.108306	-4.464334	-5.315781	1.951188
18323	0	0.990854	0.422089	10.450736	0.010071	0.004211	0.104492	-4.453512	-5.138402	1.940132
18324	0	0.868550	0.491159	10.068673	0.008842	0.004900	0.100674	-4.439732	-4.961365	1.931442
18325	0	0.839448	0.501847	9.754658	0.008545	0.005005	0.097534	-4.423276	-4.785307	1.920263
18326	0	0.744482	0.339238	9.445485	0.007582	0.003383	0.094444	-4.411029	-4.619830	1.905513
18327	0	0.683564	0.275551	9.089039	0.006958	0.002747	0.090881	-4.399220	-4.465956	1.894947
18328	0	0.606259	0.344062	8.809726	0.006171	0.003434	0.088090	-4.390250	-4.325090	1.885712
18329	0	0.515702	0.329915	8.588193	0.005249	0.003296	0.085876	-4.385273	-4.202697	1.878926
18330	0	0.468457	0.245018	8.412034	0.004764	0.002447	0.084116	-4.380463	-4.095470	1.866379
18331	0	0.408939	0.116550	8.313283	0.004150	0.001160	0.083130	-4.371764	-4.011565	1.863275
18332	0	0.417206	0.123485	8.100151	0.004214	0.001231	0.080999	-4.365971	-3.952018	1.857232
18333	0	0.412605	0.115979	8.068972	0.004150	0.001160	0.080688	-4.365215	-3.917544	1.861325
18334	0	0.378953	0.079415	8.093480	0.003796	0.000793	0.080935	-4.363663	-3.909053	1.860354
18335	0	0.428532	0.072948	8.056575	0.004272	0.000732	0.080566	-4.367306	-3.927464	1.863898
18336	0	0.488015	0.102739	8.086776	0.004848	0.001031	0.080870	-4.371721	-3.973763	1.871426
18337	0	0.523788	0.225530	8.202817	0.005188	0.002258	0.082031	-4.375299	-4.043353	1.882096
18338	0	0.548112	0.237172	8.488892	0.005413	0.002374	0.084893	-4.377371	-4.135131	1.891044
18339	0	0.570249	0.305056	8.709156	0.005615	0.003052	0.087097	-4.378388	-4.249754	1.901977
18340	0	0.570952	0.402277	8.921581	0.005610	0.004025	0.089222	-4.381299	-4.376525	1.917067
18341	0	0.597163	0.463579	9.240021	0.005859	0.004639	0.092407	-4.384353	-4.515209	1.930902
18342	0	0.633617	0.449562	9.494790	0.006211	0.004510	0.094955	-4.401122	-4.665357	1.946370
18343	0	0.592719	0.420347	9.807616	0.005798	0.004211	0.098083	-4.410046	-4.815402	1.961090
18344	0	0.693233	0.460934	10.086525	0.006796	0.004622	0.100874	-4.423404	-4.969915	1.974248
18345	0	0.764238	0.474892	10.332319	0.007507	0.004761	0.103333	-4.435987	-5.119083	1.991228
18346	0	0.835097	0.435405	10.678052	0.008213	0.004370	0.106791	-4.452261	-5.266601	2.007429
18347	0	0.958259	0.340404	10.967003	0.009460	0.003418	0.109680	-4.466105	-5.393903	2.023222
18348	0	0.970566	0.416780	11.190787	0.009587	0.004183	0.111917	-4.480816	-5.514750	2.037180
18349	0	1.036240	0.419592	11.382133	0.010254	0.004211	0.113831	-4.495721	-5.623679	2.049150
18350	0	1.135618	0.435516	11.581537	0.011268	0.004362	0.115824	-4.501817	-5.711085	2.056238
18351	0	1.135506	0.347704	11.742558	0.011292	0.003479	0.117432	-4.503040	-5.773235	2.056671
18352	0	1.152343	0.395921	11.875805	0.011481	0.003963	0.118762	-4.505437	-5.813873	2.063275
18353	0	1.137074	0.580434	11.889445	0.011353	0.005798	0.118896	-4.498851	-5.831459	2.065305
18354	0	1.108147	0.641669	11.956349	0.011084	0.006420	0.119563	-4.501344	-5.829472	2.066819
18355	0	1.065137	0.592029	11.993674	0.010681	0.005920	0.119934	-4.500614	-5.801151	2.066720
18356	0	1.050802	0.580441	11.799011	0.010561	0.005797	0.117986	-4.492906	-5.749992	2.063442
18357	0	1.006206	0.629276	11.670493	0.010132	0.006287	0.116699	-4.485965	-5.681889	2.058925
18358	0	1.014601	0.636780	11.439911	0.010239	0.006359	0.114391	-4.476284	-5.589428	2.055074
18359	0	0.978528	0.519520	11.200819	0.009888	0.005188	0.112000	-4.467935	-5.485048	2.049570
18360	0	0.919805	0.501933	10.946264	0.009321	0.005018	0.109452	-4.465783	-5.356511	2.044085
18361	0	0.940189	0.476366	10.578451	0.009521	0.004761	0.105774	-4.461714	-5.227630	2.031992
18362	0	0.910072	0.440704	10.372951	0.009226	0.004399	0.103719	-4.452264	-5.090121	2.019230
18363	0	0.872748	0.331002	10.047415	0.008850	0.003296	0.100464	-4.435202	-4.950780	2.009616
18364	0	0.812610	0.284239	9.737997	0.008245	0.002834	0.097370	-4.424802	-4.810871	1.995691
18365	0	0.776213	0.245123	9.516273	0.007874	0.002441	0.095154	-4.412037	-4.677206	1.982878
18366	0	0.725405	0.270983	9.212585	0.007352	0.002704	0.092118	-4.403345	-4.555909	1.976414
18367	0	0.674778	0.275554	9.039943	0.006836	0.002747	0.090393	-4.390952	-4.444566	1.970083
18368	0	0.597665	0.209870	8.851747	0.006053	0.002092	0.088512	-4.381724	-4.346206	1.959985
18369	0	0.537067	0.257029	8.661253	0.005432	0.002563	0.086609	-4.371657	-4.265434	1.947755
18370	0	0.477928	0.275956	8.521323	0.004823	0.002759	0.085211	-4.369790	-4.207318	1.946106
18371	0	0.442163	0.275277	8.532872	0.004456	0.002747	0.085327	-4.360399	-4.162010	1.945467
18372	0	0.468223	0.227438	8.429289	0.004693	0.002270	0.084292	-4.353033	-4.147620	1.944434
18373	0	0.451881	0.237772	8.349605	0.004517	0.002380	0.083496	-4.355632	-4.150834	1.944268
18374	0	0.466030	0.285969	8.355529	0.004642	0.002863	0.083556	-4.359035	-4.175372	1.948303
18375	0	0.540698	0.292358	8.538613	0.005371	0.002930	0.085388	-4.366179	-4.223622	1.950468
18376	0	0.604042	0.266931	8.629572	0.005993	0.002672	0.086299	-4.368826	-4.286673	1.963422
18377	0	0.671361	0.219145	8.776408	0.006653	0.002197	0.087769	-4.375162	-4.366012	1.976295
18378	0	0.667216	0.236297	8.970649	0.006594	0.002368	0.089712	-4.380376	-4.466225	1.988414
18379	0	0.698807	0.249545	9.227851	0.006897	0.002502	0.092285	-4.387834	-4.579245	2.004109
18380	0	0.688235	0.247839	9.525541	0.006780	0.002487	0.095263	-4.397269	-4.702653	2.020691
18381	0	0.712601	0.310621	9.807601	0.007019	0.003113	0.098083	-4.403850	-4.827475	2.035737
18382	0	0.765753	0.376707	9.976757	0.007542	0.003770	0.099776	-4.405961	-4.960482	2.043973
18383	0	0.799347	0.439012	10.289624	0.007874	0.004395	0.102905	-4.409707	-5.093631	2.062150
18384	0	0.823738	0.443817	10.483034	0.008118	0.004446	0.104839	-4.417170	-5.224244	2.075079
18385	0	0.877743	0.499574	10.802375	0.008667	0.005005	0.108032	-4.425698	-5.341189	2.087802
18386	0	0.874881	0.503836	11.002165	0.008648	0.005047	0.110029	-4.433370	-5.445813	2.103892
18387	0	0.979961	0.475375	11.278506	0.009705	0.004761	0.112793	-4.439220	-5.542219	2.114491
18388	0	1.015549	0.492562	11.429521	0.010080	0.004930	0.114302	-4.441869	-5.617532	2.122224
18389	0	1.037456	0.487125	11.547367	0.010315	0.004883	0.115479	-4.452054	-5.676765	2.128403
18390	0	1.084104	0.559269	11.692913	0.010801	0.005591	0.116933	-4.449422	-5.715798	2.133476
18391	0	1.100245	0.561494	11.712497	0.010986	0.005615	0.117126	-4.448323	-5.731770	2.135674
18392	0	1.095498	0.572980	11.694003	0.010957	0.005736	0.116940	-4.453311	-5.730150	2.138543
18393	0	1.120701	0.519218	11.712853	0.011230	0.005188	0.117126	-4.447671	-5.707252	2.145703
18394	0	1.071086	0.519950	11.627983	0.010756	0.005196	0.116276	-4.442384	-5.662790	2.140994
18395	0	1.012554	0.494509	11.524026	0.010193	0.004944	0.115234	-4.439609	-5.596161	2.141351
18396	0	0.949002	0.506995	11.323752	0.009572	0.005068	0.113231	-4.435899	-5.513674	2.135201
18397	0	0.931048	0.477177	11.115204	0.009399	0.004761	0.111145	-4.422940	-5.422561	2.128571
18398	0	0.887597	0.447783	10.866450	0.008981	0.004477	0.108656	-4.419961	-5.312541	2.123823
18399	0	0.861899	0.464945	10.706405	0.008728	0.004639	0.107056	-4.406791	-5.196508	2.115187
18400	0	0.840337	0.387621	10.372377	0.008516	0.003865	0.103715	-4.393004	-5.072293	2.109085
18401	0	0.818515	0.372962	10.102240	0.008301	0.003723	0.101013	-4.384041	-4.941827	2.097362
18402	0	0.766558	0.313629	9.786454	0.007771	0.003125	0.097857	-4.369401	-4.818475	2.085207
18403	0	0.734772	0.324398	9.583251	0.007446	0.003235	0.095825	-4.356809	-4.701156	2.079505
18404	0	0.673868	0.313973	9.346423	0.006826	0.003130	0.093458	-4.343126	-4.594215	2.071209
18405	0	0.639051	0.299865	9.039845	0.006470	0.002991	0.090393	-4.331360	-4.494382	2.063729
18406	0	0.618117	0.264938	8.961469	0.006251	0.002640	0.089610	-4.317327	-4.405169	2.058077
18407	0	0.586561	0.251042	8.838234	0.005920	0.002502	0.088379	-4.305245	-4.334640	2.052938
18408	0	0.564593	0.282311	8.710573	0.005690	0.002823	0.087103	-4.303176	-4.277574	2.050783
18409	0	0.540557	0.292975	8.557297	0.005432	0.002930	0.085571	-4.301342	-4.242465	2.049084
18410	0	0.518607	0.280900	8.520848	0.005196	0.002808	0.085208	-4.297720	-4.230004	2.048331
18411	0	0.518906	0.275111	8.508280	0.005188	0.002747	0.085083	-4.289821	-4.231684	2.054612
18412	0	0.526764	0.245289	8.447058	0.005251	0.002450	0.084472	-4.284098	-4.254662	2.059395
18413	0	0.534673	0.268353	8.556907	0.005310	0.002686	0.085571	-4.285018	-4.303992	2.067015
18414	0	0.579395	0.285825	8.653937	0.005750	0.002864	0.086542	-4.290620	-4.362644	2.079238
18415	0	0.591683	0.298150	8.892473	0.005859	0.002991	0.088928	-4.300706	-4.436883	2.086600
18416	0	0.611043	0.277763	9.062499	0.006037	0.002789	0.090630	-4.312711	-4.530253	2.093730
18417	0	0.661647	0.267828	9.191304	0.006531	0.002686	0.091919	-4.319920	-4.637305	2.102570
18418	0	0.704705	0.247665	9.482851	0.006951	0.002487	0.094835	-4.330802	-4.753202	2.112405
18419	0	0.761015	0.310982	9.709904	0.007507	0.003113	0.097107	-4.332397	-4.874701	2.122522
18420	0	0.801182	0.352940	10.001089	0.007902	0.003533	0.100019	-4.335014	-5.000471	2.131738
18421	0	0.810930	0.432566	10.210320	0.007996	0.004333	0.102112	-4.341898	-5.128097	2.142716
18422	0	0.834038	0.473637	10.458765	0.008228	0.004745	0.104596	-4.348906	-5.250819	2.154861
18423	0	0.883257	0.457268	10.710836	0.008728	0.004578	0.107117	-4.352236	-5.362719	2.164628
18424	0	0.934678	0.425387	10.953183	0.009247	0.004262	0.109540	-4.358682	-5.467313	2.175032
18425	0	0.973128	0.487344	11.119884	0.009644	0.004883	0.111206	-4.366288	-5.557795	2.183347
18426	0	1.020441	0.510186	11.283193	0.010126	0.005107	0.112839	-4.369295	-5.637270	2.192937
18427	0	1.043412	0.469197	11.504633	0.010376	0.004700	0.115051	-4.374876	-5.695406	2.199426
18428	0	1.083908	0.461774	11.570847	0.010798	0.004622	0.115712	-4.377423	-5.737025	2.198347
18429	0	1.082320	0.482004	11.596501	0.010803	0.004822	0.115967	-4.376939	-5.757137	2.201247
18430	0	1.066291	0.573284	11.645104	0.010660	0.005733	0.116451	-4.375303	-5.760008	2.209886
18431	0	1.096449	0.585605	11.682351	0.010986	0.005859	0.116821	-4.376284	-5.739032	2.210050
18432	0	1.084044	0.548911	11.627945	0.010881	0.005486	0.116276	-4.370428	-5.699160	2.209304
18433	0	1.050603	0.531790	11.475060	0.010559	0.005310	0.114746	-4.360225	-5.646732	2.208037
18434	0	0.995371	0.514839	11.311292	0.010027	0.005142	0.113107	-4.351628	-5.573587	2.197096
18435	0	0.942967	0.452264	11.127468	0.009521	0.004517	0.111267	-4.343015	-5.480012	2.184001
18436	0	0.906012	0.453459	10.945816	0.009157	0.004528	0.109450	-4.333693	-5.379154	2.180087
18437	0	0.855915	0.421663	10.724724	0.008667	0.004211	0.107239	-4.325618	-5.264647	2.173048
18438	0	0.828228	0.404106	10.488349	0.008395	0.004038	0.104875	-4.319574	-5.141949	2.169919
18439	0	0.806749	0.446558	10.187613	0.008179	0.004456	0.101868	-4.305790	-5.017805	2.158828
18440	0	0.736681	0.363081	9.908297	0.007474	0.003620	0.099075	-4.290898	-4.894855	2.146975
18441	0	0.697773	0.330449	9.656479	0.007080	0.003296	0.096558	-4.278107	-4.774221	2.138821
18442	0	0.641986	0.240108	9.462409	0.006513	0.002397	0.094618	-4.270040	-4.662641	2.131157
18443	0	0.638831	0.245260	9.216848	0.006470	0.002441	0.092163	-4.253491	-4.562144	2.124117
18444	0	0.574457	0.259080	9.052940	0.005821	0.002584	0.090525	-4.242811	-4.465886	2.115985
18445	0	0.561217	0.275470	8.856585	0.005676	0.002747	0.088562	-4.229652	-4.383736	2.106702
18446	0	0.538012	0.289143	8.716756	0.005427	0.002884	0.087165	-4.217077	-4.322284	2.105490
18447	0	0.503009	0.293327	8.685499	0.005066	0.002930	0.086853	-4.209656	-4.275602	2.103729
18448	0	0.522181	0.262975	8.514899	0.005239	0.002631	0.085148	-4.208899	-4.252408	2.103099
18449	0	0.494050	0.256510	8.593764	0.004944	0.002563	0.085938	-4.204046	-4.248559	2.101247
18450	0	0.519272	0.249879	8.465526	0.005181	0.002505	0.084656	-4.210154	-4.264514	2.103374
18451	0	0.502690	0.268140	8.526495	0.005005	0.002686	0.085266	-4.213022	-4.294421	2.113583
18452	0	0.569825	0.248973	8.581010	0.005659	0.002494	0.085813	-4.215769	-4.347140	2.120665
18453	0	0.567128	0.273918	8.727689	0.005615	0.002747	0.087280	-4.222742	-4.421162	2.126419
18454	0	0.622458	0.241971	8.909918	0.006157	0.002426	0.089104	-4.228230	-4.508637	2.134769
18455	0	0.654381	0.280061	9.087627	0.006470	0.002808	0.090881	-4.234216	-4.602385	2.144695
18456	0	0.696130	0.271677	9.312153	0.006866	0.002731	0.093128	-4.249298	-4.720687	2.153090
18457	0	0.730424	0.279581	9.569575	0.007202	0.002808	0.095703	-4.260568	-4.843290	2.163002
18458	0	0.776283	0.289719	9.769275	0.007654	0.002905	0.097701	-4.266678	-4.971049	2.174803
18459	0	0.841035	0.340692	10.045515	0.008301	0.003418	0.100464	-4.276299	-5.096296	2.189051
18460	0	0.857410	0.418512	10.306138	0.008465	0.004189	0.103070	-4.277110	-5.217963	2.202808
18461	0	0.866099	0.469317	10.527647	0.008545	0.004700	0.105286	-4.281278	-5.344527	2.212674
18462	0	0.925665	0.449378	10.775921	0.009149	0.004502	0.107768	-4.287316	-5.459633	2.225018
18463	0	0.950113	0.481307	11.058741	0.009399	0.004822	0.110596	-4.293304	-5.565236	2.235749
18464	0	0.962587	0.485868	11.173140	0.009543	0.004865	0.111738	-4.296416	-5.650169	2.242090
18465	0	1.020278	0.487507	11.290899	0.010132	0.004883	0.112915	-4.301144	-5.722535	2.251946
18466	0	1.069753	0.547160	11.484992	0.010642	0.005477	0.114855	-4.303268	-5.778200	2.261416
18467	0	1.084028	0.554777	11.632987	0.010803	0.005554	0.116333	-4.306373	-5.815164	2.267718
18468	0	1.108152	0.541609	11.608024	0.011060	0.005419	0.116082	-4.305736	-5.837167	2.271505
18469	0	1.165550	0.524385	11.682174	0.011658	0.005249	0.116821	-4.307492	-5.835666	2.271375
18470	0	1.132362	0.493136	11.664062	0.011348	0.004933	0.116638	-4.306092	-5.812649	2.270967
18471	0	1.105656	0.519196	11.639881	0.011108	0.005188	0.116394	-4.298722	-5.762233	2.274910
18472	0	1.051915	0.550944	11.451565	0.010579	0.005501	0.114511	-4.286595	-5.702965	2.275967
18473	0	1.017558	0.519323	11.292189	0.010254	0.005188	0.112915	-4.277814	-5.624522	2.270845
18474	0	0.988371	0.483230	11.073958	0.009978	0.004831	0.110731	-4.273286	-5.527625	2.266468
18475	0	0.978060	0.446082	10.901825	0.009888	0.004456	0.109009	-4.264202	-5.415999	2.262906
18476	0	0.889754	0.459622	10.610517	0.009007	0.004587	0.106096	-4.250836	-5.298356	2.255901
18477	0	0.806789	0.403691	10.450049	0.008179	0.004028	0.104492	-4.237770	-5.177963	2.245405
18478	0	0.748294	0.326382	10.195195	0.007596	0.003251	0.101944	-4.219754	-5.051990	2.232931
18479	0	0.721098	0.287450	9.900719	0.007324	0.002869	0.098999	-4.209298	-4.921977	2.223272
18480	0	0.693968	0.270772	9.664100	0.007042	0.002696	0.096634	-4.191725	-4.801726	2.216311
18481	0	0.631169	0.214690	9.473285	0.006409	0.002136	0.094727	-4.175059	-4.685318	2.211669
18482	0	0.625662	0.247013	9.199800	0.006342	0.002461	0.091992	-4.160465	-4.579965	2.207832
18483	0	0.615626	0.263493	9.100784	0.006226	0.002625	0.091003	-4.143599	-4.493695	2.202066
18484	0	0.602678	0.271239	8.820860	0.006091	0.002706	0.088204	-4.130980	-4.411065	2.197936
18485	0	0.605632	0.305951	8.752743	0.006104	0.003052	0.087524	-4.117041	-4.350203	2.198187
18486	0	0.523762	0.289035	8.679892	0.005277	0.002884	0.086797	-4.104723	-4.299524	2.198713
18487	0	0.473660	0.323846	8.606077	0.004761	0.003235	0.086060	-4.096130	-4.268046	2.205340
18488	0	0.476535	0.323726	8.587897	0.004773	0.003242	0.085878	-4.098019	-4.258463	2.207242
18489	0	0.415634	0.341747	8.581516	0.004150	0.003418	0.085815	-4.094882	-4.267156	2.210442
18490	0	0.454531	0.341069	8.593585	0.004528	0.003416	0.085937	-4.098226	-4.290841	2.214956
18491	0	0.412532	0.347555	8.636318	0.004089	0.003479	0.086365	-4.098974	-4.339297	2.217627
18492	0	0.475944	0.370517	8.757947	0.004711	0.003716	0.087582	-4.108644	-4.403161	2.222188
18493	0	0.524850	0.322490	8.825363	0.005188	0.003235	0.088257	-4.117690	-4.482273	2.233223
18494	0	0.666336	0.081587	9.019541	0.006593	0.000834	0.090200	-4.136080	-4.572852	2.239922
18495	0	0.594776	0.249241	9.276810	0.005859	0.002502	0.092773	-4.144558	-4.682617	2.252929
18496	0	0.656155	0.259672	9.440259	0.006466	0.002604	0.094409	-4.148829	-4.799281	2.267213
18497	0	0.797921	0.267650	9.630505	0.007874	0.002686	0.096313	-4.155434	-4.925656	2.277522
18498	0	0.887034	0.156108	9.829884	0.008760	0.001568	0.098309	-4.159043	-5.054572	2.288061
18499	0	0.926713	0.139952	10.143035	0.009155	0.001404	0.101440	-4.159701	-5.181829	2.293647
18500	0	0.907233	0.437066	10.501243	0.008960	0.004385	0.105021	-4.171083	-5.304913	2.309904
18501	0	0.877425	0.554833	10.637581	0.008667	0.005554	0.106384	-4.173240	-5.420843	2.319962
18502	0	0.887068	0.462014	10.898329	0.008764	0.004626	0.108992	-4.175516	-5.533181	2.333747
18503	0	0.962097	0.500037	11.162499	0.009521	0.005005	0.111633	-4.175867	-5.635621	2.348555
18504	0	0.955894	0.516920	11.264730	0.009478	0.005178	0.112654	-4.181017	-5.718880	2.356912
18505	0	0.958436	0.646419	11.370353	0.009521	0.006470	0.113708	-4.182287	-5.782786	2.361213
18506	0	0.951487	0.669580	11.522018	0.009465	0.006702	0.115224	-4.184525	-5.832602	2.370064
18507	0	0.997766	0.585293	11.541531	0.009949	0.005859	0.115417	-4.186489	-5.861969	2.374497
18508	0	1.111724	0.510741	11.663162	0.011106	0.005114	0.116632	-4.188063	-5.874363	2.374936
18509	0	1.170917	0.512677	11.615088	0.011719	0.005127	0.116150	-4.183607	-5.865715	2.378224
18510	0	1.191239	0.433606	11.523845	0.011944	0.004333	0.115235	-4.175512	-5.835509	2.376314
18511	0	1.172542	0.361107	11.542271	0.011780	0.003601	0.115417	-4.160986	-5.782677	2.372399
18512	0	1.160201	0.448191	11.409111	0.011672	0.004475	0.114084	-4.149077	-5.713573	2.366198
18513	0	1.078674	0.543699	11.200678	0.010864	0.005432	0.112000	-4.139392	-5.635427	2.363630
18514	0	1.013063	0.465520	11.006799	0.010223	0.004647	0.110060	-4.126392	-5.540123	2.356152
18515	0	0.923717	0.367345	10.791850	0.009338	0.003662	0.107910	-4.109586	-5.433974	2.346368
18516	0	0.891531	0.405996	10.537127	0.009018	0.004050	0.105363	-4.094263	-5.323773	2.333052
18517	0	0.807865	0.447115	10.279046	0.008179	0.004456	0.102783	-4.072040	-5.213694	2.319015
18518	0	0.727109	0.467464	10.017825	0.007373	0.004668	0.100171	-4.059798	-5.098703	2.308170
18519	0	0.673200	0.360895	9.845660	0.006836	0.003601	0.098450	-4.045668	-4.979019	2.301440
18520	0	0.617133	0.374382	9.590457	0.006267	0.003737	0.095899	-4.033065	-4.866459	2.293551
18521	0	0.601764	0.335961	9.399960	0.006104	0.003357	0.093994	-4.024811	-4.762977	2.287231
18522	0	0.586244	0.287688	9.144578	0.005936	0.002873	0.091441	-4.015465	-4.672461	2.279406
18523	0	0.609591	0.170937	8.984844	0.006165	0.001709	0.089844	-4.009955	-4.586045	2.277307
18524	0	0.597877	0.141004	8.875695	0.006028	0.001404	0.088754	-3.996869	-4.523389	2.278356
18525	0	0.600177	0.171368	8.801539	0.006042	0.001709	0.088013	-3.985720	-4.471535	2.276078
18526	0	0.581362	0.214830	8.679840	0.005839	0.002145	0.086797	-3.976099	-4.438766	2.270118
18527	0	0.572049	0.213929	8.648786	0.005737	0.002136	0.086487	-3.966970	-4.417570	2.274229
18528	0	0.600800	0.190216	8.557318	0.006009	0.001898	0.085573	-3.956064	-4.417240	2.273017
18529	0	0.520020	0.231984	8.660814	0.005188	0.002319	0.086609	-3.950341	-4.434506	2.273755
18530	0	0.524530	0.335767	8.660493	0.005212	0.003357	0.086607	-3.944292	-4.479704	2.281689
18531	0	0.522787	0.348189	8.807126	0.005188	0.003479	0.088074	-3.935461	-4.532465	2.289920
18532	0	0.495296	0.311576	8.892073	0.004902	0.003119	0.088923	-3.933950	-4.599270	2.293792
18533	0	0.482210	0.365590	9.118356	0.004761	0.003662	0.091187	-3.936688	-4.677321	2.296813
18534	0	0.587224	0.437531	9.263949	0.005800	0.004381	0.092644	-3.938805	-4.767110	2.306102
18535	0	0.600270	0.334697	9.521005	0.005920	0.003357	0.095215	-3.945649	-4.867044	2.312908
18536	0	0.678166	0.381628	9.678479	0.006698	0.003824	0.096790	-3.949826	-4.967324	2.321203
18537	0	0.735865	0.420377	9.929751	0.007263	0.004211	0.099304	-3.953356	-5.078234	2.330588
18538	0	0.816630	0.381561	10.050208	0.008066	0.003829	0.100510	-3.963227	-5.193188	2.340356
18539	0	0.888636	0.273527	10.356867	0.008789	0.002747	0.103577	-3.970333	-5.301873	2.344043
18540	0	0.944559	0.234641	10.526042	0.009353	0.002357	0.105268	-3.975800	-5.404018	2.354906
18541	0	0.961228	0.304118	10.753618	0.009521	0.003052	0.107544	-3.981608	-5.501803	2.360690
18542	0	0.960402	0.430615	10.941395	0.009523	0.004312	0.109421	-3.981807	-5.587243	2.363733
18543	0	0.953494	0.414791	11.058941	0.009460	0.004150	0.110596	-3.978882	-5.665397	2.369818
18544	0	0.967338	0.445168	11.222489	0.009611	0.004450	0.112230	-3.971469	-5.729909	2.375606
18545	0	0.975039	0.476117	11.407079	0.009705	0.004761	0.114075	-3.965484	-5.776976	2.380942
18546	0	0.969736	0.549239	11.406418	0.009674	0.005493	0.114066	-3.960665	-5.801264	2.388078
18547	0	0.922519	0.542952	11.456240	0.009216	0.005432	0.114563	-3.957661	-5.811193	2.389181
18548	0	0.940763	0.530704	11.468376	0.009417	0.005304	0.114683	-3.949269	-5.803467	2.386663
18549	0	0.955033	0.525085	11.505386	0.009583	0.005249	0.115051	-3.941711	-5.772656	2.386190
18550	0	0.960067	0.513227	11.335034	0.009641	0.005130	0.113347	-3.933451	-5.733285	2.389727
18551	0	1.013409	0.506945	11.176056	0.010193	0.005066	0.111755	-3.924061	-5.674436	2.386426
18552	0	1.043881	0.458709	10.994088	0.010504	0.004584	0.109935	-3.915369	-5.608109	2.380173
18553	0	1.041973	0.403604	10.834469	0.010498	0.004028	0.108337	-3.901365	-5.526619	2.376962
18554	0	1.050676	0.399009	10.671145	0.010588	0.003982	0.106704	-3.886394	-5.441096	2.373115
18555	0	1.016037	0.409661	10.474517	0.010254	0.004089	0.104736	-3.872714	-5.340332	2.361951
18556	0	0.991980	0.405135	10.262554	0.010009	0.004042	0.102617	-3.856026	-5.242392	2.356708
18557	0	0.906399	0.446674	10.041063	0.009155	0.004456	0.100403	-3.837437	-5.139898	2.346319
18558	0	0.865033	0.405946	9.804367	0.008733	0.004049	0.098037	-3.819708	-5.045172	2.335732
18559	0	0.754863	0.434043	9.680779	0.007629	0.004333	0.096802	-3.805468	-4.951082	2.332369
18560	0	0.684612	0.404317	9.504758	0.006921	0.004042	0.095042	-3.797600	-4.862557	2.325323
18561	0	0.585707	0.372310	9.338779	0.005920	0.003723	0.093384	-3.791525	-4.786365	2.316437
18562	0	0.531219	0.366625	9.180661	0.005368	0.003661	0.091804	-3.779026	-4.717797	2.313307
18563	0	0.507976	0.317460	9.070087	0.005127	0.003174	0.090698	-3.771892	-4.659570	2.309949
18564	0	0.499851	0.268674	9.033868	0.005033	0.002687	0.090337	-3.765398	-4.617817	2.301778
18565	0	0.498406	0.201433	8.941766	0.005005	0.002014	0.089417	-3.759041	-4.592425	2.307907
18566	0	0.525450	0.182762	8.917514	0.005268	0.001831	0.089174	-3.757297	-4.576280	2.306959
18567	0	0.536974	0.207499	8.856210	0.005371	0.002075	0.088562	-3.751397	-4.575819	2.309669
18568	0	0.580805	0.164615	8.886638	0.005795	0.001647	0.088867	-3.746306	-4.593340	2.310591
18569	0	0.618626	0.140454	8.898774	0.006165	0.001404	0.088989	-3.739146	-4.622621	2.314369
18570	0	0.618545	0.214025	9.014244	0.006147	0.002137	0.090145	-3.729048	-4.672328	2.314786
18571	0	0.627164	0.304741	9.112248	0.006226	0.003052	0.091125	-3.728285	-4.731412	2.320773
18572	0	0.667463	0.352689	9.239707	0.006624	0.003531	0.092401	-3.726499	-4.795132	2.325503
18573	0	0.678276	0.384119	9.484390	0.006714	0.003845	0.094849	-3.725087	-4.879519	2.331770
18574	0	0.717303	0.450352	9.599240	0.007097	0.004508	0.095998	-3.724100	-4.970914	2.341961
18575	0	0.716060	0.475606	9.734542	0.007080	0.004761	0.097351	-3.723263	-5.066735	2.347029
18576	0	0.763445	0.425525	9.983501	0.007550	0.004262	0.099841	-3.724558	-5.164306	2.360389
18577	0	0.814007	0.432180	10.228882	0.008057	0.004333	0.102295	-3.731229	-5.258842	2.366491
18578	0	0.855647	0.399684	10.343432	0.008469	0.004004	0.103441	-3.733198	-5.357241	2.374380
18579	0	0.886953	0.414567	10.515701	0.008789	0.004150	0.105164	-3.731829	-5.446078	2.381347
18580	0	0.908566	0.394682	10.703561	0.009013	0.003957	0.107041	-3.736004	-5.524915	2.387269
18581	0	0.922522	0.323087	10.894198	0.009155	0.003235	0.108948	-3.733671	-5.599760	2.394418
18582	0	0.935164	0.407205	11.002964	0.009296	0.004081	0.110034	-3.736220	-5.658530	2.396880
18583	0	0.901902	0.408733	11.108027	0.008972	0.004089	0.111084	-3.731783	-5.708076	2.400786
18584	0	0.916435	0.390260	11.198885	0.009128	0.003901	0.111992	-3.724065	-5.746929	2.408802
18585	0	0.941865	0.427500	11.260816	0.009399	0.004272	0.112610	-3.714878	-5.767891	2.409612
18586	0	0.944232	0.434462	11.278851	0.009438	0.004338	0.112789	-3.701802	-5.774003	2.413227
18587	0	0.920482	0.495293	11.236627	0.009216	0.004944	0.112366	-3.685892	-5.763564	2.418687
18588	0	0.891985	0.514540	11.194077	0.008949	0.005144	0.111938	-3.677900	-5.734955	2.412914
18589	0	0.886699	0.525517	11.066000	0.008911	0.005249	0.110657	-3.664820	-5.690738	2.408335
18590	0	0.919629	0.496533	10.956891	0.009251	0.004955	0.109565	-3.647593	-5.635444	2.402978
18591	0	0.970114	0.464792	10.803764	0.009766	0.004639	0.108032	-3.631041	-5.568534	2.398440
18592	0	0.974610	0.405107	10.664561	0.009821	0.004046	0.106639	-3.619371	-5.489670	2.389761
18593	0	0.969307	0.427948	10.480382	0.009766	0.004272	0.104797	-3.604939	-5.411841	2.386768
18594	0	0.954672	0.477864	10.274144	0.009623	0.004774	0.102735	-3.592986	-5.328584	2.390541
18595	0	0.871143	0.452110	10.120281	0.008789	0.004517	0.101196	-3.581146	-5.242368	2.382464
18596	0	0.837954	0.422760	9.944460	0.008453	0.004220	0.099439	-3.565599	-5.158940	2.373825
18597	0	0.804818	0.330006	9.778393	0.008118	0.003296	0.097778	-3.553848	-5.078995	2.374473
18598	0	0.797357	0.361039	9.620749	0.008041	0.003609	0.096202	-3.544987	-4.999788	2.370970
18599	0	0.732789	0.342209	9.491397	0.007385	0.003418	0.094910	-3.533120	-4.932086	2.367533
18600	0	0.661388	0.361410	9.321149	0.006661	0.003609	0.093208	-3.519551	-4.875101	2.368775
18601	0	0.617830	0.360418	9.241028	0.006226	0.003601	0.092407	-3.508767	-4.817950	2.369635
18602	0	0.609801	0.299549	9.186587	0.006131	0.002996	0.091864	-3.503010	-4.778105	2.366395
18603	0	0.583915	0.226200	9.124876	0.005859	0.002258	0.091248	-3.491418	-4.754186	2.368879
18604	0	0.550247	0.165017	9.076192	0.005513	0.001655	0.090761	-3.490104	-4.742130	2.368012
18605	0	0.561387	0.213769	9.002691	0.005615	0.002136	0.090027	-3.481313	-4.741849	2.372957
18606	0	0.555906	0.183738	9.033147	0.005551	0.001833	0.090332	-3.468756	-4.753124	2.366540
18607	0	0.520978	0.177043	9.063595	0.005188	0.001770	0.090637	-3.461346	-4.782142	2.368709
18608	0	0.568652	0.255788	9.173144	0.005659	0.002563	0.091733	-3.461422	-4.817779	2.372678
18609	0	0.583477	0.292468	9.240509	0.005798	0.002930	0.092407	-3.460710	-4.864281	2.381571
18610	0	0.628213	0.322140	9.337617	0.006238	0.003224	0.093379	-3.457401	-4.919809	2.384579
18611	0	0.683005	0.286563	9.490581	0.006775	0.002869	0.094910	-3.454058	-4.987747	2.389375
18612	0	0.725315	0.292460	9.636128	0.007192	0.002923	0.096366	-3.445124	-5.062202	2.397265
18613	0	0.787950	0.390447	9.777302	0.007812	0.003906	0.097778	-3.440115	-5.141987	2.402580
18614	0	0.795636	0.475152	9.959275	0.007888	0.004757	0.099598	-3.439225	-5.221948	2.408858
18615	0	0.813233	0.512272	10.070215	0.008057	0.005127	0.100708	-3.436900	-5.309193	2.416600
18616	0	0.877126	0.480280	10.258100	0.008698	0.004812	0.102587	-3.440268	-5.391723	2.421995
18617	0	0.934696	0.481606	10.460833	0.009277	0.004822	0.104614	-3.439336	-5.469289	2.424117
18618	0	0.954626	0.455537	10.581691	0.009479	0.004565	0.105823	-3.442806	-5.543929	2.425607
18619	0	0.994181	0.438735	10.711199	0.009888	0.004395	0.107117	-3.443242	-5.603182	2.429258
18620	0	1.011204	0.437413	10.881043	0.010058	0.004379	0.108815	-3.441400	-5.661051	2.430774
18621	0	0.980749	0.475810	10.931033	0.009766	0.004761	0.109314	-3.436932	-5.706332	2.432900
18622	0	0.951671	0.511595	11.028027	0.009483	0.005121	0.110283	-3.435184	-5.742351	2.437183
18623	0	0.948089	0.445259	11.108236	0.009460	0.004456	0.111084	-3.431020	-5.764867	2.440813
18624	0	0.950697	0.401929	11.107970	0.009501	0.004022	0.111080	-3.426206	-5.772946	2.447434
18625	0	0.945121	0.420756	11.126802	0.009460	0.004211	0.111267	-3.422963	-5.764899	2.448634
18626	0	0.899290	0.420141	11.059844	0.009014	0.004203	0.110597	-3.417226	-5.744407	2.450447
18627	0	0.875637	0.439855	10.980470	0.008789	0.004395	0.109802	-3.405795	-5.711792	2.451217
18628	0	0.867817	0.409492	10.956653	0.008723	0.004097	0.109563	-3.400709	-5.666243	2.444287
18629	0	0.855403	0.414872	10.828055	0.008606	0.004150	0.108276	-3.395227	-5.612898	2.439304
18630	0	0.850146	0.372249	10.706817	0.008564	0.003719	0.107063	-3.384607	-5.547539	2.433793
18631	0	0.853983	0.336144	10.522986	0.008606	0.003357	0.105225	-3.372478	-5.477137	2.424910
18632	0	0.877007	0.319004	10.334887	0.008842	0.003182	0.103343	-3.356802	-5.399486	2.422511
18633	0	0.804638	0.360670	10.187314	0.008118	0.003601	0.101868	-3.343244	-5.320870	2.418813
18634	0	0.814717	0.362481	9.993067	0.008222	0.003612	0.099925	-3.320841	-5.237117	2.410799
18635	0	0.768134	0.378849	9.857711	0.007751	0.003784	0.098572	-3.308588	-5.157173	2.411015
18636	0	0.797584	0.355578	9.669524	0.008040	0.003548	0.096690	-3.291730	-5.082213	2.408020
18637	0	0.744965	0.452038	9.540230	0.007507	0.004517	0.095398	-3.279930	-5.014541	2.406345
18638	0	0.716281	0.367121	9.424940	0.007210	0.003669	0.094246	-3.269705	-4.959022	2.404083
18639	0	0.685533	0.347848	9.289861	0.006897	0.003479	0.092896	-3.263083	-4.909256	2.399399
18640	0	0.671943	0.359593	9.204932	0.006753	0.003599	0.092047	-3.259829	-4.869066	2.397337
18641	0	0.620029	0.316885	9.192083	0.006226	0.003174	0.091919	-3.258743	-4.839065	2.396673
18642	0	0.616340	0.328484	9.131226	0.006175	0.003285	0.091311	-3.252142	-4.825980	2.396952
18643	0	0.616095	0.304943	9.088167	0.006165	0.003052	0.090881	-3.247768	-4.822993	2.392849
18644	0	0.610097	0.224726	9.130841	0.006096	0.002254	0.091309	-3.248330	-4.830882	2.394819
18645	0	0.617958	0.212845	9.118569	0.006165	0.002136	0.091187	-3.250809	-4.851317	2.398141
18646	0	0.603769	0.248205	9.191540	0.006011	0.002486	0.091917	-3.248748	-4.886081	2.401863
18647	0	0.601481	0.256092	9.277135	0.005981	0.002563	0.092773	-3.244640	-4.928770	2.406904
18648	0	0.584600	0.236948	9.355965	0.005804	0.002375	0.093562	-3.243747	-4.981620	2.411572
18649	0	0.621441	0.218982	9.521178	0.006165	0.002197	0.095215	-3.245477	-5.043113	2.418858
18650	0	0.656915	0.236020	9.593661	0.006509	0.002365	0.095941	-3.244084	-5.116635	2.420769
18651	0	0.696285	0.292418	9.783486	0.006897	0.002930	0.097839	-3.243276	-5.195178	2.429483
18652	0	0.709557	0.321955	9.941224	0.007030	0.003223	0.099417	-3.240508	-5.271546	2.439198
18653	0	0.769659	0.329206	10.088614	0.007629	0.003296	0.100891	-3.237576	-5.349232	2.446085
18654	0	0.832273	0.401355	10.215601	0.008253	0.004020	0.102161	-3.237190	-5.428683	2.448296
18655	0	0.873036	0.463233	10.393786	0.008667	0.004639	0.103943	-3.236823	-5.499785	2.456882
18656	0	0.928558	0.468398	10.502457	0.009222	0.004686	0.105030	-3.231992	-5.570360	2.466342
18657	0	0.933320	0.463279	10.650173	0.009277	0.004639	0.106506	-3.230947	-5.631810	2.468381
18658	0	0.950210	0.450309	10.728580	0.009451	0.004504	0.107290	-3.224749	-5.687869	2.471453
18659	0	0.968202	0.512590	10.955476	0.009644	0.005127	0.109558	-3.218491	-5.729542	2.470497
18660	0	0.999576	0.523920	10.960895	0.009964	0.005246	0.109612	-3.218388	-5.764150	2.473401
18661	0	1.008408	0.506481	11.022833	0.010071	0.005066	0.110229	-3.212133	-5.779318	2.477691
18662	0	1.023241	0.445299	11.004223	0.010219	0.004453	0.110044	-3.204435	-5.795156	2.478614
18663	0	0.993932	0.481892	11.023047	0.009949	0.004822	0.110229	-3.200016	-5.786758	2.485416
18664	0	0.985165	0.505618	11.059831	0.009869	0.005059	0.110597	-3.195833	-5.770669	2.485965
18665	0	0.918952	0.414861	10.949939	0.009216	0.004150	0.109497	-3.190355	-5.744168	2.485370
18666	0	0.881635	0.415012	10.956505	0.008857	0.004147	0.109562	-3.179307	-5.703460	2.483363
18667	0	0.879543	0.451905	10.840279	0.008850	0.004517	0.108398	-3.169407	-5.647215	2.482271
18668	0	0.862651	0.434208	10.694551	0.008681	0.004338	0.106941	-3.158007	-5.590035	2.481816
18669	0	0.836176	0.360639	10.583963	0.008423	0.003601	0.105835	-3.144948	-5.525440	2.480761
18670	0	0.774662	0.337169	10.401740	0.007814	0.003366	0.104012	-3.131926	-5.452288	2.481920
18671	0	0.761578	0.415270	10.260558	0.007690	0.004150	0.102600	-3.122060	-5.370511	2.477224
18672	0	0.759081	0.373253	10.121215	0.007665	0.003727	0.101207	-3.108477	-5.288444	2.472727
18673	0	0.725545	0.312251	9.930895	0.007324	0.003113	0.099304	-3.089982	-5.210635	2.468051
18674	0	0.712825	0.264889	9.760808	0.007189	0.002643	0.097604	-3.075379	-5.141072	2.464202
18675	0	0.714683	0.287571	9.607326	0.007202	0.002869	0.096069	-3.059705	-5.076593	2.467657
18676	0	0.685645	0.312807	9.467599	0.006909	0.003126	0.094672	-3.050145	-5.014056	2.463851
18677	0	0.673185	0.330187	9.399703	0.006775	0.003296	0.093994	-3.035627	-4.963048	2.466745
18678	0	0.659382	0.361386	9.229239	0.006629	0.003613	0.092290	-3.026729	-4.920876	2.463834
18679	0	0.668948	0.336159	9.143228	0.006714	0.003357	0.091431	-3.013635	-4.891782	2.464459
18680	0	0.634621	0.361370	9.143433	0.006360	0.003610	0.091434	-3.001311	-4.875929	2.462073
18681	0	0.621551	0.366204	9.063790	0.006226	0.003662	0.090637	-2.994151	-4.864652	2.462222
18682	0	0.669648	0.304653	9.149253	0.006693	0.003051	0.091493	-2.992200	-4.870570	2.470673
18683	0	0.679065	0.274769	9.155154	0.006775	0.002747	0.091553	-2.983524	-4.891745	2.471824
18684	0	0.720230	0.268513	9.197487	0.007173	0.002687	0.091977	-2.979068	-4.930230	2.480528
18685	0	0.668420	0.237723	9.191675	0.006653	0.002380	0.091919	-2.975718	-4.970848	2.486657
18686	0	0.645242	0.267187	9.331531	0.006411	0.002679	0.093318	-2.977104	-5.023665	2.489630
18687	0	0.651666	0.316652	9.435737	0.006470	0.003174	0.094360	-2.978785	-5.082082	2.491165
18688	0	0.637673	0.340096	9.581489	0.006321	0.003403	0.095819	-2.973727	-5.150140	2.499048
18689	0	0.659519	0.341410	9.734687	0.006531	0.003418	0.097351	-2.971103	-5.227346	2.502135
18690	0	0.734366	0.303580	9.916753	0.007272	0.003043	0.099173	-2.972423	-5.311807	2.511485
18691	0	0.739164	0.280044	10.039810	0.007324	0.002808	0.100403	-2.973420	-5.390158	2.511522
18692	0	0.789917	0.358265	10.221802	0.007828	0.003586	0.102223	-2.969766	-5.471567	2.512667
18693	0	0.836499	0.390388	10.344951	0.008301	0.003906	0.103455	-2.965185	-5.544006	2.516564
18694	0	0.867609	0.388915	10.472111	0.008614	0.003901	0.104726	-2.970454	-5.613747	2.516636
18695	0	0.890322	0.378172	10.613579	0.008850	0.003784	0.106140	-2.965935	-5.672473	2.518102
18696	0	0.931429	0.414001	10.777432	0.009263	0.004145	0.107779	-2.963686	-5.728244	2.528866
18697	0	0.956789	0.457431	10.888279	0.009521	0.004578	0.108887	-2.959997	-5.778370	2.533833
18698	0	0.964656	0.487453	10.905840	0.009614	0.004875	0.109061	-2.953513	-5.813911	2.535638
18699	0	0.972972	0.433613	10.967785	0.009705	0.004333	0.109680	-2.943618	-5.841558	2.536853
18700	0	1.031514	0.482438	11.010079	0.010304	0.004827	0.110102	-2.938776	-5.854138	2.532235
18701	0	1.007044	0.524817	11.047371	0.010071	0.005249	0.110474	-2.932563	-5.855198	2.529333
18702	0	1.005502	0.482115	11.016976	0.010070	0.004820	0.110168	-2.924148	-5.841208	2.529580
18703	0	0.986375	0.495141	10.955992	0.009888	0.004944	0.109558	-2.909174	-5.817644	2.527775
18704	0	0.993057	0.477868	10.907540	0.009962	0.004775	0.109073	-2.898328	-5.786057	2.522818
18705	0	0.959842	0.445803	10.785305	0.009644	0.004456	0.107849	-2.888723	-5.739635	2.518774
18706	0	0.931925	0.385204	10.663954	0.009371	0.003850	0.106635	-2.879539	-5.685743	2.516681
18707	0	0.879337	0.408697	10.565669	0.008850	0.004089	0.105652	-2.875173	-5.625755	2.509466
18708	0	0.855305	0.408700	10.395656	0.008616	0.004084	0.103951	-2.864507	-5.557359	2.509322
18709	0	0.817194	0.446032	10.345977	0.008240	0.004456	0.103455	-2.852305	-5.483809	2.505919
18710	0	0.773894	0.397768	10.139363	0.007801	0.003976	0.101389	-2.843329	-5.415105	2.504298
18711	0	0.750238	0.366437	9.985842	0.007568	0.003662	0.099854	-2.833830	-5.340871	2.503767
18712	0	0.707383	0.342831	9.797411	0.007133	0.003422	0.097970	-2.819278	-5.272576	2.502985
18713	0	0.695970	0.268707	9.643981	0.007019	0.002686	0.096436	-2.810588	-5.203514	2.504101
18714	0	0.672750	0.281427	9.614149	0.006779	0.002810	0.096138	-2.799184	-5.143902	2.504271
18715	0	0.654209	0.250799	9.485193	0.006592	0.002502	0.094849	-2.785623	-5.085270	2.503467
18716	0	0.645805	0.287906	9.357508	0.006494	0.002879	0.093573	-2.778890	-5.043200	2.500141
18717	0	0.644064	0.269133	9.301943	0.006470	0.002686	0.093018	-2.764940	-5.008815	2.500875
18718	0	0.626994	0.227145	9.198411	0.006289	0.002269	0.091983	-2.754813	-4.985829	2.496611
18719	0	0.627809	0.244122	9.155332	0.006287	0.002441	0.091553	-2.748237	-4.976513	2.490497
18720	0	0.589960	0.268079	9.069955	0.005903	0.002685	0.090699	-2.746285	-4.973277	2.495423
18721	0	0.617499	0.274507	9.155208	0.006165	0.002747	0.091553	-2.741402	-4.987699	2.496289
18722	0	0.614034	0.280264	9.154974	0.006124	0.002804	0.091551	-2.736113	-5.010102	2.498225
18723	0	0.631063	0.311100	9.216151	0.006287	0.003113	0.092163	-2.731589	-5.041272	2.503357
18724	0	0.643250	0.335287	9.301121	0.006395	0.003353	0.093014	-2.725128	-5.088365	2.501128
18725	0	0.675826	0.353942	9.374684	0.006714	0.003540	0.093750	-2.719098	-5.143901	2.503164
18726	0	0.727868	0.334881	9.416608	0.007230	0.003355	0.094170	-2.719851	-5.204656	2.510225
18727	0	0.750139	0.335160	9.600420	0.007446	0.003357	0.096008	-2.719420	-5.271711	2.511867
18728	0	0.768144	0.333954	9.831447	0.007620	0.003345	0.098319	-2.719576	-5.344775	2.516239
18729	0	0.818298	0.359472	9.948219	0.008118	0.003601	0.099487	-2.720118	-5.421271	2.515850
18730	0	0.813636	0.358322	10.124146	0.008067	0.003588	0.101247	-2.718449	-5.500891	2.520001
18731	0	0.842648	0.377867	10.228983	0.008362	0.003784	0.102295	-2.717872	-5.574583	2.526330
18732	0	0.813335	0.401413	10.392719	0.008065	0.004017	0.103932	-2.714180	-5.650955	2.527115
18733	0	0.836055	0.408420	10.540320	0.008301	0.004089	0.105408	-2.713116	-5.717159	2.532133
18734	0	0.902130	0.412919	10.643089	0.008970	0.004139	0.106435	-2.716945	-5.773349	2.533823
18735	0	0.895337	0.420516	10.711343	0.008911	0.004211	0.107117	-2.717013	-5.819784	2.535539
18736	0	0.909409	0.413519	10.838778	0.009057	0.004137	0.108391	-2.712347	-5.860230	2.532352
18737	0	0.948758	0.415264	10.937257	0.009460	0.004150	0.109375	-2.703387	-5.889925	2.531495
18738	0	0.941359	0.427605	10.997786	0.009393	0.004276	0.109980	-2.697057	-5.912894	2.536778
18739	0	0.958603	0.463813	10.955782	0.009583	0.004639	0.109558	-2.691106	-5.917898	2.527617
18740	0	0.952074	0.488061	10.961885	0.009528	0.004881	0.109618	-2.684914	-5.911351	2.534191
18741	0	0.931969	0.525162	10.931544	0.009338	0.005249	0.109314	-2.675714	-5.892998	2.538411
18742	0	0.939465	0.513665	10.913587	0.009422	0.005132	0.109134	-2.664076	-5.865257	2.537022
18743	0	0.942448	0.488577	10.797421	0.009460	0.004883	0.107971	-2.654511	-5.828396	2.532787
18744	0	0.970858	0.440408	10.669927	0.009755	0.004400	0.106695	-2.643960	-5.779665	2.539952
18745	0	0.947170	0.409332	10.596134	0.009521	0.004089	0.105957	-2.633288	-5.727138	2.542176
18746	0	0.905449	0.416304	10.487126	0.009117	0.004158	0.104866	-2.621455	-5.660016	2.546652
18747	0	0.878949	0.415382	10.345963	0.008850	0.004150	0.103455	-2.611358	-5.594237	2.542442
18748	0	0.823607	0.410037	10.169844	0.008304	0.004095	0.101693	-2.599119	-5.519466	2.535777
18749	0	0.793157	0.403347	10.022461	0.007996	0.004028	0.100220	-2.586948	-5.447585	2.536949
18750	0	0.755996	0.392062	9.919548	0.007625	0.003916	0.099191	-2.575094	-5.374218	2.533508
18751	0	0.702069	0.335557	9.827091	0.007080	0.003357	0.098267	-2.570437	-5.306270	2.531463
18752	0	0.702952	0.323412	9.669224	0.007085	0.003232	0.096688	-2.561696	-5.242007	2.529215
18753	0	0.679038	0.238593	9.527900	0.006836	0.002380	0.095276	-2.548791	-5.188484	2.525776
18754	0	0.633777	0.251133	9.345347	0.006380	0.002513	0.093451	-2.544563	-5.137830	2.524866
18755	0	0.619267	0.207790	9.265351	0.006226	0.002075	0.092651	-2.535054	-5.098401	2.527149
18756	0	0.595212	0.256767	9.326706	0.005976	0.002568	0.093266	-2.529626	-5.070647	2.531293
18757	0	0.590132	0.281105	9.246938	0.005920	0.002808	0.092468	-2.519237	-5.048215	2.530815
18758	0	0.593341	0.287952	9.173826	0.005943	0.002875	0.091738	-2.507884	-5.037082	2.532763
18759	0	0.592140	0.342353	9.185764	0.005920	0.003418	0.091858	-2.494804	-5.039490	2.532216
18760	0	0.592799	0.299607	9.167365	0.005922	0.003001	0.091674	-2.495135	-5.047743	2.535133
18761	0	0.624136	0.262336	9.216205	0.006226	0.002625	0.092163	-2.490455	-5.068506	2.533627
18762	0	0.665359	0.285986	9.258548	0.006623	0.002866	0.092587	-2.491678	-5.107177	2.534268
18763	0	0.680942	0.280538	9.301513	0.006775	0.002808	0.093018	-2.488329	-5.150882	2.536889
18764	0	0.725870	0.341281	9.392371	0.007211	0.003413	0.093927	-2.482658	-5.210525	2.533949
18765	0	0.749574	0.353364	9.533328	0.007446	0.003540	0.095337	-2.484191	-5.271080	2.541748
18766	0	0.772516	0.358496	9.740018	0.007669	0.003588	0.097404	-2.481315	-5.337730	2.539705
18767	0	0.787264	0.340853	9.807902	0.007812	0.003418	0.098083	-2.486224	-5.409120	2.545661
18768	0	0.793682	0.333270	9.977808	0.007874	0.003337	0.099783	-2.484963	-5.482936	2.550129
18769	0	0.812191	0.335385	10.088599	0.008057	0.003357	0.100891	-2.482387	-5.558205	2.557215
18770	0	0.831580	0.395186	10.301192	0.008250	0.003961	0.103017	-2.486081	-5.632221	2.559835
18771	0	0.823860	0.402252	10.430460	0.008179	0.004028	0.104309	-2.486461	-5.699099	2.562023
18772	0	0.847400	0.401086	10.557731	0.008422	0.004016	0.105581	-2.486000	-5.756734	2.565074
18773	0	0.841269	0.421169	10.674648	0.008362	0.004211	0.106750	-2.479813	-5.812405	2.573202
18774	0	0.862841	0.408462	10.759318	0.008586	0.004089	0.107596	-2.478952	-5.858711	2.576396
18775	0	0.876394	0.420928	10.845666	0.008728	0.004211	0.108459	-2.475370	-5.897708	2.584851
18776	0	0.894721	0.420483	10.900009	0.008922	0.004207	0.109002	-2.471455	-5.925671	2.586101
18777	0	0.923033	0.415178	10.967894	0.009216	0.004150	0.109680	-2.464208	-5.941390	2.590433
18778	0	0.936808	0.421368	10.967713	0.009366	0.004213	0.109677	-2.458090	-5.944598	2.595215
18779	0	0.963147	0.445861	10.949801	0.009644	0.004456	0.109497	-2.449174	-5.933029	2.594831
18780	0	0.972175	0.476805	10.876733	0.009742	0.004766	0.108766	-2.441807	-5.912992	2.596406
18781	0	0.998384	0.476636	10.870575	0.010010	0.004761	0.108704	-2.430227	-5.886778	2.592066
18782	0	1.016936	0.489393	10.797810	0.010202	0.004893	0.107975	-2.423984	-5.852862	2.582052
18783	0	0.972022	0.445767	10.638835	0.009766	0.004456	0.106384	-2.416109	-5.805077	2.584164
18784	0	0.956435	0.471235	10.493130	0.009615	0.004704	0.104927	-2.400883	-5.750961	2.583670
18785	0	0.916106	0.421519	10.461896	0.009216	0.004211	0.104614	-2.391231	-5.691589	2.582481
18786	0	0.887150	0.416129	10.346748	0.008924	0.004157	0.103463	-2.381046	-5.635120	2.576301
18787	0	0.823632	0.403124	10.211693	0.008301	0.004028	0.102112	-2.372302	-5.563934	2.575862
18788	0	0.817990	0.464917	10.017248	0.008235	0.004643	0.100168	-2.360257	-5.502084	2.574912
18789	0	0.745220	0.378766	9.906409	0.007507	0.003784	0.099060	-2.350743	-5.439452	2.566179
18790	0	0.722502	0.336882	9.803366	0.007276	0.003364	0.098030	-2.339181	-5.381463	2.562892
18791	0	0.684780	0.317781	9.680512	0.006897	0.003174	0.096802	-2.329044	-5.324385	2.564834
18792	0	0.657198	0.275487	9.528467	0.006617	0.002754	0.095282	-2.322822	-5.271787	2.561309
18793	0	0.637450	0.275139	9.497287	0.006409	0.002747	0.094971	-2.311602	-5.231594	2.557956
18794	0	0.606694	0.165736	9.393884	0.006097	0.001657	0.093937	-2.305236	-5.196196	2.559699
18795	0	0.607817	0.183252	9.320231	0.006104	0.001831	0.093201	-2.298091	-5.166049	2.560048
18796	0	0.591153	0.250583	9.271646	0.005931	0.002504	0.092715	-2.290981	-5.143180	2.561603
18797	0	0.609571	0.231640	9.252989	0.006104	0.002319	0.092529	-2.289335	-5.134534	2.556295
18798	0	0.615241	0.273928	9.289621	0.006148	0.002740	0.092896	-2.284818	-5.140557	2.556839
18799	0	0.617699	0.293158	9.301669	0.006165	0.002930	0.093018	-2.277204	-5.156876	2.555942
18800	0	0.644990	0.341627	9.289168	0.006433	0.003421	0.092893	-2.277556	-5.178075	2.558416
18801	0	0.667848	0.359975	9.319890	0.006653	0.003601	0.093201	-2.273884	-5.210538	2.557298
18802	0	0.692298	0.395936	9.374378	0.006887	0.003964	0.093746	-2.274761	-5.254877	2.558415
18803	0	0.730172	0.383694	9.563949	0.007263	0.003845	0.095642	-2.279361	-5.301960	2.564865
18804	0	0.744564	0.388605	9.648759	0.007401	0.003889	0.096491	-2.277638	-5.355320	2.564666
18805	0	0.768197	0.365809	9.765228	0.007629	0.003662	0.097656	-2.277025	-5.417910	2.565186
18806	0	0.791087	0.352767	9.855905	0.007857	0.003531	0.098563	-2.276097	-5.481115	2.571526
18807	0	0.842455	0.390259	9.997047	0.008362	0.003906	0.099976	-2.274935	-5.553920	2.574184
18808	0	0.848751	0.346711	10.166925	0.008428	0.003471	0.101674	-2.274425	-5.622395	2.577084
18809	0	0.872316	0.396392	10.229028	0.008667	0.003967	0.102295	-2.272894	-5.686250	2.586142
18810	0	0.852930	0.370911	10.350189	0.008475	0.003716	0.103506	-2.274762	-5.746970	2.589635
18811	0	0.816248	0.365566	10.516033	0.008118	0.003662	0.105164	-2.276694	-5.796759	2.601205
18812	0	0.849543	0.382979	10.649537	0.008452	0.003832	0.106499	-2.273788	-5.843953	2.602414
18813	0	0.815432	0.390616	10.754118	0.008118	0.003906	0.107544	-2.268823	-5.883911	2.606345
18814	0	0.858628	0.396565	10.802328	0.008557	0.003966	0.108026	-2.264533	-5.915541	2.613185
18815	0	0.880517	0.378759	10.809183	0.008789	0.003784	0.108093	-2.255913	-5.933515	2.616419
18816	0	0.877348	0.433956	10.888188	0.008760	0.004340	0.108883	-2.251588	-5.948089	2.617529
18817	0	0.908821	0.451764	10.894821	0.009094	0.004517	0.108948	-2.245561	-5.942617	2.611656
18818	0	0.913061	0.446270	10.882650	0.009143	0.004457	0.108826	-2.235161	-5.930573	2.608158
18819	0	0.901438	0.439629	10.876614	0.009033	0.004395	0.108765	-2.228444	-5.911603	2.605350
18820	0	0.945304	0.470333	10.797668	0.009483	0.004703	0.107974	-2.222827	-5.880326	2.602227
18821	0	0.978948	0.397659	10.638736	0.009827	0.003967	0.106384	-2.208062	-5.841148	2.596245
18822	0	0.958445	0.392786	10.608884	0.009630	0.003924	0.106085	-2.199585	-5.792636	2.595069
18823	0	0.941249	0.409407	10.461840	0.009460	0.004089	0.104614	-2.189722	-5.741025	2.593039
18824	0	0.906872	0.391826	10.316152	0.009121	0.003915	0.103157	-2.181274	-5.683934	2.591246
18825	0	0.842643	0.415297	10.278783	0.008484	0.004150	0.102783	-2.173784	-5.620803	2.590009
18826	0	0.807078	0.428471	10.102590	0.008126	0.004277	0.101022	-2.160680	-5.558806	2.591459
18827	0	0.800337	0.433979	10.010166	0.008057	0.004333	0.100098	-2.148870	-5.498746	2.589034
18828	0	0.771576	0.428645	9.882755	0.007768	0.004285	0.098824	-2.142436	-5.439469	2.589776
18829	0	0.721797	0.359792	9.753766	0.007263	0.003601	0.097534	-2.141553	-5.387235	2.588294
18830	0	0.682501	0.310860	9.699350	0.006867	0.003106	0.096991	-2.134041	-5.338018	2.586775
18831	0	0.692121	0.262174	9.607207	0.006958	0.002625	0.096069	-2.132793	-5.294952	2.580925
18832	0	0.691383	0.243590	9.528296	0.006946	0.002436	0.095281	-2.128002	-5.257607	2.580430
18833	0	0.662902	0.195143	9.411793	0.006653	0.001953	0.094116	-2.125549	-5.229417	2.576601
18834	0	0.634090	0.243472	9.363223	0.006361	0.002438	0.093631	-2.124597	-5.205701	2.578259
18835	0	0.590784	0.262442	9.375080	0.005920	0.002625	0.093750	-2.120247	-5.191181	2.580790
18836	0	0.565276	0.286545	9.356778	0.005651	0.002868	0.093568	-2.118466	-5.194647	2.570316
18837	0	0.611023	0.299068	9.356646	0.006104	0.002991	0.093567	-2.114043	-5.203635	2.567388
18838	0	0.619324	0.280318	9.387021	0.006178	0.002807	0.093871	-2.113850	-5.223151	2.565561
18839	0	0.648892	0.292684	9.466430	0.006470	0.002930	0.094666	-2.112867	-5.247177	2.568109
18840	0	0.647542	0.292333	9.496589	0.006447	0.002923	0.094968	-2.108043	-5.282435	2.568717
18841	0	0.692856	0.341550	9.502953	0.006897	0.003418	0.095032	-2.106566	-5.321255	2.569546
18842	0	0.706311	0.328828	9.661095	0.007022	0.003290	0.096614	-2.104353	-5.370836	2.569866
18843	0	0.748914	0.359868	9.728684	0.007446	0.003601	0.097290	-2.102718	-5.422029	2.570979
18844	0	0.770254	0.353200	9.831727	0.007654	0.003534	0.098321	-2.100952	-5.479083	2.567913
18845	0	0.798178	0.353619	9.960574	0.007935	0.003540	0.099609	-2.100936	-5.534111	2.569782
18846	0	0.814090	0.371392	10.124572	0.008091	0.003715	0.101250	-2.097234	-5.591345	2.573837
18847	0	0.817054	0.389780	10.223000	0.008118	0.003906	0.102234	-2.102312	-5.651309	2.580290
18848	0	0.820930	0.394835	10.301511	0.008162	0.003950	0.103019	-2.099913	-5.704073	2.584392
18849	0	0.828589	0.408310	10.467190	0.008240	0.004089	0.104675	-2.102433	-5.755288	2.588081
18850	0	0.855816	0.431803	10.496945	0.008515	0.004320	0.104973	-2.100412	-5.802681	2.588959
18851	0	0.870095	0.414733	10.595437	0.008667	0.004150	0.105957	-2.099432	-5.840084	2.591174
18852	0	0.900954	0.401577	10.729181	0.008980	0.004022	0.107294	-2.101464	-5.872598	2.601866
18853	0	0.899503	0.409075	10.699266	0.008972	0.004089	0.106995	-2.095741	-5.897762	2.600050
18854	0	0.921079	0.426969	10.802681	0.009201	0.004274	0.108027	-2.096549	-5.908793	2.602774
18855	0	0.922502	0.402346	10.827581	0.009216	0.004028	0.108276	-2.097556	-5.918708	2.605408
18856	0	0.929027	0.444840	10.784744	0.009295	0.004445	0.107847	-2.089929	-5.914903	2.608509
18857	0	0.938773	0.427432	10.754489	0.009399	0.004272	0.107544	-2.083898	-5.903128	2.605139
18858	0	0.910929	0.403059	10.718059	0.009131	0.004031	0.107179	-2.080540	-5.880232	2.614676
18859	0	0.918869	0.439858	10.608133	0.009216	0.004395	0.106079	-2.072196	-5.851102	2.612194
18860	0	0.899784	0.434406	10.584216	0.009039	0.004341	0.105839	-2.065114	-5.807350	2.614800
18861	0	0.862859	0.415708	10.534957	0.008667	0.004150	0.105347	-2.053916	-5.766266	2.608897
18862	0	0.842558	0.392450	10.388989	0.008469	0.003919	0.103887	-2.043589	-5.719489	2.606768
18863	0	0.807240	0.403394	10.284759	0.008118	0.004028	0.102844	-2.033482	-5.669744	2.605554
18864	0	0.810511	0.397825	10.218301	0.008149	0.003978	0.102180	-2.029114	-5.621027	2.600974
18865	0	0.812982	0.336010	10.065083	0.008179	0.003357	0.100647	-2.021728	-5.566053	2.599344
18866	0	0.773501	0.355402	9.955794	0.007776	0.003546	0.099555	-2.008429	-5.519268	2.598519
18867	0	0.789214	0.348023	9.900238	0.007935	0.003479	0.098999	-2.003257	-5.470839	2.596553
18868	0	0.738126	0.280873	9.766519	0.007423	0.002810	0.097662	-2.000446	-5.421924	2.586926
18869	0	0.734940	0.335958	9.601096	0.007385	0.003357	0.096008	-1.993560	-5.379869	2.591319
18870	0	0.685687	0.312216	9.595394	0.006886	0.003118	0.095952	-1.984346	-5.346347	2.592462
18871	0	0.668836	0.317862	9.503338	0.006714	0.003174	0.095032	-1.974843	-5.316238	2.590014
18872	0	0.658555	0.306169	9.387606	0.006602	0.003060	0.093875	-1.969464	-5.296407	2.587535
18873	0	0.652346	0.286580	9.436094	0.006531	0.002869	0.094360	-1.969208	-5.288148	2.584677
18874	0	0.663384	0.310296	9.436167	0.006638	0.003106	0.094361	-1.969337	-5.284233	2.582258
18875	0	0.677417	0.323354	9.405527	0.006775	0.003235	0.094055	-1.967244	-5.283939	2.581551
18876	0	0.678414	0.322863	9.429860	0.006773	0.003231	0.094299	-1.966467	-5.298060	2.579190
18877	0	0.679421	0.323409	9.496935	0.006775	0.003235	0.094971	-1.963702	-5.322002	2.581601
18878	0	0.689812	0.317516	9.575946	0.006874	0.003172	0.095761	-1.956108	-5.351364	2.582141
18879	0	0.705050	0.299234	9.588387	0.007019	0.002991	0.095886	-1.950458	-5.389551	2.583319
18880	0	0.724126	0.330071	9.661009	0.007204	0.003299	0.096613	-1.944421	-5.434262	2.582115
18881	0	0.724345	0.328878	9.728722	0.007202	0.003296	0.097290	-1.949119	-5.483502	2.581730
18882	0	0.757176	0.333369	9.874530	0.007530	0.003342	0.098748	-1.954700	-5.532274	2.581341
18883	0	0.773656	0.310705	9.978910	0.007690	0.003113	0.099792	-1.957621	-5.585841	2.583090
18884	0	0.788893	0.370886	10.069694	0.007844	0.003711	0.100700	-1.956108	-5.637567	2.585503
18885	0	0.768002	0.378144	10.186398	0.007629	0.003784	0.101868	-1.955551	-5.695047	2.585006
18886	0	0.790139	0.407915	10.289416	0.007854	0.004084	0.102898	-1.956923	-5.748882	2.586654
18887	0	0.797470	0.414556	10.430622	0.007935	0.004150	0.104309	-1.958708	-5.793527	2.591990
18888	0	0.817444	0.389012	10.539841	0.008138	0.003896	0.105401	-1.961288	-5.833977	2.592205
18889	0	0.857366	0.427163	10.571060	0.008545	0.004272	0.105713	-1.958660	-5.865642	2.593282
18890	0	0.886985	0.420689	10.613255	0.008846	0.004210	0.106134	-1.958008	-5.891624	2.597988
18891	0	0.917608	0.427014	10.680983	0.009155	0.004272	0.106812	-1.957005	-5.914457	2.600286
18892	0	0.884607	0.426661	10.753894	0.008831	0.004268	0.107540	-1.954711	-5.930994	2.600540
18893	0	0.928561	0.421025	10.754328	0.009277	0.004211	0.107544	-1.952546	-5.940322	2.602599
18894	0	0.910888	0.438795	10.742025	0.009110	0.004392	0.107420	-1.953147	-5.939133	2.598925
18895	0	0.926329	0.420540	10.717919	0.009277	0.004211	0.107178	-1.956286	-5.924596	2.592985
18896	0	0.886688	0.365458	10.711974	0.008883	0.003650	0.107119	-1.947773	-5.908329	2.587614
18897	0	0.864023	0.415303	10.626428	0.008667	0.004150	0.106262	-1.941710	-5.880013	2.590556
18898	0	0.840020	0.434632	10.547465	0.008430	0.004338	0.105473	-1.929759	-5.847652	2.592801
18899	0	0.844825	0.415266	10.486119	0.008484	0.004150	0.104858	-1.924111	-5.809219	2.589542
18900	0	0.837805	0.396957	10.364538	0.008413	0.003971	0.103642	-1.922670	-5.770763	2.592178
18901	0	0.783314	0.378487	10.266420	0.007874	0.003784	0.102661	-1.918794	-5.726202	2.594805
18902	0	0.780910	0.385279	10.212070	0.007854	0.003846	0.102118	-1.908238	-5.676822	2.589265
18903	0	0.801764	0.391063	10.077199	0.008057	0.003906	0.100769	-1.900159	-5.632957	2.587742
18904	0	0.793979	0.330411	9.943515	0.007979	0.003304	0.099432	-1.896431	-5.587821	2.586814
18905	0	0.746884	0.324172	9.857448	0.007507	0.003235	0.098572	-1.885409	-5.543565	2.588581
18906	0	0.751295	0.343516	9.705365	0.007553	0.003431	0.097051	-1.877860	-5.496661	2.588221
18907	0	0.741671	0.366119	9.753647	0.007446	0.003662	0.097534	-1.875893	-5.462336	2.583510
18908	0	0.723739	0.330004	9.668534	0.007265	0.003293	0.096684	-1.864555	-5.429948	2.579038
18909	0	0.705919	0.336211	9.546035	0.007080	0.003357	0.095459	-1.855296	-5.405320	2.578471
18910	0	0.702148	0.330345	9.534012	0.007038	0.003305	0.095339	-1.854649	-5.385714	2.573764
18911	0	0.664954	0.341714	9.484889	0.006653	0.003418	0.094849	-1.852598	-5.382171	2.573761
18912	0	0.671060	0.366131	9.436007	0.006707	0.003660	0.094360	-1.848196	-5.386749	2.575748
18913	0	0.665692	0.329619	9.442109	0.006653	0.003296	0.094421	-1.844833	-5.392190	2.577550
18914	0	0.691331	0.335740	9.472496	0.006905	0.003357	0.094726	-1.841249	-5.403210	2.584522
18915	0	0.684873	0.317017	9.515301	0.006836	0.003174	0.095154	-1.842645	-5.419090	2.589309
18916	0	0.682250	0.261352	9.563872	0.006801	0.002617	0.095640	-1.843658	-5.445726	2.588641
18917	0	0.716895	0.323295	9.692184	0.007141	0.003235	0.096924	-1.842885	-5.479057	2.586861
18918	0	0.735462	0.322795	9.734366	0.007318	0.003230	0.097346	-1.842378	-5.522063	2.591989
18919	0	0.748264	0.323079	9.704324	0.007446	0.003235	0.097046	-1.844141	-5.565370	2.590028
18920	0	0.792157	0.352889	9.892951	0.007886	0.003531	0.098932	-1.844087	-5.607113	2.598130
18921	0	0.754958	0.348123	9.954507	0.007507	0.003479	0.099548	-1.838500	-5.656144	2.598478
18922	0	0.763803	0.372447	10.033174	0.007592	0.003727	0.100335	-1.838356	-5.708887	2.603951
18923	0	0.791569	0.383915	10.180360	0.007874	0.003845	0.101807	-1.842221	-5.756714	2.606135
18924	0	0.812021	0.389236	10.228508	0.008080	0.003894	0.102288	-1.840920	-5.802656	2.607706
18925	0	0.815774	0.390138	10.357370	0.008118	0.003906	0.103577	-1.843377	-5.847349	2.612874
18926	0	0.853836	0.383127	10.491009	0.008504	0.003835	0.104913	-1.844205	-5.885249	2.606607
18927	0	0.875641	0.420553	10.546663	0.008728	0.004211	0.105469	-1.847734	-5.916463	2.613911
18928	0	0.868854	0.407385	10.582816	0.008662	0.004077	0.105830	-1.848245	-5.945321	2.617518
18929	0	0.892800	0.427087	10.607775	0.008911	0.004272	0.106079	-1.847147	-5.963922	2.624222
18930	0	0.920374	0.408362	10.656234	0.009189	0.004086	0.106564	-1.846389	-5.980446	2.620899
18931	0	0.915657	0.439537	10.644517	0.009155	0.004395	0.106445	-1.842728	-5.982188	2.620649
18932	0	0.915694	0.470195	10.674950	0.009157	0.004701	0.106750	-1.838587	-5.982263	2.621385
18933	0	0.908443	0.463850	10.693443	0.009094	0.004639	0.106934	-1.836070	-5.972097	2.622202
18934	0	0.863274	0.439014	10.650860	0.008647	0.004394	0.106507	-1.837122	-5.957155	2.626042
18935	0	0.864591	0.415365	10.571449	0.008667	0.004150	0.105713	-1.830943	-5.934631	2.626433
18936	0	0.853538	0.422407	10.553461	0.008563	0.004217	0.105533	-1.820831	-5.904943	2.625985
18937	0	0.844868	0.403397	10.449482	0.008484	0.004028	0.104492	-1.812067	-5.866652	2.622603
18938	0	0.812759	0.404277	10.407281	0.008169	0.004039	0.104070	-1.805208	-5.821246	2.627535
18939	0	0.807210	0.384493	10.223751	0.008118	0.003845	0.102234	-1.803002	-5.770394	2.615497
18940	0	0.774456	0.372290	10.157209	0.007783	0.003722	0.101569	-1.799699	-5.727403	2.612165
18941	0	0.758718	0.366826	10.034478	0.007629	0.003662	0.100342	-1.790192	-5.679503	2.610439
18942	0	0.769067	0.355536	9.980100	0.007729	0.003551	0.099798	-1.783271	-5.636274	2.610454
18943	0	0.765072	0.354497	9.833056	0.007690	0.003540	0.098328	-1.775092	-5.590376	2.614004
18944	0	0.745225	0.367723	9.772467	0.007489	0.003672	0.097722	-1.766113	-5.547403	2.617429
18945	0	0.723193	0.378441	9.747546	0.007263	0.003784	0.097473	-1.763404	-5.510978	2.620167
18946	0	0.729373	0.372424	9.650259	0.007323	0.003723	0.096500	-1.759676	-5.476230	2.623450
18947	0	0.699728	0.341331	9.607109	0.007019	0.003418	0.096069	-1.762776	-5.450515	2.622984
18948	0	0.690711	0.316696	9.552330	0.006914	0.003164	0.095523	-1.757092	-5.442363	2.623559
18949	0	0.689035	0.335357	9.570372	0.006897	0.003357	0.095703	-1.758652	-5.434683	2.623198
18950	0	0.675808	0.316664	9.478878	0.006762	0.003166	0.094789	-1.755632	-5.430677	2.618067
18951	0	0.648093	0.323363	9.490895	0.006470	0.003235	0.094910	-1.754631	-5.444445	2.618701
18952	0	0.686514	0.328912	9.539565	0.006858	0.003293	0.095396	-1.756884	-5.453446	2.617902
18953	0	0.655465	0.299060	9.515217	0.006531	0.002991	0.095154	-1.754639	-5.482650	2.627569
18954	0	0.690279	0.322970	9.661368	0.006885	0.003234	0.096615	-1.757179	-5.504480	2.623516
18955	0	0.698587	0.322854	9.704411	0.006958	0.003235	0.097046	-1.762186	-5.537618	2.626109
18956	0	0.710604	0.303565	9.746711	0.007074	0.003038	0.097469	-1.762983	-5.575169	2.629969
18957	0	0.729825	0.329444	9.869131	0.007263	0.003296	0.098694	-1.762207	-5.616085	2.630230
18958	0	0.767362	0.304489	9.905168	0.007638	0.003048	0.099054	-1.763305	-5.657670	2.639752
18959	0	0.785049	0.335406	9.960649	0.007812	0.003357	0.099609	-1.764133	-5.701538	2.640225
18960	0	0.798817	0.322470	10.045426	0.007950	0.003228	0.100457	-1.765668	-5.745498	2.641607
18961	0	0.797400	0.378096	10.247509	0.007935	0.003784	0.102478	-1.766815	-5.789698	2.638353
18962	0	0.816930	0.414196	10.234661	0.008135	0.004144	0.102349	-1.766380	-5.828443	2.639319
18963	0	0.845990	0.475630	10.345177	0.008423	0.004761	0.103455	-1.768859	-5.869577	2.635813
18964	0	0.864810	0.450271	10.466643	0.008619	0.004507	0.104669	-1.771245	-5.901240	2.637947
18965	0	0.900276	0.402410	10.491698	0.008972	0.004028	0.104919	-1.773456	-5.934832	2.638642
18966	0	0.905737	0.389220	10.521701	0.009033	0.003898	0.105219	-1.777062	-5.961351	2.640016
18967	0	0.916661	0.403091	10.607802	0.009155	0.004028	0.106079	-1.771961	-5.973764	2.639261
18968	0	0.925013	0.402401	10.644176	0.009238	0.004033	0.106442	-1.779460	-5.986721	2.639608
18969	0	0.897102	0.415407	10.638423	0.008972	0.004150	0.106384	-1.773273	-5.985680	2.639843
18970	0	0.902280	0.439795	10.681134	0.009030	0.004401	0.106811	-1.774595	-5.977786	2.643364
18971	0	0.902396	0.414913	10.650718	0.009033	0.004150	0.106506	-1.773796	-5.968072	2.649194
18972	0	0.862994	0.402385	10.614261	0.008648	0.004025	0.106141	-1.773408	-5.948815	2.644068
18973	0	0.864102	0.414719	10.589824	0.008667	0.004150	0.105896	-1.774786	-5.920864	2.641069
18974	0	0.815920	0.420417	10.462037	0.008188	0.004205	0.104618	-1.773331	-5.889167	2.634448
18975	0	0.820865	0.390946	10.412831	0.008240	0.003906	0.104126	-1.767748	-5.855096	2.632320
18976	0	0.832466	0.403464	10.358337	0.008361	0.004034	0.103580	-1.765065	-5.815171	2.626619
18977	0	0.814178	0.378515	10.248093	0.008179	0.003784	0.102478	-1.761972	-5.773990	2.621527
18978	0	0.782170	0.385019	10.193636	0.007861	0.003846	0.101933	-1.755482	-5.729842	2.624972
18979	0	0.789200	0.348602	10.058905	0.007935	0.003479	0.100586	-1.745554	-5.681589	2.631276
18980	0	0.786875	0.343563	9.955724	0.007911	0.003431	0.099554	-1.738657	-5.633419	2.630159
18981	0	0.778116	0.348080	9.881833	0.007812	0.003479	0.098816	-1.734616	-5.597233	2.629320
18982	0	0.734616	0.323873	9.833421	0.007383	0.003238	0.098331	-1.731550	-5.554132	2.634293
18983	0	0.766303	0.360526	9.716998	0.007690	0.003601	0.097168	-1.724672	-5.522025	2.639271
18984	0	0.724717	0.336119	9.625713	0.007270	0.003365	0.096255	-1.726761	-5.495200	2.645081
18985	0	0.694318	0.348092	9.631448	0.006958	0.003479	0.096313	-1.722500	-5.477652	2.642603
18986	0	0.697325	0.335658	9.546124	0.006989	0.003360	0.095460	-1.724412	-5.458247	2.638561
18987	0	0.652271	0.305158	9.582575	0.006531	0.003052	0.095825	-1.722688	-5.448771	2.641048
18988	0	0.669403	0.298595	9.546031	0.006698	0.002990	0.095460	-1.725381	-5.444659	2.648485
18989	0	0.671428	0.299180	9.503168	0.006714	0.002991	0.095032	-1.722129	-5.445251	2.648539
18990	0	0.678161	0.299004	9.503039	0.006775	0.002993	0.095031	-1.723335	-5.453546	2.657362
18991	0	0.672744	0.329491	9.588531	0.006714	0.003296	0.095886	-1.722563	-5.469868	2.659650
18992	0	0.681623	0.328527	9.582156	0.006802	0.003293	0.095822	-1.729878	-5.487358	2.654393
18993	0	0.704172	0.328754	9.661729	0.007019	0.003296	0.096619	-1.737865	-5.514427	2.661039
18994	0	0.697146	0.308907	9.716319	0.006942	0.003096	0.097165	-1.743653	-5.549529	2.663082
18995	0	0.766343	0.341998	9.801974	0.007629	0.003418	0.098022	-1.739279	-5.589349	2.660121
18996	0	0.749571	0.317612	9.911227	0.007454	0.003178	0.099115	-1.739046	-5.637784	2.663899
18997	0	0.803365	0.323434	9.942322	0.007996	0.003235	0.099426	-1.737634	-5.681714	2.661762
18998	0	0.817444	0.383857	10.088134	0.008134	0.003843	0.100884	-1.741012	-5.727795	2.659610
18999	0	0.797491	0.384042	10.180367	0.007935	0.003845	0.101807	-1.744480	-5.773344	2.667865
19000	0	0.842307	0.408195	10.252889	0.008382	0.004079	0.102532	-1.739041	-5.819486	2.670079
19001	0	0.833733	0.396176	10.332979	0.008301	0.003967	0.103333	-1.743244	-5.860107	2.674312
19002	0	0.858929	0.413857	10.448386	0.008557	0.004139	0.104486	-1.741742	-5.895246	2.680457
19003	0	0.857558	0.439207	10.528326	0.008545	0.004395	0.105286	-1.742514	-5.928639	2.680986
19004	0	0.850718	0.413820	10.540037	0.008484	0.004145	0.105402	-1.747639	-5.953908	2.672959
19005	0	0.850704	0.390427	10.619939	0.008484	0.003906	0.106201	-1.747920	-5.978952	2.676972
19006	0	0.866302	0.408396	10.656268	0.008652	0.004085	0.106564	-1.746781	-5.991118	2.678161
19007	0	0.879176	0.414358	10.601811	0.008789	0.004150	0.106018	-1.752352	-5.994017	2.674513
19008	0	0.861284	0.407408	10.638414	0.008611	0.004075	0.106384	-1.751615	-5.996275	2.671229
19009	0	0.896319	0.415008	10.748367	0.008972	0.004150	0.107483	-1.750229	-5.986739	2.670423
19010	0	0.887869	0.415048	10.638639	0.008893	0.004149	0.106385	-1.747409	-5.971339	2.670182
19011	0	0.864469	0.415755	10.614168	0.008667	0.004150	0.106140	-1.738026	-5.947305	2.671654
19012	0	0.859303	0.429210	10.504650	0.008622	0.004286	0.105044	-1.729527	-5.915513	2.666458
19013	0	0.863332	0.397067	10.449485	0.008667	0.003967	0.104492	-1.724208	-5.878584	2.663561
19014	0	0.881161	0.379112	10.309591	0.008844	0.003790	0.103093	-1.721276	-5.842240	2.667998
19015	0	0.826109	0.372716	10.266419	0.008301	0.003723	0.102661	-1.715241	-5.797940	2.663264
19016	0	0.835667	0.349550	10.181602	0.008405	0.003487	0.101812	-1.703748	-5.743846	2.658522
19017	0	0.795690	0.366956	10.107701	0.007996	0.003662	0.101074	-1.693766	-5.699978	2.656500
19018	0	0.775548	0.361836	9.980040	0.007797	0.003615	0.099797	-1.688865	-5.652128	2.658644
19019	0	0.734156	0.385079	9.906309	0.007385	0.003845	0.099060	-1.680905	-5.601573	2.655504
19020	0	0.738668	0.398108	9.803061	0.007421	0.003978	0.098028	-1.675518	-5.562006	2.653838
19021	0	0.698989	0.348151	9.784135	0.007019	0.003479	0.097839	-1.671074	-5.527904	2.654838
19022	0	0.718029	0.330671	9.723444	0.007205	0.003301	0.097233	-1.662402	-5.498739	2.650630
19023	0	0.717987	0.293336	9.698641	0.007202	0.002930	0.096985	-1.656549	-5.472445	2.654130
19024	0	0.665664	0.281042	9.576711	0.006670	0.002814	0.095766	-1.659641	-5.456411	2.651851
19025	0	0.694661	0.268730	9.588701	0.006958	0.002686	0.095886	-1.656031	-5.442796	2.652984
19026	0	0.680922	0.256749	9.533811	0.006813	0.002566	0.095338	-1.653122	-5.438219	2.651899
19027	0	0.678137	0.274580	9.527544	0.006775	0.002747	0.095276	-1.652499	-5.445945	2.648526
19028	0	0.655255	0.304938	9.564051	0.006543	0.003050	0.095641	-1.651527	-5.457175	2.646929
19029	0	0.629937	0.292772	9.570235	0.006287	0.002930	0.095703	-1.652362	-5.472409	2.647486
19030	0	0.681749	0.316626	9.551694	0.006800	0.003169	0.095518	-1.654188	-5.493708	2.646234
19031	0	0.722472	0.347415	9.649507	0.007202	0.003479	0.096497	-1.658408	-5.520487	2.646143
19032	0	0.715494	0.365147	9.710092	0.007125	0.003652	0.097103	-1.657024	-5.555908	2.649962
19033	0	0.772275	0.378306	9.710441	0.007690	0.003784	0.097107	-1.656736	-5.593966	2.647280
19034	0	0.779158	0.347220	9.844126	0.007755	0.003476	0.098444	-1.659725	-5.636204	2.648033
19035	0	0.797619	0.347252	9.948421	0.007935	0.003479	0.099487	-1.665589	-5.684180	2.653622
19036	0	0.817837	0.339750	10.057644	0.008141	0.003405	0.100579	-1.672109	-5.727220	2.652410
19037	0	0.809794	0.371575	10.192571	0.008057	0.003723	0.101929	-1.678849	-5.773581	2.651091
19038	0	0.824070	0.358224	10.295656	0.008201	0.003586	0.102960	-1.681262	-5.818115	2.652085
19039	0	0.839526	0.354034	10.332980	0.008362	0.003540	0.103333	-1.679376	-5.855089	2.647931
19040	0	0.803623	0.390492	10.362932	0.008001	0.003906	0.103632	-1.679324	-5.893600	2.647881
19041	0	0.832926	0.402551	10.479521	0.008301	0.004028	0.104797	-1.680916	-5.924671	2.647435
19042	0	0.850578	0.420665	10.509562	0.008480	0.004205	0.105098	-1.677379	-5.952645	2.649313
19043	0	0.825851	0.396681	10.619973	0.008240	0.003967	0.106201	-1.676486	-5.972857	2.653706
19044	0	0.872103	0.439093	10.650123	0.008704	0.004393	0.106503	-1.676858	-5.990862	2.653989
19045	0	0.861319	0.408325	10.675014	0.008606	0.004089	0.106750	-1.682020	-5.998498	2.652349
19046	0	0.904741	0.407981	10.620012	0.009048	0.004077	0.106200	-1.677564	-5.998239	2.646748
19047	0	0.896915	0.421362	10.620134	0.008972	0.004211	0.106201	-1.673828	-5.994833	2.639973
19048	0	0.920006	0.434137	10.614080	0.009210	0.004337	0.106140	-1.668116	-5.984385	2.636022
19049	0	0.882715	0.421887	10.553141	0.008850	0.004211	0.105530	-1.658769	-5.959398	2.633539
19050	0	0.872237	0.441832	10.535088	0.008743	0.004409	0.105350	-1.647206	-5.936624	2.637610
19051	0	0.876133	0.439749	10.467749	0.008789	0.004395	0.104675	-1.642735	-5.906181	2.637515
19052	0	0.833335	0.422070	10.346102	0.008368	0.004217	0.103458	-1.637595	-5.868231	2.635973
19053	0	0.881651	0.397007	10.266392	0.008850	0.003967	0.102661	-1.633300	-5.830602	2.629398
19054	0	0.850207	0.409686	10.218061	0.008539	0.004094	0.102178	-1.629065	-5.788885	2.627995
19055	0	0.814141	0.372819	10.046671	0.008179	0.003723	0.100464	-1.622147	-5.746260	2.623762
19056	0	0.733384	0.379885	10.047116	0.007371	0.003794	0.100469	-1.615157	-5.703900	2.623937
19057	0	0.735141	0.409517	9.918441	0.007385	0.004089	0.099182	-1.607257	-5.664691	2.619516
19058	0	0.692070	0.385457	9.857783	0.006951	0.003857	0.098576	-1.608536	-5.629000	2.620274
19059	0	0.686991	0.342448	9.790207	0.006897	0.003418	0.097900	-1.599722	-5.597190	2.618440
19060	0	0.700006	0.312454	9.778304	0.007026	0.003125	0.097781	-1.599356	-5.567085	2.622116
19061	0	0.699943	0.287123	9.655897	0.007019	0.002869	0.096558	-1.595127	-5.543681	2.619815
19062	0	0.699741	0.274836	9.619293	0.007019	0.002747	0.096191	-1.591874	-5.517820	2.620602
19063	0	0.688742	0.305385	9.588685	0.006897	0.003052	0.095886	-1.588210	-5.506292	2.620287
19064	0	0.683236	0.286970	9.515403	0.006836	0.002869	0.095154	-1.585773	-5.501878	2.620662
19065	0	0.680777	0.333506	9.541716	0.006809	0.003336	0.095417	-1.585681	-5.500004	2.622414
19066	0	0.660347	0.342858	9.534367	0.006603	0.003431	0.095344	-1.587771	-5.500063	2.616625
19067	0	0.684616	0.384357	9.558039	0.006836	0.003845	0.095581	-1.588538	-5.512156	2.616752
19068	0	0.687240	0.353407	9.612737	0.006856	0.003536	0.096128	-1.589894	-5.531597	2.617370
19069	0	0.692052	0.359792	9.637294	0.006897	0.003601	0.096375	-1.592400	-5.559408	2.615616
19070	0	0.721430	0.365594	9.691803	0.007188	0.003655	0.096920	-1.590523	-5.590459	2.611415
19071	0	0.771882	0.360031	9.832544	0.007690	0.003601	0.098328	-1.590166	-5.623507	2.619563
19072	0	0.796277	0.329354	9.832022	0.007930	0.003294	0.098323	-1.589398	-5.661768	2.617275
19073	0	0.772606	0.360101	9.905729	0.007690	0.003601	0.099060	-1.588202	-5.702847	2.618735
19074	0	0.773530	0.371651	10.027261	0.007701	0.003722	0.100275	-1.593482	-5.742057	2.624415
19075	0	0.791029	0.359211	10.107167	0.007874	0.003601	0.101074	-1.602412	-5.783580	2.625473
19076	0	0.773979	0.364315	10.179815	0.007703	0.003644	0.101801	-1.602161	-5.825083	2.632430
19077	0	0.839863	0.396928	10.247494	0.008362	0.003967	0.102478	-1.598666	-5.866047	2.630017
19078	0	0.804209	0.360523	10.295697	0.008008	0.003605	0.102960	-1.597057	-5.903783	2.628748
19079	0	0.845233	0.384811	10.430659	0.008423	0.003845	0.104309	-1.592667	-5.935963	2.625999
19080	0	0.807931	0.330283	10.472868	0.008055	0.003302	0.104731	-1.590231	-5.962756	2.630584
19081	0	0.819975	0.365560	10.552838	0.008179	0.003662	0.105530	-1.596213	-5.985468	2.633552
19082	0	0.866033	0.425778	10.528086	0.008648	0.004259	0.105282	-1.596543	-5.998727	2.630825
19083	0	0.861564	0.415144	10.595620	0.008606	0.004150	0.105957	-1.594315	-6.008954	2.625356
19084	0	0.887183	0.415442	10.558861	0.008869	0.004152	0.105589	-1.590966	-6.011660	2.627185
19085	0	0.897254	0.446025	10.534645	0.008972	0.004456	0.105347	-1.584819	-6.011861	2.627778
19086	0	0.877967	0.415551	10.601803	0.008789	0.004159	0.106017	-1.587584	-6.001524	2.628599
19087	0	0.889633	0.439580	10.534788	0.008911	0.004395	0.105347	-1.585248	-5.985269	2.631831
19088	0	0.891933	0.451192	10.492361	0.008943	0.004519	0.104921	-1.591527	-5.959636	2.628599
19089	0	0.888109	0.427472	10.418949	0.008911	0.004272	0.104187	-1.588139	-5.926374	2.624350
19090	0	0.857545	0.391231	10.358300	0.008607	0.003910	0.103580	-1.584781	-5.891446	2.626571
19091	0	0.870078	0.390485	10.284660	0.008728	0.003906	0.102844	-1.585453	-5.860874	2.623620
19092	0	0.851977	0.396139	10.242354	0.008552	0.003963	0.102421	-1.586917	-5.825091	2.623481
19093	0	0.838604	0.384718	10.126031	0.008423	0.003845	0.101257	-1.583849	-5.783241	2.617838
19094	0	0.764036	0.360626	10.022733	0.007678	0.003605	0.100224	-1.581456	-5.740004	2.619398
19095	0	0.746782	0.378453	9.936820	0.007507	0.003784	0.099365	-1.580253	-5.694297	2.620763
19096	0	0.745683	0.360059	9.900721	0.007489	0.003601	0.099005	-1.579968	-5.656604	2.619281
19097	0	0.723979	0.378881	9.820712	0.007263	0.003784	0.098206	-1.573677	-5.629092	2.618325
19098	0	0.707038	0.348709	9.741673	0.007094	0.003488	0.097415	-1.573400	-5.600633	2.615093
19099	0	0.736599	0.329874	9.692520	0.007385	0.003296	0.096924	-1.569186	-5.577707	2.620761
19100	0	0.738978	0.354311	9.643885	0.007407	0.003545	0.096437	-1.570346	-5.556826	2.619114
19101	0	0.707089	0.299017	9.619210	0.007080	0.002991	0.096191	-1.570139	-5.545714	2.618939
19102	0	0.747965	0.274467	9.674234	0.007488	0.002745	0.096742	-1.569281	-5.535369	2.619795
19103	0	0.707643	0.323686	9.558126	0.007080	0.003235	0.095581	-1.566014	-5.530823	2.622241
19104	0	0.713325	0.317506	9.613047	0.007133	0.003178	0.096130	-1.568231	-5.530385	2.623829
19105	0	0.702789	0.341987	9.606862	0.007019	0.003418	0.096069	-1.565071	-5.540788	2.630461
19106	0	0.705256	0.323817	9.600518	0.007036	0.003238	0.096006	-1.563594	-5.560028	2.624439
19107	0	0.728496	0.341965	9.680006	0.007263	0.003418	0.096802	-1.560643	-5.585545	2.620681
19108	0	0.720841	0.378129	9.765093	0.007185	0.003787	0.097652	-1.566503	-5.612883	2.625866
19109	0	0.704080	0.341304	9.777693	0.007019	0.003418	0.097778	-1.571406	-5.638229	2.630466
19110	0	0.715292	0.365181	9.862690	0.007124	0.003652	0.098629	-1.570254	-5.671665	2.630559
19111	0	0.735635	0.353286	9.881379	0.007324	0.003540	0.098816	-1.577649	-5.708718	2.633960
19112	0	0.796600	0.388729	9.990773	0.007938	0.003891	0.099910	-1.580972	-5.740224	2.639161
19113	0	0.809221	0.359572	10.119364	0.008057	0.003601	0.101196	-1.586073	-5.780265	2.641392
19114	0	0.834239	0.382833	10.204273	0.008311	0.003834	0.102045	-1.591235	-5.814971	2.642040
19115	0	0.820829	0.396121	10.272004	0.008179	0.003967	0.102722	-1.597112	-5.847770	2.646712
19116	0	0.820625	0.370596	10.302041	0.008177	0.003711	0.103023	-1.601516	-5.880260	2.643143
19117	0	0.857851	0.359464	10.375722	0.008545	0.003601	0.103760	-1.607676	-5.917065	2.643622
19118	0	0.839086	0.395540	10.424040	0.008368	0.003954	0.104242	-1.605155	-5.942418	2.642613
19119	0	0.868806	0.415042	10.479562	0.008667	0.004150	0.104797	-1.604216	-5.965140	2.638028
19120	0	0.884624	0.420875	10.515859	0.008831	0.004211	0.105160	-1.606286	-5.981493	2.640816
19121	0	0.891533	0.421045	10.540740	0.008911	0.004211	0.105408	-1.606560	-5.985873	2.646562
19122	0	0.886067	0.426743	10.534557	0.008858	0.004270	0.105346	-1.608116	-5.988802	2.645015
19123	0	0.879413	0.445771	10.552927	0.008789	0.004456	0.105530	-1.604955	-5.994003	2.641410
19124	0	0.873197	0.452310	10.516202	0.008738	0.004520	0.105162	-1.601281	-5.987690	2.644326
19125	0	0.840722	0.439743	10.553091	0.008423	0.004395	0.105530	-1.597434	-5.970493	2.644406
19126	0	0.843360	0.390644	10.443475	0.008452	0.003911	0.104433	-1.601743	-5.949528	2.637767
19127	0	0.833923	0.384749	10.363943	0.008362	0.003845	0.103638	-1.598549	-5.924308	2.635809
19128	0	0.847682	0.379023	10.321506	0.008499	0.003788	0.103213	-1.595377	-5.899226	2.630990
19129	0	0.833290	0.372537	10.309064	0.008362	0.003723	0.103088	-1.592255	-5.866780	2.627649
19130	0	0.803508	0.354676	10.248366	0.008060	0.003544	0.102482	-1.588364	-5.839229	2.626984
19131	0	0.802531	0.348314	10.199208	0.008057	0.003479	0.101990	-1.583084	-5.803714	2.622207
19132	0	0.754033	0.330924	10.132394	0.007566	0.003304	0.101322	-1.576048	-5.774019	2.623639
19133	0	0.741550	0.372903	10.034386	0.007446	0.003723	0.100342	-1.568705	-5.738547	2.617273
19134	0	0.723145	0.379669	9.943236	0.007263	0.003796	0.099430	-1.566882	-5.701690	2.616023
19135	0	0.705084	0.378684	9.857377	0.007080	0.003784	0.098572	-1.563266	-5.667517	2.620673
19136	0	0.717728	0.385680	9.821115	0.007205	0.003850	0.098209	-1.554659	-5.634792	2.612145
19137	0	0.724136	0.354172	9.777988	0.007263	0.003540	0.097778	-1.552056	-5.608880	2.609512
19138	0	0.750345	0.372477	9.747768	0.007524	0.003726	0.097476	-1.552921	-5.583903	2.609462
19139	0	0.773663	0.348008	9.668084	0.007751	0.003479	0.096680	-1.551008	-5.565999	2.602359
19140	0	0.765401	0.341542	9.649919	0.007661	0.003420	0.096498	-1.555655	-5.557635	2.604974
19141	0	0.738334	0.348154	9.704595	0.007385	0.003479	0.097046	-1.551990	-5.555069	2.603412
19142	0	0.756408	0.323948	9.637455	0.007565	0.003240	0.096375	-1.551508	-5.554326	2.605817
19143	0	0.703048	0.274314	9.710620	0.007019	0.002747	0.097107	-1.554884	-5.567534	2.607446
19144	0	0.711422	0.292085	9.661588	0.007102	0.002922	0.096617	-1.555671	-5.581857	2.608225
19145	0	0.697507	0.305030	9.692265	0.006958	0.003052	0.096924	-1.556726	-5.601790	2.608013
19146	0	0.719622	0.310847	9.746877	0.007175	0.003109	0.097470	-1.556639	-5.625950	2.607583
19147	0	0.735105	0.341475	9.838678	0.007324	0.003418	0.098389	-1.559710	-5.656984	2.611538
19148	0	0.721445	0.358834	9.929916	0.007195	0.003594	0.099300	-1.566074	-5.679736	2.614850
19149	0	0.753468	0.378346	9.930216	0.007507	0.003784	0.099304	-1.566212	-5.711001	2.617457
19150	0	0.734646	0.372042	9.996873	0.007318	0.003721	0.099971	-1.566448	-5.743810	2.616671
19151	0	0.759808	0.365558	10.088912	0.007568	0.003662	0.100891	-1.573197	-5.777276	2.621068
19152	0	0.814773	0.327793	10.192162	0.008117	0.003283	0.101924	-1.577676	-5.811804	2.620278
19153	0	0.820767	0.402419	10.253691	0.008179	0.004028	0.102539	-1.581596	-5.843814	2.621197
19154	0	0.862764	0.383442	10.247120	0.008602	0.003837	0.102473	-1.583384	-5.872077	2.625529
19155	0	0.850999	0.371915	10.326948	0.008484	0.003723	0.103271	-1.587152	-5.900755	2.628198
19156	0	0.862191	0.371810	10.363076	0.008597	0.003715	0.103633	-1.582571	-5.927612	2.629294
19157	0	0.868545	0.377927	10.442980	0.008667	0.003784	0.104431	-1.587344	-5.947608	2.633291
19158	0	0.829324	0.419816	10.461014	0.008276	0.004201	0.104611	-1.589763	-5.966156	2.632116
19159	0	0.830469	0.378575	10.467493	0.008301	0.003784	0.104675	-1.587473	-5.970086	2.631330
19160	0	0.818934	0.372437	10.436899	0.008186	0.003726	0.104369	-1.588738	-5.973079	2.634122
19161	0	0.805325	0.397147	10.498057	0.008057	0.003967	0.104980	-1.583598	-5.968978	2.630785
19162	0	0.841421	0.385444	10.516367	0.008416	0.003853	0.105164	-1.581352	-5.966528	2.629942
19163	0	0.792335	0.366711	10.504218	0.007935	0.003662	0.105042	-1.575442	-5.953973	2.629559
19164	0	0.826209	0.379429	10.467748	0.008278	0.003794	0.104676	-1.574350	-5.936285	2.625531
19165	0	0.833633	0.390939	10.406687	0.008362	0.003906	0.104065	-1.570480	-5.907879	2.625417
19166	0	0.846636	0.391476	10.297233	0.008494	0.003912	0.102970	-1.566989	-5.876401	2.627899
19167	0	0.827464	0.390726	10.217493	0.008301	0.003906	0.102173	-1.565471	-5.846777	2.629225
19168	0	0.822123	0.414956	10.205690	0.008248	0.004152	0.102055	-1.568176	-5.816036	2.627702
19169	0	0.833515	0.421643	10.095415	0.008362	0.004211	0.100952	-1.562102	-5.785441	2.629730
19170	0	0.833695	0.361254	10.047032	0.008369	0.003611	0.100468	-1.559547	-5.748078	2.628835
19171	0	0.821173	0.379265	10.016067	0.008240	0.003784	0.100159	-1.549474	-5.715685	2.627413
19172	0	0.821928	0.338073	9.930985	0.008245	0.003373	0.099308	-1.540337	-5.686213	2.625493
19173	0	0.791125	0.341886	9.863466	0.007935	0.003418	0.098633	-1.538939	-5.658864	2.628686
19174	0	0.732452	0.348255	9.796524	0.007339	0.003480	0.097964	-1.535501	-5.642148	2.627747
19175	0	0.718613	0.372529	9.735218	0.007202	0.003723	0.097351	-1.532580	-5.622951	2.624970
19176	0	0.679255	0.366723	9.790301	0.006804	0.003666	0.097902	-1.530658	-5.609788	2.626452
19177	0	0.663749	0.311728	9.741301	0.006653	0.003113	0.097412	-1.524980	-5.591355	2.621985
19178	0	0.649668	0.299645	9.723022	0.006499	0.002999	0.097230	-1.527958	-5.587942	2.621695
19179	0	0.670746	0.305152	9.655807	0.006714	0.003052	0.096558	-1.527807	-5.579863	2.613385
19180	0	0.737313	0.310900	9.668064	0.007372	0.003112	0.096681	-1.530754	-5.580932	2.611169
19181	0	0.708600	0.317220	9.753380	0.007080	0.003174	0.097534	-1.532228	-5.587485	2.604943
19182	0	0.740443	0.311078	9.753258	0.007397	0.003109	0.097533	-1.529686	-5.596234	2.606432
19183	0	0.721662	0.335534	9.753317	0.007202	0.003357	0.097534	-1.531114	-5.612840	2.607122
19184	0	0.749707	0.316767	9.826213	0.007475	0.003170	0.098264	-1.533403	-5.638435	2.613025
19185	0	0.740508	0.341417	9.857042	0.007385	0.003418	0.098572	-1.537426	-5.661260	2.619432
19186	0	0.775202	0.322595	9.881035	0.007730	0.003226	0.098812	-1.537329	-5.686919	2.615720
19187	0	0.789608	0.371979	9.997393	0.007874	0.003723	0.099976	-1.540713	-5.712384	2.616347
19188	0	0.787856	0.365187	9.978709	0.007857	0.003654	0.099789	-1.543268	-5.736401	2.620513
19189	0	0.808257	0.366364	10.113313	0.008057	0.003662	0.101135	-1.541067	-5.765430	2.621561
19190	0	0.813594	0.402824	10.149459	0.008108	0.004031	0.101497	-1.543934	-5.796474	2.624731
19191	0	0.765707	0.341739	10.156044	0.007629	0.003418	0.101562	-1.544190	-5.827423	2.631210
19192	0	0.783430	0.371777	10.357001	0.007808	0.003721	0.103572	-1.547590	-5.856419	2.632281
19193	0	0.826244	0.384169	10.406327	0.008240	0.003845	0.104065	-1.551054	-5.881033	2.635147
19194	0	0.848427	0.359130	10.491443	0.008469	0.003593	0.104916	-1.553021	-5.897800	2.637626
19195	0	0.838092	0.341353	10.381941	0.008362	0.003418	0.103821	-1.557548	-5.918584	2.643614
19196	0	0.847208	0.371578	10.430524	0.008461	0.003714	0.104306	-1.554803	-5.930395	2.645379
19197	0	0.861394	0.390725	10.479667	0.008606	0.003906	0.104797	-1.553347	-5.938698	2.638710
19198	0	0.856041	0.397181	10.491741	0.008560	0.003969	0.104918	-1.550190	-5.938604	2.643439
19199	0	0.866559	0.433450	10.510261	0.008667	0.004333	0.105103	-1.548811	-5.936749	2.649311
19200	0	0.847486	0.451544	10.437075	0.008481	0.004519	0.104370	-1.551920	-5.929608	2.651661
19201	0	0.859396	0.451901	10.382169	0.008606	0.004517	0.103821	-1.548984	-5.915939	2.646884
19202	0	0.837962	0.427369	10.437270	0.008398	0.004277	0.104371	-1.552643	-5.895306	2.644580
19203	0	0.834625	0.390559	10.357794	0.008362	0.003906	0.103577	-1.553119	-5.877636	2.639087
19204	0	0.819061	0.360173	10.315264	0.008208	0.003599	0.103151	-1.550052	-5.857645	2.641538
19205	0	0.803489	0.360499	10.211339	0.008057	0.003601	0.102112	-1.545479	-5.832935	2.643949
19206	0	0.804838	0.336684	10.187248	0.008074	0.003365	0.101871	-1.542735	-5.803930	2.639625
19207	0	0.809344	0.378757	10.058776	0.008118	0.003784	0.100586	-1.538695	-5.775945	2.641579
19208	0	0.761456	0.330270	10.059086	0.007642	0.003303	0.100589	-1.538346	-5.744391	2.633854
19209	0	0.723902	0.348020	10.003833	0.007263	0.003479	0.100037	-1.536799	-5.716293	2.632467
19210	0	0.719188	0.348249	9.930865	0.007215	0.003481	0.099307	-1.534836	-5.689757	2.631638
19211	0	0.718012	0.335945	9.942778	0.007202	0.003357	0.099426	-1.531794	-5.663992	2.631998
19212	0	0.732694	0.354351	9.857576	0.007341	0.003545	0.098575	-1.533132	-5.646805	2.634196
19213	0	0.718473	0.365952	9.765763	0.007202	0.003662	0.097656	-1.536051	-5.626017	2.636465
19214	0	0.739882	0.341026	9.656053	0.007411	0.003412	0.096560	-1.538253	-5.611217	2.641028
19215	0	0.743696	0.360512	9.698543	0.007446	0.003601	0.096985	-1.533266	-5.599731	2.633565
19216	0	0.760277	0.336740	9.662010	0.007610	0.003365	0.096620	-1.529701	-5.590349	2.632971
19217	0	0.738485	0.323769	9.735101	0.007385	0.003235	0.097351	-1.526153	-5.589480	2.635710
19218	0	0.738542	0.318157	9.680062	0.007384	0.003179	0.096801	-1.522415	-5.590439	2.637203
19219	0	0.757917	0.317157	9.698409	0.007568	0.003174	0.096985	-1.524837	-5.602873	2.641942
19220	0	0.699139	0.328852	9.740940	0.006979	0.003291	0.097410	-1.527689	-5.617068	2.642707
19221	0	0.673008	0.329062	9.820463	0.006714	0.003296	0.098206	-1.533673	-5.635636	2.645824
19222	0	0.700662	0.364595	9.856794	0.006990	0.003651	0.098569	-1.538958	-5.654049	2.646283
19223	0	0.710074	0.341703	9.850929	0.007080	0.003418	0.098511	-1.539794	-5.677628	2.644446
19224	0	0.751030	0.335161	9.948184	0.007487	0.003354	0.099483	-1.542341	-5.703616	2.639929
19225	0	0.777851	0.365679	9.954643	0.007751	0.003662	0.099548	-1.548187	-5.734298	2.636323
19226	0	0.795569	0.358740	10.076216	0.007928	0.003590	0.100764	-1.550457	-5.765549	2.638784
19227	0	0.826554	0.384257	10.064496	0.008240	0.003845	0.100647	-1.553191	-5.794470	2.640295
19228	0	0.789126	0.365373	10.167779	0.007864	0.003656	0.101680	-1.555917	-5.824744	2.643163
19229	0	0.838418	0.396465	10.265941	0.008362	0.003967	0.102661	-1.558598	-5.849237	2.640909
19230	0	0.812229	0.383867	10.235045	0.008101	0.003839	0.102352	-1.559270	-5.873158	2.639019
19231	0	0.832066	0.402863	10.351402	0.008301	0.004028	0.103516	-1.558692	-5.894735	2.639119
19232	0	0.842023	0.390415	10.393757	0.008401	0.003906	0.103939	-1.560801	-5.915676	2.648583
19233	0	0.831334	0.408793	10.436917	0.008301	0.004089	0.104370	-1.562206	-5.929074	2.651577
19234	0	0.827353	0.414464	10.381730	0.008265	0.004147	0.103818	-1.564158	-5.938529	2.651332
19235	0	0.830501	0.432963	10.467512	0.008301	0.004333	0.104675	-1.568196	-5.942632	2.645955
19236	0	0.829990	0.420979	10.510267	0.008301	0.004211	0.105103	-1.569817	-5.941164	2.640417
19237	0	0.847800	0.421505	10.424838	0.008484	0.004211	0.104248	-1.565717	-5.934274	2.642603
19238	0	0.828512	0.385621	10.412608	0.008288	0.003852	0.104126	-1.560838	-5.930259	2.643808
19239	0	0.835235	0.354125	10.412670	0.008362	0.003540	0.104126	-1.559431	-5.919461	2.647240
19240	0	0.826281	0.336502	10.400616	0.008282	0.003359	0.104005	-1.552535	-5.898110	2.638093
19241	0	0.828031	0.354176	10.327307	0.008301	0.003540	0.103271	-1.550602	-5.874991	2.639947
19242	0	0.811122	0.403224	10.309329	0.008138	0.004031	0.103091	-1.549411	-5.845101	2.637642
19243	0	0.766407	0.378544	10.260202	0.007690	0.003784	0.102600	-1.547977	-5.815176	2.637060
19244	0	0.766932	0.354998	10.181242	0.007699	0.003542	0.101810	-1.538940	-5.781296	2.635859
19245	0	0.772374	0.378627	10.174764	0.007751	0.003784	0.101746	-1.536572	-5.749556	2.631280
19246	0	0.772980	0.378746	10.034775	0.007757	0.003788	0.100346	-1.537227	-5.717884	2.633934
19247	0	0.735802	0.372623	10.016058	0.007385	0.003723	0.100159	-1.533699	-5.686238	2.631778
19248	0	0.785662	0.366888	9.894364	0.007880	0.003668	0.098942	-1.532487	-5.658437	2.631554
19249	0	0.742313	0.360353	9.869550	0.007446	0.003601	0.098694	-1.529611	-5.631014	2.626840
19250	0	0.762594	0.366900	9.784352	0.007644	0.003667	0.097842	-1.527101	-5.609701	2.622288
19251	0	0.761605	0.353403	9.784061	0.007629	0.003540	0.097839	-1.534126	-5.593686	2.625340
19252	0	0.765244	0.352687	9.747597	0.007664	0.003528	0.097475	-1.534989	-5.579946	2.623250
19253	0	0.737299	0.342042	9.722985	0.007385	0.003418	0.097229	-1.532068	-5.565037	2.622961
19254	0	0.680725	0.311759	9.765747	0.006811	0.003118	0.097657	-1.532024	-5.560074	2.628276
19255	0	0.702373	0.323639	9.680137	0.007019	0.003235	0.096802	-1.530110	-5.565088	2.628331
19256	0	0.697563	0.323908	9.661700	0.006967	0.003238	0.096618	-1.528394	-5.575288	2.626821
19257	0	0.709202	0.347722	9.741130	0.007080	0.003479	0.097412	-1.530413	-5.588882	2.628478
19258	0	0.687564	0.353345	9.795851	0.006860	0.003536	0.097960	-1.533514	-5.606865	2.623199
19259	0	0.727799	0.317658	9.802127	0.007263	0.003174	0.098022	-1.530149	-5.623571	2.618848
19260	0	0.755742	0.324010	9.875044	0.007537	0.003240	0.098752	-1.529458	-5.646828	2.615279
19261	0	0.753041	0.341612	9.893630	0.007507	0.003418	0.098938	-1.531488	-5.673098	2.616761
19262	0	0.710419	0.372195	9.936356	0.007080	0.003723	0.099365	-1.532784	-5.700431	2.617864
19263	0	0.767410	0.395455	10.014626	0.007648	0.003957	0.100148	-1.535234	-5.730361	2.620680
19264	0	0.811112	0.414115	10.075432	0.008083	0.004139	0.100757	-1.532570	-5.761477	2.623881
19265	0	0.820629	0.396705	10.107199	0.008179	0.003967	0.101074	-1.532700	-5.792314	2.632027
19266	0	0.819945	0.353507	10.198299	0.008173	0.003539	0.101985	-1.537110	-5.821702	2.638077
19267	0	0.844785	0.365825	10.217093	0.008423	0.003662	0.102173	-1.541305	-5.849247	2.637154
19268	0	0.825067	0.395596	10.265563	0.008228	0.003959	0.102657	-1.544270	-5.873739	2.638011
19269	0	0.820396	0.390833	10.326940	0.008179	0.003906	0.103271	-1.541827	-5.901237	2.635855
19270	0	0.806107	0.384931	10.393694	0.008046	0.003849	0.103938	-1.541484	-5.917244	2.639003
19271	0	0.837258	0.421150	10.394200	0.008362	0.004211	0.103943	-1.541344	-5.928618	2.640191
19272	0	0.808565	0.408332	10.400161	0.008078	0.004089	0.104002	-1.547961	-5.936936	2.638131
19273	0	0.818551	0.421161	10.461372	0.008179	0.004211	0.104614	-1.547722	-5.943847	2.633713
19274	0	0.830886	0.396732	10.479587	0.008314	0.003967	0.104795	-1.547734	-5.937645	2.638001
19275	0	0.836100	0.390479	10.449231	0.008362	0.003906	0.104492	-1.549311	-5.936176	2.630335
19276	0	0.804432	0.359089	10.437114	0.008055	0.003597	0.104370	-1.556383	-5.924257	2.627069
19277	0	0.853084	0.372212	10.418820	0.008545	0.003723	0.104187	-1.557558	-5.908193	2.622618
19278	0	0.877926	0.390454	10.345549	0.008789	0.003906	0.103455	-1.559496	-5.896821	2.622142
19279	0	0.840504	0.385036	10.308964	0.008423	0.003845	0.103088	-1.553845	-5.876503	2.621693
19280	0	0.854583	0.396543	10.255231	0.008569	0.003963	0.102551	-1.550703	-5.850440	2.626198
19281	0	0.840304	0.372731	10.156399	0.008423	0.003723	0.101562	-1.546090	-5.827591	2.624909
19282	0	0.811702	0.391901	10.205422	0.008139	0.003914	0.102053	-1.540416	-5.802765	2.621795
19283	0	0.803124	0.409258	10.101508	0.008057	0.004089	0.101013	-1.536893	-5.773495	2.624720
19284	0	0.767406	0.373234	10.077375	0.007700	0.003729	0.100772	-1.533075	-5.743563	2.628353
19285	0	0.754267	0.384762	9.991640	0.007568	0.003845	0.099915	-1.530433	-5.713568	2.626729
19286	0	0.743733	0.348489	10.004079	0.007456	0.003483	0.100039	-1.528162	-5.691869	2.625739
19287	0	0.723974	0.342055	9.881755	0.007263	0.003418	0.098816	-1.525296	-5.664176	2.622478
19288	0	0.719869	0.318147	9.918612	0.007215	0.003179	0.099185	-1.522079	-5.644232	2.620051
19289	0	0.712325	0.329741	9.796268	0.007141	0.003296	0.097961	-1.520475	-5.622923	2.625711
19290	0	0.721711	0.323847	9.808610	0.007227	0.003238	0.098085	-1.519703	-5.610936	2.623082
19291	0	0.682643	0.329867	9.790096	0.006836	0.003296	0.097900	-1.516522	-5.599211	2.621470
19292	0	0.675156	0.324657	9.759623	0.006756	0.003240	0.097596	-1.508518	-5.593786	2.627262
19293	0	0.689700	0.323341	9.796147	0.006897	0.003235	0.097961	-1.510293	-5.593256	2.627509
19294	0	0.708283	0.310979	9.722871	0.007079	0.003109	0.097229	-1.509408	-5.597093	2.623440
19295	0	0.770083	0.311081	9.783860	0.007690	0.003113	0.097839	-1.511768	-5.608725	2.624173
19296	0	0.765835	0.335114	9.777575	0.007649	0.003352	0.097776	-1.513023	-5.618700	2.625156
19297	0	0.764170	0.323665	9.820455	0.007629	0.003235	0.098206	-1.510970	-5.632491	2.623945
19298	0	0.760890	0.305330	9.789627	0.007592	0.003055	0.097898	-1.512546	-5.651494	2.621211
19299	0	0.771158	0.390283	9.844819	0.007690	0.003906	0.098450	-1.516546	-5.675589	2.624767
19300	0	0.751035	0.407691	9.948202	0.007488	0.004082	0.099483	-1.522114	-5.700469	2.624004
19301	0	0.753333	0.403162	10.033972	0.007507	0.004028	0.100342	-1.518326	-5.729588	2.623881
19302	0	0.776650	0.391474	10.002984	0.007742	0.003912	0.100032	-1.515156	-5.757183	2.625669
19303	0	0.784011	0.390188	10.137743	0.007812	0.003906	0.101379	-1.520125	-5.787897	2.631934
19304	0	0.795145	0.346248	10.155620	0.007929	0.003469	0.101558	-1.528037	-5.812866	2.632968
19305	0	0.771322	0.353692	10.265953	0.007690	0.003540	0.102661	-1.531573	-5.837772	2.629146
19306	0	0.800048	0.353234	10.308304	0.007980	0.003533	0.103085	-1.532796	-5.859714	2.633277
19307	0	0.776923	0.359647	10.333135	0.007751	0.003601	0.103333	-1.537981	-5.878877	2.637559
19308	0	0.799323	0.359274	10.375507	0.007970	0.003592	0.103757	-1.536719	-5.904184	2.639580
19309	0	0.843917	0.366354	10.455186	0.008423	0.003662	0.104553	-1.535200	-5.921493	2.638942
19310	0	0.889187	0.330068	10.387713	0.008883	0.003298	0.103878	-1.532102	-5.931217	2.635938
19311	0	0.903993	0.330174	10.443039	0.009033	0.003296	0.104431	-1.525787	-5.938026	2.632113
19312	0	0.911249	0.361185	10.436780	0.009108	0.003613	0.104368	-1.526639	-5.942836	2.630918
19313	0	0.829516	0.403061	10.418737	0.008301	0.004028	0.104187	-1.524294	-5.936099	2.629593
19314	0	0.809820	0.452038	10.443178	0.008106	0.004520	0.104431	-1.524546	-5.926741	2.630090
19315	0	0.792073	0.476563	10.412681	0.007935	0.004761	0.104126	-1.519389	-5.910952	2.626067
19316	0	0.807555	0.464609	10.345677	0.008090	0.004648	0.103456	-1.521960	-5.894384	2.627196
19317	0	0.816175	0.408290	10.327308	0.008179	0.004089	0.103271	-1.529363	-5.875012	2.625964
19318	0	0.812438	0.370691	10.260465	0.008144	0.003710	0.102603	-1.532850	-5.852185	2.627845
19319	0	0.852534	0.366406	10.217442	0.008545	0.003662	0.102173	-1.530893	-5.829649	2.625754
19320	0	0.817738	0.330048	10.217755	0.008201	0.003300	0.102176	-1.530308	-5.803092	2.628516
19321	0	0.809700	0.317824	10.150298	0.008118	0.003174	0.101501	-1.525567	-5.779148	2.629235
19322	0	0.799084	0.355195	10.065169	0.008016	0.003549	0.100650	-1.522038	-5.750331	2.623335
19323	0	0.747921	0.335752	10.028284	0.007507	0.003357	0.100281	-1.521642	-5.717577	2.615821
19324	0	0.712510	0.323700	9.924844	0.007146	0.003236	0.099247	-1.520496	-5.692891	2.607977
19325	0	0.705809	0.347935	9.900058	0.007080	0.003479	0.098999	-1.520374	-5.666863	2.602729
19326	0	0.695416	0.335895	9.894226	0.006975	0.003357	0.098941	-1.518293	-5.641909	2.601138
19327	0	0.718756	0.342288	9.857267	0.007202	0.003418	0.098572	-1.512888	-5.624467	2.603746
19328	0	0.715967	0.361408	9.808527	0.007173	0.003611	0.098084	-1.509085	-5.608782	2.602044
19329	0	0.694752	0.341829	9.753492	0.006958	0.003418	0.097534	-1.508966	-5.595869	2.599617
19330	0	0.741517	0.360141	9.765796	0.007425	0.003601	0.097657	-1.508829	-5.583410	2.596517
19331	0	0.732452	0.347598	9.716805	0.007324	0.003479	0.097168	-1.512604	-5.583150	2.592500
19332	0	0.751657	0.347196	9.741141	0.007507	0.003472	0.097412	-1.513205	-5.593372	2.591227
19333	0	0.739234	0.329719	9.783878	0.007385	0.003296	0.097839	-1.511878	-5.601085	2.586564
19334	0	0.765375	0.372593	9.753138	0.007643	0.003725	0.097532	-1.511007	-5.613377	2.582385
19335	0	0.752161	0.341863	9.777720	0.007507	0.003418	0.097778	-1.510415	-5.629621	2.586437
19336	0	0.761309	0.335704	9.838459	0.007597	0.003358	0.098386	-1.511572	-5.647857	2.586480
19337	0	0.721819	0.372346	9.930302	0.007202	0.003723	0.099304	-1.511420	-5.665843	2.590192
19338	0	0.749781	0.341327	9.923895	0.007478	0.003418	0.099240	-1.516989	-5.688325	2.585535
19339	0	0.734668	0.353553	10.040135	0.007324	0.003540	0.100403	-1.522266	-5.713283	2.585202
19340	0	0.751529	0.328577	10.082448	0.007491	0.003286	0.100826	-1.523109	-5.740185	2.584198
19341	0	0.746679	0.359618	10.125599	0.007446	0.003601	0.101257	-1.528838	-5.762794	2.586341
19342	0	0.757148	0.371153	10.076442	0.007547	0.003713	0.100766	-1.530271	-5.789568	2.582840
19343	0	0.801893	0.378217	10.137763	0.007996	0.003784	0.101379	-1.532710	-5.815366	2.584898
19344	0	0.830796	0.414668	10.235036	0.008286	0.004146	0.102352	-1.531682	-5.838818	2.584991
19345	0	0.825600	0.427317	10.296498	0.008240	0.004272	0.102966	-1.531093	-5.856332	2.589267
19346	0	0.834730	0.427254	10.296234	0.008333	0.004273	0.102963	-1.532254	-5.871393	2.585603
19347	0	0.855848	0.409002	10.339241	0.008545	0.004089	0.103394	-1.531719	-5.885885	2.592859
19348	0	0.888633	0.409291	10.387806	0.008877	0.004090	0.103879	-1.529038	-5.895849	2.597701
19349	0	0.879693	0.384785	10.363693	0.008789	0.003845	0.103638	-1.526327	-5.903946	2.597601
19350	0	0.880481	0.391490	10.424595	0.008804	0.003911	0.104246	-1.522289	-5.903867	2.595364
19351	0	0.878708	0.384180	10.418731	0.008789	0.003845	0.104187	-1.526310	-5.901122	2.596081
19352	0	0.829076	0.371337	10.424854	0.008296	0.003716	0.104248	-1.528965	-5.894800	2.597730
19353	0	0.823220	0.390213	10.382155	0.008240	0.003906	0.103821	-1.533818	-5.885889	2.596879
19354	0	0.808677	0.378090	10.327347	0.008102	0.003776	0.103272	-1.528229	-5.867885	2.593086
19355	0	0.760905	0.354367	10.394424	0.007629	0.003540	0.103943	-1.524565	-5.844827	2.586913
19356	0	0.763183	0.373455	10.333556	0.007649	0.003730	0.103334	-1.519703	-5.824791	2.589808
19357	0	0.754693	0.384797	10.254054	0.007568	0.003845	0.102539	-1.516925	-5.800136	2.582542
19358	0	0.792631	0.366786	10.242186	0.007953	0.003667	0.102420	-1.516217	-5.770024	2.581089
19359	0	0.778916	0.348183	10.132006	0.007812	0.003479	0.101318	-1.513396	-5.742996	2.580641
19360	0	0.798774	0.373071	10.059046	0.008010	0.003728	0.100589	-1.510597	-5.717172	2.580541
19361	0	0.778950	0.305713	10.003825	0.007812	0.003052	0.100037	-1.504829	-5.690206	2.577436
19362	0	0.793100	0.379802	10.046801	0.007949	0.003795	0.100467	-1.501401	-5.669298	2.583750
19363	0	0.803403	0.385100	9.887857	0.008057	0.003845	0.098877	-1.495085	-5.642558	2.585681
19364	0	0.781049	0.398114	9.827078	0.007829	0.003978	0.098269	-1.491545	-5.620775	2.588895
19365	0	0.755205	0.426739	9.826808	0.007568	0.004272	0.098267	-1.497827	-5.601107	2.581671
19366	0	0.782844	0.402121	9.827026	0.007840	0.004018	0.098269	-1.494229	-5.586885	2.585569
19367	0	0.743768	0.371808	9.820641	0.007446	0.003723	0.098206	-1.500499	-5.576270	2.585430
19368	0	0.730321	0.340656	9.777959	0.007307	0.003407	0.097779	-1.501931	-5.571265	2.590094
19369	0	0.732013	0.311027	9.808388	0.007324	0.003113	0.098083	-1.505230	-5.565957	2.589859
19370	0	0.688800	0.286005	9.759533	0.006888	0.002863	0.097595	-1.508957	-5.564941	2.591181
19371	0	0.708678	0.280740	9.771681	0.007080	0.002808	0.097717	-1.509529	-5.572244	2.591307
19372	0	0.679678	0.274576	9.869135	0.006788	0.002746	0.098692	-1.509698	-5.581570	2.593621
19373	0	0.642681	0.287135	9.869259	0.006409	0.002869	0.098694	-1.506912	-5.602076	2.595960
19374	0	0.700811	0.336658	9.881191	0.006994	0.003362	0.098813	-1.501557	-5.617543	2.596220
19375	0	0.710278	0.348044	9.942460	0.007080	0.003479	0.099426	-1.500157	-5.643043	2.595609
19376	0	0.744752	0.390535	9.972644	0.007430	0.003908	0.099728	-1.503729	-5.662552	2.601595
19377	0	0.771120	0.439450	10.015710	0.007690	0.004395	0.100159	-1.504043	-5.685697	2.606459
19378	0	0.805453	0.433171	10.070280	0.008037	0.004333	0.100704	-1.505268	-5.705465	2.607164
19379	0	0.825906	0.409039	10.046224	0.008240	0.004089	0.100464	-1.504341	-5.726899	2.606134
19380	0	0.836224	0.390812	10.112952	0.008339	0.003908	0.101131	-1.504605	-5.752607	2.600818
19381	0	0.886798	0.389858	10.168331	0.008850	0.003906	0.101685	-1.513509	-5.772149	2.602216
19382	0	0.878123	0.388531	10.265692	0.008763	0.003890	0.102658	-1.519048	-5.791530	2.600617
19383	0	0.844443	0.384234	10.302569	0.008423	0.003845	0.103027	-1.522500	-5.814883	2.596832
19384	0	0.872986	0.420413	10.277772	0.008710	0.004205	0.102779	-1.523436	-5.836529	2.596808
19385	0	0.813632	0.414777	10.381945	0.008118	0.004150	0.103821	-1.526612	-5.856490	2.594949
19386	0	0.828916	0.408220	10.400013	0.008277	0.004084	0.104001	-1.528499	-5.869359	2.595832
19387	0	0.812467	0.408745	10.388136	0.008118	0.004089	0.103882	-1.530981	-5.876583	2.602179
19388	0	0.776606	0.347376	10.455124	0.007765	0.003474	0.104551	-1.531816	-5.877257	2.596273
19389	0	0.768647	0.347914	10.424833	0.007690	0.003479	0.104248	-1.532084	-5.872352	2.597489
19390	0	0.773971	0.359702	10.357704	0.007743	0.003601	0.103577	-1.536973	-5.868248	2.593842
19391	0	0.798920	0.359946	10.357721	0.007996	0.003601	0.103577	-1.539150	-5.860523	2.591492
19392	0	0.809155	0.378042	10.400585	0.008104	0.003780	0.104005	-1.539545	-5.845878	2.595378
19393	0	0.798217	0.348175	10.284519	0.007996	0.003479	0.102844	-1.536910	-5.830270	2.592585
19394	0	0.819585	0.391194	10.260239	0.008213	0.003911	0.102601	-1.536330	-5.810448	2.590968
19395	0	0.846409	0.336283	10.193016	0.008484	0.003357	0.101929	-1.530162	-5.787664	2.592997
19396	0	0.848518	0.385964	10.168801	0.008505	0.003857	0.101686	-1.527266	-5.764908	2.591619
19397	0	0.870674	0.366249	10.101501	0.008728	0.003662	0.101013	-1.527313	-5.740161	2.594501
19398	0	0.848448	0.390855	10.040709	0.008502	0.003906	0.100406	-1.525153	-5.719600	2.599420
19399	0	0.810016	0.415011	10.009909	0.008118	0.004150	0.100098	-1.525941	-5.698987	2.599514
19400	0	0.782172	0.384634	9.936836	0.007838	0.003844	0.099367	-1.523994	-5.679297	2.597135
19401	0	0.773520	0.445720	9.948850	0.007751	0.004456	0.099487	-1.522579	-5.659993	2.595723
19402	0	0.740115	0.397333	9.875762	0.007414	0.003970	0.098757	-1.519297	-5.644589	2.588997
19403	0	0.725381	0.353939	9.869456	0.007263	0.003540	0.098694	-1.520515	-5.633166	2.589571
19404	0	0.729683	0.298655	9.832928	0.007305	0.002989	0.098329	-1.523625	-5.622966	2.593488
19405	0	0.725710	0.299029	9.857224	0.007263	0.002991	0.098572	-1.524556	-5.615275	2.590097
19406	0	0.730560	0.286629	9.851124	0.007312	0.002868	0.098511	-1.526655	-5.607494	2.595110
19407	0	0.665286	0.274591	9.759523	0.006653	0.002747	0.097595	-1.527931	-5.607018	2.595762
19408	0	0.702241	0.311049	9.802223	0.007019	0.003111	0.098022	-1.528829	-5.610370	2.595999
19409	0	0.659896	0.280769	9.832715	0.006592	0.002808	0.098328	-1.529213	-5.618182	2.598568
19410	0	0.692135	0.317328	9.801986	0.006911	0.003174	0.098021	-1.530306	-5.629408	2.599087
19411	0	0.727495	0.335378	9.826584	0.007263	0.003357	0.098267	-1.534430	-5.642614	2.603579
19412	0	0.729765	0.383595	9.838601	0.007286	0.003839	0.098387	-1.537860	-5.655464	2.602717
19413	0	0.783063	0.403031	9.875337	0.007812	0.004028	0.098755	-1.535904	-5.675851	2.600758
19414	0	0.798966	0.409169	9.942100	0.007971	0.004093	0.099422	-1.537959	-5.696911	2.598192
19415	0	0.807739	0.420649	10.034034	0.008057	0.004211	0.100342	-1.543943	-5.719973	2.599742
19416	0	0.823953	0.407644	10.076371	0.008220	0.004079	0.100765	-1.547039	-5.741811	2.595532
19417	0	0.801846	0.402860	10.088929	0.007996	0.004028	0.100891	-1.547066	-5.767174	2.596309
19418	0	0.818602	0.354030	10.125168	0.008163	0.003540	0.101254	-1.547084	-5.792000	2.590414
19419	0	0.813602	0.372002	10.180529	0.008118	0.003723	0.101807	-1.550971	-5.812059	2.591584
19420	0	0.774564	0.346774	10.204664	0.007727	0.003472	0.102048	-1.556498	-5.832730	2.588428
19421	0	0.776438	0.365801	10.272134	0.007751	0.003662	0.102722	-1.561473	-5.846504	2.586902
19422	0	0.767047	0.328142	10.326863	0.007655	0.003287	0.103270	-1.568455	-5.862942	2.586649
19423	0	0.795007	0.341709	10.345343	0.007935	0.003418	0.103455	-1.569867	-5.879568	2.591141
19424	0	0.797138	0.359439	10.357348	0.007965	0.003599	0.103574	-1.575570	-5.885821	2.582948
19425	0	0.800188	0.341508	10.363731	0.007996	0.003418	0.103638	-1.579210	-5.892120	2.583818
19426	0	0.812629	0.335255	10.375903	0.008130	0.003350	0.103759	-1.577163	-5.887319	2.581671
19427	0	0.823295	0.408301	10.345538	0.008240	0.004089	0.103455	-1.584694	-5.879131	2.579246
19428	0	0.822143	0.389648	10.302848	0.008225	0.003893	0.103028	-1.581202	-5.874060	2.580528
19429	0	0.841305	0.384414	10.308922	0.008423	0.003845	0.103088	-1.582918	-5.862569	2.580677
19430	0	0.857238	0.402785	10.284623	0.008586	0.004025	0.102845	-1.580774	-5.846813	2.578212
19431	0	0.853357	0.421208	10.235688	0.008545	0.004211	0.102356	-1.580556	-5.833467	2.577330
19432	0	0.844490	0.427652	10.272432	0.008461	0.004273	0.102723	-1.577625	-5.814920	2.580006
19433	0	0.834611	0.397233	10.241808	0.008362	0.003967	0.102417	-1.572498	-5.796713	2.579866
19434	0	0.825279	0.403340	10.187110	0.008269	0.004038	0.101870	-1.578053	-5.777484	2.576415
19435	0	0.822159	0.390957	10.113660	0.008240	0.003906	0.101135	-1.574834	-5.756317	2.577499
19436	0	0.769534	0.367182	10.113853	0.007715	0.003668	0.101137	-1.570849	-5.733145	2.575222
19437	0	0.767212	0.342092	9.967172	0.007690	0.003418	0.099670	-1.568003	-5.711494	2.576810
19438	0	0.739341	0.330162	9.961245	0.007409	0.003302	0.099611	-1.568567	-5.692869	2.577388
19439	0	0.737336	0.360278	9.893881	0.007385	0.003601	0.098938	-1.567089	-5.678402	2.576567
19440	0	0.704455	0.299447	9.967216	0.007056	0.002994	0.099671	-1.566553	-5.664215	2.569106
19441	0	0.682975	0.304812	9.881646	0.006836	0.003052	0.098816	-1.571264	-5.656325	2.566720
19442	0	0.688146	0.292233	9.832880	0.006885	0.002922	0.098329	-1.571533	-5.652173	2.574001
19443	0	0.732114	0.317644	9.796157	0.007324	0.003174	0.097961	-1.568976	-5.647884	2.571084
19444	0	0.706918	0.305354	9.826700	0.007073	0.003057	0.098267	-1.573081	-5.642508	2.577184
19445	0	0.732249	0.323134	9.796167	0.007324	0.003235	0.097961	-1.577773	-5.639962	2.580348
19446	0	0.738322	0.334956	9.765611	0.007381	0.003349	0.097656	-1.577970	-5.641361	2.578630
19447	0	0.757379	0.372410	9.826615	0.007568	0.003723	0.098267	-1.577328	-5.646950	2.576391
19448	0	0.771315	0.372588	9.801952	0.007701	0.003724	0.098021	-1.575714	-5.660669	2.581169
19449	0	0.751683	0.341366	9.796085	0.007507	0.003418	0.097961	-1.581276	-5.671252	2.588028
19450	0	0.784584	0.383218	9.875198	0.007832	0.003836	0.098753	-1.585789	-5.687156	2.587784
19451	0	0.776885	0.384393	9.918082	0.007751	0.003845	0.099182	-1.587706	-5.706549	2.583044
19452	0	0.786207	0.359734	9.930017	0.007847	0.003598	0.099301	-1.589190	-5.723572	2.590781
19453	0	0.771376	0.360148	9.997377	0.007690	0.003601	0.099976	-1.589154	-5.749690	2.595416
19454	0	0.781652	0.353522	10.070294	0.007798	0.003540	0.100704	-1.595127	-5.769980	2.598714
19455	0	0.759043	0.353388	10.113382	0.007568	0.003540	0.101135	-1.602583	-5.794363	2.601828
19456	0	0.781617	0.327992	10.125199	0.007795	0.003283	0.101254	-1.606028	-5.817343	2.604077
19457	0	0.758952	0.292568	10.229347	0.007568	0.002930	0.102295	-1.611025	-5.840497	2.605555
19458	0	0.830083	0.352881	10.222861	0.008282	0.003531	0.102230	-1.614455	-5.861330	2.605584
19459	0	0.801292	0.335509	10.302606	0.007996	0.003357	0.103027	-1.616991	-5.879931	2.603081
19460	0	0.816484	0.334638	10.332886	0.008152	0.003353	0.103330	-1.625001	-5.893593	2.608594
19461	0	0.806658	0.360261	10.327065	0.008057	0.003601	0.103271	-1.623826	-5.904015	2.609154
19462	0	0.820733	0.372951	10.296351	0.008198	0.003726	0.102964	-1.620396	-5.913884	2.602703
19463	0	0.787892	0.396928	10.284375	0.007874	0.003967	0.102844	-1.618786	-5.919324	2.611264
19464	0	0.819121	0.415138	10.308643	0.008189	0.004154	0.103086	-1.622484	-5.920884	2.609652
19465	0	0.823351	0.445722	10.333295	0.008240	0.004456	0.103333	-1.621226	-5.913309	2.610057
19466	0	0.822022	0.421693	10.321091	0.008227	0.004214	0.103210	-1.618865	-5.904740	2.607568
19467	0	0.841536	0.378206	10.296700	0.008423	0.003784	0.102966	-1.621799	-5.895734	2.604483
19468	0	0.821527	0.390497	10.254062	0.008224	0.003901	0.102540	-1.618458	-5.884716	2.599705
19469	0	0.853192	0.402669	10.278435	0.008545	0.004028	0.102783	-1.620867	-5.869537	2.598573
19470	0	0.832244	0.341264	10.211481	0.008335	0.003414	0.102114	-1.623154	-5.854603	2.591103
19471	0	0.834236	0.384784	10.174710	0.008362	0.003845	0.101746	-1.620818	-5.832033	2.591427
19472	0	0.794283	0.379105	10.138230	0.007957	0.003789	0.101381	-1.619040	-5.815925	2.592119
19473	0	0.779276	0.396574	10.095374	0.007812	0.003967	0.100952	-1.621407	-5.792837	2.587496
19474	0	0.782035	0.402341	10.034573	0.007833	0.004025	0.100345	-1.623261	-5.777171	2.584519
19475	0	0.743123	0.384805	9.997660	0.007446	0.003845	0.099976	-1.620570	-5.759185	2.578975
19476	0	0.739799	0.391530	9.973451	0.007416	0.003911	0.099733	-1.616279	-5.738113	2.581441
19477	0	0.749250	0.366659	9.918308	0.007507	0.003662	0.099182	-1.611691	-5.720308	2.579426
19478	0	0.728309	0.342374	9.918403	0.007295	0.003427	0.099183	-1.615582	-5.706355	2.586665
19479	0	0.743535	0.359827	9.875581	0.007446	0.003601	0.098755	-1.619443	-5.692997	2.585061
19480	0	0.735454	0.340822	9.881766	0.007363	0.003412	0.098817	-1.624710	-5.682143	2.584525
19481	0	0.725539	0.323141	9.857246	0.007263	0.003235	0.098572	-1.629359	-5.672503	2.586993
19482	0	0.742539	0.322501	9.857316	0.007430	0.003227	0.098573	-1.632534	-5.666414	2.590919
19483	0	0.738267	0.378051	9.857211	0.007385	0.003784	0.098572	-1.637386	-5.662751	2.594729
19484	0	0.762848	0.365724	9.826613	0.007624	0.003654	0.098267	-1.634684	-5.667637	2.596916
19485	0	0.745456	0.372858	9.850991	0.007446	0.003723	0.098511	-1.628868	-5.676559	2.592731
19486	0	0.747368	0.366743	9.801990	0.007463	0.003673	0.098021	-1.635474	-5.689040	2.600467
19487	0	0.782824	0.366086	9.844850	0.007812	0.003662	0.098450	-1.637398	-5.706628	2.598784
19488	0	0.810126	0.347070	9.911735	0.008088	0.003476	0.099118	-1.644188	-5.721150	2.602069
19489	0	0.807137	0.353799	9.918100	0.008057	0.003540	0.099182	-1.647030	-5.737455	2.598841
19490	0	0.791486	0.396251	9.942247	0.007903	0.003963	0.099423	-1.647539	-5.750339	2.599099
19491	0	0.752491	0.384537	10.009633	0.007507	0.003845	0.100098	-1.647849	-5.769769	2.597654
19492	0	0.749794	0.414819	10.082609	0.007482	0.004150	0.100827	-1.650863	-5.787672	2.598461
19493	0	0.776536	0.390604	10.113420	0.007751	0.003906	0.101135	-1.651586	-5.802707	2.595810
19494	0	0.779588	0.365545	10.137545	0.007779	0.003661	0.101377	-1.658581	-5.821047	2.597692
19495	0	0.813332	0.366372	10.217155	0.008118	0.003662	0.102173	-1.657257	-5.837911	2.592027
19496	0	0.822863	0.353694	10.296218	0.008210	0.003543	0.102963	-1.664346	-5.857673	2.588708
19497	0	0.807120	0.353471	10.314846	0.008057	0.003540	0.103149	-1.670768	-5.873142	2.588130
19498	0	0.815526	0.365105	10.247444	0.008146	0.003651	0.102475	-1.670865	-5.882523	2.590690
19499	0	0.800318	0.372002	10.345412	0.007996	0.003723	0.103455	-1.674880	-5.890240	2.589463
19500	0	0.795343	0.371738	10.314712	0.007949	0.003716	0.103148	-1.674409	-5.894606	2.585715
19501	0	0.799301	0.390219	10.333287	0.007996	0.003906	0.103333	-1.679430	-5.890925	2.575801
19502	0	0.835832	0.383106	10.339358	0.008356	0.003837	0.103394	-1.686160	-5.892717	2.576784
19503	0	0.830186	0.397082	10.290505	0.008301	0.003967	0.102905	-1.682748	-5.893181	2.575265
19504	0	0.811080	0.391104	10.351543	0.008120	0.003913	0.103515	-1.685433	-5.882768	2.574818
19505	0	0.792428	0.366142	10.235678	0.007935	0.003662	0.102356	-1.686776	-5.870499	2.573788
19506	0	0.808379	0.378364	10.254098	0.008097	0.003782	0.102540	-1.685833	-5.855345	2.569025
19507	0	0.822610	0.384764	10.260110	0.008240	0.003845	0.102600	-1.683735	-5.839439	2.570986
19508	0	0.801439	0.391364	10.211473	0.008029	0.003910	0.102114	-1.680319	-5.822346	2.568586
19509	0	0.798050	0.384696	10.162466	0.007996	0.003845	0.101624	-1.678901	-5.804474	2.560544
19510	0	0.818991	0.397343	10.126067	0.008209	0.003970	0.101259	-1.675796	-5.781904	2.558315
19511	0	0.773600	0.391007	10.083112	0.007751	0.003906	0.100830	-1.672053	-5.763609	2.554995
19512	0	0.788566	0.366855	10.083336	0.007903	0.003669	0.100832	-1.672944	-5.743104	2.552048
19513	0	0.798194	0.372469	10.003766	0.007996	0.003723	0.100037	-1.671785	-5.726809	2.555376
19514	0	0.752795	0.354635	9.967221	0.007541	0.003543	0.099671	-1.668398	-5.711417	2.552083
19515	0	0.749389	0.348599	9.930497	0.007507	0.003479	0.099304	-1.660895	-5.695145	2.544880
19516	0	0.734727	0.325071	9.875659	0.007359	0.003248	0.098756	-1.658592	-5.681339	2.542111
19517	0	0.719083	0.305383	9.875564	0.007202	0.003052	0.098755	-1.656813	-5.667546	2.546002
19518	0	0.717196	0.360878	9.845105	0.007179	0.003605	0.098451	-1.652866	-5.658327	2.545827
19519	0	0.720108	0.323410	9.802256	0.007202	0.003235	0.098022	-1.654329	-5.656351	2.544605
19520	0	0.719359	0.330001	9.844992	0.007199	0.003294	0.098450	-1.647931	-5.649054	2.544173
19521	0	0.695846	0.317383	9.844968	0.006958	0.003174	0.098450	-1.648548	-5.648938	2.548456
19522	0	0.708084	0.353881	9.814360	0.007081	0.003539	0.098144	-1.649457	-5.647998	2.549172
19523	0	0.732503	0.347746	9.814453	0.007324	0.003479	0.098145	-1.651830	-5.648212	2.546184
19524	0	0.758083	0.360334	9.820446	0.007569	0.003597	0.098206	-1.645245	-5.660916	2.545441
19525	0	0.763786	0.371914	9.814403	0.007629	0.003723	0.098145	-1.650436	-5.669987	2.541448
19526	0	0.771692	0.389706	9.856916	0.007708	0.003898	0.098570	-1.651666	-5.680095	2.543394
19527	0	0.764752	0.378403	9.911970	0.007629	0.003784	0.099121	-1.652318	-5.700288	2.541273
19528	0	0.768346	0.366026	9.984932	0.007666	0.003661	0.099851	-1.653846	-5.719996	2.534498
19529	0	0.770538	0.378124	10.027973	0.007690	0.003784	0.100281	-1.657723	-5.736348	2.533005
19530	0	0.785919	0.365463	10.027659	0.007842	0.003655	0.100278	-1.659138	-5.755182	2.530219
19531	0	0.800986	0.384030	10.064603	0.007996	0.003845	0.100647	-1.665246	-5.770689	2.534223
19532	0	0.803944	0.352680	10.070395	0.008023	0.003530	0.100705	-1.668896	-5.788444	2.537226
19533	0	0.825926	0.353966	10.198818	0.008240	0.003540	0.101990	-1.669808	-5.809676	2.540639
19534	0	0.811140	0.396741	10.235086	0.008096	0.003966	0.102352	-1.669124	-5.826519	2.545996
19535	0	0.801124	0.354318	10.204945	0.007996	0.003540	0.102051	-1.666112	-5.843382	2.545500
19536	0	0.791702	0.384907	10.223009	0.007904	0.003851	0.102231	-1.668729	-5.857182	2.546008
19537	0	0.788258	0.384537	10.284354	0.007874	0.003845	0.102844	-1.669101	-5.866527	2.545513
19538	0	0.801597	0.390452	10.339154	0.008014	0.003906	0.103392	-1.671631	-5.868349	2.551347
19539	0	0.812243	0.378626	10.321000	0.008118	0.003784	0.103210	-1.669872	-5.872915	2.554814
19540	0	0.824991	0.403344	10.339155	0.008249	0.004032	0.103392	-1.668997	-5.872890	2.556888
19541	0	0.798927	0.378603	10.321087	0.007996	0.003784	0.103210	-1.667536	-5.865115	2.557589
19542	0	0.822151	0.397582	10.253923	0.008226	0.003970	0.102539	-1.661758	-5.858884	2.552582
19543	0	0.829613	0.390983	10.296655	0.008301	0.003906	0.102966	-1.658361	-5.853012	2.551866
19544	0	0.846186	0.409489	10.260117	0.008474	0.004096	0.102600	-1.660225	-5.838259	2.550663
19545	0	0.847458	0.408910	10.192950	0.008484	0.004089	0.101929	-1.661111	-5.827089	2.554580
19546	0	0.839047	0.372078	10.199185	0.008404	0.003722	0.101991	-1.663318	-5.811435	2.553085
19547	0	0.809904	0.360080	10.193020	0.008118	0.003601	0.101929	-1.664283	-5.789811	2.554915
19548	0	0.794432	0.354161	10.083396	0.007958	0.003539	0.100833	-1.662014	-5.773022	2.552268
19549	0	0.785680	0.378862	10.083122	0.007874	0.003784	0.100830	-1.657568	-5.753216	2.546770
19550	0	0.788988	0.354732	10.034464	0.007901	0.003549	0.100344	-1.659659	-5.739540	2.541409
19551	0	0.767429	0.348369	9.979356	0.007690	0.003479	0.099792	-1.654887	-5.720237	2.533317
19552	0	0.746056	0.360753	9.936830	0.007475	0.003610	0.099367	-1.657981	-5.702987	2.532911
19553	0	0.756128	0.360102	9.924371	0.007568	0.003601	0.099243	-1.658678	-5.694158	2.537558
19554	0	0.723859	0.348057	9.857244	0.007249	0.003478	0.098572	-1.656365	-5.681476	2.538261
19555	0	0.755553	0.372523	9.881682	0.007568	0.003723	0.098816	-1.654575	-5.665896	2.544724
19556	0	0.765697	0.366458	9.924476	0.007665	0.003666	0.099244	-1.656729	-5.656260	2.543389
19557	0	0.737845	0.335790	9.887743	0.007385	0.003357	0.098877	-1.656226	-5.647658	2.543087
19558	0	0.773261	0.342207	9.814478	0.007737	0.003419	0.098145	-1.653153	-5.641711	2.546125
19559	0	0.756727	0.329666	9.826666	0.007568	0.003296	0.098267	-1.652850	-5.639700	2.544545
19560	0	0.726254	0.335646	9.857166	0.007260	0.003358	0.098572	-1.655088	-5.641528	2.543587
19561	0	0.751865	0.366449	9.869290	0.007507	0.003662	0.098694	-1.652869	-5.653951	2.544278
19562	0	0.735668	0.335643	9.850724	0.007346	0.003361	0.098508	-1.658433	-5.665402	2.545769
19563	0	0.788451	0.378867	9.838762	0.007874	0.003784	0.098389	-1.653734	-5.677482	2.548135
19564	0	0.796841	0.391598	9.954448	0.007957	0.003915	0.099545	-1.652936	-5.690454	2.549417
19565	0	0.788955	0.378420	9.948604	0.007874	0.003784	0.099487	-1.653430	-5.708182	2.544890
19566	0	0.792639	0.384074	9.942184	0.007905	0.003844	0.099423	-1.657989	-5.732092	2.547349
19567	0	0.795399	0.384729	9.979086	0.007935	0.003845	0.099792	-1.656097	-5.753642	2.543384
19568	0	0.804939	0.354105	10.064208	0.008035	0.003544	0.100643	-1.659811	-5.769627	2.543335
19569	0	0.801308	0.366438	10.119483	0.007996	0.003662	0.101196	-1.657754	-5.788723	2.547473
19570	0	0.805004	0.354043	10.100789	0.008030	0.003544	0.101009	-1.662139	-5.810773	2.544368
19571	0	0.795128	0.384001	10.198864	0.007935	0.003845	0.101990	-1.668511	-5.828781	2.539615
19572	0	0.786450	0.358903	10.247376	0.007846	0.003590	0.102475	-1.669686	-5.848837	2.536631
19573	0	0.837506	0.389950	10.253824	0.008362	0.003906	0.102539	-1.677752	-5.862871	2.534597
19574	0	0.803445	0.395484	10.284124	0.008021	0.003953	0.102842	-1.676169	-5.876655	2.525973
19575	0	0.799888	0.359820	10.296615	0.007996	0.003601	0.102966	-1.679991	-5.879658	2.532395
19576	0	0.837461	0.365686	10.308680	0.008368	0.003655	0.103087	-1.678969	-5.886844	2.534869
19577	0	0.824107	0.354143	10.278305	0.008240	0.003540	0.102783	-1.678025	-5.887686	2.537589
19578	0	0.817885	0.396594	10.296562	0.008181	0.003969	0.102965	-1.682253	-5.884996	2.539247
19579	0	0.830085	0.402797	10.308839	0.008301	0.004028	0.103088	-1.683238	-5.884369	2.542656
19580	0	0.817568	0.390253	10.290467	0.008179	0.003905	0.102904	-1.686915	-5.880231	2.538574
19581	0	0.835517	0.409146	10.290573	0.008362	0.004089	0.102905	-1.685188	-5.872114	2.539224
19582	0	0.833825	0.397053	10.278405	0.008348	0.003971	0.102783	-1.686460	-5.860042	2.539911
19583	0	0.865542	0.390221	10.260123	0.008667	0.003906	0.102600	-1.691597	-5.846328	2.538213
19584	0	0.826489	0.389760	10.162650	0.008278	0.003898	0.101625	-1.692294	-5.830916	2.533462
19585	0	0.816750	0.354562	10.131907	0.008179	0.003540	0.101318	-1.686607	-5.817547	2.534158
19586	0	0.807494	0.374035	10.168686	0.008095	0.003734	0.101686	-1.679709	-5.794506	2.538160
19587	0	0.767272	0.341966	10.095344	0.007690	0.003418	0.100952	-1.678467	-5.773732	2.538108
19588	0	0.757636	0.360471	10.083329	0.007594	0.003604	0.100832	-1.678276	-5.752887	2.538972
19589	0	0.761316	0.353945	10.022098	0.007629	0.003540	0.100220	-1.679583	-5.733539	2.538096
19590	0	0.752211	0.341530	9.991753	0.007536	0.003416	0.099916	-1.681128	-5.716988	2.540486
19591	0	0.718805	0.342168	9.948820	0.007202	0.003418	0.099487	-1.677505	-5.700021	2.539860
19592	0	0.752938	0.354808	9.906175	0.007540	0.003547	0.099061	-1.676558	-5.687280	2.536784
19593	0	0.786522	0.354432	9.942678	0.007874	0.003540	0.099426	-1.672253	-5.677000	2.537770
19594	0	0.723934	0.354535	9.899960	0.007246	0.003548	0.098999	-1.675594	-5.668564	2.541579
19595	0	0.767763	0.347982	9.912206	0.007690	0.003479	0.099121	-1.675323	-5.653087	2.545223
19596	0	0.760144	0.366278	9.851188	0.007604	0.003663	0.098512	-1.676244	-5.649726	2.540640
19597	0	0.787580	0.348027	9.851052	0.007874	0.003479	0.098511	-1.675362	-5.651645	2.539367
19598	0	0.769842	0.341991	9.850946	0.007694	0.003420	0.098510	-1.675894	-5.655686	2.532531
19599	0	0.726729	0.335752	9.832731	0.007263	0.003357	0.098328	-1.675812	-5.659745	2.536876
19600	0	0.746387	0.372275	9.875323	0.007454	0.003724	0.098754	-1.677964	-5.670572	2.542843
19601	0	0.739402	0.365692	9.954788	0.007385	0.003662	0.099548	-1.684537	-5.679929	2.544569
19602	0	0.759757	0.370724	9.991189	0.007586	0.003712	0.099913	-1.690213	-5.692963	2.542214
19603	0	0.776548	0.384222	10.015772	0.007751	0.003845	0.100159	-1.694175	-5.708182	2.537953
19604	0	0.798057	0.402196	9.972711	0.007962	0.004022	0.099729	-1.694346	-5.728545	2.541413
19605	0	0.795366	0.365589	10.034051	0.007935	0.003662	0.100342	-1.701967	-5.749555	2.540920
19606	0	0.774764	0.370951	10.021540	0.007729	0.003710	0.100217	-1.702830	-5.770611	2.543022
19607	0	0.801470	0.353261	10.156125	0.007996	0.003540	0.101562	-1.711771	-5.791452	2.545744
19608	0	0.774517	0.358189	10.137541	0.007729	0.003586	0.101377	-1.716774	-5.809493	2.551064
19609	0	0.783054	0.353595	10.180540	0.007812	0.003540	0.101807	-1.721970	-5.829134	2.555414
19610	0	0.786552	0.383335	10.241297	0.007849	0.003837	0.102414	-1.726209	-5.847168	2.556206
19611	0	0.812768	0.365752	10.229429	0.008118	0.003662	0.102295	-1.731897	-5.857559	2.550276
19612	0	0.827242	0.389736	10.278025	0.008260	0.003897	0.102781	-1.731749	-5.870971	2.553991
19613	0	0.812051	0.396961	10.229461	0.008118	0.003967	0.102295	-1.729747	-5.873428	2.555447
19614	0	0.818770	0.384691	10.308724	0.008184	0.003849	0.103087	-1.732683	-5.876285	2.554125
19615	0	0.824214	0.402757	10.308822	0.008240	0.004028	0.103088	-1.734099	-5.878166	2.552280
19616	0	0.830547	0.390143	10.302643	0.008305	0.003904	0.103026	-1.737924	-5.878340	2.544729
19617	0	0.829973	0.384392	10.345472	0.008301	0.003845	0.103455	-1.739989	-5.876495	2.550379
19618	0	0.841301	0.390435	10.339409	0.008420	0.003903	0.103394	-1.739528	-5.867957	2.545784
19619	0	0.829277	0.384583	10.241762	0.008301	0.003845	0.102417	-1.739444	-5.858179	2.538605
19620	0	0.815440	0.390925	10.235748	0.008162	0.003907	0.102357	-1.737747	-5.848310	2.530942
19621	0	0.834765	0.402819	10.156367	0.008362	0.004028	0.101562	-1.738527	-5.831527	2.527152
19622	0	0.808000	0.378253	10.168722	0.008089	0.003783	0.101686	-1.739941	-5.820572	2.526380
19623	0	0.797841	0.360106	10.089248	0.007996	0.003601	0.100891	-1.740589	-5.800207	2.519443
19624	0	0.831096	0.365978	10.119960	0.008327	0.003661	0.101198	-1.742798	-5.780693	2.516347
19625	0	0.797505	0.335948	10.070955	0.007996	0.003357	0.100708	-1.740550	-5.756493	2.511396
19626	0	0.794022	0.342658	9.961325	0.007955	0.003423	0.099612	-1.736785	-5.739242	2.510416
19627	0	0.762082	0.347692	9.997631	0.007629	0.003479	0.099976	-1.739781	-5.728595	2.502699
19628	0	0.766325	0.359258	9.997744	0.007673	0.003596	0.099977	-1.744709	-5.716397	2.502032
19629	0	0.749607	0.353652	9.967138	0.007507	0.003540	0.099670	-1.749362	-5.702625	2.492908
19630	0	0.729291	0.346910	9.918378	0.007301	0.003471	0.099183	-1.752652	-5.692176	2.496651
19631	0	0.737732	0.329532	9.899963	0.007385	0.003296	0.098999	-1.753970	-5.682270	2.494646
19632	0	0.736394	0.323110	9.857317	0.007369	0.003233	0.098573	-1.756766	-5.675609	2.493015
19633	0	0.719873	0.311119	9.808380	0.007202	0.003113	0.098083	-1.759276	-5.670872	2.490482
19634	0	0.725003	0.317252	9.832796	0.007256	0.003170	0.098328	-1.756984	-5.663668	2.489538
19635	0	0.732638	0.354230	9.875464	0.007324	0.003540	0.098755	-1.754951	-5.665389	2.487060
19636	0	0.733111	0.378496	9.899796	0.007328	0.003788	0.098998	-1.759077	-5.668176	2.486018
19637	0	0.745604	0.390733	9.893721	0.007446	0.003906	0.098938	-1.758393	-5.678669	2.483027
19638	0	0.735007	0.390742	9.869146	0.007343	0.003908	0.098692	-1.759867	-5.685802	2.487913
19639	0	0.727175	0.366141	9.905946	0.007263	0.003662	0.099060	-1.761228	-5.694891	2.483872
19640	0	0.747449	0.365755	9.930156	0.007463	0.003660	0.099302	-1.764899	-5.706903	2.487669
19641	0	0.764473	0.378149	9.979141	0.007629	0.003784	0.099792	-1.768561	-5.723763	2.485230
19642	0	0.785788	0.390006	9.960536	0.007843	0.003901	0.099607	-1.769661	-5.740120	2.488430
19643	0	0.782429	0.402257	10.052422	0.007812	0.004028	0.100525	-1.776763	-5.752742	2.484286
19644	0	0.773201	0.358292	10.094909	0.007714	0.003589	0.100950	-1.783871	-5.772148	2.484992
19645	0	0.776675	0.372397	10.101198	0.007751	0.003723	0.101013	-1.783441	-5.788657	2.480269
19646	0	0.755021	0.329190	10.186406	0.007538	0.003297	0.101865	-1.789598	-5.801821	2.480710
19647	0	0.758367	0.360139	10.211067	0.007568	0.003601	0.102112	-1.789837	-5.818280	2.484834
19648	0	0.791648	0.384755	10.222998	0.007904	0.003845	0.102231	-1.787776	-5.831436	2.485536
19649	0	0.818939	0.372349	10.266027	0.008179	0.003723	0.102661	-1.787961	-5.842611	2.486534
19650	0	0.833243	0.359917	10.210911	0.008322	0.003601	0.102110	-1.790661	-5.853829	2.488715
19651	0	0.818370	0.359920	10.333219	0.008179	0.003601	0.103333	-1.793301	-5.858518	2.483725
19652	0	0.807582	0.371643	10.290367	0.008066	0.003719	0.102904	-1.797084	-5.868440	2.480270
19653	0	0.805910	0.366089	10.302719	0.008057	0.003662	0.103027	-1.799059	-5.870442	2.482622
19654	0	0.836692	0.414676	10.314846	0.008367	0.004148	0.103148	-1.800520	-5.870060	2.487635
19655	0	0.829814	0.414762	10.296663	0.008301	0.004150	0.102966	-1.804223	-5.866364	2.492048
19656	0	0.822856	0.426659	10.211226	0.008234	0.004267	0.102112	-1.805018	-5.859483	2.493191
19657	0	0.823149	0.402901	10.235659	0.008240	0.004028	0.102356	-1.804858	-5.849459	2.488456
19658	0	0.821346	0.390751	10.217453	0.008223	0.003907	0.102174	-1.805130	-5.838448	2.485848
19659	0	0.822818	0.396718	10.247896	0.008240	0.003967	0.102478	-1.805847	-5.824671	2.478565
19660	0	0.801786	0.360306	10.211384	0.008033	0.003600	0.102113	-1.803150	-5.807054	2.472664
19661	0	0.816545	0.365969	10.180779	0.008179	0.003662	0.101807	-1.806511	-5.791354	2.472551
19662	0	0.825843	0.353522	10.144358	0.008274	0.003534	0.101442	-1.806124	-5.772908	2.473340
19663	0	0.761363	0.336129	10.089216	0.007629	0.003357	0.100891	-1.801838	-5.754287	2.475505
19664	0	0.782765	0.354917	10.052791	0.007842	0.003549	0.100527	-1.801842	-5.737056	2.473022
19665	0	0.768004	0.329857	9.997630	0.007690	0.003296	0.099976	-1.799396	-5.724349	2.466593
19666	0	0.796139	0.366604	10.003866	0.007975	0.003667	0.100038	-1.801001	-5.708449	2.470262
19667	0	0.767725	0.348194	9.997650	0.007690	0.003479	0.099976	-1.798242	-5.692491	2.467818
19668	0	0.771374	0.379200	9.906175	0.007725	0.003789	0.099061	-1.795317	-5.678930	2.463083
19669	0	0.774179	0.342086	9.936589	0.007751	0.003418	0.099365	-1.792581	-5.666925	2.455717
19670	0	0.748144	0.403367	9.924454	0.007487	0.004033	0.099244	-1.792543	-5.659410	2.461015
19671	0	0.768774	0.367030	9.863272	0.007690	0.003662	0.098633	-1.783603	-5.655506	2.461793
19672	0	0.774395	0.325127	9.869303	0.007746	0.003251	0.098693	-1.783957	-5.652620	2.461303
19673	0	0.775028	0.310745	9.838893	0.007751	0.003113	0.098389	-1.790777	-5.650459	2.460287
19674	0	0.763056	0.322371	9.899870	0.007627	0.003223	0.098999	-1.791033	-5.654409	2.462363
19675	0	0.739360	0.317729	9.893725	0.007385	0.003174	0.098938	-1.787598	-5.663341	2.463140
19676	0	0.722985	0.323998	9.911840	0.007218	0.003242	0.099119	-1.789991	-5.675892	2.462067
19677	0	0.769796	0.341855	9.887635	0.007690	0.003418	0.098877	-1.789886	-5.683838	2.463496
19678	0	0.735115	0.348062	9.911823	0.007339	0.003480	0.099119	-1.789645	-5.697583	2.460970
19679	0	0.739497	0.341893	9.985276	0.007385	0.003418	0.099854	-1.789063	-5.707860	2.456019
19680	0	0.741673	0.372307	10.009487	0.007404	0.003724	0.100096	-1.790827	-5.721293	2.460217
19681	0	0.776411	0.372162	9.973052	0.007751	0.003723	0.099731	-1.793145	-5.735060	2.462501
19682	0	0.760617	0.353449	10.040000	0.007593	0.003536	0.100401	-1.795710	-5.749168	2.465614
19683	0	0.770324	0.384477	10.076808	0.007690	0.003845	0.100769	-1.796789	-5.762976	2.467020
19684	0	0.797116	0.365907	10.137572	0.007960	0.003660	0.101377	-1.798643	-5.774491	2.471233
19685	0	0.813224	0.378006	10.180563	0.008118	0.003784	0.101807	-1.803841	-5.790152	2.476807
19686	0	0.821801	0.377781	10.216905	0.008207	0.003776	0.102170	-1.801884	-5.801294	2.470290
19687	0	0.830903	0.372202	10.229429	0.008301	0.003723	0.102295	-1.803712	-5.809778	2.471979
19688	0	0.863292	0.402407	10.192595	0.008622	0.004025	0.101927	-1.805805	-5.821054	2.471170
19689	0	0.867093	0.384534	10.284390	0.008667	0.003845	0.102844	-1.806222	-5.824679	2.469907
19690	0	0.837534	0.390715	10.259863	0.008369	0.003906	0.102599	-1.805787	-5.830525	2.474801
19691	0	0.848987	0.408663	10.333214	0.008484	0.004089	0.103333	-1.809369	-5.836399	2.477223
19692	0	0.825058	0.389862	10.223306	0.008251	0.003901	0.102233	-1.812096	-5.834940	2.475147
19693	0	0.817395	0.396837	10.290561	0.008179	0.003967	0.102905	-1.811480	-5.828854	2.474375
19694	0	0.792131	0.421384	10.266140	0.007925	0.004213	0.102661	-1.811505	-5.823917	2.475196
19695	0	0.811260	0.414903	10.235641	0.008118	0.004150	0.102356	-1.813622	-5.817456	2.473364
19696	0	0.815793	0.377821	10.217379	0.008168	0.003781	0.102173	-1.817719	-5.805139	2.474061
19697	0	0.804610	0.354141	10.217363	0.008057	0.003540	0.102173	-1.816793	-5.792567	2.474730
19698	0	0.784227	0.378645	10.186941	0.007853	0.003786	0.101869	-1.816985	-5.780207	2.473088
19699	0	0.798452	0.415047	10.076992	0.007996	0.004150	0.100769	-1.817517	-5.766847	2.474113
19700	0	0.777772	0.347816	10.119819	0.007790	0.003479	0.101197	-1.819101	-5.752629	2.473516
19701	0	0.786082	0.317176	10.070907	0.007874	0.003174	0.100708	-1.822087	-5.737411	2.474950
19702	0	0.807680	0.365966	10.095518	0.008092	0.003657	0.100954	-1.820084	-5.719492	2.472453
19703	0	0.768234	0.348129	9.985406	0.007690	0.003479	0.099854	-1.818054	-5.709407	2.473242
19704	0	0.766028	0.336525	9.936711	0.007674	0.003361	0.099366	-1.813461	-5.692493	2.471159
19705	0	0.755508	0.354060	9.948829	0.007568	0.003540	0.099487	-1.813459	-5.676448	2.470941
19706	0	0.729042	0.390414	9.948890	0.007298	0.003907	0.099488	-1.817614	-5.667507	2.474267
19707	0	0.756261	0.378302	9.912158	0.007568	0.003784	0.099121	-1.819549	-5.660060	2.468919
19708	0	0.767911	0.402925	9.887679	0.007679	0.004025	0.098877	-1.815696	-5.659386	2.460428
19709	0	0.762758	0.378270	9.918232	0.007629	0.003784	0.099182	-1.818004	-5.656543	2.462848
19710	0	0.762808	0.378263	9.905978	0.007626	0.003780	0.099060	-1.815944	-5.658675	2.466553
19711	0	0.750878	0.324008	9.936495	0.007507	0.003235	0.099365	-1.810474	-5.659570	2.465938
19712	0	0.769853	0.335484	9.948675	0.007690	0.003357	0.099487	-1.813440	-5.668145	2.463596
19713	0	0.757868	0.354150	9.912025	0.007568	0.003540	0.099121	-1.812308	-5.679340	2.467877
19714	0	0.763979	0.377931	9.942566	0.007629	0.003784	0.099426	-1.818473	-5.690554	2.467181
19715	0	0.763676	0.362237	9.941322	0.007627	0.003624	0.099414	-1.820866	-5.700490	2.472628
19716	0	0.784115	0.341050	10.009025	0.007831	0.003413	0.100091	-1.824514	-5.711835	2.476419
19717	0	0.788759	0.347923	9.979136	0.007874	0.003479	0.099792	-1.824758	-5.727178	2.476717
19718	0	0.761014	0.378025	10.039905	0.007596	0.003784	0.100400	-1.829743	-5.742455	2.471246
19719	0	0.758140	0.341309	10.027994	0.007568	0.003418	0.100281	-1.835866	-5.756591	2.470826
19720	0	0.755016	0.383346	10.058280	0.007533	0.003835	0.100584	-1.837800	-5.775221	2.465939
19721	0	0.782492	0.371924	10.076822	0.007812	0.003723	0.100769	-1.842795	-5.788589	2.465705
19722	0	0.766635	0.352549	10.143781	0.007654	0.003531	0.101439	-1.850090	-5.801560	2.466332
19723	0	0.800873	0.366250	10.192767	0.007996	0.003662	0.101929	-1.850151	-5.815477	2.464196
19724	0	0.784810	0.353680	10.235245	0.007838	0.003540	0.102353	-1.854316	-5.825720	2.463989
19725	0	0.818916	0.390451	10.150069	0.008179	0.003906	0.101501	-1.856798	-5.836707	2.462254
19726	0	0.820489	0.371572	10.308619	0.008200	0.003719	0.103086	-1.861339	-5.841648	2.459443
19727	0	0.830083	0.384373	10.205083	0.008301	0.003845	0.102051	-1.863573	-5.840933	2.460970
19728	0	0.818534	0.408277	10.272175	0.008179	0.004086	0.102722	-1.867180	-5.847485	2.460155
19729	0	0.842490	0.427447	10.308813	0.008423	0.004272	0.103088	-1.865496	-5.848977	2.463855
19730	0	0.818289	0.397489	10.308725	0.008183	0.003971	0.103087	-1.861836	-5.848608	2.465378
19731	0	0.817795	0.408793	10.266125	0.008179	0.004089	0.102661	-1.863986	-5.846976	2.468115
19732	0	0.805330	0.377796	10.266133	0.008055	0.003780	0.102661	-1.867179	-5.844502	2.458938
19733	0	0.817020	0.402720	10.229565	0.008179	0.004028	0.102295	-1.869030	-5.834202	2.460629
19734	0	0.821342	0.390511	10.235758	0.008223	0.003903	0.102357	-1.867663	-5.823144	2.459385
19735	0	0.822683	0.384832	10.186860	0.008240	0.003845	0.101868	-1.864741	-5.807810	2.456695
19736	0	0.783473	0.372931	10.150341	0.007848	0.003729	0.101502	-1.864842	-5.792309	2.461518
19737	0	0.774102	0.402470	10.125827	0.007751	0.004028	0.101257	-1.869534	-5.779695	2.458815
19738	0	0.808037	0.383669	10.107747	0.008097	0.003838	0.101076	-1.871146	-5.760402	2.459385
19739	0	0.731373	0.378424	10.058670	0.007324	0.003784	0.100586	-1.871637	-5.747636	2.458610
19740	0	0.753400	0.378660	10.003846	0.007547	0.003783	0.100038	-1.868382	-5.731566	2.462046
19741	0	0.762054	0.366549	10.015924	0.007629	0.003662	0.100159	-1.865071	-5.720631	2.461426
19742	0	0.760151	0.366748	10.016043	0.007611	0.003669	0.100160	-1.867118	-5.708641	2.457062
19743	0	0.762411	0.305185	9.942667	0.007629	0.003052	0.099426	-1.867588	-5.701801	2.460801
19744	0	0.761239	0.342174	9.967078	0.007619	0.003418	0.099670	-1.863832	-5.693566	2.462184
19745	0	0.786592	0.341665	9.961002	0.007874	0.003418	0.099609	-1.865920	-5.684023	2.461194
19746	0	0.760826	0.347644	9.942766	0.007614	0.003476	0.099427	-1.866109	-5.676386	2.454792
19747	0	0.756036	0.354109	9.918270	0.007568	0.003540	0.099182	-1.865463	-5.666342	2.454730
19748	0	0.767931	0.365979	9.942699	0.007674	0.003664	0.099427	-1.870881	-5.671437	2.454413
19749	0	0.738945	0.360044	9.936495	0.007385	0.003601	0.099365	-1.872152	-5.675492	2.451897
19750	0	0.764215	0.402418	9.869259	0.007637	0.004026	0.098693	-1.875268	-5.680631	2.451867
19751	0	0.739652	0.384330	9.912033	0.007385	0.003845	0.099121	-1.877967	-5.692808	2.447648
19752	0	0.772357	0.377769	10.003399	0.007713	0.003779	0.100035	-1.880439	-5.703753	2.446297
19753	0	0.763826	0.366097	10.003599	0.007629	0.003662	0.100037	-1.882266	-5.713127	2.450123
19754	0	0.777443	0.341011	9.924097	0.007769	0.003415	0.099241	-1.888558	-5.719029	2.452616
19755	0	0.788217	0.329218	9.991399	0.007874	0.003296	0.099915	-1.893310	-5.728064	2.449682
19756	0	0.796707	0.371513	10.027765	0.007952	0.003716	0.100279	-1.894230	-5.744812	2.452425
19757	0	0.794617	0.341494	10.095134	0.007935	0.003418	0.100952	-1.898168	-5.757201	2.454549
19758	0	0.784503	0.371315	10.088858	0.007835	0.003716	0.100889	-1.902430	-5.767322	2.450096
19759	0	0.813120	0.414943	10.131731	0.008118	0.004150	0.101318	-1.903982	-5.781789	2.452442
19760	0	0.791560	0.383832	10.174170	0.007900	0.003842	0.101743	-1.908990	-5.798243	2.452209
19761	0	0.794520	0.390421	10.186693	0.007935	0.003906	0.101868	-1.911797	-5.809427	2.454996
19762	0	0.796877	0.433273	10.149835	0.007956	0.004329	0.101500	-1.907755	-5.823532	2.459652
19763	0	0.782069	0.420896	10.259958	0.007812	0.004211	0.102600	-1.910991	-5.831836	2.463937
19764	0	0.765318	0.383883	10.253662	0.007646	0.003839	0.102537	-1.912212	-5.839461	2.460348
19765	0	0.787910	0.384360	10.186731	0.007874	0.003845	0.101868	-1.914554	-5.844938	2.462468
19766	0	0.813408	0.366146	10.265960	0.008128	0.003658	0.102660	-1.911468	-5.850670	2.455547
19767	0	0.805228	0.359899	10.278362	0.008057	0.003601	0.102783	-1.914312	-5.844997	2.456911
19768	0	0.816581	0.377392	10.205133	0.008170	0.003779	0.102051	-1.921021	-5.839356	2.457506
19769	0	0.854110	0.421182	10.266143	0.008545	0.004211	0.102661	-1.921091	-5.834292	2.459734
19770	0	0.834316	0.354213	10.235678	0.008354	0.003540	0.102356	-1.919281	-5.821173	2.461192
19771	0	0.823271	0.341505	10.217352	0.008240	0.003418	0.102173	-1.923083	-5.812492	2.458462
19772	0	0.821705	0.371514	10.162522	0.008225	0.003716	0.101624	-1.925096	-5.802186	2.452027
19773	0	0.779816	0.384725	10.192973	0.007812	0.003845	0.101929	-1.923379	-5.785293	2.453660
19774	0	0.759317	0.372861	10.168699	0.007601	0.003727	0.101686	-1.922022	-5.775872	2.448296
19775	0	0.725283	0.348364	10.137998	0.007263	0.003479	0.101379	-1.917369	-5.763421	2.454564
19776	0	0.759687	0.385207	10.046576	0.007608	0.003854	0.100465	-1.919859	-5.749407	2.446776
19777	0	0.755302	0.366306	10.052602	0.007568	0.003662	0.100525	-1.919344	-5.731131	2.444811
19778	0	0.758262	0.335532	10.101633	0.007598	0.003358	0.101015	-1.922834	-5.712997	2.443538
19779	0	0.761928	0.335631	10.040362	0.007629	0.003357	0.100403	-1.924054	-5.700576	2.440465
19780	0	0.784443	0.347922	9.948890	0.007854	0.003477	0.099488	-1.922132	-5.689289	2.436699
19781	0	0.756221	0.329619	9.979294	0.007568	0.003296	0.099792	-1.922316	-5.681408	2.430076
19782	0	0.791304	0.341897	9.924386	0.007922	0.003418	0.099243	-1.921696	-5.670086	2.431179
19783	0	0.762362	0.366438	9.924352	0.007629	0.003662	0.099243	-1.919581	-5.662579	2.426096
19784	0	0.755143	0.323816	9.899946	0.007557	0.003239	0.098999	-1.920731	-5.655485	2.431827
19785	0	0.774729	0.348451	9.887709	0.007751	0.003479	0.098877	-1.914851	-5.649833	2.429676
19786	0	0.768811	0.361586	9.930356	0.007682	0.003612	0.099304	-1.910381	-5.656287	2.432529
19787	0	0.751022	0.329485	9.924298	0.007507	0.003296	0.099243	-1.912066	-5.658756	2.429258
19788	0	0.733497	0.353710	9.881459	0.007330	0.003537	0.098815	-1.912635	-5.663746	2.429020
19789	0	0.745361	0.359535	9.973110	0.007446	0.003601	0.099731	-1.919730	-5.671370	2.430117
19790	0	0.758859	0.401665	9.899759	0.007583	0.004016	0.098998	-1.919375	-5.677401	2.431066
19791	0	0.763647	0.396131	9.930389	0.007629	0.003967	0.099304	-1.926788	-5.684776	2.436928
19792	0	0.746796	0.334337	9.979094	0.007460	0.003345	0.099792	-1.928612	-5.693534	2.436279
19793	0	0.764394	0.328943	9.985262	0.007629	0.003296	0.099854	-1.936514	-5.709424	2.442686
19794	0	0.766991	0.322285	10.021687	0.007658	0.003222	0.100218	-1.935481	-5.722296	2.448203
19795	0	0.806893	0.335736	10.034079	0.008057	0.003357	0.100342	-1.935443	-5.735533	2.450360
19796	0	0.821349	0.360119	10.100951	0.008204	0.003601	0.101010	-1.935771	-5.746059	2.453253
19797	0	0.813160	0.359854	10.137837	0.008118	0.003601	0.101379	-1.939084	-5.760961	2.453622
19798	0	0.784772	0.334714	10.162022	0.007840	0.003351	0.101621	-1.944136	-5.768622	2.450257
19799	0	0.781942	0.341743	10.125681	0.007812	0.003418	0.101257	-1.945216	-5.775622	2.450519
19800	0	0.795711	0.384349	10.192608	0.007948	0.003843	0.101927	-1.945472	-5.785105	2.452248
19801	0	0.806469	0.372424	10.137871	0.008057	0.003723	0.101379	-1.944684	-5.793359	2.445966
19802	0	0.802081	0.391243	10.241422	0.008012	0.003908	0.102415	-1.940382	-5.802619	2.447790
19803	0	0.799290	0.378782	10.253914	0.007996	0.003784	0.102539	-1.936825	-5.798788	2.449126
19804	0	0.774854	0.366932	10.211159	0.007746	0.003669	0.102112	-1.936709	-5.801091	2.448287
19805	0	0.811333	0.402476	10.199023	0.008118	0.004028	0.101990	-1.941214	-5.795362	2.446366
19806	0	0.828907	0.346957	10.198998	0.008291	0.003471	0.101990	-1.943734	-5.792096	2.444334
19807	0	0.823391	0.390486	10.205131	0.008240	0.003906	0.102051	-1.945801	-5.784729	2.443216
19808	0	0.828167	0.409049	10.199013	0.008288	0.004086	0.101990	-1.941810	-5.776362	2.444291
19809	0	0.798670	0.354009	10.205148	0.007996	0.003540	0.102051	-1.942282	-5.765591	2.441872
19810	0	0.797194	0.341951	10.193005	0.007977	0.003418	0.101930	-1.941061	-5.758553	2.442403
19811	0	0.779972	0.378469	10.180760	0.007812	0.003784	0.101807	-1.941033	-5.743365	2.447155
19812	0	0.801734	0.366178	10.223690	0.008031	0.003663	0.102236	-1.943007	-5.727373	2.443260
19813	0	0.792136	0.341990	10.107519	0.007935	0.003418	0.101074	-1.941340	-5.711565	2.441822
19814	0	0.777245	0.299634	10.034370	0.007786	0.002994	0.100343	-1.938729	-5.695514	2.442210
19815	0	0.792257	0.359995	10.058692	0.007935	0.003601	0.100586	-1.940528	-5.680996	2.439051
19816	0	0.741030	0.390231	10.052672	0.007421	0.003903	0.100526	-1.942309	-5.667421	2.439663
19817	0	0.762219	0.384566	10.034233	0.007629	0.003845	0.100342	-1.942329	-5.658390	2.441491
19818	0	0.754569	0.408989	10.009922	0.007554	0.004089	0.100099	-1.942264	-5.648016	2.445058
19819	0	0.756080	0.353633	9.967112	0.007568	0.003540	0.099670	-1.947060	-5.638525	2.444750
19820	0	0.760958	0.371759	9.979370	0.007614	0.003716	0.099793	-1.945140	-5.632414	2.441228
19821	0	0.781163	0.324021	9.948720	0.007812	0.003235	0.099487	-1.939447	-5.630559	2.438329
19822	0	0.768515	0.293826	9.899839	0.007689	0.002940	0.098998	-1.942177	-5.625887	2.442603
19823	0	0.781061	0.323724	9.863288	0.007812	0.003235	0.098633	-1.939886	-5.622833	2.439816
19824	0	0.738390	0.299279	9.942607	0.007380	0.002995	0.099426	-1.942388	-5.625967	2.438873
19825	0	0.726664	0.342291	9.881549	0.007263	0.003418	0.098816	-1.937153	-5.629189	2.437790
19826	0	0.715471	0.312106	9.875347	0.007148	0.003122	0.098754	-1.939129	-5.636438	2.442084
19827	0	0.727430	0.348040	9.918127	0.007263	0.003479	0.099182	-1.938022	-5.648507	2.446570
19828	0	0.717546	0.390901	9.930136	0.007163	0.003908	0.099302	-1.937498	-5.661981	2.446100
19829	0	0.739515	0.353532	10.003606	0.007385	0.003540	0.100037	-1.943369	-5.672459	2.447206
19830	0	0.741843	0.340872	9.972848	0.007404	0.003408	0.099730	-1.943520	-5.687876	2.451641
19831	0	0.794880	0.341745	9.991344	0.007935	0.003418	0.099915	-1.944556	-5.703411	2.455067
19832	0	0.815960	0.353904	10.064300	0.008146	0.003538	0.100644	-1.943949	-5.717710	2.455185
19833	0	0.800640	0.298849	10.089032	0.007996	0.002991	0.100891	-1.946938	-5.729165	2.462194
19834	0	0.821037	0.353634	10.064416	0.008200	0.003535	0.100645	-1.946162	-5.740495	2.463743
19835	0	0.818787	0.366449	10.143960	0.008179	0.003662	0.101440	-1.943904	-5.749968	2.460366
19836	0	0.839005	0.378674	10.107152	0.008380	0.003788	0.101072	-1.945765	-5.760592	2.458860
19837	0	0.818692	0.354002	10.143977	0.008179	0.003540	0.101440	-1.946249	-5.769071	2.459959
19838	0	0.820575	0.390519	10.180387	0.008195	0.003905	0.101805	-1.946820	-5.780430	2.460525
19839	0	0.843261	0.408832	10.205002	0.008423	0.004089	0.102051	-1.948422	-5.790554	2.461001
19840	0	0.802466	0.408550	10.204813	0.008015	0.004086	0.102049	-1.949972	-5.800915	2.461069
19841	0	0.830351	0.390762	10.241672	0.008301	0.003906	0.102417	-1.948894	-5.803137	2.463671
19842	0	0.806601	0.378873	10.192730	0.008061	0.003786	0.101928	-1.946378	-5.807492	2.465286
19843	0	0.793466	0.384631	10.260005	0.007935	0.003845	0.102600	-1.945637	-5.806770	2.463765
19844	0	0.799562	0.372325	10.229403	0.007996	0.003725	0.102294	-1.948145	-5.805980	2.459901
19845	0	0.805277	0.378820	10.235611	0.008057	0.003784	0.102356	-1.944135	-5.800844	2.459749
19846	0	0.804133	0.373126	10.247861	0.008049	0.003731	0.102478	-1.944107	-5.791462	2.462064
19847	0	0.805355	0.378471	10.174583	0.008057	0.003784	0.101746	-1.943996	-5.787176	2.460894
19848	0	0.840666	0.372528	10.223463	0.008416	0.003724	0.102234	-1.943168	-5.775691	2.456026
19849	0	0.822613	0.372582	10.138040	0.008240	0.003723	0.101379	-1.940649	-5.759476	2.453161
19850	0	0.850820	0.354847	10.113780	0.008517	0.003545	0.101137	-1.936981	-5.748376	2.449519
19851	0	0.798738	0.372321	10.107487	0.007996	0.003723	0.101074	-1.937396	-5.738213	2.445873
19852	0	0.778528	0.378689	10.077067	0.007795	0.003784	0.100770	-1.934826	-5.725989	2.445746
19853	0	0.786266	0.378610	10.089189	0.007874	0.003784	0.100891	-1.933133	-5.712811	2.444093
19854	0	0.753464	0.348756	10.083172	0.007546	0.003482	0.100831	-1.927140	-5.698570	2.438875
19855	0	0.792423	0.366499	10.028147	0.007935	0.003662	0.100281	-1.924350	-5.685952	2.440609
19856	0	0.796865	0.360693	9.985491	0.007975	0.003606	0.099854	-1.923578	-5.678269	2.438705
19857	0	0.805004	0.354045	10.009817	0.008057	0.003540	0.100098	-1.923586	-5.669876	2.435953
19858	0	0.785490	0.335845	9.954871	0.007860	0.003357	0.099548	-1.922335	-5.663019	2.437602
19859	0	0.737950	0.390923	9.942658	0.007385	0.003906	0.099426	-1.919382	-5.655560	2.437984
19860	0	0.687977	0.348665	9.960971	0.006886	0.003485	0.099609	-1.917694	-5.648156	2.435786
19861	0	0.726215	0.347897	9.918221	0.007263	0.003479	0.099182	-1.918255	-5.646201	2.439233
19862	0	0.769072	0.329333	9.936504	0.007688	0.003295	0.099365	-1.920583	-5.649048	2.441372
19863	0	0.775952	0.353930	9.966981	0.007751	0.003540	0.099670	-1.921879	-5.657511	2.442801
19864	0	0.813909	0.334877	9.972932	0.008134	0.003355	0.099730	-1.929512	-5.662569	2.433230
19865	0	0.812762	0.317267	9.960860	0.008118	0.003174	0.099609	-1.931279	-5.673239	2.437725
19866	0	0.820722	0.329330	9.966772	0.008198	0.003293	0.099669	-1.931402	-5.683304	2.437866
19867	0	0.794331	0.341931	9.979174	0.007935	0.003418	0.099792	-1.930298	-5.692528	2.436804
19868	0	0.765662	0.372684	10.040009	0.007647	0.003725	0.100401	-1.928738	-5.703258	2.443173
19869	0	0.745771	0.397186	10.046284	0.007446	0.003967	0.100464	-1.923936	-5.715432	2.440725
19870	0	0.778419	0.385393	10.082645	0.007774	0.003854	0.100827	-1.924210	-5.725770	2.436011
19871	0	0.764255	0.384056	10.046305	0.007629	0.003845	0.100464	-1.929977	-5.739973	2.440394
19872	0	0.815280	0.377294	10.119369	0.008143	0.003775	0.101194	-1.932358	-5.749824	2.446992
19873	0	0.806796	0.359915	10.168374	0.008057	0.003601	0.101685	-1.934959	-5.761786	2.449078
19874	0	0.790591	0.347582	10.094937	0.007895	0.003474	0.100950	-1.933617	-5.772886	2.453994
19875	0	0.794228	0.396988	10.156180	0.007935	0.003967	0.101562	-1.931121	-5.780754	2.452615
19876	0	0.771496	0.378761	10.198719	0.007706	0.003789	0.101988	-1.933072	-5.790359	2.452136
19877	0	0.812544	0.396791	10.198910	0.008118	0.003967	0.101990	-1.932800	-5.798245	2.450326
19878	0	0.844013	0.348396	10.217064	0.008438	0.003480	0.102171	-1.928739	-5.799615	2.444061
19879	0	0.842961	0.354261	10.217221	0.008423	0.003540	0.102173	-1.926290	-5.806446	2.448108
19880	0	0.868138	0.361112	10.296413	0.008680	0.003606	0.102964	-1.920856	-5.806787	2.444062
19881	0	0.817717	0.378422	10.284436	0.008179	0.003784	0.102844	-1.921278	-5.804248	2.440380
19882	0	0.829733	0.353590	10.229500	0.008297	0.003539	0.102295	-1.925307	-5.803844	2.439733
19883	0	0.793105	0.408995	10.235621	0.007935	0.004089	0.102356	-1.925115	-5.799090	2.442878
19884	0	0.774299	0.421295	10.211186	0.007744	0.004212	0.102112	-1.924978	-5.797340	2.444638
19885	0	0.792595	0.378529	10.192934	0.007935	0.003784	0.101929	-1.924216	-5.786824	2.445604
19886	0	0.784945	0.390425	10.223552	0.007856	0.003908	0.102235	-1.929095	-5.778263	2.444252
19887	0	0.786464	0.335583	10.192943	0.007874	0.003357	0.101929	-1.930856	-5.767498	2.445635
19888	0	0.778691	0.347742	10.150295	0.007794	0.003476	0.101502	-1.929913	-5.758268	2.443362
19889	0	0.798207	0.335797	10.107525	0.007996	0.003357	0.101074	-1.929249	-5.742118	2.441499
19890	0	0.844801	0.391056	10.077155	0.008456	0.003908	0.100771	-1.926993	-5.731953	2.441439
19891	0	0.835200	0.378644	10.022046	0.008362	0.003784	0.100220	-1.924889	-5.719862	2.435009
19892	0	0.808478	0.372995	10.052678	0.008098	0.003727	0.100526	-1.921983	-5.704430	2.437562
19893	0	0.786550	0.311487	10.009822	0.007874	0.003113	0.100098	-1.920092	-5.694463	2.439068
19894	0	0.797316	0.311739	10.003805	0.007979	0.003117	0.100038	-1.919684	-5.686542	2.442424
19895	0	0.756423	0.335925	9.985375	0.007568	0.003357	0.099854	-1.917525	-5.681047	2.445339
19896	0	0.749383	0.342229	9.942662	0.007499	0.003422	0.099426	-1.917444	-5.674611	2.445136
19897	0	0.750771	0.384311	9.979253	0.007507	0.003845	0.099792	-1.920341	-5.674247	2.444956
19898	0	0.732280	0.372169	9.979246	0.007324	0.003718	0.099792	-1.916998	-5.671785	2.444524
19899	0	0.744510	0.396263	9.991482	0.007446	0.003967	0.099915	-1.922816	-5.669578	2.447242
19900	0	0.725938	0.359037	9.991466	0.007260	0.003592	0.099915	-1.924647	-5.667692	2.448920
19901	0	0.757117	0.341476	9.967031	0.007568	0.003418	0.099670	-1.928839	-5.670188	2.454440
19902	0	0.739139	0.310607	9.930315	0.007390	0.003106	0.099303	-1.929387	-5.671004	2.457047
19903	0	0.781654	0.384606	9.954799	0.007812	0.003845	0.099548	-1.928842	-5.674784	2.456780
19904	0	0.764494	0.366146	10.021823	0.007637	0.003663	0.100219	-1.931116	-5.683008	2.455070
19905	0	0.769745	0.372647	10.015803	0.007690	0.003723	0.100159	-1.927779	-5.690266	2.459614
19906	0	0.771171	0.391202	10.033928	0.007704	0.003912	0.100340	-1.928195	-5.698525	2.464446
19907	0	0.813241	0.372774	9.979111	0.008118	0.003723	0.099792	-1.923299	-5.714583	2.459287
19908	0	0.809750	0.360956	10.039906	0.008086	0.003610	0.100400	-1.923815	-5.726621	2.454643
19909	0	0.788359	0.348182	10.119541	0.007874	0.003479	0.101196	-1.921053	-5.737212	2.453551
19910	0	0.796052	0.378524	10.168234	0.007955	0.003789	0.101683	-1.925676	-5.743061	2.453318
19911	0	0.794198	0.409060	10.143980	0.007935	0.004089	0.101440	-1.924709	-5.750614	2.453269
19912	0	0.808045	0.414761	10.210935	0.008071	0.004152	0.102110	-1.930408	-5.760455	2.454396
19913	0	0.788329	0.378082	10.211119	0.007874	0.003784	0.102112	-1.934608	-5.770576	2.458286
19914	0	0.790004	0.364914	10.198745	0.007893	0.003654	0.101988	-1.941042	-5.778083	2.457026
19915	0	0.806180	0.372618	10.174509	0.008057	0.003723	0.101746	-1.938077	-5.783120	2.458977
19916	0	0.794217	0.354436	10.211011	0.007944	0.003546	0.102110	-1.940127	-5.780144	2.456853
19917	0	0.818375	0.360053	10.229454	0.008179	0.003601	0.102295	-1.941174	-5.784972	2.452947
19918	0	0.806672	0.365846	10.211088	0.008066	0.003660	0.102111	-1.943544	-5.784680	2.446384
19919	0	0.811886	0.329791	10.223373	0.008118	0.003296	0.102234	-1.941724	-5.785163	2.444944
19920	0	0.830652	0.378735	10.241572	0.008303	0.003787	0.102416	-1.941832	-5.788669	2.447779
19921	0	0.830301	0.341448	10.168451	0.008301	0.003418	0.101685	-1.946210	-5.790331	2.447130
19922	0	0.817699	0.365717	10.180603	0.008183	0.003654	0.101806	-1.943653	-5.783305	2.446269
19923	0	0.805277	0.402804	10.253938	0.008057	0.004028	0.102539	-1.944444	-5.778170	2.449635
19924	0	0.791704	0.366477	10.168521	0.007927	0.003661	0.101685	-1.940842	-5.766177	2.443340
19925	0	0.762279	0.415291	10.205117	0.007629	0.004150	0.102051	-1.938503	-5.757946	2.442464
19926	0	0.778773	0.415094	10.144148	0.007799	0.004155	0.101440	-1.943795	-5.744242	2.443557
19927	0	0.798703	0.408666	10.107501	0.007996	0.004089	0.101074	-1.947328	-5.733673	2.443814
19928	0	0.815307	0.347399	10.077066	0.008162	0.003473	0.100770	-1.946996	-5.723202	2.439910
19929	0	0.811034	0.329698	10.022028	0.008118	0.003296	0.100220	-1.946225	-5.713995	2.437608
19930	0	0.851979	0.305094	9.979436	0.008530	0.003054	0.099793	-1.949835	-5.701835	2.437840
19931	0	0.847819	0.354125	10.028120	0.008484	0.003540	0.100281	-1.948913	-5.694552	2.438426
19932	0	0.791707	0.293097	9.973194	0.007923	0.002932	0.099731	-1.950085	-5.686664	2.427680
19933	0	0.750266	0.336268	9.893815	0.007507	0.003357	0.098938	-1.943880	-5.680424	2.423004
19934	0	0.749475	0.367165	9.942653	0.007498	0.003673	0.099426	-1.945527	-5.676214	2.430495
19935	0	0.725742	0.366511	9.936555	0.007263	0.003662	0.099365	-1.942533	-5.668739	2.428452
19936	0	0.755637	0.391270	9.924318	0.007557	0.003912	0.099243	-1.942167	-5.667297	2.428882
19937	0	0.732790	0.384638	9.936492	0.007324	0.003845	0.099365	-1.941251	-5.670696	2.422875
19938	0	0.739345	0.402978	9.985247	0.007392	0.004030	0.099853	-1.942225	-5.671613	2.419554
19939	0	0.763251	0.390552	9.930399	0.007629	0.003906	0.099304	-1.943524	-5.674404	2.419406
19940	0	0.770110	0.396526	9.948597	0.007696	0.003965	0.099486	-1.944110	-5.679301	2.423414
19941	0	0.799643	0.360298	9.942613	0.007996	0.003601	0.099426	-1.942351	-5.679477	2.423111
19942	0	0.800555	0.323630	9.991292	0.007997	0.003238	0.099914	-1.944397	-5.688958	2.421823
19943	0	0.818556	0.317562	10.040222	0.008179	0.003174	0.100403	-1.942768	-5.695954	2.420814
19944	0	0.820154	0.311525	10.015602	0.008192	0.003116	0.100157	-1.943649	-5.706024	2.421717
19945	0	0.800573	0.335134	10.046325	0.007996	0.003357	0.100464	-1.950476	-5.716846	2.426088
19946	0	0.796334	0.359206	9.960668	0.007955	0.003590	0.099607	-1.948106	-5.726125	2.427589
19947	0	0.813006	0.415281	10.107312	0.008118	0.004150	0.101074	-1.945764	-5.739344	2.429188
19948	0	0.772857	0.391328	10.082611	0.007715	0.003911	0.100827	-1.943627	-5.753722	2.435593
19949	0	0.776807	0.372467	10.174428	0.007751	0.003723	0.101746	-1.942287	-5.771574	2.433082
19950	0	0.755101	0.353875	10.125377	0.007540	0.003543	0.101254	-1.947348	-5.783405	2.426841
19951	0	0.781757	0.414901	10.198941	0.007812	0.004150	0.101990	-1.949336	-5.788276	2.427552
19952	0	0.813215	0.396252	10.180533	0.008127	0.003963	0.101806	-1.950844	-5.793035	2.424245
19953	0	0.824055	0.347212	10.180681	0.008240	0.003479	0.101807	-1.959050	-5.793140	2.426691
19954	0	0.830104	0.419387	10.144062	0.008302	0.004197	0.101440	-1.963177	-5.791560	2.431361
19955	0	0.818337	0.359930	10.180633	0.008179	0.003601	0.101807	-1.965602	-5.796003	2.427584
19956	0	0.867110	0.371797	10.180612	0.008676	0.003719	0.101806	-1.967586	-5.790164	2.426917
19957	0	0.830077	0.311024	10.198983	0.008301	0.003113	0.101990	-1.970906	-5.789367	2.426387
19958	0	0.823689	0.365452	10.253936	0.008240	0.003656	0.102539	-1.973465	-5.785416	2.427566
19959	0	0.841933	0.360014	10.174593	0.008423	0.003601	0.101746	-1.974974	-5.780652	2.427023
19960	0	0.792361	0.365873	10.144074	0.007927	0.003660	0.101440	-1.977092	-5.776077	2.427192
19961	0	0.804937	0.415237	10.137989	0.008057	0.004150	0.101379	-1.975329	-5.767069	2.429379
19962	0	0.778857	0.378714	10.144113	0.007797	0.003788	0.101440	-1.976771	-5.756475	2.425060
19963	0	0.768234	0.403084	10.095266	0.007690	0.004028	0.100952	-1.974385	-5.746490	2.424776
19964	0	0.730016	0.348588	10.095264	0.007308	0.003484	0.100952	-1.972463	-5.736776	2.427035
19965	0	0.737510	0.372792	10.058651	0.007385	0.003723	0.100586	-1.967458	-5.724355	2.421177
19966	0	0.741245	0.342538	9.991650	0.007425	0.003427	0.099916	-1.969314	-5.708823	2.423075
19967	0	0.774278	0.353435	9.979336	0.007751	0.003540	0.099792	-1.976344	-5.698073	2.424046
19968	0	0.778877	0.371056	9.967184	0.007794	0.003712	0.099671	-1.978108	-5.690787	2.423373
19969	0	0.780376	0.341573	10.015945	0.007812	0.003418	0.100159	-1.981159	-5.680016	2.425605
19970	0	0.760239	0.329213	9.979408	0.007611	0.003291	0.099793	-1.980493	-5.669014	2.425802
19971	0	0.774439	0.335655	9.863338	0.007751	0.003357	0.098633	-1.981422	-5.660031	2.429910
19972	0	0.755057	0.335257	9.948864	0.007554	0.003356	0.099488	-1.985835	-5.655241	2.428977
19973	0	0.781364	0.323160	9.906008	0.007812	0.003235	0.099060	-1.990060	-5.655764	2.427290
19974	0	0.775248	0.341514	9.875387	0.007753	0.003411	0.098754	-1.986040	-5.653911	2.426462
19975	0	0.751005	0.372428	9.863256	0.007507	0.003723	0.098633	-1.985183	-5.656283	2.429345
19976	0	0.739501	0.354527	9.954690	0.007390	0.003542	0.099547	-1.981763	-5.661161	2.424844
19977	0	0.739030	0.390207	9.936502	0.007385	0.003906	0.099365	-1.987061	-5.666169	2.426324
19978	0	0.733906	0.346696	9.893676	0.007334	0.003470	0.098937	-1.991546	-5.671539	2.428169
19979	0	0.733176	0.390315	9.966998	0.007324	0.003906	0.099670	-1.995524	-5.679352	2.426182
19980	0	0.722410	0.365374	9.899662	0.007216	0.003655	0.098997	-1.997886	-5.687334	2.423543
19981	0	0.764130	0.335641	9.954744	0.007629	0.003357	0.099548	-1.998923	-5.700275	2.427363
19982	0	0.802698	0.329279	9.991112	0.008019	0.003294	0.099912	-2.000712	-5.708100	2.428040
19983	0	0.794421	0.305051	10.015797	0.007935	0.003052	0.100159	-2.002565	-5.718374	2.435946
19984	0	0.833481	0.316589	10.052192	0.008320	0.003171	0.100523	-2.008747	-5.734553	2.432644
19985	0	0.867540	0.323553	10.089037	0.008667	0.003235	0.100891	-2.008389	-5.743271	2.430059
19986	0	0.832559	0.360574	10.052215	0.008317	0.003602	0.100523	-2.004553	-5.752214	2.425978
19987	0	0.825099	0.342218	10.101212	0.008240	0.003418	0.101013	-2.000173	-5.764199	2.427188
19988	0	0.802674	0.416162	10.161980	0.008018	0.004158	0.101621	-1.996516	-5.773745	2.424429
19989	0	0.782293	0.421089	10.143965	0.007812	0.004211	0.101440	-1.997528	-5.784685	2.424862
19990	0	0.753503	0.433540	10.229236	0.007528	0.004332	0.102293	-1.993650	-5.791374	2.420263
19991	0	0.775820	0.439609	10.198917	0.007751	0.004395	0.101990	-1.992337	-5.798114	2.418743
19992	0	0.770453	0.415151	10.192682	0.007704	0.004153	0.101927	-1.994796	-5.798166	2.423932
19993	0	0.781176	0.390752	10.302735	0.007812	0.003906	0.103027	-1.993830	-5.796532	2.428275
19994	0	0.817466	0.384395	10.266142	0.008177	0.003847	0.102661	-1.997823	-5.793336	2.432915
19995	0	0.811541	0.378451	10.223405	0.008118	0.003784	0.102234	-1.997881	-5.789965	2.432797
19996	0	0.841294	0.341756	10.192915	0.008418	0.003418	0.101929	-1.998779	-5.783343	2.431795
19997	0	0.847734	0.335968	10.162399	0.008484	0.003357	0.101624	-1.996121	-5.775187	2.435716
19998	0	0.846640	0.311699	10.199011	0.008471	0.003118	0.101990	-1.997206	-5.769776	2.439626
19999	0	0.854034	0.366249	10.162391	0.008545	0.003662	0.101624	-1.997207	-5.763828	2.443383
20000	0	0.810427	0.378320	10.144078	0.008108	0.003784	0.101440	-1.998764	-5.758649	2.443173
20001	0	0.792607	0.385165	10.064740	0.007935	0.003845	0.100647	-1.991879	-5.748154	2.444504
20002	0	0.808987	0.410027	10.028168	0.008101	0.004102	0.100281	-1.994038	-5.735183	2.445063
20003	0	0.798613	0.421180	10.052564	0.007996	0.004211	0.100525	-1.994082	-5.723583	2.448240
20004	0	0.747307	0.396862	10.040486	0.007488	0.003967	0.100404	-1.993005	-5.705429	2.444908
20005	0	0.743853	0.421186	9.997614	0.007446	0.004211	0.099976	-1.992929	-5.695705	2.439594
20006	0	0.753981	0.408782	10.034374	0.007552	0.004089	0.100343	-1.995152	-5.680804	2.441217
20007	0	0.756210	0.366646	9.930452	0.007568	0.003662	0.099304	-1.990605	-5.672835	2.447152
20008	0	0.742614	0.360982	9.924374	0.007434	0.003610	0.099243	-1.990875	-5.663082	2.449182
20009	0	0.780109	0.329268	9.954934	0.007812	0.003296	0.099548	-1.995039	-5.649150	2.447439
20010	0	0.778524	0.334704	9.948871	0.007790	0.003350	0.099488	-1.999173	-5.643279	2.441779
20011	0	0.793384	0.348099	9.881591	0.007935	0.003479	0.098816	-1.997276	-5.641637	2.442845
20012	0	0.799280	0.324003	9.936431	0.007994	0.003239	0.099364	-1.996136	-5.639832	2.446395
20013	0	0.763012	0.329801	9.863269	0.007629	0.003296	0.098633	-1.994093	-5.639856	2.447023
20014	0	0.775792	0.354043	9.966915	0.007752	0.003544	0.099669	-1.998449	-5.645394	2.447831
20015	0	0.733210	0.329887	9.924248	0.007324	0.003296	0.099243	-1.995400	-5.653657	2.443387
20016	0	0.734832	0.391132	9.924063	0.007339	0.003912	0.099241	-1.996539	-5.663029	2.439299
20017	0	0.739585	0.384621	9.942544	0.007385	0.003845	0.099426	-1.995772	-5.674408	2.433853
20018	0	0.747675	0.378507	10.009508	0.007467	0.003786	0.100096	-1.997341	-5.684443	2.432711
20019	0	0.763360	0.365807	9.991438	0.007629	0.003662	0.099915	-2.002393	-5.688444	2.435177
20020	0	0.795702	0.377708	9.985133	0.007942	0.003776	0.099853	-2.001047	-5.704628	2.435273
20021	0	0.781637	0.378503	10.009732	0.007812	0.003784	0.100098	-2.000480	-5.708242	2.436094
20022	0	0.801162	0.384488	10.027919	0.008003	0.003846	0.100280	-2.002329	-5.716997	2.439123
20023	0	0.800557	0.341346	10.009701	0.007996	0.003418	0.100098	-2.007867	-5.727593	2.441453
20024	0	0.838904	0.346803	10.088866	0.008382	0.003469	0.100889	-2.009868	-5.734938	2.444452
20025	0	0.831069	0.360255	10.058507	0.008301	0.003601	0.100586	-2.008550	-5.745385	2.441372
20026	0	0.832890	0.354235	10.137681	0.008321	0.003542	0.101377	-2.008471	-5.753737	2.443346
20027	0	0.831034	0.366640	10.137846	0.008301	0.003662	0.101379	-2.003980	-5.763695	2.436980
20028	0	0.820604	0.379181	10.119276	0.008198	0.003792	0.101193	-2.004344	-5.772192	2.430170
20029	0	0.818564	0.463861	10.186712	0.008179	0.004639	0.101868	-2.004779	-5.779150	2.427602
20030	0	0.764800	0.433357	10.137705	0.007643	0.004333	0.101377	-2.004003	-5.784251	2.431177
20031	0	0.763521	0.427543	10.198919	0.007629	0.004272	0.101990	-2.001042	-5.789955	2.430744
20032	0	0.782391	0.391449	10.253706	0.007824	0.003912	0.102537	-1.998642	-5.789117	2.430557
20033	0	0.811946	0.402144	10.211195	0.008118	0.004028	0.102112	-2.006790	-5.790332	2.437738
20034	0	0.823908	0.352079	10.156296	0.008243	0.003526	0.101562	-2.012760	-5.785499	2.432456
20035	0	0.817402	0.341471	10.168506	0.008179	0.003418	0.101685	-2.016843	-5.779412	2.429685
20036	0	0.834436	0.346847	10.107501	0.008352	0.003472	0.101074	-2.021630	-5.769630	2.430715
20037	0	0.841484	0.347578	10.144121	0.008423	0.003479	0.101440	-2.025692	-5.759836	2.435092
20038	0	0.803068	0.322833	10.119801	0.008040	0.003228	0.101197	-2.025965	-5.748025	2.436979
20039	0	0.780331	0.299421	10.083069	0.007812	0.002991	0.100830	-2.022448	-5.736849	2.436364
20040	0	0.766397	0.391277	10.089271	0.007672	0.003913	0.100892	-2.023073	-5.726580	2.437474
20041	0	0.774307	0.384910	10.101368	0.007751	0.003845	0.101013	-2.019109	-5.716270	2.439904
20042	0	0.773104	0.397539	10.070824	0.007734	0.003975	0.100708	-2.018983	-5.711749	2.437681
20043	0	0.743489	0.384791	10.046461	0.007446	0.003845	0.100464	-2.016375	-5.697964	2.438522
20044	0	0.765133	0.427575	10.016095	0.007668	0.004277	0.100160	-2.018514	-5.678591	2.439789
20045	0	0.768555	0.378571	10.034211	0.007690	0.003784	0.100342	-2.017185	-5.672221	2.444261
20046	0	0.785691	0.354791	9.985382	0.007863	0.003543	0.099854	-2.011841	-5.664393	2.445677
20047	0	0.786557	0.329496	9.924383	0.007874	0.003296	0.099243	-2.013340	-5.654395	2.443512
20048	0	0.803609	0.371865	9.997695	0.008040	0.003720	0.099977	-2.015613	-5.648615	2.447504
20049	0	0.817762	0.341306	9.979274	0.008179	0.003418	0.099792	-2.021642	-5.646576	2.449392
20050	0	0.781075	0.322576	9.912096	0.007810	0.003224	0.099121	-2.020406	-5.647009	2.443469
20051	0	0.769123	0.372466	9.881580	0.007690	0.003723	0.098816	-2.019031	-5.647115	2.437186
20052	0	0.756992	0.391359	9.954713	0.007569	0.003908	0.099547	-2.013160	-5.647011	2.437436
20053	0	0.720600	0.341045	9.997557	0.007202	0.003418	0.099976	-2.022197	-5.650617	2.443299
20054	0	0.757576	0.352742	9.930317	0.007576	0.003525	0.099303	-2.019535	-5.649527	2.441333
20055	0	0.732931	0.347240	9.948716	0.007324	0.003479	0.099487	-2.027581	-5.654632	2.445439
20056	0	0.752186	0.346124	9.954716	0.007517	0.003466	0.099547	-2.033036	-5.659557	2.444241
20057	0	0.733866	0.304985	9.912008	0.007324	0.003052	0.099121	-2.035618	-5.675473	2.447669
20058	0	0.736390	0.329447	9.991076	0.007353	0.003291	0.099912	-2.032184	-5.687407	2.451844
20059	0	0.763872	0.372271	10.052421	0.007629	0.003723	0.100525	-2.033075	-5.697236	2.450481
20060	0	0.771192	0.354031	10.082784	0.007709	0.003538	0.100828	-2.030988	-5.700258	2.447493
20061	0	0.757798	0.317198	10.052424	0.007568	0.003174	0.100525	-2.033488	-5.710440	2.444232
20062	0	0.796239	0.359440	10.094962	0.007954	0.003596	0.100950	-2.036016	-5.719523	2.445831
20063	0	0.794343	0.372409	10.095142	0.007935	0.003723	0.100952	-2.035305	-5.728744	2.446597
20064	0	0.814147	0.390894	10.082757	0.008135	0.003907	0.100828	-2.033679	-5.735423	2.442713
20065	0	0.836710	0.402838	10.125689	0.008362	0.004028	0.101257	-2.033960	-5.740536	2.440551
20066	0	0.844243	0.445518	10.137675	0.008433	0.004456	0.101377	-2.034733	-5.749948	2.439422
20067	0	0.842683	0.420949	10.168432	0.008423	0.004211	0.101685	-2.037274	-5.753602	2.441857
20068	0	0.825268	0.384111	10.204937	0.008247	0.003840	0.102050	-2.036880	-5.758742	2.443068
20069	0	0.817667	0.391052	10.186768	0.008179	0.003906	0.101868	-2.032433	-5.755611	2.441124
20070	0	0.799812	0.397612	10.204921	0.007991	0.003975	0.102050	-2.031456	-5.762993	2.444482
20071	0	0.811541	0.366166	10.192891	0.008118	0.003662	0.101929	-2.032335	-5.759631	2.444622
20072	0	0.780937	0.353861	10.223375	0.007808	0.003538	0.102234	-2.032219	-5.760720	2.448688
20073	0	0.792993	0.378860	10.186787	0.007935	0.003784	0.101868	-2.027636	-5.754695	2.446499
20074	0	0.779425	0.373181	10.199041	0.007803	0.003732	0.101990	-2.027983	-5.744143	2.450752
20075	0	0.780438	0.366080	10.107489	0.007812	0.003662	0.101074	-2.029867	-5.734114	2.452041
20076	0	0.797228	0.347648	10.095365	0.007979	0.003476	0.100953	-2.029877	-5.725230	2.455752
20077	0	0.828884	0.353883	10.040386	0.008301	0.003540	0.100403	-2.031668	-5.710779	2.454565
20078	0	0.796591	0.353898	10.095343	0.007971	0.003537	0.100953	-2.030003	-5.704386	2.454473
20079	0	0.823212	0.378310	10.064764	0.008240	0.003784	0.100647	-2.031630	-5.694904	2.455156
20080	0	0.827827	0.390766	10.046525	0.008286	0.003903	0.100465	-2.027130	-5.685770	2.447454
20081	0	0.822930	0.390096	10.015976	0.008240	0.003906	0.100159	-2.033582	-5.672990	2.445638
20082	0	0.827087	0.353251	10.003913	0.008280	0.003529	0.100039	-2.029485	-5.661962	2.442531
20083	0	0.811410	0.403263	9.967053	0.008118	0.004028	0.099670	-2.024892	-5.657010	2.441672
20084	0	0.773593	0.385261	9.954896	0.007744	0.003853	0.099548	-2.025554	-5.647105	2.442585
20085	0	0.768678	0.390915	9.991472	0.007690	0.003906	0.099915	-2.022569	-5.642082	2.433931
20086	0	0.773976	0.372818	9.960968	0.007744	0.003728	0.099609	-2.022633	-5.636572	2.433006
20087	0	0.768777	0.396977	9.954845	0.007690	0.003967	0.099548	-2.020142	-5.632703	2.431297
20088	0	0.744219	0.378760	9.924309	0.007441	0.003789	0.099243	-2.022043	-5.633745	2.427241
20089	0	0.744702	0.347506	9.967049	0.007446	0.003479	0.099670	-2.026946	-5.633779	2.424687
20090	0	0.744804	0.340566	9.948737	0.007447	0.003409	0.099487	-2.031648	-5.633957	2.428474
20091	0	0.732274	0.365993	9.985370	0.007324	0.003662	0.099854	-2.034548	-5.631464	2.430875
20092	0	0.750513	0.377262	10.070814	0.007504	0.003779	0.100708	-2.042647	-5.632487	2.429316
20093	0	0.769856	0.335410	9.960884	0.007690	0.003357	0.099609	-2.046271	-5.641085	2.437140
20094	0	0.759005	0.292245	10.015639	0.007585	0.002923	0.100157	-2.047250	-5.646527	2.434580
20095	0	0.781816	0.310357	10.009750	0.007812	0.003113	0.100098	-2.058163	-5.652162	2.434099
20096	0	0.826217	0.315308	10.009585	0.008251	0.003155	0.100097	-2.060401	-5.663927	2.435103
20097	0	0.806496	0.323457	10.076839	0.008057	0.003235	0.100769	-2.061059	-5.672529	2.433465
20098	0	0.808006	0.330032	10.088845	0.008073	0.003295	0.100889	-2.055288	-5.679913	2.435299
20099	0	0.788314	0.390453	10.082939	0.007874	0.003906	0.100830	-2.057581	-5.690013	2.432700
20100	0	0.777947	0.402491	10.119368	0.007771	0.004025	0.101194	-2.057492	-5.699329	2.431910
20101	0	0.775772	0.469825	10.119588	0.007751	0.004700	0.101196	-2.059491	-5.705568	2.436226
20102	0	0.782976	0.494128	10.125498	0.007825	0.004940	0.101255	-2.058415	-5.710218	2.437643
20103	0	0.769542	0.445240	10.186744	0.007690	0.004456	0.101868	-2.062304	-5.714989	2.435633
20104	0	0.813014	0.444363	10.101223	0.008127	0.004449	0.101012	-2.068604	-5.717481	2.434181
20105	0	0.799524	0.384226	10.156264	0.007996	0.003845	0.101562	-2.072287	-5.716263	2.432838
20106	0	0.818024	0.365102	10.180660	0.008178	0.003655	0.101807	-2.077591	-5.718262	2.434205
20107	0	0.805784	0.298995	10.156243	0.008057	0.002991	0.101562	-2.078791	-5.718804	2.431045
20108	0	0.860739	0.323292	10.156159	0.008608	0.003233	0.101562	-2.079160	-5.717450	2.429469
20109	0	0.817690	0.323116	10.205104	0.008179	0.003235	0.102051	-2.083694	-5.714706	2.433895
20110	0	0.817240	0.316773	10.144058	0.008175	0.003166	0.101440	-2.082314	-5.711128	2.435530
20111	0	0.793120	0.360563	10.162364	0.007935	0.003601	0.101624	-2.077552	-5.706587	2.437462
20112	0	0.755551	0.373645	10.125761	0.007562	0.003732	0.101257	-2.072607	-5.698829	2.441107
20113	0	0.756289	0.390846	10.174593	0.007568	0.003906	0.101746	-2.070477	-5.691855	2.441501
20114	0	0.761114	0.384763	10.162410	0.007618	0.003849	0.101624	-2.072431	-5.683374	2.436341
20115	0	0.750028	0.439994	10.119658	0.007507	0.004395	0.101196	-2.066654	-5.674574	2.433582
20116	0	0.723703	0.440811	10.138011	0.007249	0.004405	0.101379	-2.063509	-5.660355	2.429627
20117	0	0.743850	0.396568	10.119692	0.007446	0.003967	0.101196	-2.065679	-5.650707	2.429436
20118	0	0.784960	0.408576	10.119783	0.007857	0.004086	0.101197	-2.065797	-5.641151	2.432841
20119	0	0.792723	0.360172	10.064753	0.007935	0.003601	0.100647	-2.065409	-5.631985	2.431691
20120	0	0.797656	0.396968	10.058713	0.007980	0.003968	0.100587	-2.064091	-5.626830	2.425233
20121	0	0.816737	0.311736	9.954913	0.008179	0.003113	0.099548	-2.059187	-5.613029	2.426655
20122	0	0.852136	0.306025	9.991556	0.008522	0.003060	0.099916	-2.059613	-5.611429	2.424634
20123	0	0.842120	0.341466	9.924342	0.008423	0.003418	0.099243	-2.063777	-5.608689	2.419714
20124	0	0.787266	0.304496	10.040258	0.007870	0.003044	0.100403	-2.063138	-5.611206	2.416587
20125	0	0.769103	0.287490	9.948708	0.007690	0.002869	0.099487	-2.056248	-5.611028	2.413888
20126	0	0.738855	0.324970	10.003542	0.007386	0.003247	0.100036	-2.053818	-5.612952	2.415041
20127	0	0.732727	0.402895	10.058569	0.007324	0.004028	0.100586	-2.053440	-5.615607	2.415819
20128	0	0.696815	0.397090	10.015733	0.006964	0.003968	0.100158	-2.050744	-5.619839	2.418714
20129	0	0.690474	0.378638	10.015807	0.006897	0.003784	0.100159	-2.048463	-5.627848	2.409108
20130	0	0.709612	0.403333	10.033979	0.007095	0.004032	0.100340	-2.047392	-5.627884	2.405335
20131	0	0.751046	0.390400	10.009751	0.007507	0.003906	0.100098	-2.050319	-5.630659	2.409857
20132	0	0.770253	0.371905	10.058447	0.007696	0.003718	0.100585	-2.049873	-5.637113	2.407330
20133	0	0.788157	0.317288	10.058534	0.007874	0.003174	0.100586	-2.051257	-5.645449	2.408213
20134	0	0.826417	0.366140	10.058320	0.008255	0.003659	0.100584	-2.049088	-5.655091	2.407938
20135	0	0.849090	0.335497	10.113473	0.008484	0.003357	0.101135	-2.051607	-5.662269	2.408074
20136	0	0.832399	0.377852	10.125464	0.008314	0.003779	0.101255	-2.052908	-5.672589	2.403788
20137	0	0.861455	0.390312	10.119568	0.008606	0.003906	0.101196	-2.056731	-5.681514	2.407967
20138	0	0.801614	0.389794	10.113314	0.008013	0.003900	0.101133	-2.058891	-5.684507	2.402918
20139	0	0.775499	0.457814	10.095185	0.007751	0.004578	0.100952	-2.058641	-5.687683	2.402120
20140	0	0.788560	0.414803	10.156122	0.007880	0.004150	0.101562	-2.061597	-5.692933	2.395555
20141	0	0.769697	0.421296	10.217230	0.007690	0.004211	0.102173	-2.060165	-5.699443	2.391212
20142	0	0.776788	0.409358	10.229266	0.007764	0.004092	0.102293	-2.058981	-5.703156	2.395364
20143	0	0.763257	0.378113	10.205066	0.007629	0.003784	0.102051	-2.062735	-5.705922	2.398562
20144	0	0.800413	0.384067	10.131710	0.008001	0.003839	0.101317	-2.060606	-5.708246	2.398465
20145	0	0.762521	0.323019	10.156296	0.007629	0.003235	0.101562	-2.066246	-5.702767	2.406016
20146	0	0.810508	0.322962	10.205096	0.008109	0.003225	0.102051	-2.061748	-5.697468	2.406452
20147	0	0.768385	0.317318	10.168509	0.007690	0.003174	0.101685	-2.062844	-5.689273	2.410392
20148	0	0.822883	0.384580	10.162420	0.008226	0.003843	0.101624	-2.060334	-5.691192	2.407032
20149	0	0.780786	0.366110	10.168496	0.007812	0.003662	0.101685	-2.061825	-5.685168	2.406245
20150	0	0.779602	0.384597	10.144083	0.007803	0.003842	0.101440	-2.058100	-5.676548	2.413522
20151	0	0.811496	0.427809	10.101316	0.008118	0.004272	0.101013	-2.052026	-5.672650	2.413997
20152	0	0.804253	0.391740	10.113494	0.008051	0.003917	0.101134	-2.051617	-5.662349	2.411346
20153	0	0.805001	0.372535	10.156294	0.008057	0.003723	0.101562	-2.049461	-5.654070	2.407864
20154	0	0.773219	0.342332	10.076945	0.007738	0.003422	0.100769	-2.048057	-5.646557	2.408368
20155	0	0.768278	0.414903	10.052554	0.007690	0.004150	0.100525	-2.049949	-5.637018	2.410005
20156	0	0.797215	0.420704	10.052657	0.007980	0.004209	0.100526	-2.052016	-5.626853	2.407627
20157	0	0.762580	0.353663	10.107461	0.007629	0.003540	0.101074	-2.056195	-5.621932	2.407902
20158	0	0.749278	0.347736	10.009797	0.007500	0.003471	0.100098	-2.049689	-5.613249	2.406415
20159	0	0.768558	0.372270	10.022012	0.007690	0.003723	0.100220	-2.050538	-5.606923	2.412257
20160	0	0.749240	0.329674	10.009793	0.007497	0.003295	0.100098	-2.048808	-5.601036	2.412160
20161	0	0.774581	0.323831	9.973177	0.007751	0.003235	0.099731	-2.045180	-5.593783	2.415087
20162	0	0.755324	0.330563	9.973162	0.007557	0.003303	0.099731	-2.041995	-5.588754	2.412705
20163	0	0.744627	0.378697	9.979238	0.007446	0.003784	0.099792	-2.039090	-5.587895	2.411677
20164	0	0.738509	0.378641	9.997467	0.007384	0.003789	0.099975	-2.042329	-5.587997	2.411161
20165	0	0.763393	0.341518	10.003637	0.007629	0.003418	0.100037	-2.045825	-5.592366	2.410459
20166	0	0.739913	0.359860	9.942480	0.007394	0.003595	0.099425	-2.042406	-5.597680	2.411904
20167	0	0.738708	0.390927	10.003637	0.007385	0.003906	0.100037	-2.039236	-5.598934	2.410307
20168	0	0.739029	0.397058	9.991353	0.007388	0.003973	0.099914	-2.042356	-5.600620	2.410295
20169	0	0.726784	0.384686	10.070761	0.007263	0.003845	0.100708	-2.040807	-5.605111	2.408814
[truncated: 520 more rows]
