# Supplementary material for: Properties of traditional bamboo carrying poles have implications for user interactions
Source: PLoS One. 2018 May 10;13(5):e0196208. doi: 10.1371/journal.pone.0196208 (PMC5945030; doi:10.1371/journal.pone.0196208)
Supplement: S1 Text — (ZIP) [file pone.0196208.s005.zip › ResTest_PoleH_HiLoad2.txt]

// Start Time: Unknown
// Update Rate: 100.0Hz
// Filter Profile: human (34.3)
// Firmware Version: 2.1.4
PacketCounter	SampleTimeFine	Acc_X	Acc_Y	Acc_Z	VelInc_X	VelInc_Y	VelInc_Z	Roll	Pitch	Yaw	Latitude	Longitude	Altitude	Vel_X	Vel_Y	Vel_Z
18175	0	-1.029619	-1.380737	8.013926	-0.010315	-0.013794	0.080139	-2.586496	5.713364	0.055365
18176	0	-0.905659	-1.395095	8.032010	-0.009057	-0.013944	0.080321	-2.596834	5.712730	0.056112
18177	0	-0.868457	-1.508182	8.160100	-0.008667	-0.015076	0.081604	-2.605812	5.737002	0.057615
18178	0	-0.867373	-1.668174	8.177562	-0.008641	-0.016675	0.081780	-2.616029	5.781704	0.056128
18179	0	-0.859395	-1.660256	8.245321	-0.008545	-0.016602	0.082458	-2.618720	5.848746	0.048179
18180	0	-0.919611	-1.586529	8.463889	-0.009134	-0.015872	0.084644	-2.611351	5.931169	0.035947
18181	0	-1.069907	-1.554323	8.611459	-0.010620	-0.015564	0.086121	-2.585994	6.034603	0.024868
18182	0	-1.197418	-1.518824	8.902851	-0.011882	-0.015217	0.089036	-2.551839	6.151718	0.012604
18183	0	-1.347398	-1.522483	9.172581	-0.013367	-0.015259	0.091736	-2.512509	6.283795	-0.004972
18184	0	-1.437590	-1.430726	9.450709	-0.014259	-0.014335	0.094521	-2.482598	6.423251	-0.020029
18185	0	-1.519635	-1.322207	9.672495	-0.015076	-0.013245	0.096741	-2.459289	6.564424	-0.035897
18186	0	-1.594242	-1.330110	10.004654	-0.015814	-0.013321	0.100064	-2.440142	6.709937	-0.051603
18187	0	-1.606816	-1.501000	10.337291	-0.015930	-0.015015	0.103394	-2.438608	6.860910	-0.069425
18188	0	-1.579972	-1.585900	10.687330	-0.015667	-0.015861	0.106893	-2.440283	7.001337	-0.088597
18189	0	-1.557015	-1.550169	11.051687	-0.015442	-0.015503	0.110535	-2.442080	7.132707	-0.101625
18190	0	-1.534151	-1.599153	11.451116	-0.015220	-0.015989	0.114528	-2.447348	7.252784	-0.125780
18191	0	-1.493710	-1.671994	11.906693	-0.014832	-0.016724	0.119080	-2.446305	7.352949	-0.142543
18192	0	-1.451901	-1.726464	12.209715	-0.014438	-0.017266	0.122107	-2.446789	7.428128	-0.158219
18193	0	-1.446012	-1.666670	12.438263	-0.014404	-0.016663	0.124390	-2.451791	7.478883	-0.165421
18194	0	-1.355708	-1.618583	12.449605	-0.013539	-0.016183	0.124498	-2.455334	7.494659	-0.177015
18195	0	-1.371665	-1.617185	12.622279	-0.013733	-0.016174	0.126221	-2.452900	7.479954	-0.178151
18196	0	-1.346267	-1.721355	12.604640	-0.013517	-0.017207	0.126041	-2.457988	7.430577	-0.180367
18197	0	-1.351640	-1.740337	12.507013	-0.013611	-0.017395	0.125061	-2.463936	7.344966	-0.175830
18198	0	-1.402631	-1.536083	12.466454	-0.014155	-0.015337	0.124653	-2.483420	7.227359	-0.169377
18199	0	-1.235676	-1.597488	12.122592	-0.012512	-0.015930	0.121216	-2.522508	7.082102	-0.154959
18200	0	-1.367568	-1.313194	11.784018	-0.013859	-0.013088	0.117824	-2.560865	6.906115	-0.132079
18201	0	-1.450848	-1.780012	11.360625	-0.014709	-0.017761	0.113586	-2.595440	6.706110	-0.110323
18202	0	-1.321017	-1.609596	10.924805	-0.013409	-0.016067	0.109228	-2.621691	6.500596	-0.087905
18203	0	-1.163731	-1.881537	10.487828	-0.011841	-0.018799	0.104858	-2.635122	6.281556	-0.063638
18204	0	-1.083378	-1.487708	9.966696	-0.011028	-0.014864	0.099648	-2.645697	6.060801	-0.041187
18205	0	-1.091927	-1.418004	9.651531	-0.011108	-0.014160	0.096497	-2.664849	5.839010	-0.022474
18206	0	-1.056967	-1.605262	9.282495	-0.010744	-0.016030	0.092809	-2.688116	5.626841	-0.001345
18207	0	-1.045699	-1.326787	9.028668	-0.010620	-0.013245	0.090271	-2.713514	5.422487	0.020818
18208	0	-0.974774	-1.300858	8.378171	-0.009891	-0.012983	0.083769	-2.744225	5.229819	0.042129
18209	0	-0.933503	-1.345244	8.039387	-0.009460	-0.013428	0.080383	-2.775981	5.053656	0.063213
18210	0	-0.844104	-1.490126	7.845461	-0.008545	-0.014880	0.078447	-2.803973	4.904395	0.078185
18211	0	-0.852598	-1.576087	7.642215	-0.008606	-0.015747	0.076416	-2.822444	4.786330	0.098160
18212	0	-0.838718	-1.358748	7.539588	-0.008449	-0.013577	0.075391	-2.835971	4.694422	0.108455
18213	0	-0.849724	-1.386587	7.440529	-0.008545	-0.013855	0.074402	-2.851387	4.622169	0.116109
18214	0	-0.817796	-1.461787	7.544659	-0.008204	-0.014610	0.075445	-2.862159	4.582557	0.122000
18215	0	-0.810784	-1.477779	7.598841	-0.008118	-0.014771	0.075989	-2.872843	4.567956	0.124317
18216	0	-0.792597	-1.625671	7.323758	-0.007915	-0.016250	0.073240	-2.884127	4.584100	0.121632
18217	0	-0.802454	-1.519631	7.391074	-0.007996	-0.015198	0.073914	-2.882663	4.628345	0.110105
18218	0	-0.859605	-1.513233	7.591549	-0.008544	-0.015134	0.075921	-2.881749	4.705675	0.099260
18219	0	-0.849325	-1.592271	7.775267	-0.008423	-0.015930	0.077759	-2.872585	4.807572	0.089618
18220	0	-0.877219	-1.662409	7.572625	-0.008682	-0.016648	0.075731	-2.838527	4.941122	0.074595
18221	0	-0.963014	-1.389413	8.043521	-0.009521	-0.013916	0.080444	-2.810326	5.093547	0.059400
18222	0	-1.013270	-1.275074	8.627099	-0.009998	-0.012771	0.086284	-2.787300	5.269768	0.045598
18223	0	-1.046708	-1.444850	9.019518	-0.010315	-0.014465	0.090210	-2.769637	5.460301	0.025797
18224	0	-1.109431	-1.374825	9.150329	-0.010929	-0.013761	0.091521	-2.758319	5.664456	0.007189
18225	0	-1.133863	-1.439577	9.305953	-0.011169	-0.014404	0.093079	-2.752068	5.869833	-0.018956
18226	0	-1.226061	-1.541752	9.936446	-0.012081	-0.015425	0.099385	-2.748057	6.073882	-0.042876
18227	0	-1.258310	-1.682818	10.465515	-0.012390	-0.016846	0.104675	-2.733252	6.282180	-0.062487
18228	0	-1.298471	-1.781733	10.742333	-0.012787	-0.017848	0.107442	-2.705155	6.490095	-0.089198
18229	0	-1.342567	-1.718472	11.210427	-0.013245	-0.017212	0.112122	-2.681407	6.672593	-0.109165
18230	0	-1.373915	-1.609486	11.737816	-0.013563	-0.016118	0.117395	-2.662419	6.842364	-0.123592
18231	0	-1.382336	-1.677027	12.059024	-0.013672	-0.016785	0.120605	-2.651772	6.984584	-0.135728
18232	0	-1.422923	-1.777889	12.184301	-0.014101	-0.017794	0.121856	-2.640447	7.103643	-0.144695
18233	0	-1.480565	-1.756192	12.291559	-0.014709	-0.017578	0.122925	-2.627395	7.192119	-0.154519
18234	0	-1.478600	-1.697930	12.503672	-0.014722	-0.016996	0.125042	-2.613118	7.250102	-0.162208
18235	0	-1.473432	-1.768407	12.603696	-0.014709	-0.017700	0.126038	-2.599123	7.272267	-0.168132
18236	0	-1.499439	-1.686576	12.701454	-0.015004	-0.016874	0.127012	-2.591268	7.263455	-0.169362
18237	0	-1.528039	-1.593490	12.683522	-0.015320	-0.015930	0.126831	-2.594573	7.228357	-0.161789
18238	0	-1.504548	-1.583537	12.568568	-0.015120	-0.015818	0.125679	-2.609036	7.161703	-0.151875
18239	0	-1.521681	-1.552646	12.275155	-0.015320	-0.015503	0.122742	-2.628552	7.066882	-0.135335
18240	0	-1.511178	-1.758604	11.996528	-0.015241	-0.017564	0.119952	-2.646878	6.945331	-0.121504
18241	0	-1.474546	-1.813865	11.665516	-0.014893	-0.018127	0.116638	-2.654598	6.802698	-0.107234
18242	0	-1.463124	-1.717639	11.266366	-0.014791	-0.017173	0.112643	-2.654549	6.641798	-0.091490
18243	0	-1.423726	-1.580873	10.860352	-0.014404	-0.015808	0.108582	-2.651300	6.467640	-0.077282
18244	0	-1.373149	-1.630445	10.528845	-0.013898	-0.016298	0.105268	-2.654014	6.288868	-0.060627
18245	0	-1.314263	-1.551883	10.261875	-0.013306	-0.015503	0.102600	-2.667795	6.109150	-0.042281
18246	0	-1.283689	-1.421157	9.856554	-0.012993	-0.014192	0.098548	-2.687013	5.930141	-0.021916
18247	0	-1.199736	-1.406630	9.492444	-0.012146	-0.014038	0.094910	-2.717203	5.753154	0.002311
18248	0	-1.111163	-1.613087	9.165216	-0.011249	-0.016108	0.091640	-2.742816	5.584455	0.017165
18249	0	-1.116941	-1.618992	8.936802	-0.011292	-0.016174	0.089355	-2.759593	5.430281	0.030728
18250	0	-1.082325	-1.591305	8.688805	-0.010932	-0.015900	0.086877	-2.774342	5.289083	0.046846
18251	0	-1.040165	-1.514974	8.515358	-0.010498	-0.015137	0.085144	-2.789270	5.161298	0.061840
18252	0	-0.998102	-1.571934	8.443828	-0.010063	-0.015713	0.084430	-2.796052	5.051565	0.069035
18253	0	-0.988631	-1.507885	8.270955	-0.009949	-0.015076	0.082703	-2.798757	4.966390	0.075646
18254	0	-0.843104	-1.404731	8.174246	-0.008483	-0.014045	0.081738	-2.800996	4.894672	0.082727
18255	0	-0.961006	-1.269992	7.989833	-0.009644	-0.012695	0.079895	-2.806668	4.847307	0.090267
18256	0	-0.901100	-1.581811	7.861996	-0.009028	-0.015818	0.078618	-2.806841	4.822208	0.094926
18257	0	-0.775068	-1.677843	7.934710	-0.007751	-0.016785	0.079346	-2.797815	4.821090	0.093310
18258	0	-0.794949	-1.578770	7.959176	-0.007934	-0.015796	0.079592	-2.786745	4.843638	0.083673
18259	0	-0.784736	-1.458122	7.946548	-0.007812	-0.014587	0.079468	-2.778688	4.893068	0.076239
18260	0	-0.903551	-1.499464	8.092243	-0.008983	-0.015002	0.080927	-2.769244	4.966697	0.064686
18261	0	-1.001503	-1.549721	8.458796	-0.009949	-0.015503	0.084595	-2.763149	5.055024	0.059122
18262	0	-1.010578	-1.511547	8.695305	-0.010024	-0.015125	0.086961	-2.752219	5.161032	0.049608
18263	0	-1.059139	-1.341832	8.806401	-0.010498	-0.013428	0.088074	-2.742266	5.280768	0.035396
18264	0	-1.097873	-1.474355	9.042270	-0.010874	-0.014751	0.090434	-2.734822	5.411824	0.023289
18265	0	-1.146814	-1.775034	9.379906	-0.011353	-0.017761	0.093811	-2.724278	5.550735	0.007144
18266	0	-1.171856	-1.674305	9.786413	-0.011594	-0.016763	0.097876	-2.704112	5.694576	-0.006306
18267	0	-1.178734	-1.504967	10.039163	-0.011658	-0.015076	0.100403	-2.677460	5.840327	-0.029164
18268	0	-1.192527	-1.475555	10.177246	-0.011799	-0.014779	0.101784	-2.653809	5.980775	-0.043791
18269	0	-1.185039	-1.590223	10.619078	-0.011719	-0.015930	0.106201	-2.626539	6.120826	-0.060229
18270	0	-1.180457	-1.676603	10.861310	-0.011683	-0.016789	0.108623	-2.604290	6.246859	-0.069780
18271	0	-1.201477	-1.560439	11.131891	-0.011902	-0.015625	0.111328	-2.585192	6.361762	-0.075940
18272	0	-1.259236	-1.569491	11.197027	-0.012496	-0.015706	0.111979	-2.575856	6.458973	-0.089930
18273	0	-1.277977	-1.567028	11.510512	-0.012695	-0.015686	0.115112	-2.561942	6.541870	-0.100805
18274	0	-1.256253	-1.661831	11.735163	-0.012502	-0.016631	0.117356	-2.550428	6.600559	-0.102466
18275	0	-1.236840	-1.628359	11.834483	-0.012329	-0.016296	0.118347	-2.538644	6.638154	-0.103581
18276	0	-1.266719	-1.491144	11.840309	-0.012652	-0.014929	0.118402	-2.522102	6.652199	-0.105349
18277	0	-1.299712	-1.518753	11.938643	-0.013000	-0.015198	0.119385	-2.512237	6.648820	-0.107552
18278	0	-1.283350	-1.608714	11.908741	-0.012872	-0.016093	0.119082	-2.505519	6.612369	-0.102947
18279	0	-1.318985	-1.586144	11.725576	-0.013245	-0.015869	0.117249	-2.496677	6.559512	-0.093631
18280	0	-1.299582	-1.573620	11.513521	-0.013076	-0.015733	0.115127	-2.498254	6.480832	-0.082248
18281	0	-1.272742	-1.569263	11.261916	-0.012817	-0.015686	0.112610	-2.502949	6.390327	-0.072320
18282	0	-1.296416	-1.637600	10.995410	-0.013069	-0.016371	0.109942	-2.505975	6.282239	-0.059434
18283	0	-1.251751	-1.714969	10.621521	-0.012634	-0.017151	0.106201	-2.501938	6.157898	-0.042083
18284	0	-1.216893	-1.648139	10.288429	-0.012286	-0.016478	0.102871	-2.503338	6.029001	-0.023817
18285	0	-1.166263	-1.715523	10.011065	-0.011780	-0.017151	0.100098	-2.505483	5.896685	-0.006376
18286	0	-1.204680	-1.765266	9.775747	-0.012161	-0.017649	0.097744	-2.507247	5.764285	0.017564
18287	0	-1.203875	-1.721373	9.492302	-0.012146	-0.017212	0.094910	-2.506727	5.636567	0.036729
18288	0	-1.227015	-1.691342	9.250701	-0.012364	-0.016911	0.092495	-2.507811	5.521444	0.049311
18289	0	-1.236672	-1.488999	9.052715	-0.012451	-0.014893	0.090515	-2.502300	5.415907	0.061035
18290	0	-1.233786	-1.385002	8.829072	-0.012409	-0.013850	0.088281	-2.500204	5.324511	0.079064
18291	0	-1.239414	-1.409318	8.655701	-0.012451	-0.014099	0.086548	-2.490821	5.249941	0.090122
18292	0	-1.198588	-1.438741	8.571811	-0.012033	-0.014393	0.085711	-2.482292	5.187102	0.101977
18293	0	-1.156425	-1.439737	8.466138	-0.011597	-0.014404	0.084656	-2.471982	5.143695	0.107421
18294	0	-1.121257	-1.407993	8.411992	-0.011228	-0.014086	0.084117	-2.463541	5.123366	0.108645
18295	0	-1.050101	-1.421959	8.386221	-0.010498	-0.014221	0.083862	-2.461317	5.127236	0.107973
18296	0	-1.088300	-1.495584	8.446925	-0.010871	-0.014951	0.084472	-2.468377	5.143273	0.105773
18297	0	-1.102017	-1.556437	8.538375	-0.010986	-0.015564	0.085388	-2.469636	5.187940	0.097093
18298	0	-1.109573	-1.495162	8.689996	-0.011056	-0.014955	0.086905	-2.466631	5.239542	0.089373
18299	0	-1.116573	-1.507026	8.818949	-0.011108	-0.015076	0.088196	-2.460884	5.312866	0.076430
18300	0	-1.135337	-1.609098	9.037360	-0.011288	-0.016103	0.090380	-2.447415	5.394837	0.063058
18301	0	-1.136408	-1.652777	9.294998	-0.011292	-0.016541	0.092957	-2.433326	5.482889	0.051425
18302	0	-1.133650	-1.661875	9.531733	-0.011257	-0.016637	0.095324	-2.413379	5.576780	0.033892
18303	0	-1.132055	-1.602935	9.795482	-0.011230	-0.016052	0.097961	-2.388574	5.680561	0.021039
18304	0	-1.107983	-1.592727	10.074850	-0.010989	-0.015944	0.100756	-2.371027	5.782058	0.001933
18305	0	-1.003729	-1.469251	10.326534	-0.009949	-0.014709	0.103271	-2.353962	5.878949	-0.011220
18306	0	-1.253017	-1.204209	10.477048	-0.012448	-0.012051	0.104779	-2.346259	5.967466	-0.018480
18307	0	-1.301208	-1.787136	10.619432	-0.012939	-0.017883	0.106201	-2.334844	6.044604	-0.026602
18308	0	-1.175048	-1.642888	10.850504	-0.011684	-0.016456	0.108508	-2.307669	6.113428	-0.027574
18309	0	-1.140190	-1.682397	11.059394	-0.011353	-0.016846	0.110596	-2.286083	6.163746	-0.034573
18310	0	-1.155621	-1.513731	11.150445	-0.011514	-0.015155	0.111506	-2.268807	6.206752	-0.038420
18311	0	-1.278202	-1.446187	11.327880	-0.012756	-0.014465	0.113281	-2.265616	6.232359	-0.038829
18312	0	-1.348951	-1.659484	11.467825	-0.013480	-0.016595	0.114679	-2.265618	6.241383	-0.039654
18313	0	-1.390307	-1.629926	11.462519	-0.013916	-0.016296	0.114624	-2.268137	6.228325	-0.043571
18314	0	-1.337580	-1.593531	11.249302	-0.013403	-0.015936	0.112490	-2.266825	6.200830	-0.041876
18315	0	-1.288851	-1.568581	11.194439	-0.012939	-0.015686	0.111938	-2.265352	6.149166	-0.033878
18316	0	-1.302105	-1.842277	11.159253	-0.013083	-0.018433	0.111584	-2.253820	6.086724	-0.025511
18317	0	-1.292568	-1.500064	11.146079	-0.013000	-0.015015	0.111450	-2.237760	6.010526	-0.018112
18318	0	-1.270898	-1.347092	10.873247	-0.012794	-0.013462	0.108724	-2.245074	5.922379	-0.004243
18319	0	-1.199479	-1.521615	10.688011	-0.012085	-0.015198	0.106873	-2.262672	5.826734	0.009466
18320	0	-1.125901	-1.598429	10.469676	-0.011359	-0.015966	0.104689	-2.279877	5.718312	0.024900
18321	0	-1.051320	-1.631175	10.236457	-0.010620	-0.016296	0.102356	-2.294615	5.600021	0.038235
18322	0	-1.038090	-1.505699	9.878021	-0.010475	-0.015045	0.098772	-2.306211	5.491802	0.043674
18323	0	-1.027967	-1.484153	9.729876	-0.010376	-0.014832	0.097290	-2.315713	5.379610	0.054435
18324	0	-1.045891	-1.534178	9.615746	-0.010552	-0.015340	0.096148	-2.315804	5.269436	0.064373
18325	0	-1.065531	-1.514013	9.400349	-0.010742	-0.015137	0.093994	-2.317843	5.164704	0.072460
18326	0	-1.006690	-1.429835	9.176042	-0.010146	-0.014290	0.091753	-2.326490	5.066768	0.079319
18327	0	-1.000319	-1.392403	8.997213	-0.010071	-0.013916	0.089966	-2.334952	4.981512	0.084175
18328	0	-1.000089	-1.497802	8.833563	-0.010060	-0.014970	0.088330	-2.343979	4.905281	0.094482
18329	0	-1.045385	-1.617961	8.740667	-0.010498	-0.016174	0.087402	-2.349675	4.847912	0.104506
18330	0	-1.074455	-1.545227	8.479074	-0.010778	-0.015452	0.084786	-2.348510	4.802551	0.110751
18331	0	-1.066185	-1.464799	8.490241	-0.010681	-0.014648	0.084900	-2.347217	4.776642	0.111554
18332	0	-1.026888	-1.525916	8.435530	-0.010277	-0.015259	0.084354	-2.347329	4.765796	0.117242
18333	0	-1.026158	-1.574546	8.471617	-0.010254	-0.015747	0.084717	-2.345157	4.775747	0.117599
18334	0	-1.047053	-1.501366	8.501749	-0.010452	-0.015012	0.085020	-2.347891	4.799803	0.114571
18335	0	-1.034487	-1.513686	8.568973	-0.010315	-0.015137	0.085693	-2.348597	4.839005	0.113877
18336	0	-0.986667	-1.586979	8.616939	-0.009826	-0.015870	0.086174	-2.348921	4.892464	0.107458
18337	0	-1.006859	-1.628492	8.806915	-0.010010	-0.016296	0.088074	-2.335166	4.967643	0.097845
18338	0	-1.007667	-1.577110	8.903540	-0.010007	-0.015785	0.089041	-2.318423	5.055932	0.083617
18339	0	-1.063504	-1.524285	9.087518	-0.010559	-0.015259	0.090881	-2.299879	5.150153	0.075032
18340	0	-1.117028	-1.484312	9.385104	-0.011083	-0.014860	0.093859	-2.280877	5.255531	0.066242
18341	0	-1.199867	-1.475095	9.654864	-0.011902	-0.014771	0.096558	-2.259659	5.368726	0.054121
18342	0	-1.250852	-1.386612	9.854121	-0.012405	-0.013877	0.098553	-2.249179	5.486844	0.036940
18343	0	-1.328675	-1.409224	10.039022	-0.013184	-0.014099	0.100403	-2.243412	5.602935	0.024101
18344	0	-1.368254	-1.511251	10.323372	-0.013579	-0.015123	0.103246	-2.233414	5.715754	0.007589
18345	0	-1.346788	-1.622734	10.533504	-0.013367	-0.016235	0.105347	-2.226648	5.824223	-0.001935
18346	0	-1.354803	-1.627601	10.811917	-0.013453	-0.016280	0.108130	-2.223988	5.923949	-0.010711
18347	0	-1.295954	-1.568135	10.979338	-0.012878	-0.015686	0.109802	-2.220517	6.007339	-0.019074
18348	0	-1.329721	-1.603676	11.172902	-0.013227	-0.016044	0.111736	-2.214612	6.077749	-0.027161
18349	0	-1.293409	-1.684516	11.504511	-0.012878	-0.016846	0.115051	-2.214847	6.132305	-0.032604
18350	0	-1.229273	-1.751320	11.582915	-0.012259	-0.017516	0.115832	-2.212308	6.165470	-0.035547
18351	0	-1.265461	-1.715529	11.657429	-0.012634	-0.017151	0.116577	-2.216642	6.185010	-0.033664
18352	0	-1.279298	-1.697873	11.644963	-0.012797	-0.016977	0.116449	-2.217624	6.180516	-0.031634
18353	0	-1.290861	-1.764139	11.700747	-0.012939	-0.017639	0.117004	-2.218977	6.150376	-0.031235
18354	0	-1.344274	-1.684758	11.646654	-0.013489	-0.016850	0.116461	-2.214932	6.105362	-0.025424
18355	0	-1.336169	-1.513867	11.444840	-0.013428	-0.015137	0.114441	-2.215235	6.039767	-0.018540
18356	0	-1.314914	-1.465712	11.312209	-0.013236	-0.014653	0.113112	-2.217114	5.952499	-0.007762
18357	0	-1.314714	-1.514978	11.121586	-0.013245	-0.015137	0.111206	-2.228249	5.852915	0.002533
18358	0	-1.294692	-1.517757	10.891648	-0.013054	-0.015162	0.108906	-2.241652	5.741208	0.006460
18359	0	-1.245777	-1.460466	10.639551	-0.012573	-0.014587	0.106384	-2.257454	5.618050	0.022308
18360	0	-1.236181	-1.525419	10.293727	-0.012472	-0.015232	0.102927	-2.279305	5.496445	0.034534
18361	0	-1.172115	-1.558709	10.138977	-0.011841	-0.015564	0.101379	-2.302518	5.362587	0.044791
18362	0	-1.124680	-1.611842	9.890601	-0.011363	-0.016098	0.098896	-2.323310	5.229394	0.053585
18363	0	-1.075736	-1.521159	9.626228	-0.010864	-0.015198	0.096252	-2.337091	5.103507	0.066599
18364	0	-1.037484	-1.548769	9.377608	-0.010473	-0.015470	0.093768	-2.356718	4.984559	0.076335
18365	0	-1.021849	-1.625015	9.211021	-0.010315	-0.016235	0.092102	-2.372611	4.865937	0.090756
18366	0	-1.010494	-1.609129	8.913553	-0.010190	-0.016082	0.089128	-2.382507	4.757816	0.101985
18367	0	-0.987803	-1.593852	8.814122	-0.009949	-0.015930	0.088135	-2.391375	4.666982	0.105658
18368	0	-0.987558	-1.491475	8.583364	-0.009933	-0.014910	0.085828	-2.396334	4.590467	0.111751
18369	0	-0.978443	-1.489432	8.459932	-0.009827	-0.014893	0.084595	-2.397322	4.533760	0.115859
18370	0	-1.014087	-1.483464	8.424169	-0.010170	-0.014835	0.084238	-2.395279	4.494389	0.120225
18371	0	-1.011249	-1.489213	8.362059	-0.010132	-0.014893	0.083618	-2.393832	4.467933	0.122184
18372	0	-1.009122	-1.410226	8.349968	-0.010094	-0.014099	0.083500	-2.397682	4.464261	0.121299
18373	0	-1.014211	-1.422347	8.398275	-0.010132	-0.014221	0.083984	-2.400635	4.477759	0.117148
18374	0	-0.981156	-1.502495	8.361043	-0.009787	-0.015019	0.083614	-2.408433	4.511118	0.114800
18375	0	-0.949821	-1.526048	8.495642	-0.009460	-0.015259	0.084961	-2.411186	4.560975	0.108785
18376	0	-0.928576	-1.495789	8.555581	-0.009232	-0.014957	0.085562	-2.412649	4.632192	0.095266
18377	0	-0.922005	-1.500707	8.806827	-0.009155	-0.015015	0.088074	-2.403818	4.714941	0.087649
18378	0	-0.967009	-1.627368	8.933698	-0.009592	-0.016281	0.089344	-2.395597	4.813158	0.079613
18379	0	-1.015557	-1.604640	9.142233	-0.010071	-0.016052	0.091431	-2.389744	4.917532	0.068178
18380	0	-1.076553	-1.584837	9.463856	-0.010674	-0.015858	0.094647	-2.380065	5.027036	0.055467
18381	0	-1.157896	-1.580030	9.642437	-0.011475	-0.015808	0.096436	-2.372696	5.149019	0.046164
18382	0	-1.185730	-1.572145	9.872075	-0.011749	-0.015732	0.098732	-2.362628	5.272395	0.033774
18383	0	-1.225094	-1.622412	10.124650	-0.012146	-0.016235	0.101257	-2.351781	5.389190	0.017548
18384	0	-1.259080	-1.595609	10.396999	-0.012484	-0.015968	0.103981	-2.340180	5.505372	0.000111
18385	0	-1.260942	-1.585812	10.680174	-0.012512	-0.015869	0.106812	-2.329972	5.607940	-0.014182
18386	0	-1.298687	-1.583404	10.910086	-0.012895	-0.015847	0.109110	-2.317606	5.703284	-0.023740
18387	0	-1.296404	-1.585688	11.034331	-0.012878	-0.015869	0.110352	-2.306258	5.790608	-0.040259
18388	0	-1.312399	-1.657596	11.185212	-0.013052	-0.016578	0.111860	-2.305438	5.863087	-0.046949
18389	0	-1.305621	-1.623683	11.388502	-0.013000	-0.016235	0.113892	-2.307515	5.918148	-0.052827
18390	0	-1.296415	-1.666346	11.491242	-0.012930	-0.016666	0.114916	-2.304723	5.951533	-0.053518
18391	0	-1.289918	-1.642345	11.553653	-0.012878	-0.016418	0.115540	-2.309561	5.971511	-0.055557
18392	0	-1.285716	-1.661810	11.632571	-0.012859	-0.016612	0.116326	-2.314987	5.968971	-0.054876
18393	0	-1.291894	-1.648412	11.609050	-0.012939	-0.016479	0.116089	-2.318668	5.948541	-0.054053
18394	0	-1.322412	-1.673445	11.524182	-0.013266	-0.016733	0.115237	-2.318589	5.907420	-0.049153
18395	0	-1.336418	-1.679271	11.450822	-0.013428	-0.016785	0.114502	-2.324877	5.844148	-0.044169
18396	0	-1.346763	-1.656327	11.250876	-0.013547	-0.016557	0.112500	-2.329417	5.763926	-0.037670
18397	0	-1.352140	-1.660865	11.017841	-0.013611	-0.016602	0.110168	-2.334404	5.671686	-0.026827
18398	0	-1.333447	-1.644651	10.806172	-0.013435	-0.016433	0.108051	-2.346320	5.565620	-0.014902
18399	0	-1.271202	-1.649652	10.553989	-0.012817	-0.016479	0.105530	-2.362032	5.452260	-0.004367
18400	0	-1.237832	-1.604201	10.336241	-0.012489	-0.016026	0.103352	-2.377379	5.330287	0.001810
18401	0	-1.215785	-1.606310	10.065863	-0.012268	-0.016052	0.100647	-2.386799	5.205991	0.008711
18402	0	-1.188219	-1.596867	9.878833	-0.011992	-0.015952	0.098778	-2.403049	5.080456	0.021418
18403	0	-1.118807	-1.557693	9.632347	-0.011292	-0.015564	0.096313	-2.415642	4.958627	0.038560
18404	0	-1.117359	-1.597005	9.408462	-0.011272	-0.015956	0.094075	-2.430038	4.839480	0.048283
18405	0	-1.065630	-1.563440	9.217148	-0.010742	-0.015625	0.092163	-2.439248	4.733735	0.057818
18406	0	-1.036869	-1.570863	9.072334	-0.010451	-0.015705	0.090714	-2.441311	4.630376	0.069256
18407	0	-1.030529	-1.593331	8.972928	-0.010376	-0.015930	0.089722	-2.443186	4.540934	0.078135
18408	0	-1.012073	-1.502487	8.742265	-0.010178	-0.015021	0.087417	-2.445960	4.466976	0.086764
18409	0	-1.014580	-1.514127	8.630846	-0.010193	-0.015137	0.086304	-2.450352	4.404912	0.092525
18410	0	-1.000464	-1.490353	8.558369	-0.010039	-0.014902	0.085580	-2.450880	4.358664	0.094411
18411	0	-0.968753	-1.489305	8.526797	-0.009705	-0.014893	0.085266	-2.450536	4.335609	0.097476
18412	0	-0.966308	-1.532020	8.514810	-0.009671	-0.015322	0.085147	-2.447727	4.324348	0.094721
18413	0	-0.970907	-1.525523	8.459486	-0.009705	-0.015259	0.084595	-2.442471	4.329819	0.095716
18414	0	-0.973153	-1.537337	8.489806	-0.009714	-0.015374	0.084900	-2.441148	4.352539	0.088732
18415	0	-0.986143	-1.531324	8.611780	-0.009827	-0.015320	0.086121	-2.432612	4.397661	0.083200
18416	0	-1.000212	-1.572728	8.702672	-0.009958	-0.015735	0.087030	-2.423297	4.454080	0.075960
18417	0	-0.988282	-1.567928	8.855696	-0.009827	-0.015686	0.088562	-2.415187	4.525272	0.061796
18418	0	-1.043372	-1.596587	9.098672	-0.010369	-0.015978	0.090992	-2.400918	4.604767	0.051176
18419	0	-1.076045	-1.585666	9.301058	-0.010681	-0.015869	0.093018	-2.386696	4.700613	0.038256
18420	0	-1.098685	-1.570918	9.476594	-0.010904	-0.015722	0.094773	-2.372064	4.798581	0.025952
18421	0	-1.113677	-1.542640	9.685504	-0.011047	-0.015442	0.096863	-2.355025	4.902479	0.015546
18422	0	-1.144450	-1.551371	9.879206	-0.011353	-0.015532	0.098800	-2.334583	5.007270	0.002568
18423	0	-1.168797	-1.536370	10.137153	-0.011597	-0.015381	0.101379	-2.316454	5.108656	-0.008062
18424	0	-1.200059	-1.557433	10.349092	-0.011906	-0.015591	0.103499	-2.299682	5.212000	-0.017522
18425	0	-1.210965	-1.579672	10.594898	-0.012024	-0.015808	0.105957	-2.288427	5.303115	-0.024364
18426	0	-1.196954	-1.607834	10.691073	-0.011892	-0.016091	0.106917	-2.275432	5.384269	-0.038972
18427	0	-1.240224	-1.634255	10.924689	-0.012329	-0.016357	0.109253	-2.260611	5.459556	-0.048093
18428	0	-1.253974	-1.625303	11.070042	-0.012478	-0.016267	0.110705	-2.246837	5.522373	-0.050873
18429	0	-1.224984	-1.616065	11.193578	-0.012207	-0.016174	0.111938	-2.233042	5.565099	-0.056779
18430	0	-1.256974	-1.619751	11.302946	-0.012538	-0.016209	0.113031	-2.221632	5.596491	-0.057587
18431	0	-1.283754	-1.610677	11.358507	-0.012817	-0.016113	0.113586	-2.214709	5.616131	-0.055193
18432	0	-1.273221	-1.621304	11.352430	-0.012735	-0.016223	0.113523	-2.203839	5.612637	-0.048577
18433	0	-1.304704	-1.629276	11.395482	-0.013062	-0.016296	0.113953	-2.199161	5.597760	-0.043989
18434	0	-1.299753	-1.628564	11.243526	-0.013033	-0.016290	0.112431	-2.193571	5.561635	-0.038071
18435	0	-1.326334	-1.641592	11.200491	-0.013306	-0.016418	0.112000	-2.189422	5.518284	-0.036861
18436	0	-1.328074	-1.616674	11.012607	-0.013345	-0.016170	0.110118	-2.184490	5.451893	-0.032839
18437	0	-1.293148	-1.599594	10.810085	-0.013000	-0.015991	0.108093	-2.187324	5.379143	-0.019315
18438	0	-1.278230	-1.612333	10.665261	-0.012865	-0.016123	0.106643	-2.185419	5.290804	-0.006298
18439	0	-1.242302	-1.629729	10.499093	-0.012512	-0.016296	0.104980	-2.183837	5.194107	-0.001931
18440	0	-1.181782	-1.599786	10.305636	-0.011910	-0.015993	0.103046	-2.186452	5.091844	0.005144
18441	0	-1.217701	-1.599622	10.084033	-0.012268	-0.015991	0.100830	-2.189424	4.989121	0.011340
18442	0	-1.169465	-1.625226	9.890566	-0.011785	-0.016246	0.098896	-2.194176	4.885780	0.019996
18443	0	-1.157261	-1.611705	9.577386	-0.011658	-0.016113	0.095764	-2.196037	4.784773	0.025272
18444	0	-1.153169	-1.594312	9.402232	-0.011613	-0.015938	0.094013	-2.199863	4.686617	0.025143
18445	0	-1.128141	-1.587009	9.253784	-0.011353	-0.015869	0.092529	-2.198626	4.599205	0.028567
18446	0	-1.078220	-1.562599	9.151563	-0.010846	-0.015627	0.091508	-2.195407	4.519622	0.046282
18447	0	-1.074789	-1.526071	9.070450	-0.010803	-0.015259	0.090698	-2.195794	4.450113	0.051827
18448	0	-1.064947	-1.520401	9.004423	-0.010694	-0.015203	0.090039	-2.195929	4.394223	0.058284
18449	0	-1.070640	-1.525619	8.881092	-0.010742	-0.015259	0.088806	-2.190955	4.348143	0.057065
18450	0	-1.034413	-1.494721	8.832935	-0.010366	-0.014949	0.088326	-2.187542	4.319050	0.059866
18451	0	-1.023945	-1.489151	8.825870	-0.010254	-0.014893	0.088257	-2.184991	4.300008	0.056788
18452	0	-1.003677	-1.512976	8.765084	-0.010042	-0.015135	0.087649	-2.177444	4.292486	0.057255
18453	0	-1.007926	-1.506566	8.721999	-0.010071	-0.015076	0.087219	-2.163653	4.302911	0.054152
18454	0	-0.974215	-1.528972	8.764693	-0.009722	-0.015300	0.087647	-2.150100	4.328668	0.052523
18455	0	-1.003912	-1.567409	8.886598	-0.010010	-0.015686	0.088867	-2.134509	4.365479	0.044941
18456	0	-1.016966	-1.559175	8.965493	-0.010130	-0.015601	0.089658	-2.122505	4.415037	0.037965
18457	0	-1.030348	-1.549601	9.112108	-0.010254	-0.015503	0.091125	-2.114010	4.476015	0.029986
18458	0	-1.028676	-1.523629	9.306465	-0.010233	-0.015245	0.093069	-2.103004	4.540915	0.022918
18459	0	-1.068099	-1.573278	9.466106	-0.010620	-0.015747	0.094666	-2.086128	4.613100	0.017054
18460	0	-1.111644	-1.594906	9.654272	-0.011050	-0.015963	0.096548	-2.070538	4.690153	0.002008
18461	0	-1.111382	-1.566720	9.850627	-0.011047	-0.015686	0.098511	-2.049126	4.765941	-0.006182
18462	0	-1.155669	-1.538426	10.002218	-0.011488	-0.015404	0.100027	-2.027349	4.843178	-0.015047
18463	0	-1.197402	-1.554406	10.174019	-0.011902	-0.015564	0.101746	-2.005522	4.922927	-0.023501
18464	0	-1.169026	-1.556334	10.356169	-0.011621	-0.015585	0.103566	-1.982113	4.997545	-0.036018
18465	0	-1.215074	-1.548819	10.558544	-0.012085	-0.015503	0.105591	-1.966512	5.067580	-0.043661
18466	0	-1.184722	-1.527541	10.667489	-0.011791	-0.015290	0.106679	-1.950730	5.126553	-0.049983
18467	0	-1.158779	-1.537252	10.729538	-0.011536	-0.015381	0.107300	-1.941817	5.181175	-0.048366
18468	0	-1.174575	-1.572144	10.881286	-0.011703	-0.015731	0.108816	-1.931718	5.225691	-0.046850
18469	0	-1.162778	-1.597819	10.937360	-0.011597	-0.015991	0.109375	-1.917748	5.257321	-0.051690
18470	0	-1.185737	-1.577357	10.961501	-0.011843	-0.015782	0.109615	-1.907841	5.271969	-0.048426
18471	0	-1.184233	-1.488733	11.041314	-0.011841	-0.014893	0.110413	-1.901486	5.272895	-0.048751
18472	0	-1.219918	-1.572966	11.047689	-0.012210	-0.015738	0.110475	-1.892146	5.261365	-0.046553
18473	0	-1.248894	-1.550232	11.053739	-0.012512	-0.015503	0.110535	-1.890074	5.236993	-0.041302
18474	0	-1.261144	-1.562454	10.932307	-0.012650	-0.015624	0.109319	-1.888887	5.196929	-0.038134
18475	0	-1.216216	-1.599149	10.828138	-0.012207	-0.015991	0.108276	-1.887325	5.149419	-0.030632
18476	0	-1.279945	-1.629449	10.688964	-0.012851	-0.016297	0.106883	-1.882293	5.094492	-0.023966
18477	0	-1.281637	-1.629698	10.590344	-0.012878	-0.016296	0.105896	-1.880704	5.027571	-0.018256
18478	0	-1.311982	-1.617490	10.390455	-0.013185	-0.016176	0.103896	-1.876961	4.956475	-0.009317
18479	0	-1.250439	-1.587741	10.224105	-0.012573	-0.015869	0.102234	-1.883782	4.879663	-0.003394
18480	0	-1.212801	-1.595186	9.981323	-0.012195	-0.015947	0.099806	-1.886607	4.803552	0.002493
18481	0	-1.183443	-1.569191	9.821278	-0.011902	-0.015686	0.098206	-1.891041	4.725291	0.008729
18482	0	-1.188329	-1.582388	9.688506	-0.011952	-0.015821	0.096877	-1.892587	4.644018	0.018173
18483	0	-1.122882	-1.611653	9.577099	-0.011292	-0.016113	0.095764	-1.894211	4.569387	0.029692
18484	0	-1.080731	-1.575517	9.407379	-0.010863	-0.015754	0.094068	-1.893786	4.501493	0.038318
18485	0	-1.044796	-1.562414	9.241305	-0.010498	-0.015625	0.092407	-1.890717	4.439584	0.047668
18486	0	-1.084528	-1.537930	9.230152	-0.010886	-0.015380	0.092297	-1.888143	4.388868	0.057410
18487	0	-1.077260	-1.465057	9.131187	-0.010803	-0.014648	0.091309	-1.889163	4.350379	0.062972
18488	0	-1.095831	-1.434782	9.101255	-0.010986	-0.014348	0.091009	-1.887304	4.315007	0.066963
18489	0	-1.140331	-1.458947	9.045506	-0.011414	-0.014587	0.090454	-1.888671	4.301644	0.067873
18490	0	-1.145153	-1.453012	8.935793	-0.011455	-0.014531	0.089357	-1.886289	4.297257	0.066462
18491	0	-1.159838	-1.500880	9.039382	-0.011597	-0.015015	0.090393	-1.877774	4.298908	0.062210
18492	0	-1.167251	-1.518520	9.057590	-0.011662	-0.015186	0.090577	-1.875505	4.312159	0.054511
18493	0	-1.143524	-1.555738	9.149012	-0.011414	-0.015564	0.091492	-1.866626	4.338496	0.049537
18494	0	-1.032473	-1.426860	9.240155	-0.010298	-0.014270	0.092404	-1.864577	4.371039	0.041837
18495	0	-1.126762	-1.397766	9.331819	-0.011230	-0.013977	0.093323	-1.864925	4.415617	0.031625
18496	0	-1.110117	-1.660545	9.404064	-0.011062	-0.016603	0.094046	-1.867018	4.462723	0.021351
18497	0	-0.999047	-1.782025	9.582123	-0.009949	-0.017822	0.095825	-1.864345	4.511515	0.015741
18498	0	-1.001712	-1.707721	9.605759	-0.009972	-0.017086	0.096061	-1.853654	4.564546	0.014140
18499	0	-1.036361	-1.506594	9.783572	-0.010315	-0.015076	0.097839	-1.842132	4.620396	0.006996
18500	0	-1.107444	-1.669080	10.063530	-0.011025	-0.016705	0.100638	-1.826377	4.675013	0.000441
18501	0	-1.182587	-1.628774	10.302344	-0.011780	-0.016296	0.103027	-1.816576	4.725187	-0.007217
18502	0	-1.227967	-1.523315	10.325927	-0.012239	-0.015242	0.103263	-1.806894	4.769866	-0.013076
18503	0	-1.219062	-1.433220	10.424436	-0.012146	-0.014343	0.104248	-1.794533	4.817927	-0.019815
18504	0	-1.208739	-1.418972	10.460390	-0.012053	-0.014199	0.104607	-1.783666	4.855305	-0.020401
18505	0	-1.260028	-1.543071	10.607752	-0.012573	-0.015442	0.106079	-1.770989	4.883706	-0.025189
18506	0	-1.295322	-1.425241	10.680640	-0.012934	-0.014260	0.106808	-1.761788	4.903913	-0.030506
18507	0	-1.264846	-1.385346	10.626072	-0.012634	-0.013855	0.106262	-1.759264	4.918575	-0.034823
18508	0	-1.193713	-1.550785	10.772244	-0.011931	-0.015500	0.107724	-1.766461	4.924181	-0.032835
18509	0	-1.128551	-1.643377	10.803052	-0.011292	-0.016418	0.108032	-1.781343	4.917520	-0.023924
18510	0	-1.071041	-1.652457	10.772317	-0.010731	-0.016511	0.107723	-1.794369	4.895676	-0.029622
18511	0	-1.120669	-1.624449	10.681263	-0.011230	-0.016235	0.106812	-1.802564	4.870021	-0.027468
18512	0	-1.103026	-1.625425	10.754901	-0.011061	-0.016254	0.107546	-1.800646	4.837513	-0.020809
18513	0	-1.124532	-1.697393	10.614406	-0.011292	-0.016968	0.106140	-1.805293	4.787790	-0.015609
18514	0	-1.157371	-1.625048	10.523772	-0.011627	-0.016248	0.105232	-1.806117	4.729803	-0.004338
18515	0	-1.166231	-1.538178	10.260640	-0.011719	-0.015381	0.102600	-1.804934	4.667051	0.001646
18516	0	-1.173620	-1.556414	10.133742	-0.011791	-0.015566	0.101331	-1.800790	4.605107	0.007501
18517	0	-1.233133	-1.599570	10.059246	-0.012390	-0.015991	0.100586	-1.803492	4.538496	0.007918
18518	0	-1.252138	-1.558096	9.816431	-0.012581	-0.015574	0.098158	-1.809754	4.469467	0.011655
18519	0	-1.233728	-1.410945	9.705114	-0.012390	-0.014099	0.097046	-1.819689	4.407361	0.015018
18520	0	-1.198647	-1.443491	9.657252	-0.012041	-0.014425	0.096567	-1.828742	4.342885	0.018383
18521	0	-1.154817	-1.527185	9.582898	-0.011597	-0.015259	0.095825	-1.842178	4.285207	0.023685
18522	0	-1.115726	-1.590564	9.430895	-0.011196	-0.015896	0.094306	-1.852074	4.238220	0.030200
18523	0	-1.070637	-1.557936	9.350741	-0.010742	-0.015564	0.093506	-1.868955	4.194552	0.034467
18524	0	-1.058180	-1.640022	9.253233	-0.010611	-0.016388	0.092531	-1.882410	4.158987	0.036145
18525	0	-1.047700	-1.667289	9.265190	-0.010498	-0.016663	0.092651	-1.893489	4.133025	0.035305
18526	0	-1.031837	-1.668252	9.179989	-0.010335	-0.016684	0.091798	-1.890654	4.112321	0.027317
18527	0	-1.030709	-1.604352	9.112791	-0.010315	-0.016052	0.091125	-1.878408	4.102218	0.026740
18528	0	-1.024031	-1.529512	9.064211	-0.010239	-0.015303	0.090641	-1.867810	4.103936	0.026932
18529	0	-1.062747	-1.537671	9.143051	-0.010620	-0.015381	0.091431	-1.861606	4.112722	0.023512
18530	0	-1.077462	-1.598280	9.167197	-0.010757	-0.015984	0.091674	-1.859777	4.133644	0.019763
18531	0	-1.107370	-1.568175	9.209962	-0.011047	-0.015686	0.092102	-1.853891	4.165665	0.017774
18532	0	-1.156163	-1.500431	9.288589	-0.011528	-0.015006	0.092890	-1.851379	4.206342	0.019914
18533	0	-1.175776	-1.483069	9.405044	-0.011719	-0.014832	0.094055	-1.849942	4.253040	0.013786
18534	0	-1.184417	-1.477031	9.574796	-0.011799	-0.014770	0.095754	-1.850694	4.306409	0.013484
18535	0	-1.164741	-1.471070	9.679549	-0.011597	-0.014709	0.096802	-1.852016	4.365543	0.008052
18536	0	-1.211739	-1.434756	9.879618	-0.012067	-0.014346	0.098803	-1.853464	4.423306	0.003186
18537	0	-1.170965	-1.587079	10.070173	-0.011658	-0.015869	0.100708	-1.855132	4.481484	-0.005772
18538	0	-1.120337	-1.715342	10.215518	-0.011153	-0.017155	0.102160	-1.853428	4.536832	-0.010171
18539	0	-1.103342	-1.696389	10.222946	-0.010986	-0.016968	0.102234	-1.848761	4.588748	-0.014795
18540	0	-1.130917	-1.646782	10.337982	-0.011265	-0.016472	0.103384	-1.843938	4.637122	-0.025309
18541	0	-1.133049	-1.678019	10.473284	-0.011292	-0.016785	0.104736	-1.838586	4.679053	-0.032785
18542	0	-1.182898	-1.707859	10.631259	-0.011798	-0.017081	0.106316	-1.835105	4.711949	-0.038116
18543	0	-1.205148	-1.629426	10.693082	-0.012024	-0.016296	0.106934	-1.832155	4.740936	-0.043063
18544	0	-1.222053	-1.586650	10.649825	-0.012201	-0.015865	0.106501	-1.832581	4.761184	-0.046934
18545	0	-1.239704	-1.580513	10.723841	-0.012390	-0.015808	0.107239	-1.828384	4.768337	-0.045898
18546	0	-1.264610	-1.677805	10.803170	-0.012649	-0.016779	0.108031	-1.826218	4.765548	-0.051293
18547	0	-1.304771	-1.629647	10.894940	-0.013062	-0.016296	0.108948	-1.824821	4.751009	-0.051670
18548	0	-1.294983	-1.544529	10.815968	-0.012974	-0.015443	0.108157	-1.825682	4.725683	-0.053036
18549	0	-1.235781	-1.515014	10.803405	-0.012390	-0.015137	0.108032	-1.838091	4.691638	-0.050639
18550	0	-1.216737	-1.584723	10.693881	-0.012204	-0.015835	0.106936	-1.849458	4.652528	-0.046409
18551	0	-1.179047	-1.594163	10.553370	-0.011841	-0.015930	0.105530	-1.859709	4.598333	-0.047246
18552	0	-1.126112	-1.547224	10.444248	-0.011314	-0.015465	0.104438	-1.865677	4.540397	-0.046127
18553	0	-1.068673	-1.575732	10.278742	-0.010742	-0.015747	0.102783	-1.874849	4.479180	-0.041629
18554	0	-1.045031	-1.608285	10.194101	-0.010510	-0.016073	0.101936	-1.883341	4.412270	-0.037353
18555	0	-1.012400	-1.636314	10.053094	-0.010193	-0.016357	0.100525	-1.887389	4.334581	-0.030037
18556	0	-0.987095	-1.570388	9.895487	-0.009935	-0.015697	0.098949	-1.892378	4.260760	-0.022531
18557	0	-0.994282	-1.532750	9.766189	-0.010010	-0.015320	0.097656	-1.898929	4.183032	-0.015478
18558	0	-1.018828	-1.497782	9.602432	-0.010244	-0.014969	0.096020	-1.907312	4.116784	-0.008827
18559	0	-1.075301	-1.513355	9.503794	-0.010803	-0.015137	0.095032	-1.901271	4.056851	-0.006834
18560	0	-1.108759	-1.519199	9.315738	-0.011132	-0.015192	0.093152	-1.899126	4.002498	0.001528
18561	0	-1.168061	-1.544327	9.265596	-0.011719	-0.015442	0.092651	-1.898785	3.955848	0.004809
18562	0	-1.172857	-1.556964	9.168764	-0.011765	-0.015567	0.091683	-1.900210	3.910286	0.005542
18563	0	-1.181609	-1.611669	9.045673	-0.011841	-0.016113	0.090454	-1.902500	3.879497	-0.000758
18564	0	-1.152953	-1.557678	8.985000	-0.011548	-0.015572	0.089849	-1.907494	3.856202	0.000297
18565	0	-1.141027	-1.569071	8.990439	-0.011414	-0.015686	0.089905	-1.912085	3.852119	-0.001698
18566	0	-1.116633	-1.661437	9.026900	-0.011163	-0.016611	0.090270	-1.915071	3.856677	-0.005468
18567	0	-1.093854	-1.684501	9.081885	-0.010925	-0.016846	0.090820	-1.913236	3.873279	-0.006592
18568	0	-1.054148	-1.672512	9.075403	-0.010525	-0.016723	0.090756	-1.915464	3.894221	-0.010282
18569	0	-1.046320	-1.654119	9.222104	-0.010437	-0.016541	0.092224	-1.915604	3.926463	-0.014384
18570	0	-1.052938	-1.672302	9.337318	-0.010490	-0.016726	0.093377	-1.912096	3.973784	-0.017840
18571	0	-1.053615	-1.634731	9.423579	-0.010498	-0.016357	0.094238	-1.899440	4.019614	-0.020807
18572	0	-1.062141	-1.546976	9.532820	-0.010575	-0.015483	0.095331	-1.883413	4.074488	-0.026759
18573	0	-1.116120	-1.476030	9.667517	-0.011108	-0.014771	0.096680	-1.871166	4.136482	-0.033239
18574	0	-1.120772	-1.467522	9.813114	-0.011155	-0.014689	0.098135	-1.854367	4.197319	-0.042749
18575	0	-1.177472	-1.506446	9.966552	-0.011719	-0.015076	0.099670	-1.841416	4.261110	-0.049572
18576	0	-1.195044	-1.498146	10.093658	-0.011893	-0.014993	0.100942	-1.828490	4.325432	-0.058267
18577	0	-1.189676	-1.537242	10.228970	-0.011841	-0.015381	0.102295	-1.818928	4.387611	-0.061493
18578	0	-1.170640	-1.639906	10.313295	-0.011649	-0.016402	0.103139	-1.815255	4.450699	-0.067304
18579	0	-1.170668	-1.653128	10.436611	-0.011658	-0.016541	0.104370	-1.804832	4.504052	-0.070845
18580	0	-1.179999	-1.688292	10.582249	-0.011757	-0.016889	0.105826	-1.798258	4.550401	-0.072563
18581	0	-1.224103	-1.678299	10.686893	-0.012207	-0.016785	0.106873	-1.795905	4.586674	-0.080102
18582	0	-1.242601	-1.733295	10.753276	-0.012398	-0.017331	0.107536	-1.797225	4.616665	-0.076106
18583	0	-1.289777	-1.757328	10.906832	-0.012878	-0.017578	0.109070	-1.791382	4.637011	-0.073353
18584	0	-1.292318	-1.755963	10.882264	-0.012918	-0.017569	0.108822	-1.780960	4.643176	-0.071698
18585	0	-1.256673	-1.720323	10.840057	-0.012573	-0.017212	0.108398	-1.770553	4.636679	-0.070045
18586	0	-1.291267	-1.681367	10.785698	-0.012927	-0.016829	0.107853	-1.753394	4.621889	-0.068523
18587	0	-1.303546	-1.610458	10.821977	-0.013062	-0.016113	0.108215	-1.742530	4.594903	-0.070026
18588	0	-1.273149	-1.517272	10.810605	-0.012766	-0.015181	0.108101	-1.732429	4.559155	-0.068613
18589	0	-1.283239	-1.525754	10.675621	-0.012878	-0.015259	0.106750	-1.729041	4.510606	-0.067510
18590	0	-1.212907	-1.562647	10.548432	-0.012177	-0.015623	0.105479	-1.730639	4.458997	-0.063482
18591	0	-1.141284	-1.617515	10.468192	-0.011475	-0.016174	0.104675	-1.729284	4.392553	-0.061382
18592	0	-1.086570	-1.587711	10.304522	-0.010926	-0.015871	0.103040	-1.733803	4.326413	-0.049798
18593	0	-1.080136	-1.617870	10.199574	-0.010864	-0.016174	0.101990	-1.736468	4.256984	-0.046628
18594	0	-1.055385	-1.550992	10.115383	-0.010618	-0.015512	0.101147	-1.731301	4.185300	-0.044346
18595	0	-1.067665	-1.525750	9.986075	-0.010742	-0.015259	0.099854	-1.727474	4.111370	-0.038028
18596	0	-1.036231	-1.476044	9.798323	-0.010430	-0.014769	0.097975	-1.715549	4.033132	-0.030437
18597	0	-1.013226	-1.489485	9.662468	-0.010193	-0.014893	0.096619	-1.715984	3.962498	-0.026188
18598	0	-1.014264	-1.568893	9.486608	-0.010196	-0.015691	0.094860	-1.711637	3.899540	-0.015996
18599	0	-1.045039	-1.532113	9.338892	-0.010498	-0.015320	0.093384	-1.711334	3.842144	-0.004235
18600	0	-1.066488	-1.556319	9.224043	-0.010710	-0.015567	0.092235	-1.704776	3.787566	-0.001110
18601	0	-1.106597	-1.556174	9.174135	-0.011108	-0.015564	0.091736	-1.700162	3.735661	0.007425
18602	0	-1.099522	-1.537274	9.156735	-0.011024	-0.015377	0.091563	-1.693193	3.701151	0.013689
18603	0	-1.084865	-1.568695	9.045582	-0.010864	-0.015686	0.090454	-1.692988	3.682130	0.017378
18604	0	-1.082093	-1.574947	9.070255	-0.010834	-0.015749	0.090701	-1.692310	3.666688	0.021547
18605	0	-1.110692	-1.641837	8.978291	-0.011108	-0.016418	0.089783	-1.690892	3.665586	0.015131
18606	0	-1.062252	-1.665538	8.960033	-0.010617	-0.016663	0.089600	-1.680692	3.672888	0.010082
18607	0	-1.106040	-1.659408	9.020974	-0.011047	-0.016602	0.090210	-1.670372	3.689924	0.005991
18608	0	-1.122172	-1.650936	9.142962	-0.011196	-0.016526	0.091430	-1.648882	3.722139	0.006226
18609	0	-1.157138	-1.627746	9.295542	-0.011536	-0.016296	0.092957	-1.625252	3.766353	0.000599
18610	0	-1.140384	-1.624294	9.319579	-0.011364	-0.016259	0.093198	-1.604972	3.815552	-0.005980
18611	0	-1.102855	-1.518057	9.441923	-0.010986	-0.015198	0.094421	-1.583984	3.866930	-0.013340
18612	0	-1.124433	-1.496852	9.587745	-0.011194	-0.014980	0.095881	-1.569921	3.926893	-0.017689
18613	0	-1.128273	-1.494058	9.704185	-0.011230	-0.014954	0.097046	-1.554645	3.988694	-0.020115
18614	0	-1.090978	-1.503934	9.849707	-0.010849	-0.015050	0.098502	-1.542414	4.059414	-0.031322
18615	0	-1.129124	-1.475981	9.972617	-0.011230	-0.014771	0.099731	-1.530254	4.129296	-0.038217
18616	0	-1.116662	-1.461267	10.154797	-0.011110	-0.014627	0.101552	-1.513601	4.193022	-0.040462
18617	0	-1.116078	-1.549134	10.296239	-0.011108	-0.015503	0.102966	-1.500656	4.251525	-0.042932
18618	0	-1.114559	-1.565313	10.478472	-0.011093	-0.015663	0.104789	-1.489628	4.309108	-0.045480
18619	0	-1.102973	-1.549219	10.552684	-0.010986	-0.015503	0.105530	-1.477720	4.356556	-0.054130
18620	0	-1.154554	-1.540945	10.637447	-0.011501	-0.015421	0.106378	-1.465169	4.404567	-0.056077
18621	0	-1.199082	-1.579814	10.687090	-0.011963	-0.015808	0.106873	-1.453976	4.435039	-0.064375
18622	0	-1.228556	-1.669278	10.790549	-0.012263	-0.016704	0.107906	-1.441908	4.459298	-0.063226
18623	0	-1.233662	-1.634548	10.797214	-0.012329	-0.016357	0.107971	-1.428416	4.468080	-0.064948
18624	0	-1.234001	-1.583173	10.858497	-0.012344	-0.015845	0.108582	-1.413079	4.464454	-0.062125
18625	0	-1.274942	-1.611039	10.846072	-0.012756	-0.016113	0.108459	-1.408933	4.458145	-0.059458
18626	0	-1.308765	-1.573444	10.815996	-0.013109	-0.015742	0.108156	-1.399216	4.436480	-0.059899
18627	0	-1.327348	-1.550050	10.809757	-0.013306	-0.015503	0.108093	-1.395086	4.403677	-0.060207
18628	0	-1.326337	-1.623286	10.682493	-0.013304	-0.016232	0.106820	-1.394845	4.361828	-0.056030
18629	0	-1.276811	-1.617883	10.614539	-0.012817	-0.016174	0.106140	-1.397995	4.310244	-0.043785
18630	0	-1.230419	-1.667098	10.481293	-0.012354	-0.016672	0.104807	-1.394945	4.257544	-0.038132
18631	0	-1.196697	-1.653800	10.370573	-0.012024	-0.016541	0.103699	-1.390232	4.196386	-0.038343
18632	0	-1.173263	-1.592544	10.213181	-0.011790	-0.015925	0.102125	-1.388381	4.133495	-0.028998
18633	0	-1.141587	-1.562214	10.095926	-0.011475	-0.015625	0.100952	-1.383230	4.068646	-0.021274
18634	0	-1.117382	-1.500694	9.950824	-0.011237	-0.015010	0.099501	-1.377900	3.997598	-0.014742
18635	0	-1.104463	-1.526084	9.870069	-0.011108	-0.015259	0.098694	-1.378306	3.925495	-0.006200
18636	0	-1.074071	-1.520546	9.663820	-0.010800	-0.015203	0.096632	-1.379894	3.856672	0.002472
18637	0	-1.074874	-1.495438	9.528193	-0.010803	-0.014954	0.095276	-1.379018	3.793014	0.011531
18638	0	-1.052316	-1.483280	9.474371	-0.010573	-0.014833	0.094738	-1.376489	3.734096	0.014161
18639	0	-1.057759	-1.483523	9.351010	-0.010620	-0.014832	0.093506	-1.379418	3.683728	0.015151
18640	0	-1.049940	-1.465496	9.302954	-0.010536	-0.014656	0.093025	-1.376587	3.640096	0.018330
18641	0	-1.083023	-1.446935	9.271576	-0.010864	-0.014465	0.092712	-1.380079	3.599748	0.024014
18642	0	-1.065152	-1.478471	9.204861	-0.010675	-0.014779	0.092047	-1.385672	3.571629	0.021424
18643	0	-1.048415	-1.532276	9.130970	-0.010498	-0.015320	0.091309	-1.388320	3.555633	0.027959
18644	0	-1.033922	-1.581743	9.021256	-0.010349	-0.015815	0.090212	-1.390653	3.544367	0.028566
18645	0	-1.043760	-1.598993	9.039322	-0.010437	-0.015991	0.090393	-1.388290	3.546399	0.031082
18646	0	-1.093316	-1.628956	9.057634	-0.010927	-0.016294	0.090576	-1.381421	3.555210	0.027307
18647	0	-1.106640	-1.592056	9.185729	-0.011047	-0.015930	0.091858	-1.369189	3.579957	0.025682
18648	0	-1.147656	-1.590756	9.185352	-0.011452	-0.015911	0.091856	-1.364341	3.612129	0.015886
18649	0	-1.150874	-1.543972	9.344099	-0.011475	-0.015442	0.093445	-1.361659	3.654922	0.011941
18650	0	-1.157695	-1.592011	9.373833	-0.011543	-0.015926	0.093741	-1.353961	3.697098	0.005813
18651	0	-1.158124	-1.604226	9.478373	-0.011536	-0.016052	0.094788	-1.342066	3.753097	-0.001672
18652	0	-1.161577	-1.614307	9.666726	-0.011568	-0.016154	0.096671	-1.329085	3.810466	-0.005035
18653	0	-1.134264	-1.586016	9.850632	-0.011292	-0.015869	0.098511	-1.318844	3.870898	-0.013296
18654	0	-1.138805	-1.529252	9.904583	-0.011333	-0.015303	0.099051	-1.307423	3.934950	-0.022836
18655	0	-1.146448	-1.530617	10.131468	-0.011414	-0.015320	0.101318	-1.292233	3.993504	-0.031999
18656	0	-1.138057	-1.516038	10.216157	-0.011333	-0.015171	0.102165	-1.280473	4.047381	-0.040754
18657	0	-1.139879	-1.457782	10.381708	-0.011353	-0.014587	0.103821	-1.270086	4.099561	-0.045497
18658	0	-1.149256	-1.425595	10.515195	-0.011447	-0.014263	0.105156	-1.262366	4.150432	-0.047655
18659	0	-1.151608	-1.482568	10.558713	-0.011475	-0.014832	0.105591	-1.256057	4.196626	-0.053478
18660	0	-1.146535	-1.560830	10.649638	-0.011436	-0.015614	0.106499	-1.250268	4.229050	-0.054337
18661	0	-1.124965	-1.525438	10.705428	-0.011230	-0.015259	0.107056	-1.245219	4.251029	-0.057336
18662	0	-1.170533	-1.500301	10.735652	-0.011697	-0.015006	0.107357	-1.241443	4.261683	-0.060875
18663	0	-1.165841	-1.549710	10.864334	-0.011658	-0.015503	0.108643	-1.234696	4.264104	-0.057613
18664	0	-1.213587	-1.568043	10.821679	-0.012148	-0.015675	0.108216	-1.240002	4.253177	-0.059235
18665	0	-1.243398	-1.544511	10.797271	-0.012451	-0.015442	0.107971	-1.242456	4.236810	-0.060584
18666	0	-1.227452	-1.533521	10.724271	-0.012295	-0.015326	0.107242	-1.250737	4.217115	-0.059477
18667	0	-1.223790	-1.618108	10.644776	-0.012268	-0.016174	0.106445	-1.256911	4.186713	-0.054684
18668	0	-1.247006	-1.680643	10.596570	-0.012513	-0.016799	0.105962	-1.263599	4.142400	-0.053907
18669	0	-1.259151	-1.611900	10.394718	-0.012634	-0.016113	0.103943	-1.268426	4.097592	-0.057632
18670	0	-1.212993	-1.576941	10.310063	-0.012183	-0.015759	0.103096	-1.279023	4.040851	-0.051626
18671	0	-1.239776	-1.636323	10.284977	-0.012451	-0.016357	0.102844	-1.283922	3.983869	-0.051674
18672	0	-1.229219	-1.582104	10.139638	-0.012346	-0.015821	0.101390	-1.283048	3.925280	-0.044732
18673	0	-1.190700	-1.587225	9.943249	-0.011963	-0.015869	0.099426	-1.285066	3.863508	-0.036175
18674	0	-1.167523	-1.588251	9.816156	-0.011731	-0.015876	0.098156	-1.291451	3.800834	-0.026415
18675	0	-1.136468	-1.612396	9.717193	-0.011414	-0.016113	0.097168	-1.302655	3.745783	-0.020679
18676	0	-1.133321	-1.644390	9.614273	-0.011378	-0.016440	0.096138	-1.305498	3.694698	-0.016864
18677	0	-1.124745	-1.556879	9.595166	-0.011292	-0.015564	0.095947	-1.309970	3.644682	-0.015714
18678	0	-1.085959	-1.508782	9.443336	-0.010900	-0.015086	0.094429	-1.310914	3.598704	-0.010446
18679	0	-1.089133	-1.471317	9.466887	-0.010925	-0.014709	0.094666	-1.314366	3.560064	-0.006878
18680	0	-1.052740	-1.484326	9.345283	-0.010553	-0.014839	0.093451	-1.318501	3.530627	-0.006620
18681	0	-1.041690	-1.483781	9.295780	-0.010437	-0.014832	0.092957	-1.325408	3.508189	-0.011140
18682	0	-1.013846	-1.497154	9.216594	-0.010154	-0.014967	0.092165	-1.330416	3.491459	-0.008473
18683	0	-1.024442	-1.537954	9.179816	-0.010254	-0.015381	0.091797	-1.328190	3.481872	-0.008827
18684	0	-0.986851	-1.586906	9.265297	-0.009869	-0.015867	0.092653	-1.330012	3.483912	-0.013631
18685	0	-0.989550	-1.581021	9.191774	-0.009888	-0.015808	0.091919	-1.332386	3.495680	-0.014232
18686	0	-1.058641	-1.550869	9.252500	-0.010575	-0.015508	0.092526	-1.333516	3.511419	-0.014574
18687	0	-1.094565	-1.556619	9.374726	-0.010925	-0.015564	0.093750	-1.336210	3.538231	-0.020938
18688	0	-1.135422	-1.550798	9.459612	-0.011333	-0.015508	0.094599	-1.336631	3.566438	-0.023726
18689	0	-1.163198	-1.587281	9.582031	-0.011597	-0.015869	0.095825	-1.341369	3.610395	-0.026882
18690	0	-1.145540	-1.563085	9.581114	-0.011423	-0.015633	0.095815	-1.339459	3.650878	-0.033361
18691	0	-1.127168	-1.562450	9.667498	-0.011230	-0.015625	0.096680	-1.339288	3.701478	-0.040327
18692	0	-1.172513	-1.635175	9.837367	-0.011681	-0.016356	0.098378	-1.334329	3.755065	-0.045508
18693	0	-1.145997	-1.610385	9.923935	-0.011414	-0.016113	0.099243	-1.324030	3.810357	-0.050518
18694	0	-1.142601	-1.603324	10.063494	-0.011386	-0.016034	0.100639	-1.323456	3.857876	-0.056171
18695	0	-1.145512	-1.568425	10.235159	-0.011414	-0.015686	0.102356	-1.321995	3.906249	-0.055843
18696	0	-1.141724	-1.574153	10.313567	-0.011375	-0.015744	0.103140	-1.319506	3.954582	-0.062068
18697	0	-1.169689	-1.623394	10.369454	-0.011658	-0.016235	0.103699	-1.318399	3.999802	-0.065747
18698	0	-1.170764	-1.562094	10.460244	-0.011676	-0.015623	0.104606	-1.316402	4.036681	-0.068645
18699	0	-1.174062	-1.574066	10.497899	-0.011719	-0.015747	0.104980	-1.309645	4.062701	-0.073987
18700	0	-1.147608	-1.573119	10.637907	-0.011458	-0.015735	0.106380	-1.305966	4.083983	-0.078625
18701	0	-1.142519	-1.568671	10.607775	-0.011414	-0.015686	0.106079	-1.306707	4.098835	-0.079957
18702	0	-1.132082	-1.526275	10.662468	-0.011315	-0.015261	0.106626	-1.308841	4.107143	-0.074642
18703	0	-1.171247	-1.532411	10.644539	-0.011719	-0.015320	0.106445	-1.313130	4.102901	-0.075696
18704	0	-1.187496	-1.581993	10.608024	-0.011889	-0.015817	0.106079	-1.316194	4.089872	-0.074279
18705	0	-1.182198	-1.612270	10.479804	-0.011841	-0.016113	0.104797	-1.326009	4.071972	-0.067386
18706	0	-1.153480	-1.619907	10.547168	-0.011559	-0.016194	0.105470	-1.330566	4.047936	-0.064377
18707	0	-1.174724	-1.587575	10.467795	-0.011780	-0.015869	0.104675	-1.337086	4.015195	-0.061660
18708	0	-1.192234	-1.576190	10.382968	-0.011960	-0.015760	0.103826	-1.338040	3.976540	-0.054161
18709	0	-1.198457	-1.587673	10.254250	-0.012024	-0.015869	0.102539	-1.345627	3.935600	-0.052804
18710	0	-1.190381	-1.577279	10.132846	-0.011947	-0.015762	0.101325	-1.356527	3.890224	-0.051484
18711	0	-1.160632	-1.587841	9.985803	-0.011658	-0.015869	0.099854	-1.366010	3.834543	-0.050831
18712	0	-1.187817	-1.644223	9.889002	-0.011922	-0.016438	0.098886	-1.370481	3.787142	-0.050172
18713	0	-1.161221	-1.642370	9.851525	-0.011658	-0.016418	0.098511	-1.375673	3.737466	-0.047739
18714	0	-1.164605	-1.625360	9.711952	-0.011690	-0.016246	0.097116	-1.383894	3.688755	-0.044442
18715	0	-1.161730	-1.618058	9.607318	-0.011658	-0.016174	0.096069	-1.390545	3.643827	-0.042709
18716	0	-1.160053	-1.588559	9.540971	-0.011639	-0.015882	0.095406	-1.393479	3.601336	-0.040244
18717	0	-1.119887	-1.593408	9.491275	-0.011230	-0.015930	0.094910	-1.397484	3.566447	-0.042166
18718	0	-1.113871	-1.594070	9.436915	-0.011168	-0.015939	0.094366	-1.399348	3.534611	-0.042159
18719	0	-1.121071	-1.599403	9.332465	-0.011230	-0.015991	0.093323	-1.402302	3.513546	-0.045649
18720	0	-1.105179	-1.599947	9.363243	-0.011069	-0.015997	0.093631	-1.405137	3.495190	-0.044985
18721	0	-1.104064	-1.599171	9.332346	-0.011047	-0.015991	0.093323	-1.405775	3.489813	-0.040726
18722	0	-1.102882	-1.556545	9.308025	-0.011034	-0.015566	0.093080	-1.405310	3.486318	-0.040290
18723	0	-1.068716	-1.544517	9.307738	-0.010681	-0.015442	0.093079	-1.409501	3.496533	-0.039672
18724	0	-1.094187	-1.587422	9.319760	-0.010938	-0.015876	0.093198	-1.407724	3.504518	-0.039785
18725	0	-1.112378	-1.513587	9.435868	-0.011108	-0.015137	0.094360	-1.407106	3.525900	-0.044365
18726	0	-1.079547	-1.513321	9.484275	-0.010774	-0.015136	0.094845	-1.404549	3.554895	-0.046273
18727	0	-1.082831	-1.543837	9.563982	-0.010803	-0.015442	0.095642	-1.400837	3.587603	-0.051004
18728	0	-1.063645	-1.549096	9.642867	-0.010610	-0.015496	0.096431	-1.395180	3.622083	-0.052251
18729	0	-1.114089	-1.562521	9.740837	-0.011108	-0.015625	0.097412	-1.396049	3.662903	-0.061697
18730	0	-1.120738	-1.604783	9.862229	-0.011174	-0.016053	0.098625	-1.390495	3.704042	-0.069507
18731	0	-1.150796	-1.629521	9.887327	-0.011475	-0.016296	0.098877	-1.389860	3.745290	-0.076366
18732	0	-1.157696	-1.640896	10.014831	-0.011542	-0.016417	0.100151	-1.381948	3.787532	-0.079906
18733	0	-1.151114	-1.598408	10.137638	-0.011475	-0.015991	0.101379	-1.374647	3.831447	-0.088866
18734	0	-1.182844	-1.596864	10.185824	-0.011792	-0.015978	0.101861	-1.365097	3.874863	-0.093405
18735	0	-1.180654	-1.604676	10.278099	-0.011780	-0.016052	0.102783	-1.359637	3.907470	-0.096063
18736	0	-1.173325	-1.628485	10.430210	-0.011712	-0.016286	0.104304	-1.359116	3.933564	-0.096105
18737	0	-1.186003	-1.616685	10.418599	-0.011841	-0.016174	0.104187	-1.351514	3.957566	-0.095054
18738	0	-1.195693	-1.628007	10.412160	-0.011941	-0.016282	0.104123	-1.349751	3.978108	-0.100834
18739	0	-1.172547	-1.598487	10.449240	-0.011719	-0.015991	0.104492	-1.343292	3.988508	-0.096078
18740	0	-1.186019	-1.603376	10.510279	-0.011854	-0.016040	0.105103	-1.337033	3.998148	-0.095943
18741	0	-1.184000	-1.561947	10.528656	-0.011841	-0.015625	0.105286	-1.331262	4.000424	-0.094516
18742	0	-1.183484	-1.530769	10.486016	-0.011840	-0.015309	0.104859	-1.329721	3.998164	-0.092863
18743	0	-1.152252	-1.537478	10.553211	-0.011536	-0.015381	0.105530	-1.323188	3.987240	-0.090022
18744	0	-1.149148	-1.591810	10.486433	-0.011510	-0.015919	0.104862	-1.322489	3.970508	-0.085338
18745	0	-1.113961	-1.599474	10.351829	-0.011169	-0.015991	0.103516	-1.326107	3.941075	-0.087079
18746	0	-1.137970	-1.612266	10.242547	-0.011415	-0.016121	0.102422	-1.327694	3.904708	-0.089552
18747	0	-1.126261	-1.617475	10.248114	-0.011292	-0.016174	0.102478	-1.328008	3.875950	-0.085375
18748	0	-1.169201	-1.599267	10.144960	-0.011723	-0.015992	0.101446	-1.328319	3.845051	-0.085400
18749	0	-1.192322	-1.568515	10.004150	-0.011963	-0.015686	0.100037	-1.326836	3.803381	-0.085336
18750	0	-1.184662	-1.574786	9.950111	-0.011885	-0.015746	0.099497	-1.328503	3.763290	-0.080557
18751	0	-1.162111	-1.587207	9.875873	-0.011658	-0.015869	0.098755	-1.331482	3.724628	-0.078811
18752	0	-1.172857	-1.623994	9.754695	-0.011768	-0.016242	0.097542	-1.328689	3.681747	-0.076193
18753	0	-1.156714	-1.666330	9.656104	-0.011597	-0.016663	0.096558	-1.329539	3.650301	-0.066042
18754	0	-1.132773	-1.666386	9.595637	-0.011355	-0.016665	0.095953	-1.328658	3.621021	-0.065268
18755	0	-1.156869	-1.653662	9.515790	-0.011597	-0.016541	0.095154	-1.323921	3.591070	-0.058855
18756	0	-1.152054	-1.647030	9.546928	-0.011540	-0.016472	0.095467	-1.322022	3.570983	-0.060272
18757	0	-1.176327	-1.574334	9.533957	-0.011780	-0.015747	0.095337	-1.317784	3.554744	-0.057214
18758	0	-1.155306	-1.579619	9.503874	-0.011564	-0.015801	0.095037	-1.311832	3.544806	-0.054342
18759	0	-1.140605	-1.574308	9.503330	-0.011414	-0.015747	0.095032	-1.307409	3.539296	-0.055889
18760	0	-1.121633	-1.585500	9.448636	-0.011216	-0.015862	0.094485	-1.300069	3.542958	-0.056406
18761	0	-1.099403	-1.610820	9.429929	-0.010986	-0.016113	0.094299	-1.294573	3.555716	-0.058195
18762	0	-1.088731	-1.542845	9.466442	-0.010880	-0.015432	0.094665	-1.290535	3.567415	-0.059626
18763	0	-1.075919	-1.574014	9.503096	-0.010742	-0.015747	0.095032	-1.283111	3.591158	-0.059638
18764	0	-1.091299	-1.553778	9.612891	-0.010899	-0.015551	0.096128	-1.268747	3.611629	-0.056002
18765	0	-1.076560	-1.537068	9.643456	-0.010742	-0.015381	0.096436	-1.257749	3.642636	-0.053657
18766	0	-1.087267	-1.523270	9.746881	-0.010851	-0.015239	0.097470	-1.251503	3.671536	-0.062811
18767	0	-1.076769	-1.543763	9.765412	-0.010742	-0.015442	0.097656	-1.247456	3.704743	-0.070127
18768	0	-1.113032	-1.591115	9.819909	-0.011099	-0.015923	0.098201	-1.235326	3.744606	-0.075498
18769	0	-1.126032	-1.586152	9.924100	-0.011230	-0.015869	0.099243	-1.227708	3.782254	-0.077292
18770	0	-1.144167	-1.596450	10.009151	-0.011414	-0.015976	0.100093	-1.215804	3.817616	-0.077077
18771	0	-1.198711	-1.597907	10.070706	-0.011963	-0.015991	0.100708	-1.203092	3.848487	-0.075875
18772	0	-1.167129	-1.576933	10.180418	-0.011646	-0.015784	0.101805	-1.187295	3.880009	-0.081884
18773	0	-1.198458	-1.555380	10.223289	-0.011963	-0.015564	0.102234	-1.176999	3.907697	-0.082853
18774	0	-1.190186	-1.583923	10.271885	-0.011885	-0.015849	0.102719	-1.166934	3.930303	-0.086067
18775	0	-1.221687	-1.604297	10.308866	-0.012207	-0.016052	0.103088	-1.157515	3.944789	-0.085548
18776	0	-1.217131	-1.614776	10.308908	-0.012166	-0.016156	0.103088	-1.148976	3.954270	-0.084683
18777	0	-1.208847	-1.623190	10.308851	-0.012085	-0.016235	0.103088	-1.145885	3.961852	-0.087965
18778	0	-1.190935	-1.603859	10.394396	-0.011909	-0.016046	0.103943	-1.138912	3.965414	-0.087496
18779	0	-1.171698	-1.592212	10.443258	-0.011719	-0.015930	0.104431	-1.130788	3.967206	-0.085334
18780	0	-1.152533	-1.566186	10.425212	-0.011533	-0.015671	0.104250	-1.121705	3.962791	-0.073772
18781	0	-1.108994	-1.537117	10.449558	-0.011108	-0.015381	0.104492	-1.111548	3.946474	-0.067724
18782	0	-1.105373	-1.493011	10.407326	-0.011072	-0.014935	0.104071	-1.107148	3.930116	-0.061972
18783	0	-1.095999	-1.507577	10.296910	-0.010986	-0.015076	0.102966	-1.107536	3.904829	-0.059901
18784	0	-1.108460	-1.537634	10.279229	-0.011117	-0.015382	0.102788	-1.101622	3.872827	-0.058313
18785	0	-1.089116	-1.489088	10.211571	-0.010925	-0.014893	0.102112	-1.099876	3.838634	-0.054970
18786	0	-1.094802	-1.494732	10.151302	-0.010980	-0.014951	0.101509	-1.096220	3.807009	-0.052065
18787	0	-1.131774	-1.489347	10.004043	-0.011353	-0.014893	0.100037	-1.097383	3.771284	-0.048397
18788	0	-1.136827	-1.502028	9.913249	-0.011406	-0.015017	0.099129	-1.101680	3.731963	-0.047126
18789	0	-1.156055	-1.544470	9.827042	-0.011597	-0.015442	0.098267	-1.105054	3.694043	-0.042975
18790	0	-1.137087	-1.502153	9.784960	-0.011403	-0.015020	0.097846	-1.106712	3.660446	-0.033484
18791	0	-1.144521	-1.599421	9.668268	-0.011475	-0.015991	0.096680	-1.110333	3.629898	-0.034912
18792	0	-1.144915	-1.642367	9.656695	-0.011477	-0.016425	0.096563	-1.108900	3.600468	-0.027907
18793	0	-1.175724	-1.672254	9.570609	-0.011780	-0.016724	0.095703	-1.108036	3.577582	-0.024876
18794	0	-1.165364	-1.641253	9.485755	-0.011674	-0.016417	0.094854	-1.103657	3.557220	-0.020825
18795	0	-1.146089	-1.641100	9.491262	-0.011475	-0.016418	0.094910	-1.095373	3.544643	-0.015572
18796	0	-1.180274	-1.627725	9.479557	-0.011814	-0.016282	0.094793	-1.090373	3.534831	-0.013138
18797	0	-1.147282	-1.616739	9.485003	-0.011475	-0.016174	0.094849	-1.082791	3.536690	-0.015248
18798	0	-1.128874	-1.560336	9.472982	-0.011289	-0.015612	0.094728	-1.073807	3.540685	-0.011320
18799	0	-1.129748	-1.525094	9.503229	-0.011292	-0.015259	0.095032	-1.065552	3.551688	-0.004410
18800	0	-1.118652	-1.547734	9.497279	-0.011182	-0.015488	0.094972	-1.054311	3.561147	0.004228
18801	0	-1.105964	-1.494339	9.558123	-0.011047	-0.014954	0.095581	-1.043312	3.579654	0.005737
18802	0	-1.115498	-1.492656	9.618997	-0.011133	-0.014934	0.096191	-1.036154	3.609385	-0.000245
18803	0	-1.106861	-1.433793	9.686116	-0.011047	-0.014343	0.096863	-1.031080	3.638295	-0.005702
18804	0	-1.099581	-1.493803	9.801633	-0.010968	-0.014943	0.098019	-1.026496	3.674263	-0.011422
18805	0	-1.095105	-1.501532	9.850778	-0.010925	-0.015015	0.098511	-1.028631	3.707954	-0.015071
18806	0	-1.094243	-1.501415	9.886770	-0.010916	-0.015017	0.098870	-1.027271	3.742564	-0.015098
18807	0	-1.107051	-1.555901	10.003483	-0.011047	-0.015564	0.100037	-1.022987	3.772803	-0.015057
18808	0	-1.118084	-1.592028	10.106762	-0.011155	-0.015921	0.101070	-1.024018	3.805645	-0.016337
18809	0	-1.119134	-1.611036	10.143848	-0.011169	-0.016113	0.101440	-1.022017	3.834214	-0.022520
18810	0	-1.172222	-1.567517	10.167822	-0.011702	-0.015680	0.101680	-1.017524	3.861293	-0.028099
18811	0	-1.185537	-1.543360	10.211138	-0.011841	-0.015442	0.102112	-1.009407	3.881533	-0.033416
18812	0	-1.207035	-1.591364	10.253618	-0.012053	-0.015914	0.102538	-1.010318	3.904264	-0.036977
18813	0	-1.240054	-1.623491	10.327031	-0.012390	-0.016235	0.103271	-1.011031	3.919776	-0.037033
18814	0	-1.259805	-1.599132	10.332917	-0.012594	-0.015991	0.103330	-1.012252	3.928088	-0.038892
18815	0	-1.233255	-1.611116	10.375968	-0.012329	-0.016113	0.103760	-1.011047	3.935964	-0.040240
18816	0	-1.233787	-1.610685	10.406426	-0.012337	-0.016109	0.104064	-1.009263	3.941331	-0.039077
18817	0	-1.207931	-1.562057	10.394419	-0.012085	-0.015625	0.103943	-1.005462	3.939275	-0.034777
18818	0	-1.212304	-1.549422	10.419028	-0.012135	-0.015494	0.104189	-1.006289	3.930878	-0.026012
18819	0	-1.188363	-1.538194	10.357859	-0.011902	-0.015381	0.103577	-1.008371	3.915055	-0.018306
18820	0	-1.147614	-1.562934	10.376498	-0.011499	-0.015628	0.103763	-1.010756	3.893760	-0.011925
18821	0	-1.114290	-1.580936	10.315209	-0.011169	-0.015808	0.103149	-1.012769	3.868776	-0.015276
18822	0	-1.071080	-1.544148	10.230438	-0.010751	-0.015445	0.102300	-1.009618	3.828584	-0.007212
18823	0	-1.083302	-1.556175	10.162721	-0.010864	-0.015564	0.101624	-1.007679	3.797900	-0.010425
18824	0	-1.077017	-1.489315	10.090057	-0.010802	-0.014889	0.100898	-1.013217	3.765968	-0.010964
18825	0	-1.088945	-1.519886	10.107792	-0.010925	-0.015198	0.101074	-1.014975	3.729908	-0.007752
18826	0	-1.118521	-1.471772	9.931422	-0.011222	-0.014712	0.099311	-1.021698	3.692174	-0.004771
18827	0	-1.131290	-1.459688	9.875803	-0.011353	-0.014587	0.098755	-1.033060	3.650819	-0.002987
18828	0	-1.129831	-1.503639	9.815412	-0.011335	-0.015034	0.098150	-1.036662	3.612165	-0.002245
18829	0	-1.132042	-1.501847	9.741526	-0.011353	-0.015015	0.097412	-1.041631	3.578990	-0.002744
18830	0	-1.138477	-1.575930	9.668787	-0.011411	-0.015756	0.096685	-1.046670	3.552746	0.002141
18831	0	-1.078052	-1.593292	9.509489	-0.010803	-0.015930	0.095093	-1.050699	3.529923	0.003587
18832	0	-1.116618	-1.624655	9.540311	-0.011186	-0.016241	0.095402	-1.058188	3.510942	0.007278
18833	0	-1.103061	-1.629619	9.454545	-0.011047	-0.016296	0.094543	-1.058835	3.495131	0.012278
18834	0	-1.118919	-1.611348	9.473128	-0.011197	-0.016113	0.094730	-1.060208	3.489882	0.019136
18835	0	-1.141315	-1.574676	9.478770	-0.011414	-0.015747	0.094788	-1.061107	3.493600	0.020688
18836	0	-1.153267	-1.580811	9.460486	-0.011536	-0.015808	0.094604	-1.062297	3.494322	0.022987
18837	0	-1.135146	-1.568558	9.442159	-0.011353	-0.015686	0.094421	-1.062985	3.497335	0.022530
18838	0	-1.123768	-1.598843	9.393249	-0.011229	-0.015991	0.093933	-1.060921	3.512735	0.014182
18839	0	-1.118285	-1.537513	9.527523	-0.011169	-0.015381	0.095276	-1.055495	3.533066	0.007155
18840	0	-1.097406	-1.499955	9.594352	-0.010953	-0.015003	0.095945	-1.052857	3.562318	0.008059
18841	0	-1.106460	-1.513191	9.686158	-0.011047	-0.015137	0.096863	-1.048822	3.586818	0.012041
18842	0	-1.110744	-1.506850	9.716191	-0.011083	-0.015066	0.097165	-1.053310	3.620106	0.008248
18843	0	-1.113784	-1.562700	9.869021	-0.011108	-0.015625	0.098694	-1.057424	3.658283	0.005146
18844	0	-1.137935	-1.581374	9.886589	-0.011351	-0.015813	0.098869	-1.060199	3.695587	-0.001541
18845	0	-1.131627	-1.586788	9.942366	-0.011292	-0.015869	0.099426	-1.060389	3.728267	-0.011077
18846	0	-1.130801	-1.568100	10.045560	-0.011281	-0.015684	0.100458	-1.058607	3.763108	-0.013321
18847	0	-1.150541	-1.586503	10.119344	-0.011475	-0.015869	0.101196	-1.055724	3.802040	-0.021988
18848	0	-1.180301	-1.560868	10.204297	-0.011782	-0.015617	0.102044	-1.047693	3.830121	-0.023219
18849	0	-1.168154	-1.531816	10.314697	-0.011658	-0.015320	0.103149	-1.047556	3.860725	-0.026960
18850	0	-1.202588	-1.580465	10.332511	-0.012011	-0.015805	0.103327	-1.048551	3.881915	-0.022863
18851	0	-1.191711	-1.568830	10.430700	-0.011902	-0.015686	0.104309	-1.052550	3.902947	-0.029566
18852	0	-1.182559	-1.581565	10.338661	-0.011810	-0.015813	0.103389	-1.057216	3.924140	-0.030480
18853	0	-1.196623	-1.593053	10.430864	-0.011963	-0.015930	0.104309	-1.059017	3.932201	-0.028655
18854	0	-1.190387	-1.581792	10.418429	-0.011909	-0.015809	0.104185	-1.070047	3.931556	-0.026283
18855	0	-1.183090	-1.599963	10.510238	-0.011841	-0.015991	0.105103	-1.080416	3.925287	-0.027266
18856	0	-1.155886	-1.589079	10.540804	-0.011577	-0.015886	0.105407	-1.086332	3.910599	-0.028651
18857	0	-1.175832	-1.605692	10.486009	-0.011780	-0.016052	0.104858	-1.092432	3.891833	-0.026545
18858	0	-1.159194	-1.607238	10.461803	-0.011615	-0.016062	0.104617	-1.105012	3.871511	-0.024513
18859	0	-1.150573	-1.587670	10.309056	-0.011536	-0.015869	0.103088	-1.114305	3.843052	-0.022812
18860	0	-1.168808	-1.583243	10.260623	-0.011721	-0.015823	0.102604	-1.125227	3.811515	-0.022336
18861	0	-1.162356	-1.556569	10.132202	-0.011658	-0.015564	0.101318	-1.127997	3.777746	-0.020113
18862	0	-1.142970	-1.520718	10.138955	-0.011468	-0.015202	0.101386	-1.135056	3.739449	-0.017360
18863	0	-1.137573	-1.501215	10.052957	-0.011414	-0.015015	0.100525	-1.132885	3.701227	-0.022121
18864	0	-1.123687	-1.562748	9.974345	-0.011277	-0.015620	0.099740	-1.141823	3.659904	-0.022266
18865	0	-1.119701	-1.562992	9.930721	-0.011230	-0.015625	0.099304	-1.148445	3.626115	-0.013959
18866	0	-1.106413	-1.607135	9.784814	-0.011104	-0.016063	0.097845	-1.159253	3.584855	-0.011035
18867	0	-1.083311	-1.599572	9.656037	-0.010864	-0.015991	0.096558	-1.165421	3.552839	-0.008099
18868	0	-1.101729	-1.582304	9.601553	-0.011046	-0.015818	0.096013	-1.172827	3.522939	-0.004205
18869	0	-1.126255	-1.611633	9.576706	-0.011292	-0.016113	0.095764	-1.177429	3.493186	-0.000625
18870	0	-1.102829	-1.575552	9.540507	-0.011051	-0.015754	0.095403	-1.180764	3.470418	0.006459
18871	0	-1.109187	-1.599215	9.503351	-0.011108	-0.015991	0.095032	-1.183032	3.455268	0.004684
18872	0	-1.112541	-1.581112	9.491386	-0.011137	-0.015811	0.094913	-1.184543	3.445923	0.005607
18873	0	-1.122614	-1.556610	9.405534	-0.011230	-0.015564	0.094055	-1.188443	3.445318	0.002597
18874	0	-1.116147	-1.563059	9.454325	-0.011161	-0.015630	0.094543	-1.190930	3.450627	0.001030
18875	0	-1.098864	-1.574908	9.460389	-0.010986	-0.015747	0.094604	-1.194840	3.458024	-0.001803
18876	0	-1.105676	-1.563100	9.429666	-0.011052	-0.015630	0.094297	-1.197922	3.468178	-0.002830
18877	0	-1.105801	-1.574811	9.490825	-0.011047	-0.015747	0.094910	-1.200876	3.485497	-0.005675
18878	0	-1.108098	-1.605269	9.514904	-0.011069	-0.016055	0.095150	-1.199806	3.503938	-0.003593
18879	0	-1.106711	-1.599104	9.600606	-0.011047	-0.015991	0.096008	-1.201502	3.531845	-0.004041
18880	0	-1.110745	-1.611213	9.667281	-0.011087	-0.016113	0.096675	-1.201992	3.559984	-0.007911
18881	0	-1.120370	-1.623078	9.808035	-0.011169	-0.016235	0.098083	-1.198768	3.604211	-0.011543
18882	0	-1.126513	-1.609715	9.862440	-0.011239	-0.016105	0.098626	-1.192037	3.638800	-0.016567
18883	0	-1.156389	-1.598521	9.954603	-0.011536	-0.015991	0.099548	-1.187225	3.675580	-0.020851
18884	0	-1.156097	-1.615533	10.033489	-0.011532	-0.016163	0.100337	-1.180702	3.713146	-0.025390
18885	0	-1.181194	-1.591944	10.113319	-0.011780	-0.015930	0.101135	-1.170718	3.753833	-0.031788
18886	0	-1.174919	-1.566227	10.149405	-0.011723	-0.015665	0.101497	-1.169599	3.788245	-0.034885
18887	0	-1.180893	-1.537842	10.198675	-0.011780	-0.015381	0.101990	-1.169000	3.825307	-0.036285
18888	0	-1.173870	-1.586655	10.252955	-0.011717	-0.015864	0.102532	-1.173304	3.854186	-0.043239
18889	0	-1.142864	-1.599279	10.326957	-0.011414	-0.015991	0.103271	-1.176877	3.875414	-0.047971
18890	0	-1.182224	-1.593545	10.405859	-0.011810	-0.015934	0.104060	-1.180216	3.893127	-0.054759
18891	0	-1.172801	-1.605424	10.436877	-0.011719	-0.016052	0.104370	-1.184144	3.907863	-0.055007
18892	0	-1.198532	-1.648701	10.454954	-0.011982	-0.016484	0.104550	-1.188733	3.916237	-0.060834
18893	0	-1.158729	-1.641557	10.498196	-0.011597	-0.016418	0.104980	-1.187076	3.910768	-0.058370
18894	0	-1.169148	-1.653442	10.382491	-0.011701	-0.016536	0.103824	-1.187022	3.905509	-0.061096
18895	0	-1.158256	-1.660347	10.449345	-0.011597	-0.016602	0.104492	-1.190537	3.894852	-0.060011
18896	0	-1.173500	-1.641558	10.413102	-0.011752	-0.016423	0.104128	-1.183590	3.880832	-0.054815
18897	0	-1.218132	-1.605266	10.345756	-0.012207	-0.016052	0.103455	-1.185220	3.857368	-0.054619
18898	0	-1.194659	-1.605261	10.303627	-0.011973	-0.016053	0.103033	-1.185763	3.832589	-0.052418
18899	0	-1.205458	-1.568629	10.223744	-0.012085	-0.015686	0.102234	-1.187086	3.803630	-0.054307
18900	0	-1.193415	-1.556765	10.163328	-0.011964	-0.015565	0.101630	-1.191401	3.775202	-0.051686
18901	0	-1.174710	-1.531898	10.101712	-0.011780	-0.015320	0.101013	-1.191517	3.743243	-0.050132
18902	0	-1.173881	-1.587372	10.029187	-0.011776	-0.015868	0.100288	-1.198868	3.705970	-0.043854
18903	0	-1.143788	-1.623509	9.949158	-0.011475	-0.016235	0.099487	-1.199723	3.668795	-0.032988
18904	0	-1.130585	-1.580922	9.894948	-0.011341	-0.015808	0.098946	-1.202201	3.633097	-0.022947
18905	0	-1.131859	-1.611220	9.790450	-0.011353	-0.016113	0.097900	-1.202084	3.598516	-0.014946
18906	0	-1.113274	-1.586713	9.705710	-0.011164	-0.015867	0.097054	-1.202950	3.567218	-0.018938
18907	0	-1.065147	-1.580477	9.595112	-0.010681	-0.015808	0.095947	-1.200289	3.536812	-0.011607
18908	0	-1.084167	-1.573897	9.601909	-0.010866	-0.015741	0.096016	-1.198735	3.512664	-0.013790
18909	0	-1.090627	-1.550075	9.552255	-0.010925	-0.015503	0.095520	-1.197428	3.494900	-0.015710
18910	0	-1.111639	-1.555536	9.503915	-0.011132	-0.015560	0.095037	-1.193142	3.480749	-0.013700
18911	0	-1.116064	-1.537660	9.454519	-0.011169	-0.015381	0.094543	-1.189421	3.475053	-0.017928
18912	0	-1.127061	-1.536838	9.436445	-0.011274	-0.015373	0.094363	-1.185154	3.475379	-0.020585
18913	0	-1.123237	-1.549958	9.466585	-0.011230	-0.015503	0.094666	-1.182764	3.482506	-0.023639
18914	0	-1.105397	-1.561649	9.478773	-0.011051	-0.015619	0.094788	-1.181157	3.490657	-0.024034
18915	0	-1.105968	-1.568153	9.570244	-0.011047	-0.015686	0.095703	-1.177722	3.510049	-0.023168
18916	0	-1.102240	-1.573298	9.484633	-0.011011	-0.015738	0.094847	-1.173042	3.528326	-0.024236
18917	0	-1.082353	-1.610603	9.606827	-0.010803	-0.016113	0.096069	-1.166539	3.557066	-0.023341
18918	0	-1.098664	-1.603523	9.643082	-0.010966	-0.016038	0.096433	-1.165465	3.585760	-0.026356
18919	0	-1.112963	-1.586272	9.716659	-0.011108	-0.015869	0.097168	-1.159946	3.615418	-0.031649
18920	0	-1.123870	-1.590765	9.801823	-0.011212	-0.015918	0.098020	-1.150336	3.650731	-0.033724
18921	0	-1.150568	-1.568015	9.875220	-0.011475	-0.015686	0.098755	-1.145917	3.691186	-0.032675
18922	0	-1.180464	-1.590809	9.917539	-0.011782	-0.015919	0.099176	-1.135801	3.722282	-0.035841
18923	0	-1.186637	-1.543283	10.003499	-0.011841	-0.015442	0.100037	-1.127590	3.756117	-0.039448
18924	0	-1.155541	-1.571945	10.058025	-0.011526	-0.015729	0.100582	-1.119102	3.793988	-0.040826
18925	0	-1.180616	-1.567899	10.137742	-0.011780	-0.015686	0.101379	-1.113524	3.828297	-0.039344
18926	0	-1.203888	-1.596954	10.210569	-0.012016	-0.015978	0.102107	-1.106378	3.858244	-0.039356
18927	0	-1.161429	-1.592517	10.272096	-0.011597	-0.015930	0.102722	-1.102853	3.882580	-0.042910
18928	0	-1.158305	-1.603905	10.332887	-0.011571	-0.016043	0.103330	-1.100817	3.900745	-0.044813
18929	0	-1.166922	-1.580212	10.388145	-0.011658	-0.015808	0.103882	-1.096147	3.918207	-0.048693
18930	0	-1.156745	-1.590899	10.375931	-0.011559	-0.015919	0.103759	-1.087410	3.932795	-0.045107
18931	0	-1.166133	-1.586124	10.418781	-0.011658	-0.015869	0.104187	-1.080583	3.941604	-0.045495
18932	0	-1.184629	-1.602660	10.443395	-0.011848	-0.016037	0.104432	-1.070938	3.944149	-0.047118
18933	0	-1.195292	-1.586286	10.437221	-0.011963	-0.015869	0.104370	-1.065702	3.938182	-0.043530
18934	0	-1.193464	-1.560882	10.352107	-0.011944	-0.015613	0.103519	-1.063224	3.932986	-0.040440
18935	0	-1.194588	-1.580491	10.376221	-0.011963	-0.015808	0.103760	-1.061173	3.919300	-0.044039
18936	0	-1.178516	-1.573528	10.297456	-0.011807	-0.015741	0.102971	-1.055914	3.899621	-0.039255
18937	0	-1.212312	-1.598609	10.235947	-0.012146	-0.015991	0.102356	-1.051663	3.879141	-0.033381
18938	0	-1.194412	-1.579404	10.212318	-0.011978	-0.015799	0.102118	-1.047903	3.846230	-0.027312
18939	0	-1.192827	-1.586666	10.138386	-0.011963	-0.015869	0.101379	-1.046348	3.812409	-0.023931
18940	0	-1.179982	-1.574204	10.065952	-0.011833	-0.015742	0.100656	-1.047269	3.779749	-0.021148
18941	0	-1.180633	-1.623232	10.022429	-0.011841	-0.016235	0.100220	-1.045024	3.745686	-0.016494
18942	0	-1.125034	-1.573840	9.943923	-0.011285	-0.015741	0.099435	-1.042807	3.711348	-0.019056
18943	0	-1.137678	-1.568044	9.851589	-0.011414	-0.015686	0.098511	-1.037584	3.673902	-0.015544
18944	0	-1.130578	-1.554913	9.779264	-0.011341	-0.015553	0.097788	-1.033809	3.637865	-0.009862
18945	0	-1.113732	-1.574680	9.729377	-0.011169	-0.015747	0.097290	-1.034737	3.605433	-0.011649
18946	0	-1.108301	-1.519143	9.699511	-0.011106	-0.015198	0.096992	-1.028797	3.584011	-0.010086
18947	0	-1.090339	-1.531621	9.582827	-0.010925	-0.015320	0.095825	-1.025993	3.563026	-0.009369
18948	0	-1.116739	-1.561274	9.546798	-0.011188	-0.015618	0.095465	-1.020866	3.543997	-0.008189
18949	0	-1.121563	-1.544138	9.588805	-0.011230	-0.015442	0.095886	-1.021837	3.531433	-0.008125
18950	0	-1.064450	-1.574147	9.515823	-0.010652	-0.015746	0.095157	-1.017962	3.527986	-0.011270
18951	0	-1.091999	-1.525390	9.546037	-0.010925	-0.015259	0.095459	-1.013853	3.526678	-0.013853
18952	0	-1.115488	-1.560973	9.503506	-0.011159	-0.015615	0.095034	-1.008849	3.526743	-0.012431
18953	0	-1.117363	-1.525408	9.539821	-0.011169	-0.015259	0.095398	-1.005265	3.536645	-0.009497
18954	0	-1.124709	-1.554723	9.527626	-0.011239	-0.015555	0.095276	-0.997550	3.551158	-0.009394
18955	0	-1.117766	-1.543175	9.594794	-0.011169	-0.015442	0.095947	-0.987379	3.565946	-0.011990
18956	0	-1.132484	-1.535017	9.631423	-0.011309	-0.015361	0.096314	-0.976815	3.590018	-0.014855
18957	0	-1.094518	-1.549118	9.686243	-0.010925	-0.015503	0.096863	-0.965314	3.618184	-0.014059
18958	0	-1.104482	-1.553402	9.802055	-0.011026	-0.015541	0.098022	-0.959281	3.644527	-0.019388
18959	0	-1.107049	-1.567745	9.881469	-0.011047	-0.015686	0.098816	-0.951682	3.676034	-0.022850
18960	0	-1.124135	-1.554024	9.911641	-0.011216	-0.015547	0.099118	-0.946441	3.709862	-0.028861
18961	0	-1.149413	-1.536725	9.967026	-0.011475	-0.015381	0.099670	-0.933130	3.737040	-0.028733
18962	0	-1.142013	-1.498003	10.070511	-0.011393	-0.014988	0.100707	-0.926379	3.773099	-0.039168
18963	0	-1.180096	-1.512776	10.137827	-0.011780	-0.015137	0.101379	-0.918624	3.801769	-0.039543
18964	0	-1.154517	-1.541977	10.174037	-0.011518	-0.015425	0.101743	-0.915430	3.837582	-0.041950
18965	0	-1.149111	-1.531332	10.302647	-0.011475	-0.015320	0.103027	-0.910419	3.860752	-0.045833
18966	0	-1.133971	-1.548211	10.265886	-0.011325	-0.015491	0.102659	-0.903261	3.882101	-0.043955
18967	0	-1.155178	-1.555734	10.290447	-0.011536	-0.015564	0.102905	-0.898061	3.904892	-0.048663
18968	0	-1.169325	-1.567103	10.333066	-0.011690	-0.015674	0.103331	-0.897173	3.913305	-0.049161
18969	0	-1.153920	-1.537579	10.400426	-0.011536	-0.015381	0.104004	-0.893581	3.922173	-0.049012
18970	0	-1.184686	-1.555235	10.308888	-0.011848	-0.015554	0.103088	-0.893226	3.925401	-0.047265
18971	0	-1.189966	-1.574250	10.473726	-0.011902	-0.015747	0.104736	-0.890115	3.928022	-0.046240
18972	0	-1.201126	-1.567745	10.431106	-0.012020	-0.015677	0.104310	-0.891934	3.923377	-0.040451
18973	0	-1.206767	-1.550043	10.388422	-0.012085	-0.015503	0.103882	-0.890815	3.909501	-0.043484
18974	0	-1.191106	-1.549903	10.333822	-0.011929	-0.015498	0.103336	-0.893406	3.895296	-0.041703
18975	0	-1.206528	-1.538123	10.235822	-0.012085	-0.015381	0.102356	-0.895558	3.878442	-0.030588
18976	0	-1.196138	-1.550689	10.223999	-0.011985	-0.015504	0.102238	-0.900486	3.857442	-0.025076
18977	0	-1.187252	-1.537769	10.144435	-0.011902	-0.015381	0.101440	-0.898361	3.829659	-0.021385
18978	0	-1.138115	-1.549790	10.102374	-0.011416	-0.015497	0.101020	-0.900515	3.795060	-0.015666
18979	0	-1.150773	-1.556303	10.089445	-0.011536	-0.015564	0.100891	-0.900943	3.768705	-0.015294
18980	0	-1.113964	-1.538394	9.974052	-0.011175	-0.015380	0.099737	-0.906892	3.733371	-0.014552
18981	0	-1.132846	-1.544186	9.863559	-0.011353	-0.015442	0.098633	-0.908364	3.710732	-0.018726
18982	0	-1.121467	-1.544356	9.833547	-0.011244	-0.015442	0.098332	-0.911874	3.682071	-0.009161
18983	0	-1.108505	-1.538791	9.832917	-0.011108	-0.015381	0.098328	-0.921548	3.660238	-0.011109
18984	0	-1.128487	-1.552173	9.723369	-0.011307	-0.015517	0.097232	-0.928446	3.639737	-0.009049
18985	0	-1.127009	-1.538076	9.680427	-0.011292	-0.015381	0.096802	-0.930105	3.619573	0.002492
18986	0	-1.135499	-1.562548	9.638116	-0.011372	-0.015625	0.096379	-0.932425	3.605018	0.006507
18987	0	-1.121326	-1.543728	9.607209	-0.011230	-0.015442	0.096069	-0.928726	3.589695	0.010594
18988	0	-1.118665	-1.531292	9.576977	-0.011196	-0.015311	0.095769	-0.932555	3.583516	0.012154
18989	0	-1.122123	-1.556232	9.643689	-0.011230	-0.015564	0.096436	-0.932514	3.577673	0.010744
18990	0	-1.151578	-1.556207	9.546094	-0.011518	-0.015561	0.095461	-0.935609	3.580695	0.008597
18991	0	-1.178021	-1.574693	9.527585	-0.011780	-0.015747	0.095276	-0.937496	3.586262	0.010405
18992	0	-1.135891	-1.538214	9.539614	-0.011353	-0.015381	0.095397	-0.941199	3.597760	0.011437
18993	0	-1.160567	-1.525833	9.588522	-0.011597	-0.015259	0.095886	-0.942854	3.613475	0.008940
18994	0	-1.101696	-1.513269	9.624878	-0.011004	-0.015137	0.096250	-0.940207	3.633377	0.003149
18995	0	-1.105959	-1.538016	9.686151	-0.011047	-0.015381	0.096863	-0.941605	3.652805	0.000132
18996	0	-1.114831	-1.562385	9.783481	-0.011133	-0.015624	0.097836	-0.943580	3.675489	-0.011274
18997	0	-1.106537	-1.544131	9.826467	-0.011047	-0.015442	0.098267	-0.945271	3.701346	-0.011090
18998	0	-1.104431	-1.538244	9.923559	-0.011023	-0.015380	0.099238	-0.950592	3.731288	-0.015779
18999	0	-1.124726	-1.513664	9.960749	-0.011230	-0.015137	0.099609	-0.952754	3.755533	-0.018868
19000	0	-1.128514	-1.574809	10.021346	-0.011265	-0.015747	0.100216	-0.956224	3.783704	-0.023083
19001	0	-1.148822	-1.538112	10.095056	-0.011475	-0.015381	0.100952	-0.958734	3.804121	-0.030182
19002	0	-1.164223	-1.537714	10.137424	-0.011624	-0.015382	0.101376	-0.955837	3.829219	-0.032451
19003	0	-1.167192	-1.568872	10.229289	-0.011658	-0.015686	0.102295	-0.961124	3.850067	-0.033535
19004	0	-1.188678	-1.563198	10.247106	-0.011869	-0.015631	0.102473	-0.964812	3.874391	-0.035878
19005	0	-1.185207	-1.556383	10.272089	-0.011841	-0.015564	0.102722	-0.966914	3.891905	-0.037853
19006	0	-1.181149	-1.568990	10.216838	-0.011803	-0.015686	0.102170	-0.973443	3.906788	-0.036545
19007	0	-1.184469	-1.587131	10.284346	-0.011841	-0.015869	0.102844	-0.978015	3.916143	-0.036904
19008	0	-1.196897	-1.593988	10.339118	-0.011971	-0.015935	0.103392	-0.985376	3.918571	-0.044572
19009	0	-1.190117	-1.581422	10.339270	-0.011902	-0.015808	0.103394	-0.994091	3.922973	-0.047905
19010	0	-1.183361	-1.570062	10.290375	-0.011840	-0.015698	0.102903	-0.998528	3.921167	-0.044367
19011	0	-1.207298	-1.587094	10.290640	-0.012085	-0.015869	0.102905	-1.002378	3.913085	-0.043792
19012	0	-1.161841	-1.569215	10.315272	-0.011634	-0.015690	0.103151	-1.006728	3.901200	-0.044077
19013	0	-1.163625	-1.587075	10.248022	-0.011658	-0.015869	0.102478	-1.010269	3.882546	-0.040741
19014	0	-1.165518	-1.575473	10.223947	-0.011676	-0.015751	0.102238	-1.016421	3.864681	-0.030098
19015	0	-1.157188	-1.562815	10.174795	-0.011597	-0.015625	0.101746	-1.021653	3.842134	-0.027588
19016	0	-1.164251	-1.557651	10.065308	-0.011670	-0.015571	0.100651	-1.030020	3.816114	-0.020125
19017	0	-1.151100	-1.551032	9.997728	-0.011536	-0.015503	0.099976	-1.040062	3.793321	-0.023882
19018	0	-1.133580	-1.558643	10.034673	-0.011364	-0.015579	0.100345	-1.049863	3.766604	-0.022828
19019	0	-1.163219	-1.544879	9.942819	-0.011658	-0.015442	0.099426	-1.059375	3.742638	-0.023317
19020	0	-1.152114	-1.557979	9.949283	-0.011546	-0.015578	0.099490	-1.062806	3.719264	-0.018439
19021	0	-1.169295	-1.581524	9.839060	-0.011719	-0.015808	0.098389	-1.072782	3.694642	-0.016326
19022	0	-1.140240	-1.601062	9.729460	-0.011424	-0.016006	0.097293	-1.080524	3.674527	-0.011397
19023	0	-1.146035	-1.587226	9.777949	-0.011475	-0.015869	0.097778	-1.086017	3.663130	-0.006967
19024	0	-1.143257	-1.599467	9.698900	-0.011447	-0.015998	0.096987	-1.084150	3.651408	-0.004491
19025	0	-1.146409	-1.611560	9.649745	-0.011475	-0.016113	0.096497	-1.088725	3.644283	-0.006343
19026	0	-1.137822	-1.618485	9.662033	-0.011393	-0.016179	0.096620	-1.097493	3.632533	-0.003075
19027	0	-1.164887	-1.611778	9.625276	-0.011658	-0.016113	0.096252	-1.104807	3.627293	-0.004188
19028	0	-1.114673	-1.582282	9.637430	-0.011152	-0.015818	0.096375	-1.112953	3.625977	-0.005893
19029	0	-1.141129	-1.587110	9.588618	-0.011414	-0.015869	0.095886	-1.117365	3.628474	-0.010965
19030	0	-1.147641	-1.563149	9.637250	-0.011470	-0.015630	0.096374	-1.121540	3.641458	-0.019552
19031	0	-1.111733	-1.525994	9.716677	-0.011108	-0.015259	0.097168	-1.125179	3.657059	-0.019606
19032	0	-1.107319	-1.574772	9.704252	-0.011065	-0.015750	0.097043	-1.124868	3.671230	-0.020270
19033	0	-1.105725	-1.556302	9.735010	-0.011047	-0.015564	0.097351	-1.126035	3.687941	-0.021439
19034	0	-1.083427	-1.538459	9.801765	-0.010823	-0.015380	0.098020	-1.133826	3.705866	-0.023782
19035	0	-1.099541	-1.562454	9.863187	-0.010986	-0.015625	0.098633	-1.135533	3.721525	-0.031954
19036	0	-1.126125	-1.592981	9.838538	-0.011249	-0.015930	0.098387	-1.137565	3.741222	-0.030287
19037	0	-1.106734	-1.599125	9.966819	-0.011047	-0.015991	0.099670	-1.140146	3.769069	-0.029839
19038	0	-1.128571	-1.610998	9.972565	-0.011271	-0.016114	0.099727	-1.137794	3.791407	-0.025768
19039	0	-1.154672	-1.635916	10.046231	-0.011536	-0.016357	0.100464	-1.142163	3.809052	-0.025095
19040	0	-1.187782	-1.611991	10.070208	-0.011864	-0.016117	0.100704	-1.147834	3.830084	-0.029387
19041	0	-1.209535	-1.611464	10.131690	-0.012085	-0.016113	0.101318	-1.151763	3.846872	-0.027477
19042	0	-1.212175	-1.611633	10.143470	-0.012106	-0.016116	0.101437	-1.154356	3.869759	-0.033868
19043	0	-1.215853	-1.575003	10.235401	-0.012146	-0.015747	0.102356	-1.160156	3.888800	-0.032077
19044	0	-1.205412	-1.600026	10.271651	-0.012050	-0.015998	0.102717	-1.165090	3.898882	-0.030387
19045	0	-1.178024	-1.605412	10.235561	-0.011780	-0.016052	0.102356	-1.169325	3.904605	-0.032821
19046	0	-1.189866	-1.593520	10.217234	-0.011903	-0.015935	0.102172	-1.171742	3.905204	-0.035930
19047	0	-1.153482	-1.642413	10.229410	-0.011536	-0.016418	0.102295	-1.180295	3.909464	-0.034198
19048	0	-1.158875	-1.619082	10.241523	-0.011596	-0.016187	0.102415	-1.186945	3.906947	-0.036896
19049	0	-1.152829	-1.611341	10.253987	-0.011536	-0.016113	0.102539	-1.189209	3.903974	-0.035013
19050	0	-1.138592	-1.550405	10.217527	-0.011399	-0.015504	0.102174	-1.191324	3.894355	-0.034440
19051	0	-1.127335	-1.574664	10.211389	-0.011292	-0.015747	0.102112	-1.192755	3.879375	-0.031721
19052	0	-1.147793	-1.550445	10.156851	-0.011499	-0.015503	0.101566	-1.196271	3.860600	-0.034169
19053	0	-1.120535	-1.598975	10.119930	-0.011230	-0.015991	0.101196	-1.196404	3.837641	-0.034359
19054	0	-1.122408	-1.611392	10.034911	-0.011242	-0.016111	0.100348	-1.201308	3.822594	-0.024489
19055	0	-1.127225	-1.592979	10.028299	-0.011292	-0.015930	0.100281	-1.202831	3.805942	-0.012359
19056	0	-1.171812	-1.599035	10.028746	-0.011742	-0.015991	0.100285	-1.203802	3.784464	-0.006823
19057	0	-1.157181	-1.563156	9.955020	-0.011597	-0.015625	0.099548	-1.213034	3.761367	-0.007755
19058	0	-1.164893	-1.576178	9.857693	-0.011670	-0.015760	0.098575	-1.216412	3.742207	-0.007104
19059	0	-1.169616	-1.586936	9.778099	-0.011719	-0.015869	0.097778	-1.218455	3.721229	-0.004001
19060	0	-1.140982	-1.581017	9.723594	-0.011430	-0.015809	0.097234	-1.221619	3.703150	0.000360
19061	0	-1.152277	-1.641946	9.704726	-0.011536	-0.016418	0.097046	-1.224729	3.693369	-0.003175
19062	0	-1.109454	-1.635614	9.729184	-0.011108	-0.016357	0.097290	-1.225251	3.682389	-0.001568
19063	0	-1.116120	-1.659607	9.643745	-0.011169	-0.016602	0.096436	-1.220907	3.677831	-0.002382
19064	0	-1.127131	-1.640939	9.692691	-0.011275	-0.016408	0.096927	-1.224721	3.678411	-0.004026
19065	0	-1.147089	-1.611216	9.668032	-0.011475	-0.016113	0.096680	-1.225472	3.679330	-0.011395
19066	0	-1.116086	-1.574271	9.686436	-0.011163	-0.015745	0.096864	-1.224629	3.682419	-0.017705
19067	0	-1.099047	-1.531245	9.661935	-0.010986	-0.015320	0.096619	-1.218201	3.692496	-0.022825
19068	0	-1.112074	-1.512013	9.722988	-0.011117	-0.015122	0.097230	-1.217858	3.702079	-0.023885
19069	0	-1.136110	-1.555613	9.698512	-0.011353	-0.015564	0.096985	-1.210909	3.717332	-0.028935
19070	0	-1.131672	-1.566942	9.789968	-0.011309	-0.015671	0.097900	-1.211779	3.731826	-0.028821
19071	0	-1.118381	-1.555665	9.838820	-0.011169	-0.015564	0.098389	-1.205854	3.753542	-0.022246
19072	0	-1.102788	-1.584762	9.832640	-0.011015	-0.015855	0.098327	-1.199895	3.773671	-0.021113
19073	0	-1.118265	-1.592645	9.875399	-0.011169	-0.015930	0.098755	-1.198014	3.794069	-0.025092
19074	0	-1.133331	-1.591969	9.954532	-0.011318	-0.015924	0.099546	-1.196149	3.816447	-0.022117
19075	0	-1.160964	-1.598403	9.967005	-0.011597	-0.015991	0.099670	-1.190344	3.836410	-0.024691
19076	0	-1.187850	-1.602367	10.052493	-0.011868	-0.016038	0.100524	-1.176557	3.853992	-0.028092
19077	0	-1.179067	-1.610623	10.034165	-0.011780	-0.016113	0.100342	-1.170894	3.871545	-0.031500
19078	0	-1.193193	-1.621406	10.089047	-0.011924	-0.016222	0.100890	-1.164288	3.885913	-0.031693
19079	0	-1.178984	-1.586099	10.192882	-0.011780	-0.015869	0.101929	-1.157469	3.902354	-0.038880
19080	0	-1.168549	-1.614986	10.150204	-0.011678	-0.016159	0.101501	-1.149479	3.916229	-0.041492
19081	0	-1.166786	-1.610487	10.217302	-0.011658	-0.016113	0.102173	-1.142512	3.932692	-0.044778
19082	0	-1.174423	-1.621512	10.205090	-0.011740	-0.016219	0.102051	-1.140375	3.942879	-0.041946
19083	0	-1.177952	-1.598562	10.247893	-0.011780	-0.015991	0.102478	-1.136334	3.947834	-0.049017
19084	0	-1.171642	-1.573013	10.229713	-0.011719	-0.015737	0.102296	-1.131293	3.950494	-0.051636
19085	0	-1.189625	-1.574179	10.223535	-0.011902	-0.015747	0.102234	-1.127520	3.949515	-0.054471
19086	0	-1.139294	-1.536432	10.266507	-0.011403	-0.015370	0.102663	-1.122901	3.943516	-0.050774
19087	0	-1.133939	-1.580219	10.260246	-0.011353	-0.015808	0.102600	-1.118361	3.934186	-0.047985
19088	0	-1.149062	-1.572795	10.199787	-0.011510	-0.015736	0.101995	-1.111704	3.917963	-0.047170
19089	0	-1.127409	-1.573989	10.150452	-0.011292	-0.015747	0.101501	-1.105619	3.903684	-0.042079
19090	0	-1.136071	-1.567048	10.083823	-0.011379	-0.015673	0.100836	-1.105089	3.888030	-0.040338
19091	0	-1.127216	-1.592695	10.034449	-0.011292	-0.015930	0.100342	-1.103316	3.871390	-0.040597
19092	0	-1.147613	-1.579480	9.986194	-0.011497	-0.015802	0.099858	-1.096598	3.852284	-0.033555
19093	0	-1.132954	-1.556261	9.985634	-0.011353	-0.015564	0.099854	-1.096910	3.831380	-0.031607
19094	0	-1.128121	-1.574038	9.900747	-0.011307	-0.015745	0.099004	-1.093176	3.807347	-0.029911
19095	0	-1.138920	-1.573979	9.918609	-0.011414	-0.015747	0.099182	-1.086685	3.784651	-0.023247
19096	0	-1.170968	-1.597440	9.772817	-0.011732	-0.015978	0.097725	-1.084505	3.763861	-0.021831
19097	0	-1.163843	-1.556018	9.851362	-0.011658	-0.015564	0.098511	-1.082170	3.746816	-0.017740
19098	0	-1.154555	-1.548914	9.790782	-0.011559	-0.015496	0.097905	-1.075962	3.736966	-0.014234
19099	0	-1.152303	-1.586231	9.698748	-0.011536	-0.015869	0.096985	-1.070014	3.727398	-0.010059
19100	0	-1.125116	-1.578979	9.705328	-0.011267	-0.015795	0.097051	-1.066168	3.714476	-0.008775
19101	0	-1.109931	-1.580584	9.692524	-0.011108	-0.015808	0.096924	-1.065641	3.709056	-0.008975
19102	0	-1.114652	-1.573512	9.643934	-0.011151	-0.015743	0.096437	-1.058161	3.708668	-0.010697
19103	0	-1.116378	-1.580279	9.704741	-0.011169	-0.015808	0.097046	-1.054132	3.707266	-0.006796
19104	0	-1.121986	-1.584703	9.674539	-0.011219	-0.015859	0.096744	-1.042806	3.713378	-0.000893
19105	0	-1.117020	-1.586084	9.637579	-0.011169	-0.015869	0.096375	-1.035315	3.719465	-0.001048
19106	0	-1.136350	-1.529871	9.686441	-0.011354	-0.015304	0.096865	-1.031896	3.735347	-0.007187
19107	0	-1.130373	-1.567471	9.747355	-0.011292	-0.015686	0.097473	-1.021137	3.754783	-0.005999
19108	0	-1.139029	-1.535654	9.728890	-0.011377	-0.015359	0.097290	-1.020899	3.775093	-0.002325
19109	0	-1.154889	-1.531108	9.790020	-0.011536	-0.015320	0.097900	-1.013141	3.795714	-0.008484
19110	0	-1.163674	-1.559927	9.814336	-0.011623	-0.015608	0.098144	-1.005623	3.816426	-0.009970
19111	0	-1.154898	-1.536951	9.918234	-0.011536	-0.015381	0.099182	-0.995048	3.836929	-0.012571
19112	0	-1.145459	-1.565602	9.942589	-0.011440	-0.015664	0.099426	-0.988330	3.858485	-0.011588
19113	0	-1.130740	-1.574071	9.936443	-0.011292	-0.015747	0.099365	-0.983556	3.881896	-0.016039
19114	0	-1.158334	-1.596995	10.021747	-0.011568	-0.015979	0.100218	-0.976044	3.904394	-0.015404
19115	0	-1.148867	-1.598388	10.082964	-0.011475	-0.015991	0.100830	-0.970138	3.925572	-0.023450
19116	0	-1.163865	-1.590788	10.168334	-0.011625	-0.015916	0.101684	-0.963602	3.945780	-0.031252
19117	0	-1.161115	-1.574075	10.162286	-0.011597	-0.015747	0.101624	-0.958988	3.967210	-0.038717
19118	0	-1.157138	-1.566507	10.192742	-0.011565	-0.015674	0.101927	-0.951770	3.979344	-0.041226
19119	0	-1.141867	-1.585946	10.192965	-0.011414	-0.015869	0.101929	-0.943321	3.990252	-0.042339
19120	0	-1.166977	-1.529313	10.235787	-0.011668	-0.015301	0.102357	-0.937213	3.997197	-0.036936
19121	0	-1.141637	-1.568283	10.229510	-0.011414	-0.015686	0.102295	-0.935959	4.005568	-0.041531
19122	0	-1.159690	-1.512825	10.266216	-0.011602	-0.015131	0.102661	-0.935127	4.004719	-0.039850
19123	0	-1.170741	-1.531987	10.290656	-0.011719	-0.015320	0.102905	-0.937324	3.997440	-0.038108
19124	0	-1.150062	-1.525883	10.278671	-0.011514	-0.015260	0.102785	-0.938434	3.988205	-0.033155
19125	0	-1.183015	-1.556317	10.217421	-0.011841	-0.015564	0.102173	-0.939770	3.981538	-0.027523
19126	0	-1.137547	-1.537654	10.150580	-0.011393	-0.015380	0.101503	-0.938047	3.967598	-0.020671
19127	0	-1.145768	-1.549796	10.107690	-0.011475	-0.015503	0.101074	-0.934475	3.953815	-0.019914
19128	0	-1.142644	-1.573862	10.132463	-0.011441	-0.015738	0.101323	-0.937762	3.942485	-0.017591
19129	0	-1.163599	-1.580504	10.034480	-0.011658	-0.015808	0.100342	-0.936267	3.923128	-0.008700
19130	0	-1.158978	-1.573703	10.004593	-0.011615	-0.015741	0.100042	-0.933300	3.899943	-0.002929
19131	0	-1.133730	-1.586949	9.979416	-0.011353	-0.015869	0.099792	-0.935729	3.887892	-0.006859
19132	0	-1.167001	-1.593230	9.857672	-0.011689	-0.015931	0.098575	-0.939096	3.871067	-0.006882
19133	0	-1.157638	-1.586983	9.875715	-0.011597	-0.015869	0.098755	-0.941859	3.853020	-0.005163
19134	0	-1.147563	-1.537956	9.827325	-0.011496	-0.015383	0.098270	-0.940215	3.835157	0.002730
19135	0	-1.157400	-1.525938	9.820815	-0.011597	-0.015259	0.098206	-0.942861	3.814212	0.005378
19136	0	-1.147445	-1.519499	9.790780	-0.011491	-0.015200	0.097905	-0.939610	3.800405	0.014920
19137	0	-1.127738	-1.513903	9.729132	-0.011292	-0.015137	0.097290	-0.944440	3.789172	0.017264
19138	0	-1.106737	-1.508115	9.735440	-0.011081	-0.015080	0.097353	-0.947373	3.778832	0.022328
19139	0	-1.091743	-1.544214	9.692468	-0.010925	-0.015442	0.096924	-0.949915	3.774830	0.025493
19140	0	-1.041569	-1.531769	9.662075	-0.010422	-0.015321	0.096620	-0.948518	3.772939	0.026428
19141	0	-1.098389	-1.538130	9.637472	-0.010986	-0.015381	0.096375	-0.951421	3.775242	0.027067
19142	0	-1.085682	-1.574737	9.661921	-0.010859	-0.015749	0.096619	-0.951896	3.777266	0.025587
19143	0	-1.123702	-1.574657	9.686211	-0.011230	-0.015747	0.096863	-0.953807	3.790136	0.027395
19144	0	-1.131088	-1.561801	9.692219	-0.011305	-0.015624	0.096922	-0.949200	3.802374	0.029195
19145	0	-1.148080	-1.562413	9.704531	-0.011475	-0.015625	0.097046	-0.950682	3.814819	0.030229
19146	0	-1.167790	-1.556244	9.765350	-0.011670	-0.015563	0.097654	-0.952606	3.829037	0.028884
19147	0	-1.166921	-1.556379	9.753283	-0.011658	-0.015564	0.097534	-0.955005	3.847618	0.025101
19148	0	-1.157147	-1.567738	9.820268	-0.011559	-0.015686	0.098203	-0.947536	3.866673	0.024265
19149	0	-1.154985	-1.525688	9.893663	-0.011536	-0.015259	0.098938	-0.948027	3.888160	0.025911
19150	0	-1.176557	-1.556356	9.948080	-0.011747	-0.015560	0.099483	-0.954746	3.914104	0.028822
19151	0	-1.161433	-1.568720	9.948506	-0.011597	-0.015686	0.099487	-0.958822	3.939432	0.027399
19152	0	-1.158829	-1.531902	10.015259	-0.011572	-0.015323	0.100154	-0.957416	3.963192	0.034204
19153	0	-1.136850	-1.586560	10.064573	-0.011353	-0.015869	0.100647	-0.956051	3.986408	0.033941
19154	0	-1.134117	-1.597938	10.094817	-0.011324	-0.015985	0.100949	-0.952925	4.010968	0.031563
19155	0	-1.111759	-1.592850	10.162279	-0.011108	-0.015930	0.101624	-0.953602	4.026447	0.030819
19156	0	-1.149856	-1.586731	10.186506	-0.011494	-0.015866	0.101866	-0.957235	4.037116	0.030262
19157	0	-1.160330	-1.593039	10.284346	-0.011597	-0.015930	0.102844	-0.960015	4.049616	0.034058
19158	0	-1.197366	-1.587405	10.168235	-0.011976	-0.015870	0.101683	-0.966735	4.052033	0.025347
19159	0	-1.183547	-1.567730	10.266308	-0.011841	-0.015686	0.102661	-0.959298	4.051362	0.023031
19160	0	-1.213468	-1.560860	10.217665	-0.012136	-0.015608	0.102177	-0.962447	4.055718	0.019687
19161	0	-1.207668	-1.568500	10.235709	-0.012085	-0.015686	0.102356	-0.963557	4.051778	0.019259
19162	0	-1.193670	-1.574561	10.193172	-0.011947	-0.015745	0.101931	-0.966206	4.045966	0.015519
19163	0	-1.195118	-1.538017	10.211329	-0.011963	-0.015381	0.102112	-0.967654	4.038193	0.016213
19164	0	-1.179985	-1.563183	10.174842	-0.011818	-0.015624	0.101748	-0.978489	4.023297	0.017918
19165	0	-1.206628	-1.593768	10.156355	-0.012085	-0.015930	0.101562	-0.989036	4.007678	0.019913
19166	0	-1.171972	-1.589091	10.132189	-0.011743	-0.015884	0.101320	-0.998294	3.987417	0.015246
19167	0	-1.151129	-1.550402	10.101580	-0.011536	-0.015503	0.101013	-1.001454	3.965362	0.010142
19168	0	-1.139872	-1.545058	10.047084	-0.011426	-0.015445	0.100469	-1.010057	3.939833	0.011610
19169	0	-1.120674	-1.568867	10.034404	-0.011230	-0.015686	0.100342	-1.015066	3.918269	0.010732
19170	0	-1.116101	-1.539285	9.949270	-0.011184	-0.015387	0.099491	-1.024271	3.897614	0.010614
19171	0	-1.071907	-1.532347	9.887890	-0.010742	-0.015320	0.098877	-1.030567	3.876294	0.015633
19172	0	-1.073324	-1.557547	9.827245	-0.010757	-0.015572	0.098270	-1.037061	3.853620	0.012520
19173	0	-1.109038	-1.575041	9.832914	-0.011108	-0.015747	0.098328	-1.043024	3.838098	0.010177
19174	0	-1.117742	-1.569523	9.741660	-0.011195	-0.015693	0.097415	-1.048039	3.822694	0.011023
19175	0	-1.139854	-1.514186	9.710790	-0.011414	-0.015137	0.097107	-1.056295	3.810333	0.016520
19176	0	-1.186350	-1.570326	9.668158	-0.011872	-0.015697	0.096682	-1.066600	3.805200	0.023351
19177	0	-1.140640	-1.538134	9.643632	-0.011414	-0.015381	0.096436	-1.069369	3.802051	0.019616
19178	0	-1.126671	-1.550893	9.655898	-0.011277	-0.015504	0.096559	-1.077555	3.795005	0.016604
19179	0	-1.116665	-1.587218	9.643537	-0.011169	-0.015869	0.096436	-1.083454	3.797053	0.012193
19180	0	-1.091653	-1.569272	9.625183	-0.010920	-0.015693	0.096251	-1.085861	3.798690	0.014679
19181	0	-1.123050	-1.598755	9.613098	-0.011230	-0.015991	0.096130	-1.084124	3.803792	0.022929
19182	0	-1.129687	-1.549721	9.643572	-0.011292	-0.015496	0.096437	-1.087721	3.815382	0.017428
19183	0	-1.117702	-1.593488	9.661700	-0.011169	-0.015930	0.096619	-1.095886	3.829505	0.014858
19184	0	-1.095033	-1.539338	9.661326	-0.010941	-0.015390	0.096615	-1.102006	3.846226	0.014161
19185	0	-1.112214	-1.562794	9.741007	-0.011108	-0.015625	0.097412	-1.108068	3.867502	0.007331
19186	0	-1.114682	-1.562958	9.826095	-0.011136	-0.015632	0.098262	-1.108198	3.885206	-0.001144
19187	0	-1.106336	-1.568441	9.814299	-0.011047	-0.015686	0.098145	-1.109043	3.908898	-0.004265
19188	0	-1.127523	-1.568135	9.911617	-0.011263	-0.015683	0.099117	-1.109600	3.928227	-0.004408
19189	0	-1.148952	-1.550130	9.942480	-0.011475	-0.015503	0.099426	-1.110371	3.950482	-0.007714
19190	0	-1.152114	-1.562457	9.990851	-0.011505	-0.015622	0.099911	-1.115943	3.973844	-0.007503
19191	0	-1.167603	-1.581175	10.027806	-0.011658	-0.015808	0.100281	-1.122884	3.999763	-0.010099
19192	0	-1.176909	-1.563372	10.027333	-0.011756	-0.015633	0.100275	-1.126897	4.019804	-0.004925
19193	0	-1.215489	-1.623519	10.064593	-0.012146	-0.016235	0.100647	-1.129191	4.035133	-0.010435
19194	0	-1.168737	-1.636072	10.082535	-0.011676	-0.016357	0.100827	-1.135516	4.053405	-0.016278
19195	0	-1.190948	-1.623968	10.168299	-0.011902	-0.016235	0.101685	-1.142906	4.067196	-0.021851
19196	0	-1.167480	-1.606664	10.155771	-0.011673	-0.016062	0.101559	-1.150876	4.074467	-0.026272
19197	0	-1.159946	-1.617657	10.192804	-0.011597	-0.016174	0.101929	-1.155884	4.082816	-0.029385
19198	0	-1.172670	-1.593349	10.235402	-0.011724	-0.015935	0.102354	-1.156773	4.090506	-0.030880
19199	0	-1.177928	-1.586371	10.296720	-0.011780	-0.015869	0.102966	-1.153315	4.095108	-0.021179
19200	0	-1.164343	-1.598186	10.266342	-0.011657	-0.015981	0.102662	-1.156871	4.085592	-0.019910
19201	0	-1.146708	-1.556723	10.278355	-0.011475	-0.015564	0.102783	-1.162843	4.082499	-0.017433
19202	0	-1.120122	-1.575294	10.205255	-0.011216	-0.015754	0.102051	-1.164172	4.071094	-0.014961
19203	0	-1.176559	-1.562961	10.168550	-0.011780	-0.015625	0.101685	-1.171415	4.060547	-0.025994
19204	0	-1.155132	-1.612911	10.180850	-0.011568	-0.016123	0.101808	-1.180659	4.047111	-0.025978
19205	0	-1.163913	-1.617788	10.077062	-0.011658	-0.016174	0.100769	-1.186987	4.031310	-0.014574
19206	0	-1.171816	-1.612869	10.059040	-0.011743	-0.016121	0.100589	-1.197927	4.008957	-0.008888
19207	0	-1.200278	-1.624036	10.040455	-0.012024	-0.016235	0.100403	-1.205683	3.990343	-0.012392
19208	0	-1.159476	-1.606816	9.973588	-0.011616	-0.016063	0.099734	-1.214003	3.971705	-0.011482
19209	0	-1.175715	-1.605164	9.900181	-0.011780	-0.016052	0.098999	-1.215470	3.950959	-0.010986
19210	0	-1.164939	-1.592792	9.815243	-0.011674	-0.015929	0.098149	-1.216042	3.927823	-0.009326
19211	0	-1.157764	-1.568254	9.845250	-0.011597	-0.015686	0.098450	-1.214108	3.911134	-0.011118
19212	0	-1.129690	-1.567931	9.809029	-0.011314	-0.015679	0.098088	-1.216131	3.896206	-0.015469
19213	0	-1.121375	-1.562206	9.759761	-0.011230	-0.015625	0.097595	-1.214896	3.881996	-0.013254
19214	0	-1.100116	-1.555880	9.741728	-0.011014	-0.015558	0.097416	-1.217823	3.872285	-0.011173
19215	0	-1.072742	-1.550243	9.747485	-0.010742	-0.015503	0.097473	-1.219443	3.860348	-0.012413
19216	0	-1.100732	-1.580903	9.711083	-0.011018	-0.015808	0.097110	-1.222757	3.853390	-0.015759
19217	0	-1.103879	-1.611488	9.668040	-0.011047	-0.016113	0.096680	-1.226974	3.848564	-0.014944
19218	0	-1.078274	-1.611607	9.686429	-0.010786	-0.016117	0.096864	-1.228294	3.849778	-0.008645
19219	0	-1.116588	-1.592668	9.729102	-0.011169	-0.015930	0.097290	-1.226575	3.850875	-0.010677
19220	0	-1.135117	-1.561660	9.723057	-0.011346	-0.015618	0.097231	-1.227217	3.862217	-0.009695
19221	0	-1.172539	-1.574551	9.747260	-0.011719	-0.015747	0.097473	-1.228089	3.875091	-0.004448
19222	0	-1.155511	-1.592223	9.728824	-0.011549	-0.015927	0.097288	-1.224761	3.887388	-0.002164
19223	0	-1.160505	-1.573892	9.729036	-0.011597	-0.015747	0.097290	-1.217895	3.902306	-0.003936
19224	0	-1.150622	-1.615519	9.716674	-0.011492	-0.016158	0.097168	-1.217165	3.924401	-0.007807
19225	0	-1.142944	-1.604857	9.808225	-0.011414	-0.016052	0.098083	-1.215701	3.947912	-0.011747
19226	0	-1.145697	-1.585457	9.814167	-0.011446	-0.015862	0.098142	-1.209232	3.965773	-0.008202
19227	0	-1.136261	-1.605128	9.924217	-0.011353	-0.016052	0.099243	-1.210764	3.982527	-0.012479
19228	0	-1.126203	-1.598737	9.954459	-0.011251	-0.015989	0.099545	-1.211156	3.999853	-0.020509
19229	0	-1.155167	-1.592767	9.991310	-0.011536	-0.015930	0.099915	-1.211091	4.023228	-0.018352
19230	0	-1.151770	-1.628532	10.058192	-0.011507	-0.016292	0.100582	-1.206673	4.040412	-0.015985
19231	0	-1.172890	-1.653434	10.070784	-0.011719	-0.016541	0.100708	-1.202333	4.057047	-0.020996
19232	0	-1.156777	-1.615435	10.101232	-0.011557	-0.016163	0.101012	-1.195464	4.074697	-0.015724
19233	0	-1.160841	-1.610640	10.125707	-0.011597	-0.016113	0.101257	-1.190456	4.093001	-0.012660
19234	0	-1.174729	-1.572520	10.168439	-0.011743	-0.015734	0.101684	-1.183501	4.103435	-0.010989
19235	0	-1.202732	-1.568122	10.217319	-0.012024	-0.015686	0.102173	-1.180707	4.112404	-0.009244
19236	0	-1.209519	-1.615495	10.211280	-0.012092	-0.016164	0.102112	-1.173468	4.121486	-0.004559
19237	0	-1.171550	-1.592686	10.186857	-0.011719	-0.015930	0.101868	-1.172182	4.123090	-0.006249
19238	0	-1.176507	-1.646664	10.180968	-0.011773	-0.016474	0.101808	-1.166563	4.119351	-0.005863
19239	0	-1.176863	-1.641419	10.174759	-0.011780	-0.016418	0.101746	-1.164115	4.112123	-0.005045
19240	0	-1.156588	-1.610338	10.168975	-0.011575	-0.016106	0.101688	-1.163949	4.107444	-0.005350
19241	0	-1.170808	-1.610774	10.199185	-0.011719	-0.016113	0.101990	-1.160114	4.100769	-0.004924
19242	0	-1.204604	-1.597904	10.211801	-0.012064	-0.015981	0.102116	-1.160394	4.086092	-0.007772
19243	0	-1.212652	-1.604468	10.052846	-0.012146	-0.016052	0.100525	-1.154067	4.069293	-0.003168
19244	0	-1.190309	-1.609357	10.047386	-0.011924	-0.016099	0.100471	-1.150144	4.051117	0.001336
19245	0	-1.158179	-1.580394	10.034417	-0.011597	-0.015808	0.100342	-1.147682	4.039501	0.001073
19246	0	-1.142444	-1.573183	9.931159	-0.011445	-0.015739	0.099308	-1.141130	4.021176	0.007456
19247	0	-1.157565	-1.555940	9.997873	-0.011597	-0.015564	0.099976	-1.138041	4.002563	0.007677
19248	0	-1.135228	-1.512320	9.967909	-0.011372	-0.015128	0.099676	-1.134575	3.985785	0.004927
19249	0	-1.176115	-1.550462	9.893994	-0.011780	-0.015503	0.098938	-1.138715	3.969658	0.004728
19250	0	-1.154938	-1.593000	9.808831	-0.011560	-0.015934	0.098086	-1.136454	3.962041	0.005156
19251	0	-1.121595	-1.598976	9.778022	-0.011230	-0.015991	0.097778	-1.137049	3.950428	0.007647
19252	0	-1.112973	-1.598095	9.735658	-0.011141	-0.015989	0.097354	-1.129576	3.942730	0.010634
19253	0	-1.115645	-1.604387	9.753704	-0.011169	-0.016052	0.097534	-1.121989	3.932950	0.005105
19254	0	-1.107261	-1.584748	9.747994	-0.011083	-0.015853	0.097478	-1.117956	3.926503	0.006830
19255	0	-1.134668	-1.567785	9.753618	-0.011353	-0.015686	0.097534	-1.110811	3.924895	0.009388
19256	0	-1.133578	-1.559859	9.741818	-0.011341	-0.015609	0.097416	-1.101207	3.923986	0.005684
19257	0	-1.165823	-1.585997	9.674216	-0.011658	-0.015869	0.096741	-1.093002	3.929746	0.010321
19258	0	-1.153467	-1.584049	9.680657	-0.011537	-0.015851	0.096805	-1.083253	3.932569	0.018443
19259	0	-1.147686	-1.598089	9.704733	-0.011475	-0.015991	0.097046	-1.073680	3.940428	0.019187
19260	0	-1.142091	-1.583721	9.711048	-0.011418	-0.015849	0.097109	-1.062379	3.948549	0.023254
19261	0	-1.141548	-1.525211	9.790121	-0.011414	-0.015259	0.097900	-1.057166	3.955984	0.021908
19262	0	-1.148723	-1.529752	9.851206	-0.011478	-0.015306	0.098512	-1.049501	3.971333	0.021199
19263	0	-1.142476	-1.537584	9.863230	-0.011414	-0.015381	0.098633	-1.046441	3.989404	0.021547
19264	0	-1.133035	-1.567407	9.881257	-0.011314	-0.015676	0.098814	-1.046555	4.012860	0.026261
19265	0	-1.118036	-1.598639	9.899857	-0.011169	-0.015991	0.098999	-1.043712	4.030614	0.024475
19266	0	-1.108027	-1.585217	9.960839	-0.011069	-0.015860	0.099608	-1.037905	4.048350	0.016416
19267	0	-1.142422	-1.616296	9.997621	-0.011414	-0.016174	0.099976	-1.027652	4.065661	0.014945
19268	0	-1.125900	-1.558783	9.991714	-0.011252	-0.015603	0.099916	-1.012912	4.078348	0.017309
19269	0	-1.148175	-1.549352	10.052554	-0.011475	-0.015503	0.100525	-1.004872	4.091639	0.012616
19270	0	-1.155433	-1.541202	10.138175	-0.011551	-0.015424	0.101380	-0.994243	4.100675	0.014180
19271	0	-1.196701	-1.567937	10.064752	-0.011963	-0.015686	0.100647	-0.989339	4.110506	0.016541
19272	0	-1.197591	-1.560479	10.144192	-0.011971	-0.015612	0.101441	-0.984253	4.120678	0.016213
19273	0	-1.184446	-1.543583	10.168507	-0.011841	-0.015442	0.101685	-0.980167	4.129894	0.022514
19274	0	-1.190992	-1.566607	10.162575	-0.011909	-0.015675	0.101624	-0.973195	4.135570	0.022774
19275	0	-1.183632	-1.556217	10.192951	-0.011841	-0.015564	0.101929	-0.973605	4.135819	0.019103
19276	0	-1.176826	-1.561764	10.193069	-0.011771	-0.015622	0.101930	-0.971104	4.137736	0.022592
19277	0	-1.165409	-1.574577	10.217347	-0.011658	-0.015747	0.102173	-0.972179	4.138908	0.028588
19278	0	-1.151938	-1.598278	10.095523	-0.011529	-0.015989	0.100953	-0.967244	4.133311	0.027111
19279	0	-1.121819	-1.604581	10.119867	-0.011230	-0.016052	0.101196	-0.962392	4.124707	0.031440
19280	0	-1.125673	-1.597771	10.114046	-0.011268	-0.015979	0.101139	-0.963562	4.117630	0.032277
19281	0	-1.127287	-1.573793	10.077256	-0.011292	-0.015747	0.100769	-0.955432	4.101904	0.031974
19282	0	-1.160824	-1.536362	10.034987	-0.011621	-0.015363	0.100348	-0.958766	4.092165	0.027627
19283	0	-1.158604	-1.519176	10.016083	-0.011597	-0.015198	0.100159	-0.954378	4.085280	0.031428
19284	0	-1.149637	-1.512321	9.998182	-0.011515	-0.015125	0.099979	-0.954292	4.069724	0.035828
19285	0	-1.169933	-1.531989	9.924545	-0.011719	-0.015320	0.099243	-0.956561	4.052764	0.036229
19286	0	-1.178493	-1.556256	9.870016	-0.011803	-0.015565	0.098698	-0.956032	4.037632	0.033968
19287	0	-1.164427	-1.599287	9.875620	-0.011658	-0.015991	0.098755	-0.960231	4.027480	0.030088
19288	0	-1.149573	-1.586977	9.741610	-0.011509	-0.015873	0.097414	-0.958899	4.017264	0.034662
19289	0	-1.151887	-1.568041	9.826947	-0.011536	-0.015686	0.098267	-0.954692	4.003092	0.039666
19290	0	-1.154761	-1.567265	9.821360	-0.011563	-0.015676	0.098211	-0.953544	3.990269	0.036825
19291	0	-1.134707	-1.507240	9.771843	-0.011353	-0.015076	0.097717	-0.952270	3.989085	0.039972
19292	0	-1.170006	-1.549873	9.753683	-0.011708	-0.015497	0.097536	-0.956484	3.984788	0.034985
19293	0	-1.152903	-1.531346	9.716976	-0.011536	-0.015320	0.097168	-0.951431	3.982311	0.033951
19294	0	-1.132936	-1.597581	9.729454	-0.011339	-0.015979	0.097293	-0.950258	3.976175	0.030517
19295	0	-1.098505	-1.561972	9.735207	-0.010986	-0.015625	0.097351	-0.946664	3.979881	0.029561
19296	0	-1.093060	-1.524117	9.723026	-0.010923	-0.015248	0.097230	-0.941009	3.993505	0.027197
19297	0	-1.093112	-1.537505	9.783962	-0.010925	-0.015381	0.097839	-0.936913	4.005491	0.021651
19298	0	-1.118408	-1.524475	9.790054	-0.011182	-0.015247	0.097900	-0.936551	4.013284	0.024697
19299	0	-1.166523	-1.549980	9.826620	-0.011658	-0.015503	0.098267	-0.935530	4.027252	0.016672
19300	0	-1.174373	-1.519047	9.869198	-0.011734	-0.015192	0.098693	-0.936602	4.043569	0.017660
19301	0	-1.141980	-1.549908	9.857166	-0.011414	-0.015503	0.098572	-0.934878	4.055928	0.019423
19302	0	-1.149015	-1.555060	9.881550	-0.011487	-0.015556	0.098815	-0.930858	4.064796	0.014496
19303	0	-1.154688	-1.555665	9.905990	-0.011536	-0.015564	0.099060	-0.925248	4.082840	0.017090
19304	0	-1.174917	-1.542114	9.960853	-0.011742	-0.015428	0.099608	-0.920606	4.096607	0.015654
19305	0	-1.191008	-1.538070	10.034085	-0.011902	-0.015381	0.100342	-0.923146	4.111137	0.013119
19306	0	-1.186542	-1.544439	10.009353	-0.011858	-0.015442	0.100095	-0.928740	4.124772	0.015127
19307	0	-1.202976	-1.605246	10.082935	-0.012024	-0.016052	0.100830	-0.931817	4.136460	0.016277
19308	0	-1.173742	-1.587377	10.021650	-0.011731	-0.015870	0.100218	-0.938711	4.148816	0.014215
19309	0	-1.166484	-1.610992	10.101290	-0.011658	-0.016113	0.101013	-0.937589	4.162109	0.010343
19310	0	-1.130770	-1.634208	10.089135	-0.011306	-0.016351	0.100890	-0.930541	4.169286	0.018086
19311	0	-1.105124	-1.604276	10.125840	-0.011047	-0.016052	0.101257	-0.922573	4.178790	0.019673
19312	0	-1.147669	-1.603220	10.199243	-0.011482	-0.016033	0.101992	-0.924059	4.177815	0.022484
19313	0	-1.147214	-1.525585	10.217357	-0.011475	-0.015259	0.102173	-0.923366	4.180268	0.019265
19314	0	-1.163950	-1.500897	10.174809	-0.011653	-0.015009	0.101747	-0.925855	4.170461	0.022207
19315	0	-1.183063	-1.501374	10.156382	-0.011841	-0.015015	0.101562	-0.927341	4.164256	0.021074
19316	0	-1.187060	-1.519613	10.119961	-0.011882	-0.015197	0.101198	-0.928931	4.156910	0.015328
19317	0	-1.158302	-1.562253	10.083203	-0.011597	-0.015625	0.100830	-0.928529	4.146745	0.015249
19318	0	-1.161507	-1.537966	10.053001	-0.011631	-0.015376	0.100529	-0.934938	4.133970	0.016033
19319	0	-1.140020	-1.526832	10.028083	-0.011414	-0.015259	0.100281	-0.948188	4.124053	0.017866
19320	0	-1.130707	-1.577248	10.070832	-0.011326	-0.015767	0.100707	-0.956636	4.108105	0.017703
19321	0	-1.157852	-1.600185	10.003702	-0.011597	-0.015991	0.100037	-0.971171	4.092685	0.019990
19322	0	-1.148659	-1.626200	10.009836	-0.011499	-0.016257	0.100098	-0.979048	4.083290	0.022992
19323	0	-1.145875	-1.617667	9.881737	-0.011475	-0.016174	0.098816	-0.984164	4.070274	0.027118
19324	0	-1.142340	-1.575216	9.888109	-0.011443	-0.015752	0.098879	-0.986857	4.052838	0.026129
19325	0	-1.164420	-1.580432	9.912329	-0.011658	-0.015808	0.099121	-0.984953	4.042541	0.031496
19326	0	-1.173966	-1.549724	9.869911	-0.011753	-0.015496	0.098698	-0.988547	4.032299	0.030247
19327	0	-1.140438	-1.544005	9.839003	-0.011414	-0.015442	0.098389	-0.988986	4.026832	0.035373
19328	0	-1.131975	-1.519883	9.808649	-0.011334	-0.015195	0.098085	-0.995932	4.015105	0.030940
19329	0	-1.115666	-1.550633	9.753510	-0.011169	-0.015503	0.097534	-1.002321	4.005495	0.026601
19330	0	-1.132208	-1.557521	9.729107	-0.011328	-0.015572	0.097291	-1.009160	4.004081	0.023554
19331	0	-1.116266	-1.520197	9.832776	-0.011169	-0.015198	0.098328	-1.016612	4.001458	0.024944
19332	0	-1.133265	-1.551427	9.722933	-0.011339	-0.015512	0.097229	-1.022350	3.999079	0.020431
19333	0	-1.104849	-1.531861	9.826667	-0.011047	-0.015320	0.098267	-1.023627	4.005557	0.016148
19334	0	-1.104887	-1.568568	9.857168	-0.011050	-0.015684	0.098572	-1.028096	4.009174	0.017836
19335	0	-1.123697	-1.587544	9.783759	-0.011230	-0.015869	0.097839	-1.038254	4.021880	0.017266
19336	0	-1.136807	-1.545388	9.832378	-0.011366	-0.015455	0.098324	-1.039284	4.029644	0.006681
19337	0	-1.160002	-1.617178	9.820559	-0.011597	-0.016174	0.098206	-1.039062	4.038700	0.003372
19338	0	-1.172787	-1.574096	9.875481	-0.011725	-0.015742	0.098755	-1.040119	4.046777	-0.001978
19339	0	-1.160186	-1.562658	9.924231	-0.011597	-0.015625	0.099243	-1.044634	4.057933	-0.003684
19340	0	-1.148992	-1.581112	9.917979	-0.011485	-0.015812	0.099180	-1.046459	4.068646	-0.007708
19341	0	-1.178404	-1.580935	9.948660	-0.011780	-0.015808	0.099487	-1.050712	4.078641	-0.003136
19342	0	-1.179375	-1.544726	10.027783	-0.011788	-0.015445	0.100279	-1.056386	4.089905	-0.001669
19343	0	-1.148217	-1.587488	10.003484	-0.011475	-0.015869	0.100037	-1.065701	4.103725	-0.006333
19344	0	-1.155725	-1.576425	10.039754	-0.011551	-0.015759	0.100399	-1.073987	4.116041	-0.001874
19345	0	-1.117797	-1.575006	10.095074	-0.011169	-0.015747	0.100952	-1.080179	4.130842	-0.006050
19346	0	-1.162098	-1.575161	10.143613	-0.011614	-0.015754	0.101437	-1.080570	4.144006	-0.010706
19347	0	-1.135816	-1.544430	10.107322	-0.011353	-0.015442	0.101074	-1.086016	4.155520	-0.012912
19348	0	-1.118107	-1.550978	10.119324	-0.011181	-0.015509	0.101193	-1.089946	4.160928	-0.013838
19349	0	-1.128972	-1.599167	10.107435	-0.011292	-0.015991	0.101074	-1.093115	4.164110	-0.013862
19350	0	-1.122639	-1.593797	10.174482	-0.011228	-0.015932	0.101746	-1.102410	4.167914	-0.015820
19351	0	-1.146680	-1.605778	10.119630	-0.011475	-0.016052	0.101196	-1.111223	4.164341	-0.018441
19352	0	-1.145320	-1.624679	10.119603	-0.011459	-0.016247	0.101195	-1.113795	4.162629	-0.020941
19353	0	-1.213735	-1.641963	10.095300	-0.012146	-0.016418	0.100952	-1.117756	4.158015	-0.013535
19354	0	-1.193757	-1.593574	10.064847	-0.011946	-0.015933	0.100648	-1.123470	4.153945	-0.008226
19355	0	-1.194489	-1.569163	10.089238	-0.011963	-0.015686	0.100891	-1.132130	4.138932	-0.015676
19356	0	-1.191058	-1.618796	10.071158	-0.011928	-0.016186	0.100710	-1.137000	4.124972	-0.013232
19357	0	-1.195183	-1.629632	10.040416	-0.011963	-0.016296	0.100403	-1.139404	4.117690	-0.014336
19358	0	-1.167874	-1.629493	9.930847	-0.011697	-0.016296	0.099306	-1.140142	4.102228	-0.011154
19359	0	-1.152078	-1.623461	9.936708	-0.011536	-0.016235	0.099365	-1.141708	4.090494	-0.010618
19360	0	-1.124811	-1.580807	9.943055	-0.011262	-0.015807	0.099429	-1.145232	4.079923	-0.010044
19361	0	-1.122210	-1.568422	9.942750	-0.011230	-0.015686	0.099426	-1.145724	4.075547	-0.007600
19362	0	-1.101977	-1.555913	9.888044	-0.011031	-0.015561	0.098879	-1.145995	4.067637	-0.004152
19363	0	-1.097212	-1.538249	9.851207	-0.010986	-0.015381	0.098511	-1.150408	4.056411	-0.000311
19364	0	-1.113007	-1.538806	9.839137	-0.011142	-0.015385	0.098391	-1.156883	4.048066	0.006155
19365	0	-1.079716	-1.562612	9.814502	-0.010803	-0.015625	0.098145	-1.160760	4.046264	0.004539
19366	0	-1.066345	-1.544357	9.771911	-0.010670	-0.015445	0.097718	-1.162038	4.044085	0.012355
19367	0	-1.134332	-1.562395	9.814577	-0.011353	-0.015625	0.098145	-1.163433	4.038536	0.014234
19368	0	-1.120442	-1.556325	9.796405	-0.011212	-0.015562	0.097963	-1.167441	4.034481	0.019944
19369	0	-1.110663	-1.617779	9.765588	-0.011108	-0.016174	0.097656	-1.174236	4.037521	0.020010
19370	0	-1.140582	-1.648644	9.777805	-0.011411	-0.016487	0.097777	-1.176090	4.036982	0.022108
19371	0	-1.147346	-1.647984	9.741219	-0.011475	-0.016479	0.097412	-1.179152	4.040864	0.017726
19372	0	-1.147445	-1.678508	9.722889	-0.011473	-0.016786	0.097229	-1.181284	4.048051	0.017264
19373	0	-1.160248	-1.660036	9.759473	-0.011597	-0.016602	0.097595	-1.182738	4.059924	0.021269
19374	0	-1.179708	-1.635075	9.875318	-0.011792	-0.016356	0.098753	-1.180037	4.070725	0.019174
19375	0	-1.184326	-1.555771	9.838937	-0.011841	-0.015564	0.098389	-1.175463	4.078751	0.012777
19376	0	-1.149038	-1.530234	9.887753	-0.011480	-0.015307	0.098878	-1.172481	4.095443	0.011277
19377	0	-1.154667	-1.580751	9.948612	-0.011536	-0.015808	0.099487	-1.174760	4.113139	0.014116
19378	0	-1.137920	-1.556187	9.997236	-0.011374	-0.015563	0.099973	-1.176272	4.123669	0.011591
19379	0	-1.142153	-1.580412	9.991427	-0.011414	-0.015808	0.099915	-1.174616	4.137835	0.015413
19380	0	-1.113434	-1.585967	9.985177	-0.011125	-0.015862	0.099853	-1.175465	4.153987	0.016636
19381	0	-1.093438	-1.586777	10.089034	-0.010925	-0.015869	0.100891	-1.176795	4.169368	0.010937
19382	0	-1.100824	-1.574062	10.034019	-0.011004	-0.015745	0.100340	-1.174440	4.178787	0.010178
19383	0	-1.117193	-1.592982	10.046364	-0.011169	-0.015930	0.100464	-1.176820	4.186759	0.008247
19384	0	-1.142056	-1.544140	10.095113	-0.011419	-0.015442	0.100951	-1.178993	4.193333	0.002987
19385	0	-1.147837	-1.586966	10.089060	-0.011475	-0.015869	0.100891	-1.182369	4.202705	0.001937
19386	0	-1.172635	-1.605163	10.137789	-0.011726	-0.016054	0.101377	-1.182262	4.207814	-0.002014
19387	0	-1.195928	-1.634993	10.064862	-0.011963	-0.016357	0.100647	-1.176409	4.208900	-0.001508
19388	0	-1.225700	-1.609718	10.126100	-0.012261	-0.016099	0.101260	-1.177002	4.209155	-0.003317
19389	0	-1.238551	-1.635448	10.144147	-0.012390	-0.016357	0.101440	-1.176406	4.209092	0.004387
19390	0	-1.237707	-1.610901	10.125955	-0.012382	-0.016108	0.101259	-1.180766	4.209192	0.007702
19391	0	-1.201552	-1.611091	10.077042	-0.012024	-0.016113	0.100769	-1.180645	4.204917	0.003610
19392	0	-1.169340	-1.629130	10.071103	-0.011703	-0.016292	0.100710	-1.182848	4.199821	0.000625
19393	0	-1.164725	-1.580150	10.095439	-0.011658	-0.015808	0.100952	-1.178018	4.193161	0.006139
19394	0	-1.125712	-1.627782	10.028708	-0.011271	-0.016284	0.100285	-1.173512	4.183169	0.004608
19395	0	-1.115596	-1.598598	10.028310	-0.011169	-0.015991	0.100281	-1.170084	4.173081	0.004210
19396	0	-1.094073	-1.579788	10.065295	-0.010960	-0.015799	0.100651	-1.171779	4.156900	0.007996
19397	0	-1.091196	-1.592614	9.918424	-0.010925	-0.015930	0.099182	-1.169659	4.146800	0.009495
19398	0	-1.106750	-1.592086	9.961504	-0.011082	-0.015923	0.099613	-1.170275	4.135737	0.011053
19399	0	-1.096942	-1.562336	9.918426	-0.010986	-0.015625	0.099182	-1.170848	4.121549	0.006650
19400	0	-1.142575	-1.555205	9.851778	-0.011441	-0.015561	0.098515	-1.162837	4.108845	0.008152
19401	0	-1.152216	-1.532040	9.881740	-0.011536	-0.015320	0.098816	-1.165941	4.098539	0.006427
19402	0	-1.173829	-1.556337	9.796646	-0.011753	-0.015566	0.097964	-1.165593	4.086505	0.011951
19403	0	-1.146435	-1.586612	9.753588	-0.011475	-0.015869	0.097534	-1.164654	4.079686	0.016376
19404	0	-1.175110	-1.585784	9.778313	-0.011760	-0.015863	0.097781	-1.160767	4.074755	0.019790
19405	0	-1.122505	-1.611175	9.747402	-0.011230	-0.016113	0.097473	-1.161657	4.073564	0.024276
19406	0	-1.139713	-1.678108	9.784113	-0.011403	-0.016782	0.097840	-1.163500	4.071773	0.028176
19407	0	-1.190457	-1.659443	9.741299	-0.011902	-0.016602	0.097412	-1.158135	4.079881	0.037583
19408	0	-1.160178	-1.645799	9.747555	-0.011602	-0.016466	0.097474	-1.151301	4.084354	0.034529
19409	0	-1.190258	-1.635441	9.832805	-0.011902	-0.016357	0.098328	-1.150537	4.090394	0.030075
19410	0	-1.159882	-1.640255	9.802414	-0.011599	-0.016413	0.098022	-1.141455	4.095824	0.026116
19411	0	-1.184212	-1.604185	9.845125	-0.011841	-0.016052	0.098450	-1.132119	4.102542	0.019050
19412	0	-1.136371	-1.547395	9.845302	-0.011355	-0.015483	0.098453	-1.124674	4.117250	0.016326
19413	0	-1.111971	-1.567351	9.881663	-0.011108	-0.015686	0.098816	-1.113230	4.135301	0.020626
19414	0	-1.120635	-1.528632	9.906077	-0.011192	-0.015295	0.099061	-1.106286	4.156447	0.023063
19415	0	-1.123871	-1.531495	10.015851	-0.011230	-0.015320	0.100159	-1.103599	4.170949	0.017444
19416	0	-1.113507	-1.524146	9.942545	-0.011126	-0.015249	0.099425	-1.097633	4.186904	0.017696
19417	0	-1.148336	-1.543207	9.997610	-0.011475	-0.015442	0.099976	-1.089321	4.201966	0.016331
19418	0	-1.119180	-1.547454	10.058785	-0.011188	-0.015484	0.100587	-1.081628	4.211857	0.016759
19419	0	-1.154207	-1.610441	10.095283	-0.011536	-0.016113	0.100952	-1.074537	4.224143	0.017720
19420	0	-1.143005	-1.615255	10.064831	-0.011427	-0.016157	0.100648	-1.072148	4.232803	0.015610
19421	0	-1.172481	-1.604363	10.107488	-0.011719	-0.016052	0.101074	-1.065321	4.244708	0.015213
19422	0	-1.222175	-1.657875	10.119789	-0.012219	-0.016584	0.101197	-1.061761	4.252456	0.014951
19423	0	-1.190137	-1.634612	10.095404	-0.011902	-0.016357	0.100952	-1.051788	4.257008	0.018582
19424	0	-1.202106	-1.632752	10.101756	-0.012023	-0.016335	0.101016	-1.045496	4.260056	0.013483
19425	0	-1.196210	-1.610877	10.052572	-0.011963	-0.016113	0.100525	-1.043163	4.264302	0.014285
19426	0	-1.183643	-1.554751	10.107679	-0.011840	-0.015555	0.101075	-1.036967	4.265604	0.013479
19427	0	-1.165423	-1.567861	10.095370	-0.011658	-0.015686	0.100952	-1.031394	4.266765	0.013571
19428	0	-1.146409	-1.560850	10.089475	-0.011468	-0.015611	0.100894	-1.031677	4.267564	0.012819
19429	0	-1.146634	-1.555777	10.144232	-0.011475	-0.015564	0.101440	-1.027421	4.263400	0.018781
19430	0	-1.114096	-1.524346	10.126212	-0.011153	-0.015247	0.101260	-1.025675	4.254764	0.021578
19431	0	-1.140158	-1.562025	10.119837	-0.011414	-0.015625	0.101196	-1.022862	4.246499	0.014585
19432	0	-1.119253	-1.560907	10.114162	-0.011207	-0.015615	0.101139	-1.018231	4.235779	0.016805
19433	0	-1.157741	-1.574208	10.034481	-0.011597	-0.015747	0.100342	-1.015105	4.219051	0.024461
19434	0	-1.117385	-1.567062	10.028946	-0.011192	-0.015676	0.100286	-1.010959	4.203214	0.028421
19435	0	-1.134126	-1.550129	9.961092	-0.011353	-0.015503	0.099609	-1.011675	4.195499	0.028925
19436	0	-1.125306	-1.574033	9.924851	-0.011270	-0.015744	0.099246	-1.009685	4.181812	0.028322
19437	0	-1.157674	-1.562117	9.936816	-0.011597	-0.015625	0.099365	-1.007779	4.164145	0.032329
19438	0	-1.123815	-1.555237	9.925021	-0.011251	-0.015557	0.099248	-1.004765	4.153988	0.041550
19439	0	-1.176434	-1.574560	9.826869	-0.011780	-0.015747	0.098267	-1.005552	4.141327	0.040306
19440	0	-1.191581	-1.592635	9.821155	-0.011932	-0.015927	0.098209	-1.007087	4.127211	0.047237
19441	0	-1.183115	-1.604883	9.784109	-0.011841	-0.016052	0.097839	-1.005708	4.121174	0.043664
19442	0	-1.211677	-1.610228	9.778315	-0.012127	-0.016107	0.097781	-1.003378	4.114467	0.048399
19443	0	-1.183325	-1.569113	9.796153	-0.011841	-0.015686	0.097961	-1.012074	4.110799	0.052029
19444	0	-1.121332	-1.568951	9.729150	-0.011216	-0.015697	0.097290	-1.006574	4.112652	0.049128
19445	0	-1.122500	-1.567722	9.778036	-0.011230	-0.015686	0.097778	-0.998952	4.111504	0.048410
19446	0	-1.097791	-1.523340	9.741698	-0.010976	-0.015242	0.097416	-0.992118	4.119103	0.040582
19447	0	-1.129529	-1.543160	9.741330	-0.011292	-0.015442	0.097412	-0.982992	4.128591	0.041619
19448	0	-1.105502	-1.541616	9.814733	-0.011055	-0.015422	0.098146	-0.979150	4.133795	0.038816
19449	0	-1.123016	-1.525479	9.802312	-0.011230	-0.015259	0.098022	-0.977373	4.138524	0.041857
19450	0	-1.105268	-1.530599	9.906138	-0.011047	-0.015312	0.099061	-0.973167	4.149707	0.041834
19451	0	-1.105585	-1.538123	9.820455	-0.011047	-0.015381	0.098206	-0.976632	4.164571	0.043897
19452	0	-1.131971	-1.513796	9.826242	-0.011309	-0.015138	0.098264	-0.979996	4.182430	0.043538
19453	0	-1.154522	-1.531660	9.942566	-0.011536	-0.015320	0.099426	-0.979371	4.198405	0.049104
19454	0	-1.144697	-1.556044	9.942237	-0.011433	-0.015558	0.099424	-0.984988	4.219850	0.049053
19455	0	-1.190693	-1.574030	9.954880	-0.011902	-0.015747	0.099548	-0.980198	4.230692	0.050539
19456	0	-1.167767	-1.603212	9.997652	-0.011668	-0.016039	0.099977	-0.975436	4.246571	0.045619
19457	0	-1.178497	-1.586561	10.021968	-0.011780	-0.015869	0.100220	-0.974364	4.257538	0.047244
19458	0	-1.173585	-1.634468	10.040209	-0.011729	-0.016351	0.100402	-0.970554	4.269943	0.054680
19459	0	-1.190948	-1.587082	10.107306	-0.011902	-0.015869	0.101074	-0.975424	4.283633	0.049159
19460	0	-1.179479	-1.599610	10.143743	-0.011795	-0.015995	0.101438	-0.979413	4.288557	0.040414
19461	0	-1.184224	-1.592407	10.107501	-0.011841	-0.015930	0.101074	-0.975343	4.295315	0.037455
19462	0	-1.178475	-1.585971	10.113565	-0.011783	-0.015858	0.101136	-0.980477	4.302835	0.032669
19463	0	-1.183950	-1.525234	10.119742	-0.011841	-0.015259	0.101196	-0.975972	4.306501	0.028916
19464	0	-1.153018	-1.524362	10.138212	-0.011534	-0.015246	0.101381	-0.975648	4.307632	0.028175
19465	0	-1.183939	-1.544215	10.137952	-0.011841	-0.015442	0.101379	-0.978900	4.311056	0.035419
19466	0	-1.158260	-1.531969	10.113670	-0.011594	-0.015321	0.101135	-0.980372	4.303562	0.036542
19467	0	-1.134409	-1.525845	10.113625	-0.011353	-0.015259	0.101135	-0.982705	4.299186	0.037294
19468	0	-1.132908	-1.556268	10.083204	-0.011336	-0.015564	0.100831	-0.983947	4.296178	0.033079
19469	0	-1.115795	-1.568650	10.015990	-0.011169	-0.015686	0.100159	-0.987148	4.288269	0.034160
19470	0	-1.125005	-1.537939	10.071251	-0.011269	-0.015383	0.100710	-0.985815	4.272500	0.029321
19471	0	-1.133952	-1.581045	10.064807	-0.011353	-0.015808	0.100647	-0.991129	4.262915	0.031053
19472	0	-1.130916	-1.550117	10.028567	-0.011327	-0.015508	0.100283	-0.986280	4.248037	0.035641
19473	0	-1.133645	-1.550172	9.985553	-0.011353	-0.015503	0.099854	-0.987412	4.234918	0.034008
19474	0	-1.179244	-1.537708	9.979858	-0.011809	-0.015379	0.099796	-0.987793	4.220811	0.035337
19475	0	-1.164297	-1.538318	9.936660	-0.011658	-0.015381	0.099365	-0.993075	4.209060	0.037925
19476	0	-1.149004	-1.544952	9.827005	-0.011507	-0.015447	0.098269	-0.998996	4.194513	0.039776
19477	0	-1.152245	-1.526594	9.838911	-0.011536	-0.015259	0.098389	-1.009888	4.184432	0.040157
19478	0	-1.143476	-1.570462	9.796239	-0.011449	-0.015700	0.097961	-1.017545	4.173151	0.045866
19479	0	-1.152151	-1.581337	9.771810	-0.011536	-0.015808	0.097717	-1.026333	4.161840	0.046291
19480	0	-1.167993	-1.606656	9.747496	-0.011691	-0.016064	0.097474	-1.032288	4.154048	0.043919
19481	0	-1.147055	-1.575148	9.777809	-0.011475	-0.015747	0.097778	-1.040202	4.154481	0.042498
19482	0	-1.146033	-1.545488	9.759450	-0.011467	-0.015451	0.097594	-1.046995	4.151859	0.043568
19483	0	-1.147096	-1.581083	9.783934	-0.011475	-0.015808	0.097839	-1.053043	4.152674	0.045663
19484	0	-1.158508	-1.557219	9.790058	-0.011590	-0.015570	0.097900	-1.058822	4.152025	0.049437
19485	0	-1.140816	-1.550203	9.753496	-0.011414	-0.015503	0.097534	-1.060528	4.150857	0.049820
19486	0	-1.134294	-1.556425	9.851140	-0.011342	-0.015563	0.098512	-1.064889	4.156959	0.047536
19487	0	-1.123398	-1.562883	9.844870	-0.011230	-0.015625	0.098450	-1.072321	4.166062	0.049912
19488	0	-1.106012	-1.544621	9.838590	-0.011055	-0.015450	0.098386	-1.070340	4.177052	0.046348
19489	0	-1.111561	-1.507711	9.857075	-0.011108	-0.015076	0.098572	-1.074954	4.190463	0.043937
19490	0	-1.131027	-1.575207	9.905650	-0.011306	-0.015751	0.099057	-1.079214	4.200729	0.038026
19491	0	-1.154113	-1.531832	9.844930	-0.011536	-0.015320	0.098450	-1.080321	4.212211	0.029731
19492	0	-1.161604	-1.574822	9.887443	-0.011608	-0.015744	0.098876	-1.087949	4.226399	0.026264
19493	0	-1.166266	-1.532398	9.948609	-0.011658	-0.015320	0.099487	-1.095628	4.237151	0.022063
19494	0	-1.149275	-1.587825	10.003280	-0.011485	-0.015878	0.100034	-1.099291	4.250855	0.025320
19495	0	-1.129646	-1.580840	10.009705	-0.011292	-0.015808	0.100098	-1.102638	4.261498	0.028516
19496	0	-1.137079	-1.581304	10.088771	-0.011363	-0.015809	0.100889	-1.110134	4.275335	0.023340
19497	0	-1.153927	-1.593295	10.009680	-0.011536	-0.015930	0.100098	-1.116189	4.284590	0.018244
19498	0	-1.142377	-1.575612	10.137668	-0.011421	-0.015753	0.101377	-1.122892	4.292518	0.018095
19499	0	-1.171786	-1.581205	10.174510	-0.011719	-0.015808	0.101746	-1.130136	4.296639	0.012472
19500	0	-1.184012	-1.570054	10.143747	-0.011839	-0.015695	0.101439	-1.139655	4.303094	0.009811
19501	0	-1.178050	-1.587180	10.143993	-0.011780	-0.015869	0.101440	-1.145533	4.308970	0.011604
19502	0	-1.171662	-1.569203	10.076756	-0.011721	-0.015692	0.100767	-1.148677	4.309477	0.014565
19503	0	-1.171540	-1.586773	10.199035	-0.011719	-0.015869	0.101990	-1.149859	4.310868	0.010835
19504	0	-1.164886	-1.575280	10.083009	-0.011651	-0.015745	0.100831	-1.161356	4.313499	0.013116
19505	0	-1.182760	-1.581133	10.131940	-0.011841	-0.015808	0.101318	-1.167639	4.303781	0.016033
19506	0	-1.174485	-1.612631	10.058790	-0.011754	-0.016120	0.100588	-1.177531	4.298551	0.011897
19507	0	-1.182703	-1.617447	10.058754	-0.011841	-0.016174	0.100586	-1.180395	4.288043	0.016345
19508	0	-1.113052	-1.562898	10.089475	-0.011142	-0.015626	0.100894	-1.186544	4.280425	0.021815
19509	0	-1.140101	-1.556895	10.058659	-0.011414	-0.015564	0.100586	-1.194881	4.271325	0.023938
19510	0	-1.143553	-1.563987	10.040473	-0.011450	-0.015635	0.100404	-1.202465	4.260292	0.023525
19511	0	-1.164336	-1.526514	10.034250	-0.011658	-0.015259	0.100342	-1.212295	4.249143	0.024513
19512	0	-1.149579	-1.539690	9.955029	-0.011508	-0.015394	0.099549	-1.218003	4.240334	0.024008
19513	0	-1.133619	-1.587383	9.875601	-0.011353	-0.015869	0.098755	-1.226007	4.226652	0.022687
19514	0	-1.130625	-1.594301	9.857474	-0.011320	-0.015940	0.098574	-1.232449	4.215782	0.022715
19515	0	-1.121706	-1.605548	9.887795	-0.011230	-0.016052	0.098877	-1.238804	4.205492	0.022344
19516	0	-1.155876	-1.618563	9.802493	-0.011570	-0.016181	0.098024	-1.246915	4.197554	0.026096
19517	0	-1.140224	-1.581188	9.838938	-0.011414	-0.015808	0.098389	-1.253920	4.189604	0.024318
19518	0	-1.168799	-1.642760	9.826835	-0.011697	-0.016426	0.098268	-1.258405	4.184487	0.024852
19519	0	-1.152929	-1.599362	9.832799	-0.011536	-0.015991	0.098328	-1.264010	4.182195	0.025517
19520	0	-1.145538	-1.600060	9.771749	-0.011462	-0.015997	0.097717	-1.271032	4.179372	0.021930
19521	0	-1.152792	-1.574733	9.771815	-0.011536	-0.015747	0.097717	-1.274049	4.175511	0.019000
19522	0	-1.139144	-1.580755	9.747515	-0.011398	-0.015809	0.097474	-1.274958	4.172655	0.013061
19523	0	-1.135002	-1.598636	9.777941	-0.011353	-0.015991	0.097778	-1.272129	4.174799	0.014392
19524	0	-1.134730	-1.579641	9.778063	-0.011348	-0.015799	0.097780	-1.272444	4.179355	0.012848
19525	0	-1.129324	-1.568609	9.783915	-0.011292	-0.015686	0.097839	-1.275362	4.186482	0.006376
19526	0	-1.117687	-1.599495	9.863100	-0.011173	-0.015992	0.098632	-1.281545	4.195705	0.005735
19527	0	-1.135428	-1.580972	9.857132	-0.011353	-0.015808	0.098572	-1.286353	4.202758	0.007511
19528	0	-1.142393	-1.593928	9.899646	-0.011417	-0.015934	0.098998	-1.295473	4.215306	0.005807
19529	0	-1.123804	-1.611509	9.869269	-0.011230	-0.016113	0.098694	-1.300541	4.229107	0.000942
19530	0	-1.149510	-1.593185	9.881279	-0.011490	-0.015934	0.098813	-1.300993	4.240204	-0.004412
19531	0	-1.154238	-1.599139	10.027996	-0.011536	-0.015991	0.100281	-1.304166	4.252899	-0.003292
19532	0	-1.143208	-1.556624	9.960667	-0.011427	-0.015565	0.099607	-1.308687	4.263801	-0.001584
19533	0	-1.147687	-1.593237	10.070740	-0.011475	-0.015930	0.100708	-1.314023	4.271461	-0.010732
19534	0	-1.154741	-1.605397	10.070578	-0.011540	-0.016057	0.100706	-1.313536	4.284409	-0.014462
19535	0	-1.166607	-1.599069	10.076816	-0.011658	-0.015991	0.100769	-1.315981	4.298847	-0.013047
19536	0	-1.161410	-1.599020	10.107229	-0.011614	-0.015990	0.101072	-1.318822	4.304165	-0.009804
19537	0	-1.159977	-1.586546	10.089134	-0.011597	-0.015869	0.100891	-1.317597	4.312674	-0.007408
19538	0	-1.178814	-1.622899	10.113501	-0.011786	-0.016229	0.101135	-1.320875	4.319592	-0.006165
19539	0	-1.165506	-1.617090	10.070886	-0.011658	-0.016174	0.100708	-1.319827	4.321660	-0.006588
19540	0	-1.171049	-1.616525	10.101492	-0.011714	-0.016168	0.101014	-1.319880	4.322849	-0.010364
19541	0	-1.177202	-1.592949	10.144144	-0.011780	-0.015930	0.101440	-1.321845	4.319231	-0.012949
19542	0	-1.194218	-1.617603	10.058806	-0.011948	-0.016173	0.100588	-1.327622	4.318169	-0.012977
19543	0	-1.140791	-1.599032	10.095293	-0.011414	-0.015991	0.100952	-1.329362	4.316885	-0.016897
19544	0	-1.145254	-1.580296	10.089393	-0.011463	-0.015807	0.100892	-1.327323	4.309979	-0.010266
19545	0	-1.176590	-1.592533	10.046626	-0.011780	-0.015930	0.100464	-1.324423	4.299373	-0.008081
19546	0	-1.149775	-1.591976	10.010279	-0.011508	-0.015921	0.100101	-1.326218	4.292740	0.002897
19547	0	-1.164532	-1.611537	10.034290	-0.011658	-0.016113	0.100342	-1.331238	4.283802	-0.000040
19548	0	-1.149525	-1.617565	9.967467	-0.011511	-0.016179	0.099672	-1.329872	4.271147	-0.000719
19549	0	-1.152043	-1.617230	9.906216	-0.011536	-0.016174	0.099060	-1.330170	4.258766	0.002415
19550	0	-1.155614	-1.598709	9.930923	-0.011566	-0.015987	0.099308	-1.332485	4.252399	-0.001082
19551	0	-1.145963	-1.574374	9.839095	-0.011475	-0.015747	0.098389	-1.331217	4.240192	0.003192
19552	0	-1.155764	-1.555316	9.900459	-0.011567	-0.015557	0.099003	-1.329197	4.234367	0.004608
19553	0	-1.139791	-1.580330	9.894056	-0.011414	-0.015808	0.098938	-1.326179	4.221513	0.005195
19554	0	-1.137701	-1.542607	9.809011	-0.011383	-0.015433	0.098088	-1.320564	4.219531	0.010293
19555	0	-1.134592	-1.574210	9.790196	-0.011353	-0.015747	0.097900	-1.317470	4.216946	0.008753
19556	0	-1.127220	-1.566700	9.827166	-0.011278	-0.015676	0.098269	-1.309182	4.215116	0.008944
19557	0	-1.147095	-1.598458	9.814604	-0.011475	-0.015991	0.098145	-1.304300	4.215898	0.009551
19558	0	-1.140218	-1.579060	9.784359	-0.011407	-0.015796	0.097842	-1.301066	4.215520	0.006384
19559	0	-1.153031	-1.592630	9.808475	-0.011536	-0.015930	0.098083	-1.299344	4.214384	0.006947
19560	0	-1.164721	-1.628367	9.778108	-0.011647	-0.016289	0.097780	-1.296185	4.219486	0.002203
19561	0	-1.159577	-1.598626	9.796234	-0.011597	-0.015991	0.097961	-1.293278	4.223477	0.003486
19562	0	-1.141622	-1.573201	9.832895	-0.011412	-0.015738	0.098329	-1.289777	4.233789	0.001329
19563	0	-1.092860	-1.561872	9.869448	-0.010925	-0.015625	0.098694	-1.285415	4.242642	-0.000228
19564	0	-1.130704	-1.597174	9.906114	-0.011298	-0.015979	0.099061	-1.280260	4.257833	-0.001574
19565	0	-1.141880	-1.555588	9.869452	-0.011414	-0.015564	0.098694	-1.273872	4.268863	-0.000253
19566	0	-1.149288	-1.584469	9.857330	-0.011485	-0.015854	0.098573	-1.266301	4.282766	0.007391
19567	0	-1.142278	-1.591844	9.887778	-0.011414	-0.015930	0.098877	-1.255754	4.298357	0.007528
19568	0	-1.143929	-1.596157	9.906133	-0.011433	-0.015968	0.099061	-1.250986	4.310945	0.011435
19569	0	-1.142316	-1.586537	10.009716	-0.011414	-0.015869	0.100098	-1.249693	4.326843	0.010010
19570	0	-1.155747	-1.603552	10.034118	-0.011555	-0.016046	0.100340	-1.241137	4.334997	0.010263
19571	0	-1.148094	-1.580277	10.046398	-0.011475	-0.015808	0.100464	-1.238076	4.347142	0.010764
19572	0	-1.155485	-1.542695	10.058595	-0.011549	-0.015431	0.100586	-1.236014	4.358750	0.011342
19573	0	-1.141511	-1.556239	10.058601	-0.011414	-0.015564	0.100586	-1.237081	4.365545	0.005018
19574	0	-1.154198	-1.586296	10.095238	-0.011539	-0.015866	0.100952	-1.236219	4.373417	0.005271
19575	0	-1.178432	-1.610182	10.058724	-0.011780	-0.016113	0.100586	-1.226212	4.383467	0.009726
19576	0	-1.167179	-1.607750	10.101662	-0.011667	-0.016090	0.101015	-1.214564	4.393577	0.009825
19577	0	-1.165989	-1.598250	10.131948	-0.011658	-0.015991	0.101318	-1.207610	4.401050	0.007164
19578	0	-1.154221	-1.590150	10.089463	-0.011540	-0.015913	0.100893	-1.197437	4.408115	0.003967
19579	0	-1.165302	-1.585391	10.071095	-0.011658	-0.015869	0.100708	-1.182910	4.407859	0.002646
19580	0	-1.152188	-1.558958	10.102025	-0.011527	-0.015594	0.101019	-1.180135	4.407059	0.004112
19581	0	-1.146951	-1.561931	10.046533	-0.011475	-0.015625	0.100464	-1.176384	4.406358	-0.000611
19582	0	-1.157808	-1.560727	10.089599	-0.011587	-0.015614	0.100894	-1.171969	4.401182	0.002851
19583	0	-1.128619	-1.561898	10.077057	-0.011292	-0.015625	0.100769	-1.167914	4.400192	0.004007
19584	0	-1.151615	-1.573266	10.040719	-0.011525	-0.015736	0.100406	-1.167232	4.395036	0.005493
19585	0	-1.139824	-1.568286	10.022197	-0.011414	-0.015686	0.100220	-1.166148	4.382763	0.002191
19586	0	-1.130423	-1.585966	10.004304	-0.011322	-0.015863	0.100040	-1.164371	4.367651	-0.000404
19587	0	-1.164493	-1.604959	9.930613	-0.011658	-0.016052	0.099304	-1.163955	4.358056	0.003305
19588	0	-1.149378	-1.579662	9.931095	-0.011510	-0.015803	0.099308	-1.158809	4.344656	0.006256
19589	0	-1.152571	-1.561639	9.887947	-0.011536	-0.015625	0.098877	-1.151479	4.338315	0.005595
19590	0	-1.143940	-1.548195	9.876212	-0.011456	-0.015486	0.098760	-1.149655	4.324779	0.009242
19591	0	-1.152743	-1.555981	9.906167	-0.011536	-0.015564	0.099060	-1.147572	4.320371	0.010262
19592	0	-1.163025	-1.579451	9.876002	-0.011642	-0.015800	0.098758	-1.143334	4.312441	0.013598
19593	0	-1.146980	-1.574305	9.851194	-0.011475	-0.015747	0.098511	-1.141476	4.311873	0.017486
19594	0	-1.139367	-1.585837	9.820918	-0.011404	-0.015862	0.098207	-1.140499	4.304916	0.018104
19595	0	-1.146843	-1.592715	9.771850	-0.011475	-0.015930	0.097717	-1.139723	4.302735	0.018888
19596	0	-1.139873	-1.585432	9.765992	-0.011401	-0.015863	0.097658	-1.131930	4.304852	0.021059
19597	0	-1.140641	-1.567823	9.851281	-0.011414	-0.015686	0.098511	-1.125609	4.301614	0.021542
19598	0	-1.103133	-1.548448	9.845422	-0.011033	-0.015488	0.098454	-1.124734	4.304631	0.017554
19599	0	-1.134852	-1.561888	9.845114	-0.011353	-0.015625	0.098450	-1.120392	4.305030	0.014271
19600	0	-1.140761	-1.548669	9.839114	-0.011406	-0.015491	0.098391	-1.117839	4.311830	0.021259
19601	0	-1.141373	-1.531225	9.875604	-0.011414	-0.015320	0.098755	-1.111938	4.316996	0.024001
19602	0	-1.141705	-1.535962	9.887965	-0.011415	-0.015367	0.098879	-1.106795	4.324903	0.021671
19603	0	-1.160287	-1.561477	9.893888	-0.011597	-0.015625	0.098938	-1.097944	4.336988	0.018795
19604	0	-1.148997	-1.541825	9.887813	-0.011487	-0.015422	0.098878	-1.096679	4.345384	0.022182
19605	0	-1.117744	-1.519485	9.918167	-0.011169	-0.015198	0.099182	-1.096348	4.359514	0.024014
19606	0	-1.167649	-1.586067	9.942545	-0.011674	-0.015863	0.099425	-1.096096	4.367427	0.020824
19607	0	-1.160273	-1.568490	9.954781	-0.011597	-0.015686	0.099548	-1.097853	4.379222	0.026492
19608	0	-1.161028	-1.568382	10.021773	-0.011609	-0.015684	0.100218	-1.100334	4.385625	0.022521
19609	0	-1.147723	-1.561965	10.034233	-0.011475	-0.015625	0.100342	-1.097113	4.393616	0.017938
19610	0	-1.166731	-1.603626	9.991593	-0.011663	-0.016042	0.099916	-1.093787	4.402966	0.019782
19611	0	-1.123471	-1.561364	10.077033	-0.011230	-0.015625	0.100769	-1.083849	4.412694	0.022027
19612	0	-1.148660	-1.547654	10.083228	-0.011483	-0.015481	0.100832	-1.081722	4.421506	0.021795
19613	0	-1.196193	-1.580157	10.107535	-0.011963	-0.015808	0.101074	-1.077227	4.425366	0.027312
19614	0	-1.165601	-1.536106	10.064999	-0.011656	-0.015368	0.100649	-1.071719	4.430550	0.028379
19615	0	-1.165282	-1.532156	10.083038	-0.011658	-0.015320	0.100830	-1.076404	4.430066	0.025604
19616	0	-1.164379	-1.574490	10.125876	-0.011648	-0.015751	0.101257	-1.072428	4.430140	0.026232
19617	0	-1.153219	-1.555835	10.095341	-0.011536	-0.015564	0.100952	-1.068898	4.431207	0.028158
19618	0	-1.152225	-1.561111	10.113845	-0.011529	-0.015615	0.101137	-1.067778	4.428664	0.029476
19619	0	-1.183289	-1.550238	10.131937	-0.011841	-0.015503	0.101318	-1.069863	4.424777	0.028788
19620	0	-1.145245	-1.537714	10.052706	-0.011459	-0.015380	0.100526	-1.069472	4.421958	0.031555
19621	0	-1.159162	-1.556475	10.095261	-0.011597	-0.015564	0.100952	-1.073092	4.421278	0.029455
19622	0	-1.127245	-1.581229	10.064768	-0.011282	-0.015810	0.100647	-1.078350	4.415557	0.026598
19623	0	-1.133935	-1.586376	9.991690	-0.011353	-0.015869	0.099915	-1.074840	4.405541	0.028125
19624	0	-1.118991	-1.586217	9.973636	-0.011205	-0.015859	0.099735	-1.081465	4.393711	0.026632
19625	0	-1.121591	-1.562573	9.930573	-0.011230	-0.015625	0.099304	-1.084863	4.382129	0.019607
19626	0	-1.137558	-1.550546	9.985735	-0.011385	-0.015505	0.099856	-1.088331	4.376368	0.027283
19627	0	-1.140333	-1.532192	9.899988	-0.011414	-0.015320	0.098999	-1.093452	4.369565	0.033530
19628	0	-1.137830	-1.544829	9.881837	-0.011394	-0.015447	0.098817	-1.097895	4.357061	0.034470
19629	0	-1.171377	-1.550382	9.869430	-0.011719	-0.015503	0.098694	-1.101680	4.356306	0.034568
19630	0	-1.163321	-1.544348	9.881773	-0.011648	-0.015444	0.098816	-1.103912	4.344090	0.036992
19631	0	-1.152413	-1.568347	9.765802	-0.011536	-0.015686	0.097656	-1.103574	4.335675	0.040481
19632	0	-1.144246	-1.586509	9.759904	-0.011452	-0.015864	0.097598	-1.107167	4.329821	0.046320
19633	0	-1.171279	-1.574621	9.759607	-0.011719	-0.015747	0.097595	-1.108829	4.327944	0.038696
19634	0	-1.109518	-1.580651	9.832889	-0.011097	-0.015807	0.098329	-1.110893	4.330906	0.033586
19635	0	-1.122615	-1.550114	9.863358	-0.011230	-0.015503	0.098633	-1.111577	4.330944	0.027986
19636	0	-1.139997	-1.550124	9.814588	-0.011405	-0.015500	0.098145	-1.115723	4.330100	0.028055
19637	0	-1.159383	-1.550551	9.844964	-0.011597	-0.015503	0.098450	-1.121559	4.331763	0.029458
19638	0	-1.165335	-1.550342	9.869356	-0.011652	-0.015509	0.098693	-1.118351	4.338311	0.028151
19639	0	-1.147348	-1.531898	9.832790	-0.011475	-0.015320	0.098328	-1.120225	4.341966	0.030567
19640	0	-1.159949	-1.537870	9.869348	-0.011595	-0.015380	0.098694	-1.121789	4.352329	0.031084
19641	0	-1.123269	-1.526182	9.912038	-0.011230	-0.015259	0.099121	-1.128158	4.359850	0.028881
19642	0	-1.166466	-1.563129	9.899692	-0.011662	-0.015632	0.098997	-1.130588	4.367328	0.027024
19643	0	-1.136090	-1.550487	9.924190	-0.011353	-0.015503	0.099243	-1.135825	4.381841	0.026492
19644	0	-1.168256	-1.545074	9.960498	-0.011675	-0.015447	0.099607	-1.143454	4.395572	0.020373
19645	0	-1.148163	-1.575109	9.966897	-0.011475	-0.015747	0.099670	-1.151031	4.408534	0.020324
19646	0	-1.167582	-1.575280	10.003281	-0.011672	-0.015756	0.100033	-1.150639	4.417848	0.012614
19647	0	-1.159490	-1.556366	10.021998	-0.011597	-0.015564	0.100220	-1.153160	4.420751	0.017544
19648	0	-1.146575	-1.574969	10.015897	-0.011472	-0.015747	0.100159	-1.158863	4.418972	0.014534
19649	0	-1.159757	-1.604937	10.064733	-0.011597	-0.016052	0.100647	-1.158498	4.424906	0.015694
19650	0	-1.147783	-1.604849	10.101287	-0.011477	-0.016047	0.101013	-1.162548	4.431316	0.017285
19651	0	-1.147499	-1.599303	10.064664	-0.011475	-0.015991	0.100647	-1.167505	4.436686	0.014143
19652	0	-1.178158	-1.581665	10.095051	-0.011781	-0.015813	0.100951	-1.174698	4.442547	0.017364
19653	0	-1.153411	-1.544533	10.095180	-0.011536	-0.015442	0.100952	-1.181403	4.445786	0.013737
19654	0	-1.159173	-1.551379	10.082887	-0.011594	-0.015511	0.100829	-1.187894	4.448370	0.014109
19655	0	-1.177523	-1.550710	10.101308	-0.011780	-0.015503	0.101013	-1.195368	4.448210	0.013107
19656	0	-1.182409	-1.545258	10.131804	-0.011832	-0.015450	0.101317	-1.200478	4.444019	0.015335
19657	0	-1.183124	-1.599137	10.064807	-0.011841	-0.015991	0.100647	-1.203388	4.438132	0.019468
19658	0	-1.175119	-1.587034	10.083306	-0.011761	-0.015870	0.100832	-1.206351	4.432369	0.020858
19659	0	-1.140334	-1.587565	10.034193	-0.011414	-0.015869	0.100342	-1.216458	4.425732	0.022124
19660	0	-1.150070	-1.588401	10.028223	-0.011516	-0.015882	0.100281	-1.220776	4.413827	0.023845
19661	0	-1.140028	-1.593098	9.979387	-0.011414	-0.015930	0.099792	-1.224337	4.403660	0.025465
19662	0	-1.137454	-1.569016	10.034476	-0.011387	-0.015688	0.100344	-1.229532	4.394640	0.028284
19663	0	-1.158294	-1.605845	9.942687	-0.011597	-0.016052	0.099426	-1.239282	4.383913	0.029230
19664	0	-1.149161	-1.582466	9.967274	-0.011508	-0.015821	0.099671	-1.245566	4.370201	0.033015
19665	0	-1.152420	-1.562589	9.930539	-0.011536	-0.015625	0.099304	-1.249247	4.362065	0.034067
19666	0	-1.168129	-1.599005	9.918625	-0.011696	-0.015993	0.099184	-1.248310	4.350344	0.035469
19667	0	-1.146247	-1.562664	9.875603	-0.011475	-0.015625	0.098755	-1.252851	4.341346	0.038244
19668	0	-1.150248	-1.557227	9.912338	-0.011512	-0.015568	0.099123	-1.260730	4.335612	0.038899
19669	0	-1.152750	-1.575023	9.851119	-0.011536	-0.015747	0.098511	-1.267055	4.331227	0.033545
19670	0	-1.145418	-1.569602	9.887692	-0.011458	-0.015693	0.098877	-1.273685	4.331307	0.034005
19671	0	-1.146919	-1.568895	9.838884	-0.011475	-0.015686	0.098389	-1.279857	4.329983	0.036087
19672	0	-1.127925	-1.569616	9.832729	-0.011281	-0.015693	0.098328	-1.286671	4.332901	0.033281
19673	0	-1.129114	-1.581026	9.838837	-0.011292	-0.015808	0.098389	-1.292083	4.337344	0.041096
19674	0	-1.116541	-1.575743	9.802107	-0.011169	-0.015752	0.098022	-1.301379	4.337650	0.038435
19675	0	-1.141672	-1.580818	9.838830	-0.011414	-0.015808	0.098389	-1.304418	4.346156	0.041913
19676	0	-1.147907	-1.605081	9.893768	-0.011481	-0.016053	0.098937	-1.304437	4.348592	0.032793
19677	0	-1.147228	-1.574671	9.851107	-0.011475	-0.015747	0.098511	-1.306803	4.350878	0.029470
19678	0	-1.165938	-1.617466	9.808267	-0.011653	-0.016174	0.098083	-1.310207	4.363220	0.028186
19679	0	-1.147485	-1.592872	9.906026	-0.011475	-0.015930	0.099060	-1.311359	4.368469	0.024111
19680	0	-1.154241	-1.592969	9.905915	-0.011537	-0.015928	0.099060	-1.315963	4.380056	0.020103
19681	0	-1.159992	-1.543613	9.912161	-0.011597	-0.015442	0.099121	-1.312257	4.388671	0.020041
19682	0	-1.167435	-1.567945	9.905907	-0.011664	-0.015675	0.099061	-1.320862	4.405019	0.015016
19683	0	-1.172712	-1.569088	9.905830	-0.011719	-0.015686	0.099060	-1.329426	4.419547	0.013050
19684	0	-1.168324	-1.575878	10.003164	-0.011675	-0.015758	0.100033	-1.333875	4.433917	0.016392
19685	0	-1.178692	-1.592786	10.015822	-0.011780	-0.015930	0.100159	-1.334270	4.446879	0.016080
19686	0	-1.161519	-1.611037	10.027918	-0.011611	-0.016109	0.100280	-1.338271	4.456518	0.015943
19687	0	-1.153635	-1.598848	10.028112	-0.011536	-0.015991	0.100281	-1.338035	4.462237	0.015068
19688	0	-1.165958	-1.604979	10.058557	-0.011660	-0.016047	0.100586	-1.343552	4.467093	0.015811
19689	0	-1.165340	-1.611572	10.070812	-0.011658	-0.016113	0.100708	-1.349102	4.467171	0.014370
19690	0	-1.152316	-1.563174	10.070830	-0.011527	-0.015631	0.100708	-1.353013	4.467726	0.006950
19691	0	-1.171547	-1.586745	10.058659	-0.011719	-0.015869	0.100586	-1.353870	4.468965	0.005174
19692	0	-1.182268	-1.586744	10.064909	-0.011834	-0.015866	0.100648	-1.357775	4.461019	-0.000530
19693	0	-1.159282	-1.574626	10.131893	-0.011597	-0.015747	0.101318	-1.359628	4.461629	-0.004349
19694	0	-1.158624	-1.573899	10.058833	-0.011589	-0.015746	0.100587	-1.354349	4.463362	-0.004332
19695	0	-1.146683	-1.586703	10.003785	-0.011475	-0.015869	0.100037	-1.354637	4.459471	-0.004819
19696	0	-1.175923	-1.598891	10.003891	-0.011765	-0.015987	0.100039	-1.359107	4.458393	-0.002970
19697	0	-1.171025	-1.580595	10.022106	-0.011719	-0.015808	0.100220	-1.359334	4.453703	-0.002185
19698	0	-1.156827	-1.593042	9.985619	-0.011580	-0.015926	0.099855	-1.366633	4.444757	0.001185
19699	0	-1.189133	-1.592899	9.997703	-0.011902	-0.015930	0.099976	-1.367947	4.437734	0.003953
19700	0	-1.156519	-1.592905	9.979548	-0.011576	-0.015928	0.099794	-1.371482	4.430731	0.002357
19701	0	-1.134064	-1.574758	9.991582	-0.011353	-0.015747	0.099915	-1.374699	4.422148	0.003667
19702	0	-1.131735	-1.599156	9.912466	-0.011330	-0.015993	0.099123	-1.375521	4.413005	0.003041
19703	0	-1.127857	-1.586783	9.942795	-0.011292	-0.015869	0.099426	-1.376654	4.403143	0.007379
19704	0	-1.137884	-1.611521	9.894126	-0.011388	-0.016111	0.098941	-1.383746	4.397798	0.005145
19705	0	-1.164515	-1.605258	9.808494	-0.011658	-0.016052	0.098083	-1.386770	4.388174	0.005406
19706	0	-1.125459	-1.556259	9.845337	-0.011267	-0.015565	0.098452	-1.386649	4.379156	0.004602
19707	0	-1.146991	-1.538145	9.826706	-0.011475	-0.015381	0.098267	-1.390075	4.378652	0.002766
19708	0	-1.151872	-1.562430	9.820685	-0.011526	-0.015627	0.098206	-1.389766	4.375019	0.004151
19709	0	-1.134285	-1.592980	9.863399	-0.011353	-0.015930	0.098633	-1.392007	4.368787	0.005141
19710	0	-1.132974	-1.580180	9.857512	-0.011333	-0.015808	0.098574	-1.387500	4.369366	0.008003
19711	0	-1.135197	-1.568318	9.869437	-0.011353	-0.015686	0.098694	-1.387030	4.373593	0.010443
19712	0	-1.140945	-1.580350	9.851204	-0.011413	-0.015803	0.098512	-1.390022	4.374819	0.014215
19713	0	-1.135473	-1.598928	9.851080	-0.011353	-0.015991	0.098511	-1.390655	4.382244	0.013690
19714	0	-1.147755	-1.573893	9.893894	-0.011475	-0.015747	0.098938	-1.384156	4.390488	0.017748
19715	0	-1.147184	-1.592673	9.790128	-0.011475	-0.015930	0.097900	-1.382932	4.392163	0.018385
19716	0	-1.146991	-1.610002	9.881783	-0.011469	-0.016107	0.098817	-1.378173	4.398228	0.016263
19717	0	-1.154067	-1.586146	9.912174	-0.011536	-0.015869	0.099121	-1.372216	4.408891	0.012958
19718	0	-1.179200	-1.609560	9.857308	-0.011790	-0.016099	0.098573	-1.371180	4.415756	0.014850
19719	0	-1.160119	-1.586745	9.936498	-0.011597	-0.015869	0.099365	-1.372171	4.425778	0.017126
19720	0	-1.179282	-1.616678	9.954773	-0.011789	-0.016171	0.099547	-1.369667	4.434695	0.010665
19721	0	-1.178355	-1.610892	9.973171	-0.011780	-0.016113	0.099731	-1.367595	4.443852	0.011458
19722	0	-1.166953	-1.579226	9.942693	-0.011665	-0.015800	0.099426	-1.362145	4.453526	0.010585
19723	0	-1.178141	-1.610832	10.009826	-0.011780	-0.016113	0.100098	-1.359349	4.460262	0.010013
19724	0	-1.172603	-1.591280	10.077083	-0.011723	-0.015921	0.100770	-1.353344	4.469069	0.005165
19725	0	-1.160181	-1.598790	10.070794	-0.011597	-0.015991	0.100708	-1.352469	4.479781	-0.001892
19726	0	-1.167389	-1.561482	10.027984	-0.011668	-0.015619	0.100280	-1.350291	4.491124	-0.005189
19727	0	-1.147730	-1.574226	10.040328	-0.011475	-0.015747	0.100403	-1.347708	4.499044	-0.001717
19728	0	-1.148032	-1.573275	10.083083	-0.011480	-0.015738	0.100830	-1.345107	4.503934	-0.004806
19729	0	-1.135136	-1.580358	10.083092	-0.011353	-0.015808	0.100830	-1.342778	4.507502	-0.003769
19730	0	-1.165713	-1.566979	10.138138	-0.011656	-0.015677	0.101380	-1.336996	4.513859	-0.000370
19731	0	-1.165058	-1.544000	10.101430	-0.011658	-0.015442	0.101013	-1.337581	4.510723	0.004570
19732	0	-1.157520	-1.580007	10.113879	-0.011582	-0.015805	0.101137	-1.334453	4.507543	0.007435
19733	0	-1.164799	-1.580181	10.089322	-0.011658	-0.015808	0.100891	-1.329991	4.501481	0.009315
19734	0	-1.144987	-1.561008	10.040769	-0.011456	-0.015613	0.100407	-1.329846	4.499959	0.011596
19735	0	-1.146765	-1.598412	10.064889	-0.011475	-0.015991	0.100647	-1.324508	4.496982	0.014388
19736	0	-1.151251	-1.554612	9.961407	-0.011522	-0.015551	0.099612	-1.321965	4.490744	0.012536
19737	0	-1.152761	-1.585931	10.003911	-0.011536	-0.015869	0.100037	-1.313397	4.486509	0.011916
19738	0	-1.169136	-1.572187	9.949447	-0.011703	-0.015728	0.099492	-1.308945	4.477565	0.011981
19739	0	-1.158452	-1.574266	9.973355	-0.011597	-0.015747	0.099731	-1.306521	4.468596	0.015500
19740	0	-1.180717	-1.567305	9.900470	-0.011817	-0.015677	0.099003	-1.304031	4.462277	0.012836
19741	0	-1.164703	-1.574304	9.924506	-0.011658	-0.015747	0.099243	-1.302001	4.454956	0.012435
19742	0	-1.162912	-1.579781	9.814872	-0.011637	-0.015800	0.098147	-1.301583	4.451029	0.013422
19743	0	-1.127784	-1.579994	9.887982	-0.011292	-0.015808	0.098877	-1.294707	4.440246	0.014231
19744	0	-1.119391	-1.578828	9.821219	-0.011204	-0.015793	0.098210	-1.292019	4.433767	0.016232
19745	0	-1.158713	-1.604314	9.845232	-0.011597	-0.016052	0.098450	-1.284114	4.427627	0.018306
19746	0	-1.120715	-1.566217	9.815085	-0.011211	-0.015669	0.098149	-1.279028	4.427616	0.020697
19747	0	-1.135008	-1.567723	9.851243	-0.011353	-0.015686	0.098511	-1.271567	4.429671	0.019454
19748	0	-1.152912	-1.535284	9.814930	-0.011531	-0.015364	0.098147	-1.261791	4.432453	0.026803
19749	0	-1.147831	-1.543947	9.820551	-0.011475	-0.015442	0.098206	-1.261869	4.441577	0.026978
19750	0	-1.154242	-1.543423	9.820517	-0.011543	-0.015437	0.098205	-1.261301	4.445456	0.026855
19751	0	-1.159952	-1.519428	9.863301	-0.011597	-0.015198	0.098633	-1.260142	4.453588	0.028976
19752	0	-1.123759	-1.524857	9.783975	-0.011236	-0.015252	0.097839	-1.258833	4.460076	0.029580
19753	0	-1.141204	-1.549865	9.790125	-0.011414	-0.015503	0.097900	-1.256634	4.463145	0.031585
19754	0	-1.141319	-1.549111	9.887828	-0.011411	-0.015495	0.098878	-1.254637	4.470848	0.030855
19755	0	-1.154645	-1.562008	9.875440	-0.011536	-0.015625	0.098755	-1.251980	4.488072	0.033843
19756	0	-1.156410	-1.597185	9.887682	-0.011558	-0.015982	0.098876	-1.243596	4.500341	0.041601
19757	0	-1.166472	-1.586349	9.912117	-0.011658	-0.015869	0.099121	-1.240053	4.513174	0.042195
19758	0	-1.161626	-1.548690	9.924341	-0.011611	-0.015492	0.099243	-1.236551	4.524079	0.038226
19759	0	-1.159958	-1.537363	9.942705	-0.011597	-0.015381	0.099426	-1.231140	4.532218	0.042715
19760	0	-1.179107	-1.548195	9.930553	-0.011786	-0.015489	0.099305	-1.226332	4.543446	0.039757
19761	0	-1.165582	-1.543466	9.942761	-0.011658	-0.015442	0.099426	-1.220762	4.546173	0.034245
19762	0	-1.165491	-1.523801	9.942905	-0.011654	-0.015244	0.099428	-1.216150	4.552181	0.036480
19763	0	-1.159508	-1.549677	9.985466	-0.011597	-0.015503	0.099854	-1.211916	4.555190	0.040708
19764	0	-1.196518	-1.554632	10.028302	-0.011960	-0.015553	0.100283	-1.207728	4.565873	0.044373
19765	0	-1.178228	-1.580275	10.070856	-0.011780	-0.015808	0.100708	-1.204526	4.573512	0.047969
19766	0	-1.178119	-1.555062	10.064876	-0.011785	-0.015553	0.100648	-1.204058	4.574555	0.051540
19767	0	-1.165974	-1.556088	10.095239	-0.011658	-0.015564	0.100952	-1.203403	4.581681	0.050617
19768	0	-1.153919	-1.561545	10.107495	-0.011540	-0.015619	0.101074	-1.201859	4.585150	0.052025
19769	0	-1.098747	-1.586830	10.076905	-0.010986	-0.015869	0.100769	-1.203719	4.591239	0.058040
19770	0	-1.128662	-1.580328	10.089259	-0.011294	-0.015807	0.100891	-1.201994	4.587391	0.057860
19771	0	-1.146654	-1.525760	10.089221	-0.011475	-0.015259	0.100891	-1.203281	4.583179	0.057817
19772	0	-1.150798	-1.573992	10.065101	-0.011519	-0.015745	0.100649	-1.199912	4.575135	0.056961
19773	0	-1.164921	-1.549732	10.040469	-0.011658	-0.015503	0.100403	-1.196159	4.570367	0.055761
19774	0	-1.187724	-1.505937	9.991929	-0.011886	-0.015065	0.099917	-1.192088	4.565680	0.053661
19775	0	-1.159175	-1.501063	9.948849	-0.011597	-0.015015	0.099487	-1.190193	4.564880	0.053657
19776	0	-1.163617	-1.548932	9.912535	-0.011648	-0.015495	0.099123	-1.185842	4.556008	0.050664
19777	0	-1.145782	-1.550310	9.918404	-0.011475	-0.015503	0.099182	-1.188522	4.541663	0.052152
19778	0	-1.131047	-1.562911	9.918548	-0.011319	-0.015626	0.099185	-1.194785	4.536570	0.052870
19779	0	-1.140460	-1.544208	9.893899	-0.011414	-0.015442	0.098938	-1.197586	4.531161	0.047330
19780	0	-1.126464	-1.562215	9.875839	-0.011273	-0.015626	0.098757	-1.195808	4.525954	0.047816
19781	0	-1.128215	-1.598932	9.912246	-0.011292	-0.015991	0.099121	-1.196254	4.520069	0.049768
19782	0	-1.138645	-1.556142	9.851364	-0.011395	-0.015561	0.098513	-1.199244	4.514534	0.051063
19783	0	-1.134557	-1.550476	9.820608	-0.011353	-0.015503	0.098206	-1.204048	4.511305	0.050253
19784	0	-1.139479	-1.556640	9.857358	-0.011400	-0.015568	0.098573	-1.205104	4.509909	0.047248
19785	0	-1.128303	-1.531747	9.796277	-0.011292	-0.015320	0.097961	-1.204974	4.504932	0.044562
19786	0	-1.108720	-1.537173	9.808680	-0.011092	-0.015377	0.098085	-1.201508	4.503936	0.049464
19787	0	-1.147303	-1.501178	9.826722	-0.011475	-0.015015	0.098267	-1.200916	4.506933	0.050420
19788	0	-1.140616	-1.513001	9.869548	-0.011411	-0.015131	0.098695	-1.202485	4.506508	0.051001
19789	0	-1.141496	-1.513285	9.808393	-0.011414	-0.015137	0.098083	-1.200788	4.512911	0.054062
19790	0	-1.166158	-1.518809	9.851094	-0.011661	-0.015190	0.098511	-1.201187	4.518895	0.050113
19791	0	-1.147254	-1.525656	9.826719	-0.011475	-0.015259	0.098267	-1.201379	4.521292	0.051695
19792	0	-1.135490	-1.531630	9.857198	-0.011349	-0.015316	0.098573	-1.204632	4.533163	0.056551
19793	0	-1.153920	-1.580655	9.899886	-0.011536	-0.015808	0.098999	-1.205682	4.542033	0.056696
19794	0	-1.118281	-1.592678	9.887544	-0.011177	-0.015927	0.098876	-1.207910	4.553513	0.052286
19795	0	-1.141332	-1.568775	9.918189	-0.011414	-0.015686	0.099182	-1.212668	4.558009	0.052768
19796	0	-1.147686	-1.562305	9.991424	-0.011475	-0.015629	0.099914	-1.208901	4.565355	0.054852
19797	0	-1.159896	-1.586028	9.973259	-0.011597	-0.015869	0.099731	-1.201615	4.572685	0.058588
19798	0	-1.148267	-1.548713	10.009897	-0.011479	-0.015486	0.100100	-1.205995	4.581237	0.056834
19799	0	-1.147600	-1.543426	9.985454	-0.011475	-0.015442	0.099854	-1.200092	4.587571	0.061540
19800	0	-1.178462	-1.554902	10.040446	-0.011783	-0.015549	0.100405	-1.203289	4.594567	0.064260
19801	0	-1.153963	-1.531748	10.034170	-0.011536	-0.015320	0.100342	-1.203473	4.603851	0.064398
19802	0	-1.161110	-1.531637	10.046218	-0.011605	-0.015316	0.100463	-1.206740	4.615248	0.059240
19803	0	-1.177420	-1.550315	10.076966	-0.011780	-0.015503	0.100769	-1.209657	4.613767	0.056939
19804	0	-1.158290	-1.562643	10.070927	-0.011586	-0.015626	0.100709	-1.212905	4.614855	0.057154
19805	0	-1.153558	-1.574900	10.058564	-0.011536	-0.015747	0.100586	-1.217847	4.619603	0.054551
19806	0	-1.140908	-1.575094	10.131805	-0.011414	-0.015752	0.101317	-1.219525	4.619345	0.056838
19807	0	-1.134487	-1.569049	10.089128	-0.011353	-0.015686	0.100891	-1.227190	4.615548	0.051738
19808	0	-1.126942	-1.588288	10.113536	-0.011276	-0.015879	0.101135	-1.234593	4.612668	0.051878
19809	0	-1.146830	-1.550542	10.107455	-0.011475	-0.015503	0.101074	-1.240061	4.610364	0.049950
19810	0	-1.170116	-1.538743	10.070848	-0.011706	-0.015387	0.100708	-1.243675	4.609298	0.045911
19811	0	-1.146577	-1.569159	10.021987	-0.011475	-0.015686	0.100220	-1.252638	4.604046	0.051432
19812	0	-1.156985	-1.594666	9.954866	-0.011580	-0.015942	0.099548	-1.261065	4.597732	0.060824
19813	0	-1.140337	-1.593229	10.022055	-0.011414	-0.015930	0.100220	-1.266096	4.590888	0.068312
19814	0	-1.138133	-1.581936	9.936656	-0.011394	-0.015813	0.099366	-1.276073	4.581772	0.064361
19815	0	-1.170776	-1.569102	9.967092	-0.011719	-0.015686	0.099670	-1.284366	4.574030	0.067590
19816	0	-1.162294	-1.545678	9.973321	-0.011636	-0.015452	0.099732	-1.291912	4.564221	0.063835
19817	0	-1.176737	-1.550472	9.961056	-0.011780	-0.015503	0.099609	-1.296489	4.554857	0.063165
19818	0	-1.137819	-1.532850	9.930657	-0.011389	-0.015324	0.099306	-1.304658	4.547525	0.065278
19819	0	-1.159150	-1.538472	9.942628	-0.011597	-0.015381	0.099426	-1.311799	4.546348	0.068202
19820	0	-1.115489	-1.594437	9.893670	-0.011160	-0.015939	0.098937	-1.320950	4.545372	0.066499
19821	0	-1.110154	-1.568939	9.899926	-0.011108	-0.015686	0.098999	-1.327484	4.542222	0.073356
19822	0	-1.108607	-1.551672	9.930424	-0.011095	-0.015511	0.099304	-1.337191	4.536715	0.074595
19823	0	-1.116609	-1.599763	9.832697	-0.011169	-0.015991	0.098328	-1.347355	4.537606	0.075907
19824	0	-1.110043	-1.576366	9.826432	-0.011102	-0.015760	0.098265	-1.353860	4.540854	0.077467
19825	0	-1.134947	-1.587188	9.777823	-0.011353	-0.015869	0.097778	-1.359766	4.542039	0.075235
19826	0	-1.177279	-1.593747	9.863176	-0.011774	-0.015936	0.098632	-1.364255	4.545392	0.068543
19827	0	-1.166021	-1.587409	9.838758	-0.011658	-0.015869	0.098389	-1.372770	4.553044	0.064187
19828	0	-1.190431	-1.587984	9.893549	-0.011908	-0.015880	0.098935	-1.375743	4.554023	0.066630
19829	0	-1.208509	-1.593064	9.875479	-0.012085	-0.015930	0.098755	-1.379031	4.558932	0.066033
19830	0	-1.172288	-1.550860	9.881400	-0.011720	-0.015505	0.098815	-1.386259	4.567289	0.068939
19831	0	-1.147507	-1.574682	9.912108	-0.011475	-0.015747	0.099121	-1.388726	4.572564	0.066925
19832	0	-1.117591	-1.593610	9.905848	-0.011170	-0.015930	0.099060	-1.398427	4.583617	0.065039
19833	0	-1.129850	-1.568959	9.850937	-0.011292	-0.015686	0.098511	-1.405435	4.596409	0.061693
19834	0	-1.088630	-1.576095	9.911639	-0.010879	-0.015755	0.099118	-1.415551	4.609981	0.057477
19835	0	-1.104653	-1.556278	9.985379	-0.011047	-0.015564	0.099854	-1.416959	4.613729	0.058954
19836	0	-1.117151	-1.611218	9.918166	-0.011168	-0.016111	0.099182	-1.420723	4.621867	0.060457
19837	0	-1.141465	-1.605117	10.021978	-0.011414	-0.016052	0.100220	-1.422289	4.627770	0.063629
19838	0	-1.135477	-1.580752	10.015855	-0.011355	-0.015806	0.100159	-1.426567	4.631746	0.064711
19839	0	-1.147518	-1.562313	9.991478	-0.011475	-0.015625	0.099915	-1.427215	4.637082	0.068472
19840	0	-1.135332	-1.586302	10.034244	-0.011354	-0.015866	0.100342	-1.426259	4.640492	0.068643
19841	0	-1.183808	-1.586869	10.015909	-0.011841	-0.015869	0.100159	-1.428495	4.642064	0.073070
19842	0	-1.171417	-1.562355	9.985372	-0.011714	-0.015625	0.099854	-1.429616	4.646965	0.072344
19843	0	-1.177819	-1.599345	10.021956	-0.011780	-0.015991	0.100220	-1.434899	4.649873	0.073331
19844	0	-1.189444	-1.569034	9.967007	-0.011899	-0.015691	0.099669	-1.437055	4.649392	0.073565
19845	0	-1.196050	-1.611429	9.991467	-0.011963	-0.016113	0.099915	-1.440934	4.651372	0.074026
19846	0	-1.158602	-1.605729	10.040316	-0.011592	-0.016055	0.100403	-1.446067	4.649434	0.071243
19847	0	-1.134534	-1.599236	10.070864	-0.011353	-0.015991	0.100708	-1.450003	4.646025	0.072882
19848	0	-1.138685	-1.605571	9.991682	-0.011399	-0.016055	0.099916	-1.453245	4.636614	0.075492
19849	0	-1.128503	-1.611116	10.015976	-0.011292	-0.016113	0.100159	-1.453466	4.633957	0.079773
19850	0	-1.145017	-1.598327	10.022367	-0.011462	-0.015987	0.100222	-1.451288	4.625047	0.080723
19851	0	-1.140488	-1.593238	9.961002	-0.011414	-0.015930	0.099609	-1.456399	4.619871	0.079382
19852	0	-1.138550	-1.599132	9.967336	-0.011396	-0.015996	0.099671	-1.453600	4.612167	0.080122
19853	0	-1.115795	-1.574744	9.930543	-0.011169	-0.015747	0.099304	-1.456595	4.603710	0.084616
19854	0	-1.119884	-1.568615	9.826975	-0.011209	-0.015687	0.098269	-1.458188	4.597214	0.085223
19855	0	-1.122194	-1.586935	9.918306	-0.011230	-0.015869	0.099182	-1.461023	4.592155	0.084448
19856	0	-1.114295	-1.599132	9.955047	-0.011152	-0.015992	0.099549	-1.462641	4.586214	0.082740
19857	0	-1.165123	-1.562438	9.869471	-0.011658	-0.015625	0.098694	-1.464542	4.583444	0.084202
19858	0	-1.163761	-1.568448	9.875684	-0.011645	-0.015685	0.098756	-1.466447	4.579277	0.084955
19859	0	-1.153087	-1.568641	9.826710	-0.011536	-0.015686	0.098267	-1.469545	4.578432	0.084050
19860	0	-1.164207	-1.592746	9.771861	-0.011648	-0.015931	0.097717	-1.467896	4.576015	0.084438
19861	0	-1.171608	-1.599189	9.838888	-0.011719	-0.015991	0.098389	-1.471432	4.577561	0.090223
19862	0	-1.164865	-1.605205	9.838952	-0.011653	-0.016054	0.098389	-1.471655	4.577286	0.091915
19863	0	-1.123163	-1.611197	9.808358	-0.011230	-0.016113	0.098083	-1.472858	4.583368	0.089152
19864	0	-1.111003	-1.598536	9.838945	-0.011111	-0.015989	0.098389	-1.471021	4.586569	0.093888
19865	0	-1.092529	-1.561931	9.863371	-0.010925	-0.015625	0.098633	-1.467174	4.591238	0.088379
19866	0	-1.099017	-1.592060	9.893837	-0.010986	-0.015920	0.098939	-1.471038	4.600322	0.084134
19867	0	-1.135621	-1.587165	9.875406	-0.011353	-0.015869	0.098755	-1.476766	4.609172	0.083970
19868	0	-1.160403	-1.630275	9.887497	-0.011604	-0.016302	0.098875	-1.480236	4.613539	0.081389
19869	0	-1.183984	-1.592685	9.857243	-0.011841	-0.015930	0.098572	-1.479151	4.617031	0.085405
19870	0	-1.166094	-1.616652	9.899971	-0.011656	-0.016169	0.099000	-1.479649	4.627493	0.089402
19871	0	-1.141717	-1.562028	9.960970	-0.011414	-0.015625	0.099609	-1.477035	4.636242	0.086513
19872	0	-1.124084	-1.555021	9.954884	-0.011238	-0.015555	0.099548	-1.473905	4.643989	0.089305
19873	0	-1.130052	-1.580048	9.979267	-0.011292	-0.015808	0.099792	-1.468101	4.658835	0.090017
19874	0	-1.136816	-1.548747	9.985383	-0.011371	-0.015488	0.099854	-1.470570	4.660644	0.088247
19875	0	-1.135336	-1.599145	9.967028	-0.011353	-0.015991	0.099670	-1.473608	4.666213	0.088713
19876	0	-1.178756	-1.586635	9.918108	-0.011782	-0.015870	0.099181	-1.472129	4.677568	0.088104
19877	0	-1.129718	-1.629152	9.979263	-0.011292	-0.016296	0.099792	-1.469405	4.688658	0.084775
19878	0	-1.118153	-1.560868	10.034278	-0.011181	-0.015615	0.100342	-1.464436	4.694005	0.089567
19879	0	-1.128727	-1.623047	10.022099	-0.011292	-0.016235	0.100220	-1.461531	4.693850	0.088753
19880	0	-1.121892	-1.573786	10.028295	-0.011222	-0.015738	0.100283	-1.464592	4.695124	0.087537
19881	0	-1.134311	-1.598944	10.022108	-0.011353	-0.015991	0.100220	-1.465121	4.689120	0.085634
19882	0	-1.163885	-1.580234	10.022218	-0.011640	-0.015805	0.100222	-1.464528	4.692893	0.082972
19883	0	-1.189938	-1.598829	9.985428	-0.011902	-0.015991	0.099854	-1.463930	4.694645	0.091426
19884	0	-1.182973	-1.585588	10.016158	-0.011836	-0.015863	0.100160	-1.457956	4.692105	0.089311
19885	0	-1.171121	-1.561823	9.924512	-0.011719	-0.015625	0.099243	-1.452753	4.688113	0.089661
19886	0	-1.169843	-1.565987	10.010407	-0.011703	-0.015673	0.100101	-1.440775	4.686978	0.093384
19887	0	-1.146618	-1.556474	9.979333	-0.011475	-0.015564	0.099792	-1.444220	4.682031	0.090480
19888	0	-1.126592	-1.581236	9.942791	-0.011275	-0.015810	0.099427	-1.449484	4.675946	0.092297
19889	0	-1.110131	-1.562071	9.936670	-0.011108	-0.015625	0.099365	-1.447135	4.672481	0.091989
19890	0	-1.127055	-1.609953	9.906452	-0.011277	-0.016105	0.099063	-1.443803	4.669399	0.099187
19891	0	-1.134678	-1.635213	9.893952	-0.011353	-0.016357	0.098938	-1.440329	4.667343	0.105042
19892	0	-1.109085	-1.627625	9.869899	-0.011097	-0.016286	0.098697	-1.431789	4.664873	0.109494
19893	0	-1.104522	-1.591827	9.924531	-0.011047	-0.015930	0.099243	-1.420781	4.666952	0.114686
19894	0	-1.115827	-1.559137	9.882226	-0.011166	-0.015602	0.098820	-1.410956	4.663099	0.113418
19895	0	-1.158468	-1.598423	9.851329	-0.011597	-0.015991	0.098511	-1.405385	4.653850	0.118466
19896	0	-1.168495	-1.584963	9.827355	-0.011695	-0.015856	0.098271	-1.400798	4.646919	0.122046
19897	0	-1.141340	-1.568419	9.838899	-0.011414	-0.015686	0.098389	-1.401404	4.651267	0.125020
19898	0	-1.177630	-1.543174	9.839023	-0.011780	-0.015439	0.098389	-1.395638	4.651813	0.128263
19899	0	-1.153142	-1.549830	9.826783	-0.011536	-0.015503	0.098267	-1.392918	4.651512	0.129708
19900	0	-1.134079	-1.561591	9.814688	-0.011344	-0.015616	0.098146	-1.394996	4.652449	0.131356
19901	0	-1.141618	-1.592395	9.918283	-0.011414	-0.015930	0.099182	-1.390608	4.659988	0.132060
19902	0	-1.148117	-1.585391	9.820703	-0.011480	-0.015858	0.098207	-1.388962	4.665518	0.132574
19903	0	-1.135130	-1.598555	9.863387	-0.011353	-0.015991	0.098633	-1.385140	4.668626	0.136807
19904	0	-1.141083	-1.597613	9.845246	-0.011412	-0.015981	0.098452	-1.382580	4.672145	0.143825
19905	0	-1.117076	-1.579726	9.839026	-0.011169	-0.015808	0.098389	-1.372750	4.678204	0.146311
19906	0	-1.117209	-1.620284	9.918690	-0.011172	-0.016214	0.099185	-1.362199	4.682536	0.147820
19907	0	-1.111065	-1.567891	9.942714	-0.011108	-0.015686	0.099426	-1.356791	4.689669	0.146688
19908	0	-1.105501	-1.566594	9.906176	-0.011052	-0.015673	0.099061	-1.351808	4.697518	0.146725
19909	0	-1.147992	-1.567698	9.985433	-0.011475	-0.015686	0.099854	-1.344272	4.708102	0.145863
19910	0	-1.142998	-1.536169	9.979317	-0.011425	-0.015364	0.099793	-1.344810	4.718283	0.148292
19911	0	-1.178367	-1.568262	9.942635	-0.011780	-0.015686	0.099426	-1.343694	4.727267	0.145558
19912	0	-1.166441	-1.494324	9.948797	-0.011665	-0.014947	0.099487	-1.342168	4.730761	0.147920
19913	0	-1.165867	-1.573985	10.003765	-0.011658	-0.015747	0.100037	-1.336680	4.736369	0.151648
19914	0	-1.172166	-1.560165	10.052810	-0.011721	-0.015611	0.100527	-1.329145	4.742043	0.149784
19915	0	-1.147834	-1.549734	9.997602	-0.011475	-0.015503	0.099976	-1.325543	4.750826	0.147519
19916	0	-1.159954	-1.585143	10.016039	-0.011604	-0.015859	0.100159	-1.319939	4.749985	0.144453
19917	0	-1.178194	-1.549815	10.009814	-0.011780	-0.015503	0.100098	-1.317229	4.756971	0.141302
19918	0	-1.159725	-1.640689	10.083184	-0.011601	-0.016409	0.100831	-1.317594	4.756760	0.143499
19919	0	-1.147097	-1.598800	9.985445	-0.011475	-0.015991	0.099854	-1.316579	4.757191	0.141065
19920	0	-1.134502	-1.634263	9.997812	-0.011346	-0.016352	0.099977	-1.308931	4.760730	0.141592
19921	0	-1.134253	-1.555646	10.003892	-0.011353	-0.015564	0.100037	-1.302911	4.753930	0.141020
19922	0	-1.150443	-1.554313	9.998170	-0.011516	-0.015550	0.099979	-1.297985	4.745763	0.140224
19923	0	-1.158863	-1.519453	9.985494	-0.011597	-0.015198	0.099854	-1.296885	4.741143	0.145823
19924	0	-1.199757	-1.518615	9.985754	-0.012008	-0.015192	0.099855	-1.292718	4.734149	0.151449
19925	0	-1.164961	-1.537902	9.973268	-0.011658	-0.015381	0.099731	-1.293161	4.729493	0.149227
19926	0	-1.175685	-1.525503	9.930704	-0.011764	-0.015256	0.099306	-1.294718	4.726352	0.149600
19927	0	-1.195354	-1.574360	9.967208	-0.011963	-0.015747	0.099670	-1.293298	4.720242	0.152323
19928	0	-1.138821	-1.543134	9.924746	-0.011395	-0.015435	0.099246	-1.291430	4.716466	0.158902
19929	0	-1.097633	-1.598884	9.961086	-0.010986	-0.015991	0.099609	-1.291257	4.709686	0.153293
19930	0	-1.108115	-1.549840	9.900291	-0.011089	-0.015499	0.099002	-1.293009	4.704840	0.151792
19931	0	-1.128217	-1.573991	9.881812	-0.011292	-0.015747	0.098816	-1.287278	4.698648	0.154573
19932	0	-1.157235	-1.554920	9.900379	-0.011579	-0.015551	0.099003	-1.288269	4.696045	0.154692
19933	0	-1.146630	-1.586433	9.869559	-0.011475	-0.015869	0.098694	-1.285270	4.691022	0.157242
19934	0	-1.157283	-1.591630	9.802708	-0.011580	-0.015922	0.098025	-1.281724	4.686644	0.162518
19935	0	-1.165271	-1.494106	9.814704	-0.011658	-0.014954	0.098145	-1.269727	4.685377	0.159392
19936	0	-1.146115	-1.522914	9.882189	-0.011465	-0.015234	0.098821	-1.266727	4.685419	0.154350
19937	0	-1.171762	-1.489047	9.875533	-0.011719	-0.014893	0.098755	-1.267007	4.688628	0.154988
19938	0	-1.159276	-1.501429	9.838838	-0.011595	-0.015011	0.098389	-1.273697	4.690829	0.150574
19939	0	-1.134801	-1.513004	9.851229	-0.011353	-0.015137	0.098511	-1.268576	4.690126	0.150231
19940	0	-1.140535	-1.512039	9.900230	-0.011405	-0.015123	0.099002	-1.267840	4.695051	0.147071
19941	0	-1.117092	-1.574559	9.869392	-0.011169	-0.015747	0.098694	-1.268875	4.701237	0.147947
19942	0	-1.086585	-1.543787	9.851132	-0.010868	-0.015440	0.098511	-1.269087	4.703185	0.148719
19943	0	-1.104711	-1.586633	9.881640	-0.011047	-0.015869	0.098816	-1.268557	4.707324	0.153779
19944	0	-1.098463	-1.550085	9.918190	-0.010986	-0.015498	0.099182	-1.274342	4.709846	0.160146
19945	0	-1.135777	-1.562171	9.960929	-0.011353	-0.015625	0.099609	-1.273369	4.720301	0.158646
19946	0	-1.117763	-1.524781	9.967052	-0.011180	-0.015253	0.099669	-1.270011	4.722163	0.158830
19947	0	-1.117351	-1.610811	9.924355	-0.011169	-0.016113	0.099243	-1.266842	4.731310	0.155090
19948	0	-1.172846	-1.561095	9.930478	-0.011727	-0.015615	0.099304	-1.264370	4.737087	0.151986
19949	0	-1.153647	-1.543270	9.961070	-0.011536	-0.015442	0.099609	-1.256536	4.742518	0.151102
19950	0	-1.166184	-1.469014	10.009948	-0.011660	-0.014691	0.100100	-1.257904	4.749504	0.151859
19951	0	-1.160312	-1.513871	9.960832	-0.011597	-0.015137	0.099609	-1.263002	4.761312	0.150215
19952	0	-1.167137	-1.544731	9.966741	-0.011671	-0.015447	0.099668	-1.266473	4.766112	0.154222
19953	0	-1.153630	-1.495322	10.034178	-0.011536	-0.014954	0.100342	-1.268738	4.771320	0.151838
19954	0	-1.123109	-1.592760	9.936579	-0.011232	-0.015930	0.099365	-1.268452	4.774340	0.149656
19955	0	-1.134877	-1.568693	10.076933	-0.011353	-0.015686	0.100769	-1.272101	4.774542	0.155648
19956	0	-1.115771	-1.605353	10.101374	-0.011162	-0.016054	0.101013	-1.274029	4.774452	0.154265
19957	0	-1.141116	-1.550165	10.083055	-0.011414	-0.015503	0.100830	-1.275236	4.776178	0.154496
19958	0	-1.109582	-1.586755	10.034261	-0.011104	-0.015867	0.100342	-1.278165	4.771857	0.151411
19959	0	-1.110449	-1.543941	10.095296	-0.011108	-0.015442	0.100952	-1.277984	4.771908	0.155592
19960	0	-1.121784	-1.555770	10.064871	-0.011223	-0.015559	0.100648	-1.278898	4.770696	0.159148
19961	0	-1.171021	-1.531816	10.040408	-0.011719	-0.015320	0.100403	-1.279553	4.765488	0.161960
19962	0	-1.175208	-1.507016	10.046741	-0.011763	-0.015073	0.100466	-1.278994	4.758044	0.157731
19963	0	-1.183013	-1.544313	9.991563	-0.011841	-0.015442	0.099915	-1.282901	4.750351	0.156410
19964	0	-1.156763	-1.501847	9.936794	-0.011576	-0.015018	0.099367	-1.286545	4.745582	0.157791
19965	0	-1.158863	-1.532745	9.912086	-0.011597	-0.015320	0.099121	-1.297855	4.740837	0.153383
19966	0	-1.120703	-1.509764	9.942511	-0.011214	-0.015091	0.099425	-1.308098	4.737044	0.149613
19967	0	-1.140288	-1.581365	9.918248	-0.011414	-0.015808	0.099182	-1.316986	4.729239	0.151176
19968	0	-1.156511	-1.600529	9.912190	-0.011576	-0.016003	0.099121	-1.322509	4.721591	0.150139
19969	0	-1.165234	-1.599323	9.893829	-0.011658	-0.015991	0.098938	-1.327426	4.719881	0.150441
19970	0	-1.133126	-1.581183	9.948870	-0.011342	-0.015813	0.099487	-1.328696	4.712079	0.145363
19971	0	-1.110032	-1.550196	9.912215	-0.011108	-0.015503	0.099121	-1.330124	4.707270	0.145611
19972	0	-1.120915	-1.580768	9.863506	-0.011214	-0.015806	0.098635	-1.334429	4.705860	0.142734
19973	0	-1.140702	-1.544320	9.893854	-0.011414	-0.015442	0.098938	-1.338501	4.702778	0.142662
19974	0	-1.115053	-1.557088	9.881697	-0.011157	-0.015567	0.098817	-1.345763	4.699736	0.142111
19975	0	-1.146875	-1.593492	9.875480	-0.011475	-0.015930	0.098755	-1.353824	4.697451	0.139217
19976	0	-1.158096	-1.551410	9.881521	-0.011585	-0.015512	0.098815	-1.358344	4.696941	0.141520
19977	0	-1.177820	-1.538267	9.881582	-0.011780	-0.015381	0.098816	-1.363140	4.699521	0.146753
19978	0	-1.158911	-1.490004	9.869290	-0.011594	-0.014896	0.098693	-1.369927	4.698534	0.143028
19979	0	-1.189985	-1.544650	9.893751	-0.011902	-0.015442	0.098938	-1.377852	4.700683	0.138766
19980	0	-1.165423	-1.497050	9.924011	-0.011654	-0.014963	0.099241	-1.389003	4.705478	0.138914
19981	0	-1.147576	-1.568845	9.875437	-0.011475	-0.015686	0.098755	-1.394516	4.711194	0.139951
19982	0	-1.123407	-1.569678	9.881313	-0.011233	-0.015692	0.098814	-1.403007	4.716475	0.138909
19983	0	-1.092521	-1.623272	9.863326	-0.010925	-0.016235	0.098633	-1.402635	4.720835	0.134481
19984	0	-1.086265	-1.629149	9.912129	-0.010864	-0.016292	0.099121	-1.405149	4.723381	0.135598
19985	0	-1.092283	-1.599048	9.973183	-0.010925	-0.015991	0.099731	-1.406958	4.724988	0.133554
19986	0	-1.122927	-1.592967	9.985304	-0.011226	-0.015929	0.099854	-1.410221	4.733429	0.131529
19987	0	-1.116869	-1.568925	9.985309	-0.011169	-0.015686	0.099854	-1.416578	4.736960	0.133599
19988	0	-1.141265	-1.594065	9.979092	-0.011413	-0.015937	0.099792	-1.423614	4.741398	0.132310
19989	0	-1.159992	-1.537688	10.021996	-0.011597	-0.015381	0.100220	-1.421801	4.749454	0.129950
19990	0	-1.196672	-1.567560	10.009844	-0.011970	-0.015678	0.100098	-1.421248	4.750601	0.132387
19991	0	-1.202297	-1.501794	10.021935	-0.012024	-0.015015	0.100220	-1.427638	4.753910	0.130174
19992	0	-1.208326	-1.533169	10.107245	-0.012083	-0.015326	0.101073	-1.436154	4.758536	0.123516
19993	0	-1.202559	-1.556481	9.973111	-0.012024	-0.015564	0.099731	-1.439810	4.764829	0.122139
19994	0	-1.171896	-1.557022	10.015763	-0.011723	-0.015567	0.100158	-1.446310	4.765132	0.129476
19995	0	-1.140531	-1.587495	9.942629	-0.011414	-0.015869	0.099426	-1.455511	4.760088	0.134061
19996	0	-1.102232	-1.594754	9.966964	-0.011031	-0.015943	0.099669	-1.463713	4.754434	0.133747
19997	0	-1.122368	-1.666770	10.021964	-0.011230	-0.016663	0.100220	-1.472079	4.751223	0.128420
19998	0	-1.108377	-1.618660	10.015870	-0.011095	-0.016185	0.100158	-1.476597	4.742872	0.126460
19999	0	-1.110009	-1.660411	10.015919	-0.011108	-0.016602	0.100159	-1.482031	4.737883	0.125509
20000	0	-1.139293	-1.611981	10.028209	-0.011397	-0.016119	0.100282	-1.485549	4.737229	0.129088
20001	0	-1.134577	-1.592713	9.991581	-0.011353	-0.015930	0.099915	-1.484617	4.733922	0.129726
20002	0	-1.133168	-1.568046	9.912384	-0.011339	-0.015680	0.099123	-1.487327	4.729708	0.130223
20003	0	-1.158448	-1.531611	9.973343	-0.011597	-0.015320	0.099731	-1.485513	4.720217	0.132418
20004	0	-1.150531	-1.543336	9.967526	-0.011512	-0.015435	0.099674	-1.485919	4.717210	0.130656
20005	0	-1.158811	-1.538528	9.899934	-0.011597	-0.015381	0.098999	-1.493514	4.711782	0.129659
20006	0	-1.144779	-1.533393	9.851115	-0.011457	-0.015329	0.098511	-1.501294	4.705044	0.128734
20007	0	-1.159166	-1.550922	9.905966	-0.011597	-0.015503	0.099060	-1.511130	4.703668	0.131253
20008	0	-1.145471	-1.601136	9.887610	-0.011465	-0.016005	0.098876	-1.521423	4.696224	0.124877
20009	0	-1.122463	-1.648332	9.930423	-0.011230	-0.016479	0.099304	-1.528396	4.693874	0.125661
20010	0	-1.127662	-1.624638	9.875487	-0.011280	-0.016244	0.098755	-1.533836	4.694251	0.129380
20011	0	-1.110302	-1.623548	9.906064	-0.011108	-0.016235	0.099060	-1.536553	4.692465	0.127404
20012	0	-1.103648	-1.629145	9.930616	-0.011037	-0.016297	0.099305	-1.532436	4.696344	0.127630
20013	0	-1.097995	-1.617499	9.893859	-0.010986	-0.016174	0.098938	-1.535766	4.693422	0.124121
20014	0	-1.127633	-1.598698	9.900128	-0.011279	-0.015993	0.099000	-1.531302	4.694588	0.122781
20015	0	-1.178097	-1.586825	9.857178	-0.011780	-0.015869	0.098572	-1.532969	4.700295	0.121598
20016	0	-1.178587	-1.555755	9.857130	-0.011783	-0.015563	0.098571	-1.529458	4.708297	0.128687
20017	0	-1.171744	-1.568382	9.863332	-0.011719	-0.015686	0.098633	-1.529525	4.711149	0.125153
20018	0	-1.172191	-1.531595	9.875525	-0.011717	-0.015316	0.098756	-1.532240	4.721306	0.125607
20019	0	-1.165915	-1.550248	9.875478	-0.011658	-0.015503	0.098755	-1.534448	4.727291	0.128500
20020	0	-1.153944	-1.562802	9.960784	-0.011539	-0.015625	0.099608	-1.540576	4.732719	0.125107
20021	0	-1.135687	-1.575553	9.991272	-0.011353	-0.015747	0.099915	-1.553002	4.741969	0.128698
20022	0	-1.117994	-1.619354	10.015444	-0.011179	-0.016191	0.100155	-1.558029	4.747421	0.128153
20023	0	-1.147879	-1.635598	10.028052	-0.011475	-0.016357	0.100281	-1.559119	4.756490	0.125890
20024	0	-1.111897	-1.647332	10.034132	-0.011117	-0.016478	0.100341	-1.556960	4.763043	0.128213
20025	0	-1.110794	-1.641413	9.997635	-0.011108	-0.016418	0.099976	-1.554677	4.766919	0.122559
20026	0	-1.135469	-1.634354	9.991602	-0.011352	-0.016349	0.099916	-1.551335	4.774785	0.117582
20027	0	-1.159342	-1.598381	9.991611	-0.011597	-0.015991	0.099915	-1.545464	4.775429	0.115959
20028	0	-1.165162	-1.573020	10.022292	-0.011651	-0.015733	0.100223	-1.545220	4.780411	0.116084
20029	0	-1.183819	-1.568150	9.997661	-0.011841	-0.015686	0.099976	-1.542648	4.781754	0.116331
20030	0	-1.189375	-1.518484	9.997855	-0.011897	-0.015189	0.099977	-1.540279	4.782300	0.113268
20031	0	-1.184056	-1.519175	9.942722	-0.011841	-0.015198	0.099426	-1.536043	4.786333	0.115769
20032	0	-1.153020	-1.555577	10.009873	-0.011536	-0.015553	0.100099	-1.542295	4.784508	0.117311
20033	0	-1.165872	-1.617123	9.967079	-0.011658	-0.016174	0.099670	-1.541382	4.790041	0.108175
20034	0	-1.141193	-1.598169	10.015981	-0.011416	-0.015985	0.100159	-1.539623	4.789250	0.108839
20035	0	-1.134846	-1.641669	9.973220	-0.011353	-0.016418	0.099731	-1.540166	4.788996	0.104806
20036	0	-1.140193	-1.684376	10.009891	-0.011406	-0.016843	0.100099	-1.543809	4.788694	0.109047
20037	0	-1.085660	-1.647538	9.997710	-0.010864	-0.016479	0.099976	-1.541628	4.784337	0.108452
20038	0	-1.120363	-1.634551	9.937011	-0.011215	-0.016350	0.099368	-1.539143	4.775432	0.112143
20039	0	-1.146469	-1.586428	9.973336	-0.011475	-0.015869	0.099731	-1.536051	4.768476	0.109625
20040	0	-1.180870	-1.579780	9.924865	-0.011822	-0.015799	0.099247	-1.537558	4.757914	0.111324
20041	0	-1.171323	-1.567578	9.912337	-0.011719	-0.015686	0.099121	-1.528291	4.755909	0.112036
20042	0	-1.194324	-1.535852	9.912637	-0.011952	-0.015361	0.099125	-1.528134	4.749748	0.115431
20043	0	-1.164863	-1.555851	9.875681	-0.011658	-0.015564	0.098755	-1.524317	4.743627	0.119131
20044	0	-1.145179	-1.585474	9.894297	-0.011456	-0.015859	0.098942	-1.522363	4.742560	0.119041
20045	0	-1.128188	-1.574516	9.912249	-0.011292	-0.015747	0.099121	-1.522605	4.735914	0.112622
20046	0	-1.132691	-1.549411	9.924660	-0.011333	-0.015499	0.099245	-1.519378	4.732720	0.118748
20047	0	-1.134686	-1.580117	9.851251	-0.011353	-0.015808	0.098511	-1.513878	4.730480	0.120856
20048	0	-1.103054	-1.609163	9.912590	-0.011036	-0.016100	0.099124	-1.506857	4.728627	0.122696
20049	0	-1.098333	-1.562026	9.887803	-0.010986	-0.015625	0.098877	-1.503973	4.729473	0.125782
20050	0	-1.098305	-1.561142	9.869627	-0.010981	-0.015616	0.098696	-1.500873	4.736563	0.126934
20051	0	-1.129361	-1.616998	9.851121	-0.011292	-0.016174	0.098511	-1.498517	4.743293	0.126598
20052	0	-1.141900	-1.615750	9.881719	-0.011418	-0.016166	0.098816	-1.491660	4.748318	0.126565
20053	0	-1.177976	-1.562170	9.869437	-0.011780	-0.015625	0.098694	-1.490481	4.752587	0.123903
20054	0	-1.141072	-1.592018	9.887892	-0.011414	-0.015924	0.098878	-1.488150	4.753601	0.123812
20055	0	-1.154128	-1.550433	9.857090	-0.011536	-0.015503	0.098572	-1.492546	4.764347	0.128336
20056	0	-1.130247	-1.599283	9.899737	-0.011303	-0.015994	0.098997	-1.493745	4.768120	0.126284
20057	0	-1.171853	-1.623000	9.942717	-0.011719	-0.016235	0.099426	-1.490238	4.772150	0.127225
20058	0	-1.172469	-1.634345	9.942710	-0.011719	-0.016347	0.099427	-1.488971	4.783262	0.120301
20059	0	-1.166591	-1.641267	9.954833	-0.011658	-0.016418	0.099548	-1.485140	4.796865	0.120304
20060	0	-1.167996	-1.640026	10.009722	-0.011675	-0.016407	0.100097	-1.480198	4.806864	0.122817
20061	0	-1.190240	-1.622837	9.948838	-0.011902	-0.016235	0.099487	-1.474832	4.811794	0.119588
20062	0	-1.159777	-1.591306	10.028325	-0.011598	-0.015917	0.100283	-1.473208	4.816240	0.119807
20063	0	-1.142152	-1.598462	9.991470	-0.011414	-0.015991	0.099915	-1.468464	4.829588	0.115550
20064	0	-1.155530	-1.578769	9.985439	-0.011552	-0.015796	0.099854	-1.461998	4.837798	0.114621
20065	0	-1.128894	-1.543294	10.058760	-0.011292	-0.015442	0.100586	-1.454438	4.839196	0.113739
20066	0	-1.116716	-1.547882	10.065062	-0.011165	-0.015486	0.100650	-1.449247	4.846268	0.116035
20067	0	-1.140886	-1.567838	10.022146	-0.011414	-0.015686	0.100220	-1.443086	4.845185	0.121754
20068	0	-1.133585	-1.542256	10.046816	-0.011343	-0.015427	0.100467	-1.440965	4.841392	0.123503
20069	0	-1.141012	-1.561959	10.070924	-0.011414	-0.015625	0.100708	-1.437400	4.841784	0.122124
20070	0	-1.128257	-1.579446	9.985618	-0.011285	-0.015798	0.099855	-1.436400	4.843497	0.119196
20071	0	-1.165162	-1.598488	10.016041	-0.011658	-0.015991	0.100159	-1.431712	4.840844	0.123937
20072	0	-1.182227	-1.609759	10.022384	-0.011828	-0.016101	0.100223	-1.430495	4.838144	0.123198
20073	0	-1.165121	-1.573891	9.967246	-0.011658	-0.015747	0.099670	-1.423670	4.834990	0.126070
20074	0	-1.206213	-1.578708	10.004245	-0.012073	-0.015792	0.100040	-1.420626	4.827430	0.129809
20075	0	-1.213876	-1.543933	9.948859	-0.012146	-0.015442	0.099487	-1.420185	4.823459	0.129492
20076	0	-1.163839	-1.573985	9.955122	-0.011643	-0.015742	0.099550	-1.419926	4.822002	0.131331
20077	0	-1.153068	-1.586215	9.924486	-0.011536	-0.015869	0.099243	-1.414436	4.820579	0.133789
20078	0	-1.139251	-1.578847	9.869905	-0.011404	-0.015795	0.098697	-1.409584	4.811628	0.131988
20079	0	-1.116209	-1.568128	9.936681	-0.011169	-0.015686	0.099365	-1.406625	4.807517	0.130023
20080	0	-1.126765	-1.585368	9.955322	-0.011277	-0.015860	0.099551	-1.402297	4.800942	0.125613
20081	0	-1.116235	-1.555967	9.936670	-0.011169	-0.015564	0.099365	-1.399874	4.797128	0.124990
20082	0	-1.108561	-1.549076	9.949082	-0.011095	-0.015494	0.099489	-1.398228	4.790612	0.127821
20083	0	-1.116367	-1.537696	9.893925	-0.011169	-0.015381	0.098938	-1.396258	4.788243	0.130183
20084	0	-1.109355	-1.536612	9.875828	-0.011097	-0.015373	0.098757	-1.390610	4.788555	0.134954
20085	0	-1.129065	-1.543613	9.845071	-0.011292	-0.015442	0.098450	-1.386550	4.791797	0.134098
20086	0	-1.122057	-1.536494	9.839219	-0.011229	-0.015369	0.098391	-1.383837	4.786845	0.132624
20087	0	-1.165201	-1.580325	9.832909	-0.011658	-0.015808	0.098328	-1.380710	4.784551	0.127503
20088	0	-1.158467	-1.561100	9.826929	-0.011585	-0.015615	0.098269	-1.378168	4.788103	0.130415
20089	0	-1.165371	-1.531672	9.826756	-0.011658	-0.015320	0.098267	-1.377103	4.787737	0.128744
20090	0	-1.195743	-1.537101	9.851208	-0.011955	-0.015375	0.098512	-1.374965	4.794489	0.124998
20091	0	-1.196378	-1.538141	9.857158	-0.011963	-0.015381	0.098572	-1.378206	4.799792	0.119149
20092	0	-1.172350	-1.574593	9.875408	-0.011721	-0.015749	0.098754	-1.377386	4.807279	0.118891
20093	0	-1.165993	-1.574013	9.851159	-0.011658	-0.015747	0.098511	-1.372024	4.814050	0.119813
20094	0	-1.147927	-1.590908	9.924537	-0.011479	-0.015917	0.099244	-1.365761	4.818140	0.122028
20095	0	-1.111721	-1.592498	9.954819	-0.011108	-0.015930	0.099548	-1.362604	4.832386	0.122847
20096	0	-1.119364	-1.597677	9.954749	-0.011188	-0.015982	0.099547	-1.359733	4.843559	0.120305
20097	0	-1.111357	-1.580193	9.985392	-0.011108	-0.015808	0.099854	-1.355400	4.853647	0.121522
20098	0	-1.130010	-1.572774	10.003808	-0.011302	-0.015736	0.100037	-1.349004	4.855733	0.121782
20099	0	-1.153749	-1.530978	9.948864	-0.011536	-0.015320	0.099487	-1.340149	4.862052	0.124371
20100	0	-1.184658	-1.547440	10.046686	-0.011845	-0.015483	0.100466	-1.333160	4.868462	0.125538
20101	0	-1.190648	-1.476642	9.991460	-0.011902	-0.014771	0.099915	-1.331228	4.877939	0.125873
20102	0	-1.209805	-1.481928	9.954860	-0.012094	-0.014824	0.099548	-1.328629	4.886214	0.127722
20103	0	-1.177906	-1.470926	10.089123	-0.011780	-0.014709	0.100891	-1.330993	4.889623	0.125230
20104	0	-1.190225	-1.526261	10.058520	-0.011901	-0.015259	0.100586	-1.337991	4.895374	0.130524
20105	0	-1.165801	-1.526104	10.101281	-0.011658	-0.015259	0.101013	-1.343172	4.899926	0.134185
20106	0	-1.128907	-1.587427	10.058531	-0.011292	-0.015874	0.100585	-1.346139	4.900328	0.136036
20107	0	-1.141444	-1.617778	10.082942	-0.011414	-0.016174	0.100830	-1.352701	4.905522	0.136089
20108	0	-1.134461	-1.648414	9.967012	-0.011354	-0.016487	0.099669	-1.351730	4.898545	0.139574
20109	0	-1.147108	-1.641363	10.003782	-0.011475	-0.016418	0.100037	-1.348781	4.898776	0.136980
20110	0	-1.152382	-1.622181	10.077218	-0.011529	-0.016226	0.100771	-1.346776	4.897175	0.140790
20111	0	-1.183309	-1.586710	9.997683	-0.011841	-0.015869	0.099976	-1.346940	4.892607	0.144640
20112	0	-1.187842	-1.580282	10.022283	-0.011887	-0.015804	0.100222	-1.347755	4.887570	0.147623
20113	0	-1.189039	-1.543937	9.948907	-0.011902	-0.015442	0.099487	-1.347276	4.878723	0.147944
20114	0	-1.198777	-1.524959	9.967555	-0.012001	-0.015254	0.099673	-1.344629	4.867825	0.155100
20115	0	-1.183191	-1.555889	9.930606	-0.011841	-0.015564	0.099304	-1.341242	4.861874	0.153080
20116	0	-1.193512	-1.536686	9.918696	-0.011946	-0.015371	0.099185	-1.338584	4.853937	0.157826
20117	0	-1.183055	-1.495408	9.954949	-0.011841	-0.014954	0.099548	-1.341557	4.846459	0.159801
20118	0	-1.156737	-1.496139	9.930630	-0.011577	-0.014956	0.099306	-1.350771	4.840083	0.159518
20119	0	-1.134173	-1.526480	9.912141	-0.011353	-0.015259	0.099121	-1.360120	4.831935	0.163058
20120	0	-1.108106	-1.594644	9.826669	-0.011087	-0.015943	0.098267	-1.367119	4.828803	0.165194
20121	0	-1.091858	-1.562868	9.857194	-0.010925	-0.015625	0.098572	-1.373891	4.825311	0.160405
20122	0	-1.071691	-1.569234	9.851225	-0.010729	-0.015694	0.098511	-1.374759	4.815766	0.163161
20123	0	-1.060985	-1.593181	9.887779	-0.010620	-0.015930	0.098877	-1.379093	4.808198	0.161466
20124	0	-1.107888	-1.581257	9.881783	-0.011088	-0.015812	0.098817	-1.382303	4.801519	0.160558
20125	0	-1.122662	-1.580736	9.912165	-0.011230	-0.015808	0.099121	-1.383996	4.801337	0.158069
20126	0	-1.170771	-1.526268	9.826721	-0.011711	-0.015258	0.098268	-1.392228	4.801574	0.162795
20127	0	-1.183556	-1.574566	9.802332	-0.011841	-0.015747	0.098022	-1.393114	4.799690	0.165053
20128	0	-1.195165	-1.537686	9.845108	-0.011952	-0.015379	0.098451	-1.393319	4.803002	0.167962
20129	0	-1.202692	-1.500993	9.802282	-0.012024	-0.015015	0.098022	-1.390523	4.810656	0.172492
20130	0	-1.179065	-1.537000	9.832749	-0.011786	-0.015372	0.098328	-1.390588	4.819676	0.170537
20131	0	-1.166549	-1.532541	9.918035	-0.011658	-0.015320	0.099182	-1.399800	4.832760	0.168728
20132	0	-1.143507	-1.552171	9.881034	-0.011430	-0.015514	0.098812	-1.411007	4.843036	0.163769
20133	0	-1.117187	-1.538577	9.979145	-0.011169	-0.015381	0.099792	-1.419294	4.849998	0.162450
20134	0	-1.080816	-1.594028	9.911838	-0.010809	-0.015941	0.099118	-1.421456	4.853298	0.163259
20135	0	-1.074149	-1.599148	10.015872	-0.010742	-0.015991	0.100159	-1.424347	4.856643	0.171090
20136	0	-1.092997	-1.616901	9.979192	-0.010924	-0.016175	0.099792	-1.419909	4.867193	0.169341
20137	0	-1.111036	-1.574541	9.967045	-0.011108	-0.015747	0.099670	-1.420672	4.873587	0.168679
20138	0	-1.130048	-1.507098	10.015754	-0.011296	-0.015073	0.100158	-1.421273	4.882508	0.168707
20139	0	-1.172489	-1.544690	9.997409	-0.011719	-0.015442	0.099976	-1.429726	4.893635	0.166096
20140	0	-1.173790	-1.527303	10.015351	-0.011731	-0.015269	0.100155	-1.436739	4.905448	0.162143
20141	0	-1.208544	-1.557122	10.003544	-0.012085	-0.015564	0.100037	-1.447647	4.910160	0.162383
20142	0	-1.178008	-1.534245	10.003271	-0.011781	-0.015335	0.100034	-1.458660	4.913583	0.165148
20143	0	-1.165341	-1.544453	9.948740	-0.011658	-0.015442	0.099487	-1.464230	4.912831	0.170749
20144	0	-1.158583	-1.606203	10.003623	-0.011588	-0.016058	0.100037	-1.471438	4.914430	0.171427
20145	0	-1.172103	-1.557078	9.960804	-0.011719	-0.015564	0.099609	-1.481900	4.921205	0.168234
20146	0	-1.172146	-1.600896	10.137623	-0.011724	-0.016006	0.101377	-1.488363	4.923032	0.175478
20147	0	-1.158758	-1.618160	10.046375	-0.011597	-0.016174	0.100464	-1.499088	4.916932	0.177747
20148	0	-1.138531	-1.680118	10.021972	-0.011395	-0.016800	0.100219	-1.502945	4.909618	0.178380
20149	0	-1.152713	-1.611243	9.954946	-0.011536	-0.016113	0.099548	-1.504434	4.904068	0.178082
20150	0	-1.150944	-1.556059	10.003995	-0.011518	-0.015563	0.100039	-1.504109	4.897979	0.179430
20151	0	-1.140476	-1.574575	9.991576	-0.011414	-0.015747	0.099915	-1.505051	4.892126	0.183112
20152	0	-1.132815	-1.526094	10.022183	-0.011335	-0.015257	0.100222	-1.512154	4.888105	0.183598
20153	0	-1.152569	-1.507921	10.022034	-0.011536	-0.015076	0.100220	-1.518594	4.880991	0.185739
20154	0	-1.132281	-1.527440	9.918307	-0.011333	-0.015266	0.099183	-1.530187	4.872977	0.181901
20155	0	-1.164550	-1.599789	9.924352	-0.011658	-0.015991	0.099243	-1.540259	4.863168	0.184376
20156	0	-1.143869	-1.600615	9.900032	-0.011451	-0.016006	0.098999	-1.543349	4.853531	0.179672
20157	0	-1.140861	-1.568964	9.918213	-0.011414	-0.015686	0.099182	-1.550022	4.851992	0.178681
20158	0	-1.170493	-1.581727	9.899833	-0.011709	-0.015816	0.098998	-1.554328	4.851219	0.182909
20159	0	-1.128342	-1.599007	9.997668	-0.011292	-0.015991	0.099976	-1.555478	4.846220	0.179519
20160	0	-1.144927	-1.623038	9.900260	-0.011459	-0.016233	0.099001	-1.554354	4.838818	0.181361
20161	0	-1.152313	-1.599198	9.875622	-0.011536	-0.015991	0.098755	-1.557603	4.828634	0.178066
20162	0	-1.150315	-1.629851	9.833041	-0.011511	-0.016298	0.098330	-1.560300	4.823943	0.175317
20163	0	-1.159032	-1.617184	9.851190	-0.011597	-0.016174	0.098511	-1.559929	4.820736	0.177766
20164	0	-1.145780	-1.622803	9.814738	-0.011462	-0.016231	0.098146	-1.559489	4.819755	0.178960
20165	0	-1.153103	-1.526298	9.838856	-0.011536	-0.015259	0.098389	-1.566860	4.818582	0.175491
20166	0	-1.158891	-1.539060	9.881469	-0.011588	-0.015389	0.098815	-1.570804	4.823656	0.172954
20167	0	-1.171604	-1.581500	9.838789	-0.011719	-0.015808	0.098389	-1.581353	4.824680	0.172370
20168	0	-1.152517	-1.564575	9.881366	-0.011531	-0.015639	0.098814	-1.591290	4.822288	0.170982
20169	0	-1.147543	-1.569374	9.838735	-0.011475	-0.015686	0.098389	-1.602830	4.827397	0.164558
[truncated: 520 more rows]
