# Supplementary material for: Properties of traditional bamboo carrying poles have implications for user interactions
Source: PLoS One. 2018 May 10;13(5):e0196208. doi: 10.1371/journal.pone.0196208 (PMC5945030; doi:10.1371/journal.pone.0196208)
Supplement: S1 Text — (ZIP) [file pone.0196208.s005.zip › ResTest_PoleH_LoLoad1.txt]

// Start Time: Unknown
// Update Rate: 100.0Hz
// Filter Profile: human (34.3)
// Firmware Version: 2.1.4
PacketCounter	SampleTimeFine	Acc_X	Acc_Y	Acc_Z	VelInc_X	VelInc_Y	VelInc_Z	Roll	Pitch	Yaw	Latitude	Longitude	Altitude	Vel_X	Vel_Y	Vel_Z
63844	0	-0.077472	0.742015	10.080728	-0.000819	0.007442	0.100805	-2.158350	-0.176126	-6.730740
63845	0	-0.179889	0.296758	8.374176	-0.001831	0.002991	0.083740	-2.190216	-0.220433	-6.720756
63846	0	-0.246334	0.201867	6.543511	-0.002514	0.002039	0.065433	-2.226266	-0.309307	-6.712970
63847	0	-0.187896	0.406313	6.091719	-0.001953	0.004089	0.060913	-2.276134	-0.448521	-6.706732
63848	0	0.052825	0.440115	8.496523	0.000389	0.004442	0.084964	-2.331511	-0.636024	-6.702049
63849	0	0.181427	0.452466	9.948689	0.001648	0.004578	0.099487	-2.392270	-0.827618	-6.693415
63850	0	0.151945	0.498723	8.276524	0.001375	0.005038	0.082765	-2.462687	-1.027029	-6.683610
63851	0	0.363804	0.795659	11.931990	0.003418	0.007996	0.119324	-2.499534	-1.237905	-6.668204
63852	0	0.288657	0.463506	10.759361	0.002714	0.004629	0.107598	-2.492917	-1.421555	-6.662462
63853	0	0.542533	1.401242	11.669429	0.005249	0.014038	0.116699	-2.517479	-1.593313	-6.655429
63854	0	0.843635	1.423340	14.578862	0.008251	0.014277	0.145795	-2.551498	-1.738105	-6.651646
63855	0	0.870669	0.287729	14.086534	0.008606	0.002991	0.140869	-2.643114	-1.820498	-6.641179
63856	0	1.032707	0.288636	14.927946	0.010284	0.002933	0.149282	-2.678140	-1.853539	-6.634271
63857	0	0.681149	0.631436	12.780756	0.006836	0.006287	0.127808	-2.653253	-1.831691	-6.632243
63858	0	0.780580	1.415554	14.257282	0.007880	0.014099	0.142574	-2.608147	-1.772234	-6.634652
63859	0	0.884774	0.442017	13.593264	0.008972	0.004395	0.135925	-2.587055	-1.667257	-6.637574
63860	0	1.023723	0.737690	14.138719	0.010422	0.007378	0.141374	-2.588040	-1.517953	-6.633034
63861	0	0.627879	0.457188	11.451287	0.006470	0.004578	0.114502	-2.594399	-1.326972	-6.632581
63862	0	0.400747	0.813651	10.188730	0.004175	0.008106	0.101883	-2.560912	-1.139015	-6.638420
63863	0	0.269935	0.365272	9.790335	0.002869	0.003601	0.097900	-2.500794	-0.940856	-6.641566
63864	0	0.106406	0.281172	8.032350	0.001186	0.002769	0.080323	-2.440600	-0.766403	-6.642162
63865	0	0.110574	0.449395	8.880575	0.001221	0.004456	0.088806	-2.391134	-0.618260	-6.642070
63866	0	-0.045376	0.584124	8.830982	-0.000351	0.005813	0.088312	-2.353919	-0.485167	-6.644239
63867	0	-0.240073	0.881008	7.842538	-0.002319	0.008789	0.078430	-2.322840	-0.367010	-6.647171
63868	0	-0.293893	0.396389	7.097230	-0.002893	0.003943	0.070975	-2.289492	-0.293655	-6.650166
63869	0	-0.296020	0.251716	7.446119	-0.002930	0.002502	0.074463	-2.266735	-0.246750	-6.649278
63870	0	-0.276924	0.376818	8.373536	-0.002754	0.003756	0.083736	-2.249455	-0.226239	-6.648450
63871	0	-0.286769	0.190149	8.374005	-0.002869	0.001892	0.083740	-2.236746	-0.227825	-6.643449
63872	0	-0.205454	0.624176	8.697384	-0.002073	0.006245	0.086973	-2.240752	-0.252469	-6.635979
63873	0	-0.217257	0.639083	8.386431	-0.002197	0.006409	0.083862	-2.265248	-0.286113	-6.635521
63874	0	-0.186647	0.317905	7.898325	-0.001907	0.003201	0.078981	-2.296705	-0.345645	-6.626864
63875	0	-0.078065	0.437098	8.374220	-0.000854	0.004395	0.083740	-2.329084	-0.446648	-6.621911
63876	0	0.041464	0.766660	8.411331	0.000332	0.007704	0.084110	-2.379725	-0.558803	-6.615218
63877	0	0.218436	0.148537	9.252747	0.002075	0.001526	0.092529	-2.429628	-0.694423	-6.609626
63878	0	0.263711	0.476872	8.746024	0.002526	0.004806	0.087461	-2.477380	-0.839561	-6.597720
63879	0	0.084521	0.509390	7.275504	0.000732	0.005127	0.072754	-2.529403	-1.016742	-6.594269
63880	0	0.669016	0.325676	12.320148	0.006484	0.003242	0.123213	-2.515150	-1.208921	-6.585646
63881	0	0.442936	0.391421	11.852429	0.004272	0.003906	0.118530	-2.506997	-1.360846	-6.579418
63882	0	0.529952	1.399096	12.332983	0.005151	0.013993	0.123336	-2.508526	-1.497820	-6.568928
63883	0	0.657334	1.223017	13.598479	0.006470	0.012268	0.135986	-2.540115	-1.584707	-6.564947
63884	0	0.508898	0.627862	13.201443	0.005022	0.006335	0.132014	-2.589088	-1.642819	-6.559918
63885	0	0.714591	0.541493	14.410441	0.007141	0.005432	0.144104	-2.602410	-1.646954	-6.548702
63886	0	0.551801	0.737578	13.433996	0.005564	0.007353	0.134339	-2.582805	-1.608082	-6.544207
63887	0	0.636146	1.035071	13.928458	0.006470	0.010315	0.139282	-2.553520	-1.519257	-6.541714
63888	0	0.578280	0.624122	12.348528	0.005912	0.006227	0.123480	-2.540962	-1.399748	-6.537492
63889	0	0.635881	0.927150	12.885427	0.006531	0.009277	0.128845	-2.546585	-1.247229	-6.536860
63890	0	0.472412	0.578985	11.000608	0.004894	0.005788	0.109999	-2.544883	-1.070260	-6.535149
63891	0	0.380694	0.599582	10.144577	0.003967	0.005981	0.101440	-2.528967	-0.889483	-6.533188
63892	0	0.167456	0.438531	8.551622	0.001804	0.004356	0.085515	-2.490414	-0.715759	-6.535975
63893	0	0.052204	-0.033057	7.586754	0.000610	-0.000366	0.075867	-2.436592	-0.582085	-6.536153
63894	0	0.045062	0.415277	8.672649	0.000529	0.004109	0.086728	-2.379298	-0.478181	-6.541405
63895	0	-0.050383	0.723547	8.916928	-0.000427	0.007202	0.089172	-2.336418	-0.380098	-6.539939
63896	0	-0.189438	0.392376	7.964213	-0.001846	0.003904	0.079644	-2.308321	-0.311014	-6.541653
63897	0	-0.259907	0.471476	8.117476	-0.002563	0.004700	0.081177	-2.286903	-0.260854	-6.543733
63898	0	-0.356057	0.577498	7.824009	-0.003548	0.005766	0.078241	-2.273576	-0.242035	-6.544043
63899	0	-0.365760	0.372627	7.611090	-0.003662	0.003723	0.076111	-2.269178	-0.248986	-6.537532
63900	0	-0.204023	0.256482	8.825663	-0.002066	0.002570	0.088256	-2.276276	-0.282264	-6.531798
63901	0	-0.216400	0.553962	9.033373	-0.002197	0.005554	0.090332	-2.295052	-0.324489	-6.521840
63902	0	-0.203427	0.745824	8.283147	-0.002075	0.007480	0.082829	-2.324996	-0.380735	-6.513127
63903	0	-0.177367	0.559483	7.184142	-0.001831	0.005615	0.071838	-2.357829	-0.471969	-6.510107
63904	0	0.016097	0.133232	8.343532	0.000071	0.001355	0.083435	-2.389260	-0.596593	-6.504156
63905	0	0.206791	0.338286	9.612924	0.001953	0.003418	0.096130	-2.430878	-0.733628	-6.497608
63906	0	0.210579	0.831736	9.234804	0.001991	0.008355	0.092347	-2.477538	-0.875066	-6.492114
63907	0	0.219268	0.448217	8.813371	0.002075	0.004517	0.088135	-2.522126	-1.027663	-6.490080
63908	0	0.390426	0.044323	10.044844	0.003745	0.000470	0.100454	-2.552428	-1.209767	-6.487386
63909	0	0.438219	0.907912	11.632792	0.004211	0.009094	0.116333	-2.566905	-1.377443	-6.482929
63910	0	0.464505	0.495447	11.881915	0.004498	0.004973	0.118824	-2.584647	-1.519921	-6.471879
63911	0	0.586362	1.219746	13.073261	0.005737	0.012207	0.130737	-2.592669	-1.630093	-6.467322
63912	0	0.626440	1.068564	13.365541	0.006178	0.010722	0.133657	-2.623858	-1.704049	-6.468525
63913	0	0.773172	0.056945	13.403101	0.007690	0.000610	0.134033	-2.658839	-1.739284	-6.470506
63914	0	0.611843	0.833242	13.397392	0.006124	0.008341	0.133973	-2.665949	-1.734144	-6.465976
63915	0	0.648546	0.922588	13.348544	0.006531	0.009216	0.133484	-2.657728	-1.695365	-6.461773
63916	0	0.744109	0.797304	13.044043	0.007541	0.007953	0.130436	-2.640124	-1.608069	-6.461466
63917	0	0.634482	0.654515	12.421225	0.006470	0.006531	0.124207	-2.627047	-1.493087	-6.457084
63918	0	0.505557	0.710271	11.512756	0.005200	0.007106	0.115121	-2.630507	-1.349259	-6.456564
63919	0	0.359245	0.593727	10.297001	0.003723	0.005920	0.102966	-2.612078	-1.204080	-6.458671
63920	0	0.251484	0.597033	9.308535	0.002632	0.005950	0.093083	-2.587226	-1.060030	-6.458676
63921	0	0.118538	0.228538	8.837957	0.001282	0.002258	0.088379	-2.552212	-0.935039	-6.460582
63922	0	0.069831	0.228027	8.795163	0.000784	0.002251	0.087952	-2.513704	-0.823344	-6.465308
63923	0	0.047473	0.473063	8.904910	0.000549	0.004700	0.089050	-2.473920	-0.727613	-6.461977
63924	0	-0.055828	0.629594	8.257343	-0.000504	0.006282	0.082575	-2.454360	-0.653216	-6.458687
63925	0	-0.095266	0.562852	8.099230	-0.000916	0.005615	0.080994	-2.435572	-0.600861	-6.454480
63926	0	-0.149446	0.296923	8.092895	-0.001478	0.002955	0.080930	-2.416141	-0.578075	-6.449392
63927	0	-0.115913	0.263199	8.538796	-0.001160	0.002625	0.085388	-2.406128	-0.578798	-6.451335
63928	0	-0.090117	0.599583	8.947583	-0.000915	0.005997	0.089476	-2.407373	-0.595990	-6.444581
63929	0	-0.147475	0.610606	8.789084	-0.001499	0.006117	0.087890	-2.421634	-0.627801	-6.439889
63930	0	-0.111006	0.376272	8.575645	-0.001147	0.003777	0.085755	-2.440281	-0.677627	-6.435946
63931	0	-0.090667	0.336893	8.032642	-0.000960	0.003385	0.080325	-2.462889	-0.754451	-6.426063
63932	0	-0.027682	0.564828	8.448009	-0.000350	0.005670	0.084478	-2.491965	-0.853530	-6.418733
63933	0	0.351686	0.295139	9.429694	0.003418	0.002991	0.094299	-2.539326	-0.974036	-6.410479
63934	0	0.251143	0.584680	9.753463	0.002402	0.005899	0.097534	-2.600921	-1.102081	-6.401740
63935	0	0.408092	0.453116	9.783687	0.003967	0.004578	0.097839	-2.654885	-1.235221	-6.393950
63936	0	0.229760	0.439187	9.319840	0.002170	0.004428	0.093200	-2.699030	-1.392564	-6.387662
63937	0	0.678877	0.494011	11.614222	0.006653	0.004944	0.116150	-2.702249	-1.526698	-6.385485
63938	0	0.583278	0.541764	12.058678	0.005714	0.005424	0.120592	-2.708219	-1.639334	-6.375363
63939	0	0.669541	0.914851	12.792480	0.006592	0.009155	0.127930	-2.713750	-1.731904	-6.365344
63940	0	0.588859	1.072651	13.414436	0.005833	0.010728	0.134147	-2.714838	-1.779576	-6.364029
63941	0	0.557587	0.517066	13.067603	0.005554	0.005188	0.130676	-2.729906	-1.798790	-6.357681
63942	0	0.556752	0.637486	13.269069	0.005598	0.006373	0.132689	-2.728700	-1.772555	-6.355053
63943	0	0.481399	0.978088	12.835838	0.004883	0.009766	0.128357	-2.715213	-1.711345	-6.352910
63944	0	0.566635	0.749922	12.854772	0.005782	0.007477	0.128544	-2.695472	-1.608415	-6.351349
63945	0	0.456567	0.618381	11.822937	0.004700	0.006165	0.118225	-2.677109	-1.478770	-6.351301
63946	0	0.441386	0.761567	11.427063	0.004562	0.007606	0.114265	-2.667278	-1.330250	-6.349788
63947	0	0.352848	0.605914	10.156627	0.003662	0.006042	0.101562	-2.648874	-1.179825	-6.352680
63948	0	0.280571	0.621821	9.418513	0.002926	0.006195	0.094183	-2.620991	-1.034048	-6.353727
63949	0	0.325194	-0.033851	8.929845	0.003357	-0.000366	0.089294	-2.585609	-0.899449	-6.349553
63950	0	0.257734	0.234230	8.661549	0.002665	0.002312	0.086614	-2.545402	-0.784086	-6.350203
63951	0	0.066012	0.589624	8.941466	0.000732	0.005859	0.089417	-2.498220	-0.691750	-6.349829
63952	0	-0.012975	0.522107	8.367279	-0.000074	0.005196	0.083674	-2.463396	-0.616202	-6.348550
63953	0	-0.119943	0.484181	8.373852	-0.001160	0.004822	0.083740	-2.435912	-0.561935	-6.353920
63954	0	-0.224439	0.499712	8.507676	-0.002217	0.004984	0.085078	-2.418258	-0.525672	-6.348286
63955	0	-0.245067	0.288569	8.703531	-0.002441	0.002869	0.087036	-2.396029	-0.513791	-6.343652
63956	0	-0.234015	0.718432	8.935090	-0.002338	0.007175	0.089352	-2.384842	-0.511608	-6.339150
63957	0	-0.279514	0.762653	8.404609	-0.002808	0.007629	0.084045	-2.388866	-0.528655	-6.340069
63958	0	-0.214487	0.297406	8.245964	-0.002173	0.002985	0.082458	-2.404268	-0.568445	-6.339573
63959	0	-0.190790	0.291313	8.300945	-0.001953	0.002930	0.083008	-2.427549	-0.631243	-6.331050
63960	0	-0.149465	0.586882	8.405156	-0.001556	0.005886	0.084049	-2.451396	-0.715296	-6.326943
63961	0	0.007655	0.625920	8.984564	0.000000	0.006287	0.089844	-2.486512	-0.812760	-6.323514
63962	0	0.134626	0.479181	9.381151	0.001258	0.004825	0.093811	-2.526660	-0.920649	-6.323168
63963	0	0.266151	0.246812	9.783763	0.002563	0.002502	0.097839	-2.566646	-1.035936	-6.314885
63964	0	0.331341	0.818308	10.516258	0.003202	0.008226	0.105163	-2.613549	-1.156457	-6.305512
63965	0	0.132850	0.612516	9.265252	0.001221	0.006165	0.092651	-2.662307	-1.289557	-6.300005
63966	0	0.540346	0.634123	11.839738	0.005280	0.006368	0.118402	-2.687481	-1.409497	-6.292423
63967	0	0.510098	0.249535	11.907567	0.005005	0.002502	0.119080	-2.693908	-1.502604	-6.281993
63968	0	0.552582	0.901910	12.004378	0.005445	0.009018	0.120048	-2.692519	-1.580027	-6.276270
63969	0	0.529763	1.007820	12.621808	0.005249	0.010071	0.126221	-2.685711	-1.624082	-6.274009
63970	0	0.518367	0.450942	12.346916	0.005160	0.004531	0.123469	-2.705595	-1.645990	-6.269203
63971	0	0.518124	0.589770	12.829722	0.005188	0.005920	0.128296	-2.725899	-1.640168	-6.264717
63972	0	0.403145	0.649028	12.097495	0.004076	0.006488	0.120974	-2.723734	-1.598173	-6.263675
63973	0	0.401260	1.039405	12.304789	0.004089	0.010376	0.123047	-2.707159	-1.527116	-6.266164
63974	0	0.289115	0.561134	10.888964	0.002977	0.005586	0.108889	-2.680350	-1.436657	-6.266737
63975	0	0.350700	0.527043	11.108599	0.003601	0.005249	0.111084	-2.658546	-1.339842	-6.268497
63976	0	0.272814	0.474809	10.010262	0.002821	0.004738	0.100101	-2.646982	-1.233928	-6.263539
63977	0	0.224373	0.910293	9.051618	0.002319	0.009094	0.090515	-2.636150	-1.138678	-6.261141
63978	0	0.215902	0.252852	9.143494	0.002228	0.002520	0.091434	-2.625262	-1.052462	-6.265885
63979	0	0.153300	-0.005068	9.045504	0.001587	-0.000061	0.090454	-2.612273	-0.984465	-6.261634
63980	0	0.131353	0.589019	8.941646	0.001358	0.005879	0.089417	-2.598537	-0.927714	-6.255427
63981	0	0.052122	0.599198	8.624212	0.000549	0.005981	0.086243	-2.584668	-0.890633	-6.254087
63982	0	0.096815	0.240522	8.825686	0.000979	0.002401	0.088257	-2.579778	-0.876201	-6.252936
63983	0	0.067510	0.280866	9.106439	0.000671	0.002808	0.091064	-2.578609	-0.880989	-6.254614
63984	0	0.062883	0.494270	9.088048	0.000617	0.004946	0.090880	-2.582605	-0.896047	-6.251318
63985	0	0.038999	0.804452	9.069922	0.000366	0.008057	0.090698	-2.598081	-0.926066	-6.249455
63986	0	0.087659	0.385760	9.173652	0.000841	0.003881	0.091736	-2.628010	-0.970594	-6.243587
63987	0	0.090176	0.192946	9.228521	0.000854	0.001953	0.092285	-2.657535	-1.029796	-6.236753
63988	0	0.106153	0.464190	9.033295	0.001008	0.004653	0.090333	-2.671688	-1.097867	-6.227036
63989	0	0.110338	0.682060	9.277382	0.001038	0.006836	0.092773	-2.690754	-1.178995	-6.219676
63990	0	0.135325	0.604997	8.862368	0.001285	0.006074	0.088623	-2.721860	-1.267669	-6.212565
63991	0	0.424951	0.259903	10.638101	0.004150	0.002625	0.106384	-2.749216	-1.374718	-6.211404
63992	0	0.383487	0.444482	11.016136	0.003745	0.004463	0.110164	-2.768222	-1.468385	-6.205303
63993	0	0.429282	0.992825	11.279172	0.004211	0.009949	0.112793	-2.789013	-1.550906	-6.204431
63994	0	0.537035	0.635889	11.894886	0.005298	0.006365	0.118952	-2.794708	-1.621028	-6.203675
63995	0	0.567192	0.548157	12.096957	0.005615	0.005493	0.120972	-2.805533	-1.674993	-6.196604
63996	0	0.575825	0.743316	12.560372	0.005733	0.007421	0.125606	-2.794815	-1.698648	-6.190717
63997	0	0.560459	0.581632	12.200891	0.005615	0.005798	0.122009	-2.778016	-1.688945	-6.188283
63998	0	0.549157	0.738192	12.414414	0.005532	0.007360	0.124144	-2.758490	-1.651675	-6.190709
63999	0	0.475199	0.758619	11.908127	0.004822	0.007568	0.119080	-2.741615	-1.584888	-6.190404
64000	0	0.581369	0.577122	11.957706	0.005902	0.005773	0.119573	-2.743379	-1.500285	-6.192204
64001	0	0.520480	0.438998	11.554453	0.005310	0.004395	0.115540	-2.748331	-1.396173	-6.193118
64002	0	0.354820	0.665786	10.572225	0.003652	0.006644	0.105720	-2.733873	-1.284555	-6.190267
64003	0	0.318856	0.606997	10.467705	0.003296	0.006042	0.104675	-2.704238	-1.167487	-6.195505
64004	0	0.276592	0.306986	9.375563	0.002859	0.003039	0.093754	-2.667330	-1.053841	-6.197298
64005	0	0.218113	0.448530	9.051557	0.002258	0.004456	0.090515	-2.629920	-0.956601	-6.193410
64006	0	0.081196	0.588261	8.990091	0.000884	0.005857	0.089902	-2.596867	-0.865180	-6.193591
64007	0	0.011884	0.357119	9.173475	0.000183	0.003540	0.091736	-2.558143	-0.785249	-6.194047
64008	0	-0.133286	0.502426	8.690629	-0.001282	0.005002	0.086908	-2.528933	-0.718222	-6.196309
64009	0	-0.253783	0.691097	8.550808	-0.002502	0.006897	0.085510	-2.510338	-0.671192	-6.196243
64010	0	-0.278014	0.443851	8.831262	-0.002759	0.004423	0.088314	-2.490663	-0.644101	-6.194036
64011	0	-0.287904	0.386201	8.898820	-0.002869	0.003845	0.088989	-2.469470	-0.631181	-6.188510
64012	0	-0.216179	0.839724	9.032792	-0.002157	0.008395	0.090328	-2.467184	-0.625558	-6.185539
64013	0	-0.188547	0.761920	8.581648	-0.001892	0.007629	0.085815	-2.480969	-0.634669	-6.189616
64014	0	-0.167644	0.368219	7.995845	-0.001697	0.003704	0.079957	-2.512693	-0.663812	-6.187551
64015	0	-0.075265	0.272456	8.392444	-0.000793	0.002747	0.083923	-2.543130	-0.719970	-6.181150
64016	0	0.057701	0.438816	9.015047	0.000515	0.004408	0.090150	-2.568449	-0.799012	-6.179454
64017	0	0.080509	0.723318	9.338553	0.000732	0.007263	0.093384	-2.605485	-0.888079	-6.173599
64018	0	0.168915	0.399880	9.374988	0.001610	0.004028	0.093750	-2.641674	-0.985403	-6.167874
64019	0	0.222478	0.169154	9.625076	0.002136	0.001709	0.096252	-2.662562	-1.091321	-6.165274
64020	0	0.261815	0.770156	10.424441	0.002512	0.007713	0.104246	-2.675517	-1.207913	-6.158604
64021	0	0.253279	0.887963	9.301816	0.002441	0.008911	0.093018	-2.714367	-1.320105	-6.154246
64022	0	0.398828	-0.142979	10.948423	0.003874	-0.001417	0.109488	-2.727483	-1.441094	-6.146394
64023	0	0.547420	0.877750	11.687842	0.005371	0.008789	0.116882	-2.738777	-1.542159	-6.144414
64024	0	0.430473	0.206882	11.424817	0.004229	0.002113	0.114250	-2.783353	-1.619388	-6.133861
64025	0	0.501304	0.954224	12.578915	0.004944	0.009521	0.125793	-2.764510	-1.682502	-6.129849
64026	0	0.438073	1.204244	12.169542	0.004345	0.012064	0.121695	-2.784969	-1.716260	-6.128849
64027	0	0.732884	-0.092723	12.390101	0.007324	-0.000916	0.123901	-2.796165	-1.720722	-6.131840
64028	0	0.657609	0.418884	12.060679	0.006600	0.004189	0.120605	-2.795887	-1.698267	-6.121958
64029	0	0.471322	1.324183	12.091282	0.004761	0.013245	0.120911	-2.798850	-1.653620	-6.119265
64030	0	0.446589	0.750346	11.615676	0.004547	0.007502	0.116154	-2.797404	-1.574000	-6.116604
64031	0	0.375566	0.519996	11.535887	0.003845	0.005188	0.115356	-2.785903	-1.485530	-6.115903
64032	0	0.333671	0.703929	10.852743	0.003432	0.007041	0.108524	-2.788070	-1.385192	-6.113019
64033	0	0.254347	0.549929	9.839047	0.002625	0.005493	0.098389	-2.781341	-1.291334	-6.112054
64034	0	0.214486	0.575903	9.369310	0.002226	0.005749	0.093692	-2.769156	-1.192821	-6.111397
64035	0	0.146652	0.385377	8.563298	0.001526	0.003845	0.085632	-2.758072	-1.113861	-6.112271
64036	0	0.099692	0.344257	8.935563	0.001036	0.003435	0.089355	-2.748869	-1.064570	-6.113445
64037	0	0.026813	0.416186	9.100301	0.000305	0.004150	0.091003	-2.734741	-1.018336	-6.115844
64038	0	0.032753	0.400152	9.161241	0.000352	0.003990	0.091613	-2.720888	-0.988360	-6.113024
64039	0	0.077560	0.592777	9.216277	0.000793	0.005920	0.092163	-2.712066	-0.966593	-6.110549
64040	0	0.063274	0.269531	8.898844	0.000636	0.002699	0.088988	-2.717039	-0.962841	-6.106240
64041	0	0.067658	0.115755	9.155272	0.000671	0.001160	0.091553	-2.720055	-0.969921	-6.103113
64042	0	0.008780	0.426449	8.837905	0.000071	0.004268	0.088379	-2.724621	-0.992701	-6.099956
64043	0	0.094208	0.524967	9.417695	0.000916	0.005249	0.094177	-2.724190	-1.025422	-6.094963
64044	0	0.045253	0.513128	9.118522	0.000418	0.005128	0.091186	-2.720350	-1.069529	-6.096117
64045	0	0.072023	0.452169	8.972105	0.000671	0.004517	0.089722	-2.714248	-1.132304	-6.091687
64046	0	0.199534	0.379180	9.606536	0.001935	0.003795	0.096066	-2.717986	-1.204699	-6.091509
64047	0	0.171557	0.999095	9.253011	0.001648	0.010010	0.092529	-2.741614	-1.288348	-6.092808
64048	0	0.340659	0.147925	10.326407	0.003324	0.001483	0.103267	-2.745933	-1.381174	-6.090720
64049	0	0.330898	0.658936	11.083781	0.003235	0.006592	0.110840	-2.748658	-1.458120	-6.086435
64050	0	0.344733	0.774994	11.089383	0.003383	0.007746	0.110896	-2.744570	-1.525170	-6.084585
64051	0	0.426356	0.848762	11.858918	0.004211	0.008484	0.118591	-2.741163	-1.575826	-6.079269
64052	0	0.409999	0.787122	11.681606	0.004069	0.007880	0.116817	-2.750278	-1.606273	-6.078537
64053	0	0.494427	0.346975	11.981226	0.004944	0.003479	0.119812	-2.759489	-1.607230	-6.076937
64054	0	0.414360	0.773733	11.596776	0.004151	0.007733	0.115968	-2.755982	-1.600073	-6.079063
64055	0	0.423662	0.721043	11.969072	0.004272	0.007202	0.119690	-2.748526	-1.566317	-6.079950
64056	0	0.384477	0.491415	11.407680	0.003899	0.004898	0.114076	-2.732879	-1.512777	-6.081401
64057	0	0.334348	0.580515	11.291693	0.003418	0.005798	0.112915	-2.726395	-1.437873	-6.074793
64058	0	0.265250	0.538933	10.632774	0.002728	0.005383	0.106326	-2.720660	-1.356605	-6.076311
64059	0	0.261154	0.573740	9.961135	0.002686	0.005737	0.099609	-2.721087	-1.272133	-6.074733
64060	0	0.173408	0.758021	9.765857	0.001807	0.007568	0.097658	-2.707652	-1.187051	-6.071719
64061	0	0.116876	0.195877	8.648741	0.001221	0.001953	0.086487	-2.700657	-1.118732	-6.072670
64062	0	0.101398	0.380898	8.868397	0.001053	0.003796	0.088684	-2.683873	-1.069162	-6.070295
64063	0	0.082494	0.618438	9.124649	0.000854	0.006165	0.091248	-2.659446	-1.032664	-6.066112
64064	0	0.022057	0.715301	9.106358	0.000244	0.007141	0.091064	-2.644956	-1.003601	-6.066252
64065	0	0.077556	0.488694	9.100335	0.000793	0.004883	0.091003	-2.640228	-0.981720	-6.061505
64066	0	0.067378	0.273058	8.923387	0.000671	0.002747	0.089233	-2.661277	-0.985333	-6.062485
64067	0	0.001414	0.583920	9.118782	0.000000	0.005859	0.091187	-2.687177	-1.003597	-6.059704
64068	0	-0.009837	0.462292	9.027183	-0.000122	0.004639	0.090271	-2.707737	-1.034240	-6.057545
64069	0	0.076687	0.395602	9.222433	0.000732	0.003967	0.092224	-2.722262	-1.077531	-6.061438
64070	0	0.126431	0.249523	8.892782	0.001221	0.002502	0.088928	-2.732045	-1.134443	-6.060011
64071	0	0.158063	0.462501	9.075904	0.001526	0.004639	0.090759	-2.749739	-1.204122	-6.053470
64072	0	0.251277	0.419465	9.973039	0.002441	0.004211	0.099731	-2.769471	-1.286641	-6.055446
64073	0	0.324262	0.894055	9.979312	0.003174	0.008972	0.099792	-2.806018	-1.365650	-6.045783
64074	0	0.197274	0.101669	9.222268	0.001892	0.001038	0.092224	-2.832471	-1.466696	-6.044577
64075	0	0.398934	0.634225	11.309556	0.003906	0.006348	0.113098	-2.838350	-1.551350	-6.044993
64076	0	0.309207	0.434775	10.999772	0.003022	0.004348	0.110000	-2.838879	-1.624735	-6.044920
64077	0	0.494897	0.934105	11.889355	0.004883	0.009338	0.118896	-2.836563	-1.688799	-6.037104
64078	0	0.389450	1.061294	11.748765	0.003854	0.010625	0.117488	-2.848633	-1.728786	-6.033067
64079	0	0.526797	0.389131	12.298550	0.005249	0.003906	0.122986	-2.862922	-1.747297	-6.026611
64080	0	0.447930	0.594832	11.798066	0.004492	0.005952	0.117980	-2.866936	-1.735838	-6.024582
64081	0	0.485915	0.959012	12.152135	0.004883	0.009583	0.121521	-2.860453	-1.714310	-6.031127
64082	0	0.490272	0.486056	11.700672	0.004959	0.004836	0.117005	-2.837184	-1.659811	-6.033977
64083	0	0.439160	0.502069	11.340512	0.004456	0.005005	0.113403	-2.821974	-1.595889	-6.036744
64084	0	0.412146	0.833485	11.298083	0.004206	0.008331	0.112978	-2.819133	-1.511377	-6.039190
64085	0	0.358204	0.342200	10.315210	0.003662	0.003418	0.103149	-2.815368	-1.423228	-6.040404
64086	0	0.284670	0.720741	10.315138	0.002930	0.007202	0.103149	-2.810253	-1.331982	-6.042570
64087	0	0.200713	0.189820	9.216448	0.002075	0.001892	0.092163	-2.803389	-1.247943	-6.047948
64088	0	0.140961	0.129862	8.996647	0.001465	0.001282	0.089966	-2.782540	-1.178563	-6.043507
64089	0	0.150113	0.563395	9.657896	0.001554	0.005610	0.096580	-2.754227	-1.117255	-6.044593
64090	0	0.157184	0.379622	9.265973	0.001615	0.003773	0.092660	-2.725841	-1.065318	-6.042753
64091	0	0.094005	0.496561	9.350508	0.000977	0.004944	0.093506	-2.699849	-1.021426	-6.042808
64092	0	-0.009705	0.646065	8.898463	-0.000070	0.006450	0.088985	-2.686420	-0.986954	-6.044473
64093	0	-0.056248	0.379470	8.880562	-0.000549	0.003784	0.088806	-2.673584	-0.970848	-6.040084
64094	0	-0.069940	0.472637	9.185571	-0.000699	0.004721	0.091856	-2.667174	-0.971135	-6.043779
64095	0	-0.109289	0.714149	9.332279	-0.001099	0.007141	0.093323	-2.667453	-0.978897	-6.042222
64096	0	-0.205522	0.688879	8.813587	-0.002075	0.006897	0.088135	-2.679027	-1.005439	-6.037475
64097	0	-0.204712	0.540816	8.624487	-0.002076	0.005417	0.086244	-2.691466	-1.044663	-6.036680
64098	0	-0.087373	0.280388	9.021049	-0.000916	0.002808	0.090210	-2.697048	-1.098591	-6.034618
64099	0	-0.011717	0.680067	9.522092	-0.000169	0.006818	0.095220	-2.718513	-1.161231	-6.031220
64100	0	0.049231	0.893399	9.510010	0.000434	0.008954	0.095098	-2.743419	-1.232017	-6.035794
64101	0	0.122096	0.229528	9.667951	0.001160	0.002319	0.096680	-2.772648	-1.305567	-6.032368
64102	0	0.250767	0.481324	10.082855	0.002447	0.004832	0.100829	-2.794897	-1.375085	-6.029837
64103	0	0.654200	0.019074	10.363328	0.006470	0.000244	0.103638	-2.853994	-1.456447	-6.020982
64104	0	0.101004	0.833646	9.955809	0.000934	0.008382	0.099555	-2.907038	-1.544699	-6.016861
64105	0	0.428687	0.250433	11.358357	0.004211	0.002502	0.113586	-2.905730	-1.621747	-6.014691
64106	0	0.551302	0.799975	11.168396	0.005459	0.007998	0.111687	-2.905034	-1.678004	-6.016562
64107	0	0.755976	-0.168545	11.217946	0.007507	-0.001709	0.112183	-2.881469	-1.732812	-6.013652
64108	0	0.630280	1.064648	11.748273	0.006275	0.010669	0.117482	-2.903740	-1.760315	-6.009903
64109	0	0.513994	0.852921	11.694394	0.005127	0.008545	0.116943	-2.919888	-1.773861	-6.007858
64110	0	0.440220	0.288141	12.084971	0.004421	0.002896	0.120849	-2.934810	-1.756870	-6.005923
64111	0	0.271635	0.660686	11.621079	0.002747	0.006592	0.116211	-2.920814	-1.728021	-6.005607
64112	0	0.153892	0.993475	11.382774	0.001589	0.009916	0.113829	-2.903069	-1.678973	-6.012228
64113	0	0.201451	0.686098	10.919147	0.002075	0.006836	0.109192	-2.877646	-1.616328	-6.012231
64114	0	0.273880	0.696386	10.925431	0.002808	0.006958	0.109253	-2.872380	-1.545194	-6.010784
64115	0	0.218920	0.585743	10.058759	0.002258	0.005859	0.100586	-2.875461	-1.467540	-6.008422
64116	0	0.141732	0.656416	9.515763	0.001480	0.006564	0.095157	-2.876306	-1.393007	-6.005775
64117	0	0.238619	0.391144	9.399535	0.002441	0.003906	0.093994	-2.870957	-1.326592	-6.011775
64118	0	0.277742	0.154499	9.369294	0.002820	0.001535	0.093692	-2.860212	-1.275351	-6.015372
64119	0	0.203902	0.391570	9.191936	0.002075	0.003906	0.091919	-2.849323	-1.231310	-6.016572
64120	0	0.240701	0.270630	9.149318	0.002430	0.002704	0.091493	-2.846888	-1.203686	-6.014290
64121	0	0.133002	0.543521	8.874512	0.001343	0.005432	0.088745	-2.843843	-1.188217	-6.017214
64122	0	0.155947	0.458072	9.393323	0.001559	0.004583	0.093933	-2.847972	-1.189482	-6.016198
64123	0	0.092205	0.268883	9.588608	0.000916	0.002686	0.095886	-2.845003	-1.198287	-6.018599
64124	0	0.087781	0.477878	9.466385	0.000867	0.004766	0.094665	-2.831056	-1.212545	-6.016453
64125	0	0.038726	0.561769	9.277320	0.000366	0.005615	0.092773	-2.829010	-1.239488	-6.013344
64126	0	0.037610	0.506484	9.124676	0.000346	0.005070	0.091247	-2.836179	-1.278012	-6.010302
64127	0	0.046490	0.419892	9.082071	0.000427	0.004211	0.090820	-2.852994	-1.326538	-6.005160
64128	0	0.104314	0.459448	9.466585	0.000994	0.004612	0.094666	-2.875165	-1.387305	-6.003488
64129	0	0.121467	0.742653	9.906089	0.001160	0.007446	0.099060	-2.899014	-1.451641	-5.997951
64130	0	0.193367	0.458009	10.040168	0.001881	0.004598	0.100402	-2.920023	-1.513168	-5.994760
64131	0	0.262153	0.456563	10.668856	0.002563	0.004578	0.106689	-2.933841	-1.576565	-5.993080
64132	0	0.328028	0.448125	10.772312	0.003230	0.004492	0.107724	-2.945997	-1.630975	-5.992517
64133	0	0.395481	0.737501	11.028949	0.003906	0.007385	0.110291	-2.957569	-1.682335	-5.991883
64134	0	0.446717	0.662278	11.504762	0.004435	0.006631	0.115048	-2.966561	-1.715788	-5.990816
64135	0	0.416278	0.353186	11.431865	0.004150	0.003540	0.114319	-2.975653	-1.729503	-5.984156
64136	0	0.404917	0.632786	11.431818	0.004053	0.006330	0.114318	-2.979299	-1.726642	-5.983054
64137	0	0.377163	0.769128	11.273230	0.003784	0.007690	0.112732	-2.979499	-1.714997	-5.984373
64138	0	0.378843	0.568612	11.377013	0.003819	0.005677	0.113770	-2.971623	-1.684908	-5.985683
64139	0	0.324970	0.593651	11.053518	0.003296	0.005920	0.110535	-2.956061	-1.638208	-5.987696
64140	0	0.285088	0.706742	10.693377	0.002901	0.007050	0.106934	-2.938029	-1.585646	-5.989131
64141	0	0.220129	0.605466	10.272269	0.002258	0.006042	0.102722	-2.925552	-1.523306	-5.988799
64142	0	0.172885	0.601271	9.936566	0.001781	0.006004	0.099365	-2.917007	-1.463879	-5.990502
64143	0	0.160131	0.427684	9.423889	0.001648	0.004272	0.094238	-2.912807	-1.408341	-5.993989
64144	0	0.145759	0.441008	9.399533	0.001493	0.004403	0.093995	-2.905450	-1.365789	-5.998932
64145	0	0.143093	0.538029	9.533691	0.001465	0.005371	0.095337	-2.895544	-1.326225	-6.004728
64146	0	0.131994	0.496187	9.143088	0.001338	0.004961	0.091431	-2.895598	-1.304798	-6.003295
64147	0	0.108327	0.457871	9.289564	0.001099	0.004578	0.092896	-2.895418	-1.287035	-6.007363
64148	0	0.143591	0.366117	9.393318	0.001433	0.003664	0.093933	-2.900051	-1.291250	-6.013140
64149	0	0.165281	0.457538	9.521487	0.001648	0.004578	0.095215	-2.903905	-1.298332	-6.011032
64150	0	0.166516	0.462790	9.515301	0.001657	0.004634	0.095153	-2.912309	-1.308753	-6.012996
64151	0	0.119862	0.382282	9.252936	0.001184	0.003829	0.092529	-2.921157	-1.328636	-6.015753
64152	0	0.136386	0.337832	9.130862	0.001335	0.003390	0.091309	-2.937396	-1.365911	-6.014355
64153	0	0.162542	0.371239	9.313942	0.001587	0.003723	0.093140	-2.951817	-1.414540	-6.011552
64154	0	0.165493	0.350829	9.844828	0.001607	0.003517	0.098449	-2.963320	-1.471873	-6.000504
64155	0	0.194144	0.683090	9.985292	0.001892	0.006836	0.099854	-2.970304	-1.529575	-6.000499
64156	0	0.106354	0.456178	9.435905	0.001008	0.004567	0.094359	-2.978084	-1.598144	-6.001597
64157	0	0.323338	0.512258	10.699306	0.003174	0.005127	0.106995	-2.983874	-1.663149	-5.998636
64158	0	0.316056	0.516249	10.705114	0.003110	0.005178	0.107052	-3.002113	-1.718566	-5.994635
64159	0	0.364518	0.785744	11.199922	0.003601	0.007874	0.112000	-3.019707	-1.764750	-5.988568
64160	0	0.359354	0.770994	11.224247	0.003567	0.007719	0.112243	-3.030163	-1.793247	-5.986016
64161	0	0.422637	0.506349	11.364701	0.004211	0.005066	0.113647	-3.033757	-1.809663	-5.981807
64162	0	0.393373	0.610619	11.236439	0.003936	0.006098	0.112365	-3.026399	-1.808865	-5.977993
64163	0	0.407542	0.708309	11.346467	0.004089	0.007080	0.113464	-3.024636	-1.796132	-5.978201
64164	0	0.439562	0.574890	11.377045	0.004427	0.005743	0.113770	-3.019982	-1.765977	-5.975116
64165	0	0.380149	0.470724	10.998655	0.003845	0.004700	0.109985	-3.013457	-1.721857	-5.975456
64166	0	0.371234	0.575925	10.870670	0.003758	0.005752	0.108706	-3.006830	-1.674687	-5.980894
64167	0	0.275053	0.453024	10.241794	0.002808	0.004517	0.102417	-2.992911	-1.612325	-5.978394
64168	0	0.245432	0.626434	10.388335	0.002508	0.006252	0.103883	-2.980996	-1.554426	-5.978748
64169	0	0.171882	0.440254	9.588680	0.001770	0.004395	0.095886	-2.972792	-1.494769	-5.976733
64170	0	0.083470	0.454248	9.240710	0.000877	0.004532	0.092407	-2.960975	-1.443267	-5.981111
64171	0	0.088129	0.501527	9.332253	0.000916	0.005005	0.093323	-2.949571	-1.402653	-5.988221
64172	0	0.063817	0.497253	9.185668	0.000665	0.004964	0.091857	-2.940157	-1.371015	-5.984164
64173	0	0.071638	0.518550	9.313991	0.000732	0.005188	0.093140	-2.944616	-1.352702	-5.984948
64174	0	0.026399	0.499722	9.216322	0.000273	0.004999	0.092163	-2.948475	-1.343229	-5.983965
64175	0	0.110116	0.396440	9.350595	0.001099	0.003967	0.093506	-2.953422	-1.347762	-5.983497
64176	0	0.123292	0.370991	9.350602	0.001225	0.003716	0.093506	-2.962878	-1.358340	-5.982592
64177	0	0.135659	0.438295	9.429966	0.001343	0.004395	0.094299	-2.978374	-1.376563	-5.976999
64178	0	0.163478	0.497119	9.210226	0.001614	0.004982	0.092102	-2.993227	-1.404269	-5.975028
64179	0	0.180294	0.426237	9.082014	0.001770	0.004272	0.090820	-3.007386	-1.447166	-5.976575
64180	0	0.182297	0.234962	9.582361	0.001778	0.002358	0.095824	-3.019370	-1.502963	-5.976025
64181	0	0.261173	0.506394	9.948615	0.002563	0.005066	0.099487	-3.023082	-1.559899	-5.977579
64182	0	0.166548	0.772962	9.527463	0.001618	0.007748	0.095274	-3.046235	-1.617777	-5.982171
64183	0	0.323555	0.108794	10.180482	0.003174	0.001099	0.101807	-3.059665	-1.688913	-5.983385
64184	0	0.298444	0.779967	10.766545	0.002930	0.007812	0.107666	-3.074735	-1.748414	-5.980755
64185	0	0.291352	0.634050	10.705488	0.002869	0.006348	0.107056	-3.083817	-1.797803	-5.978881
64186	0	0.339603	0.603708	11.260898	0.003357	0.006042	0.112610	-3.090726	-1.839023	-5.975369
64187	0	0.319396	0.907832	11.267161	0.003174	0.009094	0.112671	-3.108404	-1.860911	-5.982337
64188	0	0.398110	0.463158	11.505108	0.003967	0.004639	0.115051	-3.116911	-1.876226	-5.981815
64189	0	0.426780	0.487791	11.291543	0.004272	0.004883	0.112915	-3.123344	-1.873076	-5.979067
64190	0	0.425868	0.616531	11.425829	0.004272	0.006165	0.114258	-3.124081	-1.860812	-5.979224
64191	0	0.466243	0.593345	11.114590	0.004700	0.005920	0.111145	-3.112140	-1.824010	-5.976011
64192	0	0.441282	0.453361	11.108500	0.004456	0.004517	0.111084	-3.096155	-1.781586	-5.976966
64193	0	0.409317	0.538342	10.772863	0.004150	0.005371	0.107727	-3.084638	-1.722416	-5.976496
64194	0	0.349791	0.707908	10.335840	0.003547	0.007071	0.103357	-3.076793	-1.670024	-5.979008
64195	0	0.269089	0.544261	10.199068	0.002747	0.005432	0.101990	-3.066601	-1.609182	-5.978655
64196	0	0.202119	0.476782	9.533773	0.002075	0.004761	0.095337	-3.059718	-1.545968	-5.983669
64197	0	0.106226	0.398066	9.204087	0.001099	0.003967	0.092041	-3.044653	-1.502346	-5.985664
64198	0	0.082854	0.367669	9.326138	0.000854	0.003662	0.093262	-3.028356	-1.472146	-5.986835
64199	0	0.070285	0.375460	9.332230	0.000723	0.003739	0.093323	-3.011260	-1.449155	-5.992796
64200	0	0.063921	0.556122	9.533280	0.000655	0.005554	0.095333	-3.004441	-1.431609	-5.998483
64201	0	0.053966	0.518945	9.405515	0.000549	0.005188	0.094055	-3.004262	-1.421456	-6.005879
64202	0	0.048653	0.322844	9.350609	0.000488	0.003235	0.093506	-3.013807	-1.420956	-6.005347
64203	0	0.049562	0.323169	9.228523	0.000488	0.003235	0.092285	-3.019441	-1.431686	-6.007175
64204	0	0.086918	0.432704	9.472672	0.000854	0.004333	0.094727	-3.028975	-1.451098	-6.003027
64205	0	0.087494	0.457618	9.124744	0.000854	0.004578	0.091248	-3.032550	-1.478404	-5.999097
64206	0	0.149611	0.414465	9.210181	0.001465	0.004150	0.092102	-3.041402	-1.518956	-5.996706
64207	0	0.246186	0.303754	9.667397	0.002419	0.003041	0.096675	-3.047494	-1.570873	-5.999374
64208	0	0.240566	0.512521	9.954474	0.002358	0.005133	0.099545	-3.057774	-1.626796	-6.002073
64209	0	0.243112	0.761398	9.906002	0.002380	0.007629	0.099060	-3.077241	-1.686730	-5.998403
64210	0	0.204282	0.244996	9.600582	0.001988	0.002472	0.096006	-3.105174	-1.753484	-5.996092
64211	0	0.292634	0.548660	10.949588	0.002869	0.005493	0.109497	-3.113706	-1.815475	-5.989814
64212	0	0.217503	0.456296	10.686974	0.002127	0.004564	0.106871	-3.116894	-1.869009	-5.985357
64213	0	0.327792	0.719994	11.279187	0.003235	0.007202	0.112793	-3.120880	-1.914317	-5.988098
64214	0	0.310568	0.938009	11.144773	0.003076	0.009395	0.111447	-3.137570	-1.946737	-5.989012
64215	0	0.422877	0.358490	11.376940	0.004211	0.003601	0.113770	-3.155591	-1.965920	-5.990442
64216	0	0.406054	0.471161	11.279374	0.004063	0.004728	0.112793	-3.174358	-1.965464	-5.993196
64217	0	0.364948	0.714137	11.230508	0.003662	0.007141	0.112305	-3.175841	-1.954257	-5.989726
64218	0	0.390967	0.477358	11.206112	0.003942	0.004761	0.112061	-3.164548	-1.923438	-5.993047
64219	0	0.392845	0.496052	10.907048	0.003967	0.004944	0.109070	-3.148884	-1.884434	-5.994511
64220	0	0.390665	0.705866	10.791131	0.003951	0.007051	0.107910	-3.143129	-1.839113	-5.998825
64221	0	0.343635	0.574113	10.272339	0.003479	0.005737	0.102722	-3.140661	-1.793373	-5.995455
64222	0	0.309842	0.679003	10.315236	0.003149	0.006783	0.103151	-3.134184	-1.739012	-5.999676
64223	0	0.233275	0.354608	9.698580	0.002380	0.003540	0.096985	-3.128935	-1.684507	-6.003792
64224	0	0.139833	0.374378	9.246936	0.001434	0.003734	0.092469	-3.118225	-1.641752	-6.005686
64225	0	0.125538	0.379823	9.460428	0.001282	0.003784	0.094604	-3.103082	-1.611702	-6.002362
64226	0	0.151252	0.443399	9.570196	0.001534	0.004422	0.095702	-3.090839	-1.588451	-5.999342
64227	0	0.089514	0.611720	9.704523	0.000916	0.006104	0.097046	-3.076566	-1.566195	-5.999823
64228	0	0.043487	0.435702	9.264963	0.000449	0.004359	0.092649	-3.081260	-1.550337	-5.994932
64229	0	0.030554	0.335410	9.246836	0.000305	0.003357	0.092468	-3.086720	-1.552613	-5.994466
64230	0	0.037238	0.481455	9.362793	0.000366	0.004815	0.093628	-3.089394	-1.561919	-5.993065
64231	0	0.105646	0.500184	9.777827	0.001038	0.005005	0.097778	-3.094926	-1.585758	-5.992806
64232	0	0.136048	0.542645	9.393318	0.001343	0.005432	0.093933	-3.103783	-1.609039	-5.996740
64233	0	0.179891	0.451302	9.210167	0.001770	0.004517	0.092102	-3.110148	-1.646697	-5.998511
64234	0	0.253576	0.371636	9.631287	0.002502	0.003723	0.096313	-3.120093	-1.688161	-5.996964
64235	0	0.286912	0.606499	10.118713	0.002830	0.006074	0.101188	-3.132103	-1.734621	-5.996364
64236	0	0.248368	0.797382	9.448317	0.002441	0.007996	0.094482	-3.160357	-1.787219	-5.992407
64237	0	0.285600	0.066763	10.320915	0.002808	0.000671	0.103210	-3.166414	-1.843049	-5.991003
64238	0	0.266913	0.499937	10.620032	0.002625	0.005005	0.106201	-3.174269	-1.892987	-5.984480
64239	0	0.254113	0.701729	10.473552	0.002502	0.007019	0.104736	-3.178117	-1.936942	-5.984455
64240	0	0.338783	0.646664	11.279222	0.003357	0.006470	0.112793	-3.183159	-1.970051	-5.985663
64241	0	0.306881	0.639549	11.022979	0.003052	0.006409	0.110229	-3.198809	-1.989523	-5.984203
64242	0	0.391781	0.268285	11.120571	0.003906	0.002686	0.111206	-3.203519	-2.003361	-5.981577
64243	0	0.332962	0.749076	10.947754	0.003332	0.007497	0.109477	-3.211813	-2.002436	-5.977554
64244	0	0.335954	0.573181	11.125500	0.003375	0.005729	0.111255	-3.210630	-1.988307	-5.979969
64245	0	0.327282	0.666063	10.742210	0.003296	0.006653	0.107422	-3.204306	-1.965570	-5.981433
64246	0	0.344520	0.653004	10.876577	0.003479	0.006531	0.108765	-3.207110	-1.931854	-5.989976
64247	0	0.371163	0.406259	10.467923	0.003748	0.004057	0.104678	-3.202960	-1.893991	-5.992909
64248	0	0.289601	0.814796	10.205420	0.002934	0.008142	0.102054	-3.197751	-1.853937	-5.997914
64249	0	0.307699	0.495081	10.034256	0.003113	0.004944	0.100342	-3.191812	-1.814982	-5.997600
64250	0	0.240218	0.270575	9.521638	0.002434	0.002698	0.095216	-3.184436	-1.778895	-5.999142
64251	0	0.205265	0.483392	9.619128	0.002075	0.004822	0.096191	-3.172000	-1.753950	-6.004458
64252	0	0.146048	0.435900	9.551931	0.001481	0.004357	0.095519	-3.172057	-1.731236	-6.001734
64253	0	0.138963	0.567887	9.704595	0.001404	0.005676	0.097046	-3.171014	-1.716391	-6.004336
64254	0	0.099925	0.488993	9.558008	0.001009	0.004888	0.095580	-3.170246	-1.706613	-6.003777
64255	0	0.091777	0.408907	9.448241	0.000916	0.004089	0.094482	-3.172646	-1.711210	-6.003702
64256	0	0.086161	0.457800	9.497061	0.000858	0.004577	0.094971	-3.173152	-1.717076	-6.001015
64257	0	0.116880	0.518792	9.728993	0.001160	0.005188	0.097290	-3.175319	-1.729673	-5.995222
64258	0	0.155233	0.469241	9.655684	0.001544	0.004699	0.096557	-3.184909	-1.741418	-5.992879
64259	0	0.154280	0.292422	9.393300	0.001526	0.002930	0.093933	-3.193662	-1.764011	-5.989952
64260	0	0.238140	0.352806	9.588461	0.002354	0.003529	0.095885	-3.196371	-1.799002	-5.992764
64261	0	0.290045	0.481746	10.015798	0.002869	0.004822	0.100159	-3.203358	-1.837196	-5.994333
64262	0	0.302358	0.639391	10.021723	0.002993	0.006399	0.100218	-3.211406	-1.874339	-5.998710
64263	0	0.235976	0.310751	9.716717	0.002319	0.003113	0.097168	-3.219705	-1.923900	-5.997751
64264	0	0.316866	0.627376	10.680786	0.003140	0.006274	0.106809	-3.222258	-1.955957	-5.999577
64265	0	0.259240	0.451803	10.461348	0.002563	0.004517	0.104614	-3.222786	-1.989542	-5.997826
64266	0	0.325570	0.732957	10.815055	0.003234	0.007326	0.108151	-3.221209	-2.014438	-6.000690
64267	0	0.282347	0.750565	10.626191	0.002808	0.007507	0.106262	-3.225083	-2.033339	-6.002529
64268	0	0.357907	0.432299	10.998445	0.003572	0.004330	0.109984	-3.234135	-2.042120	-6.004274
64269	0	0.322879	0.524765	10.815455	0.003235	0.005249	0.108154	-3.237683	-2.037606	-6.004071
64270	0	0.303224	0.701044	10.870418	0.003039	0.007016	0.108704	-3.245817	-2.031944	-5.998880
64271	0	0.290880	0.573689	10.693419	0.002930	0.005737	0.106934	-3.248377	-2.011486	-6.000927
64272	0	0.305201	0.378353	10.608059	0.003071	0.003783	0.106080	-3.250181	-1.993077	-6.003869
64273	0	0.332576	0.537502	10.485919	0.003357	0.005371	0.104858	-3.248011	-1.960973	-6.002191
64274	0	0.277689	0.580900	10.107582	0.002809	0.005805	0.101075	-3.245619	-1.927008	-6.002089
64275	0	0.247102	0.531362	10.064756	0.002502	0.005310	0.100647	-3.243719	-1.893190	-6.009235
64276	0	0.217116	0.275762	9.631492	0.002198	0.002753	0.096314	-3.240694	-1.862905	-6.011446
64277	0	0.187391	0.470300	9.741230	0.001892	0.004700	0.097412	-3.238983	-1.843488	-6.008823
64278	0	0.184049	0.531949	9.637460	0.001856	0.005316	0.096375	-3.236724	-1.827159	-6.012834
64279	0	0.157691	0.518798	9.661882	0.001587	0.005188	0.096619	-3.238896	-1.817209	-6.013775
64280	0	0.156246	0.482326	9.710688	0.001567	0.004821	0.097107	-3.238202	-1.813905	-6.012536
64281	0	0.182845	0.421472	9.667959	0.001831	0.004211	0.096680	-3.236473	-1.812719	-6.014989
64282	0	0.164702	0.512697	9.643482	0.001642	0.005133	0.096435	-3.245424	-1.820281	-6.019811
64283	0	0.159242	0.536813	9.643562	0.001587	0.005371	0.096436	-3.251121	-1.828679	-6.023338
64284	0	0.179061	0.432086	9.735115	0.001781	0.004327	0.097351	-3.260323	-1.842478	-6.022495
64285	0	0.197074	0.390252	9.588602	0.001953	0.003906	0.095886	-3.266967	-1.865415	-6.024377
64286	0	0.182820	0.395658	9.631222	0.001805	0.003960	0.096313	-3.272837	-1.894582	-6.021520
64287	0	0.216349	0.475725	9.881549	0.002136	0.004761	0.098816	-3.279073	-1.928038	-6.021775
64288	0	0.246709	0.603001	10.143805	0.002436	0.006035	0.101439	-3.286716	-1.965283	-6.024654
64289	0	0.234818	0.432636	9.851037	0.002319	0.004333	0.098511	-3.297211	-2.000627	-6.032502
64290	0	0.277868	0.443691	10.479476	0.002747	0.004440	0.104795	-3.303098	-2.037621	-6.030851
64291	0	0.258978	0.524480	10.455279	0.002563	0.005249	0.104553	-3.309926	-2.068295	-6.026933
64292	0	0.276532	0.682771	10.662670	0.002739	0.006826	0.106627	-3.310694	-2.098350	-6.024385
64293	0	0.361471	0.567337	10.949677	0.003601	0.005676	0.109497	-3.315919	-2.114456	-6.030350
64294	0	0.344954	0.463360	10.858037	0.003445	0.004632	0.108581	-3.316385	-2.121518	-6.025911
64295	0	0.359511	0.628807	10.919201	0.003601	0.006287	0.109192	-3.317018	-2.117112	-6.021804
64296	0	0.339322	0.658917	10.693427	0.003406	0.006594	0.106934	-3.324039	-2.105735	-6.017949
64297	0	0.382425	0.592502	10.913135	0.003845	0.005920	0.109131	-3.321400	-2.085650	-6.020437
64298	0	0.310930	0.459188	10.504196	0.003133	0.004586	0.105042	-3.317440	-2.061911	-6.025435
64299	0	0.302086	0.568303	10.528617	0.003052	0.005676	0.105286	-3.312274	-2.030239	-6.022476
64300	0	0.265632	0.502441	10.064745	0.002687	0.005017	0.100647	-3.306381	-1.996719	-6.030650
64301	0	0.253556	0.519369	10.003704	0.002563	0.005188	0.100037	-3.302055	-1.966689	-6.033433
64302	0	0.241889	0.343813	9.747353	0.002448	0.003428	0.097473	-3.292916	-1.934327	-6.035791
64303	0	0.180877	0.482991	9.753419	0.001831	0.004822	0.097534	-3.285587	-1.910092	-6.033783
64304	0	0.158147	0.472612	9.551889	0.001604	0.004715	0.095519	-3.274447	-1.884920	-6.028957
64305	0	0.133004	0.440033	9.570304	0.001343	0.004395	0.095703	-3.269755	-1.871596	-6.028063
64306	0	0.118722	0.380416	9.557986	0.001195	0.003796	0.095580	-3.261784	-1.864238	-6.027905
64307	0	0.121450	0.506773	9.698485	0.001221	0.005066	0.096985	-3.261925	-1.858758	-6.029344
64308	0	0.151336	0.531158	9.710606	0.001513	0.005313	0.097106	-3.265764	-1.860438	-6.031947
64309	0	0.159577	0.530708	9.594728	0.001587	0.005310	0.095947	-3.271561	-1.872809	-6.034191
64310	0	0.173523	0.431657	9.698420	0.001726	0.004327	0.096984	-3.285928	-1.885374	-6.033547
64311	0	0.190644	0.438389	9.503194	0.001892	0.004395	0.095032	-3.301009	-1.904513	-6.029978
64312	0	0.225248	0.509825	9.631322	0.002226	0.005105	0.096313	-3.311282	-1.937925	-6.031876
64313	0	0.240703	0.511962	9.887669	0.002380	0.005127	0.098877	-3.321980	-1.970599	-6.027061
64314	0	0.270245	0.449734	10.003519	0.002678	0.004501	0.100036	-3.328757	-2.000535	-6.024811
64315	0	0.229489	0.432954	9.802179	0.002258	0.004333	0.098022	-3.335622	-2.045141	-6.023783
64316	0	0.310397	0.566124	10.442851	0.003069	0.005667	0.104429	-3.343825	-2.085339	-6.021833
64317	0	0.265274	0.512329	10.388130	0.002625	0.005127	0.103882	-3.350089	-2.118256	-6.023167
64318	0	0.307437	0.572856	10.729718	0.003049	0.005729	0.107298	-3.352463	-2.147221	-6.024020
64319	0	0.282229	0.597633	10.791006	0.002808	0.005981	0.107910	-3.360112	-2.164556	-6.022814
64320	0	0.327795	0.566651	10.912946	0.003264	0.005666	0.109130	-3.361545	-2.180549	-6.024191
64321	0	0.317431	0.555135	10.919203	0.003174	0.005554	0.109192	-3.366752	-2.182855	-6.027467
64322	0	0.341279	0.579543	10.870358	0.003418	0.005792	0.108704	-3.364984	-2.179214	-6.028778
64323	0	0.358500	0.537473	10.803258	0.003601	0.005371	0.108032	-3.363335	-2.164009	-6.030559
64324	0	0.335871	0.520058	10.669001	0.003386	0.005195	0.106689	-3.359241	-2.137025	-6.038926
64325	0	0.320757	0.568503	10.540808	0.003235	0.005676	0.105408	-3.351931	-2.109220	-6.038437
64326	0	0.290746	0.503122	10.272252	0.002937	0.005021	0.102722	-3.342859	-2.077795	-6.036823
64327	0	0.272095	0.519198	10.235644	0.002747	0.005188	0.102356	-3.340628	-2.050950	-6.042411
64328	0	0.254320	0.483487	9.906057	0.002575	0.004828	0.099060	-3.335441	-2.016117	-6.047324
64329	0	0.192808	0.482548	9.570345	0.001953	0.004822	0.095703	-3.333233	-1.987967	-6.055994
64330	0	0.176311	0.422517	9.582521	0.001781	0.004218	0.095825	-3.327031	-1.969027	-6.055477
64331	0	0.126737	0.416208	9.564177	0.001282	0.004150	0.095642	-3.315242	-1.953619	-6.058908
64332	0	0.136516	0.582891	9.692159	0.001374	0.005821	0.096922	-3.308376	-1.944679	-6.061206
64333	0	0.121548	0.494309	9.741221	0.001221	0.004944	0.097412	-3.311508	-1.940301	-6.063885
64334	0	0.126882	0.475432	9.637477	0.001271	0.004759	0.096375	-3.319105	-1.939154	-6.065312
64335	0	0.098324	0.475558	9.594745	0.000977	0.004761	0.095947	-3.327533	-1.948849	-6.064376
64336	0	0.154824	0.449665	9.667994	0.001539	0.004505	0.096680	-3.339797	-1.961174	-6.077042
64337	0	0.178520	0.469717	9.551986	0.001770	0.004700	0.095520	-3.345046	-1.981043	-6.084384
64338	0	0.231275	0.463426	9.600671	0.002289	0.004633	0.096007	-3.345681	-2.011254	-6.091037
64339	0	0.258652	0.439286	9.814400	0.002563	0.004395	0.098145	-3.349826	-2.039879	-6.089153
64340	0	0.270393	0.566611	9.972902	0.002671	0.005672	0.099730	-3.359296	-2.079036	-6.090109
64341	0	0.241148	0.523491	9.704589	0.002380	0.005249	0.097046	-3.378148	-2.117384	-6.095146
64342	0	0.284341	0.558293	10.357496	0.002812	0.005585	0.103576	-3.382285	-2.153327	-6.094344
64343	0	0.246848	0.432904	10.418656	0.002441	0.004333	0.104187	-3.389383	-2.184783	-6.096605
64344	0	0.313390	0.627214	10.705327	0.003107	0.006277	0.107054	-3.396847	-2.215155	-6.105039
64345	0	0.282435	0.689187	10.742176	0.002808	0.006897	0.107422	-3.404453	-2.234562	-6.103904
64346	0	0.328626	0.529683	10.870225	0.003268	0.005300	0.108703	-3.409467	-2.255235	-6.100398
64347	0	0.329929	0.469833	10.797115	0.003296	0.004700	0.107971	-3.413088	-2.260535	-6.102538
64348	0	0.318040	0.670463	10.790960	0.003181	0.006711	0.107909	-3.422012	-2.262096	-6.105476
64349	0	0.352536	0.524922	10.845994	0.003540	0.005249	0.108459	-3.423932	-2.248309	-6.101339
64350	0	0.312352	0.434293	10.803245	0.003144	0.004333	0.108032	-3.416102	-2.228032	-6.103303
64351	0	0.302192	0.555498	10.699544	0.003052	0.005554	0.106995	-3.417442	-2.197795	-6.103764
64352	0	0.289960	0.464606	10.327308	0.002933	0.004640	0.103272	-3.412490	-2.162947	-6.108197
64353	0	0.283382	0.618034	10.345461	0.002869	0.006165	0.103455	-3.397173	-2.126098	-6.111966
64354	0	0.258513	0.431041	10.083061	0.002618	0.004303	0.100830	-3.390902	-2.090603	-6.117561
64355	0	0.204525	0.482974	9.851098	0.002075	0.004822	0.098511	-3.383798	-2.057459	-6.124828
64356	0	0.174445	0.496744	9.637459	0.001772	0.004959	0.096375	-3.376077	-2.026477	-6.127210
64357	0	0.175076	0.513615	9.594713	0.001770	0.005127	0.095947	-3.367228	-2.005146	-6.132626
64358	0	0.183810	0.601140	9.838726	0.001852	0.006000	0.098388	-3.355576	-1.990569	-6.140724
64359	0	0.151278	0.463980	9.716812	0.001526	0.004639	0.097168	-3.356389	-1.976734	-6.148992
64360	0	0.118711	0.506952	9.527589	0.001195	0.005068	0.095276	-3.356521	-1.968895	-6.150751
64361	0	0.097665	0.421138	9.631348	0.000977	0.004211	0.096313	-3.358759	-1.970607	-6.149008
64362	0	0.158996	0.390116	9.796059	0.001587	0.003905	0.097960	-3.365747	-1.975734	-6.152504
64363	0	0.159253	0.506254	9.680184	0.001587	0.005066	0.096802	-3.371910	-1.983913	-6.155394
64364	0	0.192109	0.463085	9.674037	0.001903	0.004631	0.096741	-3.374285	-2.007368	-6.155102
64365	0	0.172777	0.420438	9.588620	0.001709	0.004211	0.095886	-3.384871	-2.031354	-6.156175
64366	0	0.207779	0.449433	9.979134	0.002053	0.004501	0.099792	-3.395095	-2.061050	-6.155125
64367	0	0.204537	0.597435	9.741190	0.002014	0.005981	0.097412	-3.405552	-2.099195	-6.161980
64368	0	0.266143	0.364476	10.162084	0.002628	0.003647	0.101622	-3.410019	-2.138148	-6.154992
64369	0	0.277603	0.548867	10.363715	0.002747	0.005493	0.103638	-3.417104	-2.172151	-6.157016
64370	0	0.289166	0.585085	10.369605	0.002866	0.005850	0.103697	-3.418078	-2.202159	-6.157597
64371	0	0.313622	0.530218	10.754365	0.003113	0.005310	0.107544	-3.428568	-2.228580	-6.160738
64372	0	0.269108	0.607387	10.650564	0.002670	0.006087	0.106505	-3.445120	-2.252374	-6.161626
64373	0	0.354590	0.451110	10.742191	0.003540	0.004517	0.107422	-3.453070	-2.260154	-6.162088
64374	0	0.269572	0.651392	10.638464	0.002697	0.006519	0.106384	-3.460975	-2.260262	-6.165055
64375	0	0.322909	0.494255	10.784935	0.003235	0.004944	0.107849	-3.464440	-2.255638	-6.166075
64376	0	0.284452	0.561222	10.650670	0.002857	0.005612	0.106506	-3.466701	-2.243477	-6.167578
64377	0	0.314976	0.604405	10.699525	0.003174	0.006042	0.106995	-3.467100	-2.219198	-6.170348
64378	0	0.304598	0.408863	10.345628	0.003066	0.004092	0.103456	-3.473163	-2.198470	-6.172881
64379	0	0.284573	0.592306	10.211230	0.002869	0.005920	0.102112	-3.472264	-2.174236	-6.173344
64380	0	0.279615	0.477713	10.101338	0.002823	0.004766	0.101013	-3.461151	-2.145447	-6.174026
64381	0	0.241362	0.506813	9.997615	0.002441	0.005066	0.099976	-3.460697	-2.115116	-6.174002
64382	0	0.205779	0.562019	9.845013	0.002081	0.005619	0.098450	-3.461427	-2.089703	-6.174880
64383	0	0.181532	0.433638	9.619158	0.001831	0.004333	0.096191	-3.460075	-2.072448	-6.175150
64384	0	0.160522	0.470889	9.838867	0.001616	0.004705	0.098389	-3.458093	-2.061898	-6.178797
64385	0	0.152124	0.482770	9.643532	0.001526	0.004822	0.096436	-3.453061	-2.057819	-6.183266
64386	0	0.157058	0.513783	9.680094	0.001577	0.005138	0.096801	-3.455776	-2.051178	-6.189264
64387	0	0.201386	0.445489	9.710697	0.002014	0.004456	0.097107	-3.458618	-2.052222	-6.192311
64388	0	0.183633	0.414075	9.899923	0.001830	0.004148	0.098999	-3.469633	-2.060846	-6.190496
64389	0	0.189836	0.500549	9.808334	0.001892	0.005005	0.098083	-3.471003	-2.069539	-6.184380
64390	0	0.173498	0.469593	9.692286	0.001721	0.004701	0.096923	-3.478667	-2.086963	-6.183376
64391	0	0.227478	0.402596	9.728975	0.002258	0.004028	0.097290	-3.483492	-2.107768	-6.181122
64392	0	0.212626	0.438425	9.783820	0.002108	0.004389	0.097838	-3.490892	-2.130962	-6.177566
64393	0	0.222232	0.488240	9.960884	0.002197	0.004883	0.099609	-3.493391	-2.161089	-6.182230
64394	0	0.227651	0.640440	10.235365	0.002249	0.006408	0.102354	-3.499172	-2.193302	-6.179092
64395	0	0.246512	0.530724	10.351521	0.002441	0.005310	0.103516	-3.504286	-2.220834	-6.182468
64396	0	0.281594	0.518122	10.448970	0.002794	0.005181	0.104490	-3.506370	-2.245894	-6.179728
64397	0	0.294717	0.664666	10.485830	0.002930	0.006653	0.104858	-3.515066	-2.266194	-6.176908
64398	0	0.291653	0.590371	10.552865	0.002903	0.005907	0.105529	-3.520647	-2.282205	-6.185076
64399	0	0.287994	0.530880	10.583472	0.002869	0.005310	0.105835	-3.523946	-2.295707	-6.189476
64400	0	0.319476	0.572992	10.638360	0.003196	0.005734	0.106383	-3.530752	-2.295914	-6.190147
64401	0	0.279821	0.585862	10.504180	0.002808	0.005859	0.105042	-3.533502	-2.286971	-6.195553
64402	0	0.272023	0.530584	10.559112	0.002728	0.005308	0.105591	-3.537936	-2.280368	-6.196595
64403	0	0.291596	0.494507	10.479769	0.002930	0.004944	0.104797	-3.538521	-2.266655	-6.202137
64404	0	0.282429	0.452264	10.260038	0.002841	0.004519	0.102600	-3.535830	-2.249320	-6.199516
64405	0	0.272932	0.482409	10.272252	0.002747	0.004822	0.102722	-3.535180	-2.231366	-6.200068
64406	0	0.269172	0.403942	10.064723	0.002712	0.004032	0.100647	-3.528820	-2.209308	-6.201668
64407	0	0.205730	0.483011	10.009762	0.002075	0.004822	0.100098	-3.521229	-2.190116	-6.204255
64408	0	0.202542	0.442112	9.716680	0.002040	0.004410	0.097167	-3.509818	-2.174325	-6.203254
64409	0	0.194589	0.495153	9.735083	0.001953	0.004944	0.097351	-3.502728	-2.167055	-6.199907
64410	0	0.205103	0.544585	9.832695	0.002060	0.005447	0.098327	-3.506438	-2.157905	-6.200805
64411	0	0.207178	0.482438	9.875483	0.002075	0.004822	0.098755	-3.505323	-2.155170	-6.203165
64412	0	0.157614	0.586585	9.808251	0.001580	0.005864	0.098083	-3.505197	-2.151604	-6.208724
64413	0	0.214182	0.524601	9.747318	0.002136	0.005249	0.097473	-3.510617	-2.159338	-6.212254
64414	0	0.221479	0.505517	9.924228	0.002209	0.005059	0.099242	-3.517190	-2.167524	-6.210572
64415	0	0.239368	0.500587	9.826623	0.002380	0.005005	0.098267	-3.517896	-2.184198	-6.209029
64416	0	0.241911	0.457591	9.741096	0.002406	0.004579	0.097411	-3.522895	-2.200623	-6.215409
64417	0	0.252072	0.389779	9.912096	0.002502	0.003906	0.099121	-3.534541	-2.222953	-6.215580
64418	0	0.213437	0.431163	9.850950	0.002111	0.004316	0.098510	-3.541859	-2.250750	-6.222408
64419	0	0.234277	0.396913	10.058532	0.002319	0.003967	0.100586	-3.541621	-2.278592	-6.223622
64420	0	0.226448	0.562243	10.253649	0.002245	0.005618	0.102537	-3.538637	-2.301507	-6.225623
64421	0	0.221662	0.518911	10.333205	0.002197	0.005188	0.103333	-3.539246	-2.324061	-6.229275
64422	0	0.231224	0.506734	10.516137	0.002297	0.005068	0.105162	-3.541643	-2.341319	-6.229689
64423	0	0.245366	0.609456	10.510277	0.002441	0.006104	0.105103	-3.553260	-2.355697	-6.228582
64424	0	0.314217	0.608313	10.552970	0.003137	0.006084	0.105530	-3.556489	-2.362759	-6.232531
64425	0	0.304851	0.616009	10.559117	0.003052	0.006165	0.105591	-3.563127	-2.360307	-6.234955
64426	0	0.353610	0.560183	10.595714	0.003533	0.005606	0.105957	-3.569074	-2.364332	-6.236660
64427	0	0.303987	0.554815	10.430975	0.003052	0.005554	0.104309	-3.577500	-2.352359	-6.237216
64428	0	0.332259	0.541660	10.449364	0.003333	0.005420	0.104493	-3.582691	-2.341939	-6.241079
64429	0	0.303241	0.500921	10.290564	0.003052	0.005005	0.102905	-3.579632	-2.321509	-6.240136
64430	0	0.311772	0.501287	10.260065	0.003135	0.005013	0.102600	-3.582057	-2.303620	-6.242407
64431	0	0.272178	0.512804	10.174622	0.002747	0.005127	0.101746	-3.582592	-2.276800	-6.242448
64432	0	0.200422	0.445988	9.985386	0.002027	0.004457	0.099854	-3.581580	-2.252265	-6.247189
64433	0	0.162940	0.500714	9.881611	0.001648	0.005005	0.098816	-3.580718	-2.231834	-6.255514
64434	0	0.184078	0.476689	9.771744	0.001855	0.004765	0.097717	-3.579770	-2.216335	-6.253904
64435	0	0.163807	0.432710	9.863326	0.001648	0.004333	0.098633	-3.588943	-2.205888	-6.259607
64436	0	0.143871	0.505095	9.826677	0.001445	0.005053	0.098267	-3.592576	-2.199768	-6.264697
64437	0	0.152452	0.469627	9.796161	0.001526	0.004700	0.097961	-3.598386	-2.199168	-6.263055
64438	0	0.182293	0.426701	9.832764	0.001828	0.004265	0.098328	-3.597618	-2.194042	-6.262930
64439	0	0.220359	0.415605	9.893761	0.002197	0.004150	0.098938	-3.592780	-2.202320	-6.270057
64440	0	0.246133	0.489096	9.948628	0.002454	0.004893	0.099486	-3.597211	-2.211931	-6.269889
64441	0	0.250934	0.482087	9.728991	0.002502	0.004822	0.097290	-3.599998	-2.220994	-6.267074
64442	0	0.259011	0.481489	9.808239	0.002577	0.004819	0.098083	-3.606407	-2.237433	-6.272076
64443	0	0.215124	0.506138	9.887686	0.002136	0.005066	0.098877	-3.613351	-2.255746	-6.278424
64444	0	0.261250	0.541873	10.076782	0.002594	0.005423	0.100768	-3.619429	-2.277666	-6.280355
64445	0	0.197913	0.573494	9.967003	0.001953	0.005737	0.099670	-3.623834	-2.308398	-6.283643
64446	0	0.263825	0.560583	10.333027	0.002617	0.005610	0.103331	-3.629568	-2.332943	-6.285142
64447	0	0.215441	0.445076	10.308821	0.002136	0.004456	0.103088	-3.636593	-2.354047	-6.286993
64448	0	0.268414	0.560226	10.491802	0.002661	0.005605	0.104918	-3.640959	-2.380417	-6.284074
64449	0	0.275657	0.542528	10.491953	0.002747	0.005432	0.104919	-3.650063	-2.392189	-6.284290
64450	0	0.271529	0.425780	10.662723	0.002706	0.004258	0.106627	-3.652152	-2.403615	-6.274820
64451	0	0.298774	0.481937	10.638447	0.002991	0.004822	0.106384	-3.656382	-2.401280	-6.277552
64452	0	0.291736	0.536920	10.522457	0.002923	0.005365	0.105225	-3.653849	-2.395986	-6.282079
64453	0	0.315822	0.592655	10.601819	0.003174	0.005920	0.106018	-3.648825	-2.380031	-6.286829
64454	0	0.288347	0.465268	10.491973	0.002898	0.004650	0.104919	-3.647648	-2.364816	-6.290815
64455	0	0.291058	0.525274	10.479771	0.002930	0.005249	0.104797	-3.645179	-2.344816	-6.300971
64456	0	0.286902	0.550759	10.198999	0.002892	0.005500	0.101990	-3.638066	-2.319354	-6.310783
64457	0	0.254079	0.531475	10.180697	0.002563	0.005310	0.101807	-3.634370	-2.294709	-6.317025
64458	0	0.273945	0.501480	9.948788	0.002763	0.005013	0.099487	-3.634421	-2.268699	-6.321554
64459	0	0.212261	0.525503	9.820554	0.002136	0.005249	0.098206	-3.628964	-2.253670	-6.327443
64460	0	0.197419	0.502221	9.869284	0.001987	0.005016	0.098693	-3.623704	-2.240210	-6.326317
64461	0	0.176249	0.506701	9.875496	0.001770	0.005066	0.098755	-3.623998	-2.232284	-6.327854
64462	0	0.143793	0.531455	9.814361	0.001450	0.005312	0.098144	-3.622553	-2.219465	-6.329208
64463	0	0.157873	0.469966	9.790053	0.001587	0.004700	0.097900	-3.624167	-2.210671	-6.328641
64464	0	0.181511	0.445366	9.777834	0.001814	0.004455	0.097778	-3.626872	-2.212875	-6.329666
64465	0	0.177445	0.457688	9.844966	0.001770	0.004578	0.098450	-3.629275	-2.218774	-6.335581
64466	0	0.178296	0.450547	9.857117	0.001779	0.004515	0.098571	-3.641531	-2.224564	-6.336037
64467	0	0.159475	0.402678	9.704583	0.001587	0.004028	0.097046	-3.644920	-2.234550	-6.335472
64468	0	0.192145	0.353310	9.802134	0.001907	0.003536	0.098022	-3.650123	-2.251749	-6.337180
64469	0	0.220866	0.414883	9.973126	0.002197	0.004150	0.099731	-3.653466	-2.265541	-6.340366
64470	0	0.229656	0.487334	10.125630	0.002281	0.004879	0.101256	-3.661403	-2.283600	-6.344174
64471	0	0.197080	0.555114	9.814435	0.001953	0.005554	0.098145	-3.666506	-2.304855	-6.344376
64472	0	0.293007	0.499656	10.272058	0.002905	0.004998	0.102721	-3.669839	-2.333585	-6.343353
64473	0	0.270228	0.506539	10.351522	0.002686	0.005066	0.103516	-3.671934	-2.352758	-6.342603
64474	0	0.280170	0.671636	10.442934	0.002780	0.006712	0.104430	-3.668581	-2.377137	-6.339939
64475	0	0.282153	0.671256	10.644503	0.002808	0.006714	0.106445	-3.671433	-2.392702	-6.340881
64476	0	0.314823	0.548619	10.583399	0.003140	0.005490	0.105834	-3.677323	-2.401749	-6.339174
64477	0	0.305713	0.554922	10.650645	0.003052	0.005554	0.106506	-3.684108	-2.408159	-6.340980
64478	0	0.257230	0.609221	10.632333	0.002574	0.006093	0.106323	-3.686425	-2.406962	-6.340181
64479	0	0.310735	0.518883	10.687268	0.003113	0.005188	0.106873	-3.686922	-2.401786	-6.347016
64480	0	0.290519	0.421392	10.485870	0.002918	0.004212	0.104858	-3.686649	-2.388176	-6.356188
64481	0	0.334246	0.519276	10.510277	0.003357	0.005188	0.105103	-3.682847	-2.373062	-6.361097
64482	0	0.270240	0.471658	10.253909	0.002718	0.004708	0.102539	-3.674978	-2.356320	-6.368007
64483	0	0.296975	0.536796	10.315018	0.002991	0.005371	0.103149	-3.679863	-2.333689	-6.374772
64484	0	0.255852	0.445218	10.150288	0.002583	0.004449	0.101502	-3.677571	-2.307245	-6.373427
64485	0	0.205656	0.440055	10.034192	0.002075	0.004395	0.100342	-3.672143	-2.286638	-6.370003
64486	0	0.183797	0.520546	9.820463	0.001856	0.005199	0.098205	-3.666483	-2.266429	-6.379502
64487	0	0.175791	0.476511	9.661866	0.001770	0.004761	0.096619	-3.662715	-2.252681	-6.382437
64488	0	0.185814	0.428637	9.826559	0.001867	0.004281	0.098266	-3.657893	-2.242615	-6.382951
64489	0	0.194662	0.507044	9.881581	0.001953	0.005066	0.098816	-3.654016	-2.235665	-6.390560
64490	0	0.181692	0.519814	9.808247	0.001818	0.005197	0.098083	-3.653611	-2.235276	-6.390364
64491	0	0.183070	0.506886	9.765610	0.001831	0.005066	0.097656	-3.651536	-2.235409	-6.390557
64492	0	0.195675	0.446029	9.948631	0.001952	0.004461	0.099486	-3.654063	-2.241225	-6.390122
64493	0	0.219800	0.531337	9.747295	0.002197	0.005310	0.097473	-3.651511	-2.242612	-6.394290
64494	0	0.190376	0.562187	9.796021	0.001893	0.005621	0.097960	-3.651765	-2.255646	-6.399566
64495	0	0.190276	0.482294	9.814427	0.001892	0.004822	0.098145	-3.651696	-2.268611	-6.408223
64496	0	0.193012	0.469310	9.741123	0.001913	0.004702	0.097411	-3.663042	-2.289140	-6.409467
64497	0	0.251990	0.451457	10.113491	0.002502	0.004517	0.101135	-3.666666	-2.309405	-6.409225
64498	0	0.225582	0.579099	10.186636	0.002233	0.005794	0.101867	-3.670867	-2.336016	-6.415090
64499	0	0.282658	0.524576	10.290492	0.002808	0.005249	0.102905	-3.675781	-2.357576	-6.412054
64500	0	0.261873	0.438392	10.461300	0.002602	0.004387	0.104613	-3.680344	-2.376794	-6.411540
64501	0	0.276121	0.579179	10.479734	0.002747	0.005798	0.104797	-3.688801	-2.393187	-6.410575
64502	0	0.266148	0.480695	10.528455	0.002653	0.004808	0.105285	-3.691682	-2.402752	-6.416598
64503	0	0.244669	0.536780	10.571294	0.002441	0.005371	0.105713	-3.696536	-2.408921	-6.415228
64504	0	0.281563	0.494091	10.668835	0.002818	0.004936	0.106688	-3.692777	-2.406725	-6.416993
64505	0	0.292786	0.507215	10.467504	0.002930	0.005066	0.104675	-3.687222	-2.405183	-6.418803
64506	0	0.279221	0.563273	10.485748	0.002804	0.005628	0.104857	-3.682919	-2.392959	-6.419644
64507	0	0.310329	0.506862	10.400406	0.003113	0.005066	0.104004	-3.681188	-2.382945	-6.418456
64508	0	0.302089	0.580999	10.345455	0.003033	0.005803	0.103455	-3.674802	-2.370314	-6.419759
64509	0	0.260415	0.531435	10.217315	0.002625	0.005310	0.102173	-3.671223	-2.347950	-6.423839
64510	0	0.268769	0.574935	10.089137	0.002707	0.005745	0.100891	-3.667422	-2.327023	-6.426574
64511	0	0.255003	0.549812	10.046394	0.002563	0.005493	0.100464	-3.662972	-2.312141	-6.431586
64512	0	0.239861	0.513447	9.960987	0.002415	0.005136	0.099609	-3.666498	-2.294073	-6.432637
64513	0	0.200534	0.476229	9.826671	0.002014	0.004761	0.098267	-3.665854	-2.284226	-6.441832
64514	0	0.211129	0.483040	9.826647	0.002118	0.004825	0.098267	-3.660333	-2.276693	-6.441259
64515	0	0.188409	0.482517	9.826659	0.001892	0.004822	0.098267	-3.657547	-2.267784	-6.447671
64516	0	0.132425	0.428172	9.765517	0.001327	0.004278	0.097655	-3.654678	-2.265497	-6.447343
64517	0	0.158512	0.414933	9.814461	0.001587	0.004150	0.098145	-3.657119	-2.263794	-6.452501
64518	0	0.146445	0.493822	9.869394	0.001461	0.004941	0.098694	-3.661545	-2.268109	-6.453303
64519	0	0.165393	0.506516	9.985346	0.001648	0.005066	0.099854	-3.663567	-2.275310	-6.459911
64520	0	0.209188	0.487867	9.973049	0.002087	0.004881	0.099730	-3.667313	-2.281656	-6.461299
64521	0	0.190459	0.506185	9.753415	0.001892	0.005066	0.097534	-3.673231	-2.296651	-6.466342
64522	0	0.248340	0.341157	9.850928	0.002466	0.003409	0.098510	-3.671859	-2.317005	-6.469987
64523	0	0.282447	0.646649	10.137913	0.002808	0.006470	0.101379	-3.676656	-2.336259	-6.468354
64524	0	0.243015	0.560309	10.101214	0.002414	0.005609	0.101012	-3.684032	-2.355085	-6.465221
64525	0	0.263492	0.543005	10.382065	0.002625	0.005432	0.103821	-3.687464	-2.366843	-6.463072
64526	0	0.296390	0.530036	10.314831	0.002950	0.005305	0.103148	-3.694039	-2.382897	-6.469763
64527	0	0.275845	0.573391	10.406481	0.002747	0.005737	0.104065	-3.698901	-2.396192	-6.467679
64528	0	0.277921	0.517578	10.400292	0.002769	0.005180	0.104003	-3.705047	-2.407205	-6.470025
64529	0	0.262774	0.549070	10.491948	0.002625	0.005493	0.104919	-3.708831	-2.411010	-6.470160
64530	0	0.257017	0.500102	10.449112	0.002569	0.004999	0.104491	-3.707874	-2.412372	-6.476070
64531	0	0.262184	0.542521	10.491986	0.002625	0.005432	0.104919	-3.716527	-2.409715	-6.474883
64532	0	0.261001	0.474405	10.437045	0.002619	0.004746	0.104370	-3.720246	-2.400381	-6.477371
64533	0	0.267573	0.573486	10.351601	0.002686	0.005737	0.103516	-3.724027	-2.389775	-6.476402
64534	0	0.265084	0.451121	10.333288	0.002666	0.004511	0.103333	-3.724737	-2.373801	-6.477735
64535	0	0.224551	0.476185	10.186791	0.002258	0.004761	0.101868	-3.724580	-2.359696	-6.479511
64536	0	0.234276	0.610628	10.247825	0.002355	0.006105	0.102478	-3.724674	-2.346699	-6.484121
64537	0	0.225125	0.481706	10.003701	0.002258	0.004822	0.100037	-3.731165	-2.338871	-6.482441
64538	0	0.223496	0.487348	10.083022	0.002244	0.004872	0.100830	-3.730889	-2.328858	-6.485663
64539	0	0.242769	0.457396	9.820608	0.002441	0.004578	0.098206	-3.736201	-2.313107	-6.490953
64540	0	0.204676	0.469417	9.851066	0.002048	0.004692	0.098511	-3.734821	-2.312441	-6.494897
64541	0	0.213276	0.445631	9.887699	0.002136	0.004456	0.098877	-3.734985	-2.308655	-6.500165
64542	0	0.219207	0.475823	10.058605	0.002190	0.004762	0.100586	-3.739992	-2.311647	-6.501010
64543	0	0.183371	0.506891	9.924296	0.001831	0.005066	0.099243	-3.737567	-2.314912	-6.505320
64544	0	0.172066	0.488143	9.869313	0.001714	0.004889	0.098693	-3.746859	-2.323108	-6.507977
64545	0	0.177572	0.444754	9.973170	0.001770	0.004456	0.099731	-3.757107	-2.329834	-6.513242
64546	0	0.166986	0.516342	9.680201	0.001658	0.005172	0.096802	-3.768040	-2.343472	-6.513003
64547	0	0.214641	0.403218	10.040246	0.002136	0.004028	0.100403	-3.764612	-2.355242	-6.519527
64548	0	0.204990	0.549846	10.034065	0.002034	0.005501	0.100341	-3.768215	-2.373363	-6.530107
64549	0	0.251931	0.585734	10.223359	0.002502	0.005859	0.102234	-3.771479	-2.392362	-6.532249
64550	0	0.279325	0.481493	10.223267	0.002780	0.004817	0.102233	-3.774780	-2.407385	-6.535237
64551	0	0.287899	0.494098	10.351547	0.002869	0.004944	0.103516	-3.778918	-2.418959	-6.537093
64552	0	0.344516	0.481621	10.357542	0.003438	0.004815	0.103576	-3.778640	-2.427034	-6.536221
64553	0	0.281289	0.585255	10.345483	0.002808	0.005859	0.103455	-3.787166	-2.432969	-6.535297
64554	0	0.282250	0.547801	10.491936	0.002818	0.005479	0.104919	-3.789052	-2.437869	-6.533375
64555	0	0.274934	0.543184	10.412592	0.002747	0.005432	0.104126	-3.790286	-2.441057	-6.539262
64556	0	0.262844	0.616557	10.497942	0.002629	0.006164	0.104980	-3.789036	-2.440280	-6.545466
64557	0	0.274484	0.463377	10.296658	0.002747	0.004639	0.102966	-3.795440	-2.438479	-6.540181
64558	0	0.254861	0.523844	10.345487	0.002560	0.005239	0.103455	-3.796481	-2.426367	-6.539866
64559	0	0.267379	0.458112	10.229507	0.002686	0.004578	0.102295	-3.793494	-2.413350	-6.541193
64560	0	0.228149	0.476714	10.308870	0.002295	0.004767	0.103088	-3.794694	-2.397931	-6.547594
64561	0	0.230242	0.506374	10.076954	0.002319	0.005066	0.100769	-3.798026	-2.378859	-6.553848
64562	0	0.214850	0.426526	10.015911	0.002163	0.004268	0.100159	-3.801684	-2.362473	-6.562837
64563	0	0.230996	0.470132	9.924331	0.002319	0.004700	0.099243	-3.800687	-2.351774	-6.571982
64564	0	0.223338	0.427736	9.771733	0.002239	0.004275	0.097717	-3.799192	-2.345042	-6.580277
64565	0	0.250239	0.415788	9.857146	0.002502	0.004150	0.098572	-3.791377	-2.345100	-6.585751
64566	0	0.213464	0.489661	9.887606	0.002136	0.004897	0.098876	-3.792910	-2.343319	-6.583377
64567	0	0.214054	0.445663	10.052476	0.002136	0.004456	0.100525	-3.792628	-2.348318	-6.584272
64568	0	0.220891	0.531143	9.991356	0.002206	0.005312	0.099914	-3.794113	-2.351907	-6.587101
64569	0	0.196236	0.494337	9.924301	0.001953	0.004944	0.099243	-3.795589	-2.362602	-6.586062
64570	0	0.216379	0.421002	9.966923	0.002154	0.004210	0.099669	-3.795908	-2.373512	-6.585823
64571	0	0.195769	0.512007	9.967067	0.001953	0.005127	0.099670	-3.804717	-2.378781	-6.585180
64572	0	0.215244	0.517102	9.814450	0.002145	0.005174	0.098145	-3.808746	-2.387666	-6.581649
64573	0	0.226889	0.439207	10.082995	0.002258	0.004395	0.100830	-3.812466	-2.399732	-6.576431
64574	0	0.253828	0.499778	10.229367	0.002523	0.004999	0.102294	-3.814858	-2.416398	-6.583121
64575	0	0.258182	0.579985	10.223334	0.002563	0.005798	0.102234	-3.814002	-2.436940	-6.584956
64576	0	0.255518	0.513134	10.375740	0.002540	0.005130	0.103758	-3.813183	-2.454082	-6.580457
64577	0	0.275475	0.505531	10.290558	0.002747	0.005066	0.102905	-3.825821	-2.463177	-6.584301
64578	0	0.313728	0.485761	10.394277	0.003129	0.004861	0.103943	-3.830235	-2.472308	-6.588572
64579	0	0.288090	0.579833	10.418667	0.002869	0.005798	0.104187	-3.831050	-2.485774	-6.589990
64580	0	0.301636	0.506697	10.540664	0.003016	0.005065	0.105407	-3.829651	-2.486733	-6.599553
64581	0	0.310681	0.543527	10.394289	0.003113	0.005432	0.103943	-3.826983	-2.480163	-6.604575
64582	0	0.297496	0.525896	10.436905	0.002978	0.005255	0.104369	-3.823151	-2.476485	-6.605780
64583	0	0.286000	0.476541	10.284426	0.002869	0.004761	0.102844	-3.818742	-2.466875	-6.609346
64584	0	0.253300	0.562597	10.333175	0.002545	0.005624	0.103332	-3.817166	-2.453151	-6.609049
64585	0	0.261216	0.482102	10.314976	0.002625	0.004822	0.103149	-3.818772	-2.439460	-6.615061
64586	0	0.234374	0.494522	10.253918	0.002356	0.004942	0.102539	-3.815891	-2.426250	-6.618485
64587	0	0.218505	0.586237	10.144052	0.002197	0.005859	0.101440	-3.813312	-2.412400	-6.616258
64588	0	0.203786	0.543791	9.899930	0.002051	0.005438	0.098999	-3.814018	-2.396753	-6.614154
64589	0	0.225189	0.415411	9.918212	0.002258	0.004150	0.099182	-3.810479	-2.389347	-6.617333
64590	0	0.217619	0.409722	9.973061	0.002184	0.004096	0.099730	-3.809919	-2.380486	-6.615616
64591	0	0.219109	0.494463	9.863291	0.002197	0.004944	0.098633	-3.809740	-2.373310	-6.625312
64592	0	0.212354	0.525047	9.906004	0.002124	0.005250	0.099060	-3.809928	-2.372902	-6.627034
64593	0	0.226066	0.421477	10.003643	0.002258	0.004211	0.100037	-3.806863	-2.375565	-6.624739
64594	0	0.226315	0.470092	9.869311	0.002263	0.004705	0.098693	-3.812864	-2.375602	-6.625273
64595	0	0.183836	0.543885	9.893748	0.001831	0.005432	0.098938	-3.805853	-2.383955	-6.625544
64596	0	0.166969	0.507910	9.966839	0.001662	0.005079	0.099669	-3.806812	-2.392401	-6.627116
64597	0	0.177641	0.463714	9.948726	0.001770	0.004639	0.099487	-3.809291	-2.399674	-6.632385
64598	0	0.191507	0.469431	9.936415	0.001904	0.004696	0.099364	-3.811850	-2.411769	-6.637085
64599	0	0.208901	0.524210	9.924324	0.002075	0.005249	0.099243	-3.820595	-2.427554	-6.638201
64600	0	0.236171	0.529324	10.119608	0.002347	0.005296	0.101196	-3.824166	-2.444052	-6.638182
64601	0	0.257997	0.481776	10.205056	0.002563	0.004822	0.102051	-3.829393	-2.462425	-6.637122
64602	0	0.285431	0.498817	10.253811	0.002840	0.004996	0.102538	-3.839165	-2.478228	-6.638414
64603	0	0.257358	0.573282	10.418701	0.002563	0.005737	0.104187	-3.844809	-2.489147	-6.635412
64604	0	0.271438	0.492989	10.345362	0.002706	0.004934	0.103454	-3.850399	-2.498752	-6.635755
64605	0	0.293667	0.531109	10.455297	0.002930	0.005310	0.104553	-3.849945	-2.506246	-6.636015
64606	0	0.288737	0.482432	10.400277	0.002882	0.004824	0.104003	-3.849908	-2.512028	-6.638702
64607	0	0.286419	0.561441	10.498063	0.002869	0.005615	0.104980	-3.851453	-2.507036	-6.642898
64608	0	0.279158	0.579752	10.333263	0.002798	0.005796	0.103333	-3.850882	-2.499709	-6.646636
64609	0	0.292662	0.507057	10.430894	0.002930	0.005066	0.104309	-3.846410	-2.496204	-6.648092
64610	0	0.272718	0.434596	10.351484	0.002740	0.004342	0.103515	-3.842764	-2.482025	-6.651082
64611	0	0.248805	0.555841	10.290540	0.002502	0.005554	0.102905	-3.838728	-2.465851	-6.652889
64612	0	0.288894	0.568667	10.168476	0.002901	0.005684	0.101685	-3.836218	-2.452044	-6.656864
64613	0	0.261245	0.470356	10.131849	0.002625	0.004700	0.101318	-3.832467	-2.438292	-6.661840
64614	0	0.240325	0.537665	10.083046	0.002417	0.005378	0.100830	-3.834321	-2.423009	-6.668752
64615	0	0.199907	0.500599	9.863306	0.002014	0.005005	0.098633	-3.833646	-2.405349	-6.672294
64616	0	0.234380	0.482804	9.912103	0.002350	0.004824	0.099121	-3.829239	-2.398186	-6.668770
64617	0	0.231764	0.464569	9.875459	0.002319	0.004639	0.098755	-3.821729	-2.396061	-6.666995
64618	0	0.218808	0.422699	9.905913	0.002193	0.004225	0.099059	-3.819788	-2.389704	-6.668014
64619	0	0.201345	0.531265	9.912097	0.002014	0.005310	0.099121	-3.817404	-2.388691	-6.667505
64620	0	0.219870	0.458292	9.930315	0.002195	0.004582	0.099303	-3.817452	-2.392371	-6.666250
64621	0	0.201601	0.518230	9.906032	0.002014	0.005188	0.099060	-3.824629	-2.394313	-6.666150
64622	0	0.202453	0.517328	9.838869	0.002017	0.005177	0.098389	-3.829022	-2.402843	-6.672055
64623	0	0.189996	0.457611	9.899894	0.001892	0.004578	0.098999	-3.831358	-2.411745	-6.674296
64624	0	0.185577	0.506137	9.893690	0.001846	0.005062	0.098937	-3.832812	-2.422453	-6.676666
64625	0	0.227202	0.445626	9.960903	0.002258	0.004456	0.099609	-3.832588	-2.438018	-6.680537
64626	0	0.242278	0.537229	10.101186	0.002408	0.005372	0.101012	-3.832892	-2.454473	-6.679329
64627	0	0.227120	0.524468	10.229486	0.002258	0.005249	0.102295	-3.838317	-2.468667	-6.681120
64628	0	0.284589	0.511036	10.241604	0.002833	0.005117	0.102416	-3.846759	-2.482409	-6.680114
64629	0	0.275888	0.530836	10.259986	0.002747	0.005310	0.102600	-3.849202	-2.495873	-6.681510
64630	0	0.289729	0.469274	10.253812	0.002892	0.004696	0.102538	-3.853270	-2.500992	-6.680217
64631	0	0.275079	0.500863	10.345430	0.002747	0.005005	0.103455	-3.849684	-2.505398	-6.676809
64632	0	0.294414	0.544578	10.394139	0.002938	0.005439	0.103942	-3.842512	-2.511625	-6.678441
64633	0	0.293365	0.555575	10.436992	0.002930	0.005554	0.104370	-3.841313	-2.515745	-6.683618
64634	0	0.275212	0.525179	10.430819	0.002754	0.005252	0.104308	-3.841924	-2.513214	-6.684643
64635	0	0.280363	0.580267	10.418688	0.002808	0.005798	0.104187	-3.837660	-2.508590	-6.686117
64636	0	0.260792	0.550303	10.314854	0.002616	0.005501	0.103148	-3.835661	-2.499467	-6.690893
64637	0	0.261842	0.513250	10.296619	0.002625	0.005127	0.102966	-3.829940	-2.492484	-6.698576
64638	0	0.272222	0.514576	10.198869	0.002734	0.005137	0.101989	-3.821077	-2.478813	-6.701395
64639	0	0.261258	0.555684	10.095231	0.002625	0.005554	0.100952	-3.818546	-2.465034	-6.705575
64640	0	0.246487	0.519372	9.973174	0.002479	0.005193	0.099731	-3.817866	-2.449071	-6.714047
64641	0	0.242677	0.513039	10.046405	0.002441	0.005127	0.100464	-3.814398	-2.432149	-6.718468
64642	0	0.234185	0.482954	9.857191	0.002352	0.004827	0.098572	-3.812477	-2.420390	-6.723512
64643	0	0.212776	0.475777	9.869417	0.002136	0.004761	0.098694	-3.816352	-2.410324	-6.731546
64644	0	0.199353	0.426902	9.832757	0.001997	0.004266	0.098328	-3.813054	-2.406038	-6.734063
64645	0	0.225673	0.488697	9.948714	0.002258	0.004883	0.099487	-3.808712	-2.403965	-6.739828
64646	0	0.244018	0.501369	9.966933	0.002438	0.005013	0.099669	-3.807832	-2.406638	-6.739272
64647	0	0.220228	0.537178	9.930405	0.002197	0.005371	0.099304	-3.807503	-2.412115	-6.741732
64648	0	0.190659	0.481600	9.905934	0.001902	0.004823	0.099059	-3.815735	-2.417562	-6.743708
64649	0	0.183527	0.451960	9.979227	0.001831	0.004517	0.099792	-3.812766	-2.422099	-6.742516
64650	0	0.227675	0.507092	9.789922	0.002266	0.005072	0.097899	-3.814089	-2.434415	-6.743626
64651	0	0.226676	0.507398	10.107363	0.002258	0.005066	0.101074	-3.805374	-2.443700	-6.746963
64652	0	0.210318	0.502051	10.052273	0.002091	0.005020	0.100523	-3.805416	-2.456784	-6.751621
64653	0	0.263430	0.494494	10.205048	0.002625	0.004944	0.102051	-3.804632	-2.467432	-6.748824
64654	0	0.259491	0.567645	10.143926	0.002583	0.005678	0.101439	-3.806978	-2.481077	-6.754870
64655	0	0.244813	0.499931	10.290538	0.002441	0.005005	0.102905	-3.813610	-2.488228	-6.755427
64656	0	0.252170	0.438372	10.272200	0.002516	0.004383	0.102722	-3.813288	-2.494495	-6.765066
64657	0	0.257301	0.524972	10.321018	0.002563	0.005249	0.103210	-3.812942	-2.504715	-6.762875
64658	0	0.264277	0.506614	10.320955	0.002644	0.005067	0.103209	-3.814153	-2.503489	-6.768450
64659	0	0.274506	0.525013	10.369871	0.002747	0.005249	0.103699	-3.813346	-2.501469	-6.770710
64660	0	0.267342	0.574082	10.320962	0.002682	0.005739	0.103209	-3.811981	-2.491878	-6.768355
64661	0	0.286206	0.494259	10.241724	0.002869	0.004944	0.102417	-3.813789	-2.484180	-6.771083
64662	0	0.242122	0.513055	10.290511	0.002428	0.005124	0.102905	-3.806988	-2.476248	-6.773196
64663	0	0.249692	0.530851	10.156272	0.002502	0.005310	0.101562	-3.809109	-2.469696	-6.779804
64664	0	0.254135	0.543269	10.247806	0.002552	0.005428	0.102478	-3.804654	-2.457347	-6.773327
64665	0	0.255604	0.506400	10.107450	0.002563	0.005066	0.101074	-3.807197	-2.448581	-6.777646
64666	0	0.253963	0.420492	10.034209	0.002548	0.004207	0.100342	-3.809558	-2.438457	-6.784427
64667	0	0.212595	0.494187	10.034211	0.002136	0.004944	0.100342	-3.812227	-2.426371	-6.786443
64668	0	0.211274	0.457607	9.960928	0.002115	0.004573	0.099609	-3.808919	-2.423139	-6.791734
64669	0	0.237803	0.476376	9.954825	0.002380	0.004761	0.099548	-3.805826	-2.420091	-6.792883
64670	0	0.212520	0.464424	10.009684	0.002131	0.004644	0.100097	-3.806412	-2.412575	-6.796060
64671	0	0.213739	0.488504	9.960924	0.002136	0.004883	0.099609	-3.804237	-2.413533	-6.798910
64672	0	0.201416	0.556182	9.875375	0.002016	0.005558	0.098754	-3.800219	-2.410917	-6.800546
64673	0	0.226216	0.482018	9.991454	0.002258	0.004822	0.099915	-3.802435	-2.414954	-6.800948
64674	0	0.184563	0.432803	9.942526	0.001839	0.004330	0.099425	-3.804797	-2.422581	-6.798098
64675	0	0.202247	0.482141	10.058579	0.002014	0.004822	0.100586	-3.805559	-2.431653	-6.805381
64676	0	0.240243	0.524880	10.040170	0.002397	0.005248	0.100402	-3.805128	-2.437884	-6.804491
64677	0	0.244853	0.512121	10.150158	0.002441	0.005127	0.101501	-3.811946	-2.445527	-6.809365
64678	0	0.246690	0.462309	10.131823	0.002456	0.004626	0.101318	-3.815926	-2.457762	-6.809642
64679	0	0.281702	0.475793	10.235583	0.002808	0.004761	0.102356	-3.819436	-2.467867	-6.809751
64680	0	0.289538	0.511989	10.290410	0.002887	0.005120	0.102904	-3.820232	-2.477031	-6.810337
64681	0	0.294138	0.488630	10.253856	0.002930	0.004883	0.102539	-3.816687	-2.489684	-6.810969
64682	0	0.277373	0.519647	10.345248	0.002769	0.005195	0.103453	-3.815057	-2.493978	-6.812631
64683	0	0.281616	0.537190	10.351535	0.002808	0.005371	0.103516	-3.814482	-2.503050	-6.820568
64684	0	0.270383	0.616659	10.314834	0.002702	0.006166	0.103148	-3.813618	-2.504901	-6.820926
64685	0	0.231787	0.561159	10.351586	0.002319	0.005615	0.103516	-3.818021	-2.502829	-6.817660
64686	0	0.261712	0.481498	10.321053	0.002622	0.004814	0.103210	-3.817419	-2.497404	-6.823898
64687	0	0.249405	0.519155	10.180667	0.002502	0.005188	0.101807	-3.813691	-2.487598	-6.836188
64688	0	0.259560	0.531919	10.235517	0.002607	0.005317	0.102355	-3.811308	-2.474001	-6.831666
64689	0	0.237066	0.506822	10.125744	0.002380	0.005066	0.101257	-3.809032	-2.462596	-6.831898
64690	0	0.234689	0.481904	10.089174	0.002360	0.004826	0.100891	-3.816789	-2.446911	-6.837050
64691	0	0.237531	0.482254	10.015877	0.002380	0.004822	0.100159	-3.816236	-2.440695	-6.836418
64692	0	0.211716	0.500574	9.997577	0.002126	0.005006	0.099976	-3.816650	-2.430451	-6.842662
64693	0	0.206718	0.488244	9.863300	0.002075	0.004883	0.098633	-3.817382	-2.420722	-6.847078
64694	0	0.205984	0.439497	9.820549	0.002059	0.004394	0.098206	-3.816061	-2.421291	-6.851090
64695	0	0.225898	0.439112	9.924330	0.002258	0.004395	0.099243	-3.820322	-2.421632	-6.853865
64696	0	0.220181	0.530069	9.960939	0.002198	0.005302	0.099609	-3.822643	-2.425300	-6.856198
64697	0	0.225605	0.494077	9.930440	0.002258	0.004944	0.099304	-3.826529	-2.422236	-6.856170
64698	0	0.195443	0.432285	9.826666	0.001948	0.004327	0.098267	-3.831485	-2.428862	-6.858848
64699	0	0.220950	0.481811	10.009756	0.002197	0.004822	0.100098	-3.836075	-2.442368	-6.856257
64700	0	0.192415	0.529654	9.979168	0.001916	0.005302	0.099792	-3.843186	-2.451283	-6.855479
64701	0	0.245140	0.475302	10.040295	0.002441	0.004761	0.100403	-3.852317	-2.462192	-6.857005
64702	0	0.223091	0.480389	10.125711	0.002217	0.004806	0.101257	-3.854570	-2.477092	-6.854790
64703	0	0.214799	0.427311	10.150119	0.002136	0.004272	0.101501	-3.854193	-2.489901	-6.854403
64704	0	0.253422	0.531079	10.198861	0.002526	0.005311	0.101989	-3.854729	-2.498328	-6.860769
64705	0	0.281994	0.561472	10.302704	0.002808	0.005615	0.103027	-3.855599	-2.511487	-6.859240
64706	0	0.284248	0.481778	10.296515	0.002831	0.004820	0.102965	-3.858235	-2.523246	-6.857239
64707	0	0.275076	0.494723	10.357639	0.002747	0.004944	0.103577	-3.854817	-2.527360	-6.855609
64708	0	0.257334	0.549809	10.375885	0.002571	0.005500	0.103759	-3.857076	-2.529287	-6.855019
64709	0	0.286914	0.585864	10.388186	0.002869	0.005859	0.103882	-3.858161	-2.529318	-6.856882
64710	0	0.299015	0.488250	10.284418	0.002991	0.004881	0.102844	-3.856641	-2.528202	-6.861936
64711	0	0.256010	0.530720	10.247826	0.002563	0.005310	0.102478	-3.860126	-2.523916	-6.863151
64712	0	0.242721	0.567258	10.314943	0.002435	0.005670	0.103149	-3.857095	-2.515045	-6.861063
64713	0	0.242804	0.519113	10.156266	0.002441	0.005188	0.101562	-3.853778	-2.499504	-6.866216
64714	0	0.258654	0.482408	10.205120	0.002597	0.004827	0.102051	-3.857897	-2.487427	-6.865293
64715	0	0.219300	0.475723	10.119655	0.002197	0.004761	0.101196	-3.862141	-2.482085	-6.864857
64716	0	0.236408	0.469459	10.064704	0.002372	0.004692	0.100647	-3.859558	-2.472816	-6.867303
64717	0	0.249405	0.500675	9.954846	0.002502	0.005005	0.099548	-3.857660	-2.462658	-6.869618
64718	0	0.211169	0.464361	9.985358	0.002119	0.004642	0.099854	-3.855540	-2.453690	-6.872027
64719	0	0.207405	0.469868	9.893806	0.002075	0.004700	0.098938	-3.856973	-2.451846	-6.875627
64720	0	0.201293	0.475468	9.832776	0.002011	0.004758	0.098328	-3.860947	-2.453222	-6.881409
64721	0	0.189490	0.500669	9.967027	0.001892	0.005005	0.099670	-3.859175	-2.455897	-6.880195
64722	0	0.178265	0.549315	9.973053	0.001776	0.005496	0.099730	-3.862711	-2.463288	-6.886517
64723	0	0.195695	0.476146	9.979237	0.001953	0.004761	0.099792	-3.862136	-2.467128	-6.891027
64724	0	0.178457	0.481689	10.003583	0.001778	0.004823	0.100036	-3.869063	-2.474496	-6.895782
64725	0	0.232723	0.500260	9.997552	0.002319	0.005005	0.099976	-3.871893	-2.482978	-6.898568
64726	0	0.228337	0.444580	9.893703	0.002274	0.004451	0.098937	-3.877948	-2.493755	-6.896930
64727	0	0.239045	0.512071	10.156258	0.002380	0.005127	0.101562	-3.885223	-2.504537	-6.901155
64728	0	0.259370	0.395306	10.180546	0.002584	0.003954	0.101806	-3.886492	-2.515485	-6.895784
64729	0	0.275695	0.482163	10.290500	0.002747	0.004822	0.102905	-3.886901	-2.526448	-6.898710
64730	0	0.283929	0.512494	10.211059	0.002828	0.005126	0.102111	-3.888317	-2.538929	-6.902007
64731	0	0.294079	0.506503	10.321018	0.002930	0.005066	0.103210	-3.889531	-2.550661	-6.903032
64732	0	0.289499	0.457995	10.272090	0.002891	0.004576	0.102721	-3.885068	-2.555018	-6.902070
64733	0	0.287344	0.537420	10.406465	0.002869	0.005371	0.104065	-3.881873	-2.559703	-6.901277
64734	0	0.281984	0.617186	10.388072	0.002817	0.006170	0.103881	-3.880338	-2.562044	-6.902161
64735	0	0.292856	0.537076	10.363774	0.002930	0.005371	0.103638	-3.880907	-2.560230	-6.903125
64736	0	0.231302	0.512374	10.345478	0.002316	0.005126	0.103455	-3.883655	-2.555812	-6.900960
64737	0	0.243482	0.573568	10.235621	0.002441	0.005737	0.102356	-3.885682	-2.547853	-6.905402
64738	0	0.247756	0.567537	10.302746	0.002489	0.005672	0.103027	-3.882626	-2.534457	-6.906873
64739	0	0.255405	0.476151	10.211202	0.002563	0.004761	0.102112	-3.881941	-2.523317	-6.911230
64740	0	0.259716	0.446026	10.192876	0.002605	0.004457	0.101929	-3.877933	-2.513449	-6.911841
64741	0	0.249283	0.488584	10.095224	0.002502	0.004883	0.100952	-3.874699	-2.501966	-6.914076
64742	0	0.216697	0.507124	10.003689	0.002178	0.005072	0.100037	-3.875339	-2.488537	-6.917753
64743	0	0.224855	0.421226	9.991474	0.002258	0.004211	0.099915	-3.874534	-2.476774	-6.925648
64744	0	0.247731	0.464051	9.967050	0.002482	0.004640	0.099670	-3.873702	-2.470331	-6.933512
64745	0	0.200800	0.470426	9.973135	0.002014	0.004700	0.099731	-3.868649	-2.462668	-6.938421
64746	0	0.187530	0.501865	9.918100	0.001880	0.005013	0.099181	-3.862858	-2.456997	-6.940532
64747	0	0.207763	0.494923	9.967009	0.002075	0.004944	0.099670	-3.856812	-2.459207	-6.947032
64748	0	0.208660	0.434474	9.930307	0.002080	0.004344	0.099303	-3.856156	-2.466266	-6.951538
64749	0	0.226583	0.525055	9.991430	0.002258	0.005249	0.099915	-3.854573	-2.474277	-6.955957
64750	0	0.221557	0.543262	10.040192	0.002212	0.005435	0.100402	-3.857472	-2.478176	-6.955961
64751	0	0.220282	0.518880	10.040267	0.002197	0.005188	0.100403	-3.856688	-2.483893	-6.959867
64752	0	0.203134	0.525150	9.954717	0.002025	0.005250	0.099547	-3.855141	-2.490919	-6.960462
64753	0	0.239548	0.408963	10.095178	0.002380	0.004089	0.100952	-3.855029	-2.507435	-6.957290
64754	0	0.229951	0.525153	10.156118	0.002289	0.005249	0.101562	-3.852353	-2.518851	-6.963628
64755	0	0.263152	0.519024	10.150117	0.002625	0.005188	0.101501	-3.849974	-2.526104	-6.965214
64756	0	0.258544	0.513053	10.320932	0.002578	0.005131	0.103209	-3.850392	-2.533950	-6.968203
64757	0	0.256907	0.499832	10.272235	0.002563	0.005005	0.102722	-3.857819	-2.539559	-6.979077
64758	0	0.288850	0.487020	10.339326	0.002879	0.004869	0.103394	-3.857153	-2.549275	-6.981481
64759	0	0.293169	0.543260	10.290519	0.002930	0.005432	0.102905	-3.856777	-2.550857	-6.983603
64760	0	0.244679	0.512682	10.430810	0.002445	0.005127	0.104308	-3.857115	-2.551909	-6.983455
64761	0	0.244151	0.567632	10.321044	0.002441	0.005676	0.103210	-3.857213	-2.551355	-6.983130
64762	0	0.255897	0.597697	10.418732	0.002563	0.005980	0.104187	-3.861180	-2.545789	-6.991366
64763	0	0.255963	0.554984	10.229526	0.002563	0.005554	0.102295	-3.866203	-2.540798	-6.993702
64764	0	0.248445	0.535589	10.266166	0.002494	0.005362	0.102661	-3.872675	-2.529618	-6.995005
64765	0	0.292506	0.512689	10.162367	0.002930	0.005127	0.101624	-3.872871	-2.523732	-6.995324
64766	0	0.291310	0.488741	10.150140	0.002920	0.004882	0.101501	-3.866718	-2.515133	-6.999596
64767	0	0.255946	0.476673	10.082990	0.002563	0.004761	0.100830	-3.860066	-2.509910	-6.998429
64768	0	0.254936	0.465593	10.046278	0.002555	0.004650	0.100463	-3.853610	-2.502939	-6.993877
64769	0	0.243098	0.396958	10.046403	0.002441	0.003967	0.100464	-3.851120	-2.490413	-6.998946
64770	0	0.223144	0.451951	9.954851	0.002237	0.004520	0.099548	-3.852301	-2.483000	-7.003940
64771	0	0.189150	0.445961	9.893782	0.001892	0.004456	0.098938	-3.847824	-2.481650	-7.001914
64772	0	0.188885	0.495505	9.948620	0.001890	0.004951	0.099486	-3.843862	-2.479432	-7.001750
64773	0	0.195499	0.500791	9.991436	0.001953	0.005005	0.099915	-3.840523	-2.480891	-7.004599
64774	0	0.207884	0.519701	10.027964	0.002079	0.005194	0.100280	-3.836896	-2.479991	-7.004140
64775	0	0.177089	0.548937	10.107441	0.001770	0.005493	0.101074	-3.841252	-2.480320	-7.010856
64776	0	0.219876	0.530229	10.034179	0.002198	0.005302	0.100342	-3.841483	-2.480272	-7.018702
64777	0	0.238637	0.506815	9.881566	0.002380	0.005066	0.098816	-3.838998	-2.486511	-7.020289
64778	0	0.282668	0.483129	10.076760	0.002819	0.004826	0.100768	-3.832612	-2.494486	-7.028466
64779	0	0.287099	0.567774	10.064682	0.002869	0.005676	0.100647	-3.831032	-2.496430	-7.031778
64780	0	0.294779	0.603995	10.137832	0.002934	0.006044	0.101378	-3.836161	-2.510630	-7.022825
64781	0	0.305968	0.488151	10.241682	0.003052	0.004883	0.102417	-3.837705	-2.518781	-7.020793
64782	0	0.294909	0.475575	10.259912	0.002945	0.004758	0.102599	-3.840173	-2.522716	-7.023520
64783	0	0.287565	0.500445	10.223371	0.002869	0.005005	0.102234	-3.840749	-2.529857	-7.022189
64784	0	0.270021	0.585843	10.235491	0.002699	0.005857	0.102355	-3.839748	-2.530633	-7.025338
64785	0	0.280916	0.519389	10.369839	0.002808	0.005188	0.103699	-3.833295	-2.531657	-7.028146
64786	0	0.219862	0.489890	10.339241	0.002200	0.004894	0.103393	-3.828202	-2.529319	-7.034302
64787	0	0.231754	0.567417	10.388199	0.002319	0.005676	0.103882	-3.830641	-2.526585	-7.030778
64788	0	0.225067	0.548479	10.272244	0.002254	0.005488	0.102722	-3.834769	-2.521609	-7.032702
64789	0	0.249558	0.536997	10.278343	0.002502	0.005371	0.102783	-3.836062	-2.513286	-7.040013
64790	0	0.253852	0.469584	10.205109	0.002549	0.004697	0.102051	-3.837260	-2.500637	-7.041918
64791	0	0.249183	0.512735	10.192895	0.002502	0.005127	0.101929	-3.836873	-2.488015	-7.043846
64792	0	0.234989	0.519037	10.137947	0.002358	0.005188	0.101379	-3.834195	-2.477695	-7.055743
64793	0	0.267754	0.500517	10.107442	0.002686	0.005005	0.101074	-3.833957	-2.467906	-7.053147
64794	0	0.290770	0.518687	10.015892	0.002913	0.005188	0.100159	-3.835291	-2.460612	-7.056382
64795	0	0.262585	0.506921	10.028056	0.002625	0.005066	0.100281	-3.831606	-2.461414	-7.054348
64796	0	0.231728	0.501790	9.942504	0.002321	0.005011	0.099425	-3.823238	-2.456160	-7.060508
64797	0	0.225872	0.500672	9.936513	0.002258	0.005005	0.099365	-3.821183	-2.455933	-7.063859
64798	0	0.225673	0.506923	10.076812	0.002259	0.005069	0.100768	-3.820730	-2.452357	-7.065943
64799	0	0.195168	0.579561	9.997577	0.001953	0.005798	0.099976	-3.823935	-2.449945	-7.065284
64800	0	0.201830	0.548196	9.991471	0.002011	0.005487	0.099915	-3.830277	-2.457220	-7.066739
64801	0	0.213941	0.451799	9.887682	0.002136	0.004517	0.098877	-3.828758	-2.460184	-7.065298
64802	0	0.233194	0.518818	10.058491	0.002325	0.005190	0.100585	-3.830727	-2.467300	-7.069451
64803	0	0.232643	0.506887	10.082977	0.002319	0.005066	0.100830	-3.827441	-2.474604	-7.066668
64804	0	0.240569	0.549959	10.192746	0.002395	0.005499	0.101928	-3.826642	-2.486267	-7.071610
64805	0	0.263238	0.524330	10.168466	0.002625	0.005249	0.101685	-3.833071	-2.494435	-7.083190
64806	0	0.258593	0.474398	10.186770	0.002579	0.004748	0.101868	-3.837953	-2.501818	-7.095966
64807	0	0.269202	0.500119	10.266114	0.002686	0.005005	0.102661	-3.842127	-2.508279	-7.092065
64808	0	0.270553	0.487148	10.211084	0.002698	0.004875	0.102111	-3.846309	-2.516052	-7.096563
64809	0	0.275216	0.525207	10.284393	0.002747	0.005249	0.102844	-3.842949	-2.521509	-7.094900
64810	0	0.282121	0.526193	10.296490	0.002818	0.005255	0.102965	-3.834966	-2.524230	-7.099315
64811	0	0.292737	0.537337	10.302729	0.002930	0.005371	0.103027	-3.832444	-2.520925	-7.101453
64812	0	0.273982	0.585925	10.241632	0.002742	0.005863	0.102416	-3.836844	-2.517975	-7.107714
64813	0	0.243751	0.555453	10.333259	0.002441	0.005554	0.103333	-3.836501	-2.512912	-7.106954
64814	0	0.206210	0.482190	10.180675	0.002068	0.004822	0.101807	-3.836399	-2.506027	-7.107762
64815	0	0.213259	0.561486	10.192881	0.002136	0.005615	0.101929	-3.836792	-2.501220	-7.113536
64816	0	0.255203	0.524442	10.137968	0.002556	0.005248	0.101379	-3.840901	-2.496180	-7.116678
64817	0	0.255768	0.494611	10.156254	0.002563	0.004944	0.101562	-3.838342	-2.488913	-7.120125
64818	0	0.224049	0.470264	10.034198	0.002247	0.004704	0.100342	-3.839357	-2.480910	-7.120168
64819	0	0.206600	0.506511	10.046410	0.002075	0.005066	0.100464	-3.840293	-2.469674	-7.120544
64820	0	0.253838	0.512369	9.960960	0.002544	0.005125	0.099609	-3.841881	-2.461969	-7.116401
64821	0	0.237521	0.457500	10.040307	0.002380	0.004578	0.100403	-3.844863	-2.455339	-7.120215
64822	0	0.230422	0.481846	9.991454	0.002309	0.004816	0.099915	-3.842119	-2.449285	-7.118881
64823	0	0.232179	0.506846	9.967022	0.002319	0.005066	0.099670	-3.839226	-2.451332	-7.119338
64824	0	0.220300	0.488452	10.027994	0.002202	0.004888	0.100280	-3.842747	-2.451671	-7.119506
64825	0	0.214130	0.494337	9.967033	0.002136	0.004944	0.099670	-3.843331	-2.456716	-7.116512
64826	0	0.239643	0.518464	9.985248	0.002390	0.005186	0.099853	-3.844999	-2.463396	-7.114948
64827	0	0.214391	0.531079	10.064677	0.002136	0.005310	0.100647	-3.844157	-2.471366	-7.118354
64828	0	0.203658	0.531281	10.064578	0.002029	0.005311	0.100646	-3.842078	-2.478742	-7.122647
64829	0	0.244868	0.506011	10.095226	0.002441	0.005066	0.100952	-3.848642	-2.486220	-7.124562
64830	0	0.240315	0.498623	10.083019	0.002395	0.004992	0.100830	-3.855750	-2.495047	-7.123653
64831	0	0.244494	0.506469	10.192869	0.002441	0.005066	0.101929	-3.857122	-2.498237	-7.124249
64832	0	0.276134	0.524873	10.192741	0.002753	0.005246	0.101928	-3.854205	-2.506540	-7.126068
64833	0	0.268963	0.469682	10.290530	0.002686	0.004700	0.102905	-3.857423	-2.510305	-7.125019
64834	0	0.257741	0.530387	10.290509	0.002571	0.005303	0.102905	-3.856874	-2.516519	-7.124659
64835	0	0.262661	0.537098	10.345454	0.002625	0.005371	0.103455	-3.856984	-2.518040	-7.123628
64836	0	0.262782	0.530960	10.229396	0.002628	0.005309	0.102294	-3.856404	-2.516682	-7.124351
64837	0	0.256154	0.500088	10.314966	0.002563	0.005005	0.103149	-3.860826	-2.513759	-7.126312
64838	0	0.225038	0.487565	10.296633	0.002254	0.004874	0.102966	-3.859229	-2.508408	-7.126444
64839	0	0.219174	0.555965	10.241681	0.002197	0.005554	0.102417	-3.853081	-2.501459	-7.131325
64840	0	0.249162	0.532184	10.174457	0.002491	0.005321	0.101745	-3.851586	-2.501363	-7.133587
64841	0	0.237049	0.536899	10.211216	0.002380	0.005371	0.102112	-3.853958	-2.489448	-7.130032
64842	0	0.247422	0.506187	10.107438	0.002482	0.005061	0.101074	-3.853102	-2.479372	-7.129425
64843	0	0.219117	0.543376	10.125737	0.002197	0.005432	0.101257	-3.851153	-2.471734	-7.135631
64844	0	0.218087	0.519137	10.076910	0.002185	0.005191	0.100769	-3.850521	-2.466388	-7.138277
64845	0	0.188714	0.524821	10.040297	0.001892	0.005249	0.100403	-3.851410	-2.459923	-7.139037
64846	0	0.230752	0.457711	9.997555	0.002309	0.004576	0.099976	-3.849776	-2.457619	-7.144659
64847	0	0.213441	0.488006	10.015886	0.002136	0.004883	0.100159	-3.852902	-2.454726	-7.147056
64848	0	0.207007	0.432495	9.985367	0.002071	0.004328	0.099854	-3.856057	-2.452424	-7.154389
64849	0	0.195667	0.470154	10.028061	0.001953	0.004700	0.100281	-3.853956	-2.455654	-7.154563
64850	0	0.233088	0.463795	10.015779	0.002326	0.004642	0.100158	-3.858053	-2.460390	-7.151011
64851	0	0.232131	0.469862	9.979249	0.002319	0.004700	0.099792	-3.859250	-2.461841	-7.153518
64852	0	0.220738	0.475650	10.009758	0.002201	0.004758	0.100098	-3.860790	-2.468218	-7.154522
64853	0	0.226473	0.494232	10.089104	0.002258	0.004944	0.100891	-3.862468	-2.474691	-7.156316
64854	0	0.221854	0.511920	10.076809	0.002210	0.005123	0.100768	-3.866931	-2.483930	-7.159124
64855	0	0.256627	0.506389	10.168460	0.002563	0.005066	0.101685	-3.869184	-2.486227	-7.157263
64856	0	0.269678	0.517999	10.150050	0.002690	0.005183	0.101501	-3.872769	-2.492690	-7.161838
64857	0	0.257488	0.518869	10.253874	0.002563	0.005188	0.102539	-3.871932	-2.504582	-7.162086
64858	0	0.271868	0.536320	10.253830	0.002708	0.005372	0.102538	-3.881798	-2.515120	-7.157763
64859	0	0.268995	0.536865	10.278322	0.002686	0.005371	0.102783	-3.884467	-2.519172	-7.158673
64860	0	0.263764	0.542864	10.272193	0.002633	0.005426	0.102722	-3.881888	-2.523417	-7.163045
64861	0	0.274514	0.518201	10.241733	0.002747	0.005188	0.102417	-3.888524	-2.520948	-7.160111
64862	0	0.250039	0.529663	10.314945	0.002500	0.005298	0.103149	-3.889639	-2.520983	-7.159673
64863	0	0.256244	0.469759	10.375989	0.002563	0.004700	0.103760	-3.891944	-2.519008	-7.155807
64864	0	0.267924	0.481185	10.217318	0.002683	0.004817	0.102173	-3.897671	-2.514315	-7.155622
64865	0	0.268039	0.549744	10.168448	0.002686	0.005493	0.101685	-3.892756	-2.507701	-7.160769
64866	0	0.224013	0.458208	10.162289	0.002248	0.004585	0.101623	-3.896265	-2.498228	-7.163511
64867	0	0.243643	0.463859	10.168469	0.002441	0.004639	0.101685	-3.896310	-2.491793	-7.163567
64868	0	0.206512	0.512218	10.070819	0.002065	0.005126	0.100708	-3.900545	-2.491453	-7.170534
64869	0	0.255956	0.524479	10.070833	0.002563	0.005249	0.100708	-3.905280	-2.486167	-7.173507
64870	0	0.212445	0.463145	10.003663	0.002128	0.004630	0.100037	-3.903663	-2.481672	-7.174395
64871	0	0.231714	0.512992	10.015859	0.002319	0.005127	0.100159	-3.900215	-2.478302	-7.172822
64872	0	0.249753	0.549855	10.009672	0.002498	0.005499	0.100097	-3.900562	-2.477215	-7.165807
64873	0	0.201789	0.463582	10.064703	0.002014	0.004639	0.100647	-3.903818	-2.480595	-7.160189
64874	0	0.227125	0.517838	9.960938	0.002265	0.005181	0.099609	-3.907129	-2.486925	-7.158961
64875	0	0.226514	0.518974	10.089087	0.002258	0.005188	0.100891	-3.905114	-2.493779	-7.153787
64876	0	0.216169	0.397424	10.040146	0.002150	0.003970	0.100402	-3.900346	-2.506746	-7.156008
64877	0	0.232556	0.537567	10.125694	0.002319	0.005371	0.101257	-3.895080	-2.512925	-7.161631
64878	0	0.244972	0.476254	10.082979	0.002441	0.004761	0.100830	-3.892967	-2.521499	-7.161382
64879	0	0.254769	0.465577	10.198696	0.002543	0.004660	0.101987	-3.897253	-2.525405	-7.162055
64880	0	0.262933	0.512580	10.186761	0.002625	0.005127	0.101868	-3.898459	-2.529953	-7.164823
64881	0	0.277988	0.476551	10.265718	0.002771	0.004767	0.102657	-3.900491	-2.538588	-7.168966
64882	0	0.257533	0.555748	10.308607	0.002568	0.005553	0.103086	-3.895708	-2.545568	-7.167806
64883	0	0.269147	0.495006	10.296586	0.002686	0.004944	0.102966	-3.888695	-2.551301	-7.170222
64884	0	0.276005	0.544368	10.259813	0.002758	0.005444	0.102598	-3.888477	-2.552677	-7.169544
64885	0	0.274364	0.573755	10.308844	0.002747	0.005737	0.103088	-3.888122	-2.548493	-7.167521
64886	0	0.231165	0.579504	10.290550	0.002314	0.005798	0.102905	-3.891744	-2.545362	-7.166286
64887	0	0.298573	0.513154	10.296622	0.002991	0.005127	0.102966	-3.886521	-2.538945	-7.167935
64888	0	0.279428	0.562127	10.278247	0.002797	0.005624	0.102782	-3.889213	-2.534935	-7.177052
64889	0	0.273903	0.536977	10.180691	0.002747	0.005371	0.101807	-3.890604	-2.525528	-7.173396
64890	0	0.290493	0.512166	10.156289	0.002914	0.005124	0.101562	-3.893226	-2.513953	-7.174269
64891	0	0.255662	0.519059	10.223393	0.002563	0.005188	0.102234	-3.890204	-2.505393	-7.174815
64892	0	0.235576	0.501132	10.137860	0.002366	0.005010	0.101378	-3.888155	-2.492916	-7.181171
64893	0	0.230993	0.451357	10.070836	0.002319	0.004517	0.100708	-3.891442	-2.481384	-7.189137
64894	0	0.210788	0.457417	10.040288	0.002117	0.004571	0.100403	-3.887674	-2.469950	-7.190799
64895	0	0.176770	0.501060	10.034155	0.001770	0.005005	0.100342	-3.881032	-2.466439	-7.192104
64896	0	0.231458	0.495067	9.979171	0.002315	0.004954	0.099792	-3.885127	-2.465571	-7.191600
64897	0	0.219447	0.487975	10.046408	0.002197	0.004883	0.100464	-3.888466	-2.461525	-7.198775
64898	0	0.231362	0.518485	9.997540	0.002314	0.005181	0.099976	-3.884304	-2.460627	-7.197269
64899	0	0.225704	0.464251	10.028061	0.002258	0.004639	0.100281	-3.879776	-2.458321	-7.200430
64900	0	0.237833	0.519670	10.046279	0.002378	0.005195	0.100463	-3.877332	-2.458365	-7.200609
64901	0	0.207518	0.500499	10.034179	0.002075	0.005005	0.100342	-3.877062	-2.457472	-7.204817
64902	0	0.232073	0.518580	10.046393	0.002318	0.005188	0.100464	-3.879394	-2.459282	-7.209359
64903	0	0.201822	0.549395	10.058581	0.002014	0.005493	0.100586	-3.878320	-2.463038	-7.213611
64904	0	0.232572	0.500925	10.040174	0.002327	0.005006	0.100402	-3.874327	-2.460692	-7.209113
64905	0	0.237689	0.476224	10.180665	0.002380	0.004761	0.101807	-3.872501	-2.455895	-7.214088
64906	0	0.237463	0.525041	10.125640	0.002373	0.005252	0.101256	-3.874019	-2.457137	-7.216382
64907	0	0.238560	0.524502	10.101327	0.002380	0.005249	0.101013	-3.878450	-2.462123	-7.213119
64908	0	0.245770	0.512050	10.144018	0.002452	0.005118	0.101440	-3.875903	-2.467759	-7.212726
64909	0	0.262724	0.494262	10.168456	0.002625	0.004944	0.101685	-3.877132	-2.469939	-7.214520
64910	0	0.257487	0.536854	10.137826	0.002568	0.005368	0.101378	-3.876599	-2.476545	-7.218997
64911	0	0.232251	0.512456	10.125737	0.002319	0.005127	0.101257	-3.879182	-2.479209	-7.216038
64912	0	0.220672	0.494171	10.107301	0.002203	0.004938	0.101073	-3.874971	-2.482538	-7.219262
64913	0	0.250789	0.476496	10.186734	0.002502	0.004761	0.101868	-3.870076	-2.487768	-7.218057
64914	0	0.263637	0.482701	10.204991	0.002635	0.004829	0.102050	-3.872645	-2.488387	-7.215594
64915	0	0.268729	0.524498	10.211198	0.002686	0.005249	0.102112	-3.877037	-2.489412	-7.217580
64916	0	0.268596	0.511944	10.174562	0.002688	0.005118	0.101746	-3.875680	-2.485753	-7.217567
64917	0	0.244071	0.494222	10.101328	0.002441	0.004944	0.101013	-3.877384	-2.484055	-7.216912
64918	0	0.267851	0.500146	10.101330	0.002684	0.005001	0.101013	-3.876794	-2.477331	-7.215084
64919	0	0.256585	0.573894	10.186752	0.002563	0.005737	0.101868	-3.874778	-2.479109	-7.219172
64920	0	0.225681	0.519162	10.150059	0.002262	0.005191	0.101501	-3.873730	-2.472239	-7.225379
64921	0	0.225444	0.469965	10.186776	0.002258	0.004700	0.101868	-3.873650	-2.467008	-7.226054
64922	0	0.218529	0.536701	10.137965	0.002190	0.005370	0.101379	-3.877032	-2.461183	-7.228185
64923	0	0.243760	0.524818	10.137953	0.002441	0.005249	0.101379	-3.877836	-2.455964	-7.227305
64924	0	0.218981	0.512482	10.137940	0.002190	0.005125	0.101379	-3.877917	-2.455251	-7.230129
64925	0	0.249951	0.476042	10.131845	0.002502	0.004761	0.101318	-3.878070	-2.451058	-7.238012
64926	0	0.261705	0.499853	10.052519	0.002618	0.005004	0.100525	-3.884025	-2.449281	-7.246813
64927	0	0.231930	0.519294	10.034154	0.002319	0.005188	0.100342	-3.878195	-2.448334	-7.247180
64928	0	0.232075	0.501151	10.070717	0.002319	0.005014	0.100707	-3.881360	-2.449013	-7.247032
64929	0	0.226488	0.457952	10.125709	0.002258	0.004578	0.101257	-3.879064	-2.455545	-7.248366
64930	0	0.209065	0.458049	10.174459	0.002088	0.004580	0.101745	-3.878952	-2.458080	-7.250047
64931	0	0.256755	0.530739	10.131840	0.002563	0.005310	0.101318	-3.881763	-2.461799	-7.257965
64932	0	0.245056	0.511724	10.107438	0.002449	0.005121	0.101074	-3.886079	-2.462636	-7.264320
64933	0	0.220075	0.438947	10.083022	0.002197	0.004395	0.100830	-3.891673	-2.465683	-7.265856
64934	0	0.244926	0.493021	10.101331	0.002448	0.004933	0.101013	-3.895112	-2.466072	-7.259975
64935	0	0.213896	0.531040	10.113518	0.002136	0.005310	0.101135	-3.894567	-2.468227	-7.260970
64936	0	0.238792	0.530905	10.156153	0.002385	0.005310	0.101562	-3.895493	-2.470475	-7.265648
64937	0	0.244112	0.494805	10.266094	0.002441	0.004944	0.102661	-3.890640	-2.469234	-7.265877
64938	0	0.243695	0.464941	10.204977	0.002440	0.004646	0.102050	-3.887040	-2.464371	-7.259035
64939	0	0.262121	0.530856	10.174577	0.002625	0.005310	0.101746	-3.888534	-2.459753	-7.260408
64940	0	0.268337	0.506174	10.144033	0.002679	0.005062	0.101440	-3.888743	-2.463932	-7.264470
64941	0	0.238272	0.488198	10.119627	0.002380	0.004883	0.101196	-3.889515	-2.465669	-7.266751
64942	0	0.226400	0.438862	10.168377	0.002263	0.004393	0.101684	-3.893859	-2.465809	-7.269042
64943	0	0.244027	0.592127	10.125730	0.002441	0.005920	0.101257	-3.892685	-2.463612	-7.274730
64944	0	0.225591	0.555199	10.101239	0.002255	0.005555	0.101012	-3.896095	-2.463195	-7.277557
64945	0	0.268484	0.536751	10.192892	0.002686	0.005371	0.101929	-3.899931	-2.461450	-7.278565
64946	0	0.244119	0.480654	10.125764	0.002439	0.004814	0.101257	-3.908351	-2.462431	-7.282001
64947	0	0.232055	0.512341	10.125748	0.002319	0.005127	0.101257	-3.912182	-2.462870	-7.284356
64948	0	0.238116	0.517532	10.144071	0.002382	0.005180	0.101440	-3.917706	-2.460656	-7.286338
64949	0	0.262604	0.493993	10.174576	0.002625	0.004944	0.101746	-3.921921	-2.461450	-7.286761
64950	0	0.244096	0.487429	10.131844	0.002444	0.004874	0.101318	-3.921652	-2.456793	-7.289900
64951	0	0.256074	0.512575	10.174574	0.002563	0.005127	0.101746	-3.922805	-2.452788	-7.291698
64952	0	0.219083	0.475503	10.040298	0.002192	0.004758	0.100403	-3.925832	-2.451071	-7.300034
64953	0	0.238430	0.451652	10.150138	0.002380	0.004517	0.101501	-3.925743	-2.454580	-7.298916
64954	0	0.245048	0.475824	10.162262	0.002449	0.004760	0.101623	-3.927308	-2.455270	-7.298705
64955	0	0.220110	0.500446	10.101312	0.002197	0.005005	0.101013	-3.927583	-2.458686	-7.301823
64956	0	0.232878	0.555514	10.180549	0.002327	0.005552	0.101806	-3.924188	-2.459772	-7.303773
64957	0	0.232019	0.506482	10.125736	0.002319	0.005066	0.101257	-3.925224	-2.459797	-7.305385
64958	0	0.250796	0.500415	10.156228	0.002503	0.005002	0.101562	-3.922633	-2.463991	-7.304351
64959	0	0.250556	0.512496	10.205081	0.002502	0.005127	0.102051	-3.924659	-2.466548	-7.307355
64960	0	0.275362	0.536805	10.192763	0.002752	0.005366	0.101928	-3.922503	-2.467094	-7.306622
64961	0	0.275296	0.531223	10.144014	0.002747	0.005310	0.101440	-3.919838	-2.473317	-7.303378
64962	0	0.299830	0.476535	10.162269	0.003003	0.004765	0.101623	-3.918719	-2.466963	-7.303721
64963	0	0.250105	0.499626	10.125778	0.002502	0.005005	0.101257	-3.928286	-2.464431	-7.302492
64964	0	0.256084	0.541190	10.192882	0.002561	0.005414	0.101929	-3.930407	-2.463783	-7.307420
64965	0	0.238149	0.476381	10.150129	0.002380	0.004761	0.101501	-3.926710	-2.464131	-7.310816
64966	0	0.250052	0.458155	10.150069	0.002504	0.004583	0.101501	-3.928502	-2.458905	-7.320396
64967	0	0.256270	0.513116	10.144024	0.002563	0.005127	0.101440	-3.923526	-2.457104	-7.320849
64968	0	0.237791	0.537369	10.198907	0.002378	0.005379	0.101989	-3.928923	-2.455579	-7.326387
64969	0	0.231907	0.531010	10.162354	0.002319	0.005310	0.101624	-3.928651	-2.454339	-7.328161
64970	0	0.250263	0.506135	10.125748	0.002501	0.005065	0.101257	-3.932502	-2.454696	-7.330610
64971	0	0.231995	0.506094	10.095238	0.002319	0.005066	0.100952	-3.937896	-2.454482	-7.335217
64972	0	0.268944	0.493135	10.095217	0.002687	0.004933	0.100952	-3.939936	-2.456878	-7.336861
64973	0	0.268072	0.494101	10.076931	0.002686	0.004944	0.100769	-3.942938	-2.450443	-7.337957
64974	0	0.262058	0.468983	10.034185	0.002615	0.004694	0.100342	-3.947460	-2.455905	-7.340068
64975	0	0.262461	0.506635	10.113523	0.002625	0.005066	0.101135	-3.946732	-2.455085	-7.339855
64976	0	0.262491	0.500559	10.009666	0.002625	0.005005	0.100097	-3.945688	-2.454613	-7.339043
64977	0	0.262348	0.530918	10.083015	0.002625	0.005310	0.100830	-3.946459	-2.452487	-7.336002
64978	0	0.238207	0.493967	10.156250	0.002378	0.004942	0.101562	-3.948823	-2.456668	-7.330463
64979	0	0.219656	0.537141	10.168457	0.002197	0.005371	0.101685	-3.948226	-2.454930	-7.334269
64980	0	0.257102	0.518739	10.064581	0.002562	0.005188	0.100646	-3.948660	-2.464721	-7.334189
64981	0	0.231791	0.518673	10.131846	0.002319	0.005188	0.101318	-3.949852	-2.462157	-7.333669
64982	0	0.268518	0.524085	10.137960	0.002683	0.005246	0.101379	-3.955600	-2.464024	-7.333429
64983	0	0.256904	0.518632	10.156244	0.002563	0.005188	0.101562	-3.957234	-2.469340	-7.331988
64984	0	0.264249	0.548532	10.162260	0.002635	0.005489	0.101623	-3.961502	-2.476838	-7.336515
64985	0	0.250679	0.469612	10.211188	0.002502	0.004700	0.102112	-3.965279	-2.480783	-7.334167
64986	0	0.281684	0.456884	10.198978	0.002816	0.004570	0.101990	-3.966323	-2.480591	-7.335738
64987	0	0.274323	0.549226	10.205092	0.002747	0.005493	0.102051	-3.967073	-2.475876	-7.339456
64988	0	0.274506	0.488436	10.198940	0.002740	0.004880	0.101990	-3.961861	-2.480729	-7.338130
64989	0	0.238277	0.488444	10.229479	0.002380	0.004883	0.102295	-3.959756	-2.482498	-7.339088
64990	0	0.244695	0.488354	10.180577	0.002446	0.004886	0.101806	-3.961949	-2.482415	-7.333613
64991	0	0.244170	0.518741	10.223391	0.002441	0.005188	0.102234	-3.962374	-2.481768	-7.328940
64992	0	0.250161	0.512605	10.260007	0.002502	0.005125	0.102600	-3.960992	-2.479905	-7.325239
64993	0	0.237783	0.494449	10.192874	0.002380	0.004944	0.101929	-3.960028	-2.476113	-7.326542
64994	0	0.243478	0.512851	10.223388	0.002436	0.005128	0.102234	-3.959089	-2.474162	-7.325724
64995	0	0.274456	0.525250	10.113513	0.002747	0.005249	0.101135	-3.954845	-2.470973	-7.335409
64996	0	0.249537	0.531687	10.168367	0.002498	0.005317	0.101684	-3.954403	-2.467440	-7.336402
64997	0	0.237567	0.513274	10.144025	0.002380	0.005127	0.101440	-3.947564	-2.461223	-7.340702
64998	0	0.230721	0.495881	10.150040	0.002310	0.004955	0.101501	-3.943264	-2.457402	-7.347406
64999	0	0.238005	0.500610	10.015864	0.002380	0.005005	0.100159	-3.941575	-2.456108	-7.350239
65000	0	0.226208	0.500203	10.052408	0.002257	0.005007	0.100524	-3.946713	-2.460560	-7.352362
65001	0	0.225646	0.494377	10.015874	0.002258	0.004944	0.100159	-3.946525	-2.457517	-7.352814
65002	0	0.249736	0.512098	10.046415	0.002499	0.005126	0.100464	-3.951945	-2.455139	-7.357395
65003	0	0.268998	0.519033	10.058570	0.002686	0.005188	0.100586	-3.948945	-2.459281	-7.362304
65004	0	0.214446	0.568004	10.009671	0.002145	0.005680	0.100097	-3.948701	-2.457919	-7.361643
65005	0	0.244559	0.506742	10.052472	0.002441	0.005066	0.100525	-3.946663	-2.461750	-7.363528
65006	0	0.263057	0.537393	10.021882	0.002632	0.005374	0.100219	-3.946386	-2.458973	-7.360980
65007	0	0.231671	0.487888	10.101343	0.002319	0.004883	0.101013	-3.950554	-2.455048	-7.358862
65008	0	0.213491	0.499724	10.229478	0.002131	0.004996	0.102295	-3.949229	-2.459007	-7.358795
65009	0	0.226370	0.488045	10.119628	0.002258	0.004883	0.101196	-3.951583	-2.464178	-7.361222
65010	0	0.269957	0.457339	10.125621	0.002696	0.004572	0.101256	-3.949576	-2.467255	-7.366929
65011	0	0.231910	0.457441	10.174576	0.002319	0.004578	0.101746	-3.952938	-2.466042	-7.366037
65012	0	0.225907	0.486935	10.192900	0.002257	0.004876	0.101929	-3.960267	-2.467024	-7.370672
65013	0	0.232130	0.518366	10.198992	0.002319	0.005188	0.101990	-3.964826	-2.468276	-7.372283
65014	0	0.250674	0.517875	10.205075	0.002506	0.005178	0.102051	-3.964159	-2.467886	-7.375848
65015	0	0.256652	0.445594	10.180655	0.002563	0.004456	0.101807	-3.963414	-2.470381	-7.380896
65016	0	0.250972	0.555407	10.186669	0.002508	0.005554	0.101867	-3.963267	-2.471124	-7.378665
65017	0	0.268829	0.518769	10.186762	0.002686	0.005188	0.101868	-3.963266	-2.473268	-7.381379
65018	0	0.274812	0.507001	10.150035	0.002751	0.005065	0.101501	-3.957243	-2.468671	-7.381185
65019	0	0.280959	0.506739	10.168444	0.002808	0.005066	0.101685	-3.955247	-2.469949	-7.380913
65020	0	0.238450	0.531574	10.198864	0.002384	0.005313	0.101989	-3.951766	-2.469336	-7.382237
65021	0	0.219289	0.525213	10.150140	0.002197	0.005249	0.101501	-3.947908	-2.463472	-7.383588
65022	0	0.224730	0.452262	10.107328	0.002249	0.004522	0.101073	-3.947219	-2.460872	-7.384304
65023	0	0.231984	0.470268	10.095200	0.002319	0.004700	0.100952	-3.943538	-2.460494	-7.384850
65024	0	0.267984	0.477075	10.107324	0.002687	0.004766	0.101073	-3.938343	-2.452009	-7.385826
65025	0	0.250553	0.470157	10.076888	0.002502	0.004700	0.100769	-3.935892	-2.454575	-7.388183
65026	0	0.220539	0.451616	10.046301	0.002203	0.004519	0.100463	-3.939434	-2.456346	-7.381950
65027	0	0.237808	0.476184	10.064697	0.002380	0.004761	0.100647	-3.937869	-2.452788	-7.380375
65028	0	0.200902	0.500839	10.040181	0.002009	0.005007	0.100402	-3.935776	-2.451379	-7.377987
65029	0	0.237820	0.506849	10.058586	0.002380	0.005066	0.100586	-3.932540	-2.447933	-7.375387
65030	0	0.219376	0.464295	10.089015	0.002192	0.004643	0.100890	-3.932756	-2.448419	-7.377784
65031	0	0.256439	0.530686	10.095229	0.002563	0.005310	0.100952	-3.936068	-2.448470	-7.381665
65032	0	0.262360	0.549678	10.046369	0.002625	0.005493	0.100464	-3.931575	-2.446527	-7.389111
65033	0	0.250924	0.493728	10.119521	0.002504	0.004937	0.101195	-3.931126	-2.451094	-7.385927
65034	0	0.244482	0.512947	10.040262	0.002441	0.005127	0.100403	-3.927955	-2.453989	-7.384976
65035	0	0.228489	0.476332	10.131663	0.002284	0.004767	0.101316	-3.932212	-2.454002	-7.389079
65036	0	0.226015	0.530889	10.198977	0.002258	0.005310	0.101990	-3.933165	-2.455130	-7.393610
65037	0	0.223869	0.554296	10.229413	0.002237	0.005547	0.102294	-3.936848	-2.455706	-7.397215
65038	0	0.268880	0.524778	10.137937	0.002686	0.005249	0.101379	-3.937902	-2.458404	-7.399797
65039	0	0.225685	0.516225	10.192671	0.002253	0.005162	0.101927	-3.937556	-2.462215	-7.398487
65040	0	0.235793	0.511388	10.211081	0.002358	0.005113	0.102111	-3.935818	-2.460679	-7.400263
65041	0	0.256522	0.506461	10.162356	0.002563	0.005066	0.101624	-3.936965	-2.461648	-7.400261
65042	0	0.250568	0.499984	10.186682	0.002505	0.005002	0.101867	-3.939093	-2.461081	-7.398840
65043	0	0.238093	0.463854	10.137939	0.002380	0.004639	0.101379	-3.938930	-2.460740	-7.399066
65044	0	0.250627	0.494242	10.131736	0.002503	0.004943	0.101317	-3.939152	-2.462979	-7.393941
65045	0	0.262335	0.512341	10.180685	0.002625	0.005127	0.101807	-3.942787	-2.460698	-7.395335
65046	0	0.249361	0.487190	10.180694	0.002500	0.004875	0.101807	-3.946139	-2.453014	-7.395168
65047	0	0.267914	0.512604	10.150168	0.002686	0.005127	0.101501	-3.946837	-2.444792	-7.394491
65048	0	0.261050	0.518607	10.095217	0.002611	0.005186	0.100952	-3.946469	-2.443099	-7.401332
65049	0	0.268291	0.518945	10.113525	0.002686	0.005188	0.101135	-3.944454	-2.439135	-7.401377
65050	0	0.255460	0.549809	10.168358	0.002558	0.005496	0.101684	-3.941765	-2.434599	-7.398494
65051	0	0.243875	0.500520	10.083013	0.002441	0.005005	0.100830	-3.941044	-2.430613	-7.397160
65052	0	0.249459	0.518649	10.119642	0.002497	0.005188	0.101196	-3.942335	-2.427278	-7.405234
65053	0	0.262267	0.524946	10.095217	0.002625	0.005249	0.100952	-3.941451	-2.424230	-7.410640
65054	0	0.237666	0.519031	10.101306	0.002377	0.005188	0.101013	-3.938462	-2.423365	-7.411076
65055	0	0.225808	0.531550	10.089083	0.002258	0.005310	0.100891	-3.931864	-2.422200	-7.416889
65056	0	0.232062	0.507215	10.137860	0.002318	0.005076	0.101378	-3.936288	-2.423771	-7.419043
65057	0	0.238187	0.488548	10.095198	0.002380	0.004883	0.100952	-3.932869	-2.424520	-7.423501
65058	0	0.232482	0.482829	10.174451	0.002322	0.004827	0.101745	-3.930539	-2.426504	-7.424576
65059	0	0.232326	0.488545	10.156228	0.002319	0.004883	0.101562	-3.927189	-2.429963	-7.425868
65060	0	0.233024	0.488852	10.186660	0.002327	0.004888	0.101867	-3.925751	-2.432682	-7.427682
65061	0	0.238041	0.458259	10.137917	0.002380	0.004578	0.101379	-3.919780	-2.431777	-7.431118
65062	0	0.250051	0.477991	10.217150	0.002502	0.004770	0.102172	-3.908619	-2.428651	-7.430811
65063	0	0.256538	0.537610	10.162322	0.002563	0.005371	0.101624	-3.902579	-2.429833	-7.434943
65064	0	0.256797	0.533036	10.217132	0.002567	0.005320	0.102172	-3.890110	-2.429635	-7.438434
65065	0	0.237928	0.524972	10.217284	0.002380	0.005249	0.102173	-3.888963	-2.427429	-7.436747
65066	0	0.213638	0.549109	10.192786	0.002133	0.005494	0.101928	-3.892025	-2.429788	-7.436327
65067	0	0.219651	0.506368	10.150159	0.002197	0.005066	0.101501	-3.894151	-2.427970	-7.439575
65068	0	0.219162	0.499592	10.199003	0.002195	0.005000	0.101990	-3.898520	-2.422774	-7.438348
65069	0	0.206910	0.512611	10.119646	0.002075	0.005127	0.101196	-3.899119	-2.414878	-7.436196
65070	0	0.236480	0.506075	10.076928	0.002368	0.005064	0.100769	-3.902461	-2.410265	-7.431692
65071	0	0.256293	0.548974	10.046407	0.002563	0.005493	0.100464	-3.905950	-2.408690	-7.433703
65072	0	0.225200	0.511683	10.113550	0.002257	0.005119	0.101135	-3.908360	-2.401678	-7.437924
65073	0	0.286968	0.482645	10.150121	0.002869	0.004822	0.101501	-3.902674	-2.401884	-7.444305
65074	0	0.250751	0.495042	10.107329	0.002504	0.004952	0.101073	-3.904546	-2.404505	-7.449520
65075	0	0.238348	0.506890	10.009743	0.002380	0.005066	0.100098	-3.900743	-2.407081	-7.450108
65076	0	0.202230	0.519478	10.070695	0.002020	0.005194	0.100707	-3.899162	-2.408833	-7.450899
65077	0	0.231777	0.494589	10.144037	0.002319	0.004944	0.101440	-3.896440	-2.406105	-7.457355
65078	0	0.189022	0.464099	10.131744	0.001888	0.004642	0.101317	-3.897750	-2.407322	-7.459881
65079	0	0.225840	0.542988	10.070813	0.002258	0.005432	0.100708	-3.899924	-2.406433	-7.455882
65080	0	0.208178	0.512385	10.070779	0.002075	0.005122	0.100708	-3.897642	-2.412922	-7.457178
65081	0	0.238708	0.476416	10.211150	0.002380	0.004761	0.102112	-3.893428	-2.419449	-7.454632
65082	0	0.245868	0.506772	10.186687	0.002455	0.005073	0.101867	-3.898505	-2.422873	-7.457607
65083	0	0.256543	0.567752	10.131824	0.002563	0.005676	0.101318	-3.896678	-2.424100	-7.460208
65084	0	0.299867	0.494383	10.082910	0.002995	0.004946	0.100829	-3.898443	-2.427821	-7.463372
65085	0	0.262525	0.390310	10.198985	0.002625	0.003906	0.101990	-3.901590	-2.427682	-7.460848
65086	0	0.275138	0.530277	10.150139	0.002748	0.005303	0.101501	-3.901895	-2.430997	-7.460347
65087	0	0.237712	0.555072	10.199001	0.002380	0.005554	0.101990	-3.905389	-2.426383	-7.463373
65088	0	0.255613	0.529871	10.229513	0.002557	0.005302	0.102295	-3.909136	-2.424659	-7.464569
65089	0	0.256350	0.507093	10.223364	0.002563	0.005066	0.102234	-3.903113	-2.423701	-7.465836
65090	0	0.201307	0.526255	10.168343	0.002014	0.005259	0.101684	-3.898191	-2.421510	-7.471190
65091	0	0.243842	0.561242	10.180687	0.002441	0.005615	0.101807	-3.900959	-2.417127	-7.473613
65092	0	0.249389	0.481975	10.131823	0.002496	0.004816	0.101318	-3.896352	-2.414049	-7.479818
65093	0	0.262464	0.482219	10.198972	0.002625	0.004822	0.101990	-3.895474	-2.413214	-7.482684
65094	0	0.250279	0.494043	10.156170	0.002502	0.004944	0.101562	-3.898915	-2.412630	-7.487923
65095	0	0.243493	0.500289	10.076930	0.002441	0.005005	0.100769	-3.900789	-2.404279	-7.489111
65096	0	0.260902	0.457456	10.137937	0.002611	0.004573	0.101379	-3.898469	-2.400888	-7.488177
65097	0	0.250135	0.470194	10.144035	0.002502	0.004700	0.101440	-3.895554	-2.398668	-7.483185
65098	0	0.231316	0.476791	10.131732	0.002316	0.004765	0.101317	-3.891363	-2.393955	-7.487379
65099	0	0.232051	0.512743	10.131831	0.002319	0.005127	0.101318	-3.890412	-2.394317	-7.491869
65100	0	0.250192	0.488051	10.107344	0.002504	0.004883	0.101073	-3.892612	-2.390593	-7.491901
65101	0	0.231704	0.519332	10.064675	0.002319	0.005188	0.100647	-3.886142	-2.386991	-7.491593
65102	0	0.237729	0.520180	10.046270	0.002376	0.005198	0.100463	-3.881935	-2.387939	-7.494667
65103	0	0.238195	0.512612	10.107422	0.002380	0.005127	0.101074	-3.882482	-2.388741	-7.496342
65104	0	0.238327	0.548898	10.174477	0.002383	0.005491	0.101745	-3.884673	-2.387741	-7.492878
65105	0	0.238450	0.537303	10.119609	0.002380	0.005371	0.101196	-3.882043	-2.391449	-7.498221
65106	0	0.226858	0.494142	10.113455	0.002266	0.004948	0.101134	-3.888710	-2.393466	-7.503855
65107	0	0.226199	0.506479	10.125730	0.002258	0.005066	0.101257	-3.889541	-2.396670	-7.506407
65108	0	0.226519	0.536432	10.131761	0.002265	0.005368	0.101317	-3.893561	-2.395910	-7.505790
65109	0	0.239023	0.481971	10.168444	0.002380	0.004822	0.101685	-3.895502	-2.406005	-7.501313
65110	0	0.240381	0.506061	10.082905	0.002399	0.005061	0.100829	-3.895727	-2.409941	-7.503333
65111	0	0.244356	0.500220	10.180672	0.002441	0.005005	0.101807	-3.898304	-2.411396	-7.505735
65112	0	0.257238	0.505692	10.198978	0.002567	0.005060	0.101990	-3.901540	-2.416150	-7.514297
65113	0	0.250547	0.482177	10.192864	0.002502	0.004822	0.101929	-3.901124	-2.418576	-7.514069
65114	0	0.274943	0.464215	10.143935	0.002752	0.004638	0.101439	-3.895693	-2.414367	-7.517065
65115	0	0.262449	0.518329	10.186792	0.002625	0.005188	0.101868	-3.900565	-2.413362	-7.520332
65116	0	0.237688	0.511858	10.211184	0.002380	0.005117	0.102112	-3.898861	-2.408449	-7.520007
65117	0	0.219832	0.512307	10.198992	0.002197	0.005127	0.101990	-3.902790	-2.408656	-7.524195
65118	0	0.232415	0.524088	10.180655	0.002321	0.005240	0.101807	-3.901872	-2.410939	-7.526555
65119	0	0.231942	0.531697	10.186731	0.002319	0.005310	0.101868	-3.893688	-2.410031	-7.525548
65120	0	0.219542	0.538483	10.143950	0.002197	0.005384	0.101439	-3.892812	-2.406971	-7.526111
65121	0	0.213294	0.506478	10.205091	0.002136	0.005066	0.102051	-3.893636	-2.402308	-7.529074
65122	0	0.273561	0.494264	10.119632	0.002740	0.004941	0.101196	-3.891337	-2.396457	-7.528888
65123	0	0.262830	0.475648	10.125743	0.002625	0.004761	0.101257	-3.895725	-2.399751	-7.529321
65124	0	0.281183	0.468741	10.052514	0.002814	0.004691	0.100525	-3.899539	-2.395964	-7.532772
65125	0	0.262423	0.481781	10.101338	0.002625	0.004822	0.101013	-3.903628	-2.394652	-7.530956
65126	0	0.244175	0.493428	10.101320	0.002440	0.004935	0.101013	-3.904351	-2.395121	-7.526716
65127	0	0.256322	0.476000	10.113530	0.002563	0.004761	0.101135	-3.904779	-2.393850	-7.528951
65128	0	0.226180	0.469592	10.076903	0.002257	0.004698	0.100769	-3.906553	-2.397908	-7.524943
65129	0	0.262254	0.531579	10.046362	0.002625	0.005310	0.100464	-3.899590	-2.394690	-7.527192
65130	0	0.249582	0.483642	10.095104	0.002498	0.004832	0.100951	-3.894442	-2.391629	-7.532225
65131	0	0.238230	0.494072	10.107433	0.002380	0.004944	0.101074	-3.897577	-2.392826	-7.532439
65132	0	0.232574	0.536183	10.107430	0.002323	0.005364	0.101074	-3.900101	-2.394750	-7.531825
65133	0	0.232449	0.536250	10.125766	0.002319	0.005371	0.101257	-3.909429	-2.399549	-7.530785
65134	0	0.233347	0.498186	10.137953	0.002329	0.004987	0.101379	-3.914559	-2.403743	-7.530512
65135	0	0.244530	0.475720	10.131843	0.002441	0.004761	0.101318	-3.918154	-2.407155	-7.526130
65136	0	0.244427	0.506183	10.095209	0.002449	0.005058	0.100952	-3.913710	-2.400783	-7.530039
65137	0	0.250063	0.518168	10.156287	0.002502	0.005188	0.101562	-3.920416	-2.397724	-7.529507
65138	0	0.268000	0.517372	10.125742	0.002682	0.005175	0.101257	-3.921026	-2.394777	-7.531971
65139	0	0.274780	0.482184	10.137936	0.002747	0.004822	0.101379	-3.920515	-2.395180	-7.534727
65140	0	0.250796	0.494674	10.137816	0.002504	0.004943	0.101378	-3.915728	-2.398295	-7.535751
65141	0	0.269198	0.543196	10.150130	0.002686	0.005432	0.101501	-3.915493	-2.404514	-7.534379
65142	0	0.257683	0.488555	10.192756	0.002576	0.004882	0.101928	-3.910943	-2.404582	-7.527634
65143	0	0.225850	0.482473	10.131821	0.002258	0.004822	0.101318	-3.907217	-2.403814	-7.524088
65144	0	0.201150	0.476997	10.174454	0.002014	0.004766	0.101745	-3.902812	-2.399859	-7.527342
65145	0	0.231663	0.506781	10.137936	0.002319	0.005066	0.101379	-3.900255	-2.395818	-7.525898
65146	0	0.243126	0.470030	10.192797	0.002436	0.004703	0.101928	-3.902407	-2.389869	-7.525224
65147	0	0.231552	0.488118	10.192888	0.002319	0.004883	0.101929	-3.903841	-2.384592	-7.524089
65148	0	0.255232	0.487752	10.119645	0.002556	0.004879	0.101196	-3.905106	-2.379606	-7.522211
65149	0	0.262225	0.506429	10.137953	0.002625	0.005066	0.101379	-3.906525	-2.376061	-7.522646
65150	0	0.267805	0.499553	10.119663	0.002681	0.005001	0.101196	-3.912369	-2.371999	-7.526292
65151	0	0.262497	0.500364	10.113530	0.002625	0.005005	0.101135	-3.913362	-2.371532	-7.524641
65152	0	0.237813	0.506144	10.089032	0.002381	0.005063	0.100890	-3.914793	-2.366917	-7.523552
65153	0	0.220140	0.525019	10.131821	0.002197	0.005249	0.101318	-3.913023	-2.370632	-7.528063
65154	0	0.262875	0.500988	10.137838	0.002632	0.005007	0.101378	-3.909104	-2.365817	-7.526620
65155	0	0.274765	0.488490	10.150134	0.002747	0.004883	0.101501	-3.906298	-2.366079	-7.536064
65156	0	0.226329	0.482593	10.076800	0.002260	0.004826	0.100768	-3.905494	-2.368614	-7.537616
65157	0	0.256614	0.482112	10.125729	0.002563	0.004822	0.101257	-3.905792	-2.370674	-7.541793
65158	0	0.263259	0.493966	10.107329	0.002629	0.004942	0.101073	-3.907954	-2.373446	-7.542585
65159	0	0.238047	0.494351	10.156251	0.002380	0.004944	0.101562	-3.907908	-2.372584	-7.544311
65160	0	0.244492	0.469346	10.156266	0.002441	0.004699	0.101562	-3.913462	-2.375570	-7.543657
65161	0	0.256127	0.488232	10.113533	0.002563	0.004883	0.101135	-3.913612	-2.372088	-7.538001
65162	0	0.225650	0.487927	10.131837	0.002254	0.004881	0.101318	-3.915014	-2.374495	-7.545580
65163	0	0.232340	0.488286	10.131826	0.002319	0.004883	0.101318	-3.914508	-2.378140	-7.551951
65164	0	0.239197	0.475953	10.156151	0.002388	0.004761	0.101562	-3.915485	-2.381624	-7.546059
65165	0	0.256656	0.500174	10.156258	0.002563	0.005005	0.101562	-3.918598	-2.384127	-7.549741
65166	0	0.238405	0.475311	10.113535	0.002386	0.004754	0.101135	-3.919278	-2.380843	-7.549797
65167	0	0.262792	0.487740	10.095232	0.002625	0.004883	0.100952	-3.924992	-2.383741	-7.551123
65168	0	0.244899	0.481026	10.174559	0.002448	0.004810	0.101746	-3.924685	-2.383775	-7.547545
65169	0	0.244679	0.482174	10.131823	0.002441	0.004822	0.101318	-3.924300	-2.388905	-7.553165
65170	0	0.263546	0.524818	10.168360	0.002635	0.005248	0.101684	-3.923737	-2.388477	-7.559740
65171	0	0.274693	0.475932	10.113531	0.002747	0.004761	0.101135	-3.924917	-2.387925	-7.563743
65172	0	0.238023	0.481750	10.131838	0.002380	0.004818	0.101318	-3.925028	-2.386795	-7.562440
65173	0	0.262419	0.488544	10.192859	0.002625	0.004883	0.101929	-3.921655	-2.385471	-7.562517
65174	0	0.244459	0.494947	10.211072	0.002440	0.004949	0.102111	-3.920301	-2.389131	-7.558580
65175	0	0.232087	0.476240	10.162342	0.002319	0.004761	0.101624	-3.917997	-2.389910	-7.562416
65176	0	0.226104	0.482147	10.119549	0.002261	0.004825	0.101195	-3.921185	-2.388795	-7.561475
65177	0	0.250128	0.518776	10.107426	0.002502	0.005188	0.101074	-3.921072	-2.386439	-7.556260
65178	0	0.231718	0.530969	10.168452	0.002316	0.005309	0.101685	-3.920017	-2.386241	-7.556098
65179	0	0.225964	0.518942	10.144033	0.002258	0.005188	0.101440	-3.918016	-2.386750	-7.552625
65180	0	0.238327	0.470175	10.137841	0.002382	0.004702	0.101378	-3.917451	-2.386904	-7.552315
65181	0	0.250231	0.537093	10.131837	0.002502	0.005371	0.101318	-3.917238	-2.385722	-7.547286
65182	0	0.225889	0.518259	10.131760	0.002257	0.005187	0.101317	-3.921822	-2.386501	-7.547053
65183	0	0.274932	0.494609	10.107403	0.002747	0.004944	0.101074	-3.918847	-2.388629	-7.548432
65184	0	0.256835	0.445840	10.180573	0.002568	0.004459	0.101806	-3.919513	-2.387798	-7.549909
65185	0	0.269185	0.518749	10.125718	0.002686	0.005188	0.101257	-3.919652	-2.393932	-7.548718
65186	0	0.214950	0.518408	10.168370	0.002149	0.005186	0.101684	-3.921549	-2.393895	-7.545205
65187	0	0.238208	0.488443	10.162342	0.002380	0.004883	0.101624	-3.919261	-2.394887	-7.553190
65188	0	0.232303	0.470278	10.162255	0.002322	0.004703	0.101623	-3.918571	-2.394871	-7.556706
65189	0	0.238089	0.507008	10.168435	0.002380	0.005066	0.101685	-3.913481	-2.394469	-7.552522
65190	0	0.231920	0.532168	10.180550	0.002320	0.005318	0.101806	-3.908537	-2.392290	-7.556311
65191	0	0.232032	0.494448	10.174555	0.002319	0.004944	0.101746	-3.907432	-2.392396	-7.551219
65192	0	0.237874	0.476443	10.150047	0.002382	0.004762	0.101501	-3.903923	-2.387438	-7.553403
65193	0	0.225857	0.506801	10.174550	0.002258	0.005066	0.101746	-3.901103	-2.386801	-7.559279
65194	0	0.250196	0.525735	10.156132	0.002502	0.005253	0.101562	-3.895607	-2.385249	-7.556379
65195	0	0.238271	0.506935	10.144020	0.002380	0.005066	0.101440	-3.891303	-2.386914	-7.556401
65196	0	0.214014	0.470542	10.082917	0.002140	0.004706	0.100829	-3.891947	-2.386055	-7.562126
65197	0	0.231905	0.524715	10.119639	0.002319	0.005249	0.101196	-3.893643	-2.384746	-7.563786
65198	0	0.225727	0.524550	10.107416	0.002257	0.005244	0.101074	-3.891785	-2.383691	-7.568957
65199	0	0.231628	0.500559	10.137943	0.002319	0.005005	0.101379	-3.890555	-2.379254	-7.569816
65200	0	0.261378	0.494212	10.064721	0.002618	0.004945	0.100647	-3.893176	-2.373648	-7.570529
65201	0	0.207477	0.512383	10.150163	0.002075	0.005127	0.101501	-3.896264	-2.372188	-7.573045
65202	0	0.231869	0.493862	10.137932	0.002318	0.004937	0.101379	-3.894183	-2.371563	-7.578876
65203	0	0.220211	0.500569	10.113511	0.002197	0.005005	0.101135	-3.892801	-2.376083	-7.584301
65204	0	0.227014	0.500221	10.143960	0.002268	0.005006	0.101439	-3.896424	-2.377722	-7.590197
65205	0	0.225644	0.488351	10.131837	0.002258	0.004883	0.101318	-3.895220	-2.374626	-7.589388
65206	0	0.244256	0.488444	10.168347	0.002438	0.004884	0.101684	-3.894015	-2.379239	-7.593097
65207	0	0.275163	0.506934	10.144012	0.002747	0.005066	0.101440	-3.889706	-2.383951	-7.593981
65208	0	0.275634	0.470631	10.119533	0.002756	0.004706	0.101195	-3.889348	-2.383217	-7.592740
65209	0	0.244383	0.494570	10.186753	0.002441	0.004944	0.101868	-3.886845	-2.384950	-7.591741
65210	0	0.257375	0.464467	10.156126	0.002568	0.004642	0.101562	-3.882889	-2.390181	-7.591099
65211	0	0.238010	0.506931	10.168441	0.002380	0.005066	0.101685	-3.878652	-2.388881	-7.593656
65212	0	0.293094	0.514066	10.150004	0.002929	0.005133	0.101501	-3.869183	-2.390399	-7.595000
65213	0	0.244156	0.513032	10.168440	0.002441	0.005127	0.101685	-3.864973	-2.389574	-7.592972
65214	0	0.219926	0.507282	10.186667	0.002197	0.005073	0.101867	-3.864299	-2.390827	-7.592596
65215	0	0.231904	0.488350	10.168454	0.002319	0.004883	0.101685	-3.863111	-2.389502	-7.589928
65216	0	0.256471	0.488746	10.150028	0.002563	0.004884	0.101501	-3.858483	-2.391005	-7.592448
65217	0	0.244187	0.524947	10.168454	0.002441	0.005249	0.101685	-3.857541	-2.390549	-7.595083
65218	0	0.262325	0.537018	10.119542	0.002625	0.005371	0.101195	-3.858153	-2.388102	-7.592139
65219	0	0.244189	0.506892	10.137923	0.002441	0.005066	0.101379	-3.854337	-2.387656	-7.592987
65220	0	0.274264	0.488967	10.174473	0.002748	0.004889	0.101745	-3.852616	-2.381172	-7.591606
65221	0	0.256454	0.506263	10.131850	0.002563	0.005066	0.101318	-3.855930	-2.381353	-7.586842
65222	0	0.238140	0.511644	10.095236	0.002382	0.005120	0.100952	-3.859864	-2.379356	-7.586802
65223	0	0.238006	0.464066	10.107413	0.002380	0.004639	0.101074	-3.857173	-2.378032	-7.590236
65224	0	0.250187	0.488697	10.101216	0.002501	0.004886	0.101012	-3.855261	-2.377492	-7.593245
65225	0	0.244279	0.500780	10.082990	0.002441	0.005005	0.100830	-3.851542	-2.378055	-7.588127
65226	0	0.244245	0.519226	10.119545	0.002444	0.005194	0.101195	-3.852745	-2.375028	-7.592123
65227	0	0.232076	0.512710	10.131832	0.002319	0.005127	0.101318	-3.852107	-2.375691	-7.597271
65228	0	0.263160	0.530650	10.143953	0.002626	0.005310	0.101439	-3.855705	-2.380508	-7.592996
65229	0	0.231950	0.519175	10.156230	0.002319	0.005188	0.101562	-3.851053	-2.379684	-7.589129
65230	0	0.231961	0.549524	10.156179	0.002319	0.005500	0.101562	-3.855776	-2.379046	-7.592241
65231	0	0.244427	0.512490	10.144046	0.002441	0.005127	0.101440	-3.857678	-2.381272	-7.587299
65232	0	0.275258	0.470044	10.125611	0.002752	0.004695	0.101256	-3.851012	-2.380609	-7.587045
65233	0	0.250446	0.482284	10.119619	0.002502	0.004822	0.101196	-3.849379	-2.381913	-7.588133
65234	0	0.250869	0.519366	10.150026	0.002506	0.005190	0.101501	-3.844670	-2.383693	-7.589631
65235	0	0.207449	0.488157	10.198982	0.002075	0.004883	0.101990	-3.845649	-2.381918	-7.593374
65236	0	0.250385	0.438997	10.156249	0.002501	0.004392	0.101562	-3.847110	-2.384689	-7.601296
65237	0	0.244369	0.494319	10.211179	0.002441	0.004944	0.102112	-3.847388	-2.386283	-7.607374
65238	0	0.232490	0.543171	10.113513	0.002323	0.005430	0.101135	-3.845241	-2.387305	-7.610093
65239	0	0.225532	0.524932	10.174566	0.002258	0.005249	0.101746	-3.844501	-2.382946	-7.611988
65240	0	0.231230	0.500346	10.205086	0.002313	0.005005	0.102051	-3.845672	-2.381557	-7.612835
65241	0	0.219508	0.579631	10.180680	0.002197	0.005798	0.101807	-3.847550	-2.378064	-7.612133
65242	0	0.255518	0.555344	10.192858	0.002559	0.005549	0.101929	-3.842608	-2.373099	-7.610802
65243	0	0.237530	0.457876	10.168464	0.002380	0.004578	0.101685	-3.840896	-2.366418	-7.615539
65244	0	0.249189	0.512856	10.156252	0.002492	0.005129	0.101562	-3.840815	-2.365341	-7.610992
65245	0	0.243835	0.543362	10.180663	0.002441	0.005432	0.101807	-3.838703	-2.360900	-7.609336
65246	0	0.237292	0.524867	10.101237	0.002374	0.005251	0.101012	-3.840820	-2.359034	-7.612426
65247	0	0.243571	0.469882	10.156268	0.002441	0.004700	0.101562	-3.841398	-2.351635	-7.614947
65248	0	0.212162	0.476139	10.162348	0.002125	0.004759	0.101624	-3.838085	-2.347086	-7.617811
65249	0	0.225614	0.549422	10.125732	0.002258	0.005493	0.101257	-3.836475	-2.343610	-7.612655
65250	0	0.218888	0.506746	10.186682	0.002192	0.005068	0.101867	-3.836462	-2.338541	-7.611279
65251	0	0.226265	0.452112	10.095185	0.002258	0.004517	0.100952	-3.830915	-2.342493	-7.611060
65252	0	0.232834	0.513498	10.125639	0.002328	0.005136	0.101256	-3.831078	-2.341998	-7.614331
65253	0	0.213637	0.567501	10.186774	0.002136	0.005676	0.101868	-3.832076	-2.341118	-7.612484
65254	0	0.219608	0.505727	10.131867	0.002197	0.005063	0.101318	-3.838162	-2.338794	-7.615546
65255	0	0.201460	0.457926	10.144035	0.002014	0.004578	0.101440	-3.835888	-2.338304	-7.619145
65256	0	0.232349	0.519348	10.162235	0.002319	0.005191	0.101623	-3.832486	-2.341969	-7.618100
65257	0	0.250311	0.500585	10.156244	0.002502	0.005005	0.101562	-3.830979	-2.341701	-7.614493
65258	0	0.274734	0.506634	10.168365	0.002748	0.005067	0.101684	-3.831133	-2.340482	-7.617442
65259	0	0.250600	0.464053	10.186750	0.002502	0.004639	0.101868	-3.828610	-2.343497	-7.617863
65260	0	0.257107	0.488468	10.143950	0.002570	0.004886	0.101439	-3.829289	-2.343549	-7.617931
65261	0	0.237970	0.537153	10.192870	0.002380	0.005371	0.101929	-3.828356	-2.341790	-7.617683
65262	0	0.256850	0.537424	10.180630	0.002562	0.005371	0.101807	-3.824389	-2.348547	-7.614098
65263	0	0.231940	0.482170	10.192871	0.002319	0.004822	0.101929	-3.824054	-2.347631	-7.613616
65264	0	0.225818	0.506387	10.101229	0.002258	0.005065	0.101012	-3.824853	-2.346503	-7.616395
65265	0	0.219495	0.555314	10.205089	0.002197	0.005554	0.102051	-3.825542	-2.342972	-7.626297
65266	0	0.243984	0.536518	10.211190	0.002437	0.005368	0.102112	-3.828541	-2.345527	-7.622389
65267	0	0.232220	0.494451	10.174551	0.002319	0.004944	0.101746	-3.827377	-2.347745	-7.621119
65268	0	0.269415	0.476222	10.089006	0.002691	0.004762	0.100890	-3.826327	-2.350020	-7.621239
65269	0	0.256578	0.506937	10.162330	0.002563	0.005066	0.101624	-3.821987	-2.351632	-7.624101
65270	0	0.244247	0.495330	10.211082	0.002446	0.004951	0.102111	-3.818429	-2.346486	-7.623145
65271	0	0.250403	0.463821	10.131834	0.002502	0.004639	0.101318	-3.818520	-2.347298	-7.621730
65272	0	0.232255	0.482381	10.131721	0.002322	0.004820	0.101317	-3.813661	-2.346696	-7.615758
65273	0	0.225917	0.513034	10.125713	0.002258	0.005127	0.101257	-3.809406	-2.346678	-7.618085
65274	0	0.225718	0.513482	10.137843	0.002259	0.005134	0.101378	-3.807638	-2.343338	-7.619759
65275	0	0.250052	0.488082	10.150161	0.002502	0.004883	0.101501	-3.809458	-2.340177	-7.619726
65276	0	0.237594	0.512467	10.137928	0.002377	0.005122	0.101379	-3.806209	-2.338490	-7.619729
65277	0	0.232015	0.518947	10.101309	0.002319	0.005188	0.101013	-3.804103	-2.338409	-7.620464
65278	0	0.244590	0.531518	10.113405	0.002442	0.005312	0.101134	-3.800055	-2.341380	-7.616675
65279	0	0.244637	0.475918	10.162349	0.002441	0.004761	0.101624	-3.801367	-2.345984	-7.620785
65280	0	0.263310	0.499387	10.113468	0.002634	0.005001	0.101134	-3.809090	-2.343914	-7.622297
65281	0	0.262028	0.500598	10.119634	0.002625	0.005005	0.101196	-3.807415	-2.338140	-7.621512
65282	0	0.255825	0.524480	10.162281	0.002555	0.005251	0.101623	-3.813910	-2.340900	-7.618165
65283	0	0.231610	0.470537	10.198956	0.002319	0.004700	0.101990	-3.807170	-2.336279	-7.611653
65284	0	0.225442	0.476979	10.174466	0.002252	0.004771	0.101745	-3.808385	-2.338436	-7.608290
65285	0	0.219727	0.494664	10.107408	0.002197	0.004944	0.101074	-3.804775	-2.337459	-7.615140
65286	0	0.225542	0.488477	10.143968	0.002258	0.004888	0.101439	-3.807552	-2.333212	-7.613642
65287	0	0.225512	0.482061	10.168470	0.002258	0.004822	0.101685	-3.808444	-2.328645	-7.616544
65288	0	0.237342	0.451432	10.174559	0.002374	0.004514	0.101746	-3.807368	-2.327350	-7.620669
65289	0	0.238010	0.494312	10.125737	0.002380	0.004944	0.101257	-3.807781	-2.326047	-7.620770
65290	0	0.250085	0.500122	10.150157	0.002501	0.005003	0.101501	-3.809366	-2.324317	-7.620608
65291	0	0.256214	0.506344	10.137955	0.002563	0.005066	0.101379	-3.811768	-2.321792	-7.616281
65292	0	0.250180	0.499743	10.119632	0.002500	0.004999	0.101196	-3.813304	-2.323317	-7.617871
65293	0	0.231959	0.476691	10.082978	0.002319	0.004761	0.100830	-3.805856	-2.322631	-7.621911
65294	0	0.219722	0.495691	10.101215	0.002197	0.004955	0.101012	-3.803607	-2.321598	-7.628242
65295	0	0.232123	0.507130	10.131805	0.002319	0.005066	0.101318	-3.797098	-2.322753	-7.629229
65296	0	0.232030	0.483297	10.125640	0.002323	0.004832	0.101256	-3.795902	-2.318540	-7.629033
65297	0	0.244355	0.500512	10.131830	0.002441	0.005005	0.101318	-3.795247	-2.319949	-7.625122
65298	0	0.256511	0.518807	10.082918	0.002567	0.005188	0.100829	-3.794740	-2.316491	-7.624847
65299	0	0.250544	0.512541	10.076905	0.002502	0.005127	0.100769	-3.796076	-2.318916	-7.630308
65300	0	0.232493	0.487834	10.089019	0.002325	0.004879	0.100890	-3.796423	-2.317783	-7.631501
65301	0	0.238442	0.476370	10.144020	0.002380	0.004761	0.101440	-3.792695	-2.321362	-7.630768
65302	0	0.239087	0.483007	10.113411	0.002388	0.004827	0.101134	-3.789372	-2.323627	-7.635701
65303	0	0.214001	0.476601	10.180631	0.002136	0.004761	0.101807	-3.783103	-2.326886	-7.629000
65304	0	0.244826	0.525051	10.168405	0.002449	0.005259	0.101684	-3.791762	-2.325026	-7.633005
65305	0	0.232437	0.500251	10.119629	0.002319	0.005005	0.101196	-3.794044	-2.329733	-7.638522
65306	0	0.214564	0.480976	10.125667	0.002146	0.004816	0.101256	-3.800809	-2.328583	-7.632882
65307	0	0.244252	0.476203	10.174552	0.002441	0.004761	0.101746	-3.798937	-2.328855	-7.639820
65308	0	0.207785	0.482599	10.192763	0.002077	0.004824	0.101928	-3.795953	-2.328711	-7.641519
65309	0	0.238281	0.537062	10.162350	0.002380	0.005371	0.101624	-3.796107	-2.330435	-7.641570
65310	0	0.281005	0.470048	10.137838	0.002812	0.004698	0.101378	-3.792669	-2.326821	-7.644692
65311	0	0.268719	0.469897	10.205077	0.002686	0.004700	0.102051	-3.793094	-2.327686	-7.644322
65312	0	0.281100	0.543039	10.089109	0.002810	0.005430	0.100891	-3.792494	-2.327295	-7.643989
65313	0	0.237756	0.506884	10.162346	0.002380	0.005066	0.101624	-3.788848	-2.323114	-7.638060
65314	0	0.261849	0.440087	10.119527	0.002619	0.004399	0.101195	-3.786694	-2.321820	-7.639360
65315	0	0.225518	0.452004	10.095206	0.002258	0.004517	0.100952	-3.782402	-2.317304	-7.638299
65316	0	0.207105	0.519636	10.137830	0.002069	0.005195	0.101378	-3.780109	-2.319170	-7.636465
65317	0	0.200977	0.530915	10.137953	0.002014	0.005310	0.101379	-3.780805	-2.313177	-7.631059
65318	0	0.219389	0.500322	10.101304	0.002188	0.005003	0.101013	-3.780135	-2.319167	-7.631349
65319	0	0.243537	0.506209	10.168491	0.002441	0.005066	0.101685	-3.784037	-2.311406	-7.638480
65320	0	0.205483	0.456999	10.150158	0.002063	0.004569	0.101501	-3.782607	-2.301441	-7.637746
65321	0	0.207558	0.481904	10.107434	0.002075	0.004822	0.101074	-3.785340	-2.300880	-7.638301
65322	0	0.268555	0.499580	10.034196	0.002686	0.004999	0.100342	-3.788793	-2.299876	-7.639595
65323	0	0.255846	0.463400	10.095249	0.002563	0.004639	0.100952	-3.793720	-2.293206	-7.641869
65324	0	0.249526	0.481469	10.119609	0.002492	0.004812	0.101196	-3.790575	-2.295966	-7.642493
65325	0	0.262144	0.488391	10.046389	0.002625	0.004883	0.100464	-3.788944	-2.291487	-7.642835
65326	0	0.274098	0.500890	10.113512	0.002740	0.005007	0.101135	-3.786181	-2.291711	-7.641069
65327	0	0.250251	0.482069	10.046392	0.002502	0.004822	0.100464	-3.787052	-2.290818	-7.642844
65328	0	0.256340	0.506190	10.046393	0.002563	0.005063	0.100464	-3.787994	-2.289759	-7.647109
65329	0	0.244720	0.500523	10.156234	0.002441	0.005005	0.101562	-3.787222	-2.295310	-7.646115
65330	0	0.202977	0.512735	10.125627	0.002026	0.005127	0.101256	-3.786427	-2.299028	-7.645215
65331	0	0.219954	0.494690	10.095195	0.002197	0.004944	0.100952	-3.782584	-2.300628	-7.645302
65332	0	0.232690	0.512764	10.180585	0.002323	0.005133	0.101806	-3.787859	-2.303871	-7.651805
65333	0	0.256880	0.512037	10.144063	0.002563	0.005127	0.101440	-3.794907	-2.308899	-7.653930
65334	0	0.245048	0.462246	10.241716	0.002452	0.004625	0.102417	-3.797737	-2.306348	-7.655169
65335	0	0.238230	0.420959	10.131839	0.002380	0.004211	0.101318	-3.799441	-2.307563	-7.663756
65336	0	0.250657	0.511956	10.180677	0.002506	0.005122	0.101807	-3.802050	-2.306919	-7.664336
65337	0	0.243800	0.531425	10.180650	0.002441	0.005310	0.101807	-3.796982	-2.302093	-7.662787
65338	0	0.249405	0.476745	10.150057	0.002495	0.004768	0.101501	-3.797667	-2.300256	-7.664076
65339	0	0.226031	0.488273	10.150142	0.002258	0.004883	0.101501	-3.797409	-2.301541	-7.664930
65340	0	0.220010	0.512731	10.089011	0.002201	0.005126	0.100890	-3.795555	-2.299446	-7.665036
65341	0	0.225719	0.542976	10.107437	0.002258	0.005432	0.101074	-3.797894	-2.297193	-7.665886
65342	0	0.225770	0.517944	10.156259	0.002255	0.005182	0.101562	-3.800709	-2.298766	-7.665822
65343	0	0.268011	0.494729	10.144041	0.002686	0.004944	0.101440	-3.796453	-2.291656	-7.663600
65344	0	0.242734	0.507819	10.107305	0.002430	0.005073	0.101073	-3.789727	-2.287725	-7.662283
65345	0	0.262540	0.549243	10.046388	0.002625	0.005493	0.100464	-3.790189	-2.287751	-7.660418
65346	0	0.262536	0.488109	10.095214	0.002625	0.004881	0.100952	-3.789610	-2.286659	-7.660338
65347	0	0.224970	0.537073	10.089133	0.002258	0.005371	0.100891	-3.789649	-2.275940	-7.661947
65348	0	0.211970	0.433266	10.052488	0.002119	0.004333	0.100525	-3.789179	-2.275714	-7.660984
65349	0	0.250304	0.506461	10.076909	0.002502	0.005066	0.100769	-3.790317	-2.275395	-7.658943
65350	0	0.231974	0.463983	10.064585	0.002320	0.004636	0.100646	-3.785376	-2.273816	-7.661433
65351	0	0.232176	0.494606	10.095198	0.002319	0.004944	0.100952	-3.782519	-2.275584	-7.658825
65352	0	0.256809	0.500921	10.064600	0.002568	0.005009	0.100646	-3.781578	-2.274430	-7.657813
65353	0	0.214294	0.494756	10.058561	0.002136	0.004944	0.100586	-3.777019	-2.281084	-7.656466
65354	0	0.227140	0.519436	10.137846	0.002272	0.005195	0.101378	-3.776999	-2.279829	-7.658600
65355	0	0.225786	0.500654	10.089104	0.002258	0.005005	0.100891	-3.774733	-2.278371	-7.661141
65356	0	0.231819	0.537741	10.162238	0.002317	0.005374	0.101623	-3.770475	-2.278254	-7.661427
65357	0	0.207670	0.494808	10.144019	0.002075	0.004944	0.101440	-3.765331	-2.278990	-7.662196
65358	0	0.263064	0.519500	10.168356	0.002627	0.005196	0.101684	-3.765667	-2.281671	-7.663013
65359	0	0.243990	0.494340	10.095221	0.002441	0.004944	0.100952	-3.765823	-2.278992	-7.661119
65360	0	0.250053	0.488227	10.131825	0.002499	0.004881	0.101318	-3.763926	-2.280177	-7.662267
65361	0	0.256313	0.506599	10.113526	0.002563	0.005066	0.101135	-3.763473	-2.278822	-7.664235
65362	0	0.274610	0.518299	10.107441	0.002746	0.005187	0.101074	-3.767699	-2.278370	-7.663690
65363	0	0.244274	0.506463	10.150150	0.002441	0.005066	0.101501	-3.768816	-2.278894	-7.659625
65364	0	0.250464	0.481669	10.143957	0.002504	0.004819	0.101439	-3.770989	-2.278262	-7.656268
65365	0	0.238347	0.507052	10.150116	0.002380	0.005066	0.101501	-3.765435	-2.280796	-7.656347
65366	0	0.238902	0.483258	10.156137	0.002386	0.004830	0.101562	-3.762592	-2.283136	-7.653760
65367	0	0.232163	0.506564	10.180660	0.002319	0.005066	0.101807	-3.762528	-2.284763	-7.656346
65368	0	0.238591	0.519049	10.150029	0.002384	0.005187	0.101501	-3.758273	-2.285744	-7.658575
65369	0	0.189257	0.506637	10.162350	0.001892	0.005066	0.101624	-3.757424	-2.285325	-7.662183
65370	0	0.213460	0.530536	10.150081	0.002137	0.005310	0.101501	-3.762383	-2.281425	-7.659389
65371	0	0.206746	0.531195	10.168463	0.002075	0.005310	0.101685	-3.759909	-2.271744	-7.659375
65372	0	0.230348	0.488382	10.119637	0.002303	0.004886	0.101196	-3.761682	-2.271168	-7.659758
65373	0	0.256126	0.488310	10.089116	0.002563	0.004883	0.100891	-3.761007	-2.267680	-7.658258
65374	0	0.273838	0.567400	10.095237	0.002742	0.005676	0.100952	-3.763227	-2.262801	-7.663305
65375	0	0.256441	0.445696	10.125724	0.002563	0.004456	0.101257	-3.761300	-2.262913	-7.659446
65376	0	0.274675	0.482711	10.162247	0.002748	0.004824	0.101623	-3.757075	-2.260008	-7.660942
65377	0	0.268514	0.567715	10.089107	0.002686	0.005676	0.100891	-3.755713	-2.258604	-7.662099
65378	0	0.237905	0.531625	10.082886	0.002379	0.005311	0.100829	-3.749405	-2.257232	-7.664542
65379	0	0.232369	0.445430	10.119624	0.002319	0.004456	0.101196	-3.750500	-2.261220	-7.663453
65380	0	0.202685	0.469336	10.150059	0.002023	0.004697	0.101501	-3.754126	-2.264897	-7.661506
65381	0	0.201832	0.591873	10.144045	0.002014	0.005920	0.101440	-3.755718	-2.268544	-7.659769
65382	0	0.226858	0.523889	10.058525	0.002266	0.005245	0.100585	-3.762540	-2.270605	-7.664141
65383	0	0.250104	0.469573	10.095237	0.002502	0.004700	0.100952	-3.766711	-2.268056	-7.657132
65384	0	0.232117	0.530166	10.150135	0.002316	0.005301	0.101501	-3.766161	-2.272364	-7.657308
65385	0	0.213600	0.560853	10.186805	0.002136	0.005615	0.101868	-3.773375	-2.271102	-7.655418
65386	0	0.195401	0.486769	10.089116	0.001952	0.004869	0.100891	-3.775044	-2.272228	-7.656718
65387	0	0.225433	0.384562	10.070808	0.002258	0.003845	0.100708	-3.774225	-2.266759	-7.660128
65388	0	0.231439	0.427327	10.070789	0.002311	0.004272	0.100708	-3.772985	-2.269962	-7.659414
65389	0	0.244689	0.549851	10.144001	0.002441	0.005493	0.101440	-3.766602	-2.275178	-7.658611
65390	0	0.257803	0.507828	10.095100	0.002574	0.005076	0.100951	-3.764143	-2.278802	-7.654726
65391	0	0.262532	0.433573	10.101307	0.002625	0.004333	0.101013	-3.761267	-2.278780	-7.656394
65392	0	0.226150	0.483315	10.113389	0.002259	0.004826	0.101134	-3.752363	-2.280374	-7.656426
65393	0	0.238591	0.574067	10.107390	0.002380	0.005737	0.101074	-3.748206	-2.285652	-7.652929
65394	0	0.232520	0.531599	10.192790	0.002330	0.005317	0.101928	-3.748702	-2.279489	-7.655479
65395	0	0.226302	0.451768	10.137924	0.002258	0.004517	0.101379	-3.747160	-2.283871	-7.652807
65396	0	0.232910	0.513150	10.125623	0.002329	0.005129	0.101256	-3.743831	-2.283167	-7.652742
65397	0	0.225765	0.580134	10.107406	0.002258	0.005798	0.101074	-3.740101	-2.281437	-7.651982
65398	0	0.225742	0.531376	10.186680	0.002256	0.005316	0.101867	-3.742012	-2.281644	-7.656665
65399	0	0.220385	0.470084	10.192852	0.002197	0.004700	0.101929	-3.740390	-2.288086	-7.657414
65400	0	0.251982	0.476767	10.107290	0.002515	0.004763	0.101073	-3.734349	-2.292772	-7.654741
65401	0	0.237971	0.555348	10.076910	0.002380	0.005554	0.100769	-3.734821	-2.291047	-7.655393
65402	0	0.238123	0.488034	10.119625	0.002378	0.004881	0.101196	-3.735121	-2.293219	-7.656228
65403	0	0.231902	0.445895	10.125718	0.002319	0.004456	0.101257	-3.730962	-2.291925	-7.654774
65404	0	0.219805	0.458567	10.113420	0.002196	0.004584	0.101134	-3.729114	-2.292942	-7.656608
65405	0	0.213790	0.530895	10.113528	0.002136	0.005310	0.101135	-3.730043	-2.293853	-7.654803
65406	0	0.226332	0.512317	10.180664	0.002261	0.005124	0.101807	-3.730753	-2.295309	-7.653863
65407	0	0.219963	0.463860	10.070796	0.002197	0.004639	0.100708	-3.730521	-2.297044	-7.652612
65408	0	0.238109	0.470465	10.143930	0.002385	0.004699	0.101439	-3.723524	-2.291522	-7.657351
65409	0	0.244116	0.518981	10.150138	0.002441	0.005188	0.101501	-3.721148	-2.290263	-7.652480
65410	0	0.219752	0.537496	10.150043	0.002196	0.005374	0.101501	-3.719690	-2.290647	-7.653076
65411	0	0.238157	0.500598	10.180656	0.002380	0.005005	0.101807	-3.718125	-2.291033	-7.655955
65412	0	0.238057	0.500634	10.131747	0.002382	0.005007	0.101317	-3.718308	-2.288136	-7.655281
65413	0	0.226196	0.524736	10.137940	0.002258	0.005249	0.101379	-3.719890	-2.291281	-7.653863
65414	0	0.239083	0.560985	10.070705	0.002387	0.005611	0.100707	-3.721309	-2.294649	-7.660107
65415	0	0.225879	0.488425	10.015861	0.002258	0.004883	0.100159	-3.719355	-2.294241	-7.660484
65416	0	0.238302	0.512864	10.101220	0.002381	0.005129	0.101012	-3.719264	-2.295193	-7.664322
65417	0	0.262311	0.561144	10.131861	0.002625	0.005615	0.101318	-3.723203	-2.292671	-7.670694
65418	0	0.243668	0.499505	10.150157	0.002439	0.004996	0.101501	-3.724264	-2.289614	-7.676119
65419	0	0.244062	0.469904	10.064702	0.002441	0.004700	0.100647	-3.724676	-2.287763	-7.682758
65420	0	0.287219	0.451097	10.089112	0.002867	0.004515	0.100891	-3.728565	-2.293002	-7.681322
65421	0	0.237776	0.524547	10.107446	0.002380	0.005249	0.101074	-3.732277	-2.289063	-7.681462
65422	0	0.225509	0.512151	10.137923	0.002253	0.005119	0.101379	-3.729482	-2.290937	-7.681538
65423	0	0.244379	0.463835	10.089107	0.002441	0.004639	0.100891	-3.729523	-2.292685	-7.685307
65424	0	0.238287	0.487851	10.125656	0.002384	0.004882	0.101256	-3.732996	-2.290234	-7.685032
65425	0	0.226172	0.537146	10.113516	0.002258	0.005371	0.101135	-3.732245	-2.293142	-7.688286
65426	0	0.214406	0.543712	10.095090	0.002143	0.005432	0.100951	-3.726286	-2.293452	-7.685018
65427	0	0.207488	0.488403	10.101313	0.002075	0.004883	0.101013	-3.724578	-2.292140	-7.683916
65428	0	0.232149	0.519543	10.101187	0.002318	0.005190	0.101012	-3.717973	-2.294692	-7.684187
65429	0	0.226123	0.518746	10.058590	0.002258	0.005188	0.100586	-3.718286	-2.297026	-7.680377
65430	0	0.263188	0.512650	10.156143	0.002630	0.005125	0.101562	-3.716303	-2.297921	-7.684050
65431	0	0.274690	0.488684	10.156230	0.002747	0.004883	0.101562	-3.711436	-2.297308	-7.678101
65432	0	0.250614	0.507565	10.107307	0.002502	0.005074	0.101073	-3.708731	-2.300526	-7.675437
65433	0	0.244521	0.549353	10.113514	0.002441	0.005493	0.101135	-3.707979	-2.303871	-7.679615
65434	0	0.232190	0.518599	10.137866	0.002327	0.005188	0.101378	-3.709929	-2.297179	-7.680234
65435	0	0.244076	0.457883	10.125729	0.002441	0.004578	0.101257	-3.708263	-2.295496	-7.684188
65436	0	0.231276	0.488623	10.180572	0.002317	0.004885	0.101806	-3.706248	-2.289296	-7.683312
65437	0	0.243939	0.537608	10.046365	0.002441	0.005371	0.100464	-3.700231	-2.286053	-7.684503
65438	0	0.231451	0.537665	10.131762	0.002315	0.005381	0.101317	-3.704401	-2.285022	-7.686911
65439	0	0.244077	0.482049	10.180672	0.002441	0.004822	0.101807	-3.705545	-2.283351	-7.686402
65440	0	0.232071	0.500772	10.131800	0.002317	0.005002	0.101318	-3.698758	-2.286108	-7.690213
65441	0	0.238147	0.537276	10.119617	0.002380	0.005371	0.101196	-3.696528	-2.286404	-7.694111
65442	0	0.226000	0.525225	10.070704	0.002260	0.005252	0.100707	-3.695821	-2.285184	-7.688662
65443	0	0.256011	0.548615	10.083055	0.002563	0.005493	0.100830	-3.703472	-2.280371	-7.688445
65444	0	0.280024	0.462447	10.095214	0.002800	0.004624	0.100952	-3.703032	-2.279709	-7.688796
65445	0	0.225557	0.507090	10.101299	0.002258	0.005066	0.101013	-3.697055	-2.275658	-7.689280
65446	0	0.225226	0.556357	10.046293	0.002253	0.005564	0.100463	-3.696927	-2.274320	-7.689317
65447	0	0.213774	0.500499	10.028072	0.002136	0.005005	0.100281	-3.696471	-2.275093	-7.693114
65448	0	0.238120	0.463935	10.113432	0.002383	0.004639	0.101134	-3.695347	-2.271836	-7.698391
65449	0	0.244610	0.494222	10.089108	0.002441	0.004944	0.100891	-3.696877	-2.276198	-7.698513
65450	0	0.232934	0.530530	10.046293	0.002328	0.005306	0.100463	-3.697640	-2.276844	-7.695965
65451	0	0.213545	0.524594	9.997576	0.002136	0.005249	0.099976	-3.700858	-2.274988	-7.693428
65452	0	0.219555	0.451084	10.095210	0.002195	0.004510	0.100952	-3.699512	-2.274261	-7.695502
65453	0	0.213853	0.421307	10.107410	0.002136	0.004211	0.101074	-3.697321	-2.275907	-7.700203
65454	0	0.226497	0.537171	10.107332	0.002262	0.005374	0.101073	-3.699551	-2.278176	-7.703788
65455	0	0.250159	0.518413	10.101340	0.002502	0.005188	0.101013	-3.703617	-2.276256	-7.708474
65456	0	0.225584	0.395921	10.034179	0.002256	0.003959	0.100342	-3.702745	-2.274695	-7.705561
65457	0	0.250914	0.463740	10.150136	0.002502	0.004639	0.101501	-3.703894	-2.281299	-7.705164
65458	0	0.209026	0.511819	10.198905	0.002089	0.005124	0.101989	-3.710245	-2.282248	-7.705168
65459	0	0.250254	0.494467	10.131832	0.002502	0.004944	0.101318	-3.709016	-2.281395	-7.704259
65460	0	0.238058	0.463885	10.058501	0.002380	0.004640	0.100585	-3.709627	-2.280685	-7.701143
65461	0	0.250132	0.488661	10.131820	0.002502	0.004883	0.101318	-3.705041	-2.278458	-7.700693
65462	0	0.243939	0.543902	10.186669	0.002439	0.005439	0.101867	-3.704505	-2.278427	-7.700647
65463	0	0.274463	0.537236	10.125731	0.002747	0.005371	0.101257	-3.702767	-2.275273	-7.704490
65464	0	0.274121	0.506710	10.113531	0.002742	0.005068	0.101135	-3.703290	-2.273623	-7.700634
65465	0	0.262261	0.494509	10.150145	0.002625	0.004944	0.101501	-3.701591	-2.270536	-7.701116
65466	0	0.237735	0.513161	10.156234	0.002377	0.005129	0.101562	-3.698192	-2.270479	-7.701810
65467	0	0.237851	0.537232	10.168455	0.002380	0.005371	0.101685	-3.696518	-2.267432	-7.705665
65468	0	0.206753	0.463975	10.162365	0.002071	0.004641	0.101624	-3.697181	-2.262151	-7.704241
65469	0	0.232130	0.512843	10.095203	0.002319	0.005127	0.100952	-3.695217	-2.263422	-7.705146
65470	0	0.231966	0.525687	10.131718	0.002323	0.005251	0.101317	-3.688186	-2.258549	-7.712654
65471	0	0.219384	0.525051	10.150146	0.002197	0.005249	0.101501	-3.686236	-2.253726	-7.712280
65472	0	0.219199	0.494791	10.125621	0.002190	0.004946	0.101256	-3.683490	-2.255439	-7.716854
65473	0	0.220037	0.488045	10.070805	0.002197	0.004883	0.100708	-3.685900	-2.258013	-7.717845
65474	0	0.232740	0.475265	10.076815	0.002325	0.004755	0.100768	-3.688296	-2.259722	-7.722617
65475	0	0.280731	0.512955	10.101306	0.002808	0.005127	0.101013	-3.685052	-2.258415	-7.722576
65476	0	0.250305	0.519535	10.095102	0.002501	0.005193	0.100951	-3.681816	-2.259237	-7.725469
65477	0	0.250257	0.500630	10.064690	0.002502	0.005005	0.100647	-3.679921	-2.258430	-7.724760
65478	0	0.226092	0.469741	10.101237	0.002258	0.004702	0.101012	-3.684384	-2.260449	-7.724361
65479	0	0.232285	0.500444	10.113520	0.002319	0.005005	0.101135	-3.684615	-2.263467	-7.723253
65480	0	0.208867	0.512845	10.186641	0.002082	0.005125	0.101867	-3.680491	-2.270158	-7.729055
65481	0	0.238394	0.561979	10.119595	0.002380	0.005615	0.101196	-3.675060	-2.273219	-7.727763
65482	0	0.250680	0.476803	10.095131	0.002509	0.004769	0.100951	-3.676250	-2.269640	-7.726647
65483	0	0.232464	0.470668	10.131727	0.002321	0.004705	0.101317	-3.674575	-2.272538	-7.721458
65484	0	0.239276	0.525525	10.180577	0.002389	0.005259	0.101806	-3.678015	-2.275865	-7.727680
65485	0	0.220127	0.494082	10.131842	0.002197	0.004944	0.101318	-3.681123	-2.279443	-7.732399
65486	0	0.239280	0.500099	10.150121	0.002388	0.004998	0.101501	-3.677698	-2.283902	-7.735355
65487	0	0.207524	0.463784	10.070805	0.002075	0.004639	0.100708	-3.678392	-2.283007	-7.736366
65488	0	0.213923	0.493940	10.107428	0.002136	0.004942	0.101074	-3.681039	-2.285433	-7.729041
65489	0	0.237980	0.481893	10.107437	0.002380	0.004822	0.101074	-3.684022	-2.283826	-7.722144
65490	0	0.262270	0.451099	10.113520	0.002623	0.004510	0.101135	-3.682542	-2.282980	-7.722057
65491	0	0.274708	0.476078	10.168456	0.002747	0.004761	0.101685	-3.682237	-2.282593	-7.724963
65492	0	0.262556	0.500658	10.137831	0.002625	0.005004	0.101378	-3.678985	-2.281739	-7.723132
65493	0	0.299452	0.537031	10.156243	0.002991	0.005371	0.101562	-3.679597	-2.285075	-7.722938
65494	0	0.275316	0.487887	10.125650	0.002754	0.004881	0.101256	-3.681633	-2.282949	-7.724170
65495	0	0.213785	0.482184	10.162350	0.002136	0.004822	0.101624	-3.681306	-2.283837	-7.726063
65496	0	0.244410	0.531099	10.186663	0.002444	0.005309	0.101867	-3.678928	-2.282693	-7.728787
65497	0	0.225789	0.524757	10.186776	0.002258	0.005249	0.101868	-3.680287	-2.281293	-7.732533
65498	0	0.232177	0.524464	10.198970	0.002318	0.005245	0.101990	-3.680672	-2.284133	-7.730871
65499	0	0.256003	0.512571	10.198990	0.002563	0.005127	0.101990	-3.681818	-2.279316	-7.729319
65500	0	0.249639	0.506562	10.192854	0.002495	0.005063	0.101929	-3.678655	-2.280151	-7.729193
65501	0	0.237937	0.518421	10.083030	0.002380	0.005188	0.100830	-3.682673	-2.278081	-7.735051
65502	0	0.237896	0.493822	10.064686	0.002378	0.004936	0.100647	-3.680122	-2.277708	-7.737305
65503	0	0.232321	0.481825	10.107430	0.002319	0.004822	0.101074	-3.683866	-2.281145	-7.737768
65504	0	0.232350	0.487212	10.070824	0.002327	0.004875	0.100708	-3.687120	-2.276260	-7.735210
65505	0	0.201271	0.494955	10.095190	0.002014	0.004944	0.100952	-3.680423	-2.273671	-7.729380
65506	0	0.225683	0.519647	10.162265	0.002255	0.005198	0.101623	-3.682418	-2.274300	-7.730932
65507	0	0.219452	0.476265	10.113522	0.002197	0.004761	0.101135	-3.680012	-2.270252	-7.732486
65508	0	0.231135	0.519029	10.119542	0.002314	0.005191	0.101195	-3.680383	-2.266748	-7.737426
65509	0	0.262372	0.501181	10.144011	0.002625	0.005005	0.101440	-3.672303	-2.264910	-7.737868
65510	0	0.268404	0.526567	10.052377	0.002684	0.005262	0.100524	-3.668288	-2.264416	-7.736128
65511	0	0.231946	0.531419	10.070779	0.002319	0.005310	0.100708	-3.663354	-2.263596	-7.732932
65512	0	0.256502	0.519654	10.107318	0.002563	0.005196	0.101073	-3.662058	-2.264391	-7.734296
65513	0	0.244204	0.525330	10.156226	0.002441	0.005249	0.101562	-3.656961	-2.264176	-7.736649
65514	0	0.244511	0.525707	10.150042	0.002442	0.005257	0.101501	-3.656235	-2.266323	-7.737930
65515	0	0.219737	0.536792	10.131853	0.002197	0.005371	0.101318	-3.659595	-2.265477	-7.735834
65516	0	0.214147	0.499570	10.107423	0.002136	0.004998	0.101074	-3.662209	-2.270452	-7.733717
65517	0	0.232093	0.469925	10.162352	0.002319	0.004700	0.101624	-3.662486	-2.271312	-7.734480
65518	0	0.232558	0.493943	10.150056	0.002322	0.004942	0.101501	-3.665082	-2.274170	-7.734049
65519	0	0.231705	0.464131	10.101311	0.002319	0.004639	0.101013	-3.661857	-2.270644	-7.733919
65520	0	0.274287	0.476911	10.131721	0.002742	0.004766	0.101317	-3.657539	-2.270905	-7.732567
65521	0	0.280964	0.470192	10.156234	0.002808	0.004700	0.101562	-3.654792	-2.272250	-7.731969
65522	0	0.250926	0.507030	10.113420	0.002506	0.005070	0.101134	-3.653912	-2.274702	-7.729551
65523	0	0.231711	0.524702	10.083023	0.002319	0.005249	0.100830	-3.655966	-2.271220	-7.730421
65524	0	0.249596	0.524709	10.101308	0.002498	0.005244	0.101013	-3.652515	-2.268336	-7.731754
65525	0	0.256452	0.531534	10.217255	0.002563	0.005310	0.102173	-3.646368	-2.268543	-7.727649
65526	0	0.250493	0.514060	10.137822	0.002504	0.005136	0.101378	-3.641478	-2.268255	-7.728362
65527	0	0.263089	0.542851	10.162356	0.002625	0.005432	0.101624	-3.645323	-2.274466	-7.729844
65528	0	0.257643	0.512156	10.131728	0.002576	0.005119	0.101317	-3.642574	-2.274146	-7.723156
65529	0	0.249986	0.525008	10.119630	0.002502	0.005249	0.101196	-3.641153	-2.270278	-7.724422
65530	0	0.225220	0.476396	10.198969	0.002253	0.004763	0.101990	-3.639475	-2.268933	-7.719340
65531	0	0.195338	0.487743	10.113551	0.001953	0.004883	0.101135	-3.645328	-2.268278	-7.721503
65532	0	0.201312	0.517555	10.150154	0.002014	0.005177	0.101501	-3.646266	-2.266139	-7.721421
65533	0	0.219174	0.469662	10.137966	0.002197	0.004700	0.101379	-3.649517	-2.258954	-7.726836
65534	0	0.206688	0.493650	10.162350	0.002064	0.004937	0.101624	-3.650077	-2.261532	-7.723238
65535	0	0.225865	0.512437	10.101331	0.002258	0.005127	0.101013	-3.652765	-2.260983	-7.724845
0	0	-0.219914	-0.518372	-10.156239	0.002197	0.005182	0.101562	-3.650922	-2.262141	-7.721450
1	0	0.225602	0.500342	10.113538	0.002258	0.005005	0.101135	-3.652351	-2.258618	-7.722689
2	0	0.225198	0.493641	10.131857	0.002254	0.004940	0.101318	-3.656223	-2.255919	-7.721357
3	0	0.225610	0.500517	10.119632	0.002258	0.005005	0.101196	-3.655689	-2.252474	-7.719349
4	0	0.243411	0.549167	10.125651	0.002437	0.005493	0.101256	-3.657139	-2.248690	-7.723571
5	0	0.232020	0.543554	10.168437	0.002319	0.005432	0.101685	-3.653076	-2.248700	-7.723118
6	0	0.268523	0.495125	10.180569	0.002687	0.004951	0.101806	-3.652025	-2.246328	-7.724978
7	0	0.256470	0.524624	10.119640	0.002563	0.005249	0.101196	-3.654948	-2.246752	-7.724881
8	0	0.219772	0.505924	10.083016	0.002199	0.005060	0.100830	-3.655796	-2.244157	-7.726527
9	0	0.195327	0.488272	10.162354	0.001953	0.004883	0.101624	-3.655721	-2.243375	-7.720544
10	0	0.219711	0.506262	10.192788	0.002197	0.005065	0.101928	-3.658133	-2.242246	-7.722774
11	0	0.201624	0.494491	10.125723	0.002014	0.004944	0.101257	-3.656749	-2.243643	-7.722310
12	0	0.232750	0.494861	10.113406	0.002323	0.004946	0.101134	-3.653321	-2.247610	-7.720676
13	0	0.219961	0.494648	10.064679	0.002197	0.004944	0.100647	-3.650115	-2.249320	-7.720545
14	0	0.238618	0.525554	10.070694	0.002385	0.005254	0.100707	-3.647915	-2.249538	-7.719831
15	0	0.207328	0.488199	10.119637	0.002075	0.004883	0.101196	-3.648637	-2.246420	-7.719208
16	0	0.207223	0.512331	10.144050	0.002071	0.005125	0.101440	-3.650361	-2.246424	-7.722068
17	0	0.213972	0.512382	10.113534	0.002136	0.005127	0.101135	-3.653704	-2.249413	-7.723046
18	0	0.238644	0.493507	10.107434	0.002387	0.004937	0.101074	-3.655896	-2.247758	-7.718887
19	0	0.250556	0.524315	10.156273	0.002502	0.005249	0.101562	-3.662299	-2.250311	-7.714791
20	0	0.256987	0.517279	10.144056	0.002569	0.005176	0.101440	-3.665252	-2.250108	-7.712372
21	0	0.250443	0.488312	10.156244	0.002502	0.004883	0.101562	-3.664688	-2.251400	-7.713340
22	0	0.232208	0.536764	10.119554	0.002323	0.005371	0.101195	-3.668398	-2.249216	-7.711132
23	0	0.268836	0.530957	10.150142	0.002686	0.005310	0.101501	-3.668729	-2.251425	-7.709513
24	0	0.227156	0.499848	10.162263	0.002264	0.005003	0.101623	-3.673573	-2.258958	-7.714692
25	0	0.213445	0.482378	10.180658	0.002136	0.004822	0.101807	-3.671076	-2.256011	-7.720872
26	0	0.225417	0.482377	10.125646	0.002254	0.004826	0.101256	-3.672917	-2.254708	-7.727078
27	0	0.232056	0.542858	10.119645	0.002319	0.005432	0.101196	-3.676725	-2.255123	-7.725342
28	0	0.238119	0.517532	10.107450	0.002382	0.005180	0.101074	-3.682236	-2.252910	-7.722594
29	0	0.201071	0.500175	10.113548	0.002014	0.005005	0.101135	-3.685587	-2.248042	-7.724798
30	0	0.250059	0.469313	10.137925	0.002495	0.004693	0.101379	-3.685264	-2.253625	-7.725273
31	0	0.237766	0.506549	10.137948	0.002380	0.005066	0.101379	-3.685543	-2.249613	-7.727291
32	0	0.262097	0.494339	10.150138	0.002619	0.004943	0.101501	-3.684765	-2.251124	-7.730174
33	0	0.262909	0.445052	10.144053	0.002625	0.004456	0.101440	-3.690257	-2.255347	-7.734436
34	0	0.227044	0.499314	10.156248	0.002267	0.004994	0.101562	-3.691445	-2.258414	-7.740106
35	0	0.250665	0.512422	10.131839	0.002502	0.005127	0.101318	-3.694326	-2.262223	-7.744526
36	0	0.220472	0.506111	10.101314	0.002205	0.005060	0.101013	-3.693088	-2.261069	-7.745584
37	0	0.225555	0.506860	10.095208	0.002258	0.005066	0.100952	-3.689837	-2.257001	-7.745976
38	0	0.231856	0.525770	10.101191	0.002314	0.005254	0.101012	-3.685224	-2.261626	-7.744002
39	0	0.207871	0.543323	10.089098	0.002075	0.005432	0.100891	-3.683777	-2.264643	-7.744719
40	0	0.208679	0.506123	10.143970	0.002082	0.005068	0.101439	-3.691052	-2.269215	-7.742175
41	0	0.232281	0.500329	10.076904	0.002319	0.005005	0.100769	-3.692655	-2.272207	-7.745100
42	0	0.244981	0.500170	10.101216	0.002448	0.005001	0.101012	-3.691727	-2.273211	-7.743963
43	0	0.201418	0.494124	10.095228	0.002014	0.004944	0.100952	-3.694471	-2.272278	-7.742368
44	0	0.232413	0.518358	10.082988	0.002318	0.005182	0.100830	-3.692765	-2.277844	-7.747327
45	0	0.232379	0.494544	10.150129	0.002319	0.004944	0.101501	-3.690730	-2.281920	-7.750626
46	0	0.220867	0.519113	10.131733	0.002206	0.005191	0.101317	-3.690190	-2.284147	-7.754736
47	0	0.232273	0.494966	10.156214	0.002319	0.004944	0.101562	-3.683408	-2.287017	-7.754708
48	0	0.238920	0.519613	10.162270	0.002387	0.005199	0.101623	-3.686933	-2.288468	-7.753056
49	0	0.280929	0.493987	10.101333	0.002808	0.004944	0.101013	-3.691237	-2.289396	-7.750707
50	0	0.244261	0.505334	10.119653	0.002444	0.005057	0.101196	-3.695535	-2.286571	-7.754119
51	0	0.214150	0.518646	10.156247	0.002136	0.005188	0.101562	-3.697022	-2.291559	-7.757919
52	0	0.239253	0.536280	10.186692	0.002391	0.005367	0.101867	-3.701841	-2.292477	-7.760396
53	0	0.219737	0.518597	10.150157	0.002197	0.005188	0.101501	-3.703931	-2.291615	-7.756995
54	0	0.244331	0.506474	10.119606	0.002441	0.005061	0.101196	-3.699664	-2.292806	-7.757740
55	0	0.238017	0.501253	10.205041	0.002380	0.005005	0.102051	-3.690885	-2.291618	-7.754170
56	0	0.244393	0.495364	10.192789	0.002440	0.004958	0.101928	-3.695742	-2.294560	-7.757621
57	0	0.244556	0.493783	10.205097	0.002441	0.004944	0.102051	-3.702318	-2.298246	-7.749425
58	0	0.256988	0.498771	10.168484	0.002571	0.004992	0.101685	-3.707483	-2.295909	-7.753581
59	0	0.237811	0.512572	10.144055	0.002380	0.005127	0.101440	-3.708679	-2.292387	-7.756317
60	0	0.237633	0.494493	10.137919	0.002376	0.004941	0.101379	-3.704034	-2.292245	-7.757764
61	0	0.232049	0.506756	10.119618	0.002319	0.005066	0.101196	-3.701957	-2.292600	-7.762819
62	0	0.207894	0.500530	10.156163	0.002077	0.005008	0.101562	-3.704551	-2.293692	-7.760676
63	0	0.225522	0.494573	10.089109	0.002258	0.004944	0.100891	-3.702211	-2.289234	-7.759870
64	0	0.243473	0.524914	10.095134	0.002435	0.005252	0.100951	-3.705114	-2.288260	-7.762552
65	0	0.213306	0.524824	10.125743	0.002136	0.005249	0.101257	-3.705782	-2.283717	-7.764207
66	0	0.219077	0.475639	10.076915	0.002191	0.004759	0.100769	-3.708355	-2.282959	-7.762341
67	0	0.238288	0.518747	10.070798	0.002380	0.005188	0.100708	-3.708759	-2.284813	-7.758742
68	0	0.238359	0.506197	10.027995	0.002385	0.005064	0.100280	-3.710900	-2.282055	-7.756351
69	0	0.244270	0.500593	10.125724	0.002441	0.005005	0.101257	-3.709518	-2.282540	-7.754667
70	0	0.256456	0.512788	10.082920	0.002565	0.005129	0.100829	-3.710430	-2.280617	-7.754937
71	0	0.250479	0.476005	10.083005	0.002502	0.004761	0.100830	-3.711002	-2.282316	-7.761652
72	0	0.263009	0.518428	10.125642	0.002628	0.005186	0.101256	-3.712824	-2.283335	-7.761380
73	0	0.262723	0.488545	10.113506	0.002625	0.004883	0.101135	-3.709615	-2.285451	-7.757811
74	0	0.250880	0.452555	10.125614	0.002507	0.004521	0.101256	-3.704657	-2.286288	-7.762431
75	0	0.275081	0.494651	10.119604	0.002747	0.004944	0.101196	-3.701427	-2.290113	-7.761845
76	0	0.238822	0.464366	10.119534	0.002389	0.004643	0.101195	-3.700956	-2.288328	-7.767297
77	0	0.268484	0.457615	10.119638	0.002686	0.004578	0.101196	-3.702437	-2.286584	-7.765872
78	0	0.244219	0.481667	10.174560	0.002439	0.004818	0.101746	-3.703698	-2.288654	-7.769957
79	0	0.250962	0.494683	10.217253	0.002502	0.004944	0.102173	-3.700164	-2.295742	-7.765814
80	0	0.239820	0.519486	10.162244	0.002395	0.005194	0.101623	-3.698683	-2.298742	-7.766527
81	0	0.225737	0.475517	10.137968	0.002258	0.004761	0.101379	-3.704829	-2.296733	-7.762668
82	0	0.256521	0.480762	10.223392	0.002562	0.004810	0.102234	-3.707690	-2.299852	-7.756725
83	0	0.262156	0.519097	10.205071	0.002625	0.005188	0.102051	-3.704153	-2.295566	-7.753214
84	0	0.255670	0.519614	10.168350	0.002557	0.005194	0.101684	-3.701229	-2.294490	-7.752536
85	0	0.237875	0.464254	10.198961	0.002380	0.004639	0.101990	-3.696681	-2.291726	-7.757916
86	0	0.249501	0.501154	10.217203	0.002499	0.005013	0.102172	-3.697588	-2.286717	-7.753052
87	0	0.249926	0.537168	10.180669	0.002502	0.005371	0.101807	-3.696763	-2.282138	-7.746592
88	0	0.274182	0.555947	10.150118	0.002740	0.005555	0.101501	-3.691687	-2.283309	-7.746271
89	0	0.255970	0.531152	10.186769	0.002563	0.005310	0.101868	-3.689857	-2.278093	-7.743353
90	0	0.285816	0.500951	10.192775	0.002861	0.005008	0.101928	-3.687672	-2.273924	-7.744599
91	0	0.225948	0.525129	10.137925	0.002258	0.005249	0.101379	-3.684915	-2.274304	-7.745799
92	0	0.262790	0.519534	10.082890	0.002626	0.005192	0.100829	-3.680697	-2.275024	-7.743642
93	0	0.244532	0.488582	10.113501	0.002441	0.004883	0.101135	-3.677087	-2.278504	-7.742620
94	0	0.220264	0.501014	10.101230	0.002205	0.005011	0.101012	-3.677398	-2.275002	-7.743353
95	0	0.219855	0.494529	10.089101	0.002197	0.004944	0.100891	-3.675590	-2.275505	-7.738519
96	0	0.214361	0.476552	10.113405	0.002138	0.004763	0.101134	-3.672178	-2.280757	-7.738167
97	0	0.189460	0.463624	10.131842	0.001892	0.004639	0.101318	-3.674798	-2.282643	-7.733380
98	0	0.195888	0.444931	10.125733	0.001958	0.004450	0.101257	-3.675232	-2.282809	-7.734758
99	0	0.244264	0.512418	10.070812	0.002441	0.005127	0.100708	-3.678206	-2.283238	-7.731261
100	0	0.232145	0.493865	10.125729	0.002321	0.004938	0.101257	-3.677423	-2.282511	-7.729325
101	0	0.268386	0.500547	10.144045	0.002686	0.005005	0.101440	-3.676580	-2.279636	-7.725745
102	0	0.243712	0.500795	10.101214	0.002438	0.005006	0.101012	-3.674005	-2.278142	-7.725046
103	0	0.257002	0.556069	10.076852	0.002563	0.005554	0.100769	-3.666430	-2.284611	-7.727640
104	0	0.257634	0.514158	10.131633	0.002576	0.005139	0.101316	-3.663717	-2.284169	-7.729665
105	0	0.257006	0.513155	10.144003	0.002563	0.005127	0.101440	-3.658329	-2.290638	-7.733937
106	0	0.239168	0.513944	10.198862	0.002393	0.005136	0.101989	-3.653757	-2.288452	-7.731814
107	0	0.225651	0.518672	10.150157	0.002258	0.005188	0.101501	-3.655020	-2.285455	-7.728197
108	0	0.201224	0.487741	10.180673	0.002010	0.004880	0.101807	-3.657698	-2.286627	-7.732814
109	0	0.213685	0.482567	10.150127	0.002136	0.004822	0.101501	-3.653092	-2.286373	-7.740767
110	0	0.207618	0.501515	10.156142	0.002076	0.005013	0.101562	-3.649904	-2.285455	-7.746560
111	0	0.219690	0.519001	10.144033	0.002197	0.005188	0.101440	-3.647424	-2.284079	-7.746549
112	0	0.243739	0.469999	10.107350	0.002440	0.004704	0.101073	-3.651253	-2.279653	-7.745562
113	0	0.232030	0.476253	10.113515	0.002319	0.004761	0.101135	-3.649077	-2.279788	-7.742740
114	0	0.249978	0.513278	10.107323	0.002504	0.005130	0.101073	-3.645552	-2.273636	-7.741632
115	0	0.244026	0.531247	10.150137	0.002441	0.005310	0.101501	-3.642638	-2.271388	-7.739917
116	0	0.231611	0.494953	10.076801	0.002316	0.004948	0.100768	-3.640336	-2.270007	-7.738868
117	0	0.237848	0.482632	10.064680	0.002380	0.004822	0.100647	-3.634990	-2.266901	-7.739833
118	0	0.267792	0.482981	10.070718	0.002682	0.004830	0.100707	-3.635437	-2.261606	-7.740308
119	0	0.238503	0.524819	10.076898	0.002380	0.005249	0.100769	-3.636210	-2.265921	-7.743004
120	0	0.245095	0.481983	10.137842	0.002450	0.004820	0.101378	-3.636085	-2.266042	-7.745834
121	0	0.250292	0.488464	10.095205	0.002502	0.004883	0.100952	-3.633841	-2.265620	-7.746944
122	0	0.231963	0.531533	10.125626	0.002320	0.005313	0.101256	-3.630931	-2.263915	-7.744793
123	0	0.220254	0.525004	10.137923	0.002197	0.005249	0.101379	-3.629643	-2.268877	-7.743183
124	0	0.227251	0.476162	10.137841	0.002269	0.004763	0.101378	-3.630648	-2.272115	-7.743989
125	0	0.231819	0.482753	10.137915	0.002319	0.004822	0.101379	-3.623986	-2.269863	-7.747063
126	0	0.231569	0.495428	10.113437	0.002316	0.004955	0.101134	-3.624936	-2.268008	-7.753759
127	0	0.250405	0.500534	10.174554	0.002502	0.005005	0.101746	-3.624248	-2.268855	-7.755279
128	0	0.275005	0.494290	10.113433	0.002749	0.004944	0.101134	-3.625156	-2.268580	-7.748006
129	0	0.262427	0.482203	10.125732	0.002625	0.004822	0.101257	-3.624706	-2.267349	-7.743128
130	0	0.237677	0.469321	10.064638	0.002379	0.004700	0.100646	-3.631958	-2.263383	-7.741794
131	0	0.226063	0.493993	10.125746	0.002258	0.004944	0.101257	-3.636236	-2.265056	-7.744769
132	0	0.238435	0.494045	10.144017	0.002384	0.004935	0.101440	-3.630211	-2.264288	-7.746773
133	0	0.256393	0.525241	10.101300	0.002563	0.005249	0.101013	-3.626205	-2.263829	-7.744185
134	0	0.244704	0.543787	10.131734	0.002442	0.005439	0.101317	-3.627097	-2.268143	-7.743160
135	0	0.231895	0.524873	10.137942	0.002319	0.005249	0.101379	-3.627255	-2.266747	-7.748604
136	0	0.237791	0.536833	10.186781	0.002379	0.005370	0.101868	-3.629141	-2.264077	-7.752844
137	0	0.237468	0.512957	10.125733	0.002380	0.005127	0.101257	-3.626035	-2.256672	-7.751429
138	0	0.255411	0.531432	10.101220	0.002552	0.005315	0.101012	-3.626442	-2.258063	-7.755664
139	0	0.244046	0.537173	10.107421	0.002441	0.005371	0.101074	-3.625579	-2.256003	-7.751878
140	0	0.231412	0.481815	10.064631	0.002317	0.004823	0.100646	-3.630642	-2.251275	-7.751070
141	0	0.250167	0.530823	10.101330	0.002502	0.005310	0.101013	-3.632546	-2.249444	-7.755052
142	0	0.237804	0.493780	10.131843	0.002378	0.004939	0.101318	-3.633832	-2.248005	-7.756224
143	0	0.231920	0.512311	10.125752	0.002319	0.005127	0.101257	-3.638010	-2.246894	-7.762894
144	0	0.219708	0.456944	10.083004	0.002196	0.004569	0.100830	-3.637425	-2.246818	-7.759470
145	0	0.220155	0.475952	10.101315	0.002197	0.004761	0.101013	-3.638667	-2.250719	-7.760784
146	0	0.226969	0.512053	10.076821	0.002267	0.005124	0.100768	-3.642554	-2.252945	-7.760406
147	0	0.213271	0.518720	10.095226	0.002136	0.005188	0.100952	-3.643289	-2.247988	-7.763212
148	0	0.243403	0.524801	10.137934	0.002434	0.005247	0.101379	-3.642126	-2.247305	-7.762888
149	0	0.244926	0.524544	10.156250	0.002441	0.005249	0.101562	-3.646011	-2.255176	-7.763303
150	0	0.245840	0.487253	10.107335	0.002457	0.004875	0.101073	-3.648856	-2.256176	-7.763269
151	0	0.250300	0.505642	10.223434	0.002502	0.005066	0.102234	-3.659358	-2.255829	-7.763256
152	0	0.244454	0.492567	10.162344	0.002442	0.004925	0.101624	-3.658193	-2.257328	-7.762105
153	0	0.269294	0.482325	10.150120	0.002686	0.004822	0.101501	-3.656362	-2.264706	-7.765407
154	0	0.221307	0.476437	10.186665	0.002212	0.004764	0.101867	-3.655372	-2.265436	-7.761275
155	0	0.244105	0.487848	10.174582	0.002441	0.004883	0.101746	-3.660107	-2.264078	-7.756952
156	0	0.213560	0.469228	10.125722	0.002135	0.004690	0.101257	-3.657566	-2.263486	-7.760152
157	0	0.243883	0.488696	10.180650	0.002441	0.004883	0.101807	-3.652762	-2.259637	-7.756434
158	0	0.237683	0.489376	10.150030	0.002375	0.004890	0.101501	-3.648878	-2.261142	-7.755775
159	0	0.213428	0.531235	10.144035	0.002136	0.005310	0.101440	-3.646149	-2.257975	-7.757241
160	0	0.255623	0.482351	10.095138	0.002560	0.004826	0.100951	-3.648364	-2.253127	-7.764415
161	0	0.250013	0.501062	10.113503	0.002502	0.005005	0.101135	-3.641714	-2.249550	-7.764726
162	0	0.225842	0.538419	10.082888	0.002254	0.005382	0.100829	-3.638590	-2.254140	-7.767383
163	0	0.225803	0.542821	10.058616	0.002258	0.005432	0.100586	-3.642928	-2.252842	-7.765036
164	0	0.249972	0.530318	10.083003	0.002501	0.005301	0.100830	-3.640837	-2.249868	-7.768387
165	0	0.256307	0.494203	10.076914	0.002563	0.004944	0.100769	-3.642744	-2.248453	-7.771906
166	0	0.243810	0.512683	10.070783	0.002440	0.005122	0.100708	-3.637329	-2.244801	-7.764944
167	0	0.225760	0.543052	10.095225	0.002258	0.005432	0.100952	-3.639015	-2.243028	-7.762943
168	0	0.238041	0.487722	10.021977	0.002378	0.004879	0.100220	-3.640905	-2.244286	-7.762622
169	0	0.207791	0.494111	10.089119	0.002075	0.004944	0.100891	-3.643881	-2.246398	-7.766275
170	0	0.213737	0.512166	10.113531	0.002141	0.005121	0.101135	-3.643265	-2.241327	-7.767629
171	0	0.226093	0.494397	10.070794	0.002258	0.004944	0.100708	-3.642961	-2.243361	-7.773018
172	0	0.232474	0.494224	10.101229	0.002324	0.004944	0.101012	-3.644651	-2.243113	-7.771542
173	0	0.213897	0.457733	10.119625	0.002136	0.004578	0.101196	-3.644847	-2.245250	-7.772070
174	0	0.262991	0.494233	10.150052	0.002629	0.004943	0.101501	-3.645339	-2.245003	-7.769893
175	0	0.256523	0.463773	10.144043	0.002563	0.004639	0.101440	-3.646273	-2.246036	-7.767071
176	0	0.262720	0.499841	10.095138	0.002627	0.005002	0.100951	-3.650226	-2.244880	-7.770331
177	0	0.256899	0.476142	10.174543	0.002563	0.004761	0.101746	-3.649325	-2.250137	-7.770093
178	0	0.257467	0.494517	10.107323	0.002574	0.004945	0.101073	-3.648774	-2.249976	-7.763206
179	0	0.220282	0.507049	10.186733	0.002197	0.005066	0.101868	-3.643513	-2.255258	-7.761002
180	0	0.281834	0.500881	10.101245	0.002818	0.005013	0.101012	-3.648655	-2.254552	-7.761161
181	0	0.268723	0.524828	10.217285	0.002686	0.005249	0.102173	-3.649347	-2.255474	-7.759373
182	0	0.244824	0.549077	10.156243	0.002444	0.005491	0.101562	-3.649741	-2.259000	-7.761710
183	0	0.225519	0.518795	10.205085	0.002258	0.005188	0.102051	-3.649658	-2.254551	-7.765023
184	0	0.243148	0.536853	10.144059	0.002435	0.005370	0.101440	-3.651343	-2.249919	-7.766034
185	0	0.237792	0.500104	10.113550	0.002380	0.005005	0.101135	-3.655544	-2.246195	-7.770592
186	0	0.250206	0.505567	10.101316	0.002498	0.005057	0.101013	-3.657285	-2.250213	-7.776160
187	0	0.268345	0.524925	10.125737	0.002686	0.005249	0.101257	-3.656894	-2.246870	-7.769945
188	0	0.261274	0.458113	10.095217	0.002620	0.004578	0.100952	-3.652789	-2.237991	-7.768772
189	0	0.244275	0.439206	10.089119	0.002441	0.004395	0.100891	-3.655477	-2.238598	-7.764852
190	0	0.269356	0.475823	10.125701	0.002687	0.004755	0.101257	-3.651698	-2.244566	-7.766354
191	0	0.250129	0.488547	10.174551	0.002502	0.004883	0.101746	-3.648573	-2.242332	-7.768236
192	0	0.213275	0.482710	10.070704	0.002133	0.004827	0.100707	-3.647812	-2.240683	-7.768481
193	0	0.231574	0.494522	10.113527	0.002319	0.004944	0.101135	-3.646161	-2.235661	-7.762725
194	0	0.200482	0.537382	10.082911	0.002007	0.005373	0.100829	-3.645109	-2.232761	-7.762716
195	0	0.195469	0.512537	10.101323	0.001953	0.005127	0.101013	-3.646792	-2.233574	-7.764228
196	0	0.256777	0.506335	10.064687	0.002566	0.005062	0.100647	-3.645241	-2.234250	-7.763841
197	0	0.250402	0.524627	10.070811	0.002502	0.005249	0.100708	-3.648245	-2.235085	-7.762340
198	0	0.251147	0.530521	10.101298	0.002505	0.005304	0.101013	-3.647123	-2.241112	-7.759992
199	0	0.220153	0.488275	10.082999	0.002197	0.004883	0.100830	-3.647064	-2.245006	-7.758781
200	0	0.251335	0.524228	10.113454	0.002511	0.005248	0.101134	-3.653492	-2.246667	-7.756000
201	0	0.244637	0.505892	10.174583	0.002441	0.005066	0.101746	-3.661228	-2.251306	-7.756632
202	0	0.232879	0.498863	10.211191	0.002329	0.004991	0.102112	-3.663300	-2.250260	-7.757339
203	0	0.238118	0.494431	10.144039	0.002380	0.004944	0.101440	-3.662637	-2.250230	-7.760162
204	0	0.262777	0.488384	10.204972	0.002625	0.004883	0.102050	-3.661357	-2.251870	-7.759056
205	0	0.275007	0.494380	10.156241	0.002747	0.004944	0.101562	-3.661277	-2.254854	-7.759232
206	0	0.263077	0.536504	10.131769	0.002631	0.005370	0.101317	-3.666920	-2.253421	-7.759311
207	0	0.262573	0.500302	10.119635	0.002625	0.005005	0.101196	-3.668892	-2.253854	-7.760479
208	0	0.220024	0.462973	10.198991	0.002199	0.004634	0.101990	-3.673481	-2.254122	-7.759145
209	0	0.225873	0.500496	10.156249	0.002258	0.005005	0.101562	-3.673259	-2.253660	-7.762588
210	0	0.232099	0.512649	10.192770	0.002319	0.005126	0.101928	-3.672572	-2.254577	-7.764421
211	0	0.231839	0.506925	10.113511	0.002319	0.005066	0.101135	-3.668697	-2.252550	-7.762313
212	0	0.243780	0.482956	10.162252	0.002439	0.004827	0.101623	-3.666252	-2.249697	-7.761768
213	0	0.244146	0.494222	10.162361	0.002441	0.004944	0.101624	-3.667963	-2.248812	-7.760656
214	0	0.231572	0.494174	10.113525	0.002319	0.004940	0.101135	-3.665896	-2.243782	-7.762034
215	0	0.226043	0.487881	10.131850	0.002258	0.004883	0.101318	-3.670331	-2.245241	-7.759958
216	0	0.220165	0.487940	10.125706	0.002201	0.004874	0.101257	-3.664352	-2.244947	-7.759057
217	0	0.213763	0.494178	10.083015	0.002136	0.004944	0.100830	-3.666626	-2.245575	-7.755382
218	0	0.244502	0.488089	10.101303	0.002444	0.004878	0.101013	-3.663286	-2.245484	-7.751969
219	0	0.219610	0.463686	10.028087	0.002197	0.004639	0.100281	-3.665224	-2.243207	-7.756557
220	0	0.231721	0.487658	10.089117	0.002316	0.004878	0.100891	-3.666794	-2.243091	-7.753506
221	0	0.231851	0.531180	10.113518	0.002319	0.005310	0.101135	-3.664736	-2.241163	-7.747128
222	0	0.249443	0.531549	10.168363	0.002501	0.005313	0.101684	-3.661729	-2.233321	-7.745257
223	0	0.225870	0.500536	10.095212	0.002258	0.005005	0.100952	-3.661062	-2.232833	-7.745957
224	0	0.225774	0.500752	10.058487	0.002258	0.005005	0.100585	-3.657940	-2.231245	-7.745782
225	0	0.226491	0.519135	10.034147	0.002258	0.005188	0.100342	-3.653991	-2.237822	-7.746557
226	0	0.239178	0.488743	10.125647	0.002394	0.004889	0.101256	-3.655123	-2.234679	-7.750276
227	0	0.275094	0.506657	10.119614	0.002747	0.005066	0.101196	-3.654248	-2.238659	-7.746670
228	0	0.251228	0.512507	10.095131	0.002511	0.005128	0.100951	-3.657373	-2.239106	-7.740087
229	0	0.263091	0.518958	10.137915	0.002625	0.005188	0.101379	-3.655439	-2.245396	-7.746957
230	0	0.282157	0.495074	10.137820	0.002820	0.004947	0.101378	-3.650750	-2.246202	-7.741477
231	0	0.226408	0.470082	10.119611	0.002258	0.004700	0.101196	-3.649364	-2.251808	-7.740426
232	0	0.196565	0.482398	10.131737	0.001965	0.004824	0.101317	-3.648942	-2.252093	-7.737805
233	0	0.232021	0.482476	10.076888	0.002319	0.004822	0.100769	-3.645451	-2.252146	-7.735553
234	0	0.226078	0.501396	10.162240	0.002260	0.005011	0.101623	-3.641555	-2.251850	-7.735851
235	0	0.219875	0.519299	10.119600	0.002197	0.005188	0.101196	-3.635767	-2.252587	-7.738413
236	0	0.232305	0.525906	10.131736	0.002322	0.005259	0.101317	-3.635088	-2.252589	-7.735021
237	0	0.231467	0.519221	10.144032	0.002319	0.005188	0.101440	-3.630201	-2.246380	-7.735500
238	0	0.224894	0.519579	10.131739	0.002249	0.005196	0.101317	-3.629911	-2.245612	-7.729939
239	0	0.262732	0.530841	10.131837	0.002625	0.005310	0.101318	-3.631649	-2.247821	-7.726909
240	0	0.250693	0.512216	10.137850	0.002507	0.005123	0.101378	-3.632620	-2.246563	-7.729126
241	0	0.262775	0.476099	10.076895	0.002625	0.004761	0.100769	-3.632222	-2.249297	-7.724448
242	0	0.256725	0.506781	10.107322	0.002569	0.005066	0.101073	-3.629968	-2.246133	-7.721690
243	0	0.225763	0.500571	10.083005	0.002258	0.005005	0.100830	-3.628917	-2.244422	-7.720653
244	0	0.213428	0.475974	10.125646	0.002134	0.004762	0.101256	-3.631011	-2.243424	-7.721907
245	0	0.219755	0.476011	10.186770	0.002197	0.004761	0.101868	-3.631580	-2.242786	-7.729652
246	0	0.250235	0.488023	10.064701	0.002502	0.004881	0.100647	-3.632223	-2.241731	-7.731445
247	0	0.219764	0.513060	10.082988	0.002197	0.005127	0.100830	-3.628023	-2.241181	-7.727320
248	0	0.219256	0.519501	10.156163	0.002197	0.005195	0.101562	-3.627561	-2.234908	-7.723585
249	0	0.219765	0.507014	10.150125	0.002197	0.005066	0.101501	-3.622691	-2.234393	-7.726867
250	0	0.256353	0.489153	10.162253	0.002563	0.004890	0.101623	-3.621338	-2.233508	-7.728370
251	0	0.219808	0.512844	10.119620	0.002197	0.005127	0.101196	-3.619553	-2.233470	-7.728907
252	0	0.262734	0.519074	10.101214	0.002625	0.005190	0.101012	-3.618482	-2.234625	-7.729457
253	0	0.220297	0.525043	10.186748	0.002197	0.005249	0.101868	-3.616825	-2.240061	-7.722975
254	0	0.275780	0.512688	10.174476	0.002758	0.005129	0.101745	-3.618939	-2.238840	-7.721101
255	0	0.250765	0.518940	10.137919	0.002502	0.005188	0.101379	-3.617236	-2.243756	-7.721562
256	0	0.220999	0.531227	10.156148	0.002208	0.005312	0.101562	-3.616792	-2.245307	-7.720429
257	0	0.213808	0.488295	10.174556	0.002136	0.004883	0.101746	-3.616500	-2.246434	-7.730383
258	0	0.232617	0.463955	10.180556	0.002322	0.004639	0.101806	-3.615390	-2.249955	-7.733159
259	0	0.237686	0.512575	10.162368	0.002380	0.005127	0.101624	-3.616635	-2.245049	-7.735973
260	0	0.249450	0.500803	10.137911	0.002495	0.005002	0.101379	-3.609726	-2.243756	-7.739269
261	0	0.238295	0.458152	10.131812	0.002380	0.004578	0.101318	-3.605211	-2.245714	-7.742491
262	0	0.256948	0.464398	10.137852	0.002568	0.004646	0.101378	-3.607733	-2.246170	-7.742514
263	0	0.238124	0.500455	10.144043	0.002380	0.005005	0.101440	-3.608012	-2.246200	-7.745048
264	0	0.244392	0.500591	10.119615	0.002442	0.005004	0.101196	-3.605688	-2.247006	-7.738561
265	0	0.238246	0.537713	10.082971	0.002380	0.005371	0.100830	-3.598737	-2.248412	-7.735281
266	0	0.245027	0.519966	10.095106	0.002445	0.005199	0.100951	-3.598379	-2.253179	-7.736199
267	0	0.226126	0.562201	10.082963	0.002258	0.005615	0.100830	-3.590599	-2.255543	-7.733333
268	0	0.238924	0.532392	10.101118	0.002386	0.005323	0.101011	-3.589922	-2.258148	-7.732303
269	0	0.231924	0.537016	10.095220	0.002319	0.005371	0.100952	-3.590914	-2.257055	-7.729054
270	0	0.238123	0.518268	10.095228	0.002379	0.005186	0.100952	-3.594681	-2.258140	-7.727462
271	0	0.256621	0.531265	9.997538	0.002563	0.005310	0.099976	-3.591597	-2.260310	-7.729698
272	0	0.262608	0.519243	10.113440	0.002629	0.005193	0.101134	-3.591836	-2.255763	-7.737744
273	0	0.250762	0.505596	10.095252	0.002502	0.005066	0.100952	-3.603007	-2.260684	-7.743964
274	0	0.245590	0.467546	10.125738	0.002452	0.004679	0.101257	-3.606616	-2.264281	-7.737609
275	0	0.226276	0.470384	10.180635	0.002258	0.004700	0.101807	-3.601886	-2.268369	-7.733385
276	0	0.233102	0.489067	10.113422	0.002328	0.004890	0.101134	-3.601498	-2.270933	-7.737726
277	0	0.244593	0.481966	10.083007	0.002441	0.004822	0.100830	-3.603830	-2.275123	-7.730558
278	0	0.251249	0.475383	10.119540	0.002511	0.004756	0.101195	-3.606164	-2.275841	-7.731604
279	0	0.238126	0.488853	10.174531	0.002380	0.004883	0.101746	-3.599635	-2.275893	-7.733091
280	0	0.232453	0.544618	10.143919	0.002320	0.005443	0.101439	-3.595530	-2.279698	-7.730882
281	0	0.225958	0.512817	10.192862	0.002258	0.005127	0.101929	-3.594075	-2.280185	-7.733186
282	0	0.250616	0.549818	10.119512	0.002504	0.005495	0.101195	-3.590455	-2.281262	-7.734637
283	0	0.232134	0.537373	10.150128	0.002319	0.005371	0.101501	-3.587379	-2.282557	-7.735003
284	0	0.232599	0.567959	10.113432	0.002323	0.005681	0.101134	-3.588926	-2.284779	-7.735369
285	0	0.262332	0.554876	10.131869	0.002625	0.005554	0.101318	-3.594967	-2.282468	-7.736930
286	0	0.237462	0.511305	10.119648	0.002378	0.005116	0.101196	-3.597647	-2.278236	-7.739431
287	0	0.274672	0.512567	10.070807	0.002747	0.005127	0.100708	-3.598990	-2.277431	-7.737258
288	0	0.262385	0.500201	10.070803	0.002625	0.005002	0.100708	-3.598883	-2.275734	-7.742929
289	0	0.274509	0.464243	10.076891	0.002747	0.004639	0.100769	-3.594496	-2.273105	-7.742722
290	0	0.244099	0.483279	10.046265	0.002439	0.004828	0.100463	-3.589453	-2.274951	-7.745000
291	0	0.225905	0.494627	10.119615	0.002258	0.004944	0.101196	-3.586594	-2.274858	-7.747357
292	0	0.213879	0.507005	10.076804	0.002137	0.005070	0.100768	-3.586154	-2.275731	-7.748339
293	0	0.237810	0.488544	10.089104	0.002380	0.004883	0.100891	-3.583072	-2.272204	-7.747833
294	0	0.200824	0.476699	10.095115	0.002009	0.004766	0.100951	-3.581260	-2.269939	-7.752941
295	0	0.219970	0.500634	10.131823	0.002197	0.005005	0.101318	-3.579538	-2.271732	-7.748894
296	0	0.250787	0.556081	10.040160	0.002507	0.005556	0.100402	-3.574072	-2.271513	-7.749020
297	0	0.244597	0.530966	10.089102	0.002441	0.005310	0.100891	-3.574422	-2.275731	-7.752933
298	0	0.244645	0.530681	10.034105	0.002450	0.005309	0.100341	-3.576950	-2.270726	-7.752258
299	0	0.226690	0.518366	10.076907	0.002258	0.005188	0.100769	-3.581790	-2.279521	-7.747729
300	0	0.252418	0.535754	10.089026	0.002520	0.005362	0.100890	-3.586243	-2.283734	-7.747872
301	0	0.250793	0.512646	10.052479	0.002502	0.005127	0.100525	-3.586700	-2.289018	-7.745713
302	0	0.257758	0.481821	10.156153	0.002574	0.004820	0.101562	-3.588467	-2.292139	-7.749375
[truncated: 519 more rows]
