# Supplementary material for: Properties of traditional bamboo carrying poles have implications for user interactions
Source: PLoS One. 2018 May 10;13(5):e0196208. doi: 10.1371/journal.pone.0196208 (PMC5945030; doi:10.1371/journal.pone.0196208)
Supplement: S1 Text — (ZIP) [file pone.0196208.s005.zip › ResTest_PoleH_LoLoad2.txt]

// Start Time: Unknown
// Update Rate: 100.0Hz
// Filter Profile: human (34.3)
// Firmware Version: 2.1.4
PacketCounter	SampleTimeFine	Acc_X	Acc_Y	Acc_Z	VelInc_X	VelInc_Y	VelInc_Z	Roll	Pitch	Yaw	Latitude	Longitude	Altitude	Vel_X	Vel_Y	Vel_Z
63844	0	-0.618417	-1.133751	9.698075	-0.006142	-0.011317	0.096986	-0.950819	2.069409	13.379220
63845	0	-0.657849	-1.865160	11.211283	-0.006531	-0.018616	0.112122	-0.987770	2.117828	13.374361
63846	0	-0.567270	-1.523592	9.256625	-0.005633	-0.015197	0.092575	-1.036453	2.165989	13.373980
63847	0	-0.468311	-1.346062	6.841093	-0.004639	-0.013428	0.068420	-1.091990	2.239920	13.366782
63848	0	-0.461121	-1.212706	6.869667	-0.004545	-0.012091	0.068707	-1.153402	2.349276	13.355064
63849	0	-0.528626	-0.998718	7.780831	-0.005188	-0.009949	0.077820	-1.211030	2.492915	13.348923
63850	0	-0.572624	-1.714092	8.815121	-0.005595	-0.017117	0.088164	-1.243959	2.661380	13.338076
63851	0	-0.651714	-1.365911	12.071999	-0.006348	-0.013672	0.120728	-1.233130	2.821100	13.322298
63852	0	-0.755294	-1.770386	11.808191	-0.007413	-0.017736	0.118086	-1.202699	2.955862	13.309028
63853	0	-0.573902	-1.696768	10.644850	-0.005615	-0.017029	0.106445	-1.138090	3.087957	13.295727
63854	0	-0.543908	-2.145972	13.655155	-0.005322	-0.021511	0.136548	-1.096159	3.185277	13.278405
63855	0	-0.574336	-1.040991	13.323900	-0.005676	-0.010437	0.133240	-1.073716	3.242277	13.263930
63856	0	-0.453764	-0.996148	12.358957	-0.004519	-0.009899	0.123595	-1.131549	3.259055	13.263788
63857	0	-0.656310	-1.491384	12.872215	-0.006592	-0.014893	0.128723	-1.150291	3.233686	13.264722
63858	0	-0.570055	-1.804928	11.248551	-0.005749	-0.018044	0.112484	-1.155807	3.185082	13.267078
63859	0	-0.418889	-1.473670	12.652552	-0.004272	-0.014709	0.126526	-1.179975	3.109926	13.271522
63860	0	-0.353437	-1.376525	13.390925	-0.003669	-0.013730	0.133909	-1.209153	2.995694	13.283379
63861	0	-0.504122	-1.812852	11.626880	-0.005188	-0.018066	0.116272	-1.269004	2.852151	13.302071
63862	0	-0.539112	-1.597292	11.621092	-0.005567	-0.015933	0.116208	-1.306983	2.680517	13.317433
63863	0	-0.546934	-1.645922	9.479969	-0.005615	-0.016479	0.094788	-1.281195	2.505882	13.329390
63864	0	-0.489043	-1.240759	8.053385	-0.005002	-0.012418	0.080525	-1.265515	2.348433	13.342457
63865	0	-0.509370	-1.230995	8.216211	-0.005188	-0.012329	0.082153	-1.237881	2.218039	13.351491
63866	0	-0.555944	-1.848998	7.504563	-0.005626	-0.018520	0.075033	-1.190832	2.117423	13.363243
63867	0	-0.666533	-1.352381	7.666899	-0.006714	-0.013550	0.076660	-1.151633	2.045119	13.375278
63868	0	-0.607042	-1.662162	9.139882	-0.006110	-0.016663	0.091389	-1.099981	1.995656	13.378362
63869	0	-0.668193	-1.125536	9.302426	-0.006714	-0.011292	0.093018	-1.055245	1.956568	13.380901
63870	0	-0.681838	-1.249424	8.821314	-0.006837	-0.012506	0.088210	-1.040496	1.932606	13.386482
63871	0	-0.658798	-1.244607	8.612164	-0.006592	-0.012451	0.086121	-1.033644	1.927625	13.384198
63872	0	-0.641475	-1.350877	8.074547	-0.006402	-0.013479	0.080751	-1.075773	1.945229	13.390775
63873	0	-0.631489	-1.425241	7.970411	-0.006287	-0.014221	0.079712	-1.120914	1.985497	13.388819
63874	0	-0.584414	-1.518349	8.420169	-0.005797	-0.015142	0.084212	-1.177158	2.048612	13.383865
63875	0	-0.518982	-1.516764	8.513474	-0.005127	-0.015137	0.085144	-1.219308	2.132310	13.380615
63876	0	-0.453619	-1.375082	8.548654	-0.004460	-0.013735	0.085493	-1.241402	2.233027	13.374572
63877	0	-0.411600	-1.605880	8.086588	-0.004028	-0.016052	0.080872	-1.251505	2.355862	13.366411
63878	0	-0.363264	-1.459880	8.012448	-0.003531	-0.014601	0.080129	-1.249643	2.500324	13.357544
63879	0	-0.472273	-1.910600	10.234903	-0.004578	-0.019104	0.102356	-1.253040	2.661177	13.344336
63880	0	-0.536037	-0.712666	11.643434	-0.005212	-0.007147	0.116440	-1.234268	2.806666	13.332726
63881	0	-0.660394	-1.858763	11.773383	-0.006470	-0.018616	0.117737	-1.208023	2.936160	13.320849
63882	0	-0.608695	-1.706539	12.944769	-0.005971	-0.017090	0.129450	-1.187026	3.037976	13.317739
63883	0	-0.654137	-1.777779	11.749546	-0.006470	-0.017822	0.117493	-1.144336	3.107266	13.309964
63884	0	-0.713703	-1.613307	11.322300	-0.007096	-0.016150	0.113223	-1.127279	3.148336	13.297889
63885	0	-0.759656	-0.700822	12.927139	-0.007568	-0.007019	0.129272	-1.117961	3.173117	13.294530
63886	0	-0.754954	-1.627086	13.220255	-0.007565	-0.016274	0.132201	-1.114615	3.159352	13.300952
63887	0	-0.719079	-1.699504	13.470504	-0.007263	-0.016968	0.134705	-1.137229	3.098209	13.308428
63888	0	-0.635103	-1.381778	12.414820	-0.006458	-0.013783	0.124146	-1.168028	2.999904	13.319281
63889	0	-0.538134	-1.616478	11.272998	-0.005493	-0.016113	0.112732	-1.219234	2.887023	13.336391
63890	0	-0.513964	-1.765087	11.248330	-0.005270	-0.017620	0.112482	-1.249487	2.755266	13.351107
63891	0	-0.535973	-1.665734	10.663606	-0.005493	-0.016663	0.106628	-1.242885	2.613218	13.358906
63892	0	-0.512643	-1.480707	9.743544	-0.005250	-0.014823	0.097426	-1.223155	2.469069	13.371850
63893	0	-0.508406	-1.345680	8.887806	-0.005188	-0.013489	0.088867	-1.181042	2.336146	13.381763
63894	0	-0.499131	-1.376840	7.754712	-0.005068	-0.013800	0.077537	-1.134100	2.224140	13.388512
63895	0	-0.604766	-1.426031	7.703484	-0.006104	-0.014282	0.077026	-1.100869	2.142113	13.389597
63896	0	-0.646719	-1.676560	9.225095	-0.006519	-0.016793	0.092242	-1.066149	2.077646	13.398448
63897	0	-0.751924	-1.298379	9.631958	-0.007568	-0.013000	0.096313	-1.045888	2.019632	13.401566
63898	0	-0.725758	-1.479527	8.949383	-0.007294	-0.014801	0.089490	-1.038183	1.973836	13.403212
63899	0	-0.736382	-1.324442	8.465766	-0.007385	-0.013245	0.084656	-1.037693	1.945071	13.404789
63900	0	-0.679692	-1.197426	8.001816	-0.006796	-0.011963	0.080020	-1.054056	1.946456	13.407327
63901	0	-0.673048	-1.081669	7.861001	-0.006714	-0.010803	0.078613	-1.073870	1.970485	13.405289
63902	0	-0.672576	-1.824000	8.842344	-0.006691	-0.018219	0.088430	-1.101417	2.015131	13.401742
63903	0	-0.566304	-1.777647	9.282866	-0.005615	-0.017761	0.092834	-1.120670	2.074251	13.387538
63904	0	-0.521603	-1.151213	8.921949	-0.005158	-0.011504	0.089224	-1.131437	2.147705	13.378136
63905	0	-0.439692	-1.148205	8.452941	-0.004333	-0.011475	0.084534	-1.142061	2.232941	13.375823
63906	0	-0.442278	-1.772640	8.640916	-0.004342	-0.017716	0.086415	-1.156025	2.338679	13.369618
63907	0	-0.424562	-1.698506	9.526862	-0.004150	-0.016968	0.095276	-1.177599	2.452142	13.360947
63908	0	-0.525986	-1.470254	10.715455	-0.005158	-0.014688	0.107162	-1.194514	2.559810	13.349266
63909	0	-0.602167	-1.117099	11.492380	-0.005920	-0.011169	0.114929	-1.196678	2.660314	13.349357
63910	0	-0.651719	-1.689115	11.442639	-0.006429	-0.016911	0.114429	-1.178002	2.748147	13.341807
63911	0	-0.599051	-2.045960	11.713134	-0.005920	-0.020508	0.117126	-1.131571	2.816241	13.331373
63912	0	-0.586495	-1.499175	12.152937	-0.005822	-0.015038	0.121526	-1.088993	2.856257	13.321133
63913	0	-0.580867	-1.061407	12.597660	-0.005798	-0.010620	0.125977	-1.083755	2.865419	13.316179
63914	0	-0.664537	-1.178046	12.866152	-0.006674	-0.011768	0.128661	-1.094298	2.840312	13.321774
63915	0	-0.622375	-1.828307	12.493721	-0.006287	-0.018250	0.124939	-1.124678	2.783129	13.326374
63916	0	-0.479543	-1.724240	11.901361	-0.004886	-0.017216	0.119014	-1.149833	2.696968	13.331791
63917	0	-0.544831	-1.289626	11.450505	-0.005554	-0.012878	0.114502	-1.166820	2.591744	13.346215
63918	0	-0.517778	-1.689591	10.925978	-0.005292	-0.016880	0.109257	-1.182677	2.473029	13.355614
63919	0	-0.537096	-1.561452	10.639208	-0.005493	-0.015625	0.106384	-1.170637	2.342559	13.361402
63920	0	-0.484566	-1.474890	9.926352	-0.004960	-0.014751	0.099257	-1.166878	2.211525	13.372281
63921	0	-0.538718	-1.396995	9.247559	-0.005493	-0.013977	0.092468	-1.157218	2.081058	13.388729
63922	0	-0.497677	-1.041949	8.339293	-0.005058	-0.010425	0.083387	-1.149473	1.969794	13.402425
63923	0	-0.494380	-1.567628	7.929044	-0.005005	-0.015686	0.079285	-1.134877	1.881955	13.413514
63924	0	-0.554562	-1.705296	8.827587	-0.005602	-0.017069	0.088269	-1.113845	1.809641	13.417697
63925	0	-0.551121	-1.596918	9.204743	-0.005554	-0.015991	0.092041	-1.086179	1.756530	13.422152
63926	0	-0.574421	-1.513861	8.815228	-0.005777	-0.015156	0.088147	-1.063663	1.713831	13.424073
63927	0	-0.589830	-1.243920	8.703935	-0.005920	-0.012451	0.087036	-1.047824	1.684857	13.427568
63928	0	-0.575124	-1.340146	8.429610	-0.005755	-0.013405	0.084295	-1.043263	1.679220	13.426869
63929	0	-0.623700	-1.464909	7.897847	-0.006226	-0.014648	0.078979	-1.044378	1.695682	13.424065
63930	0	-0.585216	-1.197510	8.587020	-0.005823	-0.011965	0.085874	-1.058444	1.734105	13.420516
63931	0	-0.572111	-1.393258	9.276820	-0.005676	-0.013916	0.092773	-1.079334	1.789032	13.414620
63932	0	-0.520961	-1.493765	9.147619	-0.005155	-0.014926	0.091481	-1.094493	1.857169	13.412345
63933	0	-0.311037	-1.369273	8.837364	-0.003052	-0.013672	0.088379	-1.122058	1.932546	13.405561
63934	0	-0.402122	-1.361341	8.329362	-0.003956	-0.013590	0.083301	-1.155088	2.021681	13.398514
63935	0	-0.380695	-1.485393	8.586894	-0.003723	-0.014832	0.085876	-1.185685	2.132345	13.391533
63936	0	-0.469485	-1.672546	10.184341	-0.004594	-0.016716	0.101850	-1.197168	2.244957	13.381894
63937	0	-0.401398	-1.041517	10.937320	-0.003906	-0.010437	0.109375	-1.175133	2.357059	13.371815
63938	0	-0.520536	-1.872161	11.742971	-0.005116	-0.018752	0.117429	-1.146064	2.443818	13.366363
63939	0	-0.489716	-1.760222	11.859372	-0.004822	-0.017639	0.118591	-1.110905	2.515864	13.363981
63940	0	-0.593199	-1.709101	11.017652	-0.005877	-0.017143	0.110171	-1.057216	2.572042	13.356340
63941	0	-0.644826	-1.205344	11.663927	-0.006409	-0.012085	0.116638	-1.026757	2.610556	13.349757
63942	0	-0.705004	-1.266648	12.421040	-0.007043	-0.012690	0.124208	-1.005673	2.617007	13.347184
63943	0	-0.742681	-1.586401	12.231630	-0.007446	-0.015869	0.122314	-1.000852	2.598815	13.348896
63944	0	-0.644694	-1.403435	11.987770	-0.006493	-0.014029	0.119876	-1.006166	2.555387	13.353946
63945	0	-0.634360	-1.265401	11.059721	-0.006409	-0.012634	0.110596	-1.026154	2.488351	13.364985
63946	0	-0.560002	-1.435198	10.723944	-0.005672	-0.014321	0.107240	-1.058451	2.411482	13.371579
63947	0	-0.491874	-1.716453	11.078056	-0.005005	-0.017151	0.110779	-1.072091	2.323043	13.380234
63948	0	-0.475394	-1.644323	10.352286	-0.004845	-0.016444	0.103518	-1.070371	2.223156	13.393414
63949	0	-0.394297	-1.591726	9.985900	-0.004028	-0.015930	0.099854	-1.055032	2.125838	13.402731
63950	0	-0.397896	-1.161860	9.187284	-0.004055	-0.011635	0.091867	-1.034339	2.031544	13.410556
63951	0	-0.489201	-1.677185	7.977885	-0.004944	-0.016785	0.079773	-1.015600	1.957429	13.419183
63952	0	-0.527922	-1.789435	8.681146	-0.005320	-0.017917	0.086804	-0.985977	1.904289	13.425339
63953	0	-0.625196	-1.395222	9.570902	-0.006287	-0.013977	0.095703	-0.956143	1.863161	13.422892
63954	0	-0.711212	-1.189034	9.120228	-0.007136	-0.011916	0.091197	-0.923737	1.832810	13.426253
63955	0	-0.774017	-1.249092	8.771155	-0.007751	-0.012512	0.087708	-0.896127	1.817982	13.430439
63956	0	-0.724362	-1.465435	8.722984	-0.007241	-0.014668	0.087228	-0.879090	1.820908	13.431513
63957	0	-0.752575	-1.463844	8.660898	-0.007507	-0.014648	0.086609	-0.866252	1.844971	13.429243
63958	0	-0.727069	-1.231603	9.026673	-0.007241	-0.012309	0.090270	-0.875530	1.882000	13.426442
63959	0	-0.687459	-1.338157	9.472167	-0.006836	-0.013367	0.094727	-0.893975	1.928408	13.421917
63960	0	-0.671938	-1.474968	9.416167	-0.006669	-0.014740	0.094167	-0.906364	1.989117	13.416346
63961	0	-0.628155	-1.509139	9.050866	-0.006226	-0.015076	0.090515	-0.926882	2.059587	13.404693
63962	0	-0.566630	-1.408786	8.762686	-0.005602	-0.014069	0.087634	-0.952825	2.142936	13.401579
63963	0	-0.508410	-1.356843	9.673399	-0.005005	-0.013550	0.096741	-0.975680	2.235967	13.395700
63964	0	-0.513165	-1.312687	10.221327	-0.005051	-0.013102	0.102221	-1.004889	2.326092	13.383894
63965	0	-0.533529	-2.319848	11.181127	-0.005249	-0.023193	0.111816	-1.011018	2.413819	13.373552
63966	0	-0.537557	-0.907765	11.772644	-0.005309	-0.009106	0.117727	-0.984635	2.477746	13.358908
63967	0	-0.627567	-1.802577	11.713006	-0.006226	-0.018066	0.117126	-0.945558	2.526326	13.351640
63968	0	-0.568534	-1.439744	12.165191	-0.005658	-0.014442	0.121648	-0.903606	2.551652	13.349783
63969	0	-0.635172	-1.750566	11.523589	-0.006348	-0.017517	0.115234	-0.892530	2.555569	13.348699
63970	0	-0.639419	-1.487333	11.896022	-0.006417	-0.014870	0.118959	-0.896250	2.533457	13.343847
63971	0	-0.702784	-0.858326	12.231479	-0.007080	-0.008545	0.122314	-0.931992	2.484696	13.349348
63972	0	-0.684687	-1.743882	11.480094	-0.006921	-0.017406	0.114801	-0.963933	2.411331	13.358099
63973	0	-0.711378	-1.631928	11.297838	-0.007202	-0.016296	0.112976	-0.986708	2.322240	13.368111
63974	0	-0.626094	-1.641222	11.023645	-0.006358	-0.016402	0.110232	-0.996673	2.222067	13.370345
63975	0	-0.599900	-1.106408	10.913498	-0.006104	-0.011047	0.109131	-1.013698	2.112952	13.381715
63976	0	-0.537067	-1.518585	10.431792	-0.005477	-0.015169	0.104315	-1.031558	1.997077	13.391170
63977	0	-0.496387	-1.978437	9.814795	-0.005066	-0.019775	0.098145	-1.041594	1.879326	13.396636
63978	0	-0.460017	-1.290111	9.333316	-0.004690	-0.012896	0.093329	-1.048019	1.769646	13.399849
63979	0	-0.450531	-0.977133	8.240078	-0.004578	-0.009766	0.082397	-1.055612	1.669645	13.409727
63980	0	-0.449628	-1.630330	8.338395	-0.004554	-0.016309	0.083380	-1.047903	1.591344	13.414712
63981	0	-0.465622	-1.756755	8.942086	-0.004700	-0.017578	0.089417	-1.034363	1.536522	13.411493
63982	0	-0.438990	-1.356978	9.022161	-0.004430	-0.013590	0.090217	-1.008929	1.486221	13.409853
63983	0	-0.461257	-1.164984	8.777098	-0.004639	-0.011658	0.087769	-0.998777	1.452315	13.408929
63984	0	-0.420262	-1.573266	8.618715	-0.004221	-0.015732	0.086186	-1.000108	1.428175	13.408027
63985	0	-0.451490	-1.648668	8.331166	-0.004517	-0.016479	0.083313	-1.010315	1.425484	13.410969
63986	0	-0.465187	-1.297540	8.263444	-0.004636	-0.012954	0.082639	-1.040777	1.447389	13.411109
63987	0	-0.503160	-0.924053	8.868005	-0.005005	-0.009216	0.088684	-1.072596	1.481609	13.410588
63988	0	-0.503810	-1.502100	9.117017	-0.004999	-0.015004	0.091175	-1.094385	1.529802	13.411296
63989	0	-0.492929	-1.478096	8.898496	-0.004883	-0.014771	0.088989	-1.108547	1.588662	13.413177
63990	0	-0.466598	-1.687541	8.812057	-0.004609	-0.016867	0.088125	-1.120695	1.661947	13.404609
63991	0	-0.427826	-1.391948	8.910761	-0.004211	-0.013916	0.089111	-1.126078	1.747227	13.391038
63992	0	-0.473963	-1.233769	9.483597	-0.004660	-0.012337	0.094840	-1.128195	1.842991	13.382793
63993	0	-0.491162	-1.549803	10.461082	-0.004822	-0.015503	0.104614	-1.123840	1.940499	13.372178
63994	0	-0.515801	-1.663772	10.838901	-0.005070	-0.016653	0.108391	-1.108585	2.032828	13.367273
63995	0	-0.502313	-1.414380	10.827487	-0.004944	-0.014160	0.108276	-1.092189	2.115931	13.361703
63996	0	-0.517770	-1.495780	11.333850	-0.005110	-0.014981	0.113338	-1.069285	2.183891	13.357115
63997	0	-0.542169	-1.529418	10.992541	-0.005371	-0.015320	0.109924	-1.043369	2.236083	13.351117
63998	0	-0.575276	-1.658823	11.450532	-0.005721	-0.016609	0.114504	-1.023073	2.267392	13.346040
63999	0	-0.574758	-1.541988	12.317123	-0.005737	-0.015442	0.123169	-1.003147	2.276728	13.341868
64000	0	-0.512959	-1.205328	11.529807	-0.005147	-0.012044	0.115298	-1.012803	2.259342	13.337819
64001	0	-0.563789	-1.467836	11.401173	-0.005676	-0.014648	0.114014	-1.042964	2.220863	13.343559
64002	0	-0.549245	-1.370023	11.077367	-0.005541	-0.013670	0.110775	-1.074254	2.170966	13.352485
64003	0	-0.531682	-1.644062	10.583427	-0.005371	-0.016418	0.105835	-1.098237	2.112412	13.362140
64004	0	-0.501674	-1.658471	10.614131	-0.005079	-0.016585	0.106138	-1.097492	2.045082	13.373499
64005	0	-0.500015	-1.615515	10.236223	-0.005066	-0.016174	0.102356	-1.076017	1.971740	13.380156
64006	0	-0.555991	-1.709861	9.724819	-0.005612	-0.017115	0.097242	-1.057241	1.910282	13.382697
64007	0	-0.636485	-1.523273	9.534402	-0.006409	-0.015259	0.095337	-1.026091	1.857838	13.383875
64008	0	-0.720151	-1.506870	9.492933	-0.007237	-0.015085	0.094924	-1.006434	1.814485	13.388564
64009	0	-0.802468	-1.341953	9.564593	-0.008057	-0.013428	0.095642	-0.996816	1.776330	13.389611
64010	0	-0.833365	-1.321555	9.547061	-0.008359	-0.013228	0.095467	-0.981772	1.745946	13.392188
64011	0	-0.804127	-1.146505	8.978531	-0.008057	-0.011475	0.089783	-0.969972	1.726289	13.394216
64012	0	-0.765787	-1.512001	9.058167	-0.007660	-0.015118	0.090582	-0.973433	1.723640	13.391215
64013	0	-0.708582	-1.660975	9.502988	-0.007080	-0.016602	0.095032	-0.983836	1.730562	13.385491
64014	0	-0.686013	-1.443109	9.270600	-0.006847	-0.014421	0.092709	-0.997419	1.746369	13.374586
64015	0	-0.594592	-1.319710	9.362441	-0.005920	-0.013184	0.093628	-1.014670	1.777351	13.364666
64016	0	-0.533460	-1.384048	9.886514	-0.005303	-0.013823	0.098869	-1.036241	1.813177	13.358346
64017	0	-0.528503	-1.699227	9.404874	-0.005249	-0.016968	0.094055	-1.066935	1.856721	13.351907
64018	0	-0.536330	-1.423974	9.440211	-0.005322	-0.014210	0.094409	-1.104227	1.906899	13.348905
64019	0	-0.547871	-1.535027	10.350866	-0.005432	-0.015320	0.103516	-1.138857	1.957967	13.342475
64020	0	-0.598987	-1.381353	10.526691	-0.005955	-0.013795	0.105271	-1.159963	1.995695	13.343645
64021	0	-0.528247	-1.794956	10.369613	-0.005249	-0.017944	0.103699	-1.166639	2.032310	13.337461
64022	0	-0.565876	-1.982349	11.163029	-0.005627	-0.019848	0.111628	-1.142620	2.065184	13.325054
64023	0	-0.440525	-1.242229	11.523708	-0.004395	-0.012451	0.115234	-1.114761	2.075523	13.318501
64024	0	-0.568804	-1.119676	10.736304	-0.005696	-0.011177	0.107365	-1.136377	2.066552	13.315733
64025	0	-0.578613	-2.015581	11.340142	-0.005798	-0.020142	0.113403	-1.151293	2.054040	13.317353
64026	0	-0.652855	-1.542188	11.395031	-0.006567	-0.015409	0.113950	-1.164216	2.015569	13.314168
64027	0	-0.354946	-1.143977	11.010638	-0.003601	-0.011414	0.110107	-1.191903	1.961961	13.313246
64028	0	-0.410134	-1.228514	11.248478	-0.004168	-0.012261	0.112485	-1.216189	1.894841	13.326266
64029	0	-0.493508	-2.267361	10.314629	-0.005005	-0.022644	0.103149	-1.249217	1.817781	13.334853
64030	0	-0.505111	-1.411265	9.979150	-0.005115	-0.014096	0.099791	-1.268278	1.745254	13.342435
64031	0	-0.536481	-1.020045	10.150429	-0.005432	-0.010193	0.101501	-1.277091	1.669491	13.346169
64032	0	-0.510818	-1.284158	9.845704	-0.005179	-0.012833	0.098454	-1.287704	1.586993	13.355662
64033	0	-0.451334	-1.477821	9.662051	-0.004578	-0.014771	0.096619	-1.297111	1.511051	13.365349
64034	0	-0.434400	-1.917696	9.003302	-0.004397	-0.019180	0.090030	-1.293272	1.443998	13.366567
64035	0	-0.416701	-1.311719	8.923628	-0.004211	-0.013123	0.089233	-1.286849	1.387194	13.369897
64036	0	-0.488487	-1.292774	8.930205	-0.004916	-0.012929	0.089300	-1.285839	1.347095	13.371950
64037	0	-0.547662	-1.732662	8.825931	-0.005493	-0.017334	0.088257	-1.276962	1.325594	13.372830
64038	0	-0.496204	-1.467236	8.795987	-0.004972	-0.014695	0.087955	-1.248019	1.311876	13.371578
64039	0	-0.494210	-1.451290	9.228737	-0.004944	-0.014526	0.092285	-1.232136	1.309398	13.373125
64040	0	-0.476511	-1.631924	9.155934	-0.004758	-0.016332	0.091558	-1.217498	1.317971	13.372232
64041	0	-0.490133	-1.269227	8.740175	-0.004883	-0.012695	0.087402	-1.214518	1.341812	13.369717
64042	0	-0.495027	-1.551161	9.008190	-0.004921	-0.015497	0.090086	-1.233909	1.378563	13.364757
64043	0	-0.541027	-1.690973	9.338099	-0.005371	-0.016907	0.093384	-1.238737	1.426233	13.353238
64044	0	-0.543088	-1.355806	9.038445	-0.005386	-0.013556	0.090387	-1.242020	1.481906	13.348117
64045	0	-0.530476	-1.470075	9.325995	-0.005249	-0.014709	0.093262	-1.232658	1.549506	13.343025
64046	0	-0.481516	-1.382881	9.661311	-0.004754	-0.013838	0.096615	-1.223343	1.621105	13.336999
64047	0	-0.488597	-1.738010	9.857126	-0.004822	-0.017395	0.098572	-1.207392	1.694602	13.332004
64048	0	-0.533121	-1.717976	10.692858	-0.005266	-0.017180	0.106932	-1.208046	1.763380	13.325821
64049	0	-0.610527	-0.975864	10.943318	-0.006042	-0.009766	0.109436	-1.202128	1.828579	13.322196
64050	0	-0.591087	-1.859107	10.894234	-0.005863	-0.018602	0.108943	-1.191541	1.877824	13.321772
64051	0	-0.583772	-1.377009	11.114592	-0.005798	-0.013794	0.111145	-1.168235	1.917852	13.316906
64052	0	-0.620987	-1.611083	10.785200	-0.006181	-0.016129	0.107851	-1.150662	1.948223	13.314830
64053	0	-0.569058	-1.341602	11.480779	-0.005676	-0.013428	0.114807	-1.140127	1.962123	13.309679
64054	0	-0.619058	-1.584486	11.999636	-0.006195	-0.015845	0.119996	-1.140670	1.957548	13.314076
64055	0	-0.613753	-2.081487	11.236686	-0.006165	-0.020813	0.112366	-1.143485	1.930111	13.312003
64056	0	-0.619315	-1.209791	11.389468	-0.006232	-0.012089	0.113894	-1.153475	1.890733	13.315159
64057	0	-0.604699	-1.593840	11.053659	-0.006104	-0.015930	0.110535	-1.162699	1.832374	13.317189
64058	0	-0.599532	-1.553145	10.712214	-0.006056	-0.015519	0.107121	-1.176538	1.767944	13.319000
64059	0	-0.572877	-1.629043	10.529038	-0.005798	-0.016296	0.105286	-1.170697	1.692527	13.325587
64060	0	-0.583228	-1.743018	10.365385	-0.005906	-0.017445	0.103647	-1.155389	1.611287	13.331026
64061	0	-0.579581	-1.274801	9.735598	-0.005859	-0.012756	0.097351	-1.146222	1.536833	13.328323
64062	0	-0.525558	-1.175111	9.199352	-0.005312	-0.011765	0.091989	-1.130246	1.466841	13.327345
64063	0	-0.556017	-1.775163	9.442646	-0.005615	-0.017761	0.094421	-1.119391	1.400373	13.331309
64064	0	-0.588173	-1.492397	9.785336	-0.005929	-0.014935	0.097849	-1.107882	1.345234	13.334625
64065	0	-0.532854	-1.457754	9.717180	-0.005371	-0.014587	0.097168	-1.097182	1.295209	13.335946
64066	0	-0.540307	-1.380597	9.002676	-0.005432	-0.013794	0.090027	-1.113424	1.258462	13.333337
64067	0	-0.565532	-1.399961	8.746113	-0.005676	-0.013977	0.087463	-1.144093	1.230843	13.338425
64068	0	-0.549783	-1.501282	8.745626	-0.005512	-0.014999	0.087458	-1.162896	1.211671	13.342044
64069	0	-0.530963	-1.527568	8.825394	-0.005310	-0.015259	0.088257	-1.186092	1.210933	13.336424
64070	0	-0.477027	-1.362258	9.454129	-0.004761	-0.013611	0.094543	-1.201663	1.222242	13.329462
64071	0	-0.453291	-1.642405	9.466378	-0.004517	-0.016418	0.094666	-1.209848	1.241319	13.330857
64072	0	-0.402074	-1.502668	8.819068	-0.003998	-0.015025	0.088192	-1.213348	1.270547	13.326609
64073	0	-0.442795	-1.636266	8.886457	-0.004395	-0.016357	0.088867	-1.221704	1.313302	13.316847
64074	0	-0.480170	-1.941395	9.655463	-0.004761	-0.019409	0.096558	-1.229038	1.361245	13.311052
64075	0	-0.504823	-0.280640	9.936308	-0.005005	-0.002808	0.099365	-1.229302	1.410750	13.306321
64076	0	-0.551104	-2.172817	10.265340	-0.005462	-0.021727	0.102656	-1.232792	1.464962	13.300141
64077	0	-0.504998	-1.420645	10.375960	-0.005005	-0.014221	0.103760	-1.218247	1.514074	13.295741
64078	0	-0.512987	-1.368802	9.808291	-0.005091	-0.013705	0.098083	-1.199864	1.559177	13.288254
64079	0	-0.553639	-1.628071	10.205095	-0.005493	-0.016296	0.102051	-1.184045	1.606985	13.283854
64080	0	-0.531590	-0.830236	11.028798	-0.005281	-0.008328	0.110288	-1.158648	1.642310	13.278683
64081	0	-0.527234	-2.164425	10.950055	-0.005249	-0.021667	0.109497	-1.135970	1.665789	13.279249
64082	0	-0.511898	-1.056161	11.371117	-0.005114	-0.010572	0.113710	-1.126612	1.670851	13.277277
64083	0	-0.512342	-1.689620	10.888852	-0.005127	-0.016907	0.108887	-1.117002	1.666719	13.279422
64084	0	-0.516642	-1.523979	10.559426	-0.005181	-0.015239	0.105594	-1.119522	1.650205	13.286077
64085	0	-0.529153	-1.507774	10.833802	-0.005310	-0.015076	0.108337	-1.123071	1.630253	13.296006
64086	0	-0.523982	-1.970844	10.754857	-0.005275	-0.019719	0.107545	-1.113104	1.593205	13.291984
64087	0	-0.520806	-1.140794	10.473899	-0.005249	-0.011414	0.104736	-1.108277	1.548381	13.296235
64088	0	-0.556034	-1.455818	9.785027	-0.005600	-0.014578	0.097845	-1.086608	1.501837	13.301617
64089	0	-0.551986	-1.676934	9.582987	-0.005554	-0.016785	0.095825	-1.069696	1.460752	13.306644
64090	0	-0.521247	-1.380368	9.724109	-0.005240	-0.013824	0.097237	-1.046698	1.427676	13.310600
64091	0	-0.570745	-1.671240	9.875852	-0.005737	-0.016724	0.098755	-1.035173	1.393007	13.309222
64092	0	-0.595931	-1.790861	9.955984	-0.005982	-0.017922	0.099556	-1.020879	1.366479	13.304127
64093	0	-0.687712	-1.370964	9.790505	-0.006897	-0.013733	0.097900	-0.995210	1.343174	13.299546
64094	0	-0.697250	-1.331219	9.003809	-0.006983	-0.013325	0.090035	-0.981031	1.329745	13.303230
64095	0	-0.689757	-1.592787	9.216344	-0.006897	-0.015930	0.092163	-0.980018	1.330086	13.301808
64096	0	-0.763682	-1.360114	9.686318	-0.007631	-0.013607	0.096863	-0.974859	1.336325	13.297189
64097	0	-0.776380	-1.373010	9.600771	-0.007751	-0.013733	0.096008	-0.973364	1.350716	13.293124
64098	0	-0.718032	-1.195164	9.802024	-0.007167	-0.011957	0.098021	-0.968862	1.366062	13.294223
64099	0	-0.679204	-1.495180	9.777741	-0.006775	-0.014954	0.097778	-0.968699	1.385784	13.289850
64100	0	-0.622277	-1.855757	9.728551	-0.006199	-0.018552	0.097288	-0.977458	1.413834	13.281082
64101	0	-0.607263	-1.490353	10.033835	-0.006042	-0.014893	0.100342	-0.992037	1.447923	13.271477
64102	0	-0.583008	-1.370725	10.521484	-0.005801	-0.013696	0.105218	-1.006700	1.478936	13.266381
64103	0	-0.190716	-1.438074	10.314392	-0.001892	-0.014343	0.103149	-1.050569	1.495443	13.258518
64104	0	-0.681740	-1.280755	9.684500	-0.006804	-0.012767	0.096851	-1.100779	1.511526	13.254004
64105	0	-0.507932	-1.737871	10.156462	-0.005066	-0.017395	0.101562	-1.084497	1.526224	13.250162
64106	0	-0.369426	-1.697550	11.084634	-0.003692	-0.016994	0.110844	-1.067900	1.528531	13.250411
64107	0	-0.243187	-1.089490	11.389472	-0.002441	-0.010925	0.113892	-1.039356	1.518673	13.250187
64108	0	-0.301589	-2.349935	11.152431	-0.003033	-0.023500	0.111524	-1.040083	1.500742	13.257780
64109	0	-0.466979	-1.611250	10.217435	-0.004700	-0.016113	0.102173	-1.041148	1.467108	13.259310
64110	0	-0.558178	-0.824812	10.242099	-0.005616	-0.008239	0.102420	-1.053466	1.428452	13.259943
64111	0	-0.673479	-1.398666	10.583625	-0.006775	-0.013977	0.105835	-1.065767	1.385000	13.265363
64112	0	-0.707920	-1.271840	10.645067	-0.007122	-0.012715	0.106448	-1.070919	1.338902	13.265758
64113	0	-0.624050	-1.847729	10.034769	-0.006287	-0.018494	0.100342	-1.054130	1.286408	13.267391
64114	0	-0.591382	-1.131294	9.595945	-0.005955	-0.011322	0.095956	-1.045164	1.237577	13.265586
64115	0	-0.528060	-1.251399	9.460591	-0.005310	-0.012512	0.094604	-1.049344	1.201851	13.269304
64116	0	-0.522618	-1.924273	9.460521	-0.005252	-0.019230	0.094606	-1.066968	1.170879	13.266923
64117	0	-0.485501	-1.232546	9.900085	-0.004883	-0.012329	0.098999	-1.064852	1.138650	13.264681
64118	0	-0.430872	-1.367244	9.991770	-0.004338	-0.013665	0.099917	-1.075274	1.104726	13.264865
64119	0	-0.388013	-1.502164	9.179684	-0.003906	-0.015015	0.091797	-1.086146	1.072043	13.266839
64120	0	-0.353914	-1.637592	8.715678	-0.003551	-0.016371	0.087157	-1.095196	1.055809	13.267083
64121	0	-0.414940	-1.751659	8.819595	-0.004150	-0.017517	0.088196	-1.096940	1.054617	13.260550
64122	0	-0.476440	-1.420934	9.539929	-0.004759	-0.014220	0.095398	-1.086351	1.060848	13.258542
64123	0	-0.550296	-1.365522	9.570494	-0.005493	-0.013672	0.095703	-1.068993	1.072080	13.256900
64124	0	-0.571060	-1.441048	9.271796	-0.005695	-0.014434	0.092715	-1.042677	1.090551	13.250048
64125	0	-0.551753	-1.511881	9.423973	-0.005493	-0.015137	0.094238	-1.023549	1.119735	13.244632
64126	0	-0.551404	-1.442570	9.484933	-0.005482	-0.014430	0.094851	-1.021077	1.158111	13.242204
64127	0	-0.608057	-1.330926	10.217013	-0.006042	-0.013306	0.102173	-1.027865	1.200295	13.232675
64128	0	-0.608748	-1.461347	10.387184	-0.006059	-0.014595	0.103876	-1.050870	1.231706	13.220547
64129	0	-0.589529	-1.655255	10.131431	-0.005859	-0.016541	0.101318	-1.067266	1.271828	13.215822
64130	0	-0.553485	-1.388842	9.911033	-0.005503	-0.013879	0.099113	-1.081162	1.308545	13.208397
64131	0	-0.571216	-1.269176	10.021814	-0.005676	-0.012695	0.100220	-1.079987	1.349025	13.204725
64132	0	-0.554396	-1.641032	10.741746	-0.005509	-0.016412	0.107419	-1.081318	1.385180	13.204914
64133	0	-0.509312	-1.719885	11.346512	-0.005066	-0.017212	0.113464	-1.070994	1.412145	13.199771
64134	0	-0.518895	-1.602579	11.120685	-0.005180	-0.016027	0.111207	-1.072052	1.420580	13.201158
64135	0	-0.524244	-1.386537	10.876364	-0.005249	-0.013855	0.108765	-1.085713	1.413437	13.197488
64136	0	-0.522346	-1.479626	10.644244	-0.005237	-0.014791	0.106442	-1.093551	1.399184	13.193217
64137	0	-0.565804	-1.629700	10.534757	-0.005676	-0.016296	0.105347	-1.096911	1.379088	13.199477
64138	0	-0.573391	-1.458745	10.992689	-0.005760	-0.014589	0.109925	-1.097658	1.351632	13.196987
64139	0	-0.569205	-1.433293	10.943975	-0.005737	-0.014343	0.109436	-1.089437	1.304333	13.197423
64140	0	-0.573167	-1.407582	10.364727	-0.005774	-0.014080	0.103644	-1.087397	1.258033	13.205822
64141	0	-0.538833	-1.648282	9.875673	-0.005432	-0.016479	0.098755	-1.093845	1.207625	13.202995
64142	0	-0.560992	-1.387033	9.973643	-0.005650	-0.013863	0.099735	-1.105367	1.162189	13.205560
64143	0	-0.581120	-1.466478	10.229533	-0.005859	-0.014648	0.102295	-1.126345	1.108342	13.210450
64144	0	-0.553568	-1.487321	9.936649	-0.005583	-0.014864	0.099365	-1.139690	1.054169	13.213197
64145	0	-0.533105	-1.545144	9.405589	-0.005371	-0.015442	0.094055	-1.154119	1.005370	13.219751
64146	0	-0.489982	-1.442852	9.192053	-0.004927	-0.014423	0.091920	-1.163440	0.971808	13.223595
64147	0	-0.504611	-1.502337	9.149136	-0.005066	-0.015015	0.091492	-1.177316	0.946959	13.224886
64148	0	-0.507143	-1.424005	9.362770	-0.005087	-0.014239	0.093627	-1.181158	0.928143	13.220062
64149	0	-0.505616	-1.459007	9.759532	-0.005066	-0.014587	0.097595	-1.187348	0.916598	13.217934
64150	0	-0.485374	-1.606128	9.527583	-0.004864	-0.016058	0.095276	-1.194393	0.904691	13.213523
64151	0	-0.482296	-1.526567	9.039184	-0.004822	-0.015259	0.090393	-1.206331	0.905958	13.209790
64152	0	-0.477498	-1.528140	9.032717	-0.004764	-0.015273	0.090329	-1.220179	0.920028	13.206642
64153	0	-0.514504	-1.508529	9.515131	-0.005127	-0.015076	0.095154	-1.235171	0.941313	13.203944
64154	0	-0.519047	-1.412382	9.722120	-0.005164	-0.014119	0.097223	-1.244185	0.971749	13.206586
64155	0	-0.545928	-1.642234	9.759305	-0.005432	-0.016418	0.097595	-1.252290	1.003018	13.205022
64156	0	-0.557350	-1.666802	9.575838	-0.005547	-0.016671	0.095759	-1.252085	1.034671	13.203187
64157	0	-0.546708	-0.946068	9.753221	-0.005432	-0.009460	0.097534	-1.255960	1.075339	13.199862
64158	0	-0.548326	-1.801574	10.100464	-0.005445	-0.018006	0.101008	-1.270350	1.118326	13.199957
64159	0	-0.558411	-1.428900	10.607662	-0.005554	-0.014282	0.106079	-1.281284	1.150224	13.195932
64160	0	-0.552382	-1.594716	10.631548	-0.005492	-0.015944	0.106318	-1.287829	1.183864	13.189206
64161	0	-0.545431	-1.562942	10.522281	-0.005432	-0.015625	0.105225	-1.296261	1.207686	13.184977
64162	0	-0.500228	-1.307041	10.351119	-0.004988	-0.013071	0.103512	-1.299148	1.223534	13.181318
64163	0	-0.513806	-1.757161	10.290583	-0.005127	-0.017578	0.102905	-1.295537	1.235412	13.181558
64164	0	-0.497391	-1.364590	11.041388	-0.004968	-0.013659	0.110413	-1.286055	1.241653	13.176899
64165	0	-0.530266	-1.628964	11.016981	-0.005310	-0.016296	0.110168	-1.282609	1.233848	13.175252
64166	0	-0.522096	-1.506691	10.815636	-0.005235	-0.015063	0.108156	-1.289998	1.219278	13.171670
64167	0	-0.540914	-1.605264	10.437125	-0.005432	-0.016052	0.104370	-1.293958	1.194069	13.172651
64168	0	-0.572566	-1.654473	10.254201	-0.005754	-0.016541	0.102541	-1.301135	1.162889	13.180373
64169	0	-0.607713	-1.453253	10.357735	-0.006104	-0.014526	0.103577	-1.311539	1.133732	13.186426
64170	0	-0.607647	-1.611653	10.339804	-0.006112	-0.016126	0.103395	-1.304927	1.094484	13.187692
64171	0	-0.606882	-1.580120	10.138256	-0.006104	-0.015808	0.101379	-1.300607	1.055718	13.179559
64172	0	-0.619046	-1.438749	9.864089	-0.006220	-0.014391	0.098639	-1.300235	1.021721	13.179428
64173	0	-0.583106	-1.543984	9.552209	-0.005859	-0.015442	0.095520	-1.301412	0.988009	13.178578
64174	0	-0.583964	-1.587446	9.619515	-0.005863	-0.015865	0.096195	-1.316044	0.960059	13.180972
64175	0	-0.553296	-1.489808	9.869421	-0.005554	-0.014893	0.098694	-1.326159	0.935647	13.178581
64176	0	-0.536745	-1.473274	9.710640	-0.005390	-0.014721	0.097107	-1.343855	0.909140	13.174260
64177	0	-0.486617	-1.600732	9.533506	-0.004883	-0.015991	0.095337	-1.367084	0.889366	13.170812
64178	0	-0.484316	-1.682878	9.368247	-0.004850	-0.016817	0.093684	-1.385357	0.880661	13.165444
64179	0	-0.463554	-1.544954	9.411511	-0.004639	-0.015442	0.094116	-1.398692	0.876937	13.161459
64180	0	-0.439330	-1.370034	9.636970	-0.004389	-0.013688	0.096372	-1.417375	0.882225	13.156341
64181	0	-0.464574	-1.502389	9.875315	-0.004639	-0.015015	0.098755	-1.432273	0.890224	13.156138
64182	0	-0.496812	-1.674458	9.734548	-0.004958	-0.016743	0.097346	-1.438697	0.901852	13.151511
64183	0	-0.483499	-1.600198	9.686036	-0.004822	-0.015991	0.096863	-1.455700	0.917396	13.145646
64184	0	-0.522758	-1.095806	9.740543	-0.005215	-0.010947	0.097407	-1.472713	0.932442	13.143279
64185	0	-0.539196	-1.697932	10.021665	-0.005371	-0.016968	0.100220	-1.490256	0.956188	13.135260
64186	0	-0.545124	-1.557226	10.204850	-0.005432	-0.015564	0.102051	-1.503912	0.977538	13.130277
64187	0	-0.544457	-1.532006	10.095144	-0.005432	-0.015320	0.100952	-1.508592	0.991485	13.127814
64188	0	-0.510260	-1.392414	10.326807	-0.005092	-0.013917	0.103270	-1.520900	1.003566	13.120701
64189	0	-0.495498	-1.416008	10.125679	-0.004944	-0.014160	0.101257	-1.525220	1.016047	13.118926
64190	0	-0.476204	-1.781640	10.186864	-0.004761	-0.017822	0.101868	-1.523014	1.017459	13.119323
64191	0	-0.433346	-1.396227	10.699656	-0.004333	-0.013977	0.106995	-1.511582	1.017400	13.120514
64192	0	-0.445124	-1.595265	10.346027	-0.004456	-0.015964	0.103458	-1.503927	1.012684	13.116965
64193	0	-0.481059	-1.458172	10.308971	-0.004822	-0.014587	0.103088	-1.501995	1.000427	13.111626
64194	0	-0.487267	-1.616748	10.193028	-0.004883	-0.016174	0.101929	-1.498763	0.988948	13.116376
64195	0	-0.511307	-1.659379	10.083206	-0.005127	-0.016602	0.100830	-1.494400	0.973245	13.117061
64196	0	-0.550752	-1.346362	10.352074	-0.005526	-0.013474	0.103518	-1.487924	0.953421	13.118152
64197	0	-0.602471	-1.701664	10.254213	-0.006042	-0.017029	0.102539	-1.478831	0.933725	13.118143
64198	0	-0.584001	-1.421084	10.095473	-0.005859	-0.014221	0.100952	-1.471562	0.911972	13.118667
64199	0	-0.623035	-1.608261	9.857927	-0.006248	-0.016092	0.098577	-1.464914	0.891001	13.123595
64200	0	-0.613547	-1.601172	9.821733	-0.006152	-0.016013	0.098216	-1.467914	0.871636	13.126740
64201	0	-0.602974	-1.593283	9.845006	-0.006042	-0.015930	0.098450	-1.475624	0.857047	13.127729
64202	0	-0.579016	-1.648489	9.979206	-0.005798	-0.016479	0.099792	-1.486510	0.847911	13.123649
64203	0	-0.578952	-1.319395	9.991370	-0.005798	-0.013184	0.099915	-1.503077	0.838029	13.121114
64204	0	-0.559304	-1.614461	9.765197	-0.005598	-0.016134	0.097653	-1.519923	0.832495	13.114941
64205	0	-0.555109	-1.660718	9.667890	-0.005554	-0.016602	0.096680	-1.531383	0.829090	13.110342
64206	0	-0.500124	-1.526210	9.698453	-0.005005	-0.015259	0.096985	-1.540152	0.824982	13.109888
64207	0	-0.464665	-1.446800	9.912033	-0.004639	-0.014465	0.099121	-1.548172	0.834324	13.105774
64208	0	-0.477843	-1.563972	10.058256	-0.004777	-0.015631	0.100584	-1.563346	0.836233	13.101527
64209	0	-0.482675	-1.794930	9.979135	-0.004822	-0.017944	0.099792	-1.574067	0.842133	13.095254
64210	0	-0.507908	-1.698212	10.039918	-0.005076	-0.016978	0.100400	-1.583542	0.845210	13.095374
64211	0	-0.543601	-0.836147	10.101300	-0.005432	-0.008362	0.101013	-1.588160	0.849760	13.090374
64212	0	-0.550589	-1.740163	10.168221	-0.005501	-0.017395	0.101684	-1.600692	0.855615	13.089138
64213	0	-0.555408	-1.611362	10.266109	-0.005554	-0.016113	0.102661	-1.606133	0.855744	13.084726
64214	0	-0.548671	-1.587206	10.113434	-0.005493	-0.015870	0.101134	-1.613390	0.848810	13.081351
64215	0	-0.542802	-1.532406	10.150104	-0.005432	-0.015320	0.101501	-1.623295	0.844478	13.077785
64216	0	-0.480970	-1.295863	10.119419	-0.004814	-0.012948	0.101195	-1.640384	0.839759	13.074305
64217	0	-0.493723	-1.782280	10.107445	-0.004944	-0.017822	0.101074	-1.646131	0.832771	13.065976
64218	0	-0.504256	-1.323926	10.376118	-0.005053	-0.013247	0.103760	-1.643232	0.822083	13.062660
64219	0	-0.462182	-1.549066	10.064964	-0.004639	-0.015503	0.100647	-1.634406	0.803336	13.060862
64220	0	-0.489863	-1.406661	10.040939	-0.004910	-0.014075	0.100408	-1.629706	0.790159	13.066335
64221	0	-0.419802	-1.591518	9.881891	-0.004211	-0.015930	0.098816	-1.617524	0.775100	13.061910
64222	0	-0.454449	-1.667862	9.827525	-0.004551	-0.016694	0.098272	-1.604803	0.767842	13.062333
64223	0	-0.493169	-1.268084	9.997802	-0.004944	-0.012695	0.099976	-1.593483	0.754330	13.057967
64224	0	-0.539389	-1.612875	9.882535	-0.005408	-0.016147	0.098822	-1.577979	0.738146	13.054158
64225	0	-0.548567	-1.439020	9.680428	-0.005493	-0.014404	0.096802	-1.566667	0.729651	13.051930
64226	0	-0.571885	-1.601010	9.772462	-0.005722	-0.016025	0.097722	-1.555220	0.726064	13.051973
64227	0	-0.585548	-1.695650	9.814671	-0.005859	-0.016968	0.098145	-1.547516	0.721879	13.050673
64228	0	-0.609758	-1.553475	9.851560	-0.006096	-0.015542	0.098515	-1.544492	0.724309	13.045394
64229	0	-0.604319	-1.568218	9.857235	-0.006042	-0.015686	0.098572	-1.545569	0.725473	13.047006
64230	0	-0.592833	-1.311363	9.863262	-0.005922	-0.013115	0.098633	-1.549510	0.732886	13.036245
64231	0	-0.592646	-1.525971	9.594675	-0.005920	-0.015259	0.095947	-1.556270	0.740394	13.037834
64232	0	-0.557766	-1.629489	9.887498	-0.005567	-0.016298	0.098875	-1.558030	0.753521	13.033084
64233	0	-0.507958	-1.470651	10.162328	-0.005066	-0.014709	0.101624	-1.560360	0.769352	13.023196
64234	0	-0.483257	-1.549765	10.125762	-0.004822	-0.015503	0.101257	-1.560080	0.782038	13.014489
64235	0	-0.477262	-1.617617	10.082922	-0.004761	-0.016174	0.100830	-1.567937	0.795873	13.013085
64236	0	-0.503403	-1.782116	10.119403	-0.005029	-0.017826	0.101193	-1.568105	0.802558	13.003272
64237	0	-0.513603	-1.391540	10.327112	-0.005127	-0.013916	0.103271	-1.573187	0.813093	12.995486
64238	0	-0.574593	-1.282246	10.467420	-0.005737	-0.012817	0.104675	-1.584571	0.823023	12.992404
64239	0	-0.580230	-1.623618	10.528530	-0.005798	-0.016235	0.105286	-1.591371	0.827665	12.995933
64240	0	-0.567988	-1.635181	10.357717	-0.005685	-0.016359	0.103576	-1.588769	0.822932	12.988065
64241	0	-0.560801	-1.745401	10.058670	-0.005615	-0.017456	0.100586	-1.592185	0.815577	12.981448
64242	0	-0.523662	-1.128775	10.424908	-0.005249	-0.011292	0.104248	-1.593789	0.802541	12.975940
64243	0	-0.548025	-1.708656	10.333375	-0.005493	-0.017090	0.103333	-1.596001	0.788837	12.977743
64244	0	-0.544675	-1.689931	10.443442	-0.005467	-0.016901	0.104433	-1.600005	0.766815	12.981340
64245	0	-0.522650	-1.330178	10.333416	-0.005249	-0.013306	0.103333	-1.601496	0.742664	12.980436
64246	0	-0.492070	-1.391592	9.900019	-0.004944	-0.013916	0.098999	-1.607227	0.716705	12.982121
64247	0	-0.473386	-1.366790	9.991637	-0.004761	-0.013672	0.099915	-1.608517	0.686750	12.985384
64248	0	-0.407681	-1.707213	9.857726	-0.004098	-0.017082	0.098575	-1.602679	0.662986	12.986758
64249	0	-0.449302	-1.476334	10.028288	-0.004517	-0.014771	0.100281	-1.600369	0.636957	12.985222
64250	0	-0.457255	-1.334093	9.870029	-0.004593	-0.013353	0.098698	-1.591879	0.614199	12.982510
64251	0	-0.474237	-1.567450	9.521766	-0.004761	-0.015686	0.095215	-1.583941	0.593020	12.979362
64252	0	-0.489091	-1.418815	9.632054	-0.004907	-0.014198	0.096318	-1.577903	0.575058	12.981301
64253	0	-0.524281	-1.738770	9.625410	-0.005249	-0.017395	0.096252	-1.575276	0.568453	12.977226
64254	0	-0.560219	-1.407903	9.778110	-0.005603	-0.014085	0.097780	-1.574726	0.568386	12.974845
64255	0	-0.604120	-1.489659	9.844918	-0.006042	-0.014893	0.098450	-1.585425	0.567781	12.967074
64256	0	-0.567814	-1.544632	9.515235	-0.005674	-0.015450	0.095152	-1.586760	0.572919	12.965275
64257	0	-0.586946	-1.464567	9.515361	-0.005859	-0.014648	0.095154	-1.589796	0.585646	12.967233
64258	0	-0.571046	-1.634812	9.661769	-0.005697	-0.016353	0.096618	-1.590876	0.601775	12.966152
64259	0	-0.551313	-1.519238	9.899874	-0.005493	-0.015198	0.098999	-1.591074	0.625503	12.961090
64260	0	-0.493803	-1.518198	10.070716	-0.004924	-0.015187	0.100707	-1.591397	0.642511	12.949442
64261	0	-0.502257	-1.586352	10.015870	-0.005005	-0.015869	0.100159	-1.591369	0.663536	12.940699
64262	0	-0.481444	-1.591337	9.930432	-0.004796	-0.015920	0.099304	-1.590572	0.685457	12.933067
64263	0	-0.508349	-1.684518	10.143964	-0.005066	-0.016846	0.101440	-1.596509	0.705921	12.931291
64264	0	-0.517935	-1.012518	10.412382	-0.005163	-0.010131	0.104124	-1.596753	0.724630	12.929073
64265	0	-0.568624	-1.714027	10.278442	-0.005676	-0.017151	0.102783	-1.591389	0.736521	12.928645
64266	0	-0.551783	-1.516801	10.492241	-0.005514	-0.015177	0.104921	-1.588260	0.741453	12.924768
64267	0	-0.574147	-1.543436	10.339445	-0.005737	-0.015442	0.103394	-1.586398	0.746957	12.921939
64268	0	-0.568428	-1.408584	10.504235	-0.005685	-0.014085	0.105042	-1.593966	0.747319	12.918260
64269	0	-0.560555	-1.349268	10.583498	-0.005615	-0.013489	0.105835	-1.604628	0.737898	12.921082
64270	0	-0.545669	-1.789306	10.510229	-0.005474	-0.017892	0.105102	-1.612279	0.720229	12.916850
64271	0	-0.590153	-1.330484	10.553095	-0.005920	-0.013306	0.105530	-1.617653	0.700877	12.911781
64272	0	-0.519321	-1.550309	10.071076	-0.005213	-0.015502	0.100710	-1.625330	0.679857	12.908831
64273	0	-0.498593	-1.416213	10.131902	-0.005005	-0.014160	0.101318	-1.633980	0.659656	12.907427
64274	0	-0.518450	-1.642071	10.162625	-0.005211	-0.016423	0.101624	-1.637584	0.631233	12.905479
64275	0	-0.485930	-1.672114	10.089266	-0.004883	-0.016724	0.100891	-1.641282	0.605658	12.909429
64276	0	-0.517627	-1.317999	10.034585	-0.005202	-0.013179	0.100345	-1.649118	0.577295	12.908338
64277	0	-0.529061	-1.507468	9.869505	-0.005310	-0.015076	0.098694	-1.654430	0.556074	12.903358
64278	0	-0.525640	-1.543952	9.619444	-0.005273	-0.015441	0.096193	-1.659275	0.537768	12.902837
64279	0	-0.541314	-1.489178	9.704708	-0.005432	-0.014893	0.097046	-1.664938	0.516672	12.899859
64280	0	-0.531935	-1.470962	9.778080	-0.005333	-0.014709	0.097780	-1.672746	0.502163	12.891064
64281	0	-0.530161	-1.324386	9.790095	-0.005310	-0.013245	0.097900	-1.678503	0.493559	12.886686
64282	0	-0.516699	-1.531865	9.527713	-0.005172	-0.015319	0.095277	-1.684968	0.488962	12.887263
64283	0	-0.506613	-1.586594	9.558158	-0.005066	-0.015869	0.095581	-1.687840	0.490504	12.881070
64284	0	-0.506882	-1.433722	9.747309	-0.005067	-0.014338	0.097473	-1.694270	0.493955	12.881571
64285	0	-0.501179	-1.501487	9.796104	-0.005005	-0.015015	0.097961	-1.701370	0.503115	12.883883
64286	0	-0.490616	-1.459364	9.808131	-0.004897	-0.014588	0.098083	-1.714352	0.514896	12.876552
64287	0	-0.520053	-1.526085	9.771630	-0.005188	-0.015259	0.097717	-1.723689	0.530664	12.876668
64288	0	-0.540796	-1.581361	9.777473	-0.005397	-0.015813	0.097775	-1.731409	0.544956	12.869280
64289	0	-0.538309	-1.495015	9.918200	-0.005371	-0.014954	0.099182	-1.734330	0.559983	12.866944
64290	0	-0.541437	-1.384072	10.082918	-0.005396	-0.013848	0.100829	-1.732686	0.582148	12.860862
64291	0	-0.551313	-1.635106	10.253901	-0.005493	-0.016357	0.102539	-1.732591	0.605587	12.854216
64292	0	-0.548682	-1.524097	10.320952	-0.005472	-0.015246	0.103209	-1.733478	0.623154	12.842841
64293	0	-0.550121	-1.507445	10.186742	-0.005493	-0.015076	0.101868	-1.739065	0.633509	12.837910
64294	0	-0.551777	-1.373215	10.363614	-0.005509	-0.013731	0.103637	-1.747282	0.644122	12.834527
64295	0	-0.543479	-1.513919	10.449169	-0.005432	-0.015137	0.104492	-1.756891	0.648474	12.828202
64296	0	-0.537319	-1.562977	10.442957	-0.005377	-0.015631	0.104429	-1.762788	0.645905	12.829742
64297	0	-0.518529	-1.477037	10.540787	-0.005188	-0.014771	0.105408	-1.769544	0.644410	12.831510
64298	0	-0.541772	-1.519534	10.302821	-0.005427	-0.015198	0.103027	-1.773708	0.635289	12.826999
64299	0	-0.536515	-1.434621	10.290517	-0.005371	-0.014343	0.102905	-1.783836	0.630241	12.820979
64300	0	-0.534585	-1.642549	10.327119	-0.005360	-0.016425	0.103271	-1.791112	0.616603	12.818100
64301	0	-0.596287	-1.532303	10.351622	-0.005981	-0.015320	0.103516	-1.801526	0.597756	12.816182
64302	0	-0.537788	-1.489614	10.186908	-0.005396	-0.014899	0.101868	-1.804858	0.579264	12.810898
64303	0	-0.566022	-1.617640	10.009823	-0.005676	-0.016174	0.100098	-1.814103	0.562716	12.805308
64304	0	-0.580890	-1.575296	9.875678	-0.005828	-0.015752	0.098756	-1.822216	0.542575	12.800239
64305	0	-0.584120	-1.556174	9.912252	-0.005859	-0.015564	0.099121	-1.826579	0.523354	12.801173
64306	0	-0.580462	-1.500842	9.936859	-0.005823	-0.015011	0.099367	-1.830737	0.503813	12.802826
64307	0	-0.584576	-1.434875	9.899903	-0.005859	-0.014343	0.098999	-1.843989	0.489899	12.798221
64308	0	-0.551707	-1.600721	9.796032	-0.005527	-0.016003	0.097960	-1.856444	0.479363	12.800840
64309	0	-0.524511	-1.477555	9.692327	-0.005249	-0.014771	0.096924	-1.869382	0.476579	12.793914
64310	0	-0.505411	-1.460077	9.710481	-0.005058	-0.014598	0.097105	-1.879862	0.473426	12.789018
64311	0	-0.500094	-1.490130	9.826548	-0.005005	-0.014893	0.098267	-1.897081	0.470649	12.784987
64312	0	-0.487605	-1.553196	9.759058	-0.004875	-0.015521	0.097592	-1.917010	0.473433	12.781275
64313	0	-0.501213	-1.538597	9.826543	-0.005005	-0.015381	0.098267	-1.930208	0.483546	12.775788
64314	0	-0.502623	-1.478438	9.789666	-0.005019	-0.014781	0.097898	-1.941345	0.493508	12.769910
64315	0	-0.489455	-1.526268	9.869266	-0.004883	-0.015259	0.098694	-1.953039	0.508856	12.763077
64316	0	-0.497411	-1.441915	10.045979	-0.004968	-0.014413	0.100461	-1.967312	0.517981	12.751490
64317	0	-0.520203	-1.672429	10.156167	-0.005188	-0.016724	0.101562	-1.975357	0.535459	12.743558
64318	0	-0.534826	-1.441082	10.064385	-0.005338	-0.014406	0.100645	-1.987836	0.549187	12.739622
64319	0	-0.580090	-1.477175	10.076871	-0.005798	-0.014771	0.100769	-1.996414	0.553956	12.733439
64320	0	-0.568788	-1.550881	10.217111	-0.005682	-0.015506	0.102172	-2.006976	0.562389	12.729876
64321	0	-0.562331	-1.440228	10.241683	-0.005615	-0.014404	0.102417	-2.011971	0.573236	12.725708
64322	0	-0.545185	-1.623454	10.265952	-0.005448	-0.016232	0.102660	-2.022620	0.578919	12.727111
64323	0	-0.500437	-1.446476	10.308848	-0.005005	-0.014465	0.103088	-2.029119	0.580299	12.719281
64324	0	-0.512497	-1.617472	10.156234	-0.005126	-0.016173	0.101562	-2.037908	0.580970	12.722045
64325	0	-0.500110	-1.531969	10.211202	-0.005005	-0.015320	0.102112	-2.044995	0.578676	12.721593
64326	0	-0.510852	-1.501563	10.296670	-0.005119	-0.015015	0.102966	-2.053257	0.568740	12.717644
64327	0	-0.505098	-1.556430	10.223458	-0.005066	-0.015564	0.102234	-2.060798	0.554099	12.718180
64328	0	-0.514287	-1.439755	10.199257	-0.005158	-0.014405	0.101991	-2.059356	0.538731	12.721888
64329	0	-0.530107	-1.598388	10.058758	-0.005310	-0.015991	0.100586	-2.058215	0.530584	12.716572
64330	0	-0.534443	-1.511800	10.022371	-0.005353	-0.015122	0.100223	-2.060364	0.522909	12.714692
64331	0	-0.554448	-1.562468	10.101377	-0.005554	-0.015625	0.101013	-2.067170	0.514062	12.709487
64332	0	-0.570405	-1.611364	10.040454	-0.005718	-0.016113	0.100404	-2.074738	0.500126	12.705816
64333	0	-0.572772	-1.526013	9.997593	-0.005737	-0.015259	0.099976	-2.083405	0.491403	12.697985
64334	0	-0.601050	-1.514218	9.887734	-0.006023	-0.015140	0.098877	-2.093643	0.478698	12.694448
64335	0	-0.597569	-1.441497	9.930300	-0.005981	-0.014404	0.099304	-2.113146	0.474267	12.692123
64336	0	-0.571775	-1.565457	9.875128	-0.005726	-0.015647	0.098752	-2.129220	0.467090	12.692047
64337	0	-0.573297	-1.581261	9.936477	-0.005737	-0.015808	0.099365	-2.141689	0.464315	12.689117
64338	0	-0.511740	-1.514980	9.924077	-0.005118	-0.015146	0.099241	-2.153030	0.465413	12.685944
64339	0	-0.505699	-1.532095	9.857206	-0.005066	-0.015320	0.098572	-2.161582	0.457332	12.684855
64340	0	-0.474159	-1.587610	9.954774	-0.004743	-0.015872	0.099548	-2.173546	0.458430	12.680253
64341	0	-0.493838	-1.709930	10.021838	-0.004944	-0.017090	0.100220	-2.191553	0.454670	12.673001
64342	0	-0.505898	-1.266243	10.082590	-0.005055	-0.012653	0.100827	-2.209145	0.460906	12.669895
64343	0	-0.530957	-1.618116	10.052383	-0.005310	-0.016174	0.100525	-2.224256	0.462605	12.667178
64344	0	-0.543149	-1.436027	10.046060	-0.005431	-0.014358	0.100461	-2.234532	0.465263	12.658777
64345	0	-0.518839	-1.489388	10.015848	-0.005188	-0.014893	0.100159	-2.243243	0.468051	12.651400
64346	0	-0.524801	-1.587697	10.125569	-0.005250	-0.015872	0.101256	-2.256111	0.468134	12.652340
64347	0	-0.512506	-1.367215	10.205084	-0.005127	-0.013672	0.102051	-2.263666	0.468340	12.651177
64348	0	-0.493295	-1.764054	10.101350	-0.004941	-0.017640	0.101013	-2.271449	0.461542	12.650695
64349	0	-0.518142	-1.422057	10.211224	-0.005188	-0.014221	0.102112	-2.277928	0.456564	12.647279
64350	0	-0.517169	-1.586681	10.046429	-0.005176	-0.015868	0.100464	-2.283657	0.454473	12.646467
64351	0	-0.524298	-1.433904	10.052582	-0.005249	-0.014343	0.100525	-2.286076	0.450025	12.644245
64352	0	-0.523027	-1.646861	9.997841	-0.005238	-0.016472	0.099977	-2.289546	0.444152	12.641564
64353	0	-0.518214	-1.743989	9.991768	-0.005188	-0.017456	0.099915	-2.278344	0.439783	12.641320
64354	0	-0.510542	-1.430406	10.034818	-0.005116	-0.014312	0.100347	-2.276710	0.430782	12.638139
64355	0	-0.499638	-1.536605	9.930692	-0.005005	-0.015381	0.099304	-2.266879	0.423465	12.637833
64356	0	-0.546932	-1.552701	9.912754	-0.005476	-0.015535	0.099126	-2.264622	0.418172	12.640863
64357	0	-0.566870	-1.476086	9.985537	-0.005676	-0.014771	0.099854	-2.260849	0.412028	12.640326
64358	0	-0.553364	-1.566714	10.022381	-0.005539	-0.015667	0.100224	-2.268271	0.408565	12.634258
64359	0	-0.561299	-1.525417	9.857262	-0.005615	-0.015259	0.098572	-2.270220	0.408486	12.630498
64360	0	-0.554666	-1.604258	9.808484	-0.005550	-0.016044	0.098084	-2.276072	0.406861	12.622523
64361	0	-0.561350	-1.574258	9.832846	-0.005615	-0.015747	0.098328	-2.277946	0.407575	12.610733
64362	0	-0.537484	-1.542915	9.881716	-0.005368	-0.015433	0.098817	-2.280535	0.417686	12.608853
64363	0	-0.543391	-1.611425	10.034154	-0.005432	-0.016113	0.100342	-2.288868	0.422388	12.600672
64364	0	-0.562034	-1.592884	10.101282	-0.005619	-0.015933	0.101012	-2.291484	0.426402	12.600355
64365	0	-0.543690	-1.495552	10.095161	-0.005432	-0.014954	0.100952	-2.300966	0.434394	12.598464
64366	0	-0.532269	-1.513944	10.070625	-0.005320	-0.015141	0.100706	-2.305908	0.440540	12.593630
64367	0	-0.525072	-1.605570	10.113462	-0.005249	-0.016052	0.101135	-2.317125	0.445127	12.588996
64368	0	-0.525703	-1.557321	10.204841	-0.005253	-0.015572	0.102049	-2.326189	0.452504	12.583170
64369	0	-0.549412	-1.556575	10.205046	-0.005493	-0.015564	0.102051	-2.335503	0.456242	12.582675
64370	0	-0.567569	-1.519613	10.235600	-0.005679	-0.015202	0.102355	-2.336709	0.455145	12.579475
64371	0	-0.573460	-1.586826	10.162383	-0.005737	-0.015869	0.101624	-2.343020	0.454844	12.577538
64372	0	-0.560802	-1.581098	10.198929	-0.005610	-0.015807	0.101990	-2.354599	0.454846	12.578711
64373	0	-0.536343	-1.422084	10.351607	-0.005371	-0.014221	0.103516	-2.361549	0.449242	12.584583
64374	0	-0.535042	-1.587471	10.217232	-0.005357	-0.015869	0.102173	-2.374890	0.445076	12.572923
64375	0	-0.511699	-1.507527	10.199031	-0.005127	-0.015076	0.101990	-2.381625	0.436812	12.568575
64376	0	-0.527831	-1.495531	10.034317	-0.005291	-0.014954	0.100343	-2.390768	0.425263	12.572115
64377	0	-0.511322	-1.476652	9.930550	-0.005127	-0.014771	0.099304	-2.393390	0.412350	12.576583
64378	0	-0.490336	-1.530613	10.046733	-0.004916	-0.015312	0.100466	-2.393658	0.400680	12.575773
64379	0	-0.468603	-1.567805	9.985541	-0.004700	-0.015686	0.099854	-2.391633	0.387977	12.573944
64380	0	-0.466008	-1.529786	9.979697	-0.004673	-0.015305	0.099795	-2.391052	0.376119	12.573229
64381	0	-0.493107	-1.549466	9.875682	-0.004944	-0.015503	0.098755	-2.388587	0.364325	12.568113
64382	0	-0.515452	-1.560422	9.784436	-0.005163	-0.015609	0.097843	-2.390427	0.357135	12.563672
64383	0	-0.536476	-1.433842	9.875593	-0.005371	-0.014343	0.098755	-2.391756	0.352780	12.551722
64384	0	-0.517101	-1.536225	9.839224	-0.005176	-0.015371	0.098391	-2.388323	0.350395	12.549753
64385	0	-0.536614	-1.519097	9.784068	-0.005371	-0.015198	0.097839	-2.387553	0.347530	12.550521
64386	0	-0.523990	-1.572750	9.753707	-0.005239	-0.015734	0.097536	-2.387458	0.350936	12.545619
64387	0	-0.531298	-1.519359	9.722949	-0.005310	-0.015198	0.097229	-2.389767	0.357282	12.542534
64388	0	-0.519731	-1.457835	9.814455	-0.005194	-0.014580	0.098145	-2.395318	0.364417	12.538506
64389	0	-0.568591	-1.592561	9.881610	-0.005676	-0.015930	0.098816	-2.397237	0.378441	12.536655
64390	0	-0.533616	-1.591373	9.973237	-0.005330	-0.015922	0.099731	-2.395418	0.388373	12.528575
64391	0	-0.507217	-1.524468	9.985535	-0.005066	-0.015259	0.099854	-2.386409	0.398461	12.525961
64392	0	-0.539386	-1.479542	10.010121	-0.005383	-0.014804	0.100101	-2.383969	0.413247	12.520395
64393	0	-0.507927	-1.629107	10.064716	-0.005066	-0.016296	0.100647	-2.385092	0.431354	12.514445
64394	0	-0.540760	-1.474977	10.186869	-0.005399	-0.014760	0.101868	-2.380636	0.444289	12.501488
64395	0	-0.562499	-1.586488	10.253919	-0.005615	-0.015869	0.102539	-2.383019	0.458166	12.495915
64396	0	-0.551813	-1.427054	10.241729	-0.005513	-0.014275	0.102417	-2.385690	0.466722	12.499067
64397	0	-0.555698	-1.512891	10.266213	-0.005554	-0.015137	0.102661	-2.384055	0.472900	12.494157
64398	0	-0.543613	-1.542323	10.272468	-0.005438	-0.015427	0.102724	-2.387305	0.474100	12.492805
64399	0	-0.524214	-1.403674	10.382133	-0.005249	-0.014038	0.103821	-2.392745	0.469681	12.484236
64400	0	-0.546972	-1.587004	10.345565	-0.005480	-0.015867	0.103456	-2.402785	0.461799	12.478496
64401	0	-0.548585	-1.458753	10.308875	-0.005493	-0.014587	0.103088	-2.409848	0.456901	12.473838
64402	0	-0.552690	-1.629531	10.095319	-0.005540	-0.016297	0.100952	-2.414541	0.445437	12.473869
64403	0	-0.529299	-1.458642	10.162457	-0.005310	-0.014587	0.101624	-2.420278	0.429555	12.470232
64404	0	-0.513973	-1.525284	10.150473	-0.005155	-0.015257	0.101503	-2.422584	0.416104	12.469688
64405	0	-0.523374	-1.592668	10.119763	-0.005249	-0.015930	0.101196	-2.425543	0.402142	12.472129
64406	0	-0.532338	-1.537061	10.028413	-0.005341	-0.015374	0.100283	-2.428327	0.385904	12.471303
64407	0	-0.510962	-1.531572	9.863435	-0.005127	-0.015320	0.098633	-2.430434	0.369217	12.468257
64408	0	-0.538659	-1.566737	9.784460	-0.005398	-0.015678	0.097842	-2.424394	0.359490	12.463632
64409	0	-0.548017	-1.439785	9.881758	-0.005493	-0.014404	0.098816	-2.423821	0.347817	12.464958
64410	0	-0.545698	-1.530158	9.894233	-0.005467	-0.015307	0.098941	-2.424030	0.339078	12.467388
64411	0	-0.536111	-1.378811	9.881728	-0.005371	-0.013794	0.098816	-2.424209	0.330881	12.474353
64412	0	-0.546962	-1.494430	9.680374	-0.005474	-0.014943	0.096804	-2.432351	0.329036	12.464026
64413	0	-0.506518	-1.452591	9.680187	-0.005066	-0.014526	0.096802	-2.438685	0.331506	12.459331
64414	0	-0.500820	-1.421982	9.716795	-0.005004	-0.014221	0.097168	-2.444022	0.339813	12.460042
64415	0	-0.458170	-1.568310	9.741239	-0.004578	-0.015686	0.097412	-2.447439	0.347897	12.454863
64416	0	-0.458751	-1.518983	9.844999	-0.004586	-0.015192	0.098450	-2.451790	0.352683	12.456481
64417	0	-0.501220	-1.555719	9.808420	-0.005005	-0.015564	0.098083	-2.450785	0.364519	12.447146
64418	0	-0.527267	-1.463362	9.924389	-0.005264	-0.014635	0.099244	-2.455948	0.377469	12.443460
64419	0	-0.556344	-1.574378	9.967042	-0.005554	-0.015747	0.099670	-2.458985	0.391376	12.439954
64420	0	-0.558864	-1.548949	10.058532	-0.005573	-0.015497	0.100585	-2.457153	0.412072	12.435143
64421	0	-0.519854	-1.494626	10.150201	-0.005188	-0.014954	0.101501	-2.455713	0.427281	12.427037
64422	0	-0.576810	-1.493178	10.144193	-0.005758	-0.014939	0.101441	-2.454051	0.441664	12.422219
64423	0	-0.549805	-1.433473	10.095310	-0.005493	-0.014343	0.100952	-2.451191	0.450595	12.416359
64424	0	-0.538461	-1.474570	10.168647	-0.005382	-0.014753	0.101686	-2.449383	0.457419	12.411457
64425	0	-0.525682	-1.452539	10.296605	-0.005249	-0.014526	0.102966	-2.454989	0.469471	12.398868
64426	0	-0.502341	-1.477082	10.357541	-0.005021	-0.014770	0.103576	-2.463114	0.475475	12.394016
64427	0	-0.475822	-1.459238	10.412539	-0.004761	-0.014587	0.104126	-2.475309	0.476210	12.395279
64428	0	-0.487253	-1.496389	10.217124	-0.004878	-0.014964	0.102171	-2.481716	0.473565	12.390848
64429	0	-0.480778	-1.526218	10.192887	-0.004822	-0.015259	0.101929	-2.492029	0.461508	12.380689
64430	0	-0.502449	-1.514177	10.247908	-0.005038	-0.015144	0.102478	-2.495670	0.449746	12.375621
64431	0	-0.535653	-1.495175	10.223492	-0.005371	-0.014954	0.102234	-2.500098	0.437051	12.375828
64432	0	-0.557749	-1.494853	10.174834	-0.005587	-0.014951	0.101748	-2.504146	0.430342	12.375671
64433	0	-0.560295	-1.568381	9.997662	-0.005615	-0.015686	0.099976	-2.508105	0.419932	12.370519
64434	0	-0.576040	-1.494588	9.949062	-0.005774	-0.014950	0.099489	-2.510166	0.407357	12.373507
64435	0	-0.578518	-1.550177	9.973239	-0.005798	-0.015503	0.099731	-2.515353	0.395927	12.371983
64436	0	-0.582041	-1.519801	9.942767	-0.005834	-0.015196	0.099427	-2.524352	0.384410	12.370832
64437	0	-0.578752	-1.514100	9.948728	-0.005798	-0.015137	0.099487	-2.535730	0.375695	12.363177
64438	0	-0.558371	-1.551422	9.808271	-0.005594	-0.015512	0.098083	-2.545346	0.367141	12.357019
64439	0	-0.493895	-1.409955	9.747333	-0.004944	-0.014099	0.097473	-2.552325	0.365044	12.351583
64440	0	-0.474470	-1.538247	9.741232	-0.004751	-0.015382	0.097412	-2.559618	0.361042	12.352844
64441	0	-0.463376	-1.574850	9.820557	-0.004639	-0.015747	0.098206	-2.567800	0.358962	12.350194
64442	0	-0.456735	-1.508107	9.893778	-0.004568	-0.015079	0.098938	-2.576130	0.361710	12.346933
64443	0	-0.506689	-1.434474	9.905980	-0.005066	-0.014343	0.099060	-2.584295	0.366443	12.340365
64444	0	-0.537378	-1.422897	9.838710	-0.005373	-0.014225	0.098388	-2.595358	0.370984	12.333340
64445	0	-0.531306	-1.568966	9.771654	-0.005310	-0.015686	0.097717	-2.606119	0.378092	12.328888
64446	0	-0.519889	-1.318978	10.003468	-0.005195	-0.013191	0.100035	-2.610825	0.386462	12.321253
64447	0	-0.550091	-1.599310	10.009693	-0.005493	-0.015991	0.100098	-2.619608	0.398791	12.323945
64448	0	-0.526875	-1.532607	10.058362	-0.005265	-0.015325	0.100584	-2.627733	0.406390	12.326821
64449	0	-0.537707	-1.568535	10.028055	-0.005371	-0.015686	0.100281	-2.633334	0.416849	12.318928
64450	0	-0.545418	-1.544174	10.040123	-0.005445	-0.015441	0.100402	-2.640733	0.431404	12.318269
64451	0	-0.525558	-1.446432	10.125713	-0.005249	-0.014465	0.101257	-2.646060	0.442451	12.319732
64452	0	-0.520252	-1.635529	10.211084	-0.005201	-0.016356	0.102111	-2.652171	0.447460	12.315185
64453	0	-0.530692	-1.482871	10.241757	-0.005310	-0.014832	0.102417	-2.655350	0.447709	12.311779
64454	0	-0.535957	-1.525108	10.083179	-0.005365	-0.015254	0.100831	-2.658319	0.444894	12.310123
64455	0	-0.518509	-1.489074	10.156292	-0.005188	-0.014893	0.101562	-2.662487	0.445391	12.301483
64456	0	-0.536621	-1.519077	10.162411	-0.005365	-0.015195	0.101624	-2.664137	0.450036	12.301119
64457	0	-0.523886	-1.603708	10.223679	-0.005249	-0.016052	0.102234	-2.653353	0.442486	12.298010
64458	0	-0.504145	-1.430811	10.211759	-0.005046	-0.014314	0.102117	-2.653253	0.441256	12.292139
64459	0	-0.499628	-1.470966	10.162393	-0.005005	-0.014709	0.101624	-2.659582	0.435383	12.286525
64460	0	-0.534601	-1.495923	10.034152	-0.005354	-0.014955	0.100342	-2.671000	0.430187	12.282934
64461	0	-0.554434	-1.519956	10.052517	-0.005554	-0.015198	0.100525	-2.679081	0.422851	12.275310
64462	0	-0.552524	-1.484047	10.137913	-0.005534	-0.014835	0.101379	-2.690942	0.416639	12.272671
64463	0	-0.560259	-1.532805	10.052435	-0.005615	-0.015320	0.100525	-2.706328	0.406189	12.268724
64464	0	-0.558416	-1.503514	9.948525	-0.005590	-0.015032	0.099485	-2.716258	0.402830	12.267923
64465	0	-0.530237	-1.526125	9.967044	-0.005310	-0.015259	0.099670	-2.725250	0.397873	12.270304
64466	0	-0.547211	-1.581703	9.954720	-0.005478	-0.015814	0.099547	-2.734989	0.395098	12.268158
64467	0	-0.530643	-1.587913	9.966901	-0.005310	-0.015869	0.099670	-2.752517	0.394812	12.268111
64468	0	-0.566207	-1.595262	10.015602	-0.005670	-0.015951	0.100156	-2.760241	0.390141	12.264719
64469	0	-0.530483	-1.489638	9.973116	-0.005310	-0.014893	0.099731	-2.770668	0.388046	12.262370
64470	0	-0.511301	-1.594590	9.924124	-0.005116	-0.015939	0.099242	-2.784915	0.388000	12.255883
64471	0	-0.537119	-1.642061	9.930384	-0.005371	-0.016418	0.099304	-2.793524	0.391934	12.253258
64472	0	-0.519068	-1.336899	10.070724	-0.005188	-0.013371	0.100707	-2.796786	0.398843	12.252409
64473	0	-0.549670	-1.587450	10.034076	-0.005493	-0.015869	0.100342	-2.808945	0.406725	12.248649
64474	0	-0.495240	-1.460231	10.046046	-0.004951	-0.014599	0.100461	-2.818827	0.411632	12.238458
64475	0	-0.493663	-1.538317	10.003662	-0.004944	-0.015381	0.100037	-2.827425	0.407332	12.239179
64476	0	-0.523579	-1.508951	10.040046	-0.005235	-0.015080	0.100402	-2.843745	0.412441	12.236778
64477	0	-0.536696	-1.398666	10.070689	-0.005371	-0.013977	0.100708	-2.860583	0.411701	12.234788
64478	0	-0.523321	-1.626092	10.039950	-0.005241	-0.016255	0.100400	-2.872799	0.406372	12.231246
64479	0	-0.518984	-1.477673	10.101218	-0.005188	-0.014771	0.101013	-2.885748	0.412351	12.228337
64480	0	-0.494572	-1.558139	10.039929	-0.004948	-0.015576	0.100400	-2.897379	0.414063	12.227574
64481	0	-0.488011	-1.513254	10.040359	-0.004883	-0.015137	0.100403	-2.898462	0.414915	12.223476
64482	0	-0.493283	-1.598042	10.077080	-0.004939	-0.015984	0.100770	-2.900734	0.411773	12.225146
64483	0	-0.517985	-1.654162	10.040307	-0.005188	-0.016541	0.100403	-2.907829	0.406480	12.225611
64484	0	-0.522721	-1.427965	10.101424	-0.005233	-0.014285	0.101013	-2.907525	0.404137	12.224953
64485	0	-0.554881	-1.568328	10.003735	-0.005554	-0.015686	0.100037	-2.910203	0.401946	12.225140
64486	0	-0.565841	-1.568221	9.906128	-0.005666	-0.015681	0.099061	-2.917071	0.397464	12.222621
64487	0	-0.566989	-1.507340	9.979319	-0.005676	-0.015076	0.099792	-2.920213	0.394171	12.221657
64488	0	-0.547693	-1.470457	10.046519	-0.005481	-0.014706	0.100465	-2.924608	0.393780	12.214071
64489	0	-0.555282	-1.556003	9.985421	-0.005554	-0.015564	0.099854	-2.925726	0.396202	12.206313
64490	0	-0.542569	-1.628528	9.918385	-0.005429	-0.016289	0.099183	-2.927435	0.396106	12.201431
64491	0	-0.543354	-1.567608	9.973293	-0.005432	-0.015686	0.099731	-2.921775	0.401688	12.197699
64492	0	-0.549409	-1.517912	9.973339	-0.005496	-0.015179	0.099733	-2.927881	0.403510	12.186086
64493	0	-0.524701	-1.562265	9.997606	-0.005249	-0.015625	0.099976	-2.930917	0.405224	12.184485
64494	0	-0.543038	-1.574584	10.076948	-0.005428	-0.015743	0.100770	-2.939523	0.411577	12.178229
64495	0	-0.543135	-1.434268	10.083020	-0.005432	-0.014343	0.100830	-2.944447	0.414682	12.171040
64496	0	-0.524676	-1.465069	10.089072	-0.005248	-0.014647	0.100891	-2.953821	0.417287	12.172796
64497	0	-0.561726	-1.531854	10.009774	-0.005615	-0.015320	0.100098	-2.958001	0.423618	12.168848
64498	0	-0.525246	-1.605252	10.089084	-0.005254	-0.016050	0.100891	-2.966096	0.426157	12.166487
64499	0	-0.506329	-1.599688	10.143967	-0.005066	-0.015991	0.101440	-2.978007	0.427291	12.160516
64500	0	-0.536474	-1.515609	10.155949	-0.005366	-0.015148	0.101561	-2.992495	0.429565	12.159103
64501	0	-0.536502	-1.520470	10.113453	-0.005371	-0.015198	0.101135	-3.005894	0.426827	12.155941
64502	0	-0.535524	-1.485023	10.174324	-0.005359	-0.014846	0.101744	-3.016344	0.427045	12.153154
64503	0	-0.542561	-1.556309	10.064746	-0.005432	-0.015564	0.100647	-3.020885	0.423774	12.152106
64504	0	-0.529030	-1.543949	10.156305	-0.005297	-0.015441	0.101562	-3.024755	0.420708	12.150656
64505	0	-0.536271	-1.580595	10.058672	-0.005371	-0.015808	0.100586	-3.027696	0.415341	12.148730
64506	0	-0.503841	-1.574096	10.040471	-0.005050	-0.015743	0.100404	-3.030498	0.406677	12.144547
64507	0	-0.481312	-1.543929	10.083089	-0.004822	-0.015442	0.100830	-3.032934	0.401024	12.139061
64508	0	-0.503947	-1.500587	10.016071	-0.005049	-0.015010	0.100160	-3.033716	0.394588	12.137000
64509	0	-0.499182	-1.470491	10.058725	-0.005005	-0.014709	0.100586	-3.033851	0.383957	12.130526
64510	0	-0.484916	-1.506165	9.936835	-0.004857	-0.015067	0.099367	-3.032906	0.379021	12.127715
64511	0	-0.499507	-1.513563	9.869451	-0.005005	-0.015137	0.098694	-3.036959	0.371840	12.126443
64512	0	-0.497943	-1.494858	9.893974	-0.004986	-0.014952	0.098939	-3.038631	0.368623	12.120163
64513	0	-0.505818	-1.555681	9.851227	-0.005066	-0.015564	0.098511	-3.035623	0.363807	12.116326
64514	0	-0.523522	-1.578995	9.851430	-0.005234	-0.015795	0.098514	-3.035382	0.369570	12.110927
64515	0	-0.542897	-1.592925	9.912142	-0.005432	-0.015930	0.099121	-3.039542	0.370082	12.107339
64516	0	-0.566948	-1.598687	9.869446	-0.005671	-0.015990	0.098694	-3.041025	0.372935	12.109683
64517	0	-0.555698	-1.465068	9.869336	-0.005554	-0.014648	0.098694	-3.048948	0.380263	12.106910
64518	0	-0.580609	-1.587316	9.954643	-0.005804	-0.015874	0.099546	-3.053429	0.386708	12.102625
64519	0	-0.561998	-1.586375	10.009824	-0.005615	-0.015869	0.100098	-3.052757	0.396182	12.105285
64520	0	-0.568917	-1.494007	9.961059	-0.005686	-0.014943	0.099610	-3.054533	0.404165	12.102728
64521	0	-0.538023	-1.532013	10.040230	-0.005371	-0.015320	0.100403	-3.060197	0.418646	12.098598
64522	0	-0.508965	-1.513541	10.131656	-0.005085	-0.015138	0.101316	-3.062908	0.428012	12.098701
64523	0	-0.537362	-1.470764	10.150160	-0.005371	-0.014709	0.101501	-3.066012	0.434977	12.094046
64524	0	-0.513441	-1.604857	10.205082	-0.005133	-0.016049	0.102051	-3.070243	0.441081	12.087167
64525	0	-0.537115	-1.501337	10.180683	-0.005371	-0.015015	0.101807	-3.073970	0.445329	12.081368
64526	0	-0.524947	-1.501258	10.156255	-0.005250	-0.015013	0.101562	-3.078948	0.448960	12.075353
64527	0	-0.542899	-1.513113	10.272316	-0.005432	-0.015137	0.102722	-3.077862	0.449685	12.075988
64528	0	-0.499652	-1.621835	10.180972	-0.004999	-0.016225	0.101809	-3.075695	0.450906	12.076040
64529	0	-0.560390	-1.555815	10.229643	-0.005615	-0.015564	0.102295	-3.074217	0.442531	12.074028
64530	0	-0.546220	-1.426468	10.193196	-0.005471	-0.014271	0.101931	-3.072490	0.436765	12.078103
64531	0	-0.567012	-1.635449	10.101400	-0.005676	-0.016357	0.101013	-3.074299	0.434023	12.084268
64532	0	-0.552787	-1.555434	10.211412	-0.005542	-0.015558	0.102113	-3.074944	0.422777	12.084477
64533	0	-0.523566	-1.495219	10.113616	-0.005249	-0.014954	0.101135	-3.078238	0.412012	12.077886
64534	0	-0.526650	-1.513469	10.022164	-0.005284	-0.015135	0.100221	-3.083068	0.396108	12.080610
64535	0	-0.518067	-1.507512	9.960984	-0.005188	-0.015076	0.099609	-3.087288	0.391991	12.074401
64536	0	-0.528545	-1.580373	9.936728	-0.005296	-0.015807	0.099366	-3.088236	0.384478	12.071346
64537	0	-0.499411	-1.507158	9.954950	-0.005005	-0.015076	0.099548	-3.088384	0.376452	12.061853
64538	0	-0.490866	-1.439137	9.924654	-0.004923	-0.014397	0.099245	-3.087146	0.364445	12.066081
64539	0	-0.505747	-1.562292	9.918289	-0.005066	-0.015625	0.099182	-3.089547	0.359041	12.057711
64540	0	-0.498180	-1.488459	9.826854	-0.004989	-0.014889	0.098268	-3.089533	0.355340	12.053651
64541	0	-0.524560	-1.543769	9.826744	-0.005249	-0.015442	0.098267	-3.089542	0.355626	12.051915
64542	0	-0.523553	-1.555012	9.814683	-0.005242	-0.015556	0.098145	-3.087164	0.351979	12.052819
64543	0	-0.524747	-1.501118	9.863342	-0.005249	-0.015015	0.098633	-3.088033	0.354437	12.051551
64544	0	-0.555168	-1.591621	9.851286	-0.005551	-0.015924	0.098512	-3.084530	0.359038	12.051484
64545	0	-0.561782	-1.445805	9.930511	-0.005615	-0.014465	0.099304	-3.081021	0.366260	12.050479
64546	0	-0.556359	-1.505610	9.930575	-0.005560	-0.015061	0.099305	-3.079845	0.374719	12.048837
64547	0	-0.543819	-1.451957	9.961004	-0.005432	-0.014526	0.099609	-3.076832	0.385879	12.042907
64548	0	-0.544955	-1.524194	9.997680	-0.005445	-0.015245	0.099977	-3.077697	0.395866	12.040748
64549	0	-0.543713	-1.555964	10.064737	-0.005432	-0.015564	0.100647	-3.077615	0.405778	12.041395
64550	0	-0.502122	-1.506553	10.046381	-0.005015	-0.015067	0.100464	-3.080583	0.416661	12.033937
64551	0	-0.543534	-1.616933	10.022036	-0.005432	-0.016174	0.100220	-3.079661	0.424580	12.034120
64552	0	-0.471482	-1.402258	10.235734	-0.004706	-0.014029	0.102357	-3.077801	0.438286	12.039198
64553	0	-0.507349	-1.579965	10.192965	-0.005066	-0.015808	0.101929	-3.073004	0.450983	12.031390
64554	0	-0.514603	-1.432265	10.260147	-0.005142	-0.014327	0.102601	-3.072755	0.459455	12.026852
64555	0	-0.518787	-1.501108	10.223442	-0.005188	-0.015015	0.102234	-3.073434	0.463618	12.027051
64556	0	-0.530973	-1.463688	10.119797	-0.005310	-0.014642	0.101197	-3.072555	0.467552	12.022566
64557	0	-0.566834	-1.518731	10.223588	-0.005676	-0.015198	0.102234	-3.065398	0.463039	12.018597
64558	0	-0.559683	-1.602931	10.229937	-0.005600	-0.016032	0.102299	-3.066687	0.463859	12.015630
64559	0	-0.560794	-1.470403	10.199093	-0.005615	-0.014709	0.101990	-3.065116	0.460066	12.012085
64560	0	-0.571265	-1.585722	10.144314	-0.005723	-0.015859	0.101442	-3.068103	0.452821	12.015981
64561	0	-0.560051	-1.555852	10.083174	-0.005615	-0.015564	0.100830	-3.066436	0.440600	12.016026
64562	0	-0.520604	-1.439255	10.113899	-0.005219	-0.014394	0.101138	-3.069530	0.429923	12.020066
64563	0	-0.530014	-1.537770	10.009867	-0.005310	-0.015381	0.100098	-3.070442	0.423027	12.022912
64564	0	-0.552475	-1.536877	10.004003	-0.005534	-0.015375	0.100039	-3.067607	0.416689	12.017752
64565	0	-0.536388	-1.549616	9.918358	-0.005371	-0.015503	0.099182	-3.064243	0.412789	12.014120
64566	0	-0.546922	-1.530487	9.948999	-0.005479	-0.015306	0.099489	-3.066888	0.406170	12.014961
64567	0	-0.560479	-1.495389	9.875543	-0.005615	-0.014954	0.098755	-3.071511	0.398538	12.006254
64568	0	-0.546776	-1.610807	9.887916	-0.005472	-0.016114	0.098878	-3.068846	0.397825	12.004123
64569	0	-0.579161	-1.452236	9.918311	-0.005798	-0.014526	0.099182	-3.068577	0.394490	12.000396
64570	0	-0.517197	-1.494013	9.991652	-0.005175	-0.014946	0.099916	-3.066356	0.395852	12.000884
64571	0	-0.530992	-1.513243	9.796210	-0.005310	-0.015137	0.097961	-3.065847	0.400071	12.000075
64572	0	-0.555375	-1.500618	9.918309	-0.005554	-0.015006	0.099183	-3.070431	0.403954	12.000075
64573	0	-0.530921	-1.519642	9.912134	-0.005310	-0.015198	0.099121	-3.073348	0.407382	12.002119
64574	0	-0.542944	-1.409282	9.985423	-0.005431	-0.014097	0.099854	-3.072731	0.409839	11.999634
64575	0	-0.512931	-1.538113	10.021957	-0.005127	-0.015381	0.100220	-3.077426	0.416897	11.996320
64576	0	-0.513775	-1.562340	10.021891	-0.005133	-0.015626	0.100219	-3.078810	0.427037	11.985926
64577	0	-0.530895	-1.495402	9.979248	-0.005310	-0.014954	0.099792	-3.083577	0.430175	11.981373
64578	0	-0.500400	-1.458462	10.095264	-0.005003	-0.014588	0.100952	-3.083570	0.435643	11.970912
64579	0	-0.524869	-1.532126	10.150127	-0.005249	-0.015320	0.101501	-3.089503	0.439680	11.965600
64580	0	-0.561610	-1.526028	10.052425	-0.005615	-0.015263	0.100524	-3.091256	0.445075	11.966319
64581	0	-0.531038	-1.445795	10.070905	-0.005310	-0.014465	0.100708	-3.087175	0.449847	11.963858
64582	0	-0.531209	-1.499884	10.028284	-0.005311	-0.015000	0.100283	-3.089689	0.455458	11.960096
64583	0	-0.537470	-1.592100	10.156375	-0.005371	-0.015930	0.101562	-3.083571	0.463882	11.952513
64584	0	-0.531464	-1.566548	10.156494	-0.005318	-0.015668	0.101564	-3.085028	0.464892	11.945382
64585	0	-0.572962	-1.464805	10.199023	-0.005737	-0.014648	0.101990	-3.088784	0.460779	11.941551
64586	0	-0.565330	-1.446672	10.101342	-0.005661	-0.014465	0.101013	-3.094600	0.456603	11.944285
64587	0	-0.597325	-1.526033	10.070826	-0.005981	-0.015259	0.100708	-3.100335	0.451807	11.938764
64588	0	-0.546866	-1.501569	10.095301	-0.005477	-0.015018	0.100952	-3.101248	0.446916	11.932698
64589	0	-0.542888	-1.458775	10.070813	-0.005432	-0.014587	0.100708	-3.105806	0.447716	11.935343
64590	0	-0.523916	-1.440175	10.095281	-0.005242	-0.014405	0.100952	-3.106004	0.448612	11.937910
64591	0	-0.547924	-1.611986	9.985322	-0.005493	-0.016113	0.099854	-3.117582	0.437294	11.936199
64592	0	-0.521370	-1.551359	9.887688	-0.005222	-0.015516	0.098876	-3.118544	0.431870	11.935884
64593	0	-0.524185	-1.488738	10.003777	-0.005249	-0.014893	0.100037	-3.116620	0.428178	11.933515
64594	0	-0.547520	-1.439262	10.052718	-0.005479	-0.014394	0.100527	-3.119277	0.428474	11.928629
64595	0	-0.542650	-1.592750	10.003735	-0.005432	-0.015930	0.100037	-3.120287	0.426559	11.928805
64596	0	-0.566074	-1.531487	9.961064	-0.005666	-0.015315	0.099610	-3.124121	0.425300	11.923742
64597	0	-0.567129	-1.422549	9.918180	-0.005676	-0.014221	0.099182	-3.133239	0.424151	11.929541
64598	0	-0.565822	-1.465892	9.905945	-0.005667	-0.014658	0.099059	-3.138339	0.418899	11.928494
64599	0	-0.518201	-1.537828	10.046457	-0.005188	-0.015381	0.100464	-3.139506	0.416648	11.929219
64600	0	-0.517277	-1.556061	10.028169	-0.005177	-0.015559	0.100282	-3.145102	0.416868	11.925042
64601	0	-0.524842	-1.471122	10.015847	-0.005249	-0.014709	0.100159	-3.151167	0.420704	11.924456
64602	0	-0.506571	-1.508522	9.985166	-0.005065	-0.015079	0.099853	-3.161756	0.426058	11.925194
64603	0	-0.524762	-1.563389	9.991323	-0.005249	-0.015625	0.099915	-3.175883	0.428967	11.923643
64604	0	-0.517912	-1.528009	10.046083	-0.005185	-0.015277	0.100461	-3.183488	0.426691	11.923200
64605	0	-0.524507	-1.452721	10.040292	-0.005249	-0.014526	0.100403	-3.188358	0.426696	11.918720
64606	0	-0.535817	-1.525926	10.064747	-0.005363	-0.015261	0.100647	-3.190677	0.425240	11.919090
64607	0	-0.549319	-1.568568	10.003667	-0.005493	-0.015686	0.100037	-3.194162	0.429760	11.915999
64608	0	-0.536439	-1.458515	10.034253	-0.005372	-0.014587	0.100342	-3.195417	0.425570	11.909815
64609	0	-0.543067	-1.446222	10.192923	-0.005432	-0.014465	0.101929	-3.195806	0.428441	11.906460
64610	0	-0.530729	-1.525431	10.046463	-0.005307	-0.015253	0.100465	-3.201110	0.433054	11.906303
64611	0	-0.524316	-1.525391	10.009871	-0.005249	-0.015259	0.100098	-3.199335	0.430905	11.902748
64612	0	-0.523390	-1.585436	10.028369	-0.005238	-0.015860	0.100283	-3.197263	0.431239	11.904294
64613	0	-0.542486	-1.434216	10.009821	-0.005432	-0.014343	0.100098	-3.199795	0.427511	11.903103
64614	0	-0.541044	-1.483025	10.101444	-0.005418	-0.014830	0.101014	-3.204223	0.423711	11.895801
64615	0	-0.554845	-1.513597	10.113568	-0.005554	-0.015137	0.101135	-3.207151	0.421785	11.894569
64616	0	-0.523534	-1.440400	10.015871	-0.005238	-0.014403	0.100159	-3.211650	0.423745	11.890439
64617	0	-0.518533	-1.544675	9.985290	-0.005188	-0.015442	0.099854	-3.221022	0.425258	11.889924
64618	0	-0.511657	-1.503013	10.015632	-0.005122	-0.015025	0.100157	-3.230401	0.423406	11.886469
64619	0	-0.512579	-1.635643	10.009788	-0.005127	-0.016357	0.100098	-3.232974	0.426616	11.878708
64620	0	-0.554685	-1.537843	10.028114	-0.005552	-0.015379	0.100281	-3.236168	0.425001	11.876959
64621	0	-0.548618	-1.482820	9.973233	-0.005493	-0.014832	0.099731	-3.236015	0.421584	11.875934
64622	0	-0.578319	-1.507384	9.960970	-0.005785	-0.015069	0.099610	-3.245348	0.424091	11.878224
64623	0	-0.567631	-1.489795	10.021893	-0.005676	-0.014893	0.100220	-3.255202	0.428681	11.878027
64624	0	-0.549050	-1.527563	10.064439	-0.005493	-0.015270	0.100645	-3.265032	0.430230	11.875546
64625	0	-0.524617	-1.495933	10.052420	-0.005249	-0.014954	0.100525	-3.275232	0.431571	11.874371
64626	0	-0.530382	-1.570355	9.985068	-0.005304	-0.015697	0.099852	-3.285927	0.435545	11.874558
64627	0	-0.524302	-1.593360	9.985328	-0.005249	-0.015930	0.099854	-3.293514	0.433293	11.872951
64628	0	-0.541562	-1.515190	10.052308	-0.005421	-0.015144	0.100524	-3.305691	0.432122	11.867688
64629	0	-0.542757	-1.537985	10.113565	-0.005432	-0.015381	0.101135	-3.308117	0.431542	11.859429
64630	0	-0.523550	-1.482848	10.076947	-0.005240	-0.014830	0.100769	-3.310343	0.430487	11.852546
64631	0	-0.542453	-1.544217	9.973182	-0.005432	-0.015442	0.099731	-3.314298	0.426421	11.852003
64632	0	-0.528757	-1.538311	9.991473	-0.005295	-0.015382	0.099915	-3.319386	0.422783	11.850377
64633	0	-0.506199	-1.532282	10.003636	-0.005066	-0.015320	0.100037	-3.326429	0.422905	11.850764
64634	0	-0.529428	-1.538847	9.991389	-0.005302	-0.015388	0.099914	-3.331078	0.418235	11.852810
64635	0	-0.518022	-1.525846	10.076949	-0.005188	-0.015259	0.100769	-3.334234	0.414050	11.847923
64636	0	-0.522531	-1.526062	10.064713	-0.005234	-0.015259	0.100647	-3.339776	0.409070	11.842400
64637	0	-0.530398	-1.489272	9.991485	-0.005310	-0.014893	0.099915	-3.343564	0.406788	11.846014
64638	0	-0.535213	-1.477377	9.930426	-0.005360	-0.014771	0.099304	-3.349762	0.402800	11.847113
64639	0	-0.530238	-1.568799	9.948741	-0.005310	-0.015686	0.099487	-3.355494	0.398633	11.845325
64640	0	-0.529134	-1.574978	10.009816	-0.005295	-0.015752	0.100098	-3.356671	0.399280	11.843836
64641	0	-0.530943	-1.556153	9.997600	-0.005310	-0.015564	0.099976	-3.357467	0.403139	11.846153
64642	0	-0.518483	-1.512820	9.930489	-0.005187	-0.015132	0.099304	-3.356669	0.405194	11.847016
64643	0	-0.518268	-1.507672	9.936535	-0.005188	-0.015076	0.099365	-3.361377	0.403740	11.847215
64644	0	-0.523880	-1.483119	9.930467	-0.005239	-0.014834	0.099304	-3.361144	0.408602	11.840799
64645	0	-0.506487	-1.507416	10.009794	-0.005066	-0.015076	0.100098	-3.362821	0.411954	11.833527
64646	0	-0.536557	-1.543858	10.034206	-0.005369	-0.015439	0.100342	-3.365735	0.412444	11.830482
64647	0	-0.549781	-1.642162	9.936446	-0.005493	-0.016418	0.099365	-3.372804	0.422331	11.825057
64648	0	-0.519639	-1.539188	9.978996	-0.005198	-0.015388	0.099791	-3.381250	0.425631	11.823237
64649	0	-0.561643	-1.452685	10.021959	-0.005615	-0.014526	0.100220	-3.385365	0.431649	11.825726
64650	0	-0.537507	-1.539059	10.070580	-0.005374	-0.015383	0.100707	-3.397675	0.437496	11.823938
64651	0	-0.519208	-1.439678	10.162439	-0.005188	-0.014404	0.101624	-3.392534	0.446522	11.815821
64652	0	-0.544276	-1.597702	10.040366	-0.005441	-0.015977	0.100404	-3.396100	0.453418	11.815368
64653	0	-0.524743	-1.501791	10.131796	-0.005249	-0.015015	0.101318	-3.403233	0.456286	11.817906
64654	0	-0.536679	-1.593901	10.137818	-0.005368	-0.015937	0.101378	-3.408982	0.459249	11.810474
64655	0	-0.554657	-1.568461	10.162417	-0.005554	-0.015686	0.101624	-3.410654	0.455325	11.806164
64656	0	-0.540868	-1.483165	10.156360	-0.005417	-0.014830	0.101563	-3.416090	0.450684	11.796710
64657	0	-0.536710	-1.592872	10.095259	-0.005371	-0.015930	0.100952	-3.417722	0.450785	11.792628
64658	0	-0.517949	-1.464818	10.107389	-0.005180	-0.014646	0.101074	-3.423983	0.454407	11.790036
64659	0	-0.536494	-1.617076	10.076994	-0.005371	-0.016174	0.100769	-3.423113	0.452083	11.781190
64660	0	-0.523217	-1.488626	10.192984	-0.005237	-0.014886	0.101930	-3.426731	0.451675	11.774755
64661	0	-0.517752	-1.538207	10.089147	-0.005188	-0.015381	0.100891	-3.431321	0.444509	11.770967
64662	0	-0.534039	-1.532070	10.022060	-0.005351	-0.015323	0.100220	-3.432305	0.437056	11.772116
64663	0	-0.511614	-1.501105	9.979358	-0.005127	-0.015015	0.099792	-3.431448	0.429426	11.776321
64664	0	-0.533719	-1.531405	10.022219	-0.005350	-0.015313	0.100222	-3.435651	0.419424	11.776091
64665	0	-0.524078	-1.513570	9.973203	-0.005249	-0.015137	0.099731	-3.437631	0.414646	11.773859
64666	0	-0.547058	-1.500986	9.985525	-0.005477	-0.015013	0.099854	-3.437486	0.412000	11.771456
64667	0	-0.524032	-1.537951	9.924383	-0.005249	-0.015381	0.099243	-3.439033	0.406656	11.768137
64668	0	-0.492148	-1.555967	9.875647	-0.004927	-0.015562	0.098756	-3.439393	0.405281	11.763629
64669	0	-0.511939	-1.598560	9.875618	-0.005127	-0.015991	0.098755	-3.436041	0.401202	11.760149
64670	0	-0.553918	-1.543052	9.930623	-0.005539	-0.015431	0.099306	-3.438148	0.406054	11.754338
64671	0	-0.536279	-1.531324	9.967187	-0.005371	-0.015320	0.099670	-3.433787	0.401247	11.756588
64672	0	-0.547709	-1.597438	9.930777	-0.005477	-0.015979	0.099307	-3.431901	0.406008	11.758438
64673	0	-0.567340	-1.501226	9.930472	-0.005676	-0.015015	0.099304	-3.432184	0.407302	11.749717
64674	0	-0.542849	-1.464108	9.912232	-0.005426	-0.014644	0.099122	-3.432380	0.414305	11.747841
64675	0	-0.519193	-1.538008	9.936515	-0.005188	-0.015381	0.099365	-3.434664	0.423420	11.745957
64676	0	-0.562170	-1.617036	9.967006	-0.005624	-0.016173	0.099669	-3.434351	0.425647	11.747241
64677	0	-0.519217	-1.586599	10.070829	-0.005188	-0.015869	0.100708	-3.433964	0.434969	11.745384
64678	0	-0.489407	-1.512724	10.009809	-0.004891	-0.015131	0.100098	-3.432830	0.442621	11.743663
64679	0	-0.506613	-1.543878	10.064744	-0.005066	-0.015442	0.100647	-3.432441	0.447493	11.746077
64680	0	-0.512766	-1.585615	10.095426	-0.005128	-0.015863	0.100953	-3.427270	0.451817	11.742484
64681	0	-0.524417	-1.574231	10.089211	-0.005249	-0.015747	0.100891	-3.424874	0.450959	11.736486
64682	0	-0.547811	-1.518037	10.089369	-0.005484	-0.015189	0.100892	-3.417938	0.449359	11.730775
64683	0	-0.542833	-1.562360	10.119671	-0.005432	-0.015625	0.101196	-3.419386	0.449728	11.729324
64684	0	-0.566185	-1.579782	10.101488	-0.005669	-0.015806	0.101013	-3.413035	0.446752	11.732750
64685	0	-0.561040	-1.513158	10.107526	-0.005615	-0.015137	0.101074	-3.410155	0.445894	11.721191
64686	0	-0.578153	-1.493809	10.132156	-0.005789	-0.014944	0.101320	-3.406336	0.442348	11.716338
64687	0	-0.530378	-1.507039	10.064810	-0.005310	-0.015076	0.100647	-3.403312	0.439914	11.716387
64688	0	-0.528825	-1.622169	10.064989	-0.005298	-0.016225	0.100649	-3.402722	0.433978	11.716315
64689	0	-0.493445	-1.573973	10.077065	-0.004944	-0.015747	0.100769	-3.397397	0.428055	11.714379
64690	0	-0.540704	-1.530312	10.022333	-0.005414	-0.015306	0.100223	-3.397711	0.424838	11.715435
64691	0	-0.535753	-1.555987	10.009902	-0.005371	-0.015564	0.100098	-3.395955	0.414128	11.712332
64692	0	-0.551955	-1.555623	9.979484	-0.005527	-0.015556	0.099794	-3.398792	0.409760	11.709695
64693	0	-0.530593	-1.525054	9.997706	-0.005310	-0.015259	0.099976	-3.392286	0.409698	11.702863
64694	0	-0.498951	-1.517619	9.979654	-0.004997	-0.015182	0.099795	-3.389132	0.405554	11.700698
64695	0	-0.536625	-1.525195	9.967172	-0.005371	-0.015259	0.099670	-3.384253	0.404694	11.700213
64696	0	-0.511151	-1.597038	9.869727	-0.005117	-0.015978	0.098696	-3.378578	0.402567	11.700400
64697	0	-0.506113	-1.574380	9.875565	-0.005066	-0.015747	0.098755	-3.377721	0.401726	11.695632
64698	0	-0.530254	-1.555573	9.948854	-0.005301	-0.015558	0.099488	-3.377902	0.408677	11.696025
64699	0	-0.531230	-1.476917	9.936531	-0.005310	-0.014771	0.099365	-3.379294	0.415847	11.691648
64700	0	-0.518714	-1.555514	9.912247	-0.005193	-0.015562	0.099121	-3.374271	0.414087	11.690863
64701	0	-0.518549	-1.537693	9.924390	-0.005188	-0.015381	0.099243	-3.372621	0.415867	11.685978
64702	0	-0.536664	-1.438734	10.003890	-0.005366	-0.014397	0.100038	-3.364904	0.420856	11.682404
64703	0	-0.524602	-1.525235	9.954948	-0.005249	-0.015259	0.099548	-3.360440	0.422095	11.680837
64704	0	-0.518518	-1.554361	10.028375	-0.005182	-0.015552	0.100283	-3.354331	0.430032	11.677842
64705	0	-0.506952	-1.623112	10.034230	-0.005066	-0.016235	0.100342	-3.352489	0.438755	11.677829
64706	0	-0.488963	-1.451457	10.125796	-0.004890	-0.014519	0.101257	-3.350722	0.442516	11.680652
64707	0	-0.494294	-1.507191	10.083069	-0.004944	-0.015076	0.100830	-3.349347	0.446147	11.681253
64708	0	-0.494322	-1.542772	10.058803	-0.004943	-0.015435	0.100587	-3.343711	0.451141	11.677215
64709	0	-0.519040	-1.531249	10.125831	-0.005188	-0.015320	0.101257	-3.338342	0.458484	11.676646
64710	0	-0.512739	-1.475154	10.101504	-0.005132	-0.014756	0.101014	-3.336022	0.458345	11.683123
64711	0	-0.512037	-1.446123	10.131928	-0.005127	-0.014465	0.101318	-3.334328	0.455722	11.689357
64712	0	-0.516719	-1.518280	10.113774	-0.005176	-0.015190	0.101136	-3.328904	0.450972	11.691727
64713	0	-0.548228	-1.525328	10.034323	-0.005493	-0.015259	0.100342	-3.325334	0.443298	11.682773
64714	0	-0.540604	-1.506008	10.040578	-0.005411	-0.015065	0.100405	-3.322273	0.442154	11.677675
64715	0	-0.536813	-1.501082	10.028149	-0.005371	-0.015015	0.100281	-3.320744	0.443461	11.677310
64716	0	-0.505574	-1.555291	10.095385	-0.005060	-0.015556	0.100953	-3.319706	0.443116	11.677185
64717	0	-0.518119	-1.556090	10.040366	-0.005188	-0.015564	0.100403	-3.319022	0.440094	11.674338
64718	0	-0.516504	-1.500485	9.955041	-0.005175	-0.015009	0.099549	-3.317158	0.433845	11.677221
64719	0	-0.524283	-1.495104	9.930491	-0.005249	-0.014954	0.099304	-3.316959	0.431419	11.673797
64720	0	-0.516485	-1.500757	10.016055	-0.005176	-0.015010	0.100160	-3.317060	0.423919	11.670834
64721	0	-0.524050	-1.488519	10.083161	-0.005249	-0.014893	0.100830	-3.311470	0.419014	11.671976
64722	0	-0.529063	-1.511987	9.979590	-0.005294	-0.015122	0.099795	-3.311326	0.420017	11.669320
64723	0	-0.524543	-1.507450	9.967078	-0.005249	-0.015076	0.099670	-3.312760	0.420592	11.666116
64724	0	-0.523743	-1.482903	9.918248	-0.005242	-0.014830	0.099182	-3.314844	0.419654	11.666911
64725	0	-0.542535	-1.513317	9.967132	-0.005432	-0.015137	0.099670	-3.313572	0.416628	11.668727
64726	0	-0.511512	-1.616687	9.967141	-0.005114	-0.016168	0.099671	-3.315413	0.423034	11.663660
64727	0	-0.512388	-1.488612	10.022084	-0.005127	-0.014893	0.100220	-3.310778	0.424201	11.660746
64728	0	-0.517905	-1.548730	10.028333	-0.005182	-0.015491	0.100283	-3.309911	0.425250	11.663656
64729	0	-0.518330	-1.512958	9.954967	-0.005188	-0.015137	0.099548	-3.304414	0.424545	11.657611
64730	0	-0.481709	-1.548161	10.003943	-0.004813	-0.015489	0.100039	-3.299214	0.433605	11.657070
64731	0	-0.512804	-1.470632	10.089152	-0.005127	-0.014709	0.100891	-3.298418	0.439508	11.657965
64732	0	-0.518963	-1.457833	10.076959	-0.005191	-0.014582	0.100769	-3.297380	0.442821	11.659246
64733	0	-0.512260	-1.531352	10.040402	-0.005127	-0.015320	0.100403	-3.292967	0.442575	11.660569
64734	0	-0.505817	-1.462632	10.034508	-0.005057	-0.014636	0.100344	-3.284590	0.448145	11.658599
64735	0	-0.518369	-1.513141	10.058696	-0.005188	-0.015137	0.100586	-3.281215	0.447941	11.654357
64736	0	-0.536092	-1.426975	10.089243	-0.005363	-0.014272	0.100892	-3.281602	0.450770	11.650700
64737	0	-0.518263	-1.519816	10.107443	-0.005188	-0.015198	0.101074	-3.284724	0.449424	11.649382
64738	0	-0.535439	-1.562547	10.070841	-0.005361	-0.015626	0.100708	-3.286766	0.447081	11.643949
64739	0	-0.524689	-1.476401	9.991562	-0.005249	-0.014771	0.099915	-3.281997	0.449315	11.642120
64740	0	-0.499573	-1.487689	10.028342	-0.005001	-0.014880	0.100283	-3.280872	0.447936	11.640188
64741	0	-0.505986	-1.562464	9.985388	-0.005066	-0.015625	0.099854	-3.283098	0.445719	11.637421
64742	0	-0.486208	-1.623134	10.064802	-0.004870	-0.016235	0.100647	-3.281179	0.441011	11.640101
64743	0	-0.524659	-1.500936	10.058685	-0.005249	-0.015015	0.100586	-3.277786	0.442897	11.635826
64744	0	-0.518041	-1.469433	10.064875	-0.005183	-0.014699	0.100648	-3.275088	0.444357	11.633033
64745	0	-0.524537	-1.599233	9.979249	-0.005249	-0.015991	0.099792	-3.279037	0.444875	11.632758
64746	0	-0.535931	-1.538428	10.015888	-0.005364	-0.015384	0.100159	-3.282288	0.443758	11.630703
64747	0	-0.524506	-1.513540	9.991496	-0.005249	-0.015137	0.099915	-3.283483	0.443954	11.632734
64748	0	-0.530242	-1.458125	9.918275	-0.005302	-0.014585	0.099182	-3.281193	0.448579	11.630436
64749	0	-0.512986	-1.537802	9.985380	-0.005127	-0.015381	0.099854	-3.280660	0.456550	11.632594
64750	0	-0.513366	-1.531901	10.046307	-0.005133	-0.015314	0.100464	-3.288932	0.462335	11.631672
64751	0	-0.530785	-1.495592	10.058571	-0.005310	-0.014954	0.100586	-3.294184	0.464523	11.631999
64752	0	-0.542458	-1.501812	10.052434	-0.005428	-0.015019	0.100524	-3.295416	0.465022	11.636138
64753	0	-0.536851	-1.458702	10.083027	-0.005371	-0.014587	0.100830	-3.297553	0.466752	11.632306
64754	0	-0.536572	-1.526438	9.991373	-0.005366	-0.015259	0.099915	-3.306626	0.470761	11.633965
64755	0	-0.530692	-1.544360	10.021963	-0.005310	-0.015442	0.100220	-3.311255	0.471906	11.637432
64756	0	-0.505757	-1.538328	10.070740	-0.005060	-0.015385	0.100707	-3.312280	0.473624	11.636617
64757	0	-0.512796	-1.507843	9.985305	-0.005127	-0.015076	0.099854	-3.318007	0.479419	11.632258
64758	0	-0.488211	-1.465445	10.064610	-0.004885	-0.014654	0.100646	-3.320920	0.481151	11.632037
64759	0	-0.505808	-1.556124	10.046468	-0.005066	-0.015564	0.100464	-3.320384	0.476976	11.630567
64760	0	-0.529212	-1.495517	10.101334	-0.005295	-0.014949	0.101014	-3.330099	0.478631	11.627959
64761	0	-0.530537	-1.513883	10.028069	-0.005310	-0.015137	0.100281	-3.334992	0.477967	11.622976
64762	0	-0.541554	-1.423223	10.009625	-0.005424	-0.014226	0.100097	-3.344775	0.473656	11.625594
64763	0	-0.493465	-1.532038	10.022010	-0.004944	-0.015320	0.100220	-3.347991	0.467951	11.629239
64764	0	-0.516251	-1.477840	9.979198	-0.005170	-0.014772	0.099792	-3.357304	0.464225	11.624221
64765	0	-0.506132	-1.483489	10.040257	-0.005066	-0.014832	0.100403	-3.363673	0.463718	11.623350
64766	0	-0.498639	-1.557477	10.021877	-0.004996	-0.015572	0.100219	-3.369819	0.457195	11.625154
64767	0	-0.506099	-1.538215	9.936529	-0.005066	-0.015381	0.099365	-3.373760	0.456216	11.618363
64768	0	-0.511326	-1.557059	9.967004	-0.005117	-0.015567	0.099670	-3.380611	0.456154	11.618103
64769	0	-0.524639	-1.513587	9.875515	-0.005249	-0.015137	0.098755	-3.382141	0.457771	11.613735
64770	0	-0.529912	-1.562999	9.838806	-0.005305	-0.015624	0.098389	-3.391508	0.455334	11.611576
64771	0	-0.518449	-1.574610	9.997592	-0.005188	-0.015747	0.099976	-3.392853	0.456026	11.608549
64772	0	-0.517477	-1.519278	9.997639	-0.005181	-0.015196	0.099976	-3.391811	0.453263	11.607071
64773	0	-0.561316	-1.458775	9.997565	-0.005615	-0.014587	0.099976	-3.394688	0.455558	11.604628
64774	0	-0.567219	-1.495404	9.930429	-0.005672	-0.014955	0.099304	-3.396526	0.459901	11.601241
64775	0	-0.549625	-1.495782	9.973064	-0.005493	-0.014954	0.099731	-3.403862	0.468074	11.600036
64776	0	-0.525191	-1.520720	10.033996	-0.005256	-0.015206	0.100340	-3.407215	0.468420	11.594674
64777	0	-0.530776	-1.519957	10.028061	-0.005310	-0.015198	0.100281	-3.411769	0.470512	11.595739
64778	0	-0.518219	-1.465527	9.997443	-0.005184	-0.014653	0.099975	-3.416576	0.472924	11.592163
64779	0	-0.476056	-1.568867	10.009725	-0.004761	-0.015686	0.100098	-3.422047	0.477389	11.590222
64780	0	-0.500414	-1.514744	10.040116	-0.005005	-0.015142	0.100402	-3.430207	0.481201	11.583824
64781	0	-0.506262	-1.532198	10.070785	-0.005066	-0.015320	0.100708	-3.435025	0.482115	11.576551
64782	0	-0.518438	-1.502284	10.149985	-0.005181	-0.015019	0.101501	-3.441407	0.490244	11.576502
64783	0	-0.518924	-1.513981	10.113473	-0.005188	-0.015137	0.101135	-3.447353	0.496310	11.574608
64784	0	-0.531104	-1.599823	10.058408	-0.005313	-0.015998	0.100584	-3.450123	0.498847	11.570228
64785	0	-0.561291	-1.502112	10.137857	-0.005615	-0.015015	0.101379	-3.459896	0.500952	11.570442
64786	0	-0.536514	-1.496805	10.046186	-0.005366	-0.014967	0.100462	-3.463615	0.504318	11.571287
64787	0	-0.578879	-1.514058	10.052487	-0.005798	-0.015137	0.100525	-3.470376	0.498251	11.572979
64788	0	-0.553307	-1.587760	10.082926	-0.005535	-0.015878	0.100829	-3.472697	0.500635	11.576855
64789	0	-0.579402	-1.586907	10.052516	-0.005798	-0.015869	0.100525	-3.475049	0.500453	11.577860
64790	0	-0.529228	-1.483724	10.137904	-0.005301	-0.014832	0.101379	-3.483885	0.494910	11.578524
64791	0	-0.530409	-1.557122	10.034099	-0.005310	-0.015564	0.100342	-3.494544	0.492872	11.578060
64792	0	-0.504829	-1.570225	9.954660	-0.005054	-0.015701	0.099546	-3.498011	0.490514	11.575797
64793	0	-0.494075	-1.507789	9.967023	-0.004944	-0.015076	0.099670	-3.502951	0.491700	11.578113
64794	0	-0.493581	-1.508603	9.948562	-0.004938	-0.015080	0.099486	-3.511726	0.493736	11.577751
64795	0	-0.505739	-1.507486	10.022028	-0.005066	-0.015076	0.100220	-3.513146	0.488801	11.580730
64796	0	-0.498129	-1.544083	9.985481	-0.004988	-0.015441	0.099854	-3.515333	0.486172	11.577857
64797	0	-0.517763	-1.531964	9.948787	-0.005188	-0.015320	0.099487	-3.517372	0.479023	11.573209
64798	0	-0.541565	-1.519879	9.918273	-0.005412	-0.015198	0.099183	-3.520871	0.487687	11.563410
64799	0	-0.536644	-1.550590	9.930399	-0.005371	-0.015503	0.099304	-3.526660	0.487073	11.564652
64800	0	-0.548178	-1.502026	9.942563	-0.005485	-0.015021	0.099425	-3.527817	0.488579	11.563728
64801	0	-0.555185	-1.526063	10.015854	-0.005554	-0.015259	0.100159	-3.532245	0.490603	11.563284
64802	0	-0.524614	-1.465723	10.040124	-0.005245	-0.014653	0.100402	-3.539206	0.496376	11.563951
64803	0	-0.543281	-1.568432	9.960961	-0.005432	-0.015686	0.099609	-3.539607	0.501838	11.565476
64804	0	-0.543337	-1.580847	9.948683	-0.005434	-0.015805	0.099487	-3.545651	0.505772	11.564613
64805	0	-0.536869	-1.550923	9.985267	-0.005371	-0.015503	0.099854	-3.555117	0.507713	11.559411
64806	0	-0.536610	-1.527305	10.082804	-0.005366	-0.015272	0.100828	-3.558458	0.512140	11.559264
64807	0	-0.530598	-1.556268	10.015911	-0.005310	-0.015564	0.100159	-3.559334	0.512237	11.559655
64808	0	-0.529791	-1.586858	10.040286	-0.005302	-0.015867	0.100403	-3.563164	0.511841	11.560195
64809	0	-0.524527	-1.507467	10.052525	-0.005249	-0.015076	0.100525	-3.564253	0.512252	11.555548
64810	0	-0.487300	-1.519472	10.070828	-0.004875	-0.015196	0.100708	-3.565283	0.514501	11.557316
64811	0	-0.512395	-1.519404	10.083079	-0.005127	-0.015198	0.100830	-3.563300	0.515761	11.551470
64812	0	-0.511542	-1.525017	10.083162	-0.005121	-0.015252	0.100831	-3.563356	0.513925	11.551708
64813	0	-0.549164	-1.494950	10.192940	-0.005493	-0.014954	0.101929	-3.560938	0.516844	11.546348
64814	0	-0.560463	-1.493892	10.095458	-0.005612	-0.014946	0.100953	-3.555204	0.512882	11.550934
64815	0	-0.536212	-1.526066	10.034199	-0.005371	-0.015259	0.100342	-3.559563	0.507448	11.548016
64816	0	-0.534634	-1.562714	9.954901	-0.005354	-0.015629	0.099548	-3.559799	0.503486	11.543514
64817	0	-0.529875	-1.556508	10.070843	-0.005310	-0.015564	0.100708	-3.563271	0.495479	11.545178
64818	0	-0.534297	-1.550454	10.046439	-0.005349	-0.015506	0.100464	-3.564020	0.493173	11.541995
64819	0	-0.524209	-1.544155	10.028118	-0.005249	-0.015442	0.100281	-3.565957	0.490098	11.547901
64820	0	-0.523077	-1.543910	10.009834	-0.005236	-0.015442	0.100098	-3.565048	0.489274	11.550231
64821	0	-0.512256	-1.507020	9.973250	-0.005127	-0.015076	0.099731	-3.561007	0.489002	11.550124
64822	0	-0.517078	-1.548777	9.973453	-0.005179	-0.015492	0.099733	-3.557929	0.483949	11.556758
64823	0	-0.530675	-1.574157	10.040387	-0.005310	-0.015747	0.100403	-3.553762	0.484855	11.546734
64824	0	-0.530035	-1.597693	9.991722	-0.005303	-0.015981	0.099916	-3.551618	0.486103	11.544606
64825	0	-0.530232	-1.525203	9.967186	-0.005310	-0.015259	0.099670	-3.545994	0.481974	11.541733
64826	0	-0.529339	-1.512390	9.967231	-0.005295	-0.015123	0.099672	-3.548786	0.485047	11.537519
64827	0	-0.512538	-1.513854	9.973125	-0.005127	-0.015137	0.099731	-3.553102	0.487971	11.537498
64828	0	-0.524409	-1.526256	9.979164	-0.005246	-0.015263	0.099792	-3.555326	0.490374	11.545219
64829	0	-0.506782	-1.537962	9.960947	-0.005066	-0.015381	0.099609	-3.556104	0.497204	11.539341
64830	0	-0.525715	-1.513401	10.015864	-0.005254	-0.015135	0.100159	-3.557368	0.505667	11.534559
64831	0	-0.512531	-1.592847	9.997594	-0.005127	-0.015930	0.099976	-3.557660	0.508515	11.539828
64832	0	-0.494155	-1.525246	9.991505	-0.004941	-0.015256	0.099915	-3.555822	0.513796	11.533116
64833	0	-0.536874	-1.495392	10.015877	-0.005371	-0.014954	0.100159	-3.558323	0.515808	11.527078
64834	0	-0.531096	-1.525470	10.070852	-0.005306	-0.015260	0.100708	-3.554864	0.525845	11.530066
64835	0	-0.542807	-1.537892	10.052542	-0.005432	-0.015381	0.100525	-3.554804	0.525957	11.527798
64836	0	-0.517618	-1.567889	10.107590	-0.005180	-0.015682	0.101075	-3.553153	0.525943	11.523602
64837	0	-0.511999	-1.500621	10.107583	-0.005127	-0.015015	0.101074	-3.545687	0.522810	11.520853
64838	0	-0.534845	-1.548240	10.052892	-0.005358	-0.015487	0.100528	-3.542903	0.517055	11.522822
64839	0	-0.549030	-1.500807	10.077018	-0.005493	-0.015015	0.100769	-3.537565	0.518529	11.522245
64840	0	-0.535987	-1.548617	10.003950	-0.005365	-0.015491	0.100039	-3.534630	0.516956	11.515888
64841	0	-0.511964	-1.476402	10.064830	-0.005127	-0.014771	0.100647	-3.529321	0.513403	11.514024
64842	0	-0.547339	-1.518303	10.089367	-0.005479	-0.015185	0.100893	-3.528666	0.511898	11.508573
64843	0	-0.548980	-1.537971	10.076940	-0.005493	-0.015381	0.100769	-3.529451	0.512828	11.510716
64844	0	-0.511791	-1.500942	10.022035	-0.005120	-0.015013	0.100220	-3.527769	0.514871	11.512004
64845	0	-0.524580	-1.507183	9.997634	-0.005249	-0.015076	0.099976	-3.525449	0.515924	11.511667
64846	0	-0.505539	-1.525085	10.003782	-0.005059	-0.015251	0.100038	-3.527177	0.516261	11.510439
64847	0	-0.518194	-1.537771	9.973225	-0.005188	-0.015381	0.099731	-3.525526	0.514041	11.505481
64848	0	-0.529451	-1.598251	9.985516	-0.005299	-0.015985	0.099854	-3.524152	0.514074	11.501737
64849	0	-0.566904	-1.549693	10.028210	-0.005676	-0.015503	0.100281	-3.519465	0.510653	11.507378
64850	0	-0.516880	-1.536699	9.955087	-0.005174	-0.015369	0.099550	-3.518722	0.509796	11.505453
64851	0	-0.518587	-1.482681	9.985433	-0.005188	-0.014832	0.099854	-3.515420	0.512130	11.506624
64852	0	-0.560793	-1.561059	10.016075	-0.005611	-0.015616	0.100160	-3.510897	0.512904	11.509277
64853	0	-0.542963	-1.531686	10.040342	-0.005432	-0.015320	0.100403	-3.509541	0.514776	11.506892
64854	0	-0.542933	-1.567654	9.979392	-0.005427	-0.015680	0.099793	-3.507318	0.521715	11.504907
64855	0	-0.506406	-1.506983	10.034277	-0.005066	-0.015076	0.100342	-3.502726	0.524341	11.504051
64856	0	-0.524475	-1.536630	9.991696	-0.005245	-0.015369	0.099916	-3.501174	0.528507	11.502703
64857	0	-0.506563	-1.537319	10.046505	-0.005066	-0.015381	0.100464	-3.494495	0.532877	11.502030
64858	0	-0.506866	-1.463014	10.101539	-0.005066	-0.014633	0.101015	-3.493156	0.540702	11.502598
64859	0	-0.518579	-1.513366	10.028134	-0.005188	-0.015137	0.100281	-3.491695	0.542925	11.503635
64860	0	-0.524579	-1.512945	9.967157	-0.005245	-0.015131	0.099671	-3.491899	0.548256	11.499639
64861	0	-0.524460	-1.531282	9.997689	-0.005249	-0.015320	0.099976	-3.485805	0.547899	11.493403
64862	0	-0.511809	-1.524406	10.016082	-0.005118	-0.015245	0.100161	-3.486310	0.552324	11.497926
64863	0	-0.524638	-1.544216	10.125742	-0.005249	-0.015442	0.101257	-3.488638	0.554074	11.497557
64864	0	-0.517587	-1.507245	10.089212	-0.005183	-0.015077	0.100891	-3.485884	0.550543	11.498845
64865	0	-0.524140	-1.507034	10.040403	-0.005249	-0.015076	0.100403	-3.481762	0.546636	11.497433
64866	0	-0.510728	-1.536817	10.113772	-0.005112	-0.015370	0.101137	-3.481261	0.546390	11.496969
64867	0	-0.530552	-1.537678	10.064784	-0.005310	-0.015381	0.100647	-3.478553	0.545940	11.490097
64868	0	-0.541910	-1.494316	10.058755	-0.005424	-0.014946	0.100587	-3.477262	0.545594	11.485279
64869	0	-0.531008	-1.513496	10.089138	-0.005310	-0.015137	0.100891	-3.477201	0.550264	11.478382
64870	0	-0.524397	-1.592166	9.954951	-0.005249	-0.015927	0.099548	-3.472656	0.549207	11.477921
64871	0	-0.505751	-1.446131	9.991556	-0.005066	-0.014465	0.099915	-3.469944	0.544316	11.474239
64872	0	-0.535139	-1.487885	10.040583	-0.005355	-0.014885	0.100405	-3.465043	0.545146	11.479110
64873	0	-0.524838	-1.483104	10.058605	-0.005249	-0.014832	0.100586	-3.466349	0.549053	11.474275
64874	0	-0.523857	-1.507008	10.070920	-0.005248	-0.015075	0.100708	-3.463003	0.543081	11.476526
64875	0	-0.512167	-1.519276	10.070903	-0.005127	-0.015198	0.100708	-3.459263	0.541843	11.478118
64876	0	-0.529636	-1.476018	9.985571	-0.005300	-0.014761	0.099855	-3.460237	0.542840	11.470138
64877	0	-0.543158	-1.610712	10.022075	-0.005432	-0.016113	0.100220	-3.455172	0.546896	11.464991
64878	0	-0.537003	-1.548852	10.058735	-0.005370	-0.015491	0.100587	-3.453751	0.551466	11.463597
64879	0	-0.524605	-1.494769	10.101421	-0.005249	-0.014954	0.101013	-3.449026	0.552869	11.466219
64880	0	-0.512514	-1.568081	10.022064	-0.005127	-0.015686	0.100220	-3.445055	0.555528	11.469040
64881	0	-0.535595	-1.479352	9.985897	-0.005356	-0.014798	0.099858	-3.441672	0.560342	11.465214
64882	0	-0.523583	-1.522149	9.985941	-0.005240	-0.015227	0.099858	-3.436891	0.559800	11.465205
64883	0	-0.493908	-1.500831	10.101436	-0.004944	-0.015015	0.101013	-3.431560	0.559088	11.461218
64884	0	-0.553496	-1.450916	10.065011	-0.005545	-0.014514	0.100649	-3.428010	0.552897	11.461489
64885	0	-0.506212	-1.476377	10.040402	-0.005066	-0.014771	0.100403	-3.422180	0.553254	11.457906
64886	0	-0.517757	-1.493577	10.034452	-0.005180	-0.014940	0.100344	-3.418956	0.554808	11.459615
64887	0	-0.500149	-1.440141	9.973203	-0.005005	-0.014404	0.099731	-3.417481	0.555597	11.454805
64888	0	-0.493225	-1.476448	10.052614	-0.004937	-0.014765	0.100526	-3.418986	0.554730	11.454135
64889	0	-0.481611	-1.452253	10.070883	-0.004822	-0.014526	0.100708	-3.416482	0.553046	11.454084
64890	0	-0.511235	-1.512784	10.046531	-0.005116	-0.015130	0.100465	-3.415842	0.554167	11.452832
64891	0	-0.512322	-1.525113	10.040419	-0.005127	-0.015259	0.100403	-3.408971	0.554624	11.450111
64892	0	-0.529556	-1.511961	9.967316	-0.005303	-0.015122	0.099672	-3.407543	0.550404	11.447163
64893	0	-0.567214	-1.556058	9.936600	-0.005676	-0.015564	0.099365	-3.405494	0.550391	11.448796
64894	0	-0.541946	-1.525119	10.003799	-0.005424	-0.015252	0.100038	-3.406253	0.549361	11.445293
64895	0	-0.555418	-1.537605	10.003736	-0.005554	-0.015381	0.100037	-3.402718	0.554053	11.448038
64896	0	-0.543435	-1.494401	10.003761	-0.005432	-0.014945	0.100038	-3.403399	0.561229	11.443078
64897	0	-0.530749	-1.525498	9.973216	-0.005310	-0.015259	0.099731	-3.400897	0.563004	11.440972
64898	0	-0.561432	-1.537366	9.942709	-0.005610	-0.015374	0.099427	-3.402179	0.572093	11.440823
64899	0	-0.518547	-1.482870	10.040338	-0.005188	-0.014832	0.100403	-3.400853	0.573995	11.442335
64900	0	-0.512533	-1.494310	10.052655	-0.005122	-0.014949	0.100526	-3.396217	0.582251	11.442308
64901	0	-0.524704	-1.458425	10.076960	-0.005249	-0.014587	0.100769	-3.394510	0.584747	11.445027
64902	0	-0.524527	-1.494373	10.003819	-0.005245	-0.014948	0.100038	-3.391627	0.589521	11.444645
64903	0	-0.524887	-1.513692	10.046384	-0.005249	-0.015137	0.100464	-3.393770	0.594087	11.447177
64904	0	-0.530490	-1.507394	10.028049	-0.005310	-0.015077	0.100280	-3.392456	0.592934	11.445865
64905	0	-0.536816	-1.513554	10.113559	-0.005371	-0.015137	0.101135	-3.392962	0.594347	11.443076
64906	0	-0.524090	-1.489289	10.095195	-0.005243	-0.014891	0.100952	-3.397278	0.596337	11.441988
64907	0	-0.524864	-1.513854	10.052465	-0.005249	-0.015137	0.100525	-3.401191	0.600611	11.442131
64908	0	-0.548885	-1.502037	10.046301	-0.005493	-0.015019	0.100463	-3.404096	0.600446	11.438672
64909	0	-0.524682	-1.465074	10.046365	-0.005249	-0.014648	0.100464	-3.408534	0.602666	11.437659
64910	0	-0.554496	-1.514299	10.113437	-0.005550	-0.015141	0.101134	-3.411976	0.601280	11.435976
64911	0	-0.554678	-1.532298	10.125725	-0.005554	-0.015320	0.101257	-3.417306	0.597687	11.434533
64912	0	-0.565740	-1.508709	10.009625	-0.005662	-0.015082	0.100097	-3.424529	0.597250	11.434502
64913	0	-0.561010	-1.501384	9.997599	-0.005615	-0.015015	0.099976	-3.425413	0.596165	11.435849
64914	0	-0.529447	-1.526228	10.058553	-0.005300	-0.015258	0.100586	-3.432283	0.595150	11.435464
64915	0	-0.536732	-1.513725	10.083020	-0.005371	-0.015137	0.100830	-3.434625	0.595598	11.432104
64916	0	-0.499419	-1.507967	10.052474	-0.004997	-0.015078	0.100525	-3.438789	0.596864	11.431124
64917	0	-0.511752	-1.501389	9.991515	-0.005127	-0.015015	0.099915	-3.439671	0.590893	11.433777
64918	0	-0.491972	-1.483316	10.003744	-0.004925	-0.014831	0.100038	-3.444362	0.589850	11.429717
64919	0	-0.493608	-1.496045	10.034116	-0.004944	-0.014954	0.100342	-3.453930	0.585824	11.434407
64920	0	-0.504688	-1.521265	9.991274	-0.005051	-0.015212	0.099913	-3.456429	0.586256	11.432939
64921	0	-0.555218	-1.489443	9.985335	-0.005554	-0.014893	0.099854	-3.460310	0.588661	11.431668
64922	0	-0.524110	-1.477891	9.930292	-0.005245	-0.014775	0.099303	-3.466284	0.588709	11.434642
64923	0	-0.561216	-1.568455	10.009806	-0.005615	-0.015686	0.100098	-3.466334	0.589924	11.433397
64924	0	-0.548304	-1.556279	10.070799	-0.005487	-0.015561	0.100708	-3.470058	0.589705	11.435961
64925	0	-0.555418	-1.465384	10.034101	-0.005554	-0.014648	0.100342	-3.477979	0.594392	11.435066
64926	0	-0.524118	-1.454070	10.033988	-0.005249	-0.014538	0.100340	-3.482930	0.590192	11.432303
64927	0	-0.506236	-1.550542	9.979227	-0.005066	-0.015503	0.099792	-3.487587	0.590888	11.435939
64928	0	-0.524736	-1.550809	9.997446	-0.005242	-0.015509	0.099975	-3.488791	0.601288	11.438055
64929	0	-0.524826	-1.495198	10.046415	-0.005249	-0.014954	0.100464	-3.488690	0.605127	11.438182
64930	0	-0.506483	-1.507414	10.015850	-0.005065	-0.015073	0.100159	-3.491930	0.609661	11.436375
64931	0	-0.524725	-1.586874	10.046402	-0.005249	-0.015869	0.100464	-3.493199	0.612359	11.435611
64932	0	-0.543024	-1.526303	10.137870	-0.005429	-0.015259	0.101379	-3.499655	0.618085	11.429759
64933	0	-0.549297	-1.495679	10.070755	-0.005493	-0.014954	0.100708	-3.504980	0.622552	11.427354
64934	0	-0.543297	-1.471469	10.150068	-0.005432	-0.014716	0.101501	-3.505141	0.628255	11.430153
64935	0	-0.530592	-1.538317	10.101305	-0.005310	-0.015381	0.101013	-3.509477	0.628321	11.430019
64936	0	-0.524327	-1.550564	10.064624	-0.005241	-0.015508	0.100646	-3.508829	0.635081	11.420840
64937	0	-0.524594	-1.544117	10.034207	-0.005249	-0.015442	0.100342	-3.509707	0.636291	11.418602
64938	0	-0.542111	-1.538142	10.125738	-0.005426	-0.015380	0.101257	-3.513100	0.635067	11.417933
64939	0	-0.542619	-1.562727	10.180661	-0.005432	-0.015625	0.101807	-3.517371	0.633185	11.419503
64940	0	-0.560327	-1.538899	10.107278	-0.005604	-0.015386	0.101073	-3.522876	0.637290	11.417660
64941	0	-0.536745	-1.489306	10.070813	-0.005371	-0.014893	0.100708	-3.525097	0.637861	11.413825
64942	0	-0.535758	-1.501243	10.070884	-0.005364	-0.015016	0.100708	-3.523203	0.634906	11.415832
64943	0	-0.561266	-1.574732	10.095225	-0.005615	-0.015747	0.100952	-3.525197	0.636718	11.413094
64944	0	-0.548605	-1.531734	10.101383	-0.005488	-0.015321	0.101013	-3.523054	0.638831	11.415881
64945	0	-0.506359	-1.483812	10.089026	-0.005066	-0.014832	0.100891	-3.532207	0.640933	11.417426
64946	0	-0.547867	-1.484530	9.991312	-0.005488	-0.014845	0.099913	-3.534244	0.634564	11.414523
64947	0	-0.542392	-1.502226	10.028007	-0.005432	-0.015015	0.100281	-3.544599	0.630039	11.416634
64948	0	-0.528539	-1.545891	10.046228	-0.005294	-0.015458	0.100462	-3.547184	0.625239	11.421267
64949	0	-0.548635	-1.489655	10.034158	-0.005493	-0.014893	0.100342	-3.553318	0.622233	11.419113
64950	0	-0.504826	-1.545097	9.936442	-0.005053	-0.015450	0.099364	-3.555625	0.622081	11.425977
64951	0	-0.537008	-1.587191	9.948692	-0.005371	-0.015869	0.099487	-3.560585	0.625655	11.431229
64952	0	-0.511823	-1.508302	9.912025	-0.005125	-0.015081	0.099120	-3.564094	0.622572	11.430717
64953	0	-0.542536	-1.550457	10.003673	-0.005432	-0.015503	0.100037	-3.567711	0.619673	11.437036
64954	0	-0.560046	-1.526344	10.021968	-0.005602	-0.015263	0.100220	-3.570418	0.622815	11.439895
64955	0	-0.500274	-1.537778	10.015927	-0.005005	-0.015381	0.100159	-3.568573	0.625105	11.441353
64956	0	-0.524429	-1.550009	9.997614	-0.005245	-0.015497	0.099977	-3.573536	0.628760	11.437357
64957	0	-0.506393	-1.483454	10.089077	-0.005066	-0.014832	0.100891	-3.578622	0.631268	11.439553
64958	0	-0.524479	-1.514886	10.095040	-0.005245	-0.015143	0.100951	-3.586491	0.635506	11.439144
64959	0	-0.549429	-1.501734	10.052444	-0.005493	-0.015015	0.100525	-3.591347	0.641594	11.447840
64960	0	-0.519086	-1.545026	10.034044	-0.005191	-0.015448	0.100341	-3.596054	0.646337	11.449060
64961	0	-0.524651	-1.544416	9.997537	-0.005249	-0.015442	0.099976	-3.600298	0.648200	11.450270
64962	0	-0.499765	-1.526329	10.095136	-0.005000	-0.015264	0.100951	-3.601622	0.650123	11.448976
64963	0	-0.524830	-1.544179	10.156255	-0.005249	-0.015442	0.101562	-3.603060	0.653927	11.440916
64964	0	-0.524243	-1.550215	10.083049	-0.005248	-0.015503	0.100830	-3.603762	0.652278	11.440082
64965	0	-0.542420	-1.567888	10.046541	-0.005432	-0.015686	0.100464	-3.597163	0.648009	11.437379
64966	0	-0.547184	-1.530182	10.120004	-0.005478	-0.015306	0.101199	-3.594560	0.645906	11.437107
64967	0	-0.549157	-1.562212	10.052544	-0.005493	-0.015625	0.100525	-3.592844	0.648764	11.430447
64968	0	-0.548754	-1.573876	10.119780	-0.005490	-0.015741	0.101197	-3.591563	0.650372	11.430860
64969	0	-0.567251	-1.544074	10.107461	-0.005676	-0.015442	0.101074	-3.591866	0.650861	11.430797
64970	0	-0.536133	-1.501486	10.137919	-0.005363	-0.015013	0.101379	-3.595933	0.653246	11.433947
64971	0	-0.524403	-1.495595	10.034171	-0.005249	-0.014954	0.100342	-3.600180	0.652300	11.432004
64972	0	-0.529599	-1.551142	10.101190	-0.005301	-0.015508	0.101012	-3.605978	0.651925	11.432564
64973	0	-0.506324	-1.574659	10.034201	-0.005066	-0.015747	0.100342	-3.607034	0.653587	11.429411
64974	0	-0.493506	-1.550331	10.046401	-0.004939	-0.015503	0.100464	-3.609064	0.653738	11.426550
64975	0	-0.524121	-1.513488	10.058662	-0.005249	-0.015137	0.100586	-3.608517	0.649620	11.425560
64976	0	-0.522644	-1.555673	9.973347	-0.005234	-0.015561	0.099732	-3.605094	0.646009	11.428726
64977	0	-0.524180	-1.513483	10.022039	-0.005249	-0.015137	0.100220	-3.604495	0.642535	11.429600
64978	0	-0.516956	-1.567853	10.070990	-0.005174	-0.015683	0.100709	-3.600805	0.642579	11.427096
64979	0	-0.542989	-1.519341	10.058672	-0.005432	-0.015198	0.100586	-3.597487	0.644768	11.428960
64980	0	-0.542228	-1.512801	10.070931	-0.005428	-0.015128	0.100709	-3.598882	0.642661	11.426964
64981	0	-0.536605	-1.483022	9.997605	-0.005371	-0.014832	0.099976	-3.598863	0.641566	11.421552
64982	0	-0.523592	-1.580224	9.985528	-0.005239	-0.015806	0.099854	-3.595884	0.642198	11.418329
64983	0	-0.499840	-1.519842	9.979270	-0.005005	-0.015198	0.099792	-3.598125	0.639467	11.414129
64984	0	-0.492900	-1.519533	10.058671	-0.004931	-0.015200	0.100586	-3.594717	0.641333	11.410569
64985	0	-0.481641	-1.507648	10.021986	-0.004822	-0.015076	0.100220	-3.597173	0.639935	11.408867
64986	0	-0.492543	-1.501684	9.997593	-0.004933	-0.015017	0.099976	-3.598984	0.635574	11.403018
64987	0	-0.476383	-1.525740	10.070807	-0.004761	-0.015259	0.100708	-3.598954	0.643662	11.397239
64988	0	-0.525322	-1.513193	9.979209	-0.005256	-0.015135	0.099792	-3.597150	0.645474	11.392192
64989	0	-0.524973	-1.488753	10.022044	-0.005249	-0.014893	0.100220	-3.592965	0.650956	11.393109
64990	0	-0.494247	-1.518409	10.009940	-0.004946	-0.015188	0.100099	-3.589790	0.651909	11.393199
64991	0	-0.512699	-1.525118	9.997675	-0.005127	-0.015259	0.099976	-3.582623	0.656600	11.393104
64992	0	-0.524448	-1.547751	10.004034	-0.005249	-0.015488	0.100039	-3.572566	0.656132	11.396786
64993	0	-0.561343	-1.519038	10.034302	-0.005615	-0.015198	0.100342	-3.565586	0.658673	11.387235
64994	0	-0.511767	-1.505679	9.985644	-0.005124	-0.015061	0.099855	-3.561838	0.656058	11.385509
64995	0	-0.543462	-1.531417	10.058666	-0.005432	-0.015320	0.100586	-3.556924	0.663483	11.379778
64996	0	-0.531487	-1.542551	10.095405	-0.005316	-0.015431	0.100953	-3.551834	0.667169	11.383472
64997	0	-0.561606	-1.537499	10.028161	-0.005615	-0.015381	0.100281	-3.546722	0.672785	11.383929
64998	0	-0.543573	-1.536380	10.070973	-0.005434	-0.015369	0.100709	-3.541863	0.679332	11.380567
64999	0	-0.549329	-1.543401	10.144162	-0.005493	-0.015442	0.101440	-3.534542	0.684156	11.382352
65000	0	-0.524215	-1.523746	10.077228	-0.005250	-0.015244	0.100771	-3.529136	0.680038	11.382227
65001	0	-0.506113	-1.470229	10.046516	-0.005066	-0.014709	0.100464	-3.522420	0.679274	11.380645
65002	0	-0.541909	-1.481215	10.046671	-0.005423	-0.014817	0.100466	-3.518095	0.679965	11.377388
65003	0	-0.524741	-1.482700	10.064773	-0.005249	-0.014832	0.100647	-3.514408	0.682794	11.374669
65004	0	-0.536342	-1.536562	10.040506	-0.005368	-0.015372	0.100404	-3.508260	0.682002	11.372808
65005	0	-0.512225	-1.543572	10.028195	-0.005127	-0.015442	0.100281	-3.502706	0.681365	11.373814
65006	0	-0.517516	-1.524041	10.034493	-0.005178	-0.015247	0.100344	-3.496240	0.682272	11.369358
65007	0	-0.536921	-1.513329	10.058655	-0.005371	-0.015137	0.100586	-3.493823	0.684812	11.368332
65008	0	-0.517386	-1.524767	10.034396	-0.005184	-0.015252	0.100343	-3.490240	0.677876	11.372702
65009	0	-0.536470	-1.550369	10.009788	-0.005371	-0.015503	0.100098	-3.492586	0.675309	11.371346
65010	0	-0.541771	-1.513783	10.095238	-0.005420	-0.015139	0.100952	-3.493127	0.677671	11.367520
65011	0	-0.536971	-1.562794	10.076866	-0.005371	-0.015625	0.100769	-3.497886	0.680752	11.362743
65012	0	-0.536515	-1.550689	10.070764	-0.005368	-0.015510	0.100707	-3.496239	0.681927	11.359786
65013	0	-0.548787	-1.531308	10.034312	-0.005493	-0.015320	0.100342	-3.489971	0.680588	11.355672
65014	0	-0.535365	-1.506186	9.985587	-0.005361	-0.015062	0.099855	-3.490866	0.677357	11.354811
65015	0	-0.505876	-1.488876	10.009859	-0.005066	-0.014893	0.100098	-3.487956	0.673917	11.352679
65016	0	-0.528666	-1.512897	9.991615	-0.005296	-0.015130	0.099916	-3.488185	0.668293	11.353332
65017	0	-0.512390	-1.513089	10.009869	-0.005127	-0.015137	0.100098	-3.483024	0.669526	11.357249
65018	0	-0.518076	-1.469088	10.022276	-0.005182	-0.014698	0.100222	-3.476358	0.672505	11.361037
65019	0	-0.536517	-1.488990	9.948802	-0.005371	-0.014893	0.099487	-3.474735	0.670441	11.362601
65020	0	-0.511650	-1.470402	9.997659	-0.005116	-0.014705	0.099977	-3.475465	0.676259	11.364120
65021	0	-0.530747	-1.519468	10.058654	-0.005310	-0.015198	0.100586	-3.473432	0.678000	11.362852
65022	0	-0.517509	-1.475551	10.034454	-0.005183	-0.014765	0.100343	-3.464242	0.673454	11.362463
65023	0	-0.524763	-1.494647	10.015983	-0.005249	-0.014954	0.100159	-3.457504	0.676498	11.359058
65024	0	-0.506387	-1.542188	9.906296	-0.005063	-0.015429	0.099062	-3.451262	0.682063	11.355201
65025	0	-0.488127	-1.519474	9.985405	-0.004883	-0.015198	0.099854	-3.449262	0.684951	11.351931
65026	0	-0.524330	-1.518676	10.101508	-0.005246	-0.015192	0.101014	-3.444730	0.686384	11.351664
65027	0	-0.537303	-1.500823	10.107507	-0.005371	-0.015015	0.101074	-3.439008	0.693265	11.355626
65028	0	-0.562072	-1.512165	10.034306	-0.005619	-0.015124	0.100343	-3.437362	0.699757	11.349972
65029	0	-0.573407	-1.482461	9.930542	-0.005737	-0.014832	0.099304	-3.430710	0.700650	11.340973
65030	0	-0.536569	-1.469443	10.022186	-0.005365	-0.014696	0.100222	-3.430199	0.705635	11.338338
65031	0	-0.519273	-1.494862	10.022023	-0.005188	-0.014954	0.100220	-3.425980	0.715641	11.335945
65032	0	-0.525445	-1.524432	10.070897	-0.005259	-0.015249	0.100708	-3.421761	0.715640	11.332573
65033	0	-0.548798	-1.507025	10.101428	-0.005493	-0.015076	0.101013	-3.417032	0.714495	11.333101
65034	0	-0.512233	-1.531957	10.083035	-0.005127	-0.015320	0.100830	-3.418232	0.714006	11.336619
65035	0	-0.533713	-1.498748	10.010244	-0.005341	-0.014993	0.100101	-3.413612	0.714712	11.332638
65036	0	-0.521931	-1.498998	10.071244	-0.005223	-0.014993	0.100712	-3.411885	0.714882	11.332880
65037	0	-0.524065	-1.488844	10.150250	-0.005249	-0.014893	0.101501	-3.408578	0.710163	11.331715
65038	0	-0.541113	-1.512965	10.034388	-0.005416	-0.015129	0.100344	-3.410692	0.709465	11.334071
65039	0	-0.549070	-1.531913	10.003686	-0.005493	-0.015320	0.100037	-3.411422	0.711384	11.339814
65040	0	-0.554486	-1.482877	10.083060	-0.005549	-0.014831	0.100830	-3.410887	0.711011	11.347460
65041	0	-0.518436	-1.513538	10.107460	-0.005188	-0.015137	0.101074	-3.410834	0.711650	11.350975
65042	0	-0.535493	-1.507284	10.076969	-0.005364	-0.015074	0.100769	-3.411143	0.705651	11.353119
65043	0	-0.560651	-1.544266	10.058631	-0.005615	-0.015442	0.100586	-3.413401	0.700486	11.351390
65044	0	-0.534724	-1.477486	9.954834	-0.005354	-0.014772	0.099548	-3.417639	0.697570	11.350193
65045	0	-0.542894	-1.525961	10.040288	-0.005432	-0.015259	0.100403	-3.420084	0.698693	11.353827
65046	0	-0.542165	-1.489263	9.985405	-0.005426	-0.014894	0.099854	-3.419402	0.697989	11.355285
65047	0	-0.506126	-1.482983	9.985401	-0.005066	-0.014832	0.099854	-3.418786	0.697304	11.347706
65048	0	-0.498610	-1.482177	10.046539	-0.004996	-0.014829	0.100464	-3.412251	0.690441	11.349213
65049	0	-0.505745	-1.501318	9.997624	-0.005066	-0.015015	0.099976	-3.411926	0.685488	11.345101
65050	0	-0.516142	-1.488735	9.948915	-0.005172	-0.014890	0.099488	-3.410535	0.678337	11.343475
65051	0	-0.530253	-1.464680	9.936588	-0.005310	-0.014648	0.099365	-3.410056	0.674453	11.348111
65052	0	-0.583751	-1.519898	9.893876	-0.005845	-0.015195	0.098939	-3.416075	0.670443	11.343984
65053	0	-0.567320	-1.483082	9.991483	-0.005676	-0.014832	0.099915	-3.416627	0.671622	11.342371
65054	0	-0.548585	-1.526159	9.948682	-0.005487	-0.015258	0.099487	-3.422363	0.674493	11.343403
65055	0	-0.537022	-1.495318	9.973156	-0.005371	-0.014954	0.099731	-3.423253	0.678156	11.340967
65056	0	-0.518457	-1.513095	10.003762	-0.005187	-0.015137	0.100037	-3.418137	0.680091	11.348307
65057	0	-0.549499	-1.507625	10.076886	-0.005493	-0.015076	0.100769	-3.420230	0.686839	11.351423
65058	0	-0.537537	-1.519198	10.113543	-0.005375	-0.015200	0.101134	-3.412957	0.692030	11.352880
65059	0	-0.555253	-1.556060	10.034241	-0.005554	-0.015564	0.100342	-3.410491	0.694807	11.352958
65060	0	-0.542713	-1.470150	10.034306	-0.005429	-0.014703	0.100343	-3.410391	0.697042	11.347262
65061	0	-0.543240	-1.507217	10.046438	-0.005432	-0.015076	0.100464	-3.407809	0.702026	11.347971
65062	0	-0.530521	-1.519020	10.070940	-0.005311	-0.015191	0.100709	-3.408155	0.700153	11.343225
65063	0	-0.524748	-1.556232	10.119662	-0.005249	-0.015564	0.101196	-3.407691	0.703101	11.344522
65064	0	-0.505973	-1.482511	10.022042	-0.005063	-0.014829	0.100220	-3.405019	0.704048	11.349649
65065	0	-0.524462	-1.482751	10.095297	-0.005249	-0.014832	0.100952	-3.401866	0.703831	11.353998
65066	0	-0.541997	-1.506795	10.095331	-0.005424	-0.015068	0.100953	-3.403179	0.704534	11.357726
65067	0	-0.560732	-1.477448	10.125718	-0.005615	-0.014771	0.101257	-3.408978	0.700346	11.357392
65068	0	-0.540508	-1.484390	10.076817	-0.005417	-0.014840	0.100768	-3.414578	0.691775	11.358422
65069	0	-0.536844	-1.519751	10.028094	-0.005371	-0.015198	0.100281	-3.415740	0.693500	11.362531
65070	0	-0.530164	-1.483001	10.028118	-0.005305	-0.014832	0.100281	-3.415378	0.694070	11.362683
65071	0	-0.542465	-1.531901	10.076957	-0.005432	-0.015320	0.100769	-3.415809	0.690349	11.361428
65072	0	-0.535486	-1.501552	10.082991	-0.005357	-0.015014	0.100830	-3.419272	0.692900	11.366218
65073	0	-0.518175	-1.476917	10.076956	-0.005188	-0.014771	0.100769	-3.419033	0.690499	11.357817
65074	0	-0.535239	-1.495189	10.015995	-0.005359	-0.014952	0.100160	-3.420610	0.688080	11.362371
65075	0	-0.530386	-1.569030	10.015835	-0.005310	-0.015686	0.100159	-3.426805	0.685751	11.359876
65076	0	-0.522883	-1.569756	10.021887	-0.005237	-0.015696	0.100219	-3.430421	0.681626	11.358721
65077	0	-0.511948	-1.446836	9.991450	-0.005127	-0.014465	0.099915	-3.435228	0.677847	11.359193
65078	0	-0.540986	-1.465637	9.966970	-0.005418	-0.014655	0.099669	-3.438016	0.673499	11.359854
65079	0	-0.554942	-1.489268	10.021998	-0.005554	-0.014893	0.100220	-3.439437	0.672760	11.358990
65080	0	-0.560559	-1.519699	10.034206	-0.005606	-0.015199	0.100342	-3.438835	0.677315	11.359957
65081	0	-0.549035	-1.483302	10.095208	-0.005493	-0.014832	0.100952	-3.441873	0.678864	11.361772
65082	0	-0.536029	-1.538707	10.021868	-0.005365	-0.015385	0.100219	-3.445938	0.677811	11.360923
65083	0	-0.549277	-1.593947	9.972998	-0.005493	-0.015930	0.099731	-3.457920	0.682057	11.354995
65084	0	-0.500426	-1.516144	9.893429	-0.005005	-0.015156	0.098935	-3.465796	0.686030	11.356037
65085	0	-0.488352	-1.464874	9.960930	-0.004883	-0.014648	0.099609	-3.467504	0.691500	11.354240
65086	0	-0.530944	-1.544618	10.046254	-0.005312	-0.015443	0.100463	-3.472707	0.693378	11.360631
65087	0	-0.543364	-1.562773	10.076854	-0.005432	-0.015625	0.100769	-3.477170	0.699751	11.357047
65088	0	-0.531098	-1.471830	10.015643	-0.005313	-0.014715	0.100157	-3.482050	0.702226	11.354659
65089	0	-0.542857	-1.422556	9.997516	-0.005432	-0.014221	0.099976	-3.488450	0.702972	11.358784
65090	0	-0.548886	-1.552141	9.954491	-0.005486	-0.015512	0.099546	-3.500159	0.710384	11.360415
65091	0	-0.518974	-1.556661	10.046337	-0.005188	-0.015564	0.100464	-3.504543	0.717041	11.359957
65092	0	-0.543569	-1.508268	10.070592	-0.005436	-0.015081	0.100706	-3.507305	0.721406	11.354577
65093	0	-0.518050	-1.514205	10.015827	-0.005188	-0.015137	0.100159	-3.514711	0.717639	11.354646
65094	0	-0.523188	-1.563314	9.979219	-0.005235	-0.015636	0.099792	-3.512245	0.719090	11.351658
65095	0	-0.543289	-1.580573	9.954868	-0.005432	-0.015808	0.099548	-3.510873	0.724626	11.350402
65096	0	-0.512836	-1.513497	10.113497	-0.005129	-0.015133	0.101135	-3.514572	0.728769	11.353808
65097	0	-0.536710	-1.550301	10.101338	-0.005371	-0.015503	0.101013	-3.515971	0.728956	11.350914
65098	0	-0.511954	-1.513741	10.058597	-0.005119	-0.015138	0.100586	-3.517014	0.733871	11.350998
65099	0	-0.524641	-1.532010	9.930429	-0.005249	-0.015320	0.099304	-3.518594	0.735511	11.342943
65100	0	-0.530103	-1.501445	10.015909	-0.005305	-0.015016	0.100159	-3.518571	0.735354	11.340884
65101	0	-0.548798	-1.507141	10.095307	-0.005493	-0.015076	0.100952	-3.515046	0.734230	11.342635
65102	0	-0.535572	-1.494368	10.119784	-0.005361	-0.014946	0.101197	-3.513776	0.733463	11.344128
65103	0	-0.560630	-1.507483	10.113588	-0.005615	-0.015076	0.101135	-3.514118	0.728168	11.345731
65104	0	-0.522736	-1.538371	9.967101	-0.005232	-0.015380	0.099671	-3.519879	0.727796	11.353880
65105	0	-0.554761	-1.538374	9.985344	-0.005554	-0.015381	0.099854	-3.524408	0.724989	11.352606
65106	0	-0.566435	-1.520605	10.015741	-0.005663	-0.015204	0.100158	-3.527605	0.731288	11.350546
65107	0	-0.561197	-1.495449	10.076909	-0.005615	-0.014954	0.100769	-3.529876	0.732275	11.346885
65108	0	-0.579025	-1.519922	10.052505	-0.005792	-0.015200	0.100525	-3.530648	0.735333	11.342805
65109	0	-0.537132	-1.507435	10.034198	-0.005371	-0.015076	0.100342	-3.530504	0.740320	11.343775
65110	0	-0.561153	-1.513134	9.979327	-0.005616	-0.015135	0.099792	-3.527859	0.739754	11.344731
65111	0	-0.518513	-1.562789	9.985321	-0.005188	-0.015625	0.099854	-3.532521	0.741236	11.349236
65112	0	-0.493344	-1.550915	10.058528	-0.004938	-0.015510	0.100585	-3.533274	0.740616	11.342519
65113	0	-0.505913	-1.556984	10.070744	-0.005066	-0.015564	0.100708	-3.541219	0.737659	11.340256
65114	0	-0.517204	-1.532941	9.954700	-0.005175	-0.015332	0.099546	-3.539314	0.739396	11.340282
65115	0	-0.536495	-1.538206	9.930435	-0.005371	-0.015381	0.099304	-3.541968	0.737081	11.342817
65116	0	-0.541549	-1.519797	10.034243	-0.005420	-0.015201	0.100342	-3.540271	0.736985	11.342489
65117	0	-0.548569	-1.538058	10.040328	-0.005493	-0.015381	0.100403	-3.541202	0.733229	11.342345
65118	0	-0.547488	-1.501098	10.028153	-0.005479	-0.015015	0.100281	-3.538380	0.733484	11.347160
65119	0	-0.542970	-1.526204	10.003626	-0.005432	-0.015259	0.100037	-3.543458	0.735459	11.349573
65120	0	-0.530506	-1.532409	9.899845	-0.005305	-0.015326	0.098998	-3.541974	0.739869	11.346552
65121	0	-0.530641	-1.526284	9.979206	-0.005310	-0.015259	0.099792	-3.547849	0.740379	11.343517
65122	0	-0.499282	-1.520705	10.027997	-0.004998	-0.015206	0.100280	-3.549961	0.738992	11.342161
65123	0	-0.530704	-1.525766	10.028109	-0.005310	-0.015259	0.100281	-3.549964	0.740253	11.340023
65124	0	-0.505947	-1.519707	9.991440	-0.005060	-0.015196	0.099915	-3.552657	0.744095	11.337505
65125	0	-0.482017	-1.544691	9.997489	-0.004822	-0.015442	0.099976	-3.559691	0.746952	11.336783
65126	0	-0.530637	-1.539048	10.040110	-0.005307	-0.015391	0.100401	-3.559959	0.750644	11.330059
65127	0	-0.524536	-1.543738	10.083096	-0.005249	-0.015442	0.100830	-3.556096	0.751173	11.324251
65128	0	-0.548232	-1.537064	10.034323	-0.005486	-0.015372	0.100343	-3.555492	0.751125	11.323307
65129	0	-0.555028	-1.556085	10.003732	-0.005554	-0.015564	0.100037	-3.553233	0.751368	11.324937
65130	0	-0.560378	-1.549382	10.040452	-0.005608	-0.015497	0.100404	-3.550670	0.751740	11.325170
65131	0	-0.554657	-1.513241	10.070908	-0.005554	-0.015137	0.100708	-3.546940	0.747769	11.319960
65132	0	-0.559798	-1.543015	10.095465	-0.005600	-0.015433	0.100954	-3.544675	0.750227	11.320925
65133	0	-0.543239	-1.586832	10.076916	-0.005432	-0.015869	0.100769	-3.545038	0.755195	11.317966
65134	0	-0.567463	-1.519610	9.979274	-0.005677	-0.015197	0.099792	-3.545472	0.756903	11.313509
65135	0	-0.524642	-1.476796	10.058645	-0.005249	-0.014771	0.100586	-3.543825	0.758614	11.311813
65136	0	-0.511741	-1.561975	10.028203	-0.005122	-0.015620	0.100282	-3.544577	0.757929	11.314166
65137	0	-0.518829	-1.531490	10.058667	-0.005188	-0.015320	0.100586	-3.540255	0.762933	11.313677
65138	0	-0.518244	-1.519141	10.089192	-0.005189	-0.015188	0.100892	-3.545119	0.760294	11.312484
65139	0	-0.512212	-1.482630	10.028178	-0.005127	-0.014832	0.100281	-3.540376	0.759474	11.311440
65140	0	-0.498853	-1.543364	10.034370	-0.004995	-0.015431	0.100344	-3.544179	0.756460	11.311101
65141	0	-0.511845	-1.574315	10.070905	-0.005127	-0.015747	0.100708	-3.540990	0.751585	11.311667
65142	0	-0.522776	-1.506367	10.046664	-0.005232	-0.015068	0.100466	-3.537259	0.751627	11.310009
65143	0	-0.518059	-1.531555	10.052594	-0.005188	-0.015320	0.100525	-3.533651	0.747980	11.312708
65144	0	-0.534975	-1.548896	10.003989	-0.005357	-0.015495	0.100039	-3.527687	0.744695	11.315031
65145	0	-0.536667	-1.550051	9.942689	-0.005371	-0.015503	0.099426	-3.526212	0.744348	11.316844
65146	0	-0.535899	-1.507051	10.028196	-0.005363	-0.015071	0.100282	-3.526947	0.744975	11.309960
65147	0	-0.536752	-1.556121	10.076966	-0.005371	-0.015564	0.100769	-3.525108	0.745644	11.310916
65148	0	-0.529606	-1.531334	9.973305	-0.005303	-0.015315	0.099732	-3.524393	0.742006	11.311603
65149	0	-0.524694	-1.568169	9.979327	-0.005249	-0.015686	0.099792	-3.520626	0.744277	11.305091
65150	0	-0.518119	-1.500262	9.979411	-0.005184	-0.015006	0.099793	-3.517952	0.745555	11.303575
65151	0	-0.500438	-1.507064	10.046465	-0.005005	-0.015076	0.100464	-3.513506	0.749667	11.303640
65152	0	-0.512015	-1.530457	10.083220	-0.005126	-0.015310	0.100831	-3.508283	0.747775	11.305009
65153	0	-0.506362	-1.501532	10.058595	-0.005066	-0.015015	0.100586	-3.510253	0.749775	11.300065
65154	0	-0.487344	-1.482561	10.028214	-0.004878	-0.014833	0.100281	-3.502556	0.749228	11.300860
65155	0	-0.530950	-1.507652	9.960928	-0.005310	-0.015076	0.099609	-3.504877	0.753322	11.307529
65156	0	-0.524272	-1.501811	10.064607	-0.005248	-0.015017	0.100646	-3.507934	0.752014	11.310718
65157	0	-0.530873	-1.507179	10.107487	-0.005310	-0.015076	0.101074	-3.504793	0.755185	11.309857
65158	0	-0.524890	-1.561083	10.058781	-0.005247	-0.015617	0.100587	-3.498656	0.761855	11.312864
65159	0	-0.543441	-1.538076	9.960927	-0.005432	-0.015381	0.099609	-3.499832	0.769101	11.310811
65160	0	-0.543393	-1.519489	10.040262	-0.005437	-0.015199	0.100402	-3.496699	0.770386	11.309498
65161	0	-0.536704	-1.543537	10.028198	-0.005371	-0.015442	0.100281	-3.490505	0.770468	11.311012
65162	0	-0.536230	-1.530457	10.040524	-0.005363	-0.015307	0.100405	-3.488477	0.773793	11.311345
65163	0	-0.548455	-1.519195	10.064832	-0.005493	-0.015198	0.100647	-3.483112	0.768764	11.311974
65164	0	-0.546987	-1.530356	10.046684	-0.005476	-0.015308	0.100466	-3.478836	0.766505	11.312000
65165	0	-0.500115	-1.531408	10.040389	-0.005005	-0.015320	0.100403	-3.473532	0.766950	11.313060
65166	0	-0.524080	-1.524900	10.003845	-0.005241	-0.015248	0.100039	-3.475644	0.770961	11.314160
65167	0	-0.512534	-1.519473	10.095269	-0.005127	-0.015198	0.100952	-3.473461	0.773787	11.313355
65168	0	-0.524264	-1.500987	10.101418	-0.005246	-0.015009	0.101014	-3.475784	0.774502	11.311862
65169	0	-0.511620	-1.506959	10.046533	-0.005127	-0.015076	0.100464	-3.470033	0.767029	11.311199
65170	0	-0.546177	-1.512370	10.034546	-0.005472	-0.015125	0.100345	-3.469453	0.759952	11.312227
65171	0	-0.505854	-1.507218	10.028166	-0.005066	-0.015076	0.100281	-3.466687	0.756281	11.312377
65172	0	-0.529025	-1.524894	10.028249	-0.005296	-0.015252	0.100282	-3.464317	0.754751	11.316166
65173	0	-0.524766	-1.476500	10.015958	-0.005249	-0.014771	0.100159	-3.459306	0.757899	11.318405
65174	0	-0.536735	-1.518577	10.009888	-0.005368	-0.015187	0.100099	-3.458888	0.761579	11.320755
65175	0	-0.518024	-1.476040	9.912301	-0.005188	-0.014771	0.099121	-3.448388	0.757342	11.319376
65176	0	-0.510946	-1.517685	9.973551	-0.005112	-0.015178	0.099735	-3.448650	0.759474	11.318842
65177	0	-0.518908	-1.525374	10.022044	-0.005188	-0.015259	0.100220	-3.444156	0.765363	11.318767
65178	0	-0.499874	-1.506150	10.016079	-0.005008	-0.015066	0.100160	-3.440019	0.759803	11.314970
65179	0	-0.518378	-1.519589	9.979298	-0.005188	-0.015198	0.099792	-3.439095	0.759671	11.315403
65180	0	-0.511623	-1.500778	9.961014	-0.005119	-0.015012	0.099609	-3.435746	0.760823	11.316159
65181	0	-0.506668	-1.506951	9.954924	-0.005066	-0.015076	0.099548	-3.429919	0.766345	11.318489
65182	0	-0.513109	-1.560645	10.016049	-0.005129	-0.015613	0.100160	-3.424201	0.773523	11.324027
65183	0	-0.518575	-1.507519	10.009785	-0.005188	-0.015076	0.100098	-3.424874	0.775644	11.324366
65184	0	-0.524288	-1.476305	10.003784	-0.005245	-0.014771	0.100037	-3.417550	0.777624	11.323358
65185	0	-0.525084	-1.543816	9.936572	-0.005249	-0.015442	0.099365	-3.414494	0.784319	11.321997
65186	0	-0.530952	-1.573950	9.979381	-0.005314	-0.015740	0.099793	-3.414705	0.784031	11.325251
65187	0	-0.524603	-1.507139	9.991536	-0.005249	-0.015076	0.099915	-3.410950	0.785209	11.316597
65188	0	-0.511869	-1.475770	10.040454	-0.005121	-0.014762	0.100404	-3.407367	0.786978	11.316279
65189	0	-0.506482	-1.525752	10.076929	-0.005066	-0.015259	0.100769	-3.407172	0.790391	11.317663
65190	0	-0.536633	-1.555727	10.028166	-0.005369	-0.015562	0.100281	-3.402967	0.791811	11.322682
65191	0	-0.506326	-1.482365	10.046517	-0.005066	-0.014832	0.100464	-3.395172	0.793397	11.318675
65192	0	-0.530259	-1.444748	10.058836	-0.005305	-0.014450	0.100588	-3.393471	0.795027	11.319959
65193	0	-0.518488	-1.507470	10.064728	-0.005188	-0.015076	0.100647	-3.393625	0.796211	11.324982
65194	0	-0.536097	-1.543914	10.076955	-0.005365	-0.015441	0.100769	-3.392791	0.795904	11.326796
65195	0	-0.506333	-1.464882	10.095222	-0.005066	-0.014648	0.100952	-3.394432	0.797598	11.323615
65196	0	-0.511666	-1.483032	10.095275	-0.005122	-0.014832	0.100952	-3.393184	0.796047	11.324970
65197	0	-0.536879	-1.544256	10.083010	-0.005371	-0.015442	0.100830	-3.395192	0.798106	11.325250
65198	0	-0.536153	-1.513682	10.101371	-0.005366	-0.015139	0.101013	-3.394348	0.797356	11.324111
65199	0	-0.530162	-1.489003	10.070883	-0.005310	-0.014893	0.100708	-3.392697	0.792557	11.329748
65200	0	-0.510522	-1.458452	10.052586	-0.005111	-0.014583	0.100526	-3.395982	0.790891	11.323791
65201	0	-0.555091	-1.525724	10.034222	-0.005554	-0.015259	0.100342	-3.395427	0.791806	11.322653
65202	0	-0.517630	-1.507113	9.979300	-0.005181	-0.015073	0.099792	-3.394659	0.790723	11.317758
65203	0	-0.530157	-1.507651	10.022005	-0.005310	-0.015076	0.100220	-3.396766	0.785757	11.317666
65204	0	-0.528805	-1.488773	10.009897	-0.005294	-0.014894	0.100098	-3.390226	0.783813	11.318305
65205	0	-0.542755	-1.495122	9.991516	-0.005432	-0.014954	0.099915	-3.388714	0.783279	11.320460
65206	0	-0.529495	-1.519284	10.089258	-0.005301	-0.015194	0.100892	-3.388664	0.780596	11.321161
65207	0	-0.512276	-1.513343	10.034251	-0.005127	-0.015137	0.100342	-3.386074	0.780453	11.316575
65208	0	-0.517262	-1.500506	9.991649	-0.005180	-0.015009	0.099916	-3.382811	0.776300	11.315832
65209	0	-0.506044	-1.482971	10.009820	-0.005066	-0.014832	0.100098	-3.381887	0.774706	11.312909
65210	0	-0.510603	-1.525553	9.997713	-0.005116	-0.015256	0.099977	-3.382596	0.767527	11.314691
65211	0	-0.494079	-1.507231	9.948797	-0.004944	-0.015076	0.099487	-3.379903	0.768661	11.315018
65212	0	-0.493582	-1.500330	10.016046	-0.004938	-0.015008	0.100160	-3.375742	0.770642	11.312661
65213	0	-0.518549	-1.483254	10.015867	-0.005188	-0.014832	0.100159	-3.378033	0.772380	11.306069
65214	0	-0.542194	-1.514023	10.046311	-0.005427	-0.015140	0.100463	-3.379972	0.770898	11.305295
65215	0	-0.548710	-1.501467	10.003695	-0.005493	-0.015015	0.100037	-3.381173	0.768648	11.304042
65216	0	-0.529814	-1.477184	9.997555	-0.005299	-0.014771	0.099976	-3.382821	0.772730	11.303992
65217	0	-0.518296	-1.501535	10.034195	-0.005188	-0.015015	0.100342	-3.384727	0.771605	11.296997
65218	0	-0.548757	-1.532067	9.967036	-0.005484	-0.015322	0.099670	-3.384750	0.780699	11.295023
65219	0	-0.524976	-1.531845	10.058611	-0.005249	-0.015320	0.100586	-3.384464	0.786181	11.296849
65220	0	-0.518753	-1.519193	10.052562	-0.005190	-0.015196	0.100525	-3.381252	0.788159	11.299020
65221	0	-0.530376	-1.520028	10.058589	-0.005310	-0.015198	0.100586	-3.385252	0.785656	11.294287
65222	0	-0.553691	-1.526602	10.070709	-0.005542	-0.015265	0.100707	-3.388137	0.784768	11.293093
65223	0	-0.536782	-1.513372	10.089174	-0.005371	-0.015137	0.100891	-3.386009	0.785781	11.299829
65224	0	-0.524109	-1.512753	10.070955	-0.005242	-0.015131	0.100709	-3.383350	0.789042	11.306251
65225	0	-0.518596	-1.544209	10.046394	-0.005188	-0.015442	0.100464	-3.384734	0.791353	11.301389
65226	0	-0.560889	-1.537812	10.064768	-0.005611	-0.015382	0.100647	-3.381719	0.793116	11.300609
65227	0	-0.542939	-1.501561	10.131836	-0.005432	-0.015015	0.101318	-3.383954	0.794640	11.297995
65228	0	-0.536322	-1.470908	10.083058	-0.005366	-0.014711	0.100830	-3.382455	0.795687	11.292070
65229	0	-0.524523	-1.495248	10.034216	-0.005249	-0.014954	0.100342	-3.382352	0.796028	11.290302
65230	0	-0.529654	-1.513709	10.058590	-0.005302	-0.015135	0.100586	-3.386133	0.794031	11.289904
65231	0	-0.524680	-1.556639	9.991429	-0.005249	-0.015564	0.099915	-3.390080	0.796126	11.288068
65232	0	-0.511725	-1.478275	10.015708	-0.005123	-0.014776	0.100158	-3.398685	0.794071	11.287418
65233	0	-0.506525	-1.477547	10.015799	-0.005066	-0.014771	0.100159	-3.405568	0.797941	11.285864
65234	0	-0.499974	-1.576335	10.046126	-0.005004	-0.015758	0.100462	-3.413310	0.797834	11.280333
65235	0	-0.524551	-1.495392	10.064711	-0.005249	-0.014954	0.100647	-3.414865	0.798517	11.280937
65236	0	-0.517273	-1.483271	10.028117	-0.005181	-0.014832	0.100281	-3.416265	0.793440	11.280772
65237	0	-0.524607	-1.495347	10.034197	-0.005249	-0.014954	0.100342	-3.417327	0.794762	11.283313
65238	0	-0.517769	-1.562780	9.979228	-0.005182	-0.015625	0.099792	-3.421731	0.794192	11.284834
65239	0	-0.511902	-1.501517	10.003695	-0.005127	-0.015015	0.100037	-3.423455	0.789799	11.284597
65240	0	-0.522849	-1.501561	10.022014	-0.005234	-0.015017	0.100220	-3.423543	0.788453	11.283220
65241	0	-0.555154	-1.543826	9.961009	-0.005554	-0.015442	0.099609	-3.420510	0.790022	11.278654
65242	0	-0.536210	-1.512547	10.034367	-0.005366	-0.015130	0.100343	-3.416416	0.789818	11.274776
65243	0	-0.524331	-1.446281	10.046453	-0.005249	-0.014465	0.100464	-3.414671	0.787935	11.269557
65244	0	-0.499209	-1.476947	10.034227	-0.004993	-0.014766	0.100343	-3.420139	0.791064	11.270875
65245	0	-0.500301	-1.569253	9.985259	-0.005005	-0.015686	0.099854	-3.428774	0.793563	11.268934
65246	0	-0.493904	-1.570067	10.027775	-0.004940	-0.015699	0.100278	-3.431433	0.797046	11.268112
65247	0	-0.536869	-1.471018	10.028079	-0.005371	-0.014709	0.100281	-3.433421	0.798922	11.265073
65248	0	-0.524575	-1.507725	9.924314	-0.005244	-0.015078	0.099243	-3.434228	0.805228	11.265620
65249	0	-0.512604	-1.574100	9.887797	-0.005127	-0.015747	0.098877	-3.428404	0.808776	11.267115
65250	0	-0.524705	-1.542721	10.071042	-0.005247	-0.015430	0.100710	-3.425897	0.813284	11.264494
65251	0	-0.542959	-1.508104	10.064631	-0.005432	-0.015076	0.100647	-3.433186	0.815058	11.266308
65252	0	-0.554429	-1.563767	10.095033	-0.005549	-0.015636	0.100950	-3.435790	0.813917	11.269331
65253	0	-0.579643	-1.550322	10.021979	-0.005798	-0.015503	0.100220	-3.437316	0.816372	11.269767
65254	0	-0.542686	-1.531608	9.954919	-0.005429	-0.015321	0.099548	-3.433094	0.818231	11.268925
65255	0	-0.548884	-1.483048	9.985391	-0.005493	-0.014832	0.099854	-3.433040	0.817927	11.268517
65256	0	-0.524068	-1.544071	10.015857	-0.005240	-0.015440	0.100159	-3.435037	0.822796	11.266688
65257	0	-0.499726	-1.580722	10.083059	-0.005005	-0.015808	0.100830	-3.435225	0.818871	11.273164
65258	0	-0.517016	-1.568267	10.089257	-0.005173	-0.015685	0.100892	-3.433647	0.820564	11.267070
65259	0	-0.530923	-1.526025	10.052472	-0.005310	-0.015259	0.100525	-3.436514	0.824244	11.266665
65260	0	-0.512008	-1.569103	10.009682	-0.005126	-0.015690	0.100097	-3.439107	0.822185	11.272211
65261	0	-0.518164	-1.562548	10.070826	-0.005188	-0.015625	0.100708	-3.440821	0.819645	11.269952
65262	0	-0.529097	-1.550586	10.095220	-0.005298	-0.015504	0.100952	-3.444193	0.816713	11.265281
65263	0	-0.542325	-1.520025	10.070811	-0.005432	-0.015198	0.100708	-3.448147	0.811315	11.265189
65264	0	-0.522856	-1.520352	10.064714	-0.005232	-0.015203	0.100647	-3.449389	0.812203	11.264317
65265	0	-0.548843	-1.550251	9.973177	-0.005493	-0.015503	0.099731	-3.450111	0.811447	11.266760
65266	0	-0.547627	-1.556477	10.046414	-0.005484	-0.015564	0.100464	-3.452148	0.807738	11.262172
65267	0	-0.536012	-1.489653	10.040283	-0.005371	-0.014893	0.100403	-3.457782	0.799961	11.262067
65268	0	-0.516170	-1.532976	9.973051	-0.005166	-0.015328	0.099730	-3.460530	0.799630	11.262080
65269	0	-0.506001	-1.556622	9.930415	-0.005066	-0.015564	0.099304	-3.464324	0.797512	11.262997
65270	0	-0.462107	-1.562553	9.881592	-0.004627	-0.015630	0.098815	-3.460588	0.795050	11.261081
65271	0	-0.500577	-1.525509	9.997611	-0.005005	-0.015259	0.099976	-3.457561	0.800628	11.257614
65272	0	-0.512685	-1.518955	10.009894	-0.005129	-0.015191	0.100099	-3.457072	0.802993	11.264422
65273	0	-0.518610	-1.562110	9.973216	-0.005188	-0.015625	0.099731	-3.453834	0.805450	11.266209
65274	0	-0.542197	-1.513001	9.961054	-0.005428	-0.015129	0.099610	-3.456064	0.802831	11.267180
65275	0	-0.536895	-1.470426	9.985440	-0.005371	-0.014709	0.099854	-3.451270	0.804954	11.264288
65276	0	-0.511984	-1.500536	9.948839	-0.005123	-0.015005	0.099488	-3.452749	0.805782	11.261679
65277	0	-0.506554	-1.537810	9.991500	-0.005066	-0.015381	0.099915	-3.450805	0.809944	11.261988
65278	0	-0.524809	-1.531110	10.015935	-0.005249	-0.015315	0.100159	-3.447512	0.813485	11.261789
65279	0	-0.524910	-1.513954	10.028033	-0.005249	-0.015137	0.100281	-3.451921	0.818141	11.259010
65280	0	-0.536895	-1.538321	9.991423	-0.005371	-0.015387	0.099914	-3.449206	0.820263	11.254255
65281	0	-0.530968	-1.538140	9.973138	-0.005310	-0.015381	0.099731	-3.451013	0.824413	11.250313
65282	0	-0.524952	-1.525614	10.028048	-0.005249	-0.015261	0.100280	-3.446987	0.829513	11.243840
65283	0	-0.524769	-1.507410	10.107452	-0.005249	-0.015076	0.101074	-3.446402	0.832604	11.242640
65284	0	-0.518189	-1.556145	10.009782	-0.005186	-0.015561	0.100098	-3.448011	0.832464	11.242055
65285	0	-0.524619	-1.580578	9.985403	-0.005249	-0.015808	0.099854	-3.446568	0.833851	11.243828
65286	0	-0.518125	-1.549875	10.021984	-0.005182	-0.015499	0.100220	-3.447399	0.837303	11.245247
65287	0	-0.512840	-1.532117	10.076877	-0.005127	-0.015320	0.100769	-3.450187	0.843537	11.244601
65288	0	-0.518515	-1.531864	10.101318	-0.005192	-0.015323	0.101012	-3.446776	0.840653	11.244044
65289	0	-0.524277	-1.556175	10.015936	-0.005249	-0.015564	0.100159	-3.445424	0.838168	11.245555
65290	0	-0.547318	-1.550012	9.973266	-0.005481	-0.015499	0.099732	-3.447781	0.834162	11.247730
65291	0	-0.518280	-1.537664	9.997650	-0.005188	-0.015381	0.099976	-3.444163	0.832882	11.250209
65292	0	-0.523542	-1.537417	10.083105	-0.005239	-0.015373	0.100831	-3.446454	0.833987	11.253592
65293	0	-0.542638	-1.525742	10.070853	-0.005432	-0.015259	0.100708	-3.446054	0.832086	11.251465
65294	0	-0.541133	-1.555936	10.052582	-0.005421	-0.015562	0.100525	-3.444166	0.826151	11.253062
65295	0	-0.512099	-1.525481	10.034271	-0.005127	-0.015259	0.100342	-3.440781	0.823966	11.248363
65296	0	-0.516627	-1.537053	9.985542	-0.005177	-0.015373	0.099854	-3.438848	0.816903	11.246857
65297	0	-0.512112	-1.538207	10.052501	-0.005127	-0.015381	0.100525	-3.441416	0.814920	11.247083
65298	0	-0.516801	-1.544013	10.046502	-0.005177	-0.015445	0.100464	-3.437293	0.809866	11.246766
65299	0	-0.524247	-1.519219	10.046505	-0.005249	-0.015198	0.100464	-3.432103	0.807019	11.242299
65300	0	-0.535513	-1.500261	9.906239	-0.005359	-0.015004	0.099062	-3.431535	0.807537	11.244905
65301	0	-0.536362	-1.507190	9.918311	-0.005371	-0.015076	0.099182	-3.428360	0.803595	11.244982
65302	0	-0.517026	-1.579953	9.973383	-0.005174	-0.015801	0.099733	-3.427420	0.804301	11.245999
65303	0	-0.536476	-1.549671	9.961068	-0.005371	-0.015503	0.099609	-3.421512	0.801703	11.248474
65304	0	-0.535865	-1.555288	9.948916	-0.005359	-0.015553	0.099489	-3.423180	0.806239	11.248420
65305	0	-0.512452	-1.507438	9.936556	-0.005127	-0.015076	0.099365	-3.422861	0.808017	11.245274
65306	0	-0.518348	-1.476239	10.009856	-0.005183	-0.014769	0.100098	-3.417048	0.812948	11.248993
65307	0	-0.542845	-1.506894	9.997680	-0.005432	-0.015076	0.099976	-3.410513	0.813335	11.245744
65308	0	-0.517724	-1.512096	9.967290	-0.005181	-0.015123	0.099672	-3.408943	0.813293	11.247460
65309	0	-0.518844	-1.549747	10.009848	-0.005188	-0.015503	0.100098	-3.403962	0.818401	11.251854
65310	0	-0.482488	-1.475568	9.991604	-0.004823	-0.014760	0.099916	-3.400266	0.825462	11.256039
65311	0	-0.519095	-1.494606	9.954932	-0.005188	-0.014954	0.099548	-3.392912	0.833476	11.261978
65312	0	-0.531072	-1.572702	10.028389	-0.005317	-0.015733	0.100283	-3.387583	0.831280	11.267152
65313	0	-0.506706	-1.592152	10.046518	-0.005066	-0.015930	0.100464	-3.378935	0.837130	11.261686
65314	0	-0.506830	-1.504946	9.991785	-0.005069	-0.015059	0.099916	-3.369821	0.841181	11.264215
65315	0	-0.537341	-1.494612	10.034279	-0.005371	-0.014954	0.100342	-3.362489	0.848330	11.258850
65316	0	-0.549182	-1.572961	10.022246	-0.005498	-0.015733	0.100222	-3.360099	0.846001	11.257087
65317	0	-0.555268	-1.531248	9.991576	-0.005554	-0.015320	0.099915	-3.352950	0.848869	11.258131
65318	0	-0.548570	-1.505797	10.095481	-0.005490	-0.015061	0.100954	-3.350313	0.848302	11.259667
65319	0	-0.518708	-1.471200	10.101286	-0.005188	-0.014709	0.101013	-3.354374	0.851813	11.253977
65320	0	-0.524306	-1.532784	10.125623	-0.005247	-0.015326	0.101256	-3.358148	0.851844	11.251138
65321	0	-0.548845	-1.555766	10.040407	-0.005493	-0.015564	0.100403	-3.352126	0.851092	11.246257
65322	0	-0.535633	-1.512113	10.058865	-0.005363	-0.015124	0.100588	-3.349715	0.848730	11.247692
65323	0	-0.536521	-1.562087	10.034275	-0.005371	-0.015625	0.100342	-3.346199	0.846668	11.245640
65324	0	-0.511014	-1.536978	10.113700	-0.005116	-0.015373	0.101136	-3.343564	0.845287	11.250884
65325	0	-0.494062	-1.525169	10.095338	-0.004944	-0.015259	0.100952	-3.336768	0.846267	11.253472
65326	0	-0.510975	-1.542141	10.022332	-0.005121	-0.015429	0.100222	-3.329817	0.837881	11.259849
65327	0	-0.500409	-1.537552	10.064783	-0.005005	-0.015381	0.100647	-3.324988	0.841557	11.256209
65328	0	-0.548787	-1.506092	10.070984	-0.005492	-0.015065	0.100709	-3.321319	0.841228	11.254551
65329	0	-0.549298	-1.513564	10.034197	-0.005493	-0.015137	0.100342	-3.321422	0.845651	11.259989
65330	0	-0.542605	-1.494427	10.058737	-0.005432	-0.014952	0.100586	-3.314161	0.843380	11.261323
65331	0	-0.530547	-1.494899	9.912204	-0.005310	-0.014954	0.099121	-3.310072	0.842722	11.259368
65332	0	-0.535751	-1.542815	9.985553	-0.005363	-0.015433	0.099854	-3.305385	0.841631	11.261132
65333	0	-0.505991	-1.549416	9.991621	-0.005066	-0.015503	0.099915	-3.296560	0.839404	11.264256
65334	0	-0.511163	-1.529891	10.040646	-0.005116	-0.015303	0.100406	-3.293541	0.839625	11.267096
65335	0	-0.481958	-1.488685	10.003758	-0.004822	-0.014893	0.100037	-3.288233	0.841714	11.267923
65336	0	-0.518278	-1.536515	9.979431	-0.005184	-0.015370	0.099793	-3.283498	0.844702	11.265113
65337	0	-0.518496	-1.556159	9.948783	-0.005188	-0.015564	0.099487	-3.282034	0.845839	11.266038
65338	0	-0.511893	-1.501064	10.070815	-0.005121	-0.015011	0.100708	-3.283049	0.847808	11.264027
65339	0	-0.543207	-1.488715	10.009847	-0.005432	-0.014893	0.100098	-3.278123	0.852326	11.264712
65340	0	-0.549093	-1.524494	9.991614	-0.005493	-0.015248	0.099916	-3.275556	0.854378	11.266609
65341	0	-0.536827	-1.525154	9.948857	-0.005371	-0.015259	0.099487	-3.268470	0.855738	11.268845
65342	0	-0.518292	-1.469019	9.961198	-0.005182	-0.014695	0.099611	-3.264064	0.861108	11.271227
65343	0	-0.524919	-1.482681	9.997628	-0.005249	-0.014832	0.099976	-3.259940	0.865902	11.274767
65344	0	-0.500109	-1.542954	10.083184	-0.005006	-0.015433	0.100831	-3.256919	0.865159	11.277275
65345	0	-0.518601	-1.544220	10.064703	-0.005188	-0.015442	0.100647	-3.258523	0.867510	11.277236
65346	0	-0.511902	-1.482997	10.034238	-0.005123	-0.014832	0.100342	-3.256929	0.867484	11.284029
65347	0	-0.518528	-1.531999	10.052502	-0.005188	-0.015320	0.100525	-3.258415	0.869031	11.290899
65348	0	-0.542336	-1.452816	10.058603	-0.005427	-0.014527	0.100586	-3.260642	0.869143	11.295779
65349	0	-0.530708	-1.586684	10.058646	-0.005310	-0.015869	0.100586	-3.259277	0.870363	11.293555
65350	0	-0.536188	-1.476257	9.991535	-0.005365	-0.014767	0.099915	-3.255833	0.871004	11.296545
65351	0	-0.506218	-1.574162	9.997663	-0.005066	-0.015747	0.099976	-3.250861	0.871333	11.299358
65352	0	-0.511477	-1.512784	10.070990	-0.005119	-0.015126	0.100710	-3.253964	0.870809	11.302894
65353	0	-0.530293	-1.482769	10.046481	-0.005310	-0.014832	0.100464	-3.250811	0.867345	11.304318
65354	0	-0.529319	-1.531029	10.077042	-0.005296	-0.015312	0.100770	-3.249928	0.869034	11.304584
65355	0	-0.548956	-1.501357	10.113561	-0.005493	-0.015015	0.101135	-3.249945	0.869553	11.303201
65356	0	-0.578894	-1.507395	10.003675	-0.005792	-0.015074	0.100037	-3.251409	0.871046	11.301983
65357	0	-0.536800	-1.489238	10.015889	-0.005371	-0.014893	0.100159	-3.252395	0.872093	11.298381
65358	0	-0.529851	-1.488967	10.022047	-0.005304	-0.014893	0.100220	-3.250343	0.870106	11.302804
65359	0	-0.518440	-1.464866	10.064713	-0.005188	-0.014648	0.100647	-3.251795	0.870586	11.299198
65360	0	-0.493406	-1.532690	10.070723	-0.004937	-0.015321	0.100708	-3.260004	0.871654	11.296186
65361	0	-0.512233	-1.465418	9.936463	-0.005127	-0.014648	0.099365	-3.267855	0.870952	11.293053
65362	0	-0.498910	-1.508535	9.973031	-0.004996	-0.015088	0.099730	-3.265958	0.867349	11.294939
65363	0	-0.512344	-1.532369	9.985310	-0.005127	-0.015320	0.099854	-3.271635	0.867938	11.293304
65364	0	-0.499487	-1.465842	10.015770	-0.004998	-0.014657	0.100158	-3.274476	0.868717	11.289830
65365	0	-0.511895	-1.525689	10.034249	-0.005127	-0.015259	0.100342	-3.273536	0.864248	11.291415
65366	0	-0.529338	-1.519542	9.973239	-0.005295	-0.015195	0.099732	-3.275441	0.867220	11.294451
65367	0	-0.524661	-1.513339	9.936587	-0.005249	-0.015137	0.099365	-3.272844	0.869020	11.292851
65368	0	-0.536011	-1.507074	10.028179	-0.005366	-0.015069	0.100282	-3.276032	0.866551	11.291665
65369	0	-0.530674	-1.513876	10.058581	-0.005310	-0.015137	0.100586	-3.279584	0.867360	11.288442
65370	0	-0.542515	-1.508322	10.052355	-0.005425	-0.015080	0.100524	-3.284064	0.871618	11.289179
65371	0	-0.554987	-1.513833	9.991455	-0.005554	-0.015137	0.099915	-3.287136	0.871269	11.287006
65372	0	-0.511517	-1.496220	9.972994	-0.005118	-0.014957	0.099730	-3.293871	0.872210	11.286787
65373	0	-0.518429	-1.525929	9.930432	-0.005188	-0.015259	0.099304	-3.295760	0.872589	11.293014
65374	0	-0.499244	-1.544255	9.979296	-0.004998	-0.015444	0.099792	-3.295557	0.870595	11.292027
65375	0	-0.494252	-1.440094	10.046441	-0.004944	-0.014404	0.100464	-3.292987	0.873615	11.288043
65376	0	-0.506255	-1.536975	9.985523	-0.005064	-0.015374	0.099854	-3.289181	0.876516	11.289382
65377	0	-0.530580	-1.538257	10.034176	-0.005310	-0.015381	0.100342	-3.292351	0.876249	11.285148
65378	0	-0.542310	-1.569020	10.046288	-0.005424	-0.015690	0.100463	-3.293969	0.880292	11.280545
65379	0	-0.543169	-1.421958	10.076929	-0.005432	-0.014221	0.100769	-3.293405	0.884346	11.279834
65380	0	-0.524554	-1.421908	9.979256	-0.005249	-0.014218	0.099792	-3.295515	0.884962	11.280663
65381	0	-0.548867	-1.636008	9.887676	-0.005493	-0.016357	0.098877	-3.299847	0.884384	11.281581
65382	0	-0.523685	-1.563512	10.070656	-0.005240	-0.015631	0.100707	-3.306136	0.884917	11.284966
65383	0	-0.573213	-1.440594	10.083014	-0.005737	-0.014404	0.100830	-3.309225	0.883633	11.284217
65384	0	-0.529467	-1.526787	10.107368	-0.005300	-0.015263	0.101074	-3.316429	0.882705	11.281114
65385	0	-0.561154	-1.612003	10.015781	-0.005615	-0.016113	0.100159	-3.325342	0.883110	11.277213
65386	0	-0.566307	-1.509307	10.033979	-0.005670	-0.015090	0.100340	-3.330074	0.880300	11.272740
65387	0	-0.524568	-1.441093	10.009688	-0.005249	-0.014404	0.100098	-3.338891	0.881047	11.268550
65388	0	-0.511316	-1.533628	10.021771	-0.005120	-0.015333	0.100218	-3.343651	0.877560	11.265763
65389	0	-0.530103	-1.648010	10.052528	-0.005310	-0.016479	0.100525	-3.345531	0.871975	11.261386
65390	0	-0.528977	-1.555885	10.070921	-0.005292	-0.015566	0.100708	-3.338809	0.874073	11.258863
65391	0	-0.542405	-1.440222	9.991529	-0.005432	-0.014404	0.099915	-3.337614	0.869416	11.253939
65392	0	-0.528682	-1.544295	10.046444	-0.005294	-0.015438	0.100465	-3.344412	0.866071	11.257185
65393	0	-0.487814	-1.568686	10.034190	-0.004883	-0.015686	0.100342	-3.346605	0.865353	11.256301
65394	0	-0.523636	-1.538400	10.083005	-0.005239	-0.015383	0.100830	-3.349284	0.866405	11.258958
65395	0	-0.555026	-1.470841	9.997596	-0.005554	-0.014709	0.099976	-3.349312	0.866482	11.260249
65396	0	-0.523228	-1.513574	9.906040	-0.005241	-0.015135	0.099060	-3.351642	0.860650	11.266175
65397	0	-0.561040	-1.574745	9.936545	-0.005615	-0.015747	0.099365	-3.353346	0.859708	11.265919
65398	0	-0.529569	-1.550753	9.985321	-0.005301	-0.015504	0.099854	-3.358766	0.858792	11.262966
65399	0	-0.530350	-1.489912	9.997496	-0.005310	-0.014893	0.099976	-3.367501	0.855932	11.265915
65400	0	-0.528960	-1.496974	9.972955	-0.005298	-0.014967	0.099730	-3.371971	0.851393	11.272268
65401	0	-0.530652	-1.611424	9.875492	-0.005310	-0.016113	0.098755	-3.374308	0.851924	11.268738
65402	0	-0.499683	-1.550863	9.875436	-0.004998	-0.015505	0.098755	-3.380013	0.854917	11.269217
65403	0	-0.543218	-1.482799	9.997611	-0.005432	-0.014832	0.099976	-3.377274	0.859562	11.268552
65404	0	-0.543281	-1.537271	9.991569	-0.005432	-0.015374	0.099916	-3.376926	0.864915	11.272513
65405	0	-0.542954	-1.580380	9.973227	-0.005432	-0.015808	0.099731	-3.373301	0.866543	11.276461
65406	0	-0.542579	-1.573827	9.924439	-0.005427	-0.015739	0.099244	-3.373186	0.869310	11.271515
65407	0	-0.543834	-1.476888	9.967031	-0.005432	-0.014771	0.099670	-3.372589	0.880855	11.262500
65408	0	-0.525794	-1.513137	10.009726	-0.005261	-0.015134	0.100097	-3.370985	0.881455	11.260325
65409	0	-0.543350	-1.574204	10.058665	-0.005432	-0.015747	0.100586	-3.366589	0.887555	11.258580
65410	0	-0.512445	-1.585481	10.046585	-0.005130	-0.015860	0.100465	-3.362413	0.886072	11.259864
65411	0	-0.542993	-1.556128	10.040337	-0.005432	-0.015564	0.100403	-3.360659	0.888155	11.260673
65412	0	-0.499769	-1.488432	10.022041	-0.005001	-0.014888	0.100220	-3.357986	0.888933	11.265899
65413	0	-0.537083	-1.531776	10.046420	-0.005371	-0.015320	0.100464	-3.356984	0.893224	11.269433
65414	0	-0.524847	-1.556027	10.119630	-0.005249	-0.015560	0.101196	-3.358427	0.897167	11.271117
65415	0	-0.518500	-1.495516	10.113518	-0.005188	-0.014954	0.101135	-3.361469	0.898389	11.272084
65416	0	-0.475284	-1.483625	10.040185	-0.004755	-0.014835	0.100402	-3.363786	0.900513	11.276124
65417	0	-0.494132	-1.544327	10.070792	-0.004944	-0.015442	0.100708	-3.366616	0.902195	11.271582
65418	0	-0.523871	-1.556938	10.052384	-0.005244	-0.015567	0.100524	-3.370826	0.900531	11.275307
65419	0	-0.518547	-1.513925	10.082983	-0.005188	-0.015137	0.100830	-3.375029	0.902296	11.278784
65420	0	-0.548222	-1.532623	10.095143	-0.005488	-0.015326	0.100951	-3.377057	0.899907	11.276141
65421	0	-0.512044	-1.599213	10.034198	-0.005127	-0.015991	0.100342	-3.379357	0.897111	11.272313
65422	0	-0.529341	-1.587158	9.960952	-0.005298	-0.015871	0.099609	-3.381288	0.896845	11.276881
65423	0	-0.529845	-1.495369	10.028136	-0.005310	-0.014954	0.100281	-3.382612	0.888279	11.275017
65424	0	-0.515713	-1.519655	10.022142	-0.005165	-0.015199	0.100221	-3.381412	0.883823	11.274370
65425	0	-0.536422	-1.544000	10.058660	-0.005371	-0.015442	0.100586	-3.380522	0.880643	11.275120
65426	0	-0.553562	-1.531788	9.991565	-0.005541	-0.015317	0.099916	-3.382845	0.879275	11.277171
65427	0	-0.512322	-1.476797	10.009822	-0.005127	-0.014771	0.100098	-3.381209	0.879562	11.272417
65428	0	-0.523060	-1.519079	9.979439	-0.005242	-0.015193	0.099793	-3.379890	0.870756	11.268903
65429	0	-0.542942	-1.568416	10.046431	-0.005432	-0.015686	0.100464	-3.379043	0.872254	11.266207
65430	0	-0.505770	-1.549798	9.985401	-0.005061	-0.015500	0.099854	-3.377926	0.872880	11.263903
65431	0	-0.524488	-1.513788	9.973149	-0.005249	-0.015137	0.099731	-3.380548	0.872724	11.261283
65432	0	-0.487655	-1.537867	9.967017	-0.004875	-0.015384	0.099669	-3.376054	0.878808	11.259916
65433	0	-0.518724	-1.592474	9.997649	-0.005188	-0.015930	0.099976	-3.371164	0.882507	11.262288
65434	0	-0.524464	-1.573466	10.034323	-0.005248	-0.015737	0.100343	-3.370302	0.883189	11.263866
65435	0	-0.543224	-1.507631	9.997549	-0.005432	-0.015076	0.099976	-3.372353	0.887880	11.265863
65436	0	-0.543221	-1.531983	10.009704	-0.005433	-0.015322	0.100097	-3.371494	0.891438	11.263488
65437	0	-0.530785	-1.580303	9.997651	-0.005310	-0.015808	0.099976	-3.367021	0.893480	11.263505
65438	0	-0.524451	-1.536830	10.028221	-0.005245	-0.015371	0.100282	-3.364910	0.897243	11.263412
65439	0	-0.567412	-1.550254	10.034198	-0.005676	-0.015503	0.100342	-3.365756	0.899364	11.262350
65440	0	-0.524640	-1.488633	10.052577	-0.005245	-0.014893	0.100525	-3.359994	0.905274	11.264531
65441	0	-0.548889	-1.610764	9.973259	-0.005493	-0.016113	0.099731	-3.354806	0.904974	11.265696
65442	0	-0.536331	-1.554602	10.003964	-0.005363	-0.015553	0.100039	-3.347600	0.910411	11.262785
65443	0	-0.537172	-1.537404	10.046488	-0.005371	-0.015381	0.100464	-3.341154	0.915652	11.261424
65444	0	-0.549689	-1.523882	10.010047	-0.005495	-0.015245	0.100100	-3.334919	0.922241	11.259791
65445	0	-0.518112	-1.507033	10.052606	-0.005188	-0.015076	0.100525	-3.330119	0.919056	11.259213
65446	0	-0.535041	-1.548774	10.028379	-0.005358	-0.015492	0.100283	-3.326034	0.915326	11.258657
65447	0	-0.555464	-1.574302	9.997620	-0.005554	-0.015747	0.099976	-3.322705	0.920369	11.256493
65448	0	-0.549132	-1.500160	10.034371	-0.005494	-0.015007	0.100343	-3.317855	0.921780	11.259835
65449	0	-0.548989	-1.506785	10.046522	-0.005493	-0.015076	0.100464	-3.310288	0.922666	11.263524
65450	0	-0.548154	-1.560750	10.016122	-0.005486	-0.015610	0.100161	-3.309051	0.921641	11.265719
65451	0	-0.554937	-1.586375	10.058705	-0.005554	-0.015869	0.100586	-3.304234	0.920758	11.267450
65452	0	-0.528992	-1.530408	10.046713	-0.005301	-0.015309	0.100466	-3.299531	0.913371	11.269151
65453	0	-0.566785	-1.476415	10.064838	-0.005676	-0.014771	0.100647	-3.293549	0.908419	11.267050
65454	0	-0.547258	-1.579659	10.040579	-0.005477	-0.015796	0.100406	-3.295872	0.908060	11.266326
65455	0	-0.524512	-1.611040	10.034246	-0.005249	-0.016113	0.100342	-3.293878	0.908227	11.262429
65456	0	-0.542044	-1.536978	9.997758	-0.005424	-0.015375	0.099977	-3.289080	0.908195	11.264724
65457	0	-0.530272	-1.567570	9.973346	-0.005310	-0.015686	0.099731	-3.278547	0.904420	11.265281
65458	0	-0.553517	-1.657485	9.998077	-0.005540	-0.016582	0.099979	-3.272229	0.903633	11.269396
65459	0	-0.517952	-1.561744	9.991617	-0.005188	-0.015625	0.099915	-3.264874	0.898591	11.269218
65460	0	-0.529044	-1.456607	10.077310	-0.005294	-0.014573	0.100772	-3.258222	0.899294	11.266849
65461	0	-0.548861	-1.525575	10.022044	-0.005493	-0.015259	0.100220	-3.256091	0.898715	11.264466
65462	0	-0.529578	-1.579811	9.906200	-0.005301	-0.015802	0.099061	-3.252521	0.896759	11.267038
65463	0	-0.512416	-1.543413	9.948865	-0.005127	-0.015442	0.099487	-3.244978	0.898149	11.272838
65464	0	-0.530171	-1.529795	10.034485	-0.005304	-0.015305	0.100344	-3.238757	0.899719	11.269135
65465	0	-0.518334	-1.488997	9.985415	-0.005188	-0.014893	0.099854	-3.237108	0.899004	11.267617
65466	0	-0.529845	-1.555660	9.954986	-0.005301	-0.015559	0.099549	-3.235492	0.900124	11.269497
65467	0	-0.518584	-1.495259	9.967068	-0.005188	-0.014954	0.099670	-3.235664	0.902231	11.266929
65468	0	-0.517976	-1.482759	9.979301	-0.005184	-0.014830	0.099792	-3.234660	0.901782	11.265143
65469	0	-0.530767	-1.556010	9.979321	-0.005310	-0.015564	0.099792	-3.231606	0.903631	11.266745
65470	0	-0.524197	-1.536663	9.985561	-0.005244	-0.015373	0.099854	-3.225397	0.905590	11.265513
65471	0	-0.524595	-1.537606	9.997649	-0.005249	-0.015381	0.099976	-3.221321	0.906684	11.270528
65472	0	-0.536708	-1.524419	10.016047	-0.005365	-0.015250	0.100160	-3.215847	0.913167	11.270056
65473	0	-0.531320	-1.519128	9.979330	-0.005310	-0.015198	0.099792	-3.209832	0.921286	11.270410
65474	0	-0.531437	-1.505984	10.077064	-0.005317	-0.015063	0.100770	-3.207312	0.923203	11.272337
65475	0	-0.506441	-1.543496	10.125846	-0.005066	-0.015442	0.101257	-3.200854	0.926068	11.271992
65476	0	-0.517985	-1.505620	10.065007	-0.005185	-0.015062	0.100649	-3.195184	0.924639	11.265332
65477	0	-0.519093	-1.580295	10.046453	-0.005188	-0.015808	0.100464	-3.190753	0.932499	11.266080
65478	0	-0.525295	-1.524255	9.985559	-0.005255	-0.015249	0.099854	-3.184449	0.935008	11.260835
65479	0	-0.554757	-1.482483	10.089247	-0.005554	-0.014832	0.100891	-3.178136	0.932082	11.257237
65480	0	-0.528979	-1.536237	10.046698	-0.005298	-0.015368	0.100466	-3.173646	0.927769	11.259947
65481	0	-0.518048	-1.549610	10.089255	-0.005188	-0.015503	0.100891	-3.167238	0.923884	11.259872
65482	0	-0.528964	-1.518082	10.028353	-0.005296	-0.015184	0.100283	-3.164545	0.921554	11.267345
65483	0	-0.530335	-1.507454	9.985404	-0.005310	-0.015076	0.099854	-3.164522	0.918463	11.261982
65484	0	-0.559462	-1.549800	10.040466	-0.005602	-0.015501	0.100404	-3.162401	0.914827	11.262977
65485	0	-0.511718	-1.562535	10.028121	-0.005127	-0.015625	0.100281	-3.164095	0.908351	11.258615
65486	0	-0.527778	-1.525784	10.022071	-0.005291	-0.015260	0.100220	-3.163254	0.897992	11.260703
65487	0	-0.542736	-1.482936	10.009824	-0.005432	-0.014832	0.100098	-3.162114	0.897138	11.257889
65488	0	-0.535499	-1.525301	9.997719	-0.005362	-0.015255	0.099977	-3.161191	0.894245	11.252623
65489	0	-0.517887	-1.562044	9.997677	-0.005188	-0.015625	0.099976	-3.157335	0.888475	11.253810
65490	0	-0.498310	-1.500007	9.949030	-0.004987	-0.015006	0.099489	-3.151794	0.888827	11.248193
65491	0	-0.518054	-1.568298	9.961024	-0.005188	-0.015686	0.099609	-3.149665	0.884919	11.248417
65492	0	-0.486415	-1.561455	9.961128	-0.004869	-0.015619	0.099610	-3.145619	0.884514	11.247070
65493	0	-0.487650	-1.543807	9.979338	-0.004883	-0.015442	0.099792	-3.142632	0.881895	11.247703
65494	0	-0.492968	-1.493843	10.016086	-0.004931	-0.014946	0.100160	-3.135433	0.884448	11.251345
65495	0	-0.524391	-1.445762	9.930559	-0.005249	-0.014465	0.099304	-3.127888	0.883106	11.244541
65496	0	-0.547910	-1.523716	9.967449	-0.005484	-0.015244	0.099673	-3.121934	0.882496	11.241631
65497	0	-0.537195	-1.544087	9.960949	-0.005371	-0.015442	0.099609	-3.122264	0.888031	11.245920
65498	0	-0.506932	-1.507239	9.960951	-0.005068	-0.015074	0.099609	-3.122150	0.894292	11.249490
65499	0	-0.536902	-1.501727	9.985323	-0.005371	-0.015015	0.099854	-3.126601	0.896504	11.250321
65500	0	-0.542683	-1.568900	9.942583	-0.005428	-0.015692	0.099425	-3.124845	0.899367	11.247326
65501	0	-0.543033	-1.537783	9.912166	-0.005432	-0.015381	0.099121	-3.122792	0.901871	11.249283
65502	0	-0.524154	-1.543111	9.991653	-0.005246	-0.015436	0.099916	-3.118403	0.901183	11.243814
65503	0	-0.530828	-1.519368	10.003733	-0.005310	-0.015198	0.100037	-3.115159	0.903714	11.241968
65504	0	-0.554635	-1.524752	9.991634	-0.005551	-0.015251	0.099916	-3.112423	0.902613	11.242966
65505	0	-0.555945	-1.549942	10.028101	-0.005554	-0.015503	0.100281	-3.109931	0.913096	11.243845
65506	0	-0.555830	-1.530777	10.022090	-0.005565	-0.015313	0.100220	-3.105179	0.910421	11.240917
65507	0	-0.561306	-1.525176	10.015988	-0.005615	-0.015259	0.100159	-3.098642	0.912530	11.243970
65508	0	-0.542544	-1.524323	10.046627	-0.005428	-0.015245	0.100466	-3.097601	0.913866	11.246324
65509	0	-0.518068	-1.556055	10.058684	-0.005188	-0.015564	0.100586	-3.095141	0.910195	11.247779
65510	0	-0.535468	-1.585640	10.040486	-0.005357	-0.015862	0.100404	-3.089762	0.912351	11.256188
65511	0	-0.524400	-1.518954	10.131985	-0.005249	-0.015198	0.101318	-3.081951	0.911298	11.256397
65512	0	-0.480304	-1.444940	10.077135	-0.004812	-0.014449	0.100771	-3.083673	0.905475	11.255781
65513	0	-0.512181	-1.489101	10.028126	-0.005127	-0.014893	0.100281	-3.083337	0.904229	11.257110
65514	0	-0.523178	-1.525570	10.003701	-0.005239	-0.015256	0.100037	-3.084507	0.901139	11.258008
65515	0	-0.560993	-1.513687	10.076932	-0.005615	-0.015137	0.100769	-3.086091	0.899727	11.254582
65516	0	-0.535435	-1.507881	10.021973	-0.005361	-0.015077	0.100220	-3.090048	0.897244	11.256296
65517	0	-0.542782	-1.513613	10.046419	-0.005432	-0.015137	0.100464	-3.090884	0.896969	11.260779
65518	0	-0.542344	-1.549902	10.003708	-0.005424	-0.015502	0.100037	-3.088992	0.901407	11.260092
65519	0	-0.499907	-1.537646	10.022069	-0.005005	-0.015381	0.100220	-3.085459	0.899396	11.264156
65520	0	-0.498449	-1.525087	9.997688	-0.004993	-0.015250	0.099977	-3.087697	0.893829	11.271196
65521	0	-0.475789	-1.550289	10.034194	-0.004761	-0.015503	0.100342	-3.089140	0.895175	11.273938
65522	0	-0.517793	-1.494828	10.064799	-0.005182	-0.014954	0.100647	-3.084504	0.894819	11.268577
65523	0	-0.530084	-1.507589	9.960984	-0.005310	-0.015076	0.099609	-3.086136	0.888882	11.266170
65524	0	-0.516088	-1.476935	9.967119	-0.005170	-0.014771	0.099670	-3.085182	0.883239	11.271220
65525	0	-0.512286	-1.483206	9.948744	-0.005127	-0.014832	0.099487	-3.087225	0.883117	11.267421
65526	0	-0.523816	-1.513432	9.973227	-0.005241	-0.015139	0.099731	-3.083746	0.883994	11.264220
65527	0	-0.512316	-1.513573	9.991490	-0.005127	-0.015137	0.099915	-3.084066	0.884236	11.260749
65528	0	-0.493573	-1.519528	9.991466	-0.004936	-0.015196	0.099915	-3.084917	0.888234	11.260179
65529	0	-0.506201	-1.495431	9.948740	-0.005066	-0.014954	0.099487	-3.087218	0.888346	11.261938
65530	0	-0.524070	-1.508127	10.015817	-0.005241	-0.015078	0.100159	-3.092893	0.892114	11.258484
65531	0	-0.500378	-1.520082	9.973103	-0.005005	-0.015198	0.099731	-3.097907	0.895418	11.260239
65532	0	-0.518665	-1.544924	10.040175	-0.005186	-0.015449	0.100402	-3.100208	0.900613	11.262575
65533	0	-0.525061	-1.537960	9.991466	-0.005249	-0.015381	0.099915	-3.100295	0.906958	11.262269
65534	0	-0.501013	-1.556291	9.936503	-0.005009	-0.015562	0.099365	-3.102843	0.913133	11.264084
65535	0	-0.524943	-1.568900	10.058545	-0.005249	-0.015686	0.100586	-3.107694	0.918154	11.257439
0	0	0.524351	1.538206	-10.046314	-0.005250	-0.015388	0.100462	-3.102947	0.915401	11.257513
1	0	-0.537188	-1.519751	10.052490	-0.005371	-0.015198	0.100525	-3.104240	0.920851	11.259920
2	0	-0.537141	-1.501410	10.034101	-0.005373	-0.015015	0.100341	-3.105109	0.923595	11.257959
3	0	-0.512714	-1.526350	10.082936	-0.005127	-0.015259	0.100830	-3.111978	0.928356	11.255218
4	0	-0.518378	-1.514852	10.027878	-0.005189	-0.015146	0.100279	-3.116067	0.927086	11.257345
5	0	-0.512513	-1.501159	10.034235	-0.005127	-0.015015	0.100342	-3.114094	0.929576	11.258389
6	0	-0.511615	-1.519442	10.040378	-0.005123	-0.015192	0.100404	-3.118330	0.926254	11.262304
7	0	-0.511983	-1.544430	9.997558	-0.005127	-0.015442	0.099976	-3.122559	0.922732	11.260417
8	0	-0.529048	-1.545024	10.107409	-0.005296	-0.015448	0.101074	-3.127052	0.921376	11.264036
9	0	-0.560958	-1.537921	9.997616	-0.005615	-0.015381	0.099976	-3.126699	0.919519	11.267783
10	0	-0.547919	-1.544295	10.058643	-0.005482	-0.015439	0.100587	-3.132684	0.921225	11.270359
11	0	-0.573818	-1.593833	10.009631	-0.005737	-0.015930	0.100098	-3.143524	0.926789	11.268665
12	0	-0.543153	-1.552135	10.003370	-0.005434	-0.015520	0.100034	-3.146472	0.928505	11.266701
13	0	-0.536585	-1.537819	10.003731	-0.005371	-0.015381	0.100037	-3.144940	0.927112	11.266097
14	0	-0.517395	-1.543678	10.015988	-0.005177	-0.015437	0.100160	-3.146093	0.927652	11.267784
15	0	-0.530171	-1.575091	10.058578	-0.005310	-0.015747	0.100586	-3.151975	0.922813	11.266898
16	0	-0.553538	-1.514986	10.027926	-0.005538	-0.015145	0.100280	-3.158662	0.924406	11.263560
17	0	-0.530611	-1.501817	10.009734	-0.005310	-0.015015	0.100098	-3.164208	0.924482	11.260972
18	0	-0.536234	-1.515449	9.966798	-0.005363	-0.015144	0.099669	-3.177395	0.927769	11.260238
19	0	-0.524525	-1.550600	9.997531	-0.005249	-0.015503	0.099976	-3.182450	0.928048	11.262015
20	0	-0.511526	-1.545116	9.954724	-0.005120	-0.015449	0.099547	-3.186947	0.926889	11.259175
21	0	-0.505762	-1.519609	10.015936	-0.005066	-0.015198	0.100159	-3.186528	0.922027	11.255368
22	0	-0.517105	-1.549980	10.034283	-0.005172	-0.015500	0.100343	-3.187819	0.925762	11.259428
23	0	-0.506110	-1.556509	10.021979	-0.005066	-0.015564	0.100220	-3.190657	0.924871	11.258057
24	0	-0.517248	-1.544640	9.997564	-0.005178	-0.015445	0.099976	-3.194075	0.922656	11.254625
25	0	-0.542950	-1.532328	9.991416	-0.005432	-0.015320	0.099915	-3.199586	0.924225	11.254799
26	0	-0.523930	-1.551227	10.003566	-0.005244	-0.015511	0.100036	-3.203134	0.923172	11.260782
27	0	-0.537065	-1.550094	10.040316	-0.005371	-0.015503	0.100403	-3.202439	0.927215	11.258650
28	0	-0.530832	-1.549972	10.009765	-0.005310	-0.015499	0.100098	-3.204739	0.929803	11.261296
29	0	-0.512628	-1.513748	10.003654	-0.005127	-0.015137	0.100037	-3.207176	0.933580	11.260153
30	0	-0.518389	-1.501251	10.015851	-0.005187	-0.015017	0.100158	-3.204105	0.934550	11.259714
31	0	-0.530550	-1.562732	10.040271	-0.005310	-0.015625	0.100403	-3.208300	0.933957	11.262038
32	0	-0.541902	-1.581409	10.046297	-0.005424	-0.015813	0.100463	-3.211295	0.933402	11.267641
33	0	-0.524392	-1.556557	9.997560	-0.005249	-0.015564	0.099976	-3.214677	0.932173	11.268838
34	0	-0.511796	-1.569222	10.027941	-0.005117	-0.015690	0.100280	-3.219018	0.937341	11.272169
35	0	-0.549278	-1.574659	10.028086	-0.005493	-0.015747	0.100281	-3.220068	0.941452	11.270951
36	0	-0.567021	-1.543832	10.034269	-0.005676	-0.015442	0.100342	-3.217585	0.939166	11.274213
37	0	-0.536601	-1.489048	10.083066	-0.005371	-0.014893	0.100830	-3.216717	0.937958	11.273653
38	0	-0.560118	-1.513198	10.040418	-0.005606	-0.015133	0.100404	-3.217245	0.937418	11.274526
39	0	-0.536709	-1.556431	10.058610	-0.005371	-0.015564	0.100586	-3.219216	0.937461	11.275564
40	0	-0.548264	-1.544805	10.028012	-0.005486	-0.015443	0.100281	-3.226730	0.938754	11.276506
41	0	-0.542358	-1.550582	9.979250	-0.005432	-0.015503	0.099792	-3.231543	0.933603	11.274526
42	0	-0.522505	-1.551417	10.034145	-0.005232	-0.015510	0.100342	-3.238284	0.930476	11.271717
43	0	-0.554771	-1.586903	10.028114	-0.005554	-0.015869	0.100281	-3.239755	0.927703	11.275508
44	0	-0.541092	-1.538232	9.960963	-0.005420	-0.015381	0.099609	-3.242937	0.922226	11.270188
45	0	-0.566720	-1.519508	10.009858	-0.005676	-0.015198	0.100098	-3.241431	0.916521	11.270460
46	0	-0.528445	-1.531217	10.070979	-0.005292	-0.015315	0.100709	-3.239716	0.912652	11.271153
47	0	-0.518480	-1.556404	9.997574	-0.005188	-0.015564	0.099976	-3.241378	0.913589	11.272674
48	0	-0.511524	-1.580817	9.967086	-0.005121	-0.015809	0.099670	-3.241923	0.911336	11.270713
49	0	-0.506387	-1.537865	9.997603	-0.005066	-0.015381	0.099976	-3.240977	0.913562	11.269514
50	0	-0.511825	-1.543611	9.918269	-0.005123	-0.015438	0.099182	-3.240308	0.912536	11.269057
51	0	-0.549049	-1.550042	10.022026	-0.005493	-0.015503	0.100220	-3.239000	0.914059	11.266342
52	0	-0.542336	-1.519168	10.046523	-0.005427	-0.015193	0.100465	-3.239071	0.914084	11.263057
53	0	-0.518458	-1.488702	9.997659	-0.005188	-0.014893	0.099976	-3.234262	0.914739	11.258728
54	0	-0.523877	-1.524701	10.034409	-0.005242	-0.015248	0.100344	-3.234351	0.915236	11.255693
55	0	-0.512669	-1.501528	9.985343	-0.005127	-0.015015	0.099854	-3.236686	0.919496	11.257164
56	0	-0.524715	-1.544547	9.966930	-0.005249	-0.015444	0.099669	-3.240214	0.921921	11.257761
57	0	-0.500339	-1.537591	10.028160	-0.005005	-0.015381	0.100281	-3.236157	0.924777	11.258603
58	0	-0.487606	-1.525023	10.015969	-0.004880	-0.015249	0.100160	-3.238876	0.924941	11.260517
59	0	-0.506572	-1.549818	10.028151	-0.005066	-0.015503	0.100281	-3.235093	0.929268	11.265847
60	0	-0.554838	-1.573563	9.997731	-0.005554	-0.015738	0.099977	-3.233399	0.927228	11.266865
61	0	-0.512251	-1.513226	9.997649	-0.005127	-0.015137	0.099976	-3.229860	0.926719	11.265247
62	0	-0.535927	-1.518350	10.009964	-0.005363	-0.015189	0.100099	-3.224980	0.927599	11.266909
63	0	-0.518861	-1.537992	10.015880	-0.005188	-0.015381	0.100159	-3.225541	0.932849	11.266694
64	0	-0.543598	-1.550238	9.985335	-0.005434	-0.015502	0.099854	-3.227628	0.939598	11.263808
65	0	-0.530927	-1.549992	10.009816	-0.005310	-0.015503	0.100098	-3.225787	0.943251	11.261988
66	0	-0.542853	-1.562257	9.997617	-0.005431	-0.015619	0.099977	-3.231177	0.944812	11.263343
67	0	-0.555166	-1.556395	10.064711	-0.005554	-0.015564	0.100647	-3.232754	0.946502	11.260455
68	0	-0.517826	-1.550383	10.144069	-0.005183	-0.015504	0.101440	-3.234295	0.945518	11.263129
69	0	-0.518430	-1.550613	10.162324	-0.005188	-0.015503	0.101624	-3.239487	0.945954	11.261467
70	0	-0.523941	-1.508008	10.028030	-0.005242	-0.015082	0.100280	-3.238506	0.947192	11.266716
71	0	-0.554958	-1.568646	10.046406	-0.005554	-0.015686	0.100464	-3.240577	0.946533	11.267146
72	0	-0.541719	-1.537273	10.095387	-0.005424	-0.015382	0.100952	-3.231851	0.943939	11.267321
73	0	-0.499720	-1.531907	10.113575	-0.005005	-0.015320	0.101135	-3.232575	0.939890	11.266314
74	0	-0.534686	-1.537535	10.070918	-0.005356	-0.015380	0.100708	-3.228918	0.934315	11.263222
75	0	-0.530192	-1.568357	10.003744	-0.005310	-0.015686	0.100037	-3.227628	0.929652	11.258952
76	0	-0.522958	-1.580298	10.034298	-0.005233	-0.015803	0.100343	-3.228825	0.930553	11.258555
77	0	-0.530362	-1.513285	10.076996	-0.005310	-0.015137	0.100769	-3.226105	0.927924	11.267492
78	0	-0.541427	-1.531134	10.016022	-0.005420	-0.015313	0.100160	-3.225630	0.926301	11.267319
79	0	-0.524498	-1.549718	10.009876	-0.005249	-0.015503	0.100098	-3.220665	0.926266	11.268012
80	0	-0.505291	-1.536129	10.028419	-0.005058	-0.015369	0.100283	-3.212955	0.924708	11.265486
81	0	-0.517916	-1.513132	9.991583	-0.005188	-0.015137	0.099915	-3.208284	0.919202	11.256459
82	0	-0.522885	-1.518267	10.003938	-0.005232	-0.015187	0.100039	-3.204639	0.920338	11.257687
83	0	-0.530692	-1.537786	10.022035	-0.005310	-0.015381	0.100220	-3.202813	0.921332	11.255999
84	0	-0.493160	-1.543081	9.912321	-0.004938	-0.015436	0.099122	-3.198175	0.918414	11.252714
85	0	-0.524485	-1.500509	9.942793	-0.005249	-0.015015	0.099426	-3.188708	0.918152	11.246353
86	0	-0.517807	-1.505145	10.022348	-0.005180	-0.015057	0.100223	-3.184442	0.920113	11.249582
87	0	-0.512521	-1.537514	9.967138	-0.005127	-0.015381	0.099670	-3.179492	0.922666	11.251088
88	0	-0.517885	-1.548138	10.016153	-0.005185	-0.015491	0.100160	-3.169518	0.920096	11.249061
89	0	-0.512560	-1.519148	10.022075	-0.005127	-0.015198	0.100220	-3.164004	0.923119	11.251686
90	0	-0.493960	-1.475193	9.955137	-0.004941	-0.014759	0.099550	-3.157439	0.926094	11.252813
91	0	-0.488484	-1.531627	9.985396	-0.004883	-0.015320	0.099854	-3.155021	0.932936	11.254037
92	0	-0.507219	-1.542913	10.040369	-0.005071	-0.015435	0.100403	-3.149734	0.939162	11.253153
93	0	-0.536972	-1.537664	10.003734	-0.005371	-0.015381	0.100037	-3.146537	0.942144	11.255174
94	0	-0.548845	-1.512339	10.022164	-0.005490	-0.015129	0.100221	-3.141666	0.944594	11.257591
95	0	-0.560877	-1.561699	10.022134	-0.005615	-0.015625	0.100220	-3.134114	0.941823	11.257222
96	0	-0.560138	-1.566240	9.973570	-0.005603	-0.015671	0.099734	-3.126205	0.944687	11.263700
97	0	-0.530782	-1.488979	10.070854	-0.005310	-0.014893	0.100708	-3.124605	0.946670	11.257870
98	0	-0.554555	-1.537539	10.144175	-0.005550	-0.015376	0.101441	-3.125394	0.945804	11.253574
99	0	-0.537130	-1.562024	10.058667	-0.005371	-0.015625	0.100586	-3.121572	0.950579	11.248898
100	0	-0.530956	-1.494134	10.046545	-0.005311	-0.014945	0.100465	-3.118973	0.953465	11.246880
101	0	-0.536792	-1.489099	10.022013	-0.005371	-0.014893	0.100220	-3.118792	0.954433	11.248429
102	0	-0.529770	-1.525054	10.125848	-0.005304	-0.015256	0.101257	-3.114328	0.951569	11.256050
103	0	-0.512176	-1.537928	10.119679	-0.005127	-0.015381	0.101196	-3.114156	0.950309	11.255698
104	0	-0.504824	-1.531300	10.046483	-0.005055	-0.015317	0.100464	-3.111219	0.946736	11.254140
105	0	-0.530335	-1.531086	10.034352	-0.005310	-0.015320	0.100342	-3.102627	0.943703	11.256413
106	0	-0.528891	-1.499627	10.022318	-0.005297	-0.014997	0.100223	-3.102812	0.939422	11.253798
107	0	-0.512379	-1.513170	10.009858	-0.005127	-0.015137	0.100098	-3.098702	0.940380	11.255221
108	0	-0.553819	-1.493884	10.058824	-0.005548	-0.014944	0.100587	-3.094318	0.933338	11.254597
109	0	-0.554960	-1.507328	10.040345	-0.005554	-0.015076	0.100403	-3.093218	0.932709	11.257650
110	0	-0.547664	-1.488569	9.961123	-0.005485	-0.014889	0.099610	-3.091335	0.928254	11.262355
111	0	-0.560555	-1.556271	9.906080	-0.005615	-0.015564	0.099060	-3.091405	0.921743	11.257291
112	0	-0.534946	-1.507289	9.967164	-0.005352	-0.015074	0.099671	-3.092006	0.923379	11.256598
113	0	-0.512086	-1.519333	10.003761	-0.005127	-0.015198	0.100037	-3.088527	0.921019	11.255874
114	0	-0.505124	-1.524589	9.979426	-0.005054	-0.015250	0.099793	-3.085211	0.921902	11.257236
115	0	-0.505827	-1.525440	9.967147	-0.005066	-0.015259	0.099670	-3.081745	0.917745	11.256392
116	0	-0.522710	-1.494385	10.003905	-0.005234	-0.014945	0.100039	-3.082008	0.914761	11.259415
117	0	-0.494312	-1.488879	9.985412	-0.004944	-0.014893	0.099854	-3.079305	0.918482	11.259317
118	0	-0.518479	-1.531122	10.028198	-0.005187	-0.015312	0.100282	-3.079851	0.920498	11.263964
119	0	-0.512185	-1.567887	9.997697	-0.005127	-0.015686	0.099976	-3.073254	0.919259	11.262883
120	0	-0.523263	-1.517720	10.058914	-0.005239	-0.015183	0.100588	-3.067725	0.916070	11.260165
121	0	-0.519108	-1.519663	10.009767	-0.005188	-0.015198	0.100098	-3.068110	0.924114	11.257999
122	0	-0.506931	-1.519040	9.985356	-0.005073	-0.015196	0.099853	-3.063478	0.924921	11.254972
123	0	-0.543095	-1.500891	10.101410	-0.005432	-0.015015	0.101013	-3.058615	0.928139	11.256688
124	0	-0.579520	-1.530794	10.070910	-0.005796	-0.015308	0.100709	-3.059731	0.931303	11.254600
125	0	-0.555240	-1.519609	10.015904	-0.005554	-0.015198	0.100159	-3.059487	0.933828	11.257377
126	0	-0.536522	-1.531341	9.954905	-0.005368	-0.015317	0.099548	-3.057056	0.934946	11.257362
127	0	-0.512755	-1.586489	10.046451	-0.005127	-0.015869	0.100464	-3.053886	0.940167	11.259624
128	0	-0.519240	-1.530707	10.168602	-0.005190	-0.015311	0.101686	-3.050895	0.947514	11.259026
129	0	-0.530590	-1.525554	10.180734	-0.005310	-0.015259	0.101807	-3.048914	0.947451	11.261647
130	0	-0.523770	-1.525108	10.131980	-0.005241	-0.015253	0.101319	-3.048296	0.947863	11.258633
131	0	-0.518581	-1.532007	10.040291	-0.005188	-0.015320	0.100403	-3.050246	0.949956	11.258702
132	0	-0.505491	-1.495050	10.015966	-0.005062	-0.014955	0.100159	-3.047236	0.946366	11.262202
133	0	-0.506349	-1.495009	10.107486	-0.005066	-0.014954	0.101074	-3.044905	0.948192	11.263360
134	0	-0.524098	-1.573730	10.119789	-0.005244	-0.015740	0.101197	-3.043081	0.949071	11.264834
135	0	-0.542052	-1.507305	10.077006	-0.005432	-0.015076	0.100769	-3.041687	0.940563	11.265122
136	0	-0.552393	-1.501028	9.967267	-0.005531	-0.015010	0.099672	-3.043774	0.936731	11.266497
137	0	-0.560688	-1.495821	10.003640	-0.005615	-0.014954	0.100037	-3.050661	0.931828	11.266347
138	0	-0.534634	-1.533113	10.015792	-0.005355	-0.015329	0.100158	-3.054282	0.926722	11.264285
139	0	-0.536709	-1.532017	10.052506	-0.005371	-0.015320	0.100525	-3.056336	0.926765	11.266221
140	0	-0.511528	-1.513790	10.058611	-0.005119	-0.015138	0.100586	-3.058247	0.926758	11.266310
141	0	-0.500278	-1.544479	9.997524	-0.005005	-0.015442	0.099976	-3.063260	0.928931	11.268929
142	0	-0.530067	-1.550788	9.905967	-0.005306	-0.015510	0.099059	-3.062900	0.927108	11.267097
143	0	-0.524190	-1.531944	9.960981	-0.005249	-0.015320	0.099609	-3.064111	0.923559	11.267501
144	0	-0.528794	-1.501237	10.022048	-0.005296	-0.015015	0.100220	-3.063171	0.919286	11.268973
145	0	-0.524423	-1.519568	10.015926	-0.005249	-0.015198	0.100159	-3.062498	0.918428	11.272028
146	0	-0.505273	-1.513527	9.997637	-0.005056	-0.015133	0.099977	-3.066921	0.918867	11.280391
147	0	-0.512739	-1.520029	9.936482	-0.005127	-0.015198	0.099365	-3.071545	0.923921	11.279170
148	0	-0.494179	-1.447317	9.954723	-0.004945	-0.014471	0.099547	-3.075641	0.925042	11.280097
149	0	-0.506698	-1.489567	9.954782	-0.005066	-0.014893	0.099548	-3.080887	0.930800	11.276516
150	0	-0.512502	-1.496527	10.033939	-0.005130	-0.014960	0.100340	-3.088216	0.929928	11.273004
151	0	-0.512068	-1.525861	10.034214	-0.005127	-0.015259	0.100342	-3.089696	0.927408	11.278028
152	0	-0.517265	-1.538067	9.936542	-0.005176	-0.015381	0.099365	-3.091169	0.928600	11.280541
153	0	-0.536996	-1.525971	9.973136	-0.005371	-0.015259	0.099731	-3.093879	0.931858	11.277483
154	0	-0.506137	-1.550693	10.034065	-0.005064	-0.015505	0.100341	-3.097932	0.933423	11.274605
155	0	-0.548936	-1.538548	10.058544	-0.005493	-0.015381	0.100586	-3.104865	0.933699	11.276525
156	0	-0.547867	-1.526547	10.034070	-0.005486	-0.015268	0.100340	-3.103282	0.930503	11.279911
157	0	-0.518582	-1.519571	9.985394	-0.005188	-0.015198	0.099854	-3.102651	0.932601	11.281811
158	0	-0.548906	-1.543786	9.960942	-0.005489	-0.015438	0.099609	-3.104082	0.936825	11.281927
159	0	-0.548512	-1.574428	10.052578	-0.005493	-0.015747	0.100525	-3.102585	0.932312	11.286215
160	0	-0.540820	-1.507061	10.107563	-0.005416	-0.015071	0.101075	-3.103942	0.928246	11.292507
161	0	-0.549174	-1.513814	10.046373	-0.005493	-0.015137	0.100464	-3.107194	0.931176	11.284867
162	0	-0.530172	-1.501296	10.015871	-0.005307	-0.015018	0.100158	-3.103677	0.929536	11.287601
163	0	-0.524923	-1.526065	9.954804	-0.005249	-0.015259	0.099548	-3.107513	0.934325	11.285469
164	0	-0.500150	-1.501822	10.028020	-0.005006	-0.015019	0.100280	-3.107857	0.934006	11.288804
165	0	-0.511934	-1.495361	10.101357	-0.005127	-0.014954	0.101013	-3.109512	0.930027	11.290062
166	0	-0.522996	-1.538116	10.058624	-0.005234	-0.015382	0.100586	-3.110464	0.930294	11.290764
167	0	-0.500118	-1.526235	10.034144	-0.005005	-0.015259	0.100342	-3.116188	0.930668	11.288671
168	0	-0.511409	-1.496855	9.991282	-0.005120	-0.014961	0.099914	-3.126169	0.928174	11.281674
169	0	-0.530463	-1.489608	10.021949	-0.005310	-0.014893	0.100220	-3.131823	0.926588	11.281384
170	0	-0.535877	-1.508871	10.009599	-0.005361	-0.015083	0.100097	-3.139632	0.929046	11.277427
171	0	-0.548916	-1.551026	9.973053	-0.005493	-0.015503	0.099731	-3.149703	0.929063	11.275393
172	0	-0.541851	-1.545428	10.027962	-0.005424	-0.015457	0.100279	-3.148065	0.926846	11.274489
173	0	-0.548781	-1.550373	9.973162	-0.005493	-0.015503	0.099731	-3.150648	0.925329	11.274989
174	0	-0.523555	-1.550698	10.003645	-0.005239	-0.015505	0.100037	-3.154795	0.926510	11.277529
175	0	-0.542430	-1.538273	10.040297	-0.005432	-0.015381	0.100403	-3.158601	0.922242	11.280261
176	0	-0.535532	-1.526649	10.021931	-0.005356	-0.015264	0.100220	-3.163685	0.926236	11.283490
177	0	-0.518796	-1.531770	9.985384	-0.005188	-0.015320	0.099854	-3.163001	0.930775	11.287356
178	0	-0.512690	-1.513578	9.997515	-0.005127	-0.015133	0.099976	-3.168016	0.935282	11.288916
179	0	-0.506216	-1.532085	10.009769	-0.005066	-0.015320	0.100098	-3.170897	0.935600	11.293523
180	0	-0.511714	-1.544411	10.070822	-0.005119	-0.015445	0.100708	-3.171864	0.937706	11.297448
181	0	-0.536931	-1.513225	10.028153	-0.005371	-0.015137	0.100281	-3.168433	0.940228	11.294438
182	0	-0.487955	-1.512412	10.040441	-0.004880	-0.015128	0.100404	-3.165540	0.944312	11.293847
183	0	-0.505931	-1.519197	10.009887	-0.005066	-0.015198	0.100098	-3.160598	0.941388	11.296383
184	0	-0.529375	-1.500421	10.046578	-0.005297	-0.015003	0.100466	-3.163461	0.942634	11.300207
185	0	-0.512040	-1.513676	10.070834	-0.005127	-0.015137	0.100708	-3.165163	0.939814	11.300013
186	0	-0.510618	-1.526158	10.015884	-0.005115	-0.015260	0.100159	-3.168927	0.934901	11.304325
187	0	-0.542890	-1.549754	10.022074	-0.005432	-0.015503	0.100220	-3.164459	0.935798	11.305920
188	0	-0.524352	-1.549048	10.022187	-0.005242	-0.015492	0.100222	-3.163982	0.941677	11.310720
189	0	-0.512558	-1.532095	9.985341	-0.005127	-0.015320	0.099854	-3.166957	0.944663	11.310299
190	0	-0.524348	-1.586976	10.052449	-0.005247	-0.015872	0.100524	-3.166099	0.945115	11.313334
191	0	-0.542954	-1.556243	10.040321	-0.005432	-0.015564	0.100403	-3.166048	0.946747	11.313971
192	0	-0.536278	-1.537476	10.022041	-0.005366	-0.015378	0.100220	-3.164014	0.947285	11.311602
193	0	-0.542926	-1.531573	10.003740	-0.005432	-0.015320	0.100037	-3.161000	0.948578	11.311321
194	0	-0.548661	-1.549700	10.052564	-0.005487	-0.015495	0.100526	-3.164568	0.952188	11.303297
195	0	-0.518620	-1.513530	10.058624	-0.005188	-0.015137	0.100586	-3.164640	0.954714	11.299988
196	0	-0.536561	-1.525394	10.070859	-0.005368	-0.015257	0.100708	-3.163008	0.956317	11.302678
197	0	-0.536593	-1.556316	10.076944	-0.005371	-0.015564	0.100769	-3.163780	0.955066	11.303941
198	0	-0.547838	-1.587000	9.997559	-0.005484	-0.015868	0.099976	-3.167542	0.953686	11.304913
199	0	-0.518687	-1.544268	9.997552	-0.005188	-0.015442	0.099976	-3.170136	0.956973	11.301258
200	0	-0.530630	-1.544432	10.040190	-0.005308	-0.015444	0.100402	-3.172449	0.959447	11.302189
201	0	-0.536845	-1.538023	10.040307	-0.005371	-0.015381	0.100403	-3.173488	0.961032	11.307320
202	0	-0.530219	-1.549749	9.985438	-0.005305	-0.015502	0.099854	-3.170047	0.962068	11.306534
203	0	-0.548786	-1.587107	9.997557	-0.005493	-0.015869	0.099976	-3.173946	0.960622	11.305913
204	0	-0.499404	-1.562928	9.991369	-0.004994	-0.015630	0.099914	-3.175099	0.964782	11.305869
205	0	-0.511984	-1.562510	10.064732	-0.005127	-0.015625	0.100647	-3.176883	0.961332	11.306653
206	0	-0.504831	-1.544164	10.076939	-0.005052	-0.015443	0.100769	-3.177220	0.962167	11.305565
207	0	-0.518467	-1.538289	10.021959	-0.005188	-0.015381	0.100220	-3.181233	0.962970	11.302365
208	0	-0.536340	-1.483946	9.960801	-0.005364	-0.014836	0.099608	-3.186597	0.966377	11.304703
209	0	-0.542483	-1.519500	9.991537	-0.005432	-0.015198	0.099915	-3.185146	0.962666	11.310800
210	0	-0.511003	-1.518974	9.961096	-0.005113	-0.015193	0.099610	-3.183120	0.964226	11.308613
211	0	-0.488232	-1.513209	9.979321	-0.004883	-0.015137	0.099792	-3.179548	0.968215	11.308643
212	0	-0.475646	-1.512953	10.015959	-0.004760	-0.015128	0.100160	-3.182842	0.968998	11.307901
213	0	-0.506158	-1.567695	10.003826	-0.005066	-0.015686	0.100037	-3.174140	0.968614	11.307127
214	0	-0.505396	-1.554281	9.930786	-0.005057	-0.015547	0.099307	-3.171240	0.969301	11.304999
215	0	-0.536744	-1.531817	9.973190	-0.005371	-0.015320	0.099731	-3.171001	0.969686	11.297758
216	0	-0.536164	-1.531319	10.058666	-0.005364	-0.015317	0.100586	-3.168411	0.971090	11.298462
217	0	-0.548761	-1.592444	9.979370	-0.005493	-0.015930	0.099792	-3.163546	0.969324	11.298538
218	0	-0.535876	-1.567119	10.010019	-0.005361	-0.015675	0.100100	-3.161401	0.971783	11.299715
219	0	-0.518092	-1.537568	9.924434	-0.005188	-0.015381	0.099243	-3.157101	0.968250	11.298559
220	0	-0.516889	-1.524450	9.936817	-0.005175	-0.015249	0.099367	-3.153324	0.966239	11.296573
221	0	-0.542908	-1.525092	10.028212	-0.005432	-0.015259	0.100281	-3.146029	0.967319	11.295236
222	0	-0.554946	-1.499605	10.034415	-0.005548	-0.014999	0.100344	-3.144005	0.972992	11.297687
223	0	-0.511958	-1.506837	10.009913	-0.005127	-0.015076	0.100098	-3.137345	0.969199	11.299550
224	0	-0.523147	-1.518405	9.979542	-0.005235	-0.015183	0.099795	-3.139784	0.970074	11.304255
225	0	-0.543111	-1.525789	9.954853	-0.005432	-0.015259	0.099548	-3.140499	0.973461	11.303149
226	0	-0.517818	-1.501155	10.009839	-0.005186	-0.015014	0.100098	-3.139776	0.969094	11.310004
227	0	-0.537204	-1.525631	10.095247	-0.005371	-0.015259	0.100952	-3.138746	0.974716	11.313451
228	0	-0.512629	-1.536601	10.028244	-0.005129	-0.015376	0.100281	-3.128940	0.976334	11.310489
229	0	-0.506483	-1.531471	10.070884	-0.005066	-0.015320	0.100708	-3.124881	0.979655	11.311978
230	0	-0.500029	-1.537017	10.070927	-0.005003	-0.015371	0.100709	-3.125307	0.981185	11.314171
231	0	-0.512151	-1.574496	10.064758	-0.005127	-0.015747	0.100647	-3.124640	0.979593	11.320565
232	0	-0.517517	-1.555623	10.052658	-0.005177	-0.015560	0.100526	-3.121886	0.981508	11.319080
233	0	-0.524037	-1.513026	9.967185	-0.005249	-0.015137	0.099670	-3.116154	0.976212	11.320086
234	0	-0.540988	-1.517840	10.016193	-0.005415	-0.015185	0.100161	-3.109888	0.974992	11.320285
235	0	-0.542611	-1.573942	10.022125	-0.005432	-0.015747	0.100220	-3.102865	0.972720	11.320700
236	0	-0.529889	-1.523932	10.040632	-0.005299	-0.015244	0.100406	-3.099831	0.977575	11.319827
237	0	-0.560703	-1.501073	10.095319	-0.005615	-0.015015	0.100952	-3.097104	0.972920	11.321517
238	0	-0.541007	-1.506053	10.065032	-0.005416	-0.015068	0.100649	-3.090263	0.970876	11.324078
239	0	-0.506200	-1.525748	9.918253	-0.005066	-0.015259	0.099182	-3.090505	0.970946	11.326797
240	0	-0.505116	-1.518888	9.967183	-0.005058	-0.015196	0.099670	-3.084179	0.967368	11.324528
241	0	-0.476135	-1.488667	10.034264	-0.004761	-0.014893	0.100342	-3.079204	0.972609	11.327888
242	0	-0.500422	-1.518151	9.997740	-0.005007	-0.015186	0.099977	-3.075430	0.974224	11.326451
243	0	-0.518479	-1.550072	10.003713	-0.005188	-0.015503	0.100037	-3.074615	0.975144	11.326531
244	0	-0.523898	-1.549046	9.954991	-0.005243	-0.015499	0.099548	-3.066392	0.974751	11.325970
245	0	-0.542830	-1.512990	9.991579	-0.005432	-0.015137	0.099915	-3.060298	0.974935	11.325890
246	0	-0.541813	-1.530434	9.997817	-0.005424	-0.015306	0.099977	-3.059561	0.972253	11.324634
247	0	-0.554760	-1.568282	9.985439	-0.005554	-0.015686	0.099854	-3.057543	0.969321	11.320473
248	0	-0.541797	-1.543482	9.985477	-0.005420	-0.015436	0.099854	-3.057750	0.971862	11.321882
249	0	-0.543266	-1.494409	9.967181	-0.005432	-0.014954	0.099670	-3.048575	0.976999	11.321879
250	0	-0.524948	-1.517360	9.961223	-0.005250	-0.015180	0.099611	-3.043369	0.980961	11.321721
251	0	-0.494406	-1.494744	10.046478	-0.004944	-0.014954	0.100464	-3.038104	0.985736	11.322414
252	0	-0.530937	-1.511991	10.046572	-0.005311	-0.015125	0.100465	-3.033759	0.988427	11.323111
253	0	-0.488579	-1.507012	10.070870	-0.004883	-0.015076	0.100708	-3.029227	0.996324	11.327554
254	0	-0.488442	-1.512403	10.022121	-0.004889	-0.015126	0.100221	-3.028451	0.996214	11.329913
255	0	-0.512346	-1.537390	10.015994	-0.005127	-0.015381	0.100159	-3.022253	0.996793	11.331464
256	0	-0.530683	-1.529936	10.022254	-0.005303	-0.015306	0.100222	-3.015923	1.005215	11.333550
257	0	-0.536898	-1.525098	10.015999	-0.005371	-0.015259	0.100159	-3.008786	1.007355	11.335618
258	0	-0.530278	-1.481479	10.119860	-0.005306	-0.014816	0.101198	-3.008865	1.008033	11.336974
259	0	-0.548637	-1.531715	10.028154	-0.005493	-0.015320	0.100281	-3.007530	1.004897	11.340493
260	0	-0.535679	-1.543263	10.022142	-0.005358	-0.015437	0.100221	-3.004189	1.008346	11.344073
261	0	-0.542369	-1.537718	10.070902	-0.005432	-0.015381	0.100708	-3.001697	1.003384	11.341974
262	0	-0.517076	-1.512706	10.052636	-0.005172	-0.015130	0.100526	-3.000064	1.006779	11.339619
263	0	-0.524119	-1.537622	10.046499	-0.005249	-0.015381	0.100464	-2.996509	1.002476	11.340829
264	0	-0.510631	-1.530554	10.028381	-0.005112	-0.015311	0.100283	-2.991755	1.000920	11.342784
265	0	-0.512137	-1.488926	10.003740	-0.005127	-0.014893	0.100037	-2.989682	0.999112	11.339555
266	0	-0.517800	-1.488325	10.009898	-0.005177	-0.014886	0.100099	-2.988437	1.004214	11.341042
267	0	-0.524282	-1.495017	10.131919	-0.005249	-0.014954	0.101318	-2.986280	1.001804	11.340688
268	0	-0.516975	-1.481818	10.022197	-0.005176	-0.014825	0.100221	-2.980364	0.999714	11.340142
269	0	-0.524617	-1.483050	9.973175	-0.005249	-0.014832	0.099731	-2.980905	1.000999	11.336923
270	0	-0.523814	-1.488633	10.052581	-0.005243	-0.014891	0.100525	-2.977672	0.999686	11.333386
271	0	-0.500456	-1.531626	10.040339	-0.005005	-0.015320	0.100403	-2.975394	1.003851	11.335452
272	0	-0.506191	-1.549474	10.095354	-0.005066	-0.015496	0.100953	-2.975443	1.003877	11.341701
273	0	-0.530198	-1.489223	10.058641	-0.005310	-0.014893	0.100586	-2.976770	0.999306	11.341337
274	0	-0.535268	-1.513381	10.064753	-0.005355	-0.015137	0.100647	-2.975208	1.001347	11.340327
275	0	-0.536728	-1.544015	10.028124	-0.005371	-0.015442	0.100281	-2.974934	1.001564	11.336731
276	0	-0.499275	-1.518879	10.009881	-0.004997	-0.015195	0.100098	-2.969690	1.000982	11.334243
277	0	-0.530348	-1.556657	9.979242	-0.005310	-0.015564	0.099792	-2.974431	0.998041	11.337808
278	0	-0.529535	-1.501423	9.960947	-0.005298	-0.015020	0.099608	-2.969170	0.999937	11.340965
279	0	-0.537224	-1.525601	10.022009	-0.005371	-0.015259	0.100220	-2.967807	1.005763	11.341741
280	0	-0.531124	-1.506445	9.997665	-0.005313	-0.015071	0.099976	-2.962189	1.008384	11.343172
281	0	-0.518457	-1.489235	10.040304	-0.005188	-0.014893	0.100403	-2.963672	1.009034	11.341972
282	0	-0.517793	-1.464408	10.040364	-0.005181	-0.014648	0.100403	-2.960457	1.009732	11.340045
283	0	-0.530877	-1.458493	10.083050	-0.005310	-0.014587	0.100830	-2.959386	1.012774	11.335671
284	0	-0.530764	-1.494438	10.058663	-0.005308	-0.014949	0.100586	-2.956086	1.016718	11.336999
285	0	-0.530844	-1.471041	9.930415	-0.005310	-0.014709	0.099304	-2.958968	1.019419	11.342826
286	0	-0.517600	-1.452962	9.991401	-0.005185	-0.014529	0.099914	-2.961103	1.013563	11.340225
287	0	-0.512392	-1.489426	10.028067	-0.005127	-0.014893	0.100281	-2.964766	1.014646	11.335693
288	0	-0.523869	-1.562497	10.021961	-0.005243	-0.015629	0.100219	-2.962083	1.013969	11.330922
289	0	-0.524107	-1.544356	10.009782	-0.005249	-0.015442	0.100098	-2.965703	1.009499	11.328521
290	0	-0.523101	-1.532228	9.942662	-0.005234	-0.015324	0.099426	-2.965897	1.010888	11.330074
291	0	-0.530694	-1.513374	9.960999	-0.005310	-0.015137	0.099609	-2.964229	1.011859	11.330942
292	0	-0.536197	-1.568149	10.034275	-0.005365	-0.015680	0.100343	-2.967282	1.012570	11.326466
293	0	-0.542899	-1.501341	10.089147	-0.005432	-0.015015	0.100891	-2.967668	1.013575	11.328199
294	0	-0.554510	-1.476711	10.015910	-0.005548	-0.014769	0.100159	-2.967745	1.014282	11.331653
295	0	-0.536525	-1.507066	10.009873	-0.005371	-0.015076	0.100098	-2.963766	1.012191	11.332615
296	0	-0.535646	-1.518881	9.961136	-0.005360	-0.015188	0.099611	-2.966214	1.013087	11.333881
297	0	-0.512424	-1.507662	10.021973	-0.005127	-0.015076	0.100220	-2.969088	1.014558	11.337731
298	0	-0.512294	-1.489564	10.040181	-0.005122	-0.014895	0.100402	-2.971098	1.019924	11.335339
299	0	-0.493430	-1.513725	10.028115	-0.004944	-0.015137	0.100281	-2.973429	1.013655	11.332957
300	0	-0.522732	-1.507869	10.083005	-0.005230	-0.015078	0.100830	-2.976463	1.015225	11.336143
301	0	-0.530750	-1.489244	10.003678	-0.005310	-0.014893	0.100037	-2.978104	1.016858	11.339012
302	0	-0.505680	-1.519697	10.022006	-0.005061	-0.015198	0.100220	-2.978996	1.016461	11.342268
[truncated: 519 more rows]
