# Supplementary material for: Properties of traditional bamboo carrying poles have implications for user interactions
Source: PLoS One. 2018 May 10;13(5):e0196208. doi: 10.1371/journal.pone.0196208 (PMC5945030; doi:10.1371/journal.pone.0196208)
Supplement: S1 Text — (ZIP) [file pone.0196208.s005.zip › ResTest_PoleH_MeLoad1.txt]

// Start Time: Unknown
// Update Rate: 100.0Hz
// Filter Profile: human (34.3)
// Firmware Version: 2.1.4
PacketCounter	SampleTimeFine	Acc_X	Acc_Y	Acc_Z	VelInc_X	VelInc_Y	VelInc_Z	Roll	Pitch	Yaw	Latitude	Longitude	Altitude	Vel_X	Vel_Y	Vel_Z
8334	0	0.948957	-0.049719	11.511676	0.009758	-0.000504	0.115094	-5.441971	-5.629758	-1.748060
8335	0	0.664369	0.490092	10.603351	0.006897	0.004883	0.106018	-5.421586	-5.356985	-1.768665
8336	0	0.639052	0.634398	9.562579	0.006622	0.006319	0.095612	-5.391035	-5.080730	-1.791906
8337	0	0.626114	0.033528	9.138414	0.006470	0.000305	0.091370	-5.352784	-4.819332	-1.814217
8338	0	0.495945	0.027045	8.920681	0.005147	0.000241	0.089196	-5.314727	-4.578564	-1.832471
8339	0	0.251496	0.186606	8.466030	0.002686	0.001831	0.084656	-5.266322	-4.348182	-1.853256
8340	0	0.096343	0.271833	7.538106	0.001100	0.002686	0.075380	-5.215464	-4.141824	-1.869467
8341	0	-0.132917	0.277390	7.037053	-0.001221	0.002747	0.070374	-5.169832	-3.965716	-1.881942
8342	0	-0.322128	0.257561	6.816026	-0.003140	0.002554	0.068165	-5.131625	-3.830460	-1.898155
8343	0	-0.414190	0.312737	6.689063	-0.004089	0.003113	0.066895	-5.105824	-3.740761	-1.904531
8344	0	-0.442104	0.363822	7.188835	-0.004386	0.003632	0.071891	-5.094724	-3.685032	-1.908637
8345	0	-0.489341	0.469615	6.768747	-0.004883	0.004700	0.067688	-5.100894	-3.666993	-1.907213
8346	0	-0.470864	0.474467	6.732138	-0.004722	0.004753	0.067320	-5.115766	-3.688834	-1.903211
8347	0	-0.362596	0.266877	6.750750	-0.003662	0.002686	0.067505	-5.145069	-3.749890	-1.895873
8348	0	-0.243289	0.129342	6.702193	-0.002492	0.001308	0.067019	-5.171946	-3.850618	-1.883879
8349	0	-0.058483	0.205916	7.281616	-0.000671	0.002075	0.072815	-5.198230	-3.986421	-1.869947
8350	0	0.076553	-0.028878	7.244576	0.000660	-0.000277	0.072447	-5.218732	-4.153477	-1.849586
8351	0	0.178023	0.408052	7.238510	0.001648	0.004089	0.072388	-5.233887	-4.361513	-1.825585
8352	0	0.297825	0.232746	8.311527	0.002805	0.002359	0.083120	-5.278820	-4.600103	-1.806277
8353	0	0.476883	0.392786	8.318212	0.004578	0.003967	0.083191	-5.333887	-4.862146	-1.779532
8354	0	1.127315	-0.323971	10.154090	0.011023	-0.003151	0.101571	-5.433617	-5.145508	-1.749534
8355	0	0.423173	0.962933	10.454993	0.003967	0.009705	0.104553	-5.518017	-5.431982	-1.713554
8356	0	0.793112	-0.042702	10.541117	0.007668	-0.000399	0.105431	-5.549679	-5.717341	-1.687016
8357	0	0.979269	0.054057	11.576122	0.009521	0.000549	0.115784	-5.559030	-5.985413	-1.654400
8358	0	1.130144	0.194148	11.747915	0.011049	0.001934	0.117503	-5.552195	-6.230673	-1.623112
8359	0	1.203138	0.638009	13.181468	0.011780	0.006409	0.131836	-5.577730	-6.447690	-1.591461
8360	0	0.981143	1.293891	13.356701	0.009607	0.013004	0.133575	-5.635010	-6.619970	-1.563050
8361	0	0.870306	0.919916	13.622580	0.008545	0.009277	0.136230	-5.701567	-6.752126	-1.550933
8362	0	0.744102	0.784878	13.994346	0.007343	0.007895	0.139946	-5.740671	-6.831288	-1.537502
8363	0	0.858850	0.639698	14.251500	0.008545	0.006409	0.142517	-5.750353	-6.866085	-1.533072
8364	0	0.928133	0.926797	14.434385	0.009304	0.009253	0.144343	-5.738098	-6.847934	-1.531774
8365	0	1.064455	0.922331	14.038785	0.010742	0.009216	0.140381	-5.732151	-6.768270	-1.533103
8366	0	1.082885	0.866163	13.619703	0.010980	0.008680	0.136184	-5.747470	-6.641742	-1.539515
8367	0	1.079192	0.778494	13.252497	0.010986	0.007812	0.132507	-5.770693	-6.474398	-1.552787
8368	0	1.038927	0.542626	12.670064	0.010614	0.005440	0.126681	-5.782167	-6.271604	-1.571042
8369	0	0.946919	0.305092	11.885454	0.009705	0.003052	0.118835	-5.782186	-6.045231	-1.590518
8370	0	0.866501	0.344654	11.064876	0.008900	0.003416	0.110631	-5.749840	-5.802812	-1.608310
8371	0	0.801194	0.499367	10.347018	0.008240	0.004944	0.103455	-5.693892	-5.551589	-1.629488
8372	0	0.759619	0.435210	9.721354	0.007812	0.004305	0.097198	-5.637581	-5.298961	-1.654746
8373	0	0.591553	0.150090	9.089326	0.006104	0.001465	0.090881	-5.591312	-5.062609	-1.683472
8374	0	0.411070	0.289916	8.596130	0.004282	0.002874	0.085954	-5.557351	-4.835019	-1.704080
8375	0	0.199508	0.270971	8.008099	0.002136	0.002686	0.080078	-5.521754	-4.633619	-1.719722
8376	0	0.029196	0.208643	7.604959	0.000402	0.002059	0.076050	-5.479455	-4.467489	-1.730810
8377	0	-0.045620	0.124858	7.543853	-0.000366	0.001221	0.075439	-5.436010	-4.331086	-1.743875
8378	0	-0.133418	0.043902	7.152810	-0.001269	0.000419	0.071529	-5.402410	-4.227326	-1.754521
8379	0	-0.144394	0.178169	6.988414	-0.001404	0.001770	0.069885	-5.382735	-4.161664	-1.759838
8380	0	-0.137696	0.149450	7.055336	-0.001363	0.001488	0.070554	-5.371486	-4.138708	-1.762088
8381	0	-0.090705	0.115021	6.933621	-0.000916	0.001160	0.069336	-5.387656	-4.152511	-1.754487
8382	0	-0.019329	0.130435	7.153364	-0.000227	0.001323	0.071533	-5.417848	-4.206169	-1.743529
8383	0	0.029844	0.083665	7.293702	0.000244	0.000854	0.072937	-5.446844	-4.291166	-1.727891
8384	0	0.133974	-0.187193	7.079639	0.001264	-0.001866	0.070798	-5.456538	-4.414557	-1.716433
8385	0	0.273226	0.249905	7.616822	0.002625	0.002502	0.076172	-5.462585	-4.575701	-1.691460
8386	0	0.390706	0.230370	8.225882	0.003772	0.002311	0.082265	-5.473140	-4.763404	-1.669381
8387	0	0.486373	0.407259	8.794357	0.004700	0.004089	0.087952	-5.495632	-4.976126	-1.650207
8388	0	0.555261	0.450624	9.738520	0.005367	0.004539	0.097394	-5.535521	-5.193066	-1.628889
8389	0	0.526049	0.465777	9.746492	0.005066	0.004700	0.097473	-5.585869	-5.420442	-1.603394
8390	0	0.539336	0.378280	10.586950	0.005182	0.003815	0.105879	-5.621698	-5.647687	-1.574949
8391	0	0.594926	0.461475	11.162327	0.005737	0.004639	0.111633	-5.647685	-5.863760	-1.544038
8392	0	0.706109	0.488178	11.880027	0.006860	0.004891	0.118812	-5.657984	-6.056853	-1.521813
8393	0	0.732260	0.639567	12.303693	0.007141	0.006409	0.123047	-5.671210	-6.224457	-1.497817
8394	0	0.802199	0.703028	12.435951	0.007874	0.007052	0.124368	-5.692359	-6.360196	-1.481603
8395	0	0.867088	0.765127	12.963265	0.008545	0.007690	0.129639	-5.727673	-6.470447	-1.465812
8396	0	0.863691	0.677556	13.298020	0.008558	0.006816	0.132983	-5.762890	-6.537576	-1.456139
8397	0	0.911929	0.595712	13.568054	0.009094	0.005981	0.135681	-5.783662	-6.558296	-1.449028
8398	0	0.941981	0.507532	13.415553	0.009449	0.005078	0.134153	-5.786237	-6.533046	-1.443981
8399	0	0.969744	0.642352	13.299989	0.009766	0.006409	0.132996	-5.773181	-6.474335	-1.446176
8400	0	0.969686	0.804360	13.099665	0.009814	0.008024	0.130989	-5.755787	-6.371825	-1.450880
8401	0	1.004145	0.752800	12.714709	0.010193	0.007507	0.127136	-5.736467	-6.236312	-1.466778
8402	0	0.972960	0.432922	12.112930	0.009905	0.004312	0.121116	-5.719097	-6.071056	-1.481937
8403	0	0.865976	0.380460	11.482102	0.008850	0.003784	0.114807	-5.698053	-5.881380	-1.491965
8404	0	0.694872	0.560781	10.971386	0.007143	0.005592	0.109702	-5.681035	-5.679174	-1.507294
8405	0	0.585297	0.655147	10.389144	0.006042	0.006531	0.103882	-5.657213	-5.471195	-1.524698
8406	0	0.489612	0.506665	9.743638	0.005076	0.005043	0.097428	-5.628422	-5.260043	-1.542391
8407	0	0.392893	0.325866	9.174206	0.004089	0.003235	0.091736	-5.597586	-5.060374	-1.562031
8408	0	0.346466	0.293455	8.699141	0.003601	0.002913	0.086987	-5.568979	-4.881080	-1.574483
8409	0	0.305624	0.367794	8.417117	0.003174	0.003662	0.084167	-5.546593	-4.721558	-1.588243
8410	0	0.169529	0.265463	7.959572	0.001791	0.002653	0.079594	-5.543625	-4.584061	-1.598854
8411	0	0.084052	0.201390	7.696621	0.000916	0.002014	0.076965	-5.543479	-4.472423	-1.603814
8412	0	-0.032391	0.055045	7.598760	-0.000271	0.000548	0.075988	-5.539729	-4.392374	-1.609136
8413	0	-0.008944	0.000086	7.501218	-0.000061	0.000000	0.075012	-5.538044	-4.348914	-1.612118
8414	0	0.048633	-0.042581	7.446293	0.000492	-0.000426	0.074463	-5.537340	-4.339945	-1.609120
8415	0	0.044437	0.036424	7.257071	0.000427	0.000366	0.072571	-5.540941	-4.366771	-1.599144
8416	0	0.111010	0.017203	7.299654	0.001072	0.000178	0.072997	-5.551416	-4.426463	-1.586523
8417	0	0.152908	0.048265	7.519408	0.001465	0.000488	0.075195	-5.560666	-4.524062	-1.571714
8418	0	0.205362	0.095860	7.933976	0.001966	0.000964	0.079342	-5.569446	-4.649511	-1.554809
8419	0	0.260826	0.243630	8.257747	0.002502	0.002441	0.082581	-5.577305	-4.795601	-1.536951
8420	0	0.340645	0.321001	8.745033	0.003276	0.003223	0.087455	-5.595730	-4.965694	-1.516139
8421	0	0.393715	0.285882	9.203495	0.003784	0.002869	0.092041	-5.608973	-5.155100	-1.491145
8422	0	0.512955	0.466119	9.683960	0.004961	0.004678	0.096848	-5.629437	-5.353129	-1.467165
8423	0	0.573239	0.602444	10.228621	0.005554	0.006042	0.102295	-5.650427	-5.551275	-1.446361
8424	0	0.611988	0.548759	10.818809	0.005930	0.005515	0.108197	-5.680474	-5.751025	-1.424301
8425	0	0.677163	0.614247	11.327189	0.006592	0.006165	0.113281	-5.703574	-5.931678	-1.404908
8426	0	0.743365	0.604521	11.648520	0.007266	0.006057	0.116495	-5.715622	-6.095411	-1.387396
8427	0	0.844820	0.627219	12.230513	0.008301	0.006287	0.122314	-5.729770	-6.232226	-1.367589
8428	0	0.945518	0.685306	12.478752	0.009334	0.006866	0.124796	-5.742372	-6.342993	-1.355514
8429	0	0.954827	0.432843	12.761815	0.009460	0.004333	0.127625	-5.747106	-6.421335	-1.346518
8430	0	0.968425	0.518203	12.998797	0.009639	0.005177	0.129992	-5.743035	-6.461171	-1.344387
8431	0	1.007288	0.611166	13.098091	0.010071	0.006104	0.130981	-5.735767	-6.462633	-1.340271
8432	0	0.923922	0.667863	13.189753	0.009281	0.006669	0.131895	-5.727146	-6.425981	-1.339358
8433	0	0.876996	0.624458	13.013148	0.008850	0.006226	0.130127	-5.709940	-6.355378	-1.341734
8434	0	0.857188	0.610592	12.648045	0.008694	0.006079	0.126473	-5.684517	-6.245394	-1.351865
8435	0	0.796769	0.540344	12.305529	0.008118	0.005371	0.123047	-5.653438	-6.106262	-1.366111
8436	0	0.729992	0.612935	11.812721	0.007463	0.006104	0.118118	-5.627585	-5.947824	-1.374094
8437	0	0.701943	0.613563	11.298589	0.007202	0.006104	0.112976	-5.593923	-5.763344	-1.391745
8438	0	0.624556	0.509101	10.714441	0.006428	0.005065	0.107135	-5.565003	-5.569110	-1.408383
8439	0	0.495573	0.514997	10.071545	0.005127	0.005127	0.100708	-5.537682	-5.374970	-1.424970
8440	0	0.402993	0.524750	9.486724	0.004193	0.005231	0.094861	-5.516490	-5.178293	-1.440869
8441	0	0.326862	0.502252	9.149623	0.003418	0.005005	0.091492	-5.493164	-4.991998	-1.457717
8442	0	0.288561	0.327713	8.649942	0.003014	0.003267	0.086495	-5.479007	-4.822830	-1.472855
8443	0	0.221523	0.178004	8.301046	0.002319	0.001770	0.083008	-5.464169	-4.679211	-1.484173
8444	0	0.196889	0.149194	8.002394	0.002057	0.001484	0.080022	-5.451763	-4.552952	-1.494870
8445	0	0.188899	0.189450	7.733309	0.001953	0.001892	0.077332	-5.447596	-4.457792	-1.498214
8446	0	0.166334	0.061197	7.666391	0.001703	0.000614	0.076663	-5.450458	-4.397903	-1.499156
8447	0	0.095679	0.060975	7.598903	0.000977	0.000610	0.075989	-5.451158	-4.367832	-1.496152
8448	0	0.051015	0.060267	7.379155	0.000510	0.000608	0.073792	-5.459880	-4.367476	-1.495587
8449	0	0.051014	0.090708	7.354732	0.000488	0.000916	0.073547	-5.473121	-4.401181	-1.489376
8450	0	0.033874	0.125249	7.434082	0.000288	0.001265	0.074341	-5.492151	-4.478891	-1.478172
8451	0	0.098526	0.188401	7.726986	0.000916	0.001892	0.077271	-5.504777	-4.581599	-1.462518
8452	0	0.200364	0.302018	8.043984	0.001915	0.003034	0.080441	-5.524314	-4.707150	-1.450725
8453	0	0.249220	0.273079	8.422582	0.002380	0.002747	0.084229	-5.546460	-4.858330	-1.432557
8454	0	0.335602	0.318093	8.751255	0.003222	0.003201	0.087517	-5.574128	-5.031975	-1.409520
8455	0	0.417723	0.333345	9.343917	0.004028	0.003357	0.093445	-5.603633	-5.213361	-1.387374
8456	0	0.530698	0.419633	9.873270	0.005136	0.004222	0.098741	-5.634024	-5.409678	-1.361042
8457	0	0.622030	0.491683	10.381163	0.006042	0.004944	0.103821	-5.664334	-5.604604	-1.340936
8458	0	0.664908	0.553132	10.806495	0.006474	0.005558	0.108074	-5.693231	-5.789107	-1.317839
8459	0	0.749520	0.723726	11.308865	0.007324	0.007263	0.113098	-5.719882	-5.960865	-1.300707
8460	0	0.759594	0.834148	11.673361	0.007433	0.008368	0.116742	-5.746591	-6.119898	-1.291591
8461	0	0.820059	0.943707	12.108594	0.008057	0.009460	0.121094	-5.768911	-6.254859	-1.280506
8462	0	0.871036	0.732427	12.393694	0.008595	0.007337	0.123944	-5.780246	-6.361372	-1.276655
8463	0	0.942732	0.401709	12.755730	0.009338	0.004028	0.127563	-5.790088	-6.440924	-1.275548
8464	0	0.987109	0.070207	12.833890	0.009822	0.000710	0.128343	-5.796402	-6.484528	-1.274754
8465	0	1.013873	0.073782	13.061467	0.010132	0.000732	0.130615	-5.791345	-6.490153	-1.268968
8466	0	0.980435	0.654633	12.970032	0.009841	0.006541	0.129698	-5.786387	-6.457221	-1.266377
8467	0	0.913842	0.910368	12.885010	0.009216	0.009094	0.128845	-5.777264	-6.387738	-1.268284
8468	0	0.895157	0.746962	12.507842	0.009065	0.007464	0.125071	-5.771613	-6.284067	-1.273070
8469	0	0.853039	0.544226	12.250672	0.008667	0.005432	0.122498	-5.761024	-6.156528	-1.285611
8470	0	0.818215	0.461619	11.758150	0.008344	0.004597	0.117571	-5.740868	-5.999269	-1.298225
8471	0	0.727456	0.612763	11.402351	0.007446	0.006104	0.114014	-5.715283	-5.827293	-1.317033
8472	0	0.645490	0.543832	10.775490	0.006633	0.005416	0.107745	-5.689981	-5.638831	-1.338279
8473	0	0.532108	0.381313	10.273020	0.005493	0.003784	0.102722	-5.656250	-5.447156	-1.354613
8474	0	0.427566	0.306290	9.657768	0.004436	0.003044	0.096571	-5.632586	-5.256419	-1.367776
8475	0	0.357456	0.373751	9.314493	0.003723	0.003723	0.093140	-5.613446	-5.073871	-1.382077
8476	0	0.275908	0.314805	8.887965	0.002890	0.003139	0.088876	-5.601048	-4.905596	-1.394255
8477	0	0.183567	0.190468	8.465814	0.001953	0.001892	0.084656	-5.582408	-4.746632	-1.409933
8478	0	0.182167	0.082929	8.136656	0.001910	0.000817	0.081365	-5.564126	-4.621736	-1.423727
8479	0	0.103251	0.092585	7.898027	0.001099	0.000916	0.078979	-5.547899	-4.525541	-1.434037
8480	0	0.110074	0.149009	7.806554	0.001150	0.001485	0.078065	-5.539043	-4.452822	-1.444131
8481	0	0.076447	0.104518	7.659931	0.000793	0.001038	0.076599	-5.527061	-4.408994	-1.443040
8482	0	0.127546	0.154438	7.629401	0.001285	0.001540	0.076294	-5.520181	-4.394764	-1.442011
8483	0	0.074749	0.164423	7.470696	0.000732	0.001648	0.074707	-5.525416	-4.417333	-1.439942
8484	0	0.104305	0.169618	7.501087	0.001006	0.001701	0.075011	-5.533279	-4.472955	-1.431221
8485	0	0.170563	0.218771	7.696435	0.001648	0.002197	0.076965	-5.547468	-4.557952	-1.420093
8486	0	0.227971	0.222621	8.080570	0.002196	0.002237	0.080808	-5.563414	-4.675137	-1.403494
8487	0	0.260524	0.279346	8.361552	0.002502	0.002808	0.083618	-5.583183	-4.814681	-1.382171
8488	0	0.326384	0.312463	8.751406	0.003144	0.003143	0.087518	-5.607873	-4.969958	-1.364414
8489	0	0.435309	0.327151	9.234053	0.004211	0.003296	0.092346	-5.638186	-5.144580	-1.348103
8490	0	0.448102	0.248612	9.751645	0.004327	0.002511	0.097523	-5.667814	-5.324481	-1.324907
8491	0	0.510589	0.357435	10.173859	0.004944	0.003601	0.101746	-5.698185	-5.505584	-1.304332
8492	0	0.556724	0.388370	10.575118	0.005403	0.003911	0.105759	-5.728201	-5.682367	-1.278300
8493	0	0.608429	0.417902	11.058808	0.005920	0.004211	0.110596	-5.761973	-5.850769	-1.260760
8494	0	0.671991	0.473074	11.533238	0.006567	0.004753	0.115340	-5.784502	-6.000975	-1.238414
8495	0	0.734027	0.595722	11.925551	0.007202	0.005981	0.119263	-5.807828	-6.132095	-1.221359
8496	0	0.778513	0.676529	12.278132	0.007669	0.006785	0.122787	-5.826422	-6.238667	-1.209675
8497	0	0.832442	0.669860	12.401862	0.008240	0.006714	0.124023	-5.839940	-6.316166	-1.208235
8498	0	0.864634	0.642561	12.614628	0.008595	0.006438	0.126149	-5.850736	-6.362513	-1.205940
8499	0	0.904737	0.530597	12.823403	0.009033	0.005310	0.128235	-5.853590	-6.374434	-1.204119
8500	0	0.941033	0.468971	12.750182	0.009427	0.004691	0.127501	-5.853929	-6.358716	-1.203685
8501	0	0.946341	0.567892	12.738459	0.009521	0.005676	0.127380	-5.850420	-6.305990	-1.207022
8502	0	0.956948	0.660591	12.367079	0.009652	0.006597	0.123665	-5.840568	-6.228885	-1.210458
8503	0	0.922560	0.636839	12.183370	0.009338	0.006348	0.121826	-5.819739	-6.122410	-1.215539
8504	0	0.916812	0.518915	11.751763	0.009304	0.005166	0.117508	-5.795774	-5.989633	-1.225419
8505	0	0.827362	0.521295	11.402349	0.008423	0.005188	0.114014	-5.769153	-5.839485	-1.236607
8506	0	0.725471	0.604495	10.805788	0.007407	0.006028	0.108048	-5.749764	-5.677740	-1.249177
8507	0	0.595284	0.618549	10.407246	0.006104	0.006165	0.104065	-5.724767	-5.512473	-1.269549
8508	0	0.481908	0.457355	9.913975	0.004962	0.004556	0.099133	-5.702210	-5.347475	-1.286680
8509	0	0.407603	0.227742	9.522031	0.004211	0.002258	0.095215	-5.677261	-5.184310	-1.303511
8510	0	0.291938	0.242960	9.095350	0.003036	0.002416	0.090950	-5.657876	-5.036378	-1.315411
8511	0	0.221516	0.306408	8.770980	0.002319	0.003052	0.087708	-5.639718	-4.900158	-1.331075
8512	0	0.166293	0.222734	8.496539	0.001751	0.002220	0.084964	-5.628187	-4.781030	-1.342537
8513	0	0.127445	0.116572	8.276468	0.001343	0.001160	0.082764	-5.618255	-4.685779	-1.348903
8514	0	0.115789	0.050789	8.063006	0.001209	0.000500	0.080629	-5.605288	-4.612021	-1.351807
8515	0	0.106340	0.128693	7.934610	0.001099	0.001282	0.079346	-5.596309	-4.560448	-1.358278
8516	0	0.101607	0.123375	7.873545	0.001028	0.001230	0.078735	-5.590083	-4.542144	-1.357390
8517	0	0.128762	0.067259	7.812489	0.001282	0.000671	0.078125	-5.587113	-4.549957	-1.358738
8518	0	0.138238	0.097869	7.836769	0.001354	0.000978	0.078368	-5.586024	-4.590156	-1.352507
8519	0	0.206215	0.200908	7.934460	0.002014	0.002014	0.079346	-5.592859	-4.658152	-1.338909
8520	0	0.285039	0.284828	8.226965	0.002785	0.002857	0.082272	-5.604782	-4.748080	-1.323601
8521	0	0.319950	0.334725	8.526330	0.003113	0.003357	0.085266	-5.617099	-4.863281	-1.314088
8522	0	0.370316	0.350302	8.879582	0.003598	0.003519	0.088799	-5.637279	-4.997103	-1.299186
8523	0	0.408506	0.358699	9.228059	0.003967	0.003601	0.092285	-5.654429	-5.141468	-1.278345
8524	0	0.441047	0.385967	9.678683	0.004275	0.003876	0.096792	-5.673135	-5.299584	-1.257821
8525	0	0.508742	0.400790	10.094586	0.004944	0.004028	0.100952	-5.695984	-5.460621	-1.236000
8526	0	0.520602	0.383786	10.551030	0.005060	0.003863	0.105516	-5.723320	-5.617163	-1.216866
8527	0	0.569504	0.418400	10.918573	0.005554	0.004211	0.109192	-5.751648	-5.763214	-1.202292
8528	0	0.658858	0.419693	11.240538	0.006454	0.004215	0.112412	-5.769715	-5.898230	-1.186821
8529	0	0.665371	0.431400	11.681509	0.006531	0.004333	0.116821	-5.788200	-6.017174	-1.173758
8530	0	0.718929	0.445561	11.961025	0.007088	0.004476	0.119616	-5.806596	-6.112825	-1.159844
8531	0	0.751988	0.481979	12.163863	0.007446	0.004822	0.121643	-5.807481	-6.180658	-1.150333
8532	0	0.782229	0.584118	12.205854	0.007777	0.005855	0.122061	-5.818949	-6.221487	-1.144569
8533	0	0.795460	0.603549	12.402250	0.007935	0.006042	0.124023	-5.824106	-6.238619	-1.142016
8534	0	0.826913	0.615405	12.426524	0.008280	0.006150	0.124265	-5.819021	-6.227722	-1.141646
8535	0	0.850092	0.549712	12.335492	0.008545	0.005493	0.123352	-5.813594	-6.185913	-1.144479
8536	0	0.820813	0.551037	12.049231	0.008275	0.005501	0.120488	-5.802464	-6.121774	-1.156609
8537	0	0.832078	0.611497	11.810969	0.008423	0.006104	0.118103	-5.789407	-6.021810	-1.161835
8538	0	0.780731	0.595735	11.537566	0.007918	0.005942	0.115369	-5.772407	-5.910844	-1.171971
8539	0	0.768208	0.514070	11.170278	0.007812	0.005127	0.111694	-5.756144	-5.776376	-1.181781
8540	0	0.694832	0.492848	10.701725	0.007074	0.004909	0.107010	-5.732623	-5.640690	-1.191122
8541	0	0.621874	0.417077	10.321750	0.006348	0.004150	0.103210	-5.707627	-5.497064	-1.206710
8542	0	0.524358	0.372539	9.974849	0.005365	0.003701	0.099743	-5.677405	-5.356592	-1.222160
8543	0	0.482995	0.374255	9.601337	0.004944	0.003723	0.096008	-5.651930	-5.219879	-1.232913
8544	0	0.364450	0.310053	9.272375	0.003747	0.003089	0.092720	-5.634952	-5.092705	-1.253457
8545	0	0.259501	0.299878	8.960202	0.002686	0.002991	0.089600	-5.622217	-4.976039	-1.264361
8546	0	0.194493	0.216129	8.679733	0.002022	0.002151	0.086796	-5.607111	-4.873406	-1.268917
8547	0	0.159349	0.201752	8.514501	0.001648	0.002014	0.085144	-5.600176	-4.799084	-1.279675
8548	0	0.143811	0.177725	8.276535	0.001481	0.001776	0.082765	-5.596069	-4.738343	-1.281605
8549	0	0.101422	0.171023	8.264187	0.001038	0.001709	0.082642	-5.592511	-4.704553	-1.280570
8550	0	0.153311	0.176954	8.142108	0.001540	0.001772	0.081421	-5.594150	-4.693122	-1.277495
8551	0	0.159978	0.182594	8.203111	0.001587	0.001831	0.082031	-5.599760	-4.709511	-1.271303
8552	0	0.200837	0.163790	8.245682	0.001979	0.001637	0.082458	-5.597532	-4.748958	-1.266269
8553	0	0.261085	0.158553	8.337258	0.002563	0.001587	0.083374	-5.597768	-4.812544	-1.264436
8554	0	0.309199	0.175875	8.495491	0.003026	0.001766	0.084957	-5.606444	-4.899761	-1.253105
8555	0	0.361613	0.273473	8.752169	0.003540	0.002747	0.087524	-5.620678	-4.997304	-1.236516
8556	0	0.385334	0.332285	9.093308	0.003759	0.003332	0.090937	-5.631118	-5.113519	-1.221483
8557	0	0.431837	0.347096	9.478310	0.004211	0.003479	0.094788	-5.639439	-5.240784	-1.208403
8558	0	0.448561	0.375778	9.831334	0.004372	0.003767	0.098318	-5.648922	-5.371386	-1.192260
8559	0	0.500085	0.419940	10.161832	0.004883	0.004211	0.101624	-5.661255	-5.502051	-1.175067
8560	0	0.537572	0.441564	10.606202	0.005251	0.004430	0.106068	-5.675397	-5.634314	-1.155036
8561	0	0.579308	0.499470	10.979663	0.005676	0.005005	0.109802	-5.684472	-5.754069	-1.142405
8562	0	0.639110	0.484910	11.246977	0.006282	0.004861	0.112475	-5.694868	-5.863197	-1.131112
8563	0	0.675320	0.505217	11.571746	0.006653	0.005066	0.115723	-5.706972	-5.960128	-1.117026
8564	0	0.711939	0.545419	11.778213	0.007040	0.005465	0.117786	-5.715135	-6.035384	-1.111579
8565	0	0.695420	0.523585	11.962618	0.006897	0.005249	0.119629	-5.725789	-6.088206	-1.106351
8566	0	0.777458	0.534255	12.053588	0.007745	0.005343	0.120538	-5.724416	-6.114721	-1.106533
8567	0	0.781494	0.536796	12.127684	0.007812	0.005371	0.121277	-5.725132	-6.115071	-1.101022
8568	0	0.797560	0.531091	12.042272	0.008000	0.005303	0.120421	-5.715615	-6.089512	-1.096813
8569	0	0.806849	0.544676	11.987571	0.008118	0.005432	0.119873	-5.699193	-6.040440	-1.090413
8570	0	0.782226	0.552716	11.695301	0.007899	0.005521	0.116948	-5.690253	-5.963326	-1.093015
8571	0	0.748146	0.556503	11.456818	0.007568	0.005554	0.114563	-5.676535	-5.874975	-1.100441
8572	0	0.655863	0.522100	11.176977	0.006666	0.005209	0.111764	-5.661158	-5.763341	-1.109523
8573	0	0.617549	0.495660	10.877045	0.006287	0.004944	0.108765	-5.644671	-5.644791	-1.118721
8574	0	0.546766	0.425257	10.524047	0.005583	0.004235	0.105235	-5.622608	-5.518052	-1.129825
8575	0	0.525854	0.373947	10.175091	0.005371	0.003723	0.101746	-5.601014	-5.389863	-1.140858
8576	0	0.455845	0.394627	9.766956	0.004666	0.003937	0.097665	-5.586529	-5.261987	-1.155267
8577	0	0.387134	0.348738	9.515747	0.003967	0.003479	0.095154	-5.573432	-5.144610	-1.158302
8578	0	0.333344	0.301149	9.119517	0.003417	0.003006	0.091192	-5.563167	-5.038084	-1.172770
8579	0	0.273598	0.245082	8.905227	0.002808	0.002441	0.089050	-5.547647	-4.944323	-1.185348
8580	0	0.273287	0.198039	8.624813	0.002790	0.001971	0.086246	-5.532516	-4.865884	-1.187285
8581	0	0.263984	0.208554	8.557246	0.002686	0.002075	0.085571	-5.515872	-4.802584	-1.184633
8582	0	0.256963	0.204134	8.435310	0.002595	0.002034	0.084352	-5.503103	-4.766292	-1.190736
8583	0	0.218640	0.196136	8.349619	0.002197	0.001953	0.083496	-5.488993	-4.749288	-1.189804
8584	0	0.242339	0.240086	8.337379	0.002419	0.002397	0.083374	-5.480403	-4.752457	-1.185711
8585	0	0.209512	0.268299	8.312947	0.002075	0.002686	0.083130	-5.481098	-4.777793	-1.186600
8586	0	0.233853	0.298003	8.416465	0.002298	0.002985	0.084166	-5.485325	-4.830059	-1.181678
8587	0	0.286044	0.267770	8.624119	0.002808	0.002686	0.086243	-5.493321	-4.897682	-1.170700
8588	0	0.329198	0.254021	8.922719	0.003222	0.002546	0.089230	-5.498592	-4.985738	-1.163640
8589	0	0.374745	0.328770	9.167166	0.003662	0.003296	0.091675	-5.506515	-5.089571	-1.148383
8590	0	0.424119	0.369483	9.440984	0.004143	0.003706	0.094414	-5.517640	-5.206169	-1.135828
8591	0	0.462070	0.425927	9.820132	0.004517	0.004272	0.098206	-5.530496	-5.324830	-1.124449
8592	0	0.526701	0.417448	10.154684	0.005158	0.004184	0.101552	-5.538606	-5.444192	-1.105973
8593	0	0.524150	0.401361	10.454813	0.005127	0.004028	0.104553	-5.552320	-5.566703	-1.090477
8594	0	0.584135	0.471098	10.771042	0.005729	0.004730	0.107716	-5.570138	-5.683640	-1.078337
8595	0	0.620587	0.450454	11.144505	0.006104	0.004517	0.111450	-5.579816	-5.786024	-1.065671
8596	0	0.676653	0.424065	11.363103	0.006678	0.004248	0.113636	-5.583943	-5.873012	-1.060427
8597	0	0.703497	0.457483	11.620642	0.006958	0.004578	0.116211	-5.583772	-5.946079	-1.050519
8598	0	0.741396	0.548442	11.754073	0.007358	0.005486	0.117544	-5.582795	-5.998023	-1.041768
8599	0	0.741665	0.609775	11.865068	0.007385	0.006104	0.118652	-5.585118	-6.025606	-1.038448
8600	0	0.739641	0.633265	11.913638	0.007387	0.006335	0.119137	-5.584337	-6.031624	-1.032584
8601	0	0.761808	0.579945	11.956854	0.007629	0.005798	0.119568	-5.579794	-6.018084	-1.032319
8602	0	0.799470	0.562450	11.914386	0.008034	0.005617	0.119142	-5.569141	-5.977743	-1.029829
8603	0	0.775281	0.568809	11.712986	0.007812	0.005676	0.117126	-5.553708	-5.917004	-1.036363
8604	0	0.792524	0.607595	11.402511	0.008001	0.006065	0.114020	-5.539133	-5.838213	-1.043491
8605	0	0.723234	0.580982	11.206593	0.007324	0.005798	0.112061	-5.523320	-5.742034	-1.052770
8606	0	0.673984	0.503541	10.908520	0.006840	0.005027	0.109079	-5.510269	-5.634543	-1.056964
8607	0	0.569270	0.458720	10.577927	0.005798	0.004578	0.105774	-5.495676	-5.517764	-1.066839
8608	0	0.542490	0.461165	10.267570	0.005532	0.004596	0.102671	-5.473512	-5.395853	-1.079046
8609	0	0.459417	0.306095	9.912578	0.004700	0.003052	0.099121	-5.458348	-5.271614	-1.094601
8610	0	0.415182	0.290100	9.595973	0.004251	0.002886	0.095956	-5.435736	-5.151380	-1.105702
8611	0	0.339095	0.251515	9.314257	0.003479	0.002502	0.093140	-5.415575	-5.040618	-1.118638
8612	0	0.292979	0.235764	9.015574	0.003003	0.002343	0.090154	-5.392864	-4.944774	-1.124939
8613	0	0.250007	0.269302	8.819740	0.002563	0.002686	0.088196	-5.378855	-4.859702	-1.130317
8614	0	0.165980	0.227830	8.697774	0.001705	0.002273	0.086977	-5.366984	-4.797215	-1.137030
8615	0	0.167664	0.201983	8.599904	0.001709	0.002014	0.085999	-5.354969	-4.751410	-1.140803
8616	0	0.217472	0.245471	8.465714	0.002194	0.002452	0.084657	-5.347037	-4.721835	-1.140202
8617	0	0.256306	0.268877	8.416739	0.002563	0.002686	0.084167	-5.338481	-4.718358	-1.142517
8618	0	0.270117	0.293277	8.386091	0.002685	0.002935	0.083861	-5.338307	-4.737653	-1.133814
8619	0	0.332605	0.304799	8.465472	0.003296	0.003052	0.084656	-5.339479	-4.775179	-1.127776
8620	0	0.376931	0.333948	8.642127	0.003723	0.003348	0.086423	-5.347414	-4.832878	-1.116974
8621	0	0.360447	0.298232	8.868178	0.003540	0.002991	0.088684	-5.354407	-4.912744	-1.109790
8622	0	0.381066	0.314588	9.056851	0.003733	0.003156	0.090571	-5.363152	-5.007756	-1.097846
8623	0	0.393071	0.322970	9.338042	0.003845	0.003235	0.093384	-5.365815	-5.108967	-1.082452
8624	0	0.448587	0.382607	9.642373	0.004388	0.003834	0.096428	-5.371253	-5.221621	-1.066976
8625	0	0.444148	0.370927	9.966619	0.004333	0.003723	0.099670	-5.383485	-5.341999	-1.053383
8626	0	0.496964	0.434810	10.331863	0.004863	0.004365	0.103323	-5.398463	-5.456543	-1.038820
8627	0	0.480914	0.450046	10.601386	0.004700	0.004517	0.106018	-5.412299	-5.570714	-1.022277
8628	0	0.545654	0.464655	10.875074	0.005351	0.004666	0.108755	-5.429208	-5.677983	-1.011312
8629	0	0.607216	0.450334	11.187310	0.005981	0.004517	0.111877	-5.438614	-5.767208	-1.003108
8630	0	0.648723	0.417390	11.442743	0.006411	0.004184	0.114431	-5.444357	-5.840106	-0.991397
8631	0	0.738277	0.444937	11.596333	0.007324	0.004456	0.115967	-5.446038	-5.894316	-0.985043
8632	0	0.797247	0.546930	11.791003	0.007932	0.005480	0.117912	-5.451779	-5.930015	-0.978009
8633	0	0.801835	0.567842	11.779620	0.007996	0.005676	0.117798	-5.445058	-5.948338	-0.972774
8634	0	0.810218	0.568321	11.828218	0.008102	0.005680	0.118282	-5.437175	-5.944585	-0.972961
8635	0	0.802857	0.562202	11.810462	0.008057	0.005615	0.118103	-5.425572	-5.913935	-0.975178
8636	0	0.771036	0.545254	11.731513	0.007756	0.005445	0.117312	-5.413587	-5.865664	-0.978512
8637	0	0.749883	0.587384	11.542129	0.007568	0.005859	0.115417	-5.393907	-5.793457	-0.985581
8638	0	0.729090	0.577540	11.317052	0.007371	0.005765	0.113166	-5.377903	-5.709311	-0.994598
8639	0	0.704589	0.526190	11.078431	0.007141	0.005249	0.110779	-5.359034	-5.607770	-1.006055
8640	0	0.618614	0.473261	10.755886	0.006285	0.004725	0.107553	-5.344825	-5.499520	-1.016684
8641	0	0.539177	0.470745	10.394785	0.005493	0.004700	0.103943	-5.330725	-5.384347	-1.025566
8642	0	0.470822	0.466096	10.053788	0.004808	0.004653	0.100533	-5.315910	-5.266846	-1.034806
8643	0	0.411560	0.354865	9.808727	0.004211	0.003540	0.098083	-5.299964	-5.151614	-1.048736
8644	0	0.369149	0.313853	9.534677	0.003780	0.003129	0.095344	-5.282802	-5.041254	-1.057347
8645	0	0.321790	0.268991	9.228779	0.003296	0.002686	0.092285	-5.271653	-4.940787	-1.063216
8646	0	0.289238	0.264202	9.058282	0.002959	0.002632	0.090581	-5.253276	-4.852648	-1.073527
8647	0	0.251033	0.269174	8.838025	0.002563	0.002686	0.088379	-5.239432	-4.780089	-1.081276
8648	0	0.241729	0.221597	8.722212	0.002459	0.002209	0.087221	-5.224247	-4.722025	-1.084611
8649	0	0.223600	0.189283	8.538876	0.002258	0.001892	0.085388	-5.217504	-4.688281	-1.089383
8650	0	0.244527	0.238044	8.459606	0.002458	0.002381	0.084596	-5.213276	-4.667501	-1.085924
8651	0	0.244595	0.244424	8.508280	0.002441	0.002441	0.085083	-5.204013	-4.669544	-1.086393
8652	0	0.265182	0.207749	8.575292	0.002633	0.002080	0.085753	-5.201892	-4.690441	-1.082128
8653	0	0.290690	0.243694	8.544806	0.002869	0.002441	0.085449	-5.202613	-4.737432	-1.077604
8654	0	0.305353	0.291009	8.758135	0.003008	0.002920	0.087583	-5.210450	-4.792791	-1.072038
8655	0	0.335999	0.359123	8.953660	0.003296	0.003601	0.089539	-5.217745	-4.870308	-1.066937
8656	0	0.356382	0.393328	9.227808	0.003489	0.003946	0.092280	-5.228576	-4.959258	-1.061054
8657	0	0.368874	0.383367	9.466263	0.003601	0.003845	0.094666	-5.237256	-5.060745	-1.054446
8658	0	0.442815	0.362593	9.764469	0.004331	0.003637	0.097649	-5.245378	-5.170386	-1.041350
8659	0	0.516359	0.383070	10.076465	0.005066	0.003845	0.100769	-5.256556	-5.276597	-1.025468
8660	0	0.530784	0.385876	10.441719	0.005207	0.003876	0.104422	-5.269734	-5.382454	-1.015471
8661	0	0.565693	0.444161	10.698984	0.005554	0.004456	0.106995	-5.279130	-5.487739	-1.007713
8662	0	0.610087	0.453040	10.948220	0.006008	0.004548	0.109487	-5.292008	-5.579988	-1.002152
8663	0	0.636747	0.468299	11.193462	0.006287	0.004700	0.111938	-5.303604	-5.657648	-0.987136
8664	0	0.676455	0.495799	11.375738	0.006695	0.004971	0.113761	-5.310531	-5.722942	-0.977240
8665	0	0.694896	0.493039	11.565909	0.006897	0.004944	0.115662	-5.318016	-5.769511	-0.967312
8666	0	0.752685	0.503735	11.626386	0.007489	0.005038	0.116266	-5.312774	-5.801983	-0.964095
8667	0	0.758216	0.512461	11.700360	0.007568	0.005127	0.117004	-5.308790	-5.810935	-0.964143
8668	0	0.783162	0.530150	11.718629	0.007840	0.005304	0.117186	-5.305236	-5.797888	-0.962325
8669	0	0.760254	0.549171	11.718931	0.007629	0.005493	0.117188	-5.300202	-5.767004	-0.962525
8670	0	0.740518	0.573108	11.572877	0.007454	0.005733	0.115726	-5.295925	-5.714347	-0.966940
8671	0	0.713748	0.525639	11.359017	0.007202	0.005249	0.113586	-5.281811	-5.644517	-0.970930
8672	0	0.699735	0.497080	11.164428	0.007074	0.004958	0.111640	-5.262014	-5.560997	-0.974105
8673	0	0.662536	0.465170	10.864747	0.006714	0.004639	0.108643	-5.241387	-5.463137	-0.979187
8674	0	0.644733	0.468253	10.597150	0.006541	0.004663	0.105967	-5.213720	-5.357285	-0.990033
8675	0	0.534011	0.441349	10.297033	0.005432	0.004395	0.102966	-5.185415	-5.250633	-1.003573
8676	0	0.479742	0.431890	10.023029	0.004887	0.004309	0.100226	-5.166551	-5.144256	-1.013821
8677	0	0.412579	0.348702	9.729343	0.004211	0.003479	0.097290	-5.149919	-5.038825	-1.022534
8678	0	0.372016	0.337758	9.522352	0.003799	0.003372	0.095221	-5.136103	-4.938918	-1.033255
8679	0	0.316470	0.312349	9.265344	0.003235	0.003113	0.092651	-5.115692	-4.847402	-1.039106
8680	0	0.285343	0.240728	9.094793	0.002913	0.002400	0.090946	-5.099934	-4.766884	-1.042907
8681	0	0.287913	0.250888	8.880763	0.002930	0.002502	0.088806	-5.084563	-4.696701	-1.042329
8682	0	0.285321	0.221080	8.752848	0.002891	0.002210	0.087527	-5.076043	-4.642768	-1.042808
8683	0	0.248053	0.220018	8.697565	0.002502	0.002197	0.086975	-5.065263	-4.608806	-1.041440
8684	0	0.233187	0.195724	8.703725	0.002337	0.001959	0.087037	-5.060525	-4.597536	-1.038514
8685	0	0.220379	0.183132	8.587629	0.002197	0.001831	0.085876	-5.053236	-4.601083	-1.035844
8686	0	0.247311	0.219465	8.691266	0.002455	0.002197	0.086913	-5.049829	-4.620007	-1.031035
8687	0	0.271908	0.261866	8.770666	0.002686	0.002625	0.087708	-5.050627	-4.658456	-1.026097
8688	0	0.292715	0.315165	8.898601	0.002875	0.003161	0.088987	-5.056633	-4.719498	-1.012171
8689	0	0.317350	0.328723	9.106268	0.003113	0.003296	0.091064	-5.060832	-4.790232	-1.001378
8690	0	0.379643	0.369350	9.313246	0.003725	0.003705	0.093135	-5.068147	-4.872395	-0.991579
8691	0	0.410920	0.383335	9.588329	0.004028	0.003845	0.095886	-5.075567	-4.963174	-0.978337
8692	0	0.495499	0.429663	9.849920	0.004866	0.004309	0.098503	-5.082565	-5.061439	-0.968966
8693	0	0.576930	0.431684	10.137487	0.005676	0.004333	0.101379	-5.094262	-5.160895	-0.963712
8694	0	0.571043	0.397984	10.466158	0.005624	0.003993	0.104666	-5.101743	-5.249731	-0.948091
8695	0	0.606418	0.407852	10.692936	0.005981	0.004089	0.106934	-5.106226	-5.332534	-0.938977
8696	0	0.629504	0.424197	10.942202	0.006211	0.004250	0.109426	-5.106891	-5.414543	-0.935335
8697	0	0.653894	0.450622	11.150762	0.006470	0.004517	0.111511	-5.110270	-5.479803	-0.928679
8698	0	0.630278	0.460538	11.382020	0.006245	0.004617	0.113823	-5.114364	-5.532454	-0.922131
8699	0	0.651649	0.457128	11.474370	0.006470	0.004578	0.114746	-5.113374	-5.573161	-0.910941
8700	0	0.652305	0.444129	11.553269	0.006502	0.004442	0.115534	-5.106828	-5.587941	-0.901748
8701	0	0.666139	0.463871	11.566113	0.006653	0.004639	0.115662	-5.099171	-5.590551	-0.895178
8702	0	0.689527	0.519329	11.523332	0.006914	0.005187	0.115232	-5.085168	-5.565944	-0.895101
8703	0	0.692121	0.470776	11.511420	0.006958	0.004700	0.115112	-5.069292	-5.523475	-0.890553
8704	0	0.683394	0.502317	11.414152	0.006885	0.005020	0.114139	-5.058254	-5.466883	-0.892377
8705	0	0.665365	0.537768	11.145349	0.006714	0.005371	0.111450	-5.043308	-5.399426	-0.897835
8706	0	0.633879	0.557216	10.926268	0.006413	0.005567	0.109259	-5.029327	-5.316330	-0.900037
8707	0	0.608252	0.532269	10.754800	0.006165	0.005310	0.107544	-5.007494	-5.223456	-0.906815
8708	0	0.598233	0.461710	10.413779	0.006066	0.004601	0.104134	-4.981925	-5.125435	-0.913757
8709	0	0.614032	0.441095	10.187215	0.006226	0.004395	0.101868	-4.955098	-5.023792	-0.916629
8710	0	0.537046	0.401213	9.937657	0.005448	0.003999	0.099373	-4.931122	-4.928545	-0.930984
8711	0	0.468542	0.385246	9.692722	0.004761	0.003845	0.096924	-4.914051	-4.833818	-0.938045
8712	0	0.430160	0.355518	9.485737	0.004369	0.003553	0.094854	-4.903432	-4.746836	-0.943294
8713	0	0.348176	0.305264	9.277562	0.003540	0.003052	0.092773	-4.893739	-4.669083	-0.950770
8714	0	0.300934	0.256769	9.088675	0.003059	0.002564	0.090885	-4.881004	-4.600151	-0.958119
8715	0	0.283105	0.208356	9.002786	0.002869	0.002075	0.090027	-4.861732	-4.546385	-0.965835
8716	0	0.240135	0.197509	8.899081	0.002428	0.001969	0.088990	-4.845739	-4.506026	-0.971690
8717	0	0.218575	0.214126	8.825700	0.002197	0.002136	0.088257	-4.830776	-4.484984	-0.971698
8718	0	0.223822	0.220952	8.782945	0.002235	0.002207	0.087830	-4.819018	-4.482405	-0.965951
8719	0	0.214932	0.255770	8.795151	0.002136	0.002563	0.087952	-4.818237	-4.493197	-0.961803
8720	0	0.237216	0.224373	8.910971	0.002345	0.002246	0.089110	-4.812639	-4.521779	-0.963799
8721	0	0.290720	0.262367	9.008668	0.002869	0.002625	0.090088	-4.805414	-4.564438	-0.959182
8722	0	0.372504	0.280603	9.160810	0.003679	0.002806	0.091610	-4.796655	-4.615280	-0.956540
8723	0	0.445064	0.329782	9.356418	0.004395	0.003296	0.093567	-4.785865	-4.677562	-0.952060
8724	0	0.470018	0.372125	9.551115	0.004631	0.003727	0.095514	-4.784306	-4.753939	-0.947257
8725	0	0.519901	0.420154	9.789702	0.005127	0.004211	0.097900	-4.787484	-4.831514	-0.936893
8726	0	0.540922	0.418166	10.014745	0.005335	0.004190	0.100151	-4.789094	-4.909842	-0.927914
8727	0	0.557222	0.468827	10.223014	0.005493	0.004700	0.102234	-4.793563	-4.991369	-0.914026
8728	0	0.603725	0.454728	10.460151	0.005960	0.004554	0.104606	-4.792097	-5.069839	-0.906059
8729	0	0.587579	0.445128	10.808927	0.005798	0.004456	0.108093	-4.788093	-5.145151	-0.897110
8730	0	0.632703	0.462773	10.960677	0.006260	0.004629	0.109611	-4.780899	-5.208543	-0.892819
8731	0	0.609689	0.500227	11.169150	0.006042	0.005005	0.111694	-4.774895	-5.257556	-0.883949
8732	0	0.613429	0.468673	11.260210	0.006091	0.004694	0.112604	-4.773464	-5.294811	-0.878112
8733	0	0.631468	0.451393	11.340187	0.006287	0.004517	0.113403	-4.767181	-5.316617	-0.878506
8734	0	0.634871	0.426416	11.413170	0.006343	0.004267	0.114132	-4.760722	-5.315905	-0.883865
8735	0	0.640217	0.470608	11.401378	0.006409	0.004700	0.114014	-4.745253	-5.302706	-0.883236
8736	0	0.643275	0.484720	11.413652	0.006456	0.004834	0.114136	-4.723044	-5.272337	-0.884334
8737	0	0.636744	0.483253	11.224554	0.006409	0.004822	0.112244	-4.702811	-5.223672	-0.890823
8738	0	0.658445	0.485391	11.035779	0.006633	0.004843	0.110355	-4.681902	-5.166963	-0.895170
8739	0	0.653183	0.507437	10.876788	0.006592	0.005066	0.108765	-4.663659	-5.097226	-0.896353
8740	0	0.628184	0.503011	10.688198	0.006351	0.005021	0.106878	-4.644593	-5.016005	-0.899649
8741	0	0.640136	0.508238	10.467871	0.006470	0.005066	0.104675	-4.617071	-4.934821	-0.907431
8742	0	0.620285	0.462207	10.218337	0.006275	0.004609	0.102180	-4.593048	-4.847212	-0.913221
8743	0	0.554161	0.440674	9.997917	0.005615	0.004395	0.099976	-4.569483	-4.756385	-0.920768
8744	0	0.479943	0.412210	9.821386	0.004860	0.004112	0.098211	-4.548410	-4.679220	-0.924837
8745	0	0.427602	0.397516	9.546125	0.004333	0.003967	0.095459	-4.529319	-4.603648	-0.928825
8746	0	0.368004	0.319327	9.399986	0.003732	0.003189	0.093998	-4.514658	-4.533887	-0.929076
8747	0	0.301264	0.275179	9.234732	0.003052	0.002747	0.092346	-4.498779	-4.478468	-0.924480
8748	0	0.257100	0.269770	9.185981	0.002607	0.002695	0.091859	-4.485873	-4.426330	-0.927372
8749	0	0.278517	0.257205	9.033248	0.002808	0.002563	0.090332	-4.465502	-4.390959	-0.927932
8750	0	0.274858	0.209115	8.917281	0.002763	0.002091	0.089172	-4.456415	-4.365735	-0.926056
8751	0	0.268415	0.195886	8.953849	0.002686	0.001953	0.089539	-4.439637	-4.356960	-0.920946
8752	0	0.257414	0.251130	8.972039	0.002561	0.002513	0.089721	-4.432444	-4.367123	-0.913543
8753	0	0.276724	0.305021	8.978213	0.002747	0.003052	0.089783	-4.425096	-4.386329	-0.907859
8754	0	0.324495	0.316722	9.154990	0.003216	0.003170	0.091551	-4.419179	-4.415660	-0.904648
8755	0	0.346117	0.274316	9.179536	0.003418	0.002747	0.091797	-4.414118	-4.462369	-0.895956
8756	0	0.429588	0.347314	9.447598	0.004239	0.003471	0.094479	-4.402622	-4.523873	-0.883578
8757	0	0.476042	0.420273	9.631088	0.004700	0.004211	0.096313	-4.403589	-4.588552	-0.870189
8758	0	0.483512	0.455222	9.850184	0.004763	0.004560	0.098505	-4.402566	-4.665469	-0.862473
8759	0	0.494933	0.457031	9.966747	0.004883	0.004578	0.099670	-4.401507	-4.734450	-0.854251
8760	0	0.539521	0.455251	10.271224	0.005324	0.004562	0.102715	-4.402932	-4.806081	-0.846298
8761	0	0.562530	0.444391	10.491615	0.005554	0.004456	0.104919	-4.406065	-4.876297	-0.837922
8762	0	0.546350	0.424139	10.796132	0.005395	0.004248	0.107965	-4.403161	-4.941620	-0.830942
8763	0	0.628597	0.433270	10.888329	0.006226	0.004333	0.108887	-4.394275	-4.997808	-0.826686
8764	0	0.633696	0.445192	11.046320	0.006287	0.004454	0.110466	-4.386392	-5.042551	-0.817995
8765	0	0.626509	0.463424	11.126506	0.006226	0.004639	0.111267	-4.381140	-5.075914	-0.814680
8766	0	0.620810	0.468620	11.156625	0.006183	0.004690	0.111567	-4.375346	-5.094730	-0.815203
8767	0	0.623313	0.500369	11.248743	0.006226	0.005005	0.112488	-4.366574	-5.095203	-0.817252
8768	0	0.587203	0.475600	11.242597	0.005874	0.004758	0.112426	-4.358485	-5.086271	-0.819772
8769	0	0.632621	0.482596	11.224468	0.006348	0.004822	0.112244	-4.344212	-5.057066	-0.823737
8770	0	0.663840	0.477643	11.139267	0.006671	0.004768	0.111391	-4.325935	-5.016169	-0.820905
8771	0	0.642037	0.464547	11.023210	0.006470	0.004639	0.110229	-4.308785	-4.957573	-0.820520
8772	0	0.656051	0.472269	10.828409	0.006617	0.004712	0.108281	-4.287466	-4.890984	-0.822850
8773	0	0.622544	0.439829	10.663186	0.006287	0.004395	0.106628	-4.273304	-4.817946	-0.824475
8774	0	0.561780	0.465380	10.389052	0.005679	0.004645	0.103888	-4.253809	-4.743030	-0.827017
8775	0	0.524211	0.422013	10.205394	0.005310	0.004211	0.102051	-4.233830	-4.659467	-0.831146
8776	0	0.449733	0.411191	9.980012	0.004566	0.004106	0.099797	-4.216298	-4.573122	-0.834050
8777	0	0.439653	0.379032	9.753663	0.004456	0.003784	0.097534	-4.198813	-4.496479	-0.839293
8778	0	0.403895	0.367603	9.662470	0.004094	0.003674	0.096622	-4.185648	-4.423671	-0.840317
8779	0	0.373686	0.336173	9.430104	0.003784	0.003357	0.094299	-4.169565	-4.358794	-0.841149
8780	0	0.346832	0.349062	9.296077	0.003508	0.003488	0.092959	-4.155538	-4.302977	-0.845038
8781	0	0.338478	0.287223	9.216420	0.003418	0.002869	0.092163	-4.140847	-4.254249	-0.843878
8782	0	0.314807	0.263486	9.082284	0.003169	0.002631	0.090822	-4.125984	-4.220282	-0.844864
8783	0	0.322460	0.274579	8.978311	0.003235	0.002747	0.089783	-4.116903	-4.199614	-0.841057
8784	0	0.315123	0.298966	9.014895	0.003153	0.002989	0.090149	-4.105643	-4.190004	-0.839873
8785	0	0.343070	0.286889	9.020947	0.003418	0.002869	0.090210	-4.095217	-4.198579	-0.836681
8786	0	0.365353	0.286655	9.008493	0.003626	0.002869	0.090086	-4.087815	-4.226102	-0.830946
8787	0	0.375382	0.310805	9.106336	0.003723	0.003113	0.091064	-4.083720	-4.257006	-0.824359
8788	0	0.352508	0.321954	9.289112	0.003480	0.003224	0.092893	-4.079724	-4.304889	-0.813497
8789	0	0.401696	0.352707	9.466392	0.003967	0.003540	0.094666	-4.085409	-4.357226	-0.804943
8790	0	0.388428	0.399657	9.642955	0.003824	0.004002	0.096432	-4.081231	-4.420892	-0.803880
8791	0	0.427589	0.395972	9.899657	0.004211	0.003967	0.098999	-4.079957	-4.487648	-0.795473
8792	0	0.465525	0.394753	10.033304	0.004586	0.003951	0.100336	-4.073927	-4.558621	-0.784679
8793	0	0.513397	0.402116	10.265804	0.005066	0.004028	0.102661	-4.071837	-4.626682	-0.774384
8794	0	0.582098	0.418707	10.478638	0.005754	0.004196	0.104790	-4.071673	-4.692498	-0.761943
8795	0	0.597995	0.426863	10.632007	0.005920	0.004272	0.106323	-4.065643	-4.748758	-0.751538
8796	0	0.640216	0.468303	10.789955	0.006346	0.004691	0.107903	-4.064011	-4.800764	-0.747270
8797	0	0.626491	0.499383	10.986155	0.006226	0.005005	0.109863	-4.065338	-4.833841	-0.739372
8798	0	0.634083	0.436510	11.107838	0.006305	0.004372	0.111080	-4.061850	-4.863234	-0.731871
8799	0	0.649464	0.451681	11.236428	0.006470	0.004517	0.112366	-4.051320	-4.880887	-0.730742
8800	0	0.658988	0.464429	11.205594	0.006580	0.004639	0.112057	-4.035301	-4.882769	-0.722461
8801	0	0.664500	0.530880	11.218314	0.006653	0.005310	0.112183	-4.026200	-4.867091	-0.721737
8802	0	0.650258	0.512523	11.151188	0.006515	0.005124	0.111511	-4.014602	-4.847149	-0.725214
8803	0	0.637872	0.500510	11.120777	0.006409	0.005005	0.111206	-4.003915	-4.808671	-0.728942
8804	0	0.624430	0.458394	10.907496	0.006289	0.004578	0.109073	-3.986839	-4.754580	-0.730273
8805	0	0.592629	0.470643	10.834015	0.005981	0.004700	0.108337	-3.969272	-4.688599	-0.731781
8806	0	0.593638	0.484051	10.626997	0.005995	0.004834	0.106267	-3.951993	-4.617948	-0.732930
8807	0	0.555409	0.465163	10.510522	0.005615	0.004639	0.105103	-3.927379	-4.543660	-0.736070
8808	0	0.549218	0.412346	10.242489	0.005557	0.004114	0.102422	-3.906514	-4.463405	-0.737240
8809	0	0.494027	0.415826	10.040571	0.005005	0.004150	0.100403	-3.887019	-4.382062	-0.741946
8810	0	0.463605	0.410572	9.839619	0.004695	0.004105	0.098393	-3.875235	-4.305850	-0.744660
8811	0	0.385207	0.317903	9.637653	0.003906	0.003174	0.096375	-3.858570	-4.233730	-0.745833
8812	0	0.381382	0.294455	9.442694	0.003860	0.002939	0.094425	-3.841668	-4.169384	-0.745169
8813	0	0.362074	0.287080	9.326327	0.003662	0.002869	0.093262	-3.828599	-4.110828	-0.746729
8814	0	0.312374	0.299601	9.228801	0.003153	0.002995	0.092287	-3.816308	-4.066954	-0.748821
8815	0	0.302801	0.286895	9.137041	0.003052	0.002869	0.091370	-3.805572	-4.029391	-0.747341
8816	0	0.299184	0.286952	9.100475	0.003004	0.002869	0.091004	-3.794177	-4.006166	-0.743730
8817	0	0.305422	0.292817	9.100338	0.003052	0.002930	0.091003	-3.785823	-4.001410	-0.736400
8818	0	0.331381	0.322835	9.130726	0.003301	0.003231	0.091308	-3.778876	-4.010068	-0.737007
8819	0	0.331596	0.292373	9.075874	0.003296	0.002930	0.090759	-3.776087	-4.027540	-0.735094
8820	0	0.385595	0.297301	9.148864	0.003824	0.002978	0.091490	-3.772461	-4.059389	-0.731550
8821	0	0.363794	0.329095	9.332150	0.003601	0.003296	0.093323	-3.768371	-4.096692	-0.720299
8822	0	0.390379	0.376322	9.441709	0.003859	0.003774	0.094419	-3.770824	-4.143629	-0.716367
8823	0	0.396110	0.352989	9.631161	0.003906	0.003540	0.096313	-3.772659	-4.200940	-0.710250
8824	0	0.432343	0.332749	9.813737	0.004262	0.003336	0.098140	-3.772326	-4.264755	-0.703953
8825	0	0.482631	0.353174	9.972860	0.004761	0.003540	0.099731	-3.771620	-4.332123	-0.694384
8826	0	0.526224	0.430596	10.246860	0.005200	0.004315	0.102471	-3.771999	-4.393114	-0.678945
8827	0	0.518489	0.420302	10.424553	0.005127	0.004211	0.104248	-3.771015	-4.448786	-0.672901
8828	0	0.542729	0.412754	10.594839	0.005366	0.004132	0.105951	-3.765822	-4.506800	-0.669521
8829	0	0.572391	0.407657	10.815227	0.005676	0.004089	0.108154	-3.769136	-4.549306	-0.663155
8830	0	0.557218	0.423894	10.887994	0.005527	0.004246	0.108882	-3.766151	-4.588300	-0.652268
8831	0	0.577226	0.444992	11.028893	0.005737	0.004456	0.110291	-3.761733	-4.616694	-0.648392
8832	0	0.626002	0.468391	11.175031	0.006235	0.004687	0.111752	-3.754976	-4.634230	-0.642576
8833	0	0.666618	0.494912	11.199849	0.006653	0.004944	0.112000	-3.739273	-4.639964	-0.639008
8834	0	0.661775	0.495806	11.144717	0.006618	0.004953	0.111447	-3.724192	-4.631227	-0.630227
8835	0	0.682098	0.506547	11.139010	0.006836	0.005066	0.111389	-3.714346	-4.608004	-0.626726
8836	0	0.677910	0.519221	11.072006	0.006805	0.005186	0.110719	-3.697691	-4.572936	-0.624017
8837	0	0.667303	0.543726	10.986552	0.006714	0.005432	0.109863	-3.682015	-4.522598	-0.623322
8838	0	0.621478	0.490015	10.889316	0.006267	0.004892	0.108891	-3.663460	-4.460375	-0.627905
8839	0	0.586317	0.440261	10.711952	0.005920	0.004395	0.107117	-3.644515	-4.391381	-0.628334
8840	0	0.575184	0.398747	10.529331	0.005808	0.003983	0.105290	-3.628869	-4.322646	-0.625634
8841	0	0.543314	0.373236	10.315227	0.005493	0.003723	0.103149	-3.608334	-4.248254	-0.625287
8842	0	0.500889	0.386990	10.102071	0.005070	0.003862	0.101018	-3.589498	-4.171562	-0.629470
8843	0	0.451845	0.354774	9.912354	0.004578	0.003540	0.099121	-3.570305	-4.095443	-0.632387
8844	0	0.373908	0.300933	9.741776	0.003790	0.003005	0.097416	-3.554961	-4.027934	-0.634314
8845	0	0.348553	0.317864	9.631531	0.003540	0.003174	0.096313	-3.539004	-3.955358	-0.635380
8846	0	0.302257	0.331569	9.460836	0.003066	0.003304	0.094607	-3.515381	-3.894890	-0.627030
8847	0	0.308073	0.317606	9.393409	0.003113	0.003174	0.093933	-3.502433	-3.847999	-0.625399
8848	0	0.308470	0.312034	9.277606	0.003110	0.003117	0.092775	-3.487709	-3.809055	-0.624065
8849	0	0.309658	0.281365	9.136999	0.003113	0.002808	0.091370	-3.469938	-3.780926	-0.624822
8850	0	0.283230	0.312303	9.161390	0.002835	0.003124	0.091614	-3.461393	-3.769380	-0.620476
8851	0	0.335656	0.304892	9.094249	0.003357	0.003052	0.090942	-3.454904	-3.761092	-0.617527
8852	0	0.330792	0.310104	9.112519	0.003295	0.003106	0.091125	-3.451274	-3.769570	-0.611041
8853	0	0.356237	0.267738	9.136900	0.003540	0.002686	0.091370	-3.451509	-3.789768	-0.607428
8854	0	0.386173	0.278552	9.240411	0.003829	0.002790	0.092405	-3.447629	-3.822542	-0.602449
8855	0	0.413173	0.323170	9.380929	0.004089	0.003235	0.093811	-3.441517	-3.866470	-0.597710
8856	0	0.422705	0.377297	9.563618	0.004175	0.003778	0.095638	-3.436927	-3.920789	-0.597191
8857	0	0.451154	0.384128	9.698244	0.004456	0.003845	0.096985	-3.431610	-3.979069	-0.590900
8858	0	0.457096	0.358542	9.917383	0.004509	0.003592	0.099176	-3.429937	-4.042798	-0.575158
8859	0	0.463840	0.401747	10.094981	0.004578	0.004028	0.100952	-3.432386	-4.103881	-0.566361
8860	0	0.488647	0.423959	10.320219	0.004824	0.004250	0.103205	-3.433587	-4.165715	-0.560716
8861	0	0.506582	0.426306	10.497793	0.005005	0.004272	0.104980	-3.433911	-4.224414	-0.559385
8862	0	0.511396	0.400358	10.643752	0.005067	0.004008	0.106440	-3.429094	-4.267316	-0.555675
8863	0	0.559424	0.408453	10.790827	0.005554	0.004089	0.107910	-3.424333	-4.302057	-0.552797
8864	0	0.616501	0.443841	10.936818	0.006124	0.004445	0.109370	-3.421442	-4.337684	-0.546374
8865	0	0.637487	0.475306	10.973997	0.006348	0.004761	0.109741	-3.419566	-4.358363	-0.546454
8866	0	0.684308	0.419081	11.059120	0.006829	0.004195	0.110592	-3.414254	-4.364982	-0.543960
8867	0	0.702124	0.464427	11.041222	0.007019	0.004639	0.110413	-3.398577	-4.359559	-0.538641
8868	0	0.670628	0.477990	11.090024	0.006718	0.004771	0.110900	-3.379802	-4.340090	-0.531393
8869	0	0.656791	0.494528	11.023085	0.006592	0.004944	0.110229	-3.368523	-4.307596	-0.524107
8870	0	0.645707	0.526046	10.974420	0.006483	0.005251	0.109743	-3.348743	-4.272968	-0.531035
8871	0	0.612419	0.440252	10.858351	0.006165	0.004395	0.108582	-3.330532	-4.222837	-0.531916
8872	0	0.597482	0.429332	10.706103	0.006023	0.004288	0.107059	-3.314797	-4.163302	-0.530447
8873	0	0.550444	0.452491	10.534894	0.005554	0.004517	0.105347	-3.295982	-4.101741	-0.538496
8874	0	0.515876	0.435776	10.394900	0.005212	0.004350	0.103947	-3.277412	-4.035713	-0.533387
8875	0	0.489019	0.397540	10.180892	0.004944	0.003967	0.101807	-3.258593	-3.967826	-0.531857
8876	0	0.490126	0.374854	10.059222	0.004959	0.003738	0.100590	-3.237413	-3.894450	-0.525834
8877	0	0.446272	0.366830	9.832987	0.004517	0.003662	0.098328	-3.220524	-3.824210	-0.530289
8878	0	0.405703	0.313212	9.644116	0.004106	0.003124	0.096439	-3.201566	-3.759078	-0.526446
8879	0	0.399027	0.354148	9.570467	0.004028	0.003540	0.095703	-3.190249	-3.706066	-0.525312
8880	0	0.367543	0.324264	9.466854	0.003709	0.003237	0.094667	-3.173586	-3.658166	-0.520326
8881	0	0.345088	0.287258	9.295747	0.003479	0.002869	0.092957	-3.159199	-3.616036	-0.518673
8882	0	0.376853	0.318328	9.277611	0.003789	0.003181	0.092775	-3.147476	-3.583359	-0.510682
8883	0	0.365857	0.299767	9.173575	0.003662	0.002991	0.091736	-3.129305	-3.571504	-0.510748
8884	0	0.347146	0.300370	9.124661	0.003471	0.003004	0.091247	-3.120370	-3.564172	-0.501518
8885	0	0.337346	0.323430	9.149111	0.003357	0.003235	0.091492	-3.111701	-3.577430	-0.495809
8886	0	0.341174	0.317301	9.185514	0.003389	0.003172	0.091856	-3.100954	-3.597913	-0.492428
8887	0	0.345055	0.365974	9.338269	0.003418	0.003662	0.093384	-3.094534	-3.630417	-0.485751
8888	0	0.382621	0.328812	9.453917	0.003789	0.003290	0.094541	-3.087725	-3.668152	-0.474995
8889	0	0.382917	0.359786	9.631182	0.003784	0.003601	0.096313	-3.082251	-3.714233	-0.468171
8890	0	0.422849	0.389403	9.642980	0.004179	0.003900	0.096432	-3.079503	-3.765584	-0.465244
8891	0	0.451170	0.377897	9.844736	0.004456	0.003784	0.098450	-3.076260	-3.823484	-0.458499
8892	0	0.474825	0.358276	10.021157	0.004691	0.003590	0.100214	-3.074849	-3.881410	-0.451495
8893	0	0.493840	0.401466	10.217072	0.004883	0.004028	0.102173	-3.080920	-3.936338	-0.447832
8894	0	0.516753	0.368248	10.418020	0.005117	0.003695	0.104182	-3.084953	-3.984082	-0.441484
8895	0	0.572525	0.372029	10.571035	0.005676	0.003723	0.105713	-3.078819	-4.029830	-0.433745
8896	0	0.569656	0.377311	10.747507	0.005653	0.003778	0.107477	-3.074318	-4.068533	-0.429111
8897	0	0.625840	0.396571	10.851868	0.006226	0.003967	0.108521	-3.066811	-4.095880	-0.423200
8898	0	0.601161	0.457099	10.967509	0.005986	0.004574	0.109676	-3.060628	-4.115143	-0.426081
8899	0	0.599744	0.445613	10.967928	0.005981	0.004456	0.109680	-3.050949	-4.124591	-0.422428
8900	0	0.589661	0.464015	10.925069	0.005891	0.004640	0.109251	-3.041348	-4.123381	-0.417468
8901	0	0.610183	0.525123	11.035155	0.006104	0.005249	0.110352	-3.030001	-4.114426	-0.416819
8902	0	0.633084	0.495706	11.053499	0.006344	0.004948	0.110535	-3.011243	-4.093754	-0.410620
8903	0	0.601544	0.519736	10.943708	0.006042	0.005188	0.109436	-2.992448	-4.058258	-0.405338
8904	0	0.601673	0.496980	10.754737	0.006050	0.004962	0.107546	-2.975138	-4.015564	-0.402628
8905	0	0.600059	0.464153	10.632549	0.006042	0.004639	0.106323	-2.963135	-3.963316	-0.398088
8906	0	0.585155	0.477169	10.523077	0.005898	0.004766	0.105228	-2.947509	-3.905143	-0.393007
8907	0	0.544817	0.458031	10.339582	0.005493	0.004578	0.103394	-2.935665	-3.848224	-0.387248
8908	0	0.498594	0.409425	10.236229	0.005037	0.004094	0.102360	-2.926684	-3.783699	-0.384665
8909	0	0.489511	0.384839	10.022200	0.004944	0.003845	0.100220	-2.914229	-3.720974	-0.386133
8910	0	0.443289	0.385986	9.912674	0.004481	0.003851	0.099125	-2.895114	-3.658005	-0.384600
8911	0	0.441885	0.372808	9.777980	0.004456	0.003723	0.097778	-2.880539	-3.607995	-0.386596
8912	0	0.379852	0.324909	9.625559	0.003834	0.003244	0.096254	-2.866214	-3.559056	-0.385133
8913	0	0.363070	0.311154	9.478885	0.003662	0.003113	0.094788	-2.859069	-3.514161	-0.378486
8914	0	0.314803	0.244690	9.381353	0.003172	0.002439	0.093813	-2.840127	-3.477949	-0.381429
8915	0	0.340273	0.318006	9.338413	0.003418	0.003174	0.093384	-2.823893	-3.452322	-0.372068
8916	0	0.343624	0.318923	9.338411	0.003448	0.003185	0.093384	-2.810429	-3.430347	-0.369845
8917	0	0.360005	0.329559	9.265142	0.003601	0.003296	0.092651	-2.802220	-3.422120	-0.366149
8918	0	0.354895	0.323253	9.246786	0.003537	0.003234	0.092468	-2.795382	-3.429773	-0.361509
8919	0	0.367926	0.366023	9.362733	0.003662	0.003662	0.093628	-2.789148	-3.443809	-0.357200
8920	0	0.378466	0.359545	9.362496	0.003757	0.003596	0.093626	-2.781683	-3.470146	-0.352172
8921	0	0.400014	0.353619	9.539672	0.003967	0.003540	0.095398	-2.777811	-3.502694	-0.350686
8922	0	0.419513	0.352812	9.612590	0.004155	0.003531	0.096128	-2.773313	-3.543429	-0.343883
8923	0	0.444060	0.396310	9.747123	0.004395	0.003967	0.097473	-2.769792	-3.590672	-0.332147
8924	0	0.477808	0.419587	9.905334	0.004732	0.004202	0.099055	-2.768298	-3.636913	-0.327340
8925	0	0.499403	0.414926	10.156010	0.004944	0.004150	0.101562	-2.761144	-3.686651	-0.318204
8926	0	0.491375	0.413504	10.247129	0.004862	0.004148	0.102473	-2.766724	-3.737845	-0.312516
8927	0	0.523494	0.426528	10.369667	0.005188	0.004272	0.103699	-2.766285	-3.782897	-0.306569
8928	0	0.538355	0.419256	10.576732	0.005344	0.004196	0.105769	-2.761854	-3.818518	-0.304361
8929	0	0.577825	0.426883	10.687050	0.005737	0.004272	0.106873	-2.757425	-3.855633	-0.296018
8930	0	0.579050	0.450405	10.790387	0.005758	0.004509	0.107905	-2.754371	-3.883075	-0.288964
8931	0	0.575565	0.494016	10.790935	0.005737	0.004944	0.107910	-2.750054	-3.895794	-0.279200
8932	0	0.596827	0.493518	10.827387	0.005957	0.004936	0.108274	-2.742929	-3.901367	-0.273434
8933	0	0.628802	0.481686	10.913100	0.006287	0.004822	0.109131	-2.739896	-3.896162	-0.268091
8934	0	0.628573	0.469020	10.900896	0.006289	0.004689	0.109009	-2.730702	-3.885576	-0.260857
8935	0	0.645778	0.463879	10.894846	0.006470	0.004639	0.108948	-2.722441	-3.866420	-0.256403
8936	0	0.629924	0.469805	10.772952	0.006324	0.004700	0.107728	-2.716137	-3.833717	-0.249284
8937	0	0.589014	0.433547	10.705726	0.005920	0.004333	0.107056	-2.705995	-3.794793	-0.248015
8938	0	0.594799	0.439695	10.559565	0.005982	0.004397	0.105594	-2.698485	-3.750955	-0.244668
8939	0	0.526918	0.390926	10.437208	0.005310	0.003906	0.104370	-2.687237	-3.699576	-0.243261
8940	0	0.518417	0.446671	10.303319	0.005229	0.004461	0.103031	-2.673291	-3.643279	-0.238141
8941	0	0.508152	0.433860	10.144250	0.005127	0.004333	0.101440	-2.659632	-3.585533	-0.237792
8942	0	0.450670	0.422762	10.004112	0.004549	0.004221	0.100039	-2.644117	-3.530638	-0.243400
8943	0	0.447508	0.409246	9.851251	0.004517	0.004089	0.098511	-2.632657	-3.475937	-0.241879
8944	0	0.403317	0.354670	9.680606	0.004068	0.003546	0.096805	-2.623739	-3.427900	-0.237501
8945	0	0.369178	0.341935	9.674188	0.003723	0.003418	0.096741	-2.614345	-3.384395	-0.233486
8946	0	0.381532	0.330073	9.540092	0.003844	0.003298	0.095400	-2.603077	-3.343257	-0.230732
8947	0	0.418907	0.323387	9.387311	0.004211	0.003235	0.093872	-2.596572	-3.309587	-0.227009
8948	0	0.391099	0.292890	9.387344	0.003922	0.002927	0.093873	-2.586337	-3.289228	-0.225615
8949	0	0.396216	0.293296	9.350597	0.003967	0.002930	0.093506	-2.574655	-3.276581	-0.226162
8950	0	0.383718	0.323758	9.313965	0.003835	0.003241	0.093140	-2.570710	-3.273289	-0.222766
8951	0	0.385832	0.360005	9.399364	0.003845	0.003601	0.093994	-2.564355	-3.283001	-0.210437
8952	0	0.364500	0.322701	9.417481	0.003627	0.003232	0.094175	-2.562875	-3.298868	-0.200312
8953	0	0.386880	0.359795	9.460365	0.003845	0.003601	0.094604	-2.559101	-3.321174	-0.192928
8954	0	0.392554	0.364994	9.557802	0.003893	0.003655	0.095579	-2.558149	-3.354045	-0.190026
8955	0	0.418674	0.384144	9.741071	0.004150	0.003845	0.097412	-2.555076	-3.390577	-0.179227
8956	0	0.426335	0.407773	9.838423	0.004224	0.004081	0.098386	-2.551122	-3.430364	-0.169997
8957	0	0.461941	0.414371	9.924151	0.004578	0.004150	0.099243	-2.551342	-3.472346	-0.164082
8958	0	0.501275	0.425210	10.033595	0.004967	0.004258	0.100338	-2.550764	-3.518665	-0.159041
8959	0	0.504642	0.432429	10.265949	0.005005	0.004333	0.102661	-2.553589	-3.558847	-0.146350
8960	0	0.506677	0.388183	10.381529	0.005028	0.003887	0.103817	-2.552080	-3.595781	-0.137998
8961	0	0.546984	0.402214	10.510082	0.005432	0.004028	0.105103	-2.551432	-3.630742	-0.133175
8962	0	0.590955	0.370577	10.631763	0.005875	0.003710	0.106319	-2.548392	-3.662307	-0.129726
8963	0	0.632012	0.390726	10.699262	0.006287	0.003906	0.106995	-2.539972	-3.692113	-0.127319
8964	0	0.637623	0.420735	10.790433	0.006354	0.004213	0.107905	-2.539063	-3.709310	-0.125013
8965	0	0.636083	0.433142	10.876396	0.006348	0.004333	0.108765	-2.534041	-3.717159	-0.124824
8966	0	0.594643	0.463096	10.803043	0.005946	0.004634	0.108030	-2.530007	-3.711454	-0.122884
8967	0	0.573348	0.494757	10.784915	0.005737	0.004944	0.107849	-2.518915	-3.701427	-0.119717
8968	0	0.571256	0.530901	10.809359	0.005730	0.005317	0.108092	-2.520019	-3.677348	-0.119986
8969	0	0.540760	0.481922	10.711806	0.005432	0.004822	0.107117	-2.515696	-3.645209	-0.112067
8970	0	0.560239	0.481492	10.669269	0.005627	0.004816	0.106691	-2.509883	-3.613237	-0.108556
8971	0	0.588265	0.476416	10.547071	0.005920	0.004761	0.105469	-2.499148	-3.566388	-0.099900
8972	0	0.568610	0.476839	10.370359	0.005724	0.004766	0.103702	-2.490022	-3.518756	-0.096229
8973	0	0.550967	0.439381	10.296874	0.005554	0.004395	0.102966	-2.483900	-3.463416	-0.095540
8974	0	0.499853	0.354051	10.132411	0.005039	0.003538	0.101322	-2.474293	-3.411690	-0.088861
8975	0	0.495699	0.329406	9.936770	0.005005	0.003296	0.099365	-2.469566	-3.350718	-0.087991
8976	0	0.426369	0.335636	9.851599	0.004299	0.003353	0.098515	-2.458957	-3.303752	-0.084785
8977	0	0.429846	0.347976	9.741364	0.004333	0.003479	0.097412	-2.451256	-3.256828	-0.083110
8978	0	0.368569	0.293329	9.607228	0.003715	0.002931	0.096071	-2.441330	-3.216743	-0.075326
8979	0	0.369613	0.336277	9.533776	0.003723	0.003357	0.095337	-2.427567	-3.178579	-0.073047
8980	0	0.358984	0.355020	9.387380	0.003609	0.003551	0.093873	-2.422421	-3.149903	-0.068799
8981	0	0.353040	0.335393	9.393358	0.003540	0.003357	0.093933	-2.419388	-3.132512	-0.059179
8982	0	0.351505	0.334392	9.399455	0.003520	0.003350	0.093994	-2.420444	-3.120801	-0.057997
8983	0	0.366239	0.304712	9.326186	0.003662	0.003052	0.093262	-2.419490	-3.115469	-0.053917
8984	0	0.378915	0.364967	9.417716	0.003784	0.003653	0.094177	-2.416397	-3.115902	-0.045639
8985	0	0.392367	0.347522	9.484805	0.003906	0.003479	0.094849	-2.414342	-3.131335	-0.039856
8986	0	0.426638	0.328165	9.478496	0.004246	0.003287	0.094786	-2.414576	-3.150694	-0.032057
8987	0	0.435926	0.322795	9.588530	0.004333	0.003235	0.095886	-2.416242	-3.175962	-0.024591
8988	0	0.460357	0.369806	9.722488	0.004568	0.003709	0.097226	-2.422354	-3.212211	-0.020380
8989	0	0.498250	0.383755	9.826495	0.004944	0.003845	0.098267	-2.424734	-3.251703	-0.019038
8990	0	0.512532	0.357563	10.039720	0.005083	0.003585	0.100399	-2.428702	-3.294444	-0.009403
8991	0	0.499054	0.365251	10.174367	0.004944	0.003662	0.101746	-2.433004	-3.341533	-0.004096
8992	0	0.477578	0.363236	10.332709	0.004733	0.003642	0.103329	-2.437342	-3.383380	-0.004834
8993	0	0.517207	0.366039	10.375759	0.005127	0.003662	0.103760	-2.432810	-3.427726	-0.001276
8994	0	0.525615	0.371203	10.515719	0.005219	0.003719	0.105159	-2.434357	-3.463388	0.011193
8995	0	0.522087	0.396129	10.589461	0.005188	0.003967	0.105896	-2.434491	-3.493573	0.021351
8996	0	0.564854	0.420318	10.698915	0.005620	0.004199	0.106991	-2.423707	-3.518741	0.025722
8997	0	0.569750	0.445382	10.711565	0.005676	0.004456	0.107117	-2.419294	-3.536056	0.027572
8998	0	0.566923	0.470148	10.808958	0.005658	0.004696	0.108090	-2.407125	-3.542451	0.031276
8999	0	0.610413	0.470220	10.809312	0.006104	0.004700	0.108093	-2.398232	-3.537806	0.040630
9000	0	0.640046	0.482820	10.778760	0.006410	0.004827	0.107787	-2.390299	-3.522760	0.045191
9001	0	0.614298	0.506561	10.742313	0.006165	0.005066	0.107422	-2.384456	-3.494513	0.054383
9002	0	0.615763	0.506713	10.748610	0.006182	0.005065	0.107485	-2.376076	-3.463614	0.052160
9003	0	0.606982	0.476171	10.571479	0.006104	0.004761	0.105713	-2.369001	-3.421902	0.054155
9004	0	0.624759	0.451793	10.516930	0.006280	0.004518	0.105167	-2.362574	-3.381498	0.054307
9005	0	0.563156	0.439286	10.364021	0.005676	0.004395	0.103638	-2.358411	-3.326981	0.060072
9006	0	0.493361	0.414792	10.266700	0.004977	0.004147	0.102665	-2.350956	-3.273186	0.060221
9007	0	0.484147	0.378372	10.119830	0.004883	0.003784	0.101196	-2.345530	-3.221320	0.062013
9008	0	0.439372	0.311954	10.034619	0.004435	0.003111	0.100345	-2.329745	-3.169548	0.060996
9009	0	0.417337	0.336035	9.845121	0.004211	0.003357	0.098450	-2.319894	-3.120211	0.063551
9010	0	0.409918	0.337317	9.827064	0.004135	0.003364	0.098269	-2.302903	-3.073177	0.058489
9011	0	0.381444	0.293655	9.631449	0.003845	0.002930	0.096313	-2.288921	-3.031391	0.051314
9012	0	0.376132	0.300719	9.533963	0.003784	0.003004	0.095339	-2.279377	-2.998947	0.058723
9013	0	0.339900	0.336062	9.484918	0.003418	0.003357	0.094849	-2.269148	-2.970985	0.059723
9014	0	0.373212	0.355049	9.491103	0.003746	0.003547	0.094911	-2.258839	-2.949194	0.062318
9015	0	0.378179	0.329275	9.454366	0.003784	0.003296	0.094543	-2.256900	-2.941411	0.070482
9016	0	0.414898	0.340962	9.448233	0.004146	0.003411	0.094482	-2.253189	-2.940535	0.073701
9017	0	0.403724	0.329371	9.417694	0.004028	0.003296	0.094177	-2.250155	-2.946402	0.073319
9018	0	0.455270	0.390047	9.405335	0.004534	0.003901	0.094054	-2.245674	-2.964517	0.074663
9019	0	0.435577	0.365909	9.576327	0.004333	0.003662	0.095764	-2.243604	-2.986243	0.078715
9020	0	0.440666	0.334826	9.594409	0.004377	0.003350	0.095945	-2.240300	-3.016392	0.085004
9021	0	0.443294	0.328953	9.716644	0.004395	0.003296	0.097168	-2.242116	-3.056934	0.093593
9022	0	0.445139	0.333487	9.813918	0.004411	0.003344	0.098141	-2.246651	-3.099587	0.100127
9023	0	0.443733	0.378265	9.960754	0.004395	0.003784	0.099609	-2.242792	-3.144030	0.108567
9024	0	0.459011	0.353065	10.222818	0.004543	0.003536	0.102230	-2.243488	-3.191594	0.106450
9025	0	0.462150	0.371620	10.229321	0.004578	0.003723	0.102295	-2.245735	-3.235950	0.111721
9026	0	0.507866	0.400961	10.387595	0.005033	0.004014	0.103878	-2.245038	-3.282070	0.119379
9027	0	0.528487	0.402238	10.516201	0.005249	0.004028	0.105164	-2.246017	-3.316375	0.122577
9028	0	0.535564	0.407062	10.613485	0.005322	0.004077	0.106136	-2.247417	-3.348452	0.124909
9029	0	0.558108	0.390031	10.644413	0.005554	0.003906	0.106445	-2.248388	-3.372680	0.131884
9030	0	0.599572	0.438232	10.790613	0.005975	0.004382	0.107907	-2.242794	-3.390221	0.135329
9031	0	0.611337	0.451690	10.784855	0.006104	0.004517	0.107849	-2.237150	-3.396003	0.137050
9032	0	0.630733	0.433597	10.851841	0.006306	0.004333	0.108519	-2.229175	-3.393154	0.144972
9033	0	0.646352	0.458247	10.784929	0.006470	0.004578	0.107849	-2.218772	-3.381954	0.148460
9034	0	0.632061	0.452988	10.803293	0.006335	0.004526	0.108032	-2.209618	-3.361821	0.148947
9035	0	0.633024	0.519676	10.705627	0.006348	0.005188	0.107056	-2.195100	-3.338620	0.146363
9036	0	0.592100	0.496708	10.602015	0.005946	0.004961	0.106019	-2.183415	-3.306916	0.149038
9037	0	0.582640	0.495178	10.540917	0.005859	0.004944	0.105408	-2.169644	-3.266605	0.154603
9038	0	0.563194	0.454349	10.449573	0.005672	0.004532	0.104494	-2.151773	-3.218807	0.158300
9039	0	0.508955	0.391397	10.327304	0.005127	0.003906	0.103271	-2.138106	-3.172943	0.167386
9040	0	0.513674	0.412042	10.205488	0.005175	0.004104	0.102054	-2.114224	-3.126025	0.172800
9041	0	0.496398	0.354275	9.991650	0.005005	0.003540	0.099915	-2.106123	-3.074733	0.178394
9042	0	0.452590	0.354958	9.894214	0.004558	0.003545	0.098941	-2.095644	-3.033536	0.176161
9043	0	0.430155	0.299752	9.808470	0.004333	0.002991	0.098083	-2.082763	-2.991809	0.173252
9044	0	0.424107	0.319708	9.717080	0.004270	0.003187	0.097170	-2.066153	-2.953842	0.179154
9045	0	0.412697	0.348844	9.613104	0.004150	0.003479	0.096130	-2.050039	-2.921451	0.173752
9046	0	0.390175	0.325997	9.521633	0.003921	0.003253	0.095216	-2.036739	-2.894556	0.180058
9047	0	0.370752	0.330415	9.521517	0.003723	0.003296	0.095215	-2.021937	-2.871498	0.186436
9048	0	0.343937	0.331189	9.448273	0.003448	0.003312	0.094482	-2.017366	-2.857281	0.188642
9049	0	0.360169	0.354439	9.478741	0.003601	0.003540	0.094788	-2.007286	-2.853670	0.185803
9050	0	0.397286	0.379427	9.454225	0.003968	0.003793	0.094543	-2.000643	-2.854959	0.189322
9051	0	0.392146	0.341854	9.466488	0.003906	0.003418	0.094666	-1.995133	-2.869107	0.192355
9052	0	0.401904	0.311095	9.545628	0.003998	0.003114	0.095457	-1.993689	-2.890367	0.196890
9053	0	0.411547	0.372038	9.606833	0.004089	0.003723	0.096069	-1.992201	-2.917279	0.202412
9054	0	0.417744	0.365408	9.716367	0.004142	0.003656	0.097165	-1.990131	-2.955098	0.208703
9055	0	0.449110	0.377681	9.887563	0.004456	0.003784	0.098877	-1.993932	-2.992029	0.207337
9056	0	0.450699	0.357834	9.948287	0.004466	0.003586	0.099484	-1.997817	-3.034936	0.208414
9057	0	0.455673	0.335154	10.064535	0.004517	0.003357	0.100647	-1.999220	-3.076568	0.221643
9058	0	0.470074	0.370927	10.143472	0.004658	0.003712	0.101437	-1.997275	-3.120986	0.225683
9059	0	0.486304	0.420611	10.278148	0.004822	0.004211	0.102783	-1.998557	-3.162793	0.227691
9060	0	0.475697	0.413668	10.418168	0.004722	0.004139	0.104183	-1.996448	-3.197464	0.229001
9061	0	0.497881	0.396392	10.528413	0.004944	0.003967	0.105286	-1.995531	-3.231357	0.233218
9062	0	0.528655	0.432573	10.570764	0.005258	0.004326	0.105709	-1.991132	-3.258573	0.235131
9063	0	0.526972	0.414543	10.656656	0.005249	0.004150	0.106567	-1.991983	-3.276663	0.233057
9064	0	0.573161	0.468863	10.717509	0.005717	0.004689	0.107176	-1.988104	-3.287910	0.238313
9065	0	0.617153	0.433500	10.760452	0.006165	0.004333	0.107605	-1.982062	-3.291267	0.239810
9066	0	0.611752	0.458206	10.748090	0.006117	0.004580	0.107481	-1.975978	-3.287926	0.242532
9067	0	0.597175	0.464454	10.693388	0.005981	0.004639	0.106934	-1.965297	-3.273556	0.246090
9068	0	0.594568	0.446596	10.675141	0.005961	0.004467	0.106750	-1.962139	-3.252644	0.245671
9069	0	0.565299	0.421395	10.632438	0.005676	0.004211	0.106323	-1.955174	-3.223561	0.247488
9070	0	0.548039	0.434642	10.541070	0.005507	0.004338	0.105410	-1.942051	-3.190217	0.251280
9071	0	0.552341	0.439654	10.443270	0.005554	0.004395	0.104431	-1.935642	-3.152514	0.253978
9072	0	0.521252	0.440216	10.303190	0.005249	0.004398	0.103030	-1.927273	-3.107960	0.249900
9073	0	0.484782	0.409559	10.156393	0.004883	0.004089	0.101562	-1.916094	-3.064584	0.250178
9074	0	0.459940	0.404260	10.077224	0.004630	0.004040	0.100771	-1.908757	-3.025757	0.247970
9075	0	0.435897	0.433585	9.979394	0.004395	0.004333	0.099792	-1.901948	-2.981062	0.251551
9076	0	0.405255	0.385040	9.875786	0.004080	0.003849	0.098757	-1.896253	-2.945588	0.255043
9077	0	0.400210	0.318065	9.710780	0.004028	0.003174	0.097107	-1.884102	-2.910952	0.262796
9078	0	0.438290	0.301234	9.674329	0.004403	0.003004	0.096743	-1.870279	-2.883074	0.262366
9079	0	0.437503	0.348671	9.594788	0.004395	0.003479	0.095947	-1.857054	-2.855949	0.263346
9080	0	0.410335	0.355659	9.533816	0.004111	0.003555	0.095338	-1.851447	-2.842650	0.273068
9081	0	0.377549	0.354246	9.509303	0.003784	0.003540	0.095093	-1.844510	-2.828438	0.279300
9082	0	0.364571	0.385262	9.509260	0.003644	0.003850	0.095093	-1.837325	-2.826727	0.283471
9083	0	0.373402	0.414599	9.551979	0.003723	0.004150	0.095520	-1.838612	-2.835930	0.283773
9084	0	0.369511	0.383627	9.612897	0.003684	0.003836	0.096129	-1.833915	-2.845417	0.291928
9085	0	0.423306	0.353921	9.619049	0.004211	0.003540	0.096191	-1.830914	-2.867405	0.294364
9086	0	0.415853	0.335540	9.655457	0.004132	0.003355	0.096556	-1.826457	-2.894954	0.302289
9087	0	0.436069	0.395862	9.765539	0.004333	0.003967	0.097656	-1.832685	-2.923066	0.303322
9088	0	0.448381	0.424914	9.899577	0.004449	0.004254	0.098997	-1.834708	-2.959808	0.311755
9089	0	0.473277	0.420151	10.003548	0.004700	0.004211	0.100037	-1.842095	-2.993996	0.317579
9090	0	0.467877	0.394489	10.058153	0.004643	0.003947	0.100583	-1.840853	-3.030577	0.325347
9091	0	0.516056	0.383620	10.162218	0.005127	0.003845	0.101624	-1.847045	-3.064912	0.335526
9092	0	0.528801	0.400685	10.259567	0.005256	0.004009	0.102597	-1.845757	-3.097454	0.345587
9093	0	0.545937	0.378225	10.449084	0.005432	0.003784	0.104492	-1.843985	-3.123754	0.353964
9094	0	0.575603	0.420269	10.546467	0.005731	0.004207	0.105466	-1.844442	-3.147765	0.358778
9095	0	0.532884	0.433235	10.558992	0.005310	0.004333	0.105591	-1.841963	-3.164442	0.357028
9096	0	0.536644	0.414996	10.686964	0.005348	0.004148	0.106871	-1.835624	-3.180372	0.358332
9097	0	0.537961	0.439608	10.675000	0.005371	0.004395	0.106750	-1.830281	-3.185905	0.359190
9098	0	0.539484	0.433879	10.723643	0.005388	0.004336	0.107237	-1.824051	-3.189286	0.356969
9099	0	0.554989	0.445363	10.632355	0.005554	0.004456	0.106323	-1.822477	-3.181167	0.363775
9100	0	0.559591	0.475687	10.644584	0.005607	0.004756	0.106445	-1.817934	-3.166066	0.367142
9101	0	0.565934	0.470433	10.626291	0.005676	0.004700	0.106262	-1.809331	-3.144377	0.376740
9102	0	0.562141	0.465026	10.534860	0.005642	0.004647	0.105348	-1.802495	-3.118611	0.381062
9103	0	0.546779	0.469939	10.485974	0.005493	0.004700	0.104858	-1.799355	-3.087410	0.385493
9104	0	0.547168	0.433086	10.364137	0.005504	0.004333	0.103640	-1.797815	-3.048539	0.383379
9105	0	0.545958	0.463805	10.266295	0.005493	0.004639	0.102661	-1.794983	-3.007730	0.395134
9106	0	0.533611	0.384517	10.181097	0.005365	0.003843	0.101810	-1.789437	-2.971427	0.398957
9107	0	0.503136	0.342149	10.022135	0.005066	0.003418	0.100220	-1.782041	-2.928507	0.401215
9108	0	0.497049	0.312204	9.949143	0.004997	0.003119	0.099490	-1.775704	-2.894321	0.404838
9109	0	0.467225	0.341955	9.802372	0.004700	0.003418	0.098022	-1.770513	-2.858840	0.408824
9110	0	0.425639	0.384413	9.778133	0.004278	0.003848	0.097780	-1.771791	-2.829963	0.412681
9111	0	0.407004	0.335539	9.716883	0.004089	0.003357	0.097168	-1.770288	-2.803871	0.415374
9112	0	0.373317	0.365633	9.637600	0.003745	0.003658	0.096375	-1.769316	-2.786373	0.417832
9113	0	0.377230	0.347578	9.600889	0.003784	0.003479	0.096008	-1.769877	-2.768806	0.419845
9114	0	0.387669	0.353542	9.576527	0.003882	0.003533	0.095765	-1.764113	-2.758666	0.426212
9115	0	0.390484	0.329557	9.570319	0.003906	0.003296	0.095703	-1.761238	-2.753665	0.429153
9116	0	0.415275	0.341422	9.613020	0.004147	0.003417	0.096130	-1.761300	-2.757705	0.432384
9117	0	0.422803	0.365791	9.655705	0.004211	0.003662	0.096558	-1.762992	-2.774131	0.436761
9118	0	0.450635	0.377240	9.698227	0.004489	0.003776	0.096983	-1.763468	-2.791451	0.441630
9119	0	0.460025	0.341539	9.814356	0.004578	0.003418	0.098145	-1.763180	-2.814687	0.445396
9120	0	0.464738	0.364855	9.820182	0.004622	0.003656	0.098203	-1.769048	-2.840560	0.451754
9121	0	0.509590	0.420889	9.905863	0.005066	0.004211	0.099060	-1.768689	-2.872021	0.457941
9122	0	0.497582	0.396003	10.113089	0.004944	0.003962	0.101132	-1.767193	-2.905014	0.460777
9123	0	0.497436	0.395803	10.204966	0.004944	0.003967	0.102051	-1.774347	-2.936117	0.467914
9124	0	0.497505	0.418654	10.216872	0.004944	0.004192	0.102170	-1.777660	-2.967933	0.472858
9125	0	0.491423	0.414501	10.394161	0.004883	0.004150	0.103943	-1.780419	-2.999388	0.477022
9126	0	0.497560	0.383339	10.369441	0.004945	0.003834	0.103696	-1.777704	-3.030242	0.478465
9127	0	0.514410	0.408972	10.497962	0.005127	0.004089	0.104980	-1.774245	-3.045751	0.478643
9128	0	0.554639	0.415029	10.564801	0.005527	0.004150	0.105649	-1.771253	-3.063132	0.484822
9129	0	0.556750	0.445510	10.601739	0.005554	0.004456	0.106018	-1.768716	-3.074357	0.488948
9130	0	0.564838	0.445020	10.668735	0.005642	0.004454	0.106688	-1.769355	-3.078247	0.498447
9131	0	0.597992	0.408703	10.656756	0.005981	0.004089	0.106567	-1.768835	-3.073587	0.502126
9132	0	0.585001	0.426272	10.656789	0.005856	0.004268	0.106567	-1.771213	-3.064591	0.506015
9133	0	0.578602	0.446291	10.662878	0.005798	0.004456	0.106628	-1.760431	-3.048284	0.507448
9134	0	0.600281	0.472146	10.577444	0.006018	0.004714	0.105774	-1.749566	-3.029046	0.500359
9135	0	0.571224	0.415492	10.522580	0.005737	0.004150	0.105225	-1.741838	-2.998708	0.500604
9136	0	0.548076	0.416075	10.364080	0.005505	0.004159	0.103640	-1.737026	-2.969402	0.504420
9137	0	0.509568	0.427406	10.205228	0.005127	0.004272	0.102051	-1.732451	-2.931327	0.507843
9138	0	0.478989	0.415137	10.242038	0.004820	0.004153	0.102419	-1.731754	-2.894903	0.514069
9139	0	0.466700	0.384603	10.168605	0.004700	0.003845	0.101685	-1.728089	-2.855109	0.518380
9140	0	0.447902	0.384408	10.022323	0.004513	0.003846	0.100222	-1.727743	-2.813614	0.520943
9141	0	0.399765	0.390769	9.918331	0.004028	0.003906	0.099182	-1.723343	-2.775328	0.528324
9142	0	0.412188	0.366400	9.772040	0.004150	0.003664	0.097719	-1.720648	-2.738998	0.532039
9143	0	0.406935	0.360680	9.765687	0.004089	0.003601	0.097656	-1.711177	-2.712752	0.539370
9144	0	0.421514	0.312250	9.686453	0.004232	0.003123	0.096864	-1.709396	-2.689510	0.543845
9145	0	0.432401	0.280890	9.594766	0.004333	0.002808	0.095947	-1.705137	-2.675406	0.550295
9146	0	0.418787	0.323538	9.649682	0.004192	0.003237	0.096497	-1.704159	-2.667092	0.548476
9147	0	0.439382	0.329391	9.619151	0.004395	0.003296	0.096191	-1.703832	-2.663432	0.554068
9148	0	0.378445	0.298748	9.527574	0.003782	0.002986	0.095276	-1.699361	-2.663223	0.556559
9149	0	0.422383	0.317124	9.625198	0.004211	0.003174	0.096252	-1.699831	-2.675056	0.554840
9150	0	0.431650	0.353038	9.692121	0.004297	0.003534	0.096922	-1.701819	-2.695007	0.558399
9151	0	0.435213	0.384530	9.686195	0.004333	0.003845	0.096863	-1.699043	-2.714275	0.563863
9152	0	0.433376	0.402647	9.771439	0.004310	0.004028	0.097715	-1.698546	-2.739754	0.570289
9153	0	0.436094	0.402626	9.826547	0.004333	0.004028	0.098267	-1.698309	-2.768932	0.574935
9154	0	0.460258	0.371537	10.021558	0.004572	0.003718	0.100217	-1.699089	-2.801271	0.581965
9155	0	0.479050	0.414553	10.095094	0.004761	0.004150	0.100952	-1.701983	-2.832260	0.586154
9156	0	0.491039	0.364520	10.155845	0.004881	0.003652	0.101560	-1.706612	-2.862810	0.590483
9157	0	0.491265	0.365556	10.247684	0.004883	0.003662	0.102478	-1.711346	-2.893471	0.596941
9158	0	0.533719	0.388540	10.308435	0.005309	0.003893	0.103086	-1.717117	-2.921941	0.601326
9159	0	0.539433	0.426673	10.504055	0.005371	0.004272	0.105042	-1.720870	-2.944507	0.602903
9160	0	0.525456	0.400743	10.522104	0.005234	0.004016	0.105222	-1.727642	-2.964393	0.603276
9161	0	0.526789	0.390215	10.546796	0.005249	0.003906	0.105469	-1.729659	-2.982129	0.604010
9162	0	0.554337	0.377808	10.625953	0.005530	0.003776	0.106260	-1.724492	-2.993561	0.610011
9163	0	0.550009	0.396752	10.644495	0.005493	0.003967	0.106445	-1.721821	-2.998356	0.615118
9164	0	0.526005	0.415484	10.650534	0.005262	0.004150	0.106505	-1.714689	-2.993155	0.617664
9165	0	0.530231	0.439409	10.601847	0.005310	0.004395	0.106018	-1.712855	-2.982101	0.620499
9166	0	0.528266	0.475308	10.510345	0.005295	0.004760	0.105103	-1.717866	-2.966215	0.624302
9167	0	0.541277	0.439690	10.534758	0.005432	0.004395	0.105347	-1.713015	-2.942530	0.627337
9168	0	0.537417	0.476673	10.467712	0.005393	0.004765	0.104676	-1.708341	-2.919286	0.632137
9169	0	0.559049	0.513111	10.321159	0.005615	0.005127	0.103210	-1.701431	-2.889234	0.636145
9170	0	0.541385	0.446099	10.278678	0.005444	0.004463	0.102785	-1.701735	-2.853437	0.632945
9171	0	0.528210	0.397312	10.131959	0.005310	0.003967	0.101318	-1.692949	-2.819218	0.631904
9172	0	0.528269	0.367610	10.058945	0.005315	0.003674	0.100588	-1.687919	-2.779990	0.632189
9173	0	0.515976	0.360556	10.034309	0.005188	0.003601	0.100342	-1.680716	-2.745080	0.630385
9174	0	0.467740	0.348771	9.875807	0.004704	0.003488	0.098757	-1.678406	-2.711172	0.632729
9175	0	0.431213	0.359695	9.790149	0.004333	0.003601	0.097900	-1.681083	-2.683643	0.635093
9176	0	0.408367	0.353160	9.735398	0.004107	0.003531	0.097353	-1.678802	-2.653073	0.636080
9177	0	0.388997	0.335978	9.704645	0.003906	0.003357	0.097046	-1.673298	-2.631410	0.639933
9178	0	0.349941	0.274849	9.649696	0.003508	0.002751	0.096497	-1.674561	-2.619254	0.646783
9179	0	0.395977	0.269005	9.643573	0.003967	0.002686	0.096436	-1.667135	-2.607710	0.645923
9180	0	0.383191	0.287957	9.588608	0.003830	0.002877	0.095886	-1.662246	-2.607538	0.648540
9181	0	0.397298	0.317724	9.619106	0.003967	0.003174	0.096191	-1.656129	-2.611696	0.647906
9182	0	0.410941	0.360870	9.661730	0.004101	0.003608	0.096618	-1.652891	-2.619458	0.652171
9183	0	0.422762	0.353810	9.655698	0.004211	0.003540	0.096558	-1.653098	-2.636185	0.654953
9184	0	0.413915	0.377268	9.698248	0.004122	0.003779	0.096983	-1.659013	-2.654145	0.654556
9185	0	0.459594	0.390687	9.783847	0.004578	0.003906	0.097839	-1.656204	-2.673088	0.655888
9186	0	0.488462	0.390885	9.875065	0.004858	0.003907	0.098752	-1.652231	-2.701431	0.656242
9187	0	0.491119	0.396426	9.985225	0.004883	0.003967	0.099854	-1.653526	-2.731656	0.665627
9188	0	0.508891	0.389505	10.045978	0.005061	0.003900	0.100461	-1.656584	-2.760907	0.670567
9189	0	0.528035	0.414703	10.235448	0.005249	0.004150	0.102356	-1.658246	-2.793580	0.675325
9190	0	0.497108	0.395777	10.259604	0.004945	0.003960	0.102597	-1.658258	-2.820610	0.682305
9191	0	0.496990	0.396197	10.327044	0.004944	0.003967	0.103271	-1.662113	-2.847149	0.687800
9192	0	0.465593	0.395126	10.393903	0.004630	0.003956	0.103940	-1.665137	-2.873337	0.694181
9193	0	0.502408	0.384504	10.467438	0.005005	0.003845	0.104675	-1.663362	-2.891977	0.694945
9194	0	0.518221	0.433184	10.503783	0.005165	0.004333	0.105039	-1.662192	-2.908233	0.694729
9195	0	0.537593	0.439521	10.571262	0.005371	0.004395	0.105713	-1.659526	-2.911138	0.699260
9196	0	0.544184	0.397058	10.638323	0.005442	0.003968	0.106383	-1.655120	-2.908999	0.702801
9197	0	0.561384	0.385018	10.559071	0.005615	0.003845	0.105591	-1.647939	-2.905055	0.701063
9198	0	0.591242	0.397887	10.589525	0.005918	0.003977	0.105895	-1.643851	-2.897239	0.704944
9199	0	0.554305	0.451836	10.534719	0.005554	0.004517	0.105347	-1.640069	-2.882899	0.711318
9200	0	0.539686	0.452032	10.473693	0.005409	0.004519	0.104736	-1.637271	-2.867158	0.718971
9201	0	0.553040	0.433900	10.412702	0.005554	0.004333	0.104126	-1.629601	-2.838548	0.711664
9202	0	0.536028	0.422162	10.333570	0.005384	0.004222	0.103334	-1.628169	-2.809537	0.714613
9203	0	0.503459	0.403370	10.260143	0.005066	0.004028	0.102600	-1.620404	-2.772396	0.721886
9204	0	0.516268	0.435318	10.144319	0.005187	0.004344	0.101442	-1.608390	-2.742564	0.716563
9205	0	0.479384	0.390720	10.083137	0.004822	0.003906	0.100830	-1.605682	-2.708499	0.713553
9206	0	0.449540	0.390870	10.034481	0.004521	0.003907	0.100344	-1.602363	-2.676513	0.707222
9207	0	0.412769	0.384631	9.887786	0.004150	0.003845	0.098877	-1.599399	-2.648036	0.710963
9208	0	0.426667	0.397470	9.778001	0.004289	0.003969	0.097779	-1.591330	-2.619943	0.707768
9209	0	0.443452	0.360301	9.784024	0.004456	0.003601	0.097839	-1.587443	-2.593044	0.706104
9210	0	0.421661	0.318294	9.698622	0.004230	0.003177	0.096986	-1.578317	-2.574644	0.716303
9211	0	0.407736	0.311586	9.680217	0.004089	0.003113	0.096802	-1.573099	-2.558146	0.712702
9212	0	0.412053	0.323818	9.667998	0.004126	0.003241	0.096680	-1.574316	-2.549962	0.715332
9213	0	0.433848	0.360228	9.667942	0.004333	0.003601	0.096680	-1.571290	-2.553589	0.712769
9214	0	0.422068	0.348193	9.698389	0.004221	0.003481	0.096984	-1.568484	-2.551044	0.711506
9215	0	0.378826	0.310860	9.692380	0.003784	0.003113	0.096924	-1.571805	-2.553804	0.718366
9216	0	0.411137	0.384093	9.747142	0.004097	0.003837	0.097472	-1.565112	-2.568563	0.722356
9217	0	0.386376	0.396574	9.741144	0.003845	0.003967	0.097412	-1.565308	-2.588196	0.724212
9218	0	0.420987	0.420475	9.789765	0.004188	0.004208	0.097898	-1.567059	-2.612054	0.721318
9219	0	0.459924	0.402360	9.899822	0.004578	0.004028	0.098999	-1.570869	-2.634943	0.725259
9220	0	0.489169	0.377347	10.003341	0.004865	0.003774	0.100035	-1.569487	-2.663724	0.726587
9221	0	0.491274	0.378178	10.064561	0.004883	0.003784	0.100647	-1.570592	-2.695647	0.729074
9222	0	0.491261	0.389658	10.143624	0.004882	0.003901	0.101438	-1.573325	-2.728443	0.738446
9223	0	0.490569	0.390290	10.308742	0.004883	0.003906	0.103088	-1.575435	-2.751827	0.744474
9224	0	0.507958	0.414212	10.412174	0.005051	0.004143	0.104123	-1.574552	-2.781559	0.747494
9225	0	0.509068	0.463252	10.443022	0.005066	0.004639	0.104431	-1.579739	-2.806611	0.747444
9226	0	0.507291	0.401108	10.491583	0.005054	0.004015	0.104917	-1.582411	-2.824753	0.751866
9227	0	0.502009	0.384073	10.516301	0.005005	0.003845	0.105164	-1.585818	-2.839218	0.750809
9228	0	0.528869	0.383932	10.583246	0.005280	0.003836	0.105833	-1.580392	-2.847088	0.753599
9229	0	0.555737	0.439692	10.620091	0.005554	0.004395	0.106201	-1.576374	-2.848448	0.754034
9230	0	0.562600	0.421298	10.552865	0.005621	0.004215	0.105529	-1.577352	-2.851925	0.758025
9231	0	0.585304	0.427177	10.559120	0.005859	0.004272	0.105591	-1.576608	-2.843150	0.764630
9232	0	0.571343	0.451906	10.528603	0.005724	0.004515	0.105286	-1.570422	-2.829763	0.769847
9233	0	0.535489	0.439618	10.534744	0.005371	0.004395	0.105347	-1.567284	-2.810143	0.772137
9234	0	0.519775	0.452247	10.382257	0.005217	0.004519	0.103822	-1.562633	-2.787363	0.773524
9235	0	0.534615	0.457959	10.345580	0.005371	0.004578	0.103455	-1.559131	-2.757819	0.778279
9236	0	0.511354	0.410100	10.229772	0.005138	0.004092	0.102297	-1.548017	-2.727996	0.778100
9237	0	0.504065	0.390810	10.180782	0.005066	0.003906	0.101807	-1.544615	-2.697684	0.781070
9238	0	0.510960	0.409963	10.095517	0.005137	0.004092	0.100954	-1.534868	-2.664251	0.787493
9239	0	0.461223	0.409544	10.022070	0.004639	0.004089	0.100220	-1.526617	-2.632153	0.791836
9240	0	0.450512	0.391864	9.967219	0.004524	0.003918	0.099671	-1.524221	-2.608328	0.795296
9241	0	0.443309	0.384875	9.893886	0.004456	0.003845	0.098938	-1.518914	-2.580317	0.793815
9242	0	0.390538	0.361140	9.784086	0.003922	0.003608	0.097840	-1.513404	-2.558336	0.792621
9243	0	0.407596	0.329693	9.735160	0.004089	0.003296	0.097351	-1.510905	-2.540735	0.797281
9244	0	0.386726	0.324024	9.698524	0.003880	0.003237	0.096985	-1.505537	-2.524426	0.800626
9245	0	0.408116	0.366688	9.686296	0.004089	0.003662	0.096863	-1.498653	-2.512841	0.801406
9246	0	0.419307	0.379410	9.661865	0.004194	0.003793	0.096619	-1.495709	-2.509747	0.811960
9247	0	0.391366	0.372303	9.686250	0.003906	0.003723	0.096863	-1.494563	-2.516688	0.817902
9248	0	0.448004	0.354079	9.655613	0.004470	0.003539	0.096557	-1.491290	-2.526855	0.819142
9249	0	0.440901	0.371861	9.759473	0.004395	0.003723	0.097595	-1.495357	-2.541980	0.821940
9250	0	0.443889	0.377735	9.795870	0.004423	0.003775	0.097960	-1.490871	-2.558655	0.827666
9251	0	0.447497	0.384252	9.789961	0.004456	0.003845	0.097900	-1.492807	-2.579453	0.825039
9252	0	0.458251	0.371461	9.948427	0.004556	0.003717	0.099485	-1.494827	-2.608412	0.822686
9253	0	0.454188	0.414635	9.997461	0.004517	0.004150	0.099976	-1.498164	-2.635607	0.829687
9254	0	0.453545	0.413687	10.076507	0.004506	0.004142	0.100766	-1.502536	-2.667110	0.831558
9255	0	0.478866	0.408453	10.143931	0.004761	0.004089	0.101440	-1.506734	-2.696834	0.835064
9256	0	0.520918	0.407311	10.253512	0.005183	0.004079	0.102536	-1.511918	-2.724031	0.838098
9257	0	0.509243	0.427082	10.259885	0.005066	0.004272	0.102600	-1.512426	-2.751968	0.845332
9258	0	0.514294	0.456901	10.393906	0.005119	0.004574	0.103940	-1.516497	-2.776231	0.849102
9259	0	0.520448	0.426738	10.449158	0.005188	0.004272	0.104492	-1.520826	-2.792620	0.857197
9260	0	0.517225	0.370810	10.522223	0.005159	0.003713	0.105223	-1.524679	-2.804800	0.855204
9261	0	0.537969	0.402839	10.546831	0.005371	0.004028	0.105469	-1.523385	-2.812512	0.864226
9262	0	0.539117	0.402177	10.503970	0.005388	0.004028	0.105040	-1.529430	-2.813955	0.866555
9263	0	0.543435	0.439454	10.504139	0.005432	0.004395	0.105042	-1.528242	-2.814753	0.872740
9264	0	0.542868	0.439310	10.497991	0.005436	0.004394	0.104980	-1.527664	-2.805167	0.879393
9265	0	0.517835	0.445391	10.473688	0.005188	0.004456	0.104736	-1.528431	-2.792919	0.883739
9266	0	0.564269	0.475965	10.479892	0.005656	0.004757	0.104798	-1.524355	-2.776459	0.888302
9267	0	0.535512	0.421172	10.455403	0.005371	0.004211	0.104553	-1.523000	-2.757296	0.892059
9268	0	0.556235	0.427135	10.290743	0.005584	0.004272	0.102906	-1.523196	-2.731836	0.894203
9269	0	0.541178	0.415062	10.272323	0.005432	0.004150	0.102722	-1.521911	-2.707544	0.899149
9270	0	0.500124	0.409177	10.229694	0.005025	0.004089	0.102296	-1.518273	-2.679333	0.899830
9271	0	0.461681	0.390869	10.113616	0.004639	0.003906	0.101135	-1.514457	-2.653108	0.912731
9272	0	0.444879	0.360584	10.009964	0.004473	0.003605	0.100099	-1.512478	-2.623982	0.910929
9273	0	0.425796	0.341799	9.930482	0.004272	0.003418	0.099304	-1.511522	-2.605581	0.913414
9274	0	0.452430	0.353600	9.845190	0.004548	0.003540	0.098451	-1.515298	-2.576335	0.916671
9275	0	0.401048	0.353707	9.875572	0.004028	0.003540	0.098755	-1.517860	-2.553937	0.915788
9276	0	0.428726	0.365188	9.802403	0.004298	0.003655	0.098023	-1.521091	-2.539519	0.916827
9277	0	0.413869	0.372584	9.741250	0.004150	0.003723	0.097412	-1.517047	-2.524048	0.916797
9278	0	0.442960	0.366863	9.747318	0.004432	0.003667	0.097473	-1.514085	-2.519872	0.915835
9279	0	0.402423	0.348078	9.692393	0.004028	0.003479	0.096924	-1.511098	-2.513401	0.914697
9280	0	0.396155	0.347707	9.735113	0.003959	0.003482	0.097351	-1.515861	-2.515051	0.914591
9281	0	0.446008	0.366192	9.722880	0.004456	0.003662	0.097229	-1.515141	-2.518796	0.916240
9282	0	0.459962	0.378166	9.734955	0.004586	0.003783	0.097350	-1.515969	-2.533062	0.924183
9283	0	0.459284	0.390359	9.789979	0.004578	0.003906	0.097900	-1.518005	-2.549458	0.938184
9284	0	0.493501	0.395854	9.862994	0.004913	0.003962	0.098631	-1.520493	-2.573131	0.944656
9285	0	0.502709	0.359941	9.905900	0.005005	0.003601	0.099060	-1.521304	-2.597485	0.956328
9286	0	0.489058	0.377485	10.021591	0.004867	0.003780	0.100217	-1.526604	-2.623435	0.962301
9287	0	0.496544	0.402582	10.082912	0.004944	0.004028	0.100830	-1.528518	-2.646408	0.963354
9288	0	0.488970	0.383292	10.174179	0.004865	0.003839	0.101743	-1.534909	-2.673195	0.972163
9289	0	0.472119	0.371555	10.211110	0.004700	0.003723	0.102112	-1.542554	-2.695761	0.972726
9290	0	0.488431	0.407404	10.265826	0.004865	0.004073	0.102659	-1.540620	-2.716186	0.979548
9291	0	0.508873	0.371441	10.400311	0.005066	0.003723	0.104004	-1.549279	-2.739958	0.990115
9292	0	0.512852	0.419381	10.381800	0.005111	0.004193	0.103819	-1.547852	-2.758066	0.993655
9293	0	0.495389	0.414781	10.467492	0.004944	0.004150	0.104675	-1.549841	-2.767573	0.998387
9294	0	0.558103	0.438772	10.442988	0.005574	0.004389	0.104430	-1.550153	-2.773589	1.004128
9295	0	0.543461	0.426943	10.485839	0.005432	0.004272	0.104858	-1.552635	-2.774836	1.007456
9296	0	0.586374	0.426613	10.534573	0.005864	0.004266	0.105346	-1.551588	-2.772786	1.003463
9297	0	0.561122	0.408642	10.504183	0.005615	0.004089	0.105042	-1.554010	-2.766958	1.007406
9298	0	0.565899	0.426484	10.430959	0.005668	0.004266	0.104309	-1.554196	-2.756071	1.015425
9299	0	0.584632	0.408878	10.394363	0.005859	0.004089	0.103943	-1.554047	-2.740303	1.022384
9300	0	0.599666	0.420995	10.357871	0.006016	0.004210	0.103578	-1.552881	-2.717714	1.022211
9301	0	0.535161	0.390167	10.315060	0.005371	0.003906	0.103149	-1.557349	-2.694574	1.022905
9302	0	0.518959	0.401702	10.180966	0.005210	0.004019	0.101809	-1.558753	-2.670168	1.019819
9303	0	0.468271	0.409186	10.180732	0.004700	0.004089	0.101807	-1.555207	-2.649732	1.026056
9304	0	0.470196	0.409570	10.119832	0.004726	0.004094	0.101197	-1.552770	-2.620667	1.028148
9305	0	0.437537	0.378481	10.058675	0.004395	0.003784	0.100586	-1.551366	-2.597514	1.033405
9306	0	0.445672	0.384773	9.967228	0.004478	0.003846	0.099671	-1.548904	-2.571213	1.037015
9307	0	0.419433	0.354078	9.912179	0.004211	0.003540	0.099121	-1.547406	-2.550067	1.040845
9308	0	0.410123	0.305256	9.869542	0.004116	0.003053	0.098695	-1.546930	-2.531520	1.047383
9309	0	0.425910	0.299318	9.735158	0.004272	0.002991	0.097351	-1.543394	-2.514498	1.050629
9310	0	0.411686	0.305440	9.759557	0.004124	0.003057	0.097595	-1.545286	-2.505080	1.048556
9311	0	0.432977	0.329654	9.710708	0.004333	0.003296	0.097107	-1.543891	-2.499343	1.052327
9312	0	0.463287	0.347727	9.735108	0.004631	0.003480	0.097351	-1.546409	-2.500129	1.056078
9313	0	0.482808	0.348145	9.704550	0.004822	0.003479	0.097046	-1.542849	-2.506253	1.060842
9314	0	0.429500	0.354506	9.722759	0.004285	0.003545	0.097228	-1.542001	-2.516699	1.055168
9315	0	0.477428	0.384198	9.777779	0.004761	0.003845	0.097778	-1.545093	-2.531275	1.060365
9316	0	0.474220	0.414085	9.905752	0.004726	0.004144	0.099058	-1.547770	-2.548151	1.060375
9317	0	0.435017	0.414687	9.924258	0.004333	0.004150	0.099243	-1.551206	-2.566037	1.062720
9318	0	0.462934	0.407573	9.954583	0.004611	0.004082	0.099546	-1.557491	-2.585728	1.061289
9319	0	0.471807	0.402480	10.046315	0.004700	0.004028	0.100464	-1.560885	-2.605299	1.063902
9320	0	0.487875	0.395365	10.143781	0.004859	0.003960	0.101439	-1.566964	-2.626410	1.072109
9321	0	0.514783	0.414535	10.235511	0.005127	0.004150	0.102356	-1.571918	-2.648504	1.072968
9322	0	0.543417	0.426189	10.247496	0.005412	0.004262	0.102476	-1.571239	-2.671971	1.079527
9323	0	0.520667	0.396143	10.333180	0.005188	0.003967	0.103333	-1.577033	-2.691496	1.087801
9324	0	0.523507	0.376725	10.363545	0.005225	0.003772	0.103636	-1.581380	-2.701254	1.097295
9325	0	0.587407	0.390647	10.394203	0.005859	0.003906	0.103943	-1.580539	-2.716154	1.096617
9326	0	0.559546	0.384303	10.455077	0.005584	0.003845	0.104551	-1.582326	-2.727746	1.101473
9327	0	0.525380	0.378288	10.504131	0.005249	0.003784	0.105042	-1.583241	-2.731656	1.097833
9328	0	0.525961	0.414133	10.522385	0.005259	0.004148	0.105224	-1.589437	-2.731594	1.104069
9329	0	0.506560	0.433208	10.473640	0.005066	0.004333	0.104736	-1.590441	-2.730037	1.107261
9330	0	0.499528	0.415323	10.504165	0.005004	0.004147	0.105042	-1.582733	-2.719315	1.107616
9331	0	0.541431	0.427740	10.424877	0.005432	0.004272	0.104248	-1.576767	-2.698599	1.114665
9332	0	0.513739	0.428672	10.394434	0.005152	0.004282	0.103944	-1.571075	-2.681572	1.117168
9333	0	0.541023	0.433653	10.278423	0.005432	0.004333	0.102783	-1.567398	-2.655804	1.111149
9334	0	0.524572	0.415246	10.205389	0.005266	0.004156	0.102053	-1.571105	-2.631569	1.110869
9335	0	0.528981	0.415196	10.150246	0.005310	0.004150	0.101501	-1.568903	-2.607526	1.115722
9336	0	0.519080	0.397418	10.070969	0.005208	0.003970	0.100709	-1.563865	-2.586775	1.116718
9337	0	0.474161	0.366078	10.052586	0.004761	0.003662	0.100525	-1.564910	-2.563890	1.122046
9338	0	0.464517	0.397245	9.942767	0.004662	0.003964	0.099427	-1.555205	-2.543864	1.124177
9339	0	0.437557	0.366235	9.948813	0.004395	0.003662	0.099487	-1.554472	-2.520946	1.130405
9340	0	0.440200	0.341856	9.918375	0.004417	0.003418	0.099183	-1.553445	-2.501844	1.127111
9341	0	0.450525	0.335616	9.851129	0.004517	0.003357	0.098511	-1.553954	-2.487443	1.126673
9342	0	0.424000	0.323540	9.838996	0.004250	0.003233	0.098390	-1.550751	-2.475074	1.123427
9343	0	0.426832	0.348006	9.765639	0.004272	0.003479	0.097656	-1.549100	-2.469078	1.127284
9344	0	0.395893	0.336036	9.771722	0.003959	0.003359	0.097717	-1.546891	-2.468274	1.131982
9345	0	0.433845	0.329824	9.765595	0.004333	0.003296	0.097656	-1.543646	-2.473089	1.140841
9346	0	0.434902	0.360207	9.789927	0.004343	0.003605	0.097899	-1.546580	-2.478872	1.138396
9347	0	0.440136	0.341811	9.808319	0.004395	0.003418	0.098083	-1.545973	-2.485785	1.141504
9348	0	0.460140	0.335745	9.832618	0.004591	0.003357	0.098327	-1.544962	-2.496784	1.141600
9349	0	0.471437	0.329726	9.851000	0.004700	0.003296	0.098511	-1.542956	-2.512728	1.144696
9350	0	0.487260	0.391090	9.930114	0.004851	0.003908	0.099302	-1.539309	-2.536189	1.148705
9351	0	0.496534	0.420958	9.979149	0.004944	0.004211	0.099792	-1.540943	-2.559782	1.150842
9352	0	0.500731	0.420127	10.161993	0.004988	0.004207	0.101621	-1.546575	-2.580766	1.152158
9353	0	0.502741	0.433329	10.143933	0.005005	0.004333	0.101440	-1.546374	-2.605097	1.153962
9354	0	0.494910	0.414721	10.210801	0.004928	0.004149	0.102109	-1.548418	-2.628135	1.158866
9355	0	0.484079	0.433309	10.235508	0.004822	0.004333	0.102356	-1.548362	-2.648457	1.171156
9356	0	0.524456	0.427105	10.296249	0.005226	0.004271	0.102963	-1.547416	-2.667841	1.169621
9357	0	0.519985	0.396441	10.388135	0.005188	0.003967	0.103882	-1.550216	-2.679838	1.173019
9358	0	0.522840	0.402083	10.430638	0.005212	0.004022	0.104307	-1.550865	-2.696755	1.164787
9359	0	0.544296	0.402455	10.491902	0.005432	0.004028	0.104919	-1.554606	-2.707533	1.168436
9360	0	0.539751	0.378116	10.449079	0.005392	0.003777	0.104491	-1.549225	-2.712430	1.171318
9361	0	0.549035	0.415267	10.516363	0.005493	0.004150	0.105164	-1.546416	-2.708342	1.175505
9362	0	0.572808	0.421914	10.522464	0.005732	0.004215	0.105225	-1.541897	-2.703464	1.177127
9363	0	0.542127	0.439254	10.449284	0.005432	0.004395	0.104492	-1.543848	-2.690482	1.176488
9364	0	0.564521	0.414719	10.443254	0.005654	0.004146	0.104432	-1.541750	-2.679570	1.183060
9365	0	0.529550	0.409471	10.333305	0.005310	0.004089	0.103333	-1.535540	-2.662447	1.183039
9366	0	0.520213	0.447180	10.278479	0.005219	0.004466	0.102784	-1.528871	-2.642147	1.184416
9367	0	0.510638	0.421504	10.290615	0.005127	0.004211	0.102905	-1.524689	-2.618163	1.180183
9368	0	0.512421	0.471037	10.193063	0.005147	0.004706	0.101930	-1.519911	-2.591662	1.187085
9369	0	0.480046	0.415607	10.174638	0.004822	0.004150	0.101746	-1.513250	-2.566753	1.193173
9370	0	0.482144	0.410193	10.113701	0.004840	0.004100	0.101136	-1.510735	-2.544780	1.192787
9371	0	0.456240	0.360336	9.912171	0.004578	0.003601	0.099121	-1.507898	-2.526157	1.192519
9372	0	0.470731	0.336824	9.924495	0.004730	0.003361	0.099244	-1.499067	-2.498714	1.193592
9373	0	0.450192	0.335617	9.814523	0.004517	0.003357	0.098145	-1.499779	-2.480586	1.193369
9374	0	0.453923	0.305191	9.875618	0.004548	0.003050	0.098756	-1.497211	-2.469337	1.192914
9375	0	0.420352	0.336025	9.796165	0.004211	0.003357	0.097961	-1.493133	-2.459145	1.195892
9376	0	0.412839	0.349136	9.771729	0.004134	0.003485	0.097717	-1.485182	-2.451352	1.196804
9377	0	0.421338	0.366452	9.808332	0.004211	0.003662	0.098083	-1.482111	-2.452776	1.201745
9378	0	0.422314	0.391482	9.771580	0.004215	0.003910	0.097716	-1.476248	-2.461180	1.206977
9379	0	0.446967	0.379044	9.753329	0.004456	0.003784	0.097534	-1.468683	-2.476746	1.205997
9380	0	0.443436	0.391403	9.814226	0.004422	0.003919	0.098143	-1.473814	-2.490063	1.209942
9381	0	0.447031	0.414606	9.844922	0.004456	0.004150	0.098450	-1.478611	-2.506287	1.211546
9382	0	0.450426	0.383649	9.869104	0.004485	0.003836	0.098692	-1.477443	-2.527527	1.211614
9383	0	0.477657	0.421252	9.918132	0.004761	0.004211	0.099182	-1.475984	-2.544799	1.210230
9384	0	0.487309	0.396987	10.021683	0.004853	0.003969	0.100218	-1.474953	-2.566566	1.213504
9385	0	0.478270	0.390762	10.082899	0.004761	0.003906	0.100830	-1.473151	-2.590593	1.215208
9386	0	0.519429	0.415042	10.137541	0.005171	0.004152	0.101377	-1.474954	-2.616280	1.221873
9387	0	0.538850	0.421106	10.253817	0.005371	0.004211	0.102539	-1.475034	-2.634925	1.230750
9388	0	0.517845	0.426797	10.314679	0.005161	0.004272	0.103148	-1.478697	-2.653151	1.236504
9389	0	0.520777	0.414865	10.357574	0.005188	0.004150	0.103577	-1.480410	-2.674118	1.237282
9390	0	0.518238	0.396227	10.363502	0.005166	0.003963	0.103636	-1.481465	-2.691393	1.240553
9391	0	0.501817	0.421198	10.467464	0.005005	0.004211	0.104675	-1.480645	-2.705109	1.246143
9392	0	0.522593	0.439812	10.442852	0.005214	0.004395	0.104429	-1.477594	-2.717572	1.249029
9393	0	0.494721	0.452073	10.510220	0.004944	0.004517	0.105103	-1.472910	-2.720427	1.253003
9394	0	0.513024	0.458485	10.504073	0.005134	0.004585	0.105041	-1.473276	-2.715797	1.251972
9395	0	0.511716	0.439342	10.449271	0.005127	0.004395	0.104492	-1.474335	-2.704276	1.255077
9396	0	0.516469	0.396433	10.467641	0.005168	0.003964	0.104676	-1.474253	-2.699954	1.261990
9397	0	0.548486	0.415062	10.400434	0.005493	0.004150	0.104004	-1.473868	-2.689996	1.266474
9398	0	0.533999	0.397385	10.382127	0.005354	0.003967	0.103821	-1.466498	-2.673838	1.272061
9399	0	0.541444	0.421052	10.302831	0.005432	0.004211	0.103027	-1.467430	-2.653363	1.275399
9400	0	0.525360	0.396541	10.211382	0.005275	0.003964	0.102113	-1.466275	-2.628794	1.276441
9401	0	0.486108	0.402364	10.144166	0.004883	0.004028	0.101440	-1.471532	-2.603429	1.280325
9402	0	0.469836	0.401960	10.071075	0.004717	0.004019	0.100710	-1.470553	-2.581584	1.281013
9403	0	0.468418	0.409372	10.022028	0.004700	0.004089	0.100220	-1.465601	-2.562889	1.278268
9404	0	0.483335	0.348853	9.973324	0.004851	0.003488	0.099732	-1.464483	-2.541438	1.279812
9405	0	0.474374	0.403431	9.869442	0.004761	0.004028	0.098694	-1.457512	-2.520881	1.281436
9406	0	0.459405	0.374163	9.845087	0.004604	0.003735	0.098451	-1.449207	-2.508226	1.284754
9407	0	0.444218	0.360243	9.759578	0.004456	0.003601	0.097595	-1.447571	-2.491767	1.288254
9408	0	0.442184	0.354360	9.790156	0.004428	0.003542	0.097901	-1.445596	-2.483888	1.289129
9409	0	0.439143	0.384224	9.796168	0.004395	0.003845	0.097961	-1.449072	-2.479406	1.290529
9410	0	0.426907	0.365548	9.765610	0.004266	0.003655	0.097656	-1.448960	-2.482502	1.294126
9411	0	0.427480	0.353720	9.790039	0.004272	0.003540	0.097900	-1.452206	-2.484545	1.299867
9412	0	0.440622	0.328612	9.814333	0.004398	0.003289	0.098144	-1.455839	-2.492850	1.296909
9413	0	0.446930	0.384373	9.844914	0.004456	0.003845	0.098450	-1.457427	-2.508179	1.304032
9414	0	0.462322	0.396261	9.863006	0.004604	0.003963	0.098631	-1.458295	-2.529397	1.310146
9415	0	0.508120	0.409020	9.924235	0.005066	0.004089	0.099243	-1.457183	-2.546320	1.315751
9416	0	0.493133	0.378293	9.948459	0.004913	0.003785	0.099485	-1.459633	-2.566289	1.318350
9417	0	0.478494	0.377753	10.064608	0.004761	0.003784	0.100647	-1.467161	-2.593022	1.319604
9418	0	0.495388	0.419891	10.168150	0.004931	0.004197	0.101683	-1.465094	-2.617483	1.319344
9419	0	0.484254	0.414817	10.198885	0.004822	0.004150	0.101990	-1.467515	-2.640071	1.321397
9420	0	0.463773	0.401935	10.217025	0.004619	0.004024	0.102171	-1.472198	-2.660725	1.322954
9421	0	0.477799	0.384238	10.290458	0.004761	0.003845	0.102905	-1.475373	-2.679107	1.320962
9422	0	0.493600	0.426787	10.363481	0.004917	0.004266	0.103636	-1.473084	-2.699115	1.317715
9423	0	0.495649	0.445583	10.369812	0.004944	0.004456	0.103699	-1.472651	-2.712516	1.331514
9424	0	0.546160	0.433003	10.400190	0.005457	0.004333	0.104002	-1.476392	-2.717025	1.337653
9425	0	0.531641	0.420973	10.436986	0.005310	0.004211	0.104370	-1.478285	-2.723221	1.338323
9426	0	0.538923	0.432672	10.473520	0.005383	0.004330	0.104735	-1.481573	-2.728711	1.338298
9427	0	0.543477	0.457491	10.455320	0.005432	0.004578	0.104553	-1.484683	-2.730751	1.333265
9428	0	0.536687	0.414494	10.394237	0.005376	0.004145	0.103942	-1.484348	-2.720268	1.338673
9429	0	0.542414	0.403143	10.406524	0.005432	0.004028	0.104065	-1.481016	-2.710715	1.337263
9430	0	0.547057	0.428174	10.388203	0.005477	0.004278	0.103882	-1.477110	-2.703020	1.342602
9431	0	0.547377	0.426852	10.321164	0.005493	0.004272	0.103210	-1.481631	-2.680751	1.341908
9432	0	0.525435	0.402068	10.309110	0.005271	0.004020	0.103090	-1.480680	-2.661625	1.343068
9433	0	0.462502	0.390733	10.211239	0.004639	0.003906	0.102112	-1.479585	-2.645612	1.344139
9434	0	0.471530	0.409570	10.156410	0.004733	0.004091	0.101563	-1.474808	-2.624684	1.335020
9435	0	0.444086	0.415068	10.144106	0.004456	0.004150	0.101440	-1.474607	-2.607396	1.337229
9436	0	0.440766	0.396582	10.034362	0.004426	0.003967	0.100343	-1.476439	-2.585727	1.336975
9437	0	0.437587	0.372422	9.961016	0.004395	0.003723	0.099609	-1.475347	-2.563590	1.339703
9438	0	0.446711	0.366108	9.967198	0.004478	0.003664	0.099671	-1.478843	-2.549880	1.343721
9439	0	0.456697	0.347776	9.973198	0.004578	0.003479	0.099731	-1.480405	-2.536957	1.345915
9440	0	0.466419	0.335145	9.893967	0.004678	0.003354	0.098939	-1.483521	-2.520680	1.351307
9441	0	0.469138	0.341378	9.851128	0.004700	0.003418	0.098511	-1.488550	-2.510300	1.352708
9442	0	0.473791	0.334281	9.814595	0.004744	0.003348	0.098145	-1.495246	-2.502870	1.348618
9443	0	0.452040	0.359939	9.796131	0.004517	0.003601	0.097961	-1.497299	-2.506699	1.355236
9444	0	0.440650	0.353326	9.838763	0.004402	0.003536	0.098388	-1.500859	-2.511118	1.360689
9445	0	0.440712	0.396771	9.814395	0.004395	0.003967	0.098145	-1.500531	-2.525030	1.361059
9446	0	0.455227	0.396597	9.850839	0.004541	0.003967	0.098509	-1.502159	-2.537015	1.363435
9447	0	0.434581	0.371940	9.936484	0.004333	0.003723	0.099365	-1.506539	-2.550676	1.369701
9448	0	0.480758	0.420365	9.954629	0.004786	0.004203	0.099547	-1.505662	-2.575380	1.373430
9449	0	0.478460	0.439076	9.991358	0.004761	0.004395	0.099915	-1.510005	-2.602118	1.380354
9450	0	0.458797	0.444283	10.046111	0.004564	0.004448	0.100462	-1.515866	-2.628503	1.387455
9451	0	0.472050	0.420825	10.101235	0.004700	0.004211	0.101013	-1.519606	-2.651336	1.384063
9452	0	0.469591	0.383037	10.168222	0.004680	0.003839	0.101683	-1.529032	-2.668782	1.375765
9453	0	0.508367	0.371774	10.266045	0.005066	0.003723	0.102661	-1.535119	-2.688023	1.381711
9454	0	0.535995	0.358495	10.326898	0.005345	0.003590	0.103270	-1.540357	-2.703693	1.388489
9455	0	0.550859	0.396320	10.375910	0.005493	0.003967	0.103760	-1.545009	-2.720048	1.389779
9456	0	0.553517	0.413888	10.400150	0.005524	0.004142	0.104002	-1.548327	-2.732110	1.395976
9457	0	0.507263	0.408490	10.382065	0.005066	0.004089	0.103821	-1.553438	-2.738834	1.394691
9458	0	0.520538	0.414362	10.473506	0.005201	0.004141	0.104735	-1.550664	-2.742508	1.391505
9459	0	0.512654	0.439425	10.443118	0.005127	0.004395	0.104431	-1.551201	-2.741356	1.392827
9460	0	0.499902	0.451884	10.418711	0.005004	0.004516	0.104187	-1.547839	-2.735403	1.399201
9461	0	0.530606	0.445469	10.400415	0.005310	0.004456	0.104004	-1.549017	-2.730342	1.399812
9462	0	0.541470	0.408959	10.327186	0.005424	0.004087	0.103271	-1.546890	-2.719852	1.397802
9463	0	0.554561	0.439080	10.302797	0.005554	0.004395	0.103027	-1.551212	-2.709712	1.401935
9464	0	0.528228	0.383537	10.272375	0.005293	0.003838	0.102723	-1.553946	-2.697220	1.404836
9465	0	0.529546	0.384406	10.260090	0.005310	0.003845	0.102600	-1.555524	-2.680263	1.403522
9466	0	0.508359	0.371854	10.186938	0.005097	0.003720	0.101869	-1.557769	-2.664098	1.403392
9467	0	0.461878	0.396889	10.150231	0.004639	0.003967	0.101501	-1.556263	-2.641001	1.404794
9468	0	0.458254	0.354653	10.095371	0.004599	0.003543	0.100953	-1.552410	-2.622180	1.403347
9469	0	0.413551	0.354104	10.022031	0.004150	0.003540	0.100220	-1.551524	-2.604632	1.407014
9470	0	0.429278	0.348134	10.016011	0.004304	0.003481	0.100160	-1.551286	-2.591334	1.411096
9471	0	0.450527	0.391105	9.912142	0.004517	0.003906	0.099121	-1.545999	-2.577659	1.413625
9472	0	0.460784	0.373449	9.814480	0.004616	0.003732	0.098145	-1.543018	-2.567819	1.415566
9473	0	0.426632	0.347678	9.863316	0.004272	0.003479	0.098633	-1.545912	-2.560009	1.415583
9474	0	0.486181	0.347303	9.820604	0.004870	0.003474	0.098206	-1.547517	-2.549498	1.421532
9475	0	0.451667	0.360333	9.808341	0.004517	0.003601	0.098083	-1.545148	-2.548977	1.423531
9476	0	0.445708	0.348155	9.771631	0.004456	0.003483	0.097716	-1.546901	-2.550176	1.422163
9477	0	0.439977	0.347328	9.826657	0.004395	0.003479	0.098267	-1.553845	-2.555676	1.423538
9478	0	0.429271	0.364611	9.832639	0.004283	0.003650	0.098327	-1.558267	-2.566514	1.427617
9479	0	0.428390	0.347539	9.942590	0.004272	0.003479	0.099426	-1.562680	-2.579143	1.428254
9480	0	0.455069	0.401372	9.918094	0.004539	0.004021	0.099181	-1.570964	-2.591527	1.430199
9481	0	0.465427	0.347852	9.985281	0.004639	0.003479	0.099854	-1.571784	-2.608810	1.431148
9482	0	0.463011	0.347262	10.082736	0.004609	0.003477	0.100828	-1.577141	-2.632024	1.433251
9483	0	0.465816	0.365746	10.101246	0.004639	0.003662	0.101013	-1.582581	-2.653702	1.441612
9484	0	0.494425	0.377444	10.143744	0.004922	0.003775	0.101439	-1.583079	-2.678286	1.441270
9485	0	0.495728	0.396569	10.162294	0.004944	0.003967	0.101624	-1.585049	-2.692985	1.449118
9486	0	0.510968	0.414486	10.229223	0.005093	0.004147	0.102293	-1.587175	-2.711557	1.450263
9487	0	0.532732	0.433225	10.314858	0.005310	0.004333	0.103149	-1.588842	-2.730089	1.451149
9488	0	0.529896	0.469240	10.357416	0.005283	0.004697	0.103575	-1.594092	-2.746662	1.445955
9489	0	0.519554	0.414903	10.363737	0.005188	0.004150	0.103638	-1.595898	-2.754417	1.442045
9490	0	0.569777	0.426607	10.369753	0.005691	0.004270	0.103698	-1.599995	-2.761876	1.446530
9491	0	0.555745	0.414579	10.412599	0.005554	0.004150	0.104126	-1.605326	-2.764920	1.448059
9492	0	0.580419	0.432333	10.400393	0.005804	0.004324	0.104004	-1.606373	-2.764444	1.444693
9493	0	0.567402	0.403077	10.406497	0.005676	0.004028	0.104065	-1.603885	-2.761536	1.453914
9494	0	0.566264	0.415219	10.382140	0.005672	0.004155	0.103821	-1.607626	-2.751074	1.448116
9495	0	0.530325	0.421101	10.363806	0.005310	0.004211	0.103638	-1.608446	-2.742982	1.449064
9496	0	0.510430	0.397197	10.339375	0.005113	0.003966	0.103394	-1.602517	-2.733239	1.449687
9497	0	0.499079	0.421443	10.272273	0.005005	0.004211	0.102722	-1.599514	-2.717021	1.452338
9498	0	0.502286	0.385482	10.211334	0.005037	0.003851	0.102113	-1.595484	-2.700362	1.455283
9499	0	0.462317	0.379338	10.144079	0.004639	0.003784	0.101440	-1.585475	-2.682330	1.453363
9500	0	0.464387	0.368031	10.144155	0.004668	0.003680	0.101440	-1.585792	-2.654281	1.456140
9501	0	0.444120	0.347897	10.131899	0.004456	0.003479	0.101318	-1.586235	-2.637484	1.455697
9502	0	0.471326	0.347620	10.040474	0.004732	0.003478	0.100404	-1.588724	-2.615477	1.458597
9503	0	0.413350	0.317759	10.034238	0.004150	0.003174	0.100342	-1.584838	-2.595683	1.459617
9504	0	0.459231	0.342937	9.924456	0.004605	0.003425	0.099244	-1.579764	-2.580214	1.464274
9505	0	0.450679	0.336023	9.863315	0.004517	0.003357	0.098633	-1.576323	-2.568310	1.466702
9506	0	0.436722	0.342769	9.912128	0.004375	0.003424	0.099121	-1.571999	-2.559582	1.477844
9507	0	0.481701	0.372287	9.863306	0.004822	0.003723	0.098633	-1.572632	-2.553623	1.483493
9508	0	0.463135	0.378743	9.808323	0.004629	0.003783	0.098083	-1.568069	-2.555727	1.484401
9509	0	0.451709	0.385396	9.814417	0.004517	0.003845	0.098145	-1.558200	-2.555837	1.485098
9510	0	0.439733	0.404608	9.850968	0.004395	0.004045	0.098510	-1.557910	-2.557433	1.485587
9511	0	0.397555	0.420910	9.881568	0.003967	0.004211	0.098816	-1.560997	-2.566441	1.485625
9512	0	0.436749	0.390054	9.881422	0.004350	0.003901	0.098815	-1.562394	-2.586586	1.487844
9513	0	0.446460	0.384362	9.887661	0.004456	0.003845	0.098877	-1.564607	-2.596517	1.493296
9514	0	0.461152	0.383897	9.979089	0.004596	0.003841	0.099792	-1.567832	-2.613953	1.486449
9515	0	0.489975	0.403031	10.003571	0.004883	0.004028	0.100037	-1.565826	-2.632905	1.493174
9516	0	0.499642	0.378888	10.094926	0.004977	0.003788	0.100950	-1.565150	-2.654167	1.494724
9517	0	0.490176	0.390728	10.131741	0.004883	0.003906	0.101318	-1.564344	-2.675045	1.494504
9518	0	0.487707	0.390903	10.192500	0.004860	0.003908	0.101926	-1.563670	-2.693879	1.498910
9519	0	0.502156	0.427362	10.253820	0.005005	0.004272	0.102539	-1.562643	-2.712092	1.504691
9520	0	0.487317	0.384503	10.247534	0.004855	0.003847	0.102476	-1.565386	-2.731634	1.502035
9521	0	0.501337	0.421616	10.320984	0.005005	0.004211	0.103210	-1.560436	-2.740659	1.507162
9522	0	0.521471	0.464959	10.375727	0.005205	0.004647	0.103758	-1.558338	-2.750559	1.502188
9523	0	0.507351	0.452116	10.375920	0.005066	0.004517	0.103760	-1.553669	-2.758451	1.505432
9524	0	0.520516	0.465015	10.375763	0.005203	0.004647	0.103758	-1.550778	-2.760160	1.514415
9525	0	0.537404	0.409096	10.345437	0.005371	0.004089	0.103455	-1.549309	-2.763036	1.519503
9526	0	0.525697	0.433767	10.381968	0.005255	0.004336	0.103820	-1.548240	-2.765018	1.523703
9527	0	0.542573	0.415311	10.400413	0.005432	0.004150	0.104004	-1.545699	-2.757445	1.521091
9528	0	0.498270	0.403300	10.284467	0.004992	0.004033	0.102844	-1.546276	-2.747071	1.520766
9529	0	0.493347	0.427212	10.314993	0.004944	0.004272	0.103149	-1.547159	-2.734966	1.514854
9530	0	0.484722	0.396882	10.247958	0.004862	0.003966	0.102479	-1.544855	-2.718131	1.514159
9531	0	0.480313	0.378800	10.156324	0.004822	0.003784	0.101562	-1.541037	-2.696603	1.512377
9532	0	0.494897	0.385503	10.113701	0.004968	0.003852	0.101136	-1.537912	-2.675018	1.514279
9533	0	0.468460	0.391007	10.107477	0.004700	0.003906	0.101074	-1.534072	-2.657400	1.513877
9534	0	0.483635	0.379409	10.089271	0.004852	0.003791	0.100892	-1.530890	-2.638794	1.513273
9535	0	0.474805	0.366556	9.997606	0.004761	0.003662	0.099976	-1.527443	-2.623722	1.513215
9536	0	0.478707	0.372885	9.887742	0.004796	0.003730	0.098877	-1.529030	-2.612891	1.513752
9537	0	0.469287	0.384590	9.912139	0.004700	0.003845	0.099121	-1.528714	-2.604499	1.514072
9538	0	0.492373	0.409593	9.863287	0.004930	0.004090	0.098633	-1.522664	-2.597237	1.514562
9539	0	0.469719	0.446023	9.844962	0.004700	0.004456	0.098450	-1.517642	-2.593870	1.516479
9540	0	0.444865	0.391349	9.826576	0.004450	0.003915	0.098266	-1.519691	-2.591963	1.514834
9541	0	0.433473	0.384557	9.924310	0.004333	0.003845	0.099243	-1.519734	-2.592928	1.515158
9542	0	0.458920	0.390240	9.887570	0.004580	0.003906	0.098876	-1.524576	-2.603713	1.518311
9543	0	0.415768	0.360610	9.881543	0.004150	0.003601	0.098816	-1.519163	-2.611803	1.522499
9544	0	0.417003	0.342396	9.918012	0.004165	0.003428	0.099180	-1.523747	-2.617453	1.521775
9545	0	0.434475	0.378149	9.875449	0.004333	0.003784	0.098755	-1.527327	-2.629989	1.524452
9546	0	0.455121	0.383977	10.003512	0.004539	0.003839	0.100036	-1.527460	-2.642916	1.524720
9547	0	0.441022	0.402479	10.040229	0.004395	0.004028	0.100403	-1.531947	-2.660297	1.526079
9548	0	0.474870	0.383637	10.113257	0.004731	0.003838	0.101133	-1.533830	-2.679530	1.519076
9549	0	0.514242	0.378598	10.131751	0.005127	0.003784	0.101318	-1.532229	-2.696542	1.522441
9550	0	0.517292	0.403091	10.210914	0.005157	0.004031	0.102110	-1.533005	-2.713350	1.520577
9551	0	0.562776	0.408999	10.253835	0.005615	0.004089	0.102539	-1.532740	-2.726868	1.520317
9552	0	0.504462	0.384757	10.302465	0.005030	0.003846	0.103025	-1.531595	-2.743080	1.521687
9553	0	0.508026	0.414961	10.284356	0.005066	0.004150	0.102844	-1.532836	-2.758718	1.529234
9554	0	0.510279	0.451543	10.284189	0.005095	0.004515	0.102842	-1.532470	-2.767476	1.527076
9555	0	0.495380	0.494607	10.382022	0.004944	0.004944	0.103821	-1.530479	-2.777976	1.527773
9556	0	0.503047	0.476799	10.381847	0.005025	0.004765	0.103819	-1.527136	-2.783668	1.528728
9557	0	0.506523	0.451698	10.394289	0.005066	0.004517	0.103943	-1.527198	-2.782464	1.534083
9558	0	0.543025	0.470045	10.345455	0.005430	0.004700	0.103455	-1.526846	-2.782039	1.535732
9559	0	0.536479	0.439401	10.327183	0.005371	0.004395	0.103271	-1.527912	-2.774613	1.538282
9560	0	0.535109	0.396296	10.339399	0.005358	0.003965	0.103394	-1.531006	-2.766940	1.544713
9561	0	0.560582	0.390689	10.290576	0.005615	0.003906	0.102905	-1.530792	-2.756060	1.547120
9562	0	0.545815	0.390884	10.284502	0.005474	0.003907	0.102844	-1.529578	-2.737793	1.540889
9563	0	0.511363	0.421415	10.199030	0.005127	0.004211	0.101990	-1.527090	-2.722356	1.538415
9564	0	0.496438	0.397196	10.186931	0.004978	0.003972	0.101869	-1.527766	-2.706377	1.538476
9565	0	0.456333	0.390730	10.131896	0.004578	0.003906	0.101318	-1.527125	-2.689798	1.538299
9566	0	0.453561	0.396845	10.016028	0.004549	0.003969	0.100160	-1.528509	-2.674082	1.538970
9567	0	0.438378	0.378411	10.028123	0.004395	0.003784	0.100281	-1.529144	-2.661375	1.539199
9568	0	0.448352	0.377768	9.991526	0.004495	0.003783	0.099915	-1.536053	-2.648200	1.541843
9569	0	0.426398	0.360073	9.954872	0.004272	0.003601	0.099548	-1.537036	-2.637951	1.542274
9570	0	0.431011	0.384537	9.942650	0.004316	0.003844	0.099426	-1.536351	-2.630261	1.541370
9571	0	0.421148	0.360073	9.912110	0.004211	0.003601	0.099121	-1.537310	-2.629869	1.540330
9572	0	0.421323	0.341266	9.857185	0.004211	0.003417	0.098572	-1.542936	-2.631491	1.540678
9573	0	0.433161	0.384436	9.881603	0.004333	0.003845	0.098816	-1.544468	-2.628878	1.545662
9574	0	0.451893	0.365609	9.838854	0.004513	0.003660	0.098389	-1.549774	-2.635619	1.546603
9575	0	0.464384	0.378194	9.881576	0.004639	0.003784	0.098816	-1.552958	-2.641092	1.545462
9576	0	0.489672	0.365866	9.857056	0.004892	0.003657	0.098571	-1.551924	-2.645780	1.549760
9577	0	0.476729	0.360225	9.863245	0.004761	0.003601	0.098633	-1.551019	-2.653082	1.553099
9578	0	0.478400	0.384774	9.924166	0.004773	0.003847	0.099242	-1.550762	-2.665299	1.557742
9579	0	0.477456	0.378205	10.003604	0.004761	0.003784	0.100037	-1.553700	-2.680728	1.558762
9580	0	0.486850	0.432781	10.070522	0.004849	0.004329	0.100706	-1.555282	-2.701915	1.559145
9581	0	0.459354	0.390020	10.076855	0.004578	0.003906	0.100769	-1.562643	-2.719648	1.565735
9582	0	0.468408	0.407014	10.101091	0.004670	0.004077	0.101011	-1.570939	-2.734961	1.562908
9583	0	0.484042	0.433342	10.198887	0.004822	0.004333	0.101990	-1.571561	-2.755417	1.563309
9584	0	0.498972	0.402008	10.223184	0.004981	0.004027	0.102232	-1.580200	-2.764826	1.569603
9585	0	0.501684	0.408549	10.223346	0.005005	0.004089	0.102234	-1.585131	-2.777690	1.564712
9586	0	0.516130	0.389123	10.259791	0.005151	0.003898	0.102598	-1.592857	-2.789009	1.566328
9587	0	0.495841	0.371394	10.296594	0.004944	0.003723	0.102966	-1.603638	-2.804803	1.569143
9588	0	0.503684	0.376064	10.406399	0.005033	0.003765	0.104064	-1.609136	-2.808058	1.571589
9589	0	0.549854	0.433318	10.369846	0.005493	0.004333	0.103699	-1.610120	-2.813468	1.568388
9590	0	0.526045	0.420755	10.363681	0.005260	0.004210	0.103637	-1.613962	-2.814034	1.564563
9591	0	0.542459	0.451536	10.339401	0.005432	0.004517	0.103394	-1.615956	-2.805242	1.564659
9592	0	0.547603	0.426547	10.333279	0.005478	0.004270	0.103333	-1.621169	-2.802690	1.562701
9593	0	0.542610	0.457606	10.357705	0.005432	0.004578	0.103577	-1.623548	-2.795571	1.561465
9594	0	0.529243	0.427191	10.247816	0.005298	0.004269	0.102478	-1.620495	-2.789312	1.564762
9595	0	0.493533	0.439041	10.253965	0.004944	0.004395	0.102539	-1.625665	-2.779446	1.570334
9596	0	0.509795	0.426471	10.205229	0.005110	0.004264	0.102052	-1.625350	-2.765734	1.570358
9597	0	0.486870	0.421059	10.205149	0.004883	0.004211	0.102051	-1.626785	-2.749682	1.582856
9598	0	0.484390	0.420844	10.119778	0.004854	0.004210	0.101197	-1.628673	-2.737540	1.578517
9599	0	0.480750	0.415076	10.058661	0.004822	0.004150	0.100586	-1.628900	-2.720847	1.575213
9600	0	0.490267	0.427117	10.022135	0.004915	0.004272	0.100221	-1.630993	-2.706075	1.578304
9601	0	0.499462	0.372149	9.967099	0.005005	0.003723	0.099670	-1.633481	-2.693920	1.580065
9602	0	0.503154	0.396610	9.906159	0.005045	0.003963	0.099061	-1.631078	-2.678007	1.578609
9603	0	0.481381	0.396761	9.887733	0.004822	0.003967	0.098877	-1.631327	-2.668354	1.573998
9604	0	0.449406	0.329762	9.875511	0.004500	0.003296	0.098755	-1.629975	-2.660565	1.572209
9605	0	0.457468	0.365891	9.869410	0.004578	0.003662	0.098694	-1.634254	-2.656824	1.578682
9606	0	0.469483	0.407972	9.893803	0.004693	0.004083	0.098938	-1.638227	-2.658577	1.583163
9607	0	0.445790	0.402926	9.857163	0.004456	0.004028	0.098572	-1.637683	-2.660948	1.589844
9608	0	0.458948	0.384160	9.911999	0.004582	0.003846	0.099120	-1.643472	-2.668839	1.596043
9609	0	0.452317	0.384492	9.893770	0.004517	0.003845	0.098938	-1.644329	-2.676161	1.602459
9610	0	0.447288	0.390281	9.899795	0.004468	0.003905	0.098998	-1.647765	-2.681507	1.603382
9611	0	0.428165	0.390567	9.948693	0.004272	0.003906	0.099487	-1.648987	-2.691741	1.606541
9612	0	0.461087	0.426887	9.991297	0.004596	0.004271	0.099914	-1.651502	-2.708618	1.604031
9613	0	0.495982	0.396228	10.009706	0.004944	0.003967	0.100098	-1.657807	-2.726445	1.605244
9614	0	0.504702	0.383423	10.088869	0.005036	0.003835	0.100889	-1.658945	-2.738141	1.602120
9615	0	0.514325	0.372061	10.131763	0.005127	0.003723	0.101318	-1.662338	-2.756204	1.603001
9616	0	0.535491	0.377635	10.186519	0.005342	0.003778	0.101866	-1.665218	-2.769851	1.606585
9617	0	0.544857	0.390565	10.229407	0.005432	0.003906	0.102295	-1.666406	-2.787909	1.611070
9618	0	0.553778	0.426783	10.229247	0.005526	0.004271	0.102293	-1.669920	-2.801267	1.615936
9619	0	0.508023	0.402834	10.223318	0.005066	0.004028	0.102234	-1.670505	-2.816858	1.616837
9620	0	0.540477	0.438893	10.278127	0.005400	0.004395	0.102781	-1.677298	-2.822154	1.619995
9621	0	0.513099	0.451283	10.357662	0.005127	0.004517	0.103577	-1.682040	-2.826266	1.618986
9622	0	0.525853	0.438759	10.339244	0.005257	0.004386	0.103393	-1.680774	-2.828014	1.622277
9623	0	0.512533	0.451518	10.327163	0.005127	0.004517	0.103271	-1.682994	-2.825774	1.621695
9624	0	0.505801	0.438919	10.308865	0.005062	0.004391	0.103088	-1.685283	-2.820868	1.622966
9625	0	0.512138	0.402356	10.302781	0.005127	0.004028	0.103027	-1.691202	-2.814283	1.622641
9626	0	0.492640	0.389482	10.284460	0.004932	0.003897	0.102844	-1.693888	-2.807312	1.626890
9627	0	0.505496	0.408570	10.266182	0.005066	0.004089	0.102661	-1.698587	-2.794752	1.628427
9628	0	0.490977	0.371521	10.235751	0.004922	0.003716	0.102357	-1.699533	-2.780868	1.627195
9629	0	0.517714	0.390335	10.186834	0.005188	0.003906	0.101868	-1.703393	-2.768360	1.628317
9630	0	0.509711	0.395866	10.125875	0.005105	0.003961	0.101258	-1.706246	-2.759019	1.626437
9631	0	0.480988	0.390691	10.058648	0.004822	0.003906	0.100586	-1.706133	-2.745117	1.622784
9632	0	0.473064	0.391085	10.058704	0.004737	0.003907	0.100587	-1.702587	-2.737648	1.626834
9633	0	0.481597	0.372115	10.076939	0.004822	0.003723	0.100769	-1.705496	-2.730676	1.622666
9634	0	0.474212	0.378217	10.021992	0.004748	0.003779	0.100220	-1.702965	-2.723219	1.621059
9635	0	0.462737	0.390760	9.912157	0.004639	0.003906	0.099121	-1.702019	-2.709841	1.621133
9636	0	0.460673	0.360563	9.924349	0.004616	0.003603	0.099243	-1.699527	-2.699165	1.626737
9637	0	0.444999	0.378316	9.960966	0.004456	0.003784	0.099609	-1.701282	-2.692491	1.630172
9638	0	0.455821	0.384141	9.930460	0.004566	0.003842	0.099304	-1.702969	-2.682990	1.637154
9639	0	0.427215	0.347713	9.881600	0.004272	0.003479	0.098816	-1.705776	-2.682264	1.635555
9640	0	0.469841	0.341020	9.875500	0.004699	0.003413	0.098755	-1.709856	-2.681570	1.639298
9641	0	0.464589	0.347919	9.887661	0.004639	0.003479	0.098877	-1.710229	-2.689622	1.639744
9642	0	0.465913	0.378534	9.918084	0.004653	0.003784	0.099181	-1.709414	-2.696497	1.647105
9643	0	0.501286	0.384129	9.948705	0.005005	0.003845	0.099487	-1.714532	-2.705329	1.650531
9644	0	0.454235	0.365407	9.911964	0.004532	0.003654	0.099120	-1.714509	-2.717095	1.651137
9645	0	0.477005	0.384525	9.960893	0.004761	0.003845	0.099609	-1.714998	-2.727551	1.657854
9646	0	0.466774	0.390289	10.015637	0.004657	0.003905	0.100157	-1.718295	-2.739812	1.665826
9647	0	0.489492	0.438880	10.034146	0.004883	0.004395	0.100342	-1.725353	-2.753349	1.674110
9648	0	0.485755	0.438299	10.101162	0.004846	0.004382	0.101012	-1.724948	-2.766531	1.676400
9649	0	0.501570	0.433108	10.137896	0.005005	0.004333	0.101379	-1.728285	-2.778359	1.675422
9650	0	0.510085	0.414006	10.296394	0.005088	0.004145	0.102964	-1.733955	-2.792527	1.680126
9651	0	0.544174	0.420630	10.235566	0.005432	0.004211	0.102356	-1.740160	-2.803041	1.688561
9652	0	0.521455	0.407650	10.259886	0.005207	0.004079	0.102599	-1.743340	-2.811124	1.692899
9653	0	0.556478	0.396629	10.223335	0.005554	0.003967	0.102234	-1.745010	-2.822656	1.692401
9654	0	0.576375	0.396554	10.259784	0.005758	0.003964	0.102598	-1.744307	-2.828467	1.695754
9655	0	0.561964	0.415215	10.363739	0.005615	0.004150	0.103638	-1.742928	-2.833033	1.696141
9656	0	0.519523	0.408965	10.333173	0.005197	0.004092	0.103332	-1.746339	-2.831294	1.699924
9657	0	0.524489	0.390443	10.296659	0.005249	0.003906	0.102966	-1.749087	-2.826251	1.692878
9658	0	0.492568	0.353545	10.400439	0.004935	0.003536	0.104004	-1.750576	-2.815434	1.695979
9659	0	0.481887	0.378425	10.308851	0.004822	0.003784	0.103088	-1.751193	-2.811774	1.688267
9660	0	0.450373	0.390901	10.333269	0.004510	0.003906	0.103333	-1.748828	-2.804468	1.683726
9661	0	0.468997	0.415337	10.235628	0.004700	0.004150	0.102356	-1.746139	-2.793271	1.684648
9662	0	0.448011	0.403941	10.199026	0.004497	0.004034	0.101990	-1.740789	-2.774459	1.684008
9663	0	0.492970	0.415591	10.113572	0.004944	0.004150	0.101135	-1.735130	-2.758190	1.690564
9664	0	0.459638	0.397670	10.095282	0.004610	0.003978	0.100952	-1.736985	-2.742395	1.692904
9665	0	0.499415	0.360550	10.089149	0.005005	0.003601	0.100891	-1.732575	-2.729944	1.696055
9666	0	0.521114	0.360726	9.961030	0.005227	0.003610	0.099609	-1.736145	-2.711098	1.687912
9667	0	0.517996	0.335955	9.936557	0.005188	0.003357	0.099365	-1.733802	-2.701503	1.688389
9668	0	0.522463	0.354258	9.967092	0.005233	0.003545	0.099670	-1.737007	-2.691805	1.685696
9669	0	0.530369	0.348182	9.881616	0.005310	0.003479	0.098816	-1.734351	-2.684169	1.686369
9670	0	0.486823	0.391790	9.912088	0.004869	0.003911	0.099121	-1.727035	-2.682432	1.685101
9671	0	0.445566	0.415815	9.936491	0.004456	0.004150	0.099365	-1.718708	-2.682270	1.685701
9672	0	0.433569	0.416335	9.930325	0.004333	0.004166	0.099303	-1.721953	-2.684573	1.690502
9673	0	0.415575	0.378401	9.918191	0.004150	0.003784	0.099182	-1.722783	-2.690488	1.692705
9674	0	0.429156	0.402364	9.869267	0.004283	0.004027	0.098693	-1.727734	-2.700163	1.693016
9675	0	0.410124	0.384731	9.985295	0.004089	0.003845	0.099854	-1.725941	-2.713520	1.697188
9676	0	0.424393	0.366383	9.991235	0.004235	0.003666	0.099913	-1.728997	-2.723104	1.694197
9677	0	0.470892	0.353719	10.015836	0.004700	0.003540	0.100159	-1.732878	-2.733341	1.693975
9678	0	0.497374	0.365699	10.009606	0.004962	0.003655	0.100097	-1.731704	-2.746502	1.696597
9679	0	0.483500	0.360800	10.058505	0.004822	0.003601	0.100586	-1.724358	-2.761380	1.703909
9680	0	0.516627	0.355678	10.119267	0.005154	0.003553	0.101193	-1.721059	-2.775458	1.704747
9681	0	0.519860	0.360066	10.119576	0.005188	0.003601	0.101196	-1.722060	-2.787306	1.709485
9682	0	0.552248	0.384353	10.180427	0.005514	0.003843	0.101805	-1.722503	-2.796289	1.709246
9683	0	0.519816	0.414672	10.229455	0.005188	0.004150	0.102295	-1.727242	-2.807367	1.710610
9684	0	0.540363	0.420729	10.211006	0.005391	0.004204	0.102111	-1.723882	-2.821138	1.713754
9685	0	0.525962	0.446018	10.296557	0.005249	0.004456	0.102966	-1.719393	-2.832576	1.709874
9686	0	0.539622	0.452809	10.265888	0.005392	0.004525	0.102659	-1.716823	-2.836849	1.709749
9687	0	0.513158	0.445878	10.394251	0.005127	0.004456	0.103943	-1.713974	-2.841568	1.706876
9688	0	0.538059	0.452111	10.314847	0.005380	0.004522	0.103148	-1.716007	-2.842234	1.701527
9689	0	0.537059	0.427601	10.284412	0.005371	0.004272	0.102844	-1.712742	-2.841314	1.699605
9690	0	0.524651	0.409815	10.284328	0.005248	0.004096	0.102843	-1.711027	-2.839288	1.698975
9691	0	0.518521	0.408810	10.284443	0.005188	0.004089	0.102844	-1.713094	-2.835886	1.700525
9692	0	0.511587	0.402717	10.302754	0.005121	0.004025	0.103027	-1.711872	-2.829622	1.700724
9693	0	0.505409	0.372747	10.223431	0.005066	0.003723	0.102234	-1.707751	-2.816022	1.695650
9694	0	0.515324	0.397875	10.247846	0.005164	0.003976	0.102478	-1.705230	-2.803536	1.694952
9695	0	0.505006	0.360524	10.113590	0.005066	0.003601	0.101135	-1.701211	-2.785303	1.695204
9696	0	0.484204	0.336470	10.101453	0.004850	0.003365	0.101014	-1.701756	-2.775545	1.694528
9697	0	0.480823	0.360840	10.052529	0.004822	0.003601	0.100525	-1.694151	-2.759772	1.691628
9698	0	0.490905	0.398620	10.058610	0.004916	0.003982	0.100586	-1.689549	-2.751410	1.697100
9699	0	0.475184	0.421530	9.960964	0.004761	0.004211	0.099609	-1.685840	-2.740822	1.694454
9700	0	0.479513	0.416264	9.936545	0.004804	0.004158	0.099365	-1.681165	-2.730759	1.694970
9701	0	0.469444	0.421277	9.991474	0.004700	0.004211	0.099915	-1.680279	-2.724473	1.698299
9702	0	0.480854	0.403181	9.899909	0.004811	0.004030	0.098999	-1.679091	-2.721063	1.697782
9703	0	0.457915	0.396814	9.905995	0.004578	0.003967	0.099060	-1.678810	-2.722469	1.694899
9704	0	0.458319	0.378757	9.832646	0.004580	0.003785	0.098327	-1.676616	-2.725369	1.695328
9705	0	0.470162	0.360000	9.863276	0.004700	0.003601	0.098633	-1.678558	-2.727262	1.691826
9706	0	0.482924	0.372248	9.887569	0.004825	0.003720	0.098876	-1.676724	-2.732243	1.691181
9707	0	0.440443	0.372231	10.015829	0.004395	0.003723	0.100159	-1.678350	-2.743252	1.693936
9708	0	0.448016	0.371809	9.991347	0.004475	0.003721	0.099914	-1.682646	-2.749287	1.693382
9709	0	0.415737	0.390791	9.973109	0.004150	0.003906	0.099731	-1.681391	-2.757088	1.696537
9710	0	0.435938	0.360894	10.009598	0.004347	0.003604	0.100097	-1.676316	-2.771157	1.697904
9711	0	0.458727	0.348000	10.076857	0.004578	0.003479	0.100769	-1.675851	-2.781845	1.697453
9712	0	0.485436	0.342295	10.094946	0.004841	0.003419	0.100950	-1.671891	-2.797002	1.703557
9713	0	0.483467	0.366452	10.143973	0.004822	0.003662	0.101440	-1.669786	-2.811374	1.709106
9714	0	0.486392	0.427387	10.198720	0.004848	0.004277	0.101988	-1.674253	-2.829429	1.708110
9715	0	0.501778	0.451719	10.186702	0.005005	0.004517	0.101868	-1.674246	-2.843633	1.707141
9716	0	0.516453	0.451477	10.210944	0.005153	0.004518	0.102110	-1.678033	-2.856586	1.706384
9717	0	0.507422	0.445763	10.192821	0.005066	0.004456	0.101929	-1.676346	-2.865664	1.707111
9718	0	0.545177	0.422081	10.284192	0.005448	0.004215	0.102842	-1.670816	-2.869188	1.708992
9719	0	0.555310	0.415094	10.272221	0.005554	0.004150	0.102722	-1.670847	-2.867728	1.713203
9720	0	0.530971	0.396636	10.260004	0.005307	0.003968	0.102600	-1.673604	-2.870296	1.715604
9721	0	0.567496	0.415398	10.321038	0.005676	0.004150	0.103210	-1.670373	-2.868492	1.711179
9722	0	0.524516	0.415176	10.308769	0.005246	0.004157	0.103087	-1.676983	-2.867083	1.708856
9723	0	0.518523	0.372538	10.296637	0.005188	0.003723	0.102966	-1.675196	-2.863756	1.712034
9724	0	0.511974	0.391498	10.229481	0.005121	0.003910	0.102295	-1.670439	-2.861743	1.710594
9725	0	0.487400	0.421625	10.253928	0.004883	0.004211	0.102539	-1.665842	-2.851517	1.702751
9726	0	0.492008	0.427946	10.211216	0.004926	0.004281	0.102112	-1.668311	-2.844956	1.705022
9727	0	0.511218	0.403020	10.156317	0.005127	0.004028	0.101562	-1.666943	-2.828022	1.705544
9728	0	0.478280	0.397116	10.113661	0.004792	0.003970	0.101136	-1.666547	-2.817077	1.704147
9729	0	0.468699	0.353912	10.113588	0.004700	0.003540	0.101135	-1.668320	-2.802454	1.706222
9730	0	0.478631	0.402612	10.077047	0.004796	0.004026	0.100770	-1.669395	-2.791153	1.707840
9731	0	0.475121	0.384967	10.003690	0.004761	0.003845	0.100037	-1.665028	-2.779992	1.705670
9732	0	0.485411	0.391769	9.973180	0.004864	0.003915	0.099731	-1.662483	-2.768666	1.706319
9733	0	0.481437	0.409250	9.954857	0.004822	0.004089	0.099548	-1.659662	-2.759777	1.700930
9734	0	0.492305	0.391598	9.936535	0.004929	0.003912	0.099365	-1.655781	-2.753120	1.701744
9735	0	0.487858	0.403396	9.924314	0.004883	0.004028	0.099243	-1.650012	-2.747944	1.701265
9736	0	0.456952	0.367090	9.899811	0.004569	0.003673	0.098998	-1.652734	-2.748155	1.698027
9737	0	0.470199	0.372489	9.905988	0.004700	0.003723	0.099060	-1.651424	-2.750553	1.698070
9738	0	0.464359	0.384583	9.936432	0.004642	0.003848	0.099364	-1.654759	-2.751534	1.697265
9739	0	0.458190	0.384535	9.893779	0.004578	0.003845	0.098938	-1.655287	-2.756275	1.701256
9740	0	0.453210	0.378324	9.960814	0.004525	0.003784	0.099608	-1.657098	-2.763936	1.701779
9741	0	0.446384	0.360296	9.954790	0.004456	0.003601	0.099548	-1.655677	-2.773127	1.701926
9742	0	0.460452	0.396919	10.015633	0.004594	0.003970	0.100157	-1.657469	-2.785090	1.703901
9743	0	0.459291	0.408546	10.034126	0.004578	0.004089	0.100342	-1.662646	-2.802205	1.701708
9744	0	0.473964	0.407529	10.052277	0.004730	0.004081	0.100523	-1.669644	-2.812589	1.701570
9745	0	0.483176	0.402514	10.070766	0.004822	0.004028	0.100708	-1.673990	-2.823649	1.699651
9746	0	0.509715	0.389582	10.101181	0.005086	0.003900	0.101012	-1.678907	-2.836147	1.705103
9747	0	0.483367	0.396769	10.150088	0.004822	0.003967	0.101501	-1.679205	-2.849207	1.702318
9748	0	0.516253	0.408803	10.253662	0.005151	0.004089	0.102537	-1.681360	-2.862091	1.707325
9749	0	0.532012	0.402787	10.198924	0.005310	0.004028	0.101990	-1.682600	-2.873081	1.708318
9750	0	0.539918	0.457209	10.247586	0.005391	0.004576	0.102476	-1.687258	-2.881930	1.716613
9751	0	0.531800	0.415295	10.327097	0.005310	0.004150	0.103271	-1.685116	-2.890494	1.719229
9752	0	0.515161	0.409652	10.259762	0.005142	0.004094	0.102598	-1.683129	-2.900764	1.719705
9753	0	0.543070	0.396775	10.217291	0.005432	0.003967	0.102173	-1.683279	-2.898992	1.724251
9754	0	0.542952	0.427490	10.253895	0.005429	0.004272	0.102539	-1.681266	-2.899042	1.722562
9755	0	0.555011	0.408584	10.211218	0.005554	0.004089	0.102112	-1.685858	-2.894329	1.731356
9756	0	0.529766	0.420574	10.302746	0.005301	0.004204	0.103027	-1.684475	-2.889793	1.730461
9757	0	0.518573	0.402652	10.253925	0.005188	0.004028	0.102539	-1.687207	-2.887073	1.730522
9758	0	0.480608	0.408419	10.199032	0.004817	0.004086	0.101990	-1.689484	-2.874593	1.734486
9759	0	0.487030	0.409036	10.284479	0.004883	0.004089	0.102844	-1.689124	-2.860450	1.737302
9760	0	0.478360	0.397042	10.186921	0.004797	0.003969	0.101869	-1.688545	-2.845129	1.735019
9761	0	0.469121	0.402624	10.156298	0.004700	0.004028	0.101562	-1.691664	-2.835316	1.734805
9762	0	0.454877	0.378374	10.144079	0.004560	0.003779	0.101440	-1.687556	-2.821880	1.737446
9763	0	0.469558	0.378316	10.083031	0.004700	0.003784	0.100830	-1.689451	-2.817024	1.741281
9764	0	0.504548	0.365946	10.028135	0.005057	0.003659	0.100281	-1.689937	-2.803329	1.745575
9765	0	0.511633	0.366111	10.009824	0.005127	0.003662	0.100098	-1.691820	-2.791004	1.745897
9766	0	0.491310	0.377873	9.942776	0.004922	0.003781	0.099427	-1.695587	-2.780614	1.746447
9767	0	0.469825	0.390491	9.973157	0.004700	0.003906	0.099731	-1.697871	-2.778739	1.751121
9768	0	0.475901	0.396163	9.881598	0.004758	0.003964	0.098816	-1.701804	-2.779901	1.753910
9769	0	0.463759	0.384337	9.881604	0.004639	0.003845	0.098816	-1.704733	-2.778358	1.754312
9770	0	0.456792	0.384179	9.857204	0.004575	0.003840	0.098572	-1.703890	-2.770281	1.758197
9771	0	0.488623	0.384655	9.857156	0.004883	0.003845	0.098572	-1.703077	-2.774024	1.758945
9772	0	0.477198	0.353955	9.899794	0.004767	0.003542	0.098998	-1.706643	-2.778998	1.756313
9773	0	0.464553	0.360093	9.960906	0.004639	0.003601	0.099609	-1.707564	-2.786641	1.757916
9774	0	0.478247	0.359308	9.979138	0.004774	0.003600	0.099792	-1.716455	-2.795925	1.756334
9775	0	0.446214	0.347882	10.064669	0.004456	0.003479	0.100647	-1.717432	-2.803208	1.758834
9776	0	0.472562	0.371729	9.985211	0.004712	0.003722	0.099853	-1.723788	-2.818504	1.760953
9777	0	0.471085	0.348163	10.113465	0.004700	0.003479	0.101135	-1.721594	-2.830838	1.759824
9778	0	0.491823	0.390694	10.076664	0.004905	0.003911	0.100767	-1.727021	-2.845841	1.754817
9779	0	0.482983	0.414649	10.131814	0.004822	0.004150	0.101318	-1.732239	-2.854627	1.751431
9780	0	0.508940	0.419800	10.217174	0.005082	0.004203	0.102172	-1.738469	-2.862480	1.750549
9781	0	0.544271	0.378160	10.198928	0.005432	0.003784	0.101990	-1.742091	-2.874155	1.754983
9782	0	0.521768	0.347478	10.278176	0.005209	0.003473	0.102782	-1.741248	-2.883521	1.751567
9783	0	0.543935	0.396497	10.290498	0.005432	0.003967	0.102905	-1.744531	-2.891402	1.753308
9784	0	0.532752	0.408032	10.308743	0.005324	0.004085	0.103087	-1.750066	-2.894660	1.755545
9785	0	0.518923	0.421319	10.296617	0.005188	0.004211	0.102966	-1.748874	-2.895818	1.756018
9786	0	0.518901	0.420922	10.290457	0.005190	0.004214	0.102904	-1.755252	-2.894672	1.758741
9787	0	0.506677	0.451641	10.241696	0.005066	0.004517	0.102417	-1.756244	-2.895393	1.759288
9788	0	0.475581	0.439269	10.259945	0.004762	0.004394	0.102599	-1.758029	-2.888611	1.761495
9789	0	0.475359	0.396489	10.321087	0.004761	0.003967	0.103210	-1.761530	-2.880391	1.761142
9790	0	0.455594	0.445076	10.290556	0.004563	0.004450	0.102905	-1.761357	-2.871848	1.759276
9791	0	0.481443	0.396822	10.272248	0.004822	0.003967	0.102722	-1.761095	-2.863476	1.763762
9792	0	0.491625	0.372585	10.205131	0.004929	0.003724	0.102051	-1.760011	-2.849282	1.759468
9793	0	0.499812	0.372468	10.144071	0.005005	0.003723	0.101440	-1.759005	-2.841554	1.763435
9794	0	0.498627	0.348271	10.046410	0.004992	0.003482	0.100464	-1.758883	-2.835263	1.760048
9795	0	0.511946	0.384875	10.137964	0.005127	0.003845	0.101379	-1.755755	-2.826478	1.756627
9796	0	0.504575	0.360752	10.076930	0.005051	0.003608	0.100769	-1.756823	-2.820674	1.756720
9797	0	0.475114	0.342206	10.058625	0.004761	0.003418	0.100586	-1.752986	-2.809535	1.759863
9798	0	0.485437	0.342743	10.022012	0.004864	0.003426	0.100220	-1.751678	-2.798707	1.765898
9799	0	0.475777	0.372522	9.936530	0.004761	0.003723	0.099365	-1.750083	-2.795091	1.769781
9800	0	0.493119	0.378836	9.979276	0.004937	0.003788	0.099792	-1.750524	-2.787933	1.768061
9801	0	0.476041	0.378574	9.936519	0.004761	0.003784	0.099365	-1.749568	-2.787271	1.768610
9802	0	0.457965	0.397002	9.942518	0.004577	0.003970	0.099425	-1.750558	-2.790400	1.768190
9803	0	0.433621	0.421147	9.967029	0.004333	0.004211	0.099670	-1.751348	-2.793221	1.759551
9804	0	0.452504	0.427323	9.942507	0.004521	0.004272	0.099425	-1.750159	-2.797209	1.760611
9805	0	0.446022	0.384234	9.997549	0.004456	0.003845	0.099976	-1.754250	-2.802336	1.761797
9806	0	0.446928	0.359571	9.960814	0.004464	0.003594	0.099608	-1.753559	-2.807980	1.762676
9807	0	0.452115	0.372384	10.015846	0.004517	0.003723	0.100159	-1.753595	-2.812895	1.759994
9808	0	0.477917	0.390817	10.052344	0.004769	0.003907	0.100524	-1.753306	-2.823828	1.755389
9809	0	0.483238	0.372313	10.003611	0.004822	0.003723	0.100037	-1.754160	-2.835647	1.753392
9810	0	0.503423	0.354630	10.101061	0.005026	0.003539	0.101011	-1.746786	-2.844869	1.756313
9811	0	0.489450	0.390249	10.089069	0.004883	0.003906	0.100891	-1.751815	-2.857954	1.762818
9812	0	0.497085	0.414419	10.198850	0.004967	0.004142	0.101989	-1.749951	-2.862316	1.761018
9813	0	0.464569	0.378323	10.156221	0.004639	0.003784	0.101562	-1.751837	-2.870006	1.762769
9814	0	0.477614	0.414665	10.137838	0.004774	0.004148	0.101378	-1.753694	-2.871998	1.759600
9815	0	0.494888	0.438940	10.241697	0.004944	0.004395	0.102417	-1.760282	-2.877320	1.757925
9816	0	0.520017	0.426211	10.204969	0.005198	0.004262	0.102050	-1.760905	-2.880064	1.759914
9817	0	0.470130	0.433455	10.296619	0.004700	0.004333	0.102966	-1.760563	-2.881565	1.757299
9818	0	0.506920	0.427941	10.204960	0.005069	0.004274	0.102050	-1.755777	-2.881683	1.749184
9819	0	0.518424	0.403122	10.260017	0.005188	0.004028	0.102600	-1.753454	-2.877124	1.741757
9820	0	0.553777	0.397354	10.229534	0.005547	0.003972	0.102295	-1.752671	-2.866964	1.741495
9821	0	0.542538	0.354432	10.302755	0.005432	0.003540	0.103027	-1.748770	-2.859184	1.736901
9822	0	0.498731	0.348418	10.290556	0.004992	0.003487	0.102905	-1.752379	-2.854179	1.732069
9823	0	0.512060	0.348292	10.253925	0.005127	0.003479	0.102539	-1.748893	-2.846785	1.729124
9824	0	0.504444	0.342973	10.168483	0.005053	0.003426	0.101685	-1.745114	-2.837367	1.728363
9825	0	0.487180	0.397508	10.235618	0.004883	0.003967	0.102356	-1.737285	-2.824767	1.725436
9826	0	0.503648	0.392668	10.144060	0.005044	0.003922	0.101440	-1.732319	-2.816031	1.725403
9827	0	0.475373	0.422183	10.192861	0.004761	0.004211	0.101929	-1.721483	-2.807902	1.724128
9828	0	0.467820	0.423466	10.180589	0.004685	0.004231	0.101806	-1.718717	-2.799594	1.726917
9829	0	0.450582	0.421902	10.095231	0.004517	0.004211	0.100952	-1.710962	-2.787125	1.730198
9830	0	0.448874	0.423108	10.107426	0.004495	0.004226	0.101074	-1.705776	-2.780137	1.730225
9831	0	0.457006	0.397244	10.040297	0.004578	0.003967	0.100403	-1.700731	-2.771314	1.733822
9832	0	0.461127	0.416216	10.070847	0.004623	0.004160	0.100708	-1.699049	-2.757302	1.735912
9833	0	0.462953	0.409109	10.046422	0.004639	0.004089	0.100464	-1.697910	-2.746678	1.740828
9834	0	0.485645	0.409483	10.119653	0.004864	0.004092	0.101196	-1.695749	-2.738261	1.745684
9835	0	0.469434	0.391303	10.003661	0.004700	0.003906	0.100037	-1.688844	-2.731871	1.745083
9836	0	0.467852	0.349777	9.966972	0.004688	0.003492	0.099669	-1.683459	-2.720509	1.749637
9837	0	0.451347	0.397146	9.960935	0.004517	0.003967	0.099609	-1.679542	-2.716603	1.748608
9838	0	0.444402	0.385712	10.015779	0.004449	0.003853	0.100158	-1.675511	-2.710804	1.751177
9839	0	0.427383	0.371940	9.991463	0.004272	0.003723	0.099915	-1.680717	-2.712020	1.746411
9840	0	0.464061	0.353416	10.076902	0.004642	0.003532	0.100769	-1.679574	-2.710770	1.750034
9841	0	0.457816	0.366143	10.083008	0.004578	0.003662	0.100830	-1.681162	-2.711240	1.754400
9842	0	0.458304	0.421275	10.076775	0.004579	0.004210	0.100768	-1.678344	-2.716045	1.751805
9843	0	0.458221	0.372843	10.052450	0.004578	0.003723	0.100525	-1.673191	-2.720996	1.750878
9844	0	0.464883	0.373621	10.088999	0.004647	0.003734	0.100890	-1.671190	-2.722426	1.748155
9845	0	0.439886	0.378897	10.107385	0.004395	0.003784	0.101074	-1.666599	-2.727154	1.753247
9846	0	0.446629	0.410333	10.168334	0.004464	0.004099	0.101684	-1.662469	-2.729312	1.751704
9847	0	0.451658	0.439619	10.125725	0.004517	0.004395	0.101257	-1.661506	-2.728970	1.749318
9848	0	0.463654	0.427639	10.223294	0.004638	0.004275	0.102233	-1.661192	-2.727391	1.748399
9849	0	0.463802	0.458013	10.186759	0.004639	0.004578	0.101868	-1.659233	-2.726444	1.751906
9850	0	0.462966	0.465230	10.192768	0.004637	0.004643	0.101928	-1.650163	-2.718188	1.750720
9851	0	0.475209	0.427441	10.199007	0.004761	0.004272	0.101990	-1.648898	-2.708165	1.747488
9852	0	0.473549	0.434336	10.180676	0.004744	0.004337	0.101807	-1.642989	-2.698799	1.746286
9853	0	0.444450	0.421579	10.192901	0.004456	0.004211	0.101929	-1.639032	-2.686025	1.739658
9854	0	0.454473	0.385697	10.211214	0.004555	0.003854	0.102112	-1.636355	-2.674577	1.739358
9855	0	0.462573	0.445869	10.186813	0.004639	0.004456	0.101868	-1.633775	-2.659729	1.739995
9856	0	0.460451	0.421654	10.174601	0.004613	0.004217	0.101746	-1.635404	-2.649919	1.735871
9857	0	0.450284	0.396930	10.186821	0.004517	0.003967	0.101868	-1.634098	-2.634118	1.732436
9858	0	0.423306	0.397279	10.125775	0.004245	0.003971	0.101257	-1.633104	-2.620570	1.734604
9859	0	0.425515	0.397445	10.125777	0.004272	0.003967	0.101257	-1.625895	-2.600812	1.738685
9860	0	0.391473	0.441409	10.083052	0.003933	0.004408	0.100830	-1.619775	-2.579846	1.737244
9861	0	0.383181	0.427267	10.113575	0.003845	0.004272	0.101135	-1.620441	-2.564468	1.743613
9862	0	0.392438	0.445545	10.076968	0.003941	0.004456	0.100769	-1.621490	-2.545809	1.745775
9863	0	0.377077	0.439906	10.022003	0.003784	0.004395	0.100220	-1.617233	-2.530209	1.745360
9864	0	0.386875	0.428682	9.985369	0.003880	0.004281	0.099854	-1.611476	-2.517634	1.746239
9865	0	0.377864	0.458010	9.918223	0.003784	0.004578	0.099182	-1.609508	-2.510999	1.749494
9866	0	0.394865	0.446337	9.954849	0.003956	0.004460	0.099548	-1.606880	-2.502501	1.755564
9867	0	0.396043	0.457873	9.924339	0.003967	0.004578	0.099243	-1.606527	-2.494280	1.758619
9868	0	0.388218	0.396507	9.906061	0.003892	0.003969	0.099060	-1.612203	-2.482695	1.758769
9869	0	0.378146	0.451810	9.893802	0.003784	0.004517	0.098938	-1.611378	-2.479214	1.758756
9870	0	0.389697	0.427550	9.875406	0.003901	0.004275	0.098754	-1.612049	-2.474799	1.758508
9871	0	0.390849	0.445531	9.942619	0.003906	0.004456	0.099426	-1.613252	-2.477014	1.754749
9872	0	0.354437	0.408685	9.918122	0.003544	0.004088	0.099181	-1.615941	-2.477282	1.753741
9873	0	0.355204	0.402676	9.857141	0.003540	0.004028	0.098572	-1.618628	-2.490888	1.750419
9874	0	0.369527	0.414296	9.966926	0.003686	0.004147	0.099669	-1.623674	-2.501217	1.747538
9875	0	0.373250	0.421067	9.905974	0.003723	0.004211	0.099060	-1.625438	-2.511654	1.743348
9876	0	0.411715	0.396072	9.930303	0.004107	0.003965	0.099303	-1.631700	-2.522443	1.740970
9877	0	0.385616	0.390322	9.985321	0.003845	0.003906	0.099854	-1.635986	-2.534861	1.749531
9878	0	0.400619	0.383630	10.034025	0.003989	0.003839	0.100341	-1.639392	-2.553928	1.752511
9879	0	0.397998	0.384009	10.058563	0.003967	0.003845	0.100586	-1.646094	-2.568089	1.754605
9880	0	0.413104	0.408094	10.095042	0.004114	0.004079	0.100951	-1.644586	-2.586936	1.755245
9881	0	0.434950	0.409027	10.143971	0.004333	0.004089	0.101440	-1.644372	-2.604750	1.760738
9882	0	0.431015	0.433618	10.156026	0.004304	0.004334	0.101561	-1.643270	-2.611488	1.764990
9883	0	0.409923	0.445142	10.137918	0.004089	0.004456	0.101379	-1.648795	-2.622398	1.768512
9884	0	0.430501	0.468887	10.229355	0.004292	0.004691	0.102294	-1.652162	-2.636111	1.770871
9885	0	0.403631	0.494276	10.217259	0.004028	0.004944	0.102173	-1.654299	-2.644653	1.764220
9886	0	0.417304	0.488330	10.217144	0.004166	0.004880	0.102172	-1.651393	-2.652610	1.765513
9887	0	0.433750	0.469948	10.211166	0.004333	0.004700	0.102112	-1.652583	-2.656652	1.758902
9888	0	0.428499	0.494045	10.211078	0.004280	0.004943	0.102111	-1.656193	-2.661797	1.758502
9889	0	0.457647	0.469708	10.192888	0.004578	0.004700	0.101929	-1.660042	-2.660108	1.755461
9890	0	0.463113	0.438629	10.186800	0.004636	0.004389	0.101868	-1.663750	-2.654518	1.754260
9891	0	0.464312	0.414387	10.162360	0.004639	0.004150	0.101624	-1.671893	-2.659311	1.761528
9892	0	0.477332	0.407498	10.058579	0.004769	0.004076	0.100586	-1.673930	-2.663508	1.762498
9893	0	0.518721	0.420551	10.137968	0.005188	0.004211	0.101379	-1.681475	-2.662315	1.764248
9894	0	0.476226	0.401517	10.101305	0.004759	0.004016	0.101013	-1.683163	-2.665916	1.768335
9895	0	0.458108	0.414491	10.137946	0.004578	0.004150	0.101379	-1.690237	-2.669474	1.763659
9896	0	0.440312	0.431465	10.089135	0.004401	0.004322	0.100891	-1.699490	-2.671362	1.762439
9897	0	0.409437	0.390613	10.058574	0.004089	0.003906	0.100586	-1.700497	-2.676769	1.764810
9898	0	0.403623	0.420885	10.058512	0.004038	0.004210	0.100585	-1.703213	-2.674643	1.766797
9899	0	0.403311	0.384879	10.107389	0.004028	0.003845	0.101074	-1.699993	-2.679875	1.770035
9900	0	0.409982	0.446524	10.009653	0.004099	0.004462	0.100097	-1.697448	-2.680580	1.769813
9901	0	0.397416	0.427124	10.028054	0.003967	0.004272	0.100281	-1.699719	-2.688075	1.770670
9902	0	0.447291	0.426790	10.015763	0.004469	0.004270	0.100158	-1.702538	-2.692293	1.766878
9903	0	0.415259	0.438917	10.046401	0.004150	0.004395	0.100464	-1.709554	-2.694416	1.763435
9904	0	0.439966	0.444002	10.070813	0.004398	0.004444	0.100708	-1.715096	-2.695555	1.760429
9905	0	0.464350	0.421267	10.089084	0.004639	0.004211	0.100891	-1.714597	-2.700604	1.756459
9906	0	0.502498	0.421176	10.034038	0.005014	0.004213	0.100341	-1.717250	-2.712277	1.755895
9907	0	0.501031	0.408955	10.046359	0.005005	0.004089	0.100464	-1.717844	-2.718166	1.756929
9908	0	0.514781	0.408514	10.070670	0.005137	0.004089	0.100707	-1.723338	-2.729775	1.761232
9909	0	0.482926	0.390827	10.125689	0.004822	0.003906	0.101257	-1.721835	-2.738012	1.763036
9910	0	0.484841	0.391239	10.137776	0.004836	0.003910	0.101378	-1.720016	-2.751656	1.762261
9911	0	0.458408	0.384641	10.131802	0.004578	0.003845	0.101318	-1.719564	-2.758545	1.760190
9912	0	0.465777	0.415305	10.168328	0.004651	0.004152	0.101684	-1.719570	-2.765775	1.758996
9913	0	0.470609	0.445727	10.229455	0.004700	0.004456	0.102295	-1.718484	-2.772651	1.763828
9914	0	0.471763	0.427155	10.253801	0.004712	0.004275	0.102538	-1.723574	-2.778471	1.762212
9915	0	0.495585	0.439025	10.247763	0.004944	0.004395	0.102478	-1.729246	-2.791496	1.758639
9916	0	0.485024	0.456593	10.327041	0.004846	0.004568	0.103271	-1.732486	-2.796323	1.761256
9917	0	0.482364	0.469579	10.260019	0.004822	0.004700	0.102600	-1.737750	-2.798031	1.759219
9918	0	0.476276	0.456652	10.308857	0.004765	0.004569	0.103088	-1.741439	-2.795701	1.757246
9919	0	0.469614	0.426768	10.290563	0.004700	0.004272	0.102905	-1.747647	-2.791406	1.755992
9920	0	0.505113	0.420036	10.284461	0.005058	0.004201	0.102844	-1.749225	-2.783035	1.750102
9921	0	0.469459	0.408691	10.272250	0.004700	0.004089	0.102722	-1.752828	-2.777023	1.750346
9922	0	0.467849	0.395601	10.278391	0.004689	0.003962	0.102783	-1.759922	-2.764760	1.749798
9923	0	0.481059	0.408878	10.168512	0.004822	0.004089	0.101685	-1.761426	-2.751899	1.752130
9924	0	0.454411	0.397089	10.144165	0.004555	0.003965	0.101441	-1.756111	-2.739541	1.753897
9925	0	0.493456	0.384700	10.162392	0.004944	0.003845	0.101624	-1.754959	-2.728816	1.751913
9926	0	0.460929	0.402836	10.107480	0.004620	0.004031	0.101074	-1.759038	-2.716856	1.749595
9927	0	0.474796	0.396996	10.089161	0.004761	0.003967	0.100891	-1.756916	-2.702019	1.751004
9928	0	0.472373	0.403366	10.089257	0.004735	0.004033	0.100892	-1.757157	-2.688945	1.751918
9929	0	0.450769	0.414807	10.064747	0.004517	0.004150	0.100647	-1.760714	-2.678473	1.750477
9930	0	0.424584	0.408580	10.058625	0.004254	0.004085	0.100586	-1.760262	-2.668416	1.746845
9931	0	0.395825	0.433826	9.997574	0.003967	0.004333	0.099976	-1.755678	-2.657821	1.748702
9932	0	0.393799	0.434285	10.015910	0.003949	0.004342	0.100159	-1.755695	-2.644738	1.751719
9933	0	0.384308	0.433595	10.009763	0.003845	0.004333	0.100098	-1.753746	-2.642041	1.754734
9934	0	0.377780	0.421783	9.954738	0.003779	0.004216	0.099547	-1.752735	-2.639907	1.759801
9935	0	0.396398	0.396482	9.924339	0.003967	0.003967	0.099243	-1.756445	-2.635838	1.764241
9936	0	0.426728	0.426307	9.912119	0.004266	0.004267	0.099121	-1.761559	-2.637227	1.761252
9937	0	0.438758	0.366363	9.985377	0.004395	0.003662	0.099854	-1.760721	-2.628892	1.762536
9938	0	0.438310	0.390981	9.930404	0.004380	0.003909	0.099304	-1.760730	-2.631959	1.769061
9939	0	0.421341	0.402719	9.991451	0.004211	0.004028	0.099915	-1.762899	-2.633900	1.768712
9940	0	0.434099	0.383703	9.979157	0.004337	0.003842	0.099792	-1.769852	-2.637852	1.766928
9941	0	0.440214	0.396645	10.021943	0.004395	0.003967	0.100220	-1.771671	-2.646203	1.765665
9942	0	0.478465	0.414751	10.058461	0.004776	0.004148	0.100585	-1.773662	-2.655671	1.765355
9943	0	0.470858	0.426998	10.040252	0.004700	0.004272	0.100403	-1.777313	-2.665493	1.764426
9944	0	0.448192	0.414830	10.113374	0.004473	0.004145	0.101134	-1.774043	-2.675587	1.763198
9945	0	0.465104	0.432681	10.119601	0.004639	0.004333	0.101196	-1.782455	-2.689257	1.761534
9946	0	0.448740	0.420014	10.137800	0.004480	0.004197	0.101378	-1.779931	-2.696826	1.757788
9947	0	0.465100	0.439106	10.205037	0.004639	0.004395	0.102051	-1.784711	-2.710266	1.752754
9948	0	0.460566	0.445007	10.223269	0.004602	0.004448	0.102233	-1.783203	-2.713525	1.750219
9949	0	0.421453	0.439055	10.217289	0.004211	0.004395	0.102173	-1.788535	-2.716672	1.746977
9950	0	0.446405	0.450702	10.259907	0.004461	0.004508	0.102599	-1.790483	-2.719473	1.751098
9951	0	0.445434	0.438939	10.260037	0.004456	0.004395	0.102600	-1.797102	-2.717764	1.749976
9952	0	0.475282	0.456876	10.296647	0.004758	0.004567	0.102966	-1.796124	-2.711873	1.751128
9953	0	0.475686	0.463503	10.247837	0.004761	0.004639	0.102478	-1.801051	-2.707216	1.752729
9954	0	0.468832	0.401666	10.241728	0.004691	0.004021	0.102417	-1.806447	-2.703736	1.749138
9955	0	0.505774	0.415258	10.247834	0.005066	0.004150	0.102478	-1.804837	-2.694312	1.751320
9956	0	0.498088	0.403413	10.211212	0.004989	0.004032	0.102112	-1.803405	-2.685341	1.755563
9957	0	0.493073	0.427539	10.150198	0.004944	0.004272	0.101501	-1.800941	-2.670278	1.757947
9958	0	0.472329	0.403224	10.144100	0.004734	0.004034	0.101440	-1.803925	-2.657742	1.751153
9959	0	0.456320	0.421375	10.162409	0.004578	0.004211	0.101624	-1.802209	-2.641139	1.751021
9960	0	0.417273	0.421597	10.137974	0.004182	0.004215	0.101379	-1.802299	-2.630458	1.748076
9961	0	0.407877	0.445756	10.113559	0.004089	0.004456	0.101135	-1.800954	-2.618113	1.745607
9962	0	0.412038	0.434155	10.058612	0.004129	0.004337	0.100586	-1.796971	-2.607572	1.750244
9963	0	0.426308	0.414855	10.058641	0.004272	0.004150	0.100586	-1.799982	-2.596508	1.745343
9964	0	0.412471	0.439167	10.070824	0.004131	0.004391	0.100708	-1.799758	-2.588693	1.745896
9965	0	0.420337	0.409160	9.997583	0.004211	0.004089	0.099976	-1.798064	-2.579145	1.744727
9966	0	0.436792	0.403794	10.015891	0.004378	0.004032	0.100159	-1.792273	-2.566975	1.746999
9967	0	0.438264	0.427391	10.040329	0.004395	0.004272	0.100403	-1.791486	-2.553114	1.749543
9968	0	0.429731	0.391354	9.991487	0.004310	0.003908	0.099915	-1.786190	-2.538662	1.749153
9969	0	0.384329	0.396950	10.040282	0.003845	0.003967	0.100403	-1.784526	-2.536173	1.750170
9970	0	0.408208	0.403521	9.997465	0.004086	0.004032	0.099975	-1.781836	-2.531952	1.754639
9971	0	0.439038	0.427574	10.052494	0.004395	0.004272	0.100525	-1.778915	-2.526954	1.754022
9972	0	0.389460	0.415965	10.046289	0.003898	0.004156	0.100463	-1.775776	-2.523058	1.747200
9973	0	0.390486	0.427802	10.101300	0.003906	0.004272	0.101013	-1.770292	-2.521240	1.751935
9974	0	0.377572	0.416552	10.076811	0.003781	0.004161	0.100768	-1.765881	-2.514572	1.749502
9975	0	0.432899	0.427801	10.052486	0.004333	0.004272	0.100525	-1.760360	-2.509185	1.752152
9976	0	0.419995	0.440881	10.082904	0.004202	0.004405	0.100829	-1.756820	-2.506782	1.756965
9977	0	0.420406	0.446091	10.101325	0.004211	0.004456	0.101013	-1.751619	-2.498106	1.755835
9978	0	0.419316	0.440939	10.101312	0.004196	0.004405	0.101013	-1.747486	-2.494414	1.757646
9979	0	0.426780	0.421984	10.107406	0.004272	0.004211	0.101074	-1.738793	-2.488824	1.754858
9980	0	0.413916	0.447610	10.143935	0.004141	0.004472	0.101439	-1.734706	-2.486659	1.756224
9981	0	0.366169	0.446131	10.137916	0.003662	0.004456	0.101379	-1.729066	-2.485863	1.754589
9982	0	0.377583	0.465157	10.156175	0.003783	0.004650	0.101562	-1.728229	-2.477299	1.759001
9983	0	0.377925	0.464316	10.174558	0.003784	0.004639	0.101746	-1.724007	-2.471471	1.763383
9984	0	0.358314	0.483580	10.150052	0.003591	0.004830	0.101501	-1.718719	-2.462749	1.763220
9985	0	0.390069	0.470599	10.107414	0.003906	0.004700	0.101074	-1.712379	-2.456206	1.768963
9986	0	0.376742	0.465271	10.125649	0.003773	0.004651	0.101256	-1.711379	-2.449831	1.764905
9987	0	0.383584	0.440032	10.168467	0.003845	0.004395	0.101685	-1.705711	-2.438936	1.761541
9988	0	0.393874	0.410804	10.168465	0.003948	0.004101	0.101685	-1.698405	-2.427932	1.758715
9989	0	0.377573	0.421170	10.101349	0.003784	0.004211	0.101013	-1.698937	-2.418064	1.758325
9990	0	0.382131	0.440223	10.070793	0.003828	0.004395	0.100708	-1.691044	-2.410030	1.756913
9991	0	0.396219	0.470624	10.046376	0.003967	0.004700	0.100464	-1.684458	-2.403850	1.754606
9992	0	0.431793	0.472095	10.064582	0.004323	0.004712	0.100646	-1.675136	-2.397823	1.757748
9993	0	0.389606	0.464074	10.070831	0.003906	0.004639	0.100708	-1.673571	-2.385993	1.760948
9994	0	0.381542	0.458435	10.058614	0.003824	0.004581	0.100586	-1.671076	-2.375683	1.764259
9995	0	0.378065	0.470505	10.009754	0.003784	0.004700	0.100098	-1.665803	-2.371278	1.759952
9996	0	0.365096	0.453224	10.052384	0.003654	0.004527	0.100524	-1.660770	-2.366916	1.759107
9997	0	0.347899	0.463993	10.009760	0.003479	0.004639	0.100098	-1.660177	-2.366515	1.753699
9998	0	0.274488	0.372999	9.979136	0.002746	0.003725	0.099792	-1.655347	-2.365282	1.749717
9999	0	0.280871	0.396458	10.015877	0.002808	0.003967	0.100159	-1.659292	-2.366170	1.747333
10000	0	0.256741	0.463236	9.967039	0.002565	0.004633	0.099670	-1.660812	-2.368108	1.744596
10001	0	0.311683	0.451245	9.967047	0.003113	0.004517	0.099670	-1.666426	-2.372308	1.742165
10002	0	0.355133	0.371643	9.985236	0.003548	0.003715	0.099853	-1.665093	-2.376199	1.743794
10003	0	0.391421	0.402863	9.960905	0.003906	0.004028	0.099609	-1.665557	-2.384978	1.744473
10004	0	0.435376	0.464271	9.985216	0.004349	0.004639	0.099853	-1.661778	-2.390299	1.739600
10005	0	0.440602	0.530991	9.960888	0.004395	0.005310	0.099609	-1.662713	-2.403123	1.738471
10006	0	0.473405	0.426980	10.033942	0.004723	0.004272	0.100340	-1.665411	-2.415870	1.738508
10007	0	0.440672	0.433153	10.021928	0.004395	0.004333	0.100220	-1.668458	-2.429415	1.734531
10008	0	0.369854	0.505792	10.095090	0.003686	0.005061	0.100951	-1.672933	-2.443312	1.730965
10009	0	0.208192	0.547966	10.028136	0.002075	0.005493	0.100281	-1.689251	-2.450607	1.737374
10010	0	0.258914	0.589015	10.028155	0.002577	0.005893	0.100282	-1.693042	-2.464251	1.737130
10011	0	0.495510	0.445041	10.168425	0.004944	0.004456	0.101685	-1.699606	-2.476543	1.738396
10012	0	0.583723	0.310437	10.216989	0.005820	0.003101	0.102171	-1.697014	-2.495122	1.735008
10013	0	0.551151	0.324035	10.174444	0.005493	0.003235	0.101746	-1.691470	-2.515563	1.737826
10014	0	0.535890	0.422514	10.125366	0.005346	0.004222	0.101254	-1.688608	-2.529449	1.735362
10015	0	0.520038	0.464872	10.186659	0.005188	0.004639	0.101868	-1.678093	-2.543014	1.736572
10016	0	0.467027	0.429468	10.357340	0.004663	0.004292	0.103574	-1.676498	-2.550151	1.730837
10017	0	0.391779	0.481768	10.357642	0.003906	0.004822	0.103577	-1.681823	-2.562589	1.734107
10018	0	0.265200	0.505410	10.272125	0.002647	0.005057	0.102721	-1.686254	-2.567334	1.731437
10019	0	0.244307	0.562104	10.296595	0.002441	0.005615	0.102966	-1.680635	-2.568823	1.730868
10020	0	0.311893	0.538221	10.327045	0.003116	0.005383	0.103271	-1.681814	-2.572099	1.730917
10021	0	0.389996	0.506977	10.369878	0.003906	0.005066	0.103699	-1.678359	-2.564793	1.732862
10022	0	0.455830	0.482697	10.266151	0.004565	0.004828	0.102661	-1.680832	-2.556666	1.731196
10023	0	0.499568	0.408762	10.113578	0.005005	0.004089	0.101135	-1.683546	-2.545955	1.734797
10024	0	0.485075	0.396092	10.125900	0.004864	0.003963	0.101258	-1.687294	-2.530856	1.734699
10025	0	0.457450	0.372158	10.046407	0.004578	0.003723	0.100464	-1.689897	-2.526923	1.732440
10026	0	0.456625	0.371940	10.058615	0.004571	0.003719	0.100586	-1.690572	-2.521317	1.735458
10027	0	0.481907	0.415092	9.948741	0.004822	0.004150	0.099487	-1.690819	-2.517801	1.734677
10028	0	0.481681	0.470095	9.991446	0.004816	0.004700	0.099915	-1.690178	-2.518326	1.733787
10029	0	0.452139	0.470479	10.040238	0.004517	0.004700	0.100403	-1.685081	-2.523512	1.737526
10030	0	0.464670	0.416410	9.948625	0.004648	0.004160	0.099486	-1.681136	-2.521372	1.732422
10031	0	0.445907	0.396786	9.985334	0.004456	0.003967	0.099854	-1.681228	-2.525117	1.736577
10032	0	0.378694	0.470641	10.021865	0.003791	0.004701	0.100219	-1.675465	-2.520326	1.737038
10033	0	0.305479	0.580410	10.107380	0.003052	0.005798	0.101074	-1.669740	-2.523391	1.734141
10034	0	0.281703	0.598415	10.070741	0.002813	0.005992	0.100707	-1.679418	-2.527198	1.737352
10035	0	0.268883	0.481547	10.046408	0.002686	0.004822	0.100464	-1.687437	-2.530636	1.743601
10036	0	0.342909	0.450299	10.064680	0.003424	0.004503	0.100647	-1.688506	-2.536471	1.743754
10037	0	0.354954	0.439309	10.101291	0.003540	0.004395	0.101013	-1.690884	-2.546989	1.751507
10038	0	0.374796	0.469072	10.064605	0.003742	0.004696	0.100646	-1.697563	-2.553100	1.748024
10039	0	0.427505	0.414885	10.009761	0.004272	0.004150	0.100098	-1.700120	-2.555669	1.744510
10040	0	0.452650	0.310715	9.991342	0.004521	0.003109	0.099914	-1.702978	-2.561229	1.744398
10041	0	0.464325	0.323287	10.101304	0.004639	0.003235	0.101013	-1.706028	-2.566060	1.746704
10042	0	0.453248	0.402296	10.082882	0.004525	0.004024	0.100829	-1.707431	-2.574049	1.748643
10043	0	0.458849	0.494519	10.052434	0.004578	0.004944	0.100525	-1.706627	-2.586059	1.748634
10044	0	0.448670	0.464112	10.113291	0.004478	0.004641	0.101133	-1.706764	-2.596132	1.746489
10045	0	0.452749	0.420936	10.180624	0.004517	0.004211	0.101807	-1.709843	-2.608035	1.747335
10046	0	0.430385	0.444797	10.186641	0.004293	0.004451	0.101867	-1.713793	-2.619390	1.744869
10047	0	0.391257	0.457549	10.082993	0.003906	0.004578	0.100830	-1.716991	-2.626267	1.748717
10048	0	0.405037	0.511768	10.101207	0.004041	0.005122	0.101012	-1.722852	-2.636848	1.749660
10049	0	0.397470	0.518559	10.284407	0.003967	0.005188	0.102844	-1.726308	-2.644710	1.750017
10050	0	0.367862	0.548316	10.174480	0.003676	0.005487	0.101745	-1.731912	-2.646811	1.749766
10051	0	0.366240	0.579210	10.223423	0.003662	0.005798	0.102234	-1.739692	-2.646733	1.745555
10052	0	0.378770	0.511024	10.137943	0.003784	0.005114	0.101379	-1.744240	-2.650342	1.747432
10053	0	0.415115	0.444892	10.131862	0.004150	0.004456	0.101318	-1.752523	-2.650825	1.746590
10054	0	0.445496	0.413043	10.211211	0.004457	0.004136	0.102112	-1.759600	-2.648764	1.749977
10055	0	0.470055	0.439086	10.162365	0.004700	0.004395	0.101624	-1.764458	-2.649378	1.754570
10056	0	0.464074	0.420026	10.058603	0.004640	0.004204	0.100586	-1.769178	-2.650366	1.758200
10057	0	0.451617	0.444708	10.052530	0.004517	0.004456	0.100525	-1.779623	-2.649493	1.756899
10058	0	0.427634	0.382613	10.156233	0.004272	0.003827	0.101562	-1.781466	-2.654579	1.761106
10059	0	0.421420	0.359741	10.021974	0.004211	0.003601	0.100220	-1.786385	-2.657483	1.765125
10060	0	0.421750	0.365269	9.967042	0.004216	0.003654	0.099670	-1.789209	-2.658621	1.764310
10061	0	0.385451	0.390448	9.985323	0.003845	0.003906	0.099854	-1.791980	-2.669017	1.768941
10062	0	0.405275	0.444719	10.082907	0.004046	0.004452	0.100829	-1.797921	-2.675819	1.771480
10063	0	0.397518	0.469860	10.046361	0.003967	0.004700	0.100464	-1.799963	-2.684388	1.764825
10064	0	0.380933	0.457279	9.936399	0.003799	0.004575	0.099364	-1.802994	-2.695429	1.767467
10065	0	0.361051	0.481998	10.003637	0.003601	0.004822	0.100037	-1.805801	-2.705885	1.775606
10066	0	0.332765	0.505966	9.960809	0.003314	0.005062	0.099608	-1.809361	-2.721108	1.771193
10067	0	0.354973	0.493946	9.967028	0.003540	0.004944	0.099670	-1.815147	-2.731859	1.775175
10068	0	0.387769	0.450139	9.954712	0.003864	0.004507	0.099547	-1.822386	-2.746932	1.778663
10069	0	0.410730	0.475069	9.930394	0.004089	0.004761	0.099304	-1.834681	-2.767226	1.777874
10070	0	0.432185	0.460643	9.918109	0.004308	0.004618	0.099181	-1.848407	-2.783081	1.776804
10071	0	0.453386	0.413831	9.936495	0.004517	0.004150	0.099365	-1.862982	-2.802650	1.780372
10072	0	0.468526	0.393516	9.857049	0.004672	0.003942	0.098571	-1.872160	-2.817663	1.784535
10073	0	0.453704	0.365144	9.954780	0.004517	0.003662	0.099548	-1.885160	-2.840728	1.780955
10074	0	0.452138	0.399783	9.930147	0.004496	0.004006	0.099302	-1.895696	-2.870067	1.781059
10075	0	0.539631	0.359095	9.997459	0.005371	0.003601	0.099976	-1.907945	-2.898572	1.783377
10076	0	0.623890	0.149005	10.045880	0.006215	0.001505	0.100460	-1.925539	-2.925406	1.779234
10077	0	0.491392	0.321820	10.131739	0.004883	0.003235	0.101318	-1.945018	-2.960347	1.789285
10078	0	0.540811	0.410744	10.235159	0.005373	0.004116	0.102353	-1.955322	-2.999250	1.791367
10079	0	0.595440	0.377646	10.211013	0.005920	0.003784	0.102112	-1.964592	-3.037044	1.791544
10080	0	0.656522	0.351996	10.332618	0.006538	0.003524	0.103328	-1.969446	-3.066517	1.792597
10081	0	0.619003	0.212587	10.418571	0.006165	0.002136	0.104187	-1.981450	-3.094385	1.794858
10082	0	0.550015	0.515386	10.436799	0.005484	0.005167	0.104368	-1.996607	-3.112129	1.794112
10083	0	0.508396	0.554724	10.455272	0.005066	0.005554	0.104553	-2.004956	-3.131482	1.796396
10084	0	0.493567	0.553407	10.540534	0.004919	0.005540	0.105406	-2.011997	-3.149145	1.797738
10085	0	0.507685	0.475978	10.589552	0.005066	0.004761	0.105896	-2.013710	-3.160688	1.807411
10086	0	0.533982	0.487716	10.601589	0.005332	0.004880	0.106016	-2.017432	-3.168789	1.809175
10087	0	0.537214	0.554985	10.546893	0.005371	0.005554	0.105469	-2.022853	-3.169540	1.812691
10088	0	0.560640	0.486353	10.571391	0.005617	0.004873	0.105713	-2.034161	-3.157547	1.814354
10089	0	0.609424	0.481057	10.473738	0.006104	0.004822	0.104736	-2.047192	-3.147026	1.812673
10090	0	0.637329	0.442532	10.473954	0.006390	0.004433	0.104738	-2.055893	-3.128885	1.816891
10091	0	0.639556	0.512402	10.443210	0.006409	0.005127	0.104431	-2.059827	-3.114133	1.820870
10092	0	0.606065	0.383860	10.302925	0.006077	0.003839	0.103028	-2.060446	-3.095889	1.822847
10093	0	0.656937	0.372442	10.241839	0.006592	0.003723	0.102417	-2.059847	-3.070445	1.820549
10094	0	0.615875	0.330112	10.211495	0.006181	0.003298	0.102114	-2.056916	-3.045435	1.818763
10095	0	0.571411	0.378949	10.186878	0.005737	0.003784	0.101868	-2.051813	-3.018943	1.811973
10096	0	0.493433	0.423048	10.064870	0.004958	0.004221	0.100648	-2.041758	-2.991519	1.807628
10097	0	0.480301	0.421744	10.040348	0.004822	0.004211	0.100403	-2.035637	-2.969822	1.809180
10098	0	0.470379	0.411231	10.034316	0.004723	0.004101	0.100343	-2.023221	-2.948089	1.812251
10099	0	0.419428	0.367082	9.942667	0.004211	0.003662	0.099426	-2.013951	-2.928016	1.810074
10100	0	0.422108	0.411013	9.857236	0.004238	0.004107	0.098572	-2.010520	-2.907891	1.812002
10101	0	0.371139	0.409047	9.869424	0.003723	0.004089	0.098694	-2.009985	-2.893910	1.812325
10102	0	0.344673	0.354290	9.808376	0.003455	0.003542	0.098083	-2.009631	-2.883748	1.813215
10103	0	0.371794	0.329501	9.814476	0.003723	0.003296	0.098145	-2.011421	-2.877390	1.817259
10104	0	0.407644	0.310872	9.759539	0.004079	0.003111	0.097595	-2.014703	-2.874250	1.817433
10105	0	0.402197	0.311114	9.826691	0.004028	0.003113	0.098267	-2.017376	-2.866577	1.818872
10106	0	0.432367	0.329378	9.808328	0.004320	0.003292	0.098083	-2.016129	-2.870350	1.818020
10107	0	0.470346	0.329767	9.875465	0.004700	0.003296	0.098755	-2.014791	-2.874367	1.816381
10108	0	0.471635	0.360408	9.936385	0.004707	0.003604	0.099364	-2.015335	-2.884434	1.814565
10109	0	0.470967	0.372217	9.966998	0.004700	0.003723	0.099670	-2.017148	-2.895578	1.816507
10110	0	0.497675	0.433032	9.985098	0.004964	0.004331	0.099852	-2.018212	-2.909979	1.815730
10111	0	0.453236	0.482547	10.040195	0.004517	0.004822	0.100403	-2.014693	-2.927576	1.815186
10112	0	0.450022	0.488828	10.033936	0.004487	0.004889	0.100340	-2.016765	-2.942245	1.815896
10113	0	0.434804	0.482019	10.064642	0.004333	0.004822	0.100647	-2.019277	-2.958404	1.813364
10114	0	0.407342	0.488174	10.149877	0.004057	0.004879	0.101500	-2.016860	-2.976671	1.820486
10115	0	0.373308	0.493972	10.162337	0.003723	0.004944	0.101624	-2.022244	-2.987501	1.825934
10116	0	0.399440	0.462747	10.217170	0.003986	0.004630	0.102172	-2.025883	-2.996200	1.831656
10117	0	0.434252	0.408177	10.186760	0.004333	0.004089	0.101868	-2.035100	-3.006002	1.832382
10118	0	0.448402	0.327180	10.186651	0.004473	0.003281	0.101867	-2.045713	-3.018420	1.837026
10119	0	0.488783	0.377513	10.290537	0.004883	0.003784	0.102905	-2.056507	-3.023590	1.831754
10120	0	0.526396	0.363813	10.223382	0.005259	0.003644	0.102234	-2.063822	-3.029184	1.824293
10121	0	0.550079	0.322806	10.180644	0.005493	0.003235	0.101807	-2.072021	-3.037617	1.833718
10122	0	0.581862	0.309437	10.150035	0.005814	0.003098	0.101501	-2.077351	-3.042933	1.834194
10123	0	0.580033	0.316929	10.241702	0.005798	0.003174	0.102417	-2.083094	-3.044859	1.839074
10124	0	0.549913	0.401494	10.168461	0.005497	0.004019	0.101685	-2.088123	-3.046934	1.839780
10125	0	0.536923	0.427323	10.211188	0.005371	0.004272	0.102112	-2.087969	-3.044474	1.840067
10126	0	0.487911	0.421925	10.217256	0.004879	0.004212	0.102173	-2.080949	-3.044280	1.843031
10127	0	0.476156	0.445503	10.198973	0.004761	0.004456	0.101990	-2.082256	-3.044838	1.841371
10128	0	0.463717	0.470035	10.180568	0.004640	0.004698	0.101806	-2.080102	-3.041689	1.841181
10129	0	0.451626	0.439185	10.192884	0.004517	0.004395	0.101929	-2.083833	-3.040918	1.839994
10130	0	0.469846	0.493785	10.107425	0.004699	0.004938	0.101074	-2.084833	-3.040205	1.840778
10131	0	0.481829	0.457675	10.174581	0.004822	0.004578	0.101746	-2.086530	-3.035903	1.840071
10132	0	0.480910	0.420378	10.162401	0.004814	0.004210	0.101624	-2.093688	-3.029871	1.846430
10133	0	0.494040	0.408692	10.083035	0.004944	0.004089	0.100830	-2.097148	-3.025590	1.846151
10134	0	0.523967	0.384199	10.150146	0.005241	0.003839	0.101501	-2.095035	-3.023246	1.843515
10135	0	0.506105	0.378901	10.040290	0.005066	0.003784	0.100403	-2.090299	-3.017216	1.834840
10136	0	0.566187	0.373706	10.070807	0.005666	0.003733	0.100708	-2.086015	-3.012390	1.830738
10137	0	0.518824	0.354509	10.064678	0.005188	0.003540	0.100647	-2.080990	-3.012251	1.827076
10138	0	0.518585	0.342783	10.082922	0.005188	0.003428	0.100829	-2.081270	-3.009540	1.829272
10139	0	0.500308	0.378851	10.076897	0.005005	0.003784	0.100769	-2.076993	-3.007219	1.828742
10140	0	0.469098	0.417300	10.052360	0.004696	0.004159	0.100524	-2.061737	-3.001202	1.822975
10141	0	0.463750	0.440138	10.101294	0.004639	0.004395	0.101013	-2.054661	-2.999510	1.821482
10142	0	0.475642	0.441068	10.131735	0.004758	0.004408	0.101317	-2.052164	-2.997512	1.825043
10143	0	0.444782	0.415647	10.186777	0.004456	0.004150	0.101868	-2.046021	-2.988467	1.825687
10144	0	0.413204	0.428362	10.107436	0.004135	0.004284	0.101074	-2.047046	-2.984598	1.824617
10145	0	0.432961	0.409005	10.150160	0.004333	0.004089	0.101501	-2.046966	-2.979833	1.824637
10146	0	0.462972	0.384708	10.131839	0.004631	0.003846	0.101318	-2.046617	-2.977993	1.826540
10147	0	0.487985	0.378270	10.180684	0.004883	0.003784	0.101807	-2.048925	-2.974385	1.831754
10148	0	0.517897	0.408986	10.131830	0.005181	0.004086	0.101318	-2.044679	-2.971402	1.834642
10149	0	0.488460	0.409327	10.125708	0.004883	0.004089	0.101257	-2.040956	-2.972996	1.829965
10150	0	0.500630	0.360937	10.162263	0.005008	0.003609	0.101623	-2.040911	-2.970972	1.826051
10151	0	0.469508	0.360402	10.137950	0.004700	0.003601	0.101379	-2.038263	-2.965409	1.826886
10152	0	0.487237	0.404239	10.150118	0.004873	0.004034	0.101501	-2.029526	-2.964012	1.823757
10153	0	0.451820	0.433799	10.150120	0.004517	0.004333	0.101501	-2.025131	-2.965454	1.826318
10154	0	0.458076	0.489966	10.143907	0.004580	0.004891	0.101439	-2.016464	-2.965364	1.827739
10155	0	0.432987	0.427445	10.144050	0.004333	0.004272	0.101440	-2.014932	-2.960842	1.821874
10156	0	0.407643	0.434174	10.162356	0.004082	0.004337	0.101624	-2.010641	-2.954471	1.819520
10157	0	0.371831	0.463723	10.076929	0.003723	0.004639	0.100769	-2.012974	-2.948531	1.810291
10158	0	0.395141	0.506210	10.034201	0.003957	0.005062	0.100342	-2.013675	-2.941945	1.804518
10159	0	0.390389	0.451924	9.954831	0.003906	0.004517	0.099548	-2.011316	-2.938801	1.803623
10160	0	0.420286	0.415083	10.021911	0.004207	0.004155	0.100219	-2.016942	-2.934070	1.804673
10161	0	0.457309	0.390689	9.960956	0.004578	0.003906	0.099609	-2.016869	-2.928454	1.801732
10162	0	0.493337	0.371899	9.967065	0.004934	0.003724	0.099670	-2.023466	-2.926874	1.798483
10163	0	0.476491	0.347319	9.973145	0.004761	0.003479	0.099731	-2.030802	-2.931269	1.796468
10164	0	0.489913	0.340336	9.948600	0.004890	0.003406	0.099486	-2.033964	-2.940932	1.798441
10165	0	0.531647	0.341938	9.930381	0.005310	0.003418	0.099304	-2.032977	-2.947929	1.797560
10166	0	0.539317	0.335941	9.948581	0.005383	0.003359	0.099486	-2.032999	-2.958627	1.795409
10167	0	0.532149	0.316871	9.991411	0.005310	0.003174	0.099915	-2.039497	-2.971377	1.794302
10168	0	0.486529	0.383281	9.991267	0.004845	0.003835	0.099914	-2.042283	-2.994679	1.797645
10169	0	0.465182	0.427386	10.107356	0.004639	0.004272	0.101074	-2.041342	-3.009177	1.796739
10170	0	0.449671	0.421700	10.101044	0.004481	0.004213	0.101011	-2.037818	-3.026251	1.795535
10171	0	0.422591	0.458206	10.156170	0.004211	0.004578	0.101562	-2.033470	-3.042204	1.792556
10172	0	0.443690	0.440209	10.192625	0.004423	0.004403	0.101927	-2.035273	-3.057260	1.791460
10173	0	0.501448	0.469664	10.259977	0.005005	0.004700	0.102600	-2.039296	-3.067598	1.793427
10174	0	0.461067	0.474500	10.241583	0.004597	0.004754	0.102416	-2.050072	-3.082811	1.797312
10175	0	0.495574	0.487672	10.314913	0.004944	0.004883	0.103149	-2.057462	-3.095588	1.799579
10176	0	0.540299	0.468527	10.333124	0.005395	0.004687	0.103332	-2.060391	-3.104067	1.794685
10177	0	0.562264	0.377982	10.333228	0.005615	0.003784	0.103333	-2.065879	-3.111835	1.792314
10178	0	0.612047	0.390046	10.333127	0.006118	0.003897	0.103332	-2.062289	-3.114442	1.793042
10179	0	0.598019	0.391054	10.339346	0.005981	0.003906	0.103394	-2.058191	-3.112647	1.792680
10180	0	0.610263	0.446880	10.369746	0.006101	0.004464	0.103698	-2.053719	-3.114417	1.787935
10181	0	0.560607	0.415310	10.388222	0.005615	0.004150	0.103882	-2.051400	-3.103928	1.786300
10182	0	0.528537	0.434899	10.339339	0.005291	0.004338	0.103394	-2.040159	-3.097334	1.786584
10183	0	0.530106	0.458299	10.260032	0.005310	0.004578	0.102600	-2.034825	-3.086922	1.786047
10184	0	0.503758	0.477841	10.266130	0.005048	0.004771	0.102661	-2.027460	-3.075156	1.787994
10185	0	0.493013	0.477161	10.284439	0.004944	0.004761	0.102844	-2.016002	-3.059510	1.787120
10186	0	0.453456	0.478494	10.162407	0.004550	0.004782	0.101624	-2.013048	-3.041758	1.783137
10187	0	0.425858	0.439549	10.192925	0.004272	0.004395	0.101929	-2.012640	-3.025826	1.788772
10188	0	0.435256	0.421093	10.138102	0.004367	0.004212	0.101380	-2.014955	-3.009245	1.786265
10189	0	0.468501	0.366472	10.119688	0.004700	0.003662	0.101196	-2.012660	-2.992250	1.784348
10190	0	0.459241	0.379584	10.083154	0.004609	0.003789	0.100831	-2.005509	-2.972888	1.783225
10191	0	0.480679	0.366478	10.009828	0.004822	0.003662	0.100098	-2.003136	-2.955330	1.781444
10192	0	0.490141	0.397545	9.979389	0.004913	0.003972	0.099793	-1.999837	-2.941350	1.787906
10193	0	0.487032	0.403690	9.948757	0.004883	0.004028	0.099487	-1.990592	-2.926612	1.789075
10194	0	0.478632	0.367866	9.832814	0.004797	0.003678	0.098328	-1.990866	-2.913792	1.786971
10195	0	0.439113	0.415520	9.826655	0.004395	0.004150	0.098267	-1.985916	-2.909424	1.789142
10196	0	0.438690	0.422462	9.850963	0.004388	0.004220	0.098510	-1.981175	-2.907954	1.790283
10197	0	0.409120	0.458212	9.887667	0.004089	0.004578	0.098877	-1.976629	-2.909673	1.788281
10198	0	0.403170	0.440260	9.942532	0.004031	0.004403	0.099425	-1.977873	-2.909852	1.785515
10199	0	0.396882	0.451816	9.820543	0.003967	0.004517	0.098206	-1.976693	-2.911211	1.782382
10200	0	0.391461	0.494360	9.844869	0.003909	0.004947	0.098449	-1.980930	-2.917191	1.786438
10201	0	0.378910	0.469888	9.924302	0.003784	0.004700	0.099243	-1.982518	-2.922426	1.786938
10202	0	0.380765	0.396165	9.899768	0.003794	0.003965	0.098998	-1.987452	-2.938142	1.788837
10203	0	0.434429	0.353442	9.967014	0.004333	0.003540	0.099670	-1.994496	-2.950231	1.794184
10204	0	0.443109	0.419438	9.973004	0.004416	0.004200	0.099730	-2.001521	-2.967706	1.796043
10205	0	0.441234	0.444607	10.021937	0.004395	0.004456	0.100220	-2.012943	-2.987668	1.800740
10206	0	0.524449	0.400926	10.064392	0.005223	0.004008	0.100645	-2.012330	-3.011448	1.806561
10207	0	0.539045	0.335014	10.125652	0.005371	0.003357	0.101257	-2.020560	-3.032974	1.805319
10208	0	0.573413	0.370430	10.174276	0.005714	0.003709	0.101744	-2.026221	-3.054756	1.801552
10209	0	0.568947	0.456940	10.229456	0.005676	0.004578	0.102295	-2.036060	-3.069085	1.799921
10210	0	0.528825	0.486058	10.290387	0.005275	0.004866	0.102904	-2.042233	-3.083688	1.804362
10211	0	0.496341	0.414532	10.333179	0.004944	0.004150	0.103333	-2.048467	-3.104886	1.798886
10212	0	0.511962	0.426069	10.369616	0.005105	0.004262	0.103697	-2.050451	-3.120609	1.798302
10213	0	0.470930	0.506691	10.351514	0.004700	0.005066	0.103516	-2.049948	-3.130793	1.799795
10214	0	0.509163	0.493916	10.406298	0.005085	0.004945	0.104063	-2.056794	-3.137623	1.792823
10215	0	0.482662	0.451602	10.424785	0.004822	0.004517	0.104248	-2.058026	-3.142540	1.794749
10216	0	0.562593	0.463014	10.388111	0.005625	0.004637	0.103881	-2.065934	-3.143386	1.793753
10217	0	0.531042	0.438892	10.363791	0.005310	0.004395	0.103638	-2.072747	-3.143361	1.792483
10218	0	0.566869	0.431869	10.382135	0.005676	0.004322	0.103821	-2.077040	-3.134621	1.793547
10219	0	0.554321	0.366104	10.369936	0.005554	0.003662	0.103699	-2.078789	-3.122160	1.796545
10220	0	0.551634	0.396298	10.296817	0.005532	0.003964	0.102967	-2.081057	-3.104021	1.791321
10221	0	0.523682	0.390660	10.266174	0.005249	0.003906	0.102661	-2.081302	-3.089993	1.790383
10222	0	0.527208	0.469983	10.235759	0.005285	0.004700	0.102357	-2.081842	-3.074794	1.786695
10223	0	0.511162	0.421580	10.186827	0.005127	0.004211	0.101868	-2.077590	-3.057115	1.781877
10224	0	0.526525	0.447486	10.138062	0.005280	0.004464	0.101380	-2.066111	-3.040565	1.780245
10225	0	0.480494	0.445924	10.064762	0.004822	0.004456	0.100647	-2.062537	-3.021034	1.783437
10226	0	0.495643	0.476478	10.101496	0.004971	0.004767	0.101014	-2.066179	-3.004591	1.782001
10227	0	0.468326	0.463898	10.009841	0.004700	0.004639	0.100098	-2.066445	-2.985376	1.783162
10228	0	0.465489	0.433169	9.991612	0.004666	0.004333	0.099916	-2.069142	-2.971843	1.781238
10229	0	0.426106	0.390313	9.948792	0.004272	0.003906	0.099487	-2.073347	-2.958322	1.781407
10230	0	0.436554	0.365811	9.887808	0.004372	0.003655	0.098878	-2.070833	-2.950897	1.784334
10231	0	0.445154	0.390335	9.912139	0.004456	0.003906	0.099121	-2.074756	-2.945901	1.789843
10232	0	0.462458	0.365383	9.918245	0.004630	0.003655	0.099182	-2.077203	-2.939146	1.788034
10233	0	0.451668	0.341871	9.857175	0.004517	0.003418	0.098572	-2.076929	-2.938847	1.789579
10234	0	0.476530	0.335969	9.893675	0.004761	0.003358	0.098937	-2.075405	-2.943773	1.792930
10235	0	0.464692	0.347782	9.887661	0.004639	0.003479	0.098877	-2.077367	-2.952901	1.790140
10236	0	0.441470	0.378373	9.973023	0.004411	0.003781	0.099730	-2.075196	-2.957027	1.788288
10237	0	0.434643	0.421209	9.973085	0.004333	0.004211	0.099731	-2.075014	-2.971458	1.787982
10238	0	0.424293	0.433609	9.930197	0.004237	0.004334	0.099302	-2.073692	-2.977717	1.791779
10239	0	0.452337	0.463598	9.948712	0.004517	0.004639	0.099487	-2.077384	-2.985063	1.790094
10240	0	0.447877	0.444105	10.015769	0.004469	0.004450	0.100158	-2.088053	-2.995845	1.782239
10241	0	0.470822	0.427076	10.082975	0.004700	0.004272	0.100830	-2.090542	-3.005103	1.782462
10242	0	0.460608	0.420155	10.137818	0.004595	0.004208	0.101378	-2.097968	-3.017406	1.778927
10243	0	0.477385	0.444702	10.217261	0.004761	0.004456	0.102173	-2.108071	-3.031715	1.785251
10244	0	0.486363	0.412400	10.211043	0.004848	0.004132	0.102111	-2.117855	-3.049422	1.791550
10245	0	0.495608	0.414349	10.235565	0.004944	0.004150	0.102356	-2.126111	-3.062711	1.797559
10246	0	0.504330	0.364607	10.278160	0.005029	0.003648	0.102782	-2.128542	-3.078630	1.802128
10247	0	0.544122	0.347323	10.259981	0.005432	0.003479	0.102600	-2.135496	-3.088437	1.804317
10248	0	0.503135	0.358136	10.284313	0.005023	0.003589	0.102843	-2.144209	-3.097337	1.804470
10249	0	0.531837	0.408561	10.308810	0.005310	0.004089	0.103088	-2.148912	-3.106179	1.805393
10250	0	0.515043	0.420044	10.296513	0.005143	0.004204	0.102965	-2.153213	-3.113831	1.805074
10251	0	0.482455	0.420461	10.314956	0.004822	0.004211	0.103149	-2.161369	-3.116489	1.804441
10252	0	0.476126	0.431819	10.327172	0.004766	0.004319	0.103271	-2.163046	-3.111407	1.811473
10253	0	0.481216	0.403033	10.363806	0.004822	0.004028	0.103638	-2.161440	-3.100324	1.808704
10254	0	0.467692	0.494590	10.321066	0.004680	0.004948	0.103210	-2.163981	-3.096815	1.807943
10255	0	0.469453	0.366085	10.351590	0.004700	0.003662	0.103516	-2.165969	-3.090665	1.807591
10256	0	0.486325	0.469187	10.290593	0.004872	0.004697	0.102905	-2.172087	-3.080150	1.807878
10257	0	0.505800	0.402992	10.211215	0.005066	0.004028	0.102112	-2.170907	-3.070808	1.804730
10258	0	0.498442	0.433204	10.180703	0.004989	0.004336	0.101807	-2.176318	-3.065620	1.808891
10259	0	0.524267	0.372234	10.113561	0.005249	0.003723	0.101135	-2.177721	-3.058119	1.814696
10260	0	0.534878	0.384363	10.125779	0.005358	0.003843	0.101257	-2.177915	-3.047583	1.817545
10261	0	0.511614	0.476109	10.070854	0.005127	0.004761	0.100708	-2.178113	-3.034851	1.814481
10262	0	0.503618	0.391061	10.022090	0.005044	0.003906	0.100221	-2.173714	-3.025503	1.812435
10263	0	0.518415	0.415564	10.015867	0.005188	0.004150	0.100159	-2.168263	-3.020703	1.810889
10264	0	0.487215	0.409817	10.021895	0.004875	0.004099	0.100219	-2.169636	-3.016835	1.811207
10265	0	0.457571	0.432848	9.973175	0.004578	0.004333	0.099731	-2.175971	-3.014184	1.810654
10266	0	0.451289	0.432290	10.083004	0.004512	0.004323	0.100830	-2.176635	-3.014986	1.813860
10267	0	0.451742	0.396693	9.997556	0.004517	0.003967	0.099976	-2.177599	-3.015506	1.809280
10268	0	0.458381	0.396653	10.003538	0.004579	0.003965	0.100036	-2.176813	-3.021087	1.809811
10269	0	0.458121	0.366067	9.997548	0.004578	0.003662	0.099976	-2.178982	-3.024844	1.813598
10270	0	0.440326	0.365854	10.046281	0.004401	0.003658	0.100463	-2.179271	-3.026745	1.810720
10271	0	0.439842	0.329570	10.046370	0.004395	0.003296	0.100464	-2.180045	-3.030822	1.810078
10272	0	0.477523	0.329117	10.021857	0.004768	0.003295	0.100219	-2.184884	-3.038296	1.813291
10273	0	0.506943	0.390721	10.070779	0.005066	0.003906	0.100708	-2.184319	-3.041888	1.814092
10274	0	0.477214	0.360192	10.082891	0.004767	0.003602	0.100829	-2.185019	-3.046788	1.814922
10275	0	0.483221	0.396945	10.101260	0.004822	0.003967	0.101013	-2.183096	-3.058191	1.814924
10276	0	0.503413	0.379133	10.101069	0.005025	0.003788	0.101011	-2.179821	-3.068262	1.817112
10277	0	0.477194	0.391049	10.186699	0.004761	0.003906	0.101868	-2.175605	-3.080405	1.812335
10278	0	0.491201	0.446328	10.186541	0.004905	0.004463	0.101866	-2.176012	-3.088175	1.813533
10279	0	0.476438	0.451012	10.229504	0.004761	0.004517	0.102295	-2.183807	-3.091828	1.815753
10280	0	0.501569	0.450097	10.266103	0.005012	0.004503	0.102661	-2.186897	-3.095993	1.816751
10281	0	0.482183	0.451487	10.241707	0.004822	0.004517	0.102417	-2.189373	-3.095625	1.818249
10282	0	0.494762	0.463480	10.241681	0.004944	0.004635	0.102417	-2.189996	-3.099372	1.811642
10283	0	0.500571	0.427094	10.211184	0.005005	0.004272	0.102112	-2.192248	-3.099851	1.809548
10284	0	0.494500	0.438806	10.241710	0.004945	0.004391	0.102417	-2.195755	-3.099632	1.809782
10285	0	0.488127	0.389837	10.162391	0.004883	0.003906	0.101624	-2.205187	-3.097469	1.809643
10286	0	0.499696	0.382648	10.186797	0.005001	0.003829	0.101868	-2.208576	-3.092422	1.810862
10287	0	0.494229	0.371838	10.162379	0.004944	0.003723	0.101624	-2.214493	-3.090236	1.811224
10288	0	0.511902	0.352966	10.168477	0.005123	0.003530	0.101685	-2.214916	-3.085166	1.813144
10289	0	0.475844	0.390592	10.198987	0.004761	0.003906	0.101990	-2.215843	-3.082131	1.809755
10290	0	0.480365	0.408932	10.186827	0.004817	0.004088	0.101868	-2.215384	-3.066679	1.806792
10291	0	0.457180	0.396878	10.113546	0.004578	0.003967	0.101135	-2.214254	-3.059628	1.803236
10292	0	0.473873	0.402700	10.107484	0.004748	0.004031	0.101074	-2.219559	-3.048289	1.799510
10293	0	0.451101	0.402959	10.009786	0.004517	0.004028	0.100098	-2.218635	-3.041504	1.802570
10294	0	0.474678	0.409339	10.089115	0.004749	0.004091	0.100891	-2.216766	-3.038200	1.802764
10295	0	0.451326	0.403308	10.076900	0.004517	0.004028	0.100769	-2.211879	-3.034013	1.804546
10296	0	0.481218	0.434490	10.021879	0.004815	0.004342	0.100219	-2.209203	-3.030220	1.803878
10297	0	0.476307	0.372166	9.997553	0.004761	0.003723	0.099976	-2.211441	-3.032436	1.801211
10298	0	0.482722	0.475261	10.052407	0.004826	0.004757	0.100524	-2.216904	-3.033819	1.797337
10299	0	0.488293	0.408641	10.052502	0.004883	0.004089	0.100525	-2.220752	-3.033550	1.802286
10300	0	0.488431	0.377532	10.064698	0.004883	0.003778	0.100647	-2.223764	-3.034799	1.801211
10301	0	0.482897	0.409197	9.997513	0.004822	0.004089	0.099976	-2.221284	-3.042582	1.799965
10302	0	0.490232	0.385109	10.076779	0.004897	0.003850	0.100768	-2.220529	-3.048072	1.799789
10303	0	0.458101	0.396844	10.095195	0.004578	0.003967	0.100952	-2.219750	-3.051424	1.795063
10304	0	0.501240	0.385233	10.107302	0.005012	0.003847	0.101073	-2.214358	-3.051936	1.794338
10305	0	0.464656	0.439894	10.162298	0.004639	0.004395	0.101624	-2.209877	-3.060403	1.798397
10306	0	0.466263	0.415894	10.119398	0.004654	0.004159	0.101194	-2.210407	-3.069824	1.802176
10307	0	0.464563	0.421254	10.198938	0.004639	0.004211	0.101990	-2.209669	-3.077166	1.799854
10308	0	0.459355	0.414903	10.168363	0.004591	0.004152	0.101684	-2.213847	-3.079649	1.801486
10309	0	0.464252	0.440027	10.156208	0.004639	0.004395	0.101562	-2.207878	-3.083518	1.800267
10310	0	0.495028	0.428607	10.259816	0.004951	0.004284	0.102598	-2.205974	-3.081731	1.797859
10311	0	0.488439	0.360367	10.266097	0.004883	0.003601	0.102661	-2.203577	-3.083073	1.796744
10312	0	0.494760	0.416083	10.278198	0.004947	0.004155	0.102782	-2.197774	-3.083596	1.793393
10313	0	0.500560	0.397271	10.235571	0.005005	0.003967	0.102356	-2.192210	-3.083932	1.789103
10314	0	0.499941	0.441086	10.235507	0.005006	0.004405	0.102355	-2.186196	-3.076273	1.784220
10315	0	0.494195	0.445618	10.223395	0.004944	0.004456	0.102234	-2.186004	-3.073707	1.785132
10316	0	0.499365	0.403656	10.174568	0.005001	0.004029	0.101746	-2.178288	-3.064945	1.785540
10317	0	0.499850	0.495013	10.205079	0.005005	0.004944	0.102051	-2.171767	-3.057301	1.783829
10318	0	0.510795	0.410251	10.174586	0.005114	0.004102	0.101746	-2.171386	-3.050522	1.786430
10319	0	0.457181	0.470156	10.174578	0.004578	0.004700	0.101746	-2.169808	-3.043499	1.786554
10320	0	0.456313	0.366579	10.156257	0.004565	0.003665	0.101562	-2.169380	-3.040713	1.785170
10321	0	0.469307	0.421181	10.089141	0.004700	0.004211	0.100891	-2.169467	-3.032700	1.782693
10322	0	0.473568	0.439706	10.040327	0.004747	0.004395	0.100403	-2.167120	-3.018856	1.780436
10323	0	0.457619	0.360030	10.052500	0.004578	0.003601	0.100525	-2.168504	-3.016759	1.782377
10324	0	0.475389	0.432971	10.076927	0.004757	0.004332	0.100769	-2.171124	-3.012855	1.783302
10325	0	0.469422	0.385023	10.070807	0.004700	0.003845	0.100708	-2.165943	-3.006124	1.782724
10326	0	0.469075	0.422209	10.027964	0.004688	0.004221	0.100280	-2.165118	-3.008526	1.786267
10327	0	0.445301	0.390906	10.040284	0.004456	0.003906	0.100403	-2.162386	-3.005222	1.789677
10328	0	0.432575	0.360698	9.973054	0.004328	0.003606	0.099730	-2.161570	-3.002491	1.793212
[truncated: 518 more rows]
