# Supplementary material for: Properties of traditional bamboo carrying poles have implications for user interactions
Source: PLoS One. 2018 May 10;13(5):e0196208. doi: 10.1371/journal.pone.0196208 (PMC5945030; doi:10.1371/journal.pone.0196208)
Supplement: S1 Text — (ZIP) [file pone.0196208.s005.zip › ResTest_PoleH_MeLoad2.txt]

// Start Time: Unknown
// Update Rate: 100.0Hz
// Filter Profile: human (34.3)
// Firmware Version: 2.1.4
PacketCounter	SampleTimeFine	Acc_X	Acc_Y	Acc_Z	VelInc_X	VelInc_Y	VelInc_Z	Roll	Pitch	Yaw	Latitude	Longitude	Altitude	Vel_X	Vel_Y	Vel_Z
8334	0	-0.884899	-1.232381	12.331616	-0.009017	-0.012281	0.123308	1.322828	1.721001	1.452017
8335	0	-0.946801	-1.602181	11.255943	-0.009644	-0.015991	0.112549	1.293213	1.543244	1.467746
8336	0	-0.815672	-1.887643	10.519064	-0.008339	-0.018857	0.105180	1.273730	1.346549	1.478878
8337	0	-0.709193	-1.282914	9.925408	-0.007263	-0.012817	0.099243	1.261698	1.150028	1.490890
8338	0	-0.779522	-1.425634	9.769212	-0.007964	-0.014245	0.097680	1.249915	0.953002	1.508072
8339	0	-0.821227	-1.574950	8.936895	-0.008362	-0.015747	0.089355	1.248152	0.762329	1.525544
8340	0	-0.859277	-1.575390	9.092287	-0.008730	-0.015753	0.090910	1.247989	0.590542	1.539722
8341	0	-0.947010	-1.550486	8.613272	-0.009583	-0.015503	0.086121	1.246536	0.441990	1.551296
8342	0	-1.038490	-1.471231	7.932331	-0.010474	-0.014713	0.079311	1.248639	0.313551	1.564957
8343	0	-1.079532	-1.226935	7.856156	-0.010864	-0.012268	0.078552	1.247419	0.213539	1.574238
8344	0	-1.122490	-1.447069	7.949339	-0.011274	-0.014468	0.079487	1.244797	0.143119	1.575338
8345	0	-1.095599	-1.440555	7.959380	-0.010986	-0.014404	0.079590	1.243265	0.099693	1.579366
8346	0	-1.036222	-1.538382	7.788960	-0.010378	-0.015384	0.077888	1.243481	0.077023	1.578872
8347	0	-0.971040	-1.440503	7.623203	-0.009705	-0.014404	0.076233	1.242759	0.086175	1.572675
8348	0	-0.871051	-1.367961	7.836276	-0.008679	-0.013674	0.078367	1.234059	0.131520	1.567477
8349	0	-0.774251	-1.318539	8.098840	-0.007690	-0.013184	0.080994	1.231070	0.204784	1.561054
8350	0	-0.743470	-1.490024	8.085421	-0.007367	-0.014896	0.080861	1.225175	0.300231	1.549295
8351	0	-0.698879	-1.275301	8.715139	-0.006897	-0.012756	0.087158	1.228675	0.420085	1.542691
8352	0	-0.700998	-1.885109	8.921215	-0.006903	-0.018853	0.089220	1.230533	0.557250	1.528145
8353	0	-0.609781	-1.385317	9.227784	-0.005981	-0.013855	0.092285	1.231844	0.700974	1.514417
8354	0	-0.188741	-1.758814	9.545052	-0.001767	-0.017575	0.095455	1.215561	0.844345	1.503533
8355	0	-1.030965	-0.891942	9.752117	-0.010193	-0.008911	0.097534	1.204759	0.980880	1.493196
8356	0	-0.758643	-2.012783	10.721414	-0.007460	-0.020161	0.107217	1.238813	1.115437	1.481617
8357	0	-0.738089	-0.716474	11.364226	-0.007263	-0.007202	0.113647	1.275585	1.233894	1.476925
8358	0	-0.627293	-1.863523	11.724608	-0.006166	-0.018661	0.117248	1.300495	1.338042	1.471461
8359	0	-0.698233	-2.027028	11.480081	-0.006897	-0.020264	0.114807	1.293298	1.422314	1.469958
8360	0	-0.866446	-2.050983	11.709758	-0.008597	-0.020460	0.117111	1.244227	1.487374	1.468527
8361	0	-1.102986	-1.561010	12.694369	-0.010986	-0.015564	0.126953	1.202370	1.526460	1.465056
8362	0	-1.284814	-0.940247	12.784971	-0.012844	-0.009371	0.127852	1.174127	1.529945	1.461836
8363	0	-1.210961	-1.239237	12.659018	-0.012146	-0.012390	0.126587	1.172314	1.497188	1.467094
8364	0	-1.098571	-1.464429	12.012895	-0.011040	-0.014653	0.120123	1.181221	1.445963	1.470458
8365	0	-0.962237	-1.599184	12.512835	-0.009705	-0.015991	0.125122	1.181231	1.371104	1.476370
8366	0	-0.844800	-1.674711	12.220828	-0.008568	-0.016726	0.122203	1.161892	1.259499	1.483782
8367	0	-0.822825	-1.670221	11.603171	-0.008362	-0.016663	0.116028	1.123855	1.128628	1.489716
8368	0	-0.687944	-1.410145	10.688157	-0.007018	-0.014050	0.106879	1.070381	0.981065	1.495383
8369	0	-0.681346	-1.121999	10.351981	-0.006958	-0.011169	0.103516	1.015650	0.821914	1.506022
8370	0	-0.682436	-1.386126	10.328379	-0.006975	-0.013835	0.103277	0.987655	0.655681	1.517855
8371	0	-0.571638	-1.612155	9.754133	-0.005859	-0.016113	0.097534	0.979003	0.488821	1.532408
8372	0	-0.550705	-1.654181	9.493380	-0.005643	-0.016558	0.094923	0.999117	0.325831	1.547811
8373	0	-0.562503	-1.531032	8.692310	-0.005737	-0.015320	0.086914	1.012490	0.178792	1.560409
8374	0	-0.621623	-1.572226	8.358490	-0.006315	-0.015729	0.083576	1.022368	0.043823	1.574133
8375	0	-0.712094	-1.573943	8.295525	-0.007202	-0.015747	0.082947	1.033651	-0.067364	1.580850
8376	0	-0.788764	-1.413873	8.211838	-0.007957	-0.014146	0.082110	1.044167	-0.164098	1.588129
8377	0	-0.788458	-1.280861	8.063374	-0.007935	-0.012817	0.080627	1.057060	-0.234623	1.592744
8378	0	-0.799377	-1.297632	7.655492	-0.008023	-0.012984	0.076550	1.068791	-0.278847	1.602122
8379	0	-0.810616	-1.452066	7.495352	-0.008118	-0.014526	0.074951	1.077000	-0.297029	1.611414
8380	0	-0.779669	-1.658906	7.892265	-0.007789	-0.016590	0.078923	1.078102	-0.285996	1.615598
8381	0	-0.747192	-1.593563	8.031880	-0.007446	-0.015930	0.080322	1.070059	-0.249694	1.612889
8382	0	-0.711053	-1.600384	7.835757	-0.007070	-0.016003	0.078362	1.067617	-0.190859	1.614525
8383	0	-0.677337	-1.483232	7.720413	-0.006714	-0.014832	0.077209	1.065894	-0.103155	1.607115
8384	0	-0.655341	-1.329716	8.146677	-0.006474	-0.013308	0.081471	1.079847	0.008541	1.596230
8385	0	-0.632358	-1.279834	8.758123	-0.006226	-0.012817	0.087585	1.103838	0.135855	1.587903
8386	0	-0.599381	-1.635640	9.129874	-0.005881	-0.016379	0.091302	1.131667	0.275895	1.578297
8387	0	-0.617069	-1.688017	9.350232	-0.006042	-0.016907	0.093506	1.163086	0.431605	1.569122
8388	0	-0.692415	-1.579618	9.519907	-0.006792	-0.015816	0.095205	1.185461	0.589490	1.557243
8389	0	-0.844350	-1.402689	9.856128	-0.008301	-0.014038	0.098572	1.197101	0.754279	1.547510
8390	0	-0.930196	-1.503445	10.555784	-0.009156	-0.015053	0.105568	1.215673	0.911444	1.537738
8391	0	-1.039894	-1.358562	11.150091	-0.010254	-0.013611	0.111511	1.240254	1.059660	1.528030
8392	0	-1.043420	-1.450813	11.276465	-0.010303	-0.014537	0.112773	1.268092	1.191600	1.523204
8393	0	-0.994884	-1.511357	11.589838	-0.009827	-0.015137	0.115906	1.289837	1.311642	1.517093
8394	0	-0.994015	-1.868960	12.101112	-0.009838	-0.018690	0.121019	1.289393	1.407361	1.515970
8395	0	-1.026779	-1.728472	12.712861	-0.010193	-0.017273	0.127136	1.278159	1.474439	1.513595
8396	0	-1.050227	-1.646147	12.900696	-0.010468	-0.016443	0.129012	1.261709	1.505203	1.509812
8397	0	-1.068177	-1.552069	12.695090	-0.010681	-0.015503	0.126953	1.245678	1.505858	1.507067
8398	0	-0.997899	-1.439276	12.676633	-0.010012	-0.014380	0.126765	1.233890	1.476519	1.508513
8399	0	-0.963057	-1.385442	12.805741	-0.009705	-0.013855	0.128052	1.234817	1.410653	1.516374
8400	0	-0.903350	-1.793431	12.373748	-0.009134	-0.017943	0.123729	1.243845	1.317967	1.522369
8401	0	-0.817175	-1.732666	11.774694	-0.008301	-0.017334	0.117737	1.251856	1.193556	1.524823
8402	0	-0.784867	-1.434155	11.477342	-0.007989	-0.014330	0.114765	1.241230	1.054494	1.529117
8403	0	-0.777501	-1.406066	11.054318	-0.007935	-0.014038	0.110535	1.218971	0.890074	1.541959
8404	0	-0.820885	-1.575551	10.579930	-0.008362	-0.015730	0.105791	1.192393	0.725505	1.554318
8405	0	-0.808771	-1.498161	10.059415	-0.008240	-0.014954	0.100586	1.161714	0.553523	1.566654
8406	0	-0.786378	-1.264301	9.695083	-0.008008	-0.012628	0.096941	1.144683	0.384177	1.576894
8407	0	-0.792430	-1.356307	9.278293	-0.008057	-0.013550	0.092773	1.129485	0.221999	1.585354
8408	0	-0.719787	-1.492504	8.797663	-0.007318	-0.014918	0.087968	1.121833	0.067602	1.592387
8409	0	-0.691618	-1.612837	8.539375	-0.007019	-0.016113	0.085388	1.102482	-0.069064	1.600141
8410	0	-0.709456	-1.585958	8.387734	-0.007183	-0.015839	0.083874	1.074466	-0.189083	1.610502
8411	0	-0.719716	-1.503314	8.197266	-0.007263	-0.015015	0.081970	1.049226	-0.280388	1.615322
8412	0	-0.757190	-1.390572	7.935385	-0.007624	-0.013891	0.079351	1.028956	-0.354160	1.616024
8413	0	-0.705269	-1.380323	7.763756	-0.007080	-0.013794	0.077637	1.015400	-0.394170	1.618279
8414	0	-0.658342	-1.509880	7.800437	-0.006598	-0.015095	0.078004	1.009319	-0.416273	1.622369
8415	0	-0.634955	-1.623730	7.977240	-0.006348	-0.016235	0.079773	1.006462	-0.413275	1.619369
8416	0	-0.618577	-1.666919	7.946413	-0.006168	-0.016667	0.079466	1.003747	-0.387788	1.611436
8417	0	-0.625965	-1.550026	7.995392	-0.006226	-0.015503	0.079956	1.007252	-0.339042	1.604879
8418	0	-0.610496	-1.457775	8.080261	-0.006051	-0.014583	0.080806	1.013584	-0.263092	1.598488
8419	0	-0.623726	-1.481289	8.227328	-0.006165	-0.014832	0.082275	1.038591	-0.162888	1.595161
8420	0	-0.689657	-1.549601	8.666225	-0.006806	-0.015525	0.086664	1.075725	-0.044572	1.586149
8421	0	-0.718709	-1.431330	9.124392	-0.007080	-0.014343	0.091248	1.112231	0.088906	1.576680
8422	0	-0.728745	-1.468408	9.251712	-0.007175	-0.014710	0.092522	1.143679	0.226661	1.567395
8423	0	-0.751141	-1.481563	9.429188	-0.007385	-0.014832	0.094299	1.161886	0.379215	1.552389
8424	0	-0.814863	-1.380765	9.879006	-0.008017	-0.013823	0.098799	1.177909	0.531532	1.540539
8425	0	-0.850582	-1.365584	10.423853	-0.008362	-0.013672	0.104248	1.194312	0.689120	1.523834
8426	0	-0.855566	-1.435599	10.916439	-0.008420	-0.014372	0.109173	1.209629	0.830640	1.517827
8427	0	-0.879146	-1.615622	11.168725	-0.008667	-0.016174	0.111694	1.227043	0.957695	1.506329
8428	0	-0.872368	-1.629992	11.307856	-0.008615	-0.016321	0.113084	1.247521	1.067733	1.497287
8429	0	-0.906858	-1.530038	11.962414	-0.008972	-0.015320	0.119629	1.265193	1.159658	1.491345
8430	0	-0.900058	-1.477487	12.370541	-0.008927	-0.014791	0.123709	1.279814	1.227206	1.488220
8431	0	-0.932009	-1.689217	12.640261	-0.009277	-0.016907	0.126404	1.292480	1.265851	1.484775
8432	0	-0.942848	-1.607387	12.273983	-0.009421	-0.016086	0.122739	1.303163	1.272635	1.482763
8433	0	-0.986159	-1.598243	12.219564	-0.009888	-0.015991	0.122192	1.311344	1.248429	1.483173
8434	0	-0.960373	-1.473861	12.324125	-0.009652	-0.014753	0.123236	1.325006	1.203631	1.494496
8435	0	-0.986536	-1.463466	12.134637	-0.009949	-0.014648	0.121338	1.338342	1.125453	1.500760
8436	0	-0.944279	-1.601689	11.703018	-0.009544	-0.016026	0.117021	1.348320	1.026853	1.503805
8437	0	-0.898372	-1.537443	11.213139	-0.009094	-0.015381	0.112122	1.355513	0.914789	1.510335
8438	0	-0.888440	-1.458432	10.830411	-0.009003	-0.014576	0.108295	1.347485	0.790689	1.514333
8439	0	-0.890105	-1.527393	10.749181	-0.009033	-0.015259	0.107483	1.332148	0.650814	1.524145
8440	0	-0.902103	-1.573139	10.201682	-0.009149	-0.015716	0.102008	1.315284	0.508706	1.531649
8441	0	-0.872816	-1.521289	9.949579	-0.008850	-0.015198	0.099487	1.298596	0.369324	1.542356
8442	0	-0.808079	-1.439197	9.352790	-0.008194	-0.014372	0.093521	1.274866	0.231964	1.546614
8443	0	-0.789597	-1.411437	9.039946	-0.007996	-0.014099	0.090393	1.256211	0.106775	1.553884
8444	0	-0.758963	-1.506410	8.894406	-0.007678	-0.015045	0.088940	1.232477	-0.005866	1.558506
8445	0	-0.706348	-1.569987	8.728412	-0.007141	-0.015686	0.087280	1.214869	-0.106471	1.561697
8446	0	-0.686520	-1.560202	8.570324	-0.006928	-0.015592	0.085700	1.201360	-0.189875	1.562482
8447	0	-0.684501	-1.527197	8.294866	-0.006897	-0.015259	0.082947	1.183332	-0.260844	1.566910
8448	0	-0.718869	-1.493209	8.240180	-0.007221	-0.014919	0.082401	1.165408	-0.305685	1.570778
8449	0	-0.755264	-1.466192	8.361722	-0.007568	-0.014648	0.083618	1.146768	-0.326844	1.572970
8450	0	-0.716897	-1.486717	8.385818	-0.007171	-0.014859	0.083859	1.135519	-0.329004	1.572507
8451	0	-0.691233	-1.489423	8.264002	-0.006897	-0.014893	0.082642	1.132825	-0.307524	1.570018
8452	0	-0.689583	-1.507990	8.324572	-0.006867	-0.015079	0.083248	1.131722	-0.268400	1.565565
8453	0	-0.700292	-1.501554	8.483502	-0.006958	-0.015015	0.084839	1.129790	-0.207939	1.560400
8454	0	-0.692869	-1.519906	8.861107	-0.006869	-0.015201	0.088615	1.131117	-0.131196	1.549664
8455	0	-0.733067	-1.531787	9.044900	-0.007263	-0.015320	0.090454	1.132831	-0.045815	1.539365
8456	0	-0.716802	-1.476134	9.135427	-0.007094	-0.014767	0.091359	1.138532	0.046093	1.532911
8457	0	-0.741497	-1.586652	9.288877	-0.007324	-0.015869	0.092896	1.140662	0.157545	1.523152
8458	0	-0.742263	-1.604763	9.672036	-0.007331	-0.016047	0.096727	1.139514	0.266042	1.509204
8459	0	-0.797353	-1.654035	10.155474	-0.007874	-0.016541	0.101562	1.138706	0.378704	1.494208
8460	0	-0.794023	-1.788428	10.477413	-0.007836	-0.017883	0.104782	1.136602	0.492248	1.479224
8461	0	-0.815015	-1.940409	10.704952	-0.008057	-0.019409	0.107056	1.141029	0.592314	1.466530
8462	0	-0.839248	-1.725137	10.941825	-0.008309	-0.017263	0.109423	1.152736	0.679535	1.450043
8463	0	-0.855543	-1.243194	11.272866	-0.008484	-0.012451	0.112732	1.171448	0.752222	1.434844
8464	0	-0.855996	-0.836025	11.638353	-0.008511	-0.008384	0.116385	1.193837	0.800726	1.424855
8465	0	-0.864276	-0.876469	11.956701	-0.008606	-0.008789	0.119568	1.216403	0.836184	1.422591
8466	0	-0.832264	-1.489286	11.731049	-0.008312	-0.014906	0.117310	1.228538	0.846480	1.425134
8467	0	-0.835050	-1.746020	11.706562	-0.008362	-0.017456	0.117065	1.224084	0.835816	1.425112
8468	0	-0.836854	-1.588882	11.578452	-0.008401	-0.015878	0.115784	1.212770	0.804075	1.432615
8469	0	-0.861536	-1.398050	11.450543	-0.008667	-0.013977	0.114502	1.209243	0.753057	1.432497
8470	0	-0.837783	-1.465254	11.262193	-0.008444	-0.014656	0.112617	1.212714	0.686502	1.440464
8471	0	-0.858906	-1.677978	11.011428	-0.008667	-0.016785	0.110107	1.217686	0.605942	1.451872
8472	0	-0.818746	-1.725778	10.811383	-0.008270	-0.017263	0.108107	1.223792	0.519296	1.454800
8473	0	-0.864204	-1.514132	10.559725	-0.008728	-0.015137	0.105591	1.218884	0.426858	1.461684
8474	0	-0.889198	-1.533804	10.243747	-0.008988	-0.015329	0.102430	1.209387	0.320050	1.467809
8475	0	-0.912298	-1.599782	9.845734	-0.009216	-0.015991	0.098450	1.202081	0.212746	1.470464
8476	0	-0.852491	-1.704773	9.474660	-0.008610	-0.017042	0.094740	1.195461	0.111212	1.476687
8477	0	-0.853369	-1.575151	9.351174	-0.008606	-0.015747	0.093506	1.189986	0.023596	1.483025
8478	0	-0.827347	-1.551539	9.205814	-0.008342	-0.015512	0.092052	1.186354	-0.060393	1.486527
8479	0	-0.781551	-1.501695	8.997050	-0.007874	-0.015015	0.089966	1.183325	-0.133335	1.490754
8480	0	-0.777776	-1.575013	8.784233	-0.007821	-0.015752	0.087838	1.185336	-0.188945	1.493978
8481	0	-0.753852	-1.501265	8.716113	-0.007568	-0.015015	0.087158	1.187482	-0.227589	1.498561
8482	0	-0.730741	-1.396856	8.710426	-0.007326	-0.013973	0.087102	1.193166	-0.251560	1.498301
8483	0	-0.744096	-1.489946	8.764577	-0.007446	-0.014893	0.087646	1.183652	-0.257891	1.495437
8484	0	-0.688878	-1.491100	8.636195	-0.006886	-0.014907	0.086363	1.177529	-0.254357	1.493858
8485	0	-0.716024	-1.428786	8.636223	-0.007141	-0.014282	0.086365	1.169011	-0.228993	1.495222
8486	0	-0.690591	-1.417431	8.794324	-0.006875	-0.014173	0.087946	1.165847	-0.188477	1.490272
8487	0	-0.705723	-1.531719	8.953603	-0.007019	-0.015320	0.089539	1.168072	-0.139692	1.487618
8488	0	-0.726991	-1.592268	9.184875	-0.007220	-0.015925	0.091852	1.170284	-0.077845	1.483911
8489	0	-0.732072	-1.525151	9.295323	-0.007263	-0.015259	0.092957	1.178199	-0.006658	1.473906
8490	0	-0.774535	-1.493555	9.465363	-0.007686	-0.014939	0.094658	1.181584	0.065725	1.464917
8491	0	-0.831349	-1.580730	9.685663	-0.008240	-0.015808	0.096863	1.181212	0.152938	1.454604
8492	0	-0.828717	-1.617749	10.111600	-0.008211	-0.016173	0.101123	1.175228	0.239119	1.447420
8493	0	-0.867744	-1.568492	10.308256	-0.008606	-0.015686	0.103088	1.175015	0.318443	1.443346
8494	0	-0.876077	-1.629973	10.508353	-0.008691	-0.016294	0.105090	1.168184	0.395105	1.429309
8495	0	-0.867065	-1.617586	10.753852	-0.008606	-0.016174	0.107544	1.165219	0.464132	1.423807
8496	0	-0.867263	-1.654845	10.990784	-0.008616	-0.016544	0.109913	1.159851	0.523200	1.410802
8497	0	-0.882989	-1.598713	11.218000	-0.008789	-0.015991	0.112183	1.162915	0.565323	1.401911
8498	0	-0.852780	-1.548561	11.327520	-0.008506	-0.015495	0.113276	1.171658	0.588003	1.399275
8499	0	-0.819042	-1.384810	11.315917	-0.008179	-0.013855	0.113159	1.177616	0.600361	1.396241
8500	0	-0.800929	-1.286407	11.389148	-0.008019	-0.012865	0.113891	1.177819	0.590796	1.391855
8501	0	-0.778719	-1.354349	11.346685	-0.007812	-0.013550	0.113464	1.183441	0.565983	1.389967
8502	0	-0.759520	-1.542717	11.298418	-0.007640	-0.015429	0.112981	1.185081	0.521374	1.396995
8503	0	-0.732803	-1.580898	11.120972	-0.007385	-0.015808	0.111206	1.183569	0.463305	1.401166
8504	0	-0.708162	-1.447017	10.914172	-0.007152	-0.014467	0.109138	1.180026	0.390944	1.402978
8505	0	-0.712642	-1.361029	10.724391	-0.007202	-0.013611	0.107239	1.180042	0.310978	1.413150
8506	0	-0.721528	-1.525346	10.499736	-0.007298	-0.015258	0.104991	1.184393	0.221413	1.418164
8507	0	-0.773393	-1.641578	10.150793	-0.007812	-0.016418	0.101501	1.186886	0.133807	1.427596
8508	0	-0.770329	-1.500836	9.877369	-0.007782	-0.015010	0.098767	1.188225	0.043791	1.434114
8509	0	-0.804241	-1.427473	9.595473	-0.008118	-0.014282	0.095947	1.196685	-0.044878	1.440129
8510	0	-0.838962	-1.573249	9.346640	-0.008459	-0.015733	0.093460	1.196539	-0.128737	1.446741
8511	0	-0.842543	-1.696934	9.192404	-0.008484	-0.016968	0.091919	1.194193	-0.199998	1.445956
8512	0	-0.837578	-1.612002	9.022408	-0.008430	-0.016117	0.090219	1.189872	-0.268174	1.450194
8513	0	-0.838394	-1.532456	8.911419	-0.008423	-0.015320	0.089111	1.183106	-0.316963	1.449525
8514	0	-0.782845	-1.484217	8.795891	-0.007858	-0.014841	0.087956	1.180882	-0.354675	1.448268
8515	0	-0.749370	-1.568740	8.728120	-0.007507	-0.015686	0.087280	1.178001	-0.371720	1.448039
8516	0	-0.747996	-1.592821	8.795354	-0.007481	-0.015933	0.087953	1.183097	-0.371796	1.446475
8517	0	-0.745080	-1.562109	8.844025	-0.007446	-0.015625	0.088440	1.186986	-0.365066	1.441849
8518	0	-0.717369	-1.536505	8.758500	-0.007151	-0.015373	0.087585	1.196278	-0.334297	1.437967
8519	0	-0.699092	-1.530863	8.825618	-0.006958	-0.015320	0.088257	1.209253	-0.291080	1.433661
8520	0	-0.688393	-1.437343	9.045033	-0.006843	-0.014381	0.090452	1.217710	-0.238319	1.429718
8521	0	-0.713024	-1.457648	9.240510	-0.007080	-0.014587	0.092407	1.229403	-0.175933	1.426935
8522	0	-0.693553	-1.449257	9.368172	-0.006877	-0.014504	0.093684	1.242154	-0.103873	1.417825
8523	0	-0.720798	-1.470010	9.612682	-0.007141	-0.014709	0.096130	1.251620	-0.023598	1.407104
8524	0	-0.771884	-1.516955	9.770532	-0.007644	-0.015180	0.097710	1.261326	0.064540	1.405114
8525	0	-0.788741	-1.531368	10.058104	-0.007812	-0.015320	0.100586	1.266253	0.150024	1.401614
8526	0	-0.840622	-1.560975	10.349967	-0.008333	-0.015613	0.103505	1.267479	0.231263	1.395724
8527	0	-0.891826	-1.550595	10.564569	-0.008850	-0.015503	0.105652	1.262230	0.305586	1.391868
8528	0	-0.892998	-1.606361	10.740359	-0.008867	-0.016059	0.107409	1.255308	0.372973	1.387269
8529	0	-0.890198	-1.653492	10.967683	-0.008850	-0.016541	0.109680	1.259263	0.427720	1.381584
8530	0	-0.905922	-1.634299	11.192801	-0.009017	-0.016347	0.111931	1.261463	0.471616	1.377517
8531	0	-0.912699	-1.622820	11.407311	-0.009094	-0.016235	0.114075	1.266974	0.505424	1.370251
8532	0	-0.911154	-1.603677	11.364294	-0.009099	-0.016039	0.113644	1.267516	0.519031	1.365223
8533	0	-0.890698	-1.593057	11.322049	-0.008911	-0.015930	0.113220	1.265532	0.515806	1.366324
8534	0	-0.864154	-1.495577	11.279418	-0.008659	-0.014955	0.112793	1.262637	0.498561	1.374558
8535	0	-0.826112	-1.422271	11.346706	-0.008301	-0.014221	0.113464	1.259780	0.459782	1.375493
8536	0	-0.792200	-1.434977	11.328957	-0.007977	-0.014347	0.113286	1.255801	0.405029	1.380585
8537	0	-0.774547	-1.526616	10.992804	-0.007812	-0.015259	0.109924	1.246943	0.336650	1.383175
8538	0	-0.742666	-1.516234	10.724900	-0.007499	-0.015152	0.107245	1.234740	0.261256	1.385245
8539	0	-0.711658	-1.507618	10.565760	-0.007202	-0.015076	0.105652	1.233175	0.170289	1.386212
8540	0	-0.737932	-1.452450	10.389969	-0.007462	-0.014528	0.103893	1.236046	0.081057	1.398795
8541	0	-0.699279	-1.525352	10.065389	-0.007080	-0.015259	0.100647	1.240847	-0.016655	1.408449
8542	0	-0.695114	-1.482363	9.737009	-0.007033	-0.014822	0.097364	1.237805	-0.111557	1.411485
8543	0	-0.718851	-1.531949	9.461026	-0.007263	-0.015320	0.094604	1.236858	-0.200412	1.421588
8544	0	-0.778277	-1.507939	9.309596	-0.007849	-0.015076	0.093091	1.231127	-0.279710	1.422231
8545	0	-0.805594	-1.514121	9.174055	-0.008118	-0.015137	0.091736	1.223971	-0.355349	1.430686
8546	0	-0.813146	-1.514954	8.967410	-0.008181	-0.015146	0.089670	1.218186	-0.416645	1.434696
8547	0	-0.832455	-1.568783	8.764971	-0.008362	-0.015686	0.087646	1.214224	-0.463793	1.434991
8548	0	-0.808036	-1.587452	8.655562	-0.008105	-0.015873	0.086554	1.210470	-0.495210	1.437248
8549	0	-0.786064	-1.537834	8.752602	-0.007874	-0.015381	0.087524	1.211966	-0.510604	1.433649
8550	0	-0.779055	-1.555835	8.868676	-0.007787	-0.015559	0.088687	1.210941	-0.504543	1.432571
8551	0	-0.721782	-1.550029	8.727945	-0.007202	-0.015503	0.087280	1.212272	-0.482752	1.429175
8552	0	-0.688980	-1.476017	8.672822	-0.006867	-0.014766	0.086729	1.217382	-0.452042	1.423608
8553	0	-0.681072	-1.482509	8.794998	-0.006775	-0.014832	0.087952	1.223398	-0.404371	1.418710
8554	0	-0.652456	-1.486874	9.087644	-0.006483	-0.014880	0.090878	1.235317	-0.351173	1.414961
8555	0	-0.695470	-1.555643	9.356388	-0.006897	-0.015564	0.093567	1.241785	-0.279886	1.413469
8556	0	-0.695249	-1.554059	9.306883	-0.006890	-0.015550	0.093072	1.250297	-0.202428	1.405212
8557	0	-0.739113	-1.512651	9.502819	-0.007324	-0.015137	0.095032	1.259914	-0.120796	1.396768
8558	0	-0.778399	-1.461273	9.697336	-0.007706	-0.014628	0.096977	1.275491	-0.027543	1.389981
8559	0	-0.801661	-1.463282	10.235181	-0.007935	-0.014648	0.102356	1.289984	0.065054	1.387489
8560	0	-0.855127	-1.509184	10.490521	-0.008470	-0.015105	0.104910	1.301459	0.154901	1.386477
8561	0	-0.849423	-1.555350	10.570873	-0.008423	-0.015564	0.105713	1.309825	0.233140	1.382907
8562	0	-0.857346	-1.547472	10.716489	-0.008507	-0.015482	0.107169	1.314538	0.305317	1.382431
8563	0	-0.883986	-1.562308	10.955430	-0.008789	-0.015625	0.109558	1.313884	0.359796	1.376132
8564	0	-0.900033	-1.604625	11.308628	-0.008955	-0.016048	0.113090	1.313320	0.406965	1.373200
8565	0	-0.937068	-1.592825	11.449958	-0.009338	-0.015930	0.114502	1.312500	0.440608	1.371275
8566	0	-0.905152	-1.591823	11.345971	-0.009037	-0.015927	0.113460	1.319065	0.456771	1.367961
8567	0	-0.848173	-1.524810	11.279458	-0.008484	-0.015259	0.112793	1.327405	0.456229	1.365406
8568	0	-0.827975	-1.522996	11.365263	-0.008297	-0.015238	0.113650	1.332924	0.440720	1.359782
8569	0	-0.839019	-1.611521	11.474822	-0.008423	-0.016113	0.114746	1.328509	0.409752	1.364273
8570	0	-0.830645	-1.557532	11.341009	-0.008359	-0.015569	0.113407	1.319642	0.358768	1.365217
8571	0	-0.793121	-1.526464	10.992818	-0.007996	-0.015259	0.109924	1.311416	0.293865	1.364280
8572	0	-0.835229	-1.467035	10.712833	-0.008420	-0.014661	0.107124	1.298892	0.223388	1.373824
8573	0	-0.822490	-1.483616	10.547405	-0.008301	-0.014832	0.105469	1.291705	0.143172	1.381585
8574	0	-0.801077	-1.514182	10.377618	-0.008091	-0.015146	0.103769	1.294290	0.056740	1.389861
8575	0	-0.797928	-1.574722	10.114137	-0.008057	-0.015747	0.101135	1.291868	-0.028600	1.396778
8576	0	-0.807552	-1.617827	9.706428	-0.008153	-0.016175	0.097058	1.286376	-0.117157	1.395611
8577	0	-0.786381	-1.569368	9.460914	-0.007935	-0.015686	0.094604	1.274951	-0.200234	1.396545
8578	0	-0.785063	-1.498132	9.437254	-0.007915	-0.014970	0.094369	1.258817	-0.276354	1.396968
8579	0	-0.787397	-1.429140	9.338752	-0.007935	-0.014282	0.093384	1.245161	-0.348289	1.402686
8580	0	-0.752064	-1.449062	9.089124	-0.007573	-0.014483	0.090888	1.233438	-0.412258	1.406452
8581	0	-0.746771	-1.520179	8.819847	-0.007507	-0.015198	0.088196	1.225413	-0.461551	1.410316
8582	0	-0.685300	-1.569390	8.765253	-0.006880	-0.015695	0.087650	1.223413	-0.494535	1.413141
8583	0	-0.687917	-1.580555	8.886902	-0.006897	-0.015808	0.088867	1.223578	-0.515626	1.416618
8584	0	-0.721842	-1.543178	8.960416	-0.007228	-0.015437	0.089602	1.227353	-0.525633	1.415191
8585	0	-0.708614	-1.519306	8.819612	-0.007080	-0.015198	0.088196	1.230497	-0.515364	1.406723
8586	0	-0.723190	-1.439119	8.697441	-0.007215	-0.014396	0.086975	1.233101	-0.490609	1.402656
8587	0	-0.710677	-1.415993	8.788851	-0.007080	-0.014160	0.087891	1.230067	-0.453803	1.399323
8588	0	-0.723756	-1.439875	9.130153	-0.007197	-0.014404	0.091304	1.233222	-0.401880	1.398731
8589	0	-0.706656	-1.519838	9.313596	-0.007019	-0.015198	0.093140	1.228791	-0.341660	1.393270
8590	0	-0.728766	-1.562446	9.294438	-0.007236	-0.015627	0.092948	1.228034	-0.276860	1.385054
8591	0	-0.756693	-1.549702	9.399034	-0.007507	-0.015503	0.093994	1.231353	-0.202532	1.381444
8592	0	-0.757071	-1.505932	9.740049	-0.007509	-0.015064	0.097404	1.233316	-0.128343	1.373037
8593	0	-0.818799	-1.500925	10.113040	-0.008118	-0.015015	0.101135	1.235526	-0.046831	1.366022
8594	0	-0.839224	-1.542360	10.331758	-0.008323	-0.015431	0.103322	1.239961	0.031832	1.362317
8595	0	-0.848836	-1.561284	10.369523	-0.008423	-0.015625	0.103699	1.249269	0.105977	1.358660
8596	0	-0.843268	-1.516172	10.533607	-0.008373	-0.015174	0.105339	1.258247	0.172266	1.355915
8597	0	-0.872070	-1.591989	10.821254	-0.008667	-0.015930	0.108215	1.265166	0.231242	1.347726
8598	0	-0.876155	-1.626455	11.089321	-0.008717	-0.016275	0.110895	1.272379	0.279826	1.343967
8599	0	-0.882235	-1.579703	11.132707	-0.008789	-0.015808	0.111328	1.279816	0.316328	1.339205
8600	0	-0.875104	-1.480102	11.083677	-0.008734	-0.014810	0.110837	1.284962	0.336738	1.329917
8601	0	-0.848432	-1.378572	11.206153	-0.008484	-0.013794	0.112061	1.289675	0.339755	1.322491
8602	0	-0.841294	-1.408013	11.279603	-0.008424	-0.014083	0.112795	1.288655	0.331199	1.325133
8603	0	-0.833795	-1.501391	11.316104	-0.008362	-0.015015	0.113159	1.285717	0.309727	1.323737
8604	0	-0.796905	-1.575069	11.084500	-0.008010	-0.015746	0.110843	1.277409	0.270373	1.323272
8605	0	-0.770260	-1.538651	10.852319	-0.007751	-0.015381	0.108521	1.267747	0.221497	1.330100
8606	0	-0.820751	-1.515426	10.724809	-0.008265	-0.015148	0.107244	1.257671	0.162525	1.332305
8607	0	-0.823073	-1.489858	10.596166	-0.008301	-0.014893	0.105957	1.247732	0.089955	1.334181
8608	0	-0.833568	-1.503002	10.395682	-0.008408	-0.015027	0.103951	1.240968	0.013909	1.336544
8609	0	-0.822928	-1.513470	10.071419	-0.008301	-0.015137	0.100708	1.239742	-0.064153	1.337663
8610	0	-0.833681	-1.574352	9.749150	-0.008407	-0.015743	0.097486	1.235973	-0.142731	1.338226
8611	0	-0.836091	-1.654015	9.570863	-0.008423	-0.016541	0.095703	1.232818	-0.213423	1.339722
8612	0	-0.842332	-1.630428	9.504618	-0.008483	-0.016296	0.095042	1.219775	-0.281634	1.339554
8613	0	-0.855604	-1.587648	9.363127	-0.008606	-0.015869	0.093628	1.206922	-0.339424	1.341933
8614	0	-0.858423	-1.515877	9.235600	-0.008630	-0.015152	0.092353	1.194616	-0.392596	1.341723
8615	0	-0.820771	-1.441051	9.094430	-0.008240	-0.014404	0.090942	1.182818	-0.429613	1.342491
8616	0	-0.747710	-1.460186	9.094717	-0.007504	-0.014600	0.090945	1.175984	-0.460914	1.343144
8617	0	-0.724257	-1.513648	9.094407	-0.007263	-0.015137	0.090942	1.171983	-0.483668	1.342535
8618	0	-0.685327	-1.537966	9.064047	-0.006856	-0.015381	0.090640	1.168919	-0.484123	1.339881
8619	0	-0.677714	-1.489064	8.911148	-0.006775	-0.014893	0.089111	1.166877	-0.478108	1.334814
8620	0	-0.654723	-1.434037	8.892721	-0.006536	-0.014339	0.088928	1.161096	-0.459883	1.329248
8621	0	-0.667461	-1.421725	9.063623	-0.006653	-0.014221	0.090637	1.161411	-0.429199	1.321527
8622	0	-0.666740	-1.451475	9.276899	-0.006637	-0.014519	0.092771	1.161485	-0.388169	1.317948
8623	0	-0.681052	-1.513641	9.344229	-0.006775	-0.015137	0.093445	1.156913	-0.341508	1.312192
8624	0	-0.749598	-1.568399	9.429090	-0.007458	-0.015686	0.094294	1.154481	-0.291878	1.302381
8625	0	-0.761964	-1.550153	9.539410	-0.007568	-0.015503	0.095398	1.151019	-0.227320	1.294985
8626	0	-0.827585	-1.550006	9.855905	-0.008224	-0.015501	0.098563	1.146902	-0.164668	1.288535
8627	0	-0.854301	-1.537786	10.155800	-0.008484	-0.015381	0.101562	1.144808	-0.095190	1.283401
8628	0	-0.859969	-1.531058	10.264739	-0.008543	-0.015314	0.102652	1.143120	-0.029210	1.280595
8629	0	-0.853430	-1.531643	10.381717	-0.008484	-0.015320	0.103821	1.141384	0.029374	1.278797
8630	0	-0.826478	-1.506495	10.545826	-0.008221	-0.015069	0.105461	1.140402	0.080445	1.272607
8631	0	-0.791254	-1.555537	10.748129	-0.007874	-0.015564	0.107483	1.144007	0.125015	1.275113
8632	0	-0.749544	-1.602394	10.869931	-0.007464	-0.016035	0.108700	1.150264	0.160855	1.273152
8633	0	-0.746839	-1.598022	10.876475	-0.007446	-0.015991	0.108765	1.156376	0.187387	1.273351
8634	0	-0.781007	-1.528797	10.967963	-0.007796	-0.015298	0.109679	1.161398	0.205307	1.267772
8635	0	-0.781142	-1.427777	10.980290	-0.007812	-0.014282	0.109802	1.160622	0.207630	1.270564
8636	0	-0.797999	-1.378125	11.059816	-0.007994	-0.013785	0.110597	1.159596	0.197087	1.267078
8637	0	-0.796994	-1.458434	11.017072	-0.007996	-0.014587	0.110168	1.157632	0.174266	1.265264
8638	0	-0.748174	-1.506765	10.828300	-0.007518	-0.015070	0.108280	1.154897	0.140021	1.265270
8639	0	-0.789320	-1.513959	10.644798	-0.007935	-0.015137	0.106445	1.146574	0.099393	1.268919
8640	0	-0.804799	-1.532729	10.566023	-0.008097	-0.015326	0.105657	1.140599	0.050722	1.266681
8641	0	-0.818579	-1.556401	10.413023	-0.008240	-0.015564	0.104126	1.135500	-0.004326	1.264793
8642	0	-0.832086	-1.586809	10.188126	-0.008378	-0.015870	0.101876	1.132627	-0.064276	1.264632
8643	0	-0.830523	-1.525948	9.869852	-0.008362	-0.015259	0.098694	1.126657	-0.125592	1.265816
8644	0	-0.855831	-1.520503	9.840238	-0.008615	-0.015200	0.098398	1.115252	-0.187719	1.265825
8645	0	-0.831351	-1.532234	9.729379	-0.008362	-0.015320	0.097290	1.106964	-0.240216	1.268651
8646	0	-0.803382	-1.605840	9.626319	-0.008083	-0.016058	0.096259	1.100923	-0.294868	1.275050
8647	0	-0.801810	-1.581084	9.448524	-0.008057	-0.015808	0.094482	1.092067	-0.337184	1.275245
8648	0	-0.794989	-1.551654	9.320683	-0.007981	-0.015509	0.093205	1.076704	-0.371436	1.275585
8649	0	-0.802994	-1.532172	9.283648	-0.008057	-0.015320	0.092834	1.068593	-0.400048	1.275276
8650	0	-0.774207	-1.538705	9.241120	-0.007760	-0.015385	0.092410	1.059613	-0.418193	1.276793
8651	0	-0.743550	-1.586399	9.240898	-0.007446	-0.015869	0.092407	1.060018	-0.427198	1.274507
8652	0	-0.724216	-1.548877	9.112914	-0.007242	-0.015493	0.091128	1.059567	-0.423165	1.276593
8653	0	-0.714826	-1.500904	9.106482	-0.007141	-0.015015	0.091064	1.060307	-0.410026	1.272125
8654	0	-0.722851	-1.493666	9.173594	-0.007216	-0.014943	0.091736	1.062019	-0.390760	1.268143
8655	0	-0.753303	-1.495331	9.368695	-0.007507	-0.014954	0.093689	1.055931	-0.355121	1.260117
8656	0	-0.746490	-1.477171	9.459740	-0.007438	-0.014771	0.094600	1.048057	-0.317836	1.249939
8657	0	-0.766302	-1.440238	9.472414	-0.007629	-0.014404	0.094727	1.044123	-0.272555	1.235169
8658	0	-0.767200	-1.452086	9.642731	-0.007637	-0.014523	0.096430	1.039183	-0.227065	1.234614
8659	0	-0.798004	-1.556070	9.795825	-0.007935	-0.015564	0.097961	1.036017	-0.169905	1.232052
8660	0	-0.795361	-1.592265	10.039268	-0.007906	-0.015924	0.100396	1.031090	-0.111444	1.228255
8661	0	-0.797099	-1.617426	10.204795	-0.007935	-0.016174	0.102051	1.024248	-0.066261	1.222363
8662	0	-0.823164	-1.611729	10.307785	-0.008191	-0.016113	0.103082	1.012771	-0.016950	1.219428
8663	0	-0.833972	-1.519780	10.430597	-0.008301	-0.015198	0.104309	1.005538	0.030007	1.222845
8664	0	-0.840932	-1.513461	10.539914	-0.008380	-0.015138	0.105401	1.001705	0.066265	1.222203
8665	0	-0.814561	-1.525585	10.662671	-0.008118	-0.015259	0.106628	0.997792	0.100782	1.217402
8666	0	-0.812846	-1.573367	10.674662	-0.008113	-0.015741	0.106747	0.999041	0.122177	1.211693
8667	0	-0.800506	-1.562033	10.803220	-0.007996	-0.015625	0.108032	0.997079	0.137077	1.206852
8668	0	-0.813792	-1.542645	10.784906	-0.008137	-0.015433	0.107848	0.997356	0.143160	1.201445
8669	0	-0.804582	-1.513660	10.827719	-0.008057	-0.015137	0.108276	0.990440	0.136559	1.202753
8670	0	-0.788910	-1.501420	10.797400	-0.007914	-0.015015	0.107972	0.983768	0.115368	1.213211
8671	0	-0.802352	-1.495308	10.693616	-0.008057	-0.014954	0.106934	0.977330	0.084927	1.217718
8672	0	-0.746169	-1.403389	10.535403	-0.007504	-0.014038	0.105350	0.975003	0.044685	1.220217
8673	0	-0.759295	-1.507251	10.412910	-0.007629	-0.015076	0.104126	0.971479	0.009781	1.223881
8674	0	-0.763126	-1.597868	10.377006	-0.007679	-0.015985	0.103765	0.971949	-0.037666	1.228454
8675	0	-0.782597	-1.592570	10.162791	-0.007874	-0.015930	0.101624	0.970015	-0.085812	1.231195
8676	0	-0.809577	-1.573915	9.998817	-0.008146	-0.015738	0.099984	0.962257	-0.138160	1.235136
8677	0	-0.819554	-1.526116	9.790374	-0.008240	-0.015259	0.097900	0.952375	-0.184389	1.238237
8678	0	-0.780700	-1.471889	9.674919	-0.007848	-0.014715	0.096746	0.940751	-0.227226	1.239391
8679	0	-0.802056	-1.477333	9.637709	-0.008057	-0.014771	0.096375	0.929984	-0.264735	1.244499
8680	0	-0.794982	-1.514163	9.503968	-0.007986	-0.015142	0.095037	0.923689	-0.302773	1.244044
8681	0	-0.778594	-1.575076	9.356849	-0.007812	-0.015747	0.093567	0.911750	-0.329684	1.242210
8682	0	-0.755466	-1.599923	9.308322	-0.007577	-0.015999	0.093081	0.903822	-0.351368	1.236548
8683	0	-0.792277	-1.623420	9.307982	-0.007935	-0.016235	0.093079	0.897461	-0.360472	1.235632
8684	0	-0.778243	-1.568113	9.283749	-0.007790	-0.015684	0.092836	0.893355	-0.363838	1.238731
8685	0	-0.763119	-1.555835	9.253009	-0.007629	-0.015564	0.092529	0.892407	-0.356094	1.237133
8686	0	-0.770686	-1.542615	9.240801	-0.007694	-0.015431	0.092408	0.890773	-0.335113	1.237869
8687	0	-0.771003	-1.525510	9.368795	-0.007690	-0.015259	0.093689	0.886828	-0.306056	1.240815
8688	0	-0.769507	-1.512602	9.398983	-0.007669	-0.015130	0.093991	0.883506	-0.269353	1.237318
8689	0	-0.778042	-1.507085	9.503014	-0.007751	-0.015076	0.095032	0.880945	-0.229043	1.236194
8690	0	-0.753969	-1.487960	9.575819	-0.007505	-0.014883	0.095760	0.876472	-0.182776	1.234873
8691	0	-0.742347	-1.500935	9.753210	-0.007385	-0.015015	0.097534	0.874176	-0.132427	1.230254
8692	0	-0.762584	-1.518424	9.984614	-0.007586	-0.015187	0.099849	0.869175	-0.080536	1.222834
8693	0	-0.767073	-1.513461	10.113244	-0.007629	-0.015137	0.101135	0.862892	-0.028215	1.215190
8694	0	-0.793415	-1.519356	10.252953	-0.007896	-0.015194	0.102532	0.854717	0.019608	1.206413
8695	0	-0.790853	-1.549765	10.284235	-0.007874	-0.015503	0.102844	0.852045	0.064423	1.198053
8696	0	-0.803388	-1.603545	10.467032	-0.008006	-0.016042	0.104671	0.850360	0.100732	1.192301
8697	0	-0.832642	-1.623538	10.650434	-0.008301	-0.016235	0.106506	0.841642	0.134179	1.185301
8698	0	-0.825052	-1.562326	10.723283	-0.008230	-0.015626	0.107234	0.835785	0.161782	1.179906
8699	0	-0.837505	-1.507547	10.705466	-0.008362	-0.015076	0.107056	0.827384	0.182028	1.172599
8700	0	-0.875930	-1.507007	10.711426	-0.008755	-0.015076	0.107114	0.824627	0.192953	1.172283
8701	0	-0.847522	-1.543509	10.717940	-0.008484	-0.015442	0.107178	0.823464	0.190157	1.164366
8702	0	-0.832167	-1.572574	10.754976	-0.008345	-0.015734	0.107547	0.823417	0.172122	1.161325
8703	0	-0.833592	-1.562073	10.791278	-0.008362	-0.015625	0.107910	0.819393	0.151147	1.157343
8704	0	-0.790898	-1.543549	10.681879	-0.007945	-0.015434	0.106816	0.809301	0.118771	1.163727
8705	0	-0.771473	-1.519902	10.577643	-0.007751	-0.015198	0.105774	0.799261	0.085540	1.164666
8706	0	-0.781810	-1.501623	10.437838	-0.007862	-0.015018	0.104375	0.792201	0.044129	1.159685
8707	0	-0.746105	-1.433897	10.290924	-0.007507	-0.014343	0.102905	0.788269	-0.000716	1.162849
8708	0	-0.712212	-1.439385	10.071963	-0.007173	-0.014397	0.100716	0.782814	-0.051300	1.163280
8709	0	-0.697201	-1.477310	9.906300	-0.007019	-0.014771	0.099060	0.770993	-0.098990	1.169893
8710	0	-0.681827	-1.520143	9.784870	-0.006866	-0.015203	0.097845	0.764538	-0.147516	1.176515
8711	0	-0.692250	-1.501415	9.698748	-0.006958	-0.015015	0.096985	0.756089	-0.182837	1.185335
8712	0	-0.709497	-1.495579	9.595433	-0.007133	-0.014953	0.095952	0.743415	-0.220807	1.186240
8713	0	-0.741270	-1.465353	9.478945	-0.007446	-0.014648	0.094788	0.728204	-0.254589	1.190915
8714	0	-0.790325	-1.527449	9.302280	-0.007930	-0.015269	0.093021	0.712670	-0.280426	1.191846
8715	0	-0.803259	-1.568531	9.308081	-0.008057	-0.015686	0.093079	0.704074	-0.303455	1.194988
8716	0	-0.787243	-1.586285	9.277939	-0.007887	-0.015868	0.092777	0.701212	-0.314599	1.200733
8717	0	-0.811329	-1.635630	9.265195	-0.008118	-0.016357	0.092651	0.693066	-0.313285	1.203986
8718	0	-0.811532	-1.586649	9.185844	-0.008109	-0.015867	0.091859	0.684485	-0.298621	1.199171
8719	0	-0.843506	-1.555755	9.252926	-0.008423	-0.015564	0.092529	0.682686	-0.276757	1.195855
8720	0	-0.810038	-1.469408	9.332063	-0.008081	-0.014697	0.093322	0.676424	-0.246845	1.192495
8721	0	-0.796323	-1.433435	9.435929	-0.007935	-0.014343	0.094360	0.677172	-0.205446	1.192492
8722	0	-0.729195	-1.480557	9.527293	-0.007260	-0.014814	0.095274	0.677667	-0.160785	1.186354
8723	0	-0.711887	-1.530987	9.661738	-0.007080	-0.015320	0.096619	0.679420	-0.107993	1.177507
8724	0	-0.688916	-1.529322	9.722478	-0.006853	-0.015301	0.097226	0.678103	-0.058831	1.174905
8725	0	-0.718750	-1.518791	9.948547	-0.007141	-0.015198	0.099487	0.679075	0.001158	1.172558
8726	0	-0.746272	-1.480320	10.137261	-0.007419	-0.014812	0.101375	0.678075	0.057637	1.170177
8727	0	-0.785802	-1.488530	10.241457	-0.007812	-0.014893	0.102417	0.676003	0.115511	1.161924
8728	0	-0.793889	-1.468978	10.350808	-0.007905	-0.014695	0.103510	0.671753	0.160047	1.152956
8729	0	-0.784972	-1.476218	10.491783	-0.007812	-0.014771	0.104919	0.670740	0.207900	1.140550
8730	0	-0.834383	-1.541956	10.570771	-0.008315	-0.015426	0.105709	0.666967	0.246019	1.139268
8731	0	-0.850588	-1.604684	10.723784	-0.008484	-0.016052	0.107239	0.662595	0.276884	1.126612
8732	0	-0.867099	-1.567431	10.747860	-0.008651	-0.015676	0.107480	0.653370	0.305417	1.130130
8733	0	-0.897915	-1.537396	10.699504	-0.008972	-0.015381	0.106995	0.650501	0.320272	1.125432
8734	0	-0.916614	-1.530689	10.791039	-0.009170	-0.015306	0.107910	0.639778	0.324065	1.122097
8735	0	-0.871660	-1.532334	10.858197	-0.008728	-0.015320	0.108582	0.625931	0.319636	1.117664
8736	0	-0.856294	-1.551319	10.809448	-0.008583	-0.015511	0.108093	0.612876	0.305883	1.119096
8737	0	-0.840040	-1.569099	10.693463	-0.008423	-0.015686	0.106934	0.597355	0.289541	1.119840
8738	0	-0.785309	-1.508441	10.620517	-0.007891	-0.015086	0.106202	0.589027	0.256740	1.123791
8739	0	-0.759061	-1.507663	10.541038	-0.007629	-0.015076	0.105408	0.577852	0.222514	1.123438
8740	0	-0.762604	-1.483459	10.389020	-0.007675	-0.014834	0.103887	0.567429	0.176249	1.129854
8741	0	-0.727440	-1.428109	10.211554	-0.007324	-0.014282	0.102112	0.558520	0.128360	1.135562
8742	0	-0.705501	-1.427680	10.047449	-0.007104	-0.014280	0.100471	0.552281	0.080595	1.140104
8743	0	-0.697031	-1.476956	9.918571	-0.007019	-0.014771	0.099182	0.543192	0.032479	1.141440
8744	0	-0.711928	-1.526423	9.754341	-0.007168	-0.015258	0.097541	0.525464	-0.016300	1.141008
8745	0	-0.758672	-1.532261	9.656054	-0.007629	-0.015320	0.096558	0.511888	-0.058699	1.141443
8746	0	-0.781457	-1.497094	9.503861	-0.007851	-0.014959	0.095037	0.487439	-0.094094	1.145190
8747	0	-0.820723	-1.471569	9.448429	-0.008240	-0.014709	0.094482	0.469430	-0.125344	1.145552
8748	0	-0.796585	-1.539521	9.271726	-0.007993	-0.015393	0.092715	0.456347	-0.150525	1.150052
8749	0	-0.797831	-1.604791	9.228741	-0.007996	-0.016052	0.092285	0.451154	-0.163697	1.146557
8750	0	-0.794881	-1.597821	9.229081	-0.007961	-0.015983	0.092289	0.445929	-0.170927	1.142656
8751	0	-0.786699	-1.574265	9.222543	-0.007874	-0.015747	0.092224	0.440612	-0.170841	1.139894
8752	0	-0.756168	-1.549237	9.198175	-0.007556	-0.015494	0.091982	0.432075	-0.155648	1.136078
8753	0	-0.758073	-1.513180	9.210184	-0.007568	-0.015137	0.092102	0.426863	-0.132454	1.134034
8754	0	-0.724397	-1.439132	9.325998	-0.007227	-0.014395	0.093261	0.419775	-0.103654	1.132522
8755	0	-0.710288	-1.421577	9.429842	-0.007080	-0.014221	0.094299	0.415101	-0.067938	1.126631
8756	0	-0.666945	-1.499721	9.502876	-0.006639	-0.015004	0.095030	0.412154	-0.022643	1.117933
8757	0	-0.699304	-1.543844	9.661668	-0.006958	-0.015442	0.096619	0.404778	0.026791	1.111632
8758	0	-0.718968	-1.506386	9.783259	-0.007152	-0.015069	0.097835	0.399367	0.079412	1.103855
8759	0	-0.760651	-1.469914	9.918074	-0.007568	-0.014709	0.099182	0.399734	0.131436	1.099490
8760	0	-0.780822	-1.425357	10.100754	-0.007769	-0.014262	0.101009	0.397964	0.184377	1.091090
8761	0	-0.809487	-1.482094	10.320898	-0.008057	-0.014832	0.103210	0.398192	0.234928	1.082168
8762	0	-0.804585	-1.529898	10.351011	-0.008012	-0.015299	0.103513	0.386304	0.280558	1.079415
8763	0	-0.815525	-1.586056	10.442953	-0.008118	-0.015869	0.104431	0.384008	0.329820	1.075725
8764	0	-0.822271	-1.615622	10.521870	-0.008194	-0.016157	0.105221	0.373413	0.369352	1.070128
8765	0	-0.862566	-1.586725	10.662711	-0.008606	-0.015869	0.106628	0.363758	0.398737	1.070878
8766	0	-0.872092	-1.532185	10.711201	-0.008707	-0.015317	0.107114	0.346887	0.421902	1.071980
8767	0	-0.854951	-1.494971	10.705584	-0.008545	-0.014954	0.107056	0.339447	0.435227	1.074892
8768	0	-0.873166	-1.457659	10.791106	-0.008738	-0.014580	0.107910	0.331342	0.437568	1.072184
8769	0	-0.847188	-1.464951	10.827716	-0.008484	-0.014648	0.108276	0.318702	0.433483	1.076454
8770	0	-0.819268	-1.562633	10.852344	-0.008216	-0.015628	0.108521	0.308924	0.417742	1.075328
8771	0	-0.820769	-1.618103	10.687401	-0.008240	-0.016174	0.106873	0.290603	0.392527	1.069613
8772	0	-0.759030	-1.557924	10.583926	-0.007627	-0.015577	0.105837	0.277332	0.361427	1.061627
8773	0	-0.783196	-1.519802	10.473941	-0.007874	-0.015198	0.104736	0.265801	0.325048	1.060837
8774	0	-0.786746	-1.525792	10.321997	-0.007914	-0.015260	0.103216	0.256653	0.283080	1.055467
8775	0	-0.813211	-1.495341	10.211557	-0.008179	-0.014954	0.102112	0.245625	0.239985	1.054423
8776	0	-0.779722	-1.465033	9.968048	-0.007844	-0.014648	0.099677	0.232135	0.195446	1.054782
8777	0	-0.801284	-1.495696	9.863588	-0.008057	-0.014954	0.098633	0.217011	0.153875	1.053195
8778	0	-0.822734	-1.527539	9.827494	-0.008275	-0.015266	0.098272	0.195319	0.107647	1.055550
8779	0	-0.789488	-1.532809	9.674266	-0.007935	-0.015320	0.096741	0.174130	0.069953	1.053597
8780	0	-0.781978	-1.515901	9.589223	-0.007856	-0.015154	0.095890	0.156541	0.035551	1.049627
8781	0	-0.741382	-1.489545	9.497279	-0.007446	-0.014893	0.094971	0.141659	0.005784	1.045318
8782	0	-0.760205	-1.539162	9.393824	-0.007627	-0.015388	0.093937	0.125080	-0.014796	1.043028
8783	0	-0.730575	-1.513846	9.411737	-0.007324	-0.015137	0.094116	0.111196	-0.028121	1.040240
8784	0	-0.745958	-1.519837	9.375334	-0.007471	-0.015202	0.093752	0.103429	-0.032879	1.035354
8785	0	-0.726169	-1.507664	9.332272	-0.007263	-0.015076	0.093323	0.090453	-0.025513	1.031055
8786	0	-0.744932	-1.562208	9.301696	-0.007443	-0.015627	0.093017	0.084571	-0.008988	1.021164
8787	0	-0.727720	-1.519830	9.368779	-0.007263	-0.015198	0.093689	0.071713	0.017024	1.020177
8788	0	-0.748640	-1.519932	9.460078	-0.007475	-0.015200	0.094602	0.060062	0.040020	1.017271
8789	0	-0.752667	-1.470822	9.539662	-0.007507	-0.014709	0.095398	0.049491	0.072337	1.010134
8790	0	-0.769286	-1.458552	9.618660	-0.007668	-0.014585	0.096189	0.037338	0.110427	1.001079
8791	0	-0.796599	-1.458323	9.722706	-0.007935	-0.014587	0.097229	0.029891	0.156326	0.998830
8792	0	-0.784994	-1.487939	9.856510	-0.007815	-0.014885	0.098567	0.023826	0.205306	0.997315
8793	0	-0.760667	-1.537489	9.979049	-0.007568	-0.015381	0.099792	0.018181	0.258106	0.993932
8794	0	-0.755999	-1.567056	10.118950	-0.007524	-0.015675	0.101192	0.010226	0.307138	0.989766
8795	0	-0.778358	-1.574698	10.180421	-0.007751	-0.015747	0.101807	-0.001938	0.352458	0.978641
8796	0	-0.809253	-1.544170	10.326336	-0.008061	-0.015442	0.103266	-0.014078	0.396094	0.970911
8797	0	-0.833117	-1.562097	10.406312	-0.008301	-0.015625	0.104065	-0.022072	0.438634	0.964171
8798	0	-0.802242	-1.487733	10.509783	-0.007997	-0.014885	0.105099	-0.026158	0.475982	0.957400
8799	0	-0.831925	-1.476354	10.601759	-0.008301	-0.014771	0.106018	-0.031014	0.505135	0.955480
8800	0	-0.840680	-1.518493	10.674789	-0.008399	-0.015184	0.106749	-0.043866	0.522829	0.951843
8801	0	-0.787352	-1.549892	10.681211	-0.007874	-0.015503	0.106812	-0.051780	0.532221	0.950430
8802	0	-0.817181	-1.573598	10.638627	-0.008179	-0.015739	0.106385	-0.060330	0.534185	0.953573
8803	0	-0.835110	-1.531936	10.669036	-0.008362	-0.015320	0.106689	-0.071878	0.532292	0.948563
8804	0	-0.807061	-1.489555	10.626460	-0.008097	-0.014892	0.106263	-0.088172	0.513824	0.950507
8805	0	-0.839413	-1.538029	10.602043	-0.008423	-0.015381	0.106018	-0.099669	0.492448	0.954336
8806	0	-0.797080	-1.531779	10.462049	-0.008000	-0.015319	0.104618	-0.110567	0.469763	0.958455
8807	0	-0.771890	-1.525834	10.351813	-0.007751	-0.015259	0.103516	-0.122106	0.443502	0.959942
8808	0	-0.801638	-1.513667	10.309600	-0.008053	-0.015137	0.103093	-0.133960	0.412913	0.958343
8809	0	-0.783116	-1.544522	10.101597	-0.007874	-0.015442	0.101013	-0.149599	0.374860	0.957751
8810	0	-0.781171	-1.563886	9.986036	-0.007851	-0.015633	0.099858	-0.168603	0.340264	0.953357
8811	0	-0.826098	-1.550560	9.863574	-0.008301	-0.015503	0.098633	-0.183518	0.304155	0.949937
8812	0	-0.830459	-1.563309	9.754294	-0.008345	-0.015631	0.097540	-0.198247	0.267143	0.954522
8813	0	-0.814691	-1.568675	9.631606	-0.008179	-0.015686	0.096313	-0.211040	0.239410	0.953650
8814	0	-0.826890	-1.605804	9.619811	-0.008299	-0.016054	0.096196	-0.227705	0.213792	0.952242
8815	0	-0.803350	-1.550603	9.527733	-0.008057	-0.015503	0.095276	-0.243339	0.196171	0.943550
8816	0	-0.780889	-1.483699	9.473022	-0.007828	-0.014838	0.094728	-0.254136	0.183239	0.943020
8817	0	-0.773455	-1.513545	9.491125	-0.007751	-0.015137	0.094910	-0.264821	0.172772	0.944185
8818	0	-0.740375	-1.555759	9.399846	-0.007413	-0.015562	0.093997	-0.271812	0.171383	0.943274
8819	0	-0.732338	-1.550325	9.405519	-0.007324	-0.015503	0.094055	-0.284631	0.180158	0.942714
8820	0	-0.738783	-1.501595	9.454313	-0.007384	-0.015016	0.094543	-0.297442	0.194293	0.935980
8821	0	-0.763949	-1.526288	9.533545	-0.007629	-0.015259	0.095337	-0.314833	0.216207	0.929404
8822	0	-0.735817	-1.508494	9.539296	-0.007344	-0.015084	0.095394	-0.328078	0.242751	0.921318
8823	0	-0.752939	-1.495217	9.625094	-0.007507	-0.014954	0.096252	-0.338992	0.278655	0.915605
8824	0	-0.769417	-1.513670	9.716228	-0.007674	-0.015135	0.097164	-0.353770	0.311934	0.905705
8825	0	-0.741457	-1.537962	9.869184	-0.007385	-0.015381	0.098694	-0.365064	0.355542	0.898378
8826	0	-0.777549	-1.592678	9.948075	-0.007750	-0.015928	0.099483	-0.376046	0.395043	0.893715
8827	0	-0.790027	-1.592725	10.088949	-0.007874	-0.015930	0.100891	-0.385356	0.435142	0.882181
8828	0	-0.807289	-1.555656	10.064151	-0.008049	-0.015558	0.100643	-0.396248	0.471926	0.880252
8829	0	-0.796260	-1.489356	10.186535	-0.007935	-0.014893	0.101868	-0.410146	0.513068	0.876955
8830	0	-0.826032	-1.531797	10.405798	-0.008236	-0.015323	0.104059	-0.417473	0.549750	0.863327
8831	0	-0.825899	-1.513393	10.455211	-0.008240	-0.015137	0.104553	-0.427043	0.580642	0.854910
8832	0	-0.804719	-1.525138	10.485496	-0.008035	-0.015254	0.104856	-0.436762	0.604088	0.854180
8833	0	-0.769908	-1.549865	10.400390	-0.007690	-0.015503	0.104004	-0.444571	0.623548	0.845985
8834	0	-0.795068	-1.597906	10.534642	-0.007953	-0.015983	0.105346	-0.453104	0.631432	0.836613
8835	0	-0.756285	-1.556010	10.595799	-0.007568	-0.015564	0.105957	-0.461339	0.635507	0.833474
8836	0	-0.791517	-1.494822	10.583626	-0.007924	-0.014946	0.105836	-0.476136	0.635922	0.830819
8837	0	-0.773187	-1.495624	10.504257	-0.007751	-0.014954	0.105042	-0.491372	0.624655	0.835136
8838	0	-0.762781	-1.489880	10.437375	-0.007652	-0.014898	0.104372	-0.504087	0.608045	0.830436
8839	0	-0.790736	-1.482838	10.376230	-0.007935	-0.014832	0.103760	-0.512806	0.588245	0.829443
8840	0	-0.766831	-1.518762	10.321808	-0.007698	-0.015192	0.103215	-0.520048	0.565508	0.828700
8841	0	-0.747503	-1.556166	10.211454	-0.007507	-0.015564	0.102112	-0.529623	0.539570	0.830022
8842	0	-0.759067	-1.604879	10.071543	-0.007627	-0.016048	0.100713	-0.542179	0.509106	0.832033
8843	0	-0.796724	-1.586619	9.894075	-0.007996	-0.015869	0.098938	-0.551085	0.486447	0.835215
8844	0	-0.803136	-1.543670	9.870098	-0.008061	-0.015436	0.098699	-0.563873	0.461888	0.836800
8845	0	-0.821641	-1.519613	9.845191	-0.008240	-0.015198	0.098450	-0.574264	0.444975	0.837510
8846	0	-0.804798	-1.543715	9.747924	-0.008072	-0.015439	0.097477	-0.584230	0.427169	0.838770
8847	0	-0.828097	-1.562249	9.594939	-0.008301	-0.015625	0.095947	-0.593643	0.413676	0.841342
8848	0	-0.793678	-1.512812	9.570918	-0.007957	-0.015132	0.095707	-0.601300	0.400362	0.842061
8849	0	-0.767826	-1.495444	9.564294	-0.007690	-0.014954	0.095642	-0.614736	0.395911	0.846015
8850	0	-0.772269	-1.525752	9.619326	-0.007728	-0.015261	0.096192	-0.623286	0.400243	0.839131
8851	0	-0.768731	-1.568256	9.521567	-0.007690	-0.015686	0.095215	-0.631607	0.406513	0.842061
8852	0	-0.732423	-1.549120	9.509411	-0.007318	-0.015496	0.095094	-0.637959	0.423495	0.839491
8853	0	-0.757456	-1.507136	9.509297	-0.007568	-0.015076	0.095093	-0.645210	0.441024	0.836190
8854	0	-0.735018	-1.494390	9.661787	-0.007338	-0.014945	0.096619	-0.656587	0.465805	0.839760
8855	0	-0.734291	-1.501148	9.735016	-0.007324	-0.015015	0.097351	-0.665463	0.497703	0.835235
8856	0	-0.749932	-1.537018	9.698157	-0.007483	-0.015375	0.096982	-0.672159	0.526352	0.831989
8857	0	-0.734318	-1.500820	9.771685	-0.007324	-0.015015	0.097717	-0.677172	0.558500	0.826783
8858	0	-0.762930	-1.499701	9.917934	-0.007607	-0.015002	0.099180	-0.683730	0.593577	0.825430
8859	0	-0.795742	-1.538408	10.070571	-0.007935	-0.015381	0.100708	-0.699868	0.629550	0.815430
8860	0	-0.813224	-1.526268	10.100644	-0.008102	-0.015265	0.101008	-0.709367	0.673182	0.811381
8861	0	-0.832514	-1.531762	10.192706	-0.008301	-0.015320	0.101929	-0.719383	0.710487	0.804365
8862	0	-0.824291	-1.501480	10.186202	-0.008227	-0.015011	0.101864	-0.736334	0.737958	0.803243
8863	0	-0.795104	-1.489070	10.327049	-0.007935	-0.014893	0.103271	-0.746647	0.766252	0.795564
8864	0	-0.792058	-1.549503	10.430593	-0.007907	-0.015500	0.104306	-0.753487	0.791307	0.788472
8865	0	-0.775527	-1.580684	10.418692	-0.007751	-0.015808	0.104187	-0.764327	0.805664	0.781495
8866	0	-0.739168	-1.531170	10.510258	-0.007393	-0.015318	0.105102	-0.769784	0.814528	0.775841
8867	0	-0.744090	-1.495075	10.504229	-0.007446	-0.014954	0.105042	-0.778771	0.818858	0.767735
8868	0	-0.761332	-1.500884	10.583633	-0.007619	-0.015009	0.105836	-0.790860	0.822960	0.768794
8869	0	-0.761522	-1.513278	10.565344	-0.007629	-0.015137	0.105652	-0.798653	0.817797	0.770028
8870	0	-0.752234	-1.439555	10.492377	-0.007541	-0.014397	0.104922	-0.809359	0.808034	0.764575
8871	0	-0.779340	-1.470662	10.363954	-0.007812	-0.014709	0.103638	-0.818167	0.797210	0.763795
8872	0	-0.756444	-1.451959	10.278840	-0.007592	-0.014522	0.102786	-0.827867	0.776607	0.770640
8873	0	-0.784285	-1.494912	10.217587	-0.007874	-0.014954	0.102173	-0.834703	0.752556	0.776328
8874	0	-0.790834	-1.542749	10.120503	-0.007936	-0.015433	0.101202	-0.840088	0.732029	0.786288
8875	0	-0.778114	-1.556142	9.979533	-0.007812	-0.015564	0.099792	-0.848894	0.706475	0.785917
8876	0	-0.796517	-1.555815	9.858005	-0.007995	-0.015559	0.098577	-0.859337	0.682687	0.784835
8877	0	-0.809169	-1.586867	9.845192	-0.008118	-0.015869	0.098450	-0.870470	0.662910	0.781286
8878	0	-0.785554	-1.525746	9.827283	-0.007883	-0.015259	0.098270	-0.880771	0.641149	0.785717
8879	0	-0.778955	-1.483698	9.710795	-0.007812	-0.014832	0.097107	-0.898727	0.624556	0.776857
8880	0	-0.774912	-1.514673	9.601193	-0.007768	-0.015148	0.096010	-0.908792	0.612736	0.776208
8881	0	-0.761993	-1.544012	9.552106	-0.007629	-0.015442	0.095520	-0.918677	0.611464	0.781646
8882	0	-0.741926	-1.555699	9.534011	-0.007427	-0.015561	0.095339	-0.925600	0.612107	0.779798
8883	0	-0.744071	-1.568030	9.576553	-0.007446	-0.015686	0.095764	-0.930744	0.615486	0.782310
8884	0	-0.743405	-1.537111	9.564401	-0.007436	-0.015370	0.095644	-0.943614	0.623460	0.782401
8885	0	-0.751444	-1.501095	9.533694	-0.007507	-0.015015	0.095337	-0.951182	0.642010	0.779122
8886	0	-0.783855	-1.481945	9.576308	-0.007827	-0.014825	0.095763	-0.956698	0.666027	0.774391
8887	0	-0.764014	-1.482473	9.704609	-0.007629	-0.014832	0.097046	-0.960694	0.688656	0.771508
8888	0	-0.767062	-1.463064	9.722815	-0.007651	-0.014635	0.097229	-0.967435	0.721302	0.761915
8889	0	-0.752727	-1.519101	9.820508	-0.007507	-0.015198	0.098206	-0.971580	0.754459	0.753821
8890	0	-0.793718	-1.554900	9.795787	-0.007914	-0.015551	0.097960	-0.981718	0.791883	0.747677
8891	0	-0.753033	-1.501264	9.905862	-0.007507	-0.015015	0.099060	-0.991333	0.828369	0.736608
8892	0	-0.806664	-1.531442	10.076353	-0.008042	-0.015316	0.100765	-1.001564	0.865811	0.729981
8893	0	-0.795524	-1.501426	10.174405	-0.007935	-0.015015	0.101746	-1.013068	0.898941	0.723099
8894	0	-0.775972	-1.482839	10.210639	-0.007732	-0.014832	0.102108	-1.021548	0.939376	0.717489
8895	0	-0.771025	-1.550109	10.259889	-0.007690	-0.015503	0.102600	-1.031351	0.971378	0.708163
8896	0	-0.793270	-1.592459	10.381690	-0.007914	-0.015927	0.103818	-1.040336	1.002197	0.711479
8897	0	-0.819281	-1.598738	10.418649	-0.008179	-0.015991	0.104187	-1.048080	1.027485	0.714180
8898	0	-0.803053	-1.542901	10.479575	-0.008024	-0.015434	0.104795	-1.054063	1.044333	0.710747
8899	0	-0.805617	-1.495071	10.516402	-0.008057	-0.014954	0.105164	-1.062463	1.053823	0.704109
8900	0	-0.823501	-1.463572	10.516484	-0.008239	-0.014643	0.105164	-1.066332	1.059709	0.698101
8901	0	-0.835141	-1.483235	10.595774	-0.008362	-0.014832	0.105957	-1.078664	1.058544	0.697758
8902	0	-0.808453	-1.501678	10.479930	-0.008098	-0.015017	0.104798	-1.090423	1.054315	0.704871
8903	0	-0.791716	-1.543787	10.467721	-0.007935	-0.015442	0.104675	-1.097371	1.045386	0.706683
8904	0	-0.769225	-1.537581	10.345892	-0.007717	-0.015373	0.103457	-1.111459	1.028057	0.707716
8905	0	-0.747972	-1.507478	10.321259	-0.007507	-0.015076	0.103210	-1.121709	1.007635	0.715501
8906	0	-0.760619	-1.495591	10.211739	-0.007636	-0.014953	0.102116	-1.136481	0.984373	0.717174
8907	0	-0.771967	-1.464987	10.144265	-0.007751	-0.014648	0.101440	-1.149192	0.958724	0.720988
8908	0	-0.729270	-1.459333	10.004236	-0.007323	-0.014591	0.100040	-1.162633	0.933971	0.721253
8909	0	-0.729632	-1.502070	9.918327	-0.007324	-0.015015	0.099182	-1.180673	0.911924	0.725160
8910	0	-0.748057	-1.563900	9.827073	-0.007513	-0.015637	0.098269	-1.193428	0.884411	0.719738
8911	0	-0.778649	-1.568606	9.753626	-0.007812	-0.015686	0.097534	-1.204512	0.863989	0.724993
8912	0	-0.761529	-1.538570	9.680682	-0.007639	-0.015382	0.096806	-1.220147	0.846151	0.725716
8913	0	-0.797419	-1.494870	9.656015	-0.007996	-0.014954	0.096558	-1.225389	0.830853	0.726221
8914	0	-0.811593	-1.518724	9.619809	-0.008137	-0.015188	0.096196	-1.235344	0.816099	0.732329
8915	0	-0.816737	-1.549806	9.558281	-0.008179	-0.015503	0.095581	-1.240637	0.812493	0.730636
8916	0	-0.766216	-1.488005	9.503558	-0.007668	-0.014883	0.095035	-1.248087	0.814810	0.726657
8917	0	-0.769208	-1.513050	9.497156	-0.007690	-0.015137	0.094971	-1.251756	0.826651	0.721080
8918	0	-0.745510	-1.506083	9.545994	-0.007450	-0.015063	0.095460	-1.259981	0.842436	0.716199
8919	0	-0.745528	-1.513572	9.509223	-0.007446	-0.015137	0.095093	-1.269942	0.863001	0.710831
8920	0	-0.729424	-1.488957	9.527316	-0.007281	-0.014891	0.095274	-1.279852	0.888200	0.707625
8921	0	-0.764832	-1.513507	9.698363	-0.007629	-0.015137	0.096985	-1.289083	0.920183	0.697628
8922	0	-0.750498	-1.513074	9.746919	-0.007484	-0.015134	0.097470	-1.296594	0.953920	0.687496
8923	0	-0.746669	-1.501069	9.844877	-0.007446	-0.015015	0.098450	-1.303244	0.987193	0.683168
8924	0	-0.739030	-1.518551	9.905699	-0.007365	-0.015190	0.099058	-1.309045	1.025724	0.667856
8925	0	-0.777651	-1.513034	9.979150	-0.007751	-0.015137	0.099792	-1.312894	1.063962	0.657450
8926	0	-0.788609	-1.512133	10.033758	-0.007863	-0.015124	0.100339	-1.320540	1.099769	0.644451
8927	0	-0.783886	-1.501372	10.162164	-0.007812	-0.015015	0.101624	-1.330689	1.138897	0.640426
8928	0	-0.813526	-1.525381	10.222772	-0.008110	-0.015258	0.102229	-1.337300	1.176576	0.633558
8929	0	-0.795650	-1.519401	10.455210	-0.007935	-0.015198	0.104553	-1.344272	1.210066	0.628386
8930	0	-0.817621	-1.537385	10.522073	-0.008162	-0.015374	0.105222	-1.354832	1.234537	0.621802
8931	0	-0.812608	-1.507611	10.510183	-0.008118	-0.015076	0.105103	-1.366222	1.253285	0.624391
8932	0	-0.849803	-1.513616	10.510109	-0.008501	-0.015138	0.105101	-1.375243	1.259634	0.621371
8933	0	-0.805611	-1.495818	10.583436	-0.008057	-0.014954	0.105835	-1.390835	1.268709	0.616235
8934	0	-0.804697	-1.514466	10.546774	-0.008056	-0.015146	0.105467	-1.399731	1.268982	0.620499
8935	0	-0.780226	-1.531614	10.547004	-0.007812	-0.015320	0.105469	-1.406257	1.267580	0.619219
8936	0	-0.777708	-1.543189	10.510608	-0.007792	-0.015435	0.105104	-1.413043	1.260556	0.616039
8937	0	-0.778890	-1.544125	10.400577	-0.007812	-0.015442	0.104004	-1.422672	1.244335	0.620536
8938	0	-0.755764	-1.507668	10.352003	-0.007583	-0.015075	0.103518	-1.435061	1.226484	0.617164
8939	0	-0.784599	-1.495491	10.266305	-0.007874	-0.014954	0.102661	-1.446681	1.205601	0.615851
8940	0	-0.766558	-1.525912	10.095787	-0.007698	-0.015262	0.100955	-1.453935	1.178624	0.618592
8941	0	-0.790226	-1.507959	10.077100	-0.007935	-0.015076	0.100769	-1.468435	1.151803	0.617991
8942	0	-0.802296	-1.527163	9.930993	-0.008055	-0.015267	0.099308	-1.483338	1.125038	0.616855
8943	0	-0.827226	-1.526403	9.930578	-0.008301	-0.015259	0.099304	-1.499364	1.101987	0.614845
8944	0	-0.809409	-1.478788	9.839284	-0.008122	-0.014781	0.098392	-1.517346	1.078804	0.614084
8945	0	-0.791291	-1.501380	9.765814	-0.007935	-0.015015	0.097656	-1.526361	1.063145	0.611087
8946	0	-0.774879	-1.513758	9.674497	-0.007770	-0.015136	0.096744	-1.538578	1.048241	0.612303
8947	0	-0.773348	-1.507358	9.576595	-0.007751	-0.015076	0.095764	-1.546128	1.036380	0.614920
8948	0	-0.714933	-1.501061	9.534113	-0.007167	-0.015011	0.095340	-1.555946	1.024930	0.620009
8949	0	-0.731187	-1.525746	9.668083	-0.007324	-0.015259	0.096680	-1.564496	1.019842	0.622944
8950	0	-0.705073	-1.562280	9.546135	-0.007056	-0.015623	0.095461	-1.574276	1.022686	0.622636
8951	0	-0.744920	-1.494838	9.539854	-0.007446	-0.014954	0.095398	-1.578122	1.035537	0.615898
8952	0	-0.739549	-1.451562	9.545977	-0.007391	-0.014517	0.095460	-1.586817	1.050272	0.611279
8953	0	-0.775811	-1.464663	9.619115	-0.007751	-0.014648	0.096191	-1.594810	1.067461	0.606265
8954	0	-0.771790	-1.470501	9.679992	-0.007704	-0.014707	0.096801	-1.603060	1.093323	0.599739
8955	0	-0.770566	-1.488575	9.661849	-0.007690	-0.014893	0.096619	-1.605108	1.120528	0.590833
8956	0	-0.779879	-1.506261	9.771502	-0.007783	-0.015062	0.097716	-1.615547	1.148250	0.582618
8957	0	-0.777419	-1.520033	9.838648	-0.007751	-0.015198	0.098389	-1.628682	1.183734	0.573308
8958	0	-0.776189	-1.538745	9.978566	-0.007737	-0.015387	0.099788	-1.639803	1.221126	0.561091
8959	0	-0.789899	-1.501682	10.101088	-0.007874	-0.015015	0.101013	-1.652382	1.258940	0.551922
8960	0	-0.819277	-1.477448	10.125077	-0.008169	-0.014775	0.101253	-1.661621	1.294610	0.548289
8961	0	-0.801905	-1.513343	10.204943	-0.007996	-0.015137	0.102051	-1.667985	1.329846	0.541078
8962	0	-0.805930	-1.555488	10.338995	-0.008043	-0.015558	0.103391	-1.674199	1.356620	0.532716
8963	0	-0.782482	-1.598530	10.388182	-0.007812	-0.015991	0.103882	-1.677616	1.379229	0.531903
8964	0	-0.803344	-1.621600	10.394214	-0.008020	-0.016224	0.103942	-1.678785	1.402631	0.524701
8965	0	-0.776150	-1.537668	10.400378	-0.007751	-0.015381	0.104004	-1.684046	1.422728	0.524943
8966	0	-0.800985	-1.500205	10.443136	-0.008016	-0.015007	0.104430	-1.688210	1.425573	0.520758
8967	0	-0.829240	-1.501569	10.449270	-0.008301	-0.015015	0.104492	-1.698915	1.425656	0.520463
8968	0	-0.821195	-1.482941	10.486097	-0.008224	-0.014834	0.104859	-1.702913	1.422256	0.516041
8969	0	-0.846896	-1.452972	10.449293	-0.008484	-0.014526	0.104492	-1.715932	1.415172	0.511881
8970	0	-0.800436	-1.465620	10.431176	-0.008027	-0.014656	0.104310	-1.725338	1.399548	0.513116
8971	0	-0.809372	-1.532236	10.382230	-0.008118	-0.015320	0.103821	-1.737319	1.382475	0.512094
8972	0	-0.749374	-1.569142	10.254307	-0.007522	-0.015692	0.102541	-1.746083	1.360700	0.513188
8973	0	-0.754134	-1.532291	10.162508	-0.007568	-0.015320	0.101624	-1.758645	1.339580	0.510748
8974	0	-0.791288	-1.557789	10.089516	-0.007942	-0.015571	0.100894	-1.775948	1.315679	0.514808
8975	0	-0.790621	-1.526257	9.967209	-0.007935	-0.015259	0.099670	-1.789279	1.292432	0.514007
8976	0	-0.785015	-1.545470	9.936967	-0.007878	-0.015450	0.099368	-1.803145	1.269319	0.516015
8977	0	-0.772460	-1.563078	9.832883	-0.007751	-0.015625	0.098328	-1.818796	1.247364	0.513665
8978	0	-0.785614	-1.551613	9.753798	-0.007881	-0.015515	0.097536	-1.828644	1.227284	0.509515
8979	0	-0.778986	-1.532266	9.729141	-0.007812	-0.015320	0.097290	-1.840926	1.209891	0.506916
8980	0	-0.750590	-1.556637	9.704970	-0.007524	-0.015570	0.097048	-1.845981	1.198275	0.500371
8981	0	-0.803795	-1.537850	9.631542	-0.008057	-0.015381	0.096313	-1.852152	1.185196	0.502928
8982	0	-0.770435	-1.489401	9.674357	-0.007714	-0.014889	0.096744	-1.867357	1.182494	0.498771
8983	0	-0.749875	-1.458588	9.588713	-0.007507	-0.014587	0.095886	-1.874611	1.181249	0.501332
8984	0	-0.767164	-1.513444	9.539894	-0.007673	-0.015134	0.095399	-1.884398	1.188205	0.500496
8985	0	-0.738586	-1.525797	9.594735	-0.007385	-0.015259	0.095947	-1.892447	1.197818	0.491818
8986	0	-0.733161	-1.568888	9.680073	-0.007326	-0.015685	0.096802	-1.906000	1.213110	0.484365
8987	0	-0.732788	-1.538055	9.655739	-0.007324	-0.015381	0.096558	-1.914708	1.226228	0.482154
8988	0	-0.716125	-1.489612	9.704348	-0.007149	-0.014893	0.097045	-1.927981	1.249623	0.472434
8989	0	-0.758472	-1.488818	9.796083	-0.007568	-0.014893	0.097961	-1.931990	1.277305	0.468334
8990	0	-0.768511	-1.488209	9.923982	-0.007663	-0.014884	0.099241	-1.939013	1.311579	0.467212
8991	0	-0.783248	-1.519463	9.936414	-0.007812	-0.015198	0.099365	-1.944571	1.343090	0.466159
8992	0	-0.781062	-1.567412	10.064367	-0.007792	-0.015680	0.100644	-1.946635	1.372243	0.464854
8993	0	-0.777269	-1.580311	10.070716	-0.007751	-0.015808	0.100708	-1.950054	1.404818	0.460957
8994	0	-0.787612	-1.579460	10.143754	-0.007855	-0.015799	0.101439	-1.954657	1.436666	0.457568
8995	0	-0.806887	-1.555713	10.229500	-0.008057	-0.015564	0.102295	-1.955921	1.458869	0.451816
8996	0	-0.797073	-1.541764	10.339431	-0.007959	-0.015429	0.103394	-1.952714	1.479957	0.442459
8997	0	-0.801032	-1.525168	10.394278	-0.007996	-0.015259	0.103943	-1.953766	1.504638	0.436030
8998	0	-0.785530	-1.475129	10.351450	-0.007842	-0.014757	0.103515	-1.956154	1.527874	0.439016
8999	0	-0.806123	-1.476846	10.424798	-0.008057	-0.014771	0.104248	-1.962597	1.541491	0.437067
9000	0	-0.764133	-1.476207	10.412550	-0.007639	-0.014767	0.104125	-1.966124	1.552718	0.433392
9001	0	-0.750390	-1.506969	10.424916	-0.007507	-0.015076	0.104248	-1.968063	1.557572	0.432203
9002	0	-0.742698	-1.524522	10.419013	-0.007440	-0.015247	0.104189	-1.974094	1.552388	0.429638
9003	0	-0.749325	-1.452476	10.363894	-0.007507	-0.014526	0.103638	-1.980637	1.545529	0.431394
9004	0	-0.746209	-1.489223	10.290809	-0.007480	-0.014890	0.102907	-1.991655	1.534681	0.430890
9005	0	-0.766961	-1.543682	10.180898	-0.007690	-0.015442	0.101807	-1.994118	1.520006	0.432509
9006	0	-0.787382	-1.561304	10.156822	-0.007894	-0.015615	0.101566	-1.999519	1.506452	0.431585
9007	0	-0.827367	-1.532072	10.101527	-0.008301	-0.015320	0.101013	-2.008552	1.484507	0.432618
9008	0	-0.853074	-1.537909	9.998183	-0.008553	-0.015383	0.099979	-2.012421	1.468215	0.437790
9009	0	-0.821542	-1.574368	9.979502	-0.008240	-0.015747	0.099792	-2.016555	1.449026	0.442357
9010	0	-0.859678	-1.609810	9.919023	-0.008619	-0.016107	0.099187	-2.014760	1.431732	0.443357
9011	0	-0.839983	-1.568541	9.832971	-0.008423	-0.015686	0.098328	-2.022003	1.413639	0.444800
9012	0	-0.829814	-1.519528	9.808906	-0.008316	-0.015197	0.098087	-2.028224	1.401398	0.443240
9013	0	-0.840868	-1.562268	9.710854	-0.008423	-0.015625	0.097107	-2.033556	1.393278	0.445197
9014	0	-0.783460	-1.519302	9.674464	-0.007846	-0.015194	0.096744	-2.040549	1.388489	0.447680
9015	0	-0.756411	-1.495170	9.741273	-0.007568	-0.014954	0.097412	-2.046399	1.391933	0.447116
9016	0	-0.743643	-1.476675	9.753537	-0.007438	-0.014768	0.097535	-2.053441	1.398803	0.445563
9017	0	-0.732485	-1.495020	9.692431	-0.007324	-0.014954	0.096924	-2.057503	1.407900	0.442779
9018	0	-0.708140	-1.506612	9.686329	-0.007082	-0.015069	0.096863	-2.062153	1.415518	0.443961
9019	0	-0.726927	-1.525745	9.686255	-0.007263	-0.015259	0.096863	-2.068642	1.430937	0.435959
9020	0	-0.746632	-1.513323	9.789910	-0.007459	-0.015135	0.097899	-2.074845	1.448009	0.428434
9021	0	-0.752056	-1.507660	9.820441	-0.007507	-0.015076	0.098206	-2.084020	1.471513	0.421501
9022	0	-0.791205	-1.507567	9.887359	-0.007900	-0.015079	0.098874	-2.088729	1.493240	0.413731
9023	0	-0.801073	-1.538319	9.924158	-0.007996	-0.015381	0.099243	-2.099506	1.518711	0.410349
9024	0	-0.816105	-1.557527	9.984778	-0.008148	-0.015570	0.099850	-2.113889	1.541497	0.401074
9025	0	-0.819474	-1.574142	10.095173	-0.008179	-0.015747	0.100952	-2.115536	1.567643	0.397991
9026	0	-0.810116	-1.543086	10.101134	-0.008089	-0.015431	0.101012	-2.122872	1.589367	0.391252
9027	0	-0.794636	-1.568253	10.217247	-0.007935	-0.015686	0.102173	-2.126890	1.610609	0.385905
9028	0	-0.815346	-1.549212	10.223261	-0.008142	-0.015496	0.102233	-2.130228	1.632027	0.387939
9029	0	-0.794099	-1.513238	10.260024	-0.007935	-0.015137	0.102600	-2.133233	1.647241	0.387410
9030	0	-0.776837	-1.494369	10.327141	-0.007765	-0.014945	0.103271	-2.139506	1.659326	0.387640
9031	0	-0.762945	-1.531693	10.369915	-0.007629	-0.015320	0.103699	-2.143994	1.667492	0.386569
9032	0	-0.774740	-1.537267	10.363858	-0.007752	-0.015376	0.103638	-2.147811	1.670035	0.384033
9033	0	-0.743807	-1.519286	10.321176	-0.007446	-0.015198	0.103210	-2.149904	1.669112	0.385904
9034	0	-0.748079	-1.505954	10.364131	-0.007491	-0.015066	0.103640	-2.150078	1.665880	0.387406
9035	0	-0.761631	-1.482622	10.247977	-0.007629	-0.014832	0.102478	-2.151514	1.659393	0.385306
9036	0	-0.752050	-1.457259	10.339864	-0.007543	-0.014577	0.103396	-2.153964	1.643096	0.378707
9037	0	-0.779393	-1.421761	10.254097	-0.007812	-0.014221	0.102539	-2.157210	1.630581	0.380842
9038	0	-0.776186	-1.476148	10.132267	-0.007776	-0.014764	0.101321	-2.161785	1.622393	0.380463
9039	0	-0.773094	-1.538213	10.083146	-0.007751	-0.015381	0.100830	-2.170368	1.607270	0.381662
9040	0	-0.768966	-1.562843	9.997908	-0.007711	-0.015628	0.099977	-2.178084	1.590531	0.374641
9041	0	-0.766565	-1.556291	9.961145	-0.007690	-0.015564	0.099609	-2.183928	1.570257	0.377867
9042	0	-0.780309	-1.555951	9.863876	-0.007825	-0.015562	0.098637	-2.188012	1.553090	0.377558
9043	0	-0.785871	-1.561745	9.839106	-0.007874	-0.015625	0.098389	-2.186305	1.543885	0.371594
9044	0	-0.807354	-1.548231	9.778442	-0.008089	-0.015489	0.097782	-2.185994	1.533757	0.369855
9045	0	-0.785788	-1.525658	9.790199	-0.007874	-0.015259	0.097900	-2.190464	1.523525	0.366737
9046	0	-0.800900	-1.542676	9.741817	-0.008026	-0.015438	0.097415	-2.184234	1.511460	0.369477
9047	0	-0.780298	-1.500968	9.668123	-0.007812	-0.015015	0.096680	-2.185476	1.508150	0.371981
9048	0	-0.772887	-1.505706	9.644011	-0.007732	-0.015066	0.096438	-2.181781	1.511791	0.362337
9049	0	-0.775061	-1.525616	9.710741	-0.007751	-0.015259	0.097107	-2.185832	1.518582	0.360002
9050	0	-0.806047	-1.525088	9.723005	-0.008056	-0.015254	0.097230	-2.189363	1.531948	0.360096
9051	0	-0.775564	-1.476939	9.728988	-0.007751	-0.014771	0.097290	-2.195220	1.544578	0.358521
9052	0	-0.752231	-1.482329	9.716749	-0.007516	-0.014830	0.097167	-2.194888	1.559753	0.352114
9053	0	-0.764001	-1.495043	9.869351	-0.007629	-0.014954	0.098694	-2.198364	1.579626	0.346176
9054	0	-0.778290	-1.525500	9.869185	-0.007773	-0.015253	0.098693	-2.207761	1.598274	0.344105
9055	0	-0.752164	-1.525375	9.912078	-0.007507	-0.015259	0.099121	-2.209115	1.622289	0.335402
9056	0	-0.773447	-1.487761	9.985225	-0.007720	-0.014883	0.099853	-2.210062	1.646415	0.335143
9057	0	-0.795173	-1.525639	10.064598	-0.007935	-0.015259	0.100647	-2.214513	1.673395	0.333719
9058	0	-0.829199	-1.555951	10.137525	-0.008275	-0.015560	0.101377	-2.220906	1.699974	0.326927
9059	0	-0.806962	-1.544186	10.186665	-0.008057	-0.015442	0.101868	-2.227925	1.722061	0.320940
9060	0	-0.809622	-1.525567	10.210840	-0.008083	-0.015259	0.102109	-2.231455	1.743943	0.315743
9061	0	-0.825333	-1.494764	10.266091	-0.008240	-0.014954	0.102661	-2.231817	1.766555	0.311811
9062	0	-0.821003	-1.512762	10.339197	-0.008206	-0.015125	0.103393	-2.241283	1.778211	0.312139
9063	0	-0.806427	-1.532181	10.394199	-0.008057	-0.015320	0.103943	-2.250341	1.794111	0.311078
9064	0	-0.806935	-1.569194	10.326960	-0.008072	-0.015691	0.103270	-2.258320	1.798842	0.307468
9065	0	-0.793198	-1.544170	10.363792	-0.007935	-0.015442	0.103638	-2.264801	1.803603	0.304077
9066	0	-0.767664	-1.525846	10.363841	-0.007686	-0.015259	0.103638	-2.271040	1.801224	0.301073
9067	0	-0.761357	-1.525548	10.370038	-0.007629	-0.015259	0.103699	-2.273867	1.791507	0.302897
9068	0	-0.800979	-1.476218	10.388625	-0.008025	-0.014765	0.103885	-2.277451	1.782223	0.303934
9069	0	-0.803890	-1.465007	10.327264	-0.008057	-0.014648	0.103271	-2.285642	1.770258	0.303920
9070	0	-0.800137	-1.471169	10.211560	-0.008022	-0.014713	0.102114	-2.290157	1.754481	0.303151
9071	0	-0.785205	-1.525704	10.113719	-0.007874	-0.015259	0.101135	-2.294456	1.737939	0.306812
9072	0	-0.774699	-1.531933	10.065122	-0.007770	-0.015317	0.100650	-2.303386	1.719990	0.309718
9073	0	-0.797607	-1.525976	10.070941	-0.007996	-0.015259	0.100708	-2.310746	1.705508	0.313600
9074	0	-0.811715	-1.520501	9.955244	-0.008141	-0.015201	0.099551	-2.321976	1.686315	0.317950
9075	0	-0.809815	-1.483007	9.863464	-0.008118	-0.014832	0.098633	-2.326458	1.671309	0.320665
9076	0	-0.781345	-1.476896	9.833197	-0.007834	-0.014768	0.098330	-2.334118	1.654542	0.321225
9077	0	-0.791913	-1.470734	9.777989	-0.007935	-0.014709	0.097778	-2.337836	1.644112	0.325675
9078	0	-0.746415	-1.549526	9.796586	-0.007477	-0.015499	0.097964	-2.339532	1.636847	0.326783
9079	0	-0.706748	-1.605008	9.692511	-0.007080	-0.016052	0.096924	-2.343173	1.629479	0.327179
9080	0	-0.741399	-1.592432	9.656044	-0.007421	-0.015926	0.096560	-2.347007	1.628008	0.327844
9081	0	-0.774687	-1.506974	9.661995	-0.007751	-0.015076	0.096619	-2.346196	1.629889	0.321718
9082	0	-0.792583	-1.457387	9.686503	-0.007926	-0.014576	0.096865	-2.350008	1.636997	0.317627
9083	0	-0.787406	-1.415843	9.741232	-0.007874	-0.014160	0.097412	-2.354274	1.644966	0.319494
9084	0	-0.787747	-1.452065	9.710712	-0.007874	-0.014524	0.097107	-2.357206	1.655783	0.319917
9085	0	-0.769904	-1.489370	9.710608	-0.007690	-0.014893	0.097107	-2.364802	1.673021	0.312441
9086	0	-0.771831	-1.544221	9.808115	-0.007708	-0.015445	0.098082	-2.368155	1.692641	0.310013
9087	0	-0.770807	-1.580801	9.881456	-0.007690	-0.015808	0.098816	-2.374459	1.720118	0.310347
9088	0	-0.780485	-1.531868	9.978846	-0.007788	-0.015320	0.099790	-2.379495	1.746760	0.303780
9089	0	-0.776961	-1.495314	9.973010	-0.007751	-0.014954	0.099731	-2.385304	1.774571	0.299037
9090	0	-0.786569	-1.470712	10.064321	-0.007850	-0.014709	0.100644	-2.388938	1.799805	0.299937
9091	0	-0.801189	-1.507360	10.150049	-0.007996	-0.015076	0.101501	-2.392844	1.825073	0.290294
9092	0	-0.786480	-1.586325	10.186463	-0.007846	-0.015865	0.101866	-2.396789	1.853212	0.283084
9093	0	-0.782324	-1.586697	10.302686	-0.007812	-0.015869	0.103027	-2.400535	1.872183	0.281967
9094	0	-0.796805	-1.543648	10.198718	-0.007957	-0.015438	0.101988	-2.404895	1.892163	0.280519
9095	0	-0.824703	-1.519494	10.302718	-0.008240	-0.015198	0.103027	-2.407841	1.907294	0.277344
9096	0	-0.837764	-1.506899	10.339284	-0.008377	-0.015071	0.103393	-2.411674	1.915063	0.277109
9097	0	-0.824012	-1.519445	10.437057	-0.008240	-0.015198	0.104370	-2.413965	1.922480	0.267545
9098	0	-0.829771	-1.500698	10.394347	-0.008302	-0.015009	0.103943	-2.417657	1.925168	0.266740
9099	0	-0.829547	-1.525914	10.412635	-0.008301	-0.015259	0.104126	-2.423815	1.926377	0.259711
9100	0	-0.816053	-1.507833	10.333288	-0.008168	-0.015077	0.103333	-2.431419	1.924945	0.257673
9101	0	-0.792489	-1.550604	10.376004	-0.007935	-0.015503	0.103760	-2.440525	1.921448	0.260087
9102	0	-0.796217	-1.508531	10.302802	-0.007977	-0.015082	0.103027	-2.449400	1.912706	0.262139
9103	0	-0.778841	-1.477384	10.223524	-0.007812	-0.014771	0.102234	-2.458565	1.893006	0.261023
9104	0	-0.774665	-1.478117	10.241984	-0.007765	-0.014778	0.102419	-2.467426	1.879935	0.262343
9105	0	-0.773112	-1.489446	10.168584	-0.007751	-0.014893	0.101685	-2.474963	1.864295	0.264097
9106	0	-0.780755	-1.533046	10.077193	-0.007833	-0.015324	0.100771	-2.488033	1.842142	0.268554
9107	0	-0.772412	-1.531868	9.991684	-0.007751	-0.015320	0.099915	-2.492008	1.818053	0.264718
9108	0	-0.761404	-1.574688	9.961460	-0.007636	-0.015745	0.099613	-2.499331	1.800038	0.272856
9109	0	-0.760895	-1.586758	9.845154	-0.007629	-0.015869	0.098450	-2.502871	1.783468	0.276263
9110	0	-0.780851	-1.562165	9.790533	-0.007833	-0.015622	0.097903	-2.507588	1.761538	0.282188
9111	0	-0.803746	-1.526118	9.759642	-0.008057	-0.015259	0.097595	-2.515700	1.746179	0.281919
9112	0	-0.788228	-1.489944	9.741499	-0.007896	-0.014898	0.097414	-2.522390	1.736570	0.280925
9113	0	-0.767883	-1.489048	9.692507	-0.007690	-0.014893	0.096924	-2.525284	1.729878	0.279137
9114	0	-0.784017	-1.501396	9.680403	-0.007851	-0.015011	0.096804	-2.534319	1.724441	0.273238
9115	0	-0.774288	-1.525595	9.649772	-0.007751	-0.015259	0.096497	-2.536365	1.721260	0.277931
9116	0	-0.755377	-1.549794	9.643729	-0.007551	-0.015498	0.096437	-2.541624	1.731132	0.277891
9117	0	-0.738833	-1.532220	9.637390	-0.007385	-0.015320	0.096375	-2.549955	1.741589	0.278320
9118	0	-0.770942	-1.526531	9.728703	-0.007697	-0.015265	0.097288	-2.556495	1.762692	0.274987
9119	0	-0.751632	-1.501336	9.759472	-0.007507	-0.015015	0.097595	-2.560530	1.779942	0.272987
9120	0	-0.777833	-1.519354	9.832539	-0.007770	-0.015196	0.098326	-2.563365	1.796759	0.269461
9121	0	-0.758083	-1.544192	9.881496	-0.007568	-0.015442	0.098816	-2.568947	1.817787	0.265381
9122	0	-0.784785	-1.519572	10.027760	-0.007838	-0.015199	0.100278	-2.571034	1.835390	0.263553
9123	0	-0.795161	-1.531768	10.040181	-0.007935	-0.015320	0.100403	-2.574143	1.861270	0.257452
9124	0	-0.786105	-1.512791	10.088789	-0.007847	-0.015133	0.100888	-2.573986	1.883942	0.256270
9125	0	-0.819178	-1.537859	10.101247	-0.008179	-0.015381	0.101013	-2.576906	1.905361	0.258091
9126	0	-0.822057	-1.525214	10.113254	-0.008205	-0.015255	0.101133	-2.579158	1.928941	0.251845
9127	0	-0.806962	-1.501543	10.235482	-0.008057	-0.015015	0.102356	-2.585446	1.949972	0.249077
9128	0	-0.851694	-1.526159	10.302383	-0.008511	-0.015261	0.103024	-2.591751	1.963653	0.248550
9129	0	-0.831135	-1.580837	10.308749	-0.008301	-0.015808	0.103088	-2.597388	1.981938	0.246651
9130	0	-0.808378	-1.574493	10.284240	-0.008079	-0.015748	0.102842	-2.599198	1.994347	0.244882
9131	0	-0.781508	-1.525917	10.321020	-0.007812	-0.015259	0.103210	-2.604821	2.003790	0.241495
9132	0	-0.775473	-1.507352	10.394269	-0.007757	-0.015078	0.103942	-2.605446	2.007708	0.238718
9133	0	-0.774177	-1.506852	10.376153	-0.007751	-0.015076	0.103760	-2.602555	2.003615	0.234563
9134	0	-0.765906	-1.536826	10.351914	-0.007671	-0.015367	0.103518	-2.609381	1.996685	0.229610
9135	0	-0.785834	-1.495319	10.321167	-0.007874	-0.014954	0.103210	-2.613768	1.986624	0.230810
9136	0	-0.770862	-1.519481	10.260344	-0.007722	-0.015198	0.102602	-2.615333	1.978572	0.233737
9137	0	-0.779326	-1.538056	10.241850	-0.007812	-0.015381	0.102417	-2.619750	1.963963	0.240808
9138	0	-0.787097	-1.556110	10.156778	-0.007896	-0.015564	0.101565	-2.621181	1.942155	0.242441
9139	0	-0.815840	-1.562461	10.095385	-0.008179	-0.015625	0.100952	-2.625450	1.925929	0.245777
9140	0	-0.799811	-1.519989	10.071202	-0.008017	-0.015198	0.100711	-2.632581	1.911668	0.247002
9141	0	-0.809845	-1.507853	9.948844	-0.008118	-0.015076	0.099487	-2.640507	1.896283	0.245510
9142	0	-0.824481	-1.508853	9.948976	-0.008263	-0.015082	0.099489	-2.652255	1.882521	0.245857
9143	0	-0.803979	-1.519926	9.869499	-0.008057	-0.015198	0.098694	-2.658661	1.869715	0.246376
9144	0	-0.776327	-1.513866	9.790385	-0.007779	-0.015141	0.097902	-2.661117	1.857828	0.242069
9145	0	-0.761133	-1.568839	9.784039	-0.007629	-0.015686	0.097839	-2.668486	1.843417	0.242602
9146	0	-0.751930	-1.587389	9.772018	-0.007532	-0.015874	0.097719	-2.673139	1.835048	0.242680
9147	0	-0.756104	-1.568210	9.777952	-0.007568	-0.015686	0.097778	-2.673282	1.833043	0.245249
9148	0	-0.773355	-1.531100	9.692621	-0.007737	-0.015312	0.096926	-2.676632	1.835238	0.243196
9149	0	-0.756427	-1.525774	9.686328	-0.007568	-0.015259	0.096863	-2.680140	1.836868	0.240995
9150	0	-0.768727	-1.555879	9.820573	-0.007683	-0.015562	0.098206	-2.681186	1.848421	0.239695
9151	0	-0.775371	-1.549661	9.820639	-0.007751	-0.015503	0.098206	-2.678648	1.857442	0.242489
9152	0	-0.776389	-1.524739	9.741230	-0.007756	-0.015246	0.097413	-2.684681	1.872717	0.239865
9153	0	-0.793962	-1.501141	9.820565	-0.007935	-0.015015	0.098206	-2.685732	1.884954	0.239684
9154	0	-0.789521	-1.506595	9.820528	-0.007884	-0.015070	0.098206	-2.685946	1.904240	0.241002
9155	0	-0.782580	-1.543945	9.918146	-0.007812	-0.015442	0.099182	-2.688007	1.925696	0.232659
9156	0	-0.754926	-1.555663	9.991197	-0.007535	-0.015559	0.099913	-2.689948	1.948177	0.230986
9157	0	-0.751889	-1.507604	9.973052	-0.007507	-0.015076	0.099731	-2.695173	1.967612	0.226105
9158	0	-0.753937	-1.519509	10.070603	-0.007531	-0.015199	0.100706	-2.695823	1.983105	0.221595
9159	0	-0.800696	-1.549556	10.125756	-0.007996	-0.015503	0.101257	-2.692284	2.002065	0.217177
9160	0	-0.814982	-1.554493	10.162352	-0.008141	-0.015550	0.101624	-2.691700	2.018681	0.216777
9161	0	-0.781666	-1.524719	10.235737	-0.007812	-0.015259	0.102356	-2.683405	2.029483	0.212223
9162	0	-0.800563	-1.516900	10.187034	-0.008004	-0.015175	0.101870	-2.681420	2.037285	0.207345
9163	0	-0.818536	-1.531537	10.253920	-0.008179	-0.015320	0.102539	-2.681087	2.050898	0.206025
9164	0	-0.788603	-1.560823	10.272348	-0.007887	-0.015616	0.102722	-2.676493	2.056187	0.205283
9165	0	-0.799255	-1.531494	10.272313	-0.007996	-0.015320	0.102722	-2.675540	2.058977	0.201199
9166	0	-0.804326	-1.524446	10.272443	-0.008051	-0.015249	0.102723	-2.674597	2.056779	0.201729
9167	0	-0.804909	-1.482845	10.321148	-0.008057	-0.014832	0.103210	-2.675529	2.054842	0.207818
9168	0	-0.772390	-1.469965	10.229842	-0.007737	-0.014704	0.102297	-2.675219	2.046337	0.205504
9169	0	-0.773820	-1.446656	10.217368	-0.007751	-0.014465	0.102173	-2.680830	2.037820	0.207730
9170	0	-0.771036	-1.489932	10.168612	-0.007726	-0.014895	0.101686	-2.689362	2.027055	0.214428
9171	0	-0.731016	-1.501382	10.113639	-0.007324	-0.015015	0.101135	-2.692597	2.017499	0.216929
9172	0	-0.752162	-1.544106	10.089443	-0.007541	-0.015441	0.100893	-2.696814	2.002302	0.223562
9173	0	-0.730716	-1.586452	10.028274	-0.007324	-0.015869	0.100281	-2.695658	1.989182	0.225219
9174	0	-0.781762	-1.585862	9.961527	-0.007840	-0.015861	0.099613	-2.697461	1.969695	0.227287
9175	0	-0.809839	-1.543916	9.881793	-0.008118	-0.015442	0.098816	-2.698339	1.953670	0.224988
9176	0	-0.806592	-1.513158	9.875987	-0.008080	-0.015132	0.098759	-2.702042	1.944251	0.229028
9177	0	-0.835015	-1.488701	9.845154	-0.008362	-0.014893	0.098450	-2.699692	1.936916	0.228169
9178	0	-0.820186	-1.506293	9.766072	-0.008217	-0.015065	0.097659	-2.701093	1.925594	0.226789
9179	0	-0.841029	-1.568245	9.790205	-0.008423	-0.015686	0.097900	-2.701023	1.917205	0.231452
9180	0	-0.796135	-1.586066	9.784328	-0.007971	-0.015862	0.097842	-2.703044	1.912356	0.232829
9181	0	-0.781036	-1.623051	9.771826	-0.007812	-0.016235	0.097717	-2.701593	1.915928	0.231571
9182	0	-0.762303	-1.567074	9.698695	-0.007626	-0.015676	0.096986	-2.699018	1.919004	0.229675
9183	0	-0.769149	-1.458244	9.771794	-0.007690	-0.014587	0.097717	-2.697450	1.926301	0.229493
9184	0	-0.793628	-1.439311	9.771858	-0.007937	-0.014395	0.097718	-2.699700	1.930961	0.225078
9185	0	-0.763204	-1.464508	9.845000	-0.007629	-0.014648	0.098450	-2.700022	1.940130	0.228301
9186	0	-0.763860	-1.524520	9.851154	-0.007635	-0.015252	0.098511	-2.696218	1.950162	0.227062
9187	0	-0.745564	-1.537414	9.893833	-0.007446	-0.015381	0.098938	-2.692751	1.966716	0.217282
9188	0	-0.747491	-1.518663	9.924210	-0.007465	-0.015184	0.099243	-2.699580	1.983624	0.217061
9189	0	-0.757976	-1.525390	9.979236	-0.007568	-0.015259	0.099792	-2.698255	2.002481	0.212459
9190	0	-0.772252	-1.530540	10.034088	-0.007713	-0.015310	0.100341	-2.696920	2.018779	0.209107
9191	0	-0.800679	-1.489338	10.076804	-0.007996	-0.014893	0.100769	-2.702066	2.037265	0.203051
9192	0	-0.802762	-1.507856	10.088738	-0.008018	-0.015078	0.100888	-2.707359	2.053432	0.199066
9193	0	-0.831209	-1.519407	10.174523	-0.008301	-0.015198	0.101746	-2.707428	2.071986	0.198604
9194	0	-0.802011	-1.531199	10.211091	-0.008018	-0.015313	0.102111	-2.710197	2.079729	0.195513
9195	0	-0.818066	-1.574381	10.174595	-0.008179	-0.015747	0.101746	-2.710589	2.087845	0.194713
9196	0	-0.806291	-1.537405	10.198972	-0.008060	-0.015375	0.101990	-2.713413	2.096509	0.193201
9197	0	-0.824035	-1.513398	10.235631	-0.008240	-0.015137	0.102356	-2.714357	2.103044	0.188496
9198	0	-0.799290	-1.525296	10.266165	-0.007998	-0.015254	0.102661	-2.717098	2.103791	0.186111
9199	0	-0.799105	-1.513455	10.260077	-0.007996	-0.015137	0.102600	-2.718586	2.104591	0.181655
9200	0	-0.767076	-1.519196	10.235804	-0.007682	-0.015194	0.102357	-2.720148	2.098322	0.186438
9201	0	-0.792551	-1.488783	10.150287	-0.007935	-0.014893	0.101501	-2.718586	2.094256	0.193674
9202	0	-0.790340	-1.482138	10.217600	-0.007916	-0.014823	0.102175	-2.720537	2.085749	0.197083
9203	0	-0.773426	-1.537633	10.162553	-0.007751	-0.015381	0.101624	-2.719077	2.072525	0.202804
9204	0	-0.776110	-1.536632	10.126335	-0.007778	-0.015372	0.101261	-2.715980	2.059372	0.207648
9205	0	-0.779516	-1.525466	10.052688	-0.007812	-0.015259	0.100525	-2.714905	2.045671	0.208661
9206	0	-0.788865	-1.512563	9.998084	-0.007900	-0.015129	0.099979	-2.714632	2.038376	0.209014
9207	0	-0.785805	-1.543793	9.942811	-0.007874	-0.015442	0.099426	-2.713696	2.026508	0.205189
9208	0	-0.795372	-1.500933	9.875831	-0.007965	-0.015007	0.098758	-2.720020	2.019206	0.200750
9209	0	-0.803915	-1.495508	9.838988	-0.008057	-0.014954	0.098389	-2.725292	2.004921	0.202674
9210	0	-0.789321	-1.495392	9.808650	-0.007900	-0.014957	0.098085	-2.724889	2.002637	0.204556
9211	0	-0.780475	-1.550049	9.814553	-0.007812	-0.015503	0.098145	-2.725709	1.999451	0.203010
9212	0	-0.773227	-1.567952	9.753668	-0.007736	-0.015681	0.097536	-2.727371	2.000684	0.206171
9213	0	-0.774697	-1.556046	9.808441	-0.007751	-0.015564	0.098083	-2.726986	2.001205	0.201823
9214	0	-0.798275	-1.543671	9.796249	-0.007987	-0.015435	0.097962	-2.732416	2.001988	0.197895
9215	0	-0.793936	-1.476815	9.759518	-0.007935	-0.014771	0.097595	-2.733465	2.013299	0.196535
9216	0	-0.794852	-1.500693	9.850988	-0.007944	-0.015010	0.098510	-2.733822	2.024048	0.192499
9217	0	-0.775882	-1.483055	9.802203	-0.007751	-0.014832	0.098022	-2.736473	2.038107	0.182867
9218	0	-0.795608	-1.483146	9.832495	-0.007950	-0.014830	0.098326	-2.742384	2.051090	0.183855
9219	0	-0.781771	-1.507464	9.899877	-0.007812	-0.015076	0.098999	-2.744933	2.062727	0.181416
9220	0	-0.740667	-1.513467	9.979074	-0.007396	-0.015135	0.099792	-2.748603	2.080753	0.176202
9221	0	-0.764110	-1.531935	9.991373	-0.007629	-0.015320	0.099915	-2.751897	2.099592	0.166880
9222	0	-0.747710	-1.476860	10.046172	-0.007470	-0.014771	0.100462	-2.753458	2.113129	0.163562
9223	0	-0.757499	-1.501311	10.070774	-0.007568	-0.015015	0.100708	-2.755428	2.126221	0.160400
9224	0	-0.807578	-1.513606	10.107247	-0.008070	-0.015134	0.101073	-2.761602	2.138417	0.161228
9225	0	-0.787761	-1.525757	10.113512	-0.007874	-0.015259	0.101135	-2.763872	2.148628	0.160898
9226	0	-0.806777	-1.494951	10.180581	-0.008065	-0.014952	0.101806	-2.765020	2.157077	0.158728
9227	0	-0.854570	-1.519138	10.180753	-0.008545	-0.015198	0.101807	-2.761435	2.163610	0.160104
9228	0	-0.818031	-1.548595	10.235763	-0.008181	-0.015491	0.102357	-2.759856	2.168913	0.160890
9229	0	-0.811752	-1.556251	10.266137	-0.008118	-0.015564	0.102661	-2.761758	2.174442	0.164149
9230	0	-0.768687	-1.556018	10.223444	-0.007690	-0.015562	0.102234	-2.763139	2.176101	0.161271
9231	0	-0.774585	-1.519826	10.260045	-0.007751	-0.015198	0.102600	-2.767146	2.175470	0.159509
9232	0	-0.803942	-1.471275	10.211215	-0.008046	-0.014711	0.102112	-2.772076	2.173598	0.158342
9233	0	-0.780517	-1.495617	10.150165	-0.007812	-0.014954	0.101501	-2.778344	2.170927	0.154700
9234	0	-0.772142	-1.464788	10.162564	-0.007737	-0.014654	0.101624	-2.774504	2.159010	0.157495
9235	0	-0.779929	-1.477505	10.125768	-0.007812	-0.014771	0.101257	-2.782902	2.149710	0.154090
9236	0	-0.771040	-1.508285	10.113678	-0.007726	-0.015085	0.101135	-2.783424	2.138131	0.155831
9237	0	-0.761174	-1.537921	10.034339	-0.007629	-0.015381	0.100342	-2.784724	2.123697	0.153192
9238	0	-0.758169	-1.538009	10.040631	-0.007594	-0.015378	0.100406	-2.790336	2.115191	0.151160
9239	0	-0.797751	-1.507526	10.003813	-0.007996	-0.015076	0.100037	-2.792984	2.100157	0.146592
9240	0	-0.770260	-1.464672	9.906328	-0.007716	-0.014648	0.099062	-2.794170	2.090205	0.150268
9241	0	-0.797873	-1.489240	9.863421	-0.007996	-0.014893	0.098633	-2.797075	2.076435	0.155425
9242	0	-0.782715	-1.513412	9.851408	-0.007840	-0.015137	0.098513	-2.797214	2.066936	0.152693
9243	0	-0.804755	-1.531994	9.832836	-0.008057	-0.015320	0.098328	-2.800532	2.061859	0.147564
9244	0	-0.784792	-1.526068	9.808490	-0.007855	-0.015260	0.098084	-2.804842	2.058724	0.148254
9245	0	-0.811539	-1.574397	9.741280	-0.008118	-0.015747	0.097412	-2.804513	2.061614	0.154947
9246	0	-0.786651	-1.555895	9.753520	-0.007869	-0.015558	0.097535	-2.808628	2.064559	0.160705
9247	0	-0.793503	-1.507537	9.790040	-0.007935	-0.015076	0.097900	-2.811561	2.070510	0.157511
9248	0	-0.781463	-1.513459	9.851010	-0.007814	-0.015137	0.098510	-2.812384	2.076181	0.154083
9249	0	-0.775743	-1.501245	9.820543	-0.007751	-0.015015	0.098206	-2.813179	2.088583	0.156138
9250	0	-0.776606	-1.518988	9.869335	-0.007764	-0.015194	0.098693	-2.811783	2.096471	0.150781
9251	0	-0.781781	-1.525882	9.869342	-0.007812	-0.015259	0.098694	-2.815153	2.107964	0.146563
9252	0	-0.770912	-1.519489	9.936430	-0.007702	-0.015199	0.099364	-2.814101	2.121660	0.148146
9253	0	-0.782009	-1.513716	9.973078	-0.007812	-0.015137	0.099731	-2.817944	2.135659	0.145888
9254	0	-0.771251	-1.495239	9.985141	-0.007706	-0.014955	0.099852	-2.818759	2.148818	0.146935
9255	0	-0.800408	-1.483251	10.040201	-0.007996	-0.014832	0.100403	-2.823174	2.163827	0.147355
9256	0	-0.771705	-1.452984	10.143772	-0.007708	-0.014529	0.101439	-2.827199	2.179607	0.141577
9257	0	-0.757339	-1.495367	10.174522	-0.007568	-0.014954	0.101746	-2.830507	2.190542	0.138376
9258	0	-0.788653	-1.568676	10.204967	-0.007884	-0.015687	0.102050	-2.833444	2.198671	0.136409
9259	0	-0.818358	-1.538157	10.168407	-0.008179	-0.015381	0.101685	-2.837458	2.209456	0.134266
9260	0	-0.818990	-1.532144	10.210990	-0.008189	-0.015322	0.102110	-2.840273	2.215555	0.131512
9261	0	-0.817672	-1.592850	10.180706	-0.008179	-0.015930	0.101807	-2.841488	2.218718	0.131568
9262	0	-0.780600	-1.544459	10.266050	-0.007809	-0.015439	0.102661	-2.850775	2.221024	0.127173
9263	0	-0.817200	-1.543942	10.253997	-0.008179	-0.015442	0.102539	-2.851037	2.218980	0.124122
9264	0	-0.785150	-1.495417	10.241783	-0.007860	-0.014949	0.102418	-2.859962	2.214669	0.121296
9265	0	-0.774751	-1.452625	10.192903	-0.007751	-0.014526	0.101929	-2.862821	2.215651	0.123908
9266	0	-0.810029	-1.538138	10.150217	-0.008110	-0.015381	0.101501	-2.866324	2.210110	0.123503
9267	0	-0.773725	-1.501483	10.150252	-0.007751	-0.015015	0.101501	-2.869345	2.199673	0.129658
9268	0	-0.764751	-1.489384	10.089413	-0.007663	-0.014894	0.100893	-2.872495	2.187936	0.133241
9269	0	-0.749565	-1.501284	10.083122	-0.007507	-0.015015	0.100830	-2.873300	2.180082	0.132234
9270	0	-0.789357	-1.494999	9.997904	-0.007912	-0.014951	0.099977	-2.875167	2.164883	0.134868
9271	0	-0.786074	-1.544225	9.985447	-0.007874	-0.015442	0.099854	-2.878368	2.155679	0.137694
9272	0	-0.783423	-1.501512	10.028380	-0.007848	-0.015016	0.100283	-2.880603	2.145598	0.137512
9273	0	-0.798115	-1.532014	9.857290	-0.007996	-0.015320	0.098572	-2.883726	2.134301	0.140262
9274	0	-0.770978	-1.556650	9.814722	-0.007723	-0.015565	0.098146	-2.888325	2.124572	0.146471
9275	0	-0.798491	-1.593108	9.820629	-0.007996	-0.015930	0.098206	-2.892179	2.117473	0.144605
9276	0	-0.802300	-1.568591	9.851305	-0.008036	-0.015688	0.098512	-2.892597	2.108160	0.143524
9277	0	-0.805402	-1.538189	9.826666	-0.008057	-0.015381	0.098267	-2.896707	2.110358	0.140338
9278	0	-0.810670	-1.531913	9.832870	-0.008113	-0.015323	0.098328	-2.895425	2.108440	0.138863
9279	0	-0.774820	-1.525783	9.875529	-0.007751	-0.015259	0.098755	-2.897185	2.109985	0.142163
9280	0	-0.762179	-1.501298	9.869403	-0.007623	-0.015014	0.098694	-2.899234	2.114249	0.147137
9281	0	-0.775451	-1.513299	9.857211	-0.007751	-0.015137	0.098572	-2.897856	2.122915	0.144102
9282	0	-0.757431	-1.494396	9.863332	-0.007575	-0.014947	0.098633	-2.897314	2.127159	0.136689
9283	0	-0.775930	-1.495146	9.942598	-0.007751	-0.014954	0.099426	-2.897826	2.141187	0.131460
9284	0	-0.765721	-1.482363	9.936400	-0.007646	-0.014828	0.099364	-2.896137	2.159544	0.127598
9285	0	-0.769802	-1.501395	9.973097	-0.007690	-0.015015	0.099731	-2.898294	2.173281	0.123541
9286	0	-0.777726	-1.556195	10.009510	-0.007767	-0.015563	0.100096	-2.900061	2.190351	0.121839
9287	0	-0.770013	-1.513631	10.015801	-0.007690	-0.015137	0.100159	-2.902558	2.206452	0.118950
9288	0	-0.771756	-1.525748	10.052265	-0.007710	-0.015259	0.100523	-2.903975	2.219680	0.119164
9289	0	-0.812094	-1.514018	10.125654	-0.008118	-0.015137	0.101257	-2.910754	2.228334	0.111360
9290	0	-0.831351	-1.532385	10.204892	-0.008307	-0.015327	0.102049	-2.909602	2.240124	0.107511
9291	0	-0.842403	-1.531544	10.144099	-0.008423	-0.015320	0.101440	-2.907466	2.246467	0.101187
9292	0	-0.849400	-1.555565	10.162384	-0.008487	-0.015555	0.101624	-2.910644	2.259596	0.095642
9293	0	-0.823798	-1.550034	10.211235	-0.008240	-0.015503	0.102112	-2.910482	2.262841	0.098239
9294	0	-0.798982	-1.549595	10.254058	-0.007993	-0.015498	0.102540	-2.910702	2.264852	0.102251
9295	0	-0.811227	-1.531707	10.308921	-0.008118	-0.015320	0.103088	-2.910319	2.264032	0.102032
9296	0	-0.779418	-1.501010	10.217437	-0.007802	-0.015010	0.102174	-2.913192	2.260432	0.100714
9297	0	-0.749765	-1.482846	10.186884	-0.007507	-0.014832	0.101868	-2.912316	2.254776	0.100884
9298	0	-0.778170	-1.518880	10.254234	-0.007793	-0.015192	0.102541	-2.911260	2.246898	0.101246
9299	0	-0.767544	-1.519277	10.272403	-0.007690	-0.015198	0.102722	-2.908251	2.235265	0.093694
9300	0	-0.764695	-1.561417	10.174971	-0.007661	-0.015615	0.101748	-2.909281	2.224885	0.095078
9301	0	-0.780109	-1.531769	10.077025	-0.007812	-0.015320	0.100769	-2.909353	2.217209	0.099126
9302	0	-0.789844	-1.513291	10.034475	-0.007912	-0.015133	0.100344	-2.911816	2.207423	0.105412
9303	0	-0.804437	-1.525754	10.015987	-0.008057	-0.015259	0.100159	-2.912867	2.198529	0.101772
9304	0	-0.808046	-1.512883	9.979638	-0.008094	-0.015135	0.099794	-2.908457	2.188475	0.105659
9305	0	-0.846538	-1.556400	9.918371	-0.008484	-0.015564	0.099182	-2.910859	2.172444	0.108896
9306	0	-0.818700	-1.513645	9.924750	-0.008203	-0.015138	0.099246	-2.911860	2.159799	0.110271
9307	0	-0.816686	-1.525894	9.857274	-0.008179	-0.015259	0.098572	-2.914486	2.151203	0.108138
9308	0	-0.802204	-1.544389	9.900069	-0.008033	-0.015443	0.099000	-2.918137	2.143964	0.110218
9309	0	-0.798918	-1.556647	9.844983	-0.007996	-0.015564	0.098450	-2.923552	2.141660	0.114005
9310	0	-0.779311	-1.538924	9.777846	-0.007800	-0.015387	0.097778	-2.929158	2.138638	0.114627
9311	0	-0.774793	-1.544464	9.765610	-0.007751	-0.015442	0.097656	-2.934907	2.139632	0.117321
9312	0	-0.755762	-1.526184	9.765603	-0.007562	-0.015265	0.097655	-2.934316	2.139900	0.115383
9313	0	-0.774718	-1.519133	9.820690	-0.007751	-0.015198	0.098206	-2.929356	2.139975	0.114906
9314	0	-0.755863	-1.524103	9.796426	-0.007560	-0.015246	0.097963	-2.925667	2.143594	0.111543
9315	0	-0.757058	-1.519407	9.802286	-0.007568	-0.015198	0.098022	-2.923975	2.151116	0.108922
9316	0	-0.788446	-1.518584	9.832795	-0.007878	-0.015191	0.098328	-2.920533	2.163178	0.105717
9317	0	-0.781527	-1.482946	9.869394	-0.007812	-0.014832	0.098694	-2.920722	2.171249	0.100114
9318	0	-0.788860	-1.488969	9.954746	-0.007879	-0.014889	0.099548	-2.924452	2.186836	0.097427
9319	0	-0.800962	-1.476848	9.973062	-0.007996	-0.014771	0.099731	-2.924848	2.207712	0.094268
9320	0	-0.803009	-1.518928	9.985185	-0.008024	-0.015194	0.099852	-2.922100	2.219379	0.096596
9321	0	-0.800800	-1.513745	10.027966	-0.007996	-0.015137	0.100281	-2.925614	2.238306	0.093064
9322	0	-0.784244	-1.538324	10.107089	-0.007837	-0.015383	0.101071	-2.928726	2.248951	0.088700
9323	0	-0.806422	-1.525929	10.137872	-0.008057	-0.015259	0.101379	-2.931863	2.262442	0.089935
9324	0	-0.789787	-1.562103	10.119443	-0.007889	-0.015626	0.101194	-2.928912	2.277490	0.086116
9325	0	-0.769199	-1.568511	10.156253	-0.007690	-0.015686	0.101562	-2.930390	2.284084	0.081791
9326	0	-0.787952	-1.561555	10.223406	-0.007877	-0.015624	0.102233	-2.923377	2.291422	0.080763
9327	0	-0.793388	-1.550142	10.235624	-0.007935	-0.015503	0.102356	-2.924157	2.295525	0.076650
9328	0	-0.817865	-1.513061	10.199030	-0.008178	-0.015135	0.101990	-2.921895	2.301470	0.077775
9329	0	-0.817299	-1.500712	10.150304	-0.008179	-0.015015	0.101501	-2.915781	2.299916	0.075176
9330	0	-0.816366	-1.505746	10.199348	-0.008167	-0.015061	0.101993	-2.913760	2.300759	0.073214
9331	0	-0.841322	-1.519231	10.199135	-0.008423	-0.015198	0.101990	-2.909926	2.294996	0.074892
9332	0	-0.790318	-1.536577	10.156702	-0.007915	-0.015370	0.101565	-2.906954	2.286274	0.080247
9333	0	-0.786025	-1.531591	10.113688	-0.007874	-0.015320	0.101135	-2.904727	2.276336	0.082193
9334	0	-0.771145	-1.519091	10.101694	-0.007725	-0.015190	0.101016	-2.907828	2.266265	0.081193
9335	0	-0.755506	-1.513726	10.089203	-0.007568	-0.015137	0.100891	-2.910592	2.256344	0.086734
9336	0	-0.771262	-1.495750	9.985519	-0.007726	-0.014956	0.099854	-2.915028	2.246411	0.089100
9337	0	-0.779549	-1.519703	9.930565	-0.007812	-0.015198	0.099304	-2.916307	2.231916	0.090587
9338	0	-0.776635	-1.513503	9.961239	-0.007779	-0.015136	0.099611	-2.917646	2.222214	0.087642
9339	0	-0.791954	-1.525697	9.832913	-0.007935	-0.015259	0.098328	-2.917669	2.209780	0.087411
9340	0	-0.789058	-1.537978	9.820931	-0.007905	-0.015378	0.098208	-2.921873	2.198047	0.089003
9341	0	-0.798518	-1.556149	9.887819	-0.007996	-0.015564	0.098877	-2.921194	2.191026	0.092664
9342	0	-0.789831	-1.562137	9.875783	-0.007914	-0.015620	0.098757	-2.924629	2.178440	0.095986
9343	0	-0.780595	-1.537951	9.796216	-0.007812	-0.015381	0.097961	-2.925294	2.175683	0.094796
9344	0	-0.804024	-1.512773	9.735346	-0.008044	-0.015135	0.097352	-2.919246	2.175776	0.089194
9345	0	-0.799323	-1.495483	9.777833	-0.007996	-0.014954	0.097778	-2.922955	2.177944	0.091232
9346	0	-0.792781	-1.537729	9.851191	-0.007930	-0.015384	0.098511	-2.917766	2.180543	0.094000
9347	0	-0.781159	-1.549615	9.790154	-0.007812	-0.015503	0.097900	-2.912147	2.184311	0.092359
9348	0	-0.757008	-1.530110	9.820803	-0.007566	-0.015306	0.098207	-2.908256	2.193246	0.088661
9349	0	-0.775588	-1.506864	9.832837	-0.007751	-0.015076	0.098328	-2.902420	2.203195	0.088047
9350	0	-0.764043	-1.511476	9.924531	-0.007639	-0.015123	0.099244	-2.894811	2.209723	0.088849
9351	0	-0.769813	-1.495057	9.967027	-0.007690	-0.014954	0.099670	-2.893716	2.223232	0.085009
9352	0	-0.765369	-1.488148	9.979164	-0.007645	-0.014887	0.099792	-2.889938	2.238296	0.084105
9353	0	-0.782162	-1.537616	10.015870	-0.007812	-0.015381	0.100159	-2.886989	2.253271	0.077047
9354	0	-0.778020	-1.475950	10.058459	-0.007771	-0.014762	0.100585	-2.886628	2.268858	0.072333
9355	0	-0.812719	-1.513391	10.040248	-0.008118	-0.015137	0.100403	-2.885806	2.284381	0.072012
9356	0	-0.814415	-1.512904	10.180539	-0.008137	-0.015131	0.101806	-2.885940	2.297398	0.070471
9357	0	-0.824743	-1.537627	10.192878	-0.008240	-0.015381	0.101929	-2.883121	2.310758	0.069741
9358	0	-0.795418	-1.530639	10.186807	-0.007950	-0.015311	0.101868	-2.879953	2.320365	0.068577
9359	0	-0.793786	-1.543972	10.150154	-0.007935	-0.015442	0.101501	-2.879774	2.328738	0.066646
9360	0	-0.787978	-1.525007	10.217362	-0.007880	-0.015255	0.102173	-2.876491	2.333007	0.064621
9361	0	-0.762678	-1.537504	10.168565	-0.007629	-0.015381	0.101685	-2.872106	2.334838	0.065826
9362	0	-0.780281	-1.529927	10.199340	-0.007808	-0.015308	0.101992	-2.864072	2.333956	0.058687
9363	0	-0.755811	-1.519055	10.144227	-0.007568	-0.015198	0.101440	-2.858016	2.327189	0.055617
9364	0	-0.815103	-1.506134	10.199323	-0.008159	-0.015061	0.101993	-2.860048	2.323337	0.052188
9365	0	-0.816905	-1.519817	10.174632	-0.008179	-0.015198	0.101746	-2.862541	2.317330	0.054768
9366	0	-0.803141	-1.507329	10.132030	-0.008038	-0.015077	0.101319	-2.860842	2.315146	0.052861
9367	0	-0.803881	-1.470868	10.028231	-0.008057	-0.014709	0.100281	-2.861825	2.299791	0.056029
9368	0	-0.807111	-1.501338	10.065079	-0.008082	-0.015014	0.100650	-2.863440	2.291849	0.058769
9369	0	-0.816671	-1.483018	9.985470	-0.008179	-0.014832	0.099854	-2.863831	2.282928	0.058165
9370	0	-0.795628	-1.525773	9.906308	-0.007972	-0.015257	0.099062	-2.866704	2.269972	0.061544
9371	0	-0.761483	-1.544244	9.875592	-0.007629	-0.015442	0.098755	-2.869231	2.258072	0.067189
9372	0	-0.746601	-1.532139	9.869677	-0.007479	-0.015322	0.098696	-2.870817	2.248116	0.061967
9373	0	-0.762021	-1.580672	9.869478	-0.007629	-0.015808	0.098694	-2.871205	2.242258	0.060670
9374	0	-0.760354	-1.543547	9.875714	-0.007611	-0.015440	0.098756	-2.867977	2.238082	0.063438
9375	0	-0.774187	-1.556169	9.826772	-0.007751	-0.015564	0.098267	-2.867302	2.231730	0.065251
9376	0	-0.785137	-1.537388	9.784201	-0.007854	-0.015377	0.097841	-2.865679	2.232806	0.063261
9377	0	-0.817181	-1.513274	9.777951	-0.008179	-0.015137	0.097778	-2.863043	2.229553	0.066912
9378	0	-0.779737	-1.506413	9.802511	-0.007799	-0.015068	0.098024	-2.860550	2.232135	0.065619
9379	0	-0.775270	-1.489504	9.802199	-0.007751	-0.014893	0.098022	-2.865539	2.238238	0.065086
9380	0	-0.805760	-1.532047	9.802150	-0.008060	-0.015326	0.098021	-2.861694	2.240689	0.063511
9381	0	-0.806191	-1.507666	9.857120	-0.008057	-0.015076	0.098572	-2.864992	2.251422	0.062719
9382	0	-0.782563	-1.489567	9.881362	-0.007823	-0.014894	0.098814	-2.868497	2.259038	0.058911
9383	0	-0.781944	-1.495492	9.942553	-0.007812	-0.014954	0.099426	-2.872163	2.271642	0.059790
9384	0	-0.746779	-1.464941	9.979031	-0.007461	-0.014651	0.099791	-2.872188	2.284374	0.055721
9385	0	-0.769848	-1.488936	9.979234	-0.007690	-0.014893	0.099792	-2.870655	2.298169	0.055730
9386	0	-0.771652	-1.512768	10.015748	-0.007707	-0.015131	0.100158	-2.869068	2.313896	0.053891
9387	0	-0.757745	-1.518943	10.015927	-0.007568	-0.015198	0.100159	-2.861762	2.328713	0.049602
9388	0	-0.777863	-1.554447	10.070884	-0.007771	-0.015548	0.100709	-2.860226	2.342317	0.043806
9389	0	-0.781420	-1.543761	10.144095	-0.007812	-0.015442	0.101440	-2.857454	2.348822	0.043850
9390	0	-0.776503	-1.519019	10.162373	-0.007755	-0.015190	0.101624	-2.859702	2.364237	0.041155
9391	0	-0.787589	-1.476765	10.137963	-0.007874	-0.014771	0.101379	-2.858564	2.371344	0.036494
9392	0	-0.805891	-1.506257	10.174704	-0.008061	-0.015071	0.101746	-2.851173	2.373096	0.033845
9393	0	-0.817426	-1.513488	10.217348	-0.008179	-0.015137	0.102173	-2.851042	2.372846	0.036181
9394	0	-0.847309	-1.513572	10.235682	-0.008475	-0.015134	0.102357	-2.855095	2.374905	0.031464
9395	0	-0.829440	-1.519903	10.199008	-0.008301	-0.015198	0.101990	-2.858401	2.372514	0.036139
9396	0	-0.816124	-1.507890	10.205113	-0.008166	-0.015079	0.102051	-2.860725	2.371405	0.032086
9397	0	-0.805311	-1.532104	10.168467	-0.008057	-0.015320	0.101685	-2.863972	2.372180	0.039090
9398	0	-0.767450	-1.581260	10.144088	-0.007684	-0.015811	0.101440	-2.867627	2.366477	0.043326
9399	0	-0.767873	-1.525258	10.077088	-0.007690	-0.015259	0.100769	-2.862371	2.357921	0.046353
9400	0	-0.759431	-1.543116	10.077271	-0.007607	-0.015430	0.100772	-2.864993	2.348732	0.045513
9401	0	-0.792091	-1.519887	10.058685	-0.007935	-0.015198	0.100586	-2.868028	2.337940	0.046641
9402	0	-0.788945	-1.513816	10.046648	-0.007908	-0.015140	0.100465	-2.868124	2.321679	0.046567
9403	0	-0.786032	-1.519641	9.997683	-0.007874	-0.015198	0.099976	-2.868358	2.311208	0.044472
9404	0	-0.795248	-1.470521	9.997922	-0.007970	-0.014708	0.099977	-2.867368	2.296012	0.043330
9405	0	-0.798249	-1.495399	9.893899	-0.007996	-0.014954	0.098938	-2.869547	2.285559	0.043908
9406	0	-0.789735	-1.532172	9.857446	-0.007909	-0.015321	0.098574	-2.872391	2.276949	0.046859
9407	0	-0.822956	-1.544476	9.899942	-0.008240	-0.015442	0.098999	-2.877475	2.269895	0.050052
9408	0	-0.790788	-1.514270	9.851138	-0.007915	-0.015143	0.098511	-2.878508	2.266669	0.045231
9409	0	-0.792661	-1.519582	9.790134	-0.007935	-0.015198	0.097900	-2.878054	2.261923	0.042108
9410	0	-0.809732	-1.543936	9.814570	-0.008102	-0.015438	0.098145	-2.881394	2.260591	0.041845
9411	0	-0.780817	-1.531734	9.845044	-0.007812	-0.015320	0.098450	-2.880376	2.260087	0.039324
9412	0	-0.786094	-1.488863	9.881707	-0.007865	-0.014888	0.098817	-2.883156	2.260074	0.045216
9413	0	-0.769159	-1.519633	9.832777	-0.007690	-0.015198	0.098328	-2.883409	2.265953	0.045899
9414	0	-0.781445	-1.532058	9.844937	-0.007815	-0.015318	0.098450	-2.888388	2.269423	0.045739
9415	0	-0.757711	-1.537993	9.893746	-0.007568	-0.015381	0.098938	-2.889318	2.283951	0.046477
9416	0	-0.746960	-1.544114	9.930187	-0.007464	-0.015441	0.099302	-2.891532	2.294317	0.040231
9417	0	-0.769246	-1.537913	9.973156	-0.007690	-0.015381	0.099731	-2.891496	2.301033	0.036087
9418	0	-0.781967	-1.592768	9.912085	-0.007817	-0.015927	0.099121	-2.893822	2.308289	0.040055
9419	0	-0.824746	-1.544209	10.028010	-0.008240	-0.015442	0.100281	-2.896040	2.321508	0.040716
9420	0	-0.814173	-1.514065	10.052191	-0.008134	-0.015138	0.100523	-2.901420	2.334807	0.040002
9421	0	-0.800008	-1.489462	10.058528	-0.007996	-0.014893	0.100586	-2.905690	2.344254	0.036338
9422	0	-0.794712	-1.513897	10.125556	-0.007944	-0.015141	0.101255	-2.904773	2.352039	0.033357
9423	0	-0.781622	-1.556177	10.119634	-0.007812	-0.015564	0.101196	-2.904267	2.360491	0.024910
9424	0	-0.769618	-1.531671	10.180668	-0.007698	-0.015316	0.101807	-2.906870	2.362894	0.026366
9425	0	-0.781626	-1.550981	10.143909	-0.007812	-0.015503	0.101440	-2.916559	2.371449	0.021187
9426	0	-0.781947	-1.539681	10.204772	-0.007820	-0.015395	0.102048	-2.920278	2.375079	0.014483
9427	0	-0.792187	-1.532156	10.192944	-0.007935	-0.015320	0.101929	-2.923910	2.365390	0.013389
9428	0	-0.790607	-1.489375	10.211344	-0.007910	-0.014896	0.102113	-2.922714	2.365797	0.015988
9429	0	-0.786356	-1.501363	10.223480	-0.007874	-0.015015	0.102234	-2.923236	2.359287	0.018173
9430	0	-0.753979	-1.519915	10.180773	-0.007548	-0.015196	0.101808	-2.928623	2.354247	0.021980
9431	0	-0.749495	-1.532045	10.138022	-0.007507	-0.015320	0.101379	-2.930943	2.344923	0.025283
9432	0	-0.789999	-1.519605	10.125958	-0.007910	-0.015200	0.101258	-2.928511	2.338472	0.027186
9433	0	-0.804247	-1.519727	10.009887	-0.008057	-0.015198	0.100098	-2.929562	2.326791	0.025118
9434	0	-0.820235	-1.519871	10.010007	-0.008212	-0.015197	0.100100	-2.933387	2.320211	0.026900
9435	0	-0.804432	-1.507888	9.997610	-0.008057	-0.015076	0.099976	-2.938669	2.310511	0.020344
9436	0	-0.820631	-1.496128	9.961097	-0.008216	-0.014960	0.099610	-2.941429	2.304071	0.024970
9437	0	-0.798530	-1.501380	9.899998	-0.007996	-0.015015	0.098999	-2.942076	2.296722	0.024751
9438	0	-0.796289	-1.537859	9.918431	-0.007976	-0.015380	0.099183	-2.942142	2.286664	0.026459
9439	0	-0.774009	-1.544574	9.918242	-0.007751	-0.015442	0.099182	-2.948168	2.278104	0.028824
9440	0	-0.747731	-1.563461	9.851119	-0.007485	-0.015634	0.098511	-2.951026	2.273179	0.025937
9441	0	-0.737727	-1.532423	9.899894	-0.007385	-0.015320	0.098999	-2.957797	2.268372	0.022056
9442	0	-0.760925	-1.539039	9.838810	-0.007614	-0.015390	0.098388	-2.959539	2.266961	0.010962
9443	0	-0.774827	-1.549933	9.820639	-0.007751	-0.015503	0.098206	-2.957058	2.267616	0.011516
9444	0	-0.774191	-1.512779	9.845131	-0.007746	-0.015130	0.098451	-2.956150	2.267513	0.007958
9445	0	-0.787360	-1.525598	9.881635	-0.007874	-0.015259	0.098816	-2.954668	2.271870	0.003050
9446	0	-0.811788	-1.519078	9.924356	-0.008119	-0.015193	0.099243	-2.953856	2.275279	-0.000002
9447	0	-0.824140	-1.538240	9.924279	-0.008240	-0.015381	0.099243	-2.957406	2.281486	-0.004480
9448	0	-0.782081	-1.495751	9.942495	-0.007816	-0.014957	0.099425	-2.959325	2.290843	-0.011419
9449	0	-0.812332	-1.506740	9.918293	-0.008118	-0.015076	0.099182	-2.951576	2.301716	-0.009387
9450	0	-0.795018	-1.518122	9.979315	-0.007946	-0.015182	0.099793	-2.952993	2.310748	-0.010360
9451	0	-0.806071	-1.525891	10.015835	-0.008057	-0.015259	0.100159	-2.954911	2.319648	-0.012919
9452	0	-0.807217	-1.538164	10.125584	-0.008065	-0.015382	0.101256	-2.956550	2.331627	-0.021853
9453	0	-0.812491	-1.525828	10.052440	-0.008118	-0.015259	0.100525	-2.957770	2.344141	-0.021448
9454	0	-0.783399	-1.550034	10.015648	-0.007827	-0.015502	0.100157	-2.957694	2.356631	-0.021873
9455	0	-0.781863	-1.580374	10.125753	-0.007812	-0.015808	0.101257	-2.954541	2.367824	-0.023263
9456	0	-0.788949	-1.579808	10.168452	-0.007886	-0.015800	0.101685	-2.954652	2.376142	-0.021271
9457	0	-0.799852	-1.555634	10.192965	-0.007996	-0.015564	0.101929	-2.947844	2.383639	-0.022856
9458	0	-0.800057	-1.500154	10.150230	-0.008001	-0.015000	0.101502	-2.950860	2.387151	-0.022523
9459	0	-0.787081	-1.482652	10.186862	-0.007874	-0.014832	0.101868	-2.946808	2.388610	-0.015557
9460	0	-0.816906	-1.519003	10.192979	-0.008174	-0.015188	0.101930	-2.950438	2.387509	-0.015580
9461	0	-0.823340	-1.519649	10.199045	-0.008240	-0.015198	0.101990	-2.950577	2.384846	-0.011705
9462	0	-0.773121	-1.513569	10.150289	-0.007739	-0.015135	0.101502	-2.953113	2.380407	-0.013354
9463	0	-0.774213	-1.574618	10.144128	-0.007751	-0.015747	0.101440	-2.953611	2.374347	-0.011769
9464	0	-0.771824	-1.538264	10.107591	-0.007733	-0.015380	0.101075	-2.958179	2.361659	-0.016610
9465	0	-0.779557	-1.568476	10.058745	-0.007812	-0.015686	0.100586	-2.958119	2.346986	-0.011510
9466	0	-0.776170	-1.525492	10.083458	-0.007779	-0.015257	0.100833	-2.957324	2.331682	-0.016986
9467	0	-0.792542	-1.568550	10.009846	-0.007935	-0.015686	0.100098	-2.958198	2.325693	-0.012010
9468	0	-0.808839	-1.568028	9.924579	-0.008100	-0.015685	0.099244	-2.954168	2.317070	-0.022147
9469	0	-0.829015	-1.537997	9.954936	-0.008301	-0.015381	0.099548	-2.954635	2.309222	-0.025689
9470	0	-0.808530	-1.556273	9.973432	-0.008097	-0.015563	0.099733	-2.955777	2.300542	-0.026312
9471	0	-0.792667	-1.513373	9.906115	-0.007935	-0.015137	0.099060	-2.953835	2.295804	-0.026283
9472	0	-0.784907	-1.531564	9.924556	-0.007858	-0.015314	0.099245	-2.957114	2.289534	-0.030885
9473	0	-0.762108	-1.501603	9.845014	-0.007629	-0.015015	0.098450	-2.960208	2.284320	-0.028310
9474	0	-0.760699	-1.544421	9.838939	-0.007613	-0.015446	0.098389	-2.959961	2.281585	-0.022732
9475	0	-0.762900	-1.556257	9.838892	-0.007629	-0.015564	0.098389	-2.959942	2.285430	-0.023450
9476	0	-0.768575	-1.537956	9.844998	-0.007690	-0.015379	0.098450	-2.962162	2.284389	-0.017032
9477	0	-0.774847	-1.501451	9.851100	-0.007751	-0.015015	0.098511	-2.963575	2.285146	-0.018942
9478	0	-0.774219	-1.537610	9.869487	-0.007746	-0.015381	0.098694	-2.959615	2.285317	-0.019405
9479	0	-0.787630	-1.568282	9.857207	-0.007874	-0.015686	0.098572	-2.957510	2.292797	-0.015863
9480	0	-0.776059	-1.525113	9.820560	-0.007757	-0.015253	0.098206	-2.956934	2.300905	-0.023069
9481	0	-0.781737	-1.525299	9.930471	-0.007812	-0.015259	0.099304	-2.951923	2.310713	-0.024856
9482	0	-0.795228	-1.524336	9.948726	-0.007944	-0.015247	0.099487	-2.949069	2.324169	-0.030218
9483	0	-0.787587	-1.568131	9.954890	-0.007874	-0.015686	0.099548	-2.945291	2.330997	-0.035008
9484	0	-0.782343	-1.542975	9.967143	-0.007817	-0.015433	0.099671	-2.942872	2.342279	-0.033583
9485	0	-0.800006	-1.537564	10.028121	-0.007996	-0.015381	0.100281	-2.938615	2.351359	-0.043122
9486	0	-0.794807	-1.536910	10.034182	-0.007944	-0.015371	0.100342	-2.937715	2.360077	-0.041805
9487	0	-0.806257	-1.500653	10.095288	-0.008057	-0.015015	0.100952	-2.930184	2.370939	-0.043223
9488	0	-0.794923	-1.481357	10.131939	-0.007947	-0.014815	0.101319	-2.929796	2.377703	-0.043945
9489	0	-0.775440	-1.458130	10.192936	-0.007751	-0.014587	0.101929	-2.924527	2.385280	-0.043372
9490	0	-0.769732	-1.494183	10.150238	-0.007696	-0.014942	0.101502	-2.925690	2.390829	-0.040972
9491	0	-0.763110	-1.513320	10.168497	-0.007629	-0.015137	0.101685	-2.923291	2.396943	-0.041165
9492	0	-0.738569	-1.512355	10.107544	-0.007389	-0.015130	0.101074	-2.917350	2.397531	-0.034391
9493	0	-0.768623	-1.549733	10.156367	-0.007690	-0.015503	0.101562	-2.912493	2.397110	-0.031715
9494	0	-0.785846	-1.530395	10.162676	-0.007865	-0.015309	0.101625	-2.907861	2.394124	-0.031003
9495	0	-0.768141	-1.513181	10.131978	-0.007690	-0.015137	0.101318	-2.903737	2.388197	-0.033083
9496	0	-0.791126	-1.487744	10.101640	-0.007917	-0.014883	0.101015	-2.898815	2.385535	-0.033053
9497	0	-0.822899	-1.488683	10.107594	-0.008240	-0.014893	0.101074	-2.893649	2.377695	-0.028860
9498	0	-0.814246	-1.518637	10.059017	-0.008158	-0.015187	0.100589	-2.893914	2.364714	-0.027526
9499	0	-0.822595	-1.531359	10.009975	-0.008240	-0.015320	0.100098	-2.888100	2.353341	-0.027202
9500	0	-0.801426	-1.524610	10.028580	-0.008029	-0.015246	0.100285	-2.889071	2.340922	-0.029188
9501	0	-0.810743	-1.531793	10.046498	-0.008118	-0.015320	0.100464	-2.888263	2.333476	-0.030186
9502	0	-0.802822	-1.537516	9.955136	-0.008037	-0.015378	0.099550	-2.886364	2.328175	-0.026590
9503	0	-0.792440	-1.525673	9.936636	-0.007935	-0.015259	0.099365	-2.885339	2.320736	-0.027310
9504	0	-0.796854	-1.506799	9.875795	-0.007976	-0.015072	0.098757	-2.882208	2.316909	-0.021816
9505	0	-0.774319	-1.537883	9.875585	-0.007751	-0.015381	0.098755	-2.881211	2.311649	-0.019998
9506	0	-0.760190	-1.561544	9.869658	-0.007613	-0.015621	0.098695	-2.875849	2.302976	-0.013364
9507	0	-0.749953	-1.507209	9.881706	-0.007507	-0.015076	0.098816	-2.873040	2.298287	-0.010235
9508	0	-0.785527	-1.524660	9.869685	-0.007858	-0.015252	0.098696	-2.868081	2.299024	-0.007820
9509	0	-0.775101	-1.518614	9.893981	-0.007751	-0.015198	0.098938	-2.856136	2.302617	-0.008292
9510	0	-0.786989	-1.522952	9.863687	-0.007873	-0.015236	0.098636	-2.850158	2.303782	-0.003907
9511	0	-0.799768	-1.513951	9.899843	-0.007996	-0.015137	0.098999	-2.854895	2.310264	-0.007292
9512	0	-0.800029	-1.446869	9.936368	-0.008000	-0.014471	0.099363	-2.853653	2.314269	-0.012251
9513	0	-0.811880	-1.476696	9.869429	-0.008118	-0.014771	0.098694	-2.851025	2.319758	-0.012423
9514	0	-0.788054	-1.494625	9.991433	-0.007876	-0.014947	0.099915	-2.851739	2.328608	-0.011709
9515	0	-0.763630	-1.549933	9.973148	-0.007629	-0.015503	0.099731	-2.849179	2.340529	-0.014706
9516	0	-0.776939	-1.536997	10.082949	-0.007766	-0.015374	0.100829	-2.845846	2.348865	-0.008510
9517	0	-0.788006	-1.525540	9.991455	-0.007874	-0.015259	0.099915	-2.843552	2.360237	-0.018907
9518	0	-0.782892	-1.543302	10.052405	-0.007826	-0.015435	0.100524	-2.842579	2.367697	-0.023469
9519	0	-0.799825	-1.495007	10.107453	-0.007996	-0.014954	0.101074	-2.840106	2.374533	-0.032409
9520	0	-0.800295	-1.493866	10.150256	-0.008001	-0.014947	0.101501	-2.832218	2.380543	-0.030078
9521	0	-0.793360	-1.494948	10.211250	-0.007935	-0.014954	0.102112	-2.829008	2.383556	-0.029142
9522	0	-0.799295	-1.512307	10.089303	-0.007994	-0.015129	0.100892	-2.823594	2.386832	-0.029061
9523	0	-0.799439	-1.525248	10.131940	-0.007996	-0.015259	0.101318	-2.817870	2.389630	-0.027781
9524	0	-0.762212	-1.524042	10.193191	-0.007627	-0.015246	0.101931	-2.812471	2.387885	-0.021554
9525	0	-0.786717	-1.549977	10.144141	-0.007874	-0.015503	0.101440	-2.810225	2.384937	-0.018343
9526	0	-0.791313	-1.537937	10.192973	-0.007922	-0.015375	0.101930	-2.816257	2.379012	-0.015412
9527	0	-0.804877	-1.519439	10.119742	-0.008057	-0.015198	0.101196	-2.813737	2.374408	-0.013003
9528	0	-0.809286	-1.494685	10.180932	-0.008102	-0.014947	0.101809	-2.814887	2.367980	-0.009109
9529	0	-0.810681	-1.519091	10.101509	-0.008118	-0.015198	0.101013	-2.808397	2.359887	-0.010850
9530	0	-0.790603	-1.530496	10.022342	-0.007914	-0.015306	0.100223	-2.807981	2.355381	-0.014540
9531	0	-0.780397	-1.507385	10.070894	-0.007812	-0.015076	0.100708	-2.807180	2.349884	-0.015075
9532	0	-0.803179	-1.531142	10.034421	-0.008039	-0.015317	0.100343	-2.802142	2.345346	-0.012944
9533	0	-0.804442	-1.513427	10.016004	-0.008057	-0.015137	0.100159	-2.800562	2.335695	-0.011518
9534	0	-0.765623	-1.525284	9.961226	-0.007667	-0.015254	0.099611	-2.800460	2.327994	-0.013532
9535	0	-0.780831	-1.501319	9.942682	-0.007812	-0.015015	0.099426	-2.800120	2.327289	-0.017590
9536	0	-0.767253	-1.482955	9.924478	-0.007683	-0.014829	0.099244	-2.802325	2.319763	-0.010102
9537	0	-0.719066	-1.489022	9.936642	-0.007202	-0.014893	0.099365	-2.800797	2.310830	-0.004146
9538	0	-0.748085	-1.530956	9.924634	-0.007484	-0.015316	0.099245	-2.794707	2.310773	-0.004770
9539	0	-0.744105	-1.488846	9.875590	-0.007446	-0.014893	0.098755	-2.791243	2.308837	-0.005315
9540	0	-0.767283	-1.482149	9.942909	-0.007680	-0.014824	0.099428	-2.789722	2.304842	-0.005038
9541	0	-0.786899	-1.470727	9.893868	-0.007874	-0.014709	0.098938	-2.788474	2.303693	-0.006035
9542	0	-0.792518	-1.513373	9.875577	-0.007926	-0.015133	0.098756	-2.790762	2.306864	-0.002675
9543	0	-0.823842	-1.555812	9.826764	-0.008240	-0.015564	0.098267	-2.785310	2.309367	-0.004763
9544	0	-0.799421	-1.512055	9.851333	-0.007994	-0.015125	0.098513	-2.781198	2.314025	-0.004375
9545	0	-0.799540	-1.501256	9.960971	-0.007996	-0.015015	0.099609	-2.780156	2.317882	-0.004138
9546	0	-0.787864	-1.525290	9.893790	-0.007874	-0.015255	0.098938	-2.779214	2.327713	-0.012502
9547	0	-0.805551	-1.519307	9.942708	-0.008057	-0.015198	0.099426	-2.775171	2.330438	-0.013011
9548	0	-0.787621	-1.481800	9.967174	-0.007872	-0.014823	0.099671	-2.770905	2.339713	-0.016746
9549	0	-0.763148	-1.494844	9.954896	-0.007629	-0.014954	0.099548	-2.766359	2.346096	-0.017845
9550	0	-0.782119	-1.549000	10.040400	-0.007817	-0.015493	0.100404	-2.763882	2.354597	-0.016856
9551	0	-0.768904	-1.550372	10.070799	-0.007690	-0.015503	0.100708	-2.766125	2.357070	-0.018346
9552	0	-0.787387	-1.555996	10.034254	-0.007872	-0.015566	0.100342	-2.760757	2.363696	-0.016520
9553	0	-0.775997	-1.501178	10.070778	-0.007751	-0.015015	0.100708	-2.758948	2.377344	-0.015436
9554	0	-0.801751	-1.512759	10.137857	-0.008013	-0.015131	0.101378	-2.756556	2.386520	-0.023060
9555	0	-0.806172	-1.489106	10.162336	-0.008057	-0.014893	0.101624	-2.756254	2.396203	-0.023580
9556	0	-0.818659	-1.470691	10.192792	-0.008189	-0.014707	0.101928	-2.757878	2.397327	-0.021996
9557	0	-0.823634	-1.428106	10.217329	-0.008240	-0.014282	0.102173	-2.757841	2.397600	-0.021687
9558	0	-0.786503	-1.483060	10.211182	-0.007867	-0.014830	0.102112	-2.760224	2.399584	-0.024305
9559	0	-0.811412	-1.513659	10.174591	-0.008118	-0.015137	0.101746	-2.761340	2.399709	-0.024478
9560	0	-0.773718	-1.526318	10.180656	-0.007745	-0.015259	0.101807	-2.767528	2.395175	-0.029102
9561	0	-0.749748	-1.531745	10.144152	-0.007507	-0.015320	0.101440	-2.766000	2.388252	-0.026483
9562	0	-0.748159	-1.537907	10.119838	-0.007488	-0.015377	0.101198	-2.769503	2.384836	-0.027556
9563	0	-0.785864	-1.544210	10.058707	-0.007874	-0.015442	0.100586	-2.770841	2.372084	-0.024444
9564	0	-0.782901	-1.477068	10.095533	-0.007844	-0.014771	0.100954	-2.771066	2.359256	-0.025006
9565	0	-0.810338	-1.488980	10.046543	-0.008118	-0.014893	0.100464	-2.768979	2.347237	-0.017612
9566	0	-0.801451	-1.476517	9.985755	-0.008028	-0.014766	0.099856	-2.769411	2.335962	-0.013169
9567	0	-0.810675	-1.507340	9.961061	-0.008118	-0.015076	0.099609	-2.767924	2.327582	-0.011946
9568	0	-0.814743	-1.513230	9.942904	-0.008157	-0.015133	0.099428	-2.768394	2.320854	-0.018293
9569	0	-0.822925	-1.543996	9.967158	-0.008240	-0.015442	0.099670	-2.767302	2.312995	-0.013363
9570	0	-0.821173	-1.543807	9.881856	-0.008219	-0.015439	0.098818	-2.767354	2.309010	-0.006596
9571	0	-0.811344	-1.525510	9.912201	-0.008118	-0.015259	0.099121	-2.764334	2.308159	-0.009392
9572	0	-0.786366	-1.495047	9.906066	-0.007866	-0.014947	0.099061	-2.769645	2.309648	-0.006414
9573	0	-0.774313	-1.440566	9.918258	-0.007751	-0.014404	0.099182	-2.772363	2.304239	-0.002400
9574	0	-0.791419	-1.502243	9.881550	-0.007918	-0.015018	0.098816	-2.779281	2.303440	-0.003988
9575	0	-0.780654	-1.507927	9.875481	-0.007812	-0.015076	0.098755	-2.784612	2.300691	-0.000957
9576	0	-0.749412	-1.538556	9.875452	-0.007496	-0.015388	0.098754	-2.782461	2.302703	-0.001612
9577	0	-0.756617	-1.562558	9.887703	-0.007568	-0.015625	0.098877	-2.784367	2.304243	-0.000720
9578	0	-0.768953	-1.562531	9.924319	-0.007687	-0.015627	0.099243	-2.783839	2.311569	-0.000027
9579	0	-0.793985	-1.544362	9.857108	-0.007935	-0.015442	0.098572	-2.787195	2.321655	0.000349
9580	0	-0.794529	-1.495271	9.954712	-0.007945	-0.014957	0.099546	-2.783079	2.325881	-0.004636
9581	0	-0.818412	-1.458475	10.046381	-0.008179	-0.014587	0.100464	-2.781413	2.335941	-0.007125
9582	0	-0.801022	-1.458053	10.046297	-0.008007	-0.014583	0.100463	-2.780329	2.343474	-0.007637
9583	0	-0.800152	-1.531749	10.064686	-0.007996	-0.015320	0.100647	-2.779025	2.354113	-0.009304
9584	0	-0.813694	-1.531695	10.003497	-0.008130	-0.015316	0.100036	-2.781445	2.365945	-0.007941
9585	0	-0.768928	-1.556349	10.040299	-0.007690	-0.015564	0.100403	-2.782143	2.368657	-0.006031
9586	0	-0.781179	-1.568443	10.095231	-0.007811	-0.015686	0.100952	-2.781557	2.374087	0.000742
9587	0	-0.781667	-1.544624	10.137841	-0.007812	-0.015442	0.101379	-2.787736	2.382819	0.005191
9588	0	-0.775493	-1.545143	10.149900	-0.007760	-0.015451	0.101499	-2.788897	2.381168	0.008514
9589	0	-0.787007	-1.471010	10.186785	-0.007874	-0.014709	0.101868	-2.790848	2.381206	0.002218
9590	0	-0.780289	-1.488880	10.125839	-0.007806	-0.014894	0.101257	-2.785631	2.381930	0.003775
9591	0	-0.768971	-1.501640	10.113505	-0.007690	-0.015015	0.101135	-2.788843	2.385147	-0.000076
9592	0	-0.768223	-1.513741	10.107428	-0.007689	-0.015141	0.101073	-2.786428	2.381062	0.002876
9593	0	-0.786423	-1.537749	10.077028	-0.007874	-0.015381	0.100769	-2.783735	2.374555	-0.000215
9594	0	-0.796697	-1.518947	10.132134	-0.007977	-0.015191	0.101320	-2.783011	2.366813	0.001059
9595	0	-0.816659	-1.501960	10.052515	-0.008179	-0.015015	0.100525	-2.789710	2.357180	0.001813
9596	0	-0.802649	-1.496698	10.052498	-0.008033	-0.014964	0.100525	-2.794112	2.354043	0.004484
9597	0	-0.804524	-1.507607	10.046472	-0.008057	-0.015076	0.100464	-2.795626	2.345177	0.002474
9598	0	-0.765785	-1.501471	10.022155	-0.007668	-0.015016	0.100221	-2.795706	2.338195	0.002361
9599	0	-0.749320	-1.501621	10.034262	-0.007507	-0.015015	0.100342	-2.798509	2.326245	0.003816
9600	0	-0.758896	-1.538401	9.985554	-0.007602	-0.015385	0.099854	-2.798848	2.315622	-0.004139
9601	0	-0.755865	-1.544336	10.003713	-0.007568	-0.015442	0.100037	-2.801611	2.308618	-0.004736
9602	0	-0.765995	-1.544356	9.924533	-0.007671	-0.015446	0.099244	-2.800175	2.299633	-0.000966
9603	0	-0.762213	-1.513571	9.826732	-0.007629	-0.015137	0.098267	-2.800127	2.295198	-0.001321
9604	0	-0.773173	-1.507156	9.863453	-0.007737	-0.015074	0.098634	-2.798692	2.292907	0.000429
9605	0	-0.780596	-1.519637	9.875561	-0.007812	-0.015198	0.098755	-2.798221	2.289327	-0.001207
9606	0	-0.768095	-1.525575	9.857268	-0.007678	-0.015257	0.098573	-2.798140	2.296684	0.002805
9607	0	-0.780346	-1.531763	9.851180	-0.007812	-0.015320	0.098511	-2.796683	2.290243	0.005237
9608	0	-0.803740	-1.543088	9.863594	-0.008039	-0.015438	0.098635	-2.789538	2.292897	0.006073
9609	0	-0.805820	-1.537923	9.851087	-0.008057	-0.015381	0.098511	-2.788904	2.298620	0.002497
9610	0	-0.836788	-1.531350	9.893833	-0.008366	-0.015317	0.098938	-2.786158	2.305208	0.006796
9611	0	-0.812218	-1.519517	9.893801	-0.008118	-0.015198	0.098938	-2.784460	2.314283	0.006649
9612	0	-0.782684	-1.488876	9.911962	-0.007822	-0.014888	0.099120	-2.786840	2.323710	0.007343
9613	0	-0.793968	-1.519774	9.973104	-0.007935	-0.015198	0.099731	-2.788138	2.333329	0.000257
9614	0	-0.764394	-1.543754	9.985293	-0.007640	-0.015442	0.099853	-2.784397	2.341915	0.002786
9615	0	-0.775546	-1.537491	9.997619	-0.007751	-0.015381	0.099976	-2.778883	2.350312	-0.001328
9616	0	-0.752298	-1.567097	10.009865	-0.007516	-0.015675	0.100099	-2.776031	2.362285	0.000550
9617	0	-0.757054	-1.556239	10.064705	-0.007568	-0.015564	0.100647	-2.775503	2.368650	-0.000051
9618	0	-0.751906	-1.525471	10.107388	-0.007512	-0.015256	0.101074	-2.775453	2.380336	-0.003364
9619	0	-0.781095	-1.465028	10.150132	-0.007812	-0.014648	0.101501	-2.778727	2.382527	-0.006842
9620	0	-0.793328	-1.459248	10.174449	-0.007932	-0.014592	0.101745	-2.780276	2.388295	-0.004935
9621	0	-0.780979	-1.488757	10.162448	-0.007812	-0.014893	0.101624	-2.775762	2.389316	-0.000924
9622	0	-0.768423	-1.512737	10.138043	-0.007686	-0.015127	0.101380	-2.777146	2.391612	0.000956
9623	0	-0.780922	-1.556196	10.186823	-0.007812	-0.015564	0.101868	-2.776042	2.391889	0.001049
9624	0	-0.767980	-1.525342	10.138088	-0.007684	-0.015255	0.101380	-2.775397	2.391443	0.005302
9625	0	-0.798695	-1.513860	10.137980	-0.007996	-0.015137	0.101379	-2.778627	2.385577	-0.002070
9626	0	-0.797084	-1.538391	10.095287	-0.007978	-0.015385	0.100952	-2.778838	2.380945	0.000065
9627	0	-0.792390	-1.569314	10.052464	-0.007935	-0.015686	0.100525	-2.787929	2.372924	0.006831
9628	0	-0.790402	-1.545097	10.101378	-0.007914	-0.015456	0.101012	-2.783053	2.366098	0.012403
9629	0	-0.737183	-1.555674	10.040494	-0.007385	-0.015564	0.100403	-2.775848	2.354843	0.011663
9630	0	-0.728517	-1.536420	10.052997	-0.007298	-0.015367	0.100529	-2.774169	2.344867	0.015214
9631	0	-0.737489	-1.537806	10.015989	-0.007385	-0.015381	0.100159	-2.772055	2.336969	0.012047
9632	0	-0.759862	-1.513390	9.973388	-0.007609	-0.015132	0.099733	-2.775337	2.328632	0.013641
9633	0	-0.786150	-1.470967	9.899995	-0.007874	-0.014709	0.098999	-2.776560	2.318842	0.018808
9634	0	-0.765710	-1.495181	9.955044	-0.007667	-0.014955	0.099549	-2.774441	2.311918	0.022549
9635	0	-0.773943	-1.532101	9.838943	-0.007751	-0.015320	0.098389	-2.776826	2.301965	0.025167
9636	0	-0.771755	-1.532132	9.869580	-0.007728	-0.015323	0.098695	-2.776279	2.294328	0.026795
9637	0	-0.780438	-1.538083	9.857243	-0.007812	-0.015381	0.098572	-2.777309	2.288898	0.028423
9638	0	-0.785546	-1.531987	9.863391	-0.007857	-0.015320	0.098634	-2.778531	2.290552	0.025923
9639	0	-0.775355	-1.525461	9.845019	-0.007751	-0.015259	0.098450	-2.774915	2.296710	0.019360
9640	0	-0.769725	-1.507110	9.826597	-0.007695	-0.015068	0.098267	-2.779661	2.302978	0.019874
9641	0	-0.805597	-1.525697	9.869418	-0.008057	-0.015259	0.098694	-2.778733	2.306032	0.015777
9642	0	-0.768881	-1.549894	9.869408	-0.007689	-0.015500	0.098694	-2.778614	2.309112	0.013342
9643	0	-0.744901	-1.574350	9.899939	-0.007446	-0.015747	0.098999	-2.775696	2.316105	0.015467
9644	0	-0.770250	-1.549303	9.899903	-0.007696	-0.015496	0.098999	-2.773240	2.327245	0.017240
9645	0	-0.782219	-1.483052	9.924255	-0.007812	-0.014832	0.099243	-2.773363	2.342214	0.018216
9646	0	-0.795702	-1.500330	9.942559	-0.007955	-0.015013	0.099424	-2.763763	2.348674	0.011483
9647	0	-0.775677	-1.500936	10.003700	-0.007751	-0.015015	0.100037	-2.758937	2.358621	0.018005
9648	0	-0.789040	-1.518254	10.058615	-0.007884	-0.015187	0.100586	-2.754840	2.369628	0.016330
9649	0	-0.787782	-1.501332	10.070787	-0.007874	-0.015015	0.100708	-2.754562	2.378324	0.012557
9650	0	-0.752114	-1.464758	10.119479	-0.007516	-0.014647	0.101195	-2.756981	2.388046	0.010381
9651	0	-0.762928	-1.506946	10.046481	-0.007629	-0.015076	0.100464	-2.751064	2.391771	0.009839
9652	0	-0.763070	-1.524492	10.064805	-0.007629	-0.015246	0.100648	-2.750578	2.397065	0.011812
9653	0	-0.744648	-1.531302	10.119731	-0.007446	-0.015320	0.101196	-2.744083	2.401052	0.009706
9654	0	-0.756780	-1.566513	10.126051	-0.007569	-0.015673	0.101259	-2.736739	2.403119	0.004355
9655	0	-0.768706	-1.543742	10.174654	-0.007690	-0.015442	0.101746	-2.732792	2.403256	0.009922
9656	0	-0.780350	-1.543491	10.186857	-0.007806	-0.015433	0.101869	-2.735694	2.404544	0.013372
9657	0	-0.793093	-1.549838	10.192969	-0.007935	-0.015503	0.101929	-2.731715	2.404291	0.014214
9658	0	-0.816810	-1.500137	10.156446	-0.008172	-0.015006	0.101563	-2.727512	2.403829	0.018889
9659	0	-0.847874	-1.568284	10.162446	-0.008484	-0.015686	0.101624	-2.724995	2.401940	0.021820
9660	0	-0.840496	-1.530621	10.138215	-0.008412	-0.015314	0.101380	-2.717156	2.397460	0.021970
9661	0	-0.847608	-1.574179	10.064846	-0.008484	-0.015747	0.100647	-2.712205	2.392561	0.025424
9662	0	-0.839447	-1.543022	10.016203	-0.008408	-0.015432	0.100161	-2.710743	2.381592	0.028850
9663	0	-0.780276	-1.532147	10.058644	-0.007812	-0.015320	0.100586	-2.713619	2.374550	0.031658
9664	0	-0.796537	-1.507458	10.003921	-0.007977	-0.015079	0.100038	-2.708996	2.365778	0.033950
9665	0	-0.762041	-1.495126	10.046490	-0.007629	-0.014954	0.100464	-2.707328	2.359510	0.038184
9666	0	-0.754168	-1.543950	9.985592	-0.007551	-0.015438	0.099855	-2.709992	2.352544	0.036549
9667	0	-0.719113	-1.525733	9.936626	-0.007202	-0.015259	0.099365	-2.709317	2.343818	0.039237
9668	0	-0.747267	-1.543117	9.943035	-0.007485	-0.015439	0.099428	-2.701254	2.333155	0.042810
9669	0	-0.725334	-1.500731	9.930603	-0.007263	-0.015015	0.099304	-2.693800	2.325783	0.047837
9670	0	-0.741693	-1.511745	9.894238	-0.007427	-0.015122	0.098941	-2.689149	2.317684	0.042082
9671	0	-0.756148	-1.507313	9.893890	-0.007568	-0.015076	0.098938	-2.687231	2.313693	0.045556
9672	0	-0.779063	-1.476395	9.906195	-0.007799	-0.014766	0.099061	-2.686212	2.307759	0.043447
9673	0	-0.829561	-1.495150	9.899978	-0.008301	-0.014954	0.098999	-2.684855	2.305710	0.047387
9674	0	-0.810420	-1.507285	9.900007	-0.008107	-0.015072	0.099000	-2.687093	2.306081	0.049008
9675	0	-0.817901	-1.513156	9.893875	-0.008179	-0.015137	0.098938	-2.682297	2.310089	0.040557
9676	0	-0.823994	-1.555118	9.936676	-0.008241	-0.015554	0.099366	-2.679707	2.312953	0.037163
9677	0	-0.812360	-1.513361	9.881591	-0.008118	-0.015137	0.098816	-2.677349	2.323543	0.036250
9678	0	-0.776493	-1.525202	9.918125	-0.007764	-0.015253	0.099181	-2.677323	2.328522	0.033762
9679	0	-0.775512	-1.568046	9.954893	-0.007751	-0.015686	0.099548	-2.672144	2.336434	0.030156
9680	0	-0.757759	-1.567070	9.973304	-0.007576	-0.015676	0.099732	-2.667773	2.342059	0.030231
9681	0	-0.756552	-1.562189	9.997629	-0.007568	-0.015625	0.099976	-2.665342	2.342656	0.030638
9682	0	-0.756352	-1.512640	10.003820	-0.007563	-0.015131	0.100038	-2.661261	2.347469	0.031524
9683	0	-0.756643	-1.507345	10.015917	-0.007568	-0.015076	0.100159	-2.659863	2.349057	0.029145
9684	0	-0.774936	-1.494479	10.095276	-0.007748	-0.014950	0.100952	-2.655347	2.354845	0.033380
9685	0	-0.781050	-1.470548	10.144116	-0.007812	-0.014709	0.101440	-2.651970	2.356437	0.034783
9686	0	-0.811625	-1.481932	10.125876	-0.008114	-0.014824	0.101258	-2.647963	2.362933	0.036728
9687	0	-0.793534	-1.464576	10.107455	-0.007935	-0.014648	0.101074	-2.646062	2.367698	0.040950
9688	0	-0.805564	-1.500761	10.107479	-0.008059	-0.015010	0.101074	-2.644589	2.368272	0.044214
9689	0	-0.811219	-1.501397	10.131890	-0.008118	-0.015015	0.101318	-2.644897	2.365904	0.042143
9690	0	-0.797986	-1.513926	10.101403	-0.007985	-0.015136	0.101014	-2.649925	2.363803	0.042501
9691	0	-0.787131	-1.532330	10.131801	-0.007874	-0.015320	0.101318	-2.654964	2.365106	0.039927
9692	0	-0.786461	-1.563576	10.119525	-0.007870	-0.015633	0.101195	-2.659566	2.363201	0.041113
9693	0	-0.811152	-1.543851	10.046488	-0.008118	-0.015442	0.100464	-2.656776	2.360034	0.039516
9694	0	-0.809231	-1.518916	10.022305	-0.008106	-0.015191	0.100222	-2.655536	2.348080	0.043725
9695	0	-0.823063	-1.550085	10.028183	-0.008240	-0.015503	0.100281	-2.654201	2.341533	0.039458
9696	0	-0.815236	-1.525237	10.052787	-0.008161	-0.015255	0.100527	-2.652256	2.336108	0.043394
9697	0	-0.798220	-1.556101	9.979401	-0.007996	-0.015564	0.099792	-2.649839	2.324687	0.043620
9698	0	-0.783518	-1.524950	9.955267	-0.007847	-0.015253	0.099551	-2.646724	2.315228	0.046368
9699	0	-0.798237	-1.531568	9.942797	-0.007996	-0.015320	0.099426	-2.642921	2.303959	0.050816
9700	0	-0.789956	-1.487803	9.936987	-0.007909	-0.014885	0.099368	-2.635994	2.297138	0.048574
9701	0	-0.780406	-1.482708	9.936656	-0.007812	-0.014832	0.099365	-2.631859	2.291410	0.054587
9702	0	-0.760656	-1.451609	9.894065	-0.007613	-0.014518	0.098940	-2.630958	2.287623	0.053709
9703	0	-0.750441	-1.482926	9.936580	-0.007507	-0.014832	0.099365	-2.629469	2.287972	0.051200
9704	0	-0.787034	-1.543761	9.893881	-0.007868	-0.015438	0.098939	-2.630065	2.294738	0.058952
9705	0	-0.817447	-1.550416	9.918229	-0.008179	-0.015503	0.099182	-2.632563	2.293674	0.060256
9706	0	-0.755338	-1.520028	9.875542	-0.007560	-0.015201	0.098755	-2.633225	2.290150	0.063518
9707	0	-0.775282	-1.543766	9.960993	-0.007751	-0.015442	0.099609	-2.629524	2.295466	0.063594
9708	0	-0.812200	-1.518765	9.893920	-0.008121	-0.015190	0.098939	-2.627835	2.300910	0.062410
9709	0	-0.811692	-1.507521	9.924330	-0.008118	-0.015076	0.099243	-2.628429	2.303831	0.062615
9710	0	-0.799437	-1.538039	9.918223	-0.007995	-0.015381	0.099182	-2.629031	2.307292	0.063039
9711	0	-0.793633	-1.543290	9.942753	-0.007935	-0.015442	0.099426	-2.619853	2.313116	0.065892
9712	0	-0.787971	-1.530030	9.918421	-0.007877	-0.015303	0.099184	-2.618325	2.319571	0.065484
9713	0	-0.781553	-1.550108	9.979253	-0.007812	-0.015503	0.099792	-2.617381	2.326847	0.068783
9714	0	-0.800050	-1.531390	10.021938	-0.008002	-0.015317	0.100219	-2.615045	2.328546	0.064048
9715	0	-0.781327	-1.482991	10.070819	-0.007812	-0.014832	0.100708	-2.614362	2.333185	0.062816
9716	0	-0.787669	-1.470470	10.046405	-0.007875	-0.014707	0.100464	-2.613355	2.338361	0.061551
9717	0	-0.793521	-1.464051	10.052601	-0.007935	-0.014648	0.100525	-2.605515	2.342793	0.054948
9718	0	-0.769161	-1.487176	10.107700	-0.007692	-0.014877	0.101076	-2.600380	2.345707	0.051376
9719	0	-0.805221	-1.532113	10.095230	-0.008057	-0.015320	0.100952	-2.602964	2.344484	0.047028
9720	0	-0.768036	-1.526544	10.125687	-0.007682	-0.015262	0.101257	-2.608376	2.346575	0.046123
9721	0	-0.762622	-1.507500	10.156284	-0.007629	-0.015076	0.101562	-2.608720	2.346780	0.042618
9722	0	-0.774032	-1.507827	10.150135	-0.007746	-0.015075	0.101501	-2.613783	2.344481	0.042023
9723	0	-0.786600	-1.531672	10.083114	-0.007874	-0.015320	0.100830	-2.611292	2.339804	0.044594
9724	0	-0.779162	-1.512603	10.126041	-0.007797	-0.015131	0.101259	-2.606723	2.337336	0.049300
9725	0	-0.798804	-1.525722	10.138023	-0.007996	-0.015259	0.101379	-2.606017	2.332571	0.045773
9726	0	-0.785089	-1.513424	10.070956	-0.007859	-0.015134	0.100709	-2.607470	2.326959	0.047667
9727	0	-0.786426	-1.483338	10.040329	-0.007874	-0.014832	0.100403	-2.610588	2.320187	0.044166
9728	0	-0.827554	-1.502260	10.089204	-0.008283	-0.015018	0.100892	-2.616313	2.315982	0.043077
9729	0	-0.804629	-1.489474	10.070851	-0.008057	-0.014893	0.100708	-2.619778	2.308063	0.038568
9730	0	-0.778024	-1.501795	9.948848	-0.007792	-0.015019	0.099487	-2.619075	2.297859	0.036840
9731	0	-0.786073	-1.543923	9.948873	-0.007874	-0.015442	0.099487	-2.616932	2.287164	0.046478
9732	0	-0.771916	-1.519280	9.961182	-0.007726	-0.015193	0.099611	-2.617756	2.283488	0.045836
9733	0	-0.768279	-1.525640	9.942723	-0.007690	-0.015259	0.099426	-2.616059	2.278503	0.042166
9734	0	-0.766816	-1.500836	9.936696	-0.007675	-0.015010	0.099366	-2.615354	2.274281	0.040603
9735	0	-0.780767	-1.519965	9.924325	-0.007812	-0.015198	0.099243	-2.618599	2.272550	0.040829
9736	0	-0.749445	-1.514122	9.899932	-0.007498	-0.015141	0.098999	-2.619370	2.272519	0.040837
9737	0	-0.780705	-1.483204	9.967076	-0.007812	-0.014832	0.099670	-2.621007	2.270058	0.039294
9738	0	-0.786040	-1.526074	9.942647	-0.007863	-0.015261	0.099426	-2.622151	2.270816	0.038431
9739	0	-0.781317	-1.519329	9.936586	-0.007812	-0.015198	0.099365	-2.618129	2.275406	0.042969
9740	0	-0.775657	-1.543620	9.899928	-0.007753	-0.015433	0.099000	-2.622663	2.282766	0.037228
9741	0	-0.805796	-1.501745	9.905953	-0.008057	-0.015015	0.099060	-2.627052	2.287995	0.033236
9742	0	-0.818088	-1.532898	9.905768	-0.008182	-0.015326	0.099058	-2.632142	2.290913	0.032192
9743	0	-0.805942	-1.537801	9.942649	-0.008057	-0.015381	0.099426	-2.630043	2.297792	0.031267
9744	0	-0.800527	-1.513266	9.918170	-0.008001	-0.015132	0.099182	-2.632035	2.306119	0.036866
9745	0	-0.787555	-1.501373	9.960935	-0.007874	-0.015015	0.099609	-2.632150	2.312182	0.035551
9746	0	-0.806196	-1.537951	10.021879	-0.008061	-0.015380	0.100219	-2.632856	2.316471	0.032611
9747	0	-0.781784	-1.544230	9.924268	-0.007812	-0.015442	0.099243	-2.634542	2.326308	0.031777
9748	0	-0.794532	-1.526023	9.960745	-0.007946	-0.015260	0.099607	-2.636222	2.329311	0.034928
9749	0	-0.769229	-1.519960	10.040241	-0.007690	-0.015198	0.100403	-2.639501	2.335157	0.032150
9750	0	-0.776240	-1.545203	10.064465	-0.007755	-0.015447	0.100646	-2.646804	2.346975	0.038130
9751	0	-0.781189	-1.483041	10.095236	-0.007812	-0.014832	0.100952	-2.646655	2.350014	0.040244
9752	0	-0.817464	-1.501541	10.095200	-0.008178	-0.015013	0.100952	-2.650760	2.350299	0.041854
9753	0	-0.781173	-1.507790	10.125705	-0.007812	-0.015076	0.101257	-2.654392	2.353197	0.040093
9754	0	-0.769139	-1.519960	10.040217	-0.007689	-0.015203	0.100402	-2.652207	2.359141	0.039846
9755	0	-0.774934	-1.544050	10.089149	-0.007751	-0.015442	0.100891	-2.651710	2.360565	0.041235
9756	0	-0.768086	-1.537829	10.162407	-0.007687	-0.015379	0.101624	-2.651993	2.357951	0.048547
9757	0	-0.799629	-1.550262	10.095214	-0.007996	-0.015503	0.100952	-2.652766	2.362538	0.051066
9758	0	-0.823270	-1.513610	10.015857	-0.008242	-0.015137	0.100158	-2.653045	2.356305	0.057998
9759	0	-0.841317	-1.519324	10.070950	-0.008423	-0.015198	0.100708	-2.648920	2.349160	0.057335
9760	0	-0.821277	-1.500547	10.052850	-0.008221	-0.015006	0.100528	-2.649236	2.344175	0.066156
9761	0	-0.798836	-1.519646	9.997636	-0.007996	-0.015198	0.099976	-2.648770	2.339779	0.068366
9762	0	-0.809627	-1.543963	10.016027	-0.008103	-0.015440	0.100160	-2.649395	2.335481	0.068977
9763	0	-0.804721	-1.531298	9.991636	-0.008057	-0.015320	0.099915	-2.642590	2.328459	0.062611
9764	0	-0.784276	-1.536574	9.979661	-0.007855	-0.015368	0.099795	-2.641505	2.317924	0.067232
9765	0	-0.768456	-1.549665	9.912253	-0.007690	-0.015503	0.099121	-2.635326	2.314937	0.064814
9766	0	-0.761561	-1.554814	9.955096	-0.007618	-0.015552	0.099550	-2.632481	2.316041	0.063416
9767	0	-0.750194	-1.519482	9.930506	-0.007507	-0.015198	0.099304	-2.630119	2.313727	0.069052
9768	0	-0.773540	-1.470123	9.900079	-0.007741	-0.014704	0.099000	-2.628248	2.311208	0.068625
9769	0	-0.774375	-1.464553	9.906109	-0.007751	-0.014648	0.099060	-2.625891	2.306230	0.071830
9770	0	-0.797578	-1.488256	9.912401	-0.007980	-0.014887	0.099123	-2.621977	2.304828	0.078369
9771	0	-0.781349	-1.518727	9.918366	-0.007812	-0.015198	0.099182	-2.611017	2.309746	0.080517
9772	0	-0.775402	-1.505358	9.918525	-0.007753	-0.015056	0.099185	-2.609760	2.314225	0.081442
9773	0	-0.794021	-1.537429	9.942684	-0.007935	-0.015381	0.099426	-2.603409	2.324389	0.080879
9774	0	-0.813140	-1.561416	9.930472	-0.008129	-0.015613	0.099305	-2.606365	2.330744	0.079398
9775	0	-0.817703	-1.538534	9.918157	-0.008179	-0.015381	0.099182	-2.612629	2.332606	0.083150
9776	0	-0.799724	-1.526337	9.942476	-0.007993	-0.015268	0.099424	-2.608129	2.341466	0.083453
9777	0	-0.818162	-1.538096	9.979223	-0.008179	-0.015381	0.099792	-2.609419	2.348563	0.082548
9778	0	-0.819146	-1.483100	9.973014	-0.008184	-0.014832	0.099730	-2.608950	2.360205	0.077008
9779	0	-0.812075	-1.519399	9.948763	-0.008118	-0.015198	0.099487	-2.605803	2.367436	0.077249
9780	0	-0.825726	-1.531004	10.003620	-0.008246	-0.015313	0.100037	-2.603539	2.383373	0.074371
9781	0	-0.781425	-1.543800	10.040329	-0.007812	-0.015442	0.100403	-2.600269	2.389096	0.073965
9782	0	-0.781402	-1.537061	10.015927	-0.007816	-0.015373	0.100159	-2.598446	2.390130	0.067867
9783	0	-0.799466	-1.562231	10.064747	-0.007996	-0.015625	0.100647	-2.596529	2.392792	0.064754
9784	0	-0.775467	-1.537473	10.028065	-0.007751	-0.015376	0.100281	-2.596178	2.401224	0.062682
9785	0	-0.799339	-1.489026	10.113577	-0.007996	-0.014893	0.101135	-2.594672	2.402488	0.062367
9786	0	-0.768294	-1.518871	10.150253	-0.007687	-0.015194	0.101501	-2.589866	2.402130	0.065616
9787	0	-0.805055	-1.489278	10.070847	-0.008057	-0.014893	0.100708	-2.591132	2.399088	0.066703
9788	0	-0.798355	-1.495027	10.131897	-0.007983	-0.014955	0.101318	-2.587409	2.403271	0.065227
9789	0	-0.811322	-1.477088	10.150177	-0.008118	-0.014771	0.101501	-2.588918	2.401936	0.061699
9790	0	-0.816919	-1.489290	10.089128	-0.008170	-0.014894	0.100891	-2.589306	2.404617	0.063285
9791	0	-0.853784	-1.555929	10.064830	-0.008545	-0.015564	0.100647	-2.585028	2.400413	0.063638
9792	0	-0.791368	-1.524923	10.046644	-0.007920	-0.015250	0.100466	-2.584927	2.396797	0.067517
9793	0	-0.810936	-1.549836	10.022111	-0.008118	-0.015503	0.100220	-2.580756	2.391067	0.061748
9794	0	-0.773005	-1.531154	10.058820	-0.007735	-0.015311	0.100588	-2.582083	2.389078	0.070846
9795	0	-0.786494	-1.556678	9.997582	-0.007874	-0.015564	0.099976	-2.586328	2.383083	0.071023
9796	0	-0.772703	-1.550830	9.954896	-0.007734	-0.015509	0.099548	-2.586923	2.378621	0.076772
9797	0	-0.780719	-1.531565	10.009871	-0.007812	-0.015320	0.100098	-2.583223	2.376344	0.076688
9798	0	-0.785177	-1.512367	9.979610	-0.007863	-0.015129	0.099794	-2.577941	2.367423	0.088089
9799	0	-0.762115	-1.531679	9.936633	-0.007629	-0.015320	0.099365	-2.575471	2.361771	0.089703
9800	0	-0.748570	-1.482114	9.924618	-0.007491	-0.014826	0.099245	-2.571163	2.359285	0.088585
9801	0	-0.780676	-1.513039	9.893941	-0.007812	-0.015137	0.098938	-2.564918	2.356417	0.086403
9802	0	-0.767145	-1.481413	9.900226	-0.007679	-0.014819	0.099001	-2.560175	2.351502	0.083521
9803	0	-0.805101	-1.525343	9.991582	-0.008057	-0.015259	0.099915	-2.555076	2.348943	0.092485
9804	0	-0.791434	-1.530685	9.888003	-0.007924	-0.015309	0.098879	-2.553210	2.341522	0.091547
9805	0	-0.811288	-1.507230	9.851165	-0.008118	-0.015076	0.098511	-2.550357	2.339743	0.091432
9806	0	-0.798597	-1.487832	9.973354	-0.007986	-0.014886	0.099732	-2.542779	2.343441	0.093478
9807	0	-0.811888	-1.519337	10.009822	-0.008118	-0.015198	0.100098	-2.538910	2.348566	0.097131
9808	0	-0.757072	-1.542485	9.924547	-0.007571	-0.015433	0.099244	-2.530324	2.351671	0.090872
9809	0	-0.793379	-1.519288	9.918294	-0.007935	-0.015198	0.099182	-2.525815	2.354566	0.095224
9810	0	-0.781263	-1.524616	9.936658	-0.007812	-0.015249	0.099366	-2.523425	2.359483	0.092299
9811	0	-0.794177	-1.549824	10.003678	-0.007935	-0.015503	0.100037	-2.519336	2.371273	0.086296
9812	0	-0.783224	-1.555305	10.003663	-0.007828	-0.015555	0.100037	-2.517864	2.380076	0.087370
9813	0	-0.781474	-1.500841	10.022049	-0.007812	-0.015015	0.100220	-2.511924	2.386332	0.085046
9814	0	-0.788378	-1.475497	10.052589	-0.007878	-0.014758	0.100526	-2.509555	2.396278	0.084482
9815	0	-0.811876	-1.476481	10.113600	-0.008118	-0.014771	0.101135	-2.504280	2.401170	0.084840
9816	0	-0.811565	-1.517858	10.125997	-0.008121	-0.015187	0.101258	-2.495535	2.399485	0.089185
9817	0	-0.799684	-1.488660	10.058673	-0.007996	-0.014893	0.100586	-2.489839	2.404742	0.098408
9818	0	-0.793705	-1.487733	10.077059	-0.007937	-0.014881	0.100770	-2.486654	2.408036	0.099023
9819	0	-0.780966	-1.507232	10.138011	-0.007812	-0.015076	0.101379	-2.483976	2.408542	0.097434
9820	0	-0.755912	-1.543500	10.144168	-0.007563	-0.015435	0.101441	-2.484812	2.408331	0.096441
9821	0	-0.781309	-1.537894	10.046412	-0.007812	-0.015381	0.100464	-2.483788	2.412674	0.091585
9822	0	-0.780958	-1.512877	10.077018	-0.007814	-0.015134	0.100769	-2.479081	2.410975	0.092396
9823	0	-0.768225	-1.507029	9.991599	-0.007690	-0.015076	0.099915	-2.473930	2.405429	0.093350
9824	0	-0.760084	-1.518086	9.991837	-0.007613	-0.015187	0.099916	-2.467566	2.395153	0.096528
9825	0	-0.798500	-1.556227	9.985463	-0.007996	-0.015564	0.099854	-2.466646	2.386806	0.094063
9826	0	-0.790441	-1.488285	10.010131	-0.007914	-0.014890	0.100100	-2.459818	2.380123	0.098328
9827	0	-0.805166	-1.500860	10.003793	-0.008057	-0.015015	0.100037	-2.453990	2.378165	0.098837
9828	0	-0.798519	-1.506189	9.918446	-0.007986	-0.015064	0.099184	-2.452401	2.380868	0.101026
9829	0	-0.804984	-1.482497	9.930573	-0.008057	-0.014832	0.099304	-2.445899	2.376753	0.099382
9830	0	-0.766982	-1.426209	9.924770	-0.007677	-0.014270	0.099246	-2.438006	2.372219	0.101960
9831	0	-0.799025	-1.476330	9.820709	-0.007996	-0.014771	0.098206	-2.430677	2.369753	0.103014
9832	0	-0.780044	-1.462887	9.851451	-0.007802	-0.014634	0.098514	-2.425705	2.371586	0.100400
9833	0	-0.774627	-1.506875	9.845118	-0.007751	-0.015076	0.098450	-2.418708	2.369333	0.101540
9834	0	-0.792290	-1.499949	9.851397	-0.007924	-0.015001	0.098514	-2.417736	2.371675	0.102208
9835	0	-0.775508	-1.507091	9.845015	-0.007751	-0.015076	0.098450	-2.413370	2.379560	0.104278
9836	0	-0.794548	-1.494309	9.863270	-0.007942	-0.014944	0.098633	-2.413405	2.387042	0.106675
9837	0	-0.781767	-1.525121	9.771805	-0.007812	-0.015259	0.097717	-2.405764	2.396719	0.107500
9838	0	-0.807259	-1.499381	9.826796	-0.008067	-0.014999	0.098268	-2.400486	2.406775	0.113798
9839	0	-0.825125	-1.495201	9.881520	-0.008240	-0.014954	0.098816	-2.399939	2.423723	0.117375
9840	0	-0.790448	-1.464341	9.826437	-0.007896	-0.014646	0.098265	-2.398667	2.436739	0.120909
9841	0	-0.781805	-1.488456	9.893876	-0.007812	-0.014893	0.098938	-2.390641	2.446775	0.119591
9842	0	-0.807835	-1.554224	9.942740	-0.008068	-0.015549	0.099427	-2.384507	2.462148	0.118296
9843	0	-0.818833	-1.537419	9.954858	-0.008179	-0.015381	0.099548	-2.378137	2.476786	0.119541
9844	0	-0.827408	-1.475608	10.003560	-0.008260	-0.014757	0.100037	-2.378275	2.496700	0.118135
9845	0	-0.843524	-1.507303	10.052426	-0.008423	-0.015076	0.100525	-2.376623	2.514237	0.113414
9846	0	-0.827528	-1.494538	10.088884	-0.008265	-0.014949	0.100889	-2.374015	2.529995	0.110739
9847	0	-0.837323	-1.494391	10.076954	-0.008362	-0.014954	0.100769	-2.364337	2.546498	0.108165
9848	0	-0.821451	-1.437997	10.052460	-0.008202	-0.014385	0.100525	-2.359677	2.564820	0.110608
9849	0	-0.849707	-1.463953	10.034198	-0.008484	-0.014648	0.100342	-2.350865	2.583473	0.112001
9850	0	-0.820903	-1.505159	10.095289	-0.008205	-0.015059	0.100952	-2.344217	2.591247	0.116535
9851	0	-0.824550	-1.494553	10.144115	-0.008240	-0.014954	0.101440	-2.336320	2.601418	0.119117
9852	0	-0.813386	-1.481220	10.113642	-0.008129	-0.014816	0.101136	-2.332967	2.610335	0.115324
9853	0	-0.812762	-1.482913	10.150102	-0.008118	-0.014832	0.101501	-2.331537	2.625120	0.115854
9854	0	-0.814768	-1.494514	10.076702	-0.008138	-0.014950	0.100767	-2.327490	2.640130	0.118909
9855	0	-0.824355	-1.482965	10.119626	-0.008240	-0.014832	0.101196	-2.326532	2.648145	0.123089
9856	0	-0.837123	-1.482577	10.107354	-0.008369	-0.014829	0.101073	-2.324389	2.653905	0.125634
9857	0	-0.848385	-1.500892	10.052576	-0.008484	-0.015015	0.100525	-2.319014	2.657597	0.131360
9858	0	-0.866805	-1.505842	10.046560	-0.008667	-0.015064	0.100465	-2.313544	2.662556	0.136039
9859	0	-0.879017	-1.507455	10.009773	-0.008789	-0.015076	0.100098	-2.313420	2.667551	0.140820
9860	0	-0.878678	-1.501208	10.095269	-0.008792	-0.015013	0.100952	-2.313754	2.665538	0.144799
9861	0	-0.896969	-1.507754	10.070795	-0.008972	-0.015076	0.100708	-2.316985	2.666455	0.147323
9862	0	-0.866125	-1.465066	10.021909	-0.008662	-0.014652	0.100219	-2.316316	2.669069	0.148653
9863	0	-0.854970	-1.476300	9.948801	-0.008545	-0.014771	0.099487	-2.308919	2.678227	0.149801
9864	0	-0.866944	-1.493373	9.967282	-0.008677	-0.014939	0.099671	-2.303596	2.673849	0.148763
9865	0	-0.842460	-1.464898	10.021950	-0.008423	-0.014648	0.100220	-2.305392	2.679543	0.151509
9866	0	-0.849021	-1.446471	9.954754	-0.008488	-0.014467	0.099547	-2.303691	2.686063	0.150784
9867	0	-0.842380	-1.476612	9.936581	-0.008423	-0.014771	0.099365	-2.299841	2.690783	0.146723
9868	0	-0.854889	-1.451668	9.948824	-0.008547	-0.014518	0.099488	-2.299759	2.696849	0.147947
9869	0	-0.878948	-1.501165	9.948772	-0.008789	-0.015015	0.099487	-2.297487	2.700996	0.146508
9870	0	-0.872935	-1.488675	9.985350	-0.008729	-0.014887	0.099854	-2.298542	2.705065	0.144506
9871	0	-0.903364	-1.501262	9.967068	-0.009033	-0.015015	0.099670	-2.297392	2.709252	0.144130
9872	0	-0.879444	-1.464279	10.021961	-0.008790	-0.014645	0.100220	-2.296528	2.717997	0.145839
9873	0	-0.879081	-1.482512	10.022052	-0.008789	-0.014832	0.100220	-2.290391	2.723715	0.149537
9874	0	-0.885412	-1.494352	10.119688	-0.008854	-0.014941	0.101197	-2.294181	2.727583	0.145528
9875	0	-0.872880	-1.495352	10.101313	-0.008728	-0.014954	0.101013	-2.295254	2.732137	0.145309
9876	0	-0.879230	-1.489036	10.150086	-0.008791	-0.014894	0.101501	-2.292857	2.737359	0.146979
9877	0	-0.860300	-1.507394	10.162404	-0.008606	-0.015076	0.101624	-2.292043	2.737710	0.145464
9878	0	-0.854095	-1.525306	10.162382	-0.008539	-0.015256	0.101624	-2.290063	2.743261	0.139813
9879	0	-0.872954	-1.537940	10.150156	-0.008728	-0.015381	0.101501	-2.289602	2.748665	0.142711
9880	0	-0.830227	-1.519549	10.162378	-0.008305	-0.015196	0.101624	-2.290330	2.749787	0.141888
9881	0	-0.842301	-1.488635	10.156340	-0.008423	-0.014893	0.101562	-2.284498	2.753633	0.138749
9882	0	-0.866302	-1.481808	10.131989	-0.008668	-0.014819	0.101319	-2.284399	2.751811	0.140505
9883	0	-0.883915	-1.476906	10.180780	-0.008850	-0.014771	0.101807	-2.283786	2.743306	0.142015
9884	0	-0.887862	-1.495064	10.168742	-0.008889	-0.014951	0.101686	-2.284686	2.735182	0.141029
9885	0	-0.884031	-1.465297	10.192891	-0.008850	-0.014648	0.101929	-2.290784	2.728045	0.142901
9886	0	-0.906656	-1.484543	10.089125	-0.009075	-0.014841	0.100891	-2.296746	2.722147	0.147908
9887	0	-0.865599	-1.495494	10.125807	-0.008667	-0.014954	0.101257	-2.299259	2.713506	0.147428
9888	0	-0.857191	-1.483328	10.125947	-0.008584	-0.014834	0.101258	-2.298958	2.703714	0.153441
9889	0	-0.852693	-1.483367	10.113646	-0.008545	-0.014832	0.101135	-2.302279	2.687236	0.153047
9890	0	-0.825149	-1.441407	10.095449	-0.008265	-0.014409	0.100954	-2.308921	2.675184	0.152602
9891	0	-0.810056	-1.490176	10.028078	-0.008118	-0.014893	0.100281	-2.320293	2.659571	0.155456
9892	0	-0.818809	-1.497553	10.015968	-0.008205	-0.014973	0.100159	-2.324450	2.643676	0.157668
9893	0	-0.810149	-1.507543	10.016004	-0.008118	-0.015076	0.100159	-2.325100	2.629048	0.156998
9894	0	-0.788561	-1.513987	9.942909	-0.007903	-0.015137	0.099428	-2.329653	2.612808	0.158555
9895	0	-0.822498	-1.520365	9.967073	-0.008240	-0.015198	0.099670	-2.337347	2.599761	0.163855
9896	0	-0.837434	-1.520823	9.948920	-0.008393	-0.015210	0.099487	-2.336028	2.581903	0.168622
9897	0	-0.816130	-1.501320	9.912275	-0.008179	-0.015015	0.099121	-2.335282	2.565685	0.170857
9898	0	-0.843384	-1.476710	9.918655	-0.008450	-0.014769	0.099185	-2.334490	2.551426	0.175900
9899	0	-0.834980	-1.452945	9.783992	-0.008362	-0.014526	0.097839	-2.339093	2.541186	0.174643
9900	0	-0.851123	-1.477669	9.790228	-0.008521	-0.014777	0.097901	-2.339548	2.533475	0.177733
9901	0	-0.841142	-1.489417	9.857251	-0.008423	-0.014893	0.098572	-2.342395	2.524090	0.183119
9902	0	-0.833348	-1.477190	9.820735	-0.008339	-0.014774	0.098207	-2.340670	2.521482	0.182905
9903	0	-0.817471	-1.477365	9.796129	-0.008179	-0.014771	0.097961	-2.345444	2.520587	0.188046
9904	0	-0.786660	-1.490038	9.875370	-0.007866	-0.014899	0.098754	-2.347955	2.525015	0.183429
9905	0	-0.811786	-1.489687	9.869318	-0.008118	-0.014893	0.098694	-2.354130	2.528872	0.178519
9906	0	-0.781728	-1.478289	9.875225	-0.007813	-0.014780	0.098753	-2.358681	2.536892	0.175435
9907	0	-0.799799	-1.501373	9.936518	-0.007996	-0.015015	0.099365	-2.358842	2.543282	0.175104
9908	0	-0.794166	-1.513445	9.881498	-0.007939	-0.015136	0.098815	-2.358525	2.549630	0.175672
9909	0	-0.781090	-1.519405	9.942696	-0.007812	-0.015198	0.099426	-2.355451	2.551447	0.171886
9910	0	-0.774864	-1.537098	9.985496	-0.007749	-0.015374	0.099854	-2.352988	2.555116	0.173944
9911	0	-0.793489	-1.525910	9.960930	-0.007935	-0.015259	0.099609	-2.354555	2.559126	0.172856
9912	0	-0.805903	-1.507271	9.991407	-0.008058	-0.015077	0.099914	-2.351251	2.564446	0.172461
9913	0	-0.848905	-1.501344	9.979222	-0.008484	-0.015015	0.099792	-2.351140	2.573948	0.170720
9914	0	-0.813385	-1.495071	10.088985	-0.008128	-0.014952	0.100890	-2.351304	2.583922	0.166752
9915	0	-0.818276	-1.470557	10.070825	-0.008179	-0.014709	0.100708	-2.348127	2.592120	0.161582
9916	0	-0.819153	-1.500273	10.034209	-0.008187	-0.015007	0.100342	-2.344472	2.600580	0.160262
9917	0	-0.818030	-1.495195	10.040295	-0.008179	-0.014954	0.100403	-2.343798	2.606015	0.160216
9918	0	-0.824183	-1.501468	9.991426	-0.008244	-0.015012	0.099915	-2.348254	2.607749	0.164087
9919	0	-0.830375	-1.501185	10.113543	-0.008301	-0.015015	0.101135	-2.346319	2.614724	0.168421
9920	0	-0.830277	-1.494488	9.991546	-0.008307	-0.014949	0.099915	-2.342898	2.614178	0.173308
9921	0	-0.847753	-1.513477	10.040366	-0.008484	-0.015137	0.100403	-2.341784	2.610658	0.175419
9922	0	-0.809678	-1.507605	9.985467	-0.008105	-0.015073	0.099854	-2.346598	2.604603	0.169562
9923	0	-0.829683	-1.513662	10.058628	-0.008301	-0.015137	0.100586	-2.347622	2.603814	0.173163
9924	0	-0.786055	-1.495031	10.040374	-0.007866	-0.014954	0.100403	-2.344972	2.601414	0.173539
9925	0	-0.823221	-1.501850	10.028080	-0.008240	-0.015015	0.100281	-2.350488	2.596470	0.170938
9926	0	-0.809795	-1.508133	9.942701	-0.008103	-0.015083	0.099426	-2.349332	2.593928	0.171346
9927	0	-0.781103	-1.476577	9.954916	-0.007812	-0.014771	0.099548	-2.345048	2.595919	0.173485
9928	0	-0.810767	-1.524585	9.967261	-0.008115	-0.015250	0.099671	-2.341080	2.591535	0.185163
9929	0	-0.823575	-1.489043	9.924382	-0.008240	-0.014893	0.099243	-2.339737	2.590651	0.187769
9930	0	-0.834778	-1.476374	9.918406	-0.008354	-0.014767	0.099183	-2.337431	2.586983	0.191682
9931	0	-0.866239	-1.464376	9.924426	-0.008667	-0.014648	0.099243	-2.333178	2.585382	0.196124
9932	0	-0.847149	-1.469510	9.894108	-0.008475	-0.014701	0.098940	-2.327620	2.584723	0.201543
9933	0	-0.860076	-1.495286	9.899959	-0.008606	-0.014954	0.098999	-2.327876	2.582417	0.202406
9934	0	-0.853417	-1.476417	9.906184	-0.008534	-0.014770	0.099061	-2.322854	2.585792	0.204431
9935	0	-0.842487	-1.513638	9.844959	-0.008423	-0.015137	0.098450	-2.323701	2.591725	0.202333
9936	0	-0.837073	-1.501355	9.911996	-0.008367	-0.015015	0.099120	-2.323695	2.600111	0.204991
9937	0	-0.824257	-1.544133	9.905991	-0.008240	-0.015442	0.099060	-2.324287	2.606971	0.206960
9938	0	-0.812686	-1.500983	9.973079	-0.008123	-0.015014	0.099730	-2.321122	2.614510	0.206785
9939	0	-0.787878	-1.488887	9.960951	-0.007874	-0.014893	0.099609	-2.318175	2.624059	0.201622
9940	0	-0.831885	-1.507114	9.997463	-0.008311	-0.015069	0.099976	-2.321960	2.636226	0.196061
9941	0	-0.836243	-1.519708	10.015874	-0.008362	-0.015198	0.100159	-2.322402	2.640593	0.198280
9942	0	-0.830831	-1.507410	10.052453	-0.008303	-0.015075	0.100525	-2.323007	2.650490	0.193506
9943	0	-0.836560	-1.525233	10.003729	-0.008362	-0.015259	0.100037	-2.316879	2.658436	0.196823
9944	0	-0.831214	-1.505930	9.967166	-0.008308	-0.015063	0.099671	-2.313609	2.666240	0.193732
9945	0	-0.848652	-1.537613	10.052540	-0.008484	-0.015381	0.100525	-2.309487	2.672827	0.193745
9946	0	-0.843093	-1.469476	10.058664	-0.008429	-0.014701	0.100586	-2.303775	2.679107	0.193097
9947	0	-0.866661	-1.513193	10.101393	-0.008667	-0.015137	0.101013	-2.299565	2.682314	0.196909
9948	0	-0.866682	-1.512479	10.131975	-0.008666	-0.015128	0.101319	-2.297030	2.686803	0.196277
9949	0	-0.890910	-1.531472	10.077000	-0.008911	-0.015320	0.100769	-2.292445	2.688144	0.196464
9950	0	-0.884376	-1.524633	10.113687	-0.008846	-0.015249	0.101136	-2.290341	2.688921	0.194630
9951	0	-0.878826	-1.495238	10.089137	-0.008789	-0.014954	0.100891	-2.290172	2.691580	0.189748
9952	0	-0.848034	-1.482723	10.113582	-0.008483	-0.014830	0.101135	-2.288657	2.692270	0.189503
9953	0	-0.829807	-1.501608	10.021974	-0.008301	-0.015015	0.100220	-2.291511	2.692774	0.185142
9954	0	-0.817175	-1.483183	10.089167	-0.008174	-0.014834	0.100891	-2.289850	2.693830	0.181565
9955	0	-0.793294	-1.495024	10.046450	-0.007935	-0.014954	0.100464	-2.287172	2.695660	0.184388
9956	0	-0.780484	-1.506394	10.028299	-0.007810	-0.015070	0.100282	-2.281479	2.693842	0.182216
9957	0	-0.810745	-1.537765	9.991588	-0.008118	-0.015381	0.099915	-2.278915	2.685835	0.181029
9958	0	-0.821032	-1.518822	9.930747	-0.008220	-0.015192	0.099306	-2.275641	2.678703	0.181457
9959	0	-0.829119	-1.476678	9.948866	-0.008301	-0.014771	0.099487	-2.272417	2.671461	0.189060
9960	0	-0.845724	-1.512583	9.967360	-0.008465	-0.015130	0.099672	-2.268708	2.666472	0.193918
9961	0	-0.859492	-1.500903	9.900083	-0.008606	-0.015015	0.098999	-2.263292	2.657499	0.198114
9962	0	-0.858083	-1.493262	9.790513	-0.008584	-0.014943	0.097903	-2.252217	2.657449	0.203843
9963	0	-0.823851	-1.458469	9.814504	-0.008240	-0.014587	0.098145	-2.250277	2.659637	0.202361
9964	0	-0.848407	-1.445422	9.845141	-0.008482	-0.014461	0.098451	-2.244189	2.665620	0.201125
9965	0	-0.848356	-1.439921	9.869462	-0.008484	-0.014404	0.098694	-2.239525	2.668879	0.202278
9966	0	-0.848481	-1.457404	9.869529	-0.008484	-0.014578	0.098695	-2.236345	2.673564	0.202031
9967	0	-0.836318	-1.464456	9.814499	-0.008362	-0.014648	0.098145	-2.233056	2.678824	0.207554
9968	0	-0.818377	-1.499599	9.839017	-0.008182	-0.015007	0.098389	-2.221540	2.684910	0.200158
9969	0	-0.849640	-1.494700	9.844963	-0.008484	-0.014954	0.098450	-2.215291	2.702906	0.198887
9970	0	-0.851880	-1.481127	9.869329	-0.008510	-0.014819	0.098693	-2.207566	2.716995	0.195704
9971	0	-0.855289	-1.476065	9.930498	-0.008545	-0.014771	0.099304	-2.197563	2.729727	0.198798
9972	0	-0.881795	-1.461883	9.918351	-0.008805	-0.014629	0.099183	-2.186858	2.747809	0.198554
9973	0	-0.892084	-1.488507	9.936549	-0.008911	-0.014893	0.099365	-2.179617	2.762496	0.199278
9974	0	-0.857568	-1.468931	9.973139	-0.008565	-0.014695	0.099731	-2.174304	2.778291	0.198996
9975	0	-0.867399	-1.458433	9.967025	-0.008667	-0.014587	0.099670	-2.172137	2.789838	0.197791
9976	0	-0.875396	-1.475400	10.040245	-0.008742	-0.014765	0.100402	-2.161296	2.806517	0.192993
9977	0	-0.855988	-1.500720	10.052474	-0.008545	-0.015015	0.100525	-2.154293	2.826965	0.192324
9978	0	-0.858834	-1.511069	10.107392	-0.008575	-0.015122	0.101073	-2.142522	2.844948	0.183214
9979	0	-0.873818	-1.482265	10.137982	-0.008728	-0.014832	0.101379	-2.133911	2.859863	0.179580
9980	0	-0.906323	-1.480485	10.168515	-0.009054	-0.014814	0.101685	-2.124587	2.873569	0.180354
9981	0	-0.910249	-1.494615	10.156286	-0.009094	-0.014954	0.101562	-2.117552	2.886440	0.184772
9982	0	-0.893803	-1.487387	10.186747	-0.008928	-0.014878	0.101868	-2.114008	2.900869	0.185356
9983	0	-0.891859	-1.457924	10.235647	-0.008911	-0.014587	0.102356	-2.106267	2.912694	0.182262
9984	0	-0.923500	-1.475046	10.229517	-0.009232	-0.014754	0.102295	-2.103280	2.920110	0.183063
9985	0	-0.921762	-1.482709	10.180717	-0.009216	-0.014832	0.101807	-2.099574	2.925123	0.180759
9986	0	-0.927842	-1.499812	10.217513	-0.009280	-0.015006	0.102174	-2.091907	2.926798	0.182116
9987	0	-0.921284	-1.482430	10.235732	-0.009216	-0.014832	0.102356	-2.085020	2.926595	0.184071
9988	0	-0.914849	-1.493375	10.193144	-0.009149	-0.014939	0.101931	-2.080020	2.930138	0.184561
9989	0	-0.890663	-1.488401	10.174725	-0.008911	-0.014893	0.101746	-2.071581	2.928722	0.186345
9990	0	-0.865234	-1.474994	10.138341	-0.008658	-0.014754	0.101382	-2.067802	2.925596	0.188265
9991	0	-0.902377	-1.488305	10.186990	-0.009033	-0.014893	0.101868	-2.058194	2.918803	0.197146
9992	0	-0.876383	-1.444239	10.150658	-0.008771	-0.014447	0.101505	-2.053889	2.914524	0.205456
9993	0	-0.889516	-1.421555	10.058815	-0.008911	-0.014221	0.100586	-2.048472	2.900205	0.211600
9994	0	-0.880450	-1.438833	10.040867	-0.008819	-0.014394	0.100407	-2.043239	2.887969	0.221057
9995	0	-0.889812	-1.488844	10.016046	-0.008911	-0.014893	0.100159	-2.039590	2.876848	0.219174
9996	0	-0.881376	-1.505991	9.979751	-0.008824	-0.015068	0.099795	-2.031402	2.868369	0.212741
9997	0	-0.908427	-1.488844	9.948884	-0.009094	-0.014893	0.099487	-2.027746	2.860665	0.220279
9998	0	-0.955163	-1.463952	9.943037	-0.009562	-0.014641	0.099429	-2.027365	2.851891	0.219685
9999	0	-0.969214	-1.483208	9.930533	-0.009705	-0.014832	0.099304	-2.029073	2.841341	0.224223
10000	0	-0.961254	-1.520490	9.924487	-0.009619	-0.015200	0.099245	-2.036271	2.837858	0.224196
10001	0	-0.908572	-1.440351	9.881682	-0.009094	-0.014404	0.098816	-2.036503	2.831720	0.227364
10002	0	-0.894687	-1.452259	9.894009	-0.008955	-0.014525	0.098939	-2.034400	2.826033	0.227210
10003	0	-0.835474	-1.458461	9.869486	-0.008362	-0.014587	0.098694	-2.032368	2.821499	0.225565
10004	0	-0.804105	-1.507397	9.900057	-0.008042	-0.015071	0.099001	-2.037159	2.823643	0.226069
10005	0	-0.755702	-1.452470	9.936634	-0.007568	-0.014526	0.099365	-2.036417	2.814279	0.226648
10006	0	-0.791168	-1.397776	9.948879	-0.007913	-0.013974	0.099489	-2.041796	2.816773	0.225559
10007	0	-0.817355	-1.361119	9.942665	-0.008179	-0.013611	0.099426	-2.043392	2.814498	0.224404
10008	0	-0.877689	-1.477207	10.028082	-0.008779	-0.014771	0.100281	-2.045340	2.816188	0.222738
10009	0	-1.074411	-1.569636	10.082827	-0.010742	-0.015686	0.100830	-2.058307	2.821957	0.220727
10010	0	-1.025457	-1.418802	10.186322	-0.010258	-0.014181	0.101864	-2.067272	2.822103	0.224773
10011	0	-0.780355	-1.379212	10.040378	-0.007812	-0.013794	0.100403	-2.066266	2.815714	0.229902
10012	0	-0.741946	-1.323463	9.796408	-0.007429	-0.013242	0.097962	-2.059025	2.808188	0.231708
10013	0	-0.732412	-1.446434	9.887711	-0.007324	-0.014465	0.098877	-2.059109	2.811688	0.233002
10014	0	-0.743934	-1.714505	10.260142	-0.007446	-0.017150	0.102600	-2.054834	2.807587	0.232706
10015	0	-0.799105	-1.696989	10.473633	-0.007996	-0.016968	0.104736	-2.058405	2.806243	0.232807
10016	0	-0.834919	-1.471565	10.009779	-0.008353	-0.014714	0.100098	-2.061257	2.805231	0.232686
10017	0	-0.926977	-1.343074	9.680207	-0.009277	-0.013428	0.096802	-2.065993	2.800041	0.237309
10018	0	-1.035833	-1.325507	9.905980	-0.010361	-0.013251	0.099060	-2.071617	2.800956	0.239244
10019	0	-1.079677	-1.433998	10.351675	-0.010803	-0.014343	0.103516	-2.069192	2.797523	0.244290
10020	0	-0.986340	-1.432991	10.272628	-0.009875	-0.014338	0.102724	-2.061784	2.787895	0.240855
10021	0	-0.908488	-1.482632	9.851239	-0.009094	-0.014832	0.098511	-2.056863	2.780739	0.239118
10022	0	-0.834325	-1.488075	9.662190	-0.008344	-0.014883	0.096622	-2.055448	2.783802	0.237293
10023	0	-0.762452	-1.483480	10.113514	-0.007629	-0.014832	0.101135	-2.060389	2.781919	0.235620
10024	0	-0.773283	-1.472486	10.388033	-0.007742	-0.014716	0.103881	-2.071147	2.775584	0.239486
10025	0	-0.767945	-1.471712	10.064669	-0.007690	-0.014709	0.100647	-2.080945	2.766837	0.240973
10026	0	-0.765852	-1.460524	9.686231	-0.007669	-0.014603	0.096862	-2.085042	2.757701	0.245679
10027	0	-0.749701	-1.471245	9.741245	-0.007507	-0.014709	0.097412	-2.089665	2.749297	0.243623
10028	0	-0.772061	-1.551019	10.156316	-0.007730	-0.015510	0.101562	-2.091492	2.741843	0.242587
10029	0	-0.785985	-1.555527	10.217523	-0.007874	-0.015564	0.102173	-2.082928	2.730191	0.240260
10030	0	-0.776838	-1.449943	9.851759	-0.007787	-0.014510	0.098515	-2.071553	2.712587	0.240128
10031	0	-0.798318	-1.372392	9.649889	-0.007996	-0.013733	0.096497	-2.062044	2.701498	0.236956
10032	0	-0.863652	-1.365549	9.790446	-0.008642	-0.013654	0.097904	-2.065274	2.698528	0.237613
10033	0	-0.927520	-1.470952	10.064716	-0.009277	-0.014709	0.100647	-2.066584	2.699648	0.236091
10034	0	-0.969204	-1.508422	9.954804	-0.009701	-0.015077	0.099548	-2.076428	2.693252	0.234154
10035	0	-0.963664	-1.385856	9.661883	-0.009644	-0.013855	0.096619	-2.081818	2.688685	0.232152
10036	0	-0.926463	-1.410688	9.698478	-0.009264	-0.014107	0.096985	-2.083291	2.693055	0.233818
10037	0	-0.903684	-1.513323	9.973165	-0.009033	-0.015137	0.099731	-2.080637	2.700762	0.235981
10038	0	-0.866908	-1.555517	10.131916	-0.008675	-0.015557	0.101318	-2.079503	2.698116	0.232001
10039	0	-0.842667	-1.507568	9.930388	-0.008423	-0.015076	0.099304	-2.080826	2.706089	0.235601
10040	0	-0.764238	-1.416822	9.765385	-0.007637	-0.014161	0.097655	-2.090555	2.715859	0.231150
10041	0	-0.793958	-1.410533	9.905877	-0.007935	-0.014099	0.099060	-2.099066	2.725215	0.230788
10042	0	-0.794630	-1.515596	10.107038	-0.007945	-0.015150	0.101071	-2.107047	2.730178	0.231378
10043	0	-0.824038	-1.544511	10.113471	-0.008240	-0.015442	0.101135	-2.112014	2.734441	0.228514
10044	0	-0.830278	-1.502004	9.942455	-0.008303	-0.015021	0.099424	-2.111898	2.738053	0.221411
10045	0	-0.829415	-1.433681	9.948879	-0.008301	-0.014343	0.099487	-2.105745	2.733971	0.217625
10046	0	-0.828780	-1.481425	10.156605	-0.008287	-0.014819	0.101565	-2.101534	2.737957	0.217480
10047	0	-0.866810	-1.477132	10.266092	-0.008667	-0.014771	0.102661	-2.103729	2.742815	0.221013
10048	0	-0.878665	-1.458894	10.125688	-0.008792	-0.014589	0.101256	-2.104558	2.740435	0.216428
10049	0	-0.890328	-1.453023	10.052504	-0.008911	-0.014526	0.100525	-2.110151	2.735075	0.211766
10050	0	-0.882868	-1.441891	10.040251	-0.008835	-0.014413	0.100403	-2.118222	2.731732	0.211565
10051	0	-0.945960	-1.483389	10.284398	-0.009460	-0.014832	0.102844	-2.122123	2.734444	0.216544
10052	0	-0.908504	-1.508332	10.205014	-0.009093	-0.015080	0.102050	-2.126518	2.728864	0.215647
10053	0	-0.872283	-1.464783	10.107475	-0.008728	-0.014648	0.101074	-2.127067	2.726576	0.216841
10054	0	-0.828405	-1.447117	10.028038	-0.008291	-0.014464	0.100281	-2.136028	2.721972	0.214196
10055	0	-0.792303	-1.465893	10.217224	-0.007935	-0.014648	0.102173	-2.148887	2.712777	0.216570
10056	0	-0.795847	-1.510583	10.272016	-0.007973	-0.015098	0.102720	-2.159175	2.700593	0.212374
10057	0	-0.797391	-1.557158	10.131890	-0.007996	-0.015564	0.101318	-2.168797	2.679896	0.214604
10058	0	-0.811778	-1.571001	9.973249	-0.008136	-0.015701	0.099732	-2.179825	2.663027	0.218887
10059	0	-0.822220	-1.519701	10.064852	-0.008240	-0.015198	0.100647	-2.180083	2.646777	0.215448
10060	0	-0.861642	-1.507682	10.095600	-0.008632	-0.015075	0.100955	-2.183556	2.633149	0.214749
10061	0	-0.864781	-1.501280	10.089303	-0.008667	-0.015015	0.100891	-2.182527	2.615105	0.206593
10062	0	-0.848720	-1.519295	9.955325	-0.008508	-0.015195	0.099551	-2.181325	2.595272	0.205737
10063	0	-0.870967	-1.452808	9.893936	-0.008728	-0.014526	0.098938	-2.184343	2.577796	0.208975
10064	0	-0.867498	-1.460094	9.936718	-0.008692	-0.014591	0.099367	-2.196597	2.562230	0.212791
10065	0	-0.870812	-1.508192	10.034259	-0.008728	-0.015076	0.100342	-2.204741	2.543275	0.210444
10066	0	-0.910468	-1.528424	9.899902	-0.009116	-0.015271	0.099000	-2.220941	2.533707	0.210288
10067	0	-0.865601	-1.501585	9.906084	-0.008667	-0.015015	0.099060	-2.223480	2.524723	0.214464
10068	0	-0.850922	-1.447172	9.954996	-0.008523	-0.014468	0.099549	-2.228654	2.512564	0.210210
10069	0	-0.840951	-1.476962	10.015994	-0.008423	-0.014771	0.100159	-2.228778	2.501003	0.205748
10070	0	-0.832028	-1.520013	10.071064	-0.008335	-0.015197	0.100710	-2.233687	2.487841	0.201094
10071	0	-0.816822	-1.520366	10.003658	-0.008179	-0.015198	0.100037	-2.241639	2.479472	0.195658
10072	0	-0.802595	-1.485053	10.021857	-0.008036	-0.014844	0.100219	-2.250345	2.472054	0.195341
10073	0	-0.785580	-1.508577	10.076892	-0.007874	-0.015076	0.100769	-2.262917	2.455632	0.190192
10074	0	-0.788671	-1.571080	10.113469	-0.007899	-0.015707	0.101134	-2.268373	2.445101	0.185531
10075	0	-0.749190	-1.606228	10.070756	-0.007507	-0.016052	0.100708	-2.280947	2.431329	0.181430
10076	0	-0.641972	-1.504208	10.040106	-0.006439	-0.015035	0.100401	-2.290522	2.412877	0.180492
10077	0	-0.784852	-1.295589	9.960921	-0.007874	-0.012939	0.099609	-2.310392	2.387817	0.176196
10078	0	-0.761594	-1.670227	10.064584	-0.007640	-0.016696	0.100645	-2.318556	2.364466	0.177364
10079	0	-0.705998	-1.581296	10.131901	-0.007080	-0.015808	0.101318	-2.325134	2.345546	0.177549
10080	0	-0.677027	-1.722399	9.936773	-0.006797	-0.017222	0.099366	-2.327975	2.318866	0.178532
10081	0	-0.681364	-1.422957	9.802280	-0.006836	-0.014221	0.098022	-2.338811	2.296631	0.179910
10082	0	-0.756366	-1.571217	9.796168	-0.007586	-0.015703	0.097961	-2.350316	2.274933	0.181995
10083	0	-0.822199	-1.557233	9.857194	-0.008240	-0.015564	0.098572	-2.361117	2.258091	0.184762
10084	0	-0.843038	-1.454427	9.906150	-0.008449	-0.014544	0.099060	-2.363052	2.240756	0.186400
10085	0	-0.816357	-1.318278	9.802383	-0.008179	-0.013184	0.098022	-2.363228	2.226848	0.190772
10086	0	-0.758671	-1.416886	9.552154	-0.007600	-0.014159	0.095522	-2.375923	2.214870	0.195975
10087	0	-0.749491	-1.551065	9.710666	-0.007507	-0.015503	0.097107	-2.386198	2.203937	0.194338
10088	0	-0.729155	-1.485487	9.820412	-0.007299	-0.014848	0.098205	-2.395737	2.198355	0.191339
10089	0	-0.700816	-1.496078	9.820525	-0.007019	-0.014954	0.098206	-2.405276	2.189352	0.192446
10090	0	-0.668430	-1.473236	9.576249	-0.006693	-0.014724	0.095763	-2.416738	2.182757	0.192205
10091	0	-0.665229	-1.501274	9.539829	-0.006653	-0.015015	0.095398	-2.415841	2.185588	0.186013
10092	0	-0.646545	-1.574195	9.753461	-0.006469	-0.015743	0.097534	-2.415649	2.185232	0.184767
10093	0	-0.671860	-1.531450	9.869435	-0.006714	-0.015320	0.098694	-2.410877	2.194149	0.184838
10094	0	-0.648322	-1.438748	9.753499	-0.006479	-0.014395	0.097534	-2.403732	2.202231	0.181932
10095	0	-0.653866	-1.536773	9.552159	-0.006531	-0.015381	0.095520	-2.389386	2.215068	0.186223
10096	0	-0.728665	-1.570928	9.625672	-0.007279	-0.015721	0.096255	-2.376498	2.227062	0.190894
10097	0	-0.770166	-1.493862	9.881731	-0.007690	-0.014954	0.098816	-2.360669	2.243356	0.185676
10098	0	-0.772852	-1.472821	9.973406	-0.007713	-0.014741	0.099733	-2.347628	2.264060	0.177726
10099	0	-0.807091	-1.488193	9.765669	-0.008057	-0.014893	0.097656	-2.336710	2.284098	0.178082
10100	0	-0.828075	-1.540873	9.771816	-0.008268	-0.015421	0.097717	-2.323992	2.301943	0.178474
10101	0	-0.868672	-1.549578	9.954773	-0.008667	-0.015503	0.099548	-2.317404	2.327830	0.175799
10102	0	-0.866471	-1.535922	10.210951	-0.008647	-0.015367	0.102110	-2.310796	2.351005	0.171872
10103	0	-0.837706	-1.525256	10.101286	-0.008362	-0.015259	0.101013	-2.305308	2.371578	0.170869
10104	0	-0.828667	-1.542608	9.985188	-0.008270	-0.015430	0.099853	-2.301897	2.393626	0.163483
10105	0	-0.813370	-1.586118	10.052486	-0.008118	-0.015869	0.100525	-2.294438	2.415140	0.159675
10106	0	-0.791573	-1.585329	10.253752	-0.007907	-0.015854	0.102538	-2.295286	2.428347	0.157136
10107	0	-0.788792	-1.568047	10.357641	-0.007874	-0.015686	0.103577	-2.290707	2.447557	0.153436
10108	0	-0.778726	-1.542664	10.229414	-0.007780	-0.015431	0.102294	-2.286826	2.459030	0.153122
10109	0	-0.787730	-1.555636	10.089199	-0.007874	-0.015564	0.100891	-2.279645	2.466731	0.150209
10110	0	-0.800671	-1.511480	10.302900	-0.008003	-0.015121	0.103028	-2.273649	2.474078	0.152277
10111	0	-0.823787	-1.531205	10.424934	-0.008240	-0.015320	0.104248	-2.266440	2.475577	0.156714
10112	0	-0.847398	-1.499493	10.388488	-0.008480	-0.014999	0.103884	-2.262824	2.472391	0.155291
10113	0	-0.859635	-1.501423	10.235683	-0.008606	-0.015015	0.102356	-2.263576	2.465286	0.158740
10114	0	-0.863696	-1.483162	10.278507	-0.008648	-0.014832	0.102784	-2.264860	2.456762	0.159833
10115	0	-0.884364	-1.525790	10.376045	-0.008850	-0.015259	0.103760	-2.265139	2.453252	0.163445
10116	0	-0.900126	-1.495170	10.443393	-0.009021	-0.014953	0.104432	-2.265177	2.435557	0.164403
10117	0	-0.852720	-1.501592	10.278449	-0.008545	-0.015015	0.102783	-2.267702	2.419555	0.166426
10118	0	-0.806432	-1.496340	10.095455	-0.008083	-0.014956	0.100954	-2.276638	2.401735	0.165888
10119	0	-0.828600	-1.477718	10.144067	-0.008301	-0.014771	0.101440	-2.285300	2.388765	0.165810
10120	0	-0.806222	-1.583087	10.223462	-0.008088	-0.015822	0.102234	-2.295746	2.363659	0.172077
10121	0	-0.735767	-1.587405	10.162477	-0.007385	-0.015869	0.101624	-2.302286	2.336451	0.172050
10122	0	-0.669052	-1.625005	10.022296	-0.006721	-0.016246	0.100222	-2.308036	2.306078	0.178107
10123	0	-0.680942	-1.562425	9.826856	-0.006836	-0.015625	0.098267	-2.308155	2.279048	0.184887
10124	0	-0.700286	-1.587025	9.912626	-0.007027	-0.015868	0.099125	-2.311595	2.255368	0.187187
10125	0	-0.748193	-1.507086	9.906272	-0.007507	-0.015076	0.099060	-2.307053	2.229836	0.193517
10126	0	-0.779830	-1.445345	9.833485	-0.007823	-0.014457	0.098332	-2.304264	2.204859	0.191135
10127	0	-0.766651	-1.384600	9.662184	-0.007690	-0.013855	0.096619	-2.294677	2.180265	0.192516
10128	0	-0.762662	-1.487504	9.613743	-0.007643	-0.014875	0.096136	-2.295377	2.164780	0.193268
10129	0	-0.767825	-1.495105	9.704726	-0.007690	-0.014954	0.097046	-2.293557	2.154073	0.193022
10130	0	-0.765633	-1.464629	9.759753	-0.007667	-0.014644	0.097597	-2.297860	2.145649	0.190742
10131	0	-0.768066	-1.477213	9.600883	-0.007690	-0.014771	0.096008	-2.301019	2.137676	0.197048
10132	0	-0.742559	-1.440978	9.491050	-0.007427	-0.014408	0.094911	-2.304360	2.139271	0.199086
10133	0	-0.744973	-1.452634	9.570286	-0.007446	-0.014526	0.095703	-2.305756	2.146777	0.192584
10134	0	-0.709353	-1.476894	9.673958	-0.007088	-0.014771	0.096740	-2.305324	2.157119	0.191490
10135	0	-0.690121	-1.561975	9.674127	-0.006897	-0.015625	0.096741	-2.300599	2.165544	0.186142
10136	0	-0.685399	-1.548468	9.686447	-0.006845	-0.015493	0.096864	-2.291827	2.180080	0.181294
10137	0	-0.678936	-1.525179	9.655771	-0.006775	-0.015259	0.096558	-2.285120	2.200492	0.175544
10138	0	-0.724939	-1.504977	9.796110	-0.007232	-0.015062	0.097960	-2.272028	2.224429	0.179203
10139	0	-0.740332	-1.506025	9.948830	-0.007385	-0.015076	0.099487	-2.255886	2.248476	0.178404
10140	0	-0.780379	-1.557783	9.918539	-0.007788	-0.015594	0.099184	-2.238268	2.270317	0.182951
10141	0	-0.819693	-1.512522	9.912135	-0.008179	-0.015137	0.099121	-2.226642	2.294545	0.175670
10142	0	-0.799267	-1.455613	9.966996	-0.007972	-0.014565	0.099670	-2.218691	2.321799	0.172582
10143	0	-0.850408	-1.488540	10.125669	-0.008484	-0.014893	0.101257	-2.212242	2.347890	0.170006
10144	0	-0.829691	-1.493336	10.180429	-0.008281	-0.014939	0.101805	-2.207165	2.369339	0.166691
10145	0	-0.825686	-1.512684	10.125741	-0.008240	-0.015137	0.101257	-2.197622	2.391976	0.163776
10146	0	-0.798517	-1.487001	10.156174	-0.007969	-0.014874	0.101562	-2.195266	2.413635	0.163147
10147	0	-0.788307	-1.531472	10.241702	-0.007874	-0.015320	0.102417	-2.191070	2.427657	0.163001
10148	0	-0.796540	-1.536929	10.406346	-0.007955	-0.015371	0.104064	-2.190344	2.442915	0.163644
10149	0	-0.775459	-1.562249	10.388198	-0.007751	-0.015625	0.103882	-2.189056	2.449764	0.158025
10150	0	-0.775689	-1.537197	10.260081	-0.007758	-0.015376	0.102600	-2.185848	2.451847	0.157324
10151	0	-0.769534	-1.495043	10.253916	-0.007690	-0.014954	0.102539	-2.183730	2.460749	0.157820
10152	0	-0.794002	-1.518559	10.315075	-0.007945	-0.015192	0.103149	-2.177874	2.458737	0.159955
10153	0	-0.828769	-1.519131	10.345659	-0.008301	-0.015198	0.103455	-2.171950	2.447921	0.162811
10154	0	-0.863434	-1.542733	10.345930	-0.008641	-0.015429	0.103458	-2.170836	2.443846	0.163697
10155	0	-0.841013	-1.482727	10.186935	-0.008423	-0.014832	0.101868	-2.167242	2.433188	0.166230
10156	0	-0.887232	-1.506537	10.211629	-0.008886	-0.015068	0.102115	-2.165423	2.421084	0.163909
10157	0	-0.889467	-1.519755	10.205225	-0.008911	-0.015198	0.102051	-2.166339	2.406235	0.158711
10158	0	-0.867704	-1.519558	10.242080	-0.008696	-0.015198	0.102419	-2.165030	2.389266	0.166140
10159	0	-0.846395	-1.495438	10.101474	-0.008484	-0.014954	0.101013	-2.167003	2.370433	0.170208
10160	0	-0.866931	-1.507959	9.991881	-0.008689	-0.015078	0.099917	-2.170379	2.351620	0.162398
10161	0	-0.803631	-1.501803	9.979361	-0.008057	-0.015015	0.099792	-2.175369	2.332029	0.162304
10162	0	-0.738642	-1.508919	10.058835	-0.007405	-0.015083	0.100588	-2.183215	2.314273	0.161930
10163	0	-0.754851	-1.459227	9.936603	-0.007568	-0.014587	0.099365	-2.189955	2.295113	0.158397
10164	0	-0.732726	-1.521078	9.802444	-0.007346	-0.015208	0.098023	-2.194025	2.276806	0.161009
10165	0	-0.693900	-1.519960	9.814559	-0.006958	-0.015198	0.098145	-2.197363	2.258354	0.158716
10166	0	-0.684215	-1.593201	9.845309	-0.006859	-0.015934	0.098452	-2.196211	2.242682	0.161288
10167	0	-0.736893	-1.538230	9.845071	-0.007385	-0.015381	0.098450	-2.199084	2.227381	0.162610
10168	0	-0.733783	-1.520030	9.753727	-0.007353	-0.015201	0.097536	-2.199920	2.213451	0.162828
10169	0	-0.798503	-1.488848	9.692533	-0.007996	-0.014893	0.096924	-2.196345	2.204597	0.161359
10170	0	-0.808478	-1.463682	9.717242	-0.008097	-0.014641	0.097171	-2.192900	2.194255	0.167157
10171	0	-0.823255	-1.470634	9.845078	-0.008240	-0.014709	0.098450	-2.190572	2.189503	0.168930
10172	0	-0.815728	-1.451862	9.790319	-0.008164	-0.014521	0.097902	-2.189508	2.184736	0.168646
10173	0	-0.793577	-1.464977	9.783906	-0.007935	-0.014648	0.097839	-2.192479	2.189588	0.164013
10174	0	-0.763658	-1.422845	9.777639	-0.007632	-0.014224	0.097777	-2.199067	2.198143	0.164740
10175	0	-0.733204	-1.465243	9.802128	-0.007324	-0.014648	0.098022	-2.205245	2.210622	0.161708
10176	0	-0.759249	-1.471936	9.856811	-0.007585	-0.014718	0.098569	-2.208267	2.223193	0.160320
10177	0	-0.714974	-1.476981	9.851022	-0.007141	-0.014771	0.098511	-2.208974	2.236583	0.159331
10178	0	-0.710466	-1.519582	9.832535	-0.007097	-0.015197	0.098326	-2.209317	2.248616	0.157667
10179	0	-0.678493	-1.519486	9.979224	-0.006775	-0.015198	0.099792	-2.207575	2.263435	0.156403
10180	0	-0.680868	-1.537329	10.040129	-0.006796	-0.015375	0.100402	-2.206936	2.281395	0.162040
10181	0	-0.732998	-1.506672	10.034272	-0.007324	-0.015076	0.100342	-2.198243	2.291311	0.155340
10182	0	-0.752873	-1.462072	10.046561	-0.007519	-0.014631	0.100465	-2.187718	2.306087	0.159822
10183	0	-0.782185	-1.433748	10.046396	-0.007812	-0.014343	0.100464	-2.182661	2.320090	0.156567
10184	0	-0.802157	-1.451094	10.131839	-0.008015	-0.014515	0.101318	-2.179602	2.331414	0.164057
10185	0	-0.831020	-1.488542	10.131864	-0.008301	-0.014893	0.101318	-2.173053	2.345358	0.159537
10186	0	-0.844939	-1.457406	10.119567	-0.008442	-0.014574	0.101196	-2.174543	2.357226	0.160938
10187	0	-0.830810	-1.519182	10.095244	-0.008301	-0.015198	0.100952	-2.169302	2.368925	0.161729
10188	0	-0.813534	-1.536409	10.156311	-0.008133	-0.015369	0.101562	-2.164723	2.375090	0.164229
10189	0	-0.811809	-1.544080	10.211195	-0.008118	-0.015442	0.102112	-2.164876	2.379061	0.168226
10190	0	-0.811748	-1.580208	10.138013	-0.008119	-0.015806	0.101379	-2.161597	2.381267	0.173107
10191	0	-0.811357	-1.531979	10.156283	-0.008118	-0.015320	0.101562	-2.162901	2.380184	0.172643
10192	0	-0.768143	-1.611199	10.101349	-0.007683	-0.016113	0.101013	-2.162833	2.382124	0.170560
10193	0	-0.769098	-1.525647	10.211212	-0.007690	-0.015259	0.102112	-2.161663	2.386181	0.171389
10194	0	-0.786750	-1.506847	10.144155	-0.007875	-0.015072	0.101440	-2.159097	2.380854	0.178882
10195	0	-0.817396	-1.470629	10.113610	-0.008179	-0.014709	0.101135	-2.156834	2.379036	0.178534
10196	0	-0.822188	-1.500369	10.064939	-0.008230	-0.015009	0.100648	-2.152172	2.373141	0.179174
10197	0	-0.841295	-1.525633	10.058714	-0.008423	-0.015259	0.100586	-2.150648	2.365452	0.176191
10198	0	-0.833504	-1.488599	10.107703	-0.008343	-0.014888	0.101076	-2.149882	2.360289	0.178729
10199	0	-0.865829	-1.507166	10.070936	-0.008667	-0.015076	0.100708	-2.146594	2.353971	0.173090
10200	0	-0.827081	-1.524918	10.071127	-0.008284	-0.015251	0.100710	-2.145563	2.343119	0.180274
10201	0	-0.829750	-1.568427	10.070855	-0.008301	-0.015686	0.100708	-2.144929	2.342917	0.177788
10202	0	-0.828561	-1.434005	10.052669	-0.008295	-0.014340	0.100526	-2.145803	2.335768	0.179866
10203	0	-0.805134	-1.459107	9.979237	-0.008057	-0.014587	0.099792	-2.151349	2.333213	0.176469
10204	0	-0.815869	-1.441396	9.979201	-0.008168	-0.014412	0.099792	-2.154954	2.325853	0.175058
10205	0	-0.817199	-1.544702	9.960913	-0.008179	-0.015442	0.099609	-2.162150	2.321715	0.174559
10206	0	-0.742632	-1.551664	9.942531	-0.007433	-0.015513	0.099425	-2.167140	2.317707	0.178108
10207	0	-0.738167	-1.544431	10.040273	-0.007385	-0.015442	0.100403	-2.171263	2.317152	0.174651
10208	0	-0.718913	-1.557152	9.954741	-0.007195	-0.015569	0.099547	-2.175796	2.313439	0.175406
10209	0	-0.707395	-1.550413	10.003687	-0.007080	-0.015503	0.100037	-2.178511	2.309991	0.173014
10210	0	-0.736272	-1.508457	10.040274	-0.007374	-0.015079	0.100403	-2.186648	2.300977	0.171504
10211	0	-0.774466	-1.452598	10.052548	-0.007751	-0.014526	0.100525	-2.187533	2.296797	0.171799
10212	0	-0.797400	-1.415784	9.985546	-0.007982	-0.014160	0.099854	-2.186186	2.290850	0.170151
10213	0	-0.793213	-1.495399	9.924330	-0.007935	-0.014954	0.099243	-2.187994	2.291533	0.169914
10214	0	-0.786165	-1.477166	9.899956	-0.007869	-0.014771	0.098999	-2.189530	2.286901	0.173236
10215	0	-0.799144	-1.495441	10.015891	-0.007996	-0.014954	0.100159	-2.191789	2.285678	0.172475
10216	0	-0.792225	-1.446824	9.973167	-0.007927	-0.014467	0.099731	-2.194303	2.283746	0.165275
10217	0	-0.762223	-1.495837	9.887679	-0.007629	-0.014954	0.098877	-2.201092	2.279064	0.171934
10218	0	-0.743040	-1.557739	9.893669	-0.007432	-0.015574	0.098937	-2.205817	2.280763	0.180898
10219	0	-0.731983	-1.537968	9.918264	-0.007324	-0.015381	0.099182	-2.205864	2.279193	0.174914
10220	0	-0.737635	-1.544161	10.009743	-0.007377	-0.015440	0.100098	-2.209172	2.282277	0.170119
10221	0	-0.756467	-1.562099	9.967132	-0.007568	-0.015625	0.099670	-2.205963	2.281547	0.168617
10222	0	-0.768429	-1.542302	9.924582	-0.007684	-0.015434	0.099244	-2.194427	2.285622	0.171245
10223	0	-0.774997	-1.524846	9.881763	-0.007751	-0.015259	0.098816	-2.183876	2.287377	0.173871
10224	0	-0.762595	-1.461566	9.912588	-0.007627	-0.014628	0.099124	-2.170586	2.290163	0.172207
10225	0	-0.769281	-1.451893	9.973234	-0.007690	-0.014526	0.099731	-2.163498	2.296376	0.175167
10226	0	-0.793929	-1.481503	9.942756	-0.007939	-0.014817	0.099427	-2.162384	2.299792	0.173621
10227	0	-0.799608	-1.488610	9.985444	-0.007996	-0.014893	0.099854	-2.156396	2.303794	0.174743
10228	0	-0.806245	-1.488258	9.979268	-0.008058	-0.014880	0.099793	-2.160610	2.312841	0.179912
10229	0	-0.817766	-1.513678	9.991463	-0.008179	-0.015137	0.099915	-2.162091	2.315109	0.177625
10230	0	-0.787353	-1.525979	10.040268	-0.007872	-0.015260	0.100403	-2.163572	2.320764	0.180552
10231	0	-0.781872	-1.549833	10.040306	-0.007812	-0.015503	0.100403	-2.159852	2.331250	0.175662
10232	0	-0.776502	-1.573600	10.022003	-0.007764	-0.015738	0.100220	-2.158466	2.336024	0.173035
10233	0	-0.775906	-1.544005	9.979218	-0.007751	-0.015442	0.099792	-2.157852	2.348140	0.176320
10234	0	-0.783141	-1.531692	10.113402	-0.007828	-0.015317	0.101134	-2.159270	2.355722	0.177008
10235	0	-0.781336	-1.531520	10.089175	-0.007812	-0.015320	0.100891	-2.155440	2.360199	0.184782
10236	0	-0.775685	-1.530414	10.046564	-0.007753	-0.015311	0.100465	-2.148831	2.367589	0.183737
10237	0	-0.818333	-1.513464	10.083002	-0.008179	-0.015137	0.100830	-2.147967	2.376262	0.184230
10238	0	-0.812767	-1.506879	10.101265	-0.008127	-0.015072	0.101012	-2.145921	2.380261	0.186965
10239	0	-0.835948	-1.519649	10.229530	-0.008362	-0.015198	0.102295	-2.145911	2.381143	0.188202
10240	0	-0.841638	-1.549863	10.162412	-0.008419	-0.015501	0.101624	-2.144630	2.381638	0.187434
10241	0	-0.841645	-1.495588	10.198994	-0.008423	-0.014954	0.101990	-2.148524	2.378031	0.190157
10242	0	-0.840423	-1.502143	10.156272	-0.008410	-0.015019	0.101562	-2.152132	2.374640	0.196422
10243	0	-0.817379	-1.453063	10.241678	-0.008179	-0.014526	0.102417	-2.158254	2.372692	0.201595
10244	0	-0.828698	-1.526904	10.217199	-0.008291	-0.015267	0.102172	-2.161483	2.371498	0.207603
10245	0	-0.780412	-1.520296	10.144029	-0.007812	-0.015198	0.101440	-2.168694	2.365615	0.204436
10246	0	-0.747653	-1.515093	10.113482	-0.007491	-0.015147	0.101134	-2.174113	2.352812	0.210508
10247	0	-0.730814	-1.507878	10.058664	-0.007324	-0.015076	0.100586	-2.178853	2.338201	0.214179
10248	0	-0.746279	-1.557438	10.125860	-0.007475	-0.015571	0.101258	-2.184340	2.328152	0.215563
10249	0	-0.755880	-1.563118	10.070777	-0.007568	-0.015625	0.100708	-2.192619	2.320922	0.223715
10250	0	-0.783691	-1.515026	10.015894	-0.007854	-0.015149	0.100158	-2.195140	2.304531	0.224956
10251	0	-0.809723	-1.489144	9.973328	-0.008118	-0.014893	0.099731	-2.194994	2.284800	0.229378
10252	0	-0.788075	-1.470843	10.022347	-0.007894	-0.014708	0.100223	-2.197239	2.273812	0.231495
10253	0	-0.791741	-1.538245	9.948843	-0.007935	-0.015381	0.099487	-2.200264	2.257809	0.238023
10254	0	-0.782547	-1.483133	9.936883	-0.007839	-0.014835	0.099367	-2.196877	2.245643	0.239201
10255	0	-0.804442	-1.501330	9.857298	-0.008057	-0.015015	0.098572	-2.196587	2.235060	0.238576
10256	0	-0.759937	-1.501751	9.771894	-0.007606	-0.015013	0.097719	-2.203537	2.231363	0.234626
10257	0	-0.762252	-1.488745	9.814584	-0.007629	-0.014893	0.098145	-2.198924	2.226885	0.232650
10258	0	-0.754233	-1.513128	9.778057	-0.007555	-0.015127	0.097780	-2.204960	2.215740	0.241418
10259	0	-0.756361	-1.519924	9.765639	-0.007568	-0.015198	0.097656	-2.208086	2.213712	0.241709
10260	0	-0.761243	-1.514117	9.771777	-0.007620	-0.015141	0.097717	-2.210195	2.208566	0.239733
10261	0	-0.750252	-1.556304	9.845022	-0.007507	-0.015564	0.098450	-2.210499	2.206527	0.239575
10262	0	-0.737040	-1.507239	9.814529	-0.007376	-0.015075	0.098145	-2.209133	2.203885	0.243587
10263	0	-0.751081	-1.482288	9.875592	-0.007507	-0.014832	0.098755	-2.200606	2.211331	0.240259
10264	0	-0.733677	-1.456835	9.808546	-0.007332	-0.014571	0.098085	-2.198827	2.220462	0.236818
10265	0	-0.763433	-1.470255	9.832829	-0.007629	-0.014709	0.098328	-2.192282	2.229625	0.236340
10266	0	-0.787886	-1.477123	9.869331	-0.007874	-0.014771	0.098694	-2.194641	2.239209	0.234730
10267	0	-0.818282	-1.513015	9.930486	-0.008179	-0.015137	0.099304	-2.188592	2.247372	0.236796
10268	0	-0.801666	-1.548808	9.930453	-0.008004	-0.015491	0.099305	-2.187389	2.265058	0.236198
10269	0	-0.806471	-1.543923	9.881568	-0.008057	-0.015442	0.098816	-2.185871	2.277774	0.232407
10270	0	-0.826484	-1.549417	9.979141	-0.008256	-0.015498	0.099792	-2.182884	2.291347	0.234791
10271	0	-0.824711	-1.550007	9.991439	-0.008240	-0.015503	0.099915	-2.181185	2.303150	0.225019
10272	0	-0.801434	-1.549203	10.119600	-0.008011	-0.015498	0.101195	-2.175759	2.310532	0.226313
10273	0	-0.806404	-1.568335	10.156233	-0.008057	-0.015686	0.101562	-2.174313	2.322249	0.224258
10274	0	-0.832056	-1.549672	10.107311	-0.008316	-0.015498	0.101073	-2.174220	2.330784	0.225885
10275	0	-0.793482	-1.525349	10.150224	-0.007935	-0.015259	0.101501	-2.169740	2.334519	0.224616
10276	0	-0.799456	-1.524228	10.168658	-0.007997	-0.015248	0.101686	-2.164435	2.335744	0.219035
10277	0	-0.805573	-1.495100	10.253952	-0.008057	-0.014954	0.102539	-2.162989	2.338192	0.216085
10278	0	-0.799244	-1.506210	10.205218	-0.007994	-0.015071	0.102051	-2.154568	2.340273	0.216353
10279	0	-0.799006	-1.482968	10.253976	-0.007996	-0.014832	0.102539	-2.153890	2.337610	0.216898
10280	0	-0.810410	-1.458408	10.296757	-0.008107	-0.014585	0.102967	-2.154812	2.337669	0.214334
10281	0	-0.829393	-1.482756	10.278433	-0.008301	-0.014832	0.102783	-2.151745	2.333628	0.214273
10282	0	-0.821807	-1.519107	10.174804	-0.008226	-0.015190	0.101748	-2.154140	2.327893	0.218418
10283	0	-0.792345	-1.519621	10.138050	-0.007935	-0.015198	0.101379	-2.153705	2.318970	0.219125
10284	0	-0.790179	-1.543883	10.168735	-0.007913	-0.015439	0.101686	-2.154800	2.310376	0.220667
10285	0	-0.767658	-1.549889	10.132003	-0.007690	-0.015503	0.101318	-2.151495	2.298409	0.225845
10286	0	-0.783183	-1.568082	10.065055	-0.007846	-0.015678	0.100650	-2.155493	2.286122	0.233259
10287	0	-0.798218	-1.520050	10.040349	-0.007996	-0.015198	0.100403	-2.159902	2.274473	0.234952
10288	0	-0.807387	-1.490033	10.040486	-0.008091	-0.014898	0.100404	-2.163436	2.258726	0.240522
10289	0	-0.803666	-1.544340	9.954972	-0.008057	-0.015442	0.099548	-2.166378	2.239478	0.237227
10290	0	-0.775552	-1.544318	9.936886	-0.007772	-0.015446	0.099367	-2.164691	2.223722	0.241425
10291	0	-0.779672	-1.513298	9.869567	-0.007812	-0.015137	0.098694	-2.161628	2.209118	0.241004
10292	0	-0.801328	-1.525013	9.906419	-0.008025	-0.015252	0.099063	-2.160658	2.199005	0.240776
10293	0	-0.791978	-1.513233	9.851261	-0.007935	-0.015137	0.098511	-2.156848	2.185490	0.239255
10294	0	-0.771077	-1.530497	9.778304	-0.007722	-0.015311	0.097781	-2.150845	2.176084	0.239622
10295	0	-0.780837	-1.458655	9.765671	-0.007812	-0.014587	0.097656	-2.151279	2.174746	0.234588
10296	0	-0.749112	-1.434197	9.722972	-0.007500	-0.014342	0.097229	-2.152247	2.168237	0.232455
10297	0	-0.774383	-1.483020	9.759602	-0.007751	-0.014832	0.097595	-2.152055	2.162862	0.231290
10298	0	-0.761254	-1.495293	9.826749	-0.007614	-0.014952	0.098268	-2.154964	2.164471	0.224069
10299	0	-0.732739	-1.507622	9.802214	-0.007324	-0.015076	0.098022	-2.157045	2.171699	0.233380
10300	0	-0.739472	-1.470586	9.826626	-0.007392	-0.014711	0.098266	-2.152104	2.178467	0.237274
10301	0	-0.738624	-1.500838	9.832852	-0.007385	-0.015015	0.098328	-2.146328	2.183077	0.234094
10302	0	-0.751968	-1.518241	9.930489	-0.007510	-0.015185	0.099305	-2.144530	2.197401	0.234552
10303	0	-0.781729	-1.513343	9.936536	-0.007812	-0.015137	0.099365	-2.142297	2.206332	0.230897
10304	0	-0.770129	-1.530623	9.948841	-0.007700	-0.015314	0.099487	-2.134755	2.211328	0.227900
10305	0	-0.800415	-1.494461	9.979314	-0.007996	-0.014954	0.099792	-2.126038	2.224539	0.229433
10306	0	-0.814895	-1.560458	9.997590	-0.008135	-0.015608	0.099977	-2.123983	2.244026	0.232525
10307	0	-0.812633	-1.464108	10.064734	-0.008118	-0.014648	0.100647	-2.117228	2.257259	0.231721
10308	0	-0.801663	-1.463383	10.107403	-0.008014	-0.014634	0.101074	-2.118432	2.263912	0.225504
10309	0	-0.818998	-1.518929	10.046423	-0.008179	-0.015198	0.100464	-2.110437	2.280096	0.224775
10310	0	-0.790294	-1.450553	10.150162	-0.007896	-0.014510	0.101501	-2.106781	2.290900	0.225619
10311	0	-0.812088	-1.549749	10.192928	-0.008118	-0.015503	0.101929	-2.102203	2.297959	0.224443
10312	0	-0.794368	-1.499764	10.290699	-0.007941	-0.015004	0.102906	-2.096487	2.304121	0.223242
10313	0	-0.811839	-1.586791	10.198988	-0.008118	-0.015869	0.101990	-2.096602	2.308422	0.220710
10314	0	-0.793323	-1.488775	10.241767	-0.007936	-0.014891	0.102417	-2.094774	2.308356	0.219861
10315	0	-0.811429	-1.519248	10.205184	-0.008118	-0.015198	0.102051	-2.090288	2.308129	0.224448
10316	0	-0.828716	-1.505748	10.290887	-0.008294	-0.015065	0.102907	-2.083115	2.303984	0.223086
10317	0	-0.792489	-1.507060	10.247952	-0.007935	-0.015076	0.102478	-2.078801	2.296800	0.223568
10318	0	-0.814989	-1.494365	10.120000	-0.008160	-0.014944	0.101199	-2.079681	2.289387	0.222781
10319	0	-0.805096	-1.477458	10.180650	-0.008057	-0.014771	0.101807	-2.085661	2.286553	0.220256
10320	0	-0.791153	-1.484051	10.137929	-0.007923	-0.014840	0.101378	-2.087429	2.277102	0.222043
10321	0	-0.786190	-1.501682	10.162411	-0.007874	-0.015015	0.101624	-2.091185	2.267687	0.225287
10322	0	-0.777068	-1.575544	10.083193	-0.007790	-0.015752	0.100831	-2.096493	2.249954	0.230636
10323	0	-0.798083	-1.519772	10.034298	-0.007996	-0.015198	0.100342	-2.097743	2.236807	0.232400
10324	0	-0.813666	-1.537950	9.967355	-0.008149	-0.015381	0.099672	-2.097507	2.226132	0.232234
10325	0	-0.779802	-1.537732	9.955002	-0.007812	-0.015381	0.099548	-2.094735	2.213189	0.234153
10326	0	-0.789172	-1.506862	9.979653	-0.007906	-0.015069	0.099795	-2.095596	2.200529	0.234975
10327	0	-0.798562	-1.513779	9.899967	-0.007996	-0.015137	0.098999	-2.098190	2.192639	0.236205
10328	0	-0.796351	-1.489650	9.869562	-0.007976	-0.014895	0.098695	-2.100752	2.182293	0.233895
[truncated: 518 more rows]
