# Supplementary material for: Properties of traditional bamboo carrying poles have implications for user interactions
Source: PLoS One. 2018 May 10;13(5):e0196208. doi: 10.1371/journal.pone.0196208 (PMC5945030; doi:10.1371/journal.pone.0196208)
Supplement: S1 Text — (ZIP) [file pone.0196208.s005.zip › ResTest_PoleI_HiLoad1.txt]

// Start Time: Unknown
// Update Rate: 100.0Hz
// Filter Profile: human (34.3)
// Firmware Version: 2.1.4
PacketCounter	SampleTimeFine	Acc_X	Acc_Y	Acc_Z	VelInc_X	VelInc_Y	VelInc_Z	Roll	Pitch	Yaw	Latitude	Longitude	Altitude	Vel_X	Vel_Y	Vel_Z
30730	0	3.109865	1.570506	9.840822	0.031256	0.015695	0.098360	-0.681753	-15.847135	-6.184862
30731	0	3.047607	1.631352	9.733858	0.030640	0.016296	0.097290	-0.671184	-15.656977	-6.164037
30732	0	3.015811	0.970161	9.706835	0.030314	0.009677	0.097022	-0.651291	-15.473863	-6.146832
30733	0	3.024370	1.221347	9.477435	0.030396	0.012207	0.094727	-0.652454	-15.292455	-6.120288
30734	0	2.971374	1.820525	9.156993	0.029858	0.018200	0.091524	-0.654487	-15.114738	-6.094816
30735	0	2.891013	1.966418	8.988741	0.029053	0.019653	0.089844	-0.649494	-14.935745	-6.075381
30736	0	2.832558	1.608570	8.972685	0.028463	0.016073	0.089685	-0.642132	-14.762212	-6.061385
30737	0	2.752118	1.343437	8.896687	0.027649	0.013428	0.088928	-0.641440	-14.599573	-6.048047
30738	0	2.685261	1.332213	8.714741	0.026971	0.013318	0.087111	-0.643445	-14.445904	-6.035473
30739	0	2.669146	1.355250	8.615217	0.026794	0.013550	0.086121	-0.646261	-14.310610	-6.022202
30740	0	2.637164	1.514690	8.493027	0.026469	0.015141	0.084901	-0.645153	-14.180757	-6.011580
30741	0	2.609934	1.209040	8.449812	0.026184	0.012085	0.084473	-0.643152	-14.067112	-6.001330
30742	0	2.545173	1.045026	8.405646	0.025527	0.010448	0.084034	-0.644047	-13.965620	-5.989166
30743	0	2.502116	1.220754	8.363736	0.025085	0.012207	0.083618	-0.647236	-13.878618	-5.975698
30744	0	2.484309	1.581674	8.263241	0.024897	0.015809	0.082618	-0.639968	-13.805404	-5.966524
30745	0	2.480085	1.660917	8.191990	0.024841	0.016602	0.081909	-0.631978	-13.749718	-5.962066
30746	0	2.515936	1.582450	8.120635	0.025188	0.015822	0.081198	-0.630928	-13.709293	-5.958621
30747	0	2.513229	1.373524	8.191314	0.025146	0.013733	0.081909	-0.628481	-13.689679	-5.952994
30748	0	2.548086	1.470848	8.179661	0.025484	0.014713	0.081795	-0.635312	-13.685195	-5.950723
30749	0	2.527557	1.647416	8.154187	0.025269	0.016479	0.081543	-0.642407	-13.695035	-5.955303
30750	0	2.554355	1.536353	8.190197	0.025526	0.015369	0.081906	-0.649250	-13.718997	-5.950897
30751	0	2.639444	1.354628	8.318285	0.026367	0.013550	0.083191	-0.652226	-13.756050	-5.951161
30752	0	2.712504	1.103558	8.328592	0.027093	0.011040	0.083296	-0.655733	-13.799814	-5.953148
30753	0	2.647172	1.000140	8.446003	0.026428	0.010010	0.084473	-0.664129	-13.858434	-5.954413
30754	0	2.485983	1.486226	8.498595	0.024807	0.014875	0.084999	-0.678409	-13.928532	-5.946700
30755	0	2.496420	1.805634	8.512807	0.024902	0.018066	0.085144	-0.688055	-14.009820	-5.941572
30756	0	2.656130	1.620848	8.606483	0.026491	0.016214	0.086085	-0.691505	-14.101760	-5.946896
30757	0	2.717792	1.157858	8.774674	0.027100	0.011597	0.087769	-0.710003	-14.203202	-5.946329
30758	0	2.716736	1.385396	8.898336	0.027076	0.013879	0.089007	-0.736144	-14.319757	-5.943353
30759	0	2.664166	1.889740	8.811225	0.026550	0.018921	0.088135	-0.760913	-14.435748	-5.937432
30760	0	2.744497	2.019419	8.928301	0.027346	0.020215	0.089309	-0.781474	-14.560201	-5.936038
30761	0	2.793371	1.280489	9.201197	0.027832	0.012817	0.092041	-0.791033	-14.685549	-5.940816
30762	0	2.838596	0.855556	9.445479	0.028283	0.008580	0.094483	-0.814878	-14.810167	-5.939833
30763	0	2.812120	1.334650	9.353798	0.028015	0.013367	0.093567	-0.833429	-14.938833	-5.937454
30764	0	2.747921	1.586985	9.439922	0.027375	0.015889	0.094426	-0.851145	-15.063258	-5.933079
30765	0	2.787680	1.390164	9.634606	0.027771	0.013916	0.096375	-0.862532	-15.187788	-5.934380
30766	0	2.870571	1.143286	9.823794	0.028596	0.011445	0.098269	-0.870849	-15.314946	-5.938010
30767	0	2.921512	1.353138	9.903276	0.029114	0.013550	0.099060	-0.886711	-15.431138	-5.938983
30768	0	2.923107	1.563056	9.867439	0.029133	0.015649	0.098701	-0.902684	-15.543788	-5.936259
30769	0	2.927311	1.719599	10.068222	0.029175	0.017212	0.100708	-0.915698	-15.654093	-5.937966
30770	0	2.890814	1.484942	10.234356	0.028825	0.014860	0.102365	-0.923728	-15.746465	-5.934464
30771	0	2.943560	1.427240	10.221293	0.029358	0.014282	0.102234	-0.930862	-15.832741	-5.933960
30772	0	3.007043	1.474313	10.296570	0.030003	0.014750	0.102984	-0.935547	-15.907436	-5.937576
30773	0	3.021119	1.568131	10.362099	0.030151	0.015686	0.103638	-0.937732	-15.972833	-5.940583
30774	0	3.031749	1.573833	10.322327	0.030271	0.015738	0.103237	-0.934599	-16.024315	-5.937979
30775	0	3.067676	1.403816	10.362671	0.030640	0.014038	0.103638	-0.932761	-16.065055	-5.933916
30776	0	3.091925	1.586908	10.348615	0.030897	0.015869	0.103493	-0.931735	-16.089249	-5.933276
30777	0	3.095747	1.587232	10.290098	0.030945	0.015869	0.102905	-0.927566	-16.103161	-5.934123
30778	0	3.133601	1.563283	10.326157	0.031336	0.015631	0.103262	-0.925198	-16.103346	-5.936664
30779	0	3.118231	1.476971	10.370085	0.031189	0.014771	0.103699	-0.926522	-16.096130	-5.931024
30780	0	3.128274	1.470947	10.358472	0.031298	0.014708	0.103580	-0.925286	-16.079813	-5.926188
30781	0	3.073065	1.551207	10.327936	0.030762	0.015503	0.103271	-0.916878	-16.045735	-5.922374
30782	0	3.084153	1.473619	10.360272	0.030882	0.014728	0.103592	-0.909580	-16.001598	-5.917032
30783	0	3.040501	1.478577	10.249113	0.030457	0.014771	0.102478	-0.895566	-15.944701	-5.902840
30784	0	2.998791	1.487172	10.227585	0.030048	0.014861	0.102260	-0.887031	-15.877739	-5.893306
30785	0	2.953562	1.447555	10.127527	0.029602	0.014465	0.101257	-0.879147	-15.803424	-5.883295
30786	0	2.921375	1.560035	10.021292	0.029287	0.015584	0.100194	-0.864519	-15.720254	-5.875319
30787	0	2.915262	1.685839	9.896039	0.029236	0.016846	0.098938	-0.854416	-15.625129	-5.868264
30788	0	2.904880	1.530174	9.845496	0.029131	0.015284	0.098433	-0.837854	-15.530635	-5.863587
30789	0	2.908568	1.380719	9.761995	0.029175	0.013794	0.097595	-0.827307	-15.427103	-5.856560
30790	0	2.921562	1.413481	9.638832	0.029304	0.014125	0.096363	-0.820498	-15.323719	-5.847761
30791	0	2.957368	1.435656	9.530168	0.029663	0.014343	0.095276	-0.809729	-15.217438	-5.838491
30792	0	2.940123	1.266910	9.407117	0.029487	0.012660	0.094046	-0.803724	-15.114421	-5.830319
30793	0	2.951364	0.947601	9.359326	0.029602	0.009460	0.093567	-0.790036	-15.006871	-5.823338
30794	0	3.013939	1.010981	9.187648	0.030222	0.010101	0.091850	-0.784375	-14.905028	-5.809053
30795	0	2.964592	1.496864	9.029423	0.029724	0.014954	0.090271	-0.770088	-14.806981	-5.794864
30796	0	2.857636	1.658863	8.966457	0.028653	0.016570	0.089643	-0.751011	-14.709933	-5.774593
30797	0	2.727599	1.869291	8.864053	0.027344	0.018677	0.088623	-0.734275	-14.623305	-5.757992
30798	0	2.690870	1.841372	8.702495	0.026966	0.018403	0.087009	-0.723753	-14.548577	-5.744070
30799	0	2.717003	1.739457	8.644213	0.027222	0.017395	0.086426	-0.727468	-14.480979	-5.733835
30800	0	2.737868	1.928329	8.555780	0.027424	0.019286	0.085543	-0.733945	-14.421075	-5.721847
30801	0	2.681937	1.787700	8.503469	0.026855	0.017883	0.085022	-0.744602	-14.373133	-5.716403
30802	0	2.657357	1.426479	8.517679	0.026600	0.014269	0.085168	-0.751663	-14.338172	-5.712334
30803	0	2.628938	1.146916	8.557717	0.026306	0.011475	0.085571	-0.759914	-14.315977	-5.709407
30804	0	2.626249	1.097269	8.589104	0.026272	0.010975	0.085888	-0.763308	-14.303787	-5.703772
30805	0	2.624961	1.196542	8.587474	0.026245	0.011963	0.085876	-0.759580	-14.309815	-5.698270
30806	0	2.589551	1.374211	8.556434	0.025887	0.013738	0.085567	-0.753135	-14.320416	-5.694012
30807	0	2.602427	1.410204	8.550269	0.026001	0.014099	0.085510	-0.747789	-14.351214	-5.694405
30808	0	2.613734	1.422167	8.585337	0.026109	0.014227	0.085861	-0.752939	-14.388875	-5.694057
30809	0	2.585649	1.586313	8.562179	0.025818	0.015869	0.085632	-0.758573	-14.439835	-5.698863
30810	0	2.581823	1.554629	8.700203	0.025774	0.015552	0.087014	-0.762827	-14.497283	-5.704073
30811	0	2.642294	1.421409	8.769190	0.026367	0.014221	0.087708	-0.768656	-14.569198	-5.705045
30812	0	2.684943	1.395803	8.851064	0.026785	0.013962	0.088530	-0.769609	-14.651713	-5.708242
30813	0	2.710982	1.336453	8.854056	0.027039	0.013367	0.088562	-0.768091	-14.742852	-5.713692
30814	0	2.756604	1.280704	8.965459	0.027488	0.012813	0.089678	-0.770444	-14.841851	-5.717633
30815	0	2.827890	1.421943	9.079552	0.028198	0.014221	0.090820	-0.767817	-14.942400	-5.722322
30816	0	2.863243	1.512534	9.098694	0.028543	0.015133	0.091014	-0.771875	-15.054149	-5.730068
30817	0	2.993154	1.770248	9.176865	0.029846	0.017700	0.091797	-0.763817	-15.159016	-5.735101
30818	0	3.053339	1.598917	9.305388	0.030446	0.015995	0.093081	-0.765629	-15.265064	-5.739560
30819	0	3.054240	1.402220	9.372446	0.030457	0.014038	0.093750	-0.779690	-15.368851	-5.743854
30820	0	2.949701	1.667360	9.471484	0.029409	0.016691	0.094739	-0.795762	-15.473190	-5.741044
30821	0	2.975244	1.725612	9.531213	0.029663	0.017273	0.095337	-0.810696	-15.578979	-5.744015
30822	0	3.005662	1.484615	9.745689	0.029967	0.014857	0.097483	-0.818702	-15.682778	-5.747468
30823	0	3.072435	1.359672	9.873052	0.030640	0.013611	0.098755	-0.830260	-15.780201	-5.746880
30824	0	3.095287	1.350334	9.874268	0.030869	0.013521	0.098766	-0.846177	-15.876237	-5.740258
30825	0	3.132881	1.646507	9.928177	0.031250	0.016479	0.099304	-0.858307	-15.965980	-5.740536
30826	0	3.136029	1.820791	9.997110	0.031287	0.018220	0.099992	-0.868010	-16.048388	-5.738890
30827	0	3.174481	1.427038	10.111575	0.031677	0.014282	0.101135	-0.877664	-16.124240	-5.737207
30828	0	3.144359	1.460861	10.132457	0.031385	0.014625	0.101340	-0.892519	-16.189403	-5.734278
30829	0	3.093510	1.658422	10.307579	0.030884	0.016602	0.103088	-0.908995	-16.245739	-5.736343
30830	0	3.072069	1.661110	10.366401	0.030682	0.016627	0.103673	-0.924971	-16.288382	-5.731537
30831	0	3.048973	1.554887	10.369124	0.030457	0.015564	0.103699	-0.939988	-16.324678	-5.728349
30832	0	3.029830	1.295892	10.483791	0.030279	0.012969	0.104842	-0.950190	-16.345607	-5.723388
30833	0	3.009318	1.353677	10.540858	0.030090	0.013550	0.105408	-0.964545	-16.348964	-5.712693
30834	0	3.009211	1.547124	10.474010	0.030096	0.015476	0.104738	-0.970267	-16.344712	-5.709360
30835	0	3.037321	1.556229	10.510923	0.030396	0.015564	0.105103	-0.973460	-16.320700	-5.701237
30836	0	3.068377	1.427886	10.475933	0.030717	0.014278	0.104750	-0.974716	-16.284842	-5.696669
30837	0	3.126622	1.501572	10.438340	0.031311	0.015015	0.104370	-0.975870	-16.236160	-5.693312
30838	0	3.111252	1.641583	10.312958	0.031161	0.016420	0.103114	-0.983489	-16.182569	-5.686636
30839	0	3.131321	1.574649	10.286227	0.031372	0.015747	0.102844	-0.987290	-16.117732	-5.678515
30840	0	3.136491	1.458715	10.210828	0.031438	0.014585	0.102086	-0.989352	-16.036698	-5.671870
30841	0	3.110795	1.471344	10.170882	0.031189	0.014709	0.101685	-0.989310	-15.946432	-5.659222
30842	0	3.094593	1.612746	10.047502	0.031029	0.016121	0.100451	-0.986401	-15.853064	-5.648695
30843	0	3.054785	1.587782	10.000231	0.030640	0.015869	0.099976	-0.981525	-15.749068	-5.636210
30844	0	2.993392	1.510362	9.907886	0.030030	0.015092	0.099051	-0.973223	-15.638877	-5.632012
30845	0	2.931621	1.599866	9.817407	0.029419	0.015991	0.098145	-0.970188	-15.520358	-5.618883
30846	0	2.874771	1.582374	9.725488	0.028849	0.015822	0.097225	-0.974070	-15.402843	-5.610242
30847	0	2.845904	1.532743	9.603841	0.028564	0.015320	0.096008	-0.970849	-15.278504	-5.597700
30848	0	2.867193	1.424281	9.579483	0.028781	0.014235	0.095763	-0.968148	-15.149521	-5.586247
30849	0	2.845945	1.392543	9.487883	0.028564	0.013916	0.094849	-0.962668	-15.024050	-5.575594
30850	0	2.788399	1.419099	9.377788	0.027990	0.014178	0.093748	-0.953140	-14.895509	-5.569105
30851	0	2.760631	1.435642	9.225318	0.027710	0.014343	0.092224	-0.942762	-14.768208	-5.561059
30852	0	2.716299	1.420077	9.120959	0.027261	0.014186	0.091183	-0.929774	-14.646734	-5.550543
30853	0	2.694845	1.392994	9.072294	0.027039	0.013916	0.090698	-0.917435	-14.534160	-5.541901
30854	0	2.640414	1.389339	8.942794	0.026494	0.013882	0.089403	-0.907694	-14.420287	-5.530891
30855	0	2.598039	1.404678	8.846259	0.026062	0.014038	0.088440	-0.901226	-14.315791	-5.524397
30856	0	2.600653	1.406345	8.771271	0.026083	0.014055	0.087691	-0.895040	-14.217058	-5.515703
30857	0	2.593590	1.386549	8.723695	0.026001	0.013855	0.087219	-0.885067	-14.132550	-5.502384
30858	0	2.587487	1.443141	8.598825	0.025933	0.014424	0.085972	-0.879185	-14.055685	-5.496643
30859	0	2.565002	1.478129	8.515598	0.025696	0.014771	0.085144	-0.867468	-13.994803	-5.488219
30860	0	2.568459	1.479981	8.475089	0.025726	0.014791	0.084740	-0.858757	-13.939051	-5.480416
30861	0	2.529777	1.410628	8.417585	0.025330	0.014099	0.084167	-0.851028	-13.896275	-5.477982
30862	0	2.530656	1.405512	8.406708	0.025327	0.014051	0.084062	-0.847293	-13.869129	-5.477063
30863	0	2.598761	1.483299	8.374413	0.026001	0.014832	0.083740	-0.846004	-13.850968	-5.470078
30864	0	2.573539	1.470790	8.331865	0.025730	0.014711	0.083320	-0.850330	-13.858019	-5.467509
30865	0	2.589038	1.427999	8.300462	0.025879	0.014282	0.083008	-0.852747	-13.873672	-5.471567
30866	0	2.555688	1.421389	8.311710	0.025536	0.014216	0.083123	-0.854832	-13.902607	-5.471619
30867	0	2.548631	1.415654	8.427969	0.025452	0.014160	0.084290	-0.857456	-13.949026	-5.467943
30868	0	2.574494	1.463854	8.419620	0.025703	0.014641	0.084208	-0.857908	-14.004715	-5.469297
30869	0	2.550400	1.403452	8.519002	0.025452	0.014038	0.085205	-0.859469	-14.074191	-5.470956
30870	0	2.537457	1.389912	8.595120	0.025312	0.013908	0.085968	-0.867981	-14.155980	-5.471208
30871	0	2.545935	1.402969	8.646798	0.025391	0.014038	0.086487	-0.874956	-14.245894	-5.475289
30872	0	2.610114	1.401163	8.709550	0.026017	0.014021	0.087119	-0.882084	-14.354959	-5.481721
30873	0	2.669388	1.463770	8.811160	0.026611	0.014648	0.088135	-0.891056	-14.460927	-5.489090
30874	0	2.681306	1.406850	8.983116	0.026718	0.014077	0.089858	-0.896553	-14.580536	-5.492716
30875	0	2.719641	1.439224	9.024382	0.027100	0.014404	0.090271	-0.906106	-14.701904	-5.494620
30876	0	2.776239	1.424949	9.079522	0.027660	0.014257	0.090825	-0.910102	-14.829089	-5.501203
30877	0	2.812450	1.469697	9.176545	0.028015	0.014709	0.091797	-0.919252	-14.963946	-5.507269
30878	0	2.877528	1.461149	9.292001	0.028664	0.014623	0.092953	-0.926489	-15.099947	-5.511311
30879	0	2.904226	1.426678	9.414526	0.028931	0.014282	0.094177	-0.938779	-15.234214	-5.515839
30880	0	2.945205	1.460260	9.505619	0.029339	0.014617	0.095089	-0.949546	-15.369087	-5.521291
30881	0	2.989952	1.536940	9.603566	0.029785	0.015381	0.096069	-0.956674	-15.503821	-5.522846
30882	0	3.018866	1.528485	9.712747	0.030077	0.015296	0.097160	-0.963484	-15.633974	-5.528857
30883	0	3.056690	1.524981	9.847797	0.030457	0.015259	0.098511	-0.967783	-15.760860	-5.535578
30884	0	3.054544	1.583518	9.957351	0.030436	0.015851	0.099605	-0.979961	-15.885731	-5.538575
30885	0	3.068151	1.549311	10.098351	0.030579	0.015503	0.101013	-0.985551	-16.001116	-5.544501
30886	0	3.112492	1.521851	10.141402	0.031029	0.015239	0.101440	-1.003184	-16.108571	-5.545186
30887	0	3.170395	1.554821	10.202597	0.031616	0.015564	0.102051	-1.016117	-16.205975	-5.544928
30888	0	3.150554	1.557414	10.289533	0.031426	0.015593	0.102917	-1.032582	-16.293096	-5.535563
30889	0	3.156451	1.549540	10.410580	0.031494	0.015503	0.104126	-1.037213	-16.369685	-5.538758
30890	0	3.175645	1.566481	10.480009	0.031696	0.015671	0.104817	-1.040772	-16.434707	-5.534517
30891	0	3.179313	1.568029	10.502578	0.031738	0.015686	0.105042	-1.044252	-16.493869	-5.534600
30892	0	3.176596	1.542416	10.560817	0.031726	0.015429	0.105619	-1.047946	-16.536849	-5.537727
30893	0	3.188843	1.482586	10.643770	0.031860	0.014832	0.106445	-1.052623	-16.566753	-5.538922
30894	0	3.174679	1.469118	10.648712	0.031734	0.014698	0.106490	-1.059524	-16.580981	-5.530792
30895	0	3.161083	1.513834	10.638564	0.031616	0.015137	0.106384	-1.058061	-16.575205	-5.530949
30896	0	3.183314	1.501691	10.626892	0.031849	0.015018	0.106264	-1.059538	-16.558346	-5.528464
30897	0	3.176987	1.483746	10.559885	0.031799	0.014832	0.105591	-1.054749	-16.526694	-5.522690
30898	0	3.163349	1.540154	10.574048	0.031679	0.015392	0.105728	-1.047287	-16.477707	-5.514516
30899	0	3.162022	1.593458	10.432572	0.031677	0.015930	0.104309	-1.045346	-16.415705	-5.514580
30900	0	3.167848	1.588469	10.405583	0.031746	0.015878	0.104036	-1.041194	-16.342204	-5.512407
30901	0	3.160124	1.587426	10.366012	0.031677	0.015869	0.103638	-1.039450	-16.259053	-5.511375
30902	0	3.126366	1.527980	10.236150	0.031343	0.015268	0.102339	-1.030923	-16.170615	-5.505167
30903	0	3.128049	1.569748	10.219918	0.031372	0.015686	0.102173	-1.022999	-16.069006	-5.500687
30904	0	3.084130	1.547785	10.085071	0.030947	0.015464	0.100821	-1.012783	-15.950468	-5.495872
30905	0	3.066405	1.526926	9.963790	0.030762	0.015259	0.099609	-1.006134	-15.839316	-5.486339
30906	0	3.003934	1.528943	9.816860	0.030142	0.015279	0.098139	-0.999414	-15.720958	-5.479716
30907	0	3.010590	1.532955	9.768763	0.030212	0.015320	0.097656	-0.993946	-15.597373	-5.470744
30908	0	2.952482	1.516550	9.616304	0.029636	0.015155	0.096130	-0.987558	-15.465854	-5.456590
30909	0	2.893433	1.490093	9.573772	0.029053	0.014893	0.095703	-0.984167	-15.325651	-5.446488
30910	0	2.871155	1.461444	9.348447	0.028821	0.014604	0.093452	-0.977211	-15.192934	-5.433690
30911	0	2.814979	1.429086	9.323251	0.028259	0.014282	0.093201	-0.972843	-15.059778	-5.423348
30912	0	2.787666	1.382302	9.170710	0.027983	0.013810	0.091677	-0.962961	-14.928621	-5.414973
30913	0	2.779767	1.362367	9.035952	0.027893	0.013611	0.090332	-0.952343	-14.808893	-5.403553
30914	0	2.736442	1.370985	8.974099	0.027459	0.013697	0.089714	-0.941141	-14.689210	-5.392238
30915	0	2.713257	1.441538	8.907571	0.027222	0.014404	0.089050	-0.932211	-14.575866	-5.385246
30916	0	2.672130	1.419156	8.771905	0.026802	0.014181	0.087696	-0.923480	-14.471541	-5.377456
30917	0	2.628942	1.447491	8.736318	0.026367	0.014465	0.087341	-0.915593	-14.370701	-5.369884
30918	0	2.620481	1.449010	8.618369	0.026275	0.014483	0.086164	-0.910957	-14.278850	-5.360459
30919	0	2.557473	1.440935	8.619864	0.025635	0.014404	0.086182	-0.907783	-14.199922	-5.351268
30920	0	2.583517	1.435737	8.494794	0.025883	0.014353	0.084934	-0.904581	-14.136547	-5.350340
30921	0	2.583907	1.415996	8.497310	0.025879	0.014160	0.084961	-0.907128	-14.083353	-5.340646
30922	0	2.600997	1.422238	8.487246	0.026043	0.014220	0.084863	-0.906169	-14.039288	-5.334221
30923	0	2.585565	1.404057	8.399112	0.025879	0.014038	0.083984	-0.904090	-14.007832	-5.328251
30924	0	2.539090	1.453352	8.406163	0.025405	0.014531	0.084058	-0.901707	-13.988908	-5.327818
30925	0	2.557288	1.440633	8.337393	0.025574	0.014404	0.083374	-0.898781	-13.987574	-5.320043
30926	0	2.515384	1.471128	8.361478	0.025145	0.014713	0.083617	-0.900879	-14.000001	-5.319645
30927	0	2.516444	1.440199	8.428459	0.025146	0.014404	0.084290	-0.902726	-14.023900	-5.313517
30928	0	2.532751	1.390646	8.366234	0.025304	0.013911	0.083669	-0.907625	-14.055784	-5.309969
30929	0	2.542538	1.360758	8.476794	0.025391	0.013611	0.084778	-0.909804	-14.102113	-5.309986
30930	0	2.569037	1.371995	8.529304	0.025643	0.013726	0.085306	-0.915182	-14.164397	-5.306633
30931	0	2.581086	1.378980	8.506731	0.025757	0.013794	0.085083	-0.917295	-14.236160	-5.305332
30932	0	2.599044	1.402096	8.668109	0.025928	0.014030	0.086699	-0.924645	-14.318172	-5.304574
30933	0	2.637481	1.421751	8.707701	0.026306	0.014221	0.087097	-0.925247	-14.407286	-5.305887
30934	0	2.640254	1.438807	8.758277	0.026322	0.014397	0.087605	-0.931603	-14.510797	-5.312149
30935	0	2.675489	1.445380	8.817271	0.026672	0.014465	0.088196	-0.941503	-14.616604	-5.313774
30936	0	2.692896	1.448886	8.934502	0.026839	0.014503	0.089370	-0.953576	-14.730116	-5.313949
30937	0	2.755958	1.457626	9.085476	0.027466	0.014587	0.090881	-0.962086	-14.846885	-5.327360
30938	0	2.799537	1.461269	9.122644	0.027898	0.014626	0.091254	-0.972384	-14.967826	-5.330029
30939	0	2.848377	1.470157	9.219382	0.028381	0.014709	0.092224	-0.976156	-15.093509	-5.335802
30940	0	2.863302	1.511068	9.323092	0.028527	0.015121	0.093262	-0.982045	-15.221780	-5.338208
30941	0	2.854715	1.506936	9.457396	0.028442	0.015076	0.094604	-0.983777	-15.347096	-5.343394
30942	0	2.888025	1.542036	9.536660	0.028775	0.015429	0.095397	-0.987672	-15.471640	-5.347002
30943	0	2.903846	1.530196	9.683338	0.028931	0.015320	0.096863	-1.002772	-15.597589	-5.351891
30944	0	2.931456	1.520712	9.720037	0.029208	0.015223	0.097230	-1.014949	-15.721450	-5.359143
30945	0	2.976440	1.475275	9.878812	0.029663	0.014771	0.098816	-1.029881	-15.837589	-5.366500
30946	0	2.983887	1.429612	9.964873	0.029745	0.014307	0.099675	-1.037369	-15.944253	-5.368041
30947	0	3.018192	1.427698	10.049820	0.030090	0.014282	0.100525	-1.038452	-16.047543	-5.371998
30948	0	3.048032	1.456760	10.093476	0.030396	0.014576	0.100959	-1.043465	-16.141695	-5.372788
30949	0	3.047028	1.513328	10.172376	0.030396	0.015137	0.101746	-1.043490	-16.224925	-5.373239
30950	0	3.074142	1.500217	10.290037	0.030668	0.015007	0.102921	-1.045061	-16.305432	-5.377597
30951	0	3.100417	1.494574	10.325483	0.030945	0.014954	0.103271	-1.050657	-16.370501	-5.381147
30952	0	3.098941	1.511302	10.365227	0.030942	0.015121	0.103665	-1.056599	-16.422335	-5.377069
30953	0	3.128762	1.519459	10.356577	0.031250	0.015198	0.103577	-1.058068	-16.463388	-5.380303
30954	0	3.159877	1.543229	10.354528	0.031569	0.015435	0.103554	-1.059798	-16.495328	-5.378635
30955	0	3.199870	1.519969	10.351031	0.031982	0.015198	0.103516	-1.056799	-16.513027	-5.377588
30956	0	3.183898	1.557081	10.392876	0.031832	0.015568	0.103931	-1.053143	-16.520783	-5.375939
30957	0	3.191457	1.575098	10.394437	0.031921	0.015747	0.103943	-1.049247	-16.513202	-5.372589
30958	0	3.152401	1.636909	10.364410	0.031541	0.016365	0.103640	-1.045594	-16.494621	-5.375432
30959	0	3.128501	1.629694	10.346238	0.031311	0.016296	0.103455	-1.046364	-16.465948	-5.371672
30960	0	3.122248	1.618087	10.280855	0.031259	0.016175	0.102798	-1.041971	-16.425991	-5.371445
30961	0	3.120746	1.538618	10.279534	0.031250	0.015381	0.102783	-1.038199	-16.378887	-5.372734
30962	0	3.141593	1.497011	10.263973	0.031470	0.014964	0.102624	-1.034408	-16.318651	-5.368054
30963	0	3.131224	1.484280	10.176240	0.031372	0.014832	0.101746	-1.024967	-16.251784	-5.365190
30964	0	3.088080	1.529359	10.088106	0.030948	0.015281	0.100863	-1.014023	-16.176442	-5.359915
30965	0	3.087251	1.551679	9.981273	0.030945	0.015503	0.099792	-1.002147	-16.094139	-5.353603
30966	0	3.047899	1.493217	9.912211	0.030557	0.014919	0.099100	-0.991579	-16.005095	-5.346228
30967	0	3.007030	1.490290	9.841193	0.030151	0.014893	0.098389	-0.984035	-15.911518	-5.341481
30968	0	2.996602	1.461894	9.736066	0.030052	0.014607	0.097336	-0.975331	-15.810983	-5.333595
30969	0	2.976151	1.453703	9.688726	0.029846	0.014526	0.096863	-0.967523	-15.711718	-5.322551
30970	0	2.959749	1.419118	9.534833	0.029679	0.014180	0.095325	-0.958999	-15.614217	-5.319393
30971	0	2.951654	1.392822	9.462943	0.029602	0.013916	0.094604	-0.949183	-15.511522	-5.315996
30972	0	2.916130	1.352636	9.418985	0.029248	0.013513	0.094165	-0.937514	-15.406611	-5.308723
30973	0	2.914828	1.313361	9.286046	0.029236	0.013123	0.092834	-0.929010	-15.299508	-5.296277
30974	0	2.843231	1.443315	9.150442	0.028514	0.014425	0.091480	-0.923942	-15.198266	-5.284513
30975	0	2.854835	1.588039	9.114774	0.028625	0.015869	0.091125	-0.914324	-15.102139	-5.269589
30976	0	2.803277	1.638608	9.003057	0.028107	0.016379	0.090009	-0.910109	-15.008948	-5.257250
30977	0	2.758039	1.660967	8.943617	0.027649	0.016602	0.089417	-0.903760	-14.922026	-5.247660
30978	0	2.750937	1.546069	8.880353	0.027574	0.015457	0.088784	-0.902946	-14.839938	-5.237945
30979	0	2.728609	1.635444	8.754297	0.027344	0.016357	0.087524	-0.910126	-14.765064	-5.226398
30980	0	2.699426	1.616591	8.812564	0.027044	0.016168	0.088110	-0.915185	-14.700546	-5.218193
30981	0	2.699478	1.458573	8.747719	0.027039	0.014587	0.087463	-0.919814	-14.643616	-5.211236
30982	0	2.673493	1.305626	8.780518	0.026767	0.013058	0.087795	-0.923427	-14.602316	-5.203994
30983	0	2.682736	1.257238	8.686184	0.026855	0.012573	0.086853	-0.926177	-14.565390	-5.203850
30984	0	2.654118	1.299738	8.693565	0.026555	0.012999	0.086931	-0.928391	-14.547112	-5.199009
30985	0	2.617532	1.373506	8.685533	0.026184	0.013733	0.086853	-0.925962	-14.535452	-5.196752
30986	0	2.634472	1.428865	8.710187	0.026349	0.014286	0.087101	-0.922702	-14.529590	-5.196188
30987	0	2.618809	1.465254	8.685113	0.026184	0.014648	0.086853	-0.916962	-14.534580	-5.196875
30988	0	2.613861	1.520416	8.684609	0.026131	0.015205	0.086848	-0.917963	-14.544677	-5.198313
30989	0	2.607632	1.458037	8.703303	0.026062	0.014587	0.087036	-0.926147	-14.563009	-5.195651
30990	0	2.641659	1.413781	8.714653	0.026396	0.014146	0.087152	-0.935204	-14.589761	-5.192516
30991	0	2.688396	1.366233	8.721196	0.026855	0.013672	0.087219	-0.945772	-14.626543	-5.194194
30992	0	2.725580	1.358528	8.810864	0.027218	0.013591	0.088120	-0.950436	-14.675103	-5.192715
30993	0	2.744790	1.421630	8.928197	0.027405	0.014221	0.089294	-0.953931	-14.729541	-5.191569
30994	0	2.760407	1.475732	8.925294	0.027552	0.014760	0.089269	-0.954082	-14.795753	-5.194088
30995	0	2.751429	1.531642	8.934114	0.027466	0.015320	0.089355	-0.955356	-14.856810	-5.193940
30996	0	2.780640	1.524092	9.004150	0.027746	0.015251	0.090058	-0.964536	-14.932141	-5.193842
30997	0	2.814130	1.500296	9.110733	0.028076	0.015015	0.091125	-0.975140	-15.012784	-5.194921
30998	0	2.803135	1.552415	9.131507	0.027963	0.015540	0.091333	-0.990879	-15.097592	-5.199470
30999	0	2.821493	1.512299	9.232474	0.028137	0.015137	0.092346	-1.003168	-15.192593	-5.200667
31000	0	2.861161	1.454763	9.350249	0.028539	0.014559	0.093523	-1.012436	-15.280688	-5.199247
31001	0	2.876373	1.470652	9.458152	0.028687	0.014709	0.094604	-1.011516	-15.372922	-5.203849
31002	0	2.830815	1.505655	9.569803	0.028233	0.015069	0.095718	-1.022020	-15.462140	-5.211398
31003	0	2.833468	1.518490	9.635441	0.028259	0.015198	0.096375	-1.033060	-15.550507	-5.212210
31004	0	2.830032	1.491258	9.680255	0.028227	0.014927	0.096822	-1.045772	-15.636252	-5.218836
31005	0	2.832714	1.439108	9.739436	0.028259	0.014404	0.097412	-1.057579	-15.715023	-5.218344
31006	0	2.858391	1.405616	9.900719	0.028519	0.014071	0.099024	-1.071767	-15.789568	-5.217360
31007	0	2.892713	1.366365	9.922756	0.028870	0.013672	0.099243	-1.078184	-15.855145	-5.216582
31008	0	2.916798	1.340210	9.998760	0.029107	0.013411	0.100004	-1.084665	-15.924106	-5.216225
31009	0	2.965279	1.434014	9.983891	0.029602	0.014343	0.099854	-1.085567	-15.981508	-5.212841
31010	0	2.999264	1.482418	10.023803	0.029948	0.014825	0.100251	-1.083911	-16.031434	-5.213596
31011	0	3.012913	1.495451	10.063523	0.030090	0.014954	0.100647	-1.080890	-16.074848	-5.210047
31012	0	3.068563	1.531441	10.079720	0.030656	0.015321	0.100805	-1.086500	-16.107992	-5.203887
31013	0	3.023671	1.525369	10.137291	0.030212	0.015259	0.101379	-1.090863	-16.134840	-5.202249
31014	0	3.033502	1.560838	10.105764	0.030321	0.015615	0.101061	-1.097054	-16.150058	-5.195936
31015	0	3.082791	1.568589	10.064542	0.030823	0.015686	0.100647	-1.096749	-16.155513	-5.200600
31016	0	3.077104	1.531928	10.094863	0.030772	0.015319	0.100948	-1.096219	-16.153838	-5.200561
31017	0	3.063334	1.568804	10.131996	0.030640	0.015686	0.101318	-1.094192	-16.146397	-5.199306
31018	0	3.037064	1.557365	10.126274	0.030382	0.015568	0.101260	-1.088163	-16.133109	-5.195130
31019	0	3.013373	1.611459	10.065205	0.030151	0.016113	0.100647	-1.087492	-16.112843	-5.193985
31020	0	3.033277	1.581144	10.072559	0.030360	0.015810	0.100718	-1.087258	-16.081532	-5.188794
31021	0	3.005521	1.543909	10.047481	0.030090	0.015442	0.100464	-1.092071	-16.041503	-5.188698
31022	0	3.016003	1.446586	9.988654	0.030203	0.014460	0.099874	-1.087102	-15.992451	-5.184330
31023	0	2.992574	1.441312	9.968191	0.029968	0.014404	0.099670	-1.079164	-15.943644	-5.180276
31024	0	2.946806	1.430849	9.891222	0.029517	0.014299	0.098899	-1.071229	-15.886903	-5.172777
31025	0	2.936386	1.472049	9.791528	0.029419	0.014709	0.097900	-1.061217	-15.822653	-5.172099
31026	0	2.912742	1.497991	9.788483	0.029186	0.014976	0.097868	-1.059261	-15.754057	-5.161516
31027	0	2.887053	1.477857	9.657439	0.028931	0.014771	0.096558	-1.052876	-15.683003	-5.159845
31028	0	2.886702	1.485418	9.599925	0.028933	0.014847	0.095981	-1.047558	-15.605137	-5.157713
31029	0	2.916772	1.429178	9.535635	0.029236	0.014282	0.095337	-1.039758	-15.523639	-5.157775
31030	0	2.921997	1.479377	9.417330	0.029284	0.014789	0.094154	-1.036981	-15.446682	-5.151685
31031	0	2.899003	1.471654	9.358524	0.029053	0.014709	0.093567	-1.031785	-15.370262	-5.144234
31032	0	2.892718	1.509521	9.270587	0.028989	0.015089	0.092688	-1.027558	-15.294398	-5.135244
31033	0	2.874963	1.569555	9.150862	0.028809	0.015686	0.091492	-1.018953	-15.220904	-5.127302
31034	0	2.869820	1.705702	9.074686	0.028752	0.017047	0.090732	-1.009264	-15.152960	-5.120940
31035	0	2.844481	1.495839	9.053279	0.028503	0.014954	0.090515	-1.006476	-15.079147	-5.116774
31036	0	2.815089	1.471997	9.062641	0.028203	0.014718	0.090611	-1.006913	-15.013559	-5.116746
31037	0	2.791007	1.446576	8.955224	0.027954	0.014465	0.089539	-1.008710	-14.957371	-5.112424
31038	0	2.776855	1.415855	8.896667	0.027805	0.014160	0.088955	-1.012660	-14.910039	-5.106026
31039	0	2.700592	1.501567	8.893797	0.027039	0.015015	0.088928	-1.013006	-14.867948	-5.102497
31040	0	2.688607	1.257646	8.877178	0.026912	0.012575	0.088764	-1.012584	-14.834692	-5.099615
31041	0	2.677202	1.366581	8.869179	0.026794	0.013672	0.088684	-1.021390	-14.805568	-5.090724
31042	0	2.655249	1.475803	8.754394	0.026567	0.014758	0.087540	-1.022034	-14.786871	-5.083423
31043	0	2.672428	1.610931	8.801619	0.026733	0.016113	0.088013	-1.027405	-14.774567	-5.080467
31044	0	2.671059	1.543153	8.795978	0.026714	0.015433	0.087958	-1.029644	-14.769280	-5.079203
31045	0	2.655458	1.464554	8.825603	0.026550	0.014648	0.088257	-1.032814	-14.774227	-5.075132
31046	0	2.645027	1.329635	8.861723	0.026436	0.013299	0.088621	-1.035069	-14.792178	-5.075788
31047	0	2.656719	1.287253	8.874092	0.026550	0.012878	0.088745	-1.041339	-14.813281	-5.075990
31048	0	2.648412	1.341134	8.940185	0.026462	0.013415	0.089408	-1.044848	-14.841333	-5.074019
31049	0	2.706953	1.257566	8.958992	0.027039	0.012573	0.089600	-1.039699	-14.880042	-5.076898
31050	0	2.743878	1.312431	8.987498	0.027406	0.013126	0.089885	-1.040075	-14.921256	-5.075232
31051	0	2.768485	1.348848	9.001586	0.027649	0.013489	0.090027	-1.038038	-14.965989	-5.075337
31052	0	2.733376	1.494529	9.029905	0.027293	0.014953	0.090310	-1.044686	-15.016172	-5.067559
31053	0	2.738770	1.684501	9.111242	0.027344	0.016846	0.091125	-1.042763	-15.070042	-5.066379
31054	0	2.766026	1.635066	9.120789	0.027615	0.016356	0.091221	-1.045883	-15.126049	-5.067793
31055	0	2.830924	1.525256	9.196565	0.028259	0.015259	0.091980	-1.050378	-15.186968	-5.067860
31056	0	2.884079	1.560261	9.291172	0.028787	0.015612	0.092927	-1.057982	-15.252301	-5.067312
31057	0	2.923374	1.572959	9.355145	0.029175	0.015747	0.093567	-1.075480	-15.322963	-5.067317
31058	0	2.965906	1.478732	9.394395	0.029598	0.014796	0.093962	-1.082421	-15.395763	-5.068682
31059	0	2.984555	1.421540	9.470843	0.029785	0.014221	0.094727	-1.085586	-15.467532	-5.075150
31060	0	2.947997	1.463032	9.479373	0.029417	0.014636	0.094812	-1.088540	-15.542229	-5.079041
31061	0	2.929817	1.592348	9.617356	0.029236	0.015930	0.096191	-1.092745	-15.614940	-5.077195
31062	0	2.917629	1.578236	9.613868	0.029116	0.015794	0.096155	-1.102647	-15.685696	-5.076061
31063	0	2.935512	1.560914	9.690876	0.029297	0.015625	0.096924	-1.117805	-15.753141	-5.072657
31064	0	2.916204	1.539258	9.773466	0.029109	0.015409	0.097748	-1.134320	-15.814039	-5.071283
31065	0	2.891884	1.457211	9.923109	0.028870	0.014587	0.099243	-1.148998	-15.869725	-5.075160
31066	0	2.907609	1.393249	10.036647	0.029030	0.013946	0.100378	-1.161084	-15.921432	-5.082615
31067	0	2.866422	1.409431	10.051454	0.028625	0.014099	0.100525	-1.164280	-15.964568	-5.085854
31068	0	2.885964	1.414433	10.116613	0.028825	0.014150	0.101175	-1.168149	-16.003005	-5.092874
31069	0	2.895384	1.360787	10.039655	0.028931	0.013611	0.100403	-1.170055	-16.028600	-5.094616
31070	0	2.948664	1.408886	10.117733	0.029466	0.014092	0.101183	-1.172754	-16.051470	-5.098358
31071	0	2.973932	1.440140	10.094809	0.029724	0.014404	0.100952	-1.174976	-16.067877	-5.097888
31072	0	3.024785	1.518716	10.045410	0.030242	0.015191	0.100455	-1.178849	-16.073808	-5.096234
31073	0	3.039475	1.489148	10.070840	0.030396	0.014893	0.100708	-1.179831	-16.072239	-5.096210
31074	0	3.026235	1.495451	10.064917	0.030272	0.014951	0.100647	-1.175758	-16.061161	-5.095523
31075	0	3.008069	1.532856	10.040439	0.030090	0.015320	0.100403	-1.165983	-16.049517	-5.101145
31076	0	3.041630	1.552492	10.004517	0.030437	0.015520	0.100039	-1.161238	-16.024771	-5.101021
31077	0	3.037777	1.556769	9.973627	0.030396	0.015564	0.099731	-1.157625	-16.003812	-5.099375
31078	0	2.990561	1.576004	9.889281	0.029933	0.015754	0.098886	-1.151565	-15.971621	-5.093509
31079	0	2.962636	1.667060	9.894765	0.029663	0.016663	0.098938	-1.143786	-15.928916	-5.099483
31080	0	2.942932	1.595459	9.878389	0.029468	0.015945	0.098774	-1.134749	-15.884267	-5.107171
31081	0	2.918832	1.471537	9.797471	0.029236	0.014709	0.097961	-1.130077	-15.828441	-5.104553
31082	0	2.903127	1.417528	9.775682	0.029079	0.014172	0.097743	-1.128050	-15.771723	-5.099008
31083	0	2.906141	1.434958	9.754887	0.029114	0.014343	0.097534	-1.123106	-15.709986	-5.094756
31084	0	2.871025	1.448368	9.702872	0.028765	0.014478	0.097013	-1.118668	-15.645449	-5.093777
31085	0	2.857116	1.429094	9.651140	0.028625	0.014282	0.096497	-1.110962	-15.580720	-5.089014
31086	0	2.803829	1.455175	9.568477	0.028090	0.014544	0.095671	-1.103723	-15.517972	-5.080344
31087	0	2.813984	1.466019	9.504724	0.028198	0.014648	0.095032	-1.092391	-15.447408	-5.082736
31088	0	2.778068	1.437345	9.422350	0.027838	0.014366	0.094208	-1.086373	-15.377809	-5.075957
31089	0	2.789942	1.362102	9.406994	0.027954	0.013611	0.094055	-1.076716	-15.310934	-5.071474
31090	0	2.773325	1.352191	9.324261	0.027784	0.013509	0.093229	-1.063203	-15.247831	-5.069920
31091	0	2.778175	1.386225	9.211614	0.027832	0.013855	0.092102	-1.056718	-15.184999	-5.062019
31092	0	2.792739	1.418716	9.171533	0.027976	0.014174	0.091702	-1.043377	-15.123923	-5.057828
31093	0	2.778930	1.496030	9.077127	0.027832	0.014954	0.090759	-1.037076	-15.069605	-5.050938
31094	0	2.770824	1.509763	8.987704	0.027747	0.015088	0.089867	-1.026869	-15.019603	-5.047614
31095	0	2.761372	1.587644	8.985329	0.027649	0.015869	0.089844	-1.019280	-14.974368	-5.049384
31096	0	2.755062	1.551987	8.993095	0.027578	0.015517	0.089923	-1.017098	-14.938401	-5.041376
31097	0	2.768707	1.526263	8.899572	0.027710	0.015259	0.088989	-1.013082	-14.908298	-5.041632
31098	0	2.758763	1.483710	8.870150	0.027603	0.014838	0.088696	-1.014970	-14.887522	-5.041270
31099	0	2.763524	1.433897	8.875007	0.027649	0.014343	0.088745	-1.020808	-14.869108	-5.040000
31100	0	2.767493	1.439527	8.887894	0.027682	0.014395	0.088877	-1.020112	-14.858759	-5.040245
31101	0	2.728133	1.434321	8.850141	0.027283	0.014343	0.088501	-1.019751	-14.856011	-5.038233
31102	0	2.667206	1.434171	8.862237	0.026670	0.014342	0.088623	-1.019872	-14.858315	-5.040819
31103	0	2.638328	1.452092	8.843604	0.026367	0.014526	0.088440	-1.025455	-14.877867	-5.036288
31104	0	2.642109	1.469890	8.897416	0.026400	0.014698	0.088981	-1.022604	-14.904203	-5.037553
31105	0	2.633243	1.421709	8.831070	0.026306	0.014221	0.088318	-1.025841	-14.936913	-5.038940
31106	0	2.701078	1.403083	8.965177	0.026978	0.014038	0.089661	-1.032600	-14.977942	-5.041145
31107	0	2.695296	1.342246	8.977257	0.026917	0.013428	0.089783	-1.036663	-15.023014	-5.042147
31108	0	2.750333	1.402859	9.009678	0.027465	0.014032	0.090108	-1.038672	-15.070406	-5.047331
31109	0	2.751223	1.324371	9.080640	0.027466	0.013245	0.090820	-1.036643	-15.127408	-5.049373
31110	0	2.754203	1.360964	9.138863	0.027498	0.013608	0.091402	-1.031584	-15.180757	-5.050290
31111	0	2.751801	1.416030	9.172018	0.027466	0.014160	0.091736	-1.027955	-15.244230	-5.055023
31112	0	2.804914	1.513205	9.150513	0.027997	0.015137	0.091520	-1.030227	-15.307682	-5.059221
31113	0	2.788986	1.586510	9.226840	0.027832	0.015869	0.092285	-1.031444	-15.377395	-5.057941
31114	0	2.880195	1.573029	9.265955	0.028741	0.015738	0.092677	-1.037424	-15.450877	-5.061270
31115	0	2.905249	1.525027	9.318315	0.028992	0.015259	0.093201	-1.043750	-15.523653	-5.060823
31116	0	2.936185	1.541691	9.424428	0.029298	0.015424	0.094263	-1.047805	-15.599548	-5.065781
31117	0	2.942068	1.525321	9.476904	0.029358	0.015259	0.094788	-1.050375	-15.673516	-5.070346
31118	0	2.942869	1.517581	9.583046	0.029363	0.015186	0.095849	-1.058634	-15.750475	-5.071570
31119	0	2.948303	1.549697	9.592856	0.029419	0.015503	0.095947	-1.061569	-15.825056	-5.076146
31120	0	2.979129	1.542282	9.705160	0.029732	0.015429	0.097069	-1.065554	-15.893470	-5.079149
31121	0	2.990603	1.579675	9.660201	0.029846	0.015808	0.096619	-1.074985	-15.962519	-5.085515
31122	0	2.978521	1.510702	9.833743	0.029723	0.015113	0.098355	-1.077897	-16.032946	-5.086282
31123	0	2.995517	1.475949	9.868096	0.029907	0.014771	0.098694	-1.087468	-16.086968	-5.087546
31124	0	3.011007	1.455849	9.914251	0.030065	0.014565	0.099155	-1.091369	-16.137921	-5.091358
31125	0	2.958314	1.519550	9.965826	0.029541	0.015198	0.099670	-1.091202	-16.184715	-5.091634
31126	0	2.978361	1.494400	10.067339	0.029748	0.014949	0.100683	-1.094313	-16.223745	-5.093127
31127	0	2.963330	1.464626	10.106538	0.029602	0.014648	0.101074	-1.094541	-16.257653	-5.099795
31128	0	2.980965	1.482512	10.074420	0.029786	0.014827	0.100751	-1.094727	-16.282988	-5.101834
31129	0	3.016912	1.525269	10.064258	0.030151	0.015259	0.100647	-1.100280	-16.301772	-5.099947
31130	0	3.019525	1.481921	10.069588	0.030187	0.014819	0.100698	-1.099261	-16.310237	-5.101138
31131	0	3.039710	1.434209	10.070769	0.030396	0.014343	0.100708	-1.099906	-16.310775	-5.105631
31132	0	3.057757	1.506565	10.107551	0.030581	0.015073	0.101073	-1.107745	-16.305147	-5.101859
31133	0	3.044584	1.519824	10.058910	0.030457	0.015198	0.100586	-1.107278	-16.291791	-5.098530
31134	0	3.048210	1.562948	10.047300	0.030496	0.015625	0.100470	-1.102367	-16.275184	-5.099657
31135	0	3.012432	1.587596	10.040987	0.030151	0.015869	0.100403	-1.095586	-16.243296	-5.096198
31136	0	3.024710	1.582495	10.005941	0.030280	0.015821	0.100050	-1.092782	-16.204555	-5.098452
31137	0	3.017857	1.586833	9.949770	0.030212	0.015869	0.099487	-1.095028	-16.164614	-5.092576
31138	0	3.028694	1.575070	9.933582	0.030328	0.015745	0.099324	-1.090324	-16.116604	-5.090135
31139	0	3.041196	1.538393	9.876815	0.030457	0.015381	0.098755	-1.088605	-16.064039	-5.091607
31140	0	2.989177	1.502245	9.855072	0.029940	0.015020	0.098536	-1.088258	-16.007536	-5.087438
31141	0	2.954757	1.471394	9.767208	0.029602	0.014709	0.097656	-1.085483	-15.942864	-5.080462
31142	0	2.943233	1.466056	9.794940	0.029492	0.014657	0.097932	-1.084031	-15.871905	-5.077828
31143	0	2.899226	1.441073	9.700201	0.029053	0.014404	0.096985	-1.079201	-15.799754	-5.075834
31144	0	2.875171	1.454391	9.624160	0.028811	0.014539	0.096225	-1.075782	-15.729024	-5.069420
31145	0	2.868324	1.483789	9.553837	0.028748	0.014832	0.095520	-1.071199	-15.651226	-5.063639
31146	0	2.843781	1.436073	9.441389	0.028498	0.014356	0.094397	-1.067860	-15.577812	-5.059758
31147	0	2.813649	1.398331	9.443889	0.028198	0.013977	0.094421	-1.063165	-15.502152	-5.055543
31148	0	2.832027	1.424227	9.361798	0.028380	0.014233	0.093601	-1.054254	-15.427822	-5.051281
31149	0	2.856162	1.434435	9.260989	0.028625	0.014343	0.092590	-1.055970	-15.348139	-5.050762
31150	0	2.783280	1.655546	9.172651	0.027888	0.016542	0.091712	-1.042367	-15.278125	-5.047238
31151	0	2.802060	1.166575	9.205694	0.028076	0.011658	0.092041	-1.035020	-15.207978	-5.044685
31152	0	2.766740	1.594948	9.098863	0.027721	0.015945	0.090973	-1.032449	-15.139236	-5.037503
31153	0	2.741888	1.367822	9.089457	0.027466	0.013672	0.090881	-1.026588	-15.079156	-5.030371
31154	0	2.696467	1.521065	8.975887	0.027006	0.015210	0.089746	-1.027740	-15.025116	-5.018355
31155	0	2.681854	1.526470	8.954864	0.026855	0.015259	0.089539	-1.021715	-14.976903	-5.017427
31156	0	2.693255	1.160691	8.920240	0.026965	0.011608	0.089192	-1.024531	-14.933923	-5.012712
31157	0	2.719478	1.550497	8.899713	0.027222	0.015503	0.088989	-1.022841	-14.898117	-5.008555
31158	0	2.726597	1.513953	8.852392	0.027290	0.015141	0.088516	-1.024863	-14.865337	-5.005350
31159	0	2.732872	1.550593	8.801684	0.027344	0.015503	0.088013	-1.021194	-14.844476	-5.007066
31160	0	2.742970	1.435136	8.820479	0.027435	0.014349	0.088203	-1.017766	-14.835752	-5.009908
31161	0	2.752661	1.489029	8.807419	0.027527	0.014893	0.088074	-1.019969	-14.833866	-5.007881
31162	0	2.753337	1.500433	8.825545	0.027526	0.015010	0.088257	-1.025878	-14.841859	-5.003372
31163	0	2.692938	1.532064	8.868003	0.026917	0.015320	0.088684	-1.023286	-14.856606	-4.997252
31164	0	2.646937	1.446818	8.940306	0.026454	0.014466	0.089408	-1.019230	-14.874604	-5.001379
31165	0	2.626635	1.305930	8.904436	0.026245	0.013062	0.089050	-1.020105	-14.900154	-5.005084
31166	0	2.619256	1.543387	8.951896	0.026166	0.015437	0.089526	-1.021975	-14.932187	-5.005938
31167	0	2.670772	1.403666	8.916201	0.026672	0.014038	0.089172	-1.020969	-14.975578	-5.008950
31168	0	2.745305	1.427441	8.932228	0.027414	0.014278	0.089334	-1.022959	-15.023122	-5.008560
31169	0	2.799856	1.366594	9.050229	0.027954	0.013672	0.090515	-1.027011	-15.077301	-5.009184
31170	0	2.796642	1.468993	9.035435	0.027921	0.014697	0.090367	-1.032508	-15.133007	-5.009482
31171	0	2.782463	1.580546	9.123168	0.027771	0.015808	0.091248	-1.031921	-15.197894	-5.010367
31172	0	2.750838	1.445753	9.205394	0.027452	0.014460	0.092071	-1.030454	-15.266360	-5.019963
31173	0	2.758321	1.415324	9.220835	0.027527	0.014160	0.092224	-1.035034	-15.334094	-5.021911
31174	0	2.745301	1.462330	9.266584	0.027396	0.014634	0.092681	-1.044444	-15.401959	-5.022083
31175	0	2.789276	1.598809	9.409877	0.027832	0.015991	0.094116	-1.044095	-15.473356	-5.024661
31176	0	2.875191	1.549325	9.387708	0.028686	0.015496	0.093897	-1.043173	-15.551702	-5.024026
31177	0	2.936250	1.494381	9.482989	0.029297	0.014954	0.094849	-1.050379	-15.628517	-5.029777
31178	0	2.949282	1.443513	9.503624	0.029428	0.014445	0.095055	-1.058073	-15.703693	-5.034177
31179	0	2.960043	1.555140	9.544263	0.029541	0.015564	0.095459	-1.068841	-15.772594	-5.038869
31180	0	2.953783	1.461175	9.583584	0.029477	0.014623	0.095853	-1.077603	-15.842821	-5.042838
31181	0	2.978466	1.445086	9.690741	0.029724	0.014465	0.096924	-1.090390	-15.912073	-5.047715
31182	0	2.953495	1.412387	9.827873	0.029480	0.014131	0.098294	-1.094361	-15.973935	-5.054734
31183	0	2.910709	1.457758	9.910660	0.029053	0.014587	0.099121	-1.102154	-16.034550	-5.054113
31184	0	2.920951	1.548028	9.913883	0.029161	0.015483	0.099153	-1.101908	-16.087801	-5.054621
31185	0	2.909269	1.452649	9.965874	0.029053	0.014526	0.099670	-1.098909	-16.131606	-5.057809
31186	0	2.953647	1.470519	10.079591	0.029499	0.014709	0.100806	-1.100955	-16.172003	-5.062949
31187	0	3.006219	1.488859	10.094295	0.030029	0.014893	0.100952	-1.103004	-16.207236	-5.063475
31188	0	3.030456	1.512384	10.092581	0.030278	0.015128	0.100933	-1.105689	-16.235092	-5.066262
31189	0	3.047412	1.494896	10.064234	0.030457	0.014954	0.100647	-1.109207	-16.253130	-5.070193
31190	0	3.062021	1.494259	10.087988	0.030614	0.014944	0.100882	-1.109830	-16.258448	-5.067231
31191	0	3.052254	1.520121	10.168256	0.030518	0.015198	0.101685	-1.104955	-16.262169	-5.070724
31192	0	3.046498	1.593931	10.027594	0.030466	0.015937	0.100276	-1.101511	-16.259048	-5.068912
31193	0	3.032357	1.526236	10.064972	0.030334	0.015259	0.100647	-1.097242	-16.244908	-5.069178
31194	0	3.060166	1.495986	10.096185	0.030618	0.014960	0.100957	-1.097778	-16.225004	-5.068608
31195	0	3.048949	1.531916	10.035044	0.030518	0.015320	0.100342	-1.099143	-16.191385	-5.075036
31196	0	3.012974	1.556288	9.993860	0.030156	0.015562	0.099931	-1.098767	-16.159539	-5.076428
31197	0	3.011423	1.532327	9.900980	0.030151	0.015320	0.098999	-1.095999	-16.115097	-5.074422
31198	0	3.003566	1.502489	9.964200	0.030076	0.015021	0.099630	-1.093240	-16.067222	-5.076330
31199	0	3.004741	1.514121	9.895035	0.030090	0.015137	0.098938	-1.089619	-16.016090	-5.071805
31200	0	2.965341	1.582312	9.818122	0.029699	0.015817	0.098168	-1.083804	-15.961147	-5.070677
31201	0	2.955295	1.502333	9.797492	0.029602	0.015015	0.097961	-1.075544	-15.902339	-5.069345
31202	0	2.932771	1.492011	9.775769	0.029382	0.014910	0.097743	-1.065559	-15.837656	-5.068588
31203	0	2.929735	1.465848	9.626937	0.029358	0.014648	0.096252	-1.056244	-15.764326	-5.065332
31204	0	2.972842	1.449132	9.569332	0.029786	0.014484	0.095676	-1.050466	-15.693964	-5.062714
31205	0	2.935922	1.563201	9.553725	0.029419	0.015625	0.095520	-1.044666	-15.621095	-5.055274
31206	0	2.911708	1.479131	9.471669	0.029179	0.014784	0.094699	-1.038356	-15.545447	-5.054029
31207	0	2.893162	1.581352	9.340151	0.028992	0.015808	0.093384	-1.034352	-15.470658	-5.052932
31208	0	2.887774	1.484708	9.349627	0.028933	0.014842	0.093480	-1.030495	-15.402194	-5.050200
31209	0	2.863153	1.470953	9.340066	0.028687	0.014709	0.093384	-1.032705	-15.333461	-5.043493
31210	0	2.785244	1.459005	9.227244	0.027906	0.014587	0.092257	-1.031650	-15.265167	-5.043847
31211	0	2.784135	1.459436	9.211660	0.027893	0.014587	0.092102	-1.025153	-15.199519	-5.037585
31212	0	2.761728	1.472424	9.190127	0.027667	0.014723	0.091887	-1.025374	-15.136145	-5.035942
31213	0	2.729790	1.459224	9.126052	0.027344	0.014587	0.091248	-1.021106	-15.077178	-5.029712
31214	0	2.720948	1.435927	9.067476	0.027252	0.014353	0.090663	-1.014568	-15.021798	-5.029202
31215	0	2.718169	1.422526	9.022138	0.027222	0.014221	0.090210	-1.010884	-14.969554	-5.026302
31216	0	2.686366	1.429093	8.987562	0.026897	0.014290	0.089866	-1.010606	-14.924969	-5.024955
31217	0	2.701362	1.416480	9.009465	0.027039	0.014160	0.090088	-1.005316	-14.891578	-5.028253
31218	0	2.720779	1.416732	8.992574	0.027232	0.014169	0.089918	-1.007644	-14.858848	-5.025509
31219	0	2.683974	1.415924	8.887209	0.026855	0.014160	0.088867	-1.008853	-14.836779	-5.023735
31220	0	2.650882	1.397444	8.887967	0.026519	0.013974	0.088877	-1.008229	-14.822017	-5.023082
31221	0	2.654472	1.458961	8.886849	0.026550	0.014587	0.088867	-1.004840	-14.812884	-5.020814
31222	0	2.667035	1.495417	8.911184	0.026672	0.014954	0.089111	-1.003336	-14.808312	-5.021855
31223	0	2.677510	1.477462	8.905441	0.026767	0.014780	0.089056	-1.008845	-14.816813	-5.019390
31224	0	2.704769	1.445849	8.874281	0.027040	0.014460	0.088745	-1.008863	-14.825216	-5.019433
31225	0	2.693239	1.403234	8.898536	0.026917	0.014038	0.088989	-1.014338	-14.843444	-5.019468
31226	0	2.733624	1.462666	8.891441	0.027314	0.014636	0.088920	-1.024014	-14.869448	-5.013831
31227	0	2.737485	1.446511	8.989536	0.027344	0.014465	0.089905	-1.021540	-14.906643	-5.016227
31228	0	2.743925	1.433880	8.975397	0.027406	0.014342	0.089764	-1.023060	-14.946950	-5.016239
31229	0	2.750027	1.446121	8.989492	0.027466	0.014465	0.089905	-1.025283	-14.988357	-5.015824
31230	0	2.745429	1.506503	9.121557	0.027413	0.015067	0.091228	-1.024570	-15.037119	-5.013251
31231	0	2.751000	1.488412	9.105250	0.027466	0.014893	0.091064	-1.031619	-15.090070	-5.017585
31232	0	2.741825	1.456111	9.194268	0.027371	0.014570	0.091955	-1.039289	-15.145822	-5.022745
31233	0	2.794365	1.463976	9.196601	0.027893	0.014648	0.091980	-1.046141	-15.206191	-5.031018
31234	0	2.780261	1.413218	9.248641	0.027750	0.014142	0.092501	-1.054342	-15.268689	-5.028435
31235	0	2.837113	1.518638	9.306500	0.028320	0.015198	0.093079	-1.064394	-15.328487	-5.026530
31236	0	2.853633	1.468113	9.334039	0.028482	0.014686	0.093356	-1.065850	-15.391915	-5.023196
31237	0	2.868382	1.433352	9.452726	0.028625	0.014343	0.094543	-1.073361	-15.459922	-5.022165
31238	0	2.873806	1.535313	9.480041	0.028682	0.015361	0.094816	-1.078504	-15.525177	-5.022912
31239	0	2.874698	1.543525	9.568606	0.028687	0.015442	0.095703	-1.082113	-15.594736	-5.027229
31240	0	2.868191	1.480919	9.626346	0.028625	0.014818	0.096279	-1.088648	-15.660303	-5.030810
31241	0	2.886593	1.427265	9.684714	0.028809	0.014282	0.096863	-1.095894	-15.725476	-5.031637
31242	0	2.897351	1.419668	9.742762	0.028924	0.014201	0.097442	-1.097517	-15.781137	-5.033342
31243	0	2.904455	1.507139	9.745808	0.028992	0.015076	0.097473	-1.098749	-15.840560	-5.039632
31244	0	2.926388	1.518462	9.822347	0.029220	0.015188	0.098236	-1.099707	-15.889557	-5.035009
31245	0	2.964756	1.538037	9.855818	0.029602	0.015381	0.098572	-1.096902	-15.939798	-5.037224
31246	0	2.936567	1.525130	9.877747	0.029326	0.015257	0.098788	-1.100449	-15.982704	-5.031763
31247	0	2.963067	1.501186	9.874673	0.029602	0.015015	0.098755	-1.101117	-16.013465	-5.035842
31248	0	2.962665	1.506484	9.940142	0.029598	0.015070	0.099409	-1.104547	-16.043757	-5.037111
31249	0	2.974096	1.483476	9.917660	0.029724	0.014832	0.099182	-1.098961	-16.060875	-5.040494
31250	0	2.983651	1.441010	9.959254	0.029819	0.014410	0.099598	-1.097028	-16.079235	-5.038767
31251	0	2.997604	1.501830	9.972856	0.029968	0.015015	0.099731	-1.091421	-16.085909	-5.043802
31252	0	2.981152	1.520790	9.941573	0.029800	0.015204	0.099420	-1.085767	-16.096378	-5.052277
31253	0	2.996433	1.520504	9.899909	0.029968	0.015198	0.098999	-1.076617	-16.089676	-5.053209
31254	0	2.983195	1.527667	9.912129	0.029838	0.015273	0.099120	-1.071895	-16.080982	-5.054120
31255	0	3.007807	1.520169	9.894111	0.030090	0.015198	0.098938	-1.067003	-16.064708	-5.059964
31256	0	2.999012	1.576343	9.912978	0.030005	0.015755	0.099127	-1.056662	-16.046050	-5.070164
31257	0	2.970525	1.514123	9.845471	0.029724	0.015137	0.098450	-1.051523	-16.022057	-5.068987
31258	0	2.978164	1.502733	9.785630	0.029808	0.015023	0.097849	-1.047275	-15.989200	-5.066618
31259	0	2.976325	1.514433	9.833310	0.029785	0.015137	0.098328	-1.038704	-15.961654	-5.065065
31260	0	2.964830	1.491732	9.749176	0.029680	0.014907	0.097484	-1.027293	-15.922206	-5.066320
31261	0	2.944302	1.520476	9.717808	0.029480	0.015198	0.097168	-1.020178	-15.876788	-5.063999
31262	0	2.961268	1.521576	9.683240	0.029650	0.015211	0.096822	-1.015795	-15.831108	-5.063229
31263	0	2.962399	1.483790	9.632453	0.029663	0.014832	0.096313	-1.009472	-15.782790	-5.066148
31264	0	2.899946	1.442075	9.542930	0.029036	0.014417	0.095419	-1.005729	-15.737580	-5.063658
31265	0	2.919553	1.501961	9.559260	0.029236	0.015015	0.095581	-1.001138	-15.687456	-5.060367
31266	0	2.905116	1.509301	9.488267	0.029095	0.015085	0.094871	-0.993298	-15.633133	-5.056590
31267	0	2.888657	1.465616	9.437266	0.028931	0.014648	0.094360	-0.985528	-15.577854	-5.054885
31268	0	2.849631	1.516054	9.396815	0.028538	0.015152	0.093957	-0.976551	-15.525554	-5.052184
31269	0	2.846449	1.496150	9.376057	0.028503	0.014954	0.093750	-0.968217	-15.476187	-5.053535
31270	0	2.857041	1.528025	9.329330	0.028608	0.015274	0.093283	-0.961848	-15.427830	-5.051802
31271	0	2.821998	1.489727	9.247951	0.028259	0.014893	0.092468	-0.957362	-15.377343	-5.045594
31272	0	2.832750	1.484460	9.201250	0.028364	0.014840	0.092002	-0.952966	-15.329847	-5.041285
31273	0	2.822709	1.459381	9.241605	0.028259	0.014587	0.092407	-0.945953	-15.288049	-5.032500
31274	0	2.810570	1.460429	9.170004	0.028134	0.014600	0.091692	-0.941045	-15.250324	-5.027736
31275	0	2.799177	1.514108	9.131504	0.028015	0.015137	0.091309	-0.935960	-15.219042	-5.029592
31276	0	2.812897	1.478012	9.083953	0.028152	0.014779	0.090833	-0.934965	-15.188602	-5.024496
31277	0	2.799366	1.496141	9.070359	0.028015	0.014954	0.090698	-0.925425	-15.159504	-5.027567
31278	0	2.789673	1.478416	9.046931	0.027911	0.014786	0.090465	-0.927254	-15.139110	-5.026511
31279	0	2.787768	1.476819	9.082541	0.027893	0.014771	0.090820	-0.930019	-15.117653	-5.025308
31280	0	2.742893	1.470686	9.058700	0.027434	0.014705	0.090586	-0.926591	-15.108589	-5.024981
31281	0	2.758160	1.422432	9.057760	0.027588	0.014221	0.090576	-0.921988	-15.098452	-5.021607
31282	0	2.739509	1.435084	9.118704	0.027391	0.014349	0.091188	-0.918429	-15.100727	-5.021349
31283	0	2.740727	1.440509	9.088047	0.027405	0.014404	0.090881	-0.916262	-15.101564	-5.018662
31284	0	2.729433	1.477133	9.093844	0.027287	0.014771	0.090940	-0.915004	-15.107799	-5.015392
31285	0	2.741797	1.452518	9.087756	0.027405	0.014526	0.090881	-0.914678	-15.121969	-5.015912
31286	0	2.750596	1.446189	9.092954	0.027492	0.014462	0.090934	-0.913529	-15.137623	-5.011306
31287	0	2.803127	1.488294	9.154936	0.028015	0.014893	0.091553	-0.923495	-15.155309	-5.011267
31288	0	2.782416	1.481146	9.086709	0.027802	0.014812	0.090874	-0.921225	-15.180084	-5.014448
31289	0	2.797986	1.464646	9.166726	0.027954	0.014648	0.091675	-0.921122	-15.209677	-5.017726
31290	0	2.791218	1.451772	9.195665	0.027884	0.014522	0.091965	-0.923219	-15.242728	-5.017642
31291	0	2.816891	1.482511	9.233756	0.028137	0.014832	0.092346	-0.928251	-15.279380	-5.021033
31292	0	2.810820	1.493563	9.250278	0.028078	0.014940	0.092511	-0.931163	-15.314018	-5.021211
31293	0	2.841793	1.500553	9.331309	0.028381	0.015015	0.093323	-0.939129	-15.356167	-5.019794
31294	0	2.824970	1.492727	9.353595	0.028210	0.014935	0.093547	-0.944653	-15.402375	-5.019158
31295	0	2.829804	1.500717	9.416680	0.028259	0.015015	0.094177	-0.950480	-15.446745	-5.019470
31296	0	2.855585	1.499426	9.383994	0.028520	0.014999	0.093850	-0.953576	-15.488228	-5.021699
31297	0	2.848296	1.482629	9.489832	0.028442	0.014832	0.094910	-0.956535	-15.534448	-5.027836
31298	0	2.874510	1.512005	9.481395	0.028707	0.015125	0.094825	-0.959551	-15.578263	-5.034186
31299	0	2.890790	1.531148	9.514353	0.028870	0.015320	0.095154	-0.966330	-15.621554	-5.032382
31300	0	2.861510	1.468274	9.555096	0.028580	0.014692	0.095560	-0.974722	-15.661288	-5.031465
31301	0	2.871856	1.427469	9.654921	0.028687	0.014282	0.096558	-0.980810	-15.696678	-5.035534
31302	0	2.884257	1.462629	9.665428	0.028811	0.014633	0.096663	-0.986264	-15.730933	-5.030098
31303	0	2.908119	1.445752	9.716062	0.029053	0.014465	0.097168	-0.992925	-15.761911	-5.027456
31304	0	2.906983	1.469159	9.769606	0.029049	0.014693	0.097702	-0.992641	-15.783887	-5.034889
31305	0	2.907117	1.452347	9.734600	0.029053	0.014526	0.097351	-0.993981	-15.803065	-5.037985
31306	0	2.935478	1.470170	9.709006	0.029333	0.014703	0.097096	-0.993126	-15.826064	-5.039132
31307	0	2.968065	1.556587	9.734542	0.029663	0.015564	0.097351	-0.988956	-15.844158	-5.039487
31308	0	2.940611	1.538537	9.788481	0.029393	0.015384	0.097889	-0.985439	-15.856747	-5.034688
31309	0	2.936745	1.592924	9.777561	0.029358	0.015930	0.097778	-0.984968	-15.865441	-5.038495
31310	0	2.944264	1.543507	9.783287	0.029438	0.015439	0.097834	-0.988337	-15.868432	-5.038539
31311	0	2.972879	1.513429	9.765521	0.029724	0.015137	0.097656	-0.989875	-15.871487	-5.040193
31312	0	2.967100	1.543490	9.753172	0.029672	0.015436	0.097531	-0.990337	-15.868350	-5.043394
31313	0	2.978058	1.538241	9.759637	0.029785	0.015381	0.097595	-0.987759	-15.860653	-5.045898
31314	0	2.988874	1.569069	9.741648	0.029898	0.015689	0.097414	-0.985155	-15.847838	-5.040268
31315	0	2.959196	1.568822	9.753689	0.029602	0.015686	0.097534	-0.982147	-15.833710	-5.039253
31316	0	2.963282	1.471167	9.693197	0.029643	0.014713	0.096929	-0.983551	-15.819353	-5.041039
31317	0	2.916246	1.495043	9.692804	0.029175	0.014954	0.096924	-0.987007	-15.802519	-5.036630
31318	0	2.931176	1.464269	9.608334	0.029333	0.014642	0.096077	-0.986050	-15.774934	-5.041022
31319	0	2.927561	1.446205	9.644250	0.029297	0.014465	0.096436	-0.990092	-15.747552	-5.039111
31320	0	2.904853	1.446168	9.633311	0.029071	0.014459	0.096327	-0.986782	-15.718887	-5.033448
31321	0	2.896682	1.477322	9.601540	0.028992	0.014771	0.096008	-0.983971	-15.687100	-5.031966
31322	0	2.879080	1.471828	9.627364	0.028819	0.014714	0.096266	-0.979719	-15.651371	-5.034348
31323	0	2.877905	1.464855	9.571200	0.028809	0.014648	0.095703	-0.980188	-15.613950	-5.036030
31324	0	2.896487	1.520213	9.517903	0.028994	0.015198	0.095171	-0.975578	-15.577300	-5.032858
31325	0	2.908952	1.471106	9.497789	0.029114	0.014709	0.094971	-0.974049	-15.545930	-5.031469
31326	0	2.897763	1.489362	9.505345	0.029004	0.014895	0.095045	-0.976704	-15.511946	-5.030144
31327	0	2.902696	1.495728	9.400152	0.029053	0.014954	0.093994	-0.972727	-15.478456	-5.030842
31328	0	2.934260	1.490335	9.395453	0.029367	0.014899	0.093947	-0.968175	-15.446067	-5.028047
31329	0	2.896583	1.501751	9.387960	0.028992	0.015015	0.093872	-0.965170	-15.412432	-5.024611
31330	0	2.885509	1.557306	9.328275	0.028879	0.015569	0.093276	-0.960251	-15.380824	-5.024431
31331	0	2.866298	1.569131	9.314601	0.028687	0.015686	0.093140	-0.954118	-15.349832	-5.028395
31332	0	2.813311	1.545180	9.297321	0.028151	0.015451	0.092968	-0.953609	-15.326197	-5.031573
31333	0	2.836009	1.495679	9.247427	0.028381	0.014954	0.092468	-0.949876	-15.297776	-5.028640
31334	0	2.826193	1.489513	9.315630	0.028277	0.014898	0.093151	-0.953571	-15.276585	-5.030204
31335	0	2.830701	1.519596	9.241160	0.028320	0.015198	0.092407	-0.955473	-15.257917	-5.031693
31336	0	2.803708	1.470652	9.193022	0.028049	0.014706	0.091927	-0.954059	-15.240279	-5.032022
31337	0	2.788547	1.458429	9.149451	0.027893	0.014587	0.091492	-0.957298	-15.228508	-5.030843
31338	0	2.793298	1.433483	9.192577	0.027939	0.014337	0.091924	-0.958748	-15.218930	-5.030230
31339	0	2.786111	1.451042	9.199183	0.027865	0.014517	0.091990	-0.965870	-15.211266	-5.024359
31340	0	2.773092	1.395113	9.248294	0.027734	0.013954	0.092482	-0.968744	-15.205415	-5.019134
31341	0	2.779279	1.382349	9.193463	0.027789	0.013827	0.091935	-0.972235	-15.207607	-5.016691
31342	0	2.792566	1.412158	9.229885	0.027919	0.014125	0.092300	-0.974873	-15.213688	-5.013545
31343	0	2.802652	1.427345	9.258824	0.028015	0.014282	0.092590	-0.983978	-15.225286	-5.010564
31344	0	2.798472	1.456896	9.227781	0.027976	0.014569	0.092280	-0.982852	-15.233605	-5.011808
31345	0	2.814976	1.477069	9.234234	0.028137	0.014771	0.092346	-0.980875	-15.246643	-5.009335
31346	0	2.823654	1.531814	9.233376	0.028223	0.015320	0.092338	-0.981123	-15.260827	-5.008495
31347	0	2.815374	1.513180	9.246403	0.028137	0.015137	0.092468	-0.985176	-15.278733	-5.008326
31348	0	2.824892	1.518333	9.300314	0.028231	0.015187	0.093008	-0.987871	-15.298661	-5.014294
31349	0	2.876867	1.476728	9.325572	0.028748	0.014771	0.093262	-0.989530	-15.321998	-5.013575
31350	0	2.886737	1.512471	9.361121	0.028851	0.015130	0.093616	-0.993966	-15.340020	-5.009917
31351	0	2.913683	1.500964	9.398780	0.029114	0.015015	0.093994	-0.997616	-15.365507	-5.008215
31352	0	2.899923	1.543354	9.397341	0.028976	0.015431	0.093981	-0.992643	-15.390640	-5.003679
31353	0	2.877209	1.507152	9.435354	0.028748	0.015076	0.094360	-0.995201	-15.417800	-5.002851
31354	0	2.875908	1.530261	9.458432	0.028735	0.015311	0.094590	-1.003137	-15.444176	-5.007558
31355	0	2.889232	1.506727	9.527033	0.028870	0.015076	0.095276	-1.010844	-15.468880	-5.005696
31356	0	2.832610	1.449986	9.525932	0.028304	0.014509	0.095264	-1.019757	-15.492805	-5.004321
31357	0	2.822043	1.409305	9.606371	0.028198	0.014099	0.096069	-1.024756	-15.516756	-5.002403
31358	0	2.838895	1.438766	9.611225	0.028364	0.014392	0.096119	-1.027397	-15.543695	-5.003892
31359	0	2.864505	1.452407	9.600281	0.028625	0.014526	0.096008	-1.028013	-15.564501	-5.005380
31360	0	2.868456	1.433591	9.672374	0.028665	0.014338	0.096729	-1.028995	-15.585636	-5.006477
31361	0	2.864184	1.507652	9.691887	0.028625	0.015076	0.096924	-1.026155	-15.602426	-5.004476
31362	0	2.873681	1.507148	9.684781	0.028719	0.015077	0.096852	-1.030251	-15.620978	-5.004554
31363	0	2.881876	1.531714	9.692123	0.028809	0.015320	0.096924	-1.031847	-15.630502	-5.004159
31364	0	2.871288	1.463666	9.728336	0.028707	0.014643	0.097284	-1.037565	-15.635537	-5.005556
31365	0	2.893551	1.433930	9.710607	0.028931	0.014343	0.097107	-1.040939	-15.638855	-5.005045
31366	0	2.949398	1.500206	9.704325	0.029490	0.015006	0.097044	-1.044387	-15.641704	-5.000684
31367	0	2.917332	1.483126	9.729053	0.029175	0.014832	0.097290	-1.043754	-15.637608	-5.003283
31368	0	2.953755	1.519725	9.649736	0.029537	0.015197	0.096498	-1.042211	-15.635626	-4.998834
31369	0	2.898734	1.525816	9.662006	0.028992	0.015259	0.096619	-1.042199	-15.628121	-4.994335
31370	0	2.897387	1.525989	9.637843	0.028982	0.015257	0.096376	-1.038094	-15.615979	-4.991814
31371	0	2.909991	1.538108	9.668382	0.029114	0.015381	0.096680	-1.037541	-15.597364	-4.994774
31372	0	2.877106	1.471078	9.632386	0.028781	0.014709	0.096321	-1.035528	-15.583350	-4.993614
31373	0	2.885505	1.470531	9.656261	0.028870	0.014709	0.096558	-1.040256	-15.563853	-4.988191
31374	0	2.882604	1.525419	9.657071	0.028840	0.015250	0.096567	-1.035357	-15.544968	-4.983225
31375	0	2.903092	1.490012	9.601373	0.029053	0.014893	0.096008	-1.026592	-15.516817	-4.981804
31376	0	2.886599	1.527530	9.571954	0.028887	0.015273	0.095714	-1.024054	-15.489808	-4.987090
31377	0	2.884662	1.532363	9.583152	0.028870	0.015320	0.095825	-1.019789	-15.460192	-4.984370
31378	0	2.849467	1.520464	9.486821	0.028519	0.015204	0.094861	-1.019816	-15.429124	-4.986014
31379	0	2.854782	1.489218	9.540299	0.028564	0.014893	0.095398	-1.020162	-15.406951	-4.984284
31380	0	2.832356	1.385581	9.462108	0.028348	0.013854	0.094614	-1.018375	-15.375327	-4.976503
31381	0	2.847843	1.410118	9.412347	0.028503	0.014099	0.094116	-1.016257	-15.342820	-4.978703
31382	0	2.849522	1.410533	9.346476	0.028515	0.014103	0.093459	-1.013438	-15.316592	-4.977562
31383	0	2.854136	1.465315	9.332908	0.028564	0.014648	0.093323	-1.007998	-15.286158	-4.973897
31384	0	2.855928	1.465956	9.334071	0.028579	0.014657	0.093335	-1.004994	-15.260131	-4.970684
31385	0	2.824121	1.483356	9.271759	0.028259	0.014832	0.092712	-1.002536	-15.235665	-4.967564
31386	0	2.814406	1.526224	9.187301	0.028162	0.015263	0.091867	-1.002986	-15.211154	-4.962728
31387	0	2.793606	1.489053	9.222992	0.027954	0.014893	0.092224	-1.005510	-15.186609	-4.958781
31388	0	2.827533	1.469852	9.248336	0.028284	0.014705	0.092480	-1.012570	-15.173517	-4.954162
31389	0	2.824810	1.452382	9.265518	0.028259	0.014526	0.092651	-1.015298	-15.157501	-4.950280
31390	0	2.804432	1.483062	9.204965	0.028053	0.014826	0.092048	-1.008834	-15.144109	-4.950126
31391	0	2.825271	1.550331	9.185987	0.028259	0.015503	0.091858	-1.007679	-15.133666	-4.950858
31392	0	2.818353	1.526219	9.082398	0.028185	0.015259	0.090824	-1.002434	-15.129669	-4.950507
31393	0	2.789034	1.501369	9.185889	0.027893	0.015015	0.091858	-1.002694	-15.123972	-4.950465
31394	0	2.813841	1.488488	9.197960	0.028131	0.014890	0.091981	-1.007184	-15.130178	-4.948063
31395	0	2.802360	1.501049	9.148979	0.028015	0.015015	0.091492	-1.010771	-15.138366	-4.948692
31396	0	2.797718	1.402676	9.215665	0.027970	0.014030	0.092158	-1.012674	-15.144542	-4.948517
31397	0	2.827077	1.415903	9.313633	0.028259	0.014160	0.093140	-1.012318	-15.156267	-4.943136
31398	0	2.853954	1.397311	9.312813	0.028526	0.013974	0.093132	-1.011808	-15.170125	-4.944713
31399	0	2.815180	1.458663	9.234186	0.028137	0.014587	0.092346	-1.010847	-15.185760	-4.940735
31400	0	2.781785	1.537660	9.288090	0.027800	0.015379	0.092886	-1.011652	-15.205677	-4.939079
31401	0	2.785473	1.507363	9.246176	0.027832	0.015076	0.092468	-1.011817	-15.231188	-4.938334
31402	0	2.802089	1.463916	9.287624	0.027999	0.014644	0.092882	-1.015027	-15.255717	-4.938527
31403	0	2.791606	1.470409	9.276738	0.027893	0.014709	0.092773	-1.019249	-15.281536	-4.938205
31404	0	2.796533	1.427148	9.354648	0.027939	0.014271	0.093554	-1.015873	-15.311379	-4.936159
31405	0	2.859048	1.452716	9.386402	0.028564	0.014526	0.093872	-1.012373	-15.340555	-4.934204
31406	0	2.864411	1.428663	9.354154	0.028616	0.014283	0.093551	-1.005498	-15.372437	-4.935003
31407	0	2.871886	1.464848	9.392322	0.028687	0.014648	0.093933	-1.002548	-15.409204	-4.939004
31408	0	2.902454	1.550372	9.402495	0.028996	0.015502	0.094034	-0.997708	-15.441864	-4.938553
31409	0	2.920620	1.562045	9.435139	0.029175	0.015625	0.094360	-1.000302	-15.477286	-4.943355
31410	0	2.877821	1.518418	9.451724	0.028749	0.015188	0.094525	-1.002443	-15.509492	-4.944130
31411	0	2.902445	1.489178	9.496082	0.028992	0.014893	0.094971	-1.000464	-15.546342	-4.948021
31412	0	2.896357	1.476253	9.549240	0.028935	0.014769	0.095500	-1.005024	-15.577519	-4.951079
31413	0	2.908086	1.464542	9.587817	0.029053	0.014648	0.095886	-1.005963	-15.608549	-4.950527
31414	0	2.901582	1.488617	9.592228	0.028987	0.014886	0.095931	-1.002981	-15.640444	-4.951995
31415	0	2.901323	1.513723	9.624587	0.028992	0.015137	0.096252	-1.000124	-15.663551	-4.954576
31416	0	2.905728	1.500970	9.641614	0.029035	0.015015	0.096422	-1.003598	-15.687958	-4.960586
31417	0	2.919006	1.550295	9.649197	0.029175	0.015503	0.096497	-1.001730	-15.703572	-4.957444
31418	0	2.934506	1.501178	9.678716	0.029327	0.015014	0.096792	-1.001875	-15.722015	-4.960994
31419	0	2.936870	1.507208	9.704319	0.029358	0.015076	0.097046	-1.004425	-15.732368	-4.967862
31420	0	2.914934	1.451700	9.691398	0.029135	0.014519	0.096918	-1.004663	-15.747204	-4.964714
31421	0	2.960974	1.434175	9.741000	0.029602	0.014343	0.097412	-1.005013	-15.753951	-4.960182
31422	0	2.943838	1.464526	9.722288	0.029434	0.014645	0.097224	-1.002998	-15.756569	-4.964596
31423	0	2.935969	1.483116	9.753370	0.029358	0.014832	0.097534	-1.002396	-15.756385	-4.962994
31424	0	2.941711	1.543707	9.759534	0.029422	0.015441	0.097593	-1.006144	-15.748642	-4.960685
31425	0	2.910893	1.453069	9.692463	0.029114	0.014526	0.096924	-1.000286	-15.740694	-4.962059
31426	0	2.903473	1.490086	9.698811	0.029042	0.014901	0.096986	-1.000059	-15.729621	-4.961345
31427	0	2.885853	1.483095	9.717136	0.028870	0.014832	0.097168	-1.000335	-15.714373	-4.964480
31428	0	2.944378	1.471179	9.662874	0.029457	0.014708	0.096625	-0.995049	-15.696451	-4.965145
31429	0	2.910134	1.477410	9.704908	0.029114	0.014771	0.097046	-0.990570	-15.679627	-4.961283
31430	0	2.919637	1.502673	9.650590	0.029211	0.015021	0.096502	-0.983984	-15.660079	-4.962721
31431	0	2.909736	1.544657	9.668388	0.029114	0.015442	0.096680	-0.978427	-15.638491	-4.956155
31432	0	2.912056	1.539229	9.577797	0.029142	0.015389	0.095772	-0.975255	-15.610329	-4.952779
31433	0	2.909330	1.501955	9.595271	0.029114	0.015015	0.095947	-0.969571	-15.583818	-4.954058
31434	0	2.879746	1.484027	9.541798	0.028829	0.014841	0.095408	-0.971295	-15.544488	-4.946423
31435	0	2.884277	1.477447	9.479516	0.028870	0.014771	0.094788	-0.966999	-15.510061	-4.952604
31436	0	2.878975	1.447806	9.413783	0.028816	0.014473	0.094131	-0.961314	-15.475864	-4.953372
31437	0	2.847651	1.452744	9.442934	0.028503	0.014526	0.094421	-0.960568	-15.441249	-4.943768
31438	0	2.872554	1.514276	9.438369	0.028754	0.015139	0.094376	-0.956210	-15.404467	-4.939952
31439	0	2.854142	1.513939	9.369555	0.028564	0.015137	0.093689	-0.953266	-15.374278	-4.935147
31440	0	2.836981	1.538972	9.285439	0.028397	0.015386	0.092847	-0.948761	-15.339265	-4.931793
31441	0	2.805206	1.471403	9.326826	0.028076	0.014709	0.093262	-0.943503	-15.307678	-4.941500
31442	0	2.825016	1.459782	9.267004	0.028272	0.014596	0.092664	-0.941456	-15.279072	-4.944506
31443	0	2.823740	1.428278	9.247486	0.028259	0.014282	0.092468	-0.941015	-15.249972	-4.941110
31444	0	2.825481	1.453522	9.285222	0.028276	0.014527	0.092847	-0.931554	-15.221291	-4.940915
31445	0	2.812207	1.422079	9.192364	0.028137	0.014221	0.091919	-0.931902	-15.200350	-4.939009
31446	0	2.815543	1.458776	9.187005	0.028168	0.014586	0.091866	-0.929964	-15.182902	-4.936028
31447	0	2.830554	1.502029	9.161741	0.028320	0.015015	0.091614	-0.922780	-15.162349	-4.930993
31448	0	2.810067	1.539456	9.198796	0.028107	0.015391	0.091987	-0.918126	-15.152661	-4.927762
31449	0	2.813112	1.446334	9.167699	0.028137	0.014465	0.091675	-0.919913	-15.142896	-4.928042
31450	0	2.800024	1.445931	9.204579	0.028003	0.014461	0.092045	-0.920570	-15.137591	-4.932430
31451	0	2.813883	1.464635	9.161361	0.028137	0.014648	0.091614	-0.922030	-15.137361	-4.934654
31452	0	2.802048	1.500917	9.197839	0.028018	0.015010	0.091979	-0.921723	-15.138179	-4.934033
31453	0	2.771644	1.452508	9.136787	0.027710	0.014526	0.091370	-0.921910	-15.144002	-4.940109
31454	0	2.773381	1.427983	9.130123	0.027722	0.014279	0.091305	-0.919627	-15.155993	-4.940715
31455	0	2.790356	1.495625	9.154910	0.027893	0.014954	0.091553	-0.914694	-15.166754	-4.941090
31456	0	2.774565	1.458864	9.190744	0.027731	0.014592	0.091911	-0.917171	-15.182680	-4.942038
31457	0	2.791311	1.464088	9.197510	0.027893	0.014648	0.091980	-0.924325	-15.205158	-4.943206
31458	0	2.837907	1.438333	9.245277	0.028360	0.014388	0.092458	-0.928052	-15.225889	-4.945030
31459	0	2.858718	1.458785	9.215597	0.028564	0.014587	0.092163	-0.925119	-15.251641	-4.946957
31460	0	2.869159	1.464395	9.263052	0.028671	0.014648	0.092636	-0.928392	-15.274328	-4.944246
31461	0	2.834636	1.440381	9.355908	0.028320	0.014404	0.093567	-0.926491	-15.303723	-4.941673
31462	0	2.852097	1.488912	9.403129	0.028495	0.014891	0.094039	-0.925896	-15.333019	-4.930755
31463	0	2.834967	1.519175	9.343690	0.028320	0.015198	0.093445	-0.930509	-15.366407	-4.932235
31464	0	2.859373	1.548435	9.329773	0.028562	0.015491	0.093307	-0.935160	-15.403198	-4.932472
31465	0	2.853415	1.494868	9.392456	0.028503	0.014954	0.093933	-0.938360	-15.438088	-4.933727
31466	0	2.896158	1.481465	9.470029	0.028932	0.014821	0.094708	-0.943324	-15.471779	-4.932647
31467	0	2.883435	1.501040	9.484148	0.028809	0.015015	0.094849	-0.945915	-15.500387	-4.936133
31468	0	2.901327	1.506568	9.494617	0.028982	0.015067	0.094955	-0.944805	-15.535349	-4.942761
31469	0	2.938424	1.513613	9.569514	0.029358	0.015137	0.095703	-0.942980	-15.564359	-4.944182
31470	0	2.926104	1.476438	9.592141	0.029227	0.014769	0.095931	-0.945104	-15.602123	-4.938857
31471	0	2.926396	1.537465	9.593969	0.029236	0.015381	0.095947	-0.949851	-15.633160	-4.939587
31472	0	2.938533	1.530195	9.634921	0.029353	0.015306	0.096358	-0.952330	-15.668850	-4.946759
31473	0	2.974953	1.507194	9.673350	0.029724	0.015076	0.096741	-0.954294	-15.696462	-4.946750
31474	0	2.936834	1.451401	9.733021	0.029347	0.014519	0.097336	-0.957693	-15.718707	-4.942165
31475	0	2.955958	1.470883	9.710138	0.029541	0.014709	0.097107	-0.956399	-15.738225	-4.943877
31476	0	2.935229	1.464834	9.715075	0.029334	0.014647	0.097157	-0.952318	-15.757346	-4.942913
31477	0	2.949555	1.513335	9.752999	0.029480	0.015137	0.097534	-0.954449	-15.773264	-4.939305
31478	0	2.940482	1.482003	9.770436	0.029388	0.014824	0.097709	-0.957101	-15.790108	-4.938844
31479	0	2.979566	1.525771	9.747010	0.029785	0.015259	0.097473	-0.956812	-15.800126	-4.936052
31480	0	2.938139	1.519424	9.758789	0.029379	0.015195	0.097589	-0.956510	-15.800828	-4.933489
31481	0	2.942405	1.525256	9.838811	0.029419	0.015259	0.098389	-0.962487	-15.804509	-4.931552
31482	0	2.936532	1.456920	9.820501	0.029367	0.014574	0.098204	-0.967311	-15.799886	-4.929314
31483	0	2.947287	1.477185	9.784129	0.029480	0.014771	0.097839	-0.965205	-15.789448	-4.928594
31484	0	2.927298	1.465432	9.784449	0.029283	0.014650	0.097842	-0.960079	-15.776093	-4.934812
31485	0	2.977638	1.519947	9.759762	0.029785	0.015198	0.097595	-0.957575	-15.763675	-4.936552
31486	0	2.957029	1.581325	9.729763	0.029584	0.015811	0.097294	-0.954725	-15.745530	-4.932160
31487	0	2.970755	1.562634	9.747798	0.029724	0.015625	0.097473	-0.953083	-15.724030	-4.932960
31488	0	2.936608	1.538501	9.699899	0.029386	0.015383	0.096993	-0.950554	-15.699026	-4.934790
31489	0	2.927368	1.501106	9.607697	0.029297	0.015015	0.096069	-0.955201	-15.669418	-4.927545
31490	0	2.916345	1.464298	9.615213	0.029189	0.014641	0.096145	-0.953091	-15.636929	-4.930313
31491	0	2.920643	1.458437	9.681109	0.029236	0.014587	0.096802	-0.957340	-15.600263	-4.924118
31492	0	2.920984	1.494946	9.536348	0.029239	0.014947	0.095355	-0.954997	-15.563718	-4.922684
31493	0	2.889927	1.446996	9.558985	0.028931	0.014465	0.095581	-0.950304	-15.524255	-4.917732
31494	0	2.914051	1.545485	9.481401	0.029173	0.015450	0.094805	-0.945938	-15.483308	-4.916214
31495	0	2.895997	1.483498	9.510191	0.028992	0.014832	0.095093	-0.942668	-15.443256	-4.910935
31496	0	2.835001	1.471822	9.475193	0.028378	0.014716	0.094744	-0.940803	-15.406958	-4.913694
31497	0	2.828742	1.488638	9.504251	0.028320	0.014893	0.095032	-0.949101	-15.365504	-4.914142
31498	0	2.834389	1.439198	9.402497	0.028377	0.014392	0.094015	-0.949869	-15.323852	-4.917278
31499	0	2.828962	1.446717	9.320972	0.028320	0.014465	0.093201	-0.948437	-15.284297	-4.912105
31500	0	2.835445	1.434462	9.316495	0.028380	0.014346	0.093157	-0.950809	-15.250508	-4.903887
31501	0	2.853481	1.483277	9.302648	0.028564	0.014832	0.093018	-0.950057	-15.212194	-4.904021
31502	0	2.860280	1.501919	9.237055	0.028627	0.015017	0.092363	-0.947286	-15.179832	-4.902985
31503	0	2.823534	1.544389	9.192597	0.028259	0.015442	0.091919	-0.945246	-15.148185	-4.909543
31504	0	2.800718	1.508000	9.248770	0.028028	0.015079	0.092482	-0.944830	-15.120999	-4.905018
31505	0	2.787163	1.470726	9.198683	0.027893	0.014709	0.091980	-0.947821	-15.092399	-4.903553
31506	0	2.795223	1.433789	9.212156	0.027972	0.014338	0.092115	-0.948735	-15.065627	-4.898171
31507	0	2.788155	1.433840	9.216733	0.027893	0.014343	0.092163	-0.954429	-15.049279	-4.894478
31508	0	2.797751	1.415241	9.205242	0.027991	0.014150	0.092049	-0.950857	-15.030134	-4.890545
31509	0	2.794504	1.452453	9.125063	0.027954	0.014526	0.091248	-0.952682	-15.016698	-4.883869
31510	0	2.768803	1.483025	9.137610	0.027692	0.014828	0.091375	-0.948793	-15.009796	-4.881372
31511	0	2.752587	1.476719	9.130943	0.027527	0.014771	0.091309	-0.952010	-15.006380	-4.876484
31512	0	2.770911	1.519021	9.143128	0.027708	0.015190	0.091432	-0.950857	-15.005496	-4.872240
31513	0	2.777746	1.476830	9.142906	0.027771	0.014771	0.091431	-0.952242	-15.011335	-4.872930
31514	0	2.803812	1.445462	9.148558	0.028028	0.014461	0.091488	-0.958001	-15.022300	-4.867849
31515	0	2.790451	1.409842	9.161039	0.027893	0.014099	0.091614	-0.957233	-15.034339	-4.873457
31516	0	2.767954	1.434070	9.172598	0.027672	0.014341	0.091728	-0.956627	-15.041776	-4.875694
31517	0	2.796861	1.452600	9.203667	0.027954	0.014526	0.092041	-0.955262	-15.057523	-4.875908
31518	0	2.806433	1.507056	9.202589	0.028044	0.015075	0.092031	-0.958236	-15.080703	-4.872190
31519	0	2.816165	1.513619	9.191155	0.028137	0.015137	0.091919	-0.956473	-15.108668	-4.871212
31520	0	2.833268	1.512664	9.287403	0.028308	0.015135	0.092880	-0.964059	-15.136721	-4.873261
31521	0	2.828714	1.488544	9.233881	0.028259	0.014893	0.092346	-0.970225	-15.168765	-4.867711
31522	0	2.821978	1.437876	9.305668	0.028193	0.014389	0.093063	-0.980240	-15.199891	-4.863809
31523	0	2.841170	1.464408	9.361941	0.028381	0.014648	0.093628	-0.982829	-15.234533	-4.860032
31524	0	2.846991	1.439135	9.415133	0.028442	0.014395	0.094159	-0.984409	-15.265612	-4.861276
31525	0	2.847248	1.445941	9.386386	0.028442	0.014465	0.093872	-0.988904	-15.299895	-4.861254
31526	0	2.884049	1.463256	9.396744	0.028808	0.014636	0.093977	-0.990262	-15.337447	-4.863955
31527	0	2.883672	1.537608	9.447462	0.028809	0.015381	0.094482	-0.993441	-15.369080	-4.864874
31528	0	2.883455	1.548947	9.464045	0.028804	0.015492	0.094649	-0.994273	-15.403778	-4.869628
31529	0	2.908404	1.525230	9.508424	0.029053	0.015259	0.095093	-0.999273	-15.439006	-4.867752
31530	0	2.890327	1.487647	9.549369	0.028872	0.014879	0.095503	-0.999806	-15.474603	-4.872600
31531	0	2.883656	1.445880	9.624505	0.028809	0.014465	0.096252	-1.005111	-15.505535	-4.865042
31532	0	2.883286	1.462955	9.653425	0.028803	0.014635	0.096542	-1.009033	-15.538694	-4.865887
31533	0	2.883165	1.482717	9.630725	0.028809	0.014832	0.096313	-1.011961	-15.563762	-4.866968
31534	0	2.912062	1.500337	9.629372	0.029099	0.015005	0.096300	-1.011819	-15.587702	-4.867569
31535	0	2.919444	1.537503	9.655261	0.029175	0.015381	0.096558	-1.016648	-15.608639	-4.865179
31536	0	2.928882	1.494206	9.690901	0.029275	0.014941	0.096913	-1.013966	-15.622794	-4.862596
31537	0	2.937074	1.470510	9.704268	0.029358	0.014709	0.097046	-1.017396	-15.635711	-4.865526
31538	0	2.896524	1.432558	9.673233	0.028955	0.014334	0.096734	-1.025588	-15.645154	-4.854734
31539	0	2.948625	1.446115	9.765498	0.029480	0.014465	0.097656	-1.029191	-15.650376	-4.852201
31540	0	2.955539	1.476667	9.710275	0.029553	0.014762	0.097104	-1.022598	-15.650604	-4.852264
31541	0	2.948223	1.489496	9.747210	0.029480	0.014893	0.097473	-1.018731	-15.651130	-4.853804
31542	0	2.948113	1.551038	9.740948	0.029484	0.015507	0.097409	-1.013631	-15.645942	-4.854763
31543	0	2.941675	1.550861	9.796119	0.029419	0.015503	0.097961	-1.006152	-15.641302	-4.854994
31544	0	2.910207	1.520369	9.796324	0.029109	0.015208	0.097960	-1.010830	-15.631178	-4.858410
31545	0	2.934607	1.495328	9.765986	0.029358	0.014954	0.097656	-1.010914	-15.615320	-4.858157
31546	0	2.925841	1.452125	9.730173	0.029273	0.014525	0.097297	-1.015626	-15.596176	-4.856818
31547	0	2.940146	1.477053	9.699016	0.029419	0.014771	0.096985	-1.015660	-15.573627	-4.849222
31548	0	2.930871	1.452415	9.742698	0.029323	0.014525	0.097423	-1.017010	-15.555333	-4.848170
31549	0	2.933581	1.501891	9.656367	0.029358	0.015015	0.096558	-1.012298	-15.527258	-4.843628
31550	0	2.886285	1.539137	9.584339	0.028887	0.015388	0.095837	-1.009235	-15.496830	-4.843475
31551	0	2.878166	1.532410	9.583261	0.028809	0.015320	0.095825	-1.004666	-15.462866	-4.846131
31552	0	2.860751	1.496056	9.627418	0.028632	0.014961	0.096267	-1.005929	-15.431696	-4.841645
31553	0	2.890460	1.427926	9.595556	0.028931	0.014282	0.095947	-1.009970	-15.398791	-4.836137
31554	0	2.854446	1.427377	9.536195	0.028573	0.014276	0.095353	-1.012726	-15.362683	-4.838572
31555	0	2.829204	1.398013	9.503971	0.028320	0.013977	0.095032	-1.009677	-15.326811	-4.837906
31556	0	2.860341	1.472243	9.456572	0.028630	0.014715	0.094559	-1.001543	-15.292492	-4.838452
31557	0	2.859791	1.502002	9.369653	0.028625	0.015015	0.093689	-0.995663	-15.256959	-4.829861
31558	0	2.860381	1.545685	9.346678	0.028631	0.015452	0.093459	-0.990843	-15.221641	-4.831508
31559	0	2.866146	1.538007	9.308647	0.028687	0.015381	0.093079	-0.992282	-15.188987	-4.830106
31560	0	2.817849	1.446123	9.346955	0.028209	0.014463	0.093460	-0.995709	-15.150214	-4.828433
31561	0	2.817395	1.477124	9.259761	0.028198	0.014771	0.092590	-0.995235	-15.118369	-4.824029
31562	0	2.831008	1.422626	9.218371	0.028333	0.014222	0.092177	-0.990507	-15.088452	-4.821122
31563	0	2.830262	1.422476	9.216797	0.028320	0.014221	0.092163	-0.986156	-15.064604	-4.815837
31564	0	2.814212	1.417217	9.229994	0.028162	0.014167	0.092295	-0.979781	-15.038115	-4.813753
31565	0	2.775569	1.483581	9.253321	0.027771	0.014832	0.092529	-0.974455	-15.017305	-4.815948
31566	0	2.772957	1.514567	9.162448	0.027740	0.015144	0.091621	-0.972490	-15.001763	-4.817729
31567	0	2.764258	1.470586	9.198247	0.027649	0.014709	0.091980	-0.976369	-14.991873	-4.815797
31568	0	2.787330	1.488208	9.149889	0.027880	0.014885	0.091496	-0.979323	-14.981819	-4.811771
31569	0	2.764555	1.397386	9.173735	0.027649	0.013977	0.091736	-0.982518	-14.975603	-4.805252
31570	0	2.758235	1.397203	9.118879	0.027581	0.013970	0.091189	-0.979450	-14.974957	-4.808563
31571	0	2.789958	1.392103	9.185517	0.027893	0.013916	0.091858	-0.971939	-14.980948	-4.811589
31572	0	2.766404	1.453872	9.154574	0.027661	0.014536	0.091547	-0.967330	-14.982226	-4.802579
31573	0	2.784070	1.471465	9.130512	0.027832	0.014709	0.091309	-0.959431	-14.990928	-4.805378
31574	0	2.779530	1.526842	9.129878	0.027788	0.015268	0.091301	-0.957943	-14.997724	-4.804045
31575	0	2.784579	1.525424	9.148827	0.027832	0.015259	0.091492	-0.961834	-15.012699	-4.800860
31576	0	2.799848	1.487673	9.178517	0.027982	0.014883	0.091789	-0.967706	-15.031299	-4.799997
31577	0	2.802966	1.470624	9.197607	0.028015	0.014709	0.091980	-0.969896	-15.047188	-4.800442
31578	0	2.794317	1.414913	9.202658	0.027922	0.014153	0.092032	-0.973063	-15.071668	-4.800169
31579	0	2.815825	1.445961	9.289002	0.028137	0.014465	0.092896	-0.977907	-15.095348	-4.801211
31580	0	2.802319	1.463217	9.299858	0.027996	0.014636	0.093006	-0.980147	-15.126385	-4.800205
31581	0	2.810262	1.525409	9.282724	0.028076	0.015259	0.092834	-0.983436	-15.156588	-4.797571
31582	0	2.846056	1.469764	9.329955	0.028434	0.014699	0.093307	-0.982576	-15.187102	-4.797796
31583	0	2.816740	1.531390	9.343670	0.028137	0.015320	0.093445	-0.987105	-15.221699	-4.801723
31584	0	2.859349	1.463019	9.348044	0.028563	0.014636	0.093489	-0.991523	-15.256077	-4.807078
31585	0	2.859577	1.415594	9.368005	0.028564	0.014160	0.093689	-0.993891	-15.292012	-4.808010
31586	0	2.890135	1.433033	9.482194	0.028872	0.014334	0.094831	-0.995320	-15.325700	-4.808861
31587	0	2.872125	1.458508	9.483848	0.028687	0.014587	0.094849	-0.995194	-15.365227	-4.816089
31588	0	2.897237	1.482663	9.555006	0.028939	0.014827	0.095560	-0.992561	-15.402535	-4.820926
31589	0	2.889933	1.556100	9.551152	0.028870	0.015564	0.095520	-0.993494	-15.435746	-4.823106
31590	0	2.883714	1.518792	9.561625	0.028807	0.015191	0.095625	-0.994619	-15.469827	-4.822731
31591	0	2.865162	1.537383	9.594059	0.028625	0.015381	0.095947	-1.000505	-15.498709	-4.829109
31592	0	2.888972	1.530200	9.623009	0.028861	0.015306	0.096238	-1.002167	-15.530449	-4.828038
31593	0	2.919918	1.489142	9.624523	0.029175	0.014893	0.096252	-1.001236	-15.557158	-4.829548
31594	0	2.924885	1.440123	9.690094	0.029223	0.014401	0.096909	-0.999172	-15.584932	-4.830476
31595	0	2.931691	1.453124	9.697808	0.029297	0.014526	0.096985	-0.991434	-15.606377	-4.828582
31596	0	2.959721	1.472076	9.672121	0.029581	0.014719	0.096726	-0.987548	-15.623311	-4.825751
31597	0	2.943204	1.544559	9.710238	0.029419	0.015442	0.097107	-0.981558	-15.636573	-4.827770
31598	0	2.945459	1.502172	9.703330	0.029445	0.015021	0.097036	-0.979594	-15.646135	-4.829839
31599	0	2.942768	1.495417	9.740938	0.029419	0.014954	0.097412	-0.977510	-15.654302	-4.834549
31600	0	2.919862	1.477079	9.642792	0.029192	0.014771	0.096430	-0.977033	-15.660114	-4.832363
31601	0	2.936032	1.471337	9.728872	0.029358	0.014709	0.097290	-0.971409	-15.660922	-4.835868
31602	0	2.942975	1.453944	9.667417	0.029424	0.014534	0.096677	-0.963738	-15.665988	-4.837168
31603	0	2.935674	1.495578	9.680178	0.029358	0.014954	0.096802	-0.960332	-15.662601	-4.837874
31604	0	2.922885	1.513993	9.698525	0.029233	0.015141	0.096984	-0.960334	-15.655752	-4.835726
31605	0	2.934311	1.538092	9.631798	0.029358	0.015381	0.096313	-0.960163	-15.636304	-4.835364
31606	0	2.937875	1.532296	9.650761	0.029388	0.015320	0.096505	-0.956036	-15.622920	-4.841869
31607	0	2.928702	1.495254	9.649974	0.029297	0.014954	0.096497	-0.956909	-15.609313	-4.841754
31608	0	2.944484	1.507191	9.693429	0.029460	0.015073	0.096930	-0.957884	-15.589614	-4.837645
31609	0	2.952706	1.415816	9.607392	0.029541	0.014160	0.096069	-0.960115	-15.571154	-4.839192
31610	0	2.937508	1.476478	9.589963	0.029390	0.014766	0.095895	-0.961169	-15.551105	-4.839840
31611	0	2.927740	1.471261	9.534241	0.029297	0.014709	0.095337	-0.957601	-15.525929	-4.841009
31612	0	2.905635	1.520633	9.541357	0.029075	0.015203	0.095408	-0.954284	-15.502154	-4.845223
31613	0	2.890781	1.532127	9.473331	0.028931	0.015320	0.094727	-0.952908	-15.472793	-4.842011
31614	0	2.886427	1.501927	9.431855	0.028885	0.015017	0.094313	-0.949868	-15.446014	-4.842865
31615	0	2.878506	1.507364	9.442889	0.028809	0.015076	0.094421	-0.952744	-15.415730	-4.837342
31616	0	2.855674	1.434265	9.505175	0.028578	0.014338	0.095046	-0.948021	-15.388582	-4.843023
31617	0	2.866448	1.458447	9.448957	0.028687	0.014587	0.094482	-0.951876	-15.360124	-4.835834
31618	0	2.892644	1.452365	9.425855	0.028948	0.014520	0.094253	-0.947391	-15.332387	-4.833509
31619	0	2.879119	1.471485	9.351037	0.028809	0.014709	0.093506	-0.940921	-15.309284	-4.832721
31620	0	2.875500	1.509015	9.315324	0.028773	0.015086	0.093148	-0.936196	-15.285030	-4.835206
31621	0	2.891445	1.532237	9.290014	0.028931	0.015320	0.092896	-0.933053	-15.263211	-4.833595
31622	0	2.851599	1.544625	9.266496	0.028532	0.015447	0.092660	-0.933526	-15.241591	-4.830438
31623	0	2.842874	1.544094	9.308294	0.028442	0.015442	0.093079	-0.934520	-15.223005	-4.833313
31624	0	2.846093	1.483109	9.254110	0.028476	0.014829	0.092537	-0.931452	-15.202857	-4.832544
31625	0	2.837019	1.464689	9.283813	0.028381	0.014648	0.092834	-0.933024	-15.187249	-4.829201
31626	0	2.798473	1.421600	9.308776	0.027992	0.014217	0.093085	-0.934192	-15.176123	-4.831550
31627	0	2.776201	1.440943	9.210396	0.027771	0.014404	0.092102	-0.927425	-15.163100	-4.834887
31628	0	2.811014	1.478137	9.216846	0.028119	0.014780	0.092166	-0.925348	-15.150118	-4.830614
31629	0	2.807308	1.495446	9.204182	0.028076	0.014954	0.092041	-0.923514	-15.144297	-4.824836
31630	0	2.782326	1.519664	9.222605	0.027825	0.015199	0.092225	-0.925218	-15.139767	-4.827968
31631	0	2.801486	1.495300	9.259052	0.028015	0.014954	0.092590	-0.925019	-15.137440	-4.823558
31632	0	2.820050	1.433590	9.234606	0.028197	0.014341	0.092346	-0.930586	-15.139428	-4.827552
31633	0	2.844344	1.458513	9.222415	0.028442	0.014587	0.092224	-0.932353	-15.138777	-4.828328
31634	0	2.790420	1.433541	9.240397	0.027895	0.014338	0.092406	-0.934667	-15.148142	-4.828046
31635	0	2.857263	1.446399	9.246594	0.028564	0.014465	0.092468	-0.934843	-15.156216	-4.825224
31636	0	2.847382	1.488901	9.294723	0.028459	0.014890	0.092952	-0.933877	-15.172822	-4.828287
31637	0	2.864136	1.520148	9.258481	0.028625	0.015198	0.092590	-0.927432	-15.190335	-4.834024
31638	0	2.824456	1.526703	9.281825	0.028230	0.015265	0.092823	-0.923690	-15.206491	-4.831510
31639	0	2.809402	1.488590	9.301326	0.028076	0.014893	0.093018	-0.929885	-15.226282	-4.835747
31640	0	2.831466	1.493611	9.336867	0.028295	0.014939	0.093374	-0.931666	-15.248736	-4.841618
31641	0	2.828017	1.427457	9.362279	0.028259	0.014282	0.093628	-0.938828	-15.272123	-4.841511
31642	0	2.825482	1.469249	9.349079	0.028239	0.014693	0.093495	-0.937923	-15.289066	-4.841088
31643	0	2.864688	1.482436	9.356149	0.028625	0.014832	0.093567	-0.944463	-15.313020	-4.843508
31644	0	2.850760	1.493741	9.379297	0.028485	0.014938	0.093800	-0.943386	-15.338011	-4.843605
31645	0	2.877099	1.543756	9.410976	0.028748	0.015442	0.094116	-0.946302	-15.364317	-4.854600
31646	0	2.857130	1.475371	9.464693	0.028550	0.014761	0.094652	-0.952859	-15.387729	-4.860752
31647	0	2.889302	1.482439	9.472055	0.028870	0.014832	0.094727	-0.959166	-15.413778	-4.863915
31648	0	2.869262	1.475180	9.519684	0.028672	0.014755	0.095202	-0.961180	-15.436142	-4.864578
31649	0	2.870730	1.451904	9.484347	0.028687	0.014526	0.094849	-0.967882	-15.459063	-4.864004
31650	0	2.904931	1.445096	9.586991	0.029034	0.014450	0.095875	-0.965049	-15.475673	-4.861338
31651	0	2.901205	1.476774	9.594154	0.028992	0.014771	0.095947	-0.966297	-15.497791	-4.855856
31652	0	2.898531	1.476532	9.525896	0.028971	0.014765	0.095263	-0.963886	-15.513230	-4.856183
31653	0	2.876283	1.507601	9.563745	0.028748	0.015076	0.095642	-0.961693	-15.529386	-4.858023
31654	0	2.897734	1.488920	9.587234	0.028961	0.014893	0.095877	-0.963872	-15.546544	-4.862354
31655	0	2.912124	1.494809	9.649518	0.029114	0.014954	0.096497	-0.969042	-15.553386	-4.868266
31656	0	2.907779	1.499854	9.636818	0.029067	0.015003	0.096371	-0.972990	-15.564086	-4.872015
31657	0	2.912246	1.483017	9.625002	0.029114	0.014832	0.096252	-0.973238	-15.572382	-4.868950
31658	0	2.919774	1.482831	9.655021	0.029192	0.014829	0.096552	-0.972458	-15.577215	-4.868817
31659	0	2.942045	1.495329	9.686238	0.029419	0.014954	0.096863	-0.971815	-15.577035	-4.866089
31660	0	2.905652	1.519774	9.588485	0.029056	0.015197	0.095885	-0.969716	-15.576159	-4.867453
31661	0	2.923445	1.568430	9.625315	0.029236	0.015686	0.096252	-0.970912	-15.572539	-4.868216
31662	0	2.892870	1.494807	9.668064	0.028928	0.014950	0.096681	-0.971895	-15.571633	-4.876183
31663	0	2.916714	1.470700	9.625514	0.029175	0.014709	0.096252	-0.974312	-15.560658	-4.872732
31664	0	2.878727	1.458042	9.613715	0.028793	0.014582	0.096135	-0.975154	-15.551534	-4.877226
31665	0	2.898686	1.409831	9.619299	0.028992	0.014099	0.096191	-0.975504	-15.543902	-4.874782
31666	0	2.890776	1.446808	9.613627	0.028920	0.014463	0.096133	-0.969709	-15.527278	-4.878895
31667	0	2.897903	1.441007	9.582816	0.028992	0.014404	0.095825	-0.962659	-15.510328	-4.878467
31668	0	2.895468	1.509273	9.558820	0.028966	0.015086	0.095586	-0.954538	-15.494990	-4.886033
31669	0	2.885491	1.526115	9.540203	0.028870	0.015259	0.095398	-0.951639	-15.475512	-4.883563
31670	0	2.900703	1.477449	9.565459	0.029023	0.014774	0.095650	-0.951419	-15.454412	-4.884273
31671	0	2.891586	1.476588	9.497593	0.028931	0.014771	0.094971	-0.956865	-15.434765	-4.889601
31672	0	2.918473	1.494410	9.535275	0.029205	0.014944	0.095346	-0.957082	-15.408304	-4.885427
31673	0	2.909940	1.483307	9.448661	0.029114	0.014832	0.094482	-0.955134	-15.389093	-4.888943
31674	0	2.918966	1.501531	9.376345	0.029207	0.015018	0.093758	-0.957865	-15.365869	-4.883616
31675	0	2.897563	1.538626	9.381511	0.028992	0.015381	0.093811	-0.951302	-15.344541	-4.887453
31676	0	2.900686	1.545550	9.394438	0.029020	0.015452	0.093941	-0.947364	-15.326386	-4.892714
31677	0	2.898213	1.550127	9.375323	0.028992	0.015503	0.093750	-0.948960	-15.312793	-4.886088
31678	0	2.841019	1.488536	9.363817	0.028423	0.014889	0.093634	-0.952889	-15.294970	-4.883169
31679	0	2.855066	1.482640	9.375502	0.028564	0.014832	0.093750	-0.958958	-15.276359	-4.884107
31680	0	2.852434	1.445747	9.309156	0.028537	0.014455	0.093088	-0.955512	-15.259252	-4.886323
31681	0	2.843313	1.428230	9.375279	0.028442	0.014282	0.093750	-0.954996	-15.246126	-4.890879
31682	0	2.853811	1.495695	9.351231	0.028545	0.014954	0.093511	-0.950405	-15.235359	-4.890540
31683	0	2.843092	1.489646	9.350873	0.028442	0.014893	0.093506	-0.945398	-15.219519	-4.888129
31684	0	2.810494	1.471729	9.345238	0.028114	0.014717	0.093450	-0.944780	-15.206200	-4.883742
31685	0	2.818780	1.483271	9.363089	0.028198	0.014832	0.093628	-0.943032	-15.191599	-4.874392
31686	0	2.804997	1.440141	9.296458	0.028055	0.014406	0.092962	-0.948252	-15.183301	-4.873698
31687	0	2.831604	1.458510	9.301924	0.028320	0.014587	0.093018	-0.950357	-15.176176	-4.874718
31688	0	2.843082	1.421442	9.369303	0.028434	0.014216	0.093692	-0.952022	-15.170658	-4.877933
31689	0	2.850142	1.458484	9.314066	0.028503	0.014587	0.093140	-0.954325	-15.166305	-4.874792
31690	0	2.843387	1.513443	9.320222	0.028438	0.015131	0.093202	-0.949401	-15.159816	-4.876545
31691	0	2.825892	1.477107	9.368898	0.028259	0.014771	0.093689	-0.947797	-15.157462	-4.874194
31692	0	2.838362	1.550349	9.313778	0.028380	0.015504	0.093139	-0.947141	-15.159464	-4.874243
31693	0	2.820207	1.482985	9.295565	0.028198	0.014832	0.092957	-0.948043	-15.162175	-4.868003
31694	0	2.814938	1.500544	9.350345	0.028145	0.015011	0.093504	-0.953407	-15.165729	-4.859662
31695	0	2.839093	1.476686	9.313731	0.028381	0.014771	0.093140	-0.956354	-15.175456	-4.856770
31696	0	2.816943	1.457728	9.325242	0.028156	0.014580	0.093256	-0.957706	-15.189513	-4.854007
31697	0	2.832957	1.532150	9.362486	0.028320	0.015320	0.093628	-0.954177	-15.198805	-4.855123
31698	0	2.853421	1.489649	9.337308	0.028522	0.014895	0.093377	-0.951216	-15.212264	-4.858777
31699	0	2.857765	1.549686	9.374698	0.028564	0.015503	0.093750	-0.956854	-15.226257	-4.858587
31700	0	2.847989	1.493568	9.331338	0.028468	0.014941	0.093316	-0.961960	-15.238599	-4.860003
31701	0	2.869964	1.458206	9.344163	0.028687	0.014587	0.093445	-0.966718	-15.252605	-4.851522
31702	0	2.854099	1.444634	9.459541	0.028529	0.014454	0.094598	-0.974189	-15.264890	-4.847355
31703	0	2.858076	1.433949	9.392872	0.028564	0.014343	0.093933	-0.976860	-15.282681	-4.849387
31704	0	2.830011	1.408824	9.459278	0.028292	0.014091	0.094595	-0.978238	-15.290908	-4.843822
31705	0	2.845441	1.458733	9.447881	0.028442	0.014587	0.094482	-0.976695	-15.303443	-4.844222
31706	0	2.829429	1.495410	9.514263	0.028283	0.014953	0.095146	-0.973387	-15.314849	-4.848065
31707	0	2.833549	1.507193	9.466158	0.028320	0.015076	0.094666	-0.976101	-15.331100	-4.847823
31708	0	2.860553	1.506704	9.495910	0.028595	0.015068	0.094962	-0.975797	-15.341774	-4.842911
31709	0	2.875851	1.446296	9.563916	0.028748	0.014465	0.095642	-0.977090	-15.352869	-4.840184
31710	0	2.872103	1.476098	9.618156	0.028708	0.014765	0.096185	-0.980004	-15.365780	-4.837268
31711	0	2.887849	1.440575	9.576127	0.028870	0.014404	0.095764	-0.976856	-15.374373	-4.838091
31712	0	2.907504	1.403954	9.557288	0.029070	0.014040	0.095574	-0.976177	-15.378579	-4.841695
31713	0	2.880808	1.440176	9.570366	0.028809	0.014404	0.095703	-0.978292	-15.376081	-4.840687
31714	0	2.863025	1.469759	9.545889	0.028624	0.014704	0.095460	-0.984413	-15.382091	-4.834125
31715	0	2.918054	1.519489	9.576287	0.029175	0.015198	0.095764	-0.986560	-15.386958	-4.836917
31716	0	2.882107	1.537348	9.673767	0.028820	0.015374	0.096738	-0.986431	-15.386237	-4.833383
31717	0	2.874601	1.482975	9.564283	0.028748	0.014832	0.095642	-0.987750	-15.382488	-4.829922
31718	0	2.892727	1.494944	9.521573	0.028927	0.014950	0.095216	-0.987226	-15.381066	-4.827132
31719	0	2.898971	1.526225	9.558111	0.028992	0.015259	0.095581	-0.982293	-15.376780	-4.828947
31720	0	2.873914	1.489819	9.552128	0.028743	0.014899	0.095520	-0.982840	-15.370534	-4.830454
31721	0	2.855778	1.477336	9.625398	0.028564	0.014771	0.096252	-0.978864	-15.360756	-4.833255
31722	0	2.873087	1.507959	9.546299	0.028734	0.015080	0.095462	-0.979154	-15.354866	-4.835136
31723	0	2.886190	1.519709	9.515626	0.028870	0.015198	0.095154	-0.979444	-15.343726	-4.834173
31724	0	2.866071	1.446639	9.509903	0.028670	0.014463	0.095097	-0.975466	-15.330344	-4.841967
31725	0	2.855749	1.409610	9.552255	0.028564	0.014099	0.095520	-0.978529	-15.320163	-4.845797
31726	0	2.896822	1.482707	9.522206	0.028977	0.014825	0.095220	-0.975491	-15.307317	-4.840828
31727	0	2.868108	1.422252	9.442284	0.028687	0.014221	0.094421	-0.973274	-15.298866	-4.842769
31728	0	2.830115	1.440928	9.460824	0.028309	0.014406	0.094606	-0.969094	-15.287695	-4.841584
31729	0	2.880408	1.459156	9.484937	0.028809	0.014587	0.094849	-0.963458	-15.280373	-4.839801
31730	0	2.830286	1.496152	9.393640	0.028311	0.014961	0.093934	-0.962669	-15.268891	-4.837068
31731	0	2.855526	1.513951	9.411855	0.028564	0.015137	0.094116	-0.958895	-15.255888	-4.835118
31732	0	2.835534	1.459313	9.375576	0.028362	0.014592	0.093754	-0.957233	-15.245573	-4.831226
31733	0	2.843754	1.458648	9.411782	0.028442	0.014587	0.094116	-0.957698	-15.237820	-4.837563
31734	0	2.885064	1.488837	9.363407	0.028860	0.014891	0.093631	-0.960091	-15.224441	-4.832636
31735	0	2.880222	1.483480	9.405662	0.028809	0.014832	0.094055	-0.955594	-15.214839	-4.835369
31736	0	2.861010	1.465532	9.369131	0.028612	0.014654	0.093691	-0.953381	-15.210458	-4.828202
31737	0	2.850267	1.495921	9.265069	0.028503	0.014954	0.092651	-0.945623	-15.207614	-4.827250
31738	0	2.855808	1.551401	9.283384	0.028563	0.015513	0.092833	-0.944217	-15.200224	-4.828832
31739	0	2.862615	1.507355	9.387221	0.028625	0.015076	0.093872	-0.945838	-15.199090	-4.830287
31740	0	2.856856	1.500861	9.344407	0.028565	0.015010	0.093445	-0.946263	-15.201001	-4.827105
31741	0	2.850440	1.459241	9.374892	0.028503	0.014587	0.093750	-0.939201	-15.200297	-4.832717
31742	0	2.856566	1.472223	9.374685	0.028566	0.014719	0.093747	-0.934393	-15.197581	-4.842877
31743	0	2.831717	1.421872	9.362925	0.028320	0.014221	0.093628	-0.936637	-15.191907	-4.841267
31744	0	2.795114	1.440403	9.417722	0.027947	0.014399	0.094179	-0.928956	-15.194494	-4.839429
31745	0	2.789696	1.440316	9.368798	0.027893	0.014404	0.093689	-0.929230	-15.197324	-4.836738
31746	0	2.815006	1.470669	9.429488	0.028145	0.014707	0.094296	-0.927920	-15.201708	-4.838296
31747	0	2.801919	1.513795	9.399273	0.028015	0.015137	0.093994	-0.925344	-15.204636	-4.833186
31748	0	2.858206	1.489579	9.307153	0.028572	0.014894	0.093075	-0.922245	-15.214865	-4.834781
31749	0	2.857091	1.470788	9.399243	0.028564	0.014709	0.093994	-0.922877	-15.220754	-4.831822
31750	0	2.846394	1.434094	9.343799	0.028455	0.014339	0.093441	-0.919629	-15.229982	-4.828026
31751	0	2.851793	1.489384	9.368435	0.028503	0.014893	0.093689	-0.916365	-15.245616	-4.827606
31752	0	2.866883	1.434856	9.385752	0.028654	0.014345	0.093863	-0.910508	-15.261520	-4.832217
31753	0	2.839186	1.482974	9.399125	0.028381	0.014832	0.093994	-0.911184	-15.272304	-4.832009
31754	0	2.847985	1.512897	9.422726	0.028463	0.015133	0.094232	-0.914108	-15.290209	-4.833684
31755	0	2.845870	1.519653	9.417251	0.028442	0.015198	0.094177	-0.913718	-15.307962	-4.838482
31756	0	2.873424	1.549829	9.373512	0.028719	0.015500	0.093740	-0.914071	-15.324504	-4.842587
31757	0	2.857850	1.483175	9.441710	0.028564	0.014832	0.094421	-0.912104	-15.339472	-4.845748
31758	0	2.854908	1.538082	9.471161	0.028531	0.015381	0.094717	-0.910194	-15.359110	-4.853294
31759	0	2.882481	1.470741	9.411157	0.028809	0.014709	0.094116	-0.910829	-15.376739	-4.853264
31760	0	2.897607	1.470045	9.440853	0.028963	0.014705	0.094412	-0.914283	-15.390442	-4.856343
31761	0	2.912820	1.501393	9.502743	0.029114	0.015015	0.095032	-0.913403	-15.405749	-4.859350
31762	0	2.915427	1.513426	9.483553	0.029142	0.015135	0.094839	-0.912457	-15.418048	-4.853217
31763	0	2.900875	1.489508	9.539238	0.028992	0.014893	0.095398	-0.907589	-15.436408	-4.857378
31764	0	2.879605	1.501508	9.599329	0.028782	0.015019	0.095997	-0.911063	-15.451227	-4.856913
31765	0	2.882141	1.483099	9.582143	0.028809	0.014832	0.095825	-0.910114	-15.464503	-4.853817
31766	0	2.853623	1.470674	9.642595	0.028529	0.014708	0.096428	-0.909869	-15.470934	-4.850637
31767	0	2.875477	1.495103	9.521307	0.028748	0.014954	0.095215	-0.911640	-15.477610	-4.857200
31768	0	2.876991	1.476627	9.624599	0.028762	0.014765	0.096249	-0.908582	-15.485192	-4.853832
31769	0	2.868977	1.459131	9.570156	0.028687	0.014587	0.095703	-0.902840	-15.487131	-4.860368
31770	0	2.893594	1.477764	9.606573	0.028936	0.014778	0.096066	-0.902514	-15.484698	-4.863203
31771	0	2.893174	1.489274	9.582485	0.028931	0.014893	0.095825	-0.901367	-15.484052	-4.865421
31772	0	2.887430	1.470892	9.594557	0.028872	0.014709	0.095946	-0.901016	-15.485410	-4.864136
31773	0	2.898976	1.452777	9.570350	0.028992	0.014526	0.095703	-0.898537	-15.481196	-4.866975
31774	0	2.886182	1.495625	9.558186	0.028865	0.014956	0.095581	-0.896951	-15.475663	-4.868207
31775	0	2.880434	1.483439	9.582603	0.028809	0.014832	0.095825	-0.892919	-15.468713	-4.865821
31776	0	2.897685	1.490252	9.540000	0.028983	0.014897	0.095399	-0.886211	-15.459340	-4.866347
31777	0	2.898502	1.470984	9.594923	0.028992	0.014709	0.095947	-0.885255	-15.449525	-4.867153
31778	0	2.890858	1.526373	9.576982	0.028917	0.015259	0.095768	-0.878931	-15.437290	-4.876134
31779	0	2.904391	1.538152	9.558363	0.029053	0.015381	0.095581	-0.877724	-15.424906	-4.881241
31780	0	2.860383	1.526499	9.528087	0.028607	0.015260	0.095281	-0.870804	-15.418734	-4.881424
31781	0	2.898718	1.489669	9.539868	0.028992	0.014893	0.095398	-0.865256	-15.411431	-4.884999
31782	0	2.866439	1.477773	9.515862	0.028677	0.014778	0.095155	-0.865559	-15.394500	-4.887904
31783	0	2.873858	1.458242	9.466902	0.028748	0.014587	0.094666	-0.871149	-15.381813	-4.892041
31784	0	2.908523	1.470025	9.461418	0.029096	0.014699	0.094611	-0.869330	-15.367399	-4.891835
31785	0	2.879728	1.464801	9.515730	0.028809	0.014648	0.095154	-0.869589	-15.351985	-4.899421
31786	0	2.864770	1.465112	9.424924	0.028664	0.014647	0.094245	-0.865231	-15.330903	-4.899797
31787	0	2.849233	1.489344	9.399737	0.028503	0.014893	0.093994	-0.863952	-15.315597	-4.901822
31788	0	2.847091	1.477132	9.369763	0.028481	0.014771	0.093695	-0.863797	-15.302034	-4.899651
31789	0	2.849730	1.452162	9.387466	0.028503	0.014526	0.093872	-0.869038	-15.292727	-4.895987
31790	0	2.842248	1.469614	9.381852	0.028430	0.014699	0.093816	-0.872055	-15.281731	-4.889002
31791	0	2.812868	1.440684	9.393527	0.028137	0.014404	0.093933	-0.868600	-15.269519	-4.887873
31792	0	2.848473	1.453419	9.338759	0.028486	0.014531	0.093388	-0.864104	-15.265727	-4.894744
31793	0	2.861709	1.471184	9.356909	0.028625	0.014709	0.093567	-0.860844	-15.253628	-4.891927
31794	0	2.860321	1.465525	9.351077	0.028608	0.014652	0.093510	-0.856628	-15.245510	-4.894947
31795	0	2.892418	1.483549	9.295793	0.028931	0.014832	0.092957	-0.851298	-15.235676	-4.897011
31796	0	2.873279	1.477534	9.277623	0.028734	0.014778	0.092775	-0.853933	-15.232015	-4.902567
31797	0	2.856349	1.482944	9.320131	0.028564	0.014832	0.093201	-0.855683	-15.228917	-4.903368
31798	0	2.856373	1.463752	9.259189	0.028563	0.014644	0.092591	-0.862295	-15.228455	-4.907436
31799	0	2.856291	1.483190	9.295696	0.028564	0.014832	0.092957	-0.861071	-15.224667	-4.907381
31800	0	2.850093	1.446146	9.301777	0.028500	0.014465	0.093018	-0.864855	-15.224391	-4.905503
31801	0	2.869510	1.477201	9.295366	0.028687	0.014771	0.092957	-0.861651	-15.232937	-4.903270
31802	0	2.864475	1.489438	9.325457	0.028643	0.014895	0.093255	-0.861951	-15.233593	-4.902926
31803	0	2.881191	1.495043	9.332224	0.028809	0.014954	0.093323	-0.864753	-15.235710	-4.903209
31804	0	2.827333	1.482219	9.338007	0.028266	0.014825	0.093382	-0.866729	-15.242767	-4.902342
31805	0	2.826671	1.458698	9.356472	0.028259	0.014587	0.093567	-0.865942	-15.249879	-4.912125
31806	0	2.852809	1.476373	9.392596	0.028518	0.014769	0.093928	-0.870405	-15.260490	-4.904491
31807	0	2.900317	1.495302	9.356343	0.028992	0.014954	0.093567	-0.869571	-15.272483	-4.903163
31808	0	2.896647	1.451925	9.361711	0.028954	0.014524	0.093620	-0.874271	-15.286251	-4.904785
31809	0	2.906572	1.464839	9.362391	0.029053	0.014648	0.093628	-0.872686	-15.300091	-4.901023
31810	0	2.902781	1.501329	9.428761	0.029017	0.015014	0.094291	-0.871709	-15.310685	-4.904359
31811	0	2.863924	1.501612	9.429491	0.028625	0.015015	0.094299	-0.868285	-15.325341	-4.907726
31812	0	2.872454	1.495305	9.410377	0.028713	0.014956	0.094107	-0.870932	-15.337082	-4.908140
31813	0	2.870285	1.507279	9.435585	0.028687	0.015076	0.094360	-0.872630	-15.354804	-4.909400
31814	0	2.873070	1.488314	9.514116	0.028719	0.014886	0.095144	-0.874432	-15.366935	-4.912263
31815	0	2.876518	1.488924	9.435551	0.028748	0.014893	0.094360	-0.876594	-15.386220	-4.914116
31816	0	2.854870	1.475420	9.453130	0.028539	0.014763	0.094533	-0.885621	-15.396342	-4.914205
31817	0	2.876336	1.464484	9.466128	0.028748	0.014648	0.094666	-0.888197	-15.413396	-4.918581
31818	0	2.879238	1.518884	9.568978	0.028779	0.015190	0.095694	-0.888127	-15.427326	-4.921437
31819	0	2.924726	1.471158	9.539413	0.029236	0.014709	0.095398	-0.884124	-15.439029	-4.920381
31820	0	2.890484	1.495450	9.520298	0.028893	0.014957	0.095206	-0.886069	-15.451829	-4.922899
31821	0	2.912379	1.464498	9.551749	0.029114	0.014648	0.095520	-0.888795	-15.461869	-4.926817
31822	0	2.926443	1.470012	9.600023	0.029256	0.014702	0.096003	-0.889540	-15.470125	-4.925481
31823	0	2.911943	1.513907	9.539585	0.029114	0.015137	0.095398	-0.885556	-15.474970	-4.924959
31824	0	2.913157	1.507502	9.661267	0.029125	0.015079	0.096614	-0.889641	-15.480556	-4.924922
31825	0	2.880896	1.507002	9.643632	0.028809	0.015076	0.096436	-0.895473	-15.479117	-4.924308
31826	0	2.887196	1.475490	9.594816	0.028870	0.014759	0.095948	-0.899478	-15.480002	-4.920860
31827	0	2.905584	1.531390	9.619141	0.029053	0.015320	0.096191	-0.905501	-15.481752	-4.914444
31828	0	2.905703	1.475657	9.606905	0.029058	0.014758	0.096068	-0.906536	-15.478180	-4.917989
31829	0	2.892703	1.489417	9.668053	0.028931	0.014893	0.096680	-0.904063	-15.472033	-4.918107
31830	0	2.904264	1.489116	9.582756	0.029045	0.014895	0.095826	-0.908459	-15.467232	-4.919148
31831	0	2.892675	1.489004	9.613194	0.028931	0.014893	0.096130	-0.910923	-15.460726	-4.911129
31832	0	2.910160	1.494859	9.607317	0.029105	0.014948	0.096072	-0.909482	-15.454595	-4.911935
31833	0	2.929118	1.482636	9.552257	0.029297	0.014832	0.095520	-0.915130	-15.445950	-4.909320
31834	0	2.915488	1.482613	9.583176	0.029163	0.014821	0.095830	-0.908745	-15.434031	-4.910141
31835	0	2.922372	1.464844	9.558476	0.029236	0.014648	0.095581	-0.908589	-15.417770	-4.911214
31836	0	2.864773	1.464757	9.528675	0.028662	0.014647	0.095283	-0.908434	-15.399239	-4.909171
31837	0	2.873643	1.470910	9.503516	0.028748	0.014709	0.095032	-0.908702	-15.384076	-4.904599
31838	0	2.877180	1.483232	9.498132	0.028786	0.014831	0.094977	-0.906589	-15.365591	-4.904516
31839	0	2.897398	1.501328	9.503736	0.028992	0.015015	0.095032	-0.908393	-15.342577	-4.906783
31840	0	2.894013	1.526054	9.486335	0.028956	0.015256	0.094859	-0.902951	-15.321233	-4.907079
31841	0	2.879158	1.537828	9.467112	0.028809	0.015381	0.094666	-0.906175	-15.298963	-4.901023
31842	0	2.851171	1.500831	9.529198	0.028530	0.015009	0.095286	-0.907104	-15.275178	-4.900000
31843	0	2.854949	1.501443	9.485317	0.028564	0.015015	0.094849	-0.907401	-15.255397	-4.894381
31844	0	2.827448	1.489026	9.443477	0.028290	0.014892	0.094430	-0.909056	-15.235130	-4.894917
31845	0	2.830385	1.464624	9.442667	0.028320	0.014648	0.094421	-0.911788	-15.213475	-4.896164
31846	0	2.851946	1.458246	9.431335	0.028531	0.014583	0.094310	-0.911815	-15.197625	-4.898309
31847	0	2.842987	1.410027	9.411982	0.028442	0.014099	0.094116	-0.910299	-15.180655	-4.900135
31848	0	2.883528	1.471300	9.327109	0.028845	0.014711	0.093268	-0.907996	-15.167141	-4.889603
31849	0	2.855546	1.489436	9.332522	0.028564	0.014893	0.093323	-0.905513	-15.154338	-4.892580
31850	0	2.853615	1.477464	9.351353	0.028546	0.014773	0.093511	-0.903708	-15.140122	-4.889359
31851	0	2.849424	1.507251	9.338710	0.028503	0.015076	0.093384	-0.907262	-15.127102	-4.888094
31852	0	2.835354	1.500699	9.345335	0.028362	0.015008	0.093451	-0.908118	-15.114636	-4.891902
31853	0	2.806825	1.483058	9.338632	0.028076	0.014832	0.093384	-0.908931	-15.103125	-4.883488
31854	0	2.799396	1.458330	9.351231	0.027999	0.014585	0.093511	-0.909878	-15.095236	-4.886570
31855	0	2.813395	1.476584	9.332447	0.028137	0.014771	0.093323	-0.914922	-15.089401	-4.887831
31856	0	2.812661	1.500548	9.314364	0.028131	0.015005	0.093143	-0.913863	-15.082729	-4.885607
31857	0	2.856281	1.470300	9.314117	0.028564	0.014709	0.093140	-0.921015	-15.078864	-4.884122
31858	0	2.831643	1.493880	9.314276	0.028316	0.014940	0.093143	-0.921954	-15.076885	-4.879255
31859	0	2.849942	1.470457	9.283648	0.028503	0.014709	0.092834	-0.927329	-15.070141	-4.876726
31860	0	2.837756	1.426813	9.338575	0.028373	0.014272	0.093387	-0.930605	-15.074110	-4.875868
31861	0	2.839032	1.427515	9.332111	0.028381	0.014282	0.093323	-0.937870	-15.083162	-4.874755
31862	0	2.877465	1.432782	9.349916	0.028765	0.014329	0.093502	-0.937844	-15.093354	-4.876594
31863	0	2.820685	1.434301	9.350330	0.028198	0.014343	0.093506	-0.936842	-15.101945	-4.875388
31864	0	2.786436	1.440815	9.325073	0.027849	0.014403	0.093256	-0.929290	-15.118510	-4.880967
31865	0	2.778219	1.489497	9.313593	0.027771	0.014893	0.093140	-0.924935	-15.130254	-4.882221
31866	0	2.810690	1.477083	9.349614	0.028098	0.014774	0.093498	-0.927856	-15.139065	-4.886417
31867	0	2.876301	1.507439	9.405066	0.028748	0.015076	0.094055	-0.927711	-15.155830	-4.888862
31868	0	2.860834	1.464123	9.416433	0.028595	0.014646	0.094168	-0.931369	-15.170069	-4.889845
31869	0	2.857792	1.483058	9.392916	0.028564	0.014832	0.093933	-0.930941	-15.184477	-4.897614
31870	0	2.903082	1.463892	9.434898	0.029018	0.014646	0.094352	-0.937425	-15.197560	-4.899481
31871	0	2.882559	1.464523	9.435566	0.028809	0.014648	0.094360	-0.939498	-15.216135	-4.903709
31872	0	2.879925	1.470003	9.404046	0.028781	0.014703	0.094046	-0.940964	-15.236359	-4.898730
31873	0	2.894714	1.525861	9.459948	0.028931	0.015259	0.094604	-0.939417	-15.254214	-4.896368
31874	0	2.885334	1.525420	9.434668	0.028841	0.015258	0.094350	-0.942265	-15.267133	-4.891098
31875	0	2.870150	1.519655	9.453911	0.028687	0.015198	0.094543	-0.942032	-15.283227	-4.892803
31876	0	2.873317	1.494703	9.513970	0.028716	0.014951	0.095144	-0.944693	-15.301740	-4.891048
31877	0	2.863655	1.489065	9.515078	0.028625	0.014893	0.095154	-0.945552	-15.313079	-4.892963
31878	0	2.866131	1.488689	9.550932	0.028647	0.014888	0.095513	-0.945067	-15.327717	-4.888167
31879	0	2.894367	1.440411	9.600441	0.028931	0.014404	0.096008	-0.943724	-15.341242	-4.889009
31880	0	2.933293	1.483023	9.556937	0.029323	0.014831	0.095572	-0.942733	-15.351631	-4.889013
31881	0	2.912381	1.489020	9.557837	0.029114	0.014893	0.095581	-0.944154	-15.361705	-4.887723
31882	0	2.926751	1.519062	9.624340	0.029256	0.015192	0.096247	-0.944343	-15.373579	-4.890380
31883	0	2.918218	1.494934	9.643398	0.029175	0.014954	0.096436	-0.948121	-15.380426	-4.893005
31884	0	2.895196	1.445602	9.581938	0.028945	0.014457	0.095821	-0.947779	-15.386881	-4.891314
31885	0	2.863041	1.483079	9.649524	0.028625	0.014832	0.096497	-0.947638	-15.390830	-4.888843
31886	0	2.874999	1.452657	9.655686	0.028748	0.014526	0.096558	-0.946423	-15.391842	-4.892994
31887	0	2.886798	1.458893	9.686305	0.028870	0.014587	0.096863	-0.943869	-15.388070	-4.896104
31888	0	2.899182	1.464817	9.637366	0.028988	0.014650	0.096375	-0.945388	-15.390856	-4.894960
31889	0	2.892823	1.489140	9.613128	0.028931	0.014893	0.096130	-0.946101	-15.386141	-4.898365
31890	0	2.885889	1.507170	9.595019	0.028865	0.015073	0.095948	-0.946951	-15.377236	-4.899868
31891	0	2.911006	1.471234	9.552071	0.029114	0.014709	0.095520	-0.942929	-15.370992	-4.895082
31892	0	2.892149	1.501612	9.594935	0.028923	0.015020	0.095948	-0.947272	-15.367303	-4.888295
31893	0	2.910502	1.501406	9.582795	0.029114	0.015015	0.095825	-0.947631	-15.355108	-4.884130
31894	0	2.902414	1.483342	9.491705	0.029035	0.014830	0.094914	-0.942876	-15.340745	-4.879203
31895	0	2.879858	1.543896	9.631694	0.028809	0.015442	0.096313	-0.946069	-15.327118	-4.877636
31896	0	2.871893	1.470424	9.565113	0.028728	0.014703	0.095649	-0.944027	-15.315074	-4.873903
31897	0	2.849226	1.507760	9.491271	0.028503	0.015076	0.094910	-0.941557	-15.299879	-4.871138
31898	0	2.871096	1.476918	9.528638	0.028725	0.014773	0.095282	-0.946501	-15.281718	-4.870359
31899	0	2.897970	1.458967	9.418059	0.028992	0.014587	0.094177	-0.943619	-15.265426	-4.869920
31900	0	2.876946	1.446895	9.491977	0.028784	0.014469	0.094915	-0.943833	-15.246449	-4.873198
31901	0	2.873498	1.428262	9.479135	0.028748	0.014282	0.094788	-0.943252	-15.229564	-4.870587
31902	0	2.852380	1.440866	9.461500	0.028539	0.014404	0.094611	-0.938047	-15.209879	-4.865701
31903	0	2.806500	1.477230	9.375306	0.028076	0.014771	0.093750	-0.935700	-15.194517	-4.866012
31904	0	2.810257	1.501809	9.388122	0.028114	0.015018	0.093878	-0.934872	-15.178457	-4.857631
31905	0	2.831023	1.483036	9.405840	0.028320	0.014832	0.094055	-0.936062	-15.164457	-4.861126
31906	0	2.853046	1.501175	9.424795	0.028543	0.015012	0.094244	-0.936025	-15.146962	-4.863069
31907	0	2.867617	1.458350	9.296035	0.028687	0.014587	0.092957	-0.940547	-15.132482	-4.855912
31908	0	2.859304	1.451558	9.315019	0.028605	0.014518	0.093146	-0.943088	-15.116694	-4.857172
31909	0	2.868001	1.452758	9.247009	0.028687	0.014526	0.092468	-0.941134	-15.106872	-4.856587
31910	0	2.860850	1.477614	9.259372	0.028612	0.014772	0.092593	-0.935962	-15.100599	-4.860545
31911	0	2.819182	1.495640	9.289701	0.028198	0.014954	0.092896	-0.932089	-15.090921	-4.859393
31912	0	2.830167	1.514091	9.271697	0.028307	0.015141	0.092715	-0.932263	-15.082643	-4.857715
31913	0	2.807180	1.470954	9.307992	0.028076	0.014709	0.093079	-0.931601	-15.075500	-4.853623
31914	0	2.836818	1.477408	9.302003	0.028372	0.014771	0.093019	-0.926606	-15.069248	-4.850876
31915	0	2.819809	1.507905	9.307812	0.028198	0.015076	0.093079	-0.921671	-15.067223	-4.855066
31916	0	2.832089	1.453116	9.350363	0.028319	0.014532	0.093504	-0.921877	-15.067261	-4.859600
31917	0	2.826261	1.476866	9.313893	0.028259	0.014771	0.093140	-0.923117	-15.069499	-4.863021
31918	0	2.827019	1.440287	9.313608	0.028266	0.014400	0.093138	-0.919126	-15.072851	-4.861589
31919	0	2.844891	1.464411	9.289419	0.028442	0.014648	0.092896	-0.923192	-15.078996	-4.858078
31920	0	2.840379	1.482135	9.282864	0.028394	0.014822	0.092832	-0.922568	-15.089437	-4.853568
31921	0	2.869506	1.488890	9.356486	0.028687	0.014893	0.093567	-0.925719	-15.097974	-4.859215
31922	0	2.847092	1.470071	9.319233	0.028459	0.014702	0.093196	-0.925556	-15.111150	-4.856995
31923	0	2.845511	1.501792	9.344042	0.028442	0.015015	0.093445	-0.920014	-15.124778	-4.861123
31924	0	2.860165	1.465306	9.300440	0.028589	0.014654	0.093008	-0.919799	-15.138089	-4.865707
31925	0	2.839523	1.501579	9.398977	0.028381	0.015015	0.093994	-0.916791	-15.153022	-4.866017
31926	0	2.842719	1.477820	9.348988	0.028409	0.014772	0.093496	-0.907882	-15.173252	-4.864329
31927	0	2.863969	1.501399	9.374577	0.028625	0.015015	0.093750	-0.907018	-15.188622	-4.865673
31928	0	2.842448	1.500937	9.422585	0.028410	0.015013	0.094230	-0.909427	-15.204287	-4.866829
31929	0	2.864450	1.482602	9.392818	0.028625	0.014832	0.093933	-0.914177	-15.225421	-4.861593
31930	0	2.886380	1.475327	9.446763	0.028847	0.014759	0.094472	-0.919337	-15.244101	-4.862365
31931	0	2.882768	1.379247	9.502616	0.028809	0.013794	0.095032	-0.919204	-15.265166	-4.860962
31932	0	2.898517	1.464226	9.495463	0.028969	0.014645	0.094959	-0.920272	-15.282918	-4.855886
31933	0	2.882824	1.458479	9.472099	0.028809	0.014587	0.094727	-0.921455	-15.304641	-4.861423
31934	0	2.861878	1.519337	9.562588	0.028604	0.015192	0.095631	-0.918188	-15.320886	-4.863231
31935	0	2.864415	1.538371	9.496462	0.028625	0.015381	0.094971	-0.912918	-15.341310	-4.864728
31936	0	2.892408	1.507787	9.519761	0.028907	0.015080	0.095202	-0.914210	-15.360049	-4.868218
31937	0	2.906640	1.494915	9.588278	0.029053	0.014954	0.095886	-0.917901	-15.374417	-4.877724
31938	0	2.897291	1.469769	9.563010	0.028957	0.014700	0.095634	-0.918882	-15.391061	-4.875500
31939	0	2.893949	1.489154	9.545647	0.028931	0.014893	0.095459	-0.918810	-15.399752	-4.873566
31940	0	2.902173	1.433960	9.642607	0.029009	0.014340	0.096430	-0.918193	-15.413071	-4.882284
31941	0	2.942624	1.489254	9.637229	0.029419	0.014893	0.096375	-0.917026	-15.419864	-4.882364
31942	0	2.901253	1.470990	9.581824	0.029006	0.014709	0.095820	-0.914168	-15.425783	-4.891480
31943	0	2.912447	1.526103	9.569951	0.029114	0.015259	0.095703	-0.910101	-15.436624	-4.888650
31944	0	2.908178	1.514412	9.593663	0.029074	0.015141	0.095940	-0.904585	-15.444342	-4.889657
31945	0	2.912039	1.507548	9.576218	0.029114	0.015076	0.095764	-0.903648	-15.450361	-4.887062
31946	0	2.943461	1.519485	9.612520	0.029432	0.015197	0.096126	-0.904986	-15.451293	-4.883667
31947	0	2.929839	1.495578	9.545818	0.029297	0.014954	0.095459	-0.901478	-15.451296	-4.885017
31948	0	2.923594	1.514187	9.612909	0.029239	0.015141	0.096128	-0.899229	-15.446242	-4.886021
31949	0	2.923384	1.477433	9.576418	0.029236	0.014771	0.095764	-0.893967	-15.442082	-4.885427
31950	0	2.922766	1.514519	9.600810	0.029231	0.015143	0.096007	-0.891193	-15.436257	-4.888185
31951	0	2.904964	1.483425	9.564261	0.029053	0.014832	0.095642	-0.887285	-15.430786	-4.894685
31952	0	2.903488	1.489991	9.576811	0.029046	0.014897	0.095765	-0.884055	-15.415765	-4.893359
31953	0	2.904689	1.501599	9.527745	0.029053	0.015015	0.095276	-0.881947	-15.407010	-4.894971
31954	0	2.885064	1.465424	9.558531	0.028857	0.014650	0.095584	-0.876868	-15.397397	-4.897535
31955	0	2.898211	1.440302	9.485176	0.028992	0.014404	0.094849	-0.878121	-15.384159	-4.897219
31956	0	2.865452	1.452632	9.522374	0.028666	0.014524	0.095221	-0.874651	-15.368122	-4.894299
31957	0	2.892154	1.397553	9.521784	0.028931	0.013977	0.095215	-0.876153	-15.355435	-4.897824
31958	0	2.871621	1.440412	9.534579	0.028728	0.014400	0.095343	-0.871685	-15.339031	-4.902264
31959	0	2.873443	1.440632	9.411991	0.028748	0.014404	0.094116	-0.869195	-15.321440	-4.897783
31960	0	2.876816	1.459147	9.418808	0.028782	0.014591	0.094184	-0.868869	-15.303120	-4.898304
31961	0	2.903874	1.507629	9.405940	0.029053	0.015076	0.094055	-0.868130	-15.284441	-4.896134
31962	0	2.858053	1.471052	9.400673	0.028597	0.014710	0.094002	-0.868154	-15.262942	-4.889257
31963	0	2.879346	1.501602	9.399856	0.028809	0.015015	0.093994	-0.866551	-15.242918	-4.893411
31964	0	2.912969	1.526454	9.376249	0.029144	0.015261	0.093759	-0.861937	-15.223519	-4.897192
31965	0	2.916166	1.501799	9.332633	0.029175	0.015015	0.093323	-0.857810	-15.205776	-4.896504
31966	0	2.858767	1.496012	9.321065	0.028599	0.014959	0.093207	-0.856676	-15.190463	-4.893890
31967	0	2.885704	1.483796	9.344769	0.028870	0.014832	0.093445	-0.848798	-15.173440	-4.903772
31968	0	2.871508	1.520784	9.394031	0.028722	0.015210	0.093938	-0.851161	-15.163523	-4.901024
31969	0	2.849124	1.538146	9.363154	0.028503	0.015381	0.093628	-0.850302	-15.147024	-4.901860
31970	0	2.877553	1.471085	9.284364	0.028784	0.014710	0.092841	-0.849440	-15.135174	-4.902563
31971	0	2.837826	1.501327	9.332391	0.028381	0.015015	0.093323	-0.850474	-15.129631	-4.900245
31972	0	2.843295	1.494909	9.314251	0.028436	0.014950	0.093142	-0.850682	-15.124518	-4.903609
31973	0	2.832058	1.434186	9.313978	0.028320	0.014343	0.093140	-0.851564	-15.123096	-4.905624
31974	0	2.837699	1.501662	9.252985	0.028381	0.015012	0.092529	-0.845049	-15.116009	-4.903523
31975	0	2.850486	1.464502	9.307871	0.028503	0.014648	0.093079	-0.848311	-15.116015	-4.904761
31976	0	2.844643	1.482016	9.332299	0.028445	0.014824	0.093323	-0.851998	-15.115697	-4.906382
31977	0	2.832417	1.495114	9.326094	0.028320	0.014954	0.093262	-0.853966	-15.118611	-4.902273
31978	0	2.845609	1.445862	9.270879	0.028450	0.014460	0.092710	-0.853994	-15.124291	-4.903600
31979	0	2.851052	1.470937	9.325956	0.028503	0.014709	0.093262	-0.852875	-15.131166	-4.900473
31980	0	2.846188	1.440277	9.368242	0.028456	0.014403	0.093684	-0.852396	-15.136869	-4.900029
31981	0	2.844910	1.488932	9.338226	0.028442	0.014893	0.093384	-0.855150	-15.143278	-4.900603
31982	0	2.827819	1.476713	9.325570	0.028273	0.014764	0.093258	-0.849987	-15.148291	-4.902129
31983	0	2.845153	1.458897	9.344180	0.028442	0.014587	0.093445	-0.846739	-15.157644	-4.897207
31984	0	2.847030	1.513453	9.343598	0.028461	0.015140	0.093438	-0.851496	-15.167785	-4.898135
31985	0	2.863245	1.501197	9.326001	0.028625	0.015015	0.093262	-0.853536	-15.174498	-4.903633
31986	0	2.901599	1.524883	9.319416	0.029005	0.015253	0.093197	-0.857225	-15.186047	-4.908509
31987	0	2.888189	1.488826	9.356380	0.028870	0.014893	0.093567	-0.860920	-15.199157	-4.911911
31988	0	2.908832	1.481643	9.435093	0.029077	0.014822	0.094354	-0.866131	-15.211544	-4.916254
31989	0	2.869647	1.495302	9.429638	0.028687	0.014954	0.094299	-0.865457	-15.221769	-4.919643
31990	0	2.872160	1.501245	9.441018	0.028707	0.015013	0.094415	-0.864134	-15.238092	-4.916957
31991	0	2.863775	1.501384	9.460091	0.028625	0.015015	0.094604	-0.863594	-15.251045	-4.916962
31992	0	2.872046	1.488655	9.489963	0.028710	0.014891	0.094902	-0.867141	-15.261380	-4.917907
31993	0	2.863651	1.439766	9.496839	0.028625	0.014404	0.094971	-0.873651	-15.272835	-4.917377
31994	0	2.859574	1.456870	9.502483	0.028586	0.014573	0.095027	-0.877545	-15.282275	-4.920796
31995	0	2.888188	1.482576	9.508996	0.028870	0.014832	0.095093	-0.882960	-15.295156	-4.922609
31996	0	2.871931	1.457282	9.502365	0.028710	0.014575	0.095026	-0.884281	-15.304129	-4.918600
31997	0	2.887766	1.489389	9.570050	0.028870	0.014893	0.095703	-0.881467	-15.311917	-4.918397
31998	0	2.877295	1.501579	9.551137	0.028763	0.015017	0.095514	-0.880988	-15.322214	-4.922252
31999	0	2.900039	1.531912	9.557853	0.028992	0.015320	0.095581	-0.880542	-15.330764	-4.926349
32000	0	2.901413	1.507572	9.502410	0.029009	0.015074	0.095026	-0.877104	-15.335304	-4.925415
32001	0	2.893735	1.513195	9.490839	0.028931	0.015137	0.094910	-0.881633	-15.341536	-4.923660
32002	0	2.901265	1.488051	9.520991	0.029005	0.014882	0.095212	-0.882253	-15.348860	-4.922057
32003	0	2.911537	1.470855	9.570278	0.029114	0.014709	0.095703	-0.882426	-15.349032	-4.928241
32004	0	2.893517	1.458621	9.612867	0.028934	0.014585	0.096129	-0.879573	-15.349276	-4.921934
32005	0	2.892924	1.507256	9.594819	0.028931	0.015076	0.095947	-0.882567	-15.345864	-4.918555
32006	0	2.892517	1.518918	9.594932	0.028928	0.015191	0.095948	-0.884167	-15.341015	-4.916266
32007	0	2.874423	1.494802	9.582707	0.028748	0.014954	0.095825	-0.890168	-15.335358	-4.918197
32008	0	2.891711	1.493879	9.528136	0.028924	0.014942	0.095279	-0.893777	-15.325446	-4.915370
32009	0	2.898552	1.471181	9.564360	0.028992	0.014709	0.095642	-0.890535	-15.316395	-4.917385
32010	0	2.903336	1.489385	9.534230	0.029040	0.014896	0.095340	-0.893160	-15.306368	-4.914230
32011	0	2.935045	1.458830	9.546114	0.029358	0.014587	0.095459	-0.891696	-15.295793	-4.916144
32012	0	2.896847	1.477170	9.534311	0.028976	0.014771	0.095341	-0.891060	-15.284609	-4.904285
32013	0	2.910191	1.477364	9.552315	0.029114	0.014771	0.095520	-0.887179	-15.268813	-4.905383
32014	0	2.865055	1.489650	9.565173	0.028663	0.014898	0.095648	-0.889199	-15.252714	-4.905512
32015	0	2.892208	1.519477	9.527896	0.028931	0.015198	0.095276	-0.892435	-15.240778	-4.903943
32016	0	2.865958	1.476522	9.479606	0.028669	0.014764	0.094793	-0.890514	-15.227367	-4.902885
32017	0	2.873499	1.513440	9.424249	0.028748	0.015137	0.094238	-0.893208	-15.210518	-4.897847
32018	0	2.840497	1.483007	9.479821	0.028417	0.014827	0.094795	-0.889124	-15.194850	-4.894787
32019	0	2.879240	1.483409	9.473109	0.028809	0.014832	0.094727	-0.886168	-15.173763	-4.897462
32020	0	2.913203	1.459247	9.504345	0.029142	0.014592	0.095040	-0.885582	-15.159707	-4.896728
32021	0	2.873795	1.470836	9.430242	0.028748	0.014709	0.094299	-0.886659	-15.146441	-4.899407
32022	0	2.889968	1.495008	9.388157	0.028912	0.014951	0.093878	-0.887331	-15.130340	-4.894432
32023	0	2.892071	1.452670	9.411922	0.028931	0.014526	0.094116	-0.886693	-15.116652	-4.894347
32024	0	2.865501	1.489111	9.394257	0.028666	0.014893	0.093939	-0.888309	-15.101086	-4.892923
32025	0	2.879860	1.446481	9.350902	0.028809	0.014465	0.093506	-0.888719	-15.087271	-4.896413
32026	0	2.828706	1.458419	9.388198	0.028300	0.014585	0.093878	-0.890243	-15.069619	-4.896210
32027	0	2.812921	1.495658	9.356883	0.028137	0.014954	0.093567	-0.886293	-15.058233	-4.897062
32028	0	2.811518	1.446795	9.375508	0.028121	0.014471	0.093753	-0.889591	-15.049504	-4.896378
32029	0	2.849505	1.482921	9.356981	0.028503	0.014832	0.093567	-0.892088	-15.037665	-4.894696
32030	0	2.842193	1.494961	9.326736	0.028425	0.014949	0.093266	-0.890537	-15.031984	-4.896224
32031	0	2.844044	1.488848	9.326296	0.028442	0.014893	0.093262	-0.894837	-15.027927	-4.896824
32032	0	2.849749	1.500570	9.320330	0.028500	0.015006	0.093203	-0.894585	-15.023659	-4.891937
32033	0	2.850271	1.452514	9.277385	0.028503	0.014526	0.092773	-0.895296	-15.021112	-4.884898
32034	0	2.831937	1.452488	9.356639	0.028318	0.014524	0.093567	-0.892771	-15.020602	-4.886854
32035	0	2.850249	1.482790	9.338465	0.028503	0.014832	0.093384	-0.896444	-15.017792	-4.885533
32036	0	2.850180	1.494723	9.307928	0.028502	0.014946	0.093080	-0.894078	-15.016449	-4.885218
32037	0	2.832535	1.489161	9.307724	0.028320	0.014893	0.093079	-0.894162	-15.020892	-4.885726
32038	0	2.827496	1.488829	9.319523	0.028269	0.014890	0.093197	-0.894741	-15.026689	-4.887686
32039	0	2.832600	1.476543	9.344390	0.028320	0.014771	0.093445	-0.899775	-15.031909	-4.882948
32040	0	2.851721	1.463230	9.447973	0.028515	0.014638	0.094480	-0.905630	-15.033067	-4.879071
32041	0	2.826233	1.427738	9.313947	0.028259	0.014282	0.093140	-0.910554	-15.035133	-4.874278
32042	0	2.827135	1.457270	9.399193	0.028265	0.014577	0.093993	-0.914494	-15.041132	-4.870956
32043	0	2.839275	1.464510	9.325877	0.028381	0.014648	0.093262	-0.917094	-15.053308	-4.864386
32044	0	2.859818	1.476181	9.343500	0.028587	0.014763	0.093438	-0.916969	-15.064786	-4.866668
32045	0	2.876037	1.489407	9.405102	0.028748	0.014893	0.094055	-0.913623	-15.078551	-4.868889
32046	0	2.847946	1.520014	9.440946	0.028468	0.015201	0.094413	-0.912744	-15.090483	-4.869451
32047	0	2.863715	1.482946	9.350262	0.028625	0.014832	0.093506	-0.913791	-15.102958	-4.872173
32048	0	2.841652	1.470022	9.435068	0.028404	0.014705	0.094354	-0.917687	-15.116058	-4.871277
32049	0	2.864075	1.470576	9.417319	0.028625	0.014709	0.094177	-0.920496	-15.132760	-4.871661
32050	0	2.854559	1.439338	9.459289	0.028534	0.014397	0.094596	-0.922977	-15.145078	-4.874758
32051	0	2.888442	1.495490	9.453874	0.028870	0.014954	0.094543	-0.919782	-15.161147	-4.873858
32052	0	2.866980	1.477044	9.452976	0.028655	0.014772	0.094534	-0.920518	-15.177176	-4.876014
32053	0	2.851099	1.482605	9.472515	0.028503	0.014832	0.094727	-0.925901	-15.184576	-4.879020
32054	0	2.846459	1.482121	9.496435	0.028457	0.014820	0.094967	-0.923338	-15.192346	-4.876387
32055	0	2.887972	1.519415	9.502925	0.028870	0.015198	0.095032	-0.926276	-15.202701	-4.875780
32056	0	2.889942	1.500412	9.514558	0.028890	0.015007	0.095148	-0.928380	-15.212679	-4.877652
32057	0	2.924377	1.501237	9.484655	0.029236	0.015015	0.094849	-0.929846	-15.220506	-4.881989
32058	0	2.901071	1.470219	9.478207	0.029007	0.014705	0.094783	-0.931826	-15.223357	-4.879853
32059	0	2.918053	1.483185	9.490786	0.029175	0.014832	0.094910	-0.930316	-15.228560	-4.883175
32060	0	2.882369	1.544207	9.520990	0.028820	0.015442	0.095211	-0.929092	-15.231225	-4.874039
32061	0	2.905706	1.507746	9.576257	0.029053	0.015076	0.095764	-0.925915	-15.234703	-4.876299
32062	0	2.894396	1.483302	9.508774	0.028939	0.014834	0.095089	-0.926473	-15.238689	-4.886184
32063	0	2.868982	1.495049	9.521434	0.028687	0.014954	0.095215	-0.929195	-15.240969	-4.890932
32064	0	2.869318	1.458295	9.557881	0.028693	0.014581	0.095579	-0.925717	-15.239305	-4.893720
32065	0	2.899271	1.458585	9.551995	0.028992	0.014587	0.095520	-0.926693	-15.238867	-4.895488
32066	0	2.875009	1.458244	9.576319	0.028749	0.014584	0.095763	-0.927212	-15.237968	-4.897592
32067	0	2.868238	1.434410	9.533804	0.028687	0.014343	0.095337	-0.925623	-15.231401	-4.894068
32068	0	2.892003	1.483332	9.533931	0.028922	0.014832	0.095339	-0.923937	-15.227325	-4.895721
32069	0	2.898967	1.477104	9.478814	0.028992	0.014771	0.094788	-0.922596	-15.223257	-4.897152
32070	0	2.928459	1.489635	9.521752	0.029292	0.014893	0.095216	-0.917697	-15.212680	-4.898882
32071	0	2.880228	1.470954	9.546088	0.028809	0.014709	0.095459	-0.917163	-15.203560	-4.897860
32072	0	2.897319	1.476945	9.467013	0.028978	0.014771	0.094668	-0.917909	-15.195752	-4.898904
32073	0	2.867807	1.489558	9.466762	0.028687	0.014893	0.094666	-0.913970	-15.184004	-4.900501
32074	0	2.878938	1.477802	9.479176	0.028791	0.014776	0.094791	-0.911135	-15.179919	-4.894012
32075	0	2.868153	1.520075	9.478863	0.028687	0.015198	0.094788	-0.907022	-15.172297	-4.892930
32076	0	2.867017	1.459628	9.472976	0.028676	0.014593	0.094728	-0.902759	-15.163650	-4.893355
32077	0	2.861849	1.501590	9.436228	0.028625	0.015015	0.094360	-0.900832	-15.153603	-4.890919
32078	0	2.878930	1.483726	9.436414	0.028794	0.014833	0.094363	-0.895720	-15.145990	-4.900356
32079	0	2.862073	1.452208	9.411832	0.028625	0.014526	0.094116	-0.900361	-15.138647	-4.895495
32080	0	2.867559	1.458138	9.387577	0.028677	0.014578	0.093876	-0.895377	-15.135330	-4.895070
32081	0	2.874209	1.422089	9.350759	0.028748	0.014221	0.093506	-0.895241	-15.127088	-4.895784
32082	0	2.872951	1.495189	9.412121	0.028736	0.014953	0.094119	-0.895737	-15.117509	-4.898059
32083	0	2.862321	1.471031	9.387263	0.028625	0.014709	0.093872	-0.894039	-15.113131	-4.896175
32084	0	2.849379	1.471204	9.448459	0.028499	0.014710	0.094483	-0.891571	-15.105687	-4.898718
32085	0	2.862622	1.526077	9.368842	0.028625	0.015259	0.093689	-0.888305	-15.104929	-4.898021
32086	0	2.868784	1.513921	9.387027	0.028687	0.015141	0.093870	-0.889075	-15.103742	-4.899180
32087	0	2.838045	1.483166	9.344508	0.028381	0.014832	0.093445	-0.888163	-15.101035	-4.896769
32088	0	2.843734	1.483479	9.362837	0.028440	0.014832	0.093628	-0.883587	-15.095626	-4.900463
32089	0	2.856200	1.440499	9.387271	0.028564	0.014404	0.093872	-0.882069	-15.091060	-4.900474
32090	0	2.874355	1.507706	9.436072	0.028742	0.015077	0.094361	-0.880655	-15.091519	-4.901771
32091	0	2.875112	1.489675	9.356514	0.028748	0.014893	0.093567	-0.874539	-15.094205	-4.894794
32092	0	2.857289	1.465819	9.392842	0.028571	0.014656	0.093929	-0.871057	-15.094732	-4.892217
32093	0	2.875046	1.495906	9.374824	0.028748	0.014954	0.093750	-0.863481	-15.096639	-4.897958
32094	0	2.882464	1.538656	9.392691	0.028814	0.015391	0.093929	-0.867866	-15.107448	-4.901604
32095	0	2.850820	1.501671	9.356511	0.028503	0.015015	0.093567	-0.864266	-15.111629	-4.906941
32096	0	2.845861	1.471064	9.374457	0.028452	0.014713	0.093746	-0.866281	-15.118121	-4.913001
32097	0	2.839322	1.483169	9.411261	0.028381	0.014832	0.094116	-0.864618	-15.130808	-4.917295
32098	0	2.828923	1.470774	9.459530	0.028283	0.014709	0.094597	-0.865545	-15.136529	-4.918235
32099	0	2.820620	1.482887	9.484668	0.028198	0.014832	0.094849	-0.867502	-15.144433	-4.920830
32100	0	2.846581	1.457844	9.423155	0.028458	0.014582	0.094234	-0.870151	-15.152658	-4.915758
32101	0	2.827095	1.464685	9.429606	0.028259	0.014648	0.094299	-0.870579	-15.165068	-4.920075
32102	0	2.853439	1.470104	9.422893	0.028526	0.014706	0.094231	-0.874894	-15.173183	-4.921428
32103	0	2.850862	1.446192	9.399309	0.028503	0.014465	0.093994	-0.877914	-15.177861	-4.922273
32104	0	2.870596	1.469972	9.435510	0.028697	0.014702	0.094357	-0.879164	-15.187000	-4.927212
32105	0	2.900162	1.422100	9.460148	0.028992	0.014221	0.094604	-0.878024	-15.197294	-4.931078
32106	0	2.908156	1.483119	9.398435	0.029072	0.014831	0.093987	-0.875917	-15.207438	-4.933943
32107	0	2.882045	1.483180	9.429565	0.028809	0.014832	0.094299	-0.874123	-15.220070	-4.934825
32108	0	2.890705	1.532375	9.477519	0.028893	0.015320	0.094780	-0.867838	-15.234669	-4.935223
32109	0	2.893806	1.538319	9.429667	0.028931	0.015381	0.094299	-0.863794	-15.241946	-4.938367
32110	0	2.883092	1.489798	9.514541	0.028823	0.014896	0.095148	-0.860636	-15.249894	-4.939893
32111	0	2.869597	1.458685	9.502897	0.028687	0.014587	0.095032	-0.859978	-15.259571	-4.938843
32112	0	2.896099	1.494894	9.459547	0.028949	0.014952	0.094599	-0.861803	-15.272571	-4.935449
32113	0	2.894010	1.483030	9.515113	0.028931	0.014832	0.095154	-0.861954	-15.282208	-4.938694
32114	0	2.907692	1.452107	9.502453	0.029071	0.014524	0.095026	-0.863723	-15.287862	-4.939982
32115	0	2.887927	1.489282	9.545603	0.028870	0.014893	0.095459	-0.862099	-15.297700	-4.941111
32116	0	2.883339	1.501737	9.538911	0.028828	0.015015	0.095391	-0.857712	-15.302902	-4.945420
32117	0	2.887529	1.471184	9.564002	0.028870	0.014709	0.095642	-0.853782	-15.308009	-4.949921
32118	0	2.882075	1.483557	9.459918	0.028819	0.014835	0.094600	-0.852635	-15.308405	-4.948748
32119	0	2.893041	1.446411	9.515407	0.028931	0.014465	0.095154	-0.853304	-15.306509	-4.950321
32120	0	2.893091	1.452219	9.478743	0.028930	0.014524	0.094788	-0.854020	-15.306349	-4.955078
32121	0	2.893030	1.465035	9.570294	0.028931	0.014648	0.095703	-0.850970	-15.304312	-4.962463
32122	0	2.874433	1.508410	9.551887	0.028747	0.015079	0.095519	-0.843690	-15.300003	-4.968234
32123	0	2.874425	1.544662	9.490990	0.028748	0.015442	0.094910	-0.837436	-15.294414	-4.963767
32124	0	2.898271	1.538797	9.430027	0.028985	0.015389	0.094299	-0.838537	-15.289987	-4.959447
32125	0	2.880625	1.519148	9.485035	0.028809	0.015198	0.094849	-0.845401	-15.285562	-4.959101
32126	0	2.892273	1.512343	9.515762	0.028926	0.015123	0.095157	-0.844699	-15.280187	-4.963371
32127	0	2.886553	1.464669	9.485015	0.028870	0.014648	0.094849	-0.846226	-15.273694	-4.963123
32128	0	2.910081	1.501036	9.473084	0.029105	0.015011	0.094729	-0.846238	-15.266860	-4.967278
32129	0	2.886186	1.428818	9.491114	0.028870	0.014282	0.094910	-0.838747	-15.255962	-4.974316
32130	0	2.897200	1.496527	9.466847	0.028975	0.014965	0.094667	-0.837885	-15.250183	-4.973141
32131	0	2.904309	1.488966	9.479101	0.029053	0.014893	0.094788	-0.841131	-15.237055	-4.973123
32132	0	2.854347	1.500739	9.485473	0.028544	0.015008	0.094854	-0.841100	-15.234301	-4.973881
32133	0	2.880433	1.488762	9.454554	0.028809	0.014893	0.094543	-0.846511	-15.227582	-4.975805
32134	0	2.854947	1.439516	9.375556	0.028556	0.014394	0.093754	-0.844445	-15.218255	-4.976336
32135	0	2.843675	1.458558	9.393509	0.028442	0.014587	0.093933	-0.846181	-15.209859	-4.981635
32136	0	2.836206	1.433781	9.412264	0.028370	0.014339	0.094120	-0.847819	-15.198814	-4.984059
32137	0	2.868126	1.477119	9.362943	0.028687	0.014771	0.093628	-0.846505	-15.190849	-4.992060
32138	0	2.873311	1.483779	9.430255	0.028737	0.014832	0.094302	-0.839565	-15.184479	-4.986502
32139	0	2.862475	1.483169	9.387227	0.028625	0.014832	0.093872	-0.838640	-15.181984	-4.988985
32140	0	2.892432	1.537749	9.320262	0.028929	0.015381	0.093201	-0.842202	-15.174985	-4.991915
32141	0	2.880514	1.458844	9.320159	0.028809	0.014587	0.093201	-0.840348	-15.169190	-4.997540
32142	0	2.886207	1.470537	9.381291	0.028862	0.014711	0.093812	-0.846830	-15.167680	-4.996980
32143	0	2.862676	1.464755	9.405493	0.028625	0.014648	0.094055	-0.847045	-15.167631	-4.993152
32144	0	2.874756	1.421920	9.442103	0.028749	0.014219	0.094420	-0.846472	-15.163800	-4.988452
32145	0	2.893274	1.477005	9.411565	0.028931	0.014771	0.094116	-0.846126	-15.164710	-4.992909
32146	0	2.893329	1.488834	9.362676	0.028934	0.014891	0.093626	-0.848227	-15.161686	-4.993763
32147	0	2.856445	1.556304	9.375015	0.028564	0.015564	0.093750	-0.848557	-15.160078	-4.996474
32148	0	2.868525	1.543869	9.429947	0.028686	0.015439	0.094299	-0.848193	-15.158147	-5.001189
32149	0	2.856614	1.470486	9.423849	0.028564	0.014709	0.094238	-0.852868	-15.158594	-5.003729
32150	0	2.899461	1.463533	9.326226	0.028995	0.014639	0.093262	-0.856410	-15.157086	-5.005246
32151	0	2.880687	1.427868	9.381210	0.028809	0.014282	0.093811	-0.859997	-15.153467	-4.998954
32152	0	2.875064	1.463951	9.344482	0.028744	0.014641	0.093447	-0.860393	-15.160252	-4.999417
32153	0	2.838374	1.409559	9.454326	0.028381	0.014099	0.094543	-0.863736	-15.161574	-4.999648
32154	0	2.857679	1.512892	9.417402	0.028569	0.015129	0.094176	-0.862727	-15.169085	-4.999682
32155	0	2.868818	1.495451	9.405453	0.028687	0.014954	0.094055	-0.860758	-15.169486	-4.998805
32156	0	2.863394	1.476310	9.411392	0.028628	0.014771	0.094114	-0.869761	-15.174643	-5.002238
32157	0	2.905438	1.488772	9.393337	0.029053	0.014893	0.093933	-0.874730	-15.175052	-4.999687
32158	0	2.887846	1.463482	9.405383	0.028872	0.014638	0.094055	-0.877373	-15.180684	-4.995936
32159	0	2.911824	1.500806	9.374967	0.029114	0.015015	0.093750	-0.884291	-15.184517	-4.996499
32160	0	2.882661	1.463412	9.417356	0.028817	0.014635	0.094176	-0.884125	-15.194308	-4.997357
32161	0	2.893718	1.465009	9.490743	0.028931	0.014648	0.094910	-0.880996	-15.200528	-4.999357
32162	0	2.913069	1.501602	9.484271	0.029126	0.015018	0.094844	-0.881735	-15.204364	-4.997561
32163	0	2.905903	1.544139	9.466368	0.029053	0.015442	0.094666	-0.881187	-15.210350	-4.997206
32164	0	2.882453	1.524995	9.472183	0.028821	0.015257	0.094722	-0.888515	-15.213017	-4.994932
32165	0	2.912035	1.476552	9.503050	0.029114	0.014771	0.095032	-0.893315	-15.219313	-4.998767
32166	0	2.919699	1.475621	9.496542	0.029187	0.014760	0.094968	-0.896514	-15.229442	-4.997045
32167	0	2.905737	1.489216	9.454210	0.029053	0.014893	0.094543	-0.895951	-15.233448	-4.996281
32168	0	2.912512	1.488514	9.454076	0.029122	0.014892	0.094541	-0.902782	-15.235215	-4.991945
32169	0	2.869140	1.494947	9.521402	0.028687	0.014954	0.095215	-0.906651	-15.239482	-4.995307
32170	0	2.900656	1.506761	9.496709	0.029001	0.015067	0.094969	-0.904945	-15.244279	-5.001896
32171	0	2.893657	1.525336	9.454253	0.028931	0.015259	0.094543	-0.910343	-15.249784	-5.004119
32172	0	2.894585	1.481808	9.508909	0.028942	0.014820	0.095090	-0.911746	-15.252694	-5.005099
32173	0	2.898928	1.482573	9.497235	0.028992	0.014832	0.094971	-0.918046	-15.248265	-5.004378
32174	0	2.880491	1.426656	9.515654	0.028803	0.014270	0.095157	-0.921064	-15.249188	-4.996549
32175	0	2.892653	1.489307	9.521602	0.028931	0.014893	0.095215	-0.919923	-15.242727	-4.994665
32176	0	2.885878	1.440137	9.527891	0.028861	0.014404	0.095278	-0.922750	-15.238509	-4.988699
32177	0	2.868652	1.471102	9.527564	0.028687	0.014709	0.095276	-0.920118	-15.236962	-4.995801
32178	0	2.862344	1.495535	9.570296	0.028625	0.014956	0.095702	-0.920768	-15.232996	-4.998834
32179	0	2.856162	1.470842	9.539896	0.028564	0.014709	0.095398	-0.921403	-15.228081	-5.002052
32180	0	2.861457	1.513553	9.472882	0.028620	0.015134	0.094728	-0.918904	-15.220300	-5.000368
32181	0	2.874180	1.440331	9.497259	0.028748	0.014404	0.094971	-0.919630	-15.211898	-4.999545
32182	0	2.885104	1.458449	9.521988	0.028858	0.014585	0.095218	-0.919311	-15.201861	-4.993170
32183	0	2.892479	1.476537	9.527846	0.028931	0.014771	0.095276	-0.924985	-15.193327	-4.992178
32184	0	2.890908	1.494745	9.503862	0.028918	0.014943	0.095037	-0.919532	-15.180822	-4.990335
32185	0	2.922974	1.501515	9.442320	0.029236	0.015015	0.094421	-0.918487	-15.171953	-4.994469
32186	0	2.884882	1.477369	9.442647	0.028857	0.014771	0.094424	-0.915487	-15.160319	-4.995438
32187	0	2.904228	1.507305	9.442502	0.029053	0.015076	0.094421	-0.918434	-15.146215	-4.989823
32188	0	2.865687	1.500814	9.382048	0.028666	0.015009	0.093818	-0.919080	-15.134193	-4.986357
32189	0	2.837480	1.495577	9.411784	0.028381	0.014954	0.094116	-0.916056	-15.124763	-4.990029
32190	0	2.866441	1.465018	9.436620	0.028673	0.014652	0.094363	-0.918255	-15.112710	-4.985727
32191	0	2.837483	1.477653	9.393413	0.028381	0.014771	0.093933	-0.910534	-15.103310	-4.986404
32192	0	2.830317	1.477985	9.356933	0.028307	0.014782	0.093568	-0.912516	-15.097173	-4.981017
32193	0	2.843839	1.513913	9.448324	0.028442	0.015137	0.094482	-0.909042	-15.090833	-4.984787
32194	0	2.836573	1.465367	9.515679	0.028373	0.014653	0.095155	-0.908089	-15.080913	-4.986937
32195	0	2.837944	1.458568	9.393395	0.028381	0.014587	0.093933	-0.909493	-15.077071	-4.983486
32196	0	2.855668	1.440117	9.375206	0.028561	0.014400	0.093751	-0.908096	-15.070743	-4.983828
32197	0	2.862452	1.452850	9.393307	0.028625	0.014526	0.093933	-0.904774	-15.068035	-4.983902
32198	0	2.807580	1.422599	9.399258	0.028074	0.014225	0.093993	-0.902728	-15.068349	-4.979332
32199	0	2.825860	1.464932	9.375007	0.028259	0.014648	0.093750	-0.900916	-15.065976	-4.974665
32200	0	2.849674	1.477542	9.375083	0.028502	0.014771	0.093750	-0.895591	-15.058662	-4.968615
32201	0	2.825582	1.508035	9.405547	0.028259	0.015076	0.094055	-0.889372	-15.052929	-4.965285
32202	0	2.825232	1.520578	9.368885	0.028252	0.015206	0.093689	-0.889227	-15.052206	-4.971022
32203	0	2.832330	1.483006	9.448176	0.028320	0.014832	0.094482	-0.890046	-15.054239	-4.975711
32204	0	2.832770	1.506985	9.399205	0.028326	0.015072	0.093992	-0.891608	-15.054690	-4.971619
32205	0	2.826399	1.452396	9.411517	0.028259	0.014526	0.094116	-0.893470	-15.058826	-4.973086
32206	0	2.839346	1.433591	9.350218	0.028390	0.014338	0.093503	-0.894465	-15.061559	-4.979016
32207	0	2.850447	1.458827	9.362748	0.028503	0.014587	0.093628	-0.892561	-15.061286	-4.976599
32208	0	2.832940	1.482989	9.417454	0.028322	0.014832	0.094176	-0.894516	-15.068384	-4.981487
32209	0	2.844728	1.519365	9.393229	0.028442	0.015198	0.093933	-0.898415	-15.072700	-4.975774
32210	0	2.858144	1.494354	9.350191	0.028574	0.014945	0.093504	-0.898998	-15.080174	-4.973699
32211	0	2.850727	1.501112	9.429871	0.028503	0.015015	0.094299	-0.902247	-15.083252	-4.978669
32212	0	2.833820	1.506518	9.459997	0.028328	0.015068	0.094603	-0.904341	-15.093980	-4.978964
32213	0	2.838815	1.500963	9.478636	0.028381	0.015015	0.094788	-0.909209	-15.100550	-4.977633
32214	0	2.846482	1.488103	9.435492	0.028456	0.014882	0.094357	-0.909173	-15.109911	-4.978878
32215	0	2.832895	1.488812	9.429743	0.028320	0.014893	0.094299	-0.913275	-15.118736	-4.978424
32216	0	2.871500	1.475913	9.410828	0.028704	0.014761	0.094111	-0.914058	-15.130794	-4.979695
32217	0	2.856938	1.513319	9.417632	0.028564	0.015137	0.094177	-0.917233	-15.135167	-4.976792
32218	0	2.864146	1.464283	9.453833	0.028635	0.014641	0.094541	-0.913632	-15.141330	-4.977657
32219	0	2.857499	1.452535	9.460147	0.028564	0.014526	0.094604	-0.913480	-15.152418	-4.976080
32220	0	2.883946	1.476957	9.514384	0.028830	0.014768	0.095147	-0.909821	-15.162644	-4.972929
32221	0	2.857490	1.507423	9.521194	0.028564	0.015076	0.095215	-0.910167	-15.173521	-4.976159
32222	0	2.877729	1.451759	9.465666	0.028768	0.014523	0.094659	-0.914778	-15.183600	-4.976442
32223	0	2.844742	1.501389	9.539657	0.028442	0.015015	0.095398	-0.914616	-15.188033	-4.973009
32224	0	2.888480	1.519646	9.472093	0.028879	0.015196	0.094723	-0.912758	-15.193204	-4.972667
32225	0	2.881430	1.525565	9.545776	0.028809	0.015259	0.095459	-0.915385	-15.198405	-4.966601
32226	0	2.869986	1.506092	9.539579	0.028698	0.015069	0.095395	-0.924127	-15.199095	-4.965424
32227	0	2.905776	1.489144	9.509142	0.029053	0.014893	0.095093	-0.924397	-15.203523	-4.971314
32228	0	2.888283	1.494491	9.472255	0.028879	0.014951	0.094723	-0.930387	-15.206348	-4.968273
32229	0	2.893604	1.519843	9.478585	0.028931	0.015198	0.094788	-0.928461	-15.211210	-4.969413
32230	0	2.906868	1.495537	9.563649	0.029063	0.014955	0.095638	-0.926390	-15.216119	-4.964522
32231	0	2.899840	1.476861	9.564035	0.028992	0.014771	0.095642	-0.927467	-15.222508	-4.967854
32232	0	2.876278	1.482886	9.508807	0.028761	0.014827	0.095089	-0.924057	-15.223178	-4.971176
32233	0	2.874664	1.507399	9.515435	0.028748	0.015076	0.095154	-0.925314	-15.220534	-4.973130
32234	0	2.850231	1.482617	9.564276	0.028501	0.014828	0.095643	-0.926269	-15.221054	-4.970210
32235	0	2.880718	1.458314	9.539903	0.028809	0.014587	0.095398	-0.930628	-15.217837	-4.967361
32236	0	2.868478	1.494835	9.472761	0.028684	0.014945	0.094728	-0.925752	-15.217630	-4.970917
32237	0	2.880619	1.477079	9.491035	0.028809	0.014771	0.094910	-0.924734	-15.213209	-4.971788
32238	0	2.916951	1.495406	9.539899	0.029170	0.014954	0.095399	-0.923406	-15.211023	-4.964125
32239	0	2.898558	1.495303	9.478956	0.028992	0.014954	0.094788	-0.923631	-15.202152	-4.961782
32240	0	2.873175	1.489413	9.479095	0.028735	0.014891	0.094790	-0.918852	-15.196520	-4.968490
32241	0	2.874386	1.525921	9.442245	0.028748	0.015259	0.094421	-0.917735	-15.190507	-4.969051
32242	0	2.891614	1.483152	9.466955	0.028923	0.014832	0.094667	-0.917330	-15.180703	-4.971825
32243	0	2.886511	1.470970	9.448377	0.028870	0.014709	0.094482	-0.916484	-15.173733	-4.967510
32244	0	2.885644	1.514025	9.460695	0.028860	0.015137	0.094606	-0.911628	-15.167803	-4.972077
32245	0	2.868214	1.465020	9.454452	0.028687	0.014648	0.094543	-0.908944	-15.160997	-4.972828
32246	0	2.873024	1.496084	9.466911	0.028738	0.014956	0.094667	-0.903321	-15.150141	-4.969626
32247	0	2.892772	1.471086	9.454414	0.028931	0.014709	0.094543	-0.900989	-15.145065	-4.969936
32248	0	2.849262	1.476749	9.418022	0.028497	0.014772	0.094178	-0.906351	-15.138558	-4.968935
32249	0	2.892100	1.477023	9.430233	0.028931	0.014771	0.094299	-0.906418	-15.125403	-4.973478
32250	0	2.853966	1.452471	9.448969	0.028544	0.014525	0.094488	-0.906727	-15.118152	-4.969450
32251	0	2.868295	1.477142	9.387302	0.028687	0.014771	0.093872	-0.904998	-15.112285	-4.968322
32252	0	2.886547	1.471138	9.399388	0.028862	0.014710	0.093995	-0.902831	-15.114923	-4.969141
32253	0	2.880542	1.483203	9.326262	0.028809	0.014832	0.093262	-0.901591	-15.109524	-4.971179
32254	0	2.885800	1.465026	9.314185	0.028863	0.014648	0.093141	-0.898830	-15.101968	-4.972036
32255	0	2.874508	1.483347	9.368942	0.028748	0.014832	0.093689	-0.895814	-15.097440	-4.974901
32256	0	2.861698	1.477489	9.381180	0.028620	0.014774	0.093811	-0.894471	-15.092548	-4.979300
32257	0	2.862646	1.495762	9.405424	0.028625	0.014954	0.094055	-0.888748	-15.092179	-4.980216
32258	0	2.862637	1.453525	9.380829	0.028627	0.014534	0.093808	-0.886466	-15.089421	-4.979497
32259	0	2.862986	1.489118	9.368785	0.028625	0.014893	0.093689	-0.887097	-15.093176	-4.985714
32260	0	2.851361	1.482545	9.417426	0.028512	0.014828	0.094174	-0.888941	-15.093581	-4.984282
32261	0	2.844663	1.501899	9.417527	0.028442	0.015015	0.094177	-0.882651	-15.097144	-4.981016
32262	0	2.851738	1.484218	9.386519	0.028512	0.014839	0.093867	-0.877877	-15.102114	-4.986246
32263	0	2.886995	1.470544	9.350639	0.028870	0.014709	0.093506	-0.881940	-15.100991	-4.990543
32264	0	2.881360	1.512851	9.362728	0.028809	0.015128	0.093629	-0.880373	-15.105520	-4.993618
32265	0	2.850764	1.458736	9.356561	0.028503	0.014587	0.093567	-0.879360	-15.109124	-4.990522
32266	0	2.906947	1.458664	9.368325	0.029060	0.014586	0.093686	-0.877747	-15.118626	-4.991179
32267	0	2.887399	1.477059	9.387072	0.028870	0.014771	0.093872	-0.876561	-15.122372	-4.991782
32268	0	2.894683	1.477346	9.350019	0.028939	0.014771	0.093503	-0.871702	-15.130046	-4.991890
32269	0	2.875369	1.495160	9.417569	0.028748	0.014954	0.094177	-0.872962	-15.135919	-4.995439
32270	0	2.876897	1.495164	9.368164	0.028759	0.014949	0.093685	-0.868169	-15.146456	-5.000168
32271	0	2.857618	1.495047	9.380796	0.028564	0.014954	0.093811	-0.870481	-15.159095	-4.993513
32272	0	2.884099	1.567960	9.355725	0.028831	0.015679	0.093560	-0.868801	-15.169073	-4.994147
32273	0	2.912141	1.507468	9.460230	0.029114	0.015076	0.094604	-0.868721	-15.176721	-4.995390
32274	0	2.907908	1.506947	9.459685	0.029068	0.015073	0.094600	-0.871276	-15.188487	-4.998852
32275	0	2.906164	1.495626	9.478445	0.029053	0.014954	0.094788	-0.866749	-15.197636	-4.998421
32276	0	2.901996	1.477144	9.465605	0.029009	0.014775	0.094659	-0.869883	-15.209420	-5.000408
32277	0	2.894177	1.495284	9.429603	0.028931	0.014954	0.094299	-0.869337	-15.221260	-5.000562
32278	0	2.914811	1.452357	9.508148	0.029136	0.014524	0.095085	-0.868850	-15.234581	-4.997584
32279	0	2.882014	1.477155	9.508911	0.028809	0.014771	0.095093	-0.866119	-15.246852	-4.995787
32280	0	2.914553	1.476706	9.465600	0.029137	0.014772	0.094658	-0.871202	-15.255981	-4.996712
32281	0	2.918590	1.537776	9.521194	0.029175	0.015381	0.095215	-0.873437	-15.267687	-5.003375
32282	0	2.902195	1.513047	9.471727	0.029014	0.015130	0.094720	-0.871615	-15.276123	-5.000678
32283	0	2.900209	1.513908	9.545545	0.028992	0.015137	0.095459	-0.867382	-15.286962	-5.004648
32284	0	2.889571	1.476958	9.502301	0.028890	0.014774	0.095024	-0.871886	-15.292703	-5.000337
32285	0	2.875467	1.501205	9.606761	0.028748	0.015015	0.096069	-0.873776	-15.299596	-4.999393
32286	0	2.888970	1.500264	9.563723	0.028883	0.015009	0.095638	-0.880042	-15.306057	-5.000276
32287	0	2.917632	1.452708	9.588566	0.029175	0.014526	0.095886	-0.878276	-15.306359	-5.006393
32288	0	2.936762	1.458870	9.563803	0.029361	0.014588	0.095640	-0.876652	-15.312991	-5.007757
32289	0	2.923682	1.471197	9.527519	0.029236	0.014709	0.095276	-0.872785	-15.312661	-5.008977
32290	0	2.935948	1.495861	9.515197	0.029360	0.014958	0.095152	-0.871693	-15.310766	-5.010067
32291	0	2.941686	1.471090	9.558148	0.029419	0.014709	0.095581	-0.869275	-15.306820	-5.008268
32292	0	2.892690	1.495466	9.558089	0.028926	0.014956	0.095581	-0.869437	-15.306511	-5.010000
32293	0	2.892730	1.537767	9.582672	0.028931	0.015381	0.095825	-0.872625	-15.301009	-5.002433
32294	0	2.873772	1.518970	9.558509	0.028741	0.015191	0.095584	-0.873627	-15.295755	-5.001969
32295	0	2.910852	1.482619	9.570555	0.029114	0.014832	0.095703	-0.879457	-15.288048	-4.999863
32296	0	2.898153	1.506184	9.564618	0.028981	0.015064	0.095646	-0.881486	-15.286920	-4.995670
32297	0	2.904650	1.501611	9.503341	0.029053	0.015015	0.095032	-0.879266	-15.277979	-4.994427
32298	0	2.933582	1.495679	9.576965	0.029345	0.014956	0.095767	-0.878555	-15.266147	-4.996459
32299	0	2.928778	1.495017	9.540128	0.029297	0.014954	0.095398	-0.882335	-15.253849	-4.998918
32300	0	2.909298	1.464246	9.442768	0.029096	0.014641	0.094427	-0.879659	-15.249150	-4.997855
32301	0	2.922544	1.513705	9.491282	0.029236	0.015137	0.094910	-0.879017	-15.235249	-5.002045
32302	0	2.920618	1.489346	9.491792	0.029215	0.014893	0.094915	-0.877629	-15.223402	-5.005823
32303	0	2.910605	1.489197	9.448490	0.029114	0.014893	0.094482	-0.877972	-15.212663	-5.011003
32304	0	2.903032	1.537872	9.436707	0.029037	0.015379	0.094365	-0.877757	-15.203705	-5.006969
32305	0	2.892273	1.464539	9.454636	0.028931	0.014648	0.094543	-0.881035	-15.192714	-5.006227
32306	0	2.884841	1.543637	9.412232	0.028853	0.015435	0.094121	-0.879084	-15.185192	-5.004377
32307	0	2.910704	1.459202	9.472792	0.029114	0.014587	0.094727	-0.873087	-15.175659	-5.004717
32308	0	2.890911	1.532924	9.454774	0.028917	0.015328	0.094545	-0.871715	-15.164343	-5.005305
32309	0	2.898761	1.519751	9.460578	0.028992	0.015198	0.094604	-0.871392	-15.157946	-5.003071
32310	0	2.879100	1.470687	9.375493	0.028800	0.014709	0.093752	-0.873071	-15.145584	-5.007524
32311	0	2.868046	1.513656	9.369085	0.028687	0.015137	0.093689	-0.872763	-15.136762	-5.003299
32312	0	2.885101	1.421771	9.387723	0.028857	0.014220	0.093875	-0.875323	-15.127806	-5.001006
32313	0	2.862423	1.452471	9.326236	0.028625	0.014526	0.093262	-0.876583	-15.124807	-5.004032
32314	0	2.837774	1.446027	9.387344	0.028378	0.014462	0.093873	-0.877313	-15.122441	-5.001797
32315	0	2.862189	1.470794	9.387341	0.028625	0.014709	0.093872	-0.878529	-15.116621	-4.996936
32316	0	2.879709	1.458614	9.356959	0.028801	0.014584	0.093569	-0.874829	-15.110468	-5.002611
32317	0	2.886663	1.483277	9.307935	0.028870	0.014832	0.093079	-0.872661	-15.105342	-5.007118
32318	0	2.861673	1.489555	9.344624	0.028619	0.014894	0.093446	-0.870644	-15.101351	-5.007763
32319	0	2.862174	1.458471	9.393467	0.028625	0.014587	0.093933	-0.873286	-15.095369	-5.009365
32320	0	2.837608	1.463981	9.344742	0.028374	0.014643	0.093448	-0.875858	-15.096768	-5.007094
32321	0	2.838477	1.488738	9.393290	0.028381	0.014893	0.093933	-0.881133	-15.099424	-5.013260
32322	0	2.857502	1.506446	9.289347	0.028571	0.015065	0.092895	-0.880949	-15.102686	-5.010315
32323	0	2.862589	1.489022	9.393336	0.028625	0.014893	0.093933	-0.882933	-15.101700	-5.010739
32324	0	2.881341	1.525173	9.362711	0.028810	0.015254	0.093628	-0.884639	-15.104884	-5.012882
32325	0	2.905453	1.488812	9.368912	0.029053	0.014893	0.093689	-0.889088	-15.105596	-5.014299
32326	0	2.900069	1.512582	9.326003	0.028995	0.015127	0.093262	-0.889525	-15.111574	-5.006781
32327	0	2.887779	1.495243	9.295420	0.028870	0.014954	0.092957	-0.889622	-15.120042	-5.000554
32328	0	2.852389	1.482469	9.417182	0.028520	0.014829	0.094172	-0.893361	-15.123718	-5.004583
32329	0	2.875685	1.532221	9.350261	0.028748	0.015320	0.093506	-0.889057	-15.133480	-5.005033
32330	0	2.877022	1.489455	9.410844	0.028766	0.014896	0.094110	-0.890156	-15.137492	-5.001824
32331	0	2.887532	1.495033	9.411499	0.028870	0.014954	0.094116	-0.892938	-15.142903	-5.002056
32332	0	2.894569	1.488435	9.374599	0.028941	0.014886	0.093747	-0.893705	-15.146951	-5.002533
32333	0	2.906211	1.440155	9.441892	0.029053	0.014404	0.094421	-0.895603	-15.156793	-5.001914
32334	0	2.883107	1.500808	9.410929	0.028827	0.015009	0.094110	-0.895511	-15.160585	-5.000933
32335	0	2.875588	1.495370	9.411365	0.028748	0.014954	0.094116	-0.894070	-15.169161	-4.996952
32336	0	2.907741	1.452991	9.453459	0.029069	0.014526	0.094538	-0.888460	-15.177880	-4.999217
32337	0	2.905768	1.513684	9.496917	0.029053	0.015137	0.094971	-0.887178	-15.182340	-4.999911
32338	0	2.894431	1.507984	9.465979	0.028940	0.015076	0.094662	-0.881093	-15.185825	-5.007739
32339	0	2.893897	1.525688	9.460226	0.028931	0.015259	0.094604	-0.882049	-15.194311	-5.003963
32340	0	2.882809	1.506658	9.539287	0.028825	0.015071	0.095393	-0.886182	-15.196778	-5.002115
32341	0	2.893574	1.452438	9.515257	0.028931	0.014526	0.095154	-0.887414	-15.201389	-5.011679
32342	0	2.876102	1.476080	9.478431	0.028757	0.014766	0.094785	-0.892263	-15.204660	-5.012820
32343	0	2.887478	1.428444	9.509088	0.028870	0.014282	0.095093	-0.888481	-15.209377	-5.011837
32344	0	2.900690	1.440662	9.539169	0.029001	0.014408	0.095393	-0.889097	-15.214674	-5.015076
32345	0	2.899320	1.483333	9.496996	0.028992	0.014832	0.094971	-0.886018	-15.215044	-5.015846
32346	0	2.893101	1.464863	9.509204	0.028934	0.014651	0.095091	-0.888506	-15.210622	-5.020818
32347	0	2.887228	1.507574	9.551921	0.028870	0.015076	0.095520	-0.887461	-15.212324	-5.017186
32348	0	2.906120	1.494988	9.545653	0.029058	0.014954	0.095457	-0.890852	-15.215283	-5.015954
32349	0	2.874804	1.507374	9.515397	0.028748	0.015076	0.095154	-0.892301	-15.214423	-5.014158
32350	0	2.892868	1.495032	9.533729	0.028931	0.014949	0.095337	-0.889817	-15.210626	-5.012439
32351	0	2.911574	1.458473	9.497051	0.029114	0.014587	0.094971	-0.892052	-15.211557	-5.012516
32352	0	2.886941	1.470440	9.509295	0.028873	0.014704	0.095092	-0.890662	-15.205322	-5.009971
32353	0	2.892683	1.482924	9.533844	0.028931	0.014832	0.095337	-0.892790	-15.199341	-5.005518
32354	0	2.891383	1.525579	9.509815	0.028923	0.015254	0.095096	-0.890351	-15.186934	-5.001906
32355	0	2.874208	1.525585	9.503387	0.028748	0.015259	0.095032	-0.893341	-15.178955	-5.001881
32356	0	2.885287	1.507008	9.576941	0.028858	0.015069	0.095768	-0.891523	-15.171227	-5.004169
32357	0	2.911122	1.471075	9.509336	0.029114	0.014709	0.095093	-0.889294	-15.166756	-5.010856
32358	0	2.879524	1.488822	9.509702	0.028803	0.014894	0.095094	-0.896378	-15.156233	-5.005757
32359	0	2.898585	1.439957	9.448494	0.028992	0.014404	0.094482	-0.901517	-15.147845	-4.986980
32360	0	2.878645	1.452124	9.473362	0.028796	0.014517	0.094731	-0.895930	-15.134772	-4.986422
32361	0	2.874068	1.440851	9.442284	0.028748	0.014404	0.094421	-0.890409	-15.125092	-4.985918
32362	0	2.860727	1.465463	9.454677	0.028611	0.014656	0.094545	-0.891529	-15.118973	-4.982594
32363	0	2.874247	1.464911	9.417869	0.028748	0.014648	0.094177	-0.890171	-15.111426	-4.980580
32364	0	2.860548	1.440241	9.436558	0.028615	0.014405	0.094362	-0.893299	-15.098587	-4.981224
32365	0	2.837216	1.464963	9.479016	0.028381	0.014648	0.094788	-0.891555	-15.086179	-4.987301
32366	0	2.853955	1.440283	9.497774	0.028545	0.014406	0.094975	-0.895106	-15.077806	-4.985701
32367	0	2.843887	1.452748	9.411710	0.028442	0.014526	0.094116	-0.893143	-15.072146	-4.985745
32368	0	2.842650	1.465165	9.442462	0.028435	0.014650	0.094422	-0.891220	-15.060812	-4.986687
32369	0	2.880018	1.470785	9.399697	0.028809	0.014709	0.093994	-0.892832	-15.049244	-4.981581
32370	0	2.878762	1.525765	9.418274	0.028791	0.015255	0.094182	-0.888996	-15.043237	-4.984102
32371	0	2.886304	1.501517	9.369091	0.028870	0.015015	0.093689	-0.887900	-15.033833	-4.983363
32372	0	2.885212	1.507188	9.357260	0.028856	0.015076	0.093571	-0.891872	-15.027332	-4.974034
32373	0	2.874250	1.494891	9.381333	0.028748	0.014954	0.093811	-0.897018	-15.019800	-4.972189
32374	0	2.855181	1.476001	9.381566	0.028554	0.014761	0.093815	-0.897477	-15.015788	-4.973841
32375	0	2.825054	1.531981	9.314230	0.028259	0.015320	0.093140	-0.897148	-15.003707	-4.970783
32376	0	2.854660	1.495532	9.326598	0.028546	0.014953	0.093266	-0.893036	-15.002586	-4.968960
32377	0	2.874798	1.525662	9.393333	0.028748	0.015259	0.093933	-0.894801	-15.001677	-4.971289
32378	0	2.850782	1.482628	9.332149	0.028503	0.014827	0.093323	-0.894305	-15.005600	-4.973077
32379	0	2.856821	1.452441	9.344398	0.028564	0.014526	0.093445	-0.895609	-15.008756	-4.966071
32380	0	2.832951	1.488411	9.332096	0.028328	0.014888	0.093321	-0.899179	-15.009243	-4.962428
32381	0	2.844468	1.403330	9.405520	0.028442	0.014038	0.094055	-0.903992	-15.010635	-4.962249
32382	0	2.838753	1.366385	9.338175	0.028385	0.013661	0.093383	-0.900030	-15.012119	-4.962269
32383	0	2.826541	1.415739	9.405375	0.028259	0.014160	0.094055	-0.902209	-15.018129	-4.960069
32384	0	2.833933	1.458183	9.386595	0.028332	0.014582	0.093868	-0.900777	-15.025864	-4.967323
32385	0	2.845195	1.471312	9.399067	0.028442	0.014709	0.093994	-0.894999	-15.035989	-4.966261
32386	0	2.852586	1.496049	9.459582	0.028522	0.014960	0.094597	-0.893753	-15.038604	-4.965051
32387	0	2.832524	1.489160	9.380970	0.028320	0.014893	0.093811	-0.893841	-15.043127	-4.959402
32388	0	2.858045	1.470520	9.405057	0.028574	0.014707	0.094052	-0.894361	-15.049500	-4.958622
32389	0	2.912731	1.482755	9.374643	0.029114	0.014832	0.093750	-0.897595	-15.064453	-4.960277
32390	0	2.914627	1.470154	9.380150	0.029140	0.014701	0.093803	-0.895650	-15.070067	-4.962097
32391	0	2.900594	1.501291	9.399003	0.028992	0.015015	0.093994	-0.896110	-15.085825	-4.963344
32392	0	2.878524	1.476452	9.447141	0.028776	0.014767	0.094474	-0.897380	-15.095315	-4.964844
32393	0	2.875827	1.549951	9.454076	0.028748	0.015503	0.094543	-0.900050	-15.106699	-4.958661
32394	0	2.865312	1.512858	9.441373	0.028646	0.015129	0.094416	-0.899458	-15.113260	-4.955078
32395	0	2.888162	1.476628	9.472357	0.028870	0.014771	0.094727	-0.903016	-15.126209	-4.949036
32396	0	2.853680	1.457383	9.514504	0.028527	0.014579	0.095147	-0.907638	-15.136201	-4.949884
32397	0	2.881782	1.464861	9.472373	0.028809	0.014648	0.094727	-0.906079	-15.145844	-4.950096
32398	0	2.877398	1.458633	9.465649	0.028766	0.014587	0.094659	-0.906068	-15.154402	-4.949809
32399	0	2.887731	1.464890	9.527348	0.028870	0.014648	0.095276	-0.904262	-15.162152	-4.949434
32400	0	2.883073	1.489400	9.520682	0.028824	0.014893	0.095209	-0.901351	-15.168941	-4.953620
32401	0	2.899887	1.483409	9.521226	0.028992	0.014832	0.095215	-0.897084	-15.176083	-4.959326
32402	0	2.907496	1.434420	9.545143	0.029067	0.014348	0.095453	-0.900380	-15.184106	-4.959715
32403	0	2.881338	1.464956	9.490804	0.028809	0.014648	0.094910	-0.897949	-15.188428	-4.959804
32404	0	2.906790	1.428141	9.539283	0.029062	0.014284	0.095394	-0.900065	-15.193757	-4.957729
32405	0	2.881021	1.434856	9.515252	0.028809	0.014343	0.095154	-0.892822	-15.194284	-4.959086
32406	0	2.887560	1.460147	9.502738	0.028872	0.014598	0.095029	-0.887559	-15.196600	-4.963576
32407	0	2.905445	1.446716	9.515301	0.029053	0.014465	0.095154	-0.884468	-15.197273	-4.961070
32408	0	2.875417	1.496260	9.447840	0.028750	0.014956	0.094481	-0.876074	-15.200370	-4.960242
32409	0	2.905266	1.495036	9.497124	0.029053	0.014954	0.094971	-0.879155	-15.198887	-4.958418
32410	0	2.911346	1.488473	9.490965	0.029113	0.014886	0.094910	-0.879707	-15.198262	-4.961298
32411	0	2.936302	1.507400	9.478628	0.029358	0.015076	0.094788	-0.880591	-15.202964	-4.955866
32412	0	2.931098	1.501522	9.478263	0.029306	0.015011	0.094785	-0.874220	-15.207012	-4.954016
32413	0	2.917742	1.483296	9.423725	0.029175	0.014832	0.094238	-0.871559	-15.208775	-4.959258
32414	0	2.905616	1.477663	9.478449	0.029058	0.014772	0.094785	-0.865765	-15.205784	-4.965059
32415	0	2.905175	1.477410	9.503148	0.029053	0.014771	0.095032	-0.860708	-15.203228	-4.967725
32416	0	2.862296	1.483655	9.497020	0.028624	0.014838	0.094970	-0.861923	-15.201101	-4.972924
32417	0	2.862395	1.483697	9.484825	0.028625	0.014832	0.094849	-0.854694	-15.197878	-4.975058
32418	0	2.855795	1.465720	9.484876	0.028561	0.014659	0.094848	-0.856132	-15.193291	-4.969818
32419	0	2.886753	1.483055	9.436115	0.028870	0.014832	0.094360	-0.856633	-15.189382	-4.966969
32420	0	2.892510	1.476568	9.369047	0.028926	0.014768	0.093690	-0.858245	-15.187036	-4.971532
32421	0	2.880238	1.459132	9.484992	0.028809	0.014587	0.094849	-0.853093	-15.178226	-4.974627
32422	0	2.909769	1.459888	9.442383	0.029101	0.014595	0.094423	-0.847874	-15.172427	-4.980989
32423	0	2.892702	1.434893	9.466578	0.028931	0.014343	0.094666	-0.840473	-15.166682	-4.983086
32424	0	2.922430	1.484410	9.460538	0.029228	0.014842	0.094604	-0.837403	-15.160617	-4.981495
32425	0	2.929480	1.495796	9.436031	0.029297	0.014954	0.094360	-0.831480	-15.156742	-4.982866
32426	0	2.880570	1.515210	9.423566	0.028804	0.015145	0.094237	-0.822366	-15.157604	-4.985290
32427	0	2.892975	1.465153	9.405497	0.028931	0.014648	0.094055	-0.817867	-15.155139	-4.984686
32428	0	2.862421	1.526916	9.429742	0.028624	0.015265	0.094298	-0.811424	-15.154550	-4.998063
32429	0	2.861953	1.501320	9.381309	0.028625	0.015015	0.093811	-0.812715	-15.145973	-4.996914
32430	0	2.879550	1.495059	9.363183	0.028796	0.014950	0.093632	-0.810985	-15.143752	-4.997353
32431	0	2.856269	1.513865	9.387230	0.028564	0.015137	0.093872	-0.807943	-15.140247	-4.998256
32432	0	2.886336	1.501981	9.423882	0.028866	0.015018	0.094238	-0.805649	-15.135918	-4.998629
32433	0	2.874963	1.464737	9.435988	0.028748	0.014648	0.094360	-0.806008	-15.137050	-4.996790
32434	0	2.881616	1.427801	9.368611	0.028812	0.014279	0.093687	-0.806612	-15.140245	-4.995923
32435	0	2.862686	1.439780	9.393368	0.028625	0.014404	0.093933	-0.813600	-15.140541	-5.000516
32436	0	2.881846	1.451218	9.399307	0.028811	0.014513	0.093995	-0.813406	-15.147621	-5.005032
32437	0	2.887205	1.434183	9.387155	0.028870	0.014343	0.093872	-0.814213	-15.149170	-5.012625
32438	0	2.851031	1.451995	9.356475	0.028508	0.014523	0.093565	-0.816464	-15.150388	-5.006906
32439	0	2.863322	1.489448	9.393045	0.028625	0.014893	0.093933	-0.812933	-15.158347	-5.011413
32440	0	2.852131	1.495535	9.380469	0.028519	0.014956	0.093805	-0.813355	-15.160152	-5.015116
32441	0	2.838847	1.501206	9.338204	0.028381	0.015015	0.093384	-0.815304	-15.167403	-5.013907
32442	0	2.846372	1.476703	9.398784	0.028457	0.014765	0.093990	-0.811391	-15.174505	-5.022133
32443	0	2.881236	1.477038	9.423715	0.028809	0.014771	0.094238	-0.810538	-15.177664	-5.023387
32444	0	2.875823	1.495127	9.417368	0.028755	0.014953	0.094174	-0.811247	-15.179955	-5.024599
32445	0	2.862993	1.508026	9.386998	0.028625	0.015076	0.093872	-0.804657	-15.183932	-5.029558
32446	0	2.894426	1.502516	9.441477	0.028939	0.015023	0.094417	-0.801252	-15.188582	-5.035563
32447	0	2.906248	1.501544	9.392996	0.029053	0.015015	0.093933	-0.798921	-15.198949	-5.037809
32448	0	2.858964	1.495339	9.453512	0.028584	0.014955	0.094537	-0.799200	-15.204901	-5.037248
32449	0	2.893732	1.501674	9.490731	0.028931	0.015015	0.094910	-0.795520	-15.211470	-5.040659
32450	0	2.900935	1.495795	9.478048	0.029005	0.014957	0.094782	-0.793856	-15.215242	-5.044264
32451	0	2.844939	1.464760	9.448044	0.028442	0.014648	0.094482	-0.793685	-15.222287	-5.040744
32452	0	2.876985	1.476632	9.545188	0.028761	0.014769	0.095454	-0.795122	-15.231529	-5.039893
32453	0	2.875648	1.501502	9.423550	0.028748	0.015015	0.094238	-0.793375	-15.240865	-5.039516
32454	0	2.901503	1.459078	9.465739	0.029009	0.014587	0.094660	-0.788176	-15.246871	-5.044805
32455	0	2.887395	1.477150	9.496923	0.028870	0.014771	0.094971	-0.785964	-15.250659	-5.046765
32456	0	2.913171	1.464511	9.520882	0.029122	0.014649	0.095211	-0.789756	-15.260421	-5.054616
32457	0	2.905687	1.476641	9.448179	0.029053	0.014771	0.094482	-0.793666	-15.264009	-5.053290
32458	0	2.894311	1.469580	9.478501	0.028938	0.014701	0.094786	-0.798723	-15.268403	-5.053041
32459	0	2.887632	1.440519	9.478542	0.028870	0.014404	0.094788	-0.796491	-15.275033	-5.055520
32460	0	2.901277	1.458812	9.484154	0.029005	0.014588	0.094844	-0.795555	-15.282878	-5.058518
32461	0	2.887205	1.446576	9.533612	0.028870	0.014465	0.095337	-0.794142	-15.284392	-5.060119
32462	0	2.887720	1.488797	9.478556	0.028874	0.014893	0.094786	-0.798741	-15.286361	-5.067526
32463	0	2.887571	1.495254	9.496902	0.028870	0.014954	0.094971	-0.798919	-15.292233	-5.069202
32464	0	2.887898	1.476515	9.472377	0.028881	0.014768	0.094723	-0.801270	-15.288358	-5.071026
32465	0	2.905657	1.508014	9.496882	0.029053	0.015076	0.094971	-0.794944	-15.291547	-5.075374
32466	0	2.930256	1.545548	9.478262	0.029305	0.015450	0.094783	-0.788276	-15.287827	-5.079722
32467	0	2.911400	1.501404	9.509280	0.029114	0.015015	0.095093	-0.788219	-15.286721	-5.081660
32468	0	2.917348	1.531698	9.484824	0.029175	0.015318	0.094848	-0.788635	-15.283748	-5.082061
32469	0	2.911698	1.514028	9.478604	0.029114	0.015137	0.094788	-0.783403	-15.286186	-5.085631
32470	0	2.899714	1.489905	9.484494	0.028997	0.014899	0.094845	-0.782896	-15.284473	-5.081456
32471	0	2.917322	1.501574	9.484895	0.029175	0.015015	0.094849	-0.780901	-15.281203	-5.085778
32472	0	2.911134	1.465029	9.442097	0.029110	0.014650	0.094421	-0.780112	-15.281487	-5.083870
32473	0	2.892652	1.483497	9.478833	0.028931	0.014832	0.094788	-0.775472	-15.275154	-5.083362
32474	0	2.879543	1.471363	9.448516	0.028800	0.014716	0.094483	-0.778009	-15.268300	-5.079617
32475	0	2.886697	1.470418	9.454509	0.028870	0.014709	0.094543	-0.783760	-15.263742	-5.075758
32476	0	2.849329	1.512237	9.424294	0.028498	0.015125	0.094241	-0.786768	-15.257055	-5.076622
32477	0	2.862265	1.483170	9.417808	0.028625	0.014832	0.094177	-0.785987	-15.252263	-5.071697
32478	0	2.892043	1.477082	9.411850	0.028925	0.014771	0.094117	-0.785108	-15.245444	-5.076049
32479	0	2.910542	1.513384	9.418029	0.029114	0.015137	0.094177	-0.788289	-15.234021	-5.077209
32480	0	2.915528	1.464432	9.424434	0.029158	0.014642	0.094244	-0.784574	-15.229801	-5.081900
32481	0	2.893117	1.471048	9.436004	0.028931	0.014709	0.094360	-0.782566	-15.229036	-5.076438
32482	0	2.904930	1.501592	9.423878	0.029054	0.015017	0.094237	-0.782804	-15.222383	-5.071604
32483	0	2.886308	1.458777	9.417920	0.028870	0.014587	0.094177	-0.781971	-15.213144	-5.068550
32484	0	2.861125	1.513639	9.454664	0.028612	0.015137	0.094546	-0.781669	-15.210686	-5.069518
32485	0	2.874515	1.458595	9.405614	0.028748	0.014587	0.094055	-0.782805	-15.206423	-5.069245
32486	0	2.868355	1.488708	9.411688	0.028682	0.014889	0.094117	-0.783981	-15.207198	-5.074773
32487	0	2.855775	1.476683	9.436296	0.028564	0.014771	0.094360	-0.788038	-15.197777	-5.071453
32488	0	2.867042	1.525172	9.430483	0.028673	0.015251	0.094304	-0.786771	-15.193067	-5.068389
32489	0	2.886500	1.507253	9.460641	0.028870	0.015076	0.094604	-0.790066	-15.186143	-5.064036
32490	0	2.879157	1.463740	9.485444	0.028799	0.014642	0.094851	-0.794972	-15.175843	-5.060693
32491	0	2.886868	1.470543	9.454438	0.028870	0.014709	0.094543	-0.799135	-15.173329	-5.061289
32492	0	2.880799	1.494353	9.399493	0.028807	0.014945	0.093995	-0.800111	-15.173512	-5.060604
32493	0	2.880785	1.470819	9.399457	0.028809	0.014709	0.093994	-0.800950	-15.171241	-5.066742
32494	0	2.886362	1.458133	9.442314	0.028868	0.014585	0.094421	-0.804291	-15.164955	-5.061663
32495	0	2.905133	1.464248	9.393447	0.029053	0.014648	0.093933	-0.810805	-15.161900	-5.055684
32496	0	2.880595	1.469593	9.448444	0.028806	0.014697	0.094484	-0.811414	-15.160793	-5.052162
32497	0	2.892931	1.476550	9.442258	0.028931	0.014771	0.094421	-0.816757	-15.157805	-5.049143
32498	0	2.868550	1.500598	9.478866	0.028684	0.015004	0.094790	-0.813717	-15.158620	-5.055489
32499	0	2.868786	1.488939	9.490976	0.028687	0.014893	0.094910	-0.816721	-15.158837	-5.056361
32500	0	2.850617	1.475851	9.423886	0.028505	0.014764	0.094238	-0.822355	-15.158471	-5.055973
32501	0	2.869290	1.494579	9.405447	0.028687	0.014954	0.094055	-0.830692	-15.164752	-5.052072
32502	0	2.857868	1.469135	9.417508	0.028577	0.014693	0.094175	-0.832150	-15.165571	-5.054402
32503	0	2.874953	1.476919	9.435996	0.028748	0.014771	0.094360	-0.832880	-15.166554	-5.056511
32504	0	2.899418	1.482448	9.356672	0.028995	0.014829	0.093566	-0.837217	-15.164711	-5.050568
32505	0	2.905422	1.433901	9.484882	0.029053	0.014343	0.094849	-0.841480	-15.165134	-5.049354
32506	0	2.911993	1.530979	9.417646	0.029117	0.015311	0.094177	-0.842280	-15.167714	-5.051008
32507	0	2.881008	1.458677	9.417689	0.028809	0.014587	0.094177	-0.842203	-15.168138	-5.051716
32508	0	2.875342	1.476498	9.460319	0.028750	0.014769	0.094604	-0.845644	-15.170358	-5.056042
32509	0	2.899455	1.464114	9.417750	0.028992	0.014648	0.094177	-0.853526	-15.172421	-5.053529
32510	0	2.887902	1.456464	9.466556	0.028875	0.014572	0.094666	-0.861585	-15.175453	-5.052121
32511	0	2.880701	1.501321	9.527659	0.028809	0.015015	0.095276	-0.862652	-15.172194	-5.051673
32512	0	2.886744	1.500656	9.454459	0.028866	0.015011	0.094544	-0.866955	-15.172755	-5.049974
32513	0	2.862586	1.513259	9.478814	0.028625	0.015137	0.094788	-0.871147	-15.171817	-5.051688
32514	0	2.863002	1.524936	9.545871	0.028625	0.015250	0.095460	-0.871159	-15.175811	-5.052206
32515	0	2.899166	1.525982	9.460434	0.028992	0.015259	0.094604	-0.869166	-15.174368	-5.051873
32516	0	2.874990	1.494965	9.466450	0.028747	0.014956	0.094665	-0.875283	-15.176919	-5.047946
32517	0	2.899537	1.452320	9.490903	0.028992	0.014526	0.094910	-0.878117	-15.179932	-5.049852
32518	0	2.936173	1.488451	9.429852	0.029365	0.014886	0.094297	-0.879204	-15.175131	-5.051939
32519	0	2.905568	1.501545	9.429828	0.029053	0.015015	0.094299	-0.877305	-15.177285	-5.049856
32520	0	2.899957	1.452877	9.399039	0.028997	0.014527	0.093991	-0.874673	-15.178506	-5.051010
32521	0	2.886892	1.495453	9.436042	0.028870	0.014954	0.094360	-0.872849	-15.176276	-5.050680
32522	0	2.867978	1.452115	9.442381	0.028685	0.014527	0.094421	-0.879804	-15.169118	-5.054166
32523	0	2.849929	1.476775	9.509444	0.028503	0.014771	0.095093	-0.882604	-15.162838	-5.046927
32524	0	2.830832	1.470262	9.503579	0.028312	0.014704	0.095035	-0.883418	-15.157413	-5.042462
32525	0	2.837917	1.446519	9.466620	0.028381	0.014465	0.094666	-0.882981	-15.153446	-5.038205
32526	0	2.861820	1.476837	9.454536	0.028621	0.014770	0.094544	-0.883800	-15.149056	-5.040523
32527	0	2.892938	1.452479	9.448306	0.028931	0.014526	0.094482	-0.885012	-15.146155	-5.038324
32528	0	2.880283	1.470405	9.491175	0.028806	0.014706	0.094911	-0.886359	-15.141321	-5.040349
32529	0	2.899029	1.470673	9.460535	0.028992	0.014709	0.094604	-0.888974	-15.138259	-5.034271
32530	0	2.904723	1.525249	9.472842	0.029050	0.015253	0.094728	-0.889065	-15.133725	-5.035969
32531	0	2.886658	1.489275	9.436126	0.028870	0.014893	0.094360	-0.888281	-15.128694	-5.038284
32532	0	2.892610	1.501830	9.393283	0.028924	0.015015	0.093934	-0.882997	-15.129873	-5.038715
32533	0	2.862586	1.483347	9.466511	0.028625	0.014832	0.094666	-0.879912	-15.128950	-5.041483
32534	0	2.874500	1.470984	9.436071	0.028748	0.014713	0.094359	-0.883457	-15.124515	-5.046695
32535	0	2.892943	1.562523	9.442173	0.028931	0.015625	0.094421	-0.882488	-15.121620	-5.045006
32536	0	2.886559	1.495458	9.448263	0.028867	0.014954	0.094482	-0.880621	-15.118830	-5.040325
32537	0	2.880444	1.537328	9.466802	0.028809	0.015381	0.094666	-0.889198	-15.112429	-5.031992
32538	0	2.867331	1.524273	9.448873	0.028678	0.015244	0.094487	-0.889656	-15.105501	-5.033461
32539	0	2.898805	1.501393	9.399538	0.028992	0.015015	0.093994	-0.889942	-15.099722	-5.027176
32540	0	2.861813	1.470374	9.436277	0.028618	0.014708	0.094362	-0.893774	-15.098690	-5.024217
32541	0	2.862662	1.446424	9.393293	0.028625	0.014465	0.093933	-0.894274	-15.098691	-5.024781
32542	0	2.869146	1.458504	9.411426	0.028688	0.014585	0.094115	-0.892735	-15.100982	-5.023708
32543	0	2.868580	1.471064	9.454349	0.028687	0.014709	0.094543	-0.890606	-15.098756	-5.025355
32544	0	2.856385	1.483125	9.393306	0.028563	0.014833	0.093933	-0.892434	-15.098958	-5.027787
32545	0	2.880707	1.507253	9.344580	0.028809	0.015076	0.093445	-0.895582	-15.095737	-5.029506
32546	0	2.850163	1.482451	9.393350	0.028500	0.014825	0.093934	-0.895133	-15.096816	-5.032529
32547	0	2.868783	1.495147	9.417719	0.028687	0.014954	0.094177	-0.896880	-15.097025	-5.031385
32548	0	2.868902	1.470422	9.393205	0.028688	0.014705	0.093932	-0.896677	-15.096385	-5.041142
32549	0	2.887106	1.507613	9.399363	0.028870	0.015076	0.093994	-0.895285	-15.096759	-5.041722
32550	0	2.887398	1.483443	9.350369	0.028872	0.014832	0.093505	-0.890851	-15.098361	-5.042168
32551	0	2.862943	1.446662	9.423689	0.028625	0.014465	0.094238	-0.888309	-15.101759	-5.042395
32552	0	2.875611	1.495402	9.386821	0.028755	0.014956	0.093868	-0.889313	-15.101528	-5.047018
32553	0	2.899571	1.501401	9.393197	0.028992	0.015015	0.093933	-0.889064	-15.104998	-5.050967
32554	0	2.863641	1.476627	9.417375	0.028633	0.014769	0.094174	-0.890916	-15.107607	-5.047069
32555	0	2.863023	1.489265	9.466408	0.028625	0.014893	0.094666	-0.889784	-15.111929	-5.054040
32556	0	2.876399	1.470950	9.404925	0.028757	0.014709	0.094051	-0.888588	-15.118880	-5.061682
32557	0	2.868970	1.458520	9.442076	0.028687	0.014587	0.094421	-0.890293	-15.121355	-5.057581
32558	0	2.887653	1.464212	9.380901	0.028875	0.014644	0.093809	-0.891318	-15.121439	-5.058479
32559	0	2.893397	1.489583	9.399261	0.028931	0.014893	0.093994	-0.886414	-15.124076	-5.065345
32560	0	2.900340	1.519998	9.405038	0.028998	0.015203	0.094051	-0.889582	-15.128786	-5.071250
32561	0	2.899705	1.513781	9.466371	0.028992	0.015137	0.094666	-0.887179	-15.133831	-5.065873
32562	0	2.900687	1.501627	9.404996	0.029002	0.015017	0.094051	-0.886466	-15.138123	-5.070348
32563	0	2.894027	1.477266	9.392981	0.028931	0.014771	0.093933	-0.882517	-15.148353	-5.070619
32564	0	2.895265	1.459317	9.459567	0.028950	0.014591	0.094597	-0.879218	-15.150512	-5.065269
32565	0	2.893854	1.501748	9.447956	0.028931	0.015015	0.094482	-0.874578	-15.158614	-5.062897
32566	0	2.913794	1.489515	9.416816	0.029129	0.014897	0.094171	-0.875939	-15.168002	-5.070471
32567	0	2.887823	1.501544	9.509004	0.028870	0.015015	0.095093	-0.873729	-15.176901	-5.075586
32568	0	2.882858	1.501381	9.484234	0.028826	0.015016	0.094843	-0.874939	-15.178929	-5.075532
32569	0	2.905488	1.495098	9.429907	0.029053	0.014954	0.094299	-0.877181	-15.180164	-5.074377
32570	0	2.912418	1.475831	9.502977	0.029118	0.014765	0.095031	-0.883770	-15.186704	-5.077162
32571	0	2.893327	1.421757	9.417699	0.028931	0.014221	0.094177	-0.887196	-15.188537	-5.075127
32572	0	2.900476	1.440062	9.490558	0.028996	0.014397	0.094909	-0.881217	-15.197113	-5.074469
32573	0	2.917909	1.446492	9.515256	0.029175	0.014465	0.095154	-0.880690	-15.200902	-5.077119
32574	0	2.906644	1.483413	9.453846	0.029061	0.014831	0.094541	-0.875360	-15.205714	-5.082806
32575	0	2.912180	1.514086	9.533381	0.029114	0.015137	0.095337	-0.869191	-15.213915	-5.088911
32576	0	2.888902	1.502456	9.538966	0.028885	0.015022	0.095391	-0.865458	-15.217496	-5.092337
32577	0	2.862917	1.513399	9.521417	0.028625	0.015137	0.095215	-0.867758	-15.220527	-5.088764
32578	0	2.875918	1.525644	9.527194	0.028754	0.015253	0.095274	-0.862675	-15.225072	-5.096384
32579	0	2.893181	1.513453	9.497070	0.028931	0.015137	0.094971	-0.864450	-15.225102	-5.101620
32580	0	2.887223	1.488952	9.527445	0.028872	0.014888	0.095275	-0.861589	-15.224588	-5.105704
32581	0	2.905313	1.483122	9.466546	0.029053	0.014832	0.094666	-0.861167	-15.223725	-5.107623
32582	0	2.911155	1.476992	9.497037	0.029114	0.014770	0.094970	-0.860066	-15.219742	-5.105547
32583	0	2.917811	1.458713	9.496973	0.029175	0.014587	0.094971	-0.859422	-15.222363	-5.102765
32584	0	2.893238	1.464813	9.441994	0.028937	0.014647	0.094419	-0.858143	-15.215089	-5.099066
32585	0	2.905179	1.458984	9.448234	0.029053	0.014587	0.094482	-0.854478	-15.212622	-5.097056
32586	0	2.880315	1.434761	9.460468	0.028807	0.014348	0.094604	-0.854413	-15.207062	-5.095426
32587	0	2.917215	1.489412	9.381161	0.029175	0.014893	0.093811	-0.851921	-15.202530	-5.104527
32588	0	2.892368	1.489864	9.417808	0.028925	0.014895	0.094178	-0.847338	-15.199673	-5.098082
32589	0	2.899128	1.495754	9.478710	0.028992	0.014954	0.094788	-0.841873	-15.197843	-5.098347
32590	0	2.917329	1.441278	9.429745	0.029174	0.014412	0.094297	-0.840112	-15.195835	-5.106650
32591	0	2.917356	1.519653	9.399472	0.029175	0.015198	0.093994	-0.840863	-15.192988	-5.105599
32592	0	2.905055	1.507543	9.405550	0.029050	0.015073	0.094056	-0.836890	-15.192475	-5.103397
32593	0	2.893013	1.465112	9.429906	0.028931	0.014648	0.094299	-0.832902	-15.190518	-5.104786
32594	0	2.892974	1.459505	9.393140	0.028929	0.014592	0.093932	-0.828562	-15.190398	-5.100123
32595	0	2.905207	1.495252	9.411659	0.029053	0.014954	0.094116	-0.829149	-15.188284	-5.103796
32596	0	2.874330	1.513766	9.387218	0.028746	0.015134	0.093872	-0.823904	-15.184128	-5.109486
32597	0	2.874942	1.470200	9.448302	0.028748	0.014709	0.094482	-0.832018	-15.185040	-5.113855
32598	0	2.850969	1.463225	9.448249	0.028506	0.014633	0.094483	-0.832183	-15.187806	-5.116860
32599	0	2.850713	1.507065	9.411589	0.028503	0.015076	0.094116	-0.837288	-15.190941	-5.117868
32600	0	2.863371	1.463793	9.393169	0.028632	0.014638	0.093932	-0.836449	-15.191478	-5.121251
32601	0	2.899008	1.501738	9.417731	0.028992	0.015015	0.094177	-0.832449	-15.188200	-5.120111
32602	0	2.874731	1.459305	9.429809	0.028744	0.014592	0.094299	-0.830410	-15.191154	-5.128167
32603	0	2.886833	1.513991	9.381092	0.028870	0.015137	0.093811	-0.825825	-15.188242	-5.127212
32604	0	2.911229	1.508257	9.387050	0.029111	0.015081	0.093871	-0.823522	-15.188559	-5.118949
32605	0	2.893342	1.464527	9.393275	0.028931	0.014648	0.093933	-0.826415	-15.190563	-5.124963
32606	0	2.887891	1.501216	9.454046	0.028874	0.015008	0.094543	-0.820344	-15.194643	-5.122251
32607	0	2.880943	1.470549	9.454382	0.028809	0.014709	0.094543	-0.824310	-15.194327	-5.127813
32608	0	2.875231	1.476300	9.460317	0.028749	0.014762	0.094604	-0.822031	-15.197552	-5.134956
32609	0	2.863197	1.465037	9.411394	0.028625	0.014648	0.094116	-0.818548	-15.204032	-5.137930
32610	0	2.864239	1.452732	9.392726	0.028638	0.014529	0.093928	-0.819827	-15.208156	-5.134704
32611	0	2.869323	1.452722	9.448026	0.028687	0.014526	0.094482	-0.817661	-15.214882	-5.132677
32612	0	2.864302	1.501331	9.343914	0.028639	0.015016	0.093440	-0.819430	-15.218624	-5.133561
32613	0	2.911756	1.471281	9.387037	0.029114	0.014709	0.093872	-0.814404	-15.221878	-5.136651
32614	0	2.906574	1.453139	9.417188	0.029060	0.014532	0.094173	-0.814149	-15.227040	-5.132220
32615	0	2.911995	1.465277	9.405259	0.029114	0.014648	0.094055	-0.807785	-15.233159	-5.136371
32616	0	2.888598	1.440994	9.404854	0.028882	0.014412	0.094049	-0.809189	-15.236610	-5.137365
32617	0	2.875199	1.495682	9.411435	0.028748	0.014954	0.094116	-0.804290	-15.240614	-5.136026
32618	0	2.888612	1.465646	9.398658	0.028878	0.014654	0.093989	-0.800277	-15.248830	-5.135227
32619	0	2.905811	1.532007	9.448073	0.029053	0.015320	0.094482	-0.798899	-15.253951	-5.139688
32620	0	2.907261	1.507140	9.423226	0.029063	0.015076	0.094234	-0.802749	-15.263910	-5.140274
32621	0	2.905784	1.507474	9.472515	0.029053	0.015076	0.094727	-0.802812	-15.268689	-5.136020
32622	0	2.906587	1.537810	9.423334	0.029062	0.015378	0.094234	-0.801703	-15.271693	-5.134546
32623	0	2.942323	1.525728	9.466444	0.029419	0.015259	0.094666	-0.802478	-15.275499	-5.137421
32624	0	2.931027	1.537744	9.405075	0.029305	0.015377	0.094052	-0.800924	-15.279955	-5.133306
32625	0	2.911695	1.470618	9.423781	0.029114	0.014709	0.094238	-0.803927	-15.282469	-5.137596
32626	0	2.906358	1.457587	9.490679	0.029058	0.014580	0.094908	-0.807539	-15.287289	-5.141097
32627	0	2.911785	1.476507	9.460409	0.029114	0.014771	0.094604	-0.813062	-15.290872	-5.144267
32628	0	2.906462	1.476027	9.423583	0.029060	0.014759	0.094237	-0.810588	-15.294675	-5.149847
32629	0	2.881210	1.519970	9.503036	0.028809	0.015198	0.095032	-0.807305	-15.297524	-5.152266
32630	0	2.900139	1.477219	9.392950	0.028998	0.014773	0.093930	-0.807769	-15.299849	-5.151149
32631	0	2.899226	1.501120	9.491004	0.028992	0.015015	0.094910	-0.811094	-15.299202	-5.153045
32632	0	2.899229	1.506792	9.466566	0.028993	0.015068	0.094666	-0.810500	-15.297450	-5.150919
32633	0	2.892927	1.483019	9.497134	0.028931	0.014832	0.094971	-0.811433	-15.294480	-5.151557
32634	0	2.923468	1.489442	9.448211	0.029233	0.014890	0.094483	-0.804906	-15.295200	-5.156116
32635	0	2.911335	1.452548	9.472683	0.029114	0.014526	0.094727	-0.805215	-15.293388	-5.158286
32636	0	2.923240	1.501458	9.454378	0.029235	0.015012	0.094543	-0.801231	-15.289103	-5.163391
32637	0	2.911450	1.532007	9.436009	0.029114	0.015320	0.094360	-0.800108	-15.288635	-5.161360
32638	0	2.942028	1.519380	9.454302	0.029420	0.015198	0.094543	-0.804039	-15.287761	-5.162676
32639	0	2.923262	1.556333	9.478870	0.029236	0.015564	0.094788	-0.804209	-15.282618	-5.164461
32640	0	2.910163	1.525478	9.479152	0.029107	0.015257	0.094790	-0.806256	-15.274788	-5.165251
32641	0	2.893020	1.531734	9.539849	0.028931	0.015320	0.095398	-0.808462	-15.272913	-5.168420
32642	0	2.923411	1.506981	9.454372	0.029235	0.015070	0.094543	-0.807892	-15.270669	-5.172096
32643	0	2.910931	1.507182	9.466751	0.029114	0.015076	0.094666	-0.811988	-15.264020	-5.174795
32644	0	2.897767	1.494892	9.466915	0.028982	0.014945	0.094668	-0.806787	-15.257329	-5.173770
32645	0	2.904796	1.477092	9.399555	0.029053	0.014771	0.093994	-0.805770	-15.250273	-5.171833
32646	0	2.922276	1.470680	9.479101	0.029226	0.014709	0.094790	-0.808384	-15.244742	-5.171257
32647	0	2.904961	1.501895	9.454373	0.029053	0.015015	0.094543	-0.802600	-15.239685	-5.168835
32648	0	2.898141	1.477741	9.423951	0.028985	0.014778	0.094238	-0.802885	-15.234039	-5.159830
32649	0	2.892823	1.501755	9.417753	0.028931	0.015015	0.094177	-0.798734	-15.229803	-5.163671
32650	0	2.892276	1.441023	9.448306	0.028925	0.014410	0.094482	-0.797815	-15.225907	-5.161442
32651	0	2.905320	1.464769	9.374997	0.029053	0.014648	0.093750	-0.797901	-15.225174	-5.160153
32652	0	2.911280	1.452264	9.448234	0.029115	0.014524	0.094481	-0.799419	-15.221580	-5.155145
32653	0	2.898896	1.477258	9.423880	0.028992	0.014771	0.094238	-0.796295	-15.216985	-5.157544
32654	0	2.873727	1.507801	9.362957	0.028742	0.015079	0.093628	-0.797590	-15.210159	-5.162711
32655	0	2.886792	1.476803	9.393402	0.028870	0.014771	0.093933	-0.799912	-15.206795	-5.166032
32656	0	2.874297	1.494370	9.436221	0.028744	0.014948	0.094361	-0.804231	-15.204562	-5.166921
32657	0	2.844205	1.458709	9.405532	0.028442	0.014587	0.094055	-0.803860	-15.202869	-5.168263
32658	0	2.825460	1.483114	9.381207	0.028258	0.014831	0.093811	-0.802626	-15.197067	-5.168520
32659	0	2.843889	1.476697	9.356851	0.028442	0.014771	0.093567	-0.806353	-15.191538	-5.170762
32660	0	2.861612	1.457783	9.387576	0.028618	0.014580	0.093875	-0.808039	-15.188147	-5.162524
32661	0	2.887153	1.488866	9.417728	0.028870	0.014893	0.094177	-0.811877	-15.189114	-5.159275
32662	0	2.899826	1.476153	9.380929	0.028996	0.014762	0.093810	-0.811420	-15.191125	-5.164612
32663	0	2.899315	1.507225	9.350596	0.028992	0.015076	0.093506	-0.814731	-15.191578	-5.168300
32664	0	2.911843	1.500739	9.393249	0.029117	0.015007	0.093933	-0.813399	-15.192435	-5.167113
32665	0	2.886921	1.458019	9.381228	0.028870	0.014587	0.093811	-0.821382	-15.190642	-5.168855
32666	0	2.893114	1.469503	9.387341	0.028930	0.014694	0.093874	-0.819529	-15.191070	-5.169760
32667	0	2.874918	1.464254	9.356732	0.028748	0.014648	0.093567	-0.825831	-15.191734	-5.173644
32668	0	2.857444	1.500443	9.386955	0.028567	0.015002	0.093872	-0.822014	-15.199017	-5.172891
32669	0	2.875493	1.501416	9.429715	0.028748	0.015015	0.094299	-0.821409	-15.206563	-5.170689
32670	0	2.863985	1.501220	9.435565	0.028640	0.015013	0.094356	-0.821282	-15.205328	-5.176498
32671	0	2.886939	1.519412	9.484929	0.028870	0.015198	0.094849	-0.824878	-15.203736	-5.173664
32672	0	2.930318	1.476013	9.417637	0.029296	0.014763	0.094178	-0.826992	-15.211170	-5.172520
32673	0	2.917764	1.494922	9.478742	0.029175	0.014954	0.094788	-0.831317	-15.213265	-5.174420
32674	0	2.905909	1.500082	9.362717	0.029058	0.015005	0.093627	-0.835631	-15.213876	-5.171004
32675	0	2.905598	1.489061	9.454277	0.029053	0.014893	0.094543	-0.837028	-15.216472	-5.171674
32676	0	2.894024	1.464138	9.460176	0.028936	0.014644	0.094603	-0.838781	-15.219793	-5.176068
32677	0	2.887413	1.501308	9.435922	0.028870	0.015015	0.094360	-0.839639	-15.223888	-5.173255
32678	0	2.875959	1.488102	9.423559	0.028756	0.014889	0.094235	-0.848012	-15.226729	-5.173065
32679	0	2.850577	1.458289	9.454344	0.028503	0.014587	0.094543	-0.852533	-15.228256	-5.177419
32680	0	2.899896	1.475817	9.411493	0.028996	0.014761	0.094115	-0.854992	-15.229956	-5.173020
32681	0	2.868871	1.421661	9.478762	0.028687	0.014221	0.094788	-0.859612	-15.231336	-5.163239
32682	0	2.905850	1.482365	9.496889	0.029057	0.014822	0.094970	-0.856757	-15.232370	-5.161211
32683	0	2.887130	1.495507	9.454272	0.028870	0.014954	0.094543	-0.854143	-15.233069	-5.161444
32684	0	2.869158	1.458514	9.478567	0.028689	0.014589	0.094786	-0.858272	-15.234404	-5.158781
32685	0	2.899572	1.501401	9.435922	0.028992	0.015015	0.094360	-0.858029	-15.237922	-5.163717
32686	0	2.887911	1.495152	9.405178	0.028877	0.014952	0.094052	-0.857371	-15.238848	-5.159329
32687	0	2.868693	1.494872	9.466618	0.028687	0.014954	0.094666	-0.862466	-15.238021	-5.157214
32688	0	2.893126	1.463605	9.454452	0.028931	0.014638	0.094544	-0.863939	-15.237432	-5.161022
32689	0	2.893327	1.409589	9.509246	0.028931	0.014099	0.095093	-0.866889	-15.239248	-5.167668
32690	0	2.887587	1.476209	9.442026	0.028874	0.014764	0.094420	-0.868137	-15.239710	-5.167956
32691	0	2.868808	1.470508	9.515402	0.028687	0.014709	0.095154	-0.872524	-15.240256	-5.170526
32692	0	2.917724	1.463596	9.442197	0.029178	0.014639	0.094421	-0.875317	-15.238451	-5.169868
32693	0	2.899110	1.531769	9.472709	0.028992	0.015320	0.094727	-0.877139	-15.236390	-5.165840
32694	0	2.856109	1.494229	9.472804	0.028563	0.014949	0.094727	-0.884359	-15.233326	-5.163550
32695	0	2.862402	1.489058	9.527663	0.028625	0.014893	0.095276	-0.886045	-15.230276	-5.170648
32696	0	2.880183	1.433721	9.533924	0.028806	0.014338	0.095338	-0.887042	-15.224343	-5.172632
32697	0	2.880447	1.458326	9.417915	0.028809	0.014587	0.094177	-0.891510	-15.218077	-5.173571
32698	0	2.867428	1.464041	9.473045	0.028678	0.014640	0.094729	-0.890291	-15.212388	-5.175449
32699	0	2.874524	1.488844	9.466688	0.028748	0.014893	0.094666	-0.894646	-15.208292	-5.165577
32700	0	2.855415	1.457821	9.418093	0.028560	0.014579	0.094179	-0.894932	-15.200321	-5.168556
32701	0	2.856248	1.446265	9.430033	0.028564	0.014465	0.094299	-0.897533	-15.196651	-5.161726
32702	0	2.855683	1.501171	9.472823	0.028561	0.015009	0.094728	-0.893659	-15.190765	-5.163323
32703	0	2.868337	1.452132	9.472829	0.028687	0.014526	0.094727	-0.899153	-15.185701	-5.154283
32704	0	2.867711	1.475520	9.418170	0.028680	0.014760	0.094180	-0.904369	-15.181081	-5.152216
32705	0	2.837836	1.434082	9.405645	0.028381	0.014343	0.094055	-0.906742	-15.176166	-5.151851
32706	0	2.849127	1.451870	9.405904	0.028497	0.014521	0.094057	-0.908654	-15.168252	-5.150533
32707	0	2.880079	1.470981	9.436268	0.028809	0.014709	0.094360	-0.907922	-15.157555	-5.151104
32708	0	2.872958	1.470836	9.430384	0.028731	0.014709	0.094303	-0.908602	-15.154104	-5.147455
32709	0	2.886583	1.489035	9.417876	0.028870	0.014893	0.094177	-0.910738	-15.148199	-5.140164
32710	0	2.916163	1.525079	9.375511	0.029167	0.015254	0.093753	-0.914166	-15.140137	-5.137163
32711	0	2.892553	1.507221	9.393524	0.028931	0.015076	0.093933	-0.917876	-15.132605	-5.140987
32712	0	2.842989	1.469724	9.351101	0.028432	0.014702	0.093510	-0.922826	-15.128852	-5.139469
32713	0	2.868543	1.501304	9.399473	0.028687	0.015015	0.093994	-0.924066	-15.126228	-5.144931
32714	0	2.856073	1.458108	9.423988	0.028562	0.014584	0.094239	-0.926369	-15.123871	-5.149453
32715	0	2.850436	1.465024	9.387150	0.028503	0.014648	0.093872	-0.923368	-15.123683	-5.151458
32716	0	2.862813	1.483672	9.393061	0.028627	0.014834	0.093931	-0.919752	-15.123240	-5.147715
32717	0	2.881226	1.470771	9.381018	0.028809	0.014709	0.093811	-0.920883	-15.126344	-5.150985
32718	0	2.875452	1.488993	9.399196	0.028754	0.014889	0.093992	-0.918676	-15.125359	-5.143362
32719	0	2.881080	1.459035	9.393197	0.028809	0.014587	0.093933	-0.914199	-15.126699	-5.142897
32720	0	2.875644	1.471148	9.399031	0.028751	0.014715	0.093991	-0.917625	-15.131481	-5.135026
32721	0	2.875192	1.464781	9.411498	0.028748	0.014648	0.094116	-0.917366	-15.135417	-5.128861
32722	0	2.820671	1.434117	9.338099	0.028207	0.014341	0.093381	-0.916837	-15.133972	-5.125370
32723	0	2.826352	1.477083	9.393178	0.028259	0.014771	0.093933	-0.915452	-15.137769	-5.127651
32724	0	2.833275	1.470334	9.429625	0.028329	0.014709	0.094296	-0.921882	-15.141080	-5.125053
[truncated: 618 more rows]
