# Supplementary material for: Properties of traditional bamboo carrying poles have implications for user interactions
Source: PLoS One. 2018 May 10;13(5):e0196208. doi: 10.1371/journal.pone.0196208 (PMC5945030; doi:10.1371/journal.pone.0196208)
Supplement: S1 Text — (ZIP) [file pone.0196208.s005.zip › ResTest_PoleI_HiLoad2.txt]

// Start Time: Unknown
// Update Rate: 100.0Hz
// Filter Profile: human (34.3)
// Firmware Version: 2.1.4
PacketCounter	SampleTimeFine	Acc_X	Acc_Y	Acc_Z	VelInc_X	VelInc_Y	VelInc_Z	Roll	Pitch	Yaw	Latitude	Longitude	Altitude	Vel_X	Vel_Y	Vel_Z
30730	0	-2.027389	1.167857	9.318079	-0.020432	0.011677	0.093146	2.557515	10.757203	4.572842
30731	0	-2.035599	1.256908	9.128216	-0.020508	0.012573	0.091248	2.547439	10.568078	4.551549
30732	0	-1.944931	1.249956	9.018745	-0.019598	0.012504	0.090155	2.537563	10.380590	4.530876
30733	0	-1.811375	1.172127	8.700317	-0.018250	0.011719	0.086975	2.536481	10.203181	4.515208
30734	0	-1.754101	0.427975	8.803205	-0.017672	0.004277	0.088006	2.535662	10.034028	4.499965
30735	0	-1.764046	0.085373	8.718276	-0.017761	0.000854	0.087158	2.530874	9.875375	4.489683
30736	0	-1.772872	0.396060	8.442234	-0.017833	0.003965	0.084400	2.521098	9.735148	4.473022
30737	0	-1.767215	0.818164	8.272144	-0.017761	0.008179	0.082703	2.522237	9.612609	4.460131
30738	0	-1.738378	0.953225	8.171763	-0.017464	0.009526	0.081701	2.528043	9.501422	4.445310
30739	0	-1.696016	0.678556	8.039692	-0.017029	0.006775	0.080383	2.540840	9.404112	4.438439
30740	0	-1.678131	0.570104	7.901692	-0.016833	0.005696	0.079006	2.545991	9.329296	4.428788
30741	0	-1.655925	0.854443	7.898843	-0.016602	0.008545	0.078979	2.543928	9.268406	4.419752
30742	0	-1.661396	1.153810	7.808617	-0.016641	0.011534	0.078081	2.549357	9.229606	4.418153
30743	0	-1.683177	0.794321	7.824919	-0.016846	0.007935	0.078247	2.561396	9.209288	4.419262
30744	0	-1.682216	0.526857	7.788356	-0.016818	0.005265	0.077885	2.566429	9.215327	4.419347
30745	0	-1.661928	0.494699	7.744961	-0.016602	0.004944	0.077454	2.571759	9.241631	4.417611
30746	0	-1.648562	0.684690	7.774320	-0.016455	0.006842	0.077750	2.580294	9.286541	4.431964
30747	0	-1.603980	0.873164	7.780942	-0.015991	0.008728	0.077820	2.587227	9.357573	4.439037
30748	0	-1.608785	0.831325	7.912915	-0.016029	0.008307	0.079142	2.597452	9.441504	4.454923
30749	0	-1.642950	0.726176	8.024665	-0.016357	0.007263	0.080261	2.597840	9.543811	4.462203
30750	0	-1.713914	0.762458	8.021219	-0.017052	0.007626	0.080231	2.599405	9.667913	4.472192
30751	0	-1.683191	0.964574	8.139835	-0.016724	0.009644	0.081421	2.606040	9.819118	4.493676
30752	0	-1.597025	0.946927	8.281829	-0.015845	0.009464	0.082843	2.617040	9.990660	4.512700
30753	0	-1.759976	1.104424	8.517596	-0.017456	0.011047	0.085205	2.617568	10.182409	4.533303
30754	0	-1.973322	1.164954	8.595935	-0.019578	0.011650	0.085995	2.621931	10.387704	4.562823
30755	0	-2.049720	0.828966	8.913397	-0.020325	0.008301	0.089172	2.613265	10.607512	4.595549
30756	0	-2.006207	0.911506	9.083037	-0.019883	0.009131	0.090868	2.598537	10.831405	4.623821
30757	0	-2.002220	0.798114	9.310120	-0.019836	0.007996	0.093140	2.586804	11.058332	4.649812
30758	0	-2.096819	0.716039	9.588579	-0.020769	0.007172	0.095928	2.579799	11.294320	4.679915
30759	0	-2.175017	0.420231	9.858832	-0.021545	0.004211	0.098633	2.575742	11.530423	4.710155
30760	0	-2.217500	0.394241	10.045006	-0.021963	0.003948	0.100496	2.575743	11.770928	4.732115
30761	0	-2.279624	0.853405	10.218754	-0.022583	0.008545	0.102234	2.570152	12.008666	4.748936
30762	0	-2.341291	1.137856	10.435227	-0.023203	0.011391	0.104398	2.563344	12.237577	4.768550
30763	0	-2.443086	0.993929	10.719435	-0.024231	0.009949	0.107239	2.559595	12.449505	4.797380
30764	0	-2.501804	0.649423	10.820094	-0.024818	0.006511	0.108246	2.548464	12.659327	4.822756
30765	0	-2.588588	0.657355	11.085781	-0.025696	0.006592	0.110901	2.535574	12.854391	4.845624
30766	0	-2.583398	0.800365	11.315736	-0.025658	0.008018	0.113196	2.525858	13.031894	4.861445
30767	0	-2.585404	0.963448	11.403975	-0.025696	0.009644	0.114075	2.521759	13.189561	4.883723
30768	0	-2.665156	0.578146	11.579990	-0.026506	0.005779	0.115833	2.528226	13.332382	4.897438
30769	0	-2.709607	0.567222	11.801506	-0.026978	0.005676	0.118042	2.527922	13.446565	4.912419
30770	0	-2.762350	0.816096	11.875724	-0.027522	0.008170	0.118780	2.522372	13.543404	4.929540
30771	0	-2.730303	0.964134	11.808444	-0.027222	0.009644	0.118103	2.522660	13.621800	4.937847
30772	0	-2.731581	0.683396	11.970100	-0.027265	0.006831	0.119713	2.526971	13.670270	4.946870
30773	0	-2.737141	0.677663	12.023287	-0.027344	0.006775	0.120239	2.529404	13.696451	4.949819
30774	0	-2.746069	0.812485	12.010341	-0.027460	0.008121	0.120104	2.533324	13.697202	4.946281
30775	0	-2.725857	0.800705	11.999984	-0.027283	0.007996	0.119995	2.543393	13.674319	4.943222
30776	0	-2.693243	0.882375	12.019899	-0.026991	0.008811	0.120187	2.553779	13.618849	4.938877
30777	0	-2.641443	0.843326	11.860727	-0.026489	0.008423	0.118591	2.561587	13.546893	4.933559
30778	0	-2.648635	0.655726	11.870618	-0.026584	0.006551	0.118685	2.564896	13.453406	4.925179
30779	0	-2.605775	0.703106	11.672679	-0.026184	0.007019	0.116699	2.572634	13.330324	4.909168
30780	0	-2.597520	0.949841	11.464886	-0.026119	0.009483	0.114617	2.582999	13.187472	4.889956
30781	0	-2.565764	0.800922	11.374384	-0.025818	0.007996	0.113708	2.591620	13.027145	4.871229
30782	0	-2.557218	0.736232	11.210941	-0.025747	0.007350	0.112070	2.598663	12.849362	4.850222
30783	0	-2.514853	0.966167	10.965928	-0.025330	0.009644	0.109619	2.611902	12.661225	4.835531
30784	0	-2.520843	0.963084	10.791324	-0.025401	0.009618	0.107869	2.619616	12.457795	4.818988
30785	0	-2.488758	0.691485	10.618561	-0.025085	0.006897	0.106140	2.632539	12.245211	4.802239
30786	0	-2.475403	0.541924	10.298174	-0.024947	0.005405	0.102936	2.641498	12.031606	4.778483
30787	0	-2.403712	0.556736	10.111983	-0.024231	0.005554	0.101074	2.649955	11.813232	4.755395
30788	0	-2.335382	0.614452	9.919331	-0.023546	0.006128	0.099149	2.662235	11.592502	4.728939
30789	0	-2.276143	0.678989	9.666208	-0.022949	0.006775	0.096619	2.673646	11.371436	4.702401
30790	0	-2.166783	0.791923	9.497168	-0.021849	0.007902	0.094932	2.688109	11.154667	4.679417
30791	0	-2.088560	0.837365	9.256715	-0.021057	0.008362	0.092529	2.696889	10.943794	4.656079
30792	0	-2.012521	0.931455	9.135655	-0.020292	0.009300	0.091321	2.709148	10.735824	4.629728
30793	0	-1.900629	1.338119	8.932624	-0.019165	0.013367	0.089294	2.722307	10.533948	4.611520
30794	0	-1.797596	1.273806	8.803929	-0.018121	0.012723	0.088012	2.737061	10.347145	4.598767
30795	0	-1.744577	0.623633	8.730609	-0.017578	0.006226	0.087280	2.746762	10.173917	4.591327
30796	0	-1.775019	0.648904	8.509965	-0.017870	0.006491	0.085074	2.740413	10.013542	4.577213
30797	0	-1.832334	0.781414	8.443528	-0.018433	0.007812	0.084412	2.738744	9.865944	4.570192
30798	0	-1.805779	0.916007	8.399065	-0.018154	0.009158	0.083970	2.738036	9.735404	4.557933
30799	0	-1.724759	0.726843	8.265923	-0.017334	0.007263	0.082642	2.742308	9.616523	4.543355
30800	0	-1.684669	0.434915	8.159218	-0.016920	0.004343	0.081577	2.748292	9.514020	4.532562
30801	0	-1.721370	0.586259	8.094501	-0.017273	0.005859	0.080933	2.750749	9.430747	4.522362
30802	0	-1.692654	0.995758	8.053851	-0.016973	0.009954	0.080529	2.753600	9.365820	4.510945
30803	0	-1.674907	0.970949	7.977984	-0.016785	0.009705	0.079773	2.759247	9.315057	4.508844
30804	0	-1.651029	0.977970	7.954590	-0.016531	0.009775	0.079542	2.764921	9.285450	4.507234
30805	0	-1.683807	1.025310	7.953053	-0.016846	0.010254	0.079529	2.763309	9.274508	4.510399
30806	0	-1.738753	0.732341	7.971319	-0.017381	0.007322	0.079715	2.764862	9.284000	4.516339
30807	0	-1.747418	0.555114	8.019646	-0.017456	0.005554	0.080200	2.760997	9.309657	4.519491
30808	0	-1.758483	0.560830	8.036881	-0.017553	0.005609	0.080376	2.761424	9.353891	4.529979
30809	0	-1.817052	0.482329	8.122808	-0.018127	0.004822	0.081238	2.764791	9.414019	4.539309
30810	0	-1.833300	0.421857	8.157081	-0.018275	0.004214	0.081584	2.772571	9.494485	4.548650
30811	0	-1.843844	0.531774	8.164948	-0.018372	0.005310	0.081665	2.785460	9.587702	4.557696
30812	0	-1.841038	0.765163	8.320098	-0.018325	0.007645	0.083220	2.797809	9.704674	4.567767
30813	0	-1.840252	1.074638	8.451320	-0.018311	0.010742	0.084534	2.806350	9.828324	4.583675
30814	0	-1.841895	1.026245	8.544648	-0.018313	0.010262	0.085469	2.810957	9.968693	4.597510
30815	0	-1.848593	0.885283	8.646219	-0.018372	0.008850	0.086487	2.818173	10.118878	4.618955
30816	0	-1.885185	0.879381	8.836315	-0.018728	0.008794	0.088389	2.822041	10.277684	4.642458
30817	0	-1.894130	0.806092	8.999664	-0.018799	0.008057	0.090027	2.831974	10.457518	4.665865
30818	0	-1.838400	0.641798	9.079253	-0.018232	0.006416	0.090823	2.838870	10.647454	4.687547
30819	0	-1.920842	0.964477	9.316665	-0.019043	0.009644	0.093201	2.845602	10.849231	4.712607
30820	0	-2.120543	0.952388	9.650681	-0.021034	0.009523	0.096544	2.851535	11.050674	4.741319
30821	0	-2.154195	0.988005	9.920514	-0.021362	0.009888	0.099243	2.848248	11.256581	4.761661
30822	0	-2.183742	1.047289	9.870151	-0.021660	0.010482	0.098740	2.843538	11.460949	4.787174
30823	0	-2.215252	1.017993	10.152477	-0.021973	0.010193	0.101562	2.834621	11.662213	4.812729
30824	0	-2.239059	1.064083	10.401438	-0.022220	0.010653	0.104050	2.825989	11.848921	4.835624
30825	0	-2.275023	0.774204	10.555566	-0.022583	0.007751	0.105591	2.821094	12.028596	4.864669
30826	0	-2.284215	0.540206	10.768405	-0.022681	0.005412	0.107718	2.815273	12.198613	4.883484
30827	0	-2.365172	0.730862	10.995359	-0.023499	0.007324	0.109985	2.803702	12.356904	4.904093
30828	0	-2.431523	0.831909	11.062273	-0.024174	0.008329	0.110653	2.797316	12.502254	4.921827
30829	0	-2.490924	0.596963	11.148315	-0.024780	0.005981	0.111511	2.789122	12.633612	4.940977
30830	0	-2.589117	0.521118	11.270761	-0.025774	0.005224	0.112734	2.779302	12.752052	4.952679
30831	0	-2.634554	0.743942	11.356364	-0.026245	0.007446	0.113586	2.775266	12.852706	4.962665
30832	0	-2.695639	0.895105	11.413129	-0.026875	0.008958	0.114150	2.770702	12.934413	4.968518
30833	0	-2.698236	0.762569	11.479192	-0.026917	0.007629	0.114807	2.768834	12.999613	4.976038
30834	0	-2.721532	0.670711	11.635242	-0.027172	0.006706	0.116363	2.770806	13.041723	4.982770
30835	0	-2.712214	0.810789	11.608429	-0.027100	0.008118	0.116089	2.761547	13.063947	4.981840
30836	0	-2.672191	0.724119	11.674998	-0.026718	0.007243	0.116751	2.759542	13.067415	4.984187
30837	0	-2.616461	0.671619	11.652035	-0.026184	0.006714	0.116516	2.760937	13.048332	4.982003
30838	0	-2.561669	0.794232	11.622734	-0.025658	0.007938	0.116219	2.763440	13.007873	4.982519
30839	0	-2.545298	0.775215	11.665119	-0.025513	0.007751	0.116638	2.762076	12.949422	4.977659
30840	0	-2.524654	0.757335	11.558405	-0.025333	0.007569	0.115565	2.762922	12.864129	4.962856
30841	0	-2.492144	0.891371	11.421911	-0.025024	0.008911	0.114197	2.761867	12.761685	4.947899
30842	0	-2.476558	0.898387	11.261790	-0.024882	0.008977	0.112593	2.765025	12.643569	4.937117
30843	0	-2.446338	0.751205	11.154037	-0.024597	0.007507	0.111511	2.765256	12.507247	4.917548
30844	0	-2.474267	0.776439	10.952696	-0.024884	0.007760	0.109495	2.764985	12.360120	4.900244
30845	0	-2.468435	0.861190	10.818980	-0.024841	0.008606	0.108154	2.765949	12.195001	4.880847
30846	0	-2.480010	0.764074	10.624951	-0.024961	0.007641	0.106212	2.760340	12.022238	4.858236
30847	0	-2.419081	0.757531	10.379724	-0.024353	0.007568	0.103760	2.762376	11.844556	4.832898
30848	0	-2.337397	0.874502	10.222357	-0.023546	0.008741	0.102184	2.760510	11.652998	4.805474
30849	0	-2.296765	0.860967	10.037935	-0.023132	0.008606	0.100342	2.759041	11.466357	4.781723
30850	0	-2.245988	0.739530	9.898779	-0.022625	0.007392	0.098950	2.757214	11.276641	4.757333
30851	0	-2.205936	0.665607	9.695960	-0.022217	0.006653	0.096924	2.755517	11.091662	4.738389
30852	0	-2.199822	0.684408	9.513903	-0.022153	0.006842	0.095103	2.752990	10.906712	4.714185
30853	0	-2.127531	0.629571	9.298996	-0.021423	0.006287	0.092957	2.758849	10.725491	4.692580
30854	0	-2.105524	0.606826	9.104018	-0.021195	0.006060	0.091008	2.764554	10.550192	4.672704
30855	0	-2.056362	0.721322	8.962805	-0.020691	0.007202	0.089600	2.773977	10.388547	4.653420
30856	0	-1.988569	0.772148	8.888800	-0.020012	0.007711	0.088861	2.782237	10.226837	4.637401
30857	0	-1.960126	0.739331	8.748814	-0.019714	0.007385	0.087463	2.788467	10.079539	4.623293
30858	0	-1.890434	0.746722	8.600665	-0.019004	0.007462	0.085985	2.792247	9.947929	4.604013
30859	0	-1.870662	0.812010	8.510312	-0.018799	0.008118	0.085083	2.792040	9.824781	4.584417
30860	0	-1.823547	0.836905	8.422275	-0.018312	0.008366	0.084207	2.793674	9.722063	4.571219
30861	0	-1.830765	0.824912	8.320409	-0.018372	0.008240	0.083191	2.803867	9.634561	4.561758
30862	0	-1.789127	0.820048	8.218945	-0.017941	0.008197	0.082179	2.806838	9.566421	4.550619
30863	0	-1.741747	0.812235	8.240517	-0.017456	0.008118	0.082397	2.811615	9.513252	4.537130
30864	0	-1.674243	0.818887	8.186782	-0.016769	0.008187	0.081862	2.812424	9.475720	4.530368
30865	0	-1.689629	0.836035	8.197252	-0.016907	0.008362	0.081970	2.809601	9.461294	4.523139
30866	0	-1.706721	0.860162	8.154739	-0.017070	0.008602	0.081547	2.808362	9.457725	4.515089
30867	0	-1.734526	0.835790	8.221237	-0.017334	0.008362	0.082214	2.802835	9.473304	4.511858
30868	0	-1.780618	0.798452	8.208298	-0.017784	0.007987	0.082088	2.799694	9.503968	4.507980
30869	0	-1.822666	0.805536	8.153457	-0.018188	0.008057	0.081543	2.798701	9.557161	4.512435
30870	0	-1.837395	0.853769	8.322505	-0.018328	0.008542	0.083235	2.793696	9.620219	4.518863
30871	0	-1.867413	0.787071	8.458212	-0.018616	0.007874	0.084595	2.791309	9.698728	4.526466
30872	0	-1.862332	0.731338	8.510284	-0.018551	0.007318	0.085118	2.787582	9.795511	4.535722
30873	0	-1.912534	0.756413	8.665216	-0.019043	0.007568	0.086670	2.784103	9.903431	4.550362
30874	0	-1.954910	0.779612	8.795621	-0.019455	0.007803	0.087976	2.777727	10.025088	4.563258
30875	0	-1.982033	0.780865	8.908818	-0.019714	0.007812	0.089111	2.775647	10.160288	4.578082
30876	0	-1.992303	0.780159	9.080985	-0.019809	0.007804	0.090835	2.775803	10.303355	4.592907
30877	0	-2.013881	0.804948	9.183249	-0.020020	0.008057	0.091858	2.770115	10.450902	4.611224
30878	0	-2.057042	0.852750	9.348734	-0.020446	0.008530	0.093514	2.770810	10.602245	4.633025
30879	0	-2.076028	0.811291	9.555325	-0.020630	0.008118	0.095581	2.768592	10.757335	4.649979
30880	0	-2.109781	0.755142	9.744807	-0.020957	0.007558	0.097478	2.764798	10.921598	4.668356
30881	0	-2.144063	0.750168	9.933572	-0.021301	0.007507	0.099365	2.762014	11.080845	4.691406
30882	0	-2.178298	0.834601	10.080175	-0.021646	0.008349	0.100831	2.761740	11.235773	4.709020
30883	0	-2.235448	0.847590	10.318140	-0.022217	0.008484	0.103210	2.756432	11.387444	4.725882
30884	0	-2.244525	0.864023	10.422324	-0.022312	0.008651	0.104251	2.748244	11.532624	4.742700
30885	0	-2.289638	0.847484	10.599076	-0.022766	0.008484	0.106018	2.741706	11.672431	4.755380
30886	0	-2.284504	0.858167	10.673180	-0.022724	0.008587	0.106757	2.739211	11.800882	4.776846
30887	0	-2.324322	0.780292	10.916905	-0.023132	0.007812	0.109192	2.731831	11.916220	4.791850
30888	0	-2.381924	0.760100	11.022356	-0.023723	0.007609	0.110244	2.725234	12.015962	4.799078
30889	0	-2.413874	0.756475	11.094244	-0.024048	0.007568	0.110962	2.723429	12.109143	4.809094
30890	0	-2.460826	0.761785	11.139451	-0.024536	0.007622	0.111410	2.720783	12.182707	4.817426
30891	0	-2.471497	0.768156	11.265907	-0.024658	0.007690	0.112671	2.712583	12.240160	4.819530
30892	0	-2.499977	0.754975	11.294158	-0.024956	0.007550	0.112951	2.712633	12.284208	4.829367
30893	0	-2.499549	0.762516	11.345757	-0.024963	0.007629	0.113464	2.708510	12.316217	4.834178
30894	0	-2.521840	0.713248	11.357055	-0.025211	0.007133	0.113572	2.707750	12.323302	4.834312
30895	0	-2.531768	0.726299	11.303979	-0.025330	0.007263	0.113037	2.706285	12.311243	4.832687
30896	0	-2.503667	0.708132	11.323036	-0.025062	0.007079	0.113225	2.706869	12.285961	4.832361
30897	0	-2.491902	0.775714	11.347372	-0.024963	0.007751	0.113464	2.710263	12.241487	4.823921
30898	0	-2.475582	0.789234	11.239623	-0.024815	0.007884	0.112384	2.715980	12.181840	4.818851
30899	0	-2.428373	0.812453	11.231920	-0.024353	0.008118	0.112305	2.719880	12.111549	4.810397
30900	0	-2.425172	0.783066	11.107026	-0.024339	0.007826	0.111052	2.721242	12.022219	4.802231
30901	0	-2.394881	0.794013	10.994555	-0.024048	0.007935	0.109924	2.722917	11.919839	4.786039
30902	0	-2.380472	0.777535	10.840255	-0.023914	0.007762	0.108379	2.732636	11.804675	4.771707
30903	0	-2.362192	0.794385	10.683763	-0.023743	0.007935	0.106812	2.737837	11.675822	4.757832
30904	0	-2.306973	0.832738	10.536416	-0.023200	0.008319	0.105336	2.741916	11.535112	4.736790
30905	0	-2.263260	0.867454	10.433753	-0.022766	0.008667	0.104309	2.745031	11.389284	4.721814
30906	0	-2.248961	0.795801	10.244178	-0.022627	0.007949	0.102412	2.749887	11.236529	4.705957
30907	0	-2.189738	0.769822	10.061514	-0.022034	0.007690	0.100586	2.753383	11.082193	4.688083
30908	0	-2.174887	0.814253	9.920907	-0.021888	0.008133	0.099179	2.758968	10.922608	4.672503
30909	0	-2.171351	0.769692	9.738126	-0.021851	0.007690	0.097351	2.761126	10.762371	4.652524
30910	0	-2.133005	0.777255	9.542463	-0.021461	0.007764	0.095396	2.766183	10.606468	4.638141
30911	0	-2.080945	0.763667	9.383842	-0.020935	0.007629	0.093811	2.769817	10.453798	4.624905
30912	0	-2.020351	0.801593	9.242497	-0.020322	0.008009	0.092400	2.773417	10.307811	4.610817
30913	0	-2.002715	0.775732	9.090616	-0.020142	0.007751	0.090881	2.775884	10.164430	4.593042
30914	0	-1.956655	0.721735	8.997602	-0.019671	0.007214	0.089953	2.776068	10.031672	4.576586
30915	0	-1.918981	0.714843	8.858257	-0.019287	0.007141	0.088562	2.781118	9.906562	4.559954
30916	0	-1.900992	0.740687	8.770430	-0.019094	0.007400	0.087687	2.786643	9.796752	4.545645
30917	0	-1.896901	0.787658	8.662485	-0.019043	0.007874	0.086609	2.787001	9.699500	4.531603
30918	0	-1.895348	0.788264	8.531210	-0.019020	0.007879	0.085298	2.788064	9.610556	4.519981
30919	0	-1.843935	0.836855	8.491106	-0.018494	0.008362	0.084900	2.794062	9.537708	4.509858
30920	0	-1.816153	0.892707	8.370993	-0.018204	0.008924	0.083701	2.796229	9.480254	4.498924
30921	0	-1.821935	0.885137	8.344152	-0.018250	0.008850	0.083435	2.795659	9.438996	4.492621
30922	0	-1.786530	0.860734	8.357364	-0.017884	0.008608	0.083570	2.793073	9.413148	4.484541
30923	0	-1.763370	0.835986	8.343641	-0.017639	0.008362	0.083435	2.788826	9.405481	4.484488
30924	0	-1.775411	0.768500	8.349735	-0.017751	0.007686	0.083498	2.786634	9.409854	4.484402
30925	0	-1.771765	0.763083	8.337018	-0.017700	0.007629	0.083374	2.787817	9.433598	4.483598
30926	0	-1.806530	0.787561	8.384840	-0.018041	0.007875	0.083854	2.787378	9.466764	4.488694
30927	0	-1.816523	0.799843	8.440323	-0.018127	0.007996	0.084412	2.790986	9.517494	4.493726
30928	0	-1.831249	0.824140	8.456755	-0.018265	0.008245	0.084578	2.786900	9.581514	4.498299
30929	0	-1.879774	0.799445	8.537512	-0.018738	0.007996	0.085388	2.785787	9.661125	4.508617
30930	0	-1.881373	0.780869	8.638267	-0.018738	0.007810	0.086399	2.785375	9.760664	4.525642
30931	0	-1.930674	0.775298	8.750653	-0.019226	0.007751	0.087524	2.788352	9.865153	4.539028
30932	0	-1.972847	0.757294	8.935864	-0.019635	0.007571	0.089379	2.791962	9.983642	4.553002
30933	0	-2.006013	0.787534	9.055358	-0.019958	0.007874	0.090576	2.795880	10.111016	4.569647
30934	0	-2.021163	0.793761	9.117767	-0.020103	0.007937	0.091202	2.797994	10.246920	4.583549
30935	0	-2.061934	0.799404	9.238256	-0.020508	0.007996	0.092407	2.798011	10.384002	4.599325
30936	0	-2.079990	0.866181	9.397791	-0.020674	0.008663	0.094006	2.798712	10.536360	4.618715
30937	0	-2.087548	0.835855	9.549341	-0.020752	0.008362	0.095520	2.797080	10.683372	4.635292
30938	0	-2.156286	0.786812	9.793847	-0.021433	0.007866	0.097967	2.802043	10.834001	4.655995
30939	0	-2.192308	0.756937	9.866423	-0.021790	0.007568	0.098694	2.805692	10.987788	4.670895
30940	0	-2.213332	0.745006	10.037444	-0.022000	0.007448	0.100404	2.810233	11.138318	4.688155
30941	0	-2.253252	0.731730	10.269368	-0.022400	0.007324	0.102722	2.804902	11.284981	4.708459
30942	0	-2.291342	0.779173	10.373594	-0.022790	0.007798	0.103763	2.799848	11.420054	4.727189
30943	0	-2.362139	0.799227	10.464792	-0.023499	0.007996	0.104675	2.798202	11.553452	4.741236
30944	0	-2.386519	0.834780	10.630333	-0.023748	0.008354	0.106329	2.793158	11.677997	4.760585
30945	0	-2.422071	0.793433	10.757990	-0.024109	0.007935	0.107605	2.794397	11.796347	4.769311
30946	0	-2.418739	0.793316	10.875374	-0.024091	0.007934	0.108775	2.794999	11.897112	4.783598
30947	0	-2.449346	0.787219	10.972362	-0.024414	0.007874	0.109741	2.794172	11.978983	4.799227
30948	0	-2.482017	0.750254	11.011822	-0.024757	0.007504	0.110132	2.792157	12.043591	4.806544
30949	0	-2.532519	0.695423	11.119341	-0.025269	0.006958	0.111206	2.787999	12.101413	4.811595
30950	0	-2.536100	0.701248	11.190376	-0.025322	0.007010	0.111913	2.789221	12.140855	4.816096
30951	0	-2.535425	0.702110	11.278730	-0.025330	0.007019	0.112793	2.789973	12.165552	4.818809
30952	0	-2.520537	0.788600	11.283988	-0.025196	0.007877	0.112843	2.796940	12.174575	4.821562
30953	0	-2.477688	0.806246	11.285433	-0.024780	0.008057	0.112854	2.800749	12.170556	4.828806
30954	0	-2.481149	0.844575	11.249204	-0.024835	0.008434	0.112488	2.809673	12.146533	4.832773
30955	0	-2.455712	0.818743	11.182457	-0.024597	0.008179	0.111816	2.815156	12.105570	4.827804
30956	0	-2.440398	0.777578	11.159959	-0.024457	0.007769	0.111588	2.818673	12.051200	4.822625
30957	0	-2.446803	0.733160	11.097647	-0.024536	0.007324	0.110962	2.821924	11.981170	4.815341
30958	0	-2.432391	0.765152	10.990859	-0.024402	0.007644	0.109892	2.825510	11.899983	4.813651
30959	0	-2.425473	0.794485	10.921304	-0.024353	0.007935	0.109192	2.830902	11.797374	4.800567
30960	0	-2.417688	0.796549	10.834073	-0.024281	0.007955	0.108318	2.836843	11.688256	4.785755
30961	0	-2.393422	0.812264	10.750792	-0.024048	0.008118	0.107483	2.836252	11.567743	4.771434
30962	0	-2.345927	0.831746	10.560490	-0.023581	0.008310	0.105578	2.837814	11.436778	4.755117
30963	0	-2.306654	0.787834	10.409279	-0.023193	0.007874	0.104065	2.836677	11.298125	4.732917
30964	0	-2.275136	0.770433	10.262316	-0.022882	0.007699	0.102594	2.836029	11.152509	4.714162
30965	0	-2.269557	0.714732	10.165259	-0.022827	0.007141	0.101624	2.836389	11.004880	4.697326
30966	0	-2.225128	0.782897	10.012342	-0.022386	0.007824	0.100094	2.835386	10.852061	4.675010
30967	0	-2.226117	0.812735	9.835837	-0.022400	0.008118	0.098328	2.839697	10.691513	4.651172
30968	0	-2.150736	0.802122	9.676755	-0.021639	0.008014	0.096739	2.841803	10.536816	4.626909
30969	0	-2.123512	0.800200	9.493770	-0.021362	0.007996	0.094910	2.842865	10.384406	4.600816
30970	0	-2.056106	0.838009	9.389196	-0.020684	0.008374	0.093865	2.843422	10.234826	4.584827
30971	0	-2.020665	0.904108	9.261543	-0.020325	0.009033	0.092590	2.846637	10.089473	4.566960
30972	0	-2.004741	0.966751	9.077075	-0.020155	0.009659	0.090748	2.851372	9.954443	4.551558
30973	0	-1.986156	1.044408	8.974238	-0.019958	0.010437	0.089722	2.854386	9.831299	4.540299
30974	0	-1.937431	0.837913	8.892595	-0.019462	0.008375	0.088907	2.853871	9.719290	4.525914
30975	0	-1.883980	0.781401	8.772485	-0.018921	0.007812	0.087708	2.850422	9.613844	4.512148
30976	0	-1.874845	0.726477	8.672024	-0.018822	0.007266	0.086704	2.843445	9.517204	4.503259
30977	0	-1.824666	0.719851	8.637858	-0.018311	0.007202	0.086365	2.833676	9.432602	4.495473
30978	0	-1.819062	0.744001	8.554953	-0.018246	0.007439	0.085538	2.830732	9.358919	4.488193
30979	0	-1.814436	0.671782	8.533623	-0.018188	0.006714	0.085327	2.831620	9.299709	4.482721
30980	0	-1.782497	0.703176	8.504535	-0.017857	0.007027	0.085039	2.834511	9.257234	4.473504
30981	0	-1.840949	0.830272	8.435545	-0.018433	0.008301	0.084351	2.833542	9.225986	4.462130
30982	0	-1.831105	0.897433	8.424144	-0.018326	0.008976	0.084238	2.827801	9.205819	4.457688
30983	0	-1.806549	0.873162	8.386213	-0.018066	0.008728	0.083862	2.829613	9.204375	4.451488
30984	0	-1.807144	0.880089	8.410346	-0.018064	0.008796	0.084105	2.833585	9.213372	4.456643
30985	0	-1.827054	0.719866	8.428529	-0.018250	0.007202	0.084290	2.826338	9.241334	4.460913
30986	0	-1.869061	0.657920	8.427332	-0.018659	0.006584	0.084280	2.817417	9.284105	4.466547
30987	0	-1.865982	0.652954	8.489032	-0.018616	0.006531	0.084900	2.813997	9.342946	4.472152
30988	0	-1.918797	0.713899	8.559985	-0.019133	0.007138	0.085612	2.813526	9.416275	4.478045
30989	0	-1.941689	0.757438	8.647089	-0.019348	0.007568	0.086487	2.820274	9.506289	4.493489
30990	0	-1.944761	0.837376	8.784020	-0.019366	0.008373	0.087858	2.820236	9.611411	4.503555
30991	0	-1.912983	0.891322	8.884834	-0.019043	0.008911	0.088867	2.822261	9.722247	4.518593
30992	0	-1.912884	0.897461	8.972484	-0.019035	0.008976	0.089745	2.820133	9.840541	4.533035
30993	0	-1.951146	0.890727	9.092089	-0.019409	0.008911	0.090942	2.815109	9.968190	4.549231
30994	0	-1.991309	0.847107	9.197298	-0.019799	0.008475	0.091997	2.810049	10.108815	4.563258
30995	0	-2.038026	0.780686	9.445783	-0.020264	0.007812	0.094482	2.803427	10.249003	4.580760
30996	0	-2.056103	0.846519	9.568913	-0.020439	0.008472	0.095715	2.795064	10.393593	4.596856
30997	0	-2.093592	0.842076	9.689756	-0.020813	0.008423	0.096924	2.792889	10.537702	4.610958
30998	0	-2.137446	0.792714	9.781903	-0.021245	0.007930	0.097847	2.790247	10.687938	4.629974
30999	0	-2.191535	0.798543	10.007103	-0.021790	0.007996	0.100098	2.778917	10.830739	4.645500
31000	0	-2.235199	0.790376	10.099314	-0.022227	0.007914	0.101020	2.768015	10.971114	4.659105
31001	0	-2.295287	0.756186	10.293886	-0.022827	0.007568	0.102966	2.760957	11.109748	4.675179
31002	0	-2.338327	0.760766	10.355519	-0.023264	0.007616	0.103581	2.751657	11.240942	4.685141
31003	0	-2.397857	0.706991	10.544363	-0.023865	0.007080	0.105469	2.740337	11.363771	4.693816
31004	0	-2.438429	0.742065	10.630873	-0.024278	0.007425	0.106333	2.734741	11.477940	4.701615
31005	0	-2.476028	0.792951	10.788717	-0.024658	0.007935	0.107910	2.728589	11.585600	4.709719
31006	0	-2.495371	0.766984	10.857604	-0.024864	0.007680	0.108596	2.716751	11.679389	4.716882
31007	0	-2.498129	0.793023	10.929627	-0.024902	0.007935	0.109314	2.710587	11.761743	4.719319
31008	0	-2.512859	0.774021	11.091086	-0.025063	0.007742	0.110926	2.706748	11.829500	4.725080
31009	0	-2.495460	0.744572	11.131647	-0.024902	0.007446	0.111328	2.703688	11.882660	4.732228
31010	0	-2.498456	0.768923	11.178396	-0.024946	0.007689	0.111793	2.701398	11.921681	4.731013
31011	0	-2.505338	0.756688	11.266456	-0.025024	0.007568	0.112671	2.696583	11.950814	4.733030
31012	0	-2.466067	0.731831	11.283962	-0.024655	0.007320	0.112841	2.690429	11.955986	4.732686
31013	0	-2.507724	0.763073	11.273367	-0.025085	0.007629	0.112732	2.687312	11.947418	4.732676
31014	0	-2.467633	0.806155	11.292352	-0.024703	0.008059	0.112918	2.685308	11.920203	4.731941
31015	0	-2.443358	0.891381	11.206940	-0.024475	0.008911	0.112061	2.682370	11.878070	4.722388
31016	0	-2.426987	0.879546	11.196881	-0.024331	0.008794	0.111956	2.677809	11.815746	4.714234
31017	0	-2.439931	0.897526	11.085631	-0.024475	0.008972	0.110840	2.674351	11.737690	4.704860
31018	0	-2.454933	0.818073	10.973109	-0.024631	0.008184	0.109713	2.663582	11.653443	4.691620
31019	0	-2.444110	0.805313	10.915246	-0.024536	0.008057	0.109131	2.652604	11.554052	4.681242
31020	0	-2.417759	0.731669	10.791572	-0.024287	0.007317	0.107891	2.644875	11.438367	4.662982
31021	0	-2.369018	0.751233	10.738562	-0.023804	0.007507	0.107361	2.642188	11.318114	4.642454
31022	0	-2.370142	0.708958	10.548532	-0.023826	0.007090	0.105457	2.633784	11.183856	4.624594
31023	0	-2.349170	0.738993	10.409381	-0.023621	0.007385	0.104065	2.630348	11.042833	4.601902
31024	0	-2.298921	0.708998	10.293016	-0.023122	0.007089	0.102901	2.623103	10.895935	4.584829
31025	0	-2.269305	0.696698	10.177502	-0.022827	0.006958	0.101746	2.624363	10.745973	4.559238
31026	0	-2.267568	0.679962	9.988127	-0.022808	0.006792	0.099852	2.624128	10.594810	4.540071
31027	0	-2.226882	0.665651	9.780804	-0.022400	0.006653	0.097778	2.619595	10.442297	4.516252
31028	0	-2.164412	0.690932	9.694975	-0.021774	0.006904	0.096921	2.617455	10.289536	4.491485
31029	0	-2.123736	0.739228	9.536431	-0.021362	0.007385	0.095337	2.617134	10.140395	4.469960
31030	0	-2.063007	0.862346	9.376870	-0.020751	0.008619	0.093742	2.613537	9.993597	4.444893
31031	0	-2.014934	0.824694	9.261466	-0.020264	0.008240	0.092590	2.613971	9.853204	4.419184
31032	0	-1.968505	0.831626	9.125771	-0.019794	0.008314	0.091234	2.608205	9.716592	4.402827
31033	0	-1.918407	0.720775	8.986538	-0.019287	0.007202	0.089844	2.606987	9.585788	4.390426
31034	0	-1.844121	0.666084	8.929376	-0.018534	0.006663	0.089274	2.595838	9.467781	4.373029
31035	0	-1.834976	0.922069	8.784649	-0.018433	0.009216	0.087830	2.593892	9.360481	4.348229
31036	0	-1.807573	0.880020	8.751096	-0.018146	0.008798	0.087497	2.589865	9.269545	4.334845
31037	0	-1.799920	0.971000	8.637818	-0.018066	0.009705	0.086365	2.589686	9.180908	4.317952
31038	0	-1.830958	0.965557	8.603585	-0.018360	0.009654	0.086025	2.584927	9.113956	4.304814
31039	0	-1.796364	1.031405	8.515297	-0.018005	0.010315	0.085144	2.577101	9.058062	4.299178
31040	0	-1.819210	1.000530	8.559610	-0.018227	0.010008	0.085588	2.567303	9.012048	4.292900
31041	0	-1.816260	0.896875	8.484477	-0.018188	0.008972	0.084839	2.556534	8.977213	4.288891
31042	0	-1.799816	0.646091	8.491499	-0.018015	0.006462	0.084911	2.548834	8.954347	4.289264
31043	0	-1.812088	0.518436	8.435222	-0.018127	0.005188	0.084351	2.538320	8.945578	4.282178
31044	0	-1.830462	0.493500	8.502331	-0.018297	0.004936	0.085025	2.531451	8.955646	4.276384
31045	0	-1.844869	0.524888	8.532368	-0.018433	0.005249	0.085327	2.526166	8.977061	4.276274
31046	0	-1.867572	0.750978	8.513007	-0.018648	0.007506	0.085136	2.526131	9.014122	4.269714
31047	0	-1.901350	0.750635	8.525917	-0.018982	0.007507	0.085266	2.520218	9.056345	4.268468
31048	0	-1.896873	0.805811	8.615705	-0.018924	0.008054	0.086167	2.521535	9.115677	4.274696
31049	0	-1.910271	0.872894	8.635147	-0.019043	0.008728	0.086365	2.518768	9.194384	4.281170
31050	0	-1.880460	0.927714	8.717808	-0.018737	0.009278	0.087193	2.513482	9.282831	4.286668
31051	0	-1.899637	0.756564	8.756936	-0.018921	0.007568	0.087585	2.506309	9.380815	4.298704
31052	0	-1.937687	0.701557	8.939738	-0.019287	0.007019	0.089417	2.498651	9.495080	4.310753
31053	0	-2.011850	0.713762	9.049349	-0.020020	0.007141	0.090515	2.491273	9.619615	4.322115
31054	0	-2.014441	0.883832	9.209751	-0.020039	0.008842	0.092120	2.483433	9.750610	4.327388
31055	0	-1.994625	0.988484	9.415437	-0.019836	0.009888	0.094177	2.477185	9.883469	4.334603
31056	0	-1.998695	0.884046	9.490163	-0.019875	0.008843	0.094925	2.470853	10.018351	4.345841
31057	0	-1.989765	0.896800	9.702132	-0.019775	0.008972	0.097046	2.463358	10.161903	4.355734
31058	0	-2.032693	0.810106	9.855838	-0.020207	0.008109	0.098582	2.451322	10.299995	4.367360
31059	0	-2.081319	0.835351	9.952357	-0.020691	0.008362	0.099548	2.439109	10.439958	4.380322
31060	0	-2.160456	0.827533	10.063230	-0.021488	0.008284	0.100657	2.426820	10.571799	4.390670
31061	0	-2.202952	0.860175	10.226997	-0.021912	0.008606	0.102295	2.419202	10.702998	4.407056
31062	0	-2.274726	0.743179	10.307438	-0.022638	0.007438	0.103098	2.409419	10.823317	4.420118
31063	0	-2.317593	0.682217	10.410366	-0.023071	0.006836	0.104126	2.390932	10.937804	4.433827
31064	0	-2.344641	0.691885	10.601186	-0.023346	0.006929	0.106033	2.375953	11.045854	4.442483
31065	0	-2.413960	0.701198	10.685235	-0.024048	0.007019	0.106873	2.364478	11.143557	4.455397
31066	0	-2.456066	0.669343	10.778942	-0.024477	0.006699	0.107808	2.354767	11.232146	4.461555
31067	0	-2.491597	0.610165	10.819828	-0.024841	0.006104	0.108215	2.348259	11.311073	4.466934
31068	0	-2.517873	0.725538	10.914198	-0.025114	0.007259	0.109157	2.339193	11.378912	4.465753
31069	0	-2.538202	0.836066	10.979023	-0.025330	0.008362	0.109802	2.332689	11.433349	4.472394
31070	0	-2.504426	0.792697	10.970927	-0.025007	0.007932	0.109717	2.321982	11.471855	4.475303
31071	0	-2.486554	0.671241	11.071242	-0.024841	0.006714	0.110718	2.314264	11.496945	4.474788
31072	0	-2.423151	0.689006	11.125397	-0.024219	0.006893	0.111257	2.304496	11.510319	4.473992
31073	0	-2.428303	0.714726	11.084141	-0.024292	0.007141	0.110840	2.303600	11.501059	4.475739
31074	0	-2.412936	0.801941	11.084670	-0.024152	0.008007	0.110843	2.308677	11.477969	4.474611
31075	0	-2.383055	0.824534	11.090782	-0.023865	0.008240	0.110901	2.306371	11.442971	4.467738
31076	0	-2.362327	0.874188	11.055882	-0.023675	0.008739	0.110548	2.301258	11.389831	4.459578
31077	0	-2.373793	0.879000	10.987744	-0.023804	0.008789	0.109863	2.293300	11.321520	4.454338
31078	0	-2.365702	0.836841	10.929687	-0.023734	0.008363	0.109281	2.289842	11.241227	4.449616
31079	0	-2.365309	0.751596	10.786822	-0.023743	0.007507	0.107849	2.289184	11.146792	4.432631
31080	0	-2.353328	0.752747	10.693096	-0.023626	0.007524	0.106911	2.283438	11.047928	4.415609
31081	0	-2.369914	0.837162	10.604073	-0.023804	0.008362	0.106018	2.283673	10.935607	4.400504
31082	0	-2.330502	0.857303	10.413289	-0.023416	0.008564	0.104109	2.283024	10.814690	4.389049
31083	0	-2.301511	0.751397	10.311415	-0.023132	0.007507	0.103088	2.279603	10.685320	4.369955
31084	0	-2.266244	0.660985	10.163887	-0.022779	0.006604	0.101613	2.275112	10.554215	4.352521
31085	0	-2.276987	0.635512	10.018521	-0.022888	0.006348	0.100159	2.272709	10.419963	4.330568
31086	0	-2.242052	0.612823	9.907625	-0.022532	0.006118	0.099051	2.273922	10.291577	4.311275
31087	0	-2.210431	0.617822	9.743685	-0.022217	0.006165	0.097412	2.279039	10.160345	4.289854
31088	0	-2.175978	0.650776	9.516710	-0.021875	0.006495	0.095141	2.282632	10.022093	4.271418
31089	0	-2.113163	0.788278	9.481112	-0.021240	0.007874	0.094788	2.282813	9.891785	4.251842
31090	0	-2.086161	0.802039	9.418410	-0.020964	0.008014	0.094162	2.280109	9.768524	4.236259
31091	0	-2.052941	0.782287	9.267283	-0.020630	0.007812	0.092651	2.282090	9.645232	4.219661
31092	0	-1.984986	0.759660	9.161336	-0.019943	0.007588	0.091594	2.281627	9.529183	4.208372
31093	0	-1.932543	0.758182	8.998273	-0.019409	0.007568	0.089966	2.288218	9.423245	4.198634
31094	0	-1.886013	0.815326	8.983054	-0.018937	0.008144	0.089815	2.289309	9.325927	4.182246
31095	0	-1.866932	0.830848	8.857576	-0.018738	0.008301	0.088562	2.289259	9.238224	4.164641
31096	0	-1.841815	0.844302	8.811289	-0.018480	0.008437	0.088100	2.286871	9.157978	4.162098
31097	0	-1.831773	0.885535	8.765723	-0.018372	0.008850	0.087646	2.283985	9.088246	4.150734
31098	0	-1.822171	0.934761	8.731029	-0.018265	0.009348	0.087301	2.274287	9.032418	4.137259
31099	0	-1.785222	0.915992	8.691997	-0.017883	0.009155	0.086914	2.271375	8.992023	4.126182
31100	0	-1.774051	0.855477	8.583103	-0.017761	0.008554	0.085827	2.264294	8.964811	4.121028
31101	0	-1.823219	0.818009	8.594105	-0.018250	0.008179	0.085938	2.257438	8.942193	4.112240
31102	0	-1.845364	0.818115	8.551811	-0.018459	0.008181	0.085517	2.249756	8.934940	4.110191
31103	0	-1.911003	0.769272	8.569181	-0.019104	0.007690	0.085693	2.244572	8.943209	4.109318
31104	0	-1.931509	0.708155	8.599141	-0.019300	0.007084	0.085995	2.233713	8.964327	4.105557
31105	0	-1.900558	0.671427	8.587121	-0.018982	0.006714	0.085876	2.226555	8.996070	4.105026
31106	0	-1.887900	0.671720	8.640794	-0.018847	0.006714	0.086415	2.223317	9.039107	4.110005
31107	0	-1.914912	0.696545	8.690354	-0.019104	0.006958	0.086914	2.225877	9.098662	4.110045
31108	0	-1.890962	0.744945	8.757446	-0.018860	0.007446	0.087585	2.222901	9.163815	4.111518
31109	0	-1.904701	0.781622	8.873085	-0.018982	0.007812	0.088745	2.220986	9.247807	4.116169
31110	0	-1.954981	0.830976	8.937144	-0.019480	0.008307	0.089387	2.217277	9.337470	4.127624
31111	0	-1.991119	0.787502	9.074279	-0.019836	0.007874	0.090759	2.212454	9.431593	4.139238
31112	0	-2.001062	0.799779	9.131784	-0.019926	0.007998	0.091336	2.205311	9.537463	4.152395
31113	0	-2.053993	0.823975	9.281392	-0.020447	0.008240	0.092834	2.199304	9.652415	4.154799
31114	0	-2.024623	0.848440	9.423729	-0.020148	0.008484	0.094258	2.193942	9.771395	4.161529
31115	0	-2.043008	0.861159	9.476445	-0.020325	0.008606	0.094788	2.194898	9.898588	4.171897
31116	0	-2.052081	0.885844	9.612284	-0.020417	0.008861	0.096145	2.186432	10.021963	4.176675
31117	0	-2.067286	0.896801	9.775678	-0.020569	0.008972	0.097778	2.175596	10.143671	4.185819
31118	0	-2.107232	0.907946	9.905456	-0.020963	0.009086	0.099077	2.162628	10.270383	4.191437
31119	0	-2.171219	0.866018	10.080797	-0.021606	0.008667	0.100830	2.148908	10.390536	4.197418
31120	0	-2.204334	0.852363	10.125196	-0.021941	0.008531	0.101274	2.134883	10.506020	4.206162
31121	0	-2.255719	0.793302	10.257911	-0.022461	0.007935	0.102600	2.126791	10.613669	4.208264
31122	0	-2.287324	0.762281	10.363496	-0.022778	0.007626	0.103656	2.117284	10.719302	4.220530
31123	0	-2.309646	0.805527	10.441224	-0.023010	0.008057	0.104431	2.109039	10.813998	4.226639
31124	0	-2.344747	0.731530	10.577868	-0.023368	0.007321	0.105796	2.095517	10.900534	4.228935
31125	0	-2.376063	0.707689	10.557330	-0.023682	0.007080	0.105591	2.085025	10.986697	4.226911
31126	0	-2.415070	0.688563	10.682202	-0.024086	0.006890	0.106836	2.072518	11.056481	4.224366
31127	0	-2.452802	0.720191	10.777608	-0.024475	0.007202	0.107788	2.064376	11.113239	4.224527
31128	0	-2.481288	0.720825	10.805702	-0.024765	0.007201	0.108068	2.063721	11.164247	4.229998
31129	0	-2.457258	0.720549	10.900036	-0.024536	0.007202	0.109009	2.058749	11.202860	4.231846
31130	0	-2.390177	0.769927	10.941327	-0.023877	0.007696	0.109419	2.053150	11.229326	4.229074
31131	0	-2.381018	0.836614	10.949533	-0.023804	0.008362	0.109497	2.048287	11.236807	4.224926
31132	0	-2.417924	0.788501	10.924973	-0.024183	0.007881	0.109249	2.042605	11.233455	4.217921
31133	0	-2.396919	0.787543	10.937873	-0.023987	0.007874	0.109375	2.034513	11.215675	4.213665
31134	0	-2.416853	0.782412	10.877694	-0.024197	0.007815	0.108771	2.033283	11.186926	4.206410
31135	0	-2.419065	0.818564	10.895619	-0.024231	0.008179	0.108948	2.029760	11.145450	4.198600
31136	0	-2.373340	0.825930	10.842541	-0.023785	0.008253	0.108415	2.025159	11.092451	4.186692
31137	0	-2.356108	0.818397	10.786175	-0.023621	0.008179	0.107849	2.019351	11.030319	4.174136
31138	0	-2.337338	0.837294	10.709519	-0.023441	0.008371	0.107080	2.009420	10.958693	4.163287
31139	0	-2.329757	0.861215	10.579084	-0.023376	0.008606	0.105774	2.004133	10.874512	4.146031
31140	0	-2.325586	0.801349	10.539865	-0.023342	0.008007	0.105380	1.998914	10.781847	4.133610
31141	0	-2.291517	0.769788	10.341413	-0.023010	0.007690	0.103394	1.994647	10.677768	4.118061
31142	0	-2.272316	0.746807	10.254055	-0.022822	0.007461	0.102519	1.990328	10.568232	4.099624
31143	0	-2.253975	0.769494	10.128027	-0.022644	0.007690	0.101257	1.982598	10.451605	4.083743
31144	0	-2.276245	0.776508	9.961752	-0.022866	0.007760	0.099594	1.975468	10.333527	4.068212
31145	0	-2.229611	0.726609	9.932736	-0.022400	0.007263	0.099304	1.965945	10.215193	4.051566
31146	0	-2.203023	0.715291	9.833522	-0.022134	0.007147	0.098312	1.960041	10.095804	4.034790
31147	0	-2.174733	0.751267	9.706870	-0.021851	0.007507	0.097046	1.953412	9.975403	4.014689
31148	0	-2.124353	0.923153	9.601230	-0.021341	0.009226	0.095991	1.947358	9.860147	3.997391
31149	0	-2.084209	0.867472	9.456330	-0.020935	0.008667	0.094543	1.943926	9.748888	3.982403
31150	0	-2.054023	0.496105	9.393052	-0.020629	0.004959	0.093911	1.933587	9.641877	3.967917
31151	0	-2.030322	1.062617	9.211959	-0.020386	0.010620	0.092102	1.928632	9.540704	3.949844
31152	0	-2.057041	0.544714	9.215544	-0.020648	0.005444	0.092138	1.920660	9.445600	3.933164
31153	0	-2.025375	0.958709	8.943212	-0.020325	0.009583	0.089417	1.914399	9.356175	3.912032
31154	0	-2.012075	0.611923	9.025456	-0.020182	0.006112	0.090241	1.911495	9.280285	3.895136
31155	0	-1.990124	0.763403	8.881861	-0.019958	0.007629	0.088806	1.905528	9.207795	3.880706
31156	0	-1.967276	0.990206	8.847431	-0.019723	0.009896	0.088464	1.901288	9.144197	3.866347
31157	0	-1.912589	0.885486	8.783765	-0.019165	0.008850	0.087830	1.896076	9.094446	3.853786
31158	0	-1.880914	0.709158	8.785181	-0.018843	0.007089	0.087845	1.888524	9.051838	3.848451
31159	0	-1.840979	0.848611	8.795623	-0.018433	0.008484	0.087952	1.880401	9.023302	3.840734
31160	0	-1.818931	0.806428	8.759688	-0.018205	0.008060	0.087594	1.874532	9.004314	3.835609
31161	0	-1.836422	0.751121	8.764769	-0.018372	0.007507	0.087646	1.868955	8.995806	3.829619
31162	0	-1.841963	0.782022	8.715982	-0.018418	0.007820	0.087160	1.858702	8.998651	3.822732
31163	0	-1.887239	0.708254	8.758255	-0.018860	0.007080	0.087585	1.851812	9.016105	3.818306
31164	0	-1.945410	0.928250	8.775759	-0.019435	0.009282	0.087762	1.842465	9.042159	3.813111
31165	0	-1.986525	0.878633	8.812855	-0.019836	0.008789	0.088135	1.829290	9.080661	3.806386
31166	0	-2.017703	0.792461	8.841824	-0.020139	0.007929	0.088427	1.814533	9.131317	3.801300
31167	0	-1.982399	0.762868	8.928372	-0.019775	0.007629	0.089294	1.804441	9.194632	3.799958
31168	0	-1.925484	0.799617	9.023859	-0.019202	0.007994	0.090250	1.798373	9.262314	3.800992
31169	0	-1.891482	0.683539	9.111414	-0.018860	0.006836	0.091125	1.788530	9.332263	3.805541
31170	0	-1.934794	0.762310	9.181944	-0.019277	0.007627	0.091834	1.774385	9.422123	3.807714
31171	0	-2.003443	0.775151	9.275708	-0.019958	0.007751	0.092773	1.765817	9.516746	3.811153
31172	0	-2.080434	0.847951	9.369783	-0.020722	0.008483	0.093716	1.753205	9.617796	3.812737
31173	0	-2.095397	0.909052	9.446509	-0.020874	0.009094	0.094482	1.740178	9.715606	3.815896
31174	0	-2.142652	0.859412	9.589255	-0.021342	0.008597	0.095911	1.727762	9.817067	3.820514
31175	0	-2.145142	0.927689	9.678211	-0.021362	0.009277	0.096802	1.718832	9.923382	3.826259
31176	0	-2.139239	0.756653	9.851274	-0.021300	0.007566	0.098533	1.710502	10.031190	3.835627
31177	0	-2.151315	0.811193	9.989573	-0.021423	0.008118	0.099915	1.695481	10.135122	3.838493
31178	0	-2.114801	0.718657	10.095704	-0.021056	0.007190	0.100976	1.683414	10.240301	3.840963
31179	0	-2.163153	0.780542	10.117847	-0.021545	0.007812	0.101196	1.666813	10.338862	3.842119
31180	0	-2.197998	0.760789	10.260912	-0.021904	0.007614	0.102625	1.650954	10.424891	3.841550
31181	0	-2.223410	0.810970	10.374364	-0.022156	0.008118	0.103760	1.633266	10.512327	3.846851
31182	0	-2.323643	0.748648	10.413769	-0.023168	0.007491	0.104153	1.619011	10.589129	3.848349
31183	0	-2.338392	0.799552	10.459898	-0.023315	0.007996	0.104614	1.609657	10.665117	3.852652
31184	0	-2.418122	0.738508	10.560655	-0.024125	0.007384	0.105619	1.600903	10.727113	3.854161
31185	0	-2.421636	0.762420	10.661826	-0.024170	0.007629	0.106628	1.585490	10.778219	3.855519
31186	0	-2.424071	0.792016	10.727038	-0.024202	0.007923	0.107279	1.572272	10.820634	3.848894
31187	0	-2.413552	0.768989	10.735490	-0.024109	0.007690	0.107361	1.561288	10.850342	3.851142
31188	0	-2.381857	0.768711	10.807622	-0.023797	0.007689	0.108081	1.549232	10.874504	3.849727
31189	0	-2.332215	0.799147	10.845833	-0.023315	0.007996	0.108459	1.533937	10.883035	3.848939
31190	0	-2.314390	0.786223	10.845719	-0.023146	0.007865	0.108457	1.519869	10.882754	3.840473
31191	0	-2.336336	0.763137	10.846216	-0.023376	0.007629	0.108459	1.510461	10.870470	3.834675
31192	0	-2.393445	0.775771	10.871407	-0.023961	0.007755	0.108708	1.501172	10.844000	3.827919
31193	0	-2.377363	0.818219	10.816065	-0.023804	0.008179	0.108154	1.492898	10.813774	3.818676
31194	0	-2.326990	0.849443	10.774920	-0.023316	0.008491	0.107739	1.484645	10.766101	3.809582
31195	0	-2.332409	0.793448	10.670093	-0.023376	0.007935	0.106689	1.472040	10.711620	3.800245
31196	0	-2.320645	0.848181	10.629964	-0.023273	0.008483	0.106285	1.457990	10.642334	3.783374
31197	0	-2.323888	0.738748	10.493627	-0.023315	0.007385	0.104919	1.447259	10.560545	3.773296
31198	0	-2.302018	0.782034	10.454328	-0.023102	0.007816	0.104526	1.438394	10.472942	3.764351
31199	0	-2.292601	0.793549	10.359528	-0.023010	0.007935	0.103577	1.426053	10.381668	3.750152
31200	0	-2.287444	0.757299	10.296247	-0.022965	0.007569	0.102942	1.416613	10.282373	3.736563
31201	0	-2.242839	0.836307	10.176619	-0.022522	0.008362	0.101746	1.404497	10.179131	3.716449
31202	0	-2.205527	0.818919	10.052513	-0.022155	0.008181	0.100504	1.400386	10.067621	3.702772
31203	0	-2.187670	0.708699	9.950797	-0.021973	0.007080	0.099487	1.394659	9.959234	3.683615
31204	0	-2.120286	0.831955	9.765520	-0.021297	0.008314	0.097635	1.387382	9.851485	3.664437
31205	0	-2.114002	0.781444	9.773888	-0.021240	0.007812	0.097717	1.375910	9.736145	3.646395
31206	0	-2.064196	0.867438	9.631457	-0.020738	0.008670	0.096294	1.367566	9.624389	3.633966
31207	0	-2.035797	0.787983	9.468416	-0.020447	0.007874	0.094666	1.361660	9.519031	3.617512
31208	0	-2.006273	0.776655	9.423153	-0.020148	0.007764	0.094213	1.351580	9.417161	3.602094
31209	0	-1.987365	0.860895	9.309650	-0.019958	0.008606	0.093079	1.341878	9.314853	3.588514
31210	0	-1.983478	0.781724	9.245936	-0.019913	0.007818	0.092443	1.327549	9.220443	3.570134
31211	0	-1.958660	0.799706	9.071255	-0.019653	0.007996	0.090698	1.316452	9.138266	3.553686
31212	0	-1.951609	0.769447	9.049681	-0.019582	0.007693	0.090483	1.304940	9.057080	3.545850
31213	0	-1.953479	0.805680	8.912394	-0.019592	0.008057	0.089111	1.292560	8.985304	3.528228
31214	0	-1.937007	0.805676	8.853621	-0.019418	0.008057	0.088526	1.280323	8.925627	3.517456
31215	0	-1.925332	0.781056	8.783718	-0.019287	0.007812	0.087830	1.265697	8.883556	3.506817
31216	0	-1.906541	0.738258	8.766777	-0.019098	0.007380	0.087661	1.256386	8.842649	3.494047
31217	0	-1.890149	0.763095	8.771157	-0.018921	0.007629	0.087708	1.246620	8.819295	3.481603
31218	0	-1.880883	0.714522	8.765678	-0.018822	0.007144	0.087654	1.236487	8.804301	3.479188
31219	0	-1.916043	0.763213	8.728105	-0.019165	0.007629	0.087280	1.228664	8.800201	3.471640
31220	0	-1.910050	0.812213	8.703600	-0.019095	0.008122	0.087037	1.217028	8.808810	3.466050
31221	0	-1.911942	0.805157	8.752151	-0.019104	0.008057	0.087524	1.199688	8.830895	3.458991
31222	0	-1.946193	0.804563	8.787929	-0.019441	0.008046	0.087884	1.188542	8.860570	3.449857
31223	0	-1.931669	0.781281	8.843346	-0.019287	0.007812	0.088440	1.178471	8.900786	3.445662
31224	0	-1.932716	0.787258	8.872293	-0.019286	0.007874	0.088732	1.167070	8.955615	3.439719
31225	0	-1.927639	0.775046	8.983306	-0.019226	0.007751	0.089844	1.155680	9.021537	3.443986
31226	0	-1.926109	0.780874	8.962678	-0.019205	0.007810	0.089639	1.144653	9.094921	3.443678
31227	0	-1.934937	0.787253	9.147865	-0.019287	0.007874	0.091492	1.133519	9.174601	3.450992
31228	0	-1.966364	0.823874	9.157223	-0.019595	0.008237	0.091587	1.126164	9.262021	3.457500
31229	0	-1.984310	0.854374	9.245387	-0.019775	0.008545	0.092468	1.115040	9.347737	3.459325
31230	0	-2.066278	0.755718	9.413038	-0.020585	0.007565	0.094147	1.095598	9.444163	3.458980
31231	0	-2.089345	0.756581	9.531953	-0.020813	0.007568	0.095337	1.083177	9.542651	3.463509
31232	0	-2.118049	0.786183	9.613852	-0.021098	0.007868	0.096156	1.066753	9.642576	3.469177
31233	0	-2.144770	0.823344	9.721075	-0.021362	0.008240	0.097229	1.050083	9.745038	3.472920
31234	0	-2.162463	0.828689	9.772117	-0.021534	0.008287	0.097741	1.040327	9.853145	3.477459
31235	0	-2.169745	0.774715	9.934575	-0.021606	0.007751	0.099365	1.026287	9.959996	3.480203
31236	0	-2.150922	0.804553	10.059009	-0.021425	0.008047	0.100608	1.015192	10.057536	3.484387
31237	0	-2.193567	0.811283	10.081201	-0.021851	0.008118	0.100830	1.000465	10.156225	3.481269
31238	0	-2.198172	0.743262	10.218059	-0.021901	0.007436	0.102198	0.987511	10.248532	3.483436
31239	0	-2.259480	0.762499	10.301173	-0.022522	0.007629	0.103027	0.973032	10.331519	3.485423
31240	0	-2.286024	0.756092	10.420145	-0.022792	0.007559	0.104217	0.965582	10.408638	3.489258
31241	0	-2.325705	0.787161	10.533279	-0.023193	0.007874	0.105347	0.953625	10.479844	3.496554
31242	0	-2.313241	0.847702	10.555121	-0.023077	0.008479	0.105563	0.941343	10.542062	3.497023
31243	0	-2.324358	0.769165	10.680052	-0.023193	0.007690	0.106812	0.932502	10.598036	3.497174
31244	0	-2.364170	0.781164	10.690161	-0.023600	0.007814	0.106911	0.919241	10.645368	3.492379
31245	0	-2.370918	0.750651	10.674443	-0.023682	0.007507	0.106750	0.907702	10.677004	3.497196
31246	0	-2.357582	0.762469	10.783233	-0.023555	0.007627	0.107837	0.893945	10.701660	3.490800
31247	0	-2.368914	0.763317	10.815239	-0.023682	0.007629	0.108154	0.886832	10.712038	3.480967
31248	0	-2.369086	0.758276	10.821230	-0.023697	0.007575	0.108212	0.883565	10.707886	3.480550
31249	0	-2.336053	0.793976	10.821839	-0.023376	0.007935	0.108215	0.877415	10.693426	3.472704
31250	0	-2.338419	0.788753	10.743203	-0.023406	0.007883	0.107428	0.870396	10.672515	3.466194
31251	0	-2.328423	0.763157	10.736746	-0.023315	0.007629	0.107361	0.860756	10.641583	3.462606
31252	0	-2.321108	0.775831	10.671086	-0.023253	0.007755	0.106702	0.851798	10.598523	3.455909
31253	0	-2.314595	0.775885	10.608892	-0.023193	0.007751	0.106079	0.847455	10.549892	3.443306
31254	0	-2.335035	0.783534	10.543829	-0.023405	0.007827	0.105427	0.844233	10.492992	3.429377
31255	0	-2.306733	0.794402	10.474995	-0.023132	0.007935	0.104736	0.841816	10.424391	3.423581
31256	0	-2.262368	0.801965	10.404644	-0.022698	0.008014	0.104031	0.835423	10.344699	3.412389
31257	0	-2.237985	0.842949	10.316651	-0.022461	0.008423	0.103149	0.829771	10.257278	3.401268
31258	0	-2.240123	0.783064	10.234694	-0.022484	0.007825	0.102329	0.823171	10.167471	3.389578
31259	0	-2.188720	0.800304	10.145833	-0.021973	0.007996	0.101440	0.818483	10.073690	3.372618
31260	0	-2.159507	0.777264	10.021218	-0.021682	0.007766	0.100194	0.813277	9.977320	3.354631
31261	0	-2.164009	0.769354	9.901816	-0.021729	0.007690	0.098999	0.803833	9.877818	3.333956
31262	0	-2.152708	0.751643	9.783561	-0.021615	0.007513	0.097816	0.794745	9.777602	3.317844
31263	0	-2.102801	0.781674	9.730924	-0.021118	0.007812	0.097290	0.786620	9.674203	3.304143
31264	0	-2.091449	0.788822	9.606493	-0.021002	0.007881	0.096046	0.782013	9.572886	3.284190
31265	0	-2.060975	0.794177	9.486571	-0.020691	0.007935	0.094849	0.777868	9.477649	3.267099
31266	0	-2.045275	0.746654	9.349496	-0.020532	0.007460	0.093478	0.773521	9.383794	3.247897
31267	0	-2.000654	0.763367	9.278909	-0.020081	0.007629	0.092773	0.766061	9.295210	3.229379
31268	0	-1.992814	0.813471	9.232925	-0.019995	0.008125	0.092316	0.765141	9.215316	3.220350
31269	0	-1.989979	0.775687	9.064966	-0.019958	0.007751	0.090637	0.759502	9.143868	3.210455
31270	0	-1.966537	0.776715	9.073331	-0.019719	0.007762	0.090722	0.753921	9.078757	3.198467
31271	0	-1.942459	0.775576	8.954812	-0.019470	0.007751	0.089539	0.747469	9.023144	3.185602
31272	0	-1.928365	0.837508	8.889236	-0.019319	0.008369	0.088885	0.743087	8.980853	3.172793
31273	0	-1.882605	0.873391	8.923997	-0.018860	0.008728	0.089233	0.738927	8.940214	3.162835
31274	0	-1.900912	0.819558	8.839685	-0.019037	0.008190	0.088391	0.734351	8.906508	3.156633
31275	0	-1.896687	0.824141	8.856508	-0.018982	0.008240	0.088562	0.725244	8.889717	3.152504
31276	0	-1.900535	0.824685	8.856907	-0.019013	0.008243	0.088568	0.719705	8.882017	3.142700
31277	0	-1.873478	0.787199	8.856279	-0.018738	0.007874	0.088562	0.706872	8.880825	3.132993
31278	0	-1.885977	0.756710	8.850051	-0.018854	0.007565	0.088502	0.699440	8.890756	3.129646
31279	0	-1.906314	0.732586	8.825235	-0.019043	0.007324	0.088257	0.691227	8.919557	3.125060
31280	0	-1.910726	0.757406	8.866929	-0.019084	0.007571	0.088675	0.684744	8.952274	3.119882
31281	0	-1.931618	0.818625	8.873810	-0.019287	0.008179	0.088745	0.684194	8.992451	3.120345
31282	0	-1.956723	0.813352	8.890524	-0.019528	0.008132	0.088914	0.676536	9.045111	3.112811
31283	0	-1.994471	0.848461	8.934487	-0.019897	0.008484	0.089355	0.667940	9.108275	3.110923
31284	0	-2.004957	0.830449	9.078583	-0.019994	0.008302	0.090798	0.661890	9.181246	3.116322
31285	0	-2.014170	0.763264	9.117278	-0.020081	0.007629	0.091187	0.656627	9.260612	3.120147
31286	0	-2.008868	0.757941	9.279206	-0.020022	0.007574	0.092807	0.654143	9.345054	3.118299
31287	0	-1.996770	0.793439	9.361300	-0.019897	0.007935	0.093628	0.644831	9.433563	3.122771
31288	0	-2.041824	0.787886	9.364173	-0.020344	0.007873	0.093658	0.643439	9.527178	3.131249
31289	0	-2.053103	0.830089	9.489148	-0.020447	0.008301	0.094910	0.634828	9.631426	3.137447
31290	0	-2.106600	0.824168	9.656360	-0.020985	0.008240	0.096581	0.628293	9.730510	3.142536
31291	0	-2.120002	0.866690	9.684493	-0.021118	0.008667	0.096863	0.619417	9.829919	3.149308
31292	0	-2.130995	0.811863	9.747864	-0.021222	0.008117	0.097498	0.613058	9.935709	3.154007
31293	0	-2.175066	0.805273	9.910320	-0.021667	0.008057	0.099121	0.599880	10.034483	3.156493
31294	0	-2.210406	0.817221	10.016468	-0.022019	0.008170	0.100183	0.593679	10.133957	3.158143
31295	0	-2.229639	0.823596	10.062969	-0.022217	0.008240	0.100647	0.580753	10.227268	3.154691
31296	0	-2.252054	0.810070	10.224260	-0.022440	0.008109	0.102260	0.562705	10.320244	3.154655
31297	0	-2.296211	0.811301	10.276709	-0.022888	0.008118	0.102783	0.548737	10.405363	3.155449
31298	0	-2.285999	0.841301	10.352967	-0.022794	0.008413	0.103544	0.539468	10.481407	3.151200
31299	0	-2.319082	0.768755	10.454048	-0.023132	0.007690	0.104553	0.527173	10.548231	3.152877
31300	0	-2.361187	0.743975	10.475781	-0.023555	0.007440	0.104771	0.518192	10.613433	3.151855
31301	0	-2.391191	0.769001	10.484769	-0.023865	0.007690	0.104858	0.508435	10.667832	3.148378
31302	0	-2.363589	0.745116	10.610845	-0.023594	0.007445	0.106118	0.505223	10.715957	3.149690
31303	0	-2.383845	0.763237	10.655941	-0.023804	0.007629	0.106567	0.498814	10.756175	3.148261
31304	0	-2.383554	0.745673	10.733935	-0.023813	0.007452	0.107345	0.493953	10.782781	3.151732
31305	0	-2.381817	0.787304	10.729663	-0.023804	0.007874	0.107300	0.483413	10.801126	3.150377
31306	0	-2.383227	0.775482	10.729297	-0.023833	0.007750	0.107293	0.478696	10.803066	3.141957
31307	0	-2.361064	0.781041	10.718008	-0.023621	0.007812	0.107178	0.465996	10.795458	3.131468
31308	0	-2.369912	0.830218	10.730834	-0.023723	0.008296	0.107304	0.461793	10.773326	3.128476
31309	0	-2.371535	0.812357	10.706127	-0.023743	0.008118	0.107056	0.457269	10.747140	3.119459
31310	0	-2.353043	0.782701	10.689072	-0.023566	0.007824	0.106883	0.449585	10.711867	3.107887
31311	0	-2.327185	0.891418	10.669872	-0.023315	0.008911	0.106689	0.441751	10.668137	3.103745
31312	0	-2.311414	0.843020	10.549868	-0.023169	0.008429	0.105487	0.432227	10.612176	3.090211
31313	0	-2.288791	0.854720	10.487162	-0.022949	0.008545	0.104858	0.423312	10.548344	3.076697
31314	0	-2.288225	0.793985	10.410554	-0.022950	0.007938	0.104091	0.413417	10.476768	3.063451
31315	0	-2.262933	0.818399	10.310463	-0.022705	0.008179	0.103088	0.407572	10.395739	3.055060
31316	0	-2.265834	0.807255	10.210053	-0.022738	0.008066	0.102083	0.402964	10.309036	3.042408
31317	0	-2.256389	0.751017	10.158014	-0.022644	0.007507	0.101562	0.394378	10.221741	3.038020
31318	0	-2.233847	0.794313	10.063916	-0.022425	0.007939	0.100620	0.386887	10.126817	3.023379
31319	0	-2.225266	0.787583	10.011669	-0.022339	0.007874	0.100098	0.377750	10.031426	3.007246
31320	0	-2.215053	0.763842	9.832159	-0.022231	0.007633	0.098304	0.372247	9.940831	2.986763
31321	0	-2.176396	0.732954	9.810237	-0.021851	0.007324	0.098083	0.366640	9.842937	2.970982
31322	0	-2.196203	0.782346	9.673693	-0.022046	0.007823	0.096718	0.355438	9.746645	2.962547
31323	0	-2.128008	0.793449	9.627067	-0.021362	0.007935	0.096252	0.343885	9.652122	2.941775
31324	0	-2.136147	0.751112	9.514729	-0.021444	0.007506	0.095129	0.337989	9.555676	2.928622
31325	0	-2.067602	0.830526	9.437663	-0.020752	0.008301	0.094360	0.332013	9.466826	2.914970
31326	0	-2.040472	0.874189	9.300411	-0.020480	0.008737	0.092988	0.327152	9.377232	2.902063
31327	0	-1.982962	0.842706	9.236041	-0.019897	0.008423	0.092346	0.321140	9.296429	2.891783
31328	0	-1.957978	0.819019	9.134924	-0.019642	0.008186	0.091336	0.315017	9.221864	2.877142
31329	0	-1.929102	0.805763	9.125957	-0.019348	0.008057	0.091248	0.305401	9.153471	2.865211
31330	0	-1.912581	0.848279	9.036545	-0.019175	0.008485	0.090355	0.292162	9.094970	2.853437
31331	0	-1.942972	0.842365	8.960833	-0.019470	0.008423	0.089600	0.282823	9.046445	2.843593
31332	0	-1.928991	0.824098	8.999116	-0.019328	0.008241	0.089983	0.272900	9.001050	2.835772
31333	0	-1.920054	0.848384	8.948303	-0.019226	0.008484	0.089478	0.262956	8.971583	2.819480
31334	0	-1.903264	0.866480	8.869916	-0.019053	0.008666	0.088695	0.251629	8.947892	2.805790
31335	0	-1.915174	0.811588	8.893125	-0.019165	0.008118	0.088928	0.239732	8.934005	2.791302
31336	0	-1.931786	0.780936	8.838556	-0.019322	0.007809	0.088385	0.230940	8.931372	2.790578
31337	0	-1.929166	0.762653	8.892748	-0.019287	0.007629	0.088928	0.218044	8.940454	2.782791
31338	0	-1.967297	0.755679	8.874139	-0.019663	0.007562	0.088743	0.202714	8.956736	2.773015
31339	0	-1.954909	0.732527	8.849695	-0.019531	0.007324	0.088501	0.195056	8.983040	2.770311
31340	0	-1.971709	0.738737	8.964600	-0.019690	0.007387	0.089652	0.186776	9.021431	2.759685
31341	0	-1.993411	0.793164	8.989693	-0.019897	0.007935	0.089905	0.174649	9.071311	2.753715
31342	0	-1.964566	0.756298	9.012369	-0.019605	0.007562	0.090133	0.167989	9.126570	2.750101
31343	0	-1.951571	0.768993	9.074955	-0.019470	0.007690	0.090759	0.159107	9.187227	2.742466
31344	0	-2.009842	0.769218	9.115554	-0.020050	0.007689	0.091166	0.155501	9.251207	2.741716
31345	0	-2.019842	0.817461	9.221206	-0.020142	0.008179	0.092224	0.142456	9.324978	2.740218
31346	0	-2.038514	0.811192	9.340517	-0.020318	0.008109	0.093420	0.138098	9.410457	2.741684
31347	0	-2.026977	0.847928	9.452951	-0.020203	0.008484	0.094543	0.124766	9.495009	2.741704
31348	0	-2.065436	0.859383	9.504875	-0.020582	0.008596	0.095064	0.114130	9.585104	2.739640
31349	0	-2.064130	0.878501	9.605418	-0.020569	0.008789	0.096069	0.101755	9.674661	2.740641
31350	0	-2.084956	0.810465	9.712127	-0.020777	0.008109	0.097136	0.088898	9.763752	2.746409
31351	0	-2.100718	0.847611	9.849607	-0.020935	0.008484	0.098511	0.072370	9.850824	2.743085
31352	0	-2.127615	0.834191	9.950254	-0.021203	0.008346	0.099518	0.060638	9.938171	2.742669
31353	0	-2.149399	0.804901	9.996104	-0.021423	0.008057	0.099976	0.044389	10.022335	2.744266
31354	0	-2.200121	0.779450	10.060142	-0.021932	0.007796	0.100616	0.034826	10.104747	2.745559
31355	0	-2.222391	0.774442	10.148711	-0.022156	0.007751	0.101501	0.019397	10.184899	2.743614
31356	0	-2.290676	0.797733	10.280081	-0.022843	0.007980	0.102815	0.008414	10.258796	2.742520
31357	0	-2.307198	0.847613	10.338044	-0.023010	0.008484	0.103394	-0.007779	10.330442	2.740985
31358	0	-2.343272	0.760790	10.366015	-0.023378	0.007613	0.103672	-0.021327	10.393801	2.738855
31359	0	-2.348537	0.768724	10.435959	-0.023438	0.007690	0.104370	-0.032694	10.449647	2.740154
31360	0	-2.338857	0.768202	10.421871	-0.023351	0.007684	0.104227	-0.042660	10.494579	2.740709
31361	0	-2.335252	0.707103	10.570531	-0.023315	0.007080	0.105713	-0.060450	10.538167	2.735051
31362	0	-2.377860	0.705636	10.618022	-0.023756	0.007061	0.106185	-0.073720	10.565958	2.727344
31363	0	-2.369753	0.725313	10.632039	-0.023682	0.007263	0.106323	-0.092941	10.586464	2.725155
31364	0	-2.390469	0.760964	10.619367	-0.023897	0.007608	0.106195	-0.100202	10.597995	2.720601
31365	0	-2.368081	0.836060	10.687284	-0.023682	0.008362	0.106873	-0.110185	10.600528	2.712079
31366	0	-2.330435	0.823718	10.663061	-0.023314	0.008237	0.106628	-0.118711	10.593099	2.703960
31367	0	-2.305530	0.805588	10.626574	-0.023071	0.008057	0.106262	-0.128448	10.579311	2.695769
31368	0	-2.325282	0.762388	10.652009	-0.023284	0.007627	0.106513	-0.141468	10.549313	2.685462
31369	0	-2.315619	0.750357	10.553822	-0.023193	0.007507	0.105530	-0.154774	10.512475	2.673616
31370	0	-2.331485	0.780315	10.537371	-0.023363	0.007805	0.105363	-0.166110	10.463487	2.670790
31371	0	-2.314113	0.757239	10.444245	-0.023193	0.007568	0.104431	-0.171229	10.409700	2.663351
31372	0	-2.284770	0.843373	10.403847	-0.022906	0.008430	0.104026	-0.177244	10.348709	2.653414
31373	0	-2.294464	0.836569	10.383502	-0.023010	0.008362	0.103821	-0.182642	10.279859	2.642017
31374	0	-2.262661	0.812251	10.246068	-0.022698	0.008124	0.102445	-0.194377	10.203138	2.625684
31375	0	-2.232659	0.793642	10.133440	-0.022400	0.007935	0.101318	-0.202036	10.123807	2.617341
31376	0	-2.229974	0.744894	10.154954	-0.022375	0.007449	0.101533	-0.212006	10.042365	2.604591
31377	0	-2.231774	0.751055	10.023783	-0.022400	0.007507	0.100220	-0.218184	9.952059	2.593734
31378	0	-2.246075	0.715145	9.941976	-0.022543	0.007147	0.099401	-0.222594	9.860968	2.578788
31379	0	-2.177186	0.775327	9.877214	-0.021851	0.007751	0.098755	-0.230137	9.773264	2.562134
31380	0	-2.173203	0.818897	9.752589	-0.021817	0.008182	0.097507	-0.231407	9.676893	2.555339
31381	0	-2.133776	0.787812	9.663723	-0.021423	0.007874	0.096619	-0.235677	9.579097	2.537348
31382	0	-2.080903	0.739660	9.618339	-0.020887	0.007394	0.096167	-0.242066	9.489450	2.527747
31383	0	-2.043327	0.757173	9.523061	-0.020508	0.007568	0.095215	-0.247576	9.403436	2.518970
31384	0	-2.022697	0.770190	9.428402	-0.020300	0.007696	0.094269	-0.249976	9.318460	2.500522
31385	0	-2.013626	0.775571	9.339778	-0.020203	0.007751	0.093384	-0.254019	9.240680	2.486435
31386	0	-2.037333	0.776430	9.275369	-0.020437	0.007759	0.092740	-0.256927	9.165421	2.483348
31387	0	-1.977798	0.818136	9.266363	-0.019836	0.008179	0.092651	-0.262793	9.096870	2.475097
31388	0	-1.966533	0.849081	9.219843	-0.019720	0.008489	0.092187	-0.269085	9.032538	2.464999
31389	0	-1.936041	0.811634	9.107496	-0.019409	0.008118	0.091064	-0.279508	8.974835	2.453645
31390	0	-1.927375	0.830025	9.072713	-0.019312	0.008298	0.090719	-0.285036	8.930245	2.442925
31391	0	-1.919582	0.793614	8.978905	-0.019226	0.007935	0.089783	-0.291223	8.895198	2.427022
31392	0	-1.883381	0.818112	8.998296	-0.018861	0.008182	0.089977	-0.300104	8.864468	2.422706
31393	0	-1.927035	0.842190	8.996950	-0.019287	0.008423	0.089966	-0.309379	8.846771	2.415279
31394	0	-1.930400	0.835579	8.936477	-0.019315	0.008359	0.089362	-0.321334	8.836608	2.410387
31395	0	-1.922307	0.799738	8.905078	-0.019226	0.007996	0.089050	-0.326804	8.836376	2.407991
31396	0	-1.910125	0.787338	8.929406	-0.019098	0.007876	0.089294	-0.338091	8.843759	2.396649
31397	0	-1.936110	0.781409	8.941356	-0.019348	0.007812	0.089417	-0.343483	8.863989	2.397398
31398	0	-1.939808	0.763258	9.019827	-0.019375	0.007632	0.090203	-0.350231	8.897105	2.394909
31399	0	-1.955718	0.744616	9.044851	-0.019531	0.007446	0.090454	-0.357332	8.933532	2.386952
31400	0	-1.961697	0.774991	9.019134	-0.019584	0.007751	0.090199	-0.364981	8.979400	2.383040
31401	0	-1.999752	0.781000	9.123923	-0.019958	0.007812	0.091248	-0.374766	9.031961	2.378287
31402	0	-1.989601	0.781133	9.158701	-0.019854	0.007807	0.091597	-0.375896	9.088697	2.376719
31403	0	-2.019486	0.769468	9.245630	-0.020142	0.007690	0.092468	-0.377038	9.158267	2.372652
31404	0	-2.006000	0.799896	9.310439	-0.020005	0.008003	0.093116	-0.388617	9.229251	2.367069
31405	0	-2.050802	0.793424	9.453023	-0.020447	0.007935	0.094543	-0.395382	9.307110	2.373705
31406	0	-2.008696	0.830194	9.462551	-0.020020	0.008300	0.094640	-0.399051	9.391229	2.377137
31407	0	-2.057204	0.817370	9.568978	-0.020508	0.008179	0.095703	-0.411142	9.471706	2.375130
31408	0	-2.052449	0.786458	9.651592	-0.020454	0.007863	0.096531	-0.415413	9.558513	2.378756
31409	0	-2.076199	0.842182	9.745813	-0.020691	0.008423	0.097473	-0.422660	9.645676	2.383716
31410	0	-2.096646	0.829730	9.797674	-0.020895	0.008298	0.097992	-0.429391	9.732858	2.389167
31411	0	-2.130760	0.811416	9.935111	-0.021240	0.008118	0.099365	-0.439436	9.814149	2.387973
31412	0	-2.162927	0.811218	9.980949	-0.021559	0.008110	0.099825	-0.442980	9.898723	2.390465
31413	0	-2.197312	0.823692	10.075589	-0.021912	0.008240	0.100769	-0.452286	9.972315	2.394262
31414	0	-2.197833	0.810872	10.188844	-0.021914	0.008111	0.101902	-0.460881	10.047758	2.397758
31415	0	-2.227942	0.799537	10.234237	-0.022217	0.007996	0.102356	-0.467234	10.121533	2.403821
31416	0	-2.251762	0.769128	10.286593	-0.022465	0.007689	0.102878	-0.471400	10.184079	2.402943
31417	0	-2.268820	0.762809	10.362814	-0.022644	0.007629	0.103638	-0.479123	10.236577	2.399884
31418	0	-2.295872	0.756240	10.397465	-0.022916	0.007565	0.103984	-0.488801	10.287506	2.396607
31419	0	-2.286270	0.787832	10.442302	-0.022827	0.007874	0.104431	-0.490005	10.330207	2.397522
31420	0	-2.287228	0.818853	10.446735	-0.022838	0.008187	0.104475	-0.495049	10.371871	2.394326
31421	0	-2.266475	0.830139	10.497595	-0.022644	0.008301	0.104980	-0.501024	10.398204	2.396946
31422	0	-2.288635	0.787503	10.576062	-0.022869	0.007874	0.105764	-0.507087	10.420591	2.391818
31423	0	-2.308044	0.720003	10.565000	-0.023071	0.007202	0.105652	-0.516175	10.434226	2.393964
31424	0	-2.296710	0.683451	10.577015	-0.022968	0.006831	0.105770	-0.519539	10.436654	2.393557
31425	0	-2.282203	0.745271	10.516423	-0.022827	0.007446	0.105164	-0.519575	10.434817	2.389199
31426	0	-2.322906	0.789027	10.498459	-0.023245	0.007886	0.104981	-0.522038	10.421345	2.385620
31427	0	-2.316832	0.849107	10.461922	-0.023193	0.008484	0.104614	-0.521481	10.397696	2.378519
31428	0	-2.286441	0.881004	10.450879	-0.022900	0.008802	0.104502	-0.520580	10.362903	2.373029
31429	0	-2.272933	0.885288	10.370656	-0.022766	0.008850	0.103699	-0.524885	10.326000	2.360797
31430	0	-2.264735	0.806798	10.317433	-0.022694	0.008061	0.103165	-0.525178	10.278434	2.355221
31431	0	-2.234855	0.708574	10.316017	-0.022400	0.007080	0.103149	-0.526553	10.225199	2.351667
31432	0	-2.230571	0.709765	10.238826	-0.022360	0.007091	0.102377	-0.526303	10.168427	2.344259
31433	0	-2.209515	0.794470	10.133081	-0.022156	0.007935	0.101318	-0.522617	10.103718	2.334951
31434	0	-2.215439	0.820714	10.080732	-0.022219	0.008199	0.100794	-0.520840	10.034447	2.322731
31435	0	-2.202777	0.837042	10.011170	-0.022095	0.008362	0.100098	-0.518834	9.961709	2.314573
31436	0	-2.189187	0.820496	9.940758	-0.021962	0.008195	0.099393	-0.515084	9.884541	2.302608
31437	0	-2.166365	0.824425	9.858568	-0.021729	0.008240	0.098572	-0.517597	9.813058	2.295898
31438	0	-2.153382	0.757953	9.788135	-0.021600	0.007577	0.097867	-0.522246	9.739721	2.289536
31439	0	-2.123649	0.733048	9.663244	-0.021301	0.007324	0.096619	-0.522457	9.666788	2.277239
31440	0	-2.092627	0.770842	9.629245	-0.020989	0.007703	0.096279	-0.523323	9.595491	2.263340
31441	0	-2.117731	0.763578	9.596067	-0.021240	0.007629	0.095947	-0.523272	9.524255	2.253612
31442	0	-2.069177	0.801888	9.494722	-0.020750	0.008008	0.094935	-0.517657	9.457851	2.242395
31443	0	-2.051694	0.824644	9.369976	-0.020569	0.008240	0.093689	-0.516966	9.398383	2.239739
31444	0	-2.029139	0.844116	9.353769	-0.020344	0.008435	0.093527	-0.517037	9.338135	2.232682
31445	0	-2.021650	0.849113	9.314924	-0.020264	0.008484	0.093140	-0.515392	9.284108	2.226466
31446	0	-1.982201	0.825715	9.261740	-0.019865	0.008254	0.092608	-0.518495	9.234706	2.217335
31447	0	-1.985636	0.775463	9.229375	-0.019897	0.007751	0.092285	-0.521520	9.187577	2.210558
31448	0	-1.966063	0.751358	9.163718	-0.019694	0.007513	0.091630	-0.527630	9.149321	2.203204
31449	0	-1.968597	0.769501	9.119227	-0.019714	0.007690	0.091187	-0.528689	9.117607	2.198792
31450	0	-1.951230	0.794871	9.101851	-0.019536	0.007943	0.091014	-0.528251	9.091623	2.190854
31451	0	-1.970093	0.812391	9.082267	-0.019714	0.008118	0.090820	-0.526764	9.078558	2.181444
31452	0	-1.967617	0.801275	9.107033	-0.019688	0.008008	0.091068	-0.527034	9.067952	2.170003
31453	0	-1.989392	0.818291	9.094278	-0.019897	0.008179	0.090942	-0.527954	9.067411	2.165297
31454	0	-1.977676	0.855475	9.033006	-0.019769	0.008553	0.090332	-0.531080	9.081485	2.161486
31455	0	-1.990571	0.799170	9.020849	-0.019897	0.007996	0.090210	-0.541905	9.095867	2.162579
31456	0	-1.987343	0.786231	9.069031	-0.019854	0.007865	0.090694	-0.550792	9.124762	2.157084
31457	0	-1.974184	0.781196	9.111959	-0.019714	0.007812	0.091125	-0.556967	9.163188	2.155850
31458	0	-1.973389	0.793648	9.153457	-0.019709	0.007933	0.091540	-0.557712	9.198681	2.153440
31459	0	-1.981052	0.769390	9.215525	-0.019775	0.007690	0.092163	-0.558756	9.246223	2.152711
31460	0	-1.982508	0.812364	9.183310	-0.019785	0.008124	0.091842	-0.564794	9.300150	2.148771
31461	0	-2.048821	0.824258	9.325238	-0.020447	0.008240	0.093262	-0.566563	9.354975	2.152734
31462	0	-2.033286	0.879548	9.365970	-0.020287	0.008794	0.093670	-0.569668	9.415564	2.156387
31463	0	-2.068586	0.793801	9.440886	-0.020630	0.007935	0.094421	-0.570320	9.487315	2.156559
31464	0	-2.085896	0.745374	9.487168	-0.020803	0.007453	0.094884	-0.574234	9.558198	2.157150
31465	0	-2.074661	0.805547	9.593534	-0.020691	0.008057	0.095947	-0.580531	9.628635	2.161086
31466	0	-2.110484	0.817699	9.676440	-0.021048	0.008176	0.096777	-0.583987	9.700300	2.163864
31467	0	-2.124097	0.830400	9.709317	-0.021179	0.008301	0.097107	-0.584815	9.776990	2.160964
31468	0	-2.124140	0.867072	9.840965	-0.021183	0.008673	0.098422	-0.591810	9.848818	2.158599
31469	0	-2.123949	0.867037	9.910790	-0.021179	0.008667	0.099121	-0.592605	9.922429	2.159621
31470	0	-2.166824	0.812241	9.981263	-0.021606	0.008124	0.099826	-0.599468	9.997247	2.164478
31471	0	-2.153867	0.775477	10.020782	-0.021484	0.007751	0.100220	-0.600427	10.063182	2.169209
31472	0	-2.213519	0.738880	10.091594	-0.022082	0.007391	0.100927	-0.607618	10.127053	2.170800
31473	0	-2.196442	0.781217	10.210050	-0.021912	0.007812	0.102112	-0.612696	10.190137	2.171908
31474	0	-2.230264	0.775291	10.213988	-0.022262	0.007751	0.102149	-0.614923	10.240027	2.172172
31475	0	-2.262137	0.842146	10.253072	-0.022583	0.008423	0.102539	-0.621396	10.286783	2.173645
31476	0	-2.269558	0.847826	10.257527	-0.022660	0.008480	0.102583	-0.628367	10.330131	2.173333
31477	0	-2.297918	0.781342	10.363099	-0.022949	0.007812	0.103638	-0.632400	10.367161	2.173389
31478	0	-2.297427	0.756535	10.325169	-0.022948	0.007569	0.103257	-0.641843	10.399906	2.171679
31479	0	-2.296851	0.750745	10.357238	-0.022949	0.007507	0.103577	-0.646900	10.425152	2.173526
31480	0	-2.312271	0.720234	10.399162	-0.023110	0.007202	0.103994	-0.651945	10.442634	2.169564
31481	0	-2.295373	0.726948	10.455179	-0.022949	0.007263	0.104553	-0.650483	10.451499	2.165823
31482	0	-2.320448	0.795177	10.412144	-0.023203	0.007947	0.104122	-0.650649	10.457146	2.159831
31483	0	-2.306575	0.860932	10.443210	-0.023071	0.008606	0.104431	-0.652512	10.455004	2.157149
31484	0	-2.280071	0.848779	10.449677	-0.022817	0.008490	0.104493	-0.660146	10.441422	2.146859
31485	0	-2.274427	0.824049	10.400863	-0.022766	0.008240	0.104004	-0.665087	10.421317	2.142811
31486	0	-2.263401	0.824691	10.377400	-0.022662	0.008241	0.103768	-0.664114	10.394219	2.141697
31487	0	-2.254679	0.775747	10.340101	-0.022583	0.007751	0.103394	-0.663441	10.358044	2.135182
31488	0	-2.265329	0.788738	10.341652	-0.022694	0.007885	0.103408	-0.666770	10.317293	2.126698
31489	0	-2.271888	0.793622	10.248839	-0.022766	0.007935	0.102478	-0.671030	10.268464	2.122915
31490	0	-2.256050	0.861307	10.220382	-0.022612	0.008609	0.102193	-0.672318	10.215014	2.106772
31491	0	-2.246864	0.848743	10.194019	-0.022522	0.008484	0.101929	-0.674511	10.159076	2.100417
31492	0	-2.217500	0.818547	10.123095	-0.022233	0.008185	0.101218	-0.680641	10.097459	2.096801
31493	0	-2.197400	0.824453	10.011039	-0.022034	0.008240	0.100098	-0.681413	10.033169	2.090149
31494	0	-2.203748	0.763910	9.964762	-0.022099	0.007638	0.099634	-0.686329	9.966956	2.079342
31495	0	-2.166339	0.726776	9.919605	-0.021729	0.007263	0.099182	-0.687339	9.895751	2.072232
31496	0	-2.159828	0.770001	9.867410	-0.021661	0.007699	0.098660	-0.692320	9.827135	2.061414
31497	0	-2.154555	0.787978	9.754715	-0.021606	0.007874	0.097534	-0.691142	9.759604	2.052008
31498	0	-2.136339	0.831269	9.629190	-0.021425	0.008312	0.096278	-0.696696	9.690011	2.041836
31499	0	-2.130065	0.830545	9.583852	-0.021362	0.008301	0.095825	-0.697209	9.620314	2.030289
31500	0	-2.081741	0.849449	9.574082	-0.020873	0.008492	0.095729	-0.700741	9.557709	2.018656
31501	0	-2.057457	0.836439	9.528762	-0.020630	0.008362	0.095276	-0.703614	9.495258	2.009784
31502	0	-2.052891	0.757091	9.445585	-0.020581	0.007573	0.094444	-0.712105	9.435781	1.999096
31503	0	-2.052156	0.787567	9.339402	-0.020569	0.007874	0.093384	-0.715240	9.381791	1.992409
31504	0	-2.073770	0.763107	9.298632	-0.020781	0.007633	0.092977	-0.723409	9.332959	1.982454
31505	0	-2.040857	0.805582	9.253780	-0.020447	0.008057	0.092529	-0.729889	9.289639	1.972626
31506	0	-2.033847	0.824260	9.169791	-0.020371	0.008238	0.091691	-0.729432	9.252507	1.965702
31507	0	-2.023489	0.824236	9.210815	-0.020264	0.008240	0.092102	-0.731546	9.220753	1.958308
31508	0	-1.975434	0.836584	9.211890	-0.019779	0.008367	0.092113	-0.737724	9.193887	1.951977
31509	0	-2.006413	0.830241	9.161722	-0.020081	0.008301	0.091614	-0.740802	9.177396	1.947869
31510	0	-1.985486	0.799533	9.168396	-0.019865	0.007998	0.091681	-0.749455	9.168562	1.936788
31511	0	-2.007681	0.775146	9.149252	-0.020081	0.007751	0.091492	-0.754269	9.167889	1.933636
31512	0	-1.988653	0.762853	9.106612	-0.019890	0.007628	0.091065	-0.758942	9.167763	1.925560
31513	0	-1.977928	0.787509	9.191798	-0.019775	0.007874	0.091919	-0.761687	9.176655	1.925933
31514	0	-1.985558	0.818005	9.136440	-0.019844	0.008182	0.091367	-0.768004	9.195059	1.919581
31515	0	-2.015706	0.805653	9.258698	-0.020142	0.008057	0.092590	-0.772480	9.218160	1.915603
31516	0	-2.019339	0.829731	9.202916	-0.020173	0.008300	0.092033	-0.779856	9.247432	1.909546
31517	0	-2.023188	0.824336	9.240051	-0.020203	0.008240	0.092407	-0.779438	9.287620	1.903870
31518	0	-2.066096	0.800248	9.311801	-0.020628	0.008002	0.093125	-0.783198	9.332182	1.898228
31519	0	-2.054911	0.799328	9.343595	-0.020508	0.007996	0.093445	-0.789868	9.386765	1.894983
31520	0	-2.045140	0.811199	9.439401	-0.020409	0.008112	0.094403	-0.793662	9.442655	1.893005
31521	0	-2.073417	0.799714	9.453386	-0.020691	0.007996	0.094543	-0.795570	9.499028	1.890219
31522	0	-2.070094	0.793720	9.567354	-0.020657	0.007937	0.095683	-0.799555	9.556075	1.886163
31523	0	-2.092987	0.841799	9.581345	-0.020874	0.008423	0.095825	-0.808891	9.626790	1.882955
31524	0	-2.104161	0.822956	9.707136	-0.020988	0.008229	0.097083	-0.812190	9.694694	1.889044
31525	0	-2.122868	0.811611	9.727939	-0.021179	0.008118	0.097290	-0.817691	9.756992	1.891053
31526	0	-2.145078	0.780775	9.768460	-0.021401	0.007809	0.097695	-0.822439	9.818933	1.892394
31527	0	-2.159516	0.811518	9.862214	-0.021545	0.008118	0.098633	-0.828874	9.880674	1.888651
31528	0	-2.199525	0.762306	9.933350	-0.021951	0.007624	0.099343	-0.833190	9.935999	1.879688
31529	0	-2.189463	0.829555	9.960014	-0.021851	0.008301	0.099609	-0.842825	9.990650	1.877654
31530	0	-2.222370	0.816520	10.074147	-0.022184	0.008167	0.100750	-0.848908	10.039405	1.876574
31531	0	-2.237990	0.854269	10.130950	-0.022339	0.008545	0.101318	-0.855150	10.089865	1.875625
31532	0	-2.252148	0.780666	10.171903	-0.022483	0.007808	0.101727	-0.860094	10.137405	1.873729
31533	0	-2.243069	0.786981	10.204431	-0.022400	0.007874	0.102051	-0.868128	10.176071	1.878131
31534	0	-2.261056	0.767381	10.294800	-0.022585	0.007683	0.102953	-0.882033	10.208703	1.878496
31535	0	-2.261196	0.738100	10.320442	-0.022583	0.007385	0.103210	-0.890662	10.244950	1.885524
31536	0	-2.241408	0.743562	10.337755	-0.022397	0.007437	0.103381	-0.895985	10.267935	1.887170
31537	0	-2.265400	0.762774	10.302528	-0.022644	0.007629	0.103027	-0.901968	10.283089	1.884764
31538	0	-2.273153	0.823006	10.338784	-0.022725	0.008236	0.103389	-0.912649	10.294319	1.885002
31539	0	-2.240132	0.878855	10.418675	-0.022400	0.008789	0.104187	-0.917464	10.300036	1.884613
31540	0	-2.239331	0.805694	10.412688	-0.022403	0.008055	0.104125	-0.919448	10.293757	1.883281
31541	0	-2.226354	0.805074	10.370226	-0.022278	0.008057	0.103699	-0.930399	10.282089	1.882173
31542	0	-2.229273	0.774089	10.401421	-0.022310	0.007739	0.104011	-0.932881	10.266847	1.877424
31543	0	-2.261946	0.775419	10.333770	-0.022644	0.007751	0.103333	-0.934441	10.243664	1.873830
31544	0	-2.238211	0.788125	10.334838	-0.022412	0.007878	0.103342	-0.935845	10.214293	1.868220
31545	0	-2.242398	0.824426	10.272988	-0.022461	0.008240	0.102722	-0.935597	10.177233	1.867429
31546	0	-2.222261	0.861812	10.219618	-0.022265	0.008615	0.102187	-0.936450	10.133429	1.867201
31547	0	-2.204655	0.811765	10.230532	-0.022095	0.008118	0.102295	-0.941363	10.083636	1.862558
31548	0	-2.201046	0.787135	10.134934	-0.022060	0.007873	0.101338	-0.947591	10.031274	1.855720
31549	0	-2.186257	0.769081	10.065761	-0.021912	0.007690	0.100647	-0.951991	9.979537	1.846197
31550	0	-2.218510	0.726255	10.043636	-0.022242	0.007263	0.100424	-0.957540	9.919157	1.833620
31551	0	-2.203555	0.707792	9.974470	-0.022095	0.007080	0.099731	-0.964950	9.855305	1.825176
31552	0	-2.198072	0.762826	9.885425	-0.022038	0.007625	0.098842	-0.965708	9.792523	1.818267
31553	0	-2.160697	0.787370	9.797478	-0.021667	0.007874	0.097961	-0.970496	9.725935	1.814048
31554	0	-2.136371	0.812037	9.739012	-0.021425	0.008118	0.097377	-0.972203	9.657611	1.803147
31555	0	-2.100141	0.805851	9.583727	-0.021057	0.008057	0.095825	-0.974781	9.595108	1.792385
31556	0	-2.107577	0.776005	9.622639	-0.021129	0.007754	0.096215	-0.972720	9.536251	1.782997
31557	0	-2.075846	0.805887	9.583684	-0.020813	0.008057	0.095825	-0.974896	9.475264	1.777523
31558	0	-2.053206	0.763269	9.506572	-0.020583	0.007633	0.095055	-0.980273	9.417900	1.776562
31559	0	-2.027569	0.775085	9.443198	-0.020325	0.007751	0.094421	-0.985603	9.362519	1.766571
31560	0	-2.018071	0.756495	9.365911	-0.020227	0.007566	0.093649	-0.991942	9.309471	1.758416
31561	0	-2.034275	0.824580	9.333160	-0.020386	0.008240	0.093323	-0.989066	9.260865	1.752128
31562	0	-2.001931	0.856159	9.304212	-0.020056	0.008556	0.093035	-0.987138	9.220237	1.751432
31563	0	-1.968013	0.854440	9.241457	-0.019714	0.008545	0.092407	-0.992042	9.181866	1.740856
31564	0	-1.992770	0.848417	9.193828	-0.019952	0.008482	0.091933	-0.993640	9.156149	1.743173
31565	0	-1.987341	0.769023	9.283964	-0.019897	0.007690	0.092834	-0.998029	9.130641	1.737610
31566	0	-1.989246	0.787054	9.187160	-0.019911	0.007873	0.091867	-1.004706	9.112031	1.739248
31567	0	-2.006585	0.757244	9.186079	-0.020081	0.007568	0.091858	-1.003618	9.097880	1.738724
31568	0	-2.010658	0.751149	9.210925	-0.020112	0.007515	0.092108	-1.011541	9.095165	1.731399
31569	0	-2.008132	0.756899	9.149148	-0.020081	0.007568	0.091492	-1.014400	9.100252	1.726383
31570	0	-1.984301	0.781383	9.185592	-0.019838	0.007813	0.091857	-1.017662	9.110360	1.729798
31571	0	-1.960365	0.805941	9.179421	-0.019592	0.008057	0.091797	-1.017784	9.128792	1.728568
31572	0	-1.993650	0.800236	9.178747	-0.019920	0.008000	0.091791	-1.018606	9.153032	1.723117
31573	0	-2.016093	0.793292	9.295249	-0.020142	0.007935	0.092957	-1.023910	9.180977	1.717670
31574	0	-2.014341	0.781186	9.312567	-0.020120	0.007809	0.093131	-1.023280	9.214363	1.716051
31575	0	-2.017794	0.781173	9.331497	-0.020142	0.007812	0.093323	-1.027140	9.263036	1.712102
31576	0	-2.024762	0.781634	9.360420	-0.020215	0.007811	0.093612	-1.023173	9.307052	1.710762
31577	0	-2.054670	0.812023	9.453480	-0.020508	0.008118	0.094543	-1.023105	9.358391	1.714194
31578	0	-2.056915	0.818527	9.421038	-0.020525	0.008183	0.094220	-1.023872	9.416344	1.718742
31579	0	-2.092170	0.805470	9.557080	-0.020874	0.008057	0.095581	-1.028916	9.477598	1.718113
31580	0	-2.077595	0.829298	9.652621	-0.020726	0.008296	0.096537	-1.035285	9.540835	1.718019
31581	0	-2.068041	0.793430	9.685204	-0.020630	0.007935	0.096863	-1.038366	9.604811	1.720810
31582	0	-2.096536	0.793375	9.689080	-0.020914	0.007934	0.096902	-1.040886	9.669577	1.719944
31583	0	-2.116889	0.781571	9.819439	-0.021118	0.007812	0.098206	-1.039845	9.732899	1.719818
31584	0	-2.127118	0.769523	9.841589	-0.021220	0.007696	0.098427	-1.043578	9.796378	1.722021
31585	0	-2.122699	0.836307	9.947702	-0.021179	0.008362	0.099487	-1.044825	9.855494	1.719504
31586	0	-2.150936	0.848932	10.037070	-0.021459	0.008486	0.100382	-1.043449	9.917486	1.715864
31587	0	-2.171213	0.835812	10.045454	-0.021667	0.008362	0.100464	-1.050366	9.972541	1.716868
31588	0	-2.192372	0.798915	10.104561	-0.021880	0.007988	0.101055	-1.051814	10.026143	1.720570
31589	0	-2.219718	0.757154	10.130906	-0.022156	0.007568	0.101318	-1.051013	10.077150	1.722318
31590	0	-2.240025	0.800476	10.190092	-0.022362	0.008001	0.101910	-1.050014	10.124639	1.726084
31591	0	-2.273656	0.769574	10.186025	-0.022705	0.007690	0.101868	-1.046986	10.164249	1.728912
31592	0	-2.261487	0.801053	10.233395	-0.022586	0.008006	0.102341	-1.044982	10.200903	1.728389
31593	0	-2.273148	0.836378	10.289929	-0.022705	0.008362	0.102905	-1.045758	10.234492	1.732195
31594	0	-2.253204	0.873426	10.343814	-0.022514	0.008732	0.103442	-1.046134	10.258235	1.729561
31595	0	-2.265612	0.775334	10.332973	-0.022644	0.007751	0.103333	-1.047231	10.275860	1.730206
31596	0	-2.231061	0.732989	10.350798	-0.022303	0.007327	0.103510	-1.047342	10.288913	1.733490
31597	0	-2.227991	0.707731	10.363744	-0.022278	0.007080	0.103638	-1.053663	10.295393	1.731204
31598	0	-2.245973	0.762608	10.321062	-0.022466	0.007624	0.103209	-1.054362	10.292901	1.726463
31599	0	-2.251258	0.782008	10.333399	-0.022522	0.007812	0.103333	-1.049440	10.286682	1.724213
31600	0	-2.285482	0.807892	10.327710	-0.022870	0.008071	0.103274	-1.044191	10.274038	1.727570
31601	0	-2.262065	0.891677	10.309303	-0.022644	0.008911	0.103088	-1.041543	10.252206	1.721639
31602	0	-2.269521	0.843794	10.224767	-0.022720	0.008433	0.102242	-1.040033	10.228265	1.720319
31603	0	-2.248974	0.793239	10.230218	-0.022522	0.007935	0.102295	-1.046218	10.196439	1.717448
31604	0	-2.229586	0.756866	10.225658	-0.022336	0.007564	0.102248	-1.044402	10.155702	1.713472
31605	0	-2.211516	0.744992	10.181520	-0.022156	0.007446	0.101807	-1.044135	10.114209	1.704669
31606	0	-2.227479	0.739886	10.128390	-0.022320	0.007392	0.101274	-1.040204	10.067526	1.699344
31607	0	-2.192526	0.812778	10.059547	-0.021973	0.008118	0.100586	-1.032623	10.017729	1.688731
31608	0	-2.176711	0.856623	9.976053	-0.021818	0.008564	0.099750	-1.033980	9.963304	1.683685
31609	0	-2.161511	0.866864	9.913239	-0.021667	0.008667	0.099121	-1.036007	9.906999	1.679303
31610	0	-2.156971	0.812100	9.878878	-0.021625	0.008121	0.098777	-1.039432	9.847611	1.670949
31611	0	-2.118601	0.787569	9.846122	-0.021240	0.007874	0.098450	-1.040916	9.788805	1.667439
31612	0	-2.132889	0.757497	9.762854	-0.021378	0.007572	0.097618	-1.041405	9.735856	1.659682
31613	0	-2.131299	0.757334	9.705636	-0.021362	0.007568	0.097046	-1.039319	9.681823	1.649840
31614	0	-2.103345	0.819749	9.591612	-0.021082	0.008188	0.095906	-1.032190	9.628211	1.645060
31615	0	-2.125291	0.849090	9.559120	-0.021301	0.008484	0.095581	-1.027718	9.574601	1.641654
31616	0	-2.085281	0.850170	9.493888	-0.020901	0.008497	0.094929	-1.026100	9.521016	1.636489
31617	0	-2.058617	0.867171	9.455256	-0.020630	0.008667	0.094543	-1.024121	9.472364	1.632951
31618	0	-2.032046	0.837330	9.426372	-0.020360	0.008370	0.094255	-1.024233	9.428617	1.627988
31619	0	-2.010394	0.762942	9.388014	-0.020142	0.007629	0.093872	-1.027788	9.386961	1.625671
31620	0	-2.027514	0.763337	9.371249	-0.020310	0.007629	0.093705	-1.026454	9.348117	1.620661
31621	0	-1.986897	0.757436	9.375556	-0.019897	0.007568	0.093750	-1.022514	9.317515	1.612381
31622	0	-1.987748	0.819579	9.358215	-0.019902	0.008190	0.093577	-1.018976	9.291495	1.609195
31623	0	-2.012050	0.805762	9.271690	-0.020142	0.008057	0.092712	-1.020984	9.269644	1.603249
31624	0	-2.002965	0.818241	9.168531	-0.020040	0.008180	0.091683	-1.020453	9.261335	1.593183
31625	0	-2.012863	0.842898	9.210433	-0.020142	0.008423	0.092102	-1.015960	9.249466	1.590937
31626	0	-2.011049	0.849630	9.216798	-0.020116	0.008495	0.092167	-1.017694	9.247029	1.585569
31627	0	-2.038875	0.787259	9.265079	-0.020386	0.007874	0.092651	-1.021605	9.254951	1.581884
31628	0	-2.009751	0.781124	9.252503	-0.020087	0.007810	0.092527	-1.022291	9.271880	1.579650
31629	0	-2.021527	0.794100	9.301429	-0.020203	0.007935	0.093018	-1.016979	9.291630	1.577189
31630	0	-2.030715	0.794489	9.245787	-0.020289	0.007947	0.092462	-1.022107	9.317869	1.578895
31631	0	-2.004162	0.787424	9.301276	-0.020020	0.007874	0.093018	-1.023689	9.349301	1.577678
31632	0	-2.033853	0.854961	9.342746	-0.020308	0.008546	0.093434	-1.021522	9.390445	1.579918
31633	0	-2.053918	0.842372	9.337682	-0.020508	0.008423	0.093384	-1.022754	9.433162	1.576751
31634	0	-2.054478	0.860896	9.391095	-0.020510	0.008607	0.093919	-1.022309	9.479955	1.568066
31635	0	-2.054218	0.836133	9.484124	-0.020508	0.008362	0.094849	-1.025120	9.525711	1.565757
31636	0	-2.049636	0.817906	9.567890	-0.020455	0.008177	0.095688	-1.024538	9.579041	1.566913
31637	0	-2.079473	0.762736	9.575505	-0.020752	0.007629	0.095764	-1.029031	9.634442	1.567422
31638	0	-2.070201	0.756254	9.628453	-0.020656	0.007564	0.096294	-1.032292	9.693851	1.568413
31639	0	-2.110538	0.818153	9.654685	-0.021057	0.008179	0.096558	-1.030942	9.755320	1.567513
31640	0	-2.120278	0.831027	9.762363	-0.021155	0.008306	0.097634	-1.027401	9.815193	1.568508
31641	0	-2.134528	0.872829	9.795183	-0.021301	0.008728	0.097961	-1.029053	9.870813	1.565956
31642	0	-2.149873	0.860612	9.811405	-0.021451	0.008606	0.098125	-1.030781	9.930744	1.565307
31643	0	-2.171069	0.860429	9.917283	-0.021667	0.008606	0.099182	-1.034608	9.984752	1.560355
31644	0	-2.155419	0.835825	9.921451	-0.021510	0.008358	0.099224	-1.036247	10.039775	1.555247
31645	0	-2.189384	0.750744	10.051548	-0.021851	0.007507	0.100525	-1.038119	10.093301	1.555462
31646	0	-2.173450	0.780791	10.055831	-0.021693	0.007812	0.100567	-1.045367	10.144607	1.560206
31647	0	-2.237621	0.781190	10.082185	-0.022339	0.007812	0.100830	-1.048110	10.191279	1.562909
31648	0	-2.263157	0.756746	10.184304	-0.022598	0.007566	0.101851	-1.049085	10.232941	1.560653
31649	0	-2.261002	0.811988	10.216670	-0.022583	0.008118	0.102173	-1.048894	10.267562	1.567968
31650	0	-2.247957	0.824367	10.246007	-0.022454	0.008244	0.102466	-1.050978	10.300080	1.568694
31651	0	-2.235887	0.842406	10.314498	-0.022339	0.008423	0.103149	-1.051942	10.326573	1.570761
31652	0	-2.250997	0.799847	10.283266	-0.022501	0.007998	0.102835	-1.053355	10.340883	1.574224
31653	0	-2.259394	0.738389	10.326919	-0.022583	0.007385	0.103271	-1.057309	10.357278	1.577590
31654	0	-2.254900	0.756593	10.296039	-0.022544	0.007565	0.102962	-1.059369	10.367219	1.579176
31655	0	-2.270515	0.769683	10.339306	-0.022705	0.007690	0.103394	-1.054897	10.371525	1.576852
31656	0	-2.214658	0.837642	10.321033	-0.022156	0.008374	0.103209	-1.055167	10.365597	1.575600
31657	0	-2.263099	0.872916	10.266391	-0.022644	0.008728	0.102661	-1.056633	10.355210	1.569331
31658	0	-2.229270	0.879061	10.309760	-0.022313	0.008791	0.103093	-1.059882	10.336794	1.566110
31659	0	-2.255581	0.805937	10.266690	-0.022583	0.008057	0.102661	-1.059814	10.310733	1.563599
31660	0	-2.231601	0.757667	10.206768	-0.022346	0.007573	0.102061	-1.058879	10.280832	1.566816
31661	0	-2.236881	0.744888	10.236257	-0.022400	0.007446	0.102356	-1.059031	10.250322	1.566557
31662	0	-2.266459	0.775630	10.188983	-0.022704	0.007756	0.101881	-1.062081	10.210140	1.563967
31663	0	-2.247908	0.775301	10.181600	-0.022522	0.007751	0.101807	-1.063545	10.166210	1.566315
31664	0	-2.239255	0.800033	10.140722	-0.022437	0.007998	0.101398	-1.064588	10.120101	1.558943
31665	0	-2.198613	0.830036	10.029124	-0.022034	0.008301	0.100281	-1.068235	10.069997	1.554437
31666	0	-2.200944	0.799002	10.019146	-0.022061	0.007995	0.100180	-1.076777	10.014923	1.547578
31667	0	-2.185652	0.781495	9.968232	-0.021912	0.007812	0.099670	-1.077275	9.955884	1.542886
31668	0	-2.174529	0.751416	9.909545	-0.021803	0.007512	0.099083	-1.078199	9.893537	1.534204
31669	0	-2.161429	0.744746	9.858337	-0.021667	0.007446	0.098572	-1.080056	9.835970	1.526817
31670	0	-2.181722	0.757514	9.787315	-0.021868	0.007570	0.097862	-1.077623	9.781130	1.524969
31671	0	-2.112368	0.824505	9.778989	-0.021179	0.008240	0.097778	-1.074702	9.720376	1.518886
31672	0	-2.095588	0.849880	9.640859	-0.021009	0.008493	0.096397	-1.071568	9.661015	1.511880
31673	0	-2.082380	0.836782	9.662897	-0.020874	0.008362	0.096619	-1.067672	9.605809	1.508929
31674	0	-2.059913	0.831178	9.597886	-0.020653	0.008312	0.095967	-1.071427	9.546136	1.505715
31675	0	-2.033809	0.842157	9.583544	-0.020386	0.008423	0.095825	-1.076077	9.493524	1.503129
31676	0	-2.000734	0.829579	9.475520	-0.020047	0.008298	0.094747	-1.081557	9.449559	1.493643
31677	0	-2.065240	0.787506	9.430764	-0.020691	0.007874	0.094299	-1.082532	9.406929	1.481407
31678	0	-2.021386	0.830466	9.352946	-0.020248	0.008304	0.093522	-1.084163	9.368918	1.478252
31679	0	-2.023122	0.860348	9.357415	-0.020264	0.008606	0.093567	-1.089877	9.333328	1.468799
31680	0	-2.017063	0.804842	9.334337	-0.020199	0.008051	0.093337	-1.095723	9.303103	1.471540
31681	0	-2.030396	0.811888	9.265581	-0.020325	0.008118	0.092651	-1.096952	9.281828	1.470901
31682	0	-2.026366	0.793679	9.272534	-0.020284	0.007936	0.092721	-1.099146	9.261357	1.466820
31683	0	-2.019161	0.763247	9.204318	-0.020203	0.007629	0.092041	-1.097850	9.251967	1.466366
31684	0	-2.017244	0.769704	9.149726	-0.020181	0.007696	0.091496	-1.098979	9.245813	1.460960
31685	0	-2.026099	0.756968	9.173632	-0.020264	0.007568	0.091736	-1.099594	9.246728	1.457982
31686	0	-2.038649	0.781332	9.210092	-0.020381	0.007814	0.092102	-1.103085	9.257850	1.454229
31687	0	-2.014657	0.750845	9.191776	-0.020142	0.007507	0.091919	-1.103836	9.268319	1.450415
31688	0	-2.034725	0.781687	9.288980	-0.020335	0.007814	0.092893	-1.102773	9.287386	1.444531
31689	0	-2.003366	0.848659	9.264807	-0.020020	0.008484	0.092651	-1.101456	9.309190	1.446141
31690	0	-2.025165	0.799992	9.282339	-0.020231	0.008000	0.092828	-1.103870	9.338628	1.444225
31691	0	-2.028907	0.811875	9.343922	-0.020264	0.008118	0.093445	-1.104356	9.374062	1.446803
31692	0	-2.052355	0.781205	9.416049	-0.020498	0.007814	0.094166	-1.109079	9.409178	1.450771
31693	0	-2.029520	0.805471	9.478102	-0.020264	0.008057	0.094788	-1.113000	9.451422	1.443323
31694	0	-2.067149	0.792581	9.519247	-0.020633	0.007930	0.095201	-1.119332	9.502297	1.443304
31695	0	-2.066406	0.805601	9.642828	-0.020630	0.008057	0.096436	-1.121652	9.547120	1.442470
31696	0	-2.074203	0.866355	9.616692	-0.020699	0.008665	0.096176	-1.124861	9.603030	1.438261
31697	0	-2.079286	0.872608	9.679316	-0.020752	0.008728	0.096802	-1.128625	9.655632	1.435020
31698	0	-2.087800	0.914813	9.707958	-0.020834	0.009151	0.097089	-1.132829	9.711806	1.435558
31699	0	-2.109450	0.823327	9.862537	-0.021057	0.008240	0.098633	-1.141851	9.759505	1.438722
31700	0	-2.117991	0.736820	9.879078	-0.021132	0.007372	0.098801	-1.147487	9.818737	1.437333
31701	0	-2.128179	0.713772	9.880722	-0.021240	0.007141	0.098816	-1.152882	9.871177	1.437190
31702	0	-2.142777	0.700995	9.939909	-0.021385	0.007011	0.099408	-1.156047	9.924514	1.438015
31703	0	-2.182782	0.774773	10.015065	-0.021790	0.007751	0.100159	-1.161842	9.972566	1.439013
31704	0	-2.196571	0.841194	10.019550	-0.021928	0.008415	0.100204	-1.167028	10.020009	1.435290
31705	0	-2.207150	0.842069	10.088303	-0.022034	0.008423	0.100891	-1.170928	10.067103	1.433107
31706	0	-2.232041	0.841504	10.068483	-0.022292	0.008418	0.100691	-1.175938	10.103420	1.428451
31707	0	-2.261404	0.774914	10.137266	-0.022583	0.007751	0.101379	-1.180157	10.142795	1.432676
31708	0	-2.224063	0.738047	10.184954	-0.022219	0.007380	0.101854	-1.181916	10.171742	1.431848
31709	0	-2.254111	0.756284	10.168074	-0.022522	0.007568	0.101685	-1.189875	10.197598	1.432945
31710	0	-2.251127	0.731378	10.277209	-0.022500	0.007313	0.102775	-1.190648	10.214411	1.432047
31711	0	-2.228646	0.762730	10.265942	-0.022278	0.007629	0.102661	-1.194917	10.228363	1.433510
31712	0	-2.211843	0.853565	10.314478	-0.022113	0.008540	0.103146	-1.201868	10.238908	1.435577
31713	0	-2.251927	0.854235	10.260091	-0.022522	0.008545	0.102600	-1.206801	10.240229	1.437820
31714	0	-2.245379	0.804987	10.229648	-0.022456	0.008051	0.102296	-1.210020	10.241849	1.435935
31715	0	-2.257125	0.750702	10.339615	-0.022583	0.007507	0.103394	-1.212552	10.233116	1.432470
31716	0	-2.248434	0.726074	10.303544	-0.022499	0.007262	0.103032	-1.216397	10.220984	1.425441
31717	0	-2.225892	0.763359	10.254286	-0.022278	0.007629	0.102539	-1.214048	10.204225	1.427859
31718	0	-2.215254	0.800170	10.230758	-0.022180	0.008003	0.102302	-1.218147	10.178199	1.421253
31719	0	-2.212406	0.824471	10.175210	-0.022156	0.008240	0.101746	-1.215038	10.146818	1.418587
31720	0	-2.230203	0.843573	10.231467	-0.022337	0.008432	0.102307	-1.213827	10.112077	1.416508
31721	0	-2.199752	0.842063	10.187568	-0.022034	0.008423	0.101868	-1.218773	10.075623	1.408970
31722	0	-2.198011	0.780980	10.073252	-0.022023	0.007808	0.100723	-1.219027	10.030978	1.409351
31723	0	-2.156282	0.744905	10.047304	-0.021606	0.007446	0.100464	-1.218481	9.985572	1.407771
31724	0	-2.183954	0.775627	9.975993	-0.021887	0.007756	0.099750	-1.221054	9.935579	1.404149
31725	0	-2.155290	0.781634	9.925451	-0.021606	0.007812	0.099243	-1.219335	9.878054	1.395405
31726	0	-2.157157	0.758065	9.872653	-0.021623	0.007575	0.098716	-1.215587	9.823180	1.397194
31727	0	-2.155699	0.788165	9.772756	-0.021606	0.007874	0.097717	-1.208750	9.769518	1.391041
31728	0	-2.145681	0.771190	9.774812	-0.021508	0.007706	0.097737	-1.204257	9.713692	1.389211
31729	0	-2.149614	0.794024	9.693431	-0.021545	0.007935	0.096924	-1.200271	9.659871	1.387353
31730	0	-2.115757	0.776287	9.622158	-0.021204	0.007762	0.096211	-1.201759	9.608932	1.381848
31731	0	-2.119487	0.769706	9.601780	-0.021240	0.007690	0.096008	-1.196584	9.559272	1.382171
31732	0	-2.067996	0.782974	9.530303	-0.020723	0.007825	0.095294	-1.193288	9.511480	1.380330
31733	0	-2.046700	0.788113	9.546712	-0.020508	0.007874	0.095459	-1.186711	9.466890	1.377282
31734	0	-2.038831	0.801045	9.462800	-0.020427	0.008010	0.094620	-1.188477	9.424676	1.368637
31735	0	-2.022836	0.787666	9.406252	-0.020264	0.007874	0.094055	-1.187123	9.386102	1.367391
31736	0	-1.985833	0.806472	9.389244	-0.019888	0.008062	0.093886	-1.186446	9.354196	1.354971
31737	0	-1.999244	0.805656	9.387785	-0.020020	0.008057	0.093872	-1.188749	9.325464	1.350620
31738	0	-1.988188	0.823754	9.346132	-0.019905	0.008239	0.093456	-1.192490	9.301438	1.350031
31739	0	-1.988502	0.811913	9.326425	-0.019897	0.008118	0.093262	-1.192612	9.290389	1.345545
31740	0	-1.991851	0.806174	9.235417	-0.019935	0.008059	0.092351	-1.190734	9.274730	1.341327
31741	0	-1.988604	0.781368	9.210442	-0.019897	0.007812	0.092102	-1.191190	9.264840	1.337961
31742	0	-2.011373	0.763281	9.284020	-0.020119	0.007631	0.092839	-1.191154	9.262993	1.332591
31743	0	-1.995903	0.769133	9.246807	-0.019958	0.007690	0.092468	-1.191867	9.268040	1.332573
31744	0	-2.021162	0.793859	9.222135	-0.020205	0.007936	0.092223	-1.189641	9.281054	1.325175
31745	0	-2.021645	0.781928	9.246467	-0.020203	0.007812	0.092468	-1.182835	9.302488	1.321722
31746	0	-2.006255	0.801000	9.276240	-0.020047	0.008009	0.092766	-1.183129	9.325872	1.323539
31747	0	-2.040524	0.781505	9.264686	-0.020386	0.007812	0.092651	-1.181442	9.354336	1.325066
31748	0	-2.026623	0.812423	9.349107	-0.020243	0.008122	0.093496	-1.180702	9.387585	1.327859
31749	0	-2.004380	0.794038	9.313393	-0.020020	0.007935	0.093140	-1.175038	9.421902	1.333271
31750	0	-2.021735	0.782701	9.434210	-0.020191	0.007824	0.094348	-1.172635	9.457990	1.333763
31751	0	-2.016914	0.799813	9.465945	-0.020142	0.007996	0.094666	-1.170884	9.495662	1.336159
31752	0	-2.041841	0.812636	9.537701	-0.020380	0.008122	0.095386	-1.167339	9.546080	1.336313
31753	0	-2.072755	0.781498	9.569500	-0.020691	0.007812	0.095703	-1.165530	9.594238	1.336142
31754	0	-2.073934	0.806461	9.586101	-0.020703	0.008061	0.095869	-1.162924	9.641692	1.341274
31755	0	-2.097625	0.830357	9.624323	-0.020935	0.008301	0.096252	-1.160591	9.694921	1.338040
31756	0	-2.124615	0.806869	9.732179	-0.021202	0.008061	0.097332	-1.153110	9.751153	1.343357
31757	0	-2.128711	0.823962	9.752397	-0.021240	0.008240	0.097534	-1.154256	9.810575	1.347777
31758	0	-2.119653	0.836026	9.799181	-0.021152	0.008361	0.098001	-1.155965	9.867512	1.350246
31759	0	-2.121839	0.805981	9.868517	-0.021179	0.008057	0.098694	-1.153382	9.917353	1.353543
31760	0	-2.142127	0.794080	9.927724	-0.021380	0.007940	0.099286	-1.153828	9.968748	1.350442
31761	0	-2.152364	0.769292	10.021111	-0.021484	0.007690	0.100220	-1.152104	10.018021	1.357012
31762	0	-2.165917	0.781835	10.056029	-0.021625	0.007817	0.100568	-1.152039	10.061765	1.354776
31763	0	-2.182159	0.794013	10.033440	-0.021790	0.007935	0.100342	-1.146929	10.102735	1.360851
31764	0	-2.230798	0.813132	10.074770	-0.022282	0.008128	0.100754	-1.144614	10.137025	1.363688
31765	0	-2.242725	0.787702	10.161723	-0.022400	0.007874	0.101624	-1.141994	10.172258	1.368572
31766	0	-2.248032	0.824928	10.142107	-0.022454	0.008246	0.101427	-1.140038	10.206030	1.368359
31767	0	-2.272618	0.787880	10.106907	-0.022705	0.007874	0.101074	-1.135375	10.234245	1.367582
31768	0	-2.270330	0.776923	10.228025	-0.022687	0.007762	0.102284	-1.128628	10.256859	1.365647
31769	0	-2.265453	0.738968	10.247539	-0.022644	0.007385	0.102478	-1.125210	10.272996	1.373166
31770	0	-2.267427	0.776171	10.210391	-0.022665	0.007760	0.102106	-1.124826	10.287701	1.370525
31771	0	-2.234137	0.751419	10.253801	-0.022339	0.007507	0.102539	-1.118776	10.294851	1.370306
31772	0	-2.240365	0.758675	10.290247	-0.022406	0.007582	0.102902	-1.114841	10.297012	1.370578
31773	0	-2.233617	0.793341	10.211250	-0.022339	0.007935	0.102112	-1.117799	10.298319	1.366308
31774	0	-2.232509	0.817955	10.248065	-0.022334	0.008176	0.102479	-1.115462	10.292658	1.366367
31775	0	-2.238282	0.794060	10.180993	-0.022400	0.007935	0.101807	-1.110660	10.277934	1.373601
31776	0	-2.203828	0.831839	10.151169	-0.022061	0.008312	0.101507	-1.105700	10.256291	1.372556
31777	0	-2.219231	0.805787	10.101847	-0.022217	0.008057	0.101013	-1.106330	10.232962	1.372362
31778	0	-2.214163	0.769577	10.133439	-0.022168	0.007692	0.101329	-1.104476	10.207364	1.372700
31779	0	-2.224560	0.763472	10.053164	-0.022278	0.007629	0.100525	-1.100548	10.175043	1.372416
31780	0	-2.205821	0.812931	10.042254	-0.022092	0.008128	0.100415	-1.101305	10.140950	1.364100
31781	0	-2.205586	0.842914	9.955643	-0.022095	0.008423	0.099548	-1.096324	10.100702	1.366114
31782	0	-2.173170	0.806953	9.975575	-0.021773	0.008069	0.099747	-1.097965	10.057261	1.360907
31783	0	-2.168830	0.812041	9.986204	-0.021729	0.008118	0.099854	-1.097071	10.015585	1.358616
31784	0	-2.142098	0.788225	9.920761	-0.021465	0.007878	0.099198	-1.094808	9.968850	1.356961
31785	0	-2.143908	0.751046	9.852037	-0.021484	0.007507	0.098511	-1.093405	9.920556	1.352036
31786	0	-2.104384	0.812658	9.798911	-0.021090	0.008123	0.097980	-1.091935	9.871471	1.346631
31787	0	-2.119605	0.775632	9.699415	-0.021240	0.007751	0.096985	-1.088419	9.823650	1.343204
31788	0	-2.135434	0.849801	9.652367	-0.021397	0.008493	0.096515	-1.085269	9.777927	1.339214
31789	0	-2.119906	0.824426	9.595599	-0.021240	0.008240	0.095947	-1.082034	9.733143	1.336151
31790	0	-2.112198	0.825092	9.554498	-0.021158	0.008248	0.095537	-1.081064	9.694127	1.333122
31791	0	-2.096575	0.806180	9.516006	-0.020996	0.008057	0.095154	-1.076958	9.662068	1.331860
31792	0	-2.084223	0.800831	9.486797	-0.020875	0.008005	0.094861	-1.075158	9.626912	1.327937
31793	0	-2.065536	0.775714	9.485592	-0.020691	0.007751	0.094849	-1.070321	9.588308	1.319245
31794	0	-2.041080	0.788746	9.407514	-0.020438	0.007884	0.094069	-1.068058	9.559312	1.313094
31795	0	-2.024065	0.781955	9.405955	-0.020264	0.007812	0.094055	-1.061489	9.535812	1.316145
31796	0	-2.044003	0.789153	9.339680	-0.020462	0.007887	0.093392	-1.057793	9.513356	1.318734
31797	0	-2.024637	0.836693	9.320399	-0.020264	0.008362	0.093201	-1.053159	9.496328	1.311323
31798	0	-2.021790	0.843527	9.339173	-0.020229	0.008432	0.093390	-1.051245	9.486627	1.308048
31799	0	-2.043595	0.806277	9.405700	-0.020447	0.008057	0.094055	-1.045482	9.477886	1.309631
31800	0	-2.047991	0.806970	9.351010	-0.020487	0.008068	0.093509	-1.045058	9.473758	1.304153
31801	0	-2.032604	0.800142	9.350507	-0.020325	0.007996	0.093506	-1.039448	9.479816	1.303770
31802	0	-2.015068	0.788780	9.301409	-0.020144	0.007885	0.093016	-1.037334	9.491846	1.303705
31803	0	-2.026903	0.805902	9.368760	-0.020264	0.008057	0.093689	-1.035822	9.502788	1.301179
31804	0	-2.052914	0.818547	9.417197	-0.020519	0.008183	0.094174	-1.033532	9.519190	1.301250
31805	0	-2.064621	0.818187	9.441754	-0.020630	0.008179	0.094421	-1.030875	9.543353	1.300060
31806	0	-2.080323	0.843085	9.446970	-0.020785	0.008429	0.094474	-1.029302	9.569464	1.300489
31807	0	-2.065306	0.848509	9.417206	-0.020630	0.008484	0.094177	-1.028869	9.601968	1.296298
31808	0	-2.039825	0.824004	9.525979	-0.020371	0.008242	0.095265	-1.031771	9.638526	1.294019
31809	0	-2.084474	0.787827	9.539063	-0.020813	0.007874	0.095398	-1.027030	9.680986	1.291795
31810	0	-2.084247	0.812681	9.598722	-0.020816	0.008126	0.095993	-1.027343	9.717093	1.291064
31811	0	-2.072087	0.793736	9.642889	-0.020691	0.007935	0.096436	-1.024974	9.756999	1.289047
31812	0	-2.121073	0.800070	9.592576	-0.021178	0.008000	0.095933	-1.025347	9.800015	1.284435
31813	0	-2.121527	0.818153	9.648842	-0.021179	0.008179	0.096497	-1.022873	9.847230	1.288489
31814	0	-2.134816	0.854868	9.744852	-0.021314	0.008550	0.097456	-1.024882	9.892095	1.287487
31815	0	-2.158197	0.836347	9.770908	-0.021545	0.008362	0.097717	-1.023783	9.939334	1.290016
31816	0	-2.177373	0.805820	9.854768	-0.021742	0.008060	0.098555	-1.026156	9.980731	1.291755
31817	0	-2.176479	0.836358	9.905195	-0.021729	0.008362	0.099060	-1.024969	10.027071	1.294644
31818	0	-2.183645	0.763357	9.934135	-0.021802	0.007632	0.099349	-1.024269	10.071160	1.291068
31819	0	-2.175967	0.799385	9.899232	-0.021729	0.007996	0.098999	-1.027173	10.111549	1.290248
31820	0	-2.182215	0.786782	10.026014	-0.021792	0.007870	0.100266	-1.030237	10.149882	1.291539
31821	0	-2.194010	0.793302	10.039674	-0.021912	0.007935	0.100403	-1.032877	10.186653	1.289026
31822	0	-2.198465	0.811563	10.026476	-0.021969	0.008114	0.100268	-1.031979	10.209056	1.286210
31823	0	-2.205899	0.793440	10.137391	-0.022034	0.007935	0.101379	-1.033152	10.241986	1.286082
31824	0	-2.210099	0.799610	10.093692	-0.022084	0.007995	0.100941	-1.032639	10.265359	1.284700
31825	0	-2.222925	0.775542	10.143740	-0.022217	0.007751	0.101440	-1.029385	10.283794	1.284129
31826	0	-2.242974	0.775581	10.161600	-0.022425	0.007759	0.101617	-1.034351	10.293844	1.282584
31827	0	-2.252685	0.799404	10.198879	-0.022522	0.007996	0.101990	-1.037440	10.303797	1.289736
31828	0	-2.271479	0.805469	10.223201	-0.022716	0.008053	0.102232	-1.036731	10.307288	1.286742
31829	0	-2.246022	0.823850	10.205104	-0.022461	0.008240	0.102051	-1.039492	10.310854	1.284869
31830	0	-2.275805	0.781141	10.156396	-0.022765	0.007810	0.101562	-1.038951	10.307193	1.280167
31831	0	-2.226363	0.805693	10.235903	-0.022278	0.008057	0.102356	-1.040238	10.295762	1.282735
31832	0	-2.211424	0.793454	10.224261	-0.022128	0.007935	0.102240	-1.041855	10.284655	1.286544
31833	0	-2.219585	0.793683	10.229929	-0.022217	0.007935	0.102295	-1.041019	10.265587	1.282870
31834	0	-2.190900	0.793996	10.175799	-0.021932	0.007938	0.101753	-1.040951	10.244491	1.282681
31835	0	-2.201056	0.774759	10.150678	-0.022034	0.007751	0.101501	-1.047015	10.222775	1.280624
31836	0	-2.226245	0.768111	10.066430	-0.022293	0.007682	0.100657	-1.049701	10.192320	1.276561
31837	0	-2.236776	0.787404	10.053202	-0.022400	0.007874	0.100525	-1.050896	10.160009	1.267327
31838	0	-2.205897	0.799866	10.024016	-0.022092	0.007997	0.100233	-1.050406	10.126879	1.268826
31839	0	-2.199520	0.817680	10.016731	-0.022034	0.008179	0.100159	-1.054516	10.087276	1.266708
31840	0	-2.191747	0.829634	9.994046	-0.021957	0.008296	0.099932	-1.056111	10.045945	1.262932
31841	0	-2.168560	0.811667	9.913058	-0.021729	0.008118	0.099121	-1.059239	10.000731	1.256310
31842	0	-2.178574	0.774838	9.804972	-0.021827	0.007749	0.098041	-1.061482	9.957270	1.255908
31843	0	-2.156509	0.756894	9.803153	-0.021606	0.007568	0.098022	-1.062755	9.913354	1.251718
31844	0	-2.148056	0.769363	9.835497	-0.021523	0.007691	0.098346	-1.062129	9.867781	1.247794
31845	0	-2.163399	0.793679	9.723628	-0.021667	0.007935	0.097229	-1.061201	9.832590	1.237295
31846	0	-2.161965	0.812248	9.670355	-0.021663	0.008121	0.096694	-1.062049	9.786032	1.233111
31847	0	-2.132409	0.817958	9.656599	-0.021362	0.008179	0.096558	-1.062817	9.745016	1.224160
31848	0	-2.100367	0.811771	9.609420	-0.021043	0.008119	0.096086	-1.065743	9.702710	1.218985
31849	0	-2.053074	0.750566	9.522320	-0.020569	0.007507	0.095215	-1.069635	9.661328	1.216671
31850	0	-2.033681	0.732290	9.529909	-0.020370	0.007320	0.095292	-1.068479	9.625288	1.213259
31851	0	-2.059652	0.732627	9.509985	-0.020630	0.007324	0.095093	-1.067863	9.589537	1.208942
31852	0	-2.065590	0.782265	9.480702	-0.020686	0.007816	0.094801	-1.061913	9.557320	1.201097
31853	0	-2.072857	0.806106	9.393789	-0.020752	0.008057	0.093933	-1.058272	9.533302	1.202419
31854	0	-2.068219	0.861143	9.351983	-0.020705	0.008615	0.093514	-1.063592	9.509385	1.194522
31855	0	-2.085498	0.860771	9.399821	-0.020874	0.008606	0.093994	-1.063076	9.490683	1.196706
31856	0	-2.070152	0.842267	9.357773	-0.020715	0.008426	0.093575	-1.068265	9.478933	1.196126
31857	0	-2.062198	0.793481	9.417896	-0.020630	0.007935	0.094177	-1.069391	9.473772	1.193770
31858	0	-2.017848	0.756470	9.381610	-0.020187	0.007568	0.093814	-1.075160	9.467299	1.191051
31859	0	-2.007659	0.738242	9.356797	-0.020081	0.007385	0.093567	-1.079972	9.466899	1.191141
31860	0	-2.019602	0.749467	9.381320	-0.020195	0.007501	0.093813	-1.088479	9.472563	1.190359
31861	0	-2.008782	0.769015	9.423676	-0.020081	0.007690	0.094238	-1.089978	9.485789	1.187656
31862	0	-2.028431	0.793301	9.386715	-0.020279	0.007934	0.093868	-1.091804	9.496687	1.183827
31863	0	-2.088201	0.763092	9.448053	-0.020874	0.007629	0.094482	-1.091109	9.510817	1.184475
31864	0	-2.089866	0.787641	9.459786	-0.020890	0.007876	0.094600	-1.092103	9.525350	1.179088
31865	0	-2.088979	0.824275	9.453971	-0.020874	0.008240	0.094543	-1.089548	9.548958	1.181959
31866	0	-2.092837	0.818446	9.501928	-0.020906	0.008184	0.095024	-1.090535	9.579964	1.190732
31867	0	-2.083524	0.799276	9.472191	-0.020813	0.007996	0.094727	-1.094817	9.611281	1.191771
31868	0	-2.106687	0.767759	9.587170	-0.021042	0.007684	0.095877	-1.103028	9.645590	1.190877
31869	0	-2.090486	0.768823	9.594073	-0.020874	0.007690	0.095947	-1.106407	9.686829	1.191401
31870	0	-2.035446	0.786369	9.666069	-0.020326	0.007869	0.096666	-1.113188	9.725374	1.191687
31871	0	-2.053622	0.769579	9.710051	-0.020508	0.007690	0.097107	-1.107729	9.763387	1.199417
31872	0	-2.096180	0.818640	9.745346	-0.020931	0.008189	0.097460	-1.111718	9.803651	1.198957
31873	0	-2.096188	0.829908	9.752857	-0.020935	0.008301	0.097534	-1.114536	9.839593	1.200441
31874	0	-2.138207	0.823176	9.910334	-0.021356	0.008236	0.099109	-1.120205	9.874658	1.206269
31875	0	-2.145098	0.811421	9.917644	-0.021423	0.008118	0.099182	-1.124934	9.910928	1.205027
31876	0	-2.132204	0.804705	9.959242	-0.021296	0.008049	0.099598	-1.127962	9.945737	1.202135
31877	0	-2.151013	0.768939	9.948182	-0.021484	0.007690	0.099487	-1.129935	9.979768	1.202195
31878	0	-2.155917	0.805289	10.020355	-0.021537	0.008054	0.100208	-1.131834	10.009742	1.204948
31879	0	-2.168709	0.817841	10.045966	-0.021667	0.008179	0.100464	-1.133096	10.036530	1.205275
31880	0	-2.166666	0.799091	10.093838	-0.021646	0.007995	0.100943	-1.138211	10.064883	1.202966
31881	0	-2.149948	0.805626	10.088793	-0.021484	0.008057	0.100891	-1.139624	10.086450	1.202807
31882	0	-2.192764	0.768916	10.143706	-0.021912	0.007690	0.101440	-1.142046	10.109029	1.210919
31883	0	-2.207444	0.737980	10.129541	-0.022065	0.007380	0.101297	-1.143850	10.123913	1.209702
31884	0	-2.230112	0.726203	10.099408	-0.022298	0.007258	0.100995	-1.140952	10.132073	1.213439
31885	0	-2.204219	0.745127	10.143822	-0.022034	0.007446	0.101440	-1.136461	10.146089	1.211995
31886	0	-2.210776	0.794511	10.168041	-0.022111	0.007944	0.101680	-1.136587	10.146926	1.208827
31887	0	-2.208692	0.829974	10.107601	-0.022095	0.008301	0.101074	-1.139102	10.142584	1.211660
31888	0	-2.255858	0.799304	10.126221	-0.022568	0.007993	0.101260	-1.140214	10.136775	1.216443
31889	0	-2.238594	0.805496	10.168778	-0.022400	0.008057	0.101685	-1.143516	10.125528	1.217257
31890	0	-2.211493	0.762739	10.132682	-0.022128	0.007626	0.101324	-1.142904	10.115117	1.216696
31891	0	-2.177162	0.763169	10.138308	-0.021790	0.007629	0.101379	-1.141766	10.099255	1.210840
31892	0	-2.179171	0.745471	10.071945	-0.021815	0.007450	0.100715	-1.138093	10.076861	1.207479
31893	0	-2.176712	0.787475	10.046864	-0.021790	0.007874	0.100464	-1.138289	10.055792	1.206226
31894	0	-2.195847	0.818341	10.017467	-0.021989	0.008181	0.100168	-1.136826	10.025628	1.211956
31895	0	-2.175424	0.811916	10.053243	-0.021790	0.008118	0.100525	-1.136863	9.989879	1.207477
31896	0	-2.174804	0.855338	9.908112	-0.021781	0.008548	0.099074	-1.132047	9.956241	1.207402
31897	0	-2.187544	0.811759	9.943425	-0.021912	0.008118	0.099426	-1.133906	9.919103	1.208700
31898	0	-2.174290	0.756837	9.890010	-0.021779	0.007567	0.098892	-1.134532	9.881716	1.206906
31899	0	-2.138392	0.769118	9.772586	-0.021423	0.007690	0.097717	-1.135409	9.839982	1.202648
31900	0	-2.124614	0.714459	9.816858	-0.021283	0.007142	0.098161	-1.134121	9.801225	1.195667
31901	0	-2.114152	0.732461	9.772542	-0.021179	0.007324	0.097717	-1.135322	9.761463	1.185317
31902	0	-2.112520	0.738556	9.725403	-0.021166	0.007385	0.097245	-1.136627	9.717992	1.177267
31903	0	-2.132852	0.738960	9.662579	-0.021362	0.007385	0.096619	-1.133159	9.682404	1.173186
31904	0	-2.101517	0.843195	9.615152	-0.021051	0.008430	0.096144	-1.133040	9.643617	1.164328
31905	0	-2.090345	0.811579	9.625947	-0.020935	0.008118	0.096252	-1.136921	9.610522	1.161626
31906	0	-2.078365	0.823469	9.523450	-0.020812	0.008236	0.095228	-1.139935	9.580807	1.154534
31907	0	-2.054195	0.787304	9.528172	-0.020569	0.007874	0.095276	-1.142080	9.552991	1.153348
31908	0	-2.006345	0.732532	9.504722	-0.020088	0.007322	0.095042	-1.140029	9.527722	1.155051
31909	0	-2.030432	0.745299	9.491351	-0.020325	0.007446	0.094910	-1.133470	9.507668	1.158863
31910	0	-2.026088	0.740614	9.461560	-0.020285	0.007398	0.094611	-1.124761	9.483407	1.158712
31911	0	-2.024775	0.824244	9.405837	-0.020264	0.008240	0.094055	-1.122916	9.468585	1.160355
31912	0	-2.040035	0.830764	9.443016	-0.020415	0.008306	0.094427	-1.121842	9.455058	1.163447
31913	0	-2.043989	0.842181	9.399573	-0.020447	0.008423	0.093994	-1.124365	9.451207	1.164259
31914	0	-2.049068	0.811951	9.418052	-0.020494	0.008115	0.094180	-1.119956	9.451216	1.167964
31915	0	-2.044580	0.763033	9.393324	-0.020447	0.007629	0.093933	-1.120048	9.454619	1.174277
31916	0	-2.020173	0.750940	9.393280	-0.020201	0.007508	0.093933	-1.119842	9.460390	1.176744
31917	0	-2.051039	0.744888	9.405441	-0.020508	0.007446	0.094055	-1.117767	9.468004	1.175288
31918	0	-2.027657	0.788080	9.429566	-0.020269	0.007878	0.094297	-1.115783	9.481256	1.177714
31919	0	-2.039181	0.812203	9.460281	-0.020386	0.008118	0.094604	-1.111565	9.493147	1.180874
31920	0	-2.028743	0.812797	9.398773	-0.020276	0.008126	0.093990	-1.110377	9.511449	1.180671
31921	0	-2.040341	0.799691	9.417331	-0.020386	0.007996	0.094177	-1.109513	9.537281	1.174160
31922	0	-2.074869	0.750975	9.483530	-0.020727	0.007509	0.094840	-1.109633	9.567759	1.175654
31923	0	-2.071658	0.769296	9.539218	-0.020691	0.007690	0.095398	-1.107376	9.603124	1.181849
31924	0	-2.107175	0.794284	9.592928	-0.021048	0.007939	0.095935	-1.103981	9.636495	1.185644
31925	0	-2.107693	0.775757	9.612554	-0.021057	0.007751	0.096130	-1.097534	9.664614	1.189750
31926	0	-2.094258	0.843604	9.641872	-0.020914	0.008434	0.096425	-1.096149	9.703028	1.195848
31927	0	-2.108367	0.823941	9.685705	-0.021057	0.008240	0.096863	-1.097246	9.738943	1.198978
31928	0	-2.126031	0.811526	9.702756	-0.021233	0.008117	0.097034	-1.099518	9.776024	1.195675
31929	0	-2.109139	0.775088	9.752682	-0.021057	0.007751	0.097534	-1.100759	9.820739	1.195799
31930	0	-2.122085	0.719930	9.793908	-0.021188	0.007200	0.097946	-1.102376	9.863845	1.193466
31931	0	-2.120972	0.794197	9.874774	-0.021179	0.007935	0.098755	-1.094455	9.903732	1.194552
31932	0	-2.157677	0.777223	9.842707	-0.021545	0.007766	0.098434	-1.087565	9.944696	1.195915
31933	0	-2.169730	0.811956	9.862610	-0.021667	0.008118	0.098633	-1.086001	9.983795	1.195957
31934	0	-2.187467	0.830322	9.965065	-0.021850	0.008304	0.099656	-1.087177	10.017080	1.199202
31935	0	-2.199385	0.799737	9.917729	-0.021973	0.007996	0.099182	-1.085902	10.046072	1.201343
31936	0	-2.204203	0.769617	9.977593	-0.022016	0.007693	0.099782	-1.083355	10.081014	1.206335
31937	0	-2.199327	0.781560	10.033704	-0.021973	0.007812	0.100342	-1.080609	10.109068	1.206983
31938	0	-2.215836	0.776283	10.093647	-0.022137	0.007757	0.100942	-1.074982	10.138175	1.211611
31939	0	-2.192709	0.800400	10.082605	-0.021912	0.007996	0.100830	-1.066373	10.160325	1.213304
31940	0	-2.213791	0.782956	10.063575	-0.022126	0.007829	0.100638	-1.066296	10.178153	1.211750
31941	0	-2.216307	0.793915	10.113329	-0.022156	0.007935	0.101135	-1.062097	10.190947	1.210217
31942	0	-2.223900	0.782445	10.076248	-0.022232	0.007821	0.100764	-1.059264	10.203384	1.213306
31943	0	-2.203936	0.775173	10.095089	-0.022034	0.007751	0.100952	-1.059911	10.214256	1.206396
31944	0	-2.180031	0.806273	10.162034	-0.021801	0.008057	0.101621	-1.054127	10.217939	1.203090
31945	0	-2.202693	0.848518	10.125869	-0.022034	0.008484	0.101257	-1.053809	10.214779	1.201109
31946	0	-2.170782	0.825037	10.150423	-0.021715	0.008242	0.101503	-1.045202	10.211104	1.206040
31947	0	-2.208153	0.830143	10.101602	-0.022095	0.008301	0.101013	-1.045681	10.200592	1.201292
31948	0	-2.186935	0.794010	10.138737	-0.021886	0.007936	0.101384	-1.041829	10.186454	1.199545
31949	0	-2.195115	0.781110	10.138416	-0.021973	0.007812	0.101379	-1.044807	10.166757	1.203434
31950	0	-2.190667	0.781120	10.102658	-0.021930	0.007809	0.101022	-1.043374	10.145146	1.203522
31951	0	-2.207433	0.787303	10.034633	-0.022095	0.007874	0.100342	-1.045262	10.126334	1.199131
31952	0	-2.202613	0.830089	9.956307	-0.022055	0.008299	0.099557	-1.044394	10.097977	1.193341
31953	0	-2.176498	0.781805	9.955328	-0.021790	0.007812	0.099548	-1.039506	10.074309	1.195560
31954	0	-2.208067	0.807095	9.907518	-0.022107	0.008067	0.099070	-1.036495	10.048208	1.193386
31955	0	-2.218725	0.739032	9.857805	-0.022217	0.007385	0.098572	-1.032214	10.018466	1.194704
31956	0	-2.175841	0.752341	9.834590	-0.021791	0.007517	0.098339	-1.026213	9.984555	1.193480
31957	0	-2.182054	0.782181	9.802841	-0.021851	0.007812	0.098022	-1.016840	9.953949	1.189472
31958	0	-2.157481	0.795805	9.791859	-0.021607	0.007953	0.097912	-1.012111	9.920328	1.181564
31959	0	-2.157301	0.793830	9.796849	-0.021606	0.007935	0.097961	-1.009375	9.885854	1.182247
31960	0	-2.138312	0.807023	9.743268	-0.021419	0.008063	0.097425	-1.002928	9.848817	1.181839
31961	0	-2.132948	0.769445	9.693074	-0.021362	0.007690	0.096924	-0.999836	9.814670	1.182777
31962	0	-2.132886	0.764236	9.602781	-0.021358	0.007637	0.096022	-0.995030	9.783910	1.179289
31963	0	-2.091031	0.818544	9.613519	-0.020935	0.008179	0.096130	-0.988425	9.758933	1.174380
31964	0	-2.085390	0.819187	9.553660	-0.020886	0.008191	0.095530	-0.989003	9.724481	1.170804
31965	0	-2.066615	0.842833	9.583006	-0.020691	0.008423	0.095825	-0.983867	9.699412	1.163398
31966	0	-2.062028	0.837990	9.559468	-0.020642	0.008372	0.095591	-0.976179	9.677640	1.162180
31967	0	-2.079261	0.848690	9.491387	-0.020813	0.008484	0.094910	-0.973922	9.657660	1.160382
31968	0	-2.081759	0.776309	9.577467	-0.020833	0.007757	0.095772	-0.968196	9.643823	1.160011
31969	0	-2.042911	0.757436	9.454680	-0.020447	0.007568	0.094543	-0.962242	9.626989	1.158311
31970	0	-2.058386	0.819373	9.461224	-0.020595	0.008190	0.094610	-0.959160	9.618619	1.159766
31971	0	-2.055830	0.811793	9.454573	-0.020569	0.008118	0.094543	-0.959950	9.610326	1.153070
31972	0	-2.053768	0.806094	9.357279	-0.020549	0.008057	0.093571	-0.955834	9.601203	1.148961
31973	0	-2.056629	0.848549	9.411662	-0.020569	0.008484	0.094116	-0.954834	9.602547	1.142761
31974	0	-2.044113	0.842712	9.411628	-0.020442	0.008426	0.094116	-0.954167	9.606101	1.142222
31975	0	-2.026551	0.806114	9.484786	-0.020264	0.008057	0.094849	-0.949703	9.612885	1.143703
31976	0	-2.046478	0.757608	9.417233	-0.020451	0.007577	0.094175	-0.951386	9.634569	1.138614
31977	0	-2.057823	0.751180	9.429691	-0.020569	0.007507	0.094299	-0.946810	9.650509	1.137571
31978	0	-2.090277	0.800823	9.447422	-0.020893	0.008004	0.094477	-0.942818	9.666842	1.139025
31979	0	-2.077050	0.799704	9.441719	-0.020752	0.007996	0.094421	-0.941835	9.693953	1.144142
31980	0	-2.105068	0.830315	9.471416	-0.021033	0.008304	0.094718	-0.943035	9.719445	1.141384
31981	0	-2.138130	0.830196	9.545463	-0.021362	0.008301	0.095459	-0.942295	9.746793	1.143611
31982	0	-2.141838	0.787915	9.623861	-0.021400	0.007875	0.096243	-0.938528	9.772649	1.143714
31983	0	-2.114069	0.750497	9.569834	-0.021118	0.007507	0.095703	-0.942000	9.804185	1.144191
31984	0	-2.100419	0.750435	9.654184	-0.020981	0.007502	0.096547	-0.939352	9.836451	1.146635
31985	0	-2.090168	0.811691	9.710105	-0.020874	0.008118	0.097107	-0.940755	9.873552	1.141919
31986	0	-2.095842	0.799487	9.733253	-0.020930	0.007994	0.097339	-0.939923	9.911203	1.143323
31987	0	-2.096213	0.811914	9.765032	-0.020935	0.008118	0.097656	-0.938724	9.947446	1.143161
31988	0	-2.107941	0.872877	9.824819	-0.021050	0.008731	0.098254	-0.941701	9.985753	1.144549
31989	0	-2.133070	0.823825	9.880970	-0.021301	0.008240	0.098816	-0.943994	10.024511	1.151434
31990	0	-2.156698	0.805030	9.885869	-0.021544	0.008053	0.098864	-0.947478	10.056225	1.151582
31991	0	-2.175462	0.799256	9.862731	-0.021729	0.007996	0.098633	-0.951450	10.090962	1.146807
31992	0	-2.161960	0.762147	9.904397	-0.021598	0.007623	0.099049	-0.953501	10.120630	1.148919
31993	0	-2.217533	0.775171	9.917774	-0.022156	0.007751	0.099182	-0.953822	10.147732	1.148372
31994	0	-2.202789	0.780868	10.026819	-0.022013	0.007812	0.100271	-0.958883	10.169597	1.147424
31995	0	-2.192370	0.830404	9.997267	-0.021912	0.008301	0.099976	-0.955977	10.188034	1.148971
31996	0	-2.213726	0.800195	10.027012	-0.022120	0.008001	0.100274	-0.955957	10.212848	1.152859
31997	0	-2.216840	0.787017	10.076653	-0.022156	0.007874	0.100769	-0.960493	10.231701	1.149058
31998	0	-2.224772	0.786807	10.088408	-0.022243	0.007866	0.100885	-0.958948	10.242141	1.147947
31999	0	-2.198119	0.805557	10.095038	-0.021973	0.008057	0.100952	-0.960991	10.256385	1.150379
32000	0	-2.223531	0.793145	10.131427	-0.022234	0.007932	0.101315	-0.962204	10.262453	1.151802
32001	0	-2.221577	0.762469	10.101377	-0.022217	0.007629	0.101013	-0.968496	10.265841	1.152647
32002	0	-2.196934	0.816654	10.107569	-0.021971	0.008169	0.101075	-0.972426	10.268737	1.149948
32003	0	-2.220772	0.805724	10.083203	-0.022217	0.008057	0.100830	-0.972845	10.262968	1.146187
32004	0	-2.243158	0.805681	10.114162	-0.022443	0.008058	0.101139	-0.974909	10.254853	1.145372
32005	0	-2.213511	0.806088	10.126150	-0.022156	0.008057	0.101257	-0.971457	10.236130	1.147600
32006	0	-2.203338	0.806054	10.114761	-0.022054	0.008064	0.101143	-0.976901	10.217590	1.138368
32007	0	-2.189164	0.805508	10.004112	-0.021912	0.008057	0.100037	-0.979927	10.199255	1.136744
32008	0	-2.196995	0.793138	10.035552	-0.021994	0.007931	0.100350	-0.980472	10.176701	1.131423
32009	0	-2.194457	0.799617	10.059203	-0.021973	0.007996	0.100586	-0.981190	10.149233	1.122705
32010	0	-2.152225	0.775379	9.999315	-0.021551	0.007752	0.099987	-0.981040	10.120749	1.123505
32011	0	-2.151766	0.811695	9.943234	-0.021545	0.008118	0.099426	-0.983279	10.093400	1.125370
32012	0	-2.170606	0.805597	9.938274	-0.021734	0.008055	0.099377	-0.983235	10.065485	1.124230
32013	0	-2.163220	0.806019	9.876233	-0.021667	0.008057	0.098755	-0.980702	10.029244	1.128305
32014	0	-2.143545	0.776028	9.853367	-0.021476	0.007758	0.098525	-0.979891	9.987054	1.133840
32015	0	-2.132699	0.781043	9.827444	-0.021362	0.007812	0.098267	-0.983743	9.950435	1.130600
32016	0	-2.137783	0.823738	9.816743	-0.021414	0.008235	0.098160	-0.982456	9.913043	1.126643
32017	0	-2.150840	0.830590	9.735882	-0.021545	0.008301	0.097351	-0.977965	9.874074	1.124481
32018	0	-2.126015	0.788612	9.706721	-0.021289	0.007883	0.097061	-0.975778	9.844761	1.123766
32019	0	-2.108729	0.805683	9.711363	-0.021118	0.008057	0.097107	-0.977009	9.812993	1.124672
32020	0	-2.078841	0.793735	9.645302	-0.020813	0.007935	0.096448	-0.975057	9.788401	1.124590
32021	0	-2.084421	0.780751	9.589312	-0.020874	0.007812	0.095886	-0.982364	9.757348	1.121439
32022	0	-2.060192	0.780398	9.590584	-0.020632	0.007802	0.095900	-0.981428	9.726260	1.117229
32023	0	-2.048476	0.786889	9.576948	-0.020508	0.007874	0.095764	-0.988188	9.703197	1.112533
32024	0	-2.074244	0.737861	9.492535	-0.020767	0.007376	0.094920	-0.986018	9.677876	1.110037
32025	0	-2.072713	0.824119	9.467084	-0.020752	0.008240	0.094666	-0.985583	9.652422	1.109664
32026	0	-2.062401	0.799750	9.504599	-0.020641	0.007998	0.095042	-0.986860	9.636218	1.114447
32027	0	-2.098157	0.811937	9.515687	-0.020996	0.008118	0.095154	-0.986001	9.623326	1.111157
32028	0	-2.083081	0.818156	9.430827	-0.020845	0.008182	0.094305	-0.987158	9.610177	1.109369
32029	0	-2.068402	0.799145	9.442325	-0.020691	0.007996	0.094421	-0.993119	9.606313	1.106721
32030	0	-2.067007	0.773845	9.442625	-0.020678	0.007743	0.094424	-0.999415	9.601713	1.099820
32031	0	-2.056236	0.799728	9.448369	-0.020569	0.007996	0.094482	-0.998416	9.598455	1.101460
32032	0	-2.037110	0.787584	9.442382	-0.020373	0.007876	0.094423	-1.000023	9.600294	1.098172
32033	0	-2.032997	0.811520	9.448150	-0.020325	0.008118	0.094482	-1.003788	9.611192	1.096592
32034	0	-2.033901	0.804878	9.417470	-0.020335	0.008051	0.094175	-1.007129	9.620300	1.092753
32035	0	-2.057680	0.793380	9.509112	-0.020569	0.007935	0.095093	-1.008858	9.634464	1.091564
32036	0	-2.059524	0.805612	9.502560	-0.020585	0.008055	0.095028	-1.007958	9.651337	1.093296
32037	0	-2.058574	0.848625	9.496683	-0.020569	0.008484	0.094971	-1.005798	9.676332	1.094839
32038	0	-2.098483	0.794076	9.617926	-0.020969	0.007938	0.096183	-1.003562	9.699216	1.093617
32039	0	-2.089076	0.769184	9.551625	-0.020874	0.007690	0.095520	-1.002530	9.723868	1.094845
32040	0	-2.068381	0.775027	9.642397	-0.020664	0.007753	0.096428	-1.006757	9.751679	1.097615
32041	0	-2.083571	0.774745	9.630889	-0.020813	0.007751	0.096313	-1.012068	9.783301	1.103716
32042	0	-2.093653	0.768315	9.660539	-0.020920	0.007682	0.096609	-1.011252	9.807787	1.107599
32043	0	-2.095783	0.805677	9.704097	-0.020935	0.008057	0.097046	-1.011610	9.839172	1.104807
32044	0	-2.118955	0.805612	9.739609	-0.021164	0.008057	0.097402	-1.012660	9.873801	1.107328
32045	0	-2.120261	0.817546	9.716314	-0.021179	0.008179	0.097168	-1.016999	9.905961	1.108709
32046	0	-2.130801	0.780519	9.849596	-0.021288	0.007806	0.098500	-1.018375	9.933979	1.116417
32047	0	-2.108199	0.780981	9.868875	-0.021057	0.007812	0.098694	-1.021930	9.967311	1.114998
32048	0	-2.149903	0.755942	9.898332	-0.021474	0.007563	0.098989	-1.026128	10.000933	1.112281
32049	0	-2.144428	0.750398	9.881163	-0.021423	0.007507	0.098816	-1.030527	10.029727	1.110144
32050	0	-2.154753	0.787289	9.935076	-0.021527	0.007866	0.099356	-1.023063	10.057574	1.112045
32051	0	-2.174975	0.775308	9.960462	-0.021729	0.007751	0.099609	-1.021729	10.086475	1.109593
32052	0	-2.166482	0.823879	10.008413	-0.021649	0.008243	0.100087	-1.026613	10.108521	1.103778
32053	0	-2.167644	0.811697	10.021785	-0.021667	0.008118	0.100220	-1.028196	10.123406	1.108655
32054	0	-2.194448	0.799239	10.094523	-0.021930	0.007994	0.100948	-1.030343	10.144710	1.113481
32055	0	-2.161450	0.762981	10.082832	-0.021606	0.007629	0.100830	-1.030609	10.158351	1.109145
32056	0	-2.175135	0.799666	10.045853	-0.021745	0.007996	0.100460	-1.030218	10.170499	1.110968
32057	0	-2.167443	0.799163	10.058476	-0.021667	0.007996	0.100586	-1.035466	10.182880	1.105815
32058	0	-2.156195	0.816886	10.046063	-0.021560	0.008170	0.100461	-1.037728	10.189910	1.099927
32059	0	-2.160506	0.805710	10.101344	-0.021606	0.008057	0.101013	-1.038097	10.192848	1.098448
32060	0	-2.208774	0.787563	10.022068	-0.022093	0.007874	0.100220	-1.036700	10.191646	1.100699
32061	0	-2.208729	0.787043	10.064885	-0.022095	0.007874	0.100647	-1.041182	10.187714	1.099634
32062	0	-2.219082	0.743989	10.059135	-0.022202	0.007440	0.100589	-1.041914	10.178983	1.098338
32063	0	-2.184040	0.744689	10.040500	-0.021851	0.007446	0.100403	-1.042260	10.171906	1.096841
32064	0	-2.180853	0.781451	10.071651	-0.021831	0.007813	0.100712	-1.042261	10.151419	1.095597
32065	0	-2.183530	0.763232	10.022284	-0.021851	0.007629	0.100220	-1.040060	10.138526	1.095155
32066	0	-2.179475	0.788073	10.016981	-0.021820	0.007879	0.100164	-1.039636	10.114122	1.091289
32067	0	-2.188936	0.769208	9.973621	-0.021912	0.007690	0.099731	-1.038946	10.093111	1.091794
32068	0	-2.172234	0.763112	9.931798	-0.021746	0.007632	0.099313	-1.041528	10.070822	1.096569
32069	0	-2.158130	0.775356	9.943157	-0.021606	0.007751	0.099426	-1.040425	10.046469	1.096050
32070	0	-2.122517	0.751483	9.938016	-0.021252	0.007511	0.099375	-1.037497	10.020520	1.098158
32071	0	-2.127646	0.774908	9.857732	-0.021301	0.007751	0.098572	-1.041533	9.996275	1.097087
32072	0	-2.103643	0.787197	9.822269	-0.021069	0.007869	0.098216	-1.039198	9.963383	1.094476
32073	0	-2.127028	0.799801	9.796796	-0.021301	0.007996	0.097961	-1.037756	9.931748	1.094070
32074	0	-2.120821	0.806733	9.755298	-0.021240	0.008060	0.097547	-1.031125	9.898780	1.094747
32075	0	-2.096824	0.799807	9.735688	-0.020996	0.007996	0.097351	-1.029541	9.870610	1.095579
32076	0	-2.115910	0.800405	9.730680	-0.021185	0.008000	0.097301	-1.026488	9.844799	1.097935
32077	0	-2.085152	0.769835	9.686701	-0.020874	0.007690	0.096863	-1.018383	9.822764	1.099010
32078	0	-2.092627	0.752448	9.614351	-0.020952	0.007523	0.096138	-1.017468	9.796469	1.098944
32079	0	-2.097541	0.768974	9.607391	-0.020996	0.007690	0.096069	-1.019430	9.776348	1.096571
32080	0	-2.068951	0.763042	9.565508	-0.020711	0.007627	0.095651	-1.017098	9.755221	1.092766
32081	0	-2.054886	0.799810	9.540205	-0.020569	0.007996	0.095398	-1.015220	9.735690	1.084075
32082	0	-2.063143	0.800570	9.571450	-0.020651	0.008000	0.095711	-1.010042	9.717024	1.084292
32083	0	-2.061397	0.787166	9.497431	-0.020630	0.007874	0.094971	-1.013310	9.702305	1.077993
32084	0	-2.071127	0.774669	9.510146	-0.020720	0.007747	0.095099	-1.014303	9.695745	1.073936
32085	0	-2.056199	0.781411	9.503309	-0.020569	0.007812	0.095032	-1.013341	9.692056	1.075913
32086	0	-2.054904	0.806014	9.491292	-0.020555	0.008060	0.094912	-1.013452	9.688747	1.072735
32087	0	-2.056239	0.781252	9.460590	-0.020569	0.007812	0.094604	-1.014486	9.685606	1.078059
32088	0	-2.061759	0.806007	9.472807	-0.020617	0.008056	0.094728	-1.009990	9.690212	1.074062
32089	0	-2.026952	0.830460	9.466394	-0.020264	0.008301	0.094666	-1.006213	9.701955	1.077429
32090	0	-2.064923	0.764143	9.490391	-0.020642	0.007636	0.094906	-1.000519	9.714917	1.080913
32091	0	-2.039085	0.775524	9.496930	-0.020386	0.007751	0.094971	-0.996746	9.725630	1.080965
32092	0	-2.059160	0.782492	9.545301	-0.020579	0.007819	0.095456	-0.990514	9.744854	1.078288
32093	0	-2.052505	0.800126	9.527169	-0.020508	0.007996	0.095276	-0.984286	9.770080	1.079110
32094	0	-2.068302	0.789002	9.532397	-0.020665	0.007884	0.095328	-0.977612	9.795991	1.078327
32095	0	-2.052930	0.793447	9.588164	-0.020508	0.007935	0.095886	-0.978194	9.826120	1.074636
32096	0	-2.105716	0.806104	9.611662	-0.021040	0.008056	0.096121	-0.972501	9.851255	1.077920
32097	0	-2.101719	0.823967	9.643096	-0.020996	0.008240	0.096436	-0.973079	9.880822	1.078920
32098	0	-2.124363	0.812054	9.629867	-0.021221	0.008117	0.096304	-0.969055	9.912117	1.085579
32099	0	-2.095891	0.787553	9.716267	-0.020935	0.007874	0.097168	-0.967222	9.944849	1.093411
32100	0	-2.118777	0.787820	9.721272	-0.021166	0.007877	0.097218	-0.966733	9.975237	1.095724
32101	0	-2.114435	0.775199	9.777262	-0.021118	0.007751	0.097778	-0.966471	10.010341	1.091659
32102	0	-2.119694	0.763482	9.782186	-0.021171	0.007630	0.097828	-0.961634	10.045631	1.089895
32103	0	-2.126610	0.757249	9.801654	-0.021240	0.007568	0.098022	-0.957323	10.080449	1.096896
32104	0	-2.144214	0.775959	9.855339	-0.021415	0.007759	0.098559	-0.957125	10.116753	1.096752
32105	0	-2.145065	0.793893	9.887068	-0.021423	0.007935	0.098877	-0.952486	10.152885	1.098672
32106	0	-2.168643	0.794594	9.867464	-0.021661	0.007943	0.098680	-0.949653	10.187082	1.095723
32107	0	-2.180929	0.775609	9.917743	-0.021790	0.007751	0.099182	-0.944862	10.214405	1.098862
32108	0	-2.148207	0.794669	9.977864	-0.021463	0.007943	0.099783	-0.941399	10.240439	1.105003
32109	0	-2.199100	0.756701	9.930024	-0.021973	0.007568	0.099304	-0.943552	10.266171	1.112028
32110	0	-2.202028	0.811990	9.959807	-0.022010	0.008115	0.099601	-0.938469	10.282789	1.118676
32111	0	-2.198424	0.781618	10.015586	-0.021973	0.007812	0.100159	-0.934984	10.300627	1.123236
32112	0	-2.213112	0.806804	10.021085	-0.022119	0.008063	0.100214	-0.930221	10.319464	1.125975
32113	0	-2.197979	0.817753	10.015722	-0.021973	0.008179	0.100159	-0.932270	10.332100	1.123128
32114	0	-2.217946	0.799435	10.057993	-0.022170	0.007993	0.100582	-0.931115	10.347270	1.120506
32115	0	-2.210155	0.769132	10.058437	-0.022095	0.007690	0.100586	-0.930862	10.359591	1.120836
32116	0	-2.223292	0.757697	10.033700	-0.022231	0.007569	0.100338	-0.922976	10.366191	1.121207
32117	0	-2.209536	0.750877	10.058569	-0.022095	0.007507	0.100586	-0.922207	10.371475	1.124325
32118	0	-2.184987	0.781478	10.082966	-0.021852	0.007814	0.100829	-0.922676	10.373026	1.125546
32119	0	-2.209018	0.799670	10.113616	-0.022095	0.007996	0.101135	-0.922399	10.372492	1.131494
32120	0	-2.219395	0.769728	10.040656	-0.022208	0.007692	0.100404	-0.917903	10.360809	1.134763
32121	0	-2.190097	0.812382	10.064880	-0.021912	0.008118	0.100647	-0.911962	10.353206	1.132403
32122	0	-2.193121	0.789510	10.065350	-0.021952	0.007885	0.100650	-0.901678	10.334474	1.132137
32123	0	-2.195235	0.805903	10.022398	-0.021973	0.008057	0.100220	-0.900101	10.315749	1.126438
32124	0	-2.172675	0.824633	10.023206	-0.021749	0.008244	0.100227	-0.898156	10.294282	1.121395
32125	0	-2.188693	0.800078	9.979749	-0.021912	0.007996	0.099792	-0.893437	10.270401	1.114881
32126	0	-2.177141	0.825471	9.944205	-0.021802	0.008249	0.099436	-0.888565	10.239826	1.115341
32127	0	-2.145956	0.848246	9.882143	-0.021484	0.008484	0.098816	-0.891448	10.215603	1.112951
32128	0	-2.140831	0.799453	9.870986	-0.021435	0.007992	0.098704	-0.889540	10.189397	1.109686
32129	0	-2.127311	0.836649	9.851643	-0.021301	0.008362	0.098511	-0.885420	10.161218	1.109890
32130	0	-2.121863	0.794778	9.803850	-0.021246	0.007943	0.098033	-0.881292	10.133777	1.103756
32131	0	-2.139439	0.793763	9.784544	-0.021423	0.007935	0.097839	-0.879080	10.104487	1.102798
32132	0	-2.139884	0.800512	9.779566	-0.021427	0.008001	0.097790	-0.875905	10.075791	1.094048
32133	0	-2.151837	0.799392	9.723513	-0.021545	0.007996	0.097229	-0.879165	10.048475	1.089650
32134	0	-2.140368	0.793592	9.736789	-0.021430	0.007931	0.097363	-0.874322	10.021961	1.079844
32135	0	-2.146077	0.793895	9.656251	-0.021484	0.007935	0.096558	-0.870387	9.998523	1.078880
32136	0	-2.141187	0.800537	9.663381	-0.021438	0.008004	0.096628	-0.870179	9.972462	1.076112
32137	0	-2.127898	0.812009	9.644026	-0.021301	0.008118	0.096436	-0.868488	9.950516	1.075450
32138	0	-2.111056	0.800230	9.565590	-0.021135	0.007999	0.095651	-0.866218	9.925332	1.068702
32139	0	-2.085797	0.775788	9.509577	-0.020874	0.007751	0.095093	-0.859562	9.910480	1.066092
32140	0	-2.081958	0.764306	9.546962	-0.020843	0.007642	0.095465	-0.859255	9.887462	1.060284
32141	0	-2.085738	0.812306	9.552320	-0.020874	0.008118	0.095520	-0.853904	9.872035	1.058664
32142	0	-2.070489	0.818742	9.552886	-0.020719	0.008189	0.095526	-0.856992	9.860060	1.053784
32143	0	-2.043767	0.830436	9.509442	-0.020447	0.008301	0.095093	-0.853682	9.853655	1.055407
32144	0	-2.060724	0.818702	9.521854	-0.020612	0.008185	0.095218	-0.852549	9.852636	1.048053
32145	0	-2.044123	0.824153	9.491071	-0.020447	0.008240	0.094910	-0.851272	9.850410	1.044092
32146	0	-2.079874	0.775648	9.497326	-0.020802	0.007754	0.094973	-0.849608	9.850443	1.046481
32147	0	-2.056670	0.811842	9.527628	-0.020569	0.008118	0.095276	-0.849552	9.852365	1.046782
32148	0	-2.081504	0.806062	9.490813	-0.020809	0.008058	0.094910	-0.846588	9.863890	1.042378
32149	0	-2.063239	0.830095	9.490911	-0.020630	0.008301	0.094910	-0.847144	9.871433	1.044932
32150	0	-2.069929	0.817942	9.545644	-0.020697	0.008179	0.095457	-0.847010	9.879058	1.040695
32151	0	-2.051715	0.823790	9.533506	-0.020508	0.008240	0.095337	-0.849830	9.894728	1.038933
32152	0	-2.114734	0.780600	9.569627	-0.021137	0.007808	0.095698	-0.852502	9.911314	1.042292
32153	0	-2.064439	0.775026	9.570009	-0.020630	0.007751	0.095703	-0.854460	9.933123	1.040733
32154	0	-2.097524	0.774493	9.612168	-0.020965	0.007749	0.096124	-0.859485	9.950324	1.047000
32155	0	-2.101245	0.787211	9.618795	-0.020996	0.007874	0.096191	-0.861680	9.974251	1.042199
32156	0	-2.123067	0.799307	9.599657	-0.021213	0.007992	0.096001	-0.860540	10.000189	1.034958
32157	0	-2.089432	0.787509	9.643103	-0.020874	0.007874	0.096436	-0.859180	10.028780	1.036040
32158	0	-2.124132	0.818257	9.709270	-0.021220	0.008182	0.097097	-0.858435	10.058109	1.031274
32159	0	-2.132319	0.799628	9.728518	-0.021301	0.007996	0.097290	-0.858031	10.088325	1.029989
32160	0	-2.136646	0.793587	9.806854	-0.021346	0.007936	0.098073	-0.858108	10.116596	1.030940
32161	0	-2.132264	0.799735	9.826183	-0.021301	0.007996	0.098267	-0.856553	10.146003	1.034255
32162	0	-2.124411	0.800001	9.892265	-0.021222	0.007998	0.098927	-0.855224	10.175968	1.042730
32163	0	-2.156682	0.823850	9.887239	-0.021545	0.008240	0.098877	-0.857093	10.205183	1.039663
32164	0	-2.142332	0.811203	9.898580	-0.021405	0.008115	0.098989	-0.860793	10.230565	1.040454
32165	0	-2.137947	0.811722	9.923951	-0.021362	0.008118	0.099243	-0.861841	10.254836	1.041580
32166	0	-2.159629	0.792983	9.929320	-0.021580	0.007933	0.099297	-0.865622	10.278380	1.043944
32167	0	-2.186270	0.793520	9.924045	-0.021851	0.007935	0.099243	-0.865520	10.296859	1.045463
32168	0	-2.176908	0.787494	9.953914	-0.021753	0.007874	0.099543	-0.865548	10.319466	1.047622
32169	0	-2.180203	0.811497	10.021723	-0.021790	0.008118	0.100220	-0.869220	10.338165	1.045262
32170	0	-2.169913	0.804922	9.978540	-0.021692	0.008051	0.099787	-0.871840	10.350489	1.045547
32171	0	-2.167123	0.817378	9.997518	-0.021667	0.008179	0.099976	-0.878213	10.359301	1.046932
32172	0	-2.204666	0.768342	10.070467	-0.022041	0.007680	0.100706	-0.874985	10.369833	1.047598
32173	0	-2.191106	0.769179	10.058596	-0.021912	0.007690	0.100586	-0.874276	10.373697	1.048191
32174	0	-2.197199	0.787708	10.113506	-0.021972	0.007875	0.101135	-0.873235	10.378491	1.047625
32175	0	-2.196765	0.762513	10.046528	-0.021973	0.007629	0.100464	-0.878980	10.377281	1.048337
32176	0	-2.201643	0.804806	10.040731	-0.022024	0.008047	0.100406	-0.878796	10.372867	1.041670
32177	0	-2.208727	0.793845	10.058727	-0.022095	0.007935	0.100586	-0.875316	10.368819	1.038038
32178	0	-2.249484	0.782357	10.034631	-0.022508	0.007820	0.100344	-0.872422	10.358666	1.038527
32179	0	-2.220123	0.787014	10.022344	-0.022217	0.007874	0.100220	-0.877289	10.345282	1.032830
32180	0	-2.222649	0.780656	10.004779	-0.022247	0.007805	0.100043	-0.876524	10.325945	1.031716
32181	0	-2.177034	0.811726	10.004084	-0.021790	0.008118	0.100037	-0.878107	10.308399	1.026423
32182	0	-2.179394	0.830131	9.919370	-0.021812	0.008300	0.099190	-0.877488	10.291466	1.023808
32183	0	-2.170883	0.811446	10.004116	-0.021729	0.008118	0.100037	-0.882279	10.273394	1.018954
32184	0	-2.166731	0.817028	9.992807	-0.021689	0.008172	0.099923	-0.885425	10.252496	1.014146
32185	0	-2.133811	0.781094	9.900437	-0.021362	0.007812	0.098999	-0.888435	10.229016	1.013825
32186	0	-2.134793	0.768884	9.932048	-0.021376	0.007687	0.099315	-0.887154	10.201586	1.018996
32187	0	-2.133565	0.786997	9.900506	-0.021362	0.007874	0.098999	-0.892489	10.175210	1.013526
32188	0	-2.152447	0.762305	9.852854	-0.021554	0.007622	0.098522	-0.892293	10.145378	1.011361
32189	0	-2.152217	0.830162	9.814956	-0.021545	0.008301	0.098145	-0.892456	10.122661	1.005547
32190	0	-2.128432	0.860443	9.791715	-0.021317	0.008607	0.097910	-0.896651	10.089448	1.003623
32191	0	-2.121134	0.842318	9.699116	-0.021240	0.008423	0.096985	-0.897553	10.059856	1.005995
32192	0	-2.121436	0.787503	9.700364	-0.021244	0.007874	0.096997	-0.897048	10.029266	1.003452
32193	0	-2.115223	0.750687	9.729594	-0.021179	0.007507	0.097290	-0.898803	10.001988	0.998445
32194	0	-2.085801	0.756455	9.712361	-0.020882	0.007566	0.097118	-0.902236	9.978606	0.996514
32195	0	-2.079111	0.805978	9.668414	-0.020813	0.008057	0.096680	-0.899717	9.957211	0.997706
32196	0	-2.086739	0.781915	9.626632	-0.020892	0.007818	0.096261	-0.899800	9.932228	0.996557
32197	0	-2.091372	0.793519	9.601290	-0.020935	0.007935	0.096008	-0.900160	9.911203	0.993311
32198	0	-2.087420	0.799835	9.577672	-0.020893	0.007997	0.095773	-0.899178	9.893145	0.994879
32199	0	-2.122396	0.781242	9.552364	-0.021240	0.007812	0.095520	-0.900317	9.878096	0.994457
32200	0	-2.095214	0.756764	9.552921	-0.020964	0.007567	0.095527	-0.901030	9.868751	0.994449
32201	0	-2.116534	0.750655	9.546212	-0.021179	0.007507	0.095459	-0.903000	9.856619	0.993326
32202	0	-2.059071	0.774862	9.558934	-0.020602	0.007750	0.095587	-0.905070	9.847248	0.988278
32203	0	-2.068526	0.787156	9.515520	-0.020691	0.007874	0.095154	-0.908302	9.844887	0.986348
32204	0	-2.061500	0.793299	9.509516	-0.020618	0.007930	0.095095	-0.905300	9.845177	0.984171
32205	0	-2.051031	0.805798	9.576351	-0.020508	0.008057	0.095764	-0.904459	9.852629	0.984325
32206	0	-2.045333	0.818003	9.521281	-0.020452	0.008181	0.095213	-0.905828	9.857920	0.979445
32207	0	-2.057173	0.744595	9.606875	-0.020569	0.007446	0.096069	-0.906997	9.865838	0.983670
32208	0	-2.064071	0.732531	9.527271	-0.020636	0.007323	0.095274	-0.905228	9.876406	0.983735
32209	0	-2.051564	0.732471	9.557934	-0.020508	0.007324	0.095581	-0.905287	9.890219	0.984708
32210	0	-2.065711	0.762703	9.581920	-0.020646	0.007629	0.095821	-0.908746	9.907854	0.989977
32211	0	-2.088773	0.805952	9.539471	-0.020874	0.008057	0.095398	-0.905845	9.928701	0.988315
32212	0	-2.091358	0.830666	9.630412	-0.020902	0.008306	0.096307	-0.905065	9.947192	0.986547
32213	0	-2.082684	0.811750	9.643257	-0.020813	0.008118	0.096436	-0.905877	9.968146	0.992435
32214	0	-2.091871	0.811837	9.727977	-0.020903	0.008117	0.097283	-0.904488	9.991525	0.994683
32215	0	-2.094919	0.775579	9.746976	-0.020935	0.007751	0.097473	-0.899996	10.012585	0.997996
32216	0	-2.116277	0.776001	9.752308	-0.021147	0.007760	0.097527	-0.900540	10.035760	0.998115
32217	0	-2.125842	0.756787	9.783544	-0.021240	0.007568	0.097839	-0.901577	10.061433	0.995778
32218	0	-2.111310	0.762623	9.849823	-0.021094	0.007627	0.098502	-0.903500	10.087660	0.996468
32219	0	-2.156081	0.762335	9.765332	-0.021545	0.007629	0.097656	-0.911092	10.110148	1.001255
32220	0	-2.110852	0.785801	9.862308	-0.021089	0.007861	0.098627	-0.915149	10.137625	0.999799
32221	0	-2.138050	0.793456	9.856784	-0.021362	0.007935	0.098572	-0.915615	10.163077	0.993512
32222	0	-2.160002	0.799152	9.886482	-0.021583	0.007995	0.098868	-0.919706	10.187609	0.991769
32223	0	-2.150100	0.806067	9.905612	-0.021484	0.008057	0.099060	-0.915614	10.211280	0.996888
32224	0	-2.147301	0.776278	9.923077	-0.021457	0.007759	0.099235	-0.911893	10.234461	0.996685
32225	0	-2.143648	0.762678	9.991193	-0.021423	0.007629	0.099915	-0.915488	10.254005	1.004085
32226	0	-2.139892	0.780983	10.008958	-0.021389	0.007807	0.100092	-0.912667	10.269805	1.008518
32227	0	-2.155857	0.787269	10.046111	-0.021545	0.007874	0.100464	-0.914221	10.289206	1.009767
32228	0	-2.151418	0.787013	10.051863	-0.021511	0.007872	0.100519	-0.916665	10.297133	1.009978
32229	0	-2.154694	0.823786	10.052473	-0.021545	0.008240	0.100525	-0.919567	10.303221	1.005903
32230	0	-2.155134	0.805394	10.046209	-0.021548	0.008052	0.100463	-0.917978	10.311150	1.007416
32231	0	-2.160443	0.793491	10.064738	-0.021606	0.007935	0.100647	-0.918424	10.313296	1.010260
32232	0	-2.171978	0.781556	10.009848	-0.021725	0.007812	0.100098	-0.915789	10.312038	1.009904
32233	0	-2.184720	0.769103	9.973214	-0.021851	0.007690	0.099731	-0.915908	10.312497	1.006552
32234	0	-2.171392	0.793939	10.046623	-0.021722	0.007936	0.100465	-0.912439	10.307854	1.004819
32235	0	-2.129425	0.818081	10.046518	-0.021301	0.008179	0.100464	-0.910968	10.304309	1.009235
32236	0	-2.188833	0.769607	9.955229	-0.021898	0.007694	0.099550	-0.909810	10.297264	1.010933
32237	0	-2.189879	0.812072	9.967298	-0.021912	0.008118	0.099670	-0.907333	10.286931	1.010343
32238	0	-2.175184	0.763477	9.992195	-0.021764	0.007635	0.099919	-0.908738	10.277656	1.011247
32239	0	-2.165485	0.781080	9.942915	-0.021667	0.007812	0.099426	-0.911712	10.267561	1.013234
32240	0	-2.144257	0.799040	9.888648	-0.021460	0.007992	0.098883	-0.914353	10.252188	1.004671
32241	0	-2.146589	0.745069	9.961303	-0.021484	0.007446	0.099609	-0.910442	10.235403	1.009807
32242	0	-2.130889	0.813326	9.900882	-0.021326	0.008126	0.099006	-0.903490	10.220036	1.014692
32243	0	-2.139813	0.800006	9.894308	-0.021423	0.007996	0.098938	-0.899598	10.195361	1.017453
32244	0	-2.147424	0.782324	9.840275	-0.021496	0.007821	0.098398	-0.898240	10.174650	1.015511
32245	0	-2.133949	0.817507	9.790567	-0.021362	0.008179	0.097900	-0.903599	10.152313	1.012129
32246	0	-2.129455	0.774503	9.821978	-0.021317	0.007744	0.098215	-0.903416	10.131186	1.015911
32247	0	-2.145868	0.781328	9.741771	-0.021484	0.007812	0.097412	-0.903734	10.105430	1.017990
32248	0	-2.134901	0.744998	9.706141	-0.021373	0.007447	0.097056	-0.901754	10.081829	1.019464
32249	0	-2.115423	0.768941	9.650214	-0.021179	0.007690	0.096497	-0.904164	10.056624	1.019385
32250	0	-2.123110	0.793652	9.699947	-0.021252	0.007932	0.096995	-0.899710	10.036839	1.022807
32251	0	-2.115947	0.787521	9.650077	-0.021179	0.007874	0.096497	-0.898823	10.017823	1.018268
32252	0	-2.069497	0.830752	9.644668	-0.020713	0.008304	0.096443	-0.895265	10.000893	1.011652
32253	0	-2.061141	0.805748	9.637839	-0.020630	0.008057	0.096375	-0.895377	9.983398	1.011726
32254	0	-2.076327	0.763148	9.620186	-0.020777	0.007630	0.096199	-0.895043	9.971778	1.014062
32255	0	-2.067882	0.775521	9.540027	-0.020691	0.007751	0.095398	-0.891574	9.961700	1.016510
32256	0	-2.077867	0.782478	9.564772	-0.020789	0.007819	0.095646	-0.885870	9.953564	1.013194
32257	0	-2.062200	0.824105	9.478920	-0.020630	0.008240	0.094788	-0.885141	9.948328	1.006429
32258	0	-2.079179	0.812534	9.534058	-0.020798	0.008120	0.095340	-0.879154	9.945625	1.008580
32259	0	-2.099027	0.805579	9.533827	-0.020996	0.008057	0.095337	-0.881058	9.943058	1.009480
32260	0	-2.116429	0.829639	9.540084	-0.021168	0.008299	0.095400	-0.884879	9.943329	1.008476
32261	0	-2.074964	0.805793	9.576455	-0.020752	0.008057	0.095764	-0.884191	9.945015	1.010826
32262	0	-2.074954	0.775457	9.588562	-0.020747	0.007753	0.095886	-0.883484	9.952200	1.011712
32263	0	-2.069461	0.769132	9.594640	-0.020691	0.007690	0.095947	-0.883141	9.961009	1.013099
32264	0	-2.064571	0.763406	9.612641	-0.020638	0.007630	0.096128	-0.879382	9.975164	1.012337
32265	0	-2.051197	0.794109	9.612895	-0.020508	0.007935	0.096130	-0.872337	9.984490	1.013895
32266	0	-2.058696	0.807899	9.600161	-0.020577	0.008069	0.096004	-0.861104	10.000177	1.012096
32267	0	-2.094706	0.799842	9.606649	-0.020935	0.007996	0.096069	-0.858291	10.018805	1.009579
32268	0	-2.078822	0.825152	9.618261	-0.020777	0.008245	0.096186	-0.850543	10.036800	1.007274
32269	0	-2.094632	0.781541	9.631079	-0.020935	0.007812	0.096313	-0.847652	10.054528	1.004809
32270	0	-2.097561	0.800291	9.624266	-0.020958	0.008000	0.096247	-0.845074	10.079847	1.002903
32271	0	-2.082943	0.817980	9.685917	-0.020813	0.008179	0.096863	-0.844320	10.103721	1.008678
32272	0	-2.110451	0.781738	9.654669	-0.021091	0.007814	0.096550	-0.841372	10.124736	1.012562
32273	0	-2.132088	0.824132	9.710250	-0.021301	0.008240	0.097107	-0.839920	10.152146	1.008782
32274	0	-2.092895	0.818435	9.721603	-0.020914	0.008182	0.097219	-0.837150	10.173963	1.005180
32275	0	-2.101271	0.805856	9.801874	-0.020996	0.008057	0.098022	-0.835427	10.197801	1.008601
32276	0	-2.129220	0.787949	9.843781	-0.021274	0.007876	0.098442	-0.832290	10.223778	1.011505
32277	0	-2.138175	0.806123	9.820096	-0.021362	0.008057	0.098206	-0.827367	10.250741	1.008060
32278	0	-2.129929	0.794351	9.947367	-0.021280	0.007943	0.099478	-0.827389	10.276918	1.005994
32279	0	-2.131599	0.812094	9.893455	-0.021301	0.008118	0.098938	-0.824149	10.298329	1.010743
32280	0	-2.152698	0.800520	9.911032	-0.021514	0.008001	0.099113	-0.820233	10.317751	1.013961
32281	0	-2.161744	0.805916	9.936264	-0.021606	0.008057	0.099365	-0.817924	10.334794	1.017419
32282	0	-2.188063	0.800415	9.966260	-0.021873	0.008000	0.099665	-0.814235	10.348480	1.018392
32283	0	-2.167627	0.854614	9.942425	-0.021667	0.008545	0.099426	-0.813449	10.362958	1.019156
32284	0	-2.212168	0.806179	10.009067	-0.022113	0.008059	0.100093	-0.810337	10.377365	1.016762
32285	0	-2.192008	0.782097	9.997307	-0.021912	0.007812	0.099976	-0.801297	10.391400	1.017453
32286	0	-2.200158	0.752957	9.978371	-0.021990	0.007524	0.099787	-0.794959	10.409212	1.014075
32287	0	-2.173487	0.799852	9.948568	-0.021729	0.007996	0.099487	-0.792258	10.420828	1.010489
32288	0	-2.174256	0.788365	10.021542	-0.021742	0.007879	0.100216	-0.788004	10.425928	1.007596
32289	0	-2.172464	0.794072	10.015905	-0.021729	0.007935	0.100159	-0.781848	10.425879	1.009686
32290	0	-2.159647	0.788554	10.015915	-0.021599	0.007885	0.100159	-0.782009	10.427533	1.009100
32291	0	-2.184676	0.781466	10.034246	-0.021851	0.007812	0.100342	-0.780390	10.427534	1.010518
32292	0	-2.195533	0.800242	9.979533	-0.021965	0.007999	0.099793	-0.777931	10.420838	1.013719
32293	0	-2.184097	0.811864	9.955037	-0.021851	0.008118	0.099548	-0.777781	10.414175	1.014797
32294	0	-2.206484	0.805958	9.979853	-0.022076	0.008058	0.099796	-0.776453	10.406115	1.013865
32295	0	-2.208350	0.811974	9.924549	-0.022095	0.008118	0.099243	-0.775090	10.397592	1.018123
32296	0	-2.193553	0.818906	9.943290	-0.021951	0.008183	0.099430	-0.768638	10.384501	1.021840
32297	0	-2.177173	0.800011	9.985704	-0.021790	0.007996	0.099854	-0.764592	10.368498	1.025461
32298	0	-2.173444	0.782149	9.931519	-0.021754	0.007821	0.099311	-0.765224	10.349985	1.021300
32299	0	-2.170818	0.793470	9.961380	-0.021729	0.007935	0.099609	-0.766171	10.330954	1.017628
32300	0	-2.136495	0.799889	9.901130	-0.021383	0.007996	0.099008	-0.763474	10.314146	1.021141
32301	0	-2.115572	0.763508	9.845432	-0.021179	0.007629	0.098450	-0.758071	10.291240	1.024323
32302	0	-2.123148	0.788975	9.846281	-0.021255	0.007884	0.098458	-0.752599	10.268769	1.024541
32303	0	-2.127681	0.818400	9.839353	-0.021301	0.008179	0.098389	-0.747669	10.244694	1.025300
32304	0	-2.135474	0.836962	9.773134	-0.021375	0.008371	0.097727	-0.750752	10.225557	1.017323
32305	0	-2.127853	0.867290	9.753862	-0.021301	0.008667	0.097534	-0.745012	10.203253	1.015413
32306	0	-2.142228	0.812893	9.736347	-0.021440	0.008129	0.097360	-0.746281	10.187287	1.015371
32307	0	-2.122004	0.836046	9.717250	-0.021240	0.008362	0.097168	-0.748956	10.167808	1.011786
32308	0	-2.099755	0.799298	9.724179	-0.021017	0.007993	0.097238	-0.749776	10.149170	1.009560
32309	0	-2.079800	0.781522	9.668269	-0.020813	0.007812	0.096680	-0.747623	10.135822	1.013268
32310	0	-2.113296	0.794163	9.687197	-0.021150	0.007939	0.096869	-0.746010	10.120495	1.013078
32311	0	-2.091734	0.787527	9.595099	-0.020935	0.007874	0.095947	-0.745045	10.103747	1.015967
32312	0	-2.106987	0.793553	9.583489	-0.021083	0.007937	0.095832	-0.748333	10.092591	1.016963
32313	0	-2.068004	0.824414	9.588820	-0.020691	0.008240	0.095886	-0.744058	10.083924	1.013008
32314	0	-2.083867	0.794032	9.638146	-0.020852	0.007943	0.096378	-0.748416	10.072361	1.015195
32315	0	-2.086565	0.781499	9.576578	-0.020874	0.007812	0.095764	-0.746294	10.066606	1.010741
32316	0	-2.072597	0.739141	9.540283	-0.020736	0.007390	0.095401	-0.745551	10.059202	1.009157
32317	0	-2.092719	0.799727	9.552160	-0.020935	0.007996	0.095520	-0.744448	10.054089	1.007721
32318	0	-2.097388	0.781804	9.564626	-0.020981	0.007815	0.095645	-0.742096	10.050056	1.007021
32319	0	-2.099500	0.799387	9.552040	-0.020996	0.007996	0.095520	-0.744939	10.053070	1.008845
32320	0	-2.111915	0.824021	9.558005	-0.021116	0.008236	0.095581	-0.740672	10.061008	1.014220
32321	0	-2.087463	0.829937	9.558105	-0.020874	0.008301	0.095581	-0.743130	10.066087	1.012452
32322	0	-2.100461	0.817643	9.588465	-0.020998	0.008175	0.095886	-0.741964	10.078314	1.013462
32323	0	-2.063238	0.787539	9.582450	-0.020630	0.007874	0.095825	-0.740491	10.085654	1.014012
32324	0	-2.070423	0.793793	9.618782	-0.020697	0.007937	0.096189	-0.740570	10.099070	1.018751
32325	0	-2.082107	0.811255	9.631216	-0.020813	0.008118	0.096313	-0.747218	10.112926	1.014264
32326	0	-2.089641	0.743892	9.679733	-0.020890	0.007436	0.096799	-0.744173	10.124509	1.011128
32327	0	-2.088570	0.811830	9.637193	-0.020874	0.008118	0.096375	-0.743968	10.142636	1.010980
32328	0	-2.090432	0.860569	9.661164	-0.020898	0.008607	0.096613	-0.746052	10.154596	1.009310
32329	0	-2.113626	0.823755	9.716422	-0.021118	0.008240	0.097168	-0.749092	10.180254	1.015916
32330	0	-2.128751	0.805484	9.673042	-0.021276	0.008052	0.096733	-0.746200	10.197672	1.017793
32331	0	-2.113227	0.799221	9.753140	-0.021118	0.007996	0.097534	-0.750702	10.218560	1.022772
32332	0	-2.128309	0.792254	9.795297	-0.021269	0.007927	0.097956	-0.756292	10.239427	1.020033
32333	0	-2.131152	0.774831	9.808152	-0.021301	0.007751	0.098083	-0.760544	10.255686	1.015952
32334	0	-2.115034	0.744373	9.795393	-0.021139	0.007440	0.097957	-0.756351	10.273097	1.019690
32335	0	-2.125282	0.799243	9.875243	-0.021240	0.007996	0.098755	-0.760564	10.291970	1.021804
32336	0	-2.146568	0.835541	9.862346	-0.021449	0.008355	0.098627	-0.760710	10.315456	1.020738
32337	0	-2.143642	0.793446	9.875205	-0.021423	0.007935	0.098755	-0.761367	10.334876	1.021267
32338	0	-2.164708	0.835922	9.862322	-0.021633	0.008361	0.098626	-0.763772	10.355283	1.021120
32339	0	-2.161759	0.805857	9.875229	-0.021606	0.008057	0.098755	-0.762108	10.372458	1.017658
32340	0	-2.200523	0.750900	9.899124	-0.021996	0.007510	0.098993	-0.764009	10.387889	1.008557
32341	0	-2.179247	0.774680	9.924289	-0.021790	0.007751	0.099243	-0.770064	10.395529	1.006427
32342	0	-2.192211	0.779885	9.918044	-0.021917	0.007803	0.099181	-0.775484	10.405343	1.009357
32343	0	-2.167304	0.811916	9.948597	-0.021667	0.008118	0.099487	-0.774449	10.416001	1.007797
32344	0	-2.162192	0.806003	10.015492	-0.021618	0.008060	0.100156	-0.774562	10.424949	1.013120
32345	0	-2.172554	0.775193	9.948792	-0.021729	0.007751	0.099487	-0.774857	10.425830	1.013484
32346	0	-2.172037	0.781293	9.930565	-0.021723	0.007812	0.099305	-0.775183	10.427342	1.015081
32347	0	-2.172436	0.756967	9.991536	-0.021729	0.007568	0.099915	-0.774544	10.426878	1.012777
32348	0	-2.195624	0.799768	10.010053	-0.021965	0.007998	0.100099	-0.775261	10.421084	1.008795
32349	0	-2.196290	0.793440	9.997774	-0.021973	0.007935	0.099976	-0.776383	10.414193	1.009916
32350	0	-2.175958	0.842066	10.053118	-0.021770	0.008422	0.100529	-0.778734	10.406069	1.009754
32351	0	-2.183542	0.811553	9.997907	-0.021851	0.008118	0.099976	-0.782167	10.392919	1.005640
32352	0	-2.131515	0.823405	9.974196	-0.021333	0.008235	0.099738	-0.784292	10.377000	1.001774
32353	0	-2.134256	0.817942	9.936942	-0.021362	0.008179	0.099365	-0.784588	10.358577	1.001959
32354	0	-2.142342	0.793475	9.925558	-0.021445	0.007936	0.099251	-0.786636	10.337717	1.003344
32355	0	-2.152440	0.781004	9.961411	-0.021545	0.007812	0.099609	-0.790590	10.317895	1.007180
32356	0	-2.154145	0.811524	9.907359	-0.021565	0.008112	0.099069	-0.787973	10.294461	1.006702
32357	0	-2.158540	0.781078	9.869859	-0.021606	0.007812	0.098694	-0.791084	10.274344	1.006491
32358	0	-2.130021	0.799263	9.882877	-0.021320	0.007992	0.098825	-0.791214	10.255298	1.004462
32359	0	-2.152207	0.744796	9.833262	-0.021545	0.007446	0.098328	-0.790401	10.232382	0.999536
32360	0	-2.135474	0.750958	9.852507	-0.021377	0.007510	0.098520	-0.792227	10.211234	0.996308
32361	0	-2.146015	0.769027	9.833294	-0.021484	0.007690	0.098328	-0.793588	10.187302	0.991762
32362	0	-2.141167	0.756731	9.773327	-0.021437	0.007567	0.097728	-0.794930	10.162320	0.992128
32363	0	-2.152295	0.756923	9.778320	-0.021545	0.007568	0.097778	-0.795103	10.140342	0.996071
32364	0	-2.135294	0.769352	9.675595	-0.021379	0.007691	0.096750	-0.793831	10.113278	0.997956
32365	0	-2.134361	0.775588	9.656140	-0.021362	0.007751	0.096558	-0.789705	10.095402	0.997143
32366	0	-2.106366	0.800492	9.669008	-0.021081	0.008004	0.096686	-0.789880	10.079149	0.992395
32367	0	-2.103895	0.750831	9.729390	-0.021057	0.007507	0.097290	-0.789824	10.062063	0.993225
32368	0	-2.088280	0.775120	9.693508	-0.020899	0.007753	0.096931	-0.793451	10.047457	0.993783
32369	0	-2.091782	0.811820	9.631718	-0.020935	0.008118	0.096313	-0.793903	10.031274	0.994578
32370	0	-2.070247	0.799835	9.632326	-0.020718	0.007997	0.096320	-0.792846	10.017622	0.999545
32371	0	-2.062114	0.775023	9.601028	-0.020630	0.007751	0.096008	-0.795182	10.011410	0.997705
32372	0	-2.048008	0.787017	9.674682	-0.020491	0.007871	0.096745	-0.796737	10.003193	1.001306
32373	0	-2.055322	0.793559	9.601156	-0.020569	0.007935	0.096008	-0.796557	9.988838	1.000798
32374	0	-2.089744	0.806006	9.509993	-0.020905	0.008059	0.095098	-0.795649	9.984576	0.997902
32375	0	-2.043919	0.860376	9.588805	-0.020447	0.008606	0.095886	-0.799154	9.979791	0.997520
32376	0	-2.055301	0.866005	9.613355	-0.020554	0.008662	0.096133	-0.802499	9.983352	0.996203
32377	0	-2.026238	0.842341	9.588645	-0.020264	0.008423	0.095886	-0.802641	9.986133	0.997181
32378	0	-2.093156	0.811403	9.619214	-0.020933	0.008119	0.096191	-0.808882	9.988518	0.997204
32379	0	-2.063266	0.793170	9.588587	-0.020630	0.007935	0.095886	-0.812990	9.996062	0.998499
32380	0	-2.070100	0.762025	9.655592	-0.020697	0.007623	0.096557	-0.816593	10.005483	0.999077
32381	0	-2.075685	0.775131	9.576311	-0.020752	0.007751	0.095764	-0.817444	10.015588	1.003130
32382	0	-2.088952	0.805604	9.606536	-0.020885	0.008056	0.096066	-0.817702	10.025825	1.005161
32383	0	-2.094845	0.787427	9.685984	-0.020935	0.007874	0.096863	-0.817373	10.045906	1.004546
32384	0	-2.109697	0.781542	9.612065	-0.021084	0.007813	0.096124	-0.815555	10.065775	1.002272
32385	0	-2.100782	0.762478	9.667750	-0.020996	0.007629	0.096680	-0.821534	10.083881	0.999529
32386	0	-2.121405	0.785982	9.716113	-0.021203	0.007864	0.097163	-0.826936	10.101018	0.995305
32387	0	-2.100993	0.836254	9.685973	-0.020996	0.008362	0.096863	-0.826548	10.121504	0.991318
32388	0	-2.091506	0.812578	9.697470	-0.020902	0.008119	0.096978	-0.818677	10.141534	0.988370
32389	0	-2.119293	0.781423	9.722587	-0.021179	0.007812	0.097229	-0.817196	10.161970	0.991155
32390	0	-2.049120	0.830686	9.837823	-0.020474	0.008304	0.098382	-0.813943	10.185705	0.991021
32391	0	-2.088621	0.763057	9.838599	-0.020874	0.007629	0.098389	-0.813160	10.204186	0.995738
32392	0	-2.109460	0.763228	9.850223	-0.021082	0.007631	0.098505	-0.812570	10.223145	0.994526
32393	0	-2.119102	0.811781	9.838612	-0.021179	0.008118	0.098389	-0.812970	10.241122	0.994617
32394	0	-2.115746	0.817973	9.880680	-0.021142	0.008179	0.098810	-0.812279	10.263216	0.993692
32395	0	-2.143344	0.818138	9.863040	-0.021423	0.008179	0.098633	-0.809805	10.279212	0.994352
32396	0	-2.139715	0.824640	9.929533	-0.021383	0.008245	0.099298	-0.808163	10.299421	0.994209
32397	0	-2.149446	0.811621	9.948525	-0.021484	0.008118	0.099487	-0.810418	10.315236	0.994947
32398	0	-2.145134	0.749615	9.966448	-0.021443	0.007504	0.099666	-0.819440	10.328608	0.995294
32399	0	-2.136956	0.738458	9.924165	-0.021362	0.007385	0.099243	-0.820857	10.341220	0.998141
32400	0	-2.174755	0.768702	9.960485	-0.021744	0.007689	0.099606	-0.823250	10.349755	0.995556
32401	0	-2.179268	0.805778	9.948653	-0.021790	0.008057	0.099487	-0.822653	10.357595	0.998073
32402	0	-2.149144	0.805906	10.015666	-0.021491	0.008059	0.100157	-0.822829	10.362298	0.999044
32403	0	-2.160235	0.744629	9.979337	-0.021606	0.007446	0.099792	-0.823658	10.361843	0.999486
32404	0	-2.165477	0.781386	9.991643	-0.021660	0.007812	0.099916	-0.821889	10.360314	1.003234
32405	0	-2.178799	0.726778	9.954835	-0.021790	0.007263	0.099548	-0.817440	10.362765	1.006847
32406	0	-2.159692	0.733616	9.912134	-0.021604	0.007333	0.099120	-0.814421	10.359266	1.002874
32407	0	-2.160357	0.806291	9.924328	-0.021606	0.008057	0.099243	-0.808031	10.360168	1.003053
32408	0	-2.171505	0.819215	9.906167	-0.021723	0.008191	0.099060	-0.807732	10.355453	1.003625
32409	0	-2.159568	0.817944	9.955062	-0.021606	0.008179	0.099548	-0.807832	10.347280	0.999373
32410	0	-2.145507	0.787583	9.949281	-0.021463	0.007874	0.099491	-0.807224	10.342004	1.006058
32411	0	-2.110690	0.757177	9.924530	-0.021118	0.007568	0.099243	-0.804265	10.333243	1.005888
32412	0	-2.126412	0.770325	9.955493	-0.021279	0.007697	0.099552	-0.798267	10.320046	1.010224
32413	0	-2.098388	0.817995	9.930668	-0.020996	0.008179	0.099304	-0.797819	10.310231	1.013181
32414	0	-2.107678	0.812370	9.864099	-0.021094	0.008120	0.098638	-0.794144	10.294191	1.016764
32415	0	-2.110224	0.836307	9.820888	-0.021118	0.008362	0.098206	-0.793703	10.279830	1.016859
32416	0	-2.131090	0.805856	9.784942	-0.021331	0.008059	0.097845	-0.794780	10.260723	1.014561
32417	0	-2.134407	0.781295	9.790433	-0.021362	0.007812	0.097900	-0.795319	10.243629	1.013390
32418	0	-2.118200	0.787583	9.772950	-0.021204	0.007874	0.097725	-0.793750	10.222054	1.010526
32419	0	-2.158863	0.751129	9.735472	-0.021606	0.007507	0.097351	-0.790190	10.205340	1.010072
32420	0	-2.131074	0.783000	9.742155	-0.021327	0.007820	0.097419	-0.779685	10.190457	1.011772
32421	0	-2.098343	0.799690	9.668233	-0.020996	0.007996	0.096680	-0.779157	10.179736	1.014294
32422	0	-2.107835	0.793725	9.668767	-0.021093	0.007936	0.096684	-0.779272	10.166195	1.012071
32423	0	-2.116400	0.751083	9.649964	-0.021179	0.007507	0.096497	-0.776179	10.152422	1.014646
32424	0	-2.076870	0.751823	9.650494	-0.020782	0.007514	0.096502	-0.772178	10.140305	1.012874
32425	0	-2.086195	0.775735	9.625458	-0.020874	0.007751	0.096252	-0.766233	10.130253	1.017734
32426	0	-2.113970	0.764747	9.607607	-0.021155	0.007641	0.096073	-0.759401	10.115841	1.019942
32427	0	-2.116876	0.831139	9.594865	-0.021179	0.008301	0.095947	-0.747786	10.107683	1.024701
32428	0	-2.071928	0.850990	9.637849	-0.020731	0.008505	0.096376	-0.742819	10.098108	1.030023
32429	0	-2.080527	0.836095	9.631522	-0.020813	0.008362	0.096313	-0.744736	10.093181	1.033273
32430	0	-2.103495	0.781204	9.613463	-0.021042	0.007811	0.096133	-0.743937	10.089208	1.033257
32431	0	-2.056264	0.787603	9.527701	-0.020569	0.007874	0.095276	-0.741831	10.085997	1.032098
32432	0	-2.085969	0.782253	9.594917	-0.020862	0.007817	0.095949	-0.736416	10.087962	1.036337
32433	0	-2.087287	0.757117	9.594730	-0.020874	0.007568	0.095947	-0.733863	10.090810	1.034811
32434	0	-2.081373	0.818576	9.625168	-0.020811	0.008183	0.096252	-0.731839	10.098101	1.027000
32435	0	-2.074926	0.836127	9.600893	-0.020752	0.008362	0.096008	-0.733308	10.099169	1.033201
32436	0	-2.093799	0.793779	9.594612	-0.020930	0.007933	0.095948	-0.727867	10.112594	1.037228
32437	0	-2.106437	0.732521	9.631182	-0.021057	0.007324	0.096313	-0.727299	10.125386	1.035417
32438	0	-2.095651	0.794091	9.642994	-0.020950	0.007936	0.096432	-0.721568	10.136918	1.035144
32439	0	-2.106847	0.769613	9.649365	-0.021057	0.007690	0.096497	-0.715372	10.154537	1.032465
32440	0	-2.103258	0.776515	9.630357	-0.021019	0.007762	0.096307	-0.712119	10.174904	1.032102
32441	0	-2.125372	0.830312	9.679860	-0.021240	0.008301	0.096802	-0.709876	10.195026	1.031036
32442	0	-2.140116	0.836884	9.734166	-0.021390	0.008366	0.097344	-0.706731	10.212485	1.037086
32443	0	-2.125309	0.824245	9.698182	-0.021240	0.008240	0.096985	-0.704114	10.231908	1.039141
32444	0	-2.109575	0.800054	9.679226	-0.021083	0.008000	0.096795	-0.704490	10.251390	1.042095
32445	0	-2.107502	0.805829	9.753018	-0.021057	0.008057	0.097534	-0.703019	10.276599	1.044001
32446	0	-2.122809	0.794197	9.807181	-0.021215	0.007937	0.098075	-0.698275	10.295550	1.040379
32447	0	-2.125670	0.793921	9.789644	-0.021240	0.007935	0.097900	-0.693351	10.319010	1.041762
32448	0	-2.171691	0.812785	9.801019	-0.021701	0.008126	0.098014	-0.692019	10.342005	1.047283
32449	0	-2.156159	0.811897	9.844606	-0.021545	0.008118	0.098450	-0.691012	10.365031	1.049737
32450	0	-2.147130	0.806040	9.880476	-0.021456	0.008059	0.098808	-0.689405	10.387320	1.058979
32451	0	-2.173754	0.793716	9.881373	-0.021729	0.007935	0.098816	-0.687033	10.401997	1.061015
32452	0	-2.181989	0.812589	9.899128	-0.021808	0.008122	0.098994	-0.683618	10.420337	1.062137
32453	0	-2.204571	0.800154	9.924002	-0.022034	0.007996	0.099243	-0.677335	10.438362	1.060901
32454	0	-2.188448	0.794530	9.941765	-0.021875	0.007946	0.099420	-0.678744	10.453016	1.053916
32455	0	-2.192069	0.763356	9.954603	-0.021912	0.007629	0.099548	-0.674647	10.467711	1.061573
32456	0	-2.169345	0.788135	10.015221	-0.021686	0.007881	0.100154	-0.675077	10.480912	1.063793
32457	0	-2.167233	0.757416	9.930270	-0.021667	0.007568	0.099304	-0.669120	10.490722	1.068665
32458	0	-2.162130	0.745680	9.954344	-0.021616	0.007458	0.099545	-0.670872	10.501024	1.066337
32459	0	-2.191620	0.781820	10.052346	-0.021912	0.007812	0.100525	-0.665117	10.510450	1.067463
32460	0	-2.180288	0.807134	10.015371	-0.021799	0.008067	0.100155	-0.661045	10.518969	1.065674
32461	0	-2.167004	0.818543	9.960827	-0.021667	0.008179	0.099609	-0.654081	10.526070	1.062688
32462	0	-2.191536	0.801295	9.917931	-0.021917	0.008008	0.099179	-0.649229	10.528014	1.066245
32463	0	-2.221046	0.787303	9.954979	-0.022217	0.007874	0.099548	-0.650746	10.524984	1.069531
32464	0	-2.207691	0.775527	9.967307	-0.022082	0.007750	0.099672	-0.645081	10.522952	1.067700
32465	0	-2.177913	0.775646	9.918403	-0.021790	0.007751	0.099182	-0.640339	10.515179	1.070474
32466	0	-2.176211	0.807072	9.936914	-0.021769	0.008066	0.099368	-0.636046	10.511971	1.075091
32467	0	-2.159663	0.842718	9.924493	-0.021606	0.008423	0.099243	-0.632034	10.504868	1.076423
32468	0	-2.163532	0.818827	9.851632	-0.021648	0.008186	0.098514	-0.630833	10.493889	1.075661
32469	0	-2.165236	0.818108	9.912420	-0.021667	0.008179	0.099121	-0.629185	10.480723	1.080981
32470	0	-2.167990	0.782300	9.937459	-0.021699	0.007816	0.099371	-0.622658	10.463022	1.085657
32471	0	-2.152884	0.769414	9.857511	-0.021545	0.007690	0.098572	-0.619459	10.448001	1.082506
32472	0	-2.137355	0.739373	9.888630	-0.021391	0.007392	0.098883	-0.618498	10.432123	1.083874
32473	0	-2.171177	0.775673	9.875815	-0.021729	0.007751	0.098755	-0.613538	10.416947	1.088575
32474	0	-2.180173	0.806408	9.815386	-0.021817	0.008066	0.098150	-0.617063	10.403123	1.091256
32475	0	-2.177082	0.817962	9.790448	-0.021790	0.008179	0.097900	-0.617096	10.385380	1.086119
32476	0	-2.155073	0.806052	9.766773	-0.021569	0.008058	0.097664	-0.614814	10.367888	1.085260
32477	0	-2.140447	0.806275	9.765988	-0.021423	0.008057	0.097656	-0.608845	10.350036	1.088384
32478	0	-2.130259	0.819518	9.760639	-0.021325	0.008190	0.097602	-0.604166	10.327828	1.085972
32479	0	-2.122416	0.756959	9.753758	-0.021240	0.007568	0.097534	-0.603831	10.313180	1.086354
32480	0	-2.125217	0.781594	9.699528	-0.021270	0.007814	0.096992	-0.603151	10.296589	1.086961
32481	0	-2.116202	0.812476	9.704905	-0.021179	0.008118	0.097046	-0.595926	10.280497	1.080642
32482	0	-2.088494	0.825508	9.705485	-0.020901	0.008253	0.097052	-0.594655	10.266005	1.073427
32483	0	-2.097915	0.836515	9.619481	-0.020996	0.008362	0.096191	-0.591821	10.250077	1.072108
32484	0	-2.106882	0.806514	9.675064	-0.021085	0.008062	0.096747	-0.589689	10.235480	1.076899
32485	0	-2.110545	0.817753	9.613326	-0.021118	0.008179	0.096130	-0.592104	10.224533	1.076603
32486	0	-2.120219	0.775004	9.595580	-0.021215	0.007749	0.095953	-0.591474	10.212964	1.079301
32487	0	-2.117447	0.787378	9.546001	-0.021179	0.007874	0.095459	-0.592089	10.211494	1.078909
32488	0	-2.103723	0.811876	9.650066	-0.021048	0.008118	0.096498	-0.591825	10.203448	1.081070
32489	0	-2.105331	0.787445	9.594803	-0.021057	0.007874	0.095947	-0.591531	10.202992	1.075659
32490	0	-2.123084	0.787306	9.576562	-0.021233	0.007874	0.095765	-0.594037	10.205048	1.073749
32491	0	-2.099140	0.817989	9.576509	-0.020996	0.008179	0.095764	-0.593523	10.203645	1.075835
32492	0	-2.086538	0.817834	9.613153	-0.020865	0.008181	0.096131	-0.597027	10.207754	1.073979
32493	0	-2.093818	0.793580	9.637373	-0.020935	0.007935	0.096375	-0.596305	10.215630	1.074822
32494	0	-2.094391	0.818193	9.624995	-0.020942	0.008181	0.096251	-0.595533	10.222429	1.075855
32495	0	-2.093791	0.787379	9.655698	-0.020935	0.007874	0.096558	-0.595965	10.229959	1.070572
32496	0	-2.076195	0.793514	9.734821	-0.020758	0.007935	0.097349	-0.596013	10.239112	1.066854
32497	0	-2.093874	0.805799	9.655671	-0.020935	0.008057	0.096558	-0.595178	10.247674	1.066998
32498	0	-2.107098	0.805496	9.679879	-0.021065	0.008059	0.096800	-0.600117	10.259237	1.069950
32499	0	-2.100467	0.780740	9.698342	-0.020996	0.007812	0.096985	-0.606772	10.273530	1.071457
32500	0	-2.138668	0.798340	9.734582	-0.021379	0.007985	0.097347	-0.609482	10.286205	1.074377
32501	0	-2.130873	0.817731	9.698334	-0.021301	0.008179	0.096985	-0.611809	10.299190	1.074731
32502	0	-2.138687	0.841500	9.722358	-0.021378	0.008420	0.097225	-0.618324	10.314353	1.077986
32503	0	-2.136820	0.799527	9.753292	-0.021362	0.007996	0.097534	-0.619445	10.325473	1.077260
32504	0	-2.113318	0.823834	9.783597	-0.021131	0.008239	0.097836	-0.620719	10.332697	1.076566
32505	0	-2.137468	0.817767	9.777570	-0.021362	0.008179	0.097778	-0.622524	10.351348	1.077746
32506	0	-2.139823	0.762268	9.862518	-0.021388	0.007627	0.098627	-0.627634	10.367349	1.080272
32507	0	-2.137330	0.769381	9.850809	-0.021362	0.007690	0.098511	-0.624345	10.384281	1.080143
32508	0	-2.139355	0.812256	9.886936	-0.021384	0.008124	0.098871	-0.627052	10.399207	1.081963
32509	0	-2.155485	0.799803	9.863055	-0.021545	0.007996	0.098633	-0.624909	10.414331	1.084657
32510	0	-2.157388	0.799711	9.911454	-0.021564	0.008000	0.099116	-0.629318	10.429353	1.084368
32511	0	-2.148960	0.756589	9.930326	-0.021484	0.007568	0.099304	-0.632869	10.439511	1.082236
32512	0	-2.162134	0.810774	9.936271	-0.021617	0.008112	0.099363	-0.638453	10.448749	1.084272
32513	0	-2.167241	0.835804	9.924241	-0.021667	0.008362	0.099243	-0.643503	10.458527	1.078363
32514	0	-2.173902	0.853465	9.930243	-0.021739	0.008536	0.099302	-0.646253	10.462678	1.075620
32515	0	-2.191411	0.824041	9.912049	-0.021912	0.008240	0.099121	-0.646286	10.469762	1.078907
32516	0	-2.185455	0.805609	9.954694	-0.021856	0.008058	0.099546	-0.648863	10.471927	1.084006
32517	0	-2.154516	0.829766	9.954865	-0.021545	0.008301	0.099548	-0.653257	10.475788	1.082005
32518	0	-2.135631	0.817135	10.034313	-0.021362	0.008172	0.100342	-0.654956	10.473069	1.077528
32519	0	-2.154388	0.763087	10.034201	-0.021545	0.007629	0.100342	-0.654121	10.475443	1.071424
32520	0	-2.147422	0.811738	10.028258	-0.021482	0.008121	0.100281	-0.658656	10.471309	1.073332
32521	0	-2.159979	0.775037	10.003814	-0.021606	0.007751	0.100037	-0.660830	10.467826	1.073180
32522	0	-2.164965	0.787171	9.973520	-0.021654	0.007871	0.099734	-0.660559	10.466852	1.078478
32523	0	-2.196002	0.750501	9.924614	-0.021973	0.007507	0.099243	-0.664242	10.456419	1.073677
32524	0	-2.211881	0.768545	9.876334	-0.022131	0.007686	0.098761	-0.665573	10.446529	1.078459
32525	0	-2.189407	0.793470	9.894186	-0.021912	0.007935	0.098938	-0.666545	10.430367	1.076494
32526	0	-2.180046	0.793407	9.894914	-0.021816	0.007935	0.098946	-0.668190	10.416216	1.071059
32527	0	-2.177508	0.824471	9.936799	-0.021790	0.008240	0.099365	-0.663587	10.403740	1.071412
32528	0	-2.162162	0.806410	9.906876	-0.021639	0.008066	0.099065	-0.667124	10.388013	1.075204
32529	0	-2.152858	0.786869	9.906410	-0.021545	0.007874	0.099060	-0.673841	10.372771	1.079939
32530	0	-2.136803	0.761824	9.846215	-0.021390	0.007619	0.098457	-0.675812	10.351428	1.079183
32531	0	-2.116206	0.781647	9.857514	-0.021179	0.007812	0.098572	-0.672337	10.335664	1.076418
32532	0	-2.124949	0.800074	9.778920	-0.021268	0.008003	0.097785	-0.676387	10.318266	1.072681
32533	0	-2.133775	0.800106	9.753911	-0.021362	0.007996	0.097534	-0.671279	10.293631	1.069133
32534	0	-2.129219	0.855491	9.748742	-0.021314	0.008555	0.097483	-0.673068	10.272595	1.069733
32535	0	-2.134126	0.817945	9.723356	-0.021362	0.008179	0.097229	-0.673381	10.251976	1.069517
32536	0	-2.111675	0.823831	9.693708	-0.021137	0.008241	0.096932	-0.677363	10.231933	1.067587
32537	0	-2.121917	0.787534	9.674520	-0.021240	0.007874	0.096741	-0.676441	10.211197	1.068571
32538	0	-2.105571	0.733109	9.657037	-0.021076	0.007327	0.096566	-0.672893	10.191074	1.067214
32539	0	-2.097795	0.763252	9.668338	-0.020996	0.007629	0.096680	-0.670310	10.173718	1.065113
32540	0	-2.124397	0.757350	9.681310	-0.021265	0.007574	0.096808	-0.672143	10.152956	1.063925
32541	0	-2.104212	0.775171	9.601157	-0.021057	0.007751	0.096008	-0.672958	10.139235	1.065412
32542	0	-2.076827	0.799642	9.595620	-0.020783	0.007996	0.095953	-0.673072	10.125314	1.062230
32543	0	-2.091801	0.799633	9.558473	-0.020935	0.007996	0.095581	-0.673322	10.109070	1.059124
32544	0	-2.125727	0.775334	9.589497	-0.021267	0.007752	0.095893	-0.673207	10.101689	1.058502
32545	0	-2.110702	0.751134	9.588837	-0.021118	0.007507	0.095886	-0.669503	10.092597	1.062860
32546	0	-2.077950	0.769949	9.564830	-0.020791	0.007698	0.095646	-0.668826	10.082952	1.064078
32547	0	-2.086612	0.738730	9.552159	-0.020874	0.007385	0.095520	-0.667413	10.077700	1.069981
32548	0	-2.091569	0.793818	9.582897	-0.020920	0.007938	0.095828	-0.668556	10.076960	1.068073
32549	0	-2.044401	0.805794	9.564257	-0.020447	0.008057	0.095642	-0.667873	10.077797	1.066301
32550	0	-2.074530	0.818218	9.582547	-0.020747	0.008181	0.095825	-0.666893	10.079742	1.068423
32551	0	-2.069441	0.774829	9.637402	-0.020691	0.007751	0.096375	-0.671409	10.088026	1.068357
32552	0	-2.082356	0.756200	9.643298	-0.020821	0.007562	0.096434	-0.671805	10.095654	1.069276
32553	0	-2.100086	0.781237	9.600727	-0.020996	0.007812	0.096008	-0.672722	10.105506	1.069750
32554	0	-2.082962	0.793177	9.643131	-0.020823	0.007934	0.096433	-0.675633	10.118112	1.073929
32555	0	-2.088152	0.750614	9.710541	-0.020874	0.007507	0.097107	-0.677783	10.131158	1.078645
32556	0	-2.120391	0.793417	9.679567	-0.021194	0.007932	0.096798	-0.675617	10.146552	1.084399
32557	0	-2.106416	0.787563	9.698317	-0.021057	0.007874	0.096985	-0.673888	10.159024	1.085513
32558	0	-2.071497	0.781611	9.685691	-0.020705	0.007816	0.096859	-0.674838	10.174773	1.093192
32559	0	-2.064023	0.756978	9.704359	-0.020630	0.007568	0.097046	-0.673829	10.191134	1.099600
32560	0	-2.091020	0.775352	9.734303	-0.020895	0.007753	0.097346	-0.674191	10.213057	1.093179
32561	0	-2.100730	0.781170	9.777598	-0.020996	0.007812	0.097778	-0.675752	10.230271	1.087448
32562	0	-2.097229	0.799807	9.789219	-0.020958	0.007994	0.097896	-0.671258	10.251189	1.088452
32563	0	-2.125251	0.805653	9.826396	-0.021240	0.008057	0.098267	-0.672003	10.269589	1.086488
32564	0	-2.115006	0.811935	9.795395	-0.021143	0.008117	0.097956	-0.669674	10.282070	1.090514
32565	0	-2.125098	0.787417	9.802008	-0.021240	0.007874	0.098022	-0.669573	10.298723	1.089575
32566	0	-2.133541	0.781182	9.862458	-0.021323	0.007813	0.098627	-0.672094	10.317027	1.094495
32567	0	-2.167909	0.762838	9.887449	-0.021667	0.007629	0.098877	-0.673932	10.334632	1.099097
32568	0	-2.175976	0.762806	9.917466	-0.021752	0.007627	0.099176	-0.672900	10.347320	1.098281
32569	0	-2.143160	0.763698	9.899665	-0.021423	0.007629	0.098999	-0.664893	10.361027	1.099016
32570	0	-2.169054	0.776556	9.880892	-0.021685	0.007766	0.098810	-0.665911	10.372036	1.103742
32571	0	-2.130018	0.787353	9.954857	-0.021301	0.007874	0.099548	-0.666801	10.375005	1.109679
32572	0	-2.148979	0.787936	9.960726	-0.021482	0.007873	0.099609	-0.659778	10.387572	1.112386
32573	0	-2.166865	0.781516	9.930374	-0.021667	0.007812	0.099304	-0.657554	10.393055	1.112761
32574	0	-2.154737	0.739046	9.930341	-0.021548	0.007390	0.099303	-0.657912	10.396149	1.110720
32575	0	-2.148005	0.763195	9.973218	-0.021484	0.007629	0.099731	-0.655936	10.395361	1.116468
32576	0	-2.135419	0.788252	9.918265	-0.021354	0.007878	0.099183	-0.651931	10.400011	1.115354
32577	0	-2.166315	0.805540	9.961042	-0.021667	0.008057	0.099609	-0.654307	10.399222	1.119239
32578	0	-2.177871	0.836048	9.887923	-0.021781	0.008359	0.098879	-0.653447	10.400732	1.113668
32579	0	-2.154041	0.848664	9.875574	-0.021545	0.008484	0.098755	-0.651229	10.399127	1.117230
32580	0	-2.183300	0.782094	9.955077	-0.021841	0.007817	0.099549	-0.648048	10.394059	1.122878
32581	0	-2.160079	0.793618	9.997668	-0.021606	0.007935	0.099976	-0.647173	10.391729	1.124829
32582	0	-2.164448	0.745399	9.973571	-0.021657	0.007449	0.099733	-0.642705	10.381498	1.119403
32583	0	-2.147219	0.781405	9.936775	-0.021484	0.007812	0.099365	-0.642017	10.371632	1.119871
32584	0	-2.144722	0.763273	9.882354	-0.021461	0.007632	0.098821	-0.642561	10.360348	1.117080
32585	0	-2.147390	0.787392	9.796369	-0.021484	0.007874	0.097961	-0.643134	10.352209	1.111197
32586	0	-2.151221	0.793683	9.827291	-0.021524	0.007935	0.098270	-0.641548	10.342065	1.107040
32587	0	-2.134574	0.769303	9.765967	-0.021362	0.007690	0.097656	-0.639707	10.326845	1.110266
32588	0	-2.143939	0.788424	9.851947	-0.021451	0.007878	0.098517	-0.633932	10.317530	1.108809
32589	0	-2.128972	0.824178	9.790273	-0.021301	0.008240	0.097900	-0.632642	10.308187	1.110818
32590	0	-2.144956	0.769245	9.766283	-0.021461	0.007694	0.097660	-0.635791	10.298326	1.106429
32591	0	-2.140900	0.763160	9.796439	-0.021423	0.007629	0.097961	-0.634325	10.285708	1.101953
32592	0	-2.113508	0.812452	9.742094	-0.021151	0.008121	0.097418	-0.631950	10.271695	1.104085
32593	0	-2.122630	0.763190	9.796425	-0.021240	0.007629	0.097961	-0.630129	10.259541	1.101489
32594	0	-2.113706	0.757594	9.754187	-0.021152	0.007573	0.097539	-0.628011	10.246745	1.106627
32595	0	-2.092242	0.799572	9.674345	-0.020935	0.007996	0.096741	-0.628997	10.235977	1.107696
32596	0	-2.120543	0.806375	9.699123	-0.021215	0.008057	0.096990	-0.621712	10.228345	1.111242
32597	0	-2.141055	0.824330	9.759772	-0.021423	0.008240	0.097595	-0.618693	10.217549	1.110591
32598	0	-2.138912	0.831102	9.662520	-0.021399	0.008307	0.096623	-0.615528	10.210541	1.109740
32599	0	-2.135612	0.769006	9.680315	-0.021362	0.007690	0.096802	-0.616943	10.207376	1.108645
32600	0	-2.109967	0.781432	9.668270	-0.021106	0.007812	0.096682	-0.614700	10.204371	1.114409
32601	0	-2.074756	0.762911	9.643651	-0.020752	0.007629	0.096436	-0.616032	10.203370	1.120510
32602	0	-2.091937	0.843016	9.674345	-0.020926	0.008422	0.096743	-0.607319	10.199175	1.123047
32603	0	-2.075183	0.787357	9.680178	-0.020752	0.007874	0.096802	-0.608153	10.203190	1.127722
32604	0	-2.093141	0.799714	9.588682	-0.020935	0.007995	0.095886	-0.606119	10.202956	1.126821
32605	0	-2.081014	0.799914	9.655794	-0.020813	0.007996	0.096558	-0.602907	10.203787	1.132813
32606	0	-2.092867	0.806799	9.625220	-0.020929	0.008063	0.096252	-0.598284	10.207175	1.135238
32607	0	-2.081314	0.793994	9.655714	-0.020813	0.007935	0.096558	-0.592810	10.211483	1.132574
32608	0	-2.105910	0.758381	9.667812	-0.021058	0.007579	0.096679	-0.587818	10.216830	1.130532
32609	0	-2.124244	0.800025	9.625157	-0.021240	0.007996	0.096252	-0.583161	10.223605	1.132088
32610	0	-2.113032	0.824701	9.631006	-0.021123	0.008248	0.096312	-0.585429	10.236473	1.130028
32611	0	-2.136900	0.818100	9.655594	-0.021362	0.008179	0.096558	-0.583480	10.248548	1.131220
32612	0	-2.132137	0.787536	9.685766	-0.021315	0.007877	0.096859	-0.586540	10.260628	1.128801
32613	0	-2.112682	0.793256	9.686107	-0.021118	0.007935	0.096863	-0.589617	10.274978	1.128198
32614	0	-2.127030	0.744363	9.685598	-0.021257	0.007442	0.096859	-0.587781	10.294358	1.131758
32615	0	-2.143752	0.745277	9.679812	-0.021423	0.007446	0.096802	-0.580764	10.315249	1.133346
32616	0	-2.139846	0.758862	9.721910	-0.021391	0.007581	0.097221	-0.572307	10.328279	1.134525
32617	0	-2.143344	0.811940	9.716560	-0.021423	0.008118	0.097168	-0.571044	10.344388	1.138156
32618	0	-2.127099	0.812273	9.728179	-0.021260	0.008121	0.097284	-0.569153	10.361124	1.135070
32619	0	-2.143611	0.824049	9.771442	-0.021423	0.008240	0.097717	-0.568943	10.380216	1.133280
32620	0	-2.176957	0.787912	9.825617	-0.021754	0.007874	0.098260	-0.564163	10.402153	1.133189
32621	0	-2.137430	0.818031	9.856904	-0.021362	0.008179	0.098572	-0.562962	10.420177	1.133010
32622	0	-2.121296	0.800134	9.862493	-0.021204	0.007998	0.098627	-0.560362	10.434698	1.131499
32623	0	-2.137078	0.794251	9.844723	-0.021362	0.007935	0.098450	-0.551903	10.448671	1.128358
32624	0	-2.139071	0.819701	9.899062	-0.021379	0.008194	0.098993	-0.549086	10.465779	1.128331
32625	0	-2.112808	0.811533	9.875295	-0.021118	0.008118	0.098755	-0.552502	10.481400	1.126596
32626	0	-2.151435	0.799140	9.838168	-0.021504	0.007991	0.098384	-0.552561	10.497096	1.126839
32627	0	-2.173006	0.757348	9.881519	-0.021729	0.007568	0.098816	-0.547490	10.502989	1.120768
32628	0	-2.180028	0.770161	9.905650	-0.021793	0.007700	0.099058	-0.546374	10.515109	1.124641
32629	0	-2.179457	0.744884	9.875358	-0.021790	0.007446	0.098755	-0.544235	10.525055	1.123643
32630	0	-2.186555	0.806284	9.893402	-0.021861	0.008061	0.098935	-0.543419	10.534388	1.124892
32631	0	-2.172747	0.806348	9.954801	-0.021729	0.008057	0.099548	-0.536511	10.537322	1.124456
32632	0	-2.190841	0.807129	9.887618	-0.021910	0.008070	0.098876	-0.535969	10.539989	1.127423
32633	0	-2.209584	0.775520	9.905952	-0.022095	0.007751	0.099060	-0.532567	10.545417	1.129385
32634	0	-2.179450	0.763847	9.905751	-0.021792	0.007636	0.099058	-0.530682	10.551973	1.130834
32635	0	-2.147951	0.793775	9.875569	-0.021484	0.007935	0.098755	-0.528010	10.550481	1.133311
32636	0	-2.159245	0.788341	9.918372	-0.021597	0.007879	0.099183	-0.524239	10.549494	1.136520
32637	0	-2.141506	0.818599	9.936642	-0.021423	0.008179	0.099365	-0.516943	10.544101	1.135821
32638	0	-2.151987	0.789304	9.930772	-0.021529	0.007888	0.099306	-0.512058	10.537508	1.138647
32639	0	-2.147431	0.806087	9.936707	-0.021484	0.008057	0.099365	-0.508304	10.530086	1.142950
32640	0	-2.163282	0.794076	9.924933	-0.021647	0.007942	0.099246	-0.511140	10.517350	1.143984
32641	0	-2.159224	0.823870	9.845291	-0.021606	0.008240	0.098450	-0.513520	10.504973	1.142388
32642	0	-2.174420	0.836150	9.821499	-0.021762	0.008359	0.098211	-0.511790	10.488475	1.139274
32643	0	-2.195813	0.818626	9.894059	-0.021973	0.008179	0.098938	-0.504299	10.475848	1.141430
32644	0	-2.138235	0.825459	9.833505	-0.021395	0.008254	0.098332	-0.504791	10.465538	1.139231
32645	0	-2.159259	0.793752	9.796424	-0.021606	0.007935	0.097961	-0.502535	10.453500	1.142058
32646	0	-2.144284	0.769970	9.754193	-0.021458	0.007696	0.097539	-0.499580	10.440239	1.144537
32647	0	-2.153307	0.756837	9.790311	-0.021545	0.007568	0.097900	-0.500682	10.429914	1.138878
32648	0	-2.174783	0.781122	9.742090	-0.021766	0.007812	0.097417	-0.502278	10.413037	1.134121
32649	0	-2.165059	0.775415	9.723255	-0.021667	0.007751	0.097229	-0.500408	10.397330	1.137119
32650	0	-2.149878	0.806573	9.790962	-0.021512	0.008061	0.097907	-0.496573	10.386038	1.140428
32651	0	-2.128719	0.793661	9.698779	-0.021301	0.007935	0.096985	-0.495410	10.373634	1.144681
32652	0	-2.125643	0.757208	9.687229	-0.021274	0.007572	0.096869	-0.496754	10.357476	1.143625
32653	0	-2.116424	0.763168	9.674382	-0.021179	0.007629	0.096741	-0.495297	10.343950	1.145486
32654	0	-2.107196	0.781940	9.736015	-0.021089	0.007816	0.097357	-0.492919	10.328545	1.146510
32655	0	-2.122574	0.774933	9.717131	-0.021240	0.007751	0.097168	-0.496582	10.315579	1.141685
32656	0	-2.143836	0.811134	9.644623	-0.021456	0.008113	0.096442	-0.499665	10.299058	1.137779
32657	0	-2.135096	0.817760	9.668229	-0.021362	0.008179	0.096680	-0.502104	10.289771	1.136466
32658	0	-2.133202	0.817724	9.631998	-0.021340	0.008176	0.096318	-0.501525	10.283968	1.132714
32659	0	-2.147497	0.774918	9.607162	-0.021484	0.007751	0.096069	-0.505327	10.276899	1.130954
32660	0	-2.103254	0.805430	9.607436	-0.021039	0.008052	0.096073	-0.503500	10.273344	1.129005
32661	0	-2.093419	0.781468	9.661866	-0.020935	0.007812	0.096619	-0.501859	10.276426	1.127440
32662	0	-2.099353	0.781923	9.631359	-0.020995	0.007816	0.096313	-0.499400	10.278680	1.129267
32663	0	-2.099189	0.781388	9.668049	-0.020996	0.007812	0.096680	-0.498809	10.277870	1.134619
32664	0	-2.061647	0.793703	9.655956	-0.020621	0.007936	0.096559	-0.499153	10.276218	1.126654
32665	0	-2.105617	0.756704	9.637483	-0.021057	0.007568	0.096375	-0.501714	10.279239	1.134258
32666	0	-2.111614	0.774551	9.643582	-0.021116	0.007749	0.096436	-0.506289	10.283204	1.131612
32667	0	-2.130597	0.824147	9.661747	-0.021301	0.008240	0.096619	-0.505086	10.292861	1.127959
32668	0	-2.106748	0.830396	9.667662	-0.021067	0.008304	0.096677	-0.505623	10.297918	1.122696
32669	0	-2.124397	0.836027	9.692314	-0.021240	0.008362	0.096924	-0.508276	10.306392	1.119840
32670	0	-2.131195	0.817061	9.667747	-0.021309	0.008175	0.096678	-0.514185	10.314097	1.118686
32671	0	-2.137229	0.829925	9.728798	-0.021362	0.008301	0.097290	-0.516753	10.329990	1.120029
32672	0	-2.108252	0.774763	9.703997	-0.021077	0.007748	0.097041	-0.517601	10.340412	1.117477
32673	0	-2.112462	0.780869	9.771619	-0.021118	0.007812	0.097717	-0.522868	10.352098	1.116520
32674	0	-2.119944	0.750245	9.734643	-0.021193	0.007499	0.097348	-0.519328	10.364290	1.116141
32675	0	-2.118695	0.787334	9.759355	-0.021179	0.007874	0.097595	-0.520343	10.377465	1.114066
32676	0	-2.132343	0.805532	9.734599	-0.021317	0.008056	0.097347	-0.521631	10.388611	1.117750
32677	0	-2.155077	0.823698	9.747219	-0.021545	0.008240	0.097473	-0.525708	10.399017	1.117421
32678	0	-2.168399	0.817081	9.765245	-0.021679	0.008173	0.097653	-0.529115	10.409090	1.120534
32679	0	-2.148878	0.799361	9.838787	-0.021484	0.007996	0.098389	-0.532272	10.418309	1.120578
32680	0	-2.143784	0.749568	9.893553	-0.021433	0.007503	0.098936	-0.541066	10.428180	1.123858
32681	0	-2.155154	0.780942	9.832654	-0.021545	0.007812	0.098328	-0.545480	10.439426	1.123021
32682	0	-2.144051	0.744073	9.875090	-0.021436	0.007440	0.098752	-0.545062	10.449080	1.124923
32683	0	-2.155457	0.756526	9.875312	-0.021545	0.007568	0.098755	-0.549431	10.463810	1.126143
32684	0	-2.162867	0.835213	9.881167	-0.021626	0.008355	0.098812	-0.553786	10.471521	1.118642
32685	0	-2.160863	0.793506	9.930368	-0.021606	0.007935	0.099304	-0.554150	10.478184	1.121818
32686	0	-2.167516	0.842169	9.936287	-0.021672	0.008424	0.099363	-0.557487	10.485661	1.121816
32687	0	-2.197377	0.756306	9.936539	-0.021973	0.007568	0.099365	-0.564477	10.491037	1.121368
32688	0	-2.160764	0.780222	9.918240	-0.021609	0.007801	0.099182	-0.564122	10.493212	1.120894
32689	0	-2.160198	0.793381	9.967144	-0.021606	0.007935	0.099670	-0.566032	10.492203	1.120649
32690	0	-2.165333	0.750962	9.924597	-0.021659	0.007505	0.099245	-0.562276	10.489909	1.120860
32691	0	-2.165818	0.793743	9.918393	-0.021667	0.007935	0.099182	-0.560110	10.483287	1.121411
32692	0	-2.182632	0.812198	9.967473	-0.021832	0.008123	0.099673	-0.562801	10.480345	1.118107
32693	0	-2.172091	0.781062	9.948911	-0.021729	0.007812	0.099487	-0.566041	10.475682	1.114344
32694	0	-2.133497	0.811224	9.943178	-0.021347	0.008113	0.099429	-0.567981	10.465866	1.112120
32695	0	-2.147636	0.817988	9.930584	-0.021484	0.008179	0.099304	-0.567754	10.460767	1.114925
32696	0	-2.151745	0.793324	9.924883	-0.021529	0.007936	0.099246	-0.572633	10.451315	1.113069
32697	0	-2.159303	0.787291	9.900200	-0.021606	0.007874	0.098999	-0.574549	10.439919	1.109040
32698	0	-2.168548	0.780780	9.913061	-0.021702	0.007811	0.099127	-0.578996	10.425171	1.108644
32699	0	-2.146672	0.787253	9.949120	-0.021484	0.007874	0.099487	-0.581420	10.408975	1.103959
32700	0	-2.162209	0.769131	9.870361	-0.021633	0.007688	0.098701	-0.578233	10.400238	1.101779
32701	0	-2.146678	0.781296	9.851454	-0.021484	0.007812	0.098511	-0.578988	10.383919	1.099518
32702	0	-2.161352	0.744059	9.870600	-0.021632	0.007446	0.098701	-0.586827	10.366362	1.092070
32703	0	-2.153174	0.787449	9.796436	-0.021545	0.007874	0.097961	-0.586922	10.354495	1.090256
32704	0	-2.138417	0.781209	9.851928	-0.021397	0.007813	0.098516	-0.589679	10.344106	1.086910
32705	0	-2.140662	0.805610	9.833132	-0.021423	0.008057	0.098328	-0.591560	10.328747	1.088596
32706	0	-2.131086	0.775342	9.797173	-0.021329	0.007750	0.097968	-0.588386	10.311801	1.094606
32707	0	-2.122739	0.787553	9.759785	-0.021240	0.007874	0.097595	-0.587254	10.300836	1.090954
32708	0	-2.119939	0.836809	9.735892	-0.021214	0.008366	0.097356	-0.585616	10.287221	1.088734
32709	0	-2.092314	0.805816	9.759765	-0.020935	0.008057	0.097595	-0.585005	10.277307	1.086141
32710	0	-2.058678	0.776044	9.723737	-0.020606	0.007754	0.097234	-0.579156	10.258801	1.089472
32711	0	-2.079608	0.769339	9.711032	-0.020813	0.007690	0.097107	-0.576911	10.242929	1.085436
32712	0	-2.101067	0.812581	9.705521	-0.021024	0.008123	0.097053	-0.575250	10.231565	1.081433
32713	0	-2.086284	0.836541	9.698696	-0.020874	0.008362	0.096985	-0.572173	10.222428	1.080122
32714	0	-2.114504	0.818790	9.638080	-0.021157	0.008185	0.096378	-0.570364	10.212004	1.079270
32715	0	-2.129206	0.799459	9.619353	-0.021301	0.007996	0.096191	-0.572653	10.205119	1.073053
32716	0	-2.097216	0.786701	9.619679	-0.020978	0.007871	0.096195	-0.578034	10.202268	1.069360
32717	0	-2.098924	0.763378	9.588738	-0.020996	0.007629	0.095886	-0.573902	10.198191	1.069514
32718	0	-2.073184	0.727297	9.619468	-0.020739	0.007272	0.096193	-0.573557	10.194254	1.070531
32719	0	-2.093386	0.775032	9.710728	-0.020935	0.007751	0.097107	-0.575907	10.196955	1.073839
32720	0	-2.092761	0.744616	9.674171	-0.020933	0.007443	0.096741	-0.573739	10.194488	1.070023
32721	0	-2.118096	0.768870	9.661840	-0.021179	0.007690	0.096619	-0.576749	10.200699	1.074427
32722	0	-2.106258	0.799497	9.680019	-0.021061	0.007992	0.096801	-0.573962	10.206752	1.078000
32723	0	-2.136344	0.775148	9.667944	-0.021362	0.007751	0.096680	-0.574899	10.212199	1.078425
32724	0	-2.124546	0.799486	9.680027	-0.021243	0.007995	0.096801	-0.575578	10.219096	1.078578
[truncated: 618 more rows]
