# Supplementary material for: Properties of traditional bamboo carrying poles have implications for user interactions
Source: PLoS One. 2018 May 10;13(5):e0196208. doi: 10.1371/journal.pone.0196208 (PMC5945030; doi:10.1371/journal.pone.0196208)
Supplement: S1 Text — (ZIP) [file pone.0196208.s005.zip › ResTest_PoleI_LoLoad1.txt]

// Start Time: Unknown
// Update Rate: 100.0Hz
// Filter Profile: human (34.3)
// Firmware Version: 2.1.4
PacketCounter	SampleTimeFine	Acc_X	Acc_Y	Acc_Z	VelInc_X	VelInc_Y	VelInc_Z	Roll	Pitch	Yaw	Latitude	Longitude	Altitude	Vel_X	Vel_Y	Vel_Z
51296	0	1.478472	0.833414	5.933247	0.014862	0.008323	0.059315	2.376075	-7.162859	5.832177
51297	0	1.489483	0.824665	6.226904	0.014954	0.008240	0.062256	2.385487	-7.055706	5.840995
51298	0	1.552143	0.679186	6.638167	0.015560	0.006789	0.066373	2.388102	-6.989445	5.847884
51299	0	1.536721	1.007062	6.415125	0.015381	0.010071	0.064148	2.387095	-6.965273	5.852613
51300	0	1.566544	0.383566	6.134503	0.015659	0.003844	0.061346	2.371745	-6.976827	5.853595
51301	0	1.535346	0.517972	5.791420	0.015320	0.005188	0.057922	2.357847	-7.043285	5.855157
51302	0	1.532470	0.461585	5.935547	0.015266	0.004622	0.059370	2.350533	-7.155653	5.854939
51303	0	1.583722	1.098301	6.376001	0.015747	0.010986	0.063782	2.349268	-7.315462	5.851943
51304	0	1.594293	0.748644	7.091468	0.015823	0.007500	0.070940	2.333226	-7.507542	5.848941
51305	0	1.570577	0.638379	7.388578	0.015564	0.006409	0.073914	2.300655	-7.726724	5.845148
51306	0	1.614441	0.657447	7.693821	0.015981	0.006600	0.076970	2.268713	-7.969614	5.839008
51307	0	1.746703	0.955475	8.211559	0.017273	0.009583	0.082153	2.237422	-8.238361	5.830903
51308	0	1.829342	1.065918	9.112750	0.018070	0.010681	0.091169	2.216938	-8.516891	5.822751
51309	0	1.941476	0.968910	10.102814	0.019165	0.009705	0.101074	2.205852	-8.798821	5.818667
51310	0	2.059885	1.271182	11.216067	0.020330	0.012722	0.112208	2.201708	-9.071117	5.810719
51311	0	2.161890	1.097537	11.775215	0.021362	0.010986	0.117798	2.196560	-9.319711	5.806172
51312	0	2.167722	1.095349	11.778849	0.021448	0.010964	0.117829	2.191517	-9.541348	5.796282
51313	0	2.211977	1.152126	12.294998	0.021912	0.011536	0.122986	2.182074	-9.734611	5.795815
51314	0	2.241338	1.331807	13.075783	0.022232	0.013336	0.130787	2.169064	-9.892803	5.797631
51315	0	2.339527	1.036924	13.895393	0.023254	0.010376	0.138977	2.165445	-10.008943	5.799229
51316	0	2.380584	1.438816	14.221315	0.023726	0.014390	0.142226	2.164634	-10.072719	5.802955
51317	0	2.338963	1.177614	13.982965	0.023376	0.011780	0.139832	2.161462	-10.083626	5.806038
51318	0	2.268285	0.877762	13.641688	0.022730	0.008781	0.136409	2.156833	-10.044507	5.811872
51319	0	2.253995	1.149360	13.386605	0.022644	0.011475	0.133850	2.169904	-9.956100	5.822828
51320	0	2.270013	1.336088	13.567671	0.022860	0.013344	0.135652	2.180146	-9.822415	5.835493
51321	0	2.226031	1.324445	13.040557	0.022461	0.013245	0.130371	2.176218	-9.647013	5.839935
51322	0	2.161815	0.929094	12.180993	0.021843	0.009276	0.121771	2.184691	-9.436181	5.848697
51323	0	2.155930	0.924010	11.423863	0.021790	0.009216	0.114197	2.201877	-9.206376	5.864957
51324	0	2.106205	1.185140	10.669220	0.021297	0.011824	0.106648	2.224422	-8.955324	5.880334
51325	0	2.051993	1.046544	10.111873	0.020752	0.010437	0.101074	2.249637	-8.693774	5.887479
51326	0	1.980183	0.887179	9.418431	0.020015	0.008842	0.094142	2.277856	-8.435979	5.899188
51327	0	1.848976	0.661555	8.603718	0.018677	0.006592	0.085999	2.302021	-8.187994	5.915400
51328	0	1.732719	0.891085	7.688772	0.017487	0.008892	0.076854	2.322945	-7.952189	5.927582
51329	0	1.659231	0.605566	7.327100	0.016724	0.006042	0.073242	2.337549	-7.747569	5.936546
51330	0	1.617375	0.900865	7.179468	0.016282	0.008997	0.071772	2.351092	-7.576094	5.946712
51331	0	1.597022	0.892367	7.045165	0.016052	0.008911	0.070435	2.367263	-7.443881	5.960307
51332	0	1.583155	0.833416	6.840585	0.015893	0.008325	0.068393	2.379961	-7.341875	5.970955
51333	0	1.509854	0.751238	6.525485	0.015137	0.007507	0.065247	2.386766	-7.275351	5.976561
51334	0	1.535586	0.666114	6.160410	0.015369	0.006661	0.061601	2.385505	-7.250362	5.981021
51335	0	1.508414	0.830311	6.091068	0.015076	0.008301	0.060913	2.390208	-7.266115	5.984502
51336	0	1.512635	0.751069	6.327991	0.015093	0.007512	0.063288	2.389368	-7.326284	5.982310
51337	0	1.550247	0.676805	6.736960	0.015442	0.006775	0.067383	2.380668	-7.428714	5.979706
51338	0	1.571448	0.864405	7.002357	0.015629	0.008653	0.070042	2.370381	-7.567733	5.977544
51339	0	1.603803	0.914246	7.303712	0.015930	0.009155	0.073059	2.354790	-7.735511	5.977056
51340	0	1.664296	0.923600	7.494055	0.016518	0.009251	0.074966	2.337754	-7.925503	5.971929
51341	0	1.736523	0.803293	7.876522	0.017212	0.008057	0.078796	2.309707	-8.147146	5.964142
51342	0	1.784822	0.926716	8.583943	0.017668	0.009287	0.085875	2.289644	-8.386457	5.958883
51343	0	1.912415	1.054053	9.395516	0.018921	0.010559	0.093994	2.273148	-8.632643	5.955067
51344	0	1.987570	1.013576	10.034289	0.019659	0.010153	0.100384	2.259560	-8.878717	5.951822
51345	0	2.079047	1.041555	10.561067	0.020569	0.010437	0.105652	2.241990	-9.117965	5.949249
51346	0	2.155995	1.152898	11.144784	0.021342	0.011551	0.111487	2.224857	-9.340435	5.945025
51347	0	2.206220	1.108461	11.837125	0.021851	0.011108	0.118408	2.206652	-9.544301	5.941042
51348	0	2.236446	1.195674	12.403823	0.022172	0.011973	0.124071	2.194930	-9.721317	5.940694
51349	0	2.262057	1.170655	12.942891	0.022461	0.011719	0.129456	2.186629	-9.862212	5.942917
51350	0	2.242003	1.222187	13.225327	0.022299	0.012243	0.132272	2.170254	-9.966767	5.942425
51351	0	2.203845	0.993621	13.329086	0.021973	0.009949	0.133301	2.160441	-10.023257	5.943668
51352	0	2.235790	1.094861	13.498850	0.022350	0.010961	0.134989	2.150217	-10.029701	5.945772
51353	0	2.223886	1.250873	13.623716	0.022278	0.012512	0.136230	2.146649	-9.996939	5.946797
51354	0	2.247204	1.262545	13.485596	0.022567	0.012627	0.134840	2.143544	-9.916772	5.951728
51355	0	2.232198	0.910484	13.057732	0.022461	0.009094	0.130554	2.149669	-9.795108	5.958007
51356	0	2.202776	1.041234	12.348701	0.022198	0.010396	0.123458	2.160051	-9.638227	5.970873
51357	0	2.184420	1.057080	11.807621	0.022034	0.010559	0.118042	2.166237	-9.455235	5.983141
51358	0	2.152873	1.139003	11.295902	0.021731	0.011374	0.112922	2.176381	-9.250767	5.994869
51359	0	2.127324	1.057731	10.825533	0.021484	0.010559	0.108215	2.189433	-9.028423	6.007636
51360	0	2.044755	1.006750	10.198541	0.020659	0.010044	0.101945	2.209269	-8.791418	6.016650
51361	0	1.946323	0.832412	9.421472	0.019653	0.008301	0.094177	2.230749	-8.561328	6.031868
51362	0	1.852137	0.787982	8.677610	0.018693	0.007855	0.086741	2.256221	-8.335713	6.043936
51363	0	1.779516	0.880951	8.145147	0.017944	0.008789	0.081421	2.278538	-8.127198	6.058488
51364	0	1.697406	0.884493	7.894205	0.017105	0.008828	0.078916	2.297263	-7.938185	6.068749
51365	0	1.649377	0.836751	7.509639	0.016602	0.008362	0.075073	2.301234	-7.774721	6.078423
51366	0	1.618628	0.795103	7.178000	0.016273	0.007945	0.071761	2.306621	-7.637903	6.089074
51367	0	1.580870	0.842724	6.867796	0.015869	0.008423	0.068665	2.310857	-7.537762	6.097883
51368	0	1.546520	0.898328	6.741743	0.015506	0.008980	0.067409	2.314648	-7.469235	6.103252
51369	0	1.554824	0.805565	6.726450	0.015564	0.008057	0.067261	2.312049	-7.442566	6.109418
51370	0	1.565977	0.738025	6.799865	0.015654	0.007382	0.068000	2.308508	-7.452920	6.115866
51371	0	1.552866	0.842222	6.841465	0.015503	0.008423	0.068420	2.308468	-7.495523	6.115763
51372	0	1.559933	0.865856	6.827631	0.015553	0.008665	0.068286	2.299544	-7.571685	6.118007
51373	0	1.551077	0.682345	6.962704	0.015442	0.006836	0.069641	2.282182	-7.684307	6.116100
51374	0	1.604929	0.801367	7.252141	0.015951	0.008030	0.072541	2.260803	-7.838145	6.113042
51375	0	1.702542	0.925858	7.834569	0.016907	0.009277	0.078369	2.238113	-8.010200	6.108855
51376	0	1.772641	0.915612	8.354226	0.017587	0.009176	0.083570	2.215833	-8.200238	6.099939
51377	0	1.804572	0.871093	8.834762	0.017883	0.008728	0.088379	2.198931	-8.409601	6.094660
51378	0	1.900974	0.947058	9.242891	0.018833	0.009485	0.092463	2.186117	-8.627104	6.090850
51379	0	1.953473	0.987250	9.737647	0.019348	0.009888	0.097412	2.173536	-8.845258	6.086859
51380	0	1.994452	0.868090	10.395565	0.019745	0.008696	0.103992	2.162406	-9.064370	6.082021
51381	0	2.058169	1.078438	11.086658	0.020386	0.010803	0.110901	2.147206	-9.265781	6.081979
51382	0	2.104635	1.086925	11.671954	0.020859	0.010885	0.116752	2.135930	-9.448729	6.074907
51383	0	2.134838	1.175971	12.106603	0.021179	0.011780	0.121094	2.120504	-9.607790	6.071195
51384	0	2.135303	1.081291	12.364060	0.021218	0.010822	0.123663	2.114278	-9.731958	6.069702
51385	0	2.158863	1.037101	12.693586	0.021484	0.010376	0.126953	2.111318	-9.825634	6.070923
51386	0	2.157213	1.152320	12.947181	0.021514	0.011525	0.129481	2.110436	-9.876657	6.070669
51387	0	2.180559	1.177233	13.018598	0.021790	0.011780	0.130188	2.104059	-9.890415	6.071542
51388	0	2.191705	1.145676	12.939441	0.021943	0.011459	0.129390	2.101048	-9.867150	6.073553
51389	0	2.196064	1.105266	12.794180	0.022034	0.011047	0.127930	2.103525	-9.801866	6.081234
51390	0	2.226858	1.063901	12.595798	0.022378	0.010630	0.125939	2.108952	-9.702590	6.090374
51391	0	2.226148	1.063715	12.178906	0.022400	0.010620	0.121765	2.120902	-9.572765	6.100710
51392	0	2.147662	1.176822	11.756742	0.021644	0.011751	0.117538	2.132682	-9.410664	6.113157
51393	0	2.118625	1.166889	11.184878	0.021362	0.011658	0.111816	2.138749	-9.231167	6.126577
51394	0	2.072939	1.035100	10.593224	0.020906	0.010336	0.105899	2.149719	-9.040294	6.136034
51395	0	2.027372	0.953925	10.043629	0.020447	0.009521	0.100403	2.164230	-8.843534	6.148059
51396	0	1.946866	0.902410	9.531098	0.019629	0.009006	0.095280	2.180968	-8.650763	6.155937
51397	0	1.876493	0.947755	9.140006	0.018921	0.009460	0.091370	2.196477	-8.456143	6.169393
51398	0	1.775314	0.853048	8.675516	0.017892	0.008515	0.086728	2.211072	-8.273556	6.179332
51399	0	1.703205	0.855946	8.150536	0.017151	0.008545	0.081482	2.226445	-8.107195	6.189840
51400	0	1.652241	0.833852	7.757888	0.016619	0.008327	0.077559	2.238442	-7.965446	6.197711
51401	0	1.646748	0.769967	7.411200	0.016541	0.007690	0.074097	2.249132	-7.852808	6.204796
51402	0	1.634079	0.844612	7.303951	0.016397	0.008441	0.073028	2.254395	-7.765611	6.210927
51403	0	1.668755	0.830447	7.312795	0.016724	0.008301	0.073120	2.258153	-7.709122	6.218405
51404	0	1.621036	0.763631	7.222213	0.016225	0.007636	0.072219	2.257434	-7.686014	6.225719
51405	0	1.641984	0.738444	7.134986	0.016418	0.007385	0.071350	2.255833	-7.687919	6.229841
51406	0	1.595587	0.811187	7.085617	0.015933	0.008116	0.070861	2.250346	-7.724117	6.229044
51407	0	1.615774	0.829176	7.231778	0.016113	0.008301	0.072327	2.237917	-7.793556	6.225344
51408	0	1.584329	0.778017	7.437096	0.015777	0.007793	0.074384	2.220122	-7.895170	6.221635
51409	0	1.656903	0.785907	7.829068	0.016479	0.007874	0.078308	2.202255	-8.025032	6.219370
51410	0	1.738620	0.917069	8.191254	0.017277	0.009186	0.081934	2.185065	-8.176541	6.215066
51411	0	1.764394	0.926055	8.566918	0.017517	0.009277	0.085693	2.166824	-8.344589	6.210798
51412	0	1.841019	0.941707	8.866599	0.018268	0.009425	0.088695	2.160477	-8.527287	6.210039
51413	0	1.913670	0.914557	9.390269	0.018982	0.009155	0.093933	2.153046	-8.714659	6.205544
51414	0	1.965717	1.040037	9.982226	0.019494	0.010416	0.099853	2.139356	-8.900267	6.202004
51415	0	2.031380	1.023949	10.427715	0.020142	0.010254	0.104309	2.127920	-9.087911	6.196665
51416	0	2.066396	1.166863	10.867093	0.020500	0.011688	0.108700	2.111149	-9.258948	6.192502
51417	0	2.109070	1.194417	11.264389	0.020935	0.011963	0.112671	2.095020	-9.415880	6.194835
51418	0	2.096843	1.074788	11.674353	0.020829	0.010764	0.116767	2.081903	-9.551332	6.191798
51419	0	2.117323	1.018302	12.083017	0.021057	0.010193	0.120850	2.074959	-9.660303	6.186525
51420	0	2.119891	1.059315	12.476381	0.021113	0.010599	0.124778	2.071227	-9.737742	6.184773
51421	0	2.091479	1.195607	12.639772	0.020874	0.011963	0.126404	2.065084	-9.773972	6.188413
51422	0	2.126657	1.207203	12.577891	0.021260	0.012071	0.125780	2.065797	-9.779058	6.190713
51423	0	2.090675	1.050139	12.524859	0.020935	0.010498	0.125244	2.067550	-9.752645	6.194220
51424	0	2.093753	0.983751	12.416439	0.021001	0.009832	0.124154	2.070644	-9.693589	6.196205
51425	0	2.150762	1.039185	12.239156	0.021606	0.010376	0.122375	2.082469	-9.600763	6.201826
51426	0	2.110439	1.083941	11.888892	0.021231	0.010834	0.118867	2.083874	-9.479073	6.214146
51427	0	2.146398	1.105989	11.434450	0.021606	0.011047	0.114319	2.092045	-9.336335	6.223298
51428	0	2.094084	1.010642	10.853813	0.021091	0.010095	0.108510	2.099854	-9.177282	6.231211
51429	0	2.054258	1.021158	10.445864	0.020691	0.010193	0.104431	2.115415	-9.014630	6.239606
51430	0	2.025554	0.945323	9.981489	0.020407	0.009435	0.099786	2.131683	-8.840957	6.243634
51431	0	1.962953	0.935421	9.652486	0.019775	0.009338	0.096497	2.145111	-8.667931	6.253229
51432	0	1.888442	0.877745	9.041153	0.019013	0.008758	0.090386	2.164892	-8.504578	6.263371
51433	0	1.825392	0.861941	8.577820	0.018372	0.008606	0.085754	2.177700	-8.347544	6.275190
51434	0	1.743714	0.858457	8.240064	0.017535	0.008571	0.082381	2.192752	-8.211030	6.279177
51435	0	1.718822	0.910321	8.033944	0.017273	0.009094	0.080322	2.201566	-8.090141	6.286865
51436	0	1.673593	0.930123	7.792783	0.016803	0.009295	0.077914	2.208225	-7.991627	6.289625
51437	0	1.612851	0.757562	7.642498	0.016174	0.007568	0.076416	2.216532	-7.922471	6.293935
51438	0	1.636393	0.862185	7.399743	0.016391	0.008619	0.073992	2.218547	-7.880304	6.301343
51439	0	1.640867	0.866849	7.348834	0.016418	0.008667	0.073486	2.219854	-7.864210	6.304253
51440	0	1.640794	0.860722	7.336613	0.016398	0.008609	0.073368	2.217410	-7.877882	6.299867
51441	0	1.663201	0.854136	7.415131	0.016602	0.008545	0.074158	2.212555	-7.923676	6.302396
51442	0	1.658773	0.810307	7.614921	0.016541	0.008110	0.076159	2.203327	-7.991929	6.302458
51443	0	1.672825	0.829197	7.841714	0.016663	0.008301	0.078430	2.192398	-8.086335	6.300957
51444	0	1.718608	0.820930	7.997349	0.017101	0.008222	0.079990	2.177524	-8.206114	6.297130
51445	0	1.755826	0.914035	8.347632	0.017456	0.009155	0.083496	2.160153	-8.344484	6.296261
51446	0	1.809181	0.953706	8.746085	0.017975	0.009551	0.087483	2.145238	-8.495661	6.294800
51447	0	1.856136	0.883349	9.232202	0.018433	0.008850	0.092346	2.128144	-8.653597	6.290346
51448	0	1.908457	0.874071	9.690943	0.018947	0.008754	0.096935	2.115900	-8.815014	6.287540
51449	0	1.930838	0.920624	10.141419	0.019165	0.009216	0.101440	2.107569	-8.975230	6.284392
51450	0	1.972473	1.064466	10.478015	0.019584	0.010660	0.104805	2.093565	-9.127483	6.282462
51451	0	2.003182	1.109339	10.874154	0.019897	0.011108	0.108765	2.080044	-9.267216	6.284843
51452	0	1.993493	1.051247	11.278761	0.019810	0.010528	0.112808	2.066384	-9.392831	6.289315
51453	0	2.018876	1.091311	11.613231	0.020081	0.010925	0.116150	2.056350	-9.497757	6.286845
51454	0	2.062895	1.064412	11.933539	0.020547	0.010655	0.119349	2.046880	-9.574842	6.283885
51455	0	2.067834	1.116662	12.102471	0.020630	0.011169	0.121033	2.043958	-9.619393	6.288847
51456	0	2.063051	0.951712	12.229385	0.020605	0.009516	0.122298	2.043991	-9.642252	6.297774
51457	0	2.068178	1.086976	12.201034	0.020691	0.010864	0.122009	2.047712	-9.632478	6.301801
51458	0	2.100090	1.039328	12.207804	0.021038	0.010386	0.122072	2.052899	-9.596141	6.299155
51459	0	2.080170	1.117866	12.049506	0.020874	0.011169	0.120483	2.059076	-9.526276	6.301463
51460	0	2.106176	1.101101	11.728844	0.021160	0.011003	0.117271	2.063536	-9.429061	6.301804
51461	0	2.094792	1.050553	11.391107	0.021057	0.010498	0.113892	2.067058	-9.318395	6.310309
51462	0	2.041458	0.991387	11.083896	0.020539	0.009902	0.110817	2.075015	-9.188613	6.318776
51463	0	2.038034	1.038854	10.634655	0.020508	0.010376	0.106323	2.084227	-9.050375	6.323321
51464	0	1.988604	1.035224	10.212017	0.020019	0.010339	0.102096	2.094786	-8.900812	6.327959
51465	0	1.928218	1.001937	9.786351	0.019409	0.010010	0.097839	2.101612	-8.751212	6.330582
51466	0	1.873978	0.942655	9.327112	0.018862	0.009418	0.093247	2.107520	-8.600699	6.341873
51467	0	1.801546	0.856047	9.059707	0.018127	0.008545	0.090576	2.122451	-8.458112	6.348008
51468	0	1.762941	0.883072	8.648609	0.017730	0.008819	0.086467	2.134227	-8.324111	6.350105
51469	0	1.718775	0.837347	8.418378	0.017273	0.008362	0.084167	2.145934	-8.207121	6.356713
51470	0	1.685317	0.784267	8.158850	0.016925	0.007834	0.081574	2.153710	-8.105326	6.361413
51471	0	1.654761	0.830903	7.905098	0.016602	0.008301	0.079041	2.162583	-8.025829	6.365430
51472	0	1.652179	0.813667	7.735865	0.016557	0.008133	0.077352	2.165691	-7.972644	6.369914
51473	0	1.633916	0.793739	7.654170	0.016357	0.007935	0.076538	2.168214	-7.943657	6.371436
51474	0	1.692813	0.800069	7.624010	0.016931	0.008000	0.076240	2.167668	-7.938165	6.371741
51475	0	1.680062	0.738562	7.671766	0.016785	0.007385	0.076721	2.167911	-7.960022	6.366942
51476	0	1.684836	0.805343	7.750036	0.016816	0.008057	0.077507	2.163452	-8.005555	6.367921
51477	0	1.702091	0.793068	7.933472	0.016968	0.007935	0.079346	2.159018	-8.079917	6.360927
51478	0	1.726394	0.870698	8.114134	0.017199	0.008719	0.081154	2.142835	-8.169848	6.361567
51479	0	1.717663	0.884190	8.421174	0.017090	0.008850	0.084229	2.133777	-8.285253	6.354511
51480	0	1.743140	0.955522	8.734919	0.017331	0.009565	0.087368	2.123000	-8.413886	6.348377
51481	0	1.829791	0.926613	9.061635	0.018188	0.009277	0.090637	2.111414	-8.549449	6.343845
51482	0	1.853493	0.991494	9.374642	0.018414	0.009925	0.093769	2.101905	-8.693708	6.338205
51483	0	1.910596	1.036718	9.751092	0.018982	0.010376	0.097534	2.094306	-8.836415	6.330654
51484	0	1.967587	1.071596	10.191795	0.019547	0.010723	0.101942	2.088665	-8.978894	6.327352
51485	0	2.021021	1.042406	10.605578	0.020081	0.010437	0.106079	2.077105	-9.116059	6.323349
51486	0	2.071409	1.131395	10.985514	0.020594	0.011325	0.109877	2.067523	-9.238833	6.321975
51487	0	2.068141	1.097625	11.228502	0.020569	0.010986	0.112305	2.058445	-9.351036	6.325918
51488	0	2.070719	1.156673	11.493558	0.020616	0.011576	0.114951	2.050368	-9.439644	6.327405
51489	0	2.076033	1.085635	11.760325	0.020691	0.010864	0.117615	2.042494	-9.504874	6.330464
51490	0	2.069958	1.047356	11.971912	0.020649	0.010482	0.119727	2.034261	-9.550891	6.334444
51491	0	2.082445	1.068179	11.974893	0.020813	0.010681	0.119751	2.033368	-9.559603	6.339458
51492	0	2.082446	1.025581	12.005328	0.020836	0.010255	0.120051	2.032433	-9.546444	6.343616
51493	0	2.064836	0.982906	11.878162	0.020691	0.009827	0.118774	2.031981	-9.503288	6.349583
51494	0	2.054454	1.008602	11.715076	0.020607	0.010075	0.117141	2.039798	-9.440106	6.357922
51495	0	2.060649	1.001456	11.457780	0.020691	0.010010	0.114563	2.041522	-9.353320	6.358217
51496	0	2.072258	1.020897	11.162136	0.020831	0.010201	0.111602	2.045088	-9.239803	6.365394
51497	0	2.057638	1.038525	10.841937	0.020691	0.010376	0.108398	2.050203	-9.116781	6.373388
51498	0	2.040966	1.052395	10.437297	0.020531	0.010515	0.104350	2.054965	-8.981922	6.379032
51499	0	1.971842	1.008356	10.030278	0.019836	0.010071	0.100281	2.064386	-8.845175	6.385149
51500	0	1.937334	0.900599	9.637848	0.019487	0.008996	0.096356	2.071342	-8.707418	6.390374
51501	0	1.863169	0.861632	9.297693	0.018738	0.008606	0.092957	2.079069	-8.574551	6.399749
51502	0	1.837378	0.936798	8.947564	0.018472	0.009357	0.089457	2.087979	-8.446895	6.399844
51503	0	1.773802	0.873704	8.632017	0.017822	0.008728	0.086304	2.095602	-8.332730	6.402902
51504	0	1.734344	0.905723	8.372460	0.017414	0.009050	0.083711	2.101147	-8.233622	6.402858
51505	0	1.721669	0.891653	8.173736	0.017273	0.008911	0.081726	2.105053	-8.152318	6.411812
51506	0	1.699815	0.862051	7.974240	0.017040	0.008616	0.079734	2.107647	-8.089256	6.418522
51507	0	1.712013	0.854775	7.868071	0.017151	0.008545	0.078674	2.108990	-8.041764	6.421874
51508	0	1.719771	0.824614	7.826221	0.017211	0.008245	0.078259	2.109223	-8.019506	6.422636
51509	0	1.691280	0.836113	7.787962	0.016907	0.008362	0.077881	2.106984	-8.025260	6.422126
51510	0	1.694085	0.872020	7.787374	0.016918	0.008726	0.077878	2.097549	-8.055352	6.425793
51511	0	1.700612	0.878144	7.952146	0.016968	0.008789	0.079529	2.086523	-8.107116	6.427700
51512	0	1.703937	0.882531	8.139520	0.016985	0.008834	0.081406	2.074970	-8.180066	6.425769
51513	0	1.770885	0.907816	8.336101	0.017639	0.009094	0.083374	2.054100	-8.271988	6.422769
51514	0	1.798934	0.898788	8.632182	0.017905	0.009000	0.086338	2.039833	-8.379637	6.419184
51515	0	1.797781	0.939084	8.891009	0.017883	0.009399	0.088928	2.029924	-8.497536	6.422248
51516	0	1.854704	0.949121	9.186134	0.018444	0.009503	0.091881	2.016460	-8.621896	6.418249
51517	0	1.848509	0.951388	9.555995	0.018372	0.009521	0.095581	2.008652	-8.754016	6.419392
51518	0	1.878446	0.930970	9.972910	0.018669	0.009322	0.099750	1.995623	-8.882589	6.415817
51519	0	1.928059	0.999734	10.257968	0.019165	0.010010	0.102600	1.983199	-9.007513	6.413895
51520	0	1.951180	1.058223	10.638494	0.019404	0.010594	0.106403	1.971248	-9.118988	6.411707
51521	0	2.005496	1.029995	10.929774	0.019958	0.010315	0.109314	1.955930	-9.216170	6.412572
51522	0	2.042624	1.021657	11.201184	0.020339	0.010222	0.112027	1.950057	-9.301423	6.412051
51523	0	2.051569	0.993894	11.479569	0.020447	0.009949	0.114807	1.939710	-9.366409	6.416573
51524	0	2.057086	1.059141	11.593657	0.020525	0.010600	0.115944	1.930240	-9.407842	6.420316
51525	0	2.071790	1.037466	11.645040	0.020691	0.010376	0.116455	1.927606	-9.430466	6.422083
51526	0	2.081068	1.055527	11.668882	0.020805	0.010556	0.116690	1.924752	-9.431816	6.424583
51527	0	2.097221	1.025883	11.633688	0.020996	0.010254	0.116333	1.926689	-9.404578	6.432509
51528	0	2.053671	1.002278	11.543196	0.020582	0.010019	0.115424	1.927207	-9.355538	6.435577
51529	0	2.062490	1.080782	11.420829	0.020691	0.010803	0.114197	1.927840	-9.285664	6.443793
51530	0	2.023867	1.075707	11.172990	0.020317	0.010751	0.111716	1.930352	-9.201488	6.449589
51531	0	2.028968	1.008037	10.817148	0.020386	0.010071	0.108154	1.935776	-9.096032	6.454624
51532	0	2.004210	1.046198	10.509251	0.020138	0.010455	0.105075	1.938300	-8.988069	6.460157
51533	0	1.979660	1.056716	10.280186	0.019897	0.010559	0.102783	1.942681	-8.871841	6.463623
51534	0	1.923368	1.021551	9.850556	0.019338	0.010208	0.098486	1.946239	-8.747153	6.466899
51535	0	1.906337	0.946782	9.560067	0.019165	0.009460	0.095581	1.949937	-8.621456	6.471608
51536	0	1.863050	0.936105	9.258528	0.018723	0.009352	0.092567	1.956359	-8.502503	6.477187
51537	0	1.828902	0.922632	8.888319	0.018372	0.009216	0.088867	1.964309	-8.392127	6.482266
51538	0	1.838537	0.930277	8.641029	0.018455	0.009296	0.086396	1.967906	-8.296459	6.491432
51539	0	1.788467	0.879382	8.521714	0.017944	0.008789	0.085205	1.969754	-8.212198	6.498032
51540	0	1.771854	0.867788	8.365184	0.017766	0.008676	0.083642	1.968875	-8.142987	6.503350
51541	0	1.729905	0.811952	8.167227	0.017334	0.008118	0.081665	1.968059	-8.089489	6.503874
51542	0	1.718509	0.848986	8.101055	0.017203	0.008487	0.081007	1.969598	-8.059050	6.504418
51543	0	1.696427	0.903118	8.087254	0.016968	0.009033	0.080872	1.964119	-8.049419	6.512816
51544	0	1.684866	0.902477	8.062659	0.016838	0.009028	0.080628	1.957041	-8.059533	6.514590
51545	0	1.717971	0.829593	8.178155	0.017151	0.008301	0.081787	1.948588	-8.095095	6.523280
51546	0	1.761144	0.846927	8.231747	0.017574	0.008473	0.082325	1.941857	-8.141613	6.524502
51547	0	1.757119	0.859860	8.409592	0.017517	0.008606	0.084106	1.931132	-8.210128	6.529270
51548	0	1.793644	0.858342	8.529220	0.017871	0.008591	0.085305	1.921038	-8.292838	6.534009
51549	0	1.838538	0.865818	8.873051	0.018311	0.008667	0.088745	1.909701	-8.383997	6.534104
51550	0	1.861074	0.936802	9.248419	0.018527	0.009380	0.092500	1.894733	-8.482019	6.531853
51551	0	1.889465	1.005726	9.446477	0.018799	0.010071	0.094482	1.878458	-8.592487	6.535420
51552	0	1.921519	0.936268	9.741846	0.019117	0.009371	0.097437	1.869066	-8.701858	6.537206
51553	0	1.920175	0.993712	9.983594	0.019104	0.009949	0.099854	1.855801	-8.808236	6.535903
51554	0	1.927471	1.003629	10.260957	0.019182	0.010047	0.102626	1.843526	-8.905763	6.538573
51555	0	1.998535	1.036574	10.667403	0.019897	0.010376	0.106689	1.832055	-8.994336	6.539792
51556	0	1.991018	1.059235	10.920801	0.019833	0.010599	0.109221	1.824071	-9.069875	6.542894
51557	0	1.996544	1.024258	11.088971	0.019897	0.010254	0.110901	1.811524	-9.134204	6.540608
51558	0	2.026913	1.010559	11.233382	0.020218	0.010108	0.112343	1.807802	-9.180516	6.537086
51559	0	2.029148	1.067803	11.309345	0.020264	0.010681	0.113098	1.802296	-9.202928	6.540408
51560	0	2.020921	1.012268	11.442960	0.020198	0.010125	0.114431	1.797182	-9.208496	6.542496
51561	0	2.031970	1.013201	11.456386	0.020325	0.010132	0.114563	1.794202	-9.197726	6.545829
51562	0	2.022605	1.019643	11.359189	0.020253	0.010193	0.113587	1.794282	-9.164522	6.547390
51563	0	2.033964	1.050400	11.219043	0.020386	0.010498	0.112183	1.796292	-9.111633	6.549665
51564	0	2.035557	1.057818	10.988925	0.020417	0.010571	0.109879	1.800051	-9.041459	6.551211
51565	0	2.049470	1.026030	10.767955	0.020569	0.010254	0.107666	1.801611	-8.956887	6.561193
51566	0	1.997095	1.003003	10.569311	0.020057	0.010022	0.105678	1.804795	-8.858124	6.569868
51567	0	1.956425	1.019663	10.304394	0.019653	0.010193	0.103027	1.803954	-8.753135	6.570465
51568	0	1.939387	1.007684	10.014683	0.019480	0.010077	0.100130	1.797897	-8.648991	6.576900
51569	0	1.907640	0.904207	9.694050	0.019165	0.009033	0.096924	1.802270	-8.538457	6.588020
51570	0	1.878729	0.912011	9.404237	0.018870	0.009111	0.094027	1.807369	-8.431176	6.591683
51571	0	1.860011	0.958470	9.181222	0.018677	0.009583	0.091797	1.804457	-8.329539	6.599028
51572	0	1.790962	0.892289	9.043499	0.017976	0.008915	0.090423	1.809173	-8.239511	6.602851
51573	0	1.776521	0.879547	8.729127	0.017822	0.008789	0.087280	1.812556	-8.158308	6.605607
51574	0	1.760169	0.874537	8.584556	0.017649	0.008740	0.085836	1.814488	-8.089119	6.608095
51575	0	1.741943	0.867274	8.447963	0.017456	0.008667	0.084473	1.817777	-8.032918	6.613471
51576	0	1.711839	0.837294	8.345267	0.017139	0.008372	0.083448	1.814707	-7.997338	6.616324
51577	0	1.726525	0.842384	8.288725	0.017273	0.008423	0.082886	1.812522	-7.979884	6.618250
51578	0	1.701528	0.848727	8.203360	0.017014	0.008486	0.082034	1.811758	-7.975138	6.611465
51579	0	1.735281	0.860540	8.275979	0.017334	0.008606	0.082764	1.808304	-7.994066	6.612812
51580	0	1.764505	0.951724	8.409209	0.017616	0.009520	0.084098	1.802715	-8.025953	6.615833
51581	0	1.761803	0.902716	8.531956	0.017578	0.009033	0.085327	1.792600	-8.072133	6.617110
51582	0	1.796052	0.895313	8.676465	0.017903	0.008960	0.086776	1.782348	-8.140093	6.617960
51583	0	1.812989	0.890575	8.867167	0.018066	0.008911	0.088684	1.774070	-8.214456	6.616188
51584	0	1.826879	0.925725	9.181899	0.018198	0.009266	0.091832	1.761806	-8.295101	6.617337
51585	0	1.826918	0.999799	9.404080	0.018188	0.010010	0.094055	1.746589	-8.385406	6.613072
51586	0	1.874376	0.978780	9.614673	0.018659	0.009802	0.096162	1.729077	-8.478785	6.611822
51587	0	1.918675	1.006568	9.916669	0.019104	0.010071	0.099182	1.721625	-8.566441	6.611632
51588	0	1.899203	1.029434	10.096750	0.018906	0.010304	0.100983	1.708952	-8.656324	6.609504
51589	0	1.942766	1.103728	10.344077	0.019348	0.011047	0.103455	1.696117	-8.736214	6.610967
51590	0	1.995189	1.022435	10.683108	0.019878	0.010233	0.106844	1.685078	-8.806954	6.611698
51591	0	2.020577	1.018612	10.820401	0.020142	0.010193	0.108215	1.676126	-8.866671	6.611138
51592	0	1.989775	0.895285	11.001421	0.019844	0.008958	0.110023	1.668612	-8.914466	6.609862
51593	0	2.011041	0.951558	11.168947	0.020081	0.009521	0.111694	1.659054	-8.937192	6.614975
51594	0	2.021789	1.042562	11.216911	0.020202	0.010425	0.112172	1.656441	-8.945628	6.621093
51595	0	2.001958	1.043971	11.242650	0.020020	0.010437	0.112427	1.655441	-8.937431	6.620878
51596	0	2.012271	1.007837	11.218480	0.020142	0.010076	0.112182	1.654411	-8.909761	6.617892
51597	0	2.016646	0.946696	11.102897	0.020203	0.009460	0.111023	1.656293	-8.864199	6.622776
51598	0	2.014236	0.972131	10.927318	0.020192	0.009717	0.109264	1.655444	-8.803831	6.628933
51599	0	2.001656	1.013908	10.786034	0.020081	0.010132	0.107849	1.657753	-8.727504	6.632009
51600	0	1.982001	0.966267	10.562608	0.019894	0.009657	0.105613	1.658035	-8.639364	6.637517
51601	0	1.969634	0.995713	10.340784	0.019775	0.009949	0.103394	1.661163	-8.543467	6.644048
51602	0	1.942042	0.991156	10.050615	0.019500	0.009904	0.100492	1.663730	-8.444589	6.645699
51603	0	1.902487	0.959017	9.785403	0.019104	0.009583	0.097839	1.666536	-8.343420	6.645109
51604	0	1.868919	0.929939	9.513584	0.018766	0.009292	0.095121	1.669311	-8.241986	6.653182
51605	0	1.884883	0.940481	9.290962	0.018921	0.009399	0.092896	1.669668	-8.144535	6.657567
51606	0	1.847441	0.953457	9.037215	0.018537	0.009532	0.090360	1.667188	-8.056958	6.655911
51607	0	1.776689	0.928795	8.851100	0.017822	0.009277	0.088501	1.675100	-7.976420	6.656456
51608	0	1.766425	0.930717	8.749119	0.017713	0.009297	0.087482	1.682125	-7.904221	6.657705
51609	0	1.778630	0.885071	8.637210	0.017822	0.008850	0.086365	1.677824	-7.847382	6.658715
51610	0	1.772815	0.842572	8.559009	0.017751	0.008424	0.085586	1.675450	-7.807948	6.659711
51611	0	1.775124	0.824132	8.410840	0.017761	0.008240	0.084106	1.673367	-7.784819	6.653979
51612	0	1.749486	0.903149	8.368302	0.017497	0.009036	0.083682	1.662836	-7.772348	6.655682
51613	0	1.764889	0.921285	8.453204	0.017639	0.009216	0.084534	1.654319	-7.775889	6.656554
51614	0	1.756129	0.846998	8.513568	0.017536	0.008476	0.085140	1.642667	-7.799883	6.651799
51615	0	1.742962	0.829801	8.605284	0.017395	0.008301	0.086060	1.635877	-7.836050	6.648599
51616	0	1.757220	0.877267	8.811236	0.017527	0.008782	0.088120	1.620134	-7.885428	6.654307
51617	0	1.782010	0.975611	9.001626	0.017761	0.009766	0.090027	1.605353	-7.950135	6.657022
51618	0	1.788553	0.918751	9.151879	0.017819	0.009196	0.091531	1.592147	-8.022559	6.652800
51619	0	1.825506	0.933300	9.392073	0.018188	0.009338	0.093933	1.582943	-8.093483	6.654047
51620	0	1.864185	0.962306	9.596916	0.018568	0.009632	0.095983	1.569599	-8.171206	6.656455
51621	0	1.887544	0.920752	9.874110	0.018799	0.009216	0.098755	1.557055	-8.249605	6.654338
51622	0	1.909459	1.010709	10.115360	0.019016	0.010114	0.101168	1.547184	-8.327648	6.652325
51623	0	1.935786	1.018554	10.319793	0.019287	0.010193	0.103210	1.536188	-8.395570	6.649961
51624	0	1.974251	0.993149	10.494211	0.019674	0.009933	0.104955	1.531193	-8.459310	6.650459
51625	0	1.982793	0.951497	10.661925	0.019775	0.009521	0.106628	1.520641	-8.505213	6.652976
51626	0	1.980515	1.005234	10.855474	0.019760	0.010057	0.108562	1.511433	-8.542065	6.656392
51627	0	1.980746	1.043257	10.967481	0.019775	0.010437	0.109680	1.502640	-8.564839	6.659241
51628	0	1.991976	1.066688	10.990981	0.019900	0.010672	0.109913	1.493383	-8.574277	6.660157
51629	0	1.990242	1.007249	11.059466	0.019897	0.010071	0.110596	1.490702	-8.568462	6.659479
51630	0	1.989274	1.081132	11.016766	0.019907	0.010806	0.110166	1.490775	-8.542796	6.663366
51631	0	1.981098	1.043697	10.986788	0.019836	0.010437	0.109863	1.485561	-8.505252	6.661057
51632	0	1.986540	1.062215	10.853660	0.019908	0.010619	0.108529	1.482985	-8.449355	6.662357
51633	0	1.984466	1.001264	10.706520	0.019897	0.010010	0.107056	1.480078	-8.381804	6.661684
51634	0	1.973227	1.050812	10.549782	0.019794	0.010503	0.105487	1.479673	-8.304197	6.660598
51635	0	1.952413	1.008158	10.267307	0.019592	0.010071	0.102661	1.484752	-8.217137	6.665389
51636	0	1.920617	0.991191	10.117087	0.019275	0.009909	0.101158	1.481726	-8.128372	6.666005
51637	0	1.927941	0.953090	9.888948	0.019348	0.009521	0.098877	1.485610	-8.037567	6.670158
51638	0	1.872205	0.893961	9.604395	0.018787	0.008929	0.096032	1.490905	-7.948369	6.674133
51639	0	1.843077	0.891886	9.394474	0.018494	0.008911	0.093933	1.493482	-7.860274	6.673300
51640	0	1.849279	0.972293	9.170958	0.018554	0.009719	0.091698	1.491820	-7.772692	6.672295
51641	0	1.844103	0.946600	9.089147	0.018494	0.009460	0.090881	1.492060	-7.694870	6.673574
51642	0	1.791929	0.886751	8.883345	0.017963	0.008861	0.088825	1.494452	-7.626332	6.675669
51643	0	1.809556	0.860935	8.765274	0.018127	0.008606	0.087646	1.492490	-7.573012	6.683047
51644	0	1.779834	0.904035	8.692967	0.017819	0.009039	0.086926	1.488616	-7.533328	6.682624
51645	0	1.744299	0.909681	8.642815	0.017456	0.009094	0.086426	1.486343	-7.504020	6.685362
51646	0	1.773459	0.867015	8.557621	0.017735	0.008672	0.085576	1.478989	-7.491976	6.687466
51647	0	1.789729	0.854171	8.599594	0.017883	0.008545	0.085999	1.470326	-7.498158	6.679135
51648	0	1.769136	0.902568	8.641513	0.017667	0.009027	0.086420	1.464649	-7.518271	6.680584
51649	0	1.785679	0.933001	8.757931	0.017822	0.009338	0.087585	1.449782	-7.550782	6.676787
51650	0	1.793590	0.992336	8.811435	0.017892	0.009932	0.088122	1.435338	-7.595204	6.674871
51651	0	1.823508	0.982376	8.934629	0.018188	0.009827	0.089355	1.427650	-7.642134	6.673533
51652	0	1.828289	0.938936	9.268203	0.018224	0.009393	0.092693	1.419753	-7.702347	6.672313
51653	0	1.849993	0.939084	9.422595	0.018433	0.009399	0.094238	1.405736	-7.771250	6.672853
51654	0	1.857624	1.022626	9.645986	0.018509	0.010236	0.096472	1.390914	-7.838081	6.671307
51655	0	1.911113	1.030770	9.776579	0.019043	0.010315	0.097778	1.378586	-7.904825	6.673118
51656	0	1.888554	0.992868	10.030441	0.018816	0.009933	0.100317	1.369526	-7.971014	6.668960
51657	0	1.947352	0.987783	10.258886	0.019409	0.009888	0.102600	1.354987	-8.029539	6.663750
51658	0	1.947525	1.046842	10.421531	0.019418	0.010477	0.104225	1.341155	-8.079492	6.667749
51659	0	1.994599	1.067403	10.631487	0.019897	0.010681	0.106323	1.329184	-8.118428	6.667024
51660	0	1.991793	1.017416	10.727457	0.019873	0.010178	0.107283	1.321206	-8.153319	6.663654
51661	0	1.973885	0.909255	10.851620	0.019714	0.009094	0.108521	1.314177	-8.165938	6.666331
51662	0	1.953614	0.957299	10.887458	0.019519	0.009579	0.108877	1.303117	-8.170653	6.665576
51663	0	1.965747	1.006482	10.943584	0.019653	0.010071	0.109436	1.291195	-8.161563	6.665552
51664	0	1.964613	1.036202	10.955996	0.019661	0.010364	0.109557	1.283246	-8.132656	6.670594
51665	0	1.981190	0.976893	10.950122	0.019836	0.009766	0.109497	1.280141	-8.093524	6.674699
51666	0	1.999536	0.965672	10.767978	0.020032	0.009649	0.107674	1.281387	-8.040998	6.677232
51667	0	1.941954	0.994649	10.627169	0.019470	0.009949	0.106262	1.272151	-7.972729	6.679158
51668	0	1.949575	0.988875	10.397141	0.019554	0.009883	0.103961	1.271436	-7.894677	6.677721
51669	0	1.934825	1.001665	10.303814	0.019409	0.010010	0.103027	1.271626	-7.813232	6.680568
51670	0	1.928799	1.014902	10.122874	0.019350	0.010145	0.101217	1.268338	-7.729277	6.684098
51671	0	1.885903	0.964622	9.901057	0.018921	0.009644	0.098999	1.264175	-7.643764	6.681240
51672	0	1.886011	0.989561	9.640918	0.018922	0.009892	0.096397	1.260093	-7.556582	6.687281
51673	0	1.849340	0.922041	9.455507	0.018555	0.009216	0.094543	1.257374	-7.468384	6.691062
51674	0	1.831963	0.904700	9.195217	0.018374	0.009041	0.091942	1.257495	-7.386040	6.692348
51675	0	1.832109	0.897997	9.131798	0.018372	0.008972	0.091309	1.259491	-7.308690	6.701812
51676	0	1.786589	0.886699	8.919831	0.017906	0.008864	0.089190	1.255444	-7.242784	6.706881
51677	0	1.779228	0.952034	8.783579	0.017822	0.009521	0.087830	1.247013	-7.189351	6.709251
51678	0	1.792915	0.921910	8.723436	0.017945	0.009213	0.087232	1.247928	-7.153645	6.706331
51679	0	1.762907	0.897241	8.648885	0.017639	0.008972	0.086487	1.241699	-7.125794	6.714354
51680	0	1.743380	0.914985	8.655250	0.017435	0.009155	0.086552	1.228556	-7.109413	6.714910
51681	0	1.789177	0.933552	8.672952	0.017883	0.009338	0.086731	1.219103	-7.105780	6.714982
51682	0	1.792075	0.938892	8.690628	0.017900	0.009393	0.086910	1.208843	-7.118784	6.712083
51683	0	1.785226	0.872340	8.770188	0.017822	0.008728	0.087708	1.197834	-7.142893	6.709568
51684	0	1.822878	0.895809	8.841951	0.018188	0.008963	0.088428	1.187072	-7.181239	6.708621
51685	0	1.817668	0.884706	9.020036	0.018127	0.008850	0.090210	1.178244	-7.228685	6.714419
51686	0	1.859000	0.981340	9.219328	0.018533	0.009820	0.092204	1.165610	-7.284424	6.711851
51687	0	1.880021	1.000170	9.453193	0.018738	0.010010	0.094543	1.151595	-7.344561	6.706006
51688	0	1.874301	0.967807	9.597324	0.018681	0.009687	0.095984	1.135664	-7.403722	6.709925
51689	0	1.929029	0.945525	9.837661	0.019226	0.009460	0.098389	1.124781	-7.463149	6.716548
51690	0	1.941999	1.023861	9.993892	0.019357	0.010242	0.099951	1.115733	-7.520069	6.715144
51691	0	1.928803	0.981699	10.234524	0.019226	0.009827	0.102356	1.100386	-7.573768	6.710167
51692	0	1.940816	0.997860	10.415569	0.019352	0.009990	0.104165	1.083522	-7.619871	6.705091
51693	0	1.963881	1.031222	10.533829	0.019592	0.010315	0.105347	1.074885	-7.654914	6.712508
51694	0	1.960734	1.048691	10.709226	0.019565	0.010492	0.107100	1.063431	-7.684948	6.718431
51695	0	1.980476	1.018953	10.790509	0.019775	0.010193	0.107910	1.054054	-7.700440	6.722031
51696	0	1.991678	0.994298	10.887218	0.019896	0.009941	0.108876	1.050542	-7.706839	6.715012
51697	0	1.990031	0.994940	10.961856	0.019897	0.009949	0.109619	1.045161	-7.693938	6.711128
51698	0	1.989601	0.995093	10.967928	0.019902	0.009950	0.109678	1.040072	-7.671534	6.707475
51699	0	2.005986	1.019388	10.864631	0.020081	0.010193	0.108643	1.034147	-7.633862	6.709768
51700	0	2.000266	1.031271	10.767995	0.020040	0.010317	0.107673	1.022461	-7.578757	6.710874
51701	0	1.991455	1.025439	10.633144	0.019958	0.010254	0.106323	1.015454	-7.515515	6.711297
51702	0	1.963292	1.019994	10.512753	0.019689	0.010193	0.105118	1.015496	-7.438853	6.707420
51703	0	1.971736	0.988852	10.328251	0.019775	0.009888	0.103271	1.008650	-7.358478	6.706618
51704	0	1.917330	1.013820	10.104529	0.019235	0.010133	0.101034	1.006790	-7.272896	6.706467
51705	0	1.891712	0.977011	9.894997	0.018982	0.009766	0.098938	1.003906	-7.181789	6.706389
51706	0	1.891390	0.929196	9.732544	0.018976	0.009286	0.097314	1.002765	-7.092345	6.708985
51707	0	1.892303	0.958588	9.571446	0.018982	0.009583	0.095703	0.998486	-7.005747	6.714787
51708	0	1.838393	0.947113	9.396521	0.018438	0.009466	0.093955	0.996371	-6.923227	6.717757
51709	0	1.807823	0.909788	9.186725	0.018127	0.009094	0.091858	0.992887	-6.845594	6.720064
51710	0	1.786621	0.934830	9.017502	0.017908	0.009345	0.090167	0.989398	-6.775983	6.716335
51711	0	1.790986	0.872864	8.936233	0.017944	0.008728	0.089355	0.982525	-6.715391	6.721739
51712	0	1.784524	0.854422	8.870372	0.017876	0.008546	0.088697	0.972973	-6.659602	6.722115
51713	0	1.798796	0.829969	8.740603	0.018005	0.008301	0.087402	0.964371	-6.620258	6.725174
51714	0	1.777873	0.854402	8.747154	0.017787	0.008542	0.087470	0.960018	-6.592788	6.725040
51715	0	1.788740	0.842311	8.715734	0.017883	0.008423	0.087158	0.953870	-6.581383	6.723427
51716	0	1.814969	0.890890	8.721452	0.018135	0.008911	0.087217	0.944722	-6.583718	6.723962
51717	0	1.802799	0.909539	8.715341	0.018005	0.009094	0.087158	0.940077	-6.596524	6.727420
51718	0	1.783387	0.915344	8.799696	0.017806	0.009157	0.088002	0.929400	-6.615695	6.725340
51719	0	1.805106	0.903023	9.105571	0.018005	0.009033	0.091064	0.920246	-6.656036	6.723796
51720	0	1.802489	0.920382	9.170849	0.017975	0.009210	0.091718	0.907464	-6.701390	6.726748
51721	0	1.811954	0.902885	9.325184	0.018066	0.009033	0.093262	0.896658	-6.749499	6.729900
51722	0	1.866232	0.944522	9.530478	0.018602	0.009451	0.095316	0.884461	-6.804298	6.733307
51723	0	1.885568	0.945800	9.703511	0.018799	0.009460	0.097046	0.876054	-6.854153	6.736147
51724	0	1.879624	0.975434	9.945382	0.018732	0.009760	0.099465	0.863992	-6.910773	6.743045
51725	0	1.873720	0.957266	10.118605	0.018677	0.009583	0.101196	0.847427	-6.961820	6.741236
51726	0	1.934374	0.973856	10.214079	0.019287	0.009745	0.102151	0.834995	-7.007935	6.741758
51727	0	1.958105	0.975659	10.436163	0.019531	0.009766	0.104370	0.819347	-7.045200	6.743245
51728	0	1.985620	0.974374	10.593154	0.019815	0.009747	0.105939	0.810724	-7.071699	6.735276
51729	0	1.974885	0.958336	10.613365	0.019714	0.009583	0.106140	0.805740	-7.091361	6.728643
51730	0	1.980938	1.019295	10.722081	0.019784	0.010194	0.107225	0.798296	-7.101033	6.731294
51731	0	2.009105	1.006606	10.766450	0.020081	0.010071	0.107666	0.786375	-7.094766	6.735987
51732	0	1.986240	1.043011	10.711170	0.019857	0.010427	0.107113	0.782086	-7.082604	6.738641
51733	0	1.988584	0.982797	10.748494	0.019897	0.009827	0.107483	0.776374	-7.052664	6.737586
51734	0	1.979135	1.025622	10.761267	0.019813	0.010256	0.107609	0.769423	-7.012493	6.736055
51735	0	1.961909	1.043864	10.651250	0.019653	0.010437	0.106506	0.763434	-6.958138	6.736775
51736	0	1.936518	1.025788	10.487664	0.019403	0.010257	0.104870	0.757054	-6.899733	6.732973
51737	0	1.942107	0.977079	10.321922	0.019470	0.009766	0.103210	0.754672	-6.827608	6.733016
51738	0	1.901391	1.027060	10.134397	0.019068	0.010263	0.101335	0.754513	-6.749140	6.731707
51739	0	1.917484	1.049740	9.986344	0.019226	0.010498	0.099854	0.745842	-6.672706	6.727079
51740	0	1.888862	0.952408	9.860064	0.018942	0.009520	0.098591	0.742569	-6.593237	6.732844
51741	0	1.905003	0.934295	9.662887	0.019104	0.009338	0.096619	0.739550	-6.511603	6.735771
51742	0	1.894749	0.941179	9.530543	0.018997	0.009408	0.095296	0.735986	-6.434113	6.732408
51743	0	1.881770	0.940352	9.284262	0.018860	0.009399	0.092834	0.732892	-6.364351	6.734191
51744	0	1.836570	0.892336	9.243080	0.018410	0.008919	0.092422	0.730435	-6.292011	6.734231
51745	0	1.821580	0.860687	9.149833	0.018250	0.008606	0.091492	0.723634	-6.232018	6.737264
51746	0	1.821520	0.933976	9.016706	0.018244	0.009339	0.090161	0.716471	-6.177822	6.736937
51747	0	1.780273	0.903293	8.929836	0.017822	0.009033	0.089294	0.708698	-6.134821	6.735739
51748	0	1.795607	0.866172	8.845007	0.017966	0.008666	0.088448	0.696026	-6.103601	6.733386
51749	0	1.800574	0.915302	8.892838	0.018005	0.009155	0.088928	0.686162	-6.086031	6.736001
51750	0	1.770923	0.896745	8.874331	0.017700	0.008967	0.088745	0.679445	-6.079589	6.737597
51751	0	1.777641	0.914837	8.965834	0.017761	0.009155	0.089661	0.664171	-6.080816	6.738009
51752	0	1.781393	0.944457	8.959041	0.017791	0.009446	0.089595	0.656028	-6.092111	6.730569
51753	0	1.797359	0.927347	9.087596	0.017944	0.009277	0.090881	0.645022	-6.110708	6.729332
51754	0	1.798195	0.859431	9.141156	0.017941	0.008597	0.091419	0.635314	-6.143133	6.727418
51755	0	1.841601	0.920815	9.337585	0.018372	0.009216	0.093384	0.619479	-6.179303	6.729190
51756	0	1.857047	0.949944	9.488453	0.018522	0.009504	0.094893	0.607803	-6.219111	6.729395
51757	0	1.890932	0.927268	9.673152	0.018860	0.009277	0.096741	0.596381	-6.259348	6.732431
51758	0	1.913613	0.962803	9.823760	0.019082	0.009634	0.098248	0.583820	-6.303928	6.728923
51759	0	1.915135	1.000667	9.929540	0.019104	0.010010	0.099304	0.574168	-6.340138	6.733269
51760	0	1.893971	0.975702	10.074257	0.018894	0.009759	0.100751	0.566031	-6.373467	6.731756
51761	0	1.926905	1.012770	10.277557	0.019226	0.010132	0.102783	0.555342	-6.402941	6.732304
51762	0	1.910521	0.993608	10.306658	0.019068	0.009940	0.103073	0.544698	-6.426098	6.729311
51763	0	1.931337	0.976383	10.509788	0.019287	0.009766	0.105103	0.536430	-6.436275	6.724850
51764	0	1.923568	0.964490	10.545543	0.019217	0.009640	0.105459	0.535357	-6.437609	6.722143
51765	0	1.966354	1.007081	10.601617	0.019653	0.010071	0.106018	0.528381	-6.430286	6.725079
51766	0	1.961904	1.037788	10.607281	0.019612	0.010375	0.106074	0.524587	-6.419104	6.723381
51767	0	1.958963	0.994861	10.571339	0.019592	0.009949	0.105713	0.517310	-6.397832	6.724697
51768	0	1.963307	0.994682	10.528845	0.019648	0.009948	0.105286	0.508815	-6.363673	6.727716
51769	0	1.963189	0.964690	10.406868	0.019653	0.009644	0.104065	0.504937	-6.321708	6.727776
51770	0	1.908933	0.928238	10.371151	0.019122	0.009283	0.103705	0.496280	-6.267184	6.731757
51771	0	1.961537	1.037728	10.260723	0.019653	0.010376	0.102600	0.489934	-6.206467	6.730467
51772	0	1.953888	1.020424	10.109418	0.019578	0.010195	0.101088	0.492598	-6.143809	6.730867
51773	0	1.961202	1.014081	9.973867	0.019653	0.010132	0.099731	0.494775	-6.078043	6.732282
51774	0	1.916128	0.960359	9.865431	0.019205	0.009600	0.098646	0.491204	-6.008815	6.733266
51775	0	1.887720	0.958964	9.632135	0.018921	0.009583	0.096313	0.491608	-5.938478	6.730697
51776	0	1.855332	0.984110	9.548126	0.018590	0.009840	0.095474	0.485088	-5.876123	6.729721
51777	0	1.851908	0.964737	9.424490	0.018555	0.009644	0.094238	0.481767	-5.814491	6.732458
51778	0	1.838769	0.909542	9.322061	0.018423	0.009101	0.093213	0.467341	-5.752614	6.731919
51779	0	1.852611	0.921833	9.174141	0.018555	0.009216	0.091736	0.462077	-5.698589	6.736653
51780	0	1.841514	0.928147	9.101819	0.018436	0.009281	0.091014	0.454999	-5.653386	6.736938
51781	0	1.829659	0.964863	9.009018	0.018311	0.009644	0.090088	0.454083	-5.617194	6.738057
51782	0	1.833353	0.916499	8.997154	0.018343	0.009165	0.089970	0.447162	-5.586737	6.738693
51783	0	1.831077	0.903565	8.953828	0.018311	0.009033	0.089539	0.443332	-5.568564	6.740296
51784	0	1.819437	0.873367	9.032981	0.018188	0.008733	0.090331	0.437779	-5.557521	6.735816
51785	0	1.814196	0.842119	9.051238	0.018127	0.008423	0.090515	0.429242	-5.557394	6.734109
51786	0	1.817462	0.921171	9.117718	0.018156	0.009212	0.091181	0.421835	-5.562207	6.733875
51787	0	1.821695	0.957750	9.154760	0.018188	0.009583	0.091553	0.409455	-5.579240	6.734327
51788	0	1.858011	0.944943	9.300035	0.018551	0.009450	0.093006	0.402630	-5.596693	6.735631
51789	0	1.828683	0.939833	9.465844	0.018250	0.009399	0.094666	0.395220	-5.623284	6.739030
51790	0	1.829871	0.994101	9.586578	0.018264	0.009946	0.095872	0.383195	-5.646397	6.746245
51791	0	1.871796	0.982279	9.679420	0.018677	0.009827	0.096802	0.372768	-5.676551	6.745808
51792	0	1.880353	0.963525	9.848729	0.018761	0.009635	0.098495	0.367210	-5.707798	6.744390
51793	0	1.871818	0.970454	9.972369	0.018677	0.009705	0.099731	0.361109	-5.736829	6.746263
51794	0	1.880180	1.000705	10.074534	0.018761	0.010009	0.100753	0.352902	-5.765034	6.752930
51795	0	1.920138	1.012533	10.161733	0.019165	0.010132	0.101624	0.339535	-5.787454	6.755012
51796	0	1.944830	1.042095	10.270404	0.019422	0.010424	0.102709	0.330257	-5.798729	6.755948
51797	0	1.973714	0.994802	10.357239	0.019714	0.009949	0.103577	0.322997	-5.805492	6.760360
51798	0	1.965002	0.982227	10.405338	0.019638	0.009825	0.104055	0.313674	-5.800259	6.762225
51799	0	1.978083	1.007168	10.430797	0.019775	0.010071	0.104309	0.307709	-5.787888	6.769271
51800	0	1.954445	1.013241	10.473300	0.019542	0.010133	0.104733	0.300413	-5.772477	6.773537
51801	0	1.945831	1.031638	10.388392	0.019470	0.010315	0.103882	0.294957	-5.741012	6.773517
51802	0	1.924848	1.031712	10.388837	0.019263	0.010317	0.103886	0.288195	-5.706371	6.773130
51803	0	1.932949	1.001365	10.370183	0.019348	0.010010	0.103699	0.285279	-5.667456	6.773379
51804	0	1.903743	0.946782	10.200089	0.019067	0.009467	0.101995	0.278664	-5.616206	6.774449
51805	0	1.913444	1.044619	10.211662	0.019165	0.010437	0.102112	0.281436	-5.563635	6.774918
51806	0	1.907053	1.027198	10.060078	0.019104	0.010271	0.100595	0.275036	-5.507320	6.774929
51807	0	1.894536	0.970621	9.839556	0.018982	0.009705	0.098389	0.269512	-5.446532	6.770710
51808	0	1.881175	0.903865	9.731025	0.018848	0.009036	0.097303	0.265081	-5.385149	6.767252
51809	0	1.894652	0.940454	9.595377	0.018982	0.009399	0.095947	0.263540	-5.324740	6.772247
51810	0	1.863623	1.007992	9.511129	0.018667	0.010080	0.095105	0.255635	-5.269280	6.774649
51811	0	1.864393	0.982630	9.430585	0.018677	0.009827	0.094299	0.247734	-5.211328	6.778024
51812	0	1.858368	0.903338	9.382873	0.018611	0.009032	0.093823	0.241857	-5.159916	6.777571
51813	0	1.810373	0.867023	9.228951	0.018127	0.008667	0.092285	0.238608	-5.112406	6.779027
51814	0	1.855074	0.922341	9.211398	0.018568	0.009222	0.092111	0.233281	-5.072802	6.782143
51815	0	1.835920	0.977007	9.094441	0.018372	0.009766	0.090942	0.231904	-5.039156	6.781346
51816	0	1.822111	0.898337	9.058045	0.018225	0.008981	0.090580	0.228521	-5.016511	6.782597
51817	0	1.807231	0.891128	9.088016	0.018066	0.008911	0.090881	0.222262	-5.005857	6.785801
51818	0	1.802864	0.915511	9.112031	0.018017	0.009155	0.091123	0.215796	-5.002601	6.788456
51819	0	1.838866	0.982624	9.148831	0.018372	0.009827	0.091492	0.209175	-5.005850	6.789386
51820	0	1.800148	0.933353	9.239555	0.017979	0.009337	0.092400	0.198374	-5.016040	6.792881
51821	0	1.852111	0.909161	9.356172	0.018494	0.009094	0.093567	0.189358	-5.031577	6.792819
51822	0	1.876084	0.945025	9.385610	0.018731	0.009455	0.093862	0.178250	-5.049772	6.790764
51823	0	1.871592	0.933623	9.441385	0.018677	0.009338	0.094421	0.170129	-5.079204	6.792433
51824	0	1.909853	0.987752	9.543585	0.019061	0.009883	0.095443	0.158204	-5.106092	6.789297
51825	0	1.908539	0.981819	9.783194	0.019043	0.009827	0.097839	0.142950	-5.137716	6.789457
51826	0	1.935189	0.974681	9.848761	0.019311	0.009748	0.098495	0.135545	-5.167348	6.789581
51827	0	1.920392	1.012732	9.966339	0.019165	0.010132	0.099670	0.124861	-5.194075	6.789577
51828	0	1.903434	1.023839	10.093181	0.018999	0.010244	0.100938	0.112423	-5.216155	6.793181
51829	0	1.925752	1.031349	10.155669	0.019226	0.010315	0.101562	0.105174	-5.233741	6.789584
51830	0	1.919248	0.975893	10.264424	0.019167	0.009762	0.102649	0.096065	-5.244445	6.793168
51831	0	1.930675	0.982445	10.277973	0.019287	0.009827	0.102783	0.087621	-5.248577	6.795938
51832	0	1.946069	1.043124	10.436027	0.019448	0.010432	0.104362	0.080472	-5.244458	6.795632
51833	0	1.941095	1.037744	10.406447	0.019409	0.010376	0.104065	0.075764	-5.228726	6.796891
51834	0	1.916750	0.988973	10.394103	0.019168	0.009890	0.103941	0.069558	-5.210641	6.798490
51835	0	1.903323	0.952203	10.449391	0.019043	0.009521	0.104492	0.063559	-5.182400	6.802144
51836	0	1.943303	0.964149	10.394913	0.019450	0.009644	0.103946	0.054614	-5.145965	6.805837
51837	0	1.938929	0.988733	10.272596	0.019409	0.009888	0.102722	0.047482	-5.106276	6.808839
51838	0	1.946007	0.975973	10.181975	0.019491	0.009765	0.101813	0.035077	-5.053829	6.811654
51839	0	1.937225	0.939943	10.108130	0.019409	0.009399	0.101074	0.028009	-4.994614	6.816701
51840	0	1.905673	0.933964	9.962920	0.019092	0.009337	0.099623	0.023541	-4.937152	6.818160
51841	0	1.906768	0.983296	9.851715	0.019104	0.009827	0.098511	0.023741	-4.877621	6.820498
51842	0	1.875612	0.984219	9.730806	0.018787	0.009838	0.097302	0.021564	-4.823499	6.826103
51843	0	1.882291	0.946119	9.613754	0.018860	0.009460	0.096130	0.015431	-4.762231	6.830761
51844	0	1.820500	0.873191	9.523407	0.018237	0.008729	0.095228	0.012027	-4.706373	6.833373
51845	0	1.821762	0.897443	9.351186	0.018250	0.008972	0.093506	0.007922	-4.650123	6.830711
51846	0	1.834377	0.971121	9.315572	0.018369	0.009708	0.093151	0.004624	-4.602286	6.832122
51847	0	1.816656	0.909340	9.186233	0.018188	0.009094	0.091858	-0.003009	-4.557807	6.836217
51848	0	1.813219	0.909080	9.186910	0.018145	0.009092	0.091866	-0.011239	-4.525166	6.840328
51849	0	1.860588	0.927874	9.137149	0.018616	0.009277	0.091370	-0.015799	-4.495727	6.840580
51850	0	1.822540	0.952685	9.155605	0.018229	0.009523	0.091556	-0.017645	-4.473531	6.841389
51851	0	1.831373	0.945600	9.100324	0.018311	0.009460	0.091003	-0.029062	-4.460462	6.840774
51852	0	1.826579	0.944565	9.051260	0.018255	0.009451	0.090514	-0.041287	-4.456696	6.845683
51853	0	1.838539	0.927860	9.173295	0.018372	0.009277	0.091736	-0.045343	-4.456910	6.845762
51854	0	1.830055	0.903733	9.239571	0.018277	0.009035	0.092401	-0.048029	-4.468868	6.852698
51855	0	1.839908	0.921968	9.356116	0.018372	0.009216	0.093567	-0.049254	-4.485534	6.854508
51856	0	1.870077	1.001108	9.360988	0.018670	0.010015	0.093616	-0.059711	-4.506044	6.856561
51857	0	1.864740	0.982249	9.478180	0.018616	0.009827	0.094788	-0.069813	-4.527364	6.858769
51858	0	1.865458	0.999199	9.611195	0.018619	0.010001	0.096118	-0.085669	-4.553318	6.861685
51859	0	1.871361	1.030850	9.734468	0.018677	0.010315	0.097351	-0.098209	-4.579691	6.869771
51860	0	1.903314	0.968970	9.928375	0.018995	0.009691	0.099291	-0.104965	-4.606544	6.870809
51861	0	1.938350	0.957959	9.954175	0.019348	0.009583	0.099548	-0.113283	-4.630459	6.870918
51862	0	1.914642	0.932902	10.026139	0.019114	0.009332	0.100267	-0.121386	-4.651331	6.872535
51863	0	1.956215	0.994237	10.192341	0.019531	0.009949	0.101929	-0.133615	-4.669378	6.879744
51864	0	1.949883	0.987145	10.270576	0.019471	0.009874	0.102711	-0.142018	-4.683602	6.884815
51865	0	1.960794	0.988344	10.345203	0.019592	0.009888	0.103455	-0.152130	-4.684406	6.890452
51866	0	1.945033	0.981083	10.338652	0.019440	0.009818	0.103388	-0.165528	-4.679709	6.891434
51867	0	1.934989	0.958040	10.375964	0.019348	0.009583	0.103760	-0.173576	-4.665249	6.897831
51868	0	1.910650	0.994511	10.406394	0.019107	0.009944	0.104064	-0.178044	-4.648471	6.900653
51869	0	1.933789	0.952008	10.351767	0.019348	0.009521	0.103516	-0.185421	-4.620820	6.901361
51870	0	1.955489	0.982479	10.303418	0.019571	0.009824	0.103031	-0.190242	-4.586336	6.898341
51871	0	1.939037	0.995189	10.211508	0.019409	0.009949	0.102112	-0.192779	-4.549024	6.903598
51872	0	1.928112	1.032194	10.157358	0.019310	0.010321	0.101568	-0.197529	-4.500346	6.905457
51873	0	1.931833	0.995116	10.028627	0.019348	0.009949	0.100281	-0.200942	-4.450233	6.904374
51874	0	1.901655	0.958625	9.883187	0.019045	0.009586	0.098826	-0.207164	-4.401359	6.907475
51875	0	1.901087	0.958622	9.882174	0.019043	0.009583	0.098816	-0.209143	-4.348179	6.910872
51876	0	1.876463	0.977204	9.718454	0.018796	0.009772	0.097178	-0.215582	-4.295311	6.912392
51877	0	1.870600	0.945797	9.595372	0.018738	0.009460	0.095947	-0.224640	-4.241471	6.915788
51878	0	1.846273	0.909103	9.450025	0.018492	0.009089	0.094495	-0.227704	-4.190469	6.915581
51879	0	1.852523	0.885146	9.399982	0.018555	0.008850	0.093994	-0.232131	-4.138786	6.918055
51880	0	1.889790	0.970321	9.327855	0.018923	0.009706	0.093273	-0.241996	-4.092417	6.923162
51881	0	1.865548	0.933873	9.259459	0.018677	0.009338	0.092590	-0.247375	-4.050365	6.928832
51882	0	1.831599	0.915441	9.223435	0.018329	0.009155	0.092232	-0.254031	-4.018928	6.930750
51883	0	1.811819	0.854088	9.149391	0.018127	0.008545	0.091492	-0.264520	-3.991706	6.933156
51884	0	1.847387	0.902534	9.094627	0.018475	0.009025	0.090946	-0.268904	-3.975171	6.934965
51885	0	1.794610	0.927785	9.149130	0.017944	0.009277	0.091492	-0.273481	-3.961761	6.939053
51886	0	1.832184	0.951903	9.087895	0.018313	0.009521	0.090880	-0.281521	-3.956786	6.941945
51887	0	1.814017	0.909201	9.155043	0.018127	0.009094	0.091553	-0.289145	-3.957153	6.946263
51888	0	1.829150	0.871756	9.209441	0.018274	0.008723	0.092097	-0.300922	-3.963068	6.946418
51889	0	1.864032	0.921432	9.344012	0.018616	0.009216	0.093445	-0.307885	-3.977720	6.952150
51890	0	1.875539	0.951656	9.458827	0.018726	0.009517	0.094594	-0.312574	-3.997450	6.951899
51891	0	1.889155	0.945491	9.563639	0.018860	0.009460	0.095642	-0.323534	-4.020010	6.951161
51892	0	1.877547	0.920423	9.666155	0.018741	0.009205	0.096668	-0.328623	-4.045907	6.959722
51893	0	1.895742	0.969768	9.703946	0.018921	0.009705	0.097046	-0.340928	-4.073634	6.966147
51894	0	1.878244	0.999609	9.830807	0.018750	0.009995	0.098314	-0.344594	-4.095936	6.967835
51895	0	1.938106	1.012929	9.954220	0.019348	0.010132	0.099548	-0.351811	-4.118567	6.971015
51896	0	1.926229	0.988115	10.056760	0.019231	0.009882	0.100574	-0.357105	-4.139262	6.968346
51897	0	1.919290	0.982212	10.125249	0.019165	0.009827	0.101257	-0.366591	-4.155727	6.965321
51898	0	1.905897	0.981288	10.167042	0.019037	0.009817	0.101674	-0.375860	-4.165177	6.967843
51899	0	1.942967	1.012987	10.265745	0.019409	0.010132	0.102661	-0.382586	-4.173046	6.971314
51900	0	1.952472	0.982704	10.301667	0.019511	0.009822	0.103020	-0.381609	-4.173147	6.972908
51901	0	1.935231	0.988473	10.375927	0.019348	0.009888	0.103760	-0.389673	-4.162924	6.974238
51902	0	1.965993	1.006350	10.333087	0.019661	0.010064	0.103331	-0.395250	-4.147049	6.973569
51903	0	1.970758	1.024909	10.357843	0.019714	0.010254	0.103577	-0.405481	-4.124877	6.972649
51904	0	1.962820	0.999919	10.278832	0.019640	0.009999	0.102786	-0.410640	-4.097132	6.974744
51905	0	1.945324	0.946184	10.223699	0.019470	0.009460	0.102234	-0.414241	-4.063557	6.973552
51906	0	1.910656	0.897050	10.254960	0.019131	0.008974	0.102545	-0.423470	-4.022104	6.977790
51907	0	1.926107	0.946316	10.150616	0.019287	0.009460	0.101501	-0.425765	-3.978279	6.979375
51908	0	1.920125	0.995893	10.041746	0.019236	0.009953	0.100411	-0.425113	-3.924708	6.983466
51909	0	1.876622	0.989123	9.888280	0.018799	0.009888	0.098877	-0.426472	-3.872620	6.984870
51910	0	1.900715	0.910115	9.779597	0.019039	0.009101	0.097790	-0.431585	-3.820865	6.985339
51911	0	1.852376	0.921801	9.644133	0.018555	0.009216	0.096436	-0.434928	-3.769905	6.988048
51912	0	1.870635	0.904082	9.590318	0.018737	0.009036	0.095898	-0.434673	-3.719331	6.986346
51913	0	1.871110	0.922348	9.503630	0.018738	0.009216	0.095032	-0.431391	-3.673036	6.987004
51914	0	1.859974	0.941647	9.388496	0.018623	0.009413	0.093881	-0.432092	-3.630167	6.986534
51915	0	1.847063	0.934130	9.308289	0.018494	0.009338	0.093079	-0.433569	-3.587747	6.994311
51916	0	1.837574	0.934340	9.290521	0.018386	0.009344	0.092903	-0.439172	-3.561185	6.997637
51917	0	1.817993	0.934014	9.240873	0.018188	0.009338	0.092407	-0.441757	-3.536622	6.997035
51918	0	1.828823	0.983013	9.155656	0.018293	0.009830	0.091556	-0.445656	-3.516267	6.996430
51919	0	1.843369	0.921504	9.210196	0.018433	0.009216	0.092102	-0.451746	-3.503756	6.991357
51920	0	1.856504	0.914899	9.234388	0.018557	0.009152	0.092345	-0.460207	-3.500372	6.990670
51921	0	1.856643	0.896927	9.246619	0.018555	0.008972	0.092468	-0.467839	-3.501078	6.994516
51922	0	1.847214	0.957783	9.337572	0.018456	0.009576	0.093379	-0.469449	-3.506469	6.998088
51923	0	1.875854	0.994780	9.356284	0.018738	0.009949	0.093567	-0.474449	-3.518065	6.999944
51924	0	1.868107	0.976328	9.422482	0.018657	0.009763	0.094230	-0.477638	-3.533917	7.001190
51925	0	1.858267	0.957490	9.557638	0.018555	0.009583	0.095581	-0.490325	-3.553742	7.004563
51926	0	1.869922	0.993404	9.568793	0.018671	0.009933	0.095694	-0.492241	-3.573863	7.003379
51927	0	1.871428	1.001109	9.777101	0.018677	0.010010	0.097778	-0.494191	-3.604151	7.005996
51928	0	1.866139	1.006911	9.842888	0.018630	0.010073	0.098434	-0.501936	-3.627085	7.007552
51929	0	1.876733	0.939639	9.960410	0.018738	0.009399	0.099609	-0.508992	-3.647568	7.011896
51930	0	1.906445	0.933408	9.995946	0.019041	0.009332	0.099964	-0.510029	-3.660967	7.017160
51931	0	1.919020	0.970466	10.039802	0.019165	0.009705	0.100403	-0.513618	-3.676275	7.022062
51932	0	1.912086	0.976204	10.160825	0.019094	0.009766	0.101613	-0.521246	-3.693759	7.024451
51933	0	1.936740	0.964035	10.229158	0.019348	0.009644	0.102295	-0.528557	-3.702070	7.028141
51934	0	1.884748	0.908650	10.277469	0.018837	0.009088	0.102777	-0.533691	-3.700636	7.031955
51935	0	1.917161	0.933877	10.284298	0.019165	0.009338	0.102844	-0.537282	-3.694865	7.029901
51936	0	1.924215	1.007206	10.247435	0.019238	0.010071	0.102475	-0.539935	-3.685905	7.031179
51937	0	1.983410	1.007329	10.284444	0.019836	0.010071	0.102844	-0.541362	-3.670369	7.026967
51938	0	1.939578	1.008096	10.186879	0.019404	0.010076	0.101868	-0.539639	-3.647787	7.023700
51939	0	1.933183	0.958590	10.156529	0.019348	0.009583	0.101562	-0.540225	-3.616516	7.029581
51940	0	1.941579	1.013745	10.077806	0.019438	0.010138	0.100774	-0.544790	-3.578737	7.031367
51941	0	1.889927	1.056520	9.997903	0.018921	0.010559	0.099976	-0.542275	-3.541186	7.034886
51942	0	1.860911	1.002161	9.968149	0.018633	0.010021	0.099677	-0.546260	-3.501199	7.035668
51943	0	1.914199	0.964993	9.869770	0.019165	0.009644	0.098694	-0.543417	-3.461863	7.032883
51944	0	1.866228	0.953620	9.833956	0.018691	0.009534	0.098334	-0.545257	-3.415796	7.033466
51945	0	1.865197	1.025646	9.753866	0.018677	0.010254	0.097534	-0.546663	-3.374120	7.037355
51946	0	1.903101	1.020217	9.571607	0.019055	0.010198	0.095712	-0.545691	-3.332522	7.037973
51947	0	1.889740	1.001144	9.540243	0.018921	0.010010	0.095398	-0.548047	-3.291929	7.037712
51948	0	1.861103	0.958408	9.516624	0.018630	0.009585	0.095162	-0.553733	-3.256666	7.040883
51949	0	1.847846	0.897367	9.405802	0.018494	0.008972	0.094055	-0.556039	-3.225842	7.040549
51950	0	1.881814	0.928033	9.345184	0.018829	0.009280	0.093450	-0.559892	-3.199832	7.040495
51951	0	1.848850	0.915329	9.320190	0.018494	0.009155	0.093201	-0.565998	-3.181183	7.047304
51952	0	1.859989	0.915190	9.259317	0.018605	0.009151	0.092592	-0.568008	-3.162331	7.052833
51953	0	1.867492	0.909310	9.295702	0.018677	0.009094	0.092957	-0.573038	-3.147894	7.056193
51954	0	1.837418	0.915254	9.301630	0.018368	0.009152	0.093018	-0.576406	-3.143657	7.056503
51955	0	1.837975	0.952206	9.332109	0.018372	0.009521	0.093323	-0.579214	-3.141622	7.054992
51956	0	1.846318	0.915763	9.368219	0.018449	0.009156	0.093685	-0.580838	-3.147116	7.054983
51957	0	1.832797	0.896810	9.441839	0.018311	0.008972	0.094421	-0.588883	-3.156218	7.058598
51958	0	1.818274	0.901994	9.483839	0.018162	0.009025	0.094842	-0.597507	-3.169511	7.065653
51959	0	1.857484	0.970031	9.576069	0.018555	0.009705	0.095764	-0.605665	-3.181649	7.067550
51960	0	1.873783	0.969184	9.618001	0.018717	0.009695	0.096184	-0.612555	-3.194800	7.066792
51961	0	1.919088	0.951795	9.673595	0.019165	0.009521	0.096741	-0.619627	-3.213542	7.067900
51962	0	1.918024	0.988271	9.751856	0.019156	0.009880	0.097524	-0.619453	-3.230730	7.072941
51963	0	1.906849	0.945950	9.838382	0.019043	0.009460	0.098389	-0.623478	-3.248700	7.074467
51964	0	1.899688	0.988062	9.904530	0.018972	0.009885	0.099050	-0.631182	-3.265245	7.080168
51965	0	1.900548	1.031498	9.991007	0.018982	0.010315	0.099915	-0.634110	-3.280578	7.080765
51966	0	1.898272	1.019282	10.045139	0.018968	0.010192	0.100454	-0.636212	-3.286214	7.081659
51967	0	1.905905	0.976543	10.155950	0.019043	0.009766	0.101562	-0.639518	-3.292843	7.082095
51968	0	1.896338	0.933484	10.143193	0.018952	0.009337	0.101434	-0.645582	-3.293847	7.081269
51969	0	1.917466	0.964906	10.217053	0.019165	0.009644	0.102173	-0.642666	-3.293215	7.083902
51970	0	1.936985	1.008004	10.234986	0.019367	0.010081	0.102350	-0.647341	-3.284825	7.084110
51971	0	1.952808	0.958324	10.113580	0.019531	0.009583	0.101135	-0.649872	-3.269952	7.087820
51972	0	1.926965	0.982729	10.113829	0.019280	0.009828	0.101136	-0.653738	-3.246543	7.089799
51973	0	1.933283	0.934073	10.071073	0.019348	0.009338	0.100708	-0.654607	-3.217967	7.096676
51974	0	1.924547	0.971494	10.047014	0.019257	0.009708	0.100469	-0.650732	-3.194173	7.099124
51975	0	1.926992	0.994956	9.936849	0.019287	0.009949	0.099365	-0.653395	-3.163353	7.098857
51976	0	1.910685	1.007492	9.882593	0.019131	0.010072	0.098822	-0.653422	-3.124709	7.103108
51977	0	1.890040	0.964352	9.827055	0.018921	0.009644	0.098267	-0.656957	-3.089827	7.110620
51978	0	1.891840	0.982801	9.742388	0.018941	0.009826	0.097420	-0.657933	-3.052507	7.111136
51979	0	1.884067	1.000905	9.637834	0.018860	0.010010	0.096375	-0.662236	-3.018810	7.115811
51980	0	1.867778	0.988729	9.638509	0.018699	0.009886	0.096381	-0.663978	-2.983158	7.119119
51981	0	1.896539	0.964465	9.582836	0.018982	0.009644	0.095825	-0.666142	-2.952676	7.119343
51982	0	1.862926	0.970742	9.497910	0.018643	0.009706	0.094976	-0.668333	-2.924904	7.123765
51983	0	1.891127	0.964398	9.405707	0.018921	0.009644	0.094055	-0.671047	-2.902522	7.124887
51984	0	1.852771	0.945764	9.473106	0.018535	0.009460	0.094729	-0.677526	-2.883496	7.127014
51985	0	1.854816	0.951926	9.423979	0.018555	0.009521	0.094238	-0.683369	-2.865034	7.126162
51986	0	1.866528	0.927107	9.417988	0.018663	0.009273	0.094180	-0.688186	-2.856816	7.123934
51987	0	1.867950	0.921207	9.436022	0.018677	0.009216	0.094360	-0.696131	-2.849653	7.125361
51988	0	1.862384	0.926391	9.460326	0.018620	0.009268	0.094604	-0.703696	-2.843294	7.124075
51989	0	1.887081	0.958137	9.448035	0.018860	0.009583	0.094482	-0.707774	-2.846144	7.123823
51990	0	1.877390	0.951511	9.502452	0.018760	0.009519	0.095027	-0.714576	-2.852863	7.122934
51991	0	1.869522	0.946004	9.521126	0.018677	0.009460	0.095215	-0.717420	-2.864646	7.128744
51992	0	1.830377	0.951914	9.666896	0.018287	0.009521	0.096672	-0.721584	-2.874579	7.128743
51993	0	1.827041	0.951922	9.624870	0.018250	0.009521	0.096252	-0.726581	-2.889099	7.134495
51994	0	1.830948	0.994233	9.746230	0.018291	0.009944	0.097466	-0.730817	-2.899876	7.143597
51995	0	1.833284	0.934366	9.789572	0.018311	0.009338	0.097900	-0.727104	-2.915762	7.144929
51996	0	1.880517	0.983649	9.782432	0.018782	0.009836	0.097829	-0.729124	-2.933151	7.143206
51997	0	1.924671	0.975907	9.942292	0.019226	0.009766	0.099426	-0.738872	-2.946791	7.146315
51998	0	1.916499	1.011286	9.972150	0.019145	0.010118	0.099725	-0.747519	-2.959593	7.150784
51999	0	1.936191	1.031625	10.009486	0.019348	0.010315	0.100098	-0.748538	-2.965389	7.149314
52000	0	1.926568	0.994788	10.008973	0.019253	0.009951	0.100092	-0.754012	-2.970150	7.154141
52001	0	1.905369	0.988690	10.101124	0.019043	0.009888	0.101013	-0.757368	-2.972402	7.156222
52002	0	1.900972	1.012675	10.076331	0.019003	0.010130	0.100764	-0.763434	-2.970266	7.158764
52003	0	1.904063	1.012981	10.125797	0.019043	0.010132	0.101257	-0.768349	-2.957820	7.162418
52004	0	1.884927	0.951311	10.125970	0.018855	0.009517	0.101258	-0.775138	-2.941551	7.161551
52005	0	1.903728	0.909231	10.070926	0.019043	0.009094	0.100708	-0.779953	-2.925400	7.167305
52006	0	1.920549	0.957916	10.052842	0.019215	0.009578	0.100527	-0.781127	-2.905363	7.169758
52007	0	1.902941	0.982443	10.058872	0.019043	0.009827	0.100586	-0.786516	-2.880397	7.168624
52008	0	1.912439	0.957995	10.016573	0.019137	0.009578	0.100163	-0.786884	-2.856045	7.168399
52009	0	1.890518	0.946739	9.955067	0.018921	0.009460	0.099548	-0.781801	-2.828457	7.173193
52010	0	1.905502	0.990465	9.802932	0.019073	0.009901	0.098026	-0.780581	-2.798625	7.172275
52011	0	1.902354	0.958163	9.784322	0.019043	0.009583	0.097839	-0.784509	-2.766533	7.173249
52012	0	1.892659	0.915634	9.754468	0.018943	0.009153	0.097542	-0.783806	-2.738109	7.177570
52013	0	1.896731	0.934127	9.656021	0.018982	0.009338	0.096558	-0.783028	-2.711404	7.184861
52014	0	1.887524	0.916050	9.552793	0.018891	0.009160	0.095525	-0.785189	-2.682857	7.188662
52015	0	1.872543	0.976650	9.546132	0.018738	0.009766	0.095459	-0.786843	-2.658832	7.189592
52016	0	1.864505	1.007049	9.448774	0.018652	0.010072	0.094486	-0.791052	-2.641387	7.185683
52017	0	1.885675	0.951961	9.436116	0.018860	0.009521	0.094360	-0.795871	-2.628542	7.182193
52018	0	1.860615	0.921307	9.497208	0.018609	0.009212	0.094972	-0.796444	-2.615946	7.184437
52019	0	1.861142	0.903371	9.436115	0.018616	0.009033	0.094360	-0.798308	-2.601705	7.184569
52020	0	1.873275	0.970675	9.442151	0.018729	0.009706	0.094422	-0.799125	-2.596980	7.185373
52021	0	1.868431	1.025083	9.387090	0.018677	0.010254	0.093872	-0.805037	-2.597224	7.183914
52022	0	1.870073	0.944829	9.478356	0.018692	0.009454	0.094785	-0.813568	-2.598752	7.187721
52023	0	1.856545	0.988663	9.472456	0.018555	0.009888	0.094727	-0.816856	-2.602825	7.189189
52024	0	1.877169	0.976078	9.563499	0.018759	0.009763	0.095637	-0.821039	-2.609330	7.194315
52025	0	1.850551	0.982544	9.570096	0.018494	0.009827	0.095703	-0.824484	-2.614691	7.194380
52026	0	1.866259	0.963915	9.679271	0.018640	0.009641	0.096797	-0.828055	-2.633118	7.194159
52027	0	1.888465	0.927866	9.777341	0.018860	0.009277	0.097778	-0.828150	-2.653330	7.198257
52028	0	1.893025	0.908845	9.794763	0.018909	0.009096	0.097951	-0.838846	-2.668958	7.196563
52029	0	1.900000	0.970470	9.838517	0.018982	0.009705	0.098389	-0.840477	-2.681268	7.199391
52030	0	1.885504	0.976030	9.959849	0.018835	0.009766	0.099602	-0.848250	-2.695548	7.202209
52031	0	1.918460	0.982244	9.991121	0.019165	0.009827	0.099915	-0.854720	-2.709319	7.205255
52032	0	1.891250	0.920585	10.051490	0.018899	0.009208	0.100517	-0.858713	-2.716216	7.205903
52033	0	1.923301	0.964097	10.021865	0.019226	0.009644	0.100220	-0.863649	-2.715685	7.205017
52034	0	1.894495	1.006228	10.106963	0.018934	0.010065	0.101071	-0.868568	-2.719231	7.212130
52035	0	1.923269	1.012652	10.052417	0.019226	0.010132	0.100525	-0.876426	-2.718294	7.215765
52036	0	1.899644	0.975188	10.143853	0.018995	0.009754	0.101439	-0.881032	-2.711242	7.217038
52037	0	1.910381	0.939691	10.095242	0.019104	0.009399	0.100952	-0.885885	-2.702708	7.218539
52038	0	1.927761	1.030624	10.132029	0.019286	0.010309	0.101318	-0.891416	-2.684801	7.218898
52039	0	1.890860	0.958627	10.028272	0.018921	0.009583	0.100281	-0.889462	-2.662568	7.219300
52040	0	1.918803	0.934340	10.065347	0.019201	0.009345	0.100651	-0.893505	-2.639312	7.223381
52041	0	1.915058	0.994384	9.912438	0.019165	0.009949	0.099121	-0.901273	-2.614440	7.226750
52042	0	1.893446	1.018420	9.906902	0.018952	0.010182	0.099066	-0.901526	-2.585678	7.227389
52043	0	1.896653	1.019177	9.796452	0.018982	0.010193	0.097961	-0.904946	-2.559567	7.231371
52044	0	1.887486	1.025271	9.772565	0.018889	0.010251	0.097723	-0.905200	-2.534476	7.232983
52045	0	1.914405	0.964706	9.747692	0.019165	0.009644	0.097473	-0.903351	-2.501832	7.237320
52046	0	1.855486	0.940420	9.632398	0.018574	0.009406	0.096320	-0.907848	-2.471488	7.237473
52047	0	1.872195	0.982572	9.564529	0.018738	0.009827	0.095642	-0.911056	-2.444600	7.240693
52048	0	1.857358	0.970198	9.534451	0.018583	0.009702	0.095343	-0.912874	-2.425122	7.238972
52049	0	1.823776	0.933848	9.521709	0.018250	0.009338	0.095215	-0.914747	-2.403139	7.242438
52050	0	1.876808	0.878833	9.406044	0.018775	0.008789	0.094059	-0.917599	-2.386975	7.242468
52051	0	1.848798	0.897248	9.454454	0.018494	0.008972	0.094543	-0.918968	-2.372299	7.248484
52052	0	1.835373	0.891111	9.405834	0.018360	0.008911	0.094057	-0.920881	-2.356795	7.250355
52053	0	1.861449	0.909325	9.442172	0.018616	0.009094	0.094421	-0.923650	-2.347543	7.257096
52054	0	1.843485	0.957965	9.435936	0.018430	0.009580	0.094360	-0.925350	-2.346080	7.256638
52055	0	1.856588	0.915580	9.460225	0.018555	0.009155	0.094604	-0.926150	-2.351946	7.259619
52056	0	1.846727	0.976734	9.551272	0.018455	0.009767	0.095515	-0.926636	-2.359512	7.262903
52057	0	1.850864	0.952244	9.594428	0.018494	0.009521	0.095947	-0.927002	-2.369862	7.260788
52058	0	1.866227	0.934032	9.544889	0.018645	0.009339	0.095452	-0.927135	-2.382665	7.262834
52059	0	1.875511	0.890838	9.685970	0.018738	0.008911	0.096863	-0.931503	-2.395583	7.269346
52060	0	1.854586	0.951285	9.691402	0.018528	0.009516	0.096917	-0.936171	-2.409192	7.271637
52061	0	1.888228	1.012793	9.698091	0.018860	0.010132	0.096985	-0.941953	-2.428196	7.270734
52062	0	1.886455	0.993901	9.764375	0.018844	0.009940	0.097648	-0.944404	-2.445213	7.273911
52063	0	1.888124	0.964389	9.862869	0.018860	0.009644	0.098633	-0.945206	-2.462640	7.275173
52064	0	1.923001	0.988570	9.916947	0.019208	0.009888	0.099174	-0.948606	-2.480722	7.276924
52065	0	1.911704	1.025430	9.972891	0.019104	0.010254	0.099731	-0.949525	-2.488422	7.276248
52066	0	1.944714	1.006984	10.063899	0.019435	0.010071	0.100641	-0.951872	-2.495025	7.279100
52067	0	1.935636	0.964534	10.052315	0.019348	0.009644	0.100525	-0.951257	-2.497196	7.279900
52068	0	1.931260	0.976672	10.064155	0.019303	0.009768	0.100643	-0.954607	-2.500608	7.280232
52069	0	1.923066	0.952253	10.119532	0.019226	0.009521	0.101196	-0.954817	-2.498662	7.283541
52070	0	1.911656	0.946225	10.161994	0.019113	0.009462	0.101621	-0.956345	-2.496050	7.286198
52071	0	1.909878	0.952286	10.119715	0.019104	0.009521	0.101196	-0.956504	-2.483179	7.283773
52072	0	1.896612	0.957919	10.101563	0.018971	0.009584	0.101014	-0.963844	-2.470094	7.289714
52073	0	1.897665	0.927660	10.052597	0.018982	0.009277	0.100525	-0.966280	-2.457128	7.290549
52074	0	1.902424	0.915418	10.028416	0.019032	0.009153	0.100283	-0.967121	-2.440863	7.286999
52075	0	1.896777	0.945703	9.967343	0.018982	0.009460	0.099670	-0.972795	-2.417767	7.286025
52076	0	1.905910	0.927070	9.949606	0.019075	0.009270	0.099493	-0.973412	-2.392179	7.288634
52077	0	1.877917	0.909322	9.833149	0.018799	0.009094	0.098328	-0.976342	-2.362483	7.292519
52078	0	1.886637	0.945663	9.754489	0.018882	0.009458	0.097542	-0.978945	-2.337487	7.301472
52079	0	1.865954	0.928024	9.668273	0.018677	0.009277	0.096680	-0.977283	-2.310361	7.304421
52080	0	1.844137	0.965085	9.638342	0.018459	0.009648	0.096380	-0.976164	-2.282402	7.303247
52081	0	1.871825	0.970713	9.527946	0.018738	0.009705	0.095276	-0.975046	-2.252350	7.301467
52082	0	1.837693	0.964498	9.534713	0.018394	0.009648	0.095344	-0.980640	-2.225766	7.304694
52083	0	1.860290	0.970733	9.454570	0.018616	0.009705	0.094543	-0.979079	-2.203699	7.303219
52084	0	1.870200	0.934373	9.424403	0.018712	0.009343	0.094242	-0.979802	-2.184880	7.307331
52085	0	1.879346	1.013176	9.350695	0.018799	0.010132	0.093506	-0.981193	-2.171671	7.310989
52086	0	1.847866	0.976557	9.424079	0.018482	0.009765	0.094240	-0.981585	-2.160903	7.309136
52087	0	1.867263	0.964262	9.460540	0.018677	0.009644	0.094604	-0.984007	-2.149412	7.311238
52088	0	1.873504	0.933248	9.423838	0.018729	0.009336	0.094239	-0.988827	-2.150055	7.310549
52089	0	1.874527	0.940006	9.405362	0.018738	0.009399	0.094055	-0.989060	-2.152689	7.313044
52090	0	1.851817	0.909385	9.447674	0.018508	0.009095	0.094479	-0.991512	-2.158585	7.318614
52091	0	1.850914	0.927164	9.527343	0.018494	0.009277	0.095276	-0.999048	-2.170736	7.323046
52092	0	1.847667	0.944982	9.599980	0.018463	0.009448	0.096003	-0.997963	-2.180555	7.322373
52093	0	1.869426	0.933218	9.618861	0.018677	0.009338	0.096191	-1.005945	-2.194986	7.327026
52094	0	1.885421	0.957022	9.691314	0.018834	0.009569	0.096917	-1.005362	-2.212333	7.331939
52095	0	1.888073	0.958579	9.710256	0.018860	0.009583	0.097107	-1.002365	-2.230682	7.331415
52096	0	1.910018	0.952644	9.831521	0.019085	0.009527	0.098318	-1.003994	-2.242157	7.335656
52097	0	1.906378	0.933369	9.930065	0.019043	0.009338	0.099304	-1.010215	-2.260017	7.332212
52098	0	1.891857	0.927091	10.002554	0.018902	0.009268	0.100029	-1.007339	-2.272931	7.340869
52099	0	1.918294	0.970278	10.064374	0.019165	0.009705	0.100647	-1.010190	-2.287159	7.341233
52100	0	1.908986	0.957733	9.996683	0.019078	0.009579	0.099969	-1.012646	-2.294359	7.342595
52101	0	1.911335	0.964764	10.033962	0.019104	0.009644	0.100342	-1.008999	-2.298973	7.343614
52102	0	1.913207	1.002024	10.076210	0.019122	0.010017	0.100764	-1.006660	-2.304176	7.347479
52103	0	1.910808	1.043952	10.113422	0.019104	0.010437	0.101135	-1.004865	-2.302779	7.349240
52104	0	1.898565	0.982976	10.088915	0.018990	0.009831	0.100888	-1.007800	-2.292355	7.353712
52105	0	1.898054	0.983079	10.064683	0.018982	0.009827	0.100647	-1.004376	-2.284923	7.350808
52106	0	1.903225	0.977691	10.034198	0.019040	0.009773	0.100341	-1.001523	-2.270131	7.350226
52107	0	1.915428	0.994640	10.016098	0.019165	0.009949	0.100159	-1.005315	-2.251957	7.353951
52108	0	1.888610	1.000413	10.010399	0.018899	0.010005	0.100101	-1.007515	-2.231413	7.356787
52109	0	1.878303	0.970428	10.016169	0.018799	0.009705	0.100159	-1.009240	-2.207638	7.355928
52110	0	1.905608	0.915441	9.931307	0.019073	0.009154	0.099310	-1.010336	-2.182916	7.360899
52111	0	1.853735	0.946164	9.808666	0.018555	0.009460	0.098083	-1.010351	-2.157015	7.360423
52112	0	1.874984	0.921771	9.735967	0.018764	0.009218	0.097357	-1.012180	-2.134103	7.362561
52113	0	1.884046	0.946149	9.753783	0.018860	0.009460	0.097534	-1.012350	-2.105717	7.363184
52114	0	1.874352	0.952597	9.717752	0.018760	0.009523	0.097175	-1.010553	-2.080976	7.366884
52115	0	1.847535	0.921836	9.582853	0.018494	0.009216	0.095825	-1.009460	-2.053554	7.367977
52116	0	1.825890	0.952435	9.632203	0.018273	0.009525	0.096319	-1.011838	-2.030843	7.368117
52117	0	1.854409	0.927945	9.527774	0.018555	0.009277	0.095276	-1.010525	-2.012597	7.368103
52118	0	1.852583	0.928426	9.546289	0.018533	0.009281	0.095462	-1.007896	-1.998767	7.369597
52119	0	1.842773	0.915688	9.497150	0.018433	0.009155	0.094971	-1.006938	-1.987365	7.372140
52120	0	1.859958	0.933672	9.485114	0.018605	0.009341	0.094850	-1.013370	-1.975103	7.371923
52121	0	1.849524	0.976341	9.460441	0.018494	0.009766	0.094604	-1.016700	-1.971461	7.376861
52122	0	1.850216	0.994079	9.417552	0.018497	0.009944	0.094176	-1.021267	-1.972875	7.377086
52123	0	1.844238	0.952057	9.460268	0.018433	0.009521	0.094604	-1.022927	-1.979214	7.380104
52124	0	1.846184	0.945640	9.575851	0.018452	0.009458	0.095760	-1.024896	-1.985912	7.383015
52125	0	1.863000	0.952333	9.533394	0.018616	0.009521	0.095337	-1.023134	-1.997605	7.386834
52126	0	1.878234	0.964377	9.514426	0.018766	0.009646	0.095147	-1.026763	-2.011424	7.387210
52127	0	1.869518	0.921349	9.649328	0.018677	0.009216	0.096497	-1.030274	-2.027860	7.394042
52128	0	1.861301	0.963474	9.703453	0.018592	0.009638	0.097038	-1.034261	-2.047471	7.394754
52129	0	1.869735	1.025369	9.765233	0.018677	0.010254	0.097656	-1.034689	-2.066132	7.401773
52130	0	1.843432	0.994345	9.801023	0.018413	0.009948	0.098014	-1.040041	-2.086231	7.402256
52131	0	1.850984	0.970873	9.905663	0.018494	0.009705	0.099060	-1.035754	-2.099684	7.404508
52132	0	1.878647	0.946435	9.892745	0.018769	0.009468	0.098930	-1.040200	-2.114274	7.412679
52133	0	1.869331	0.939889	9.985047	0.018677	0.009399	0.099854	-1.041126	-2.128022	7.417379
52134	0	1.902711	0.964101	10.027191	0.019015	0.009642	0.100274	-1.042284	-2.136319	7.420656
52135	0	1.917389	0.988828	10.070627	0.019165	0.009888	0.100708	-1.042115	-2.141225	7.423990
52136	0	1.906831	0.946297	10.051939	0.019060	0.009461	0.100521	-1.040905	-2.145461	7.425554
52137	0	1.916638	0.933358	10.052509	0.019165	0.009338	0.100525	-1.046989	-2.141975	7.426618
52138	0	1.934467	1.018278	10.077004	0.019350	0.010182	0.100769	-1.047347	-2.130882	7.427595
52139	0	1.928430	1.025516	10.058635	0.019287	0.010254	0.100586	-1.046623	-2.122672	7.430193
52140	0	1.933861	1.013577	10.119682	0.019342	0.010134	0.101196	-1.045204	-2.113479	7.428470
52141	0	1.903303	0.982445	10.071010	0.019043	0.009827	0.100708	-1.048553	-2.097309	7.429066
52142	0	1.895372	1.000529	9.943162	0.018962	0.010005	0.099430	-1.048960	-2.082960	7.432097
52143	0	1.908755	1.006765	9.906355	0.019104	0.010071	0.099060	-1.053458	-2.059100	7.434463
52144	0	1.911557	1.030581	9.894803	0.019132	0.010308	0.098945	-1.057269	-2.035744	7.433165
52145	0	1.878309	0.994903	9.790338	0.018799	0.009949	0.097900	-1.057863	-2.012593	7.433294
52146	0	1.881236	0.976363	9.815353	0.018828	0.009766	0.098150	-1.061095	-1.989171	7.433488
52147	0	1.866049	0.958053	9.680509	0.018677	0.009583	0.096802	-1.064340	-1.965239	7.433759
52148	0	1.881213	0.981725	9.693376	0.018826	0.009822	0.096931	-1.070558	-1.943573	7.435701
52149	0	1.890821	0.964048	9.625524	0.018921	0.009644	0.096252	-1.074916	-1.923795	7.437823
52150	0	1.870233	0.890489	9.570975	0.018712	0.008904	0.095708	-1.075231	-1.907577	7.436547
52151	0	1.854547	0.903503	9.570474	0.018555	0.009033	0.095703	-1.073870	-1.891962	7.435892
52152	0	1.834728	0.964701	9.515762	0.018353	0.009646	0.095157	-1.073783	-1.881039	7.437256
52153	0	1.842633	0.921278	9.491123	0.018433	0.009216	0.094910	-1.078570	-1.868849	7.439489
52154	0	1.847634	0.927123	9.479108	0.018480	0.009270	0.094790	-1.077297	-1.859473	7.441841
52155	0	1.843656	0.933501	9.448199	0.018433	0.009338	0.094482	-1.081657	-1.859643	7.444544
52156	0	1.856601	0.926955	9.460283	0.018562	0.009270	0.094604	-1.082394	-1.859636	7.442277
52157	0	1.856510	0.903192	9.417532	0.018555	0.009033	0.094177	-1.084101	-1.867738	7.445173
52158	0	1.889470	0.951897	9.490211	0.018881	0.009519	0.094905	-1.083677	-1.879843	7.450065
52159	0	1.850678	0.951986	9.545660	0.018494	0.009521	0.095459	-1.085549	-1.890959	7.457139
52160	0	1.841245	0.970024	9.624388	0.018397	0.009701	0.096247	-1.086210	-1.904390	7.461308
52161	0	1.844389	0.976172	9.637275	0.018433	0.009766	0.096375	-1.090855	-1.913243	7.466382
52162	0	1.896122	1.005734	9.734437	0.018944	0.010062	0.097347	-1.096352	-1.929150	7.472989
52163	0	1.887689	0.970157	9.734808	0.018860	0.009705	0.097351	-1.099916	-1.944755	7.474075
52164	0	1.897267	0.993666	9.807400	0.018955	0.009942	0.098077	-1.106262	-1.960765	7.472639
52165	0	1.906274	1.000665	9.875139	0.019043	0.010010	0.098755	-1.109728	-1.979235	7.476280
52166	0	1.891898	1.006279	9.917082	0.018899	0.010064	0.099174	-1.111038	-1.997841	7.483036
52167	0	1.930312	0.970401	9.991151	0.019287	0.009705	0.099915	-1.111685	-2.011856	7.485611
52168	0	1.896396	0.945995	9.953932	0.018952	0.009459	0.099542	-1.110195	-2.020907	7.487667
52169	0	1.898908	1.018800	9.966955	0.018982	0.010193	0.099670	-1.115761	-2.024750	7.493493
52170	0	1.906256	0.999660	10.070537	0.019057	0.009999	0.100706	-1.119009	-2.026557	7.494291
52171	0	1.898559	0.982570	10.058534	0.018982	0.009827	0.100586	-1.120346	-2.026534	7.495710
52172	0	1.892741	0.957828	10.052316	0.018928	0.009580	0.100523	-1.122125	-2.022147	7.499798
52173	0	1.897525	0.945720	10.009923	0.018982	0.009460	0.100098	-1.126210	-2.010399	7.501732
52174	0	1.889971	0.920925	10.022410	0.018908	0.009210	0.100223	-1.127179	-1.997410	7.500600
52175	0	1.891273	0.909390	10.028233	0.018921	0.009094	0.100281	-1.127959	-1.984014	7.503871
52176	0	1.907351	0.951746	10.022560	0.019088	0.009521	0.100223	-1.131963	-1.963670	7.505978
52177	0	1.921624	0.939617	9.924538	0.019226	0.009399	0.099243	-1.136180	-1.948345	7.506001
52178	0	1.894853	0.945898	9.827250	0.018962	0.009454	0.098270	-1.130821	-1.928821	7.505245
52179	0	1.884622	0.940258	9.802478	0.018860	0.009399	0.098022	-1.127640	-1.908897	7.508617
52180	0	1.882101	0.983295	9.741803	0.018832	0.009832	0.097416	-1.127475	-1.891802	7.509538
52181	0	1.878486	0.946707	9.723106	0.018799	0.009460	0.097229	-1.120254	-1.871412	7.512557
52182	0	1.881794	0.941455	9.711306	0.018831	0.009412	0.097111	-1.117538	-1.851811	7.514996
52183	0	1.847943	0.939730	9.595021	0.018494	0.009399	0.095947	-1.120553	-1.830987	7.515959
52184	0	1.863948	0.927331	9.613770	0.018648	0.009273	0.096136	-1.120014	-1.816776	7.518966
52185	0	1.836641	0.946081	9.521581	0.018372	0.009460	0.095215	-1.120008	-1.806753	7.517598
52186	0	1.841831	0.946236	9.546048	0.018422	0.009460	0.095460	-1.117989	-1.798316	7.519932
52187	0	1.860944	0.945583	9.485033	0.018616	0.009460	0.094849	-1.123760	-1.786914	7.522228
52188	0	1.854481	0.962999	9.448520	0.018542	0.009634	0.094485	-1.128771	-1.786180	7.521660
52189	0	1.873824	0.946083	9.497058	0.018738	0.009460	0.094971	-1.128314	-1.782863	7.526673
52190	0	1.855785	0.945703	9.460345	0.018556	0.009460	0.094604	-1.132596	-1.781819	7.525768
52191	0	1.887036	0.934197	9.551760	0.018860	0.009338	0.095520	-1.128024	-1.790514	7.532829
52192	0	1.834308	0.946183	9.557364	0.018332	0.009467	0.095575	-1.134085	-1.800537	7.536730
52193	0	1.881360	0.976455	9.612759	0.018799	0.009766	0.096130	-1.135087	-1.814319	7.540080
52194	0	1.859762	0.945912	9.618295	0.018584	0.009458	0.096186	-1.132957	-1.826422	7.546093
52195	0	1.838645	0.927475	9.673815	0.018372	0.009277	0.096741	-1.135741	-1.840281	7.549728
52196	0	1.853977	0.969124	9.709881	0.018523	0.009699	0.097101	-1.144491	-1.856159	7.548426
52197	0	1.899723	0.970302	9.814173	0.018982	0.009705	0.098145	-1.146264	-1.870423	7.545520
52198	0	1.890700	0.945509	9.892924	0.018890	0.009457	0.098932	-1.147892	-1.886064	7.544630
52199	0	1.844519	0.940171	9.917957	0.018433	0.009399	0.099182	-1.145207	-1.896997	7.544321
52200	0	1.889916	0.940116	9.911280	0.018885	0.009403	0.099115	-1.147400	-1.910163	7.544955
52201	0	1.911735	0.951812	9.942403	0.019104	0.009521	0.099426	-1.150977	-1.921918	7.548248
52202	0	1.908271	0.969727	9.948001	0.019070	0.009697	0.099483	-1.150461	-1.933364	7.549178
52203	0	1.899029	0.988613	10.027933	0.018982	0.009888	0.100281	-1.152109	-1.939349	7.551300
52204	0	1.931027	0.976313	10.027548	0.019303	0.009762	0.100277	-1.150570	-1.943787	7.552000
52205	0	1.880240	0.988956	10.015784	0.018799	0.009888	0.100159	-1.148485	-1.944397	7.552757
52206	0	1.904899	0.958621	9.954648	0.019050	0.009585	0.099546	-1.147533	-1.940174	7.556058
52207	0	1.879170	0.970459	9.991589	0.018799	0.009705	0.099915	-1.147568	-1.928516	7.562043
52208	0	1.895949	0.970257	9.942983	0.018968	0.009704	0.099428	-1.148885	-1.915722	7.565423
52209	0	1.927697	1.012985	9.973361	0.019287	0.010132	0.099731	-1.151510	-1.900821	7.562378
52210	0	1.894948	1.025181	9.918786	0.018961	0.010249	0.099186	-1.148806	-1.884324	7.560603
52211	0	1.891271	1.000602	9.869580	0.018921	0.010010	0.098694	-1.153268	-1.871507	7.561324
52212	0	1.901691	0.963569	9.814932	0.019027	0.009636	0.098147	-1.153769	-1.856747	7.561216
52213	0	1.842469	0.946332	9.869505	0.018433	0.009460	0.098694	-1.150665	-1.844280	7.561443
52214	0	1.870782	0.922124	9.827111	0.018722	0.009221	0.098269	-1.150834	-1.825049	7.559752
52215	0	1.872409	0.952164	9.717059	0.018738	0.009521	0.097168	-1.150907	-1.805684	7.560646
52216	0	1.851731	0.946136	9.680830	0.018527	0.009460	0.096807	-1.149879	-1.790887	7.565085
52217	0	1.860434	0.952009	9.674305	0.018616	0.009521	0.096741	-1.151696	-1.774211	7.566043
52218	0	1.846055	0.970090	9.595313	0.018471	0.009702	0.095951	-1.153068	-1.758971	7.561069
52219	0	1.891414	0.988895	9.613157	0.018921	0.009888	0.096130	-1.151590	-1.747695	7.563472
52220	0	1.865781	0.915469	9.491292	0.018663	0.009157	0.094912	-1.154591	-1.737793	7.564298
52221	0	1.885861	0.952671	9.509250	0.018860	0.009521	0.095093	-1.148247	-1.733089	7.567179
52222	0	1.843001	0.898383	9.533571	0.018430	0.008982	0.095336	-1.145668	-1.730267	7.567697
52223	0	1.898649	0.951988	9.588549	0.018982	0.009521	0.095886	-1.147372	-1.732567	7.568451
52224	0	1.832760	0.933794	9.551616	0.018319	0.009335	0.095518	-1.143111	-1.739582	7.569473
52225	0	1.856359	0.958293	9.625068	0.018555	0.009583	0.096252	-1.142223	-1.746976	7.573657
52226	0	1.845466	0.964417	9.582038	0.018450	0.009644	0.095821	-1.141226	-1.749668	7.576192
52227	0	1.886838	0.976315	9.637310	0.018860	0.009766	0.096375	-1.143721	-1.756640	7.579576
52228	0	1.889182	0.969409	9.618498	0.018876	0.009699	0.096188	-1.148897	-1.772297	7.579898
52229	0	1.875143	0.933713	9.679924	0.018738	0.009338	0.096802	-1.150083	-1.785442	7.577314
52230	0	1.889818	0.921433	9.783149	0.018888	0.009213	0.097834	-1.148850	-1.794960	7.575186
52231	0	1.911533	0.964431	9.814225	0.019104	0.009644	0.098145	-1.147664	-1.805186	7.574752
52232	0	1.883202	0.975840	9.807738	0.018821	0.009767	0.098079	-1.156703	-1.815327	7.575693
52233	0	1.880739	0.988510	9.869248	0.018799	0.009888	0.098694	-1.159332	-1.822273	7.577270
52234	0	1.864191	0.963598	9.960501	0.018633	0.009638	0.099607	-1.161048	-1.829648	7.580198
52235	0	1.905638	0.976621	9.899638	0.019043	0.009766	0.098999	-1.159790	-1.842112	7.585246
52236	0	1.871121	0.952218	9.978533	0.018703	0.009522	0.099787	-1.159879	-1.848138	7.583067
52237	0	1.898628	1.006954	9.942557	0.018982	0.010071	0.099426	-1.161055	-1.850242	7.583673
52238	0	1.868817	0.952069	10.009502	0.018685	0.009519	0.100096	-1.158554	-1.850646	7.582602
52239	0	1.904810	0.970970	9.942479	0.019043	0.009705	0.099426	-1.152419	-1.853662	7.584798
52240	0	1.911439	0.971851	9.960497	0.019114	0.009714	0.099606	-1.147319	-1.851845	7.583169
52241	0	1.885568	0.970331	9.918305	0.018860	0.009705	0.099182	-1.148710	-1.844247	7.582432
52242	0	1.914934	0.958154	9.955048	0.019156	0.009580	0.099549	-1.146430	-1.833263	7.584979
52243	0	1.933904	0.952249	9.900071	0.019348	0.009521	0.098999	-1.145090	-1.819928	7.589380
52244	0	1.913404	0.958498	9.900432	0.019147	0.009584	0.099002	-1.144659	-1.802404	7.586014
52245	0	1.915698	0.995191	9.857302	0.019165	0.009949	0.098572	-1.140861	-1.790272	7.588860
52246	0	1.865156	0.964995	9.845325	0.018661	0.009649	0.098452	-1.140161	-1.777204	7.586052
52247	0	1.866593	1.007427	9.839037	0.018677	0.010071	0.098389	-1.136126	-1.761913	7.587607
52248	0	1.876797	0.964876	9.784407	0.018777	0.009650	0.097842	-1.137897	-1.748880	7.584412
52249	0	1.866225	0.964904	9.717021	0.018677	0.009644	0.097168	-1.131552	-1.729156	7.585191
52250	0	1.870178	0.965443	9.729506	0.018708	0.009654	0.097294	-1.130980	-1.718925	7.585663
52251	0	1.848319	0.921689	9.613233	0.018494	0.009216	0.096130	-1.130358	-1.703906	7.583443
52252	0	1.858583	0.921676	9.558570	0.018595	0.009217	0.095584	-1.130816	-1.690619	7.584878
52253	0	1.885441	0.939802	9.625365	0.018860	0.009399	0.096252	-1.132287	-1.681545	7.585166
52254	0	1.878622	0.969976	9.613270	0.018787	0.009702	0.096132	-1.134334	-1.677562	7.585697
52255	0	1.886110	0.939995	9.582490	0.018860	0.009399	0.095825	-1.133413	-1.676477	7.585490
52256	0	1.886252	0.952091	9.539691	0.018862	0.009521	0.095397	-1.133723	-1.674787	7.587164
52257	0	1.849311	0.927897	9.582514	0.018494	0.009277	0.095825	-1.131455	-1.671583	7.589152
52258	0	1.868118	0.946367	9.606712	0.018675	0.009463	0.096068	-1.130474	-1.676522	7.592576
52259	0	1.850028	0.927603	9.625130	0.018494	0.009277	0.096252	-1.131652	-1.681908	7.591062
52260	0	1.869843	0.963558	9.649262	0.018690	0.009641	0.096494	-1.137097	-1.689225	7.592681
52261	0	1.862425	0.964026	9.619008	0.018616	0.009644	0.096191	-1.140518	-1.696896	7.592004
52262	0	1.864298	0.969644	9.698012	0.018633	0.009697	0.096982	-1.140410	-1.706201	7.597061
52263	0	1.868892	0.939822	9.698264	0.018677	0.009399	0.096985	-1.140972	-1.717954	7.603914
52264	0	1.889591	1.006879	9.746592	0.018884	0.010068	0.097468	-1.139306	-1.729736	7.606619
52265	0	1.899418	0.988136	9.802073	0.018982	0.009888	0.098022	-1.145997	-1.741571	7.606965
52266	0	1.889505	0.956617	9.832193	0.018884	0.009569	0.098324	-1.148872	-1.752354	7.607214
52267	0	1.880578	0.964527	9.850925	0.018799	0.009644	0.098511	-1.146209	-1.757924	7.613101
52268	0	1.900307	1.001559	9.972585	0.018995	0.010013	0.099728	-1.142442	-1.764526	7.611107
52269	0	1.886819	0.988528	9.942493	0.018860	0.009888	0.099426	-1.144753	-1.771775	7.609250
52270	0	1.882144	0.994186	9.917817	0.018815	0.009943	0.099179	-1.145558	-1.776794	7.609883
52271	0	1.886487	0.976606	9.918113	0.018860	0.009766	0.099182	-1.144433	-1.780137	7.614395
52272	0	1.869257	0.983121	9.991007	0.018686	0.009827	0.099912	-1.138725	-1.784936	7.616888
52273	0	1.868136	0.964137	9.942562	0.018677	0.009644	0.099426	-1.140770	-1.787936	7.616189
52274	0	1.905202	1.013004	9.887465	0.019052	0.010127	0.098875	-1.136871	-1.786117	7.618819
52275	0	1.922363	0.989014	9.942650	0.019226	0.009888	0.099426	-1.133653	-1.780988	7.620903
52276	0	1.885092	0.952359	9.954921	0.018854	0.009526	0.099548	-1.136371	-1.775052	7.620207
52277	0	1.885150	0.982898	9.851211	0.018860	0.009827	0.098511	-1.133155	-1.762940	7.628337
52278	0	1.871141	0.989394	9.772071	0.018721	0.009892	0.097719	-1.130011	-1.749884	7.631170
52279	0	1.878985	0.970587	9.820716	0.018799	0.009705	0.098206	-1.128277	-1.737230	7.631561
52280	0	1.889108	0.921914	9.766129	0.018903	0.009218	0.097659	-1.126833	-1.721291	7.635985
52281	0	1.897333	0.970708	9.784078	0.018982	0.009705	0.097839	-1.123509	-1.708968	7.640479
52282	0	1.883745	0.970891	9.729301	0.018843	0.009709	0.097292	-1.123589	-1.700589	7.643057
52283	0	1.885224	0.964717	9.680288	0.018860	0.009644	0.096802	-1.119201	-1.689499	7.640496
52284	0	1.853349	0.898032	9.631639	0.018539	0.008979	0.096315	-1.117126	-1.680323	7.641059
52285	0	1.842744	0.940148	9.655840	0.018433	0.009399	0.096558	-1.114377	-1.672078	7.641269
52286	0	1.860099	0.928534	9.613174	0.018605	0.009281	0.096131	-1.109110	-1.664924	7.641265
52287	0	1.891895	0.958333	9.564239	0.018921	0.009583	0.095642	-1.107620	-1.660440	7.643886
52288	0	1.861265	0.970628	9.613015	0.018612	0.009706	0.096130	-1.106219	-1.659199	7.645203
52289	0	1.891958	0.939849	9.564244	0.018921	0.009399	0.095642	-1.106871	-1.655565	7.645454
52290	0	1.867551	0.939562	9.594704	0.018674	0.009397	0.095947	-1.107230	-1.655328	7.651004
52291	0	1.892874	0.964049	9.576292	0.018921	0.009644	0.095764	-1.110193	-1.662624	7.650767
52292	0	1.876107	0.963835	9.612580	0.018753	0.009637	0.096128	-1.107851	-1.670138	7.650240
52293	0	1.856368	0.957806	9.692255	0.018555	0.009583	0.096924	-1.112230	-1.678641	7.654009
52294	0	1.845851	0.981611	9.655319	0.018450	0.009817	0.096555	-1.112651	-1.686892	7.656736
52295	0	1.856443	1.012883	9.680021	0.018555	0.010132	0.096802	-1.115487	-1.696384	7.656437
52296	0	1.882730	0.988081	9.783375	0.018818	0.009881	0.097836	-1.115025	-1.705363	7.656296
52297	0	1.875261	0.970279	9.777566	0.018738	0.009705	0.097778	-1.116086	-1.720580	7.661489
52298	0	1.889998	0.933314	9.825899	0.018889	0.009335	0.098261	-1.117003	-1.730895	7.661325
52299	0	1.875031	0.946103	9.802001	0.018738	0.009460	0.098022	-1.115369	-1.743445	7.666788
52300	0	1.913885	0.970804	9.911319	0.019129	0.009706	0.099115	-1.111895	-1.753134	7.664723
52301	0	1.886784	0.970694	9.887520	0.018860	0.009705	0.098877	-1.108555	-1.760439	7.664151
52302	0	1.888196	0.965347	9.868813	0.018875	0.009647	0.098690	-1.100869	-1.766422	7.665183
52303	0	1.886345	1.001343	9.936418	0.018860	0.010010	0.099365	-1.096054	-1.768615	7.666646
52304	0	1.929840	0.989084	9.954494	0.019294	0.009894	0.099545	-1.099561	-1.772095	7.663350
52305	0	1.904312	0.976429	9.918223	0.019043	0.009766	0.099182	-1.100539	-1.770410	7.663261
52306	0	1.898408	0.933518	9.936486	0.018982	0.009336	0.099365	-1.100113	-1.770943	7.669216
52307	0	1.891732	0.952312	9.985404	0.018921	0.009521	0.099854	-1.097695	-1.764974	7.671711
52308	0	1.860445	0.988698	9.912213	0.018608	0.009891	0.099121	-1.101310	-1.758957	7.671201
52309	0	1.891869	1.000683	9.893871	0.018921	0.010010	0.098938	-1.104153	-1.754591	7.670818
52310	0	1.860647	0.957885	9.912260	0.018611	0.009576	0.099122	-1.100323	-1.747651	7.669354
52311	0	1.903428	0.964123	9.832955	0.019043	0.009644	0.098328	-1.102632	-1.735792	7.668684
52312	0	1.858693	0.939182	9.863795	0.018598	0.009395	0.098636	-1.105366	-1.721592	7.672668
52313	0	1.884850	0.958142	9.839096	0.018860	0.009583	0.098389	-1.106141	-1.706569	7.675912
52314	0	1.858414	0.988270	9.772297	0.018593	0.009885	0.097721	-1.108060	-1.694559	7.679757
52315	0	1.873009	0.958812	9.716890	0.018738	0.009583	0.097168	-1.100868	-1.683631	7.686117
52316	0	1.877593	0.953364	9.704817	0.018784	0.009532	0.097047	-1.098572	-1.672941	7.684379
52317	0	1.885415	0.958262	9.741321	0.018860	0.009583	0.097412	-1.097873	-1.664467	7.687032
52318	0	1.859625	0.982573	9.686634	0.018604	0.009827	0.096865	-1.098530	-1.653289	7.687252
52319	0	1.861146	0.964606	9.594784	0.018616	0.009644	0.095947	-1.095008	-1.646475	7.688791
52320	0	1.848339	0.940497	9.600950	0.018485	0.009404	0.096009	-1.093540	-1.642800	7.688568
52321	0	1.861262	0.976503	9.619207	0.018616	0.009766	0.096191	-1.093800	-1.637491	7.686021
52322	0	1.842558	0.945499	9.570450	0.018426	0.009459	0.095704	-1.097344	-1.635365	7.686980
52323	0	1.855958	0.921508	9.558022	0.018555	0.009216	0.095581	-1.098045	-1.639540	7.687798
52324	0	1.862742	0.909090	9.600602	0.018625	0.009091	0.096006	-1.097916	-1.640450	7.688312
52325	0	1.843983	0.933409	9.673976	0.018433	0.009338	0.096741	-1.102327	-1.647402	7.684365
52326	0	1.851576	0.932448	9.624860	0.018508	0.009330	0.096250	-1.107789	-1.655026	7.684257
52327	0	1.844181	0.933757	9.686112	0.018433	0.009338	0.096863	-1.107659	-1.664111	7.690848
52328	0	1.888300	0.946069	9.673572	0.018878	0.009459	0.096737	-1.104246	-1.668345	7.695027
52329	0	1.881340	0.964441	9.759232	0.018799	0.009644	0.097595	-1.102206	-1.683716	7.698419
52330	0	1.896149	0.945847	9.752546	0.018950	0.009461	0.097528	-1.104840	-1.696200	7.695814
52331	0	1.905696	0.964529	9.795853	0.019043	0.009644	0.097961	-1.101922	-1.710923	7.695951
52332	0	1.890199	0.983234	9.752442	0.018888	0.009830	0.097528	-1.097588	-1.726210	7.699380
52333	0	1.874906	0.982089	9.832607	0.018738	0.009827	0.098328	-1.103097	-1.737592	7.705992
52334	0	1.889333	0.987554	9.917609	0.018882	0.009875	0.099178	-1.101901	-1.749284	7.707026
52335	0	1.875035	0.970259	9.844751	0.018738	0.009705	0.098450	-1.103311	-1.762311	7.707010
52336	0	1.901547	0.969658	9.887082	0.019007	0.009700	0.098872	-1.106186	-1.770885	7.706964
52337	0	1.928871	0.981987	9.930456	0.019287	0.009827	0.099304	-1.113047	-1.771143	7.710505
52338	0	1.935412	0.987258	9.924264	0.019351	0.009873	0.099243	-1.113152	-1.773181	7.712956
52339	0	1.916630	0.976180	9.948744	0.019165	0.009766	0.099487	-1.116612	-1.773051	7.717634
52340	0	1.916802	0.987850	9.960923	0.019167	0.009879	0.099609	-1.116590	-1.772795	7.718224
52341	0	1.873256	0.982675	9.906104	0.018738	0.009827	0.099060	-1.115904	-1.765294	7.718397
52342	0	1.878358	0.951925	9.942834	0.018788	0.009521	0.099427	-1.117841	-1.758373	7.719589
52343	0	1.860855	0.933476	9.918382	0.018616	0.009338	0.099182	-1.121443	-1.748682	7.719009
52344	0	1.902263	0.963966	9.820923	0.019029	0.009636	0.098208	-1.116543	-1.740213	7.720181
52345	0	1.872589	0.958104	9.826902	0.018738	0.009583	0.098267	-1.117750	-1.724937	7.721305
52346	0	1.901024	0.963890	9.863842	0.019019	0.009640	0.098637	-1.118081	-1.713182	7.724165
52347	0	1.903466	0.946045	9.790201	0.019043	0.009460	0.097900	-1.117605	-1.702115	7.722663
52348	0	1.889725	0.957882	9.747753	0.018904	0.009582	0.097476	-1.120286	-1.693164	7.720487
52349	0	1.860989	0.958253	9.704702	0.018616	0.009583	0.097046	-1.119656	-1.684902	7.720864
52350	0	1.877832	0.939732	9.680535	0.018786	0.009398	0.096804	-1.120293	-1.673904	7.724318
52351	0	1.866807	0.927529	9.698673	0.018677	0.009277	0.096985	-1.122056	-1.662282	7.726667
52352	0	1.877587	0.964004	9.607320	0.018782	0.009639	0.096072	-1.119703	-1.653910	7.732724
52353	0	1.842734	0.958123	9.582634	0.018433	0.009583	0.095825	-1.120534	-1.646231	7.735102
52354	0	1.872237	0.940020	9.619373	0.018726	0.009397	0.096193	-1.115683	-1.640209	7.733655
52355	0	1.861543	0.958101	9.552023	0.018616	0.009583	0.095520	-1.116795	-1.638562	7.732936
52356	0	1.885703	0.969505	9.576511	0.018859	0.009701	0.095764	-1.122731	-1.634959	7.735014
52357	0	1.879901	0.939732	9.558122	0.018799	0.009399	0.095581	-1.124451	-1.633878	7.735656
52358	0	1.898865	0.939594	9.533545	0.018982	0.009395	0.095337	-1.122046	-1.640641	7.735707
52359	0	1.874421	0.927973	9.618993	0.018738	0.009277	0.096191	-1.118126	-1.646882	7.741044
52360	0	1.887687	0.952124	9.624813	0.018872	0.009525	0.096249	-1.122020	-1.651072	7.741610
52361	0	1.892882	1.000882	9.618995	0.018921	0.010010	0.096191	-1.122173	-1.659189	7.742495
52362	0	1.888652	0.969802	9.704024	0.018875	0.009702	0.097042	-1.125407	-1.671309	7.744236
52363	0	1.874873	0.909019	9.637277	0.018738	0.009094	0.096375	-1.129312	-1.683110	7.741165
52364	0	1.864528	0.920461	9.716299	0.018638	0.009208	0.097164	-1.132137	-1.690913	7.738134
52365	0	1.868484	0.964370	9.826505	0.018677	0.009644	0.098267	-1.131200	-1.699164	7.734869
52366	0	1.876611	0.957970	9.832179	0.018754	0.009583	0.098324	-1.133441	-1.712018	7.735039
52367	0	1.880903	0.933615	9.826486	0.018799	0.009338	0.098267	-1.135084	-1.722707	7.734095
52368	0	1.889018	0.951260	9.868846	0.018880	0.009517	0.098690	-1.138813	-1.733429	7.733864
52369	0	1.880721	1.000801	9.911968	0.018799	0.010010	0.099121	-1.139768	-1.741819	7.736890
52370	0	1.881724	0.964191	9.844526	0.018815	0.009640	0.098446	-1.136474	-1.743215	7.736517
52371	0	1.923078	0.964493	9.924212	0.019226	0.009644	0.099243	-1.133999	-1.747458	7.737038
52372	0	1.930081	0.958253	9.911761	0.019297	0.009584	0.099118	-1.135251	-1.751090	7.738047
52373	0	1.898735	0.952521	9.911970	0.018982	0.009521	0.099121	-1.130096	-1.756181	7.738940
52374	0	1.911530	0.965400	9.893365	0.019114	0.009650	0.098934	-1.125083	-1.756027	7.736581
52375	0	1.885736	0.976402	9.979311	0.018860	0.009766	0.099792	-1.125947	-1.751928	7.743021
52376	0	1.896879	0.969606	9.912393	0.018976	0.009701	0.099122	-1.130677	-1.742279	7.743155
52377	0	1.903236	0.933786	9.906215	0.019043	0.009338	0.099060	-1.130703	-1.728976	7.742400
52378	0	1.883145	0.964135	9.821084	0.018839	0.009642	0.098209	-1.130327	-1.719215	7.744422
52379	0	1.867040	0.976170	9.826820	0.018677	0.009766	0.098267	-1.134017	-1.710662	7.748027
52380	0	1.883931	0.981817	9.833187	0.018847	0.009818	0.098330	-1.133064	-1.701126	7.752477
52381	0	1.903831	0.939734	9.777943	0.019043	0.009399	0.097778	-1.134670	-1.694600	7.753412
52382	0	1.926885	0.957961	9.729349	0.019278	0.009578	0.097292	-1.131920	-1.683339	7.752576
52383	0	1.866866	0.946059	9.686434	0.018677	0.009460	0.096863	-1.130720	-1.672575	7.760955
52384	0	1.883737	0.933965	9.711089	0.018844	0.009338	0.097110	-1.128643	-1.664199	7.759279
52385	0	1.872696	0.928074	9.680353	0.018738	0.009277	0.096802	-1.124129	-1.650424	7.758415
52386	0	1.858738	0.897415	9.644008	0.018594	0.008979	0.096438	-1.128809	-1.641796	7.760842
52387	0	1.860992	0.964249	9.661988	0.018616	0.009644	0.096619	-1.129136	-1.633819	7.765764
52388	0	1.848095	0.951630	9.625482	0.018482	0.009519	0.096254	-1.130951	-1.631268	7.768269
52389	0	1.867347	0.927349	9.588724	0.018677	0.009277	0.095886	-1.134564	-1.626303	7.771716
52390	0	1.873571	0.920424	9.637491	0.018731	0.009208	0.096375	-1.137960	-1.630867	7.766083
52391	0	1.843895	0.927699	9.637333	0.018433	0.009277	0.096375	-1.137434	-1.637406	7.766208
52392	0	1.862723	0.964340	9.661588	0.018628	0.009643	0.096616	-1.135554	-1.635320	7.769422
52393	0	1.861964	0.958335	9.649574	0.018616	0.009583	0.096497	-1.133583	-1.638957	7.771949
52394	0	1.844907	0.909429	9.649307	0.018440	0.009095	0.096495	-1.133664	-1.648468	7.770972
52395	0	1.862335	0.927074	9.655678	0.018616	0.009277	0.096558	-1.140353	-1.656536	7.772087
52396	0	1.870209	0.975191	9.710312	0.018692	0.009752	0.097105	-1.139550	-1.667330	7.775658
52397	0	1.899194	1.006891	9.747139	0.018982	0.010071	0.097473	-1.140410	-1.677951	7.782305
52398	0	1.876713	0.963638	9.765088	0.018758	0.009639	0.097652	-1.142200	-1.687940	7.780761
52399	0	1.886871	0.952369	9.747122	0.018860	0.009521	0.097473	-1.138321	-1.697261	7.787438
52400	0	1.876571	0.952165	9.789392	0.018755	0.009525	0.097896	-1.141465	-1.708895	7.787134
52401	0	1.880560	0.988560	9.832655	0.018799	0.009888	0.098328	-1.142931	-1.715894	7.785871
52402	0	1.882382	0.988172	9.881096	0.018812	0.009883	0.098813	-1.143288	-1.728480	7.783905
52403	0	1.880899	0.970569	9.930217	0.018799	0.009705	0.099304	-1.140875	-1.739233	7.787695
52404	0	1.888541	0.964356	9.862717	0.018880	0.009645	0.098628	-1.141967	-1.744701	7.789907
52405	0	1.892693	0.976968	9.924161	0.018921	0.009766	0.099243	-1.136239	-1.750704	7.792590
52406	0	1.869079	0.983471	9.905571	0.018688	0.009834	0.099056	-1.134812	-1.752814	7.793203
52407	0	1.885994	0.952258	9.960926	0.018860	0.009521	0.099609	-1.132744	-1.752072	7.790971
52408	0	1.892321	0.933887	9.869259	0.018921	0.009340	0.098693	-1.133459	-1.753912	7.790608
52409	0	1.904143	0.976210	9.930484	0.019043	0.009766	0.099304	-1.136489	-1.751242	7.793169
52410	0	1.867032	0.939204	9.863424	0.018673	0.009392	0.098634	-1.135481	-1.747436	7.788970
52411	0	1.867196	0.934400	9.912147	0.018677	0.009338	0.099121	-1.128219	-1.741059	7.790957
52412	0	1.878446	0.953394	9.845044	0.018789	0.009532	0.098450	-1.125239	-1.734672	7.789488
52413	0	1.897799	0.921952	9.814499	0.018982	0.009216	0.098145	-1.120841	-1.729322	7.786536
52414	0	1.872300	0.946895	9.820648	0.018729	0.009466	0.098206	-1.116889	-1.721304	7.786601
52415	0	1.897252	0.970422	9.771915	0.018982	0.009705	0.097717	-1.116660	-1.709541	7.785242
52416	0	1.895826	0.946199	9.772080	0.018963	0.009459	0.097720	-1.113046	-1.703412	7.783011
52417	0	1.897220	0.940308	9.741365	0.018982	0.009399	0.097412	-1.107912	-1.691157	7.786791
52418	0	1.889143	0.952992	9.656215	0.018901	0.009528	0.096560	-1.105001	-1.679168	7.789726
52419	0	1.891519	0.994852	9.704703	0.018921	0.009949	0.097046	-1.104357	-1.671638	7.791190
52420	0	1.853574	0.982478	9.680520	0.018543	0.009826	0.096804	-1.104522	-1.661955	7.794044
52421	0	1.861025	0.934071	9.613120	0.018616	0.009338	0.096130	-1.101162	-1.654795	7.790098
52422	0	1.866356	0.976900	9.607067	0.018665	0.009769	0.096070	-1.100882	-1.652021	7.787553
52423	0	1.861306	0.958328	9.613081	0.018616	0.009583	0.096130	-1.098999	-1.648074	7.790254
52424	0	1.873352	0.970451	9.643537	0.018732	0.009706	0.096436	-1.099218	-1.649043	7.790446
52425	0	1.880295	0.970238	9.606875	0.018799	0.009705	0.096069	-1.101009	-1.653332	7.785104
52426	0	1.893764	0.963897	9.637080	0.018929	0.009639	0.096373	-1.099524	-1.663344	7.788681
52427	0	1.868333	0.940039	9.619003	0.018677	0.009399	0.096191	-1.097166	-1.670397	7.792156
52428	0	1.887982	0.964708	9.685743	0.018873	0.009645	0.096859	-1.093309	-1.677600	7.786876
52429	0	1.874778	0.964277	9.759337	0.018738	0.009644	0.097595	-1.092992	-1.688563	7.789160
52430	0	1.852161	0.921536	9.722341	0.018513	0.009214	0.097225	-1.090780	-1.698335	7.788214
52431	0	1.844505	0.945739	9.759316	0.018433	0.009460	0.097595	-1.092978	-1.712132	7.792284
52432	0	1.834092	0.926808	9.868829	0.018335	0.009271	0.098689	-1.095027	-1.717984	7.788957
52433	0	1.850282	0.995124	9.826462	0.018494	0.009949	0.098267	-1.091007	-1.727947	7.789135
52434	0	1.882420	0.946598	9.874866	0.018817	0.009465	0.098750	-1.089022	-1.735659	7.788617
52435	0	1.892530	0.933954	9.857082	0.018921	0.009338	0.098572	-1.086567	-1.740072	7.790990
52436	0	1.899860	0.921920	9.844519	0.018991	0.009218	0.098447	-1.084235	-1.748778	7.792555
52437	0	1.892696	1.001181	9.899766	0.018921	0.010010	0.098999	-1.080873	-1.755146	7.790461
52438	0	1.930121	1.019901	9.942265	0.019299	0.010197	0.099423	-1.077028	-1.757453	7.794049
52439	0	1.892254	0.958663	9.918142	0.018921	0.009583	0.099182	-1.071324	-1.758701	7.794670
52440	0	1.892251	0.952905	9.954668	0.018924	0.009529	0.099546	-1.070316	-1.756596	7.798878
52441	0	1.879560	1.000960	9.893862	0.018799	0.010010	0.098938	-1.069712	-1.752324	7.796436
52442	0	1.885204	1.000971	9.893907	0.018853	0.010009	0.098939	-1.067770	-1.750403	7.796604
52443	0	1.891503	0.970261	9.881724	0.018921	0.009705	0.098816	-1.068944	-1.742908	7.802232
52444	0	1.884501	0.963655	9.881851	0.018847	0.009639	0.098818	-1.070437	-1.739415	7.805143
52445	0	1.897540	0.952344	9.869491	0.018982	0.009521	0.098694	-1.067419	-1.731309	7.803298
52446	0	1.883918	0.946896	9.851360	0.018847	0.009464	0.098513	-1.061241	-1.722256	7.801777
52447	0	1.878968	0.958090	9.765817	0.018799	0.009583	0.097656	-1.062260	-1.710962	7.801276
52448	0	1.877622	0.945987	9.808672	0.018780	0.009457	0.098086	-1.057495	-1.706225	7.803384
52449	0	1.872926	0.928122	9.741338	0.018738	0.009277	0.097412	-1.052179	-1.695662	7.803174
52450	0	1.853130	0.934922	9.772006	0.018538	0.009346	0.097719	-1.047655	-1.687861	7.801538
52451	0	1.854458	0.976455	9.723104	0.018555	0.009766	0.097229	-1.048002	-1.675380	7.804277
52452	0	1.877279	0.909058	9.698973	0.018778	0.009091	0.096989	-1.048100	-1.668908	7.803078
52453	0	1.879367	0.903336	9.680275	0.018799	0.009033	0.096802	-1.047059	-1.662303	7.801899
52454	0	1.884566	0.927860	9.637607	0.018849	0.009277	0.096375	-1.044612	-1.657358	7.802681
52455	0	1.873695	0.976448	9.649686	0.018738	0.009766	0.096497	-1.044940	-1.655813	7.803279
52456	0	1.867171	0.994224	9.643653	0.018675	0.009946	0.096436	-1.048223	-1.651559	7.803215
52457	0	1.843469	0.945985	9.680142	0.018433	0.009460	0.096802	-1.047644	-1.653377	7.809502
52458	0	1.868488	0.988504	9.704419	0.018681	0.009886	0.097045	-1.047570	-1.657999	7.804885
52459	0	1.862235	0.982323	9.661773	0.018616	0.009827	0.096619	-1.050349	-1.665263	7.807309
52460	0	1.863304	0.964057	9.637024	0.018628	0.009636	0.096372	-1.043536	-1.670459	7.813408
52461	0	1.880993	0.964086	9.722712	0.018799	0.009644	0.097229	-1.045164	-1.682876	7.818866
52462	0	1.870646	0.957141	9.649084	0.018699	0.009577	0.096492	-1.050234	-1.691550	7.820444
52463	0	1.874418	0.933582	9.747216	0.018738	0.009338	0.097473	-1.051914	-1.698510	7.823694
52464	0	1.869423	0.963984	9.728600	0.018689	0.009638	0.097287	-1.048550	-1.704034	7.820195
52465	0	1.862072	0.976628	9.741109	0.018616	0.009766	0.097412	-1.046471	-1.709319	7.826804
52466	0	1.893787	0.982789	9.795710	0.018930	0.009828	0.097959	-1.045030	-1.717547	7.825956
52467	0	1.892188	0.964589	9.777790	0.018921	0.009644	0.097778	-1.041214	-1.718215	7.826965
52468	0	1.881005	0.995441	9.807961	0.018801	0.009953	0.098082	-1.037912	-1.728635	7.824309
52469	0	1.868810	0.970902	9.795882	0.018677	0.009705	0.097961	-1.031564	-1.741406	7.823509
52470	0	1.858398	0.940987	9.868674	0.018578	0.009408	0.098688	-1.028195	-1.748357	7.825708
52471	0	1.886644	0.945469	9.918143	0.018860	0.009460	0.099182	-1.033451	-1.755437	7.829551
52472	0	1.881353	0.987316	9.863068	0.018811	0.009875	0.098631	-1.034783	-1.757656	7.829344
52473	0	1.849299	0.970915	9.905974	0.018494	0.009705	0.099060	-1.028564	-1.756462	7.828728
52474	0	1.885842	1.001867	9.881484	0.018858	0.010018	0.098815	-1.027160	-1.756579	7.829002
52475	0	1.886125	1.007205	9.918174	0.018860	0.010071	0.099182	-1.024620	-1.757718	7.829572
52476	0	1.879714	0.976966	9.838819	0.018801	0.009768	0.098388	-1.021247	-1.753162	7.828084
52477	0	1.898114	0.952102	9.826680	0.018982	0.009521	0.098267	-1.020430	-1.751708	7.837406
52478	0	1.915619	1.001837	9.820585	0.019163	0.010008	0.098206	-1.007484	-1.743270	7.833523
52479	0	1.885376	0.970237	9.845110	0.018860	0.009705	0.098450	-1.009000	-1.735759	7.836496
52480	0	1.914743	0.963914	9.790328	0.019153	0.009639	0.097902	-1.007556	-1.729269	7.839418
52481	0	1.879620	0.988979	9.777861	0.018799	0.009888	0.097778	-1.004174	-1.725846	7.837914
52482	0	1.866381	0.977020	9.777962	0.018671	0.009769	0.097778	-1.002398	-1.717047	7.835381
52483	0	1.879385	1.013386	9.729079	0.018799	0.010132	0.097290	-0.999012	-1.710794	7.835683
52484	0	1.872162	0.965035	9.655937	0.018727	0.009647	0.096559	-0.994610	-1.703746	7.834915
52485	0	1.873148	0.982769	9.643667	0.018738	0.009827	0.096436	-0.992505	-1.695957	7.833544
52486	0	1.853945	0.927551	9.717059	0.018541	0.009279	0.097170	-0.995885	-1.693437	7.832408
52487	0	1.903865	0.958289	9.637533	0.019043	0.009583	0.096375	-0.994443	-1.687982	7.831966
52488	0	1.854351	0.945639	9.637636	0.018546	0.009460	0.096375	-0.997923	-1.684471	7.838016
52489	0	1.898236	0.976534	9.606928	0.018982	0.009766	0.096069	-0.996978	-1.684574	7.841585
52490	0	1.885996	0.951561	9.643525	0.018861	0.009521	0.096435	-1.001852	-1.683335	7.837773
52491	0	1.873920	0.982951	9.619084	0.018738	0.009827	0.096191	-0.997659	-1.684827	7.832671
52492	0	1.868416	0.976952	9.588353	0.018680	0.009770	0.095884	-0.997809	-1.690071	7.823257
52493	0	1.850571	1.019629	9.667702	0.018494	0.010193	0.096680	-0.992445	-1.703964	7.823453
52494	0	1.871090	0.928213	9.624490	0.018701	0.009284	0.096247	-0.993262	-1.715869	7.828940
52495	0	1.868664	0.988819	9.710498	0.018677	0.009888	0.097107	-0.991183	-1.727080	7.832568
52496	0	1.883012	0.970354	9.764923	0.018818	0.009705	0.097651	-0.991158	-1.741122	7.828967
52497	0	1.905091	0.988763	9.741056	0.019043	0.009888	0.097412	-0.989989	-1.750154	7.827309
52498	0	1.888289	0.976291	9.746800	0.018875	0.009765	0.097469	-0.990744	-1.758973	7.826927
52499	0	1.868392	0.951706	9.771635	0.018677	0.009521	0.097717	-0.994502	-1.767031	7.827942
52500	0	1.863799	0.962782	9.862905	0.018630	0.009634	0.098630	-1.000211	-1.775926	7.830468
52501	0	1.922996	0.982359	9.851029	0.019226	0.009827	0.098511	-1.002565	-1.780192	7.828469
52502	0	1.881311	0.975783	9.893493	0.018806	0.009759	0.098936	-1.002668	-1.787646	7.825906
52503	0	1.874209	0.964305	9.844894	0.018738	0.009644	0.098450	-1.002042	-1.792380	7.826041
52504	0	1.887504	0.933320	9.905720	0.018868	0.009336	0.099058	-1.004491	-1.799731	7.827831
52505	0	1.922919	1.000942	9.875431	0.019226	0.010010	0.098755	-1.003539	-1.803007	7.832267
52506	0	1.892810	0.982625	9.869160	0.018927	0.009826	0.098692	-1.001768	-1.804481	7.829736
52507	0	1.892199	0.976428	9.887688	0.018921	0.009766	0.098877	-1.002292	-1.805583	7.825490
52508	0	1.879862	0.958067	9.942562	0.018801	0.009580	0.099425	-1.000046	-1.802928	7.824587
52509	0	1.873518	0.969873	9.863389	0.018738	0.009705	0.098633	-1.005739	-1.799712	7.824553
52510	0	1.885146	0.968896	9.918486	0.018854	0.009692	0.099184	-1.008341	-1.796409	7.824283
52511	0	1.861212	0.921465	9.875572	0.018616	0.009216	0.098755	-1.008994	-1.791966	7.829300
52512	0	1.866162	0.933199	9.863543	0.018669	0.009335	0.098634	-1.010971	-1.783076	7.828162
52513	0	1.910003	0.958201	9.857260	0.019104	0.009583	0.098572	-1.010485	-1.778261	7.827523
52514	0	1.890809	0.951908	9.778014	0.018912	0.009520	0.097779	-1.010098	-1.773162	7.823732
52515	0	1.897236	0.952065	9.790233	0.018982	0.009521	0.097900	-1.010269	-1.761876	7.820527
52516	0	1.883562	0.994780	9.747691	0.018841	0.009947	0.097476	-1.008089	-1.755613	7.820408
52517	0	1.891148	0.940172	9.741372	0.018921	0.009399	0.097412	-1.004601	-1.744445	7.812164
52518	0	1.877278	0.915917	9.680596	0.018780	0.009159	0.096805	-1.003389	-1.736009	7.813956
52519	0	1.867129	0.952267	9.655856	0.018677	0.009521	0.096558	-1.000997	-1.729378	7.812552
52520	0	1.860208	0.970446	9.637609	0.018604	0.009706	0.096375	-1.002360	-1.726639	7.809761
52521	0	1.861151	0.988786	9.661945	0.018616	0.009888	0.096619	-1.001049	-1.721462	7.812346
52522	0	1.885031	0.983055	9.631422	0.018851	0.009827	0.096314	-0.995252	-1.720098	7.812453
52523	0	1.879737	0.952092	9.649692	0.018799	0.009521	0.096497	-0.994665	-1.718166	7.814164
52524	0	1.885577	0.988332	9.637501	0.018857	0.009886	0.096375	-0.996390	-1.716535	7.813632
52525	0	1.874158	0.994876	9.643481	0.018738	0.009949	0.096436	-0.994953	-1.720780	7.819407
52526	0	1.875005	0.958342	9.612738	0.018745	0.009582	0.096128	-0.991382	-1.726079	7.821805
52527	0	1.886611	0.915624	9.673941	0.018860	0.009155	0.096741	-0.989089	-1.733378	7.816740
52528	0	1.881819	0.909015	9.643180	0.018811	0.009095	0.096433	-0.993691	-1.741522	7.813669
52529	0	1.874802	0.946139	9.747109	0.018738	0.009460	0.097473	-0.991057	-1.753304	7.819595
52530	0	1.882898	0.976583	9.722235	0.018819	0.009767	0.097224	-0.990493	-1.765036	7.819944
52531	0	1.862159	0.933500	9.735028	0.018616	0.009338	0.097351	-0.993120	-1.771807	7.818359
52532	0	1.912296	0.926683	9.728693	0.019115	0.009270	0.097288	-0.995196	-1.780544	7.813459
52533	0	1.886789	0.976683	9.710525	0.018860	0.009766	0.097107	-0.992463	-1.789862	7.811956
52534	0	1.894722	0.976269	9.820028	0.018937	0.009768	0.098202	-0.996656	-1.801516	7.814096
52535	0	1.880495	0.958209	9.826547	0.018799	0.009583	0.098267	-0.995914	-1.808562	7.812132
52536	0	1.881770	0.964126	9.887290	0.018811	0.009642	0.098874	-0.995117	-1.815966	7.808625
52537	0	1.886578	1.013229	9.918096	0.018860	0.010132	0.099182	-0.993496	-1.822775	7.800996
52538	0	1.900035	1.012774	9.875110	0.018993	0.010132	0.098752	-0.996843	-1.830725	7.804589
52539	0	1.929148	0.957964	9.905949	0.019287	0.009583	0.099060	-0.999062	-1.835773	7.797101
52540	0	1.874908	0.957552	9.863042	0.018746	0.009576	0.098631	-0.998183	-1.838826	7.796387
52541	0	1.867948	0.951962	9.869351	0.018677	0.009521	0.098694	-0.999146	-1.841935	7.794525
52542	0	1.923171	0.975997	9.826557	0.019231	0.009761	0.098266	-0.998894	-1.842851	7.795554
52543	0	1.897830	0.988914	9.869440	0.018982	0.009888	0.098694	-0.996132	-1.838591	7.794827
52544	0	1.890574	0.976417	9.900175	0.018913	0.009768	0.099000	-0.999031	-1.829913	7.791445
52545	0	1.897216	0.970214	9.869597	0.018982	0.009705	0.098694	-1.000726	-1.818505	7.792270
52546	0	1.883157	0.957741	9.876021	0.018840	0.009577	0.098759	-0.999130	-1.808967	7.788328
52547	0	1.854728	0.952525	9.826764	0.018555	0.009521	0.098267	-0.993767	-1.800319	7.787522
52548	0	1.859104	0.928133	9.857572	0.018600	0.009284	0.098574	-0.995880	-1.789392	7.785977
52549	0	1.867347	0.946087	9.783994	0.018677	0.009460	0.097839	-0.994137	-1.785461	7.788185
52550	0	1.896802	0.933914	9.723130	0.018975	0.009338	0.097230	-0.992338	-1.776979	7.781918
52551	0	1.872870	0.970473	9.753591	0.018738	0.009705	0.097534	-0.991305	-1.766369	7.777187
52552	0	1.853089	0.964472	9.692766	0.018537	0.009644	0.096927	-0.989072	-1.759757	7.773791
52553	0	1.848301	0.940251	9.637625	0.018494	0.009399	0.096375	-0.984494	-1.747141	7.772685
52554	0	1.858672	0.946530	9.656192	0.018594	0.009466	0.096560	-0.984474	-1.738775	7.770879
52555	0	1.885369	0.945679	9.649815	0.018860	0.009460	0.096497	-0.987511	-1.731394	7.775784
52556	0	1.872139	0.957460	9.650025	0.018725	0.009575	0.096499	-0.986974	-1.726761	7.769928
52557	0	1.848959	0.921506	9.637541	0.018494	0.009216	0.096375	-0.987414	-1.721986	7.766541
52558	0	1.854519	0.945804	9.655870	0.018546	0.009458	0.096559	-0.985802	-1.720942	7.762356
52559	0	1.874092	0.958087	9.600785	0.018738	0.009583	0.096008	-0.986296	-1.724578	7.765229
52560	0	1.855897	1.019345	9.588413	0.018560	0.010189	0.095884	-0.979910	-1.722835	7.767037
52561	0	1.843859	0.970503	9.625125	0.018433	0.009705	0.096252	-0.977778	-1.729771	7.772611
52562	0	1.869408	0.982364	9.673703	0.018688	0.009827	0.096738	-0.979797	-1.736619	7.775259
52563	0	1.850236	0.945914	9.704437	0.018494	0.009460	0.097046	-0.979981	-1.746899	7.771404
52564	0	1.857810	0.970039	9.740724	0.018572	0.009702	0.097408	-0.980260	-1.754269	7.769257
52565	0	1.862539	0.964965	9.728758	0.018616	0.009644	0.097290	-0.971874	-1.765669	7.765485
52566	0	1.894721	0.996002	9.795432	0.018940	0.009960	0.097956	-0.970741	-1.774143	7.763949
52567	0	1.911495	0.951957	9.789844	0.019104	0.009521	0.097900	-0.971399	-1.786898	7.764704
52568	0	1.882811	0.933440	9.850449	0.018821	0.009334	0.098506	-0.968928	-1.795385	7.768709
52569	0	1.886949	0.958479	9.808142	0.018860	0.009583	0.098083	-0.964893	-1.806622	7.767451
52570	0	1.894430	0.958510	9.844423	0.018940	0.009586	0.098445	-0.965036	-1.811703	7.764277
52571	0	1.893081	0.958242	9.838678	0.018921	0.009583	0.098389	-0.963624	-1.823199	7.764838
52572	0	1.882183	0.927425	9.844439	0.018818	0.009276	0.098445	-0.964863	-1.827854	7.762891
52573	0	1.916861	0.989172	9.918104	0.019165	0.009888	0.099182	-0.959015	-1.832029	7.758493
52574	0	1.899289	0.971245	9.893428	0.018989	0.009712	0.098935	-0.957506	-1.837050	7.756146
52575	0	1.873938	0.952041	9.942607	0.018738	0.009521	0.099426	-0.957386	-1.838902	7.758929
52576	0	1.886431	0.964207	9.881453	0.018863	0.009641	0.098815	-0.954543	-1.840786	7.759506
52577	0	1.849303	0.964727	9.857153	0.018494	0.009644	0.098572	-0.949114	-1.840137	7.758415
52578	0	1.891697	0.977831	9.832647	0.018919	0.009772	0.098327	-0.941090	-1.837887	7.752597
52579	0	1.879396	0.952164	9.845062	0.018799	0.009521	0.098450	-0.939884	-1.832359	7.743762
52580	0	1.866171	0.952229	9.826834	0.018666	0.009521	0.098268	-0.937733	-1.827095	7.745460
52581	0	1.897541	0.952538	9.784024	0.018982	0.009521	0.097839	-0.932097	-1.819558	7.746061
52582	0	1.878104	0.946734	9.778020	0.018785	0.009468	0.097779	-0.931886	-1.814500	7.742417
52583	0	1.879032	0.970734	9.716934	0.018799	0.009705	0.097168	-0.927710	-1.804623	7.735142
52584	0	1.896065	0.946640	9.729263	0.018965	0.009465	0.097292	-0.925214	-1.799896	7.730493
52585	0	1.879632	0.939906	9.729056	0.018799	0.009399	0.097290	-0.924518	-1.797075	7.725820
52586	0	1.897128	0.958681	9.716937	0.018976	0.009582	0.097169	-0.917178	-1.791335	7.726981
52587	0	1.867567	0.970624	9.661870	0.018677	0.009705	0.096619	-0.913948	-1.790109	7.727544
52588	0	1.867070	0.940590	9.649589	0.018674	0.009402	0.096496	-0.908643	-1.786488	7.725618
52589	0	1.855224	0.927614	9.686338	0.018555	0.009277	0.096863	-0.908730	-1.783675	7.726747
52590	0	1.836758	0.963681	9.668088	0.018367	0.009641	0.096681	-0.912029	-1.784679	7.724796
52591	0	1.849259	0.976491	9.613065	0.018494	0.009766	0.096130	-0.911800	-1.783593	7.718757
52592	0	1.879760	0.946007	9.643508	0.018796	0.009459	0.096436	-0.908704	-1.785623	7.711661
52593	0	1.892432	0.958392	9.600749	0.018921	0.009583	0.096008	-0.905799	-1.789839	7.709658
52594	0	1.874587	0.970819	9.576181	0.018744	0.009706	0.095762	-0.902603	-1.791658	7.703381
52595	0	1.874319	0.964441	9.661752	0.018738	0.009644	0.096619	-0.900088	-1.798090	7.705385
52596	0	1.857086	0.921869	9.655353	0.018565	0.009217	0.096555	-0.897073	-1.804960	7.703254
52597	0	1.855950	0.970746	9.747194	0.018555	0.009705	0.097473	-0.892402	-1.810713	7.697821
52598	0	1.893817	0.934371	9.661422	0.018930	0.009343	0.096616	-0.890442	-1.820037	7.694707
52599	0	1.843866	0.982398	9.698399	0.018433	0.009827	0.096985	-0.892467	-1.827418	7.684698
52600	0	1.875826	0.981756	9.777502	0.018749	0.009821	0.097776	-0.895052	-1.838127	7.676283
52601	0	1.856501	0.982677	9.783739	0.018555	0.009827	0.097839	-0.893527	-1.850323	7.673802
52602	0	1.845712	0.933793	9.789482	0.018453	0.009338	0.097896	-0.892781	-1.855723	7.669742
52603	0	1.855844	0.964563	9.808258	0.018555	0.009644	0.098083	-0.889037	-1.860215	7.669882
52604	0	1.887762	0.965248	9.807914	0.018867	0.009647	0.098082	-0.881612	-1.872109	7.669089
52605	0	1.886620	0.958166	9.820443	0.018860	0.009583	0.098206	-0.881215	-1.879627	7.669542
52606	0	1.887895	0.964056	9.905603	0.018872	0.009642	0.099057	-0.881234	-1.887554	7.665461
52607	0	1.886259	0.994950	9.844911	0.018860	0.009949	0.098450	-0.879159	-1.890905	7.657000
52608	0	1.904938	0.982108	9.795985	0.019048	0.009828	0.097960	-0.885377	-1.892963	7.650276
52609	0	1.849069	0.970657	9.875524	0.018494	0.009705	0.098755	-0.882012	-1.889741	7.646883
52610	0	1.897205	0.995083	9.808429	0.018975	0.009953	0.098083	-0.882949	-1.886235	7.637311
52611	0	1.897988	0.982608	9.851119	0.018982	0.009827	0.098511	-0.882430	-1.884040	7.633758
52612	0	1.885192	0.988614	9.851131	0.018855	0.009886	0.098511	-0.880961	-1.880579	7.624679
52613	0	1.897475	0.970527	9.832896	0.018982	0.009705	0.098328	-0.879189	-1.872473	7.620270
52614	0	1.884583	0.964670	9.808514	0.018846	0.009645	0.098085	-0.875303	-1.872925	7.621616
52615	0	1.922190	0.970341	9.802340	0.019226	0.009705	0.098022	-0.875455	-1.868238	7.617098
52616	0	1.896761	0.964110	9.759724	0.018973	0.009641	0.097596	-0.873990	-1.861773	7.606715
52617	0	1.916196	0.982406	9.777918	0.019165	0.009827	0.097778	-0.875784	-1.858371	7.601739
52618	0	1.872910	0.945142	9.747481	0.018731	0.009455	0.097474	-0.878351	-1.856196	7.597933
52619	0	1.861165	0.958048	9.735205	0.018616	0.009583	0.097351	-0.879479	-1.851596	7.599172
52620	0	1.866537	0.976266	9.784066	0.018668	0.009761	0.097840	-0.876197	-1.848519	7.592313
52621	0	1.867578	0.977258	9.674021	0.018677	0.009766	0.096741	-0.866869	-1.847577	7.589978
52622	0	1.873297	0.953373	9.704466	0.018736	0.009535	0.097044	-0.867068	-1.844400	7.579608
52623	0	1.867817	0.964022	9.637457	0.018677	0.009644	0.096375	-0.869501	-1.846200	7.581803
52624	0	1.868051	0.951172	9.716801	0.018680	0.009514	0.097168	-0.870698	-1.847455	7.576126
52625	0	1.849281	0.952227	9.753426	0.018494	0.009521	0.097534	-0.868554	-1.846680	7.574144
52626	0	1.885650	0.969735	9.723010	0.018858	0.009706	0.097229	-0.876852	-1.845194	7.569565
52627	0	1.892540	0.952114	9.655677	0.018921	0.009521	0.096558	-0.875836	-1.850710	7.561941
52628	0	1.856641	0.964367	9.649396	0.018563	0.009643	0.096495	-0.873566	-1.854779	7.551921
52629	0	1.868229	0.958092	9.704499	0.018677	0.009583	0.097046	-0.874051	-1.861503	7.546372
52630	0	1.881019	1.000379	9.698301	0.018809	0.010006	0.096983	-0.875287	-1.862742	7.539861
52631	0	1.862119	0.951738	9.704525	0.018616	0.009521	0.097046	-0.879095	-1.869568	7.517197
52632	0	1.882222	1.006325	9.716346	0.018809	0.010062	0.097166	-0.876364	-1.884926	7.512017
52633	0	1.880884	0.964604	9.747097	0.018799	0.009644	0.097473	-0.871996	-1.896880	7.511268
52634	0	1.863918	1.001378	9.807815	0.018636	0.010015	0.098079	-0.871658	-1.901152	7.500692
52635	0	1.880332	0.982685	9.771640	0.018799	0.009827	0.097717	-0.870051	-1.906616	7.496772
52636	0	1.875203	0.995016	9.783622	0.018746	0.009949	0.097837	-0.867060	-1.913452	7.490649
52637	0	1.892136	1.013482	9.832724	0.018921	0.010132	0.098328	-0.862582	-1.914350	7.481454
52638	0	1.880326	0.958606	9.783795	0.018800	0.009588	0.097838	-0.863857	-1.918695	7.473492
52639	0	1.922987	0.994658	9.789986	0.019226	0.009949	0.097900	-0.864897	-1.923339	7.475248
52640	0	1.880777	0.963728	9.795941	0.018806	0.009639	0.097960	-0.865454	-1.925186	7.470000
52641	0	1.898537	1.001173	9.838781	0.018982	0.010010	0.098389	-0.861966	-1.929470	7.459724
52642	0	1.886763	0.946293	9.832565	0.018867	0.009464	0.098326	-0.862274	-1.931029	7.448544
52643	0	1.897970	0.964074	9.808420	0.018982	0.009644	0.098083	-0.864224	-1.928677	7.446189
52644	0	1.891426	0.933105	9.802393	0.018916	0.009333	0.098023	-0.864745	-1.926751	7.440798
52645	0	1.916324	0.933542	9.783999	0.019165	0.009338	0.097839	-0.866826	-1.924914	7.439162
52646	0	1.879331	1.000449	9.765739	0.018795	0.010003	0.097657	-0.863961	-1.923183	7.437063
52647	0	1.873986	0.975982	9.790057	0.018738	0.009766	0.097900	-0.869408	-1.925899	7.428777
52648	0	1.898424	1.017806	9.790093	0.018986	0.010180	0.097900	-0.870884	-1.924359	7.421779
52649	0	1.873198	0.952061	9.784055	0.018738	0.009521	0.097839	-0.870764	-1.917884	7.416785
52650	0	1.896786	1.000552	9.686546	0.018970	0.010008	0.096865	-0.872145	-1.914996	7.414314
52651	0	1.892018	0.994593	9.765667	0.018921	0.009949	0.097656	-0.874069	-1.914410	7.408831
52652	0	1.885793	0.975479	9.729056	0.018858	0.009760	0.097290	-0.878724	-1.914660	7.396247
52653	0	1.898108	0.976484	9.765650	0.018982	0.009766	0.097656	-0.878407	-1.913972	7.390172
52654	0	1.879464	0.951907	9.692432	0.018797	0.009520	0.096924	-0.877725	-1.911578	7.388012
52655	0	1.861504	0.957711	9.637518	0.018616	0.009583	0.096375	-0.882744	-1.911046	7.380202
52656	0	1.861520	0.962745	9.661980	0.018614	0.009632	0.096620	-0.886671	-1.912894	7.382430
52657	0	1.880017	0.958114	9.667956	0.018799	0.009583	0.096680	-0.886983	-1.914796	7.378787
52658	0	1.892157	0.933808	9.637355	0.018923	0.009336	0.096374	-0.882988	-1.913755	7.364398
52659	0	1.904714	0.933426	9.643512	0.019043	0.009338	0.096436	-0.886519	-1.919052	7.356827
52660	0	1.887099	0.957000	9.686155	0.018867	0.009574	0.096862	-0.889772	-1.923505	7.350345
52661	0	1.874107	0.952292	9.728927	0.018738	0.009521	0.097290	-0.886729	-1.927665	7.347329
52662	0	1.893523	0.952300	9.692028	0.018927	0.009523	0.096922	-0.885787	-1.938153	7.337348
52663	0	1.904621	0.951779	9.741184	0.019043	0.009521	0.097412	-0.888747	-1.942297	7.326794
52664	0	1.893114	0.975904	9.777639	0.018927	0.009758	0.097777	-0.886181	-1.947915	7.322874
52665	0	1.898760	0.970168	9.802165	0.018982	0.009705	0.098022	-0.888255	-1.954900	7.314425
52666	0	1.881858	0.957241	9.759186	0.018809	0.009576	0.097593	-0.890899	-1.966127	7.305189
52667	0	1.880257	0.933745	9.832701	0.018799	0.009338	0.098328	-0.890577	-1.970815	7.302995
52668	0	1.838139	0.939459	9.777601	0.018378	0.009397	0.097776	-0.891502	-1.974815	7.298005
52669	0	1.879881	0.976552	9.844972	0.018799	0.009766	0.098450	-0.890297	-1.975110	7.301891
52670	0	1.880483	0.952097	9.814238	0.018799	0.009521	0.098144	-0.888514	-1.982490	7.294894
52671	0	1.898546	0.957904	9.838833	0.018982	0.009583	0.098389	-0.891066	-1.986891	7.291294
52672	0	1.899000	0.938852	9.820466	0.018989	0.009392	0.098205	-0.893480	-1.988856	7.285157
52673	0	1.892297	0.964560	9.826600	0.018921	0.009644	0.098267	-0.889847	-1.991622	7.273372
52674	0	1.911092	0.964962	9.844698	0.019108	0.009647	0.098448	-0.885953	-1.995581	7.265968
52675	0	1.928520	0.958493	9.820571	0.019287	0.009583	0.098206	-0.882100	-1.993787	7.253336
52676	0	1.904317	0.958970	9.796032	0.019039	0.009586	0.097961	-0.877007	-1.998892	7.249637
52677	0	1.904105	0.927685	9.832806	0.019043	0.009277	0.098328	-0.876298	-1.997026	7.241987
52678	0	1.915714	0.982607	9.851141	0.019161	0.009825	0.098511	-0.873758	-1.992728	7.230810
52679	0	1.848988	0.928058	9.826701	0.018494	0.009277	0.098267	-0.868949	-1.988757	7.221141
52680	0	1.878707	0.983320	9.777903	0.018791	0.009832	0.097778	-0.866825	-1.984310	7.219946
52681	0	1.867382	0.964701	9.808372	0.018677	0.009644	0.098083	-0.861703	-1.981282	7.210230
52682	0	1.860962	0.946545	9.765630	0.018609	0.009467	0.097656	-0.862277	-1.982279	7.206899
52683	0	1.879732	0.958574	9.783933	0.018799	0.009583	0.097839	-0.857421	-1.980925	7.200740
52684	0	1.879158	0.965063	9.765601	0.018796	0.009649	0.097655	-0.854663	-1.976148	7.188703
52685	0	1.855291	0.951856	9.747377	0.018555	0.009521	0.097473	-0.856749	-1.974399	7.179809
52686	0	1.867168	0.939331	9.747428	0.018673	0.009393	0.097474	-0.854937	-1.973332	7.168702
52687	0	1.910093	0.958514	9.741245	0.019104	0.009583	0.097412	-0.850645	-1.970093	7.165463
52688	0	1.885290	0.952204	9.674119	0.018853	0.009526	0.096741	-0.854400	-1.970167	7.151272
52689	0	1.885815	0.982551	9.686324	0.018860	0.009827	0.096863	-0.854372	-1.968465	7.152126
52690	0	1.892265	0.982355	9.661759	0.018917	0.009824	0.096619	-0.853342	-1.975446	7.143255
52691	0	1.849829	0.964151	9.698418	0.018494	0.009644	0.096985	-0.854411	-1.981303	7.132767
52692	0	1.899518	0.969789	9.692120	0.018991	0.009700	0.096922	-0.855400	-1.987232	7.125520
52693	0	1.898672	0.976511	9.692294	0.018982	0.009766	0.096924	-0.854755	-1.993317	7.117894
52694	0	1.868979	1.013156	9.716522	0.018686	0.010130	0.097166	-0.851637	-1.997861	7.102835
52695	0	1.886568	0.964099	9.692295	0.018860	0.009644	0.096924	-0.853228	-2.005112	7.101324
52696	0	1.863405	0.969886	9.740889	0.018627	0.009699	0.097410	-0.851946	-2.013621	7.091788
52697	0	1.886506	0.927641	9.735016	0.018860	0.009277	0.097351	-0.851603	-2.020104	7.084105
52698	0	1.899955	0.939739	9.771296	0.018992	0.009397	0.097714	-0.849116	-2.028785	7.071119
52699	0	1.898700	0.963956	9.728945	0.018982	0.009644	0.097290	-0.852391	-2.035138	7.065806
52700	0	1.911620	0.945366	9.826400	0.019114	0.009452	0.098265	-0.849002	-2.038638	7.054761
52701	0	1.904693	0.933436	9.796104	0.019043	0.009338	0.097961	-0.852295	-2.043691	7.052536
52702	0	1.893020	0.945141	9.802123	0.018929	0.009452	0.098022	-0.851462	-2.046036	7.044818
52703	0	1.886207	0.927423	9.832751	0.018860	0.009277	0.098328	-0.853702	-2.049015	7.039127
52704	0	1.904709	0.963400	9.875415	0.019047	0.009637	0.098754	-0.855868	-2.049849	7.026047
52705	0	1.916716	0.964703	9.850999	0.019165	0.009644	0.098511	-0.850553	-2.052713	7.024554
52706	0	1.905093	0.952597	9.856928	0.019047	0.009528	0.098570	-0.851835	-2.057986	7.012095
52707	0	1.885971	0.952162	9.857179	0.018860	0.009521	0.098572	-0.850269	-2.058164	7.009742
52708	0	1.867423	0.945626	9.857152	0.018676	0.009460	0.098571	-0.853975	-2.056827	7.001358
52709	0	1.886011	0.982676	9.857172	0.018860	0.009827	0.098572	-0.852595	-2.057516	6.991971
52710	0	1.879621	0.958100	9.869354	0.018799	0.009583	0.098693	-0.853120	-2.054890	6.975806
52711	0	1.909874	0.964603	9.826738	0.019104	0.009644	0.098267	-0.849182	-2.049233	6.976166
52712	0	1.872194	0.946282	9.826881	0.018727	0.009465	0.098268	-0.850859	-2.043456	6.959460
52713	0	1.879002	0.994857	9.808520	0.018799	0.009949	0.098083	-0.850127	-2.033693	6.937537
52714	0	1.859234	0.964424	9.814823	0.018598	0.009643	0.098147	-0.847162	-2.028035	6.935983
52715	0	1.885653	0.964631	9.747352	0.018860	0.009644	0.097473	-0.842838	-2.024586	6.926457
52716	0	1.897348	0.958714	9.729040	0.018975	0.009587	0.097290	-0.841755	-2.022910	6.916953
52717	0	1.867387	0.952525	9.643574	0.018677	0.009521	0.096436	-0.836206	-2.019929	6.898584
52718	0	1.866793	0.958958	9.716853	0.018671	0.009589	0.097168	-0.834630	-2.016735	6.888990
52719	0	1.916185	0.982621	9.668037	0.019165	0.009827	0.096680	-0.834152	-2.013487	6.876436
52720	0	1.891279	0.945697	9.698625	0.018914	0.009459	0.096986	-0.834916	-2.012300	6.859282
52721	0	1.892411	0.933102	9.661873	0.018921	0.009338	0.096619	-0.842190	-2.016544	6.849149
52722	0	1.893015	0.957149	9.686169	0.018927	0.009567	0.096863	-0.835699	-2.021045	6.847278
52723	0	1.837758	0.946121	9.686158	0.018372	0.009460	0.096863	-0.833510	-2.028583	6.838305
52724	0	1.881433	0.995005	9.637082	0.018810	0.009950	0.096372	-0.831755	-2.033824	6.827379
52725	0	1.892134	0.951885	9.686297	0.018921	0.009521	0.096863	-0.833672	-2.034838	6.814342
52726	0	1.855801	0.982146	9.728935	0.018555	0.009821	0.097290	-0.831768	-2.039183	6.803389
52727	0	1.868164	1.006821	9.667902	0.018677	0.010071	0.096680	-0.833668	-2.045502	6.789660
52728	0	1.856667	0.969952	9.667725	0.018564	0.009699	0.096678	-0.831658	-2.048863	6.780372
52729	0	1.855870	0.927838	9.698400	0.018555	0.009277	0.096985	-0.829227	-2.054080	6.765598
52730	0	1.868811	0.915422	9.826426	0.018684	0.009157	0.098265	-0.831299	-2.058868	6.756683
52731	0	1.916970	1.006880	9.789969	0.019165	0.010071	0.097900	-0.832292	-2.064742	6.740072
52732	0	1.893386	0.969592	9.771492	0.018929	0.009700	0.097715	-0.835523	-2.070338	6.729518
52733	0	1.916703	0.946225	9.765569	0.019165	0.009460	0.097656	-0.832161	-2.073131	6.722567
52734	0	1.893152	0.952552	9.814120	0.018925	0.009524	0.098143	-0.829437	-2.081516	6.713964
52735	0	1.899322	0.988976	9.844732	0.018982	0.009888	0.098450	-0.825531	-2.095016	6.707030
52736	0	1.858044	0.964725	9.868837	0.018577	0.009647	0.098689	-0.824472	-2.099957	6.696752
52737	0	1.892135	0.982548	9.844974	0.018921	0.009827	0.098450	-0.824647	-2.100976	6.685454
52738	0	1.879963	0.976278	9.869369	0.018799	0.009763	0.098694	-0.823340	-2.102358	6.684217
52739	0	1.886361	0.982357	9.893758	0.018860	0.009827	0.098938	-0.825352	-2.107044	6.686110
52740	0	1.886790	0.957501	9.863168	0.018867	0.009576	0.098632	-0.825093	-2.109101	6.670978
52741	0	1.885981	1.001390	9.924276	0.018860	0.010010	0.099243	-0.819076	-2.109452	6.666617
52742	0	1.922231	1.008099	9.912061	0.019226	0.010078	0.099120	-0.814854	-2.105521	6.670425
52743	0	1.934278	0.976639	9.869482	0.019348	0.009766	0.098694	-0.812751	-2.099743	6.657551
52744	0	1.902488	0.946053	9.832996	0.019032	0.009461	0.098329	-0.812753	-2.092555	6.647300
52745	0	1.909672	1.000814	9.771888	0.019104	0.010010	0.097717	-0.813498	-2.084506	6.640554
52746	0	1.877976	0.988300	9.827028	0.018784	0.009884	0.098269	-0.813349	-2.080538	6.620767
52747	0	1.885220	0.946278	9.869509	0.018860	0.009460	0.098694	-0.809667	-2.072195	6.613608
52748	0	1.883992	0.958265	9.717115	0.018845	0.009586	0.097170	-0.812759	-2.067150	6.601695
52749	0	1.873156	0.952375	9.729102	0.018738	0.009521	0.097290	-0.808843	-2.060253	6.596443
52750	0	1.871789	0.971038	9.704810	0.018725	0.009708	0.097047	-0.805447	-2.051895	6.581336
52751	0	1.898179	0.945870	9.680196	0.018982	0.009460	0.096802	-0.806017	-2.052128	6.579742
52752	0	1.866854	0.951414	9.771902	0.018676	0.009518	0.097717	-0.808978	-2.044113	6.567529
52753	0	1.879696	0.945811	9.661924	0.018799	0.009460	0.096619	-0.810405	-2.042352	6.559969
52754	0	1.867108	0.933102	9.607090	0.018673	0.009334	0.096070	-0.812235	-2.040624	6.552232
52755	0	1.855004	0.958542	9.619201	0.018555	0.009583	0.096191	-0.807496	-2.035518	6.548961
52756	0	1.866344	0.952665	9.637616	0.018667	0.009526	0.096375	-0.805876	-2.031532	6.535290
52757	0	1.861532	0.921721	9.631347	0.018616	0.009216	0.096313	-0.803703	-2.031590	6.522328
52758	0	1.873562	0.952646	9.698470	0.018737	0.009522	0.096985	-0.797732	-2.030611	6.509614
52759	0	1.904687	0.994779	9.655694	0.019043	0.009949	0.096558	-0.797304	-2.035610	6.501846
52760	0	1.874639	0.982335	9.637246	0.018745	0.009824	0.096373	-0.796613	-2.037265	6.488444
52761	0	1.880213	0.970594	9.673994	0.018799	0.009705	0.096741	-0.793627	-2.041612	6.478235
52762	0	1.862711	0.982965	9.698194	0.018622	0.009829	0.096983	-0.790908	-2.047590	6.473992
52763	0	1.850378	0.976409	9.710516	0.018494	0.009766	0.097107	-0.791286	-2.060015	6.472619
52764	0	1.876372	0.970416	9.710164	0.018758	0.009701	0.097103	-0.786142	-2.067510	6.455907
52765	0	1.910756	0.970136	9.661827	0.019104	0.009705	0.096619	-0.788376	-2.072122	6.443747
52766	0	1.880906	0.970030	9.741023	0.018806	0.009698	0.097411	-0.784215	-2.076765	6.441490
52767	0	1.880533	0.952101	9.789919	0.018799	0.009521	0.097900	-0.783241	-2.084794	6.435979
52768	0	1.869771	0.982439	9.801800	0.018689	0.009825	0.098020	-0.782306	-2.095277	6.420197
52769	0	1.904529	0.952301	9.789979	0.019043	0.009521	0.097900	-0.779106	-2.098443	6.417441
52770	0	1.887353	0.946665	9.807955	0.018865	0.009463	0.098082	-0.773902	-2.109335	6.406745
52771	0	1.874121	0.970509	9.814383	0.018738	0.009705	0.098145	-0.771916	-2.113769	6.398994
52772	0	1.905509	0.982924	9.862960	0.019050	0.009827	0.098631	-0.767553	-2.120556	6.393909
52773	0	1.886041	0.970635	9.881564	0.018860	0.009705	0.098816	-0.764275	-2.121692	6.390380
52774	0	1.855753	0.946095	9.850966	0.018556	0.009463	0.098510	-0.765766	-2.124418	6.381633
52775	0	1.867479	1.007719	9.844943	0.018677	0.010071	0.098450	-0.757300	-2.122664	6.368351
52776	0	1.879729	0.965357	9.802131	0.018795	0.009656	0.098022	-0.758695	-2.125793	6.358545
52777	0	1.892228	0.988478	9.887698	0.018921	0.009888	0.098877	-0.760725	-2.127875	6.353004
52778	0	1.892176	0.976151	9.869284	0.018923	0.009759	0.098693	-0.756656	-2.127212	6.342240
52779	0	1.879777	0.994906	9.875505	0.018799	0.009949	0.098755	-0.755116	-2.126522	6.329803
52780	0	1.885400	0.977032	9.765636	0.018857	0.009766	0.097656	-0.748531	-2.123536	6.315641
52781	0	1.861037	0.988694	9.838976	0.018616	0.009888	0.098389	-0.748331	-2.117878	6.307568
52782	0	1.884369	1.000475	9.802560	0.018848	0.010008	0.098024	-0.750686	-2.112836	6.303685
52783	0	1.885303	0.957964	9.759682	0.018860	0.009583	0.097595	-0.752851	-2.105333	6.297031
52784	0	1.871740	0.945349	9.759927	0.018723	0.009454	0.097598	-0.752073	-2.098731	6.288250
52785	0	1.848769	0.964490	9.741311	0.018494	0.009644	0.097412	-0.749429	-2.092268	6.276346
52786	0	1.871447	0.958507	9.668365	0.018725	0.009584	0.096682	-0.747731	-2.079916	6.263467
52787	0	1.873616	0.958218	9.692418	0.018738	0.009583	0.096924	-0.746907	-2.078513	6.259449
52788	0	1.891289	0.945946	9.710775	0.018917	0.009459	0.097107	-0.745668	-2.074053	6.249190
52789	0	1.867478	0.952232	9.655792	0.018677	0.009521	0.096558	-0.743434	-2.072212	6.242195
52790	0	1.830333	0.921779	9.735148	0.018306	0.009217	0.097351	-0.741693	-2.069889	6.234116
52791	0	1.873571	0.934052	9.710713	0.018738	0.009338	0.097107	-0.738155	-2.067999	6.217054
52792	0	1.860472	0.952705	9.686382	0.018611	0.009525	0.096863	-0.735091	-2.061207	6.206056
52793	0	1.861764	0.934018	9.686225	0.018616	0.009338	0.096863	-0.731785	-2.064007	6.193344
52794	0	1.856090	0.927716	9.631140	0.018559	0.009280	0.096312	-0.734062	-2.067355	6.176511
52795	0	1.874082	0.939982	9.674010	0.018738	0.009399	0.096741	-0.732159	-2.071394	6.165697
52796	0	1.874685	0.933653	9.716560	0.018744	0.009338	0.097166	-0.733007	-2.075838	6.161012
52797	0	1.880017	0.939840	9.716781	0.018799	0.009399	0.097168	-0.732896	-2.077932	6.156542
52798	0	1.861639	0.951548	9.674032	0.018618	0.009519	0.096740	-0.735408	-2.077013	6.147249
52799	0	1.886427	0.975963	9.735082	0.018860	0.009766	0.097351	-0.741001	-2.082680	6.145350
52800	0	1.905669	0.993573	9.741021	0.019052	0.009936	0.097411	-0.740389	-2.089240	6.143450
52801	0	1.880559	0.951964	9.716684	0.018799	0.009521	0.097168	-0.741209	-2.097725	6.132157
52802	0	1.894388	0.988007	9.759087	0.018934	0.009884	0.097592	-0.744273	-2.109553	6.125261
52803	0	1.856087	0.982460	9.783839	0.018555	0.009827	0.097839	-0.745306	-2.117284	6.120372
52804	0	1.881911	0.969956	9.746860	0.018810	0.009700	0.097470	-0.744131	-2.128126	6.115877
52805	0	1.898727	0.982959	9.747181	0.018982	0.009827	0.097473	-0.739241	-2.134841	6.117697
52806	0	1.881033	0.964942	9.795836	0.018809	0.009649	0.097959	-0.737776	-2.136528	6.105677
52807	0	1.874023	0.957936	9.844955	0.018738	0.009583	0.098450	-0.739989	-2.139840	6.105825
52808	0	1.887233	1.018663	9.869138	0.018865	0.010186	0.098693	-0.737944	-2.149151	6.097520
52809	0	1.910774	1.006915	9.838811	0.019104	0.010071	0.098389	-0.738602	-2.154044	6.082364
52810	0	1.898900	0.988134	9.899730	0.018989	0.009884	0.098997	-0.740253	-2.155019	6.076382
52811	0	1.904475	0.994950	9.826618	0.019043	0.009949	0.098267	-0.738035	-2.157596	6.071528
52812	0	1.892162	0.994853	9.881549	0.018924	0.009950	0.098815	-0.738092	-2.155626	6.063643
52813	0	1.910890	0.976208	9.905946	0.019104	0.009766	0.099060	-0.740895	-2.161845	6.059059
52814	0	1.874179	0.975813	9.844884	0.018747	0.009758	0.098448	-0.739553	-2.155922	6.048879
52815	0	1.904088	0.964154	9.851134	0.019043	0.009644	0.098511	-0.740653	-2.154040	6.043071
52816	0	1.873135	0.957363	9.802414	0.018733	0.009578	0.098023	-0.744264	-2.152654	6.030636
52817	0	1.873312	0.964603	9.753483	0.018738	0.009644	0.097534	-0.740227	-2.147721	6.030037
52818	0	1.896425	0.970656	9.741493	0.018972	0.009709	0.097413	-0.742152	-2.138609	6.026707
52819	0	1.873798	0.970467	9.735103	0.018738	0.009705	0.097351	-0.740993	-2.139445	6.015615
52820	0	1.885690	0.970456	9.771691	0.018860	0.009705	0.097716	-0.739887	-2.136535	6.000307
52821	0	1.904013	0.945892	9.692454	0.019043	0.009460	0.096924	-0.740320	-2.133683	5.998932
52822	0	1.884893	0.982132	9.704802	0.018854	0.009823	0.097047	-0.741104	-2.128170	5.991604
52823	0	1.867655	0.958279	9.710695	0.018677	0.009583	0.097107	-0.739401	-2.128408	5.994340
52824	0	1.879853	0.927361	9.710621	0.018798	0.009277	0.097106	-0.742445	-2.129730	5.991821
52825	0	1.873626	0.945519	9.704671	0.018738	0.009460	0.097046	-0.747454	-2.128514	5.979269
52826	0	1.873332	0.969196	9.729124	0.018734	0.009693	0.097291	-0.747712	-2.128328	5.962167
52827	0	1.879940	0.958084	9.680181	0.018799	0.009583	0.096802	-0.748412	-2.129552	5.960942
52828	0	1.886197	0.957604	9.637360	0.018861	0.009579	0.096374	-0.750411	-2.131521	5.947462
52829	0	1.886408	0.958054	9.655699	0.018860	0.009583	0.096558	-0.751415	-2.137074	5.948116
52830	0	1.881364	0.945151	9.716508	0.018806	0.009456	0.097166	-0.754879	-2.146076	5.944999
52831	0	1.886550	0.964022	9.692306	0.018860	0.009644	0.096924	-0.757631	-2.153373	5.937855
52832	0	1.875230	0.957188	9.722662	0.018748	0.009575	0.097227	-0.759847	-2.158663	5.933552
52833	0	1.867963	0.933134	9.710706	0.018677	0.009338	0.097107	-0.766874	-2.162657	5.922861
52834	0	1.893459	0.944302	9.741086	0.018927	0.009446	0.097412	-0.769077	-2.172550	5.913235
52835	0	1.898892	0.964129	9.728890	0.018982	0.009644	0.097290	-0.770127	-2.181231	5.916074
52836	0	1.888153	0.957709	9.728563	0.018873	0.009578	0.097287	-0.769443	-2.191533	5.914895
52837	0	1.892679	0.958170	9.741105	0.018921	0.009583	0.097412	-0.769142	-2.199048	5.907617
52838	0	1.881441	0.951867	9.759165	0.018810	0.009520	0.097592	-0.768862	-2.204446	5.901606
52839	0	1.874380	0.958264	9.771612	0.018738	0.009583	0.097717	-0.767287	-2.211988	5.894951
52840	0	1.899926	0.958051	9.826280	0.018993	0.009583	0.098264	-0.768150	-2.219353	5.893763
52841	0	1.886617	0.969971	9.820484	0.018860	0.009705	0.098206	-0.772242	-2.227165	5.893049
52842	0	1.887826	0.981521	9.869089	0.018872	0.009816	0.098692	-0.772009	-2.234666	5.885142
52843	0	1.880207	0.964141	9.832723	0.018799	0.009644	0.098328	-0.773173	-2.238992	5.884072
52844	0	1.868537	0.945262	9.789918	0.018682	0.009456	0.097899	-0.775349	-2.242898	5.876681
52845	0	1.880116	0.927966	9.863215	0.018799	0.009277	0.098633	-0.771602	-2.246219	5.861742
52846	0	1.910799	0.958253	9.826503	0.019108	0.009586	0.098265	-0.774824	-2.247025	5.857988
52847	0	1.898489	0.939555	9.814433	0.018982	0.009399	0.098145	-0.777932	-2.251023	5.856287
52848	0	1.904787	0.951342	9.808265	0.019049	0.009513	0.098083	-0.776144	-2.250656	5.857939
52849	0	1.867639	0.958084	9.820580	0.018677	0.009583	0.098206	-0.776785	-2.250762	5.855327
52850	0	1.873664	0.933096	9.735146	0.018737	0.009335	0.097351	-0.779676	-2.251079	5.851863
52851	0	1.885454	0.952298	9.790127	0.018860	0.009521	0.097900	-0.776920	-2.245484	5.848288
52852	0	1.897651	0.964400	9.729024	0.018971	0.009646	0.097291	-0.778267	-2.251933	5.844991
52853	0	1.916333	0.952128	9.747350	0.019165	0.009521	0.097473	-0.777344	-2.250518	5.841071
52854	0	1.909782	0.946116	9.771759	0.019100	0.009459	0.097717	-0.774275	-2.248341	5.839064
52855	0	1.904260	0.945942	9.777849	0.019043	0.009460	0.097778	-0.774354	-2.248530	5.834416
52856	0	1.891689	0.927350	9.765694	0.018920	0.009274	0.097656	-0.774260	-2.245516	5.828681
52857	0	1.885793	0.952072	9.741256	0.018860	0.009521	0.097412	-0.773759	-2.243740	5.829636
52858	0	1.867442	0.952004	9.643522	0.018673	0.009520	0.096436	-0.771969	-2.246063	5.830335
52859	0	1.867562	0.939893	9.698513	0.018677	0.009399	0.096985	-0.771277	-2.245277	5.834222
52860	0	1.867443	0.951640	9.680197	0.018674	0.009520	0.096802	-0.773656	-2.246440	5.833572
52861	0	1.904083	0.964690	9.722909	0.019043	0.009644	0.097229	-0.768602	-2.244514	5.828975
52862	0	1.885653	0.946600	9.710667	0.018855	0.009466	0.097107	-0.767344	-2.246691	5.831535
52863	0	1.898520	0.970159	9.674038	0.018982	0.009705	0.096741	-0.769350	-2.251026	5.833280
52864	0	1.892982	0.957278	9.722773	0.018927	0.009576	0.097228	-0.771763	-2.255421	5.822589
52865	0	1.879742	0.952143	9.674100	0.018799	0.009521	0.096741	-0.770706	-2.254381	5.818610
52866	0	1.868032	0.933845	9.765492	0.018674	0.009337	0.097656	-0.768294	-2.262519	5.811108
52867	0	1.874116	0.963965	9.765599	0.018738	0.009644	0.097656	-0.771477	-2.267000	5.809314
52868	0	1.880423	0.945051	9.753360	0.018806	0.009452	0.097533	-0.771766	-2.266055	5.806556
52869	0	1.892553	0.945806	9.741144	0.018921	0.009460	0.097412	-0.773389	-2.272128	5.796007
52870	0	1.892889	0.957270	9.734969	0.018929	0.009577	0.097349	-0.776882	-2.271993	5.795217
52871	0	1.886421	0.969835	9.777810	0.018860	0.009705	0.097778	-0.782797	-2.277642	5.791295
52872	0	1.892889	0.944512	9.747250	0.018929	0.009447	0.097472	-0.783819	-2.277508	5.788006
52873	0	1.892596	0.957895	9.808287	0.018921	0.009583	0.098083	-0.786635	-2.283992	5.787378
52874	0	1.905552	0.975536	9.802023	0.019053	0.009758	0.098021	-0.788294	-2.288035	5.790718
52875	0	1.892454	0.958405	9.820472	0.018921	0.009583	0.098206	-0.785220	-2.292835	5.788682
52876	0	1.911210	0.964786	9.771496	0.019111	0.009646	0.097715	-0.782322	-2.295089	5.786180
52877	0	1.916539	0.970709	9.826629	0.019165	0.009705	0.098267	-0.778158	-2.296057	5.794309
52878	0	1.898589	0.958661	9.722734	0.018982	0.009587	0.097228	-0.777656	-2.301288	5.788009
52879	0	1.891742	1.000723	9.753511	0.018921	0.010010	0.097534	-0.779551	-2.297857	5.778921
52880	0	1.903577	0.957286	9.777958	0.019035	0.009577	0.097779	-0.782890	-2.298960	5.774403
52881	0	1.898251	0.976617	9.783919	0.018982	0.009766	0.097839	-0.781020	-2.300211	5.771546
52882	0	1.885787	0.946084	9.802213	0.018861	0.009461	0.098022	-0.780624	-2.297426	5.766340
52883	0	1.885679	0.952223	9.765677	0.018860	0.009521	0.097656	-0.778692	-2.294460	5.757563
52884	0	1.879253	0.958200	9.765632	0.018792	0.009583	0.097656	-0.779095	-2.295443	5.752568
52885	0	1.873193	0.921488	9.723027	0.018738	0.009216	0.097229	-0.779823	-2.289213	5.741647
52886	0	1.902921	0.969953	9.710923	0.019031	0.009701	0.097109	-0.780012	-2.288167	5.737810
52887	0	1.885755	0.982925	9.686298	0.018860	0.009827	0.096863	-0.775912	-2.286076	5.733618
52888	0	1.867493	0.939970	9.692370	0.018672	0.009404	0.096924	-0.779847	-2.290122	5.730524
52889	0	1.862168	0.921602	9.673960	0.018616	0.009216	0.096741	-0.778909	-2.297767	5.728854
52890	0	1.874869	0.921570	9.692104	0.018749	0.009215	0.096921	-0.777254	-2.297701	5.727189
52891	0	1.861919	0.958064	9.765577	0.018616	0.009583	0.097656	-0.778049	-2.302288	5.724147
52892	0	1.874373	0.963786	9.753251	0.018744	0.009639	0.097532	-0.777920	-2.302007	5.723068
52893	0	1.874230	0.927669	9.728923	0.018738	0.009277	0.097290	-0.777438	-2.307902	5.717788
52894	0	1.862162	0.952025	9.667823	0.018624	0.009520	0.096678	-0.775510	-2.305323	5.711803
52895	0	1.873594	0.952130	9.741248	0.018738	0.009521	0.097412	-0.774462	-2.303695	5.707466
52896	0	1.861498	0.982591	9.741150	0.018612	0.009826	0.097412	-0.773001	-2.307887	5.708284
52897	0	1.892310	0.958500	9.735040	0.018921	0.009583	0.097351	-0.768796	-2.311019	5.709081
52898	0	1.880370	0.958027	9.747172	0.018803	0.009587	0.097471	-0.775660	-2.312819	5.705070
52899	0	1.880366	0.958611	9.777704	0.018799	0.009583	0.097778	-0.770275	-2.319059	5.696310
52900	0	1.893642	0.953006	9.759101	0.018930	0.009528	0.097592	-0.766689	-2.326617	5.694884
52901	0	1.880373	0.976497	9.765537	0.018799	0.009766	0.097656	-0.766197	-2.332944	5.689940
52902	0	1.881184	0.939602	9.692139	0.018808	0.009398	0.096922	-0.766594	-2.337594	5.688448
52903	0	1.880117	0.958388	9.735049	0.018799	0.009583	0.097351	-0.763809	-2.340939	5.683025
52904	0	1.886402	0.946334	9.753211	0.018864	0.009462	0.097532	-0.761450	-2.341929	5.681921
52905	0	1.922760	0.940547	9.765537	0.019226	0.009399	0.097656	-0.753074	-2.344250	5.680982
52906	0	1.886479	0.959180	9.777623	0.018863	0.009594	0.097776	-0.754312	-2.347236	5.674208
52907	0	1.879722	0.933841	9.820587	0.018799	0.009338	0.098206	-0.753061	-2.345939	5.672957
52908	0	1.885552	0.958076	9.844989	0.018856	0.009582	0.098450	-0.752701	-2.345867	5.672579
52909	0	1.898254	0.964589	9.790004	0.018982	0.009644	0.097900	-0.748752	-2.347142	5.670795
52910	0	1.904289	0.963963	9.747355	0.019043	0.009644	0.097473	-0.752081	-2.347624	5.664131
52911	0	1.861856	0.940101	9.783866	0.018616	0.009399	0.097839	-0.748955	-2.351510	5.660468
52912	0	1.886700	0.952375	9.710481	0.018866	0.009524	0.097105	-0.748440	-2.353762	5.658116
52913	0	1.892014	0.976994	9.741182	0.018921	0.009766	0.097412	-0.742292	-2.353463	5.649963
52914	0	1.892083	0.995112	9.728981	0.018921	0.009949	0.097290	-0.738274	-2.353930	5.642911
52915	0	1.885622	0.970393	9.698564	0.018860	0.009705	0.096985	-0.737934	-2.350235	5.638793
52916	0	1.885160	0.970456	9.698575	0.018852	0.009703	0.096986	-0.734804	-2.350196	5.627715
52917	0	1.885964	0.982647	9.741217	0.018860	0.009827	0.097412	-0.733855	-2.350524	5.620237
52918	0	1.873660	0.952165	9.716818	0.018738	0.009521	0.097168	-0.732442	-2.349686	5.611814
52919	0	1.898027	0.964403	9.704618	0.018982	0.009644	0.097046	-0.730725	-2.348308	5.605349
52920	0	1.891692	0.976801	9.771708	0.018917	0.009766	0.097717	-0.726879	-2.348745	5.599577
52921	0	1.873689	0.976839	9.722890	0.018738	0.009766	0.097229	-0.722446	-2.348240	5.597938
52922	0	1.879800	0.939958	9.710708	0.018799	0.009399	0.097107	-0.721031	-2.347843	5.592699
52923	0	1.903810	0.964380	9.759614	0.019043	0.009644	0.097595	-0.719542	-2.342701	5.594469
52924	0	1.872822	0.958002	9.698607	0.018728	0.009583	0.096986	-0.721194	-2.343221	5.596919
52925	0	1.910327	0.976756	9.674067	0.019104	0.009766	0.096741	-0.717824	-2.342974	5.593112
52926	0	1.855790	0.934270	9.710590	0.018555	0.009338	0.097107	-0.711537	-2.347344	5.598386
52927	0	1.898443	0.976304	9.692360	0.018982	0.009766	0.096924	-0.713399	-2.350912	5.592010
52928	0	1.886838	0.963435	9.747181	0.018865	0.009638	0.097472	-0.716175	-2.355886	5.584676
52929	0	1.874224	0.964419	9.759430	0.018738	0.009644	0.097595	-0.714085	-2.361628	5.582079
52930	0	1.880064	0.976902	9.686210	0.018799	0.009766	0.096863	-0.708973	-2.364383	5.574824
52931	0	1.873961	1.013031	9.741192	0.018738	0.010132	0.097412	-0.709448	-2.367044	5.572412
52932	0	1.886329	0.970037	9.765523	0.018863	0.009701	0.097655	-0.708884	-2.368375	5.561566
52933	0	1.898149	0.952330	9.771719	0.018982	0.009521	0.097717	-0.705517	-2.368422	5.562897
52934	0	1.850007	0.958611	9.783779	0.018494	0.009583	0.097839	-0.700100	-2.376509	5.556344
52935	0	1.880017	0.952122	9.814430	0.018799	0.009521	0.098145	-0.699408	-2.378748	5.543726
52936	0	1.898523	0.964358	9.844839	0.018984	0.009643	0.098449	-0.696999	-2.380917	5.541316
52937	0	1.916371	0.988793	9.820580	0.019165	0.009888	0.098206	-0.695524	-2.379939	5.537962
52938	0	1.892427	0.958551	9.814359	0.018921	0.009583	0.098145	-0.690886	-2.384467	5.531477
52939	0	1.904507	0.945973	9.875455	0.019043	0.009460	0.098755	-0.690485	-2.387491	5.533574
52940	0	1.904627	0.982239	9.899840	0.019047	0.009825	0.098998	-0.692027	-2.387493	5.528546
52941	0	1.904315	0.952018	9.875497	0.019043	0.009521	0.098755	-0.692171	-2.388233	5.532724
52942	0	1.861390	0.958195	9.826700	0.018616	0.009583	0.098267	-0.691684	-2.386700	5.525963
52943	0	1.885538	0.976806	9.820618	0.018860	0.009766	0.098206	-0.687663	-2.382010	5.524078
52944	0	1.897104	0.970542	9.802407	0.018972	0.009709	0.098023	-0.691221	-2.381099	5.521801
52945	0	1.879567	0.958083	9.765702	0.018799	0.009583	0.097656	-0.692015	-2.377975	5.518749
52946	0	1.884860	0.951923	9.851242	0.018853	0.009518	0.098512	-0.689308	-2.373307	5.508098
52947	0	1.855510	0.946047	9.814445	0.018555	0.009460	0.098145	-0.688149	-2.374381	5.501837
52948	0	1.885652	0.982700	9.789995	0.018860	0.009826	0.097899	-0.685501	-2.371036	5.503566
52949	0	1.885764	0.964411	9.765662	0.018860	0.009644	0.097656	-0.683603	-2.368957	5.501342
52950	0	1.866936	0.964327	9.777894	0.018672	0.009645	0.097778	-0.683791	-2.366410	5.505472
52951	0	1.885388	0.952141	9.704707	0.018860	0.009521	0.097046	-0.682860	-2.359973	5.502335
52952	0	1.866085	0.958630	9.674284	0.018664	0.009582	0.096743	-0.676139	-2.356363	5.502015
52953	0	1.867740	0.964840	9.716736	0.018677	0.009644	0.097168	-0.669232	-2.357648	5.498423
52954	0	1.879667	0.978031	9.692201	0.018800	0.009775	0.096922	-0.662016	-2.354501	5.498370
52955	0	1.867677	0.952499	9.686245	0.018677	0.009521	0.096863	-0.656634	-2.355036	5.500130
52956	0	1.855580	0.946639	9.667859	0.018555	0.009467	0.096679	-0.656193	-2.356877	5.496878
52957	0	1.855655	0.957974	9.722892	0.018555	0.009583	0.097229	-0.658121	-2.359595	5.496239
52958	0	1.861854	0.970379	9.735061	0.018616	0.009705	0.097351	-0.657817	-2.363464	5.492718
52959	0	1.898158	0.970254	9.716824	0.018982	0.009705	0.097168	-0.658917	-2.363565	5.490631
52960	0	1.880387	0.963859	9.728890	0.018798	0.009639	0.097290	-0.657765	-2.371128	5.486557
52961	0	1.886653	0.976662	9.741072	0.018860	0.009766	0.097412	-0.655219	-2.379464	5.484559
52962	0	1.892142	0.982565	9.692383	0.018921	0.009827	0.096924	-0.655073	-2.380578	5.480447
52963	0	1.886038	0.976469	9.704589	0.018860	0.009766	0.097046	-0.654984	-2.381756	5.472379
52964	0	1.898978	0.988369	9.741088	0.018983	0.009885	0.097412	-0.655045	-2.390420	5.468525
52965	0	1.898575	0.976268	9.759477	0.018982	0.009766	0.097595	-0.657083	-2.395398	5.470921
52966	0	1.893161	0.970476	9.747105	0.018921	0.009705	0.097473	-0.655479	-2.408491	5.467021
52967	0	1.904518	0.964417	9.765576	0.019043	0.009644	0.097656	-0.653448	-2.411610	5.468343
52968	0	1.880482	0.988616	9.765418	0.018803	0.009889	0.097654	-0.655177	-2.414757	5.463169
52969	0	1.867770	0.964448	9.771701	0.018677	0.009644	0.097717	-0.652876	-2.416409	5.457408
52970	0	1.868203	0.970418	9.814357	0.018677	0.009705	0.098145	-0.652012	-2.423077	5.455459
52971	0	1.898518	0.982491	9.826615	0.018982	0.009827	0.098267	-0.652607	-2.427320	5.455366
52972	0	1.905539	0.976594	9.826298	0.019049	0.009762	0.098265	-0.646563	-2.435667	5.449269
52973	0	1.898670	0.976196	9.875433	0.018982	0.009766	0.098755	-0.649447	-2.441713	5.442018
52974	0	1.898074	0.988749	9.796168	0.018982	0.009888	0.097961	-0.648490	-2.440866	5.441004
52975	0	1.886157	0.970326	9.826641	0.018860	0.009705	0.098267	-0.648775	-2.443393	5.438573
52976	0	1.886196	0.964663	9.820418	0.018863	0.009641	0.098205	-0.640771	-2.443058	5.432578
52977	0	1.904293	0.976766	9.802227	0.019043	0.009766	0.098022	-0.637319	-2.443605	5.425060
52978	0	1.910396	0.976159	9.845012	0.019104	0.009766	0.098450	-0.640735	-2.444107	5.425245
52979	0	1.886050	0.976484	9.796138	0.018860	0.009766	0.097961	-0.640431	-2.445396	5.422654
52980	0	1.867694	0.964078	9.765553	0.018678	0.009642	0.097655	-0.640260	-2.445049	5.419928
52981	0	1.885883	0.946458	9.802226	0.018860	0.009460	0.098022	-0.634336	-2.444398	5.415300
52982	0	1.885767	0.970990	9.789972	0.018858	0.009712	0.097899	-0.635910	-2.444646	5.406419
52983	0	1.892163	0.982320	9.838888	0.018921	0.009827	0.098389	-0.638505	-2.445954	5.412414
52984	0	1.898394	0.975813	9.722879	0.018983	0.009758	0.097229	-0.637218	-2.447767	5.408097
52985	0	1.886055	0.970268	9.753424	0.018860	0.009705	0.097534	-0.638176	-2.449098	5.409871
52986	0	1.861681	0.969858	9.716711	0.018617	0.009700	0.097167	-0.638387	-2.449772	5.411440
52987	0	1.873322	0.976765	9.637519	0.018738	0.009766	0.096375	-0.634739	-2.444816	5.412422
52988	0	1.866351	0.976606	9.710894	0.018667	0.009769	0.097108	-0.637517	-2.440979	5.411966
52989	0	1.855463	0.951997	9.686295	0.018555	0.009521	0.096863	-0.638047	-2.441425	5.409170
52990	0	1.879633	0.964036	9.729028	0.018798	0.009640	0.097290	-0.636055	-2.440107	5.415592
52991	0	1.861259	0.970476	9.710752	0.018616	0.009705	0.097107	-0.634706	-2.436956	5.414155
52992	0	1.873363	0.970069	9.661951	0.018731	0.009705	0.096620	-0.637983	-2.440446	5.412066
52993	0	1.867344	0.958008	9.704678	0.018677	0.009583	0.097046	-0.639748	-2.437117	5.411152
52994	0	1.867344	0.981912	9.643603	0.018670	0.009821	0.096437	-0.640604	-2.441618	5.409771
52995	0	1.873897	0.982677	9.698463	0.018738	0.009827	0.096985	-0.639160	-2.443475	5.407140
52996	0	1.868183	0.970124	9.716674	0.018679	0.009705	0.097167	-0.641802	-2.447731	5.405128
52997	0	1.886513	0.976194	9.686214	0.018860	0.009766	0.096863	-0.644842	-2.454490	5.401735
52998	0	1.905709	0.957731	9.753133	0.019053	0.009575	0.097532	-0.640693	-2.459250	5.406369
52999	0	1.886296	0.963978	9.741188	0.018860	0.009644	0.097412	-0.643847	-2.463436	5.404923
53000	0	1.893475	0.975155	9.789841	0.018927	0.009757	0.097899	-0.648792	-2.473429	5.405570
53001	0	1.905064	0.945905	9.753282	0.019043	0.009460	0.097534	-0.649049	-2.482945	5.402759
53002	0	1.900303	0.982425	9.759117	0.018997	0.009824	0.097592	-0.647158	-2.490275	5.401770
53003	0	1.910799	0.988668	9.783868	0.019104	0.009888	0.097839	-0.646898	-2.495379	5.406416
53004	0	1.899204	0.969790	9.795942	0.018990	0.009702	0.097960	-0.650057	-2.498805	5.405188
53005	0	1.886374	0.995043	9.735015	0.018860	0.009949	0.097351	-0.646940	-2.503951	5.399301
53006	0	1.899375	0.964586	9.759159	0.018990	0.009646	0.097592	-0.646225	-2.509358	5.397750
53007	0	1.892271	0.976446	9.783912	0.018921	0.009766	0.097839	-0.646303	-2.511986	5.400305
53008	0	1.880986	0.976097	9.832530	0.018802	0.009763	0.098327	-0.647078	-2.522028	5.394848
53009	0	1.885976	0.964396	9.796141	0.018860	0.009644	0.097961	-0.645387	-2.522430	5.394916
53010	0	1.892027	0.994592	9.838908	0.018921	0.009949	0.098389	-0.647375	-2.522189	5.397625
53011	0	1.891855	0.945973	9.783988	0.018921	0.009460	0.097839	-0.647020	-2.519977	5.397689
53012	0	1.897891	0.988569	9.802309	0.018977	0.009886	0.098023	-0.645957	-2.522553	5.397947
53013	0	1.873793	0.994646	9.814473	0.018738	0.009949	0.098145	-0.647278	-2.523177	5.400033
53014	0	1.879996	0.957559	9.796142	0.018799	0.009578	0.097961	-0.648612	-2.525046	5.396132
53015	0	1.897824	0.976721	9.826716	0.018982	0.009766	0.098267	-0.645685	-2.521287	5.390238
53016	0	1.891042	0.964874	9.863409	0.018913	0.009646	0.098634	-0.641940	-2.518532	5.384515
53017	0	1.867230	0.994183	9.796298	0.018677	0.009949	0.097961	-0.648741	-2.513816	5.384054
53018	0	1.909125	0.962689	9.717170	0.019094	0.009629	0.097171	-0.650295	-2.510540	5.386810
53019	0	1.904021	0.988786	9.716849	0.019043	0.009888	0.097168	-0.648950	-2.507816	5.390872
53020	0	1.891463	0.982702	9.722907	0.018915	0.009827	0.097229	-0.647397	-2.507718	5.387534
53021	0	1.891879	0.940232	9.735120	0.018921	0.009399	0.097351	-0.642860	-2.505772	5.383310
53022	0	1.891654	0.952501	9.741225	0.018916	0.009527	0.097412	-0.644125	-2.506742	5.384417
53023	0	1.885646	0.958142	9.631425	0.018860	0.009583	0.096313	-0.644369	-2.503273	5.377365
53024	0	1.885140	0.976150	9.674197	0.018852	0.009763	0.096742	-0.644693	-2.502817	5.374799
53025	0	1.891608	0.940039	9.649743	0.018921	0.009399	0.096497	-0.642366	-2.497621	5.376181
53026	0	1.891111	0.958259	9.637560	0.018911	0.009583	0.096375	-0.642305	-2.497898	5.378080
53027	0	1.868203	0.933580	9.704513	0.018677	0.009338	0.097046	-0.644056	-2.504643	5.376028
53028	0	1.862721	0.933121	9.661669	0.018626	0.009333	0.096617	-0.644563	-2.506360	5.370710
53029	0	1.898094	0.951587	9.729078	0.018982	0.009521	0.097290	-0.649794	-2.505676	5.371290
53030	0	1.892378	0.946284	9.716717	0.018921	0.009460	0.097168	-0.645762	-2.509586	5.372600
53031	0	1.886787	0.976096	9.734999	0.018860	0.009766	0.097351	-0.649846	-2.519498	5.373887
53032	0	1.893921	0.945112	9.740863	0.018936	0.009451	0.097409	-0.648457	-2.523642	5.367802
53033	0	1.892392	0.933920	9.735041	0.018921	0.009338	0.097351	-0.646286	-2.527721	5.361310
53034	0	1.892052	0.958070	9.735133	0.018921	0.009583	0.097351	-0.647057	-2.527730	5.367959
53035	0	1.898510	0.976542	9.716737	0.018982	0.009766	0.097168	-0.646040	-2.531967	5.366579
53036	0	1.899160	0.958034	9.698231	0.018988	0.009582	0.096983	-0.646305	-2.537171	5.357915
53037	0	1.898665	0.983048	9.771598	0.018982	0.009827	0.097717	-0.640592	-2.543187	5.361384
53038	0	1.886417	0.958028	9.771667	0.018860	0.009583	0.097717	-0.641704	-2.548646	5.368896
53039	0	1.904834	0.958096	9.814364	0.019043	0.009583	0.098145	-0.642238	-2.555423	5.367306
53040	0	1.880992	0.963835	9.753229	0.018809	0.009640	0.097532	-0.642697	-2.556672	5.365627
53041	0	1.904954	0.970543	9.765489	0.019043	0.009705	0.097656	-0.640401	-2.564864	5.365905
53042	0	1.892283	0.952474	9.820488	0.018921	0.009521	0.098206	-0.635379	-2.567607	5.367000
53043	0	1.873615	0.927932	9.802259	0.018738	0.009277	0.098022	-0.632161	-2.566292	5.356399
53044	0	1.891735	0.976891	9.851074	0.018917	0.009769	0.098511	-0.631611	-2.567125	5.350292
53045	0	1.904613	0.958650	9.814353	0.019043	0.009583	0.098145	-0.625782	-2.571309	5.349175
53046	0	1.922572	0.946077	9.826664	0.019226	0.009460	0.098267	-0.624187	-2.571400	5.348759
53047	0	1.873349	0.964563	9.777894	0.018738	0.009644	0.097778	-0.620800	-2.566932	5.342514
53048	0	1.878890	0.964632	9.845102	0.018790	0.009647	0.098451	-0.620865	-2.565882	5.341032
53049	0	1.910256	0.975676	9.796259	0.019104	0.009766	0.097961	-0.629877	-2.564686	5.344619
53050	0	1.885810	0.952426	9.802253	0.018860	0.009521	0.098022	-0.625580	-2.563160	5.340888
53051	0	1.873479	0.964009	9.753510	0.018738	0.009644	0.097534	-0.628432	-2.560134	5.343689
53052	0	1.891043	0.975568	9.790231	0.018914	0.009758	0.097901	-0.630080	-2.556256	5.341194
53053	0	1.879892	0.982932	9.802218	0.018799	0.009827	0.098022	-0.625739	-2.556807	5.341241
53054	0	1.898148	0.952462	9.735086	0.018982	0.009521	0.097351	-0.620918	-2.556773	5.341715
53055	0	1.873480	0.976213	9.753510	0.018738	0.009766	0.097534	-0.623916	-2.553799	5.338053
53056	0	1.897422	0.969791	9.771835	0.018975	0.009697	0.097718	-0.621753	-2.553129	5.333664
53057	0	1.897720	0.964431	9.735192	0.018982	0.009644	0.097351	-0.619815	-2.548084	5.332009
53058	0	1.898136	0.952338	9.783928	0.018982	0.009521	0.097839	-0.616355	-2.547874	5.333282
53059	0	1.886131	0.964446	9.716760	0.018860	0.009644	0.097168	-0.614204	-2.550114	5.328253
53060	0	1.892267	0.982735	9.710603	0.018923	0.009828	0.097106	-0.613313	-2.550435	5.326695
53061	0	1.892590	0.964665	9.667840	0.018921	0.009644	0.096680	-0.608533	-2.556875	5.317560
53062	0	1.880673	0.952790	9.661604	0.018808	0.009527	0.096616	-0.606592	-2.555448	5.314867
53063	0	1.867424	0.952190	9.729048	0.018677	0.009521	0.097290	-0.604894	-2.552953	5.315741
53064	0	1.830482	0.933728	9.735118	0.018305	0.009338	0.097351	-0.605019	-2.553453	5.315874
53065	0	1.892556	0.958187	9.661780	0.018921	0.009583	0.096619	-0.604501	-2.559444	5.315941
53066	0	1.904948	0.970393	9.741048	0.019052	0.009703	0.097410	-0.602113	-2.557593	5.307107
53067	0	1.880483	0.958595	9.753268	0.018799	0.009583	0.097534	-0.596898	-2.565131	5.305586
53068	0	1.880749	0.946971	9.740858	0.018810	0.009467	0.097408	-0.592826	-2.562384	5.301729
53069	0	1.885735	0.958216	9.747367	0.018860	0.009583	0.097473	-0.592157	-2.559948	5.301602
53070	0	1.861112	0.976384	9.704577	0.018610	0.009765	0.097046	-0.591938	-2.561748	5.300181
53071	0	1.861789	0.958425	9.777774	0.018616	0.009583	0.097778	-0.588850	-2.564809	5.296108
53072	0	1.910879	0.958512	9.808142	0.019108	0.009585	0.098082	-0.587956	-2.566429	5.297251
53073	0	1.910387	0.964551	9.777815	0.019104	0.009644	0.097778	-0.584506	-2.566746	5.296986
53074	0	1.880359	0.952936	9.789794	0.018798	0.009525	0.097899	-0.578654	-2.573935	5.290478
53075	0	1.897862	0.952342	9.851119	0.018982	0.009521	0.098511	-0.575483	-2.570630	5.281680
53076	0	1.897507	0.952659	9.796124	0.018975	0.009524	0.097961	-0.571734	-2.570897	5.281091
53077	0	1.892342	0.957728	9.802249	0.018921	0.009583	0.098022	-0.576665	-2.574361	5.274726
53078	0	1.898526	0.975606	9.777746	0.018987	0.009754	0.097777	-0.573337	-2.573141	5.274692
53079	0	1.879699	0.970552	9.741237	0.018799	0.009705	0.097412	-0.571074	-2.571428	5.276167
53080	0	1.891563	0.952349	9.777850	0.018917	0.009522	0.097778	-0.568716	-2.570206	5.274722
53081	0	1.892252	0.982774	9.777790	0.018921	0.009827	0.097778	-0.566173	-2.572523	5.276184
53082	0	1.874334	0.964616	9.771575	0.018741	0.009645	0.097716	-0.564140	-2.576129	5.275967
53083	0	1.898140	0.988786	9.747323	0.018982	0.009888	0.097473	-0.562790	-2.575964	5.272929
53084	0	1.867084	0.964555	9.771785	0.018675	0.009644	0.097717	-0.559288	-2.571703	5.275934
53085	0	1.880006	0.976402	9.747307	0.018799	0.009766	0.097473	-0.560038	-2.573637	5.272629
53086	0	1.916555	0.976507	9.796042	0.019167	0.009762	0.097960	-0.555293	-2.572536	5.264397
53087	0	1.898325	0.952128	9.741187	0.018982	0.009521	0.097412	-0.554357	-2.574556	5.266527
53088	0	1.891870	0.970574	9.710657	0.018923	0.009704	0.097106	-0.550826	-2.570201	5.263418
53089	0	1.891898	0.946595	9.704574	0.018921	0.009460	0.097046	-0.543251	-2.568405	5.265653
53090	0	1.891685	0.947001	9.771647	0.018917	0.009471	0.097716	-0.543070	-2.568575	5.267203
53091	0	1.898023	0.970259	9.777885	0.018982	0.009705	0.097778	-0.544272	-2.567068	5.264659
53092	0	1.904035	0.963565	9.741314	0.019039	0.009639	0.097413	-0.546848	-2.568989	5.258625
53093	0	1.898106	0.970991	9.753382	0.018982	0.009705	0.097534	-0.539396	-2.568368	5.263221
53094	0	1.873701	0.971371	9.692280	0.018736	0.009715	0.096923	-0.539777	-2.570132	5.264888
53095	0	1.885869	0.970974	9.728975	0.018860	0.009705	0.097290	-0.532625	-2.569206	5.266175
53096	0	1.873513	0.971301	9.796055	0.018735	0.009714	0.097960	-0.532773	-2.569904	5.264702
53097	0	1.861215	0.946294	9.783979	0.018616	0.009460	0.097839	-0.528835	-2.566211	5.263443
53098	0	1.903359	0.970958	9.796174	0.019035	0.009709	0.097961	-0.527536	-2.564668	5.253714
53099	0	1.886055	0.964499	9.722873	0.018860	0.009644	0.097229	-0.524668	-2.565916	5.251836
53100	0	1.880343	0.976546	9.734962	0.018800	0.009768	0.097350	-0.525834	-2.570644	5.250248
53101	0	1.862155	0.970581	9.759398	0.018616	0.009705	0.097595	-0.523174	-2.577917	5.251415
53102	0	1.869258	0.970337	9.746976	0.018688	0.009706	0.097470	-0.525470	-2.583450	5.250004
53103	0	1.856200	0.946096	9.795999	0.018555	0.009460	0.097961	-0.523721	-2.592470	5.243240
53104	0	1.881345	0.957931	9.789692	0.018813	0.009583	0.097897	-0.527426	-2.593314	5.242208
53105	0	1.874027	0.982782	9.783876	0.018738	0.009827	0.097839	-0.525122	-2.596762	5.233347
53106	0	1.856308	0.958418	9.783678	0.018559	0.009584	0.097837	-0.524254	-2.601466	5.232076
53107	0	1.885876	0.958567	9.802237	0.018860	0.009583	0.098022	-0.519571	-2.600657	5.231985
53108	0	1.855412	0.947093	9.795958	0.018552	0.009466	0.097960	-0.512954	-2.603795	5.230077
53109	0	1.879847	0.958233	9.765634	0.018799	0.009583	0.097656	-0.511992	-2.603797	5.229506
53110	0	1.880125	0.988827	9.783855	0.018798	0.009887	0.097839	-0.509209	-2.608256	5.222109
53111	0	1.886078	0.970742	9.783890	0.018860	0.009705	0.097839	-0.504920	-2.609815	5.215874
53112	0	1.892236	0.988568	9.765512	0.018923	0.009892	0.097654	-0.511608	-2.609706	5.215641
53113	0	1.867882	0.970517	9.753373	0.018677	0.009705	0.097534	-0.509672	-2.612510	5.219647
53114	0	1.898254	0.989196	9.808188	0.018986	0.009889	0.098082	-0.504969	-2.609289	5.209403
53115	0	1.886227	0.994788	9.747276	0.018860	0.009949	0.097473	-0.504678	-2.612489	5.211424
53116	0	1.886594	0.939936	9.789901	0.018865	0.009398	0.097899	-0.501445	-2.614483	5.207697
53117	0	1.904411	1.001252	9.747264	0.019043	0.010010	0.097473	-0.497161	-2.616274	5.207392
53118	0	1.886149	0.989056	9.771562	0.018862	0.009892	0.097715	-0.498163	-2.616340	5.208756
53119	0	1.868235	0.988793	9.808241	0.018677	0.009888	0.098083	-0.496741	-2.623312	5.204353
53120	0	1.850295	0.921646	9.783671	0.018504	0.009216	0.097836	-0.495502	-2.622372	5.203174
53121	0	1.861767	0.988615	9.814432	0.018616	0.009888	0.098145	-0.496200	-2.625093	5.198335
53122	0	1.862045	0.939536	9.814343	0.018620	0.009396	0.098144	-0.495400	-2.626607	5.190132
53123	0	1.861950	1.000539	9.747287	0.018616	0.010010	0.097473	-0.499343	-2.631474	5.187503
53124	0	1.856087	0.884301	9.741103	0.018561	0.008841	0.097411	-0.495435	-2.631350	5.185315
53125	0	1.861487	0.940093	9.735109	0.018616	0.009399	0.097351	-0.492567	-2.630778	5.187454
53126	0	1.891967	0.946113	9.704503	0.018919	0.009463	0.097045	-0.494070	-2.632023	5.180350
53127	0	1.874131	0.952018	9.661810	0.018738	0.009521	0.096619	-0.494430	-2.636598	5.178286
53128	0	1.886893	0.981977	9.741015	0.018867	0.009824	0.097410	-0.498036	-2.639850	5.175684
53129	0	1.855502	0.952314	9.753395	0.018555	0.009521	0.097534	-0.495110	-2.640696	5.170707
53130	0	1.898329	0.989189	9.734972	0.018982	0.009891	0.097350	-0.492297	-2.642634	5.176381
53131	0	1.892078	1.007201	9.735097	0.018921	0.010071	0.097351	-0.489772	-2.642885	5.174782
53132	0	1.879666	0.988445	9.728984	0.018798	0.009890	0.097289	-0.494670	-2.641873	5.177304
53133	0	1.880250	0.975849	9.783936	0.018799	0.009766	0.097839	-0.501722	-2.646566	5.177258
53134	0	1.893284	0.993237	9.765439	0.018928	0.009933	0.097655	-0.501784	-2.653124	5.177074
53135	0	1.910883	1.019200	9.735022	0.019104	0.010193	0.097351	-0.501544	-2.659154	5.177284
53136	0	1.856765	0.988544	9.753166	0.018564	0.009886	0.097532	-0.500698	-2.663510	5.179023
53137	0	1.910549	0.988742	9.741185	0.019104	0.009888	0.097412	-0.499976	-2.665700	5.174146
53138	0	1.874260	0.958115	9.802118	0.018741	0.009582	0.098022	-0.499301	-2.668371	5.172912
53139	0	1.892176	0.945855	9.796144	0.018921	0.009460	0.097961	-0.500294	-2.669764	5.177431
53140	0	1.904152	0.981781	9.826652	0.019044	0.009822	0.098266	-0.503894	-2.667370	5.177219
53141	0	1.892276	0.939699	9.759509	0.018921	0.009399	0.097595	-0.505518	-2.669952	5.179905
53142	0	1.874225	0.963923	9.789917	0.018742	0.009638	0.097899	-0.502935	-2.671173	5.174926
53143	0	1.880147	0.933553	9.844947	0.018799	0.009338	0.098450	-0.505119	-2.674670	5.171229
53144	0	1.879920	0.969904	9.808327	0.018804	0.009698	0.098083	-0.502894	-2.669987	5.165665
53145	0	1.868025	0.933383	9.826637	0.018677	0.009338	0.098267	-0.507013	-2.674469	5.164158
53146	0	1.881270	0.987779	9.777602	0.018806	0.009878	0.097777	-0.506234	-2.683261	5.166497
53147	0	1.873976	0.970199	9.808338	0.018738	0.009705	0.098083	-0.508154	-2.685959	5.166472
53148	0	1.916972	0.970273	9.783785	0.019169	0.009699	0.097838	-0.502660	-2.687395	5.163611
53149	0	1.879933	0.976783	9.777800	0.018799	0.009766	0.097778	-0.498917	-2.688324	5.164468
53150	0	1.868012	0.964256	9.759428	0.018678	0.009647	0.097594	-0.503399	-2.691553	5.162267
53151	0	1.879796	0.921522	9.802273	0.018799	0.009216	0.098022	-0.503578	-2.690950	5.164101
53152	0	1.886255	0.981984	9.777783	0.018858	0.009824	0.097778	-0.507019	-2.696718	5.163126
53153	0	1.885973	0.970172	9.716828	0.018860	0.009705	0.097168	-0.509271	-2.696949	5.164286
53154	0	1.867320	0.969352	9.790132	0.018676	0.009698	0.097900	-0.513380	-2.694324	5.161673
53155	0	1.897995	0.976351	9.735167	0.018982	0.009766	0.097351	-0.514662	-2.692320	5.166580
53156	0	1.867300	0.969560	9.723018	0.018672	0.009700	0.097230	-0.518453	-2.693878	5.164740
53157	0	1.891822	0.988697	9.704649	0.018921	0.009888	0.097046	-0.518232	-2.691089	5.165711
53158	0	1.861285	0.975898	9.735196	0.018610	0.009764	0.097352	-0.522572	-2.694795	5.167566
53159	0	1.898462	0.976267	9.698464	0.018982	0.009766	0.096985	-0.524914	-2.698348	5.166542
53160	0	1.880561	0.951115	9.747216	0.018804	0.009515	0.097472	-0.528107	-2.701120	5.161102
53161	0	1.910179	0.952460	9.722913	0.019104	0.009521	0.097229	-0.523500	-2.698934	5.164627
53162	0	1.880083	0.934217	9.728892	0.018794	0.009344	0.097290	-0.524582	-2.707272	5.161630
53163	0	1.892400	0.933608	9.765587	0.018921	0.009338	0.097656	-0.526132	-2.711295	5.160499
53164	0	1.874549	0.945073	9.716712	0.018744	0.009456	0.097167	-0.530678	-2.713957	5.164498
53165	0	1.886385	0.982520	9.722838	0.018860	0.009827	0.097229	-0.531208	-2.719000	5.164800
53166	0	1.868705	0.951958	9.838607	0.018684	0.009518	0.098387	-0.527901	-2.722467	5.167235
53167	0	1.880269	0.976706	9.771640	0.018799	0.009766	0.097717	-0.525123	-2.727349	5.166287
53168	0	1.899040	0.958173	9.759246	0.018990	0.009584	0.097592	-0.527103	-2.728685	5.169094
53169	0	1.879789	0.964516	9.814455	0.018799	0.009644	0.098145	-0.524237	-2.727974	5.169175
53170	0	1.904487	0.946325	9.796069	0.019041	0.009463	0.097961	-0.523089	-2.732763	5.171953
53171	0	1.904746	0.976692	9.765525	0.019043	0.009766	0.097656	-0.520377	-2.738342	5.171916
53172	0	1.893199	0.995122	9.746974	0.018929	0.009951	0.097470	-0.518610	-2.741645	5.168354
53173	0	1.910813	0.970362	9.783865	0.019104	0.009705	0.097839	-0.518630	-2.746842	5.163814
53174	0	1.899061	0.976263	9.741001	0.018990	0.009763	0.097410	-0.517722	-2.748445	5.162781
53175	0	1.922995	1.007298	9.808251	0.019226	0.010071	0.098083	-0.514086	-2.753324	5.163881
53176	0	1.893113	1.007074	9.789743	0.018929	0.010075	0.097898	-0.517513	-2.756745	5.160525
53177	0	1.886195	0.958004	9.838851	0.018860	0.009583	0.098389	-0.519360	-2.759571	5.153629
53178	0	1.892067	0.945145	9.765640	0.018925	0.009455	0.097655	-0.522179	-2.755224	5.153332
53179	0	1.867749	0.982208	9.771761	0.018677	0.009827	0.097717	-0.526374	-2.756413	5.155527
53180	0	1.861797	0.932812	9.820539	0.018617	0.009329	0.098206	-0.526075	-2.758268	5.154710
53181	0	1.898389	0.964506	9.796090	0.018982	0.009644	0.097961	-0.523265	-2.760916	5.153440
53182	0	1.898533	0.934365	9.808144	0.018986	0.009341	0.098082	-0.519434	-2.760794	5.150382
53183	0	1.885711	0.927781	9.771777	0.018860	0.009277	0.097717	-0.517876	-2.757936	5.153410
53184	0	1.921722	0.976518	9.808416	0.019220	0.009766	0.098083	-0.517315	-2.754606	5.157149
53185	0	1.898242	0.946041	9.765616	0.018982	0.009460	0.097656	-0.516209	-2.755500	5.162720
53186	0	1.916855	0.939906	9.808199	0.019166	0.009398	0.098083	-0.514493	-2.758854	5.159389
53187	0	1.886006	0.909287	9.753427	0.018860	0.009094	0.097534	-0.514908	-2.759425	5.164112
53188	0	1.861467	0.939512	9.771762	0.018616	0.009397	0.097717	-0.515542	-2.758553	5.166682
53189	0	1.874239	0.976820	9.759407	0.018738	0.009766	0.097595	-0.511345	-2.764224	5.170081
53190	0	1.880426	0.970925	9.759297	0.018807	0.009709	0.097592	-0.510535	-2.760899	5.169109
53191	0	1.892001	0.939690	9.790080	0.018921	0.009399	0.097900	-0.512403	-2.760207	5.168305
53192	0	1.879939	0.976055	9.753364	0.018797	0.009760	0.097534	-0.510660	-2.763473	5.164740
53193	0	1.910339	0.983143	9.741175	0.019104	0.009827	0.097412	-0.504109	-2.763095	5.166376
53194	0	1.891792	0.971651	9.734999	0.018919	0.009713	0.097350	-0.499300	-2.762218	5.162462
53195	0	1.886144	0.976492	9.716773	0.018860	0.009766	0.097168	-0.498977	-2.764370	5.167882
53196	0	1.910825	0.964129	9.741092	0.019107	0.009642	0.097411	-0.498405	-2.766367	5.164780
53197	0	1.904551	0.964573	9.741140	0.019043	0.009644	0.097412	-0.494751	-2.769667	5.167679
53198	0	1.904815	0.946614	9.771512	0.019048	0.009464	0.097715	-0.491514	-2.770485	5.169843
53199	0	1.904352	0.970432	9.692375	0.019043	0.009705	0.096924	-0.490808	-2.771490	5.170976
53200	0	1.855750	0.927694	9.741075	0.018556	0.009276	0.097411	-0.489106	-2.774016	5.170373
53201	0	1.886344	0.933810	9.747248	0.018860	0.009338	0.097473	-0.488314	-2.778542	5.170922
53202	0	1.868424	0.928026	9.765382	0.018683	0.009276	0.097654	-0.482777	-2.779825	5.173380
53203	0	1.886055	0.958322	9.802226	0.018860	0.009583	0.098022	-0.480893	-2.780938	5.174435
53204	0	1.855814	0.964287	9.741084	0.018556	0.009645	0.097411	-0.481751	-2.784199	5.169406
53205	0	1.879630	0.958365	9.790076	0.018799	0.009583	0.097900	-0.479496	-2.781595	5.170946
53206	0	1.916711	0.934168	9.795977	0.019159	0.009340	0.097961	-0.476688	-2.791003	5.168422
53207	0	1.898301	0.928435	9.826573	0.018982	0.009277	0.098267	-0.467544	-2.792577	5.171458
53208	0	1.898693	0.929122	9.789783	0.018984	0.009291	0.097898	-0.465778	-2.796488	5.174170
53209	0	1.916468	0.970023	9.875538	0.019165	0.009705	0.098755	-0.469817	-2.796419	5.171785
53210	0	1.916395	0.969954	9.826618	0.019164	0.009695	0.098267	-0.463679	-2.796597	5.172106
53211	0	1.910565	0.970402	9.802220	0.019104	0.009705	0.098022	-0.463329	-2.798844	5.168506
53212	0	1.898439	0.970126	9.838794	0.018985	0.009703	0.098388	-0.463858	-2.798654	5.169747
53213	0	1.861375	0.970613	9.820579	0.018616	0.009705	0.098206	-0.461105	-2.796664	5.170429
53214	0	1.878996	0.958376	9.765738	0.018795	0.009585	0.097656	-0.461989	-2.791048	5.171243
53215	0	1.885797	0.964234	9.765673	0.018860	0.009644	0.097656	-0.462274	-2.789089	5.177680
53216	0	1.915974	0.951656	9.790088	0.019161	0.009519	0.097900	-0.463735	-2.787691	5.175352
53217	0	1.885760	0.927566	9.838926	0.018860	0.009277	0.098389	-0.464667	-2.785381	5.177096
53218	0	1.910070	0.957662	9.820644	0.019099	0.009579	0.098207	-0.466053	-2.787404	5.178219
53219	0	1.892109	0.964375	9.796137	0.018921	0.009644	0.097961	-0.464718	-2.787895	5.181866
53220	0	1.892307	0.927737	9.796005	0.018921	0.009277	0.097960	-0.463532	-2.790710	5.185616
53221	0	1.916148	0.964306	9.741286	0.019165	0.009644	0.097412	-0.463058	-2.786807	5.187215
53222	0	1.872790	0.945523	9.790210	0.018730	0.009459	0.097901	-0.465921	-2.784478	5.187682
53223	0	1.904595	0.958529	9.735022	0.019043	0.009583	0.097351	-0.461589	-2.788253	5.189175
53224	0	1.886459	0.958928	9.765434	0.018866	0.009587	0.097654	-0.458377	-2.787416	5.184654
53225	0	1.867836	0.927797	9.826624	0.018677	0.009277	0.098267	-0.456695	-2.789609	5.184389
53226	0	1.898320	0.940420	9.722799	0.018985	0.009400	0.097228	-0.451313	-2.788052	5.183475
53227	0	1.892253	0.940117	9.771680	0.018921	0.009399	0.097717	-0.448169	-2.790236	5.185480
53228	0	1.892526	0.964828	9.765387	0.018924	0.009646	0.097654	-0.445001	-2.792279	5.184601
53229	0	1.904624	0.958024	9.704548	0.019043	0.009583	0.097046	-0.446569	-2.796411	5.183515
53230	0	1.905096	0.964074	9.796002	0.019050	0.009639	0.097960	-0.443362	-2.798257	5.178637
53231	0	1.898678	0.970476	9.728908	0.018982	0.009705	0.097290	-0.442028	-2.804205	5.178527
53232	0	1.886901	0.982520	9.710430	0.018869	0.009827	0.097104	-0.442926	-2.804115	5.171502
53233	0	1.892713	0.952260	9.753286	0.018921	0.009521	0.097534	-0.440620	-2.811734	5.167617
53234	0	1.911978	0.970086	9.740915	0.019116	0.009706	0.097409	-0.446071	-2.815976	5.165333
53235	0	1.879998	0.964246	9.735096	0.018799	0.009644	0.097351	-0.446414	-2.817649	5.162222
53236	0	1.892592	0.963782	9.765498	0.018923	0.009641	0.097655	-0.448831	-2.821628	5.153904
53237	0	1.910438	0.989040	9.765590	0.019104	0.009888	0.097656	-0.444794	-2.822382	5.148567
53238	0	1.911490	0.971064	9.753096	0.019104	0.009709	0.097533	-0.442063	-2.835404	5.151343
53239	0	1.886228	0.945804	9.759498	0.018860	0.009460	0.097595	-0.443738	-2.838497	5.154084
53240	0	1.892489	0.964090	9.796032	0.018926	0.009638	0.097960	-0.439250	-2.837878	5.151867
53241	0	1.886051	0.970801	9.796096	0.018860	0.009705	0.097961	-0.434207	-2.838864	5.158179
53242	0	1.904537	0.970820	9.802058	0.019044	0.009711	0.098021	-0.436739	-2.840835	5.159429
53243	0	1.874019	0.921506	9.790005	0.018738	0.009216	0.097900	-0.437185	-2.843928	5.158924
53244	0	1.874295	0.946130	9.808211	0.018743	0.009458	0.098083	-0.432027	-2.844693	5.154601
53245	0	1.873497	0.952320	9.808387	0.018738	0.009521	0.098083	-0.429251	-2.841728	5.151508
53246	0	1.909393	0.964971	9.802298	0.019098	0.009646	0.098022	-0.424495	-2.836908	5.153661
53247	0	1.880160	0.952322	9.759451	0.018799	0.009521	0.097595	-0.421489	-2.840424	5.153522
53248	0	1.898799	0.952579	9.802016	0.018987	0.009524	0.098021	-0.418820	-2.842195	5.153120
53249	0	1.891874	0.970614	9.783962	0.018921	0.009705	0.097839	-0.415937	-2.839883	5.161290
53250	0	1.873340	0.958696	9.735085	0.018733	0.009585	0.097351	-0.413142	-2.840594	5.160970
53251	0	1.867732	0.964516	9.814427	0.018677	0.009644	0.098145	-0.410362	-2.841522	5.160836
53252	0	1.904322	0.977421	9.838729	0.019044	0.009768	0.098388	-0.402938	-2.841001	5.157866
53253	0	1.891835	0.976608	9.747359	0.018921	0.009766	0.097473	-0.401544	-2.838296	5.156574
53254	0	1.872947	0.982862	9.765655	0.018732	0.009827	0.097656	-0.398369	-2.835512	5.153689
53255	0	1.873913	0.976454	9.759507	0.018738	0.009766	0.097595	-0.398670	-2.837345	5.153487
53256	0	1.886429	0.963903	9.783808	0.018862	0.009641	0.097838	-0.399629	-2.840551	5.150921
53257	0	1.886038	0.958121	9.692386	0.018860	0.009583	0.096924	-0.400228	-2.841430	5.147624
53258	0	1.879827	0.951413	9.729077	0.018800	0.009519	0.097290	-0.404543	-2.839928	5.147792
53259	0	1.904173	0.970171	9.722953	0.019043	0.009705	0.097229	-0.406947	-2.838717	5.146562
53260	0	1.891997	0.957495	9.704561	0.018918	0.009576	0.097046	-0.407038	-2.841256	5.143353
53261	0	1.873915	0.921822	9.722856	0.018738	0.009216	0.097229	-0.403740	-2.843087	5.150696
53262	0	1.862039	0.921858	9.765387	0.018618	0.009219	0.097654	-0.403496	-2.846591	5.145979
53263	0	1.886338	0.946032	9.777765	0.018860	0.009460	0.097778	-0.402652	-2.850951	5.142731
53264	0	1.850618	0.933609	9.783647	0.018500	0.009337	0.097837	-0.403170	-2.858028	5.138504
53265	0	1.892359	0.976712	9.728937	0.018921	0.009766	0.097290	-0.400476	-2.861435	5.136797
53266	0	1.862829	0.933662	9.753123	0.018620	0.009341	0.097532	-0.404741	-2.870807	5.133397
53267	0	1.898367	0.976386	9.765609	0.018982	0.009766	0.097656	-0.405820	-2.873067	5.135620
53268	0	1.874511	0.964053	9.795954	0.018741	0.009640	0.097960	-0.404005	-2.878543	5.132559
53269	0	1.886833	0.939979	9.753251	0.018860	0.009399	0.097534	-0.402568	-2.888713	5.128705
53270	0	1.882073	0.982873	9.765113	0.018815	0.009827	0.097652	-0.399098	-2.895567	5.128535
53271	0	1.880087	0.939812	9.765598	0.018799	0.009399	0.097656	-0.399546	-2.898169	5.133298
53272	0	1.874117	0.982618	9.741100	0.018742	0.009824	0.097411	-0.395896	-2.897889	5.132304
53273	0	1.904302	0.964179	9.783952	0.019043	0.009644	0.097839	-0.396943	-2.898151	5.132631
53274	0	1.910746	0.982321	9.777761	0.019104	0.009823	0.097778	-0.395525	-2.902411	5.130893
53275	0	1.873983	0.988495	9.808338	0.018738	0.009888	0.098083	-0.397748	-2.905010	5.129652
53276	0	1.873831	1.000188	9.765615	0.018742	0.010004	0.097655	-0.399331	-2.901319	5.132282
53277	0	1.868121	0.939744	9.802180	0.018677	0.009399	0.098022	-0.400584	-2.906718	5.132288
53278	0	1.880791	0.982103	9.814262	0.018807	0.009822	0.098143	-0.400637	-2.907496	5.134240
53279	0	1.892083	0.946190	9.796130	0.018921	0.009460	0.097961	-0.398020	-2.907624	5.134532
53280	0	1.885619	0.952473	9.783880	0.018859	0.009523	0.097838	-0.395634	-2.904671	5.129959
53281	0	1.867841	0.963898	9.722914	0.018677	0.009644	0.097229	-0.400029	-2.906821	5.128615
53282	0	1.892383	0.950966	9.741232	0.018924	0.009512	0.097412	-0.401740	-2.907113	5.126321
53283	0	1.916727	0.927453	9.753401	0.019165	0.009277	0.097534	-0.403981	-2.909930	5.126121
53284	0	1.880791	0.927115	9.777640	0.018803	0.009272	0.097777	-0.403603	-2.916318	5.119593
53285	0	1.898282	0.933818	9.765610	0.018982	0.009338	0.097656	-0.402947	-2.917580	5.117624
53286	0	1.873919	0.927836	9.716674	0.018739	0.009276	0.097167	-0.399724	-2.918309	5.117222
53287	0	1.891489	0.982298	9.698641	0.018921	0.009827	0.096985	-0.403203	-2.911426	5.117574
53288	0	1.878674	0.987872	9.814747	0.018786	0.009880	0.098147	-0.403878	-2.911991	5.117175
53289	0	1.873908	0.976400	9.783927	0.018738	0.009766	0.097839	-0.404841	-2.913689	5.115593
53290	0	1.861864	0.975843	9.765544	0.018618	0.009762	0.097655	-0.407791	-2.915040	5.120679
[truncated: 618 more rows]
