# Supplementary material for: Properties of traditional bamboo carrying poles have implications for user interactions
Source: PLoS One. 2018 May 10;13(5):e0196208. doi: 10.1371/journal.pone.0196208 (PMC5945030; doi:10.1371/journal.pone.0196208)
Supplement: S1 Text — (ZIP) [file pone.0196208.s005.zip › ResTest_PoleI_LoLoad2.txt]

// Start Time: Unknown
// Update Rate: 100.0Hz
// Filter Profile: human (34.3)
// Firmware Version: 2.1.4
PacketCounter	SampleTimeFine	Acc_X	Acc_Y	Acc_Z	VelInc_X	VelInc_Y	VelInc_Z	Roll	Pitch	Yaw	Latitude	Longitude	Altitude	Vel_X	Vel_Y	Vel_Z
51296	0	0.737680	0.160093	4.866996	0.007316	0.001595	0.048679	1.105147	-3.115055	-22.990355
51297	0	0.863520	0.390539	4.107061	0.008606	0.003906	0.041077	1.102717	-3.196907	-22.998025
51298	0	0.906834	-0.145849	5.570922	0.009051	-0.001468	0.055712	1.121586	-3.231861	-22.998091
51299	0	0.921262	0.335806	5.706840	0.009216	0.003357	0.057068	1.123830	-3.224401	-22.995565
51300	0	0.930348	0.409196	5.914827	0.009331	0.004091	0.059144	1.124986	-3.171682	-22.996097
51301	0	0.929187	0.622343	5.231567	0.009338	0.006226	0.052307	1.120127	-3.069475	-22.988708
51302	0	0.856667	0.115245	5.129657	0.008636	0.001155	0.051285	1.114325	-2.913622	-22.980182
51303	0	0.777330	0.158415	5.494603	0.007874	0.001587	0.054932	1.108029	-2.704616	-22.978754
51304	0	0.635661	0.188107	6.064624	0.006492	0.001885	0.060632	1.099122	-2.449521	-22.969040
51305	0	0.451193	0.139977	7.404748	0.004700	0.001404	0.074036	1.091888	-2.159096	-22.956288
51306	0	0.317393	0.364305	8.675829	0.003405	0.003652	0.086749	1.079781	-1.854495	-22.945928
51307	0	0.249877	0.365693	9.052264	0.002747	0.003662	0.090515	1.072254	-1.540894	-22.933018
51308	0	0.181629	0.285109	9.706417	0.002092	0.002857	0.097058	1.063879	-1.215121	-22.917763
51309	0	0.092488	-0.054651	10.547191	0.001221	-0.000549	0.105469	1.066179	-0.893926	-22.905955
51310	0	0.004619	-0.115012	11.829072	0.000374	-0.001154	0.118290	1.068875	-0.576870	-22.891177
51311	0	-0.058353	0.213279	13.378821	-0.000244	0.002136	0.133789	1.065504	-0.286313	-22.882200
51312	0	-0.080007	0.097281	14.416277	-0.000488	0.000968	0.144164	1.068677	-0.038682	-22.870936
51313	0	-0.154514	0.019611	15.344002	-0.001282	0.000183	0.153442	1.078241	0.157961	-22.865074
51314	0	-0.134124	0.190635	14.348846	-0.001164	0.001916	0.143490	1.070471	0.299111	-22.861437
51315	0	-0.208021	-0.285499	15.545516	-0.001953	-0.002869	0.155457	1.080267	0.392671	-22.856207
51316	0	-0.230923	-0.297401	15.923621	-0.002275	-0.002963	0.159237	1.073206	0.418078	-22.864109
51317	0	-0.208018	0.529694	16.259881	-0.002136	0.005310	0.162598	1.064558	0.378630	-22.871488
51318	0	-0.248681	-0.150259	15.906090	-0.002637	-0.001491	0.159059	1.055427	0.270339	-22.869778
51319	0	-0.198218	-0.279217	14.911224	-0.002197	-0.002808	0.149109	1.067752	0.105285	-22.876940
51320	0	-0.183062	0.003455	14.264855	-0.002091	0.000029	0.142645	1.073043	-0.104003	-22.885737
51321	0	-0.146237	-0.128708	13.861449	-0.001770	-0.001282	0.138611	1.069425	-0.358014	-22.898146
51322	0	-0.051302	0.015759	12.799735	-0.000836	0.000173	0.127995	1.056716	-0.647235	-22.910796
51323	0	0.039507	0.061450	12.066601	0.000061	0.000610	0.120667	1.061822	-0.964104	-22.926519
51324	0	0.166106	0.129164	10.301641	0.001364	0.001288	0.103021	1.065918	-1.294626	-22.935742
51325	0	0.277118	-0.237380	9.508561	0.002502	-0.002380	0.095093	1.074600	-1.618188	-22.947030
51326	0	0.371471	0.161187	8.639675	0.003479	0.001598	0.086407	1.093317	-1.930591	-22.957961
51327	0	0.434986	0.166301	7.805287	0.004150	0.001648	0.078064	1.116152	-2.223229	-22.967801
51328	0	0.535603	0.406203	7.210342	0.005190	0.004055	0.072116	1.128150	-2.487168	-22.979550
51329	0	0.617374	0.323504	6.456281	0.006042	0.003235	0.064575	1.129030	-2.719926	-22.985668
51330	0	0.675031	0.171511	5.971542	0.006651	0.001709	0.059727	1.141232	-2.910482	-22.991180
51331	0	0.727806	0.195939	5.840104	0.007202	0.001953	0.058411	1.153855	-3.059317	-22.995181
51332	0	0.795177	0.258154	5.795534	0.007902	0.002575	0.057962	1.167040	-3.157305	-22.992680
51333	0	0.790332	0.281185	5.822330	0.007874	0.002808	0.058228	1.175410	-3.215813	-22.990535
51334	0	0.817947	0.239202	5.595886	0.008175	0.002388	0.055960	1.183584	-3.225144	-22.990764
51335	0	0.852476	0.348084	5.438537	0.008545	0.003479	0.054382	1.187269	-3.182635	-22.988231
51336	0	0.797263	0.506699	5.659046	0.008015	0.005069	0.056584	1.183418	-3.097561	-22.986926
51337	0	0.750199	0.280349	5.762608	0.007568	0.002808	0.057617	1.174826	-2.965541	-22.980289
51338	0	0.678086	0.340563	6.185551	0.006876	0.003408	0.061845	1.169145	-2.789326	-22.974210
51339	0	0.591547	0.219497	6.879777	0.006042	0.002197	0.068787	1.164746	-2.577818	-22.967348
51340	0	0.510877	0.340376	7.614249	0.005273	0.003412	0.076131	1.151411	-2.330899	-22.960191
51341	0	0.438455	0.267633	8.362888	0.004578	0.002686	0.083618	1.138274	-2.066365	-22.953428
51342	0	0.381749	0.345225	8.987384	0.004040	0.003459	0.089864	1.129195	-1.783034	-22.946045
51343	0	0.317717	0.335401	9.626089	0.003418	0.003357	0.096252	1.124869	-1.496451	-22.934466
51344	0	0.201983	0.121606	10.493729	0.002282	0.001214	0.104932	1.126655	-1.210059	-22.926628
51345	0	0.160762	0.127990	11.908390	0.001892	0.001282	0.119080	1.124245	-0.936425	-22.916614
51346	0	0.064036	0.206997	12.787615	0.000915	0.002070	0.127874	1.123804	-0.690687	-22.912602
51347	0	0.011340	-0.056007	13.580370	0.000366	-0.000549	0.135803	1.114293	-0.477428	-22.905333
51348	0	-0.048015	-0.094425	13.903658	-0.000274	-0.000938	0.139037	1.109286	-0.307257	-22.900997
51349	0	-0.096436	-0.023922	14.440818	-0.000793	-0.000244	0.144409	1.113426	-0.171482	-22.900955
51350	0	-0.155944	0.202455	14.867673	-0.001451	0.002024	0.148678	1.113959	-0.087497	-22.898565
51351	0	-0.198898	-0.122884	15.331979	-0.001953	-0.001221	0.153320	1.107517	-0.060719	-22.895547
51352	0	-0.223537	-0.117204	15.392930	-0.002270	-0.001177	0.153929	1.111378	-0.086081	-22.898904
51353	0	-0.214627	-0.213051	14.929374	-0.002258	-0.002136	0.149292	1.115688	-0.171969	-22.900194
51354	0	-0.168438	-0.006522	14.520764	-0.001858	-0.000051	0.145205	1.104278	-0.308582	-22.905622
51355	0	-0.063735	-0.134048	13.989381	-0.000854	-0.001343	0.139893	1.105914	-0.486408	-22.907090
51356	0	-0.042256	0.025385	13.458556	-0.000681	0.000248	0.134584	1.111424	-0.706081	-22.915599
51357	0	0.070113	-0.011870	12.579233	0.000427	-0.000122	0.125793	1.115242	-0.955180	-22.927044
51358	0	0.163060	-0.053380	11.510317	0.001355	-0.000544	0.115107	1.125643	-1.229008	-22.937353
51359	0	0.209154	-0.121262	10.473165	0.001831	-0.001221	0.104736	1.134924	-1.513730	-22.945414
51360	0	0.310112	0.191557	9.647475	0.002860	0.001906	0.096482	1.146915	-1.799647	-22.959881
51361	0	0.362928	0.263219	8.971324	0.003418	0.002625	0.089722	1.157674	-2.069218	-22.972332
51362	0	0.461129	0.179248	8.322049	0.004420	0.001783	0.083231	1.170538	-2.331934	-22.977273
51363	0	0.528098	0.178096	7.481818	0.005127	0.001770	0.074829	1.187899	-2.567517	-22.985472
51364	0	0.595126	0.271261	6.759145	0.005832	0.002705	0.067602	1.202259	-2.769924	-22.998080
51365	0	0.632036	0.299502	6.389433	0.006226	0.002991	0.063904	1.210441	-2.939634	-23.003983
51366	0	0.690631	0.257188	6.186083	0.006836	0.002571	0.061869	1.212326	-3.069747	-23.010909
51367	0	0.737247	0.311605	6.145647	0.007324	0.003113	0.061462	1.218558	-3.159468	-23.012135
51368	0	0.763005	0.275267	6.248449	0.007605	0.002752	0.062488	1.219241	-3.205892	-23.010113
51369	0	0.787760	0.299052	6.158396	0.007874	0.002991	0.061584	1.218947	-3.213312	-23.013600
51370	0	0.774000	0.323434	6.054739	0.007759	0.003234	0.060545	1.219633	-3.177027	-23.013002
51371	0	0.752602	0.311305	5.957567	0.007568	0.003113	0.059570	1.219831	-3.095444	-23.010272
51372	0	0.711180	0.341397	6.080838	0.007176	0.003418	0.060801	1.211959	-2.973553	-23.006304
51373	0	0.650038	0.298662	6.501186	0.006592	0.002991	0.065002	1.204106	-2.812246	-22.997131
51374	0	0.576947	0.260849	7.406293	0.005895	0.002615	0.074053	1.193479	-2.618411	-22.989777
51375	0	0.509250	0.279627	8.124820	0.005249	0.002808	0.081238	1.177026	-2.397509	-22.983988
51376	0	0.466956	0.222590	8.639426	0.004854	0.002234	0.086384	1.166754	-2.152435	-22.981508
51377	0	0.376765	0.127829	9.113408	0.003967	0.001282	0.091125	1.161872	-1.901287	-22.973935
51378	0	0.314051	0.115709	9.780072	0.003355	0.001152	0.097794	1.167160	-1.649838	-22.965447
51379	0	0.226645	0.244100	10.773237	0.002502	0.002441	0.107727	1.166138	-1.398710	-22.957093
51380	0	0.136860	0.078550	11.878527	0.001616	0.000792	0.118782	1.159460	-1.160453	-22.946967
51381	0	0.055495	-0.086601	12.707646	0.000793	-0.000854	0.127075	1.148538	-0.945259	-22.939347
51382	0	0.020509	0.015544	13.122808	0.000422	0.000158	0.131227	1.145888	-0.755182	-22.935777
51383	0	-0.048401	-0.006414	13.500928	-0.000305	-0.000061	0.135010	1.143340	-0.603058	-22.935015
51384	0	-0.093908	-0.055077	13.946259	-0.000797	-0.000556	0.139463	1.146830	-0.486487	-22.926456
51385	0	-0.111946	0.043668	14.477476	-0.001038	0.000427	0.144775	1.153607	-0.421556	-22.920144
51386	0	-0.128935	0.014169	14.800815	-0.001266	0.000141	0.148008	1.154086	-0.403479	-22.921341
51387	0	-0.147688	-0.079901	14.642381	-0.001526	-0.000793	0.146423	1.149449	-0.441543	-22.920843
51388	0	-0.089792	-0.068351	14.440988	-0.001002	-0.000683	0.144409	1.148870	-0.523991	-22.922994
51389	0	-0.027810	-0.012314	14.025919	-0.000427	-0.000122	0.140259	1.148244	-0.645346	-22.929100
51390	0	-0.006167	0.091749	13.671900	-0.000258	0.000913	0.136719	1.152180	-0.809858	-22.931736
51391	0	0.047190	-0.005493	13.122503	0.000244	-0.000061	0.131226	1.156844	-1.008518	-22.929664
51392	0	0.121388	0.007648	12.169914	0.000971	0.000072	0.121701	1.161451	-1.236929	-22.933492
51393	0	0.189648	0.074106	11.315532	0.001648	0.000732	0.113159	1.170548	-1.488045	-22.941023
51394	0	0.246105	0.026371	10.386707	0.002226	0.000259	0.103872	1.175518	-1.746969	-22.947245
51395	0	0.345458	0.195912	9.783181	0.003235	0.001953	0.097839	1.183068	-2.003707	-22.955840
51396	0	0.389561	0.203381	9.073487	0.003703	0.002025	0.090743	1.195726	-2.246126	-22.970599
51397	0	0.462636	0.220261	8.293734	0.004456	0.002197	0.082947	1.203492	-2.481496	-22.976652
51398	0	0.515751	0.160397	7.650748	0.005014	0.001596	0.076517	1.215151	-2.695204	-22.981915
51399	0	0.560221	0.165525	6.951020	0.005493	0.001648	0.069519	1.227236	-2.874424	-22.983107
51400	0	0.621960	0.252155	6.723240	0.006131	0.002516	0.067241	1.236818	-3.024526	-22.977892
51401	0	0.659759	0.201969	6.615532	0.006531	0.002014	0.066162	1.246522	-3.139714	-22.979286
51402	0	0.719689	0.178309	6.583668	0.007152	0.001781	0.065842	1.251226	-3.217956	-22.983113
51403	0	0.777285	0.226055	6.463359	0.007751	0.002258	0.064636	1.255189	-3.255328	-22.983668
51404	0	0.766842	0.318117	6.273848	0.007670	0.003178	0.062738	1.261578	-3.251274	-22.985831
51405	0	0.766586	0.274842	6.122126	0.007690	0.002747	0.061218	1.264704	-3.204789	-22.982431
51406	0	0.728722	0.171258	6.263332	0.007335	0.001712	0.062628	1.265775	-3.117398	-22.982202
51407	0	0.682913	0.274459	6.629130	0.006897	0.002747	0.066284	1.261885	-2.999648	-22.977968
51408	0	0.610745	0.249378	7.051648	0.006203	0.002498	0.070508	1.255109	-2.844388	-22.973390
51409	0	0.536503	0.206804	7.831721	0.005493	0.002075	0.078308	1.243959	-2.656441	-22.965709
51410	0	0.507825	0.266404	8.260693	0.005222	0.002669	0.082598	1.235953	-2.456116	-22.958617
51411	0	0.428840	0.213317	8.716672	0.004456	0.002136	0.087158	1.230911	-2.235921	-22.947259
51412	0	0.379401	0.274143	9.200310	0.003980	0.002740	0.091995	1.232154	-2.004198	-22.940204
51413	0	0.271532	0.207717	10.028683	0.002930	0.002075	0.100281	1.233940	-1.758747	-22.933913
51414	0	0.224259	0.263340	10.987836	0.002460	0.002628	0.109874	1.237753	-1.532109	-22.918427
51415	0	0.191698	0.152728	11.853407	0.002136	0.001526	0.118530	1.238109	-1.319724	-22.907235
51416	0	0.103794	-0.024894	12.500671	0.001245	-0.000242	0.125005	1.231115	-1.129018	-22.898760
51417	0	0.103866	-0.036609	12.725996	0.001221	-0.000366	0.127258	1.230765	-0.964507	-22.894370
51418	0	0.013476	0.195242	13.342408	0.000289	0.001952	0.133424	1.230496	-0.831459	-22.889337
51419	0	0.000408	0.092077	13.732914	0.000122	0.000916	0.137329	1.234420	-0.732362	-22.885228
51420	0	-0.073601	0.037899	14.147726	-0.000670	0.000377	0.141478	1.236072	-0.678512	-22.884545
51421	0	-0.104811	-0.067134	14.276115	-0.001038	-0.000671	0.142761	1.235374	-0.669487	-22.880556
51422	0	-0.095037	-0.115991	14.062437	-0.000998	-0.001160	0.140624	1.234725	-0.707226	-22.880074
51423	0	-0.075885	-0.055088	13.952692	-0.000854	-0.000549	0.139526	1.232802	-0.785099	-22.878431
51424	0	-0.052702	0.018539	13.562171	-0.000669	0.000179	0.135621	1.237600	-0.903835	-22.880499
51425	0	0.005331	0.018865	13.220223	-0.000122	0.000183	0.132202	1.242358	-1.054910	-22.885115
51426	0	0.090667	-0.084170	12.621756	0.000701	-0.000845	0.126219	1.245542	-1.240627	-22.893853
51427	0	0.143458	-0.030011	11.828381	0.001221	-0.000305	0.118286	1.250482	-1.446825	-22.900642
51428	0	0.232359	0.007459	11.009550	0.002107	0.000070	0.110100	1.256065	-1.671460	-22.910263
51429	0	0.295543	0.055653	10.393717	0.002747	0.000549	0.103943	1.264567	-1.900511	-22.921019
51430	0	0.370534	0.124079	9.775664	0.003506	0.001234	0.097764	1.273353	-2.133240	-22.934910
51431	0	0.444900	0.208196	9.093382	0.004272	0.002075	0.090942	1.282336	-2.354529	-22.942619
51432	0	0.511877	0.264144	8.407706	0.004965	0.002636	0.084086	1.290427	-2.563161	-22.953489
51433	0	0.525562	0.238922	7.750579	0.005127	0.002380	0.077515	1.303533	-2.752257	-22.956207
51434	0	0.601992	0.246439	7.272527	0.005918	0.002458	0.072734	1.314564	-2.912405	-22.963731
51435	0	0.594071	0.159236	7.073286	0.005859	0.001587	0.070740	1.323848	-3.042953	-22.973168
51436	0	0.644355	0.288217	6.949825	0.006385	0.002879	0.069504	1.328906	-3.138612	-22.974590
51437	0	0.638356	0.311608	6.798966	0.006348	0.003113	0.067993	1.334502	-3.198032	-22.977617
51438	0	0.686365	0.287729	6.688491	0.006845	0.002874	0.066887	1.339165	-3.228047	-22.973688
51439	0	0.707779	0.323459	6.518581	0.007080	0.003235	0.065186	1.338397	-3.222907	-22.971959
51440	0	0.698657	0.298943	6.634816	0.007014	0.002990	0.066345	1.337392	-3.173957	-22.969206
51441	0	0.697148	0.262364	6.616718	0.007019	0.002625	0.066162	1.335460	-3.090501	-22.967150
51442	0	0.642122	0.244618	6.996106	0.006491	0.002439	0.069955	1.345938	-2.975619	-22.965239
51443	0	0.606838	0.311433	7.471486	0.006165	0.003113	0.074707	1.347700	-2.827055	-22.961307
51444	0	0.553611	0.298872	7.985672	0.005653	0.002994	0.079848	1.339798	-2.657673	-22.951012
51445	0	0.535346	0.164430	8.539716	0.005493	0.001648	0.085388	1.333907	-2.469168	-22.940868
51446	0	0.425719	0.212568	8.913305	0.004408	0.002128	0.089126	1.330550	-2.274327	-22.934087
51447	0	0.342583	0.201374	9.516034	0.003601	0.002014	0.095154	1.328760	-2.062261	-22.922715
51448	0	0.303530	0.213576	10.219107	0.003224	0.002134	0.102185	1.329126	-1.849174	-22.911457
51449	0	0.218457	0.146741	11.017254	0.002380	0.001465	0.110168	1.330692	-1.644423	-22.900994
51450	0	0.152491	0.000710	11.695280	0.001720	0.000005	0.116950	1.332157	-1.451679	-22.893833
51451	0	0.073417	0.018370	12.127813	0.000916	0.000183	0.121277	1.332293	-1.278995	-22.891746
51452	0	0.032052	-0.036730	12.628416	0.000476	-0.000365	0.126284	1.329863	-1.136706	-22.888251
51453	0	0.041995	0.110213	13.079881	0.000549	0.001099	0.130798	1.332512	-1.021978	-22.886864
51454	0	-0.017992	-0.084424	13.409418	-0.000082	-0.000848	0.134094	1.335941	-0.936570	-22.893363
51455	0	0.019789	0.055509	13.732916	0.000244	0.000549	0.137329	1.340740	-0.896375	-22.896056
51456	0	-0.003055	0.019796	13.757228	-0.000031	0.000195	0.137572	1.343211	-0.895596	-22.898934
51457	0	-0.025927	0.091759	13.568124	-0.000305	0.000916	0.135681	1.345090	-0.932636	-22.905742
51458	0	-0.006378	-0.042446	13.494881	-0.000153	-0.000423	0.134949	1.344325	-1.006248	-22.912524
51459	0	0.062654	-0.011748	13.287298	0.000488	-0.000122	0.132874	1.348717	-1.123527	-22.922431
51460	0	0.085791	-0.010059	12.884237	0.000695	-0.000113	0.128843	1.359918	-1.266467	-22.927299
51461	0	0.146797	0.085279	12.237346	0.001282	0.000854	0.122375	1.358763	-1.438855	-22.938065
51462	0	0.188537	0.055044	11.431105	0.001690	0.000546	0.114314	1.363940	-1.632813	-22.948089
51463	0	0.269405	0.134411	10.778351	0.002502	0.001343	0.107788	1.365401	-1.834568	-22.956018
51464	0	0.323406	0.170687	10.191258	0.003047	0.001711	0.101918	1.361214	-2.042859	-22.966002
51465	0	0.365359	0.097742	9.655121	0.003479	0.000977	0.096558	1.362403	-2.248013	-22.973329
51466	0	0.396917	0.164720	9.049486	0.003806	0.001649	0.090502	1.360223	-2.452464	-22.977670
51467	0	0.459091	0.244735	8.409903	0.004456	0.002441	0.084106	1.368509	-2.634814	-22.983232
51468	0	0.488091	0.202642	7.877427	0.004769	0.002025	0.078781	1.371007	-2.795071	-22.984885
51469	0	0.522028	0.171154	7.555509	0.005127	0.001709	0.075562	1.374748	-2.934557	-22.986961
51470	0	0.544658	0.177974	7.419979	0.005371	0.001775	0.074205	1.382007	-3.049096	-22.985571
51471	0	0.597003	0.195833	7.287179	0.005920	0.001953	0.072876	1.390157	-3.125025	-22.990595
51472	0	0.665836	0.172299	7.072717	0.006627	0.001719	0.070730	1.397086	-3.173614	-22.992760
51473	0	0.654177	0.177481	6.878545	0.006531	0.001770	0.068787	1.404356	-3.189935	-22.987975
51474	0	0.697157	0.184281	6.780788	0.006979	0.001840	0.067807	1.409272	-3.175293	-22.989538
51475	0	0.674576	0.225950	6.854532	0.006775	0.002258	0.068542	1.410734	-3.124495	-22.988660
51476	0	0.641773	0.244425	7.160366	0.006470	0.002443	0.071599	1.411338	-3.039219	-22.982916
51477	0	0.621341	0.244136	7.550656	0.006287	0.002441	0.075500	1.410345	-2.926039	-22.976112
51478	0	0.536791	0.231564	7.881342	0.005462	0.002318	0.078807	1.405398	-2.787592	-22.969782
51479	0	0.482835	0.188887	8.344192	0.004944	0.001892	0.083435	1.399804	-2.626907	-22.961744
51480	0	0.450343	0.249126	8.717889	0.004641	0.002495	0.087172	1.394354	-2.444477	-22.957754
51481	0	0.387832	0.286823	9.265782	0.004028	0.002869	0.092651	1.393322	-2.256774	-22.956474
51482	0	0.348653	0.262193	9.858912	0.003648	0.002623	0.098583	1.390882	-2.067200	-22.944974
51483	0	0.300465	0.177050	10.535168	0.003174	0.001770	0.105347	1.390305	-1.880978	-22.939535
51484	0	0.227298	0.195526	11.231596	0.002446	0.001953	0.112312	1.391444	-1.702016	-22.932829
51485	0	0.197508	0.146139	11.670214	0.002136	0.001465	0.116699	1.387104	-1.541451	-22.927886
51486	0	0.171200	0.090191	12.103978	0.001863	0.000908	0.121037	1.380694	-1.396506	-22.926158
51487	0	0.127315	0.110008	12.487934	0.001404	0.001099	0.124878	1.381315	-1.274119	-22.924597
51488	0	0.103819	0.078979	12.903109	0.001134	0.000796	0.129030	1.374753	-1.186562	-22.923520
51489	0	0.055162	0.018461	13.244655	0.000610	0.000183	0.132446	1.375042	-1.133233	-22.921052
51490	0	0.029092	0.055803	13.348390	0.000309	0.000552	0.133484	1.379280	-1.115066	-22.920590
51491	0	0.001509	0.006357	13.299560	0.000000	0.000061	0.132996	1.380684	-1.125354	-22.922263
51492	0	0.008969	0.024424	13.244532	0.000030	0.000249	0.132445	1.376061	-1.174525	-22.928647
51493	0	0.015461	-0.067637	13.067618	0.000061	-0.000671	0.130676	1.370953	-1.253733	-22.932815
51494	0	0.067694	0.041507	12.768400	0.000548	0.000417	0.127685	1.369352	-1.366001	-22.942021
51495	0	0.125028	0.055353	12.316751	0.001099	0.000549	0.123169	1.372698	-1.504055	-22.946849
51496	0	0.161102	-0.023390	11.742575	0.001449	-0.000237	0.117428	1.375145	-1.659271	-22.957798
51497	0	0.248982	0.012140	11.034789	0.002319	0.000122	0.110352	1.374444	-1.832978	-22.968324
51498	0	0.305289	0.109845	10.502828	0.002888	0.001097	0.105033	1.376104	-2.009887	-22.975963
51499	0	0.345624	0.067342	9.960397	0.003296	0.000671	0.099609	1.378262	-2.190997	-22.984029
51500	0	0.424031	0.171260	9.507284	0.004089	0.001712	0.095079	1.378960	-2.369566	-22.989591
51501	0	0.440720	0.238572	8.947090	0.004272	0.002380	0.089478	1.385809	-2.538710	-22.998840
51502	0	0.451888	0.233137	8.414795	0.004403	0.002329	0.084154	1.388699	-2.692947	-23.002344
51503	0	0.504301	0.195963	8.007180	0.004944	0.001953	0.080078	1.397734	-2.831396	-23.006676
51504	0	0.533071	0.221675	7.694663	0.005256	0.002210	0.076952	1.407663	-2.939672	-23.007308
51505	0	0.591368	0.232189	7.500787	0.005859	0.002319	0.075012	1.410943	-3.019165	-23.008226
51506	0	0.612571	0.299763	7.383982	0.006088	0.002995	0.073843	1.413978	-3.073815	-23.014068
51507	0	0.654938	0.256607	7.324043	0.006531	0.002563	0.073242	1.417336	-3.099449	-23.016253
51508	0	0.669016	0.232613	7.213957	0.006689	0.002324	0.072140	1.419531	-3.097691	-23.010654
51509	0	0.657353	0.280812	7.190107	0.006592	0.002808	0.071899	1.419612	-3.065057	-23.011529
51510	0	0.621102	0.262143	7.282120	0.006249	0.002625	0.072818	1.413589	-3.001078	-23.006882
51511	0	0.604461	0.225697	7.532218	0.006104	0.002258	0.075317	1.410209	-2.907934	-22.999608
51512	0	0.559613	0.261783	7.917689	0.005674	0.002622	0.079171	1.403555	-2.791110	-22.994004
51513	0	0.527497	0.273952	8.313629	0.005371	0.002747	0.083130	1.392512	-2.654992	-22.986321
51514	0	0.475120	0.248354	8.693191	0.004865	0.002487	0.086926	1.386107	-2.501777	-22.975206
51515	0	0.427273	0.225650	9.119238	0.004395	0.002258	0.091187	1.382391	-2.345051	-22.967185
51516	0	0.381318	0.212868	9.657382	0.003953	0.002131	0.096568	1.378245	-2.175355	-22.966290
51517	0	0.302694	0.195022	10.077365	0.003174	0.001953	0.100769	1.373897	-2.004487	-22.965618
51518	0	0.270581	0.115284	10.749553	0.002860	0.001153	0.107491	1.372189	-1.836258	-22.956797
51519	0	0.204742	0.066786	11.346721	0.002197	0.000671	0.113464	1.366993	-1.681111	-22.949162
51520	0	0.143931	0.029679	11.737629	0.001582	0.000298	0.117374	1.365185	-1.537611	-22.949654
51521	0	0.134173	0.073237	12.079003	0.001465	0.000732	0.120789	1.363492	-1.416860	-22.944177
51522	0	0.123759	0.067429	12.439349	0.001333	0.000670	0.124393	1.366418	-1.324429	-22.948758
51523	0	0.096464	0.048243	12.731994	0.001038	0.000488	0.127319	1.359711	-1.254599	-22.944787
51524	0	0.073242	0.102285	12.951777	0.000767	0.001025	0.129518	1.356567	-1.219863	-22.947421
51525	0	0.060775	0.011760	13.000490	0.000610	0.000122	0.130005	1.351359	-1.213193	-22.947752
51526	0	0.069439	0.084672	13.000472	0.000666	0.000845	0.130005	1.352489	-1.233811	-22.957259
51527	0	0.068086	0.037409	12.860070	0.000610	0.000366	0.128601	1.359043	-1.291842	-22.966412
51528	0	0.091056	0.075163	12.591387	0.000809	0.000748	0.125915	1.361457	-1.379861	-22.968201
51529	0	0.146759	0.079864	12.267922	0.001343	0.000793	0.122681	1.365673	-1.491546	-22.976083
51530	0	0.160233	0.068320	11.815938	0.001461	0.000681	0.118161	1.367220	-1.623606	-22.985506
51531	0	0.210631	0.122118	11.321750	0.001953	0.001221	0.113220	1.367180	-1.773579	-22.995885
51532	0	0.283020	0.147023	10.808158	0.002672	0.001465	0.108086	1.372172	-1.936006	-23.001774
51533	0	0.289862	0.067267	10.271802	0.002747	0.000671	0.102722	1.372871	-2.100453	-23.007822
51534	0	0.372617	0.177341	9.733525	0.003584	0.001772	0.097341	1.374091	-2.262679	-23.017811
51535	0	0.403849	0.171234	9.246255	0.003906	0.001709	0.092468	1.377682	-2.421251	-23.026542
51536	0	0.464221	0.220773	8.774890	0.004523	0.002203	0.087755	1.383345	-2.571218	-23.034400
51537	0	0.467550	0.183443	8.385685	0.004578	0.001831	0.083862	1.386763	-2.699660	-23.032812
51538	0	0.552404	0.178082	8.085223	0.005437	0.001776	0.080858	1.392978	-2.817783	-23.035352
51539	0	0.561647	0.146915	7.824255	0.005554	0.001465	0.078247	1.398428	-2.903529	-23.038744
51540	0	0.633193	0.281751	7.664578	0.006286	0.002815	0.076650	1.400556	-2.967252	-23.037585
51541	0	0.625550	0.207586	7.494866	0.006226	0.002075	0.074951	1.400535	-3.007498	-23.041333
51542	0	0.623696	0.171248	7.390659	0.006223	0.001710	0.073908	1.403215	-3.024071	-23.038772
51543	0	0.590886	0.170930	7.385346	0.005920	0.001709	0.073853	1.402002	-3.000697	-23.031802
51544	0	0.611397	0.189240	7.422191	0.006141	0.001892	0.074220	1.400977	-2.953863	-23.029319
51545	0	0.575464	0.201127	7.623630	0.005798	0.002014	0.076233	1.395169	-2.882571	-23.027129
51546	0	0.588447	0.261650	7.935739	0.005951	0.002618	0.079352	1.391644	-2.780985	-23.022657
51547	0	0.528691	0.237847	8.197576	0.005371	0.002380	0.081970	1.387278	-2.657644	-23.016689
51548	0	0.503052	0.188222	8.644235	0.005132	0.001887	0.086436	1.378688	-2.517789	-23.012810
51549	0	0.470998	0.225974	9.064307	0.004822	0.002258	0.090637	1.378830	-2.370685	-23.008471
51550	0	0.409562	0.152492	9.510883	0.004221	0.001529	0.095103	1.372436	-2.213842	-23.004446
51551	0	0.353054	0.140227	9.961418	0.003662	0.001404	0.099609	1.368846	-2.056610	-23.001492
51552	0	0.293919	0.170736	10.444285	0.003080	0.001705	0.104439	1.369024	-1.895838	-22.992833
51553	0	0.267089	0.122185	10.956154	0.002808	0.001221	0.109558	1.367994	-1.746903	-22.986419
51554	0	0.214918	0.091651	11.389989	0.002279	0.000917	0.113897	1.364999	-1.609950	-22.979257
51555	0	0.164956	0.134230	11.773859	0.001770	0.001343	0.117737	1.362615	-1.486516	-22.976223
51556	0	0.172743	0.091420	12.085490	0.001827	0.000914	0.120853	1.361506	-1.385520	-22.975790
51557	0	0.132378	0.066947	12.396330	0.001404	0.000671	0.123962	1.357885	-1.305148	-22.974212
51558	0	0.088617	0.066133	12.628308	0.000936	0.000667	0.126283	1.351632	-1.253716	-22.976034
51559	0	0.059420	-0.005811	12.731941	0.000610	-0.000061	0.127319	1.352833	-1.232441	-22.978923
51560	0	0.096024	0.049921	12.780748	0.000944	0.000494	0.127808	1.355468	-1.240222	-22.977088
51561	0	0.089596	0.024028	12.676974	0.000854	0.000244	0.126770	1.350541	-1.270754	-22.983735
51562	0	0.137537	0.078469	12.493724	0.001302	0.000786	0.124938	1.348461	-1.331096	-22.993289
51563	0	0.169210	0.085729	12.267925	0.001587	0.000854	0.122681	1.349489	-1.422236	-23.000219
51564	0	0.166562	0.061592	11.864788	0.001546	0.000615	0.118649	1.348893	-1.530579	-23.006327
51565	0	0.220355	0.043203	11.376712	0.002075	0.000427	0.113770	1.352272	-1.652509	-23.011794
51566	0	0.270656	0.056035	10.899967	0.002565	0.000558	0.109003	1.353240	-1.793541	-23.016038
51567	0	0.301136	0.091823	10.454922	0.002869	0.000916	0.104553	1.354428	-1.942526	-23.019862
51568	0	0.339779	0.049463	9.990056	0.003263	0.000493	0.099905	1.355313	-2.088814	-23.032150
51569	0	0.415463	0.140827	9.551457	0.004028	0.001404	0.095520	1.359428	-2.232620	-23.039719
51570	0	0.401290	0.184282	9.056075	0.003901	0.001839	0.090566	1.363119	-2.365868	-23.043517
51571	0	0.467453	0.165097	8.648159	0.004578	0.001648	0.086487	1.365691	-2.486426	-23.047257
51572	0	0.478920	0.165908	8.366376	0.004704	0.001654	0.083669	1.371602	-2.595891	-23.051369
51573	0	0.519649	0.140781	8.074501	0.005127	0.001404	0.080750	1.375629	-2.686666	-23.055404
51574	0	0.549696	0.208642	7.890526	0.005445	0.002083	0.078909	1.379096	-2.753475	-23.057903
51575	0	0.583179	0.220104	7.836656	0.005798	0.002197	0.078369	1.382640	-2.794413	-23.056730
51576	0	0.581658	0.165800	7.683638	0.005802	0.001655	0.076838	1.385463	-2.807959	-23.050940
51577	0	0.591954	0.164948	7.550052	0.005920	0.001648	0.075500	1.385843	-2.798550	-23.049493
51578	0	0.571933	0.232439	7.629509	0.005735	0.002322	0.076294	1.387294	-2.766266	-23.052274
51579	0	0.594817	0.250438	7.684578	0.005981	0.002502	0.076843	1.388269	-2.708466	-23.053732
51580	0	0.604395	0.183759	7.935439	0.006096	0.001835	0.079350	1.390053	-2.625242	-23.052806
51581	0	0.566813	0.195397	8.313462	0.005737	0.001953	0.083130	1.388771	-2.521662	-23.047162
51582	0	0.501521	0.195633	8.710992	0.005104	0.001954	0.087105	1.389215	-2.396487	-23.038454
51583	0	0.453835	0.262823	9.033704	0.004639	0.002625	0.090332	1.391373	-2.260865	-23.031807
51584	0	0.419911	0.238666	9.376452	0.004308	0.002388	0.093760	1.386948	-2.119692	-23.021768
51585	0	0.391378	0.171070	9.778296	0.004028	0.001709	0.097778	1.386148	-1.977012	-23.013106
51586	0	0.330042	0.213713	10.230660	0.003422	0.002139	0.102303	1.381533	-1.832443	-23.010297
51587	0	0.280442	0.225987	10.657074	0.002930	0.002258	0.106567	1.380590	-1.689060	-23.005256
51588	0	0.236645	0.079775	11.103128	0.002485	0.000796	0.111029	1.379943	-1.557517	-23.005724
51589	0	0.214981	0.067370	11.499232	0.002258	0.000671	0.114990	1.380475	-1.440271	-23.011196
51590	0	0.212340	0.049369	11.810859	0.002218	0.000492	0.118107	1.379749	-1.339164	-23.014710
51591	0	0.169110	0.116516	12.011828	0.001770	0.001160	0.120117	1.382555	-1.254722	-23.014546
51592	0	0.143692	0.104889	12.274420	0.001487	0.001048	0.122744	1.380858	-1.198908	-23.016242
51593	0	0.119639	0.079536	12.432884	0.001221	0.000793	0.124329	1.380341	-1.167057	-23.017521
51594	0	0.123393	-0.011554	12.512206	0.001232	-0.000118	0.125122	1.380248	-1.159234	-23.018658
51595	0	0.125712	0.054976	12.432825	0.001221	0.000549	0.124329	1.378069	-1.183198	-23.018616
51596	0	0.153647	0.018719	12.280103	0.001475	0.000183	0.122802	1.379486	-1.230467	-23.023531
51597	0	0.154179	0.067878	12.097069	0.001465	0.000671	0.120972	1.384243	-1.293405	-23.030134
51598	0	0.202329	0.069056	11.797635	0.001920	0.000686	0.117978	1.386244	-1.384055	-23.034020
51599	0	0.224899	0.037062	11.468291	0.002136	0.000366	0.114685	1.388578	-1.486476	-23.041274
51600	0	0.284275	0.080667	11.022063	0.002719	0.000801	0.110224	1.392194	-1.604899	-23.048256
51601	0	0.293387	0.097831	10.552636	0.002808	0.000977	0.105530	1.392432	-1.731431	-23.060957
51602	0	0.329473	0.086467	10.106259	0.003171	0.000857	0.101067	1.398430	-1.861276	-23.068929
51603	0	0.396307	0.140416	9.691910	0.003845	0.001404	0.096924	1.396586	-1.990037	-23.076062
51604	0	0.424041	0.207929	9.361258	0.004133	0.002075	0.093617	1.399917	-2.110470	-23.086852
51605	0	0.455233	0.256657	8.971675	0.004456	0.002563	0.089722	1.401600	-2.223317	-23.092296
51606	0	0.496925	0.233005	8.616524	0.004885	0.002325	0.086170	1.406294	-2.324878	-23.103362
51607	0	0.525747	0.146889	8.361376	0.005188	0.001465	0.083618	1.409259	-2.409287	-23.105777
51608	0	0.549743	0.184070	8.238450	0.005446	0.001839	0.082388	1.409898	-2.469236	-23.115572
51609	0	0.583436	0.256562	8.019752	0.005798	0.002563	0.080200	1.410409	-2.509738	-23.117741
51610	0	0.625578	0.281168	7.921532	0.006235	0.002811	0.079217	1.408272	-2.528591	-23.120200
51611	0	0.623421	0.231991	7.855155	0.006226	0.002319	0.078552	1.406427	-2.530102	-23.123206
51612	0	0.611338	0.201916	7.830666	0.006121	0.002015	0.078306	1.409481	-2.508330	-23.121447
51613	0	0.595570	0.189246	7.910350	0.005981	0.001892	0.079102	1.407261	-2.459850	-23.119701
51614	0	0.594983	0.244133	8.008399	0.005990	0.002441	0.080081	1.404339	-2.391095	-23.118628
51615	0	0.531320	0.225496	8.337783	0.005371	0.002258	0.083374	1.396557	-2.300275	-23.110514
51616	0	0.468859	0.200394	8.661962	0.004762	0.002007	0.086616	1.389748	-2.192281	-23.103555
51617	0	0.449210	0.183311	8.960391	0.004578	0.001831	0.089600	1.389279	-2.071479	-23.098699
51618	0	0.381687	0.140733	9.266203	0.003912	0.001408	0.092658	1.385986	-1.942320	-23.097958
51619	0	0.367696	0.183144	9.717210	0.003784	0.001831	0.097168	1.383345	-1.804277	-23.095809
51620	0	0.351448	0.171004	10.053639	0.003623	0.001709	0.100533	1.381402	-1.668887	-23.092014
51621	0	0.293503	0.116076	10.473967	0.003052	0.001160	0.104736	1.379067	-1.529499	-23.086943
51622	0	0.270035	0.079465	10.913934	0.002809	0.000795	0.109137	1.374814	-1.404083	-23.083029
51623	0	0.251897	0.085402	11.236816	0.002625	0.000854	0.112366	1.371023	-1.284486	-23.082183
51624	0	0.219000	0.128479	11.603342	0.002284	0.001280	0.116032	1.372665	-1.179498	-23.082081
51625	0	0.224408	0.097662	11.792139	0.002319	0.000977	0.117920	1.369835	-1.094022	-23.086453
51626	0	0.180792	0.079363	12.060816	0.001860	0.000793	0.120607	1.367604	-1.032508	-23.085651
51627	0	0.149678	0.091319	12.255897	0.001526	0.000916	0.122559	1.362326	-0.992750	-23.089616
51628	0	0.164452	0.121505	12.341317	0.001650	0.001216	0.123413	1.358772	-0.975016	-23.101465
51629	0	0.167041	0.073530	12.341277	0.001648	0.000732	0.123413	1.358687	-0.982946	-23.111771
51630	0	0.143739	0.080014	12.158048	0.001387	0.000798	0.121581	1.357949	-1.017661	-23.126266
51631	0	0.171594	0.098070	11.907860	0.001648	0.000977	0.119080	1.359181	-1.069909	-23.136660
51632	0	0.187039	0.098830	11.712219	0.001781	0.000984	0.117124	1.359991	-1.143731	-23.143433
51633	0	0.218039	0.091819	11.456103	0.002075	0.000916	0.114563	1.359791	-1.235544	-23.152551
51634	0	0.263728	0.140844	11.089346	0.002522	0.001409	0.110896	1.356925	-1.340627	-23.161674
51635	0	0.310163	0.061768	10.583175	0.002991	0.000610	0.105835	1.361923	-1.447092	-23.170088
51636	0	0.319759	0.074662	10.179640	0.003081	0.000746	0.101800	1.360343	-1.564109	-23.182640
51637	0	0.358929	0.128371	9.844574	0.003479	0.001282	0.098450	1.359790	-1.678634	-23.193447
51638	0	0.373546	0.201512	9.532438	0.003632	0.002017	0.095328	1.354172	-1.789663	-23.197065
51639	0	0.461498	0.152788	9.118158	0.004517	0.001526	0.091187	1.353365	-1.899402	-23.202278
51640	0	0.460416	0.110213	8.775381	0.004522	0.001101	0.087758	1.351100	-1.992220	-23.210416
51641	0	0.507298	0.140880	8.513994	0.005005	0.001404	0.085144	1.354702	-2.069747	-23.219802
51642	0	0.537129	0.196866	8.262858	0.005320	0.001963	0.082632	1.359643	-2.127315	-23.224012
51643	0	0.559164	0.207628	8.208972	0.005554	0.002075	0.082092	1.357966	-2.165361	-23.229600
51644	0	0.559129	0.190002	8.116920	0.005567	0.001894	0.081171	1.363255	-2.185937	-23.238207
51645	0	0.574683	0.158845	8.050466	0.005737	0.001587	0.080505	1.361531	-2.185314	-23.234019
51646	0	0.581409	0.226085	8.025957	0.005817	0.002261	0.080259	1.357604	-2.166211	-23.237714
51647	0	0.559574	0.268510	8.044571	0.005615	0.002686	0.080444	1.353554	-2.124031	-23.242319
51648	0	0.566230	0.274362	8.221872	0.005697	0.002745	0.082216	1.348337	-2.060863	-23.241235
51649	0	0.532153	0.231721	8.362140	0.005371	0.002319	0.083618	1.341823	-1.978400	-23.244354
51650	0	0.514808	0.182647	8.661814	0.005207	0.001826	0.086615	1.338293	-1.885778	-23.243890
51651	0	0.474478	0.231753	8.966481	0.004822	0.002319	0.089661	1.331988	-1.772744	-23.241153
51652	0	0.427717	0.249593	9.235765	0.004357	0.002499	0.092354	1.324889	-1.658522	-23.244424
51653	0	0.387396	0.268541	9.631729	0.003967	0.002686	0.096313	1.320506	-1.532711	-23.238031
51654	0	0.373034	0.158444	10.004725	0.003834	0.001586	0.100043	1.314857	-1.399337	-23.237218
51655	0	0.350267	0.171024	10.345796	0.003601	0.001709	0.103455	1.312496	-1.275297	-23.237904
51656	0	0.292588	0.140519	10.749154	0.003030	0.001406	0.107489	1.307972	-1.149382	-23.236547
51657	0	0.283505	0.085122	11.059821	0.002930	0.000854	0.110596	1.301008	-1.035975	-23.242563
51658	0	0.222339	0.078134	11.328680	0.002308	0.000786	0.113285	1.292804	-0.935056	-23.246053
51659	0	0.249213	0.030329	11.529699	0.002563	0.000305	0.115295	1.286491	-0.848856	-23.243432
51660	0	0.224001	0.066803	11.780178	0.002295	0.000667	0.117801	1.283652	-0.779367	-23.239759
51661	0	0.161235	0.066824	11.920217	0.001648	0.000671	0.119202	1.276943	-0.729325	-23.248002
51662	0	0.150547	0.060188	12.030041	0.001514	0.000604	0.120300	1.271552	-0.704825	-23.257316
51663	0	0.141105	0.005366	12.054435	0.001404	0.000061	0.120544	1.260489	-0.695733	-23.261868
51664	0	0.157464	-0.001490	11.962751	0.001540	-0.000015	0.119628	1.256957	-0.712555	-23.270610
51665	0	0.181951	0.024510	11.822435	0.001770	0.000244	0.118225	1.254265	-0.744120	-23.281739
51666	0	0.200151	0.091921	11.608569	0.001927	0.000916	0.116087	1.253370	-0.800786	-23.290231
51667	0	0.234756	0.116192	11.376771	0.002258	0.001160	0.113770	1.252003	-0.874066	-23.303943
51668	0	0.252623	0.079564	11.065083	0.002432	0.000797	0.110653	1.246134	-0.955202	-23.308254
51669	0	0.291085	0.067011	10.748019	0.002808	0.000671	0.107483	1.240636	-1.048561	-23.314798
51670	0	0.329524	0.127949	10.387189	0.003190	0.001279	0.103875	1.237343	-1.147756	-23.323871
51671	0	0.345584	0.152931	10.058255	0.003357	0.001526	0.100586	1.237123	-1.243529	-23.331907
51672	0	0.382817	0.098412	9.727862	0.003731	0.000982	0.097282	1.235391	-1.341181	-23.341282
51673	0	0.411664	0.140479	9.417343	0.004028	0.001404	0.094177	1.232308	-1.431598	-23.347866
51674	0	0.452013	0.152916	9.111309	0.004443	0.001527	0.091117	1.231234	-1.511194	-23.356495
51675	0	0.482880	0.164885	8.837521	0.004761	0.001648	0.088379	1.228065	-1.582245	-23.359831
51676	0	0.464135	0.189456	8.635424	0.004588	0.001893	0.086357	1.225785	-1.635593	-23.366336
51677	0	0.510832	0.152982	8.440900	0.005066	0.001526	0.084412	1.226953	-1.675787	-23.370574
51678	0	0.523684	0.165590	8.367185	0.005211	0.001656	0.083673	1.223290	-1.693896	-23.378148
51679	0	0.557056	0.220147	8.306764	0.005554	0.002197	0.083069	1.224802	-1.699019	-23.384978
51680	0	0.558816	0.214533	8.251653	0.005587	0.002144	0.082517	1.222301	-1.683681	-23.384881
51681	0	0.548082	0.232038	8.215412	0.005493	0.002319	0.082153	1.219416	-1.648914	-23.390540
51682	0	0.525948	0.208252	8.355952	0.005284	0.002077	0.083558	1.222709	-1.597223	-23.398936
51683	0	0.532918	0.207379	8.508568	0.005371	0.002075	0.085083	1.216146	-1.523162	-23.401057
51684	0	0.498806	0.267981	8.783740	0.005040	0.002682	0.087834	1.209063	-1.437490	-23.401751
51685	0	0.487929	0.201199	8.996940	0.004944	0.002014	0.089966	1.201506	-1.337537	-23.398851
51686	0	0.461454	0.188667	9.266177	0.004688	0.001887	0.092658	1.196120	-1.228535	-23.398740
51687	0	0.474180	0.225852	9.570713	0.004822	0.002258	0.095703	1.191469	-1.114932	-23.394213
51688	0	0.402384	0.171055	9.876495	0.004107	0.001709	0.098762	1.188540	-1.001048	-23.397596
51689	0	0.357429	0.152231	10.223706	0.003662	0.001526	0.102234	1.179730	-0.884587	-23.397838
51690	0	0.309106	0.158087	10.578116	0.003175	0.001579	0.105779	1.176669	-0.775767	-23.400014
51691	0	0.321508	0.140422	10.907224	0.003296	0.001404	0.109070	1.172389	-0.672611	-23.403060
51692	0	0.294066	0.170874	11.182202	0.003008	0.001709	0.111820	1.167648	-0.585320	-23.410687
51693	0	0.250283	0.097306	11.261126	0.002563	0.000977	0.112610	1.159130	-0.505216	-23.412734
51694	0	0.233269	0.054042	11.480998	0.002378	0.000542	0.114809	1.153319	-0.440894	-23.420299
51695	0	0.228833	0.060905	11.731019	0.002319	0.000610	0.117310	1.147494	-0.391867	-23.428728
51696	0	0.212086	0.097490	11.779904	0.002134	0.000974	0.117799	1.143762	-0.360019	-23.432989
51697	0	0.196204	0.048554	11.828600	0.001953	0.000488	0.118286	1.136241	-0.349787	-23.443615
51698	0	0.211939	0.060308	11.712503	0.002092	0.000605	0.117126	1.130018	-0.357183	-23.454931
51699	0	0.212039	0.043038	11.645426	0.002075	0.000427	0.116455	1.128421	-0.382483	-23.465325
51700	0	0.252586	0.122638	11.504718	0.002469	0.001226	0.115048	1.123841	-0.419745	-23.478770
51701	0	0.270018	0.054969	11.285223	0.002625	0.000549	0.112854	1.119201	-0.477312	-23.482091
51702	0	0.309702	0.067165	10.985625	0.003016	0.000671	0.109859	1.114802	-0.542833	-23.493391
51703	0	0.295567	0.072922	10.723644	0.002869	0.000732	0.107239	1.106771	-0.616210	-23.505217
51704	0	0.337403	0.072946	10.375104	0.003281	0.000726	0.103754	1.106145	-0.699706	-23.514151
51705	0	0.381104	0.115895	10.119304	0.003723	0.001160	0.101196	1.100604	-0.779517	-23.525494
51706	0	0.379816	0.146997	9.837857	0.003711	0.001463	0.098382	1.104074	-0.861534	-23.537652
51707	0	0.416666	0.171255	9.478418	0.004089	0.001709	0.094788	1.103385	-0.935200	-23.546674
51708	0	0.424976	0.165602	9.196905	0.004178	0.001655	0.091972	1.100325	-1.004652	-23.553136
51709	0	0.469493	0.153048	8.959661	0.004639	0.001526	0.089600	1.101456	-1.056630	-23.564468
51710	0	0.461422	0.147576	8.794239	0.004565	0.001473	0.087945	1.099444	-1.100504	-23.567624
51711	0	0.503801	0.177203	8.624071	0.005005	0.001770	0.086243	1.097104	-1.124518	-23.572496
51712	0	0.509801	0.134793	8.587006	0.005071	0.001347	0.085872	1.093976	-1.140889	-23.583306
51713	0	0.519948	0.153178	8.447184	0.005188	0.001526	0.084473	1.096924	-1.136383	-23.589964
51714	0	0.533524	0.190903	8.440944	0.005333	0.001904	0.084410	1.099299	-1.119385	-23.593553
51715	0	0.560228	0.165024	8.429037	0.005615	0.001648	0.084290	1.097238	-1.081633	-23.598150
51716	0	0.525968	0.152797	8.545166	0.005283	0.001530	0.085450	1.089858	-1.029668	-23.605269
51717	0	0.497058	0.164772	8.728224	0.005005	0.001648	0.087280	1.083998	-0.964499	-23.603895
51718	0	0.476484	0.201296	8.899468	0.004812	0.002013	0.088992	1.078510	-0.883203	-23.609319
51719	0	0.452127	0.201044	9.155562	0.004578	0.002014	0.091553	1.068743	-0.792318	-23.617974
51720	0	0.427567	0.188233	9.369673	0.004340	0.001884	0.093694	1.061934	-0.693089	-23.621075
51721	0	0.389526	0.177224	9.570605	0.003967	0.001770	0.095703	1.059263	-0.586448	-23.624339
51722	0	0.361836	0.171220	9.961696	0.003695	0.001713	0.099614	1.053151	-0.478368	-23.626743
51723	0	0.345833	0.128488	10.235872	0.003540	0.001282	0.102356	1.051264	-0.366370	-23.628037
51724	0	0.292698	0.159324	10.602404	0.003004	0.001593	0.106022	1.046768	-0.262382	-23.635472
51725	0	0.297642	0.103547	10.840056	0.003052	0.001038	0.108398	1.038962	-0.162102	-23.637773
51726	0	0.283619	0.109344	11.023493	0.002898	0.001094	0.110233	1.033113	-0.076862	-23.643515
51727	0	0.250723	0.073796	11.236696	0.002563	0.000732	0.112366	1.033183	0.001294	-23.649590
51728	0	0.259042	0.160028	11.401650	0.002632	0.001597	0.114016	1.030461	0.064108	-23.654790
51729	0	0.247991	0.085490	11.529589	0.002502	0.000854	0.115295	1.025350	0.107491	-23.663041
51730	0	0.201728	-0.011748	11.566184	0.002029	-0.000122	0.115662	1.024263	0.140547	-23.669584
51731	0	0.214053	0.073558	11.621084	0.002136	0.000732	0.116211	1.022131	0.157575	-23.683457
51732	0	0.234986	0.098419	11.620953	0.002328	0.000982	0.116210	1.018585	0.157248	-23.694136
51733	0	0.248989	0.097667	11.486713	0.002441	0.000977	0.114868	1.013548	0.130356	-23.707942
51734	0	0.283644	0.079607	11.327700	0.002781	0.000793	0.113278	1.010748	0.095655	-23.717025
51735	0	0.262959	0.098003	11.132656	0.002563	0.000977	0.111328	1.009014	0.049183	-23.730915
51736	0	0.319473	0.129337	10.845342	0.003119	0.001288	0.108456	1.008958	-0.008684	-23.744923
51737	0	0.331882	0.140546	10.595442	0.003235	0.001404	0.105957	1.005320	-0.077808	-23.758569
51738	0	0.348201	0.110418	10.326294	0.003398	0.001101	0.103266	1.003011	-0.149310	-23.772908
51739	0	0.368344	0.146118	10.015576	0.003601	0.001465	0.100159	0.993575	-0.221718	-23.784476
51740	0	0.408617	0.127956	9.758513	0.004005	0.001274	0.097589	0.994623	-0.294667	-23.797754
51741	0	0.428461	0.183401	9.466220	0.004211	0.001831	0.094666	0.992712	-0.361419	-23.808645
51742	0	0.466411	0.190261	9.209099	0.004598	0.001898	0.092094	0.992919	-0.422283	-23.813111
51743	0	0.487983	0.183206	9.069512	0.004822	0.001831	0.090698	0.988541	-0.473764	-23.820623
51744	0	0.468124	0.134874	8.904089	0.004630	0.001345	0.089044	0.988000	-0.517735	-23.827236
51745	0	0.479781	0.164892	8.770548	0.004761	0.001648	0.087708	0.983580	-0.544256	-23.836607
51746	0	0.504090	0.171469	8.623638	0.005016	0.001710	0.086238	0.983988	-0.555033	-23.839746
51747	0	0.514095	0.134718	8.605867	0.005127	0.001343	0.086060	0.984263	-0.551695	-23.850837
51748	0	0.521827	0.177898	8.569033	0.005216	0.001779	0.085690	0.979253	-0.533207	-23.863086
51749	0	0.523771	0.213549	8.447338	0.005249	0.002136	0.084473	0.972392	-0.495913	-23.865626
51750	0	0.520599	0.195130	8.587858	0.005225	0.001951	0.085877	0.966794	-0.448328	-23.872776
51751	0	0.484971	0.189246	8.740418	0.004883	0.001892	0.087402	0.961523	-0.382944	-23.881130
51752	0	0.446771	0.128342	8.972658	0.004509	0.001282	0.089725	0.957894	-0.308242	-23.887593
51753	0	0.440432	0.207660	9.186035	0.004456	0.002075	0.091858	0.953793	-0.222302	-23.893120
51754	0	0.422804	0.146892	9.412374	0.004290	0.001467	0.094121	0.950581	-0.125289	-23.898067
51755	0	0.414028	0.183759	9.686575	0.004211	0.001831	0.096863	0.952792	-0.018985	-23.914635
51756	0	0.398790	0.184573	9.894684	0.004066	0.001843	0.098944	0.949703	0.093029	-23.923079
51757	0	0.388936	0.158694	10.199276	0.003967	0.001587	0.101990	0.943910	0.202724	-23.934742
51758	0	0.361322	0.122356	10.480461	0.003685	0.001221	0.104802	0.941230	0.303409	-23.945328
51759	0	0.334390	0.122409	10.766831	0.003418	0.001221	0.107666	0.939123	0.404515	-23.958018
51760	0	0.260138	0.092212	10.907403	0.002657	0.000922	0.109073	0.933203	0.485176	-23.969765
51761	0	0.269713	0.079603	11.151242	0.002747	0.000793	0.111511	0.929974	0.558340	-23.980323
51762	0	0.217916	0.085930	11.316185	0.002218	0.000859	0.113161	0.924240	0.620355	-23.993703
51763	0	0.223551	0.115971	11.425826	0.002258	0.001160	0.114258	0.918474	0.665703	-24.003596
51764	0	0.183371	0.067297	11.523455	0.001845	0.000670	0.115234	0.915083	0.699816	-24.011597
51765	0	0.232630	0.091991	11.566145	0.002319	0.000916	0.115662	0.913377	0.715458	-24.022175
51766	0	0.241690	0.080307	11.559914	0.002394	0.000802	0.115600	0.908203	0.715031	-24.028815
51767	0	0.248218	0.085927	11.401276	0.002441	0.000854	0.114014	0.906981	0.696711	-24.039474
51768	0	0.251026	0.050364	11.297305	0.002460	0.000497	0.112974	0.907824	0.668936	-24.051448
51769	0	0.244050	0.091554	11.120476	0.002380	0.000916	0.111206	0.901846	0.629764	-24.061731
51770	0	0.299867	0.116034	10.894194	0.002925	0.001160	0.108944	0.896659	0.575051	-24.077635
51771	0	0.325083	0.122384	10.632089	0.003174	0.001221	0.106323	0.893790	0.514842	-24.084039
51772	0	0.352358	0.122905	10.344622	0.003446	0.001226	0.103449	0.890601	0.451349	-24.094653
51773	0	0.361942	0.152702	10.064414	0.003540	0.001526	0.100647	0.885855	0.383865	-24.107088
51774	0	0.395748	0.165569	9.795147	0.003878	0.001650	0.097955	0.886432	0.313328	-24.114717
51775	0	0.428235	0.207928	9.551679	0.004211	0.002075	0.095520	0.885393	0.251179	-24.126862
51776	0	0.435344	0.165786	9.374035	0.004290	0.001656	0.093743	0.882221	0.196121	-24.142829
51777	0	0.444630	0.164847	9.051260	0.004395	0.001648	0.090515	0.876637	0.153460	-24.145897
51778	0	0.454219	0.213560	8.867601	0.004496	0.002136	0.088678	0.869662	0.116195	-24.152905
51779	0	0.455158	0.225988	8.825500	0.004517	0.002258	0.088257	0.865547	0.093685	-24.159657
51780	0	0.503541	0.189683	8.733518	0.005013	0.001895	0.087337	0.861777	0.086512	-24.165985
51781	0	0.526716	0.177186	8.660775	0.005249	0.001770	0.086609	0.858024	0.085376	-24.168215
51782	0	0.529007	0.177447	8.605632	0.005284	0.001773	0.086057	0.854011	0.100561	-24.176304
51783	0	0.511835	0.183152	8.660939	0.005127	0.001831	0.086609	0.848390	0.134766	-24.183704
51784	0	0.508561	0.189335	8.734264	0.005109	0.001892	0.087341	0.844061	0.188091	-24.196525
51785	0	0.516098	0.171259	8.831938	0.005188	0.001709	0.088318	0.842521	0.245919	-24.200331
51786	0	0.472574	0.147230	9.003090	0.004766	0.001472	0.090029	0.837446	0.320584	-24.208048
51787	0	0.464592	0.195337	9.149445	0.004700	0.001953	0.091492	0.831506	0.410734	-24.216095
51788	0	0.465375	0.177008	9.387971	0.004711	0.001770	0.093877	0.825232	0.503538	-24.218570
51789	0	0.408635	0.195134	9.631626	0.004150	0.001953	0.096313	0.817006	0.602533	-24.227127
51790	0	0.382516	0.201234	9.851828	0.003897	0.002010	0.098516	0.813067	0.708535	-24.234148
51791	0	0.377881	0.159153	10.107666	0.003845	0.001587	0.101074	0.812106	0.806612	-24.241273
51792	0	0.315642	0.159487	10.468102	0.003219	0.001595	0.104679	0.805034	0.897495	-24.244587
51793	0	0.274340	0.152751	10.705731	0.002808	0.001526	0.107056	0.800635	0.989076	-24.256740
51794	0	0.267431	0.116357	10.876909	0.002738	0.001163	0.108768	0.795581	1.079044	-24.269483
51795	0	0.306374	0.091596	11.059707	0.003113	0.000916	0.110596	0.789885	1.152758	-24.280975
51796	0	0.297257	0.085094	11.224666	0.003013	0.000854	0.112246	0.780454	1.216744	-24.300611
51797	0	0.260017	0.097576	11.334285	0.002625	0.000977	0.113342	0.773598	1.264338	-24.317500
51798	0	0.256512	0.097258	11.377072	0.002575	0.000975	0.113770	0.765526	1.297243	-24.336343
51799	0	0.269153	0.146879	11.431866	0.002686	0.001465	0.114319	0.763312	1.314227	-24.346990
51800	0	0.234533	0.098766	11.413446	0.002331	0.000984	0.114135	0.760802	1.322698	-24.363675
51801	0	0.235175	0.054979	11.370783	0.002319	0.000549	0.113708	0.755151	1.313099	-24.378835
51802	0	0.260850	0.079165	11.211872	0.002566	0.000793	0.112120	0.746870	1.292978	-24.388055
51803	0	0.267846	0.122228	11.059440	0.002625	0.001221	0.110596	0.742044	1.260073	-24.396429
51804	0	0.273532	0.183797	10.802763	0.002668	0.001834	0.108029	0.740186	1.212152	-24.409826
51805	0	0.299834	0.091512	10.601616	0.002930	0.000916	0.106018	0.733531	1.161038	-24.423027
51806	0	0.319785	0.079552	10.289820	0.003123	0.000793	0.102901	0.730778	1.101141	-24.436377
51807	0	0.349139	0.128518	10.088856	0.003418	0.001282	0.100891	0.728399	1.040816	-24.443593
51808	0	0.393903	0.165974	9.874619	0.003866	0.001654	0.098749	0.729369	0.979408	-24.462302
51809	0	0.415528	0.177039	9.667688	0.004089	0.001770	0.096680	0.723589	0.924329	-24.474141
51810	0	0.440043	0.079334	9.435085	0.004339	0.000793	0.094354	0.717136	0.872979	-24.486801
51811	0	0.457264	0.140875	9.252648	0.004517	0.001404	0.092529	0.717015	0.826590	-24.498695
51812	0	0.467386	0.165962	9.081212	0.004626	0.001657	0.090815	0.713586	0.789557	-24.515960
51813	0	0.485424	0.213734	8.898747	0.004822	0.002136	0.088989	0.708840	0.770701	-24.528140
51814	0	0.466790	0.171285	8.819056	0.004642	0.001711	0.088192	0.705235	0.759369	-24.542977
51815	0	0.483626	0.171212	8.709630	0.004822	0.001709	0.087097	0.703211	0.763208	-24.558161
51816	0	0.503840	0.208316	8.660569	0.005033	0.002081	0.086606	0.699893	0.779551	-24.566031
51817	0	0.518419	0.219768	8.764670	0.005188	0.002197	0.087646	0.694239	0.807308	-24.577412
51818	0	0.491883	0.183271	8.825777	0.004936	0.001831	0.088257	0.690225	0.852657	-24.593330
51819	0	0.509807	0.140659	8.874674	0.005127	0.001404	0.088745	0.687594	0.912675	-24.601961
51820	0	0.454100	0.153013	9.131334	0.004579	0.001531	0.091311	0.680634	0.982517	-24.610220
51821	0	0.459345	0.231935	9.240949	0.004639	0.002319	0.092407	0.674423	1.061241	-24.620766
51822	0	0.431233	0.213748	9.491573	0.004362	0.002136	0.094913	0.669681	1.143960	-24.631424
51823	0	0.445948	0.158869	9.649922	0.004517	0.001587	0.096497	0.665485	1.234372	-24.636572
51824	0	0.421515	0.159333	9.900640	0.004277	0.001590	0.099004	0.663247	1.328760	-24.643697
51825	0	0.384529	0.152415	10.174796	0.003906	0.001526	0.101746	0.654898	1.419925	-24.649384
51826	0	0.360590	0.170315	10.400962	0.003659	0.001705	0.104008	0.646411	1.501235	-24.660548
51827	0	0.348307	0.164951	10.577580	0.003540	0.001648	0.105774	0.641812	1.585462	-24.669717
51828	0	0.312972	0.098051	10.754826	0.003180	0.000979	0.107547	0.636673	1.661052	-24.678861
51829	0	0.318479	0.104173	10.919333	0.003235	0.001038	0.109192	0.634721	1.736092	-24.691538
51830	0	0.290804	0.135177	11.078180	0.002950	0.001350	0.110781	0.630044	1.801748	-24.704073
51831	0	0.266406	0.127663	11.206112	0.002686	0.001282	0.112061	0.618628	1.846246	-24.718353
51832	0	0.257387	0.108923	11.261096	0.002581	0.001088	0.112611	0.613515	1.875646	-24.732571
51833	0	0.238584	0.098135	11.291488	0.002380	0.000977	0.112915	0.612209	1.892624	-24.745570
51834	0	0.234637	0.080031	11.260858	0.002330	0.000802	0.112609	0.604188	1.898291	-24.758116
51835	0	0.259205	0.170866	11.248714	0.002563	0.001709	0.112488	0.597805	1.891727	-24.773591
51836	0	0.266306	0.109864	11.132518	0.002620	0.001098	0.111326	0.592556	1.869639	-24.786698
51837	0	0.303790	0.091301	10.967890	0.002991	0.000916	0.109680	0.583670	1.842828	-24.799951
51838	0	0.295668	0.097694	10.778364	0.002900	0.000971	0.107785	0.583828	1.805131	-24.814275
51839	0	0.323662	0.103847	10.571098	0.003174	0.001038	0.105713	0.578606	1.759554	-24.831907
51840	0	0.354178	0.134466	10.320354	0.003479	0.001344	0.103206	0.573448	1.712292	-24.847910
51841	0	0.366810	0.103684	10.113286	0.003601	0.001038	0.101135	0.566375	1.658754	-24.863194
51842	0	0.355416	0.079294	9.917499	0.003488	0.000792	0.099177	0.561822	1.604245	-24.877567
51843	0	0.396633	0.146789	9.740964	0.003906	0.001465	0.097412	0.559233	1.555926	-24.892082
51844	0	0.395321	0.128672	9.496282	0.003901	0.001287	0.094965	0.552177	1.514679	-24.907401
51845	0	0.413578	0.170749	9.301556	0.004089	0.001709	0.093018	0.544071	1.479740	-24.919867
51846	0	0.464738	0.146269	9.227840	0.004608	0.001461	0.092280	0.539955	1.453257	-24.936156
51847	0	0.454859	0.115767	9.045253	0.004517	0.001160	0.090454	0.531249	1.434924	-24.951715
51848	0	0.484854	0.188981	8.928922	0.004824	0.001887	0.089291	0.528248	1.425139	-24.964853
51849	0	0.489533	0.170696	8.935482	0.004883	0.001709	0.089355	0.519461	1.431147	-24.977571
51850	0	0.479081	0.195152	8.880389	0.004786	0.001948	0.088804	0.517332	1.446349	-24.988034
51851	0	0.512351	0.171229	8.868422	0.005127	0.001709	0.088684	0.515387	1.472737	-24.997930
51852	0	0.486111	0.195972	8.862380	0.004875	0.001959	0.088623	0.510372	1.512832	-25.009269
51853	0	0.473450	0.188832	9.021142	0.004761	0.001892	0.090210	0.499422	1.568016	-25.018867
51854	0	0.473846	0.218594	9.216751	0.004767	0.002189	0.092166	0.489814	1.625816	-25.028928
51855	0	0.441233	0.176985	9.362998	0.004456	0.001770	0.093628	0.483367	1.700465	-25.036571
51856	0	0.419869	0.188809	9.515978	0.004246	0.001891	0.095158	0.473627	1.778853	-25.050582
51857	0	0.415967	0.207895	9.668185	0.004211	0.002075	0.096680	0.471964	1.861852	-25.065790
51858	0	0.392919	0.171838	9.845566	0.003983	0.001716	0.098454	0.469055	1.946690	-25.078946
51859	0	0.348378	0.134586	10.083200	0.003540	0.001343	0.100830	0.466443	2.032210	-25.089706
51860	0	0.349448	0.159714	10.376526	0.003546	0.001593	0.103764	0.465339	2.110406	-25.107016
51861	0	0.318494	0.110053	10.540922	0.003235	0.001099	0.105408	0.461175	2.186159	-25.114815
51862	0	0.351843	0.153121	10.681576	0.003561	0.001529	0.106814	0.457729	2.253348	-25.128137
51863	0	0.331960	0.121874	10.833858	0.003357	0.001221	0.108337	0.449622	2.314336	-25.143439
51864	0	0.288248	0.078473	10.956089	0.002914	0.000789	0.109560	0.439258	2.369136	-25.153746
51865	0	0.278463	0.098079	11.108453	0.002808	0.000977	0.111084	0.437486	2.414252	-25.170146
51866	0	0.300086	0.092500	11.169539	0.003005	0.000923	0.111695	0.433293	2.439929	-25.185220
51867	0	0.262825	0.061033	11.199942	0.002625	0.000610	0.112000	0.427123	2.457452	-25.199407
51868	0	0.252434	0.110057	11.169303	0.002510	0.001098	0.111693	0.423996	2.464170	-25.216293
51869	0	0.258915	0.091930	11.071715	0.002563	0.000916	0.110718	0.421739	2.458907	-25.229216
51870	0	0.289525	0.153775	10.979930	0.002858	0.001533	0.109800	0.421005	2.441479	-25.240627
51871	0	0.315906	0.115799	10.851919	0.003113	0.001160	0.108521	0.413110	2.413877	-25.255522
51872	0	0.300980	0.102969	10.692937	0.002959	0.001034	0.106931	0.402718	2.380979	-25.272415
51873	0	0.341123	0.153108	10.485657	0.003357	0.001526	0.104858	0.402312	2.342830	-25.287079
51874	0	0.382957	0.153615	10.320344	0.003769	0.001535	0.103206	0.397023	2.296627	-25.295855
51875	0	0.360018	0.140308	10.125522	0.003540	0.001404	0.101257	0.390165	2.249681	-25.312866
51876	0	0.390130	0.103725	9.935809	0.003840	0.001036	0.099360	0.385881	2.200552	-25.324786
51877	0	0.390263	0.122435	9.722668	0.003845	0.001221	0.097229	0.384109	2.153886	-25.339097
51878	0	0.418825	0.177694	9.526808	0.004141	0.001777	0.095270	0.378401	2.117838	-25.353498
51879	0	0.450111	0.189485	9.368674	0.004456	0.001892	0.093689	0.375833	2.083029	-25.370088
51880	0	0.470563	0.141060	9.276670	0.004667	0.001409	0.092769	0.372363	2.056525	-25.385803
51881	0	0.472776	0.104184	9.112399	0.004700	0.001038	0.091125	0.371709	2.042042	-25.398343
51882	0	0.471696	0.129100	9.063218	0.004694	0.001289	0.090633	0.367786	2.033729	-25.410915
51883	0	0.483481	0.195341	9.033133	0.004822	0.001953	0.090332	0.362165	2.037861	-25.423178
51884	0	0.454692	0.189221	9.008575	0.004542	0.001892	0.090086	0.356346	2.052645	-25.436628
51885	0	0.450869	0.152638	8.996621	0.004517	0.001526	0.089966	0.350973	2.083253	-25.444609
51886	0	0.460432	0.165448	9.063801	0.004622	0.001648	0.090637	0.353264	2.126659	-25.454244
51887	0	0.449451	0.152929	9.167583	0.004517	0.001526	0.091675	0.351562	2.174684	-25.460735
51888	0	0.437894	0.165260	9.314214	0.004411	0.001655	0.093141	0.343142	2.234182	-25.472408
51889	0	0.454019	0.164901	9.417904	0.004578	0.001648	0.094177	0.338495	2.300048	-25.484390
51890	0	0.427552	0.122672	9.607406	0.004318	0.001223	0.096072	0.337493	2.371263	-25.496014
51891	0	0.391995	0.165023	9.747502	0.003967	0.001648	0.097473	0.334260	2.447110	-25.510496
51892	0	0.400467	0.171685	9.924892	0.004054	0.001713	0.099247	0.333021	2.524292	-25.523366
51893	0	0.385879	0.201557	10.193049	0.003906	0.002014	0.101929	0.328654	2.597746	-25.531929
51894	0	0.357964	0.141175	10.394726	0.003626	0.001406	0.103946	0.329451	2.668773	-25.545825
51895	0	0.349203	0.159458	10.553127	0.003540	0.001587	0.105530	0.331893	2.740915	-25.559676
51896	0	0.316254	0.148443	10.718063	0.003198	0.001480	0.107180	0.330602	2.798430	-25.570312
51897	0	0.295714	0.153163	10.839928	0.002991	0.001526	0.108398	0.330802	2.853855	-25.580260
51898	0	0.283642	0.136140	10.864411	0.002862	0.001354	0.108644	0.332635	2.900744	-25.595414
51899	0	0.260712	0.104222	11.059607	0.002625	0.001038	0.110596	0.331552	2.938625	-25.605886
51900	0	0.283007	0.135667	11.126711	0.002833	0.001351	0.111267	0.331189	2.961852	-25.619387
51901	0	0.305629	0.140513	11.114488	0.003052	0.001404	0.111145	0.326733	2.976979	-25.634208
51902	0	0.313766	0.122516	11.089944	0.003121	0.001223	0.110900	0.323540	2.979911	-25.648913
51903	0	0.307553	0.085784	10.980156	0.003052	0.000854	0.109802	0.321203	2.974815	-25.663555
51904	0	0.307794	0.074223	10.888365	0.003037	0.000738	0.108885	0.319700	2.951893	-25.674606
51905	0	0.291312	0.140308	10.729862	0.002869	0.001404	0.107300	0.313158	2.924057	-25.693048
51906	0	0.312963	0.122006	10.650198	0.003078	0.001219	0.106503	0.308751	2.888608	-25.705750
51907	0	0.347015	0.109426	10.381912	0.003418	0.001099	0.103821	0.298117	2.850556	-25.722785
51908	0	0.345148	0.078280	10.247247	0.003399	0.000784	0.102474	0.291034	2.811229	-25.739590
51909	0	0.365593	0.116299	9.997356	0.003601	0.001160	0.099976	0.289023	2.767774	-25.749580
51910	0	0.376243	0.134676	9.856501	0.003709	0.001348	0.098567	0.281225	2.724856	-25.761492
51911	0	0.401994	0.133790	9.734899	0.003967	0.001343	0.097351	0.269729	2.682214	-25.772482
51912	0	0.423700	0.139472	9.453664	0.004191	0.001393	0.094539	0.265693	2.646221	-25.787683
51913	0	0.431342	0.134893	9.362597	0.004272	0.001343	0.093628	0.267504	2.615317	-25.801504
51914	0	0.438404	0.166030	9.252303	0.004353	0.001659	0.092525	0.262912	2.595501	-25.808069
51915	0	0.442029	0.140451	9.155148	0.004395	0.001404	0.091553	0.258090	2.582360	-25.817737
51916	0	0.464403	0.140994	9.136588	0.004628	0.001405	0.091367	0.258894	2.581516	-25.829193
51917	0	0.446208	0.140722	9.081994	0.004456	0.001404	0.090820	0.257516	2.592263	-25.838311
51918	0	0.471736	0.159502	9.112424	0.004712	0.001594	0.091125	0.253637	2.604553	-25.852500
51919	0	0.456957	0.183211	9.088173	0.004578	0.001831	0.090881	0.249309	2.633560	-25.864474
51920	0	0.472987	0.201836	9.167551	0.004745	0.002016	0.091675	0.246530	2.670659	-25.875159
51921	0	0.467847	0.201906	9.246923	0.004700	0.002014	0.092468	0.246982	2.715684	-25.883743
51922	0	0.450124	0.190238	9.417975	0.004534	0.001902	0.094178	0.242280	2.773901	-25.897105
51923	0	0.454260	0.170816	9.515550	0.004578	0.001709	0.095154	0.235654	2.834666	-25.916920
51924	0	0.422388	0.195456	9.680622	0.004262	0.001951	0.096805	0.234027	2.898262	-25.930164
51925	0	0.392106	0.195494	9.839049	0.003967	0.001953	0.098389	0.230555	2.970570	-25.939857
51926	0	0.382835	0.201975	10.010218	0.003873	0.002017	0.100101	0.228128	3.039935	-25.952007
51927	0	0.343045	0.128715	10.162512	0.003479	0.001282	0.101624	0.228669	3.113037	-25.963043
51928	0	0.327718	0.110781	10.284848	0.003320	0.001109	0.102847	0.221638	3.178761	-25.974539
51929	0	0.313961	0.127852	10.522568	0.003174	0.001282	0.105225	0.212585	3.234295	-25.982615
51930	0	0.301172	0.108588	10.638714	0.003043	0.001092	0.106386	0.200497	3.286413	-25.995918
51931	0	0.302470	0.128458	10.711743	0.003052	0.001282	0.107117	0.197983	3.333542	-26.008097
51932	0	0.309846	0.086491	10.846096	0.003119	0.000859	0.108460	0.198403	3.372857	-26.021163
51933	0	0.291871	0.054934	10.955840	0.002930	0.000549	0.109558	0.192899	3.402447	-26.032828
51934	0	0.278045	0.067464	10.949718	0.002786	0.000670	0.109497	0.191775	3.425989	-26.047274
51935	0	0.293792	0.098199	10.931370	0.002930	0.000977	0.109314	0.191937	3.435375	-26.061361
51936	0	0.308368	0.099156	10.980081	0.003068	0.000987	0.109801	0.191102	3.436951	-26.075471
51937	0	0.325682	0.116513	10.919118	0.003235	0.001160	0.109192	0.191327	3.431842	-26.089928
51938	0	0.312652	0.141886	10.778520	0.003095	0.001414	0.107786	0.190667	3.415861	-26.105791
51939	0	0.333861	0.165370	10.693218	0.003296	0.001648	0.106934	0.191344	3.387920	-26.120345
51940	0	0.367341	0.141756	10.534111	0.003624	0.001414	0.105343	0.189415	3.351901	-26.131325
51941	0	0.359100	0.146761	10.375798	0.003540	0.001465	0.103760	0.187016	3.313345	-26.144934
51942	0	0.356738	0.140808	10.119073	0.003517	0.001409	0.101192	0.181009	3.274135	-26.153360
51943	0	0.359365	0.165062	9.985156	0.003540	0.001648	0.099854	0.178639	3.230228	-26.167905
51944	0	0.368715	0.201815	9.844339	0.003645	0.002019	0.098445	0.172339	3.198655	-26.181927
51945	0	0.401273	0.177167	9.643364	0.003967	0.001770	0.096436	0.168918	3.162157	-26.198760
51946	0	0.434170	0.152473	9.551348	0.004301	0.001529	0.095515	0.158740	3.130866	-26.211994
51947	0	0.473951	0.158623	9.423630	0.004700	0.001587	0.094238	0.152559	3.099850	-26.224185
51948	0	0.444594	0.171110	9.276792	0.004412	0.001707	0.092770	0.152175	3.074859	-26.240442
51949	0	0.466608	0.207414	9.240587	0.004639	0.002075	0.092407	0.145533	3.058119	-26.256785
51950	0	0.477113	0.128091	9.142689	0.004754	0.001279	0.091428	0.142754	3.053927	-26.270593
51951	0	0.458628	0.146375	9.136921	0.004578	0.001465	0.091370	0.136103	3.060209	-26.279992
51952	0	0.459804	0.134016	9.100230	0.004595	0.001340	0.091002	0.131166	3.073184	-26.287129
51953	0	0.457126	0.116072	9.155304	0.004578	0.001160	0.091553	0.127205	3.098153	-26.297534
51954	0	0.454823	0.103827	9.149251	0.004564	0.001040	0.091492	0.120394	3.135186	-26.307064
51955	0	0.455336	0.153125	9.320179	0.004578	0.001526	0.093201	0.121735	3.181899	-26.316320
51956	0	0.407533	0.171825	9.411829	0.004101	0.001719	0.094117	0.114998	3.229719	-26.325978
51957	0	0.399409	0.159235	9.631481	0.004028	0.001587	0.096313	0.116243	3.287201	-26.332707
51958	0	0.410443	0.165965	9.711041	0.004142	0.001658	0.097109	0.112441	3.348007	-26.342945
51959	0	0.404811	0.152887	9.900068	0.004089	0.001526	0.098999	0.110682	3.412389	-26.353704
51960	0	0.390511	0.116751	10.040721	0.003944	0.001165	0.100406	0.107875	3.473829	-26.367098
51961	0	0.367813	0.164876	10.235757	0.003723	0.001648	0.102356	0.103582	3.540759	-26.376974
51962	0	0.365544	0.164517	10.315366	0.003693	0.001649	0.103152	0.094235	3.598553	-26.388278
51963	0	0.356481	0.165134	10.565303	0.003601	0.001648	0.105652	0.092760	3.654326	-26.391580
51964	0	0.300608	0.135227	10.589882	0.003039	0.001349	0.105898	0.090626	3.706715	-26.398912
51965	0	0.284520	0.116299	10.730039	0.002869	0.001160	0.107300	0.089016	3.748115	-26.411320
51966	0	0.311379	0.128555	10.815563	0.003126	0.001287	0.108155	0.081828	3.777503	-26.421175
51967	0	0.285896	0.073537	10.919213	0.002869	0.000732	0.109192	0.079778	3.803949	-26.433193
51968	0	0.266853	0.116835	10.937490	0.002666	0.001165	0.109375	0.077735	3.817026	-26.448570
51969	0	0.263478	0.109994	10.900853	0.002625	0.001099	0.109009	0.073959	3.822425	-26.466690
51970	0	0.278256	0.036689	10.864122	0.002767	0.000368	0.108642	0.067516	3.821746	-26.478844
51971	0	0.289591	0.085696	10.864184	0.002869	0.000854	0.108643	0.065005	3.809098	-26.486365
51972	0	0.320004	0.116398	10.760208	0.003166	0.001164	0.107603	0.059402	3.789124	-26.499869
51973	0	0.345905	0.116134	10.589465	0.003418	0.001160	0.105896	0.056106	3.760680	-26.511782
51974	0	0.342413	0.110181	10.442676	0.003377	0.001101	0.104428	0.051346	3.724895	-26.527733
51975	0	0.340500	0.103949	10.259850	0.003357	0.001038	0.102600	0.048386	3.687116	-26.537260
51976	0	0.356168	0.140846	10.174009	0.003513	0.001407	0.101742	0.045367	3.648536	-26.544736
51977	0	0.358936	0.109866	9.966865	0.003540	0.001099	0.099670	0.040332	3.607640	-26.558993
51978	0	0.386615	0.146770	9.868821	0.003820	0.001465	0.098690	0.038615	3.570302	-26.571032
51979	0	0.412936	0.165065	9.655587	0.004089	0.001648	0.096558	0.036794	3.538519	-26.583330
51980	0	0.439264	0.195471	9.527021	0.004351	0.001958	0.095272	0.027996	3.503679	-26.591908
51981	0	0.430387	0.213778	9.399267	0.004272	0.002136	0.093994	0.024873	3.480946	-26.607703
51982	0	0.466362	0.195923	9.325664	0.004640	0.001956	0.093258	0.023904	3.466976	-26.618481
51983	0	0.441663	0.134667	9.234508	0.004395	0.001343	0.092346	0.023798	3.455016	-26.629643
51984	0	0.438732	0.117104	9.234281	0.004377	0.001167	0.092343	0.023410	3.458072	-26.648348
51985	0	0.452035	0.146493	9.210187	0.004517	0.001465	0.092102	0.018578	3.468750	-26.659596
51986	0	0.446003	0.158466	9.142986	0.004462	0.001587	0.091430	0.010911	3.486823	-26.664630
51987	0	0.444953	0.152626	9.149199	0.004456	0.001526	0.091492	0.006496	3.509605	-26.674519
51988	0	0.455409	0.134478	9.289603	0.004565	0.001343	0.092896	0.004102	3.538532	-26.683924
51989	0	0.449701	0.134352	9.289645	0.004517	0.001343	0.092896	0.000151	3.577809	-26.691650
51990	0	0.408186	0.170684	9.509501	0.004110	0.001710	0.095094	-0.008433	3.627178	-26.699845
51991	0	0.417715	0.158874	9.637598	0.004211	0.001587	0.096375	-0.011136	3.682930	-26.712112
51992	0	0.361357	0.171754	9.741541	0.003654	0.001712	0.097414	-0.009289	3.744883	-26.723668
51993	0	0.350210	0.152632	9.912244	0.003540	0.001526	0.099121	-0.013639	3.803637	-26.737792
51994	0	0.342066	0.109878	10.089446	0.003463	0.001099	0.100893	-0.018304	3.866341	-26.746806
51995	0	0.319274	0.122474	10.284551	0.003235	0.001221	0.102844	-0.018651	3.928093	-26.760962
51996	0	0.329033	0.147604	10.376296	0.003332	0.001472	0.103762	-0.019534	3.989033	-26.772874
51997	0	0.338400	0.158650	10.571399	0.003418	0.001587	0.105713	-0.024784	4.040586	-26.781881
51998	0	0.314039	0.134512	10.644794	0.003166	0.001342	0.106447	-0.026020	4.083054	-26.791898
51999	0	0.339083	0.127898	10.723967	0.003418	0.001282	0.107239	-0.033798	4.126696	-26.806352
52000	0	0.322256	0.200713	10.846099	0.003241	0.002008	0.108460	-0.039977	4.160316	-26.820191
52001	0	0.310356	0.134276	10.882595	0.003113	0.001343	0.108826	-0.044764	4.184580	-26.832774
52002	0	0.309384	0.115670	10.955812	0.003094	0.001159	0.109558	-0.051619	4.198961	-26.842095
52003	0	0.251144	0.097123	10.882552	0.002502	0.000977	0.108826	-0.061997	4.203957	-26.857337
52004	0	0.266375	0.066082	10.876317	0.002643	0.000660	0.108764	-0.065835	4.196172	-26.876461
52005	0	0.308043	0.152628	10.772623	0.003052	0.001526	0.107727	-0.070116	4.180066	-26.886086
52006	0	0.301795	0.128196	10.686975	0.002986	0.001282	0.106871	-0.074566	4.160111	-26.896195
52007	0	0.314557	0.061042	10.516260	0.003113	0.000610	0.105164	-0.079202	4.138710	-26.909320
52008	0	0.328223	0.091730	10.430485	0.003239	0.000916	0.104306	-0.081964	4.105135	-26.923214
52009	0	0.352739	0.128491	10.253737	0.003479	0.001282	0.102539	-0.083095	4.065267	-26.935307
52010	0	0.331631	0.110497	10.167923	0.003269	0.001104	0.101681	-0.087057	4.026339	-26.947300
52011	0	0.370742	0.036813	10.003495	0.003662	0.000366	0.100037	-0.089497	3.988557	-26.957336
52012	0	0.404138	0.074098	9.899332	0.003996	0.000735	0.098995	-0.087567	3.949999	-26.968888
52013	0	0.394783	0.140928	9.661689	0.003906	0.001404	0.096619	-0.085671	3.914710	-26.977632
52014	0	0.414449	0.189957	9.588101	0.004110	0.001903	0.095882	-0.093913	3.887838	-26.989132
52015	0	0.424014	0.103958	9.423697	0.004211	0.001038	0.094238	-0.095999	3.866837	-26.993150
52016	0	0.435103	0.098451	9.399025	0.004330	0.000980	0.093991	-0.095492	3.854665	-27.000162
52017	0	0.435188	0.189637	9.313871	0.004333	0.001892	0.093140	-0.094767	3.845861	-27.007289
52018	0	0.438052	0.190101	9.289211	0.004370	0.001900	0.092893	-0.097712	3.846304	-27.014299
52019	0	0.452179	0.207449	9.216285	0.004517	0.002075	0.092163	-0.103101	3.853556	-27.022354
52020	0	0.458800	0.188836	9.204011	0.004588	0.001890	0.092040	-0.109961	3.867331	-27.036271
52021	0	0.432533	0.122133	9.234657	0.004333	0.001221	0.092346	-0.113630	3.891061	-27.041056
52022	0	0.454349	0.159227	9.350661	0.004560	0.001588	0.093506	-0.112764	3.925397	-27.050137
52023	0	0.449240	0.201466	9.411736	0.004517	0.002014	0.094116	-0.116724	3.968307	-27.063501
52024	0	0.431956	0.182956	9.564518	0.004345	0.001831	0.095644	-0.123015	4.012126	-27.074059
52025	0	0.424195	0.140527	9.607067	0.004272	0.001404	0.096069	-0.125723	4.061887	-27.083015
52026	0	0.411639	0.116306	9.735438	0.004149	0.001163	0.097353	-0.129549	4.114101	-27.092278
52027	0	0.380653	0.177314	9.906150	0.003845	0.001770	0.099060	-0.130416	4.172105	-27.103891
52028	0	0.403805	0.159099	10.059016	0.004071	0.001593	0.100589	-0.136733	4.223131	-27.114852
52029	0	0.350406	0.085373	10.223513	0.003540	0.000854	0.102234	-0.142024	4.276640	-27.123547
52030	0	0.343212	0.091572	10.382384	0.003467	0.000914	0.103823	-0.144182	4.327850	-27.136398
52031	0	0.320452	0.079612	10.443207	0.003235	0.000793	0.104431	-0.145626	4.374228	-27.141554
52032	0	0.320830	0.097977	10.577567	0.003234	0.000981	0.105775	-0.151726	4.415021	-27.150091
52033	0	0.327251	0.147022	10.693424	0.003296	0.001465	0.106934	-0.150397	4.453086	-27.162328
52034	0	0.280353	0.116919	10.742330	0.002821	0.001170	0.107423	-0.155862	4.484662	-27.174850
52035	0	0.310367	0.079546	10.766626	0.003113	0.000793	0.107666	-0.158096	4.507304	-27.182601
52036	0	0.260856	0.091993	10.784906	0.002606	0.000919	0.107849	-0.161839	4.517898	-27.190295
52037	0	0.287190	0.152992	10.821519	0.002869	0.001526	0.108215	-0.161875	4.527340	-27.195177
52038	0	0.313558	0.116747	10.772560	0.003119	0.001167	0.107726	-0.166033	4.522008	-27.203512
52039	0	0.325915	0.103451	10.681082	0.003235	0.001038	0.106812	-0.173784	4.508733	-27.219320
52040	0	0.337088	0.152214	10.601525	0.003344	0.001519	0.106016	-0.174939	4.491964	-27.229643
52041	0	0.382013	0.171096	10.497914	0.003784	0.001709	0.104980	-0.177083	4.465407	-27.240157
52042	0	0.364877	0.140633	10.375559	0.003611	0.001408	0.103757	-0.182862	4.435895	-27.254282
52043	0	0.363935	0.116068	10.180527	0.003601	0.001160	0.101807	-0.186098	4.405408	-27.268078
52044	0	0.347170	0.146936	10.131411	0.003432	0.001466	0.101315	-0.186305	4.373375	-27.277038
52045	0	0.394781	0.219988	10.009597	0.003906	0.002197	0.100098	-0.187501	4.338328	-27.284904
52046	0	0.378155	0.153281	9.826129	0.003743	0.001531	0.098263	-0.189215	4.306024	-27.294364
52047	0	0.388051	0.103878	9.667827	0.003845	0.001038	0.096680	-0.192082	4.276603	-27.308483
52048	0	0.400489	0.159042	9.575911	0.003976	0.001589	0.095760	-0.194376	4.254238	-27.319119
52049	0	0.411767	0.085520	9.545776	0.004089	0.000854	0.095459	-0.197659	4.232579	-27.324938
52050	0	0.428988	0.140548	9.484476	0.004268	0.001405	0.094846	-0.201079	4.218016	-27.340160
52051	0	0.440476	0.140245	9.350540	0.004395	0.001404	0.093506	-0.206952	4.217691	-27.350822
52052	0	0.448126	0.104049	9.338155	0.004476	0.001035	0.093382	-0.204094	4.222918	-27.359304
52053	0	0.427483	0.079398	9.313954	0.004272	0.000793	0.093140	-0.207714	4.232137	-27.372507
52054	0	0.451722	0.152781	9.350507	0.004521	0.001526	0.093505	-0.209404	4.249320	-27.378755
52055	0	0.444330	0.146836	9.405570	0.004456	0.001465	0.094055	-0.209199	4.276300	-27.385980
52056	0	0.429242	0.122716	9.399584	0.004309	0.001227	0.093995	-0.213500	4.308136	-27.390815
52057	0	0.425197	0.116378	9.533778	0.004272	0.001160	0.095337	-0.212741	4.344687	-27.401663
52058	0	0.408207	0.214379	9.643762	0.004108	0.002144	0.096437	-0.217008	4.387857	-27.413160
52059	0	0.393507	0.165200	9.680301	0.003967	0.001648	0.096802	-0.216285	4.437836	-27.419823
52060	0	0.392959	0.141647	9.918524	0.003962	0.001411	0.099184	-0.214559	4.486576	-27.427990
52061	0	0.405612	0.158926	9.979380	0.004089	0.001587	0.099792	-0.215983	4.536482	-27.438027
52062	0	0.392789	0.178065	10.144349	0.003961	0.001774	0.101442	-0.212357	4.585140	-27.446952
52063	0	0.345031	0.195554	10.253999	0.003479	0.001953	0.102539	-0.213733	4.628849	-27.456248
52064	0	0.363583	0.208213	10.376266	0.003665	0.002080	0.103762	-0.215419	4.672630	-27.466534
52065	0	0.357821	0.213935	10.492015	0.003601	0.002136	0.104919	-0.215944	4.709215	-27.470701
52066	0	0.347219	0.134964	10.559246	0.003493	0.001348	0.105592	-0.218640	4.743689	-27.475273
52067	0	0.340443	0.146528	10.668988	0.003418	0.001465	0.106689	-0.222169	4.769735	-27.483522
52068	0	0.344133	0.140600	10.699492	0.003451	0.001404	0.106995	-0.223829	4.791919	-27.493889
52069	0	0.310981	0.116093	10.729988	0.003113	0.001160	0.107300	-0.226446	4.806528	-27.501541
52070	0	0.323712	0.134964	10.675016	0.003228	0.001345	0.106750	-0.225121	4.808318	-27.513590
52071	0	0.312783	0.134555	10.699416	0.003113	0.001343	0.106995	-0.226023	4.803573	-27.518681
52072	0	0.310098	0.092023	10.632076	0.003081	0.000920	0.106321	-0.230051	4.793695	-27.528574
52073	0	0.295395	0.061332	10.656670	0.002930	0.000610	0.106567	-0.230836	4.778904	-27.539975
52074	0	0.342993	0.074146	10.540496	0.003405	0.000738	0.105406	-0.231189	4.762640	-27.549000
52075	0	0.351142	0.128451	10.394175	0.003479	0.001282	0.103943	-0.232026	4.738105	-27.557339
52076	0	0.357243	0.104351	10.259620	0.003543	0.001042	0.102597	-0.234674	4.716286	-27.566141
52077	0	0.376179	0.110136	10.156105	0.003723	0.001099	0.101562	-0.235476	4.683806	-27.574237
52078	0	0.347583	0.135366	10.058153	0.003433	0.001348	0.100583	-0.232326	4.646364	-27.580331
52079	0	0.370270	0.177229	9.966887	0.003662	0.001770	0.099670	-0.233525	4.610746	-27.585836
52080	0	0.401587	0.165505	9.801735	0.003985	0.001652	0.098019	-0.233516	4.586126	-27.594471
52081	0	0.412126	0.177224	9.643415	0.004089	0.001770	0.096436	-0.234682	4.559170	-27.601843
52082	0	0.399448	0.153220	9.600435	0.003969	0.001530	0.096005	-0.235425	4.539914	-27.606540
52083	0	0.435595	0.183376	9.557998	0.004333	0.001831	0.095581	-0.236067	4.523833	-27.616929
52084	0	0.457932	0.202597	9.514989	0.004560	0.002019	0.095151	-0.231369	4.511944	-27.625303
52085	0	0.446772	0.165110	9.417662	0.004456	0.001648	0.094177	-0.231193	4.507957	-27.628638
52086	0	0.442498	0.165782	9.380874	0.004418	0.001654	0.093809	-0.229861	4.510621	-27.635090
52087	0	0.445624	0.177523	9.344469	0.004456	0.001770	0.093445	-0.227088	4.520512	-27.639871
52088	0	0.451417	0.196483	9.448159	0.004518	0.001963	0.094481	-0.228066	4.535300	-27.642088
52089	0	0.438538	0.201318	9.448287	0.004395	0.002014	0.094482	-0.233032	4.556966	-27.651010
52090	0	0.423795	0.133907	9.509347	0.004253	0.001340	0.095093	-0.237802	4.586119	-27.660072
52091	0	0.425555	0.146803	9.607004	0.004272	0.001465	0.096069	-0.237571	4.616832	-27.661916
52092	0	0.397020	0.147034	9.662059	0.003994	0.001471	0.096620	-0.241558	4.655521	-27.669522
52093	0	0.375915	0.140793	9.753509	0.003784	0.001404	0.097534	-0.240419	4.695365	-27.678505
52094	0	0.340256	0.086706	9.924493	0.003428	0.000862	0.099244	-0.238246	4.734577	-27.678961
52095	0	0.363253	0.103947	10.040389	0.003662	0.001038	0.100403	-0.239745	4.778709	-27.684017
52096	0	0.351246	0.116472	10.180951	0.003541	0.001163	0.101809	-0.240908	4.821168	-27.688910
52097	0	0.363552	0.122140	10.223483	0.003662	0.001221	0.102234	-0.243738	4.861279	-27.693953
52098	0	0.346028	0.110008	10.309018	0.003486	0.001100	0.103089	-0.246927	4.899773	-27.703163
52099	0	0.388612	0.116166	10.504223	0.003906	0.001160	0.105042	-0.248428	4.931956	-27.712082
52100	0	0.336025	0.110301	10.547023	0.003377	0.001102	0.105470	-0.251524	4.960306	-27.721179
52101	0	0.322547	0.152787	10.607936	0.003235	0.001526	0.106079	-0.252986	4.980618	-27.726771
52102	0	0.345275	0.140831	10.620140	0.003460	0.001408	0.106201	-0.255862	4.998494	-27.733074
52103	0	0.323486	0.128389	10.723874	0.003235	0.001282	0.107239	-0.257184	5.008585	-27.739856
52104	0	0.317862	0.134816	10.644420	0.003174	0.001347	0.106444	-0.259075	5.013488	-27.746759
52105	0	0.318556	0.152746	10.675012	0.003174	0.001526	0.106750	-0.260923	5.010935	-27.750990
52106	0	0.328175	0.183089	10.668782	0.003258	0.001834	0.106688	-0.267787	4.995143	-27.759540
52107	0	0.344329	0.146451	10.589518	0.003418	0.001465	0.105896	-0.271775	4.977690	-27.769007
52108	0	0.325168	0.091669	10.436732	0.003223	0.000915	0.104368	-0.273019	4.956591	-27.776572
52109	0	0.338602	0.098366	10.339254	0.003357	0.000977	0.103394	-0.268671	4.934250	-27.782856
52110	0	0.375340	0.123546	10.210769	0.003719	0.001234	0.102109	-0.270674	4.905869	-27.792134
52111	0	0.351581	0.109830	10.186642	0.003479	0.001099	0.101868	-0.274633	4.874288	-27.801837
52112	0	0.388942	0.140629	9.978826	0.003856	0.001403	0.099790	-0.274121	4.845370	-27.806418
52113	0	0.412239	0.141127	9.863133	0.004089	0.001404	0.098633	-0.268867	4.816752	-27.810646
52114	0	0.375801	0.123896	9.753008	0.003727	0.001235	0.097531	-0.267763	4.789976	-27.820459
52115	0	0.399936	0.164863	9.686146	0.003967	0.001648	0.096863	-0.270387	4.761721	-27.825832
52116	0	0.411601	0.140618	9.594333	0.004091	0.001405	0.095944	-0.272060	4.741821	-27.830540
52117	0	0.411290	0.134386	9.533589	0.004089	0.001343	0.095337	-0.274222	4.723121	-27.838747
52118	0	0.409020	0.153084	9.453989	0.004075	0.001528	0.094541	-0.273951	4.714333	-27.844680
52119	0	0.422092	0.183309	9.411575	0.004211	0.001831	0.094116	-0.275133	4.712228	-27.859053
52120	0	0.435431	0.190086	9.417516	0.004353	0.001896	0.094175	-0.272460	4.719632	-27.863754
52121	0	0.439562	0.195329	9.484858	0.004395	0.001953	0.094849	-0.275506	4.727843	-27.865329
52122	0	0.427152	0.152680	9.521400	0.004274	0.001526	0.095214	-0.277895	4.740677	-27.874338
52123	0	0.450881	0.213744	9.545933	0.004517	0.002136	0.095459	-0.279932	4.759377	-27.883226
52124	0	0.436608	0.195394	9.545957	0.004378	0.001955	0.095459	-0.284734	4.783379	-27.893544
52125	0	0.400674	0.183047	9.680267	0.004028	0.001831	0.096802	-0.288950	4.818185	-27.904943
52126	0	0.401987	0.146691	9.723096	0.004045	0.001463	0.097230	-0.287704	4.857641	-27.913484
52127	0	0.388093	0.171235	9.875582	0.003906	0.001709	0.098755	-0.287142	4.896272	-27.919418
52128	0	0.370349	0.165591	9.997761	0.003733	0.001655	0.099977	-0.289059	4.938937	-27.926469
52129	0	0.357111	0.134672	10.022075	0.003601	0.001343	0.100220	-0.287999	4.982357	-27.936366
52130	0	0.332679	0.116941	10.174753	0.003357	0.001167	0.101747	-0.289118	5.025437	-27.948246
52131	0	0.339159	0.140301	10.284512	0.003418	0.001404	0.102844	-0.293333	5.063957	-27.953053
52132	0	0.334188	0.152744	10.339519	0.003365	0.001524	0.103395	-0.292844	5.098188	-27.960550
52133	0	0.316172	0.097500	10.479774	0.003174	0.000977	0.104797	-0.297930	5.120487	-27.968968
52134	0	0.331762	0.109622	10.571333	0.003332	0.001095	0.105713	-0.299722	5.145261	-27.974084
52135	0	0.328487	0.104047	10.601838	0.003296	0.001038	0.106018	-0.299974	5.166193	-27.981686
52136	0	0.338907	0.159062	10.632345	0.003395	0.001592	0.106323	-0.304348	5.181674	-27.986815
52137	0	0.341590	0.165026	10.650638	0.003418	0.001648	0.106506	-0.305036	5.192883	-27.988305
52138	0	0.305463	0.116416	10.668827	0.003047	0.001163	0.106688	-0.307568	5.193598	-27.993378
52139	0	0.349270	0.140378	10.626176	0.003479	0.001404	0.106262	-0.310867	5.187724	-27.999972
52140	0	0.334525	0.158721	10.540603	0.003323	0.001586	0.105407	-0.312908	5.171923	-28.011331
52141	0	0.344299	0.213542	10.449138	0.003418	0.002136	0.104492	-0.317023	5.153322	-28.016654
52142	0	0.342977	0.152392	10.357399	0.003407	0.001524	0.103575	-0.320469	5.136365	-28.029240
52143	0	0.369278	0.140144	10.339250	0.003662	0.001404	0.103394	-0.326338	5.111141	-28.037234
52144	0	0.363500	0.139981	10.168046	0.003600	0.001399	0.101682	-0.328751	5.080560	-28.045599
52145	0	0.381943	0.182952	10.070671	0.003784	0.001831	0.100708	-0.333696	5.049158	-28.052258
52146	0	0.370459	0.176656	9.923904	0.003671	0.001766	0.099240	-0.336462	5.018697	-28.060019
52147	0	0.399572	0.109967	9.832648	0.003967	0.001099	0.098328	-0.338341	4.994207	-28.064149
52148	0	0.410523	0.141129	9.765244	0.004085	0.001406	0.097653	-0.335002	4.978580	-28.071037
52149	0	0.417803	0.183220	9.698366	0.004150	0.001831	0.096985	-0.336820	4.954488	-28.077959
52150	0	0.441106	0.146520	9.594337	0.004388	0.001467	0.095944	-0.341920	4.935286	-28.088039
52151	0	0.404635	0.116088	9.521406	0.004028	0.001160	0.095215	-0.343716	4.922071	-28.098535
52152	0	0.413852	0.122348	9.551754	0.004126	0.001223	0.095518	-0.345845	4.915041	-28.106156
52153	0	0.428209	0.103943	9.448197	0.004272	0.001038	0.094482	-0.346770	4.911800	-28.113027
52154	0	0.454042	0.141052	9.484644	0.004536	0.001407	0.094847	-0.345094	4.914505	-28.115194
52155	0	0.414413	0.152412	9.484893	0.004150	0.001526	0.094849	-0.350407	4.930428	-28.123579
52156	0	0.431627	0.164315	9.521504	0.004320	0.001644	0.095215	-0.354633	4.943455	-28.127817
52157	0	0.450516	0.164770	9.564263	0.004517	0.001648	0.095642	-0.358166	4.965441	-28.138099
52158	0	0.411113	0.152690	9.631506	0.004127	0.001525	0.096314	-0.358868	4.992069	-28.142790
52159	0	0.400790	0.152768	9.698568	0.004028	0.001526	0.096985	-0.359797	5.024456	-28.148330
52160	0	0.396350	0.141365	9.924494	0.003986	0.001407	0.099244	-0.354681	5.059102	-28.149529
52161	0	0.382311	0.134473	9.936606	0.003845	0.001343	0.099365	-0.355572	5.092767	-28.157462
52162	0	0.371519	0.171580	9.985530	0.003739	0.001712	0.099854	-0.354045	5.128682	-28.160926
52163	0	0.394412	0.201328	10.101411	0.003967	0.002014	0.101013	-0.358019	5.163126	-28.164644
52164	0	0.347170	0.133864	10.205250	0.003493	0.001341	0.102052	-0.363617	5.195491	-28.172247
52165	0	0.375779	0.213338	10.308940	0.003784	0.002136	0.103088	-0.369758	5.232940	-28.175402
52166	0	0.328643	0.078764	10.437157	0.003303	0.000787	0.104371	-0.371927	5.258710	-28.183647
52167	0	0.346162	0.165239	10.528615	0.003479	0.001648	0.105286	-0.370162	5.285643	-28.191723
52168	0	0.331059	0.159339	10.534706	0.003322	0.001595	0.105347	-0.375525	5.305655	-28.200068
52169	0	0.328814	0.121666	10.565214	0.003296	0.001221	0.105652	-0.382963	5.322032	-28.207560
52170	0	0.279288	0.084616	10.638424	0.002791	0.000846	0.106384	-0.385880	5.328383	-28.221016
52171	0	0.317937	0.110109	10.589580	0.003174	0.001099	0.105896	-0.386274	5.330308	-28.229423
52172	0	0.331942	0.171539	10.565047	0.003306	0.001714	0.105651	-0.387645	5.324028	-28.241896
52173	0	0.331070	0.128218	10.571242	0.003296	0.001282	0.105713	-0.390198	5.315851	-28.249627
52174	0	0.322117	0.073357	10.442866	0.003202	0.000732	0.104429	-0.391868	5.303152	-28.253820
52175	0	0.356727	0.116020	10.400297	0.003540	0.001160	0.104004	-0.394404	5.280954	-28.265213
52176	0	0.349781	0.067252	10.363398	0.003472	0.000672	0.103635	-0.397277	5.260575	-28.275298
52177	0	0.338659	0.103757	10.259912	0.003357	0.001038	0.102600	-0.400245	5.235236	-28.280786
52178	0	0.399310	0.134292	10.107022	0.003964	0.001342	0.101071	-0.402095	5.210444	-28.291424
52179	0	0.387051	0.134381	10.070703	0.003845	0.001343	0.100708	-0.403732	5.189405	-28.293418
52180	0	0.392552	0.128439	10.009359	0.003895	0.001284	0.100095	-0.405878	5.161927	-28.300963
52181	0	0.411825	0.128218	9.875368	0.004089	0.001282	0.098755	-0.408353	5.136054	-28.308534
52182	0	0.404850	0.152578	9.765240	0.004025	0.001526	0.097653	-0.411478	5.115511	-28.317414
52183	0	0.417137	0.152813	9.698393	0.004150	0.001526	0.096985	-0.411755	5.098316	-28.324568
52184	0	0.402668	0.159002	9.624978	0.004008	0.001591	0.096251	-0.415443	5.084025	-28.329686
52185	0	0.404107	0.146741	9.619083	0.004028	0.001465	0.096191	-0.415265	5.076390	-28.335327
52186	0	0.406639	0.171360	9.539548	0.004053	0.001714	0.095396	-0.418365	5.067965	-28.342581
52187	0	0.427701	0.189117	9.503155	0.004272	0.001892	0.095032	-0.422521	5.069916	-28.352444
52188	0	0.434200	0.158530	9.539698	0.004342	0.001584	0.095397	-0.423872	5.077486	-28.358398
52189	0	0.463458	0.219585	9.503197	0.004639	0.002197	0.095032	-0.428506	5.089834	-28.367277
52190	0	0.437699	0.170712	9.613074	0.004386	0.001705	0.096130	-0.428933	5.107946	-28.369610
52191	0	0.413734	0.146014	9.680239	0.004150	0.001465	0.096802	-0.437472	5.130743	-28.378553
52192	0	0.417124	0.163974	9.698638	0.004185	0.001638	0.096986	-0.438672	5.154039	-28.382234
52193	0	0.395110	0.146493	9.790104	0.003967	0.001465	0.097900	-0.441505	5.180280	-28.391165
52194	0	0.372842	0.146764	9.863457	0.003751	0.001465	0.098634	-0.441047	5.213588	-28.395305
52195	0	0.370105	0.158846	9.936604	0.003723	0.001587	0.099365	-0.442100	5.246338	-28.400446
52196	0	0.377544	0.153052	10.070987	0.003800	0.001529	0.100709	-0.442866	5.281991	-28.406381
52197	0	0.370329	0.103991	10.156320	0.003723	0.001038	0.101562	-0.443068	5.311616	-28.412391
52198	0	0.347988	0.116783	10.223548	0.003500	0.001163	0.102235	-0.441065	5.341343	-28.420179
52199	0	0.333595	0.085183	10.321115	0.003357	0.000854	0.103210	-0.446961	5.371817	-28.429645
52200	0	0.347858	0.121684	10.461581	0.003497	0.001215	0.104615	-0.447671	5.399305	-28.432268
52201	0	0.322163	0.122341	10.455360	0.003235	0.001221	0.104553	-0.447421	5.420961	-28.435590
52202	0	0.338470	0.122803	10.461444	0.003391	0.001225	0.104614	-0.447359	5.435288	-28.439272
52203	0	0.335279	0.159058	10.528572	0.003357	0.001587	0.105286	-0.446221	5.446870	-28.448066
52204	0	0.322761	0.086335	10.620111	0.003226	0.000861	0.106201	-0.446596	5.452514	-28.452325
52205	0	0.330222	0.122480	10.565161	0.003296	0.001221	0.105652	-0.444999	5.452693	-28.461055
52206	0	0.344174	0.165709	10.510119	0.003430	0.001656	0.105102	-0.446226	5.447285	-28.470254
52207	0	0.325042	0.152747	10.522411	0.003235	0.001526	0.105225	-0.447253	5.437344	-28.477792
52208	0	0.346816	0.129212	10.430643	0.003448	0.001285	0.104307	-0.441758	5.422710	-28.484601
52209	0	0.368133	0.177195	10.327077	0.003662	0.001770	0.103271	-0.442314	5.408350	-28.490581
52210	0	0.311480	0.085600	10.278056	0.003090	0.000857	0.102781	-0.446570	5.387541	-28.497365
52211	0	0.357067	0.128224	10.211074	0.003540	0.001282	0.102112	-0.448844	5.360056	-28.507307
52212	0	0.350992	0.158816	10.125335	0.003478	0.001587	0.101254	-0.450107	5.330895	-28.512351
52213	0	0.399549	0.182822	9.997452	0.003967	0.001831	0.099976	-0.455881	5.305501	-28.514323
52214	0	0.387097	0.158901	9.893378	0.003839	0.001581	0.098935	-0.449535	5.275874	-28.521006
52215	0	0.411752	0.097835	9.869266	0.004089	0.000977	0.098694	-0.450032	5.250007	-28.525264
52216	0	0.404794	0.159539	9.826261	0.004023	0.001590	0.098264	-0.445979	5.227299	-28.525705
52217	0	0.423571	0.158515	9.692280	0.004211	0.001587	0.096924	-0.450808	5.205346	-28.533593
52218	0	0.397198	0.109846	9.649294	0.003954	0.001095	0.096494	-0.449062	5.190680	-28.537162
52219	0	0.428731	0.134315	9.558038	0.004272	0.001343	0.095581	-0.451295	5.179590	-28.545430
52220	0	0.424723	0.158754	9.533472	0.004241	0.001587	0.095335	-0.453290	5.178760	-28.554806
52221	0	0.421466	0.152248	9.576407	0.004211	0.001526	0.095764	-0.459918	5.181586	-28.559760
52222	0	0.427317	0.145846	9.515306	0.004278	0.001457	0.095153	-0.461156	5.194251	-28.569308
52223	0	0.414379	0.158752	9.545926	0.004150	0.001587	0.095459	-0.462942	5.208835	-28.572633
52224	0	0.388288	0.158860	9.582559	0.003893	0.001588	0.095825	-0.464611	5.227447	-28.576997
52225	0	0.389548	0.122630	9.631384	0.003906	0.001221	0.096313	-0.460676	5.246829	-28.586893
52226	0	0.386770	0.123362	9.753481	0.003884	0.001231	0.097534	-0.460637	5.272886	-28.596936
52227	0	0.401209	0.164946	9.832828	0.004028	0.001648	0.098328	-0.461520	5.298334	-28.604118
52228	0	0.403441	0.153233	9.936701	0.004056	0.001529	0.099366	-0.459892	5.329750	-28.608148
52229	0	0.382272	0.133849	9.967133	0.003845	0.001343	0.099670	-0.467347	5.362128	-28.611323
52230	0	0.377914	0.139513	10.119799	0.003799	0.001394	0.101197	-0.469081	5.391568	-28.619585
52231	0	0.357888	0.134428	10.168533	0.003601	0.001343	0.101685	-0.469945	5.423042	-28.624217
52232	0	0.359784	0.134703	10.272379	0.003617	0.001346	0.102723	-0.471151	5.451129	-28.635396
52233	0	0.346156	0.158807	10.339412	0.003479	0.001587	0.103394	-0.472465	5.476876	-28.642222
52234	0	0.337090	0.140776	10.455453	0.003383	0.001406	0.104554	-0.472848	5.496183	-28.648500
52235	0	0.316254	0.152829	10.473663	0.003174	0.001526	0.104736	-0.472798	5.514917	-28.654428
52236	0	0.332852	0.135025	10.504163	0.003334	0.001347	0.105042	-0.471429	5.527300	-28.661873
52237	0	0.305015	0.110073	10.534670	0.003052	0.001099	0.105347	-0.471692	5.535395	-28.666902
52238	0	0.311322	0.086403	10.620100	0.003109	0.000858	0.106201	-0.468133	5.537143	-28.675182
52239	0	0.317816	0.140823	10.559063	0.003174	0.001404	0.105591	-0.465869	5.538757	-28.680575
52240	0	0.331630	0.123324	10.516220	0.003304	0.001229	0.105163	-0.464139	5.532167	-28.687312
52241	0	0.331091	0.158685	10.400343	0.003296	0.001587	0.104004	-0.466689	5.521927	-28.691972
52242	0	0.359123	0.097787	10.412331	0.003570	0.000976	0.104124	-0.466808	5.504373	-28.699910
52243	0	0.349970	0.152877	10.314867	0.003479	0.001526	0.103149	-0.466270	5.487575	-28.710436
52244	0	0.354632	0.147605	10.278031	0.003520	0.001471	0.102781	-0.462538	5.464487	-28.713640
52245	0	0.368994	0.122202	10.186666	0.003662	0.001221	0.101868	-0.463719	5.439349	-28.723949
52246	0	0.399072	0.189601	10.070392	0.003961	0.001894	0.100705	-0.464015	5.411224	-28.732780
52247	0	0.381033	0.171118	9.954731	0.003784	0.001709	0.099548	-0.463879	5.387309	-28.737114
52248	0	0.392627	0.141058	9.875081	0.003897	0.001408	0.098752	-0.462939	5.359137	-28.743460
52249	0	0.380813	0.110388	9.844873	0.003784	0.001099	0.098450	-0.459269	5.337385	-28.749016
52250	0	0.403603	0.123283	9.771352	0.004015	0.001230	0.097714	-0.458702	5.318770	-28.756921
52251	0	0.416910	0.170756	9.673994	0.004150	0.001709	0.096741	-0.462936	5.302657	-28.765921
52252	0	0.414642	0.164920	9.649374	0.004127	0.001644	0.096495	-0.459331	5.285112	-28.770565
52253	0	0.440498	0.165172	9.570258	0.004395	0.001648	0.095703	-0.457367	5.278595	-28.778348
52254	0	0.417915	0.159485	9.618914	0.004171	0.001594	0.096189	-0.458073	5.275391	-28.779007
52255	0	0.452017	0.152947	9.545876	0.004517	0.001526	0.095459	-0.456135	5.277104	-28.783923
52256	0	0.434137	0.141432	9.606827	0.004340	0.001410	0.096068	-0.453951	5.281647	-28.788419
52257	0	0.420501	0.152756	9.631373	0.004211	0.001526	0.096313	-0.454630	5.295154	-28.800634
52258	0	0.406700	0.177452	9.643590	0.004076	0.001773	0.096436	-0.455100	5.311778	-28.806981
52259	0	0.401862	0.146375	9.686321	0.004028	0.001465	0.096863	-0.458866	5.329146	-28.814887
52260	0	0.386646	0.146418	9.765700	0.003886	0.001462	0.097656	-0.458820	5.358192	-28.825337
52261	0	0.389176	0.176898	9.899961	0.003906	0.001770	0.098999	-0.462550	5.380788	-28.833608
52262	0	0.391738	0.164180	9.979429	0.003938	0.001645	0.099793	-0.468731	5.409997	-28.839893
52263	0	0.400561	0.177311	10.040369	0.004028	0.001770	0.100403	-0.467636	5.441726	-28.846276
52264	0	0.395839	0.141528	10.223566	0.003982	0.001410	0.102235	-0.463582	5.473538	-28.851981
52265	0	0.383108	0.116218	10.186818	0.003845	0.001160	0.101868	-0.463365	5.495194	-28.863207
52266	0	0.355818	0.104110	10.235647	0.003572	0.001042	0.102356	-0.467372	5.516912	-28.876086
52267	0	0.371005	0.146998	10.321085	0.003723	0.001465	0.103210	-0.464090	5.537192	-28.883319
52268	0	0.356176	0.165683	10.394331	0.003574	0.001657	0.103943	-0.467046	5.556875	-28.885350
52269	0	0.335007	0.110341	10.437029	0.003357	0.001099	0.104370	-0.464187	5.570127	-28.891918
52270	0	0.321136	0.141872	10.504171	0.003221	0.001413	0.105042	-0.460664	5.585872	-28.897186
52271	0	0.323157	0.146365	10.467541	0.003235	0.001465	0.104675	-0.464367	5.595160	-28.903387
52272	0	0.329244	0.158916	10.516340	0.003289	0.001584	0.105164	-0.461184	5.597320	-28.911335
52273	0	0.330537	0.128732	10.455286	0.003296	0.001282	0.104553	-0.457454	5.592580	-28.920316
52274	0	0.350924	0.135578	10.424669	0.003498	0.001353	0.104247	-0.456984	5.585957	-28.926043
52275	0	0.349637	0.164686	10.436955	0.003479	0.001648	0.104370	-0.460635	5.572476	-28.934261
52276	0	0.365920	0.146340	10.418425	0.003635	0.001462	0.104185	-0.461563	5.551868	-28.945026
52277	0	0.374454	0.140617	10.247722	0.003723	0.001404	0.102478	-0.461275	5.533517	-28.952439
52278	0	0.354941	0.128940	10.284134	0.003522	0.001286	0.102842	-0.459245	5.508460	-28.958679
52279	0	0.386987	0.122130	10.113431	0.003845	0.001221	0.101135	-0.460694	5.486109	-28.960550
52280	0	0.385882	0.159040	10.088722	0.003833	0.001588	0.100888	-0.460001	5.462134	-28.962098
52281	0	0.387480	0.140570	9.973028	0.003845	0.001404	0.099731	-0.460139	5.433648	-28.969962
52282	0	0.374300	0.128597	9.850700	0.003720	0.001285	0.098508	-0.460921	5.412702	-28.979049
52283	0	0.392750	0.109893	9.808264	0.003906	0.001099	0.098083	-0.462827	5.393348	-28.986112
52284	0	0.421078	0.177035	9.771363	0.004192	0.001770	0.097714	-0.464832	5.377163	-28.996625
52285	0	0.422679	0.170719	9.661801	0.004211	0.001709	0.096619	-0.469328	5.364351	-29.005578
52286	0	0.413226	0.152670	9.649407	0.004120	0.001522	0.096495	-0.465934	5.355101	-29.008868
52287	0	0.422016	0.116085	9.661826	0.004211	0.001160	0.096619	-0.466888	5.350135	-29.016629
52288	0	0.429191	0.152984	9.631239	0.004290	0.001528	0.096313	-0.466795	5.352779	-29.026264
52289	0	0.439525	0.152712	9.606928	0.004395	0.001526	0.096069	-0.467672	5.357265	-29.035460
52290	0	0.427097	0.147334	9.661771	0.004273	0.001467	0.096618	-0.462296	5.365463	-29.046813
52291	0	0.414509	0.146755	9.674091	0.004150	0.001465	0.096741	-0.461505	5.377033	-29.056936
52292	0	0.400739	0.147180	9.735143	0.004017	0.001470	0.097351	-0.461263	5.393495	-29.064792
52293	0	0.432074	0.182831	9.802308	0.004333	0.001831	0.098022	-0.466620	5.413730	-29.068442
52294	0	0.380429	0.115506	9.826813	0.003819	0.001154	0.098268	-0.467588	5.436701	-29.074738
52295	0	0.395592	0.158791	9.899946	0.003967	0.001587	0.098999	-0.468521	5.455165	-29.075792
52296	0	0.392626	0.147080	9.979314	0.003944	0.001467	0.099792	-0.466335	5.481179	-29.088628
52297	0	0.370456	0.177374	10.131898	0.003723	0.001770	0.101318	-0.464207	5.507473	-29.090192
52298	0	0.348290	0.135069	10.138102	0.003503	0.001349	0.101380	-0.465172	5.535207	-29.099700
52299	0	0.358385	0.116013	10.192931	0.003601	0.001160	0.101929	-0.467022	5.559751	-29.109354
52300	0	0.385508	0.140329	10.284580	0.003871	0.001404	0.102845	-0.469838	5.582626	-29.115253
52301	0	0.358918	0.116234	10.327187	0.003601	0.001160	0.103271	-0.469048	5.600990	-29.120720
52302	0	0.356919	0.092166	10.437035	0.003576	0.000920	0.104370	-0.469907	5.613903	-29.130464
52303	0	0.328947	0.116315	10.430925	0.003296	0.001160	0.104309	-0.468245	5.626111	-29.135846
52304	0	0.339703	0.085654	10.455351	0.003405	0.000861	0.104553	-0.475698	5.639536	-29.145940
52305	0	0.342348	0.128248	10.461407	0.003418	0.001282	0.104614	-0.477079	5.638617	-29.151585
52306	0	0.355180	0.140911	10.461320	0.003551	0.001405	0.104613	-0.474637	5.642293	-29.160832
52307	0	0.330537	0.128211	10.443085	0.003296	0.001282	0.104431	-0.476432	5.636986	-29.166154
52308	0	0.327184	0.158683	10.412443	0.003253	0.001587	0.104125	-0.478804	5.621279	-29.175469
52309	0	0.337186	0.134626	10.345406	0.003357	0.001343	0.103455	-0.477063	5.609824	-29.178989
52310	0	0.352693	0.129210	10.339098	0.003509	0.001288	0.103392	-0.475126	5.594521	-29.184639
52311	0	0.362258	0.146426	10.259935	0.003601	0.001465	0.102600	-0.477769	5.575577	-29.185751
52312	0	0.360736	0.103487	10.155970	0.003582	0.001036	0.101561	-0.481006	5.551950	-29.196779
52313	0	0.393150	0.134061	10.089016	0.003906	0.001343	0.100891	-0.485884	5.528209	-29.210350
52314	0	0.386044	0.127836	10.039893	0.003834	0.001277	0.100400	-0.486346	5.502775	-29.214691
52315	0	0.405057	0.158702	9.948640	0.004028	0.001587	0.099487	-0.488540	5.482067	-29.224500
52316	0	0.397629	0.134177	9.875194	0.003950	0.001343	0.098753	-0.491913	5.456637	-29.231193
52317	0	0.423567	0.152620	9.808245	0.004211	0.001526	0.098083	-0.493643	5.433253	-29.236229
52318	0	0.391515	0.152387	9.728632	0.003893	0.001526	0.097287	-0.498220	5.411939	-29.243696
52319	0	0.410779	0.146847	9.698403	0.004089	0.001465	0.096985	-0.496049	5.395064	-29.251302
52320	0	0.395157	0.092185	9.698259	0.003942	0.000922	0.096983	-0.498579	5.389216	-29.257527
52321	0	0.403710	0.140310	9.698451	0.004028	0.001404	0.096985	-0.501643	5.383698	-29.266260
52322	0	0.405416	0.121765	9.661735	0.004045	0.001219	0.096618	-0.505179	5.378255	-29.275203
52323	0	0.427466	0.140207	9.588616	0.004272	0.001404	0.095886	-0.509463	5.380455	-29.283993
52324	0	0.414968	0.121709	9.673996	0.004154	0.001217	0.096740	-0.511455	5.390619	-29.293564
52325	0	0.426500	0.110372	9.686306	0.004272	0.001099	0.096863	-0.507519	5.404259	-29.299550
52326	0	0.394178	0.104621	9.722943	0.003952	0.001047	0.097229	-0.511054	5.421079	-29.314240
52327	0	0.389231	0.103917	9.796196	0.003906	0.001038	0.097961	-0.511498	5.442144	-29.323846
52328	0	0.404929	0.165103	9.863423	0.004061	0.001651	0.098634	-0.513351	5.460228	-29.329169
52329	0	0.400813	0.182880	9.936609	0.004028	0.001831	0.099365	-0.518195	5.488241	-29.338371
52330	0	0.384711	0.127130	9.997731	0.003865	0.001277	0.099977	-0.526937	5.513743	-29.345355
52331	0	0.401043	0.116351	10.144110	0.004028	0.001160	0.101440	-0.524715	5.538677	-29.350208
52332	0	0.391097	0.117217	10.205245	0.003931	0.001167	0.102052	-0.521541	5.565900	-29.360625
52333	0	0.370581	0.152634	10.253968	0.003723	0.001526	0.102539	-0.523318	5.589928	-29.371778
52334	0	0.361251	0.134091	10.302882	0.003627	0.001343	0.103028	-0.527445	5.610545	-29.374931
52335	0	0.346980	0.141170	10.394307	0.003479	0.001404	0.103943	-0.520785	5.625383	-29.377245
52336	0	0.370006	0.172430	10.430922	0.003704	0.001724	0.104309	-0.522749	5.634478	-29.382749
52337	0	0.372227	0.159044	10.443113	0.003723	0.001587	0.104431	-0.520959	5.640083	-29.389039
52338	0	0.342037	0.171075	10.485738	0.003416	0.001716	0.104857	-0.528538	5.639977	-29.400459
52339	0	0.348648	0.134487	10.498019	0.003479	0.001343	0.104980	-0.528472	5.636407	-29.409492
52340	0	0.350385	0.121992	10.461301	0.003493	0.001225	0.104613	-0.535779	5.629422	-29.420794
52341	0	0.342545	0.109577	10.424783	0.003418	0.001099	0.104248	-0.541003	5.625786	-29.427718
52342	0	0.344795	0.115315	10.394140	0.003432	0.001153	0.103942	-0.542903	5.613084	-29.434142
52343	0	0.343414	0.128248	10.388129	0.003418	0.001282	0.103882	-0.544191	5.599807	-29.443487
52344	0	0.395711	0.152605	10.290263	0.003938	0.001527	0.102903	-0.547291	5.582724	-29.453981
52345	0	0.368411	0.110060	10.168375	0.003662	0.001099	0.101685	-0.547228	5.562444	-29.464220
52346	0	0.378637	0.128542	10.125470	0.003767	0.001286	0.101255	-0.549271	5.545105	-29.464628
52347	0	0.411046	0.085825	10.095126	0.004089	0.000854	0.100952	-0.547013	5.525655	-29.472091
52348	0	0.378556	0.098100	9.948461	0.003764	0.000983	0.099485	-0.551820	5.505471	-29.481299
52349	0	0.392693	0.097780	9.912027	0.003906	0.000977	0.099121	-0.552577	5.486034	-29.490398
52350	0	0.409321	0.122270	9.869095	0.004069	0.001223	0.098692	-0.554593	5.462770	-29.495867
52351	0	0.405104	0.171176	9.832666	0.004028	0.001709	0.098328	-0.553600	5.440680	-29.507837
52352	0	0.378455	0.104207	9.765371	0.003768	0.001042	0.097654	-0.555992	5.425669	-29.513997
52353	0	0.410260	0.134661	9.741150	0.004089	0.001343	0.097412	-0.553678	5.414483	-29.524734
52354	0	0.406450	0.165780	9.759284	0.004054	0.001656	0.097593	-0.553162	5.406642	-29.534844
52355	0	0.427821	0.164931	9.728976	0.004272	0.001648	0.097290	-0.553880	5.404190	-29.546682
52356	0	0.440605	0.159054	9.704491	0.004406	0.001589	0.097045	-0.553949	5.408478	-29.553813
52357	0	0.433303	0.134834	9.692377	0.004333	0.001343	0.096924	-0.549442	5.413394	-29.562146
52358	0	0.414579	0.196769	9.686191	0.004149	0.001964	0.096862	-0.546758	5.422032	-29.570333
52359	0	0.402084	0.177141	9.735136	0.004028	0.001770	0.097351	-0.547056	5.435219	-29.574846
52360	0	0.394422	0.122415	9.851104	0.003952	0.001223	0.098511	-0.547395	5.448613	-29.585848
52361	0	0.395665	0.122379	9.851113	0.003967	0.001221	0.098511	-0.545959	5.465287	-29.596369
52362	0	0.399300	0.141165	9.869436	0.004006	0.001410	0.098694	-0.545608	5.485117	-29.605342
52363	0	0.346752	0.110212	9.930456	0.003479	0.001099	0.099304	-0.543756	5.502640	-29.617890
52364	0	0.392967	0.110846	10.070851	0.003943	0.001105	0.100708	-0.541960	5.522646	-29.618666
52365	0	0.377061	0.110134	10.089159	0.003784	0.001099	0.100891	-0.540971	5.542327	-29.627932
52366	0	0.349628	0.122877	10.168509	0.003512	0.001225	0.101685	-0.539373	5.564716	-29.640205
52367	0	0.359130	0.110127	10.174592	0.003601	0.001099	0.101746	-0.538391	5.579990	-29.647655
52368	0	0.350965	0.147215	10.296663	0.003520	0.001470	0.102966	-0.537478	5.595807	-29.651514
52369	0	0.352966	0.110217	10.369905	0.003540	0.001099	0.103699	-0.535605	5.611512	-29.659653
52370	0	0.363653	0.086250	10.406509	0.003641	0.000861	0.104065	-0.536372	5.620779	-29.672581
52371	0	0.353992	0.110148	10.363767	0.003540	0.001099	0.103638	-0.535335	5.625125	-29.681073
52372	0	0.365736	0.147277	10.351476	0.003661	0.001470	0.103515	-0.533958	5.633509	-29.689134
52373	0	0.385147	0.122150	10.418677	0.003845	0.001221	0.104187	-0.535112	5.630819	-29.696292
52374	0	0.368411	0.104353	10.424670	0.003675	0.001039	0.104247	-0.531422	5.624488	-29.697840
52375	0	0.349239	0.134305	10.363724	0.003479	0.001343	0.103638	-0.533010	5.613886	-29.702381
52376	0	0.334114	0.152548	10.363520	0.003323	0.001526	0.103636	-0.535595	5.597514	-29.713968
52377	0	0.331231	0.146482	10.296578	0.003296	0.001465	0.102966	-0.537638	5.583406	-29.723100
52378	0	0.322637	0.121959	10.210928	0.003206	0.001220	0.102110	-0.539675	5.565006	-29.728491
52379	0	0.362462	0.110339	10.174472	0.003601	0.001099	0.101746	-0.536444	5.542597	-29.741123
52380	0	0.354785	0.153716	10.101046	0.003526	0.001534	0.101011	-0.535483	5.521608	-29.751956
52381	0	0.374296	0.159038	10.040204	0.003723	0.001587	0.100403	-0.533490	5.503124	-29.757618
52382	0	0.421360	0.153618	9.954536	0.004189	0.001533	0.099546	-0.531339	5.479466	-29.768478
52383	0	0.398304	0.121922	9.899841	0.003967	0.001221	0.098999	-0.535018	5.465335	-29.772925
52384	0	0.413674	0.110122	9.844702	0.004120	0.001095	0.098448	-0.529654	5.449765	-29.783914
52385	0	0.404199	0.141029	9.783870	0.004028	0.001404	0.097839	-0.524198	5.437788	-29.797110
52386	0	0.437557	0.172222	9.734846	0.004360	0.001721	0.097349	-0.525274	5.423723	-29.806462
52387	0	0.410190	0.134277	9.747262	0.004089	0.001343	0.097473	-0.527241	5.413018	-29.814314
52388	0	0.424417	0.116608	9.704356	0.004236	0.001159	0.097044	-0.520553	5.407665	-29.823726
52389	0	0.403527	0.152582	9.680147	0.004028	0.001526	0.096802	-0.522508	5.403492	-29.828934
52390	0	0.422453	0.158672	9.710598	0.004225	0.001586	0.097106	-0.523529	5.407813	-29.837442
52391	0	0.402832	0.146716	9.704586	0.004028	0.001465	0.097046	-0.522821	5.411795	-29.850192
52392	0	0.389737	0.085975	9.735046	0.003906	0.000858	0.097350	-0.522949	5.426261	-29.855156
52393	0	0.390131	0.121877	9.808372	0.003906	0.001221	0.098083	-0.527079	5.436041	-29.858522
52394	0	0.370097	0.164259	9.820602	0.003713	0.001643	0.098206	-0.529987	5.453571	-29.875066
52395	0	0.377120	0.158818	9.893846	0.003784	0.001587	0.098938	-0.530645	5.472528	-29.886666
52396	0	0.398995	0.146933	10.028119	0.004002	0.001467	0.100281	-0.529685	5.489810	-29.896753
52397	0	0.395560	0.116560	10.083047	0.003967	0.001160	0.100830	-0.525088	5.507001	-29.909807
52398	0	0.411162	0.172121	10.089171	0.004127	0.001720	0.100891	-0.525904	5.527979	-29.908842
52399	0	0.376859	0.177201	10.137994	0.003784	0.001770	0.101379	-0.525722	5.549492	-29.921541
52400	0	0.373882	0.134927	10.247945	0.003753	0.001347	0.102479	-0.524720	5.568935	-29.930198
52401	0	0.346480	0.122265	10.272263	0.003479	0.001221	0.102722	-0.524561	5.588665	-29.942897
52402	0	0.350263	0.158940	10.247833	0.003511	0.001590	0.102478	-0.527044	5.602374	-29.957857
52403	0	0.353602	0.134432	10.296643	0.003540	0.001343	0.102966	-0.527293	5.610724	-29.969117
52404	0	0.359419	0.122531	10.388176	0.003592	0.001224	0.103882	-0.527267	5.612742	-29.976436
52405	0	0.348013	0.153091	10.327137	0.003479	0.001526	0.103271	-0.523492	5.615406	-29.981155
52406	0	0.329831	0.117184	10.375877	0.003298	0.001169	0.103759	-0.522478	5.618721	-29.988601
52407	0	0.342104	0.128410	10.388171	0.003418	0.001282	0.103882	-0.521849	5.619172	-30.001252
52408	0	0.349563	0.122919	10.394150	0.003485	0.001225	0.103942	-0.518654	5.610999	-30.011971
52409	0	0.355285	0.122508	10.272167	0.003540	0.001221	0.102722	-0.515795	5.600528	-30.024892
52410	0	0.345997	0.098814	10.278072	0.003444	0.000985	0.102781	-0.514432	5.586235	-30.034689
52411	0	0.337314	0.091755	10.186712	0.003357	0.000916	0.101868	-0.514191	5.571822	-30.047208
52412	0	0.395533	0.177828	10.168190	0.003938	0.001774	0.101683	-0.511210	5.555754	-30.060387
52413	0	0.355778	0.128524	10.168391	0.003540	0.001282	0.101685	-0.509156	5.539579	-30.067718
52414	0	0.365732	0.098359	10.076634	0.003635	0.000983	0.100767	-0.510618	5.518466	-30.074834
52415	0	0.398665	0.104100	9.997478	0.003967	0.001038	0.099976	-0.508570	5.500077	-30.081694
52416	0	0.384150	0.141195	9.960671	0.003822	0.001410	0.099607	-0.508801	5.481805	-30.089053
52417	0	0.367894	0.128165	9.844908	0.003662	0.001282	0.098450	-0.510711	5.466008	-30.095483
52418	0	0.395827	0.158957	9.838596	0.003940	0.001586	0.098387	-0.508204	5.448128	-30.098461
52419	0	0.398372	0.103710	9.826594	0.003967	0.001038	0.098267	-0.510630	5.432718	-30.110462
52420	0	0.401185	0.116360	9.783688	0.004000	0.001158	0.097837	-0.505616	5.422263	-30.117138
52421	0	0.391435	0.177510	9.704548	0.003906	0.001770	0.097046	-0.501397	5.416480	-30.124262
52422	0	0.404685	0.184744	9.716679	0.004045	0.001841	0.097167	-0.494957	5.417571	-30.126654
52423	0	0.415512	0.177041	9.735087	0.004150	0.001770	0.097351	-0.496434	5.415715	-30.137581
52424	0	0.404012	0.128545	9.747205	0.004038	0.001282	0.097472	-0.493775	5.416813	-30.138787
52425	0	0.408298	0.140812	9.765645	0.004089	0.001404	0.097656	-0.490409	5.428041	-30.142725
52426	0	0.394957	0.184166	9.796156	0.003954	0.001840	0.097961	-0.490110	5.436785	-30.155801
52427	0	0.408552	0.140457	9.790054	0.004089	0.001404	0.097900	-0.491092	5.444965	-30.162422
52428	0	0.382673	0.103911	9.832805	0.003838	0.001039	0.098328	-0.492199	5.461314	-30.166172
52429	0	0.377127	0.115857	9.875539	0.003784	0.001160	0.098755	-0.495385	5.479972	-30.172926
52430	0	0.368315	0.140423	9.936664	0.003696	0.001401	0.099366	-0.493582	5.498938	-30.184921
52431	0	0.383166	0.140691	10.070848	0.003845	0.001404	0.100708	-0.492001	5.518000	-30.196284
52432	0	0.337876	0.104234	10.125772	0.003390	0.001043	0.101257	-0.494835	5.534763	-30.197031
52433	0	0.346535	0.110260	10.131878	0.003479	0.001099	0.101318	-0.492367	5.553834	-30.209462
52434	0	0.368740	0.183767	10.235627	0.003695	0.001839	0.102356	-0.495668	5.566430	-30.229151
52435	0	0.371594	0.134561	10.308860	0.003723	0.001343	0.103088	-0.494501	5.578050	-30.240494
52436	0	0.364135	0.177625	10.266134	0.003648	0.001775	0.102661	-0.494700	5.588898	-30.245112
52437	0	0.384233	0.134680	10.284429	0.003845	0.001343	0.102844	-0.492237	5.595686	-30.259129
52438	0	0.365527	0.153427	10.333255	0.003656	0.001534	0.103333	-0.493379	5.600496	-30.271751
52439	0	0.347653	0.134592	10.406498	0.003479	0.001343	0.104065	-0.491711	5.606835	-30.276443
52440	0	0.342063	0.196100	10.363646	0.003413	0.001959	0.103637	-0.491200	5.602213	-30.287443
52441	0	0.336396	0.189567	10.382051	0.003357	0.001892	0.103821	-0.489149	5.598031	-30.299577
52442	0	0.344116	0.123324	10.308703	0.003431	0.001227	0.103087	-0.484501	5.590653	-30.313637
52443	0	0.343208	0.152659	10.320997	0.003418	0.001526	0.103210	-0.485500	5.578576	-30.322644
52444	0	0.333648	0.170865	10.265883	0.003324	0.001710	0.102659	-0.488769	5.567716	-30.331058
52445	0	0.386314	0.171354	10.235521	0.003845	0.001709	0.102356	-0.485353	5.551253	-30.337828
52446	0	0.353256	0.067819	10.186515	0.003514	0.000680	0.101866	-0.489152	5.534260	-30.344972
52447	0	0.356140	0.134830	10.070718	0.003540	0.001343	0.100708	-0.484837	5.513468	-30.357597
52448	0	0.384832	0.117018	10.015593	0.003826	0.001170	0.100157	-0.486543	5.491648	-30.363521
52449	0	0.380114	0.110367	9.954764	0.003784	0.001099	0.099548	-0.482664	5.475640	-30.374478
52450	0	0.377417	0.055726	9.942370	0.003757	0.000559	0.099424	-0.486182	5.458852	-30.375252
52451	0	0.398037	0.122367	9.863225	0.003967	0.001221	0.098633	-0.484555	5.447159	-30.386643
52452	0	0.382287	0.129243	9.875241	0.003810	0.001287	0.098753	-0.480833	5.435604	-30.403300
52453	0	0.403975	0.158739	9.777784	0.004028	0.001587	0.097778	-0.482279	5.425662	-30.419726
52454	0	0.436410	0.165267	9.710456	0.004355	0.001648	0.097105	-0.478636	5.418891	-30.431816
52455	0	0.403312	0.146891	9.826634	0.004028	0.001465	0.098267	-0.475696	5.416775	-30.443581
52456	0	0.397938	0.135290	9.796033	0.003977	0.001350	0.097960	-0.474469	5.417280	-30.450144
52457	0	0.372309	0.116178	9.790037	0.003723	0.001160	0.097900	-0.473670	5.420842	-30.454891
52458	0	0.371656	0.183658	9.692309	0.003723	0.001835	0.096923	-0.473784	5.431981	-30.473781
52459	0	0.371929	0.109951	9.765639	0.003723	0.001099	0.097656	-0.474742	5.439941	-30.486670
52460	0	0.382996	0.146651	9.716826	0.003838	0.001466	0.097168	-0.475866	5.452346	-30.502174
52461	0	0.389637	0.128662	9.875521	0.003906	0.001282	0.098755	-0.471985	5.467272	-30.509147
52462	0	0.387536	0.172057	9.930459	0.003886	0.001719	0.099304	-0.471630	5.483192	-30.522406
52463	0	0.407571	0.122331	9.875542	0.004089	0.001221	0.098755	-0.470390	5.502466	-30.529645
52464	0	0.392687	0.104370	10.003806	0.003940	0.001042	0.100038	-0.470580	5.520516	-30.535254
52465	0	0.395728	0.097507	9.985393	0.003967	0.000977	0.099854	-0.474198	5.535399	-30.546594
52466	0	0.368922	0.145839	10.113577	0.003702	0.001461	0.101135	-0.479150	5.553444	-30.559994
52467	0	0.334324	0.127899	10.192920	0.003357	0.001282	0.101929	-0.484084	5.572240	-30.569550
52468	0	0.356387	0.182362	10.247934	0.003573	0.001825	0.102479	-0.487794	5.586331	-30.577594
52469	0	0.371603	0.122148	10.223414	0.003723	0.001221	0.102234	-0.488789	5.597682	-30.589399
52470	0	0.358130	0.116302	10.339372	0.003587	0.001161	0.103394	-0.487798	5.607142	-30.596465
52471	0	0.335836	0.170711	10.363768	0.003357	0.001709	0.103638	-0.491838	5.608889	-30.609410
52472	0	0.329691	0.127354	10.345374	0.003299	0.001277	0.103454	-0.497382	5.614323	-30.614847
52473	0	0.348720	0.116074	10.314913	0.003479	0.001160	0.103149	-0.497857	5.608605	-30.618425
52474	0	0.344053	0.134432	10.320929	0.003434	0.001345	0.103209	-0.500214	5.604888	-30.629250
52475	0	0.360960	0.146603	10.284392	0.003601	0.001465	0.102844	-0.500720	5.598731	-30.638871
52476	0	0.369260	0.097538	10.278177	0.003678	0.000978	0.102782	-0.506183	5.586129	-30.653802
52477	0	0.367602	0.146925	10.235540	0.003662	0.001465	0.102356	-0.503169	5.573855	-30.665794
52478	0	0.382720	0.110691	10.210934	0.003812	0.001107	0.102110	-0.505446	5.559918	-30.679693
52479	0	0.362318	0.158679	10.186689	0.003601	0.001587	0.101868	-0.507293	5.538392	-30.690328
52480	0	0.397046	0.109894	10.082732	0.003949	0.001098	0.100828	-0.507954	5.517446	-30.711001
52481	0	0.380091	0.146526	10.034116	0.003784	0.001465	0.100342	-0.509358	5.501613	-30.725375
52482	0	0.377669	0.133958	10.046125	0.003757	0.001343	0.100462	-0.514674	5.481933	-30.732763
52483	0	0.392472	0.146414	9.942555	0.003906	0.001465	0.099426	-0.517339	5.463918	-30.743875
52484	0	0.402348	0.115731	9.942356	0.004004	0.001158	0.099424	-0.519407	5.444242	-30.744739
52485	0	0.398228	0.189365	9.905943	0.003967	0.001892	0.099060	-0.519370	5.430167	-30.749628
52486	0	0.388957	0.116164	9.826412	0.003875	0.001163	0.098265	-0.522247	5.416170	-30.760499
52487	0	0.391812	0.134056	9.808305	0.003906	0.001343	0.098083	-0.526628	5.405562	-30.768082
52488	0	0.393778	0.091307	9.820333	0.003930	0.000911	0.098204	-0.525636	5.399863	-30.773499
52489	0	0.403351	0.159257	9.698455	0.004028	0.001587	0.096985	-0.520390	5.397075	-30.774150
52490	0	0.415984	0.117385	9.710598	0.004161	0.001170	0.097106	-0.517888	5.401531	-30.784588
52491	0	0.421394	0.140712	9.735092	0.004211	0.001404	0.097351	-0.515734	5.401803	-30.794154
52492	0	0.385123	0.123102	9.808244	0.003850	0.001226	0.098083	-0.512011	5.403606	-30.798658
52493	0	0.371415	0.152536	9.783971	0.003723	0.001526	0.097839	-0.514235	5.417409	-30.802865
52494	0	0.388516	0.170728	9.875500	0.003888	0.001707	0.098755	-0.515879	5.424033	-30.812765
52495	0	0.365299	0.128431	9.881622	0.003662	0.001282	0.098816	-0.514571	5.437843	-30.817508
52496	0	0.399810	0.183669	9.899946	0.004009	0.001836	0.098999	-0.515378	5.453939	-30.828264
52497	0	0.401527	0.152929	9.991502	0.004028	0.001526	0.099915	-0.513186	5.472114	-30.834365
52498	0	0.368894	0.141321	10.058617	0.003696	0.001410	0.100586	-0.511899	5.483833	-30.845320
52499	0	0.383273	0.159042	10.137981	0.003845	0.001587	0.101379	-0.509769	5.501105	-30.859021
52500	0	0.344246	0.122449	10.131876	0.003453	0.001227	0.101318	-0.514674	5.516528	-30.860228
52501	0	0.365228	0.134165	10.186804	0.003662	0.001343	0.101868	-0.517767	5.530745	-30.870254
52502	0	0.375681	0.103504	10.253933	0.003764	0.001035	0.102539	-0.519182	5.542122	-30.876411
52503	0	0.365452	0.158665	10.260037	0.003662	0.001587	0.102600	-0.521404	5.553714	-30.889343
52504	0	0.364835	0.115983	10.296624	0.003647	0.001159	0.102966	-0.522176	5.555161	-30.903415
52505	0	0.360029	0.103889	10.290529	0.003601	0.001038	0.102905	-0.522525	5.559186	-30.913330
52506	0	0.335531	0.122470	10.284420	0.003355	0.001223	0.102844	-0.521988	5.562011	-30.922966
52507	0	0.354028	0.128307	10.333249	0.003540	0.001282	0.103333	-0.522459	5.564842	-30.937645
52508	0	0.342351	0.128493	10.259894	0.003418	0.001284	0.102599	-0.522911	5.561767	-30.950175
52509	0	0.336466	0.116160	10.247775	0.003357	0.001160	0.102478	-0.522470	5.556266	-30.958084
52510	0	0.344439	0.104453	10.259873	0.003433	0.001040	0.102599	-0.519646	5.546925	-30.969037
52511	0	0.361038	0.104105	10.247767	0.003601	0.001038	0.102478	-0.517479	5.539650	-30.978934
52512	0	0.351548	0.067986	10.125572	0.003497	0.000678	0.101256	-0.517165	5.521996	-30.988856
52513	0	0.379565	0.140417	10.101275	0.003784	0.001404	0.101013	-0.518450	5.512113	-30.994005
52514	0	0.376391	0.091612	10.082750	0.003746	0.000916	0.100828	-0.519559	5.494891	-31.005451
52515	0	0.398319	0.128717	10.003592	0.003967	0.001282	0.100037	-0.515191	5.479748	-31.019648
52516	0	0.383220	0.129379	9.960681	0.003816	0.001292	0.099607	-0.515081	5.463817	-31.028167
52517	0	0.379888	0.122336	9.942568	0.003784	0.001221	0.099426	-0.513771	5.449964	-31.039005
52518	0	0.407393	0.159186	9.899642	0.004057	0.001592	0.098997	-0.515269	5.433380	-31.045706
52519	0	0.379511	0.140554	9.912065	0.003784	0.001404	0.099121	-0.514772	5.423886	-31.045523
52520	0	0.405887	0.128676	9.838634	0.004049	0.001285	0.098387	-0.513975	5.415815	-31.053365
52521	0	0.379457	0.098040	9.832720	0.003784	0.000977	0.098328	-0.511343	5.406758	-31.066791
52522	0	0.411985	0.153820	9.808106	0.004109	0.001533	0.098082	-0.506469	5.397594	-31.073941
52523	0	0.385290	0.189404	9.759487	0.003845	0.001892	0.097595	-0.505998	5.391592	-31.085087
52524	0	0.373886	0.140673	9.753322	0.003738	0.001408	0.097533	-0.508824	5.394101	-31.094593
52525	0	0.384358	0.091534	9.814460	0.003845	0.000916	0.098145	-0.510961	5.399041	-31.105329
52526	0	0.389832	0.146820	9.783945	0.003902	0.001464	0.097839	-0.507610	5.406910	-31.109946
52527	0	0.409086	0.158778	9.875481	0.004089	0.001587	0.098755	-0.508340	5.408201	-31.117888
52528	0	0.402595	0.140888	9.881512	0.004031	0.001405	0.098815	-0.505089	5.417353	-31.117822
52529	0	0.389899	0.110128	9.875514	0.003906	0.001099	0.098755	-0.503759	5.428790	-31.127456
52530	0	0.375957	0.116965	9.979277	0.003769	0.001164	0.099792	-0.499631	5.442510	-31.144119
52531	0	0.377648	0.104558	9.967062	0.003784	0.001038	0.099670	-0.492143	5.454385	-31.151093
52532	0	0.388475	0.154060	10.058615	0.003890	0.001541	0.100586	-0.494509	5.463417	-31.157496
52533	0	0.353300	0.103874	10.119652	0.003540	0.001038	0.101196	-0.494947	5.474392	-31.167273
52534	0	0.388475	0.116515	10.162377	0.003892	0.001162	0.101624	-0.492733	5.485494	-31.177476
52535	0	0.377980	0.158849	10.168471	0.003784	0.001587	0.101685	-0.492717	5.493408	-31.187066
52536	0	0.364373	0.159484	10.260033	0.003653	0.001590	0.102600	-0.488864	5.506245	-31.197867
52537	0	0.365781	0.146463	10.217301	0.003662	0.001465	0.102173	-0.490622	5.514102	-31.203717
52538	0	0.353477	0.110540	10.290508	0.003531	0.001098	0.102905	-0.483795	5.513381	-31.214265
52539	0	0.360015	0.152560	10.223392	0.003601	0.001526	0.102234	-0.485969	5.517356	-31.226429
52540	0	0.354485	0.170844	10.302711	0.003538	0.001708	0.103027	-0.487147	5.512880	-31.233950
52541	0	0.335929	0.152637	10.290519	0.003357	0.001526	0.102905	-0.488303	5.513232	-31.240764
52542	0	0.355253	0.128508	10.259880	0.003544	0.001282	0.102599	-0.486060	5.506554	-31.243878
52543	0	0.378994	0.134828	10.247774	0.003784	0.001343	0.102478	-0.481601	5.503084	-31.249663
52544	0	0.368658	0.104995	10.192727	0.003674	0.001048	0.101928	-0.481182	5.491415	-31.253628
52545	0	0.384784	0.098196	10.156235	0.003845	0.000977	0.101562	-0.476742	5.491417	-31.259419
52546	0	0.380034	0.123014	10.095078	0.003789	0.001231	0.100951	-0.479553	5.481450	-31.265988
52547	0	0.379493	0.116428	10.143998	0.003784	0.001160	0.101440	-0.475998	5.472256	-31.273570
52548	0	0.369938	0.117127	10.058435	0.003683	0.001168	0.100585	-0.474341	5.456607	-31.287695
52549	0	0.349301	0.091479	9.997510	0.003479	0.000916	0.099976	-0.476932	5.443477	-31.297503
52550	0	0.352548	0.127936	9.985095	0.003507	0.001280	0.099852	-0.479309	5.424778	-31.311191
52551	0	0.366954	0.134552	9.912078	0.003662	0.001343	0.099121	-0.477941	5.419090	-31.321937
52552	0	0.380847	0.147228	9.857040	0.003798	0.001470	0.098571	-0.476453	5.410425	-31.327364
52553	0	0.403994	0.134645	9.875436	0.004028	0.001343	0.098755	-0.473790	5.399879	-31.335914
52554	0	0.400238	0.153385	9.844728	0.003990	0.001533	0.098448	-0.473925	5.388590	-31.340673
52555	0	0.421694	0.152958	9.777802	0.004211	0.001526	0.097778	-0.471231	5.385045	-31.347397
52556	0	0.403888	0.177880	9.789940	0.004039	0.001777	0.097899	-0.470490	5.387849	-31.353835
52557	0	0.421322	0.152923	9.844958	0.004211	0.001526	0.098450	-0.468219	5.388666	-31.358986
52558	0	0.415115	0.171648	9.832674	0.004153	0.001715	0.098327	-0.467960	5.393957	-31.372127
52559	0	0.384817	0.109814	9.869374	0.003845	0.001099	0.098694	-0.470102	5.393425	-31.377959
52560	0	0.372528	0.128394	9.808262	0.003729	0.001280	0.098083	-0.467088	5.400466	-31.389566
52561	0	0.365489	0.109897	9.844997	0.003662	0.001099	0.098450	-0.468336	5.411751	-31.394303
52562	0	0.394311	0.189629	9.930447	0.003952	0.001892	0.099304	-0.465214	5.424894	-31.403871
52563	0	0.358930	0.171000	9.924357	0.003601	0.001709	0.099243	-0.465589	5.441401	-31.406916
52564	0	0.369488	0.128712	9.973156	0.003699	0.001284	0.099731	-0.463110	5.449377	-31.410026
52565	0	0.383864	0.104174	10.009787	0.003845	0.001038	0.100098	-0.459971	5.459770	-31.414778
52566	0	0.382545	0.129764	10.101332	0.003832	0.001289	0.101013	-0.452509	5.469846	-31.434233
52567	0	0.384124	0.152937	10.162363	0.003845	0.001526	0.101624	-0.450261	5.477171	-31.442827
52568	0	0.352717	0.104572	10.211195	0.003531	0.001044	0.102112	-0.450318	5.484819	-31.450864
52569	0	0.359635	0.097833	10.223404	0.003601	0.000977	0.102234	-0.449812	5.492986	-31.451921
52570	0	0.370868	0.141186	10.241710	0.003714	0.001407	0.102417	-0.445830	5.501300	-31.465187
52571	0	0.371757	0.134671	10.235611	0.003723	0.001343	0.102356	-0.443168	5.510357	-31.476585
52572	0	0.353062	0.123667	10.272200	0.003529	0.001228	0.102722	-0.435335	5.510960	-31.481127
52573	0	0.354038	0.116427	10.339349	0.003540	0.001160	0.103394	-0.431761	5.513434	-31.484056
52574	0	0.342489	0.117160	10.363648	0.003418	0.001168	0.103637	-0.429725	5.508606	-31.490942
52575	0	0.342337	0.140697	10.302712	0.003418	0.001404	0.103027	-0.427923	5.505415	-31.500550
52576	0	0.380374	0.122674	10.272088	0.003795	0.001226	0.102721	-0.429070	5.498142	-31.503919
52577	0	0.355360	0.140773	10.235543	0.003540	0.001404	0.102356	-0.426393	5.485760	-31.514723
52578	0	0.345597	0.129467	10.168221	0.003445	0.001289	0.101683	-0.421905	5.475881	-31.513943
52579	0	0.361710	0.134438	10.076845	0.003601	0.001343	0.100769	-0.421825	5.460455	-31.522186
52580	0	0.395259	0.189998	10.155992	0.003938	0.001895	0.101561	-0.417903	5.446447	-31.531393
52581	0	0.374005	0.110011	10.119565	0.003723	0.001099	0.101196	-0.417850	5.430098	-31.540010
52582	0	0.389952	0.122709	10.076627	0.003879	0.001223	0.100767	-0.414513	5.409066	-31.554121
52583	0	0.386419	0.140119	10.009696	0.003845	0.001404	0.100098	-0.419268	5.390110	-31.565066
52584	0	0.395566	0.158452	10.003418	0.003943	0.001581	0.100035	-0.417137	5.378890	-31.576740
52585	0	0.391784	0.146976	9.887642	0.003906	0.001465	0.098877	-0.413108	5.368230	-31.585109
52586	0	0.363185	0.123208	9.826438	0.003624	0.001230	0.098265	-0.412579	5.361823	-31.589788
52587	0	0.379493	0.146787	9.814407	0.003784	0.001465	0.098145	-0.410755	5.352029	-31.600364
52588	0	0.387265	0.153220	9.826443	0.003866	0.001532	0.098265	-0.411786	5.347256	-31.611347
52589	0	0.385259	0.152470	9.753391	0.003845	0.001526	0.097534	-0.414779	5.341374	-31.617751
52590	0	0.374277	0.134395	9.802125	0.003737	0.001340	0.098022	-0.411738	5.337909	-31.626610
52591	0	0.397018	0.140944	9.820537	0.003967	0.001404	0.098206	-0.406831	5.337283	-31.634906
52592	0	0.391127	0.129593	9.844873	0.003912	0.001292	0.098449	-0.404054	5.340872	-31.643381
52593	0	0.396791	0.153011	9.863272	0.003967	0.001526	0.098633	-0.400890	5.342878	-31.652519
52594	0	0.378222	0.122937	9.838782	0.003785	0.001228	0.098388	-0.401381	5.349006	-31.662801
52595	0	0.389896	0.128487	9.869410	0.003906	0.001282	0.098694	-0.399551	5.360186	-31.674033
52596	0	0.394231	0.147135	9.936561	0.003952	0.001471	0.099365	-0.400478	5.374088	-31.687090
52597	0	0.408312	0.213971	10.040301	0.004089	0.002136	0.100403	-0.398189	5.383936	-31.693133
52598	0	0.364408	0.135166	10.003680	0.003650	0.001349	0.100037	-0.397357	5.393112	-31.703281
52599	0	0.378021	0.152672	10.076918	0.003784	0.001526	0.100769	-0.398183	5.400322	-31.717074
52600	0	0.364600	0.134638	10.083032	0.003654	0.001344	0.100830	-0.396922	5.411574	-31.729709
52601	0	0.365122	0.177108	10.144080	0.003662	0.001770	0.101440	-0.397288	5.426623	-31.734330
52602	0	0.363598	0.152985	10.211194	0.003640	0.001528	0.102112	-0.396664	5.434041	-31.743043
52603	0	0.390645	0.165205	10.205071	0.003906	0.001648	0.102051	-0.393962	5.436460	-31.758983
52604	0	0.359952	0.135575	10.235499	0.003601	0.001350	0.102355	-0.389545	5.440937	-31.757486
52605	0	0.366330	0.146646	10.217279	0.003662	0.001465	0.102173	-0.389329	5.442332	-31.760647
52606	0	0.366448	0.140782	10.308739	0.003664	0.001407	0.103087	-0.389808	5.444498	-31.772500
52607	0	0.360608	0.134349	10.247784	0.003601	0.001343	0.102478	-0.390620	5.441602	-31.781186
52608	0	0.337009	0.122770	10.241585	0.003366	0.001222	0.102416	-0.385510	5.440250	-31.791632
52609	0	0.342530	0.146879	10.266083	0.003418	0.001465	0.102661	-0.382818	5.434749	-31.804502
52610	0	0.356802	0.141296	10.229347	0.003554	0.001411	0.102294	-0.382724	5.422137	-31.810874
52611	0	0.337014	0.127817	10.241660	0.003357	0.001282	0.102417	-0.388368	5.410054	-31.821759
52612	0	0.345807	0.139657	10.198830	0.003444	0.001396	0.101989	-0.389704	5.396592	-31.833619
52613	0	0.373928	0.171205	10.125668	0.003723	0.001709	0.101257	-0.387849	5.381028	-31.840530
52614	0	0.364759	0.110804	10.125487	0.003633	0.001104	0.101255	-0.385361	5.367756	-31.852746
52615	0	0.391645	0.152788	10.028033	0.003906	0.001526	0.100281	-0.384805	5.358772	-31.860552
52616	0	0.399904	0.152899	10.070660	0.003987	0.001530	0.100707	-0.387234	5.348110	-31.868365
52617	0	0.385541	0.158501	9.991419	0.003845	0.001587	0.099915	-0.391037	5.339108	-31.869187
52618	0	0.375802	0.127494	9.997410	0.003743	0.001277	0.099975	-0.395097	5.324744	-31.879477
52619	0	0.367218	0.140657	9.912068	0.003662	0.001404	0.099121	-0.393641	5.315756	-31.886098
52620	0	0.357082	0.110275	9.899769	0.003560	0.001103	0.098998	-0.396056	5.305970	-31.893724
52621	0	0.379231	0.134702	9.844934	0.003784	0.001343	0.098450	-0.392869	5.299156	-31.904015
52622	0	0.374847	0.128499	9.789915	0.003739	0.001289	0.097899	-0.399755	5.291137	-31.911189
52623	0	0.385152	0.133965	9.802226	0.003845	0.001343	0.098022	-0.404919	5.286453	-31.913483
52624	0	0.386110	0.133363	9.844865	0.003858	0.001336	0.098449	-0.409432	5.285059	-31.921125
52625	0	0.378142	0.134363	9.838877	0.003784	0.001343	0.098389	-0.410221	5.290897	-31.934047
52626	0	0.359205	0.122347	9.887705	0.003595	0.001222	0.098877	-0.409782	5.297387	-31.939540
52627	0	0.396724	0.152501	9.857179	0.003967	0.001526	0.098572	-0.412344	5.300117	-31.946748
52628	0	0.366109	0.103465	9.875490	0.003661	0.001036	0.098755	-0.415109	5.302856	-31.951422
52629	0	0.383983	0.110016	9.899922	0.003845	0.001099	0.098999	-0.415026	5.311732	-31.960131
52630	0	0.382774	0.159510	9.979263	0.003834	0.001590	0.099792	-0.410677	5.321270	-31.973880
52631	0	0.359524	0.122839	10.003674	0.003601	0.001221	0.100037	-0.403581	5.330587	-31.985634
52632	0	0.370311	0.124076	10.052513	0.003711	0.001236	0.100525	-0.399694	5.341941	-31.995348
52633	0	0.371650	0.122264	10.083030	0.003723	0.001221	0.100830	-0.399174	5.352123	-32.003474
52634	0	0.369764	0.165219	10.101361	0.003710	0.001651	0.101013	-0.399324	5.368530	-32.013717
52635	0	0.352720	0.116130	10.095258	0.003540	0.001160	0.100952	-0.399252	5.385717	-32.025091
52636	0	0.356979	0.171284	10.198989	0.003574	0.001712	0.101990	-0.399820	5.393492	-32.031908
52637	0	0.359862	0.091676	10.205086	0.003601	0.000916	0.102051	-0.400183	5.398866	-32.042433
52638	0	0.365769	0.177410	10.223380	0.003656	0.001772	0.102234	-0.399323	5.400063	-32.046631
52639	0	0.366516	0.103831	10.235584	0.003662	0.001038	0.102356	-0.400108	5.399290	-32.050154
52640	0	0.342965	0.152706	10.265998	0.003424	0.001527	0.102660	-0.401574	5.395246	-32.061884
52641	0	0.354973	0.140761	10.223350	0.003540	0.001404	0.102234	-0.398843	5.387034	-32.064820
52642	0	0.375173	0.128714	10.204949	0.003742	0.001288	0.102050	-0.402034	5.378960	-32.073870
52643	0	0.367214	0.121945	10.180629	0.003662	0.001221	0.101807	-0.405038	5.370294	-32.082620
52644	0	0.363064	0.128181	10.180531	0.003621	0.001279	0.101806	-0.403297	5.362185	-32.086327
52645	0	0.373628	0.116108	10.168407	0.003723	0.001160	0.101685	-0.403178	5.350028	-32.083770
52646	0	0.381831	0.128461	10.210958	0.003810	0.001284	0.102110	-0.403774	5.343224	-32.095799
52647	0	0.367554	0.134229	10.101270	0.003662	0.001343	0.101013	-0.405853	5.330628	-32.095496
52648	0	0.400829	0.170515	10.021728	0.003994	0.001707	0.100218	-0.409812	5.316846	-32.105723
52649	0	0.385855	0.146177	10.058547	0.003845	0.001465	0.100586	-0.414991	5.304244	-32.115965
52650	0	0.376394	0.158057	9.972897	0.003749	0.001580	0.099730	-0.416183	5.289569	-32.117692
52651	0	0.398316	0.158659	9.985289	0.003967	0.001587	0.099854	-0.418263	5.273917	-32.127268
52652	0	0.364370	0.152495	9.887464	0.003633	0.001525	0.098875	-0.419755	5.263617	-32.123291
52653	0	0.391625	0.146163	9.869350	0.003906	0.001465	0.098694	-0.425309	5.254546	-32.131489
52654	0	0.375247	0.182189	9.832634	0.003742	0.001824	0.098327	-0.429999	5.245132	-32.141532
52655	0	0.391404	0.146496	9.893768	0.003906	0.001465	0.098938	-0.431611	5.238666	-32.149644
52656	0	0.398911	0.116017	9.850952	0.003983	0.001160	0.098510	-0.432677	5.233606	-32.153924
52657	0	0.409187	0.122004	9.869375	0.004089	0.001221	0.098694	-0.435209	5.233233	-32.167986
52658	0	0.403519	0.146447	9.808243	0.004033	0.001463	0.098083	-0.435199	5.233305	-32.180117
52659	0	0.421181	0.128143	9.802245	0.004211	0.001282	0.098022	-0.437154	5.235434	-32.182488
52660	0	0.408606	0.140567	9.887705	0.004089	0.001403	0.098877	-0.435805	5.241754	-32.195656
52661	0	0.414649	0.110031	9.863296	0.004150	0.001099	0.098633	-0.435671	5.248821	-32.205413
52662	0	0.383619	0.140989	9.899899	0.003837	0.001407	0.098999	-0.433500	5.251900	-32.213179
52663	0	0.390309	0.103389	9.954850	0.003906	0.001038	0.099548	-0.439543	5.258061	-32.225851
52664	0	0.383254	0.127396	9.954857	0.003839	0.001274	0.099548	-0.441419	5.267496	-32.236113
52665	0	0.358989	0.115900	9.997600	0.003601	0.001160	0.099976	-0.443966	5.282836	-32.250075
52666	0	0.375130	0.134190	10.052526	0.003761	0.001341	0.100525	-0.444507	5.296763	-32.256352
52667	0	0.364811	0.140534	10.125781	0.003662	0.001404	0.101257	-0.444416	5.315148	-32.263197
52668	0	0.350535	0.116115	10.125755	0.003511	0.001163	0.101257	-0.447628	5.324562	-32.272955
52669	0	0.377939	0.127911	10.180685	0.003784	0.001282	0.101807	-0.452346	5.332469	-32.281269
52670	0	0.353098	0.121490	10.211180	0.003531	0.001215	0.102112	-0.454127	5.334455	-32.292771
52671	0	0.390455	0.146301	10.223398	0.003906	0.001465	0.102234	-0.457947	5.338872	-32.298436
52672	0	0.347493	0.133964	10.192871	0.003475	0.001339	0.101929	-0.458737	5.341711	-32.304553
52673	0	0.372305	0.152078	10.260018	0.003723	0.001526	0.102600	-0.466113	5.344335	-32.315164
52674	0	0.348234	0.109073	10.259992	0.003478	0.001088	0.102600	-0.464897	5.342067	-32.321516
52675	0	0.341901	0.110147	10.217279	0.003418	0.001099	0.102173	-0.463477	5.343410	-32.332938
52676	0	0.367318	0.104928	10.265978	0.003664	0.001042	0.102660	-0.457535	5.335698	-32.342378
52677	0	0.385803	0.134542	10.229441	0.003845	0.001343	0.102295	-0.456079	5.323904	-32.340322
52678	0	0.351800	0.116770	10.192628	0.003504	0.001164	0.101927	-0.453977	5.310473	-32.342785
52679	0	0.348968	0.122099	10.058556	0.003479	0.001221	0.100586	-0.455171	5.300855	-32.343136
52680	0	0.357892	0.116000	10.101159	0.003561	0.001160	0.101012	-0.456445	5.283069	-32.345094
52681	0	0.355610	0.115814	10.089057	0.003540	0.001160	0.100891	-0.459847	5.267336	-32.355082
52682	0	0.389465	0.140219	10.040020	0.003877	0.001400	0.100401	-0.459071	5.249317	-32.368120
52683	0	0.361661	0.128897	9.991390	0.003601	0.001282	0.099915	-0.452351	5.234030	-32.371210
52684	0	0.377141	0.123832	9.997297	0.003754	0.001235	0.099974	-0.450159	5.216210	-32.381022
52685	0	0.386069	0.097924	9.954772	0.003845	0.000977	0.099548	-0.448720	5.200914	-32.389472
52686	0	0.401004	0.153159	9.869143	0.003998	0.001531	0.098692	-0.449249	5.189221	-32.395845
52687	0	0.403996	0.116265	9.912059	0.004028	0.001160	0.099121	-0.447370	5.178284	-32.400446
52688	0	0.424815	0.135195	9.966787	0.004234	0.001348	0.099669	-0.445141	5.164854	-32.411027
52689	0	0.403611	0.140487	9.814420	0.004028	0.001404	0.098145	-0.445466	5.158273	-32.417272
52690	0	0.398726	0.171738	9.820431	0.003983	0.001711	0.098205	-0.439409	5.155308	-32.418066
52691	0	0.391022	0.165331	9.808325	0.003906	0.001648	0.098083	-0.434870	5.153132	-32.427294
52692	0	0.397561	0.165966	9.826560	0.003975	0.001658	0.098266	-0.434961	5.154853	-32.429281
52693	0	0.378326	0.195365	9.851077	0.003784	0.001953	0.098511	-0.436090	5.158371	-32.432459
52694	0	0.378516	0.146464	9.850968	0.003782	0.001465	0.098510	-0.438007	5.157497	-32.437407
52695	0	0.353431	0.128357	9.881610	0.003540	0.001282	0.098816	-0.437452	5.166647	-32.443906
52696	0	0.382781	0.140842	9.893819	0.003834	0.001407	0.098938	-0.437099	5.176033	-32.452870
52697	0	0.353500	0.140615	9.918228	0.003540	0.001404	0.099182	-0.436071	5.184337	-32.459486
52698	0	0.389128	0.177748	9.991466	0.003896	0.001774	0.099915	-0.433711	5.191897	-32.471305
52699	0	0.402211	0.079073	10.040310	0.004028	0.000793	0.100403	-0.438410	5.201483	-32.475651
52700	0	0.370705	0.121659	10.034191	0.003711	0.001215	0.100342	-0.438072	5.208216	-32.478216
52701	0	0.383737	0.128296	10.131864	0.003845	0.001282	0.101318	-0.438378	5.219565	-32.486201
52702	0	0.382546	0.091951	10.125744	0.003829	0.000917	0.101257	-0.437486	5.226077	-32.484803
52703	0	0.372305	0.128560	10.150142	0.003723	0.001282	0.101501	-0.434718	5.228675	-32.488438
52704	0	0.372074	0.086248	10.174470	0.003722	0.000862	0.101745	-0.435917	5.232792	-32.494636
52705	0	0.323281	0.079974	10.205080	0.003235	0.000793	0.102051	-0.430534	5.237584	-32.504426
52706	0	0.359896	0.117214	10.284319	0.003596	0.001172	0.102843	-0.432057	5.237116	-32.508594
52707	0	0.329813	0.103996	10.223379	0.003296	0.001038	0.102234	-0.431047	5.237102	-32.512641
52708	0	0.348906	0.116737	10.180543	0.003483	0.001163	0.101806	-0.428194	5.232581	-32.516100
52709	0	0.354583	0.134425	10.235574	0.003540	0.001343	0.102356	-0.428094	5.228603	-32.522792
52710	0	0.355864	0.122361	10.156128	0.003551	0.001223	0.101562	-0.428641	5.223004	-32.533875
52711	0	0.354184	0.164999	10.186758	0.003540	0.001648	0.101868	-0.428045	5.223447	-32.536021
52712	0	0.373595	0.189680	10.235462	0.003726	0.001896	0.102355	-0.428664	5.214798	-32.538360
52713	0	0.367320	0.116084	10.113484	0.003662	0.001160	0.101135	-0.428969	5.204720	-32.545473
52714	0	0.369885	0.141143	10.113368	0.003684	0.001406	0.101134	-0.424217	5.190398	-32.557491
52715	0	0.349314	0.146679	10.089060	0.003479	0.001465	0.100891	-0.423625	5.176831	-32.562072
52716	0	0.388648	0.122730	10.052244	0.003873	0.001225	0.100523	-0.422053	5.163803	-32.567122
52717	0	0.367772	0.195692	10.034115	0.003662	0.001953	0.100342	-0.419286	5.148468	-32.575749
52718	0	0.376413	0.061458	9.979019	0.003754	0.000617	0.099791	-0.423746	5.138937	-32.582176
52719	0	0.403581	0.140639	9.912075	0.004028	0.001404	0.099121	-0.422309	5.132772	-32.589725
52720	0	0.368574	0.220835	9.948587	0.003676	0.002202	0.099486	-0.416573	5.124541	-32.595054
52721	0	0.367148	0.091824	9.936486	0.003662	0.000916	0.099365	-0.415089	5.116223	-32.599533
52722	0	0.399732	0.177625	9.899756	0.003985	0.001775	0.098998	-0.414940	5.104929	-32.603628
52723	0	0.373177	0.146756	9.960901	0.003723	0.001465	0.099609	-0.413462	5.097477	-32.611982
52724	0	0.374262	0.159312	9.887589	0.003740	0.001592	0.098876	-0.413501	5.097253	-32.619098
52725	0	0.391667	0.195419	9.814410	0.003906	0.001953	0.098145	-0.413782	5.087595	-32.621847
52726	0	0.392732	0.104243	9.832569	0.003927	0.001040	0.098326	-0.411983	5.089969	-32.628850
52727	0	0.402868	0.152488	9.838867	0.004028	0.001526	0.098389	-0.414779	5.092016	-32.633997
52728	0	0.366239	0.152189	9.960938	0.003662	0.001523	0.099609	-0.417689	5.094169	-32.639240
52729	0	0.365749	0.110235	9.930433	0.003662	0.001099	0.099304	-0.414916	5.101992	-32.641704
52730	0	0.383612	0.177742	9.936520	0.003836	0.001777	0.099365	-0.415731	5.103937	-32.647339
52731	0	0.396264	0.165364	9.948740	0.003967	0.001648	0.099487	-0.410746	5.111772	-32.651702
52732	0	0.376541	0.093274	9.875517	0.003775	0.000926	0.098755	-0.404552	5.124972	-32.655227
52733	0	0.365515	0.140370	10.064723	0.003662	0.001404	0.100647	-0.406177	5.135404	-32.657384
52734	0	0.364186	0.152601	10.095235	0.003648	0.001525	0.100952	-0.406479	5.144642	-32.660869
52735	0	0.359706	0.147000	10.113532	0.003601	0.001465	0.101135	-0.402338	5.151639	-32.664182
52736	0	0.365233	0.104752	10.070805	0.003654	0.001047	0.100708	-0.403317	5.155498	-32.664685
52737	0	0.378420	0.146719	10.083004	0.003784	0.001465	0.100830	-0.402190	5.157962	-32.669292
52738	0	0.366284	0.159580	10.235490	0.003662	0.001591	0.102355	-0.397981	5.159662	-32.667642
52739	0	0.384593	0.189514	10.229484	0.003845	0.001892	0.102295	-0.396087	5.161356	-32.673641
52740	0	0.360721	0.135017	10.198859	0.003602	0.001348	0.101989	-0.395713	5.158026	-32.674135
52741	0	0.366584	0.159092	10.174541	0.003662	0.001587	0.101746	-0.392898	5.156268	-32.682253
52742	0	0.355011	0.178044	10.143931	0.003547	0.001778	0.101439	-0.391308	5.154918	-32.686777
52743	0	0.378950	0.146767	10.223365	0.003784	0.001465	0.102234	-0.389813	5.151402	-32.696229
52744	0	0.361758	0.141288	10.241577	0.003612	0.001409	0.102416	-0.386664	5.147127	-32.703186
52745	0	0.366629	0.170785	10.241686	0.003662	0.001709	0.102417	-0.389565	5.144907	-32.711718
52746	0	0.373695	0.134286	10.150024	0.003731	0.001340	0.101501	-0.387841	5.140404	-32.714392
52747	0	0.361014	0.134794	10.076865	0.003601	0.001343	0.100769	-0.383688	5.132536	-32.723448
52748	0	0.351471	0.141613	10.131676	0.003497	0.001413	0.101317	-0.382080	5.115123	-32.727370
52749	0	0.379678	0.110057	10.089062	0.003784	0.001099	0.100891	-0.381452	5.103291	-32.729512
52750	0	0.375929	0.122566	10.082773	0.003748	0.001225	0.100828	-0.381725	5.092866	-32.737305
52751	0	0.349075	0.128366	10.015826	0.003479	0.001282	0.100159	-0.381101	5.081908	-32.740862
52752	0	0.394062	0.190058	9.960691	0.003929	0.001895	0.099607	-0.376006	5.071245	-32.738545
52753	0	0.373143	0.140679	9.960902	0.003723	0.001404	0.099609	-0.374088	5.064201	-32.743989
52754	0	0.369036	0.123008	9.973000	0.003678	0.001226	0.099730	-0.371299	5.052881	-32.742454
52755	0	0.403922	0.152629	9.948686	0.004028	0.001526	0.099487	-0.372426	5.042795	-32.748176
52756	0	0.411498	0.140681	9.917999	0.004110	0.001404	0.099180	-0.370504	5.039907	-32.754744
52757	0	0.378783	0.146490	9.881578	0.003784	0.001465	0.098816	-0.372066	5.038130	-32.760779
52758	0	0.410447	0.159052	9.844834	0.004096	0.001587	0.098449	-0.369460	5.030775	-32.766054
52759	0	0.397059	0.140152	9.869375	0.003967	0.001404	0.098694	-0.373678	5.029409	-32.772476
52760	0	0.379020	0.109290	9.881500	0.003791	0.001094	0.098815	-0.376348	5.032643	-32.771632
52761	0	0.391183	0.171233	9.881564	0.003906	0.001709	0.098816	-0.373978	5.028658	-32.773809
52762	0	0.403626	0.159064	9.924235	0.004039	0.001593	0.099242	-0.377858	5.034072	-32.777080
52763	0	0.384209	0.158767	9.924327	0.003845	0.001587	0.099243	-0.378557	5.040144	-32.781888
52764	0	0.358768	0.146734	9.997580	0.003594	0.001466	0.099976	-0.378471	5.050283	-32.791435
52765	0	0.360070	0.165032	10.009763	0.003601	0.001648	0.100098	-0.377313	5.053183	-32.799053
52766	0	0.371979	0.153017	10.089024	0.003722	0.001530	0.100890	-0.378337	5.058384	-32.803072
52767	0	0.377952	0.152344	10.089132	0.003784	0.001526	0.100891	-0.382562	5.066183	-32.799958
52768	0	0.389077	0.164192	10.064721	0.003897	0.001642	0.100647	-0.384478	5.075418	-32.807750
52769	0	0.390734	0.165213	10.107411	0.003906	0.001648	0.101074	-0.381230	5.076673	-32.809546
52770	0	0.347980	0.159494	10.156158	0.003481	0.001595	0.101562	-0.382449	5.080365	-32.817474
52771	0	0.353599	0.134253	10.205092	0.003540	0.001343	0.102051	-0.384427	5.087347	-32.824847
52772	0	0.341241	0.134391	10.162341	0.003409	0.001342	0.101624	-0.383588	5.086424	-32.827048
52773	0	0.341589	0.122158	10.180670	0.003418	0.001221	0.101807	-0.384268	5.091212	-32.837718
52774	0	0.353985	0.140757	10.211162	0.003535	0.001405	0.102112	-0.382663	5.088545	-32.844215
52775	0	0.366746	0.134466	10.168435	0.003662	0.001343	0.101685	-0.382044	5.085000	-32.845281
52776	0	0.349307	0.116513	10.211071	0.003489	0.001163	0.102111	-0.380750	5.083449	-32.852812
52777	0	0.361025	0.146254	10.137910	0.003601	0.001465	0.101379	-0.384941	5.075547	-32.855444
52778	0	0.356613	0.164393	10.180540	0.003558	0.001643	0.101806	-0.385629	5.069060	-32.857505
52779	0	0.354923	0.146435	10.095183	0.003540	0.001465	0.100952	-0.387653	5.061133	-32.859003
52780	0	0.381638	0.164256	10.143900	0.003802	0.001646	0.101439	-0.393249	5.047671	-32.868315
52781	0	0.379489	0.121877	10.113488	0.003784	0.001221	0.101135	-0.397007	5.038011	-32.876754
52782	0	0.381664	0.157938	10.076770	0.003805	0.001582	0.100768	-0.401827	5.027393	-32.884917
52783	0	0.403784	0.177223	10.040241	0.004028	0.001770	0.100403	-0.400758	5.019036	-32.883301
52784	0	0.363273	0.140529	10.009628	0.003620	0.001408	0.100097	-0.405039	5.007092	-32.891998
52785	0	0.367304	0.140694	9.997514	0.003662	0.001404	0.099976	-0.403057	4.997018	-32.899452
52786	0	0.363769	0.116689	9.991305	0.003623	0.001165	0.099914	-0.402854	4.982660	-32.904327
52787	0	0.398010	0.146677	9.960884	0.003967	0.001465	0.099609	-0.402201	4.970386	-32.912556
52788	0	0.381850	0.177300	9.899675	0.003809	0.001773	0.098997	-0.403802	4.961755	-32.925734
52789	0	0.397133	0.146222	9.869372	0.003967	0.001465	0.098694	-0.408409	4.959534	-32.927965
52790	0	0.410317	0.170516	9.924192	0.004097	0.001703	0.099242	-0.407660	4.954893	-32.926536
52791	0	0.384777	0.134533	9.838854	0.003845	0.001343	0.098389	-0.406144	4.954406	-32.925690
52792	0	0.379167	0.165178	9.844866	0.003789	0.001653	0.098449	-0.408782	4.953709	-32.931859
52793	0	0.372642	0.134437	9.893784	0.003723	0.001343	0.098938	-0.408541	4.952378	-32.936344
52794	0	0.379307	0.165424	9.942514	0.003790	0.001651	0.099425	-0.406037	4.951236	-32.935994
52795	0	0.366401	0.152632	9.893791	0.003662	0.001526	0.098938	-0.407032	4.951523	-32.939042
52796	0	0.385364	0.152802	9.905889	0.003849	0.001526	0.099059	-0.406141	4.948655	-32.947274
52797	0	0.378111	0.152606	9.997570	0.003784	0.001526	0.099976	-0.407289	4.954703	-32.943708
52798	0	0.365157	0.140200	10.015886	0.003655	0.001404	0.100159	-0.410993	4.961572	-32.949769
52799	0	0.384015	0.146903	10.040296	0.003845	0.001465	0.100403	-0.407714	4.969841	-32.952280
52800	0	0.389620	0.159616	9.991451	0.003896	0.001595	0.099915	-0.407470	4.971792	-32.957252
52801	0	0.371882	0.134356	10.070816	0.003723	0.001343	0.100708	-0.408126	4.979194	-32.960665
52802	0	0.371136	0.140705	10.113530	0.003714	0.001405	0.101135	-0.407121	4.984204	-32.965837
52803	0	0.359439	0.140273	10.107447	0.003601	0.001404	0.101074	-0.409956	4.994243	-32.971002
52804	0	0.388832	0.152327	10.162371	0.003893	0.001523	0.101624	-0.411266	5.001869	-32.980339
52805	0	0.390859	0.152633	10.168447	0.003906	0.001526	0.101685	-0.412257	5.001721	-32.983912
52806	0	0.354023	0.140356	10.223306	0.003544	0.001404	0.102233	-0.414120	5.008250	-32.994512
52807	0	0.336033	0.140497	10.186755	0.003357	0.001404	0.101868	-0.414332	5.006912	-32.996517
52808	0	0.361922	0.135054	10.229349	0.003608	0.001345	0.102294	-0.409361	4.996526	-33.003756
52809	0	0.360725	0.171241	10.217258	0.003601	0.001709	0.102173	-0.406956	4.992116	-33.004003
52810	0	0.361826	0.147173	10.186655	0.003613	0.001472	0.101867	-0.408174	4.989234	-33.007017
52811	0	0.336541	0.122303	10.205047	0.003357	0.001221	0.102051	-0.407066	4.982218	-33.009388
52812	0	0.350472	0.141187	10.125598	0.003495	0.001408	0.101256	-0.403674	4.973988	-33.006256
52813	0	0.348822	0.128356	10.131802	0.003479	0.001282	0.101318	-0.403034	4.966080	-33.009813
52814	0	0.356990	0.140681	10.070664	0.003558	0.001407	0.100707	-0.404352	4.955233	-33.016003
52815	0	0.367505	0.134202	10.058548	0.003662	0.001343	0.100586	-0.406743	4.942982	-33.021388
52816	0	0.400490	0.189087	10.040044	0.003993	0.001890	0.100401	-0.407486	4.931931	-33.029930
52817	0	0.385687	0.134478	9.966993	0.003845	0.001343	0.099670	-0.406777	4.921008	-33.037657
52818	0	0.400709	0.146756	9.972888	0.003990	0.001469	0.099730	-0.409582	4.904063	-33.039821
52819	0	0.367000	0.134422	9.930389	0.003662	0.001343	0.099304	-0.409358	4.897480	-33.041687
52820	0	0.374724	0.128136	9.887569	0.003738	0.001284	0.098876	-0.413590	4.889718	-33.049848
52821	0	0.391375	0.146477	9.918183	0.003906	0.001465	0.099182	-0.415119	4.883572	-33.050966
52822	0	0.368226	0.134577	9.881469	0.003676	0.001342	0.098815	-0.412023	4.879302	-33.052110
52823	0	0.385274	0.146729	9.887662	0.003845	0.001465	0.098877	-0.410510	4.873141	-33.045690
52824	0	0.392780	0.128668	9.857053	0.003921	0.001287	0.098571	-0.411801	4.867228	-33.047757
52825	0	0.390808	0.140523	9.899893	0.003906	0.001404	0.098999	-0.411580	4.867643	-33.044605
52826	0	0.378976	0.097880	9.863175	0.003787	0.000978	0.098632	-0.412749	4.866988	-33.047407
52827	0	0.354036	0.115805	9.875489	0.003540	0.001160	0.098755	-0.416055	4.869145	-33.047879
52828	0	0.390820	0.127520	9.905906	0.003906	0.001278	0.099059	-0.420830	4.869373	-33.054515
52829	0	0.372087	0.128336	9.912116	0.003723	0.001282	0.099121	-0.420482	4.874508	-33.058386
52830	0	0.383730	0.147280	9.899907	0.003840	0.001468	0.098999	-0.416162	4.880645	-33.062486
52831	0	0.372227	0.122457	9.991454	0.003723	0.001221	0.099915	-0.413275	4.884156	-33.062682
52832	0	0.366025	0.134441	10.046299	0.003660	0.001350	0.100463	-0.421770	4.886581	-33.070371
52833	0	0.384243	0.140574	10.046395	0.003845	0.001404	0.100464	-0.421096	4.892265	-33.077244
52834	0	0.365328	0.134501	10.046399	0.003656	0.001346	0.100464	-0.423212	4.898355	-33.078621
52835	0	0.377947	0.146407	10.089130	0.003784	0.001465	0.100891	-0.425617	4.906220	-33.087442
52836	0	0.377308	0.152857	10.156249	0.003775	0.001524	0.101562	-0.421969	4.910496	-33.090586
52837	0	0.378172	0.128573	10.131840	0.003784	0.001282	0.101318	-0.419069	4.915769	-33.100527
52838	0	0.364953	0.147197	10.144068	0.003656	0.001472	0.101440	-0.421150	4.926040	-33.104278
52839	0	0.360333	0.134697	10.156236	0.003601	0.001343	0.101562	-0.417860	4.926037	-33.103789
52840	0	0.372978	0.134905	10.229388	0.003727	0.001350	0.102294	-0.420909	4.925390	-33.107734
52841	0	0.347769	0.116332	10.211182	0.003479	0.001160	0.102112	-0.418441	4.929364	-33.117175
52842	0	0.366346	0.129078	10.211068	0.003659	0.001288	0.102111	-0.417239	4.927174	-33.123434
52843	0	0.366828	0.153082	10.186738	0.003662	0.001526	0.101868	-0.413082	4.922796	-33.126316
52844	0	0.362323	0.135138	10.211053	0.003613	0.001352	0.102111	-0.415596	4.914384	-33.127415
52845	0	0.373268	0.152986	10.150105	0.003723	0.001526	0.101501	-0.412687	4.906116	-33.136440
52846	0	0.381140	0.123209	10.192741	0.003803	0.001228	0.101928	-0.410012	4.899480	-33.140486
52847	0	0.379776	0.122056	10.211131	0.003784	0.001221	0.102112	-0.411558	4.886794	-33.136665
52848	0	0.364104	0.122054	10.107183	0.003628	0.001220	0.101072	-0.412260	4.874268	-33.141949
52849	0	0.373262	0.128905	10.046342	0.003723	0.001282	0.100464	-0.405424	4.865994	-33.143362
52850	0	0.369289	0.135728	10.070662	0.003681	0.001357	0.100707	-0.406706	4.855198	-33.149350
52851	0	0.379902	0.134307	10.015813	0.003784	0.001343	0.100159	-0.407795	4.840780	-33.149190
52852	0	0.382073	0.134310	10.003444	0.003814	0.001343	0.100035	-0.408880	4.835330	-33.146944
52853	0	0.379093	0.140928	10.034147	0.003784	0.001404	0.100342	-0.404208	4.830136	-33.150530
52854	0	0.423242	0.129238	9.930292	0.004225	0.001292	0.099303	-0.405339	4.823892	-33.146071
52855	0	0.403762	0.134593	9.893757	0.004028	0.001343	0.098938	-0.403292	4.815633	-33.155665
52856	0	0.399237	0.135082	9.942500	0.003985	0.001348	0.099425	-0.402231	4.810109	-33.161410
52857	0	0.403349	0.140430	9.930398	0.004028	0.001404	0.099304	-0.403265	4.806651	-33.172186
52858	0	0.391767	0.159059	9.930311	0.003916	0.001587	0.099303	-0.400341	4.807074	-33.170242
52859	0	0.409382	0.134721	9.899878	0.004089	0.001343	0.098999	-0.396609	4.804461	-33.165596
52860	0	0.415864	0.135056	9.887602	0.004159	0.001351	0.098876	-0.399170	4.807348	-33.168938
52861	0	0.402936	0.153000	9.863271	0.004028	0.001526	0.098633	-0.395856	4.808679	-33.170656
52862	0	0.414749	0.135159	9.912033	0.004152	0.001350	0.099120	-0.395955	4.816777	-33.173052
52863	0	0.372111	0.104117	9.912113	0.003723	0.001038	0.099121	-0.393464	4.821641	-33.181075
52864	0	0.377775	0.104918	9.979249	0.003779	0.001044	0.099792	-0.389448	4.826067	-33.186281
52865	0	0.396190	0.146588	9.985371	0.003967	0.001465	0.099854	-0.389682	4.834811	-33.188389
52866	0	0.407077	0.122437	10.009793	0.004078	0.001223	0.100098	-0.389136	4.845532	-33.188694
52867	0	0.359643	0.122327	10.028090	0.003601	0.001221	0.100281	-0.387623	4.853403	-33.184652
52868	0	0.364962	0.134613	10.064710	0.003653	0.001348	0.100647	-0.390700	4.859312	-33.188473
52869	0	0.353646	0.116204	10.076914	0.003540	0.001160	0.100769	-0.389571	4.865910	-33.196855
52870	0	0.353329	0.116646	10.137933	0.003532	0.001163	0.101379	-0.387701	4.867465	-33.202224
52871	0	0.383849	0.140736	10.186788	0.003845	0.001404	0.101868	-0.385265	4.877562	-33.208518
52872	0	0.376941	0.147360	10.229491	0.003770	0.001472	0.102295	-0.384396	4.880639	-33.210154
52873	0	0.353965	0.140585	10.168456	0.003540	0.001404	0.101685	-0.383617	4.883623	-33.214909
52874	0	0.366103	0.104549	10.205074	0.003661	0.001041	0.102051	-0.380622	4.886300	-33.221473
52875	0	0.366287	0.128345	10.229487	0.003662	0.001282	0.102295	-0.380269	4.887989	-33.223781
52876	0	0.391036	0.153156	10.162242	0.003907	0.001529	0.101623	-0.378692	4.886955	-33.226846
52877	0	0.366782	0.134980	10.174531	0.003662	0.001343	0.101746	-0.372305	4.883071	-33.230587
52878	0	0.337235	0.104933	10.174454	0.003368	0.001051	0.101745	-0.375686	4.881148	-33.239525
52879	0	0.348863	0.116503	10.168418	0.003479	0.001160	0.101685	-0.371087	4.872872	-33.245588
52880	0	0.362617	0.141532	10.150028	0.003620	0.001414	0.101501	-0.371418	4.868646	-33.247959
52881	0	0.385591	0.140654	10.113481	0.003845	0.001404	0.101135	-0.369859	4.859082	-33.252628
52882	0	0.344785	0.135015	10.101189	0.003439	0.001348	0.101012	-0.368340	4.851572	-33.250547
52883	0	0.361630	0.140608	10.034122	0.003601	0.001404	0.100342	-0.367233	4.836756	-33.250135
52884	0	0.376696	0.135150	9.978997	0.003753	0.001347	0.099791	-0.363136	4.822945	-33.251716
52885	0	0.367161	0.159024	10.015829	0.003662	0.001587	0.100159	-0.360743	4.814671	-33.248969
52886	0	0.387728	0.141380	9.985196	0.003863	0.001410	0.099853	-0.357246	4.801260	-33.253354
52887	0	0.360812	0.152857	9.881562	0.003601	0.001526	0.098816	-0.355673	4.795649	-33.255176
52888	0	0.392628	0.135022	9.954712	0.003921	0.001348	0.099547	-0.354033	4.791649	-33.254439
52889	0	0.385348	0.128740	9.948691	0.003845	0.001282	0.099487	-0.348978	4.784708	-33.259452
52890	0	0.368717	0.129472	9.887564	0.003678	0.001292	0.098876	-0.347625	4.777019	-33.267801
52891	0	0.403539	0.140717	9.875455	0.004028	0.001404	0.098755	-0.345203	4.771390	-33.272429
52892	0	0.380124	0.128894	9.912003	0.003798	0.001288	0.099120	-0.346079	4.770786	-33.274353
52893	0	0.397138	0.140782	9.875466	0.003967	0.001404	0.098755	-0.342817	4.768634	-33.274752
52894	0	0.391737	0.141397	9.893686	0.003914	0.001411	0.098937	-0.341379	4.767164	-33.279555
52895	0	0.378174	0.152680	9.948738	0.003784	0.001526	0.099487	-0.341970	4.772507	-33.287680
52896	0	0.384036	0.110392	9.979244	0.003840	0.001100	0.099792	-0.338464	4.775187	-33.289505
52897	0	0.384092	0.146872	9.918224	0.003845	0.001465	0.099182	-0.335574	4.782703	-33.298384
52898	0	0.364980	0.135302	9.979258	0.003654	0.001350	0.099792	-0.334127	4.789558	-33.299264
52899	0	0.390158	0.134359	9.942644	0.003906	0.001343	0.099426	-0.334761	4.797506	-33.304974
52900	0	0.377054	0.152852	10.034193	0.003775	0.001527	0.100342	-0.334333	4.804779	-33.302993
52901	0	0.347703	0.134497	10.058598	0.003479	0.001343	0.100586	-0.333270	4.809633	-33.301333
52902	0	0.377733	0.135168	10.028077	0.003779	0.001347	0.100281	-0.328902	4.814610	-33.302578
52903	0	0.353883	0.134806	10.076902	0.003540	0.001343	0.100769	-0.324326	4.818598	-33.302889
52904	0	0.372381	0.134512	10.131830	0.003723	0.001343	0.101318	-0.323220	4.820431	-33.303017
52905	0	0.365750	0.130864	10.143852	0.003658	0.001307	0.101439	-0.322431	4.823915	-33.306817
52906	0	0.383800	0.148501	10.137855	0.003841	0.001484	0.101378	-0.322752	4.830339	-33.310602
52907	0	0.360056	0.122465	10.101315	0.003601	0.001221	0.101013	-0.319873	4.833504	-33.313588
52908	0	0.366279	0.128445	10.156244	0.003662	0.001282	0.101562	-0.318341	4.835336	-33.315742
52909	0	0.366234	0.152836	10.211177	0.003662	0.001526	0.102112	-0.317203	4.837639	-33.323503
52910	0	0.366835	0.152541	10.174539	0.003662	0.001526	0.101746	-0.319201	4.833221	-33.326798
52911	0	0.354648	0.122428	10.131809	0.003540	0.001221	0.101318	-0.316758	4.828525	-33.329630
52912	0	0.385218	0.158665	10.168431	0.003845	0.001587	0.101685	-0.318611	4.823263	-33.335377
52913	0	0.354452	0.146808	10.131816	0.003540	0.001465	0.101318	-0.316582	4.820767	-33.347441
52914	0	0.354815	0.128034	10.198948	0.003540	0.001282	0.101990	-0.319812	4.814231	-33.358309
52915	0	0.354840	0.134593	10.113492	0.003540	0.001343	0.101135	-0.317812	4.807348	-33.361788
52916	0	0.367589	0.147193	10.058533	0.003662	0.001465	0.100586	-0.311305	4.794245	-33.367666
52917	0	0.379137	0.140424	10.070773	0.003784	0.001404	0.100708	-0.312382	4.788668	-33.374741
52918	0	0.355111	0.146755	10.021930	0.003540	0.001465	0.100220	-0.310830	4.778612	-33.378010
52919	0	0.373107	0.122915	10.028036	0.003723	0.001221	0.100281	-0.302703	4.772167	-33.379161
52920	0	0.355107	0.128533	9.997515	0.003540	0.001282	0.099976	-0.300150	4.762127	-33.384921
52921	0	0.361233	0.134777	9.942579	0.003601	0.001343	0.099426	-0.295952	4.751762	-33.389485
52922	0	0.391383	0.134352	9.930389	0.003906	0.001343	0.099304	-0.296613	4.745636	-33.391777
52923	0	0.391635	0.159238	9.954786	0.003906	0.001587	0.099548	-0.291952	4.736602	-33.395492
52924	0	0.385084	0.158636	9.912088	0.003845	0.001587	0.099121	-0.294214	4.732691	-33.400765
52925	0	0.366613	0.146769	9.985333	0.003662	0.001465	0.099854	-0.292605	4.730663	-33.410153
52926	0	0.378407	0.158628	9.985353	0.003784	0.001587	0.099854	-0.294896	4.733403	-33.413324
52927	0	0.384594	0.158634	9.918211	0.003845	0.001587	0.099182	-0.297165	4.735174	-33.417379
52928	0	0.366279	0.146556	9.942623	0.003662	0.001465	0.099426	-0.297835	4.737026	-33.420559
52929	0	0.372299	0.152716	9.924315	0.003723	0.001526	0.099243	-0.298001	4.739799	-33.426905
52930	0	0.402792	0.140690	9.967038	0.004028	0.001404	0.099670	-0.296008	4.742876	-33.432575
52931	0	0.372161	0.158674	9.936529	0.003723	0.001587	0.099365	-0.297604	4.747320	-33.431466
52932	0	0.353808	0.146546	9.991461	0.003540	0.001465	0.099915	-0.298539	4.752172	-33.439524
52933	0	0.371957	0.140313	10.040297	0.003723	0.001404	0.100403	-0.300924	4.758869	-33.443811
52934	0	0.359883	0.158948	10.003666	0.003601	0.001587	0.100037	-0.299431	4.764100	-33.443247
52935	0	0.377562	0.146538	10.015901	0.003784	0.001465	0.100159	-0.300476	4.776500	-33.453864
52936	0	0.366009	0.152819	10.101322	0.003662	0.001526	0.101013	-0.299384	4.781433	-33.455185
52937	0	0.354272	0.134328	10.095205	0.003540	0.001343	0.100952	-0.300360	4.781020	-33.461054
52938	0	0.378372	0.152516	10.076907	0.003784	0.001526	0.100769	-0.302681	4.784195	-33.462441
52939	0	0.354194	0.115946	10.095208	0.003540	0.001160	0.100952	-0.304523	4.784671	-33.465519
52940	0	0.378578	0.164677	10.137935	0.003784	0.001648	0.101379	-0.307306	4.785536	-33.465981
52941	0	0.366549	0.158617	10.174550	0.003662	0.001587	0.101746	-0.309709	4.784360	-33.470536
52942	0	0.348202	0.146580	10.144031	0.003479	0.001465	0.101440	-0.310300	4.783557	-33.478838
52943	0	0.348399	0.128239	10.168439	0.003479	0.001282	0.101685	-0.311005	4.780601	-33.477129
52944	0	0.336309	0.115945	10.137919	0.003357	0.001160	0.101379	-0.312841	4.776279	-33.483294
52945	0	0.362485	0.115035	10.138103	0.003617	0.001150	0.101381	-0.314074	4.770391	-33.485536
52946	0	0.359092	0.127825	10.155092	0.003585	0.001285	0.101551	-0.322682	4.766229	-33.489097
52947	0	0.372960	0.109782	10.076881	0.003723	0.001099	0.100769	-0.325116	4.761551	-33.491376
52948	0	0.374461	0.140374	10.119497	0.003736	0.001402	0.101195	-0.324572	4.753936	-33.494145
52949	0	0.373195	0.122261	10.137905	0.003723	0.001221	0.101379	-0.323928	4.746643	-33.498021
52950	0	0.356737	0.159190	10.064563	0.003557	0.001590	0.100646	-0.323046	4.737723	-33.502471
52951	0	0.355030	0.158998	10.052449	0.003540	0.001587	0.100525	-0.321073	4.728694	-33.505599
52952	0	0.369027	0.135162	9.991325	0.003682	0.001348	0.099914	-0.319148	4.722001	-33.512069
52953	0	0.367038	0.115778	9.979220	0.003662	0.001160	0.099792	-0.322873	4.715161	-33.516459
52954	0	0.350320	0.152371	10.027949	0.003495	0.001521	0.100280	-0.321514	4.708679	-33.523390
52955	0	0.385300	0.170922	9.960907	0.003845	0.001709	0.099609	-0.322958	4.702331	-33.534342
52956	0	0.386555	0.140587	9.911991	0.003860	0.001404	0.099120	-0.322155	4.699118	-33.544334
52957	0	0.390918	0.128480	9.948715	0.003906	0.001282	0.099487	-0.320174	4.698409	-33.547736
52958	0	0.360443	0.140351	9.875476	0.003601	0.001404	0.098755	-0.322117	4.697166	-33.552561
52959	0	0.390798	0.140627	9.912099	0.003906	0.001404	0.099121	-0.320954	4.697807	-33.559327
52960	0	0.384564	0.158842	9.912105	0.003845	0.001587	0.099121	-0.320667	4.700019	-33.559551
52961	0	0.360323	0.122191	9.936514	0.003601	0.001221	0.099365	-0.320865	4.700198	-33.562712
52962	0	0.378464	0.128301	9.918209	0.003784	0.001282	0.099182	-0.320745	4.702380	-33.559644
52963	0	0.372464	0.146537	9.948724	0.003723	0.001465	0.099487	-0.321716	4.703322	-33.563763
52964	0	0.353856	0.140683	10.021974	0.003540	0.001404	0.100220	-0.319700	4.707718	-33.559993
52965	0	0.396803	0.171140	9.960930	0.003967	0.001709	0.099609	-0.318488	4.709535	-33.560217
52966	0	0.384138	0.128216	10.021987	0.003845	0.001282	0.100220	-0.319576	4.716596	-33.565944
52967	0	0.353605	0.140201	10.089128	0.003540	0.001404	0.100891	-0.323269	4.723787	-33.571590
52968	0	0.359723	0.140390	10.070814	0.003601	0.001404	0.100708	-0.324705	4.730842	-33.575357
52969	0	0.359597	0.115543	10.095238	0.003601	0.001160	0.100952	-0.331083	4.739317	-33.577454
52970	0	0.354199	0.140143	10.083004	0.003540	0.001404	0.100830	-0.335287	4.739800	-33.578749
52971	0	0.365929	0.134246	10.119640	0.003662	0.001343	0.101196	-0.337255	4.745673	-33.580616
52972	0	0.366261	0.152610	10.125730	0.003662	0.001526	0.101257	-0.338355	4.747863	-33.574530
52973	0	0.359868	0.122488	10.180668	0.003601	0.001221	0.101807	-0.335121	4.753265	-33.572537
52974	0	0.360100	0.134320	10.107422	0.003601	0.001343	0.101074	-0.336148	4.756054	-33.571911
52975	0	0.335734	0.103646	10.125732	0.003357	0.001038	0.101257	-0.338943	4.758291	-33.570139
52976	0	0.360569	0.140126	10.119616	0.003601	0.001404	0.101196	-0.343437	4.755753	-33.574041
52977	0	0.378652	0.176891	10.131829	0.003784	0.001770	0.101318	-0.346208	4.755816	-33.576302
52978	0	0.360258	0.146495	10.180659	0.003601	0.001465	0.101807	-0.347716	4.756790	-33.583513
52979	0	0.354460	0.128090	10.113510	0.003540	0.001282	0.101135	-0.350171	4.754337	-33.582955
52980	0	0.358846	0.151211	10.174358	0.003585	0.001513	0.101744	-0.352168	4.752987	-33.585225
52981	0	0.360944	0.159356	10.125692	0.003601	0.001587	0.101257	-0.346230	4.746204	-33.586651
52982	0	0.368613	0.147370	10.119510	0.003678	0.001477	0.101195	-0.351818	4.740059	-33.591296
52983	0	0.391696	0.165022	10.095170	0.003906	0.001648	0.100952	-0.350738	4.730623	-33.593681
52984	0	0.375078	0.135033	9.985226	0.003744	0.001347	0.099853	-0.347992	4.725686	-33.595906
52985	0	0.367310	0.146873	10.040237	0.003662	0.001465	0.100403	-0.345118	4.715838	-33.601028
52986	0	0.375626	0.165765	9.997321	0.003745	0.001655	0.099974	-0.343295	4.705686	-33.611028
52987	0	0.379103	0.153138	9.991421	0.003784	0.001526	0.099915	-0.338326	4.700590	-33.610952
52988	0	0.368741	0.123113	9.948591	0.003675	0.001231	0.099486	-0.339954	4.689535	-33.615574
52989	0	0.379316	0.128488	9.948692	0.003784	0.001282	0.099487	-0.337938	4.681886	-33.620816
52990	0	0.356455	0.122710	9.924194	0.003557	0.001226	0.099242	-0.338773	4.676098	-33.624290
52991	0	0.360670	0.122331	9.973121	0.003601	0.001221	0.099731	-0.337263	4.672352	-33.624806
52992	0	0.380083	0.153236	9.942505	0.003795	0.001531	0.099425	-0.336820	4.667964	-33.628768
52993	0	0.366287	0.134515	9.967035	0.003662	0.001343	0.099670	-0.335620	4.669807	-33.630000
52994	0	0.384457	0.153012	10.009676	0.003846	0.001530	0.100097	-0.336631	4.674369	-33.632293
52995	0	0.384560	0.146453	9.918212	0.003845	0.001465	0.099182	-0.338513	4.676640	-33.632455
52996	0	0.397237	0.152541	9.997538	0.003967	0.001525	0.099976	-0.339424	4.673545	-33.631854
52997	0	0.359680	0.134537	10.028088	0.003601	0.001343	0.100281	-0.337936	4.681161	-33.628637
52998	0	0.395915	0.171182	9.973146	0.003959	0.001714	0.099731	-0.341747	4.683344	-33.635276
52999	0	0.384518	0.152682	9.985350	0.003845	0.001526	0.099854	-0.342261	4.686081	-33.641118
53000	0	0.396314	0.134574	10.034094	0.003966	0.001344	0.100341	-0.341570	4.692424	-33.647516
53001	0	0.378251	0.158969	10.076906	0.003784	0.001587	0.100769	-0.340009	4.697019	-33.649363
53002	0	0.372303	0.153315	10.070688	0.003719	0.001531	0.100707	-0.338769	4.695498	-33.650858
53003	0	0.383970	0.140505	10.089131	0.003845	0.001404	0.100891	-0.338958	4.704465	-33.656330
53004	0	0.384023	0.140540	10.089128	0.003845	0.001404	0.100891	-0.338653	4.712856	-33.656486
53005	0	0.381404	0.123105	10.144035	0.003813	0.001228	0.101440	-0.337114	4.714158	-33.659613
53006	0	0.358634	0.117548	10.125712	0.003582	0.001171	0.101257	-0.333700	4.711970	-33.665616
53007	0	0.372613	0.140500	10.119616	0.003723	0.001404	0.101196	-0.333914	4.711310	-33.667347
53008	0	0.342343	0.109676	10.217269	0.003418	0.001099	0.102173	-0.337540	4.707908	-33.672168
53009	0	0.378947	0.122200	10.168436	0.003784	0.001221	0.101685	-0.337710	4.704652	-33.680098
53010	0	0.359134	0.128237	10.119242	0.003590	0.001283	0.101192	-0.339672	4.705424	-33.680216
53011	0	0.367051	0.146861	10.089075	0.003662	0.001465	0.100891	-0.336851	4.698627	-33.681666
53012	0	0.362675	0.141227	10.107290	0.003617	0.001410	0.101073	-0.336314	4.690639	-33.685482
53013	0	0.373183	0.140195	10.034150	0.003723	0.001404	0.100342	-0.340023	4.683434	-33.687865
53014	0	0.398950	0.127835	10.076788	0.003984	0.001278	0.100768	-0.341177	4.680401	-33.695159
53015	0	0.373000	0.140651	10.119600	0.003723	0.001404	0.101196	-0.339643	4.675372	-33.696583
53016	0	0.368164	0.146998	10.052372	0.003675	0.001470	0.100524	-0.340671	4.671085	-33.697284
53017	0	0.385015	0.134304	10.058575	0.003845	0.001343	0.100586	-0.341813	4.668217	-33.697524
53018	0	0.416932	0.171183	10.034041	0.004160	0.001709	0.100341	-0.340057	4.660233	-33.702024
53019	0	0.397816	0.128642	9.954785	0.003967	0.001282	0.099548	-0.336277	4.650422	-33.707143
53020	0	0.399875	0.141516	9.997326	0.003989	0.001412	0.099974	-0.334631	4.642223	-33.706843
53021	0	0.367039	0.158649	9.960908	0.003662	0.001587	0.099609	-0.336614	4.635435	-33.708552
53022	0	0.386617	0.134206	9.979134	0.003861	0.001342	0.099792	-0.337904	4.632711	-33.712744
53023	0	0.385610	0.146784	9.918166	0.003845	0.001465	0.099182	-0.335936	4.622869	-33.712256
53024	0	0.381175	0.153753	9.869159	0.003805	0.001532	0.098692	-0.330557	4.617954	-33.712686
53025	0	0.421554	0.165200	9.924292	0.004211	0.001648	0.099243	-0.327306	4.615963	-33.709905
53026	0	0.367790	0.153893	9.918079	0.003670	0.001534	0.099181	-0.322494	4.609285	-33.711593
53027	0	0.360361	0.140761	9.899888	0.003601	0.001404	0.098999	-0.319624	4.609078	-33.713640
53028	0	0.403096	0.109917	9.930409	0.004028	0.001099	0.099304	-0.320578	4.608766	-33.717773
53029	0	0.372377	0.134477	9.924311	0.003723	0.001343	0.099243	-0.319864	4.610763	-33.726357
53030	0	0.378300	0.146721	9.979249	0.003784	0.001465	0.099792	-0.318731	4.614832	-33.728496
53031	0	0.391070	0.171053	9.948710	0.003906	0.001709	0.099487	-0.318494	4.612440	-33.729438
53032	0	0.384785	0.146961	10.009749	0.003845	0.001465	0.100098	-0.314616	4.612140	-33.731068
53033	0	0.384171	0.128471	10.015879	0.003845	0.001282	0.100159	-0.312680	4.618903	-33.728937
53034	0	0.384561	0.104099	10.009761	0.003845	0.001038	0.100098	-0.310286	4.621197	-33.728520
53035	0	0.372274	0.134677	10.028072	0.003723	0.001343	0.100281	-0.307091	4.624434	-33.722273
53036	0	0.347859	0.134834	10.095209	0.003479	0.001343	0.100952	-0.302338	4.627641	-33.727480
53037	0	0.378416	0.171066	10.095212	0.003784	0.001709	0.100952	-0.301992	4.630398	-33.729772
53038	0	0.378689	0.159037	10.113510	0.003784	0.001587	0.101135	-0.299584	4.630083	-33.730254
53039	0	0.353683	0.116320	10.125740	0.003540	0.001160	0.101257	-0.297147	4.636456	-33.734985
53040	0	0.354238	0.140848	10.119614	0.003540	0.001404	0.101196	-0.293336	4.636574	-33.733743
53041	0	0.366278	0.159197	10.174550	0.003662	0.001587	0.101746	-0.289160	4.638571	-33.737128
53042	0	0.378883	0.146641	10.162334	0.003784	0.001465	0.101624	-0.288937	4.636084	-33.737349
53043	0	0.372466	0.159063	10.144032	0.003723	0.001587	0.101440	-0.286150	4.637165	-33.735059
53044	0	0.385105	0.152668	10.150123	0.003845	0.001526	0.101501	-0.286730	4.633347	-33.732227
53045	0	0.360441	0.140506	10.113512	0.003601	0.001404	0.101135	-0.286905	4.632307	-33.736926
53046	0	0.367259	0.146641	10.180624	0.003662	0.001465	0.101807	-0.286667	4.623272	-33.741208
53047	0	0.391458	0.146617	10.113491	0.003906	0.001465	0.101135	-0.286806	4.616567	-33.750408
53048	0	0.366560	0.146486	10.064685	0.003662	0.001465	0.100647	-0.288259	4.615376	-33.752197
53049	0	0.385666	0.152856	10.082960	0.003845	0.001526	0.100830	-0.286725	4.605131	-33.751242
53050	0	0.373508	0.158529	10.058552	0.003723	0.001587	0.100586	-0.290042	4.594322	-33.749883
53051	0	0.379289	0.152896	10.040246	0.003784	0.001526	0.100403	-0.288052	4.587149	-33.751755
53052	0	0.373323	0.140906	10.082963	0.003723	0.001404	0.100830	-0.283420	4.578498	-33.750495
53053	0	0.373531	0.134265	10.009720	0.003723	0.001343	0.100098	-0.285000	4.567356	-33.748635
53054	0	0.391201	0.140747	9.979220	0.003906	0.001404	0.099792	-0.282209	4.563534	-33.745057
53055	0	0.379126	0.140741	9.991423	0.003784	0.001404	0.099915	-0.279704	4.558156	-33.753654
53056	0	0.391610	0.165454	9.954784	0.003906	0.001648	0.099548	-0.273636	4.549579	-33.758502
53057	0	0.372491	0.134668	9.954822	0.003723	0.001343	0.099548	-0.270729	4.550308	-33.761629
53058	0	0.390927	0.171209	9.967024	0.003906	0.001709	0.099670	-0.268721	4.549603	-33.763987
53059	0	0.343988	0.171422	9.942610	0.003435	0.001714	0.099426	-0.269703	4.546916	-33.763156
53060	0	0.380914	0.152057	9.953498	0.003808	0.001523	0.099535	-0.273947	4.548446	-33.756629
53061	0	0.372567	0.146913	9.973129	0.003723	0.001465	0.099731	-0.270596	4.548307	-33.762612
53062	0	0.378829	0.177830	9.954740	0.003789	0.001778	0.099547	-0.271360	4.551852	-33.763346
53063	0	0.378824	0.159145	9.912087	0.003784	0.001587	0.099121	-0.267608	4.549942	-33.768659
53064	0	0.391328	0.172249	9.991354	0.003914	0.001718	0.099914	-0.263516	4.553401	-33.769926
53065	0	0.384543	0.146960	9.973137	0.003845	0.001465	0.099731	-0.259684	4.555914	-33.778878
53066	0	0.390750	0.153625	10.021870	0.003906	0.001534	0.100219	-0.259123	4.557277	-33.783977
53067	0	0.414607	0.158771	10.040300	0.004150	0.001587	0.100403	-0.259761	4.564989	-33.785083
53068	0	0.383672	0.158712	9.997559	0.003837	0.001588	0.099976	-0.262166	4.567668	-33.781581
53069	0	0.359990	0.170874	10.058598	0.003601	0.001709	0.100586	-0.264002	4.571778	-33.782310
53070	0	0.359661	0.158850	10.058595	0.003598	0.001586	0.100586	-0.262579	4.576416	-33.786405
53071	0	0.378326	0.152833	10.058594	0.003784	0.001526	0.100586	-0.261399	4.580233	-33.794537
53072	0	0.353771	0.134874	10.095119	0.003538	0.001348	0.100951	-0.261452	4.583536	-33.793262
53073	0	0.366513	0.128318	10.113513	0.003662	0.001282	0.101135	-0.261264	4.582920	-33.792758
53074	0	0.360647	0.140880	10.131737	0.003607	0.001406	0.101317	-0.259329	4.586078	-33.805228
53075	0	0.390844	0.152635	10.125723	0.003906	0.001526	0.101257	-0.260384	4.586386	-33.806720
53076	0	0.379079	0.158536	10.101215	0.003788	0.001587	0.101012	-0.263660	4.586014	-33.810774
53077	0	0.360445	0.134395	10.131822	0.003601	0.001343	0.101318	-0.263859	4.584997	-33.814191
53078	0	0.385545	0.146830	10.186657	0.003852	0.001467	0.101867	-0.263701	4.583781	-33.817338
53079	0	0.385439	0.128021	10.131803	0.003845	0.001282	0.101318	-0.266964	4.576207	-33.822210
53080	0	0.357139	0.152315	10.064553	0.003558	0.001522	0.100646	-0.267253	4.563943	-33.828089
53081	0	0.366813	0.134519	10.082983	0.003662	0.001343	0.100830	-0.266090	4.559898	-33.833588
53082	0	0.392545	0.159659	10.107289	0.003918	0.001592	0.101073	-0.261954	4.553941	-33.832369
53083	0	0.379028	0.146708	10.101292	0.003784	0.001465	0.101013	-0.260882	4.549847	-33.830117
53084	0	0.362154	0.140981	10.058463	0.003613	0.001408	0.100585	-0.259895	4.542381	-33.829880
53085	0	0.373219	0.140654	10.003625	0.003723	0.001404	0.100037	-0.258316	4.534830	-33.834029
53086	0	0.363110	0.147027	10.027937	0.003619	0.001470	0.100280	-0.259001	4.524068	-33.836269
53087	0	0.385321	0.159052	9.991419	0.003845	0.001587	0.099915	-0.256235	4.517762	-33.830596
53088	0	0.374688	0.141173	9.954705	0.003738	0.001410	0.099547	-0.256270	4.510830	-33.826375
53089	0	0.390879	0.146530	9.973134	0.003906	0.001465	0.099731	-0.257330	4.510716	-33.826293
53090	0	0.409761	0.140639	9.899789	0.004094	0.001404	0.098998	-0.255874	4.509502	-33.829928
53091	0	0.378711	0.146335	9.954825	0.003784	0.001465	0.099548	-0.259130	4.508943	-33.835251
53092	0	0.397883	0.152120	9.948613	0.003973	0.001522	0.099486	-0.261578	4.505070	-33.833276
53093	0	0.378449	0.159027	9.936517	0.003784	0.001587	0.099365	-0.259183	4.507550	-33.833395
53094	0	0.378541	0.147502	9.924210	0.003784	0.001471	0.099242	-0.255543	4.508957	-33.838469
53095	0	0.384749	0.201577	9.948718	0.003845	0.002014	0.099487	-0.255194	4.509161	-33.841987
53096	0	0.378846	0.183564	9.979148	0.003788	0.001834	0.099792	-0.254740	4.511443	-33.841406
53097	0	0.396904	0.146460	9.960931	0.003967	0.001465	0.099609	-0.256632	4.512227	-33.847648
53098	0	0.409441	0.152750	10.003554	0.004092	0.001525	0.100036	-0.255196	4.512538	-33.846427
53099	0	0.371961	0.140341	10.021986	0.003723	0.001404	0.100220	-0.257164	4.519404	-33.847697
53100	0	0.383235	0.158687	10.009784	0.003838	0.001586	0.100098	-0.257610	4.528231	-33.849015
53101	0	0.371885	0.140800	10.028086	0.003723	0.001404	0.100281	-0.254317	4.535976	-33.850450
53102	0	0.377455	0.135297	10.083008	0.003776	0.001350	0.100830	-0.252888	4.540004	-33.853248
53103	0	0.377904	0.134255	10.064717	0.003784	0.001343	0.100647	-0.254781	4.548670	-33.859968
53104	0	0.352885	0.146298	10.107426	0.003530	0.001464	0.101074	-0.257373	4.552286	-33.864343
53105	0	0.347862	0.128028	10.083011	0.003479	0.001282	0.100830	-0.260559	4.555553	-33.863509
53106	0	0.384423	0.176673	10.137939	0.003844	0.001766	0.101379	-0.261382	4.558462	-33.862283
53107	0	0.384597	0.146576	10.119625	0.003845	0.001465	0.101196	-0.261905	4.560436	-33.864205
53108	0	0.384687	0.128302	10.174462	0.003846	0.001283	0.101745	-0.263021	4.562494	-33.864820
53109	0	0.378795	0.134356	10.144028	0.003784	0.001343	0.101440	-0.263667	4.561074	-33.866455
53110	0	0.360991	0.134495	10.162252	0.003609	0.001344	0.101623	-0.263913	4.562538	-33.874521
53111	0	0.373154	0.152824	10.144009	0.003723	0.001526	0.101440	-0.262784	4.555886	-33.878768
53112	0	0.356302	0.116126	10.137823	0.003556	0.001163	0.101378	-0.266834	4.551078	-33.880785
53113	0	0.354923	0.122116	10.168424	0.003540	0.001221	0.101685	-0.267881	4.543564	-33.887683
53114	0	0.369049	0.164596	10.125603	0.003680	0.001648	0.101256	-0.271630	4.534811	-33.886599
53115	0	0.360521	0.146141	10.125723	0.003601	0.001465	0.101257	-0.277092	4.532968	-33.887517
53116	0	0.362036	0.170063	10.076768	0.003609	0.001701	0.100768	-0.279518	4.522527	-33.898065
53117	0	0.355180	0.146465	10.095174	0.003540	0.001465	0.100952	-0.281369	4.511993	-33.909429
53118	0	0.357213	0.122133	10.064567	0.003563	0.001220	0.100646	-0.281103	4.504374	-33.916511
53119	0	0.348467	0.201568	10.058571	0.003479	0.002014	0.100586	-0.280880	4.500782	-33.916926
53120	0	0.368700	0.116093	10.027933	0.003674	0.001163	0.100280	-0.284119	4.488302	-33.916200
53121	0	0.379638	0.183128	10.009719	0.003784	0.001831	0.100098	-0.285272	4.477246	-33.913618
53122	0	0.356873	0.115785	9.960732	0.003564	0.001160	0.099607	-0.288882	4.474533	-33.915191
53123	0	0.336329	0.122291	9.918189	0.003357	0.001221	0.099182	-0.287804	4.470064	-33.916307
53124	0	0.362083	0.153271	9.936397	0.003613	0.001530	0.099364	-0.285880	4.464435	-33.920684
53125	0	0.378704	0.128160	9.960927	0.003784	0.001282	0.099609	-0.287726	4.463980	-33.926464
53126	0	0.372990	0.097819	9.936422	0.003729	0.000976	0.099364	-0.286282	4.465659	-33.929054
53127	0	0.372837	0.134540	9.948707	0.003723	0.001343	0.099487	-0.284763	4.462517	-33.926101
53128	0	0.373714	0.110595	9.997447	0.003734	0.001103	0.099975	-0.283398	4.461373	-33.932038
53129	0	0.354153	0.140473	9.960931	0.003540	0.001404	0.099609	-0.283905	4.462525	-33.935332
53130	0	0.385270	0.158841	9.960823	0.003848	0.001588	0.099608	-0.284846	4.460070	-33.940861
53131	0	0.378452	0.146395	9.997559	0.003784	0.001465	0.099976	-0.287319	4.462593	-33.938476
53132	0	0.365991	0.189114	10.027987	0.003662	0.001890	0.100280	-0.287747	4.467995	-33.940593
53133	0	0.390070	0.170876	10.070823	0.003906	0.001709	0.100708	-0.289631	4.477151	-33.948408
53134	0	0.353193	0.158651	10.082995	0.003529	0.001586	0.100830	-0.290560	4.476236	-33.954477
53135	0	0.347632	0.170948	10.040292	0.003479	0.001709	0.100403	-0.291534	4.482191	-33.955043
53136	0	0.377966	0.152522	10.040280	0.003778	0.001526	0.100403	-0.293884	4.483689	-33.958821
53137	0	0.377904	0.146536	10.070819	0.003784	0.001465	0.100708	-0.294903	4.492409	-33.965776
53138	0	0.371391	0.116342	10.095206	0.003713	0.001160	0.100952	-0.292150	4.493888	-33.967964
53139	0	0.385052	0.158928	10.144019	0.003845	0.001587	0.101440	-0.291017	4.490787	-33.971008
53140	0	0.367386	0.104468	10.101215	0.003673	0.001041	0.101012	-0.288815	4.492266	-33.973977
53141	0	0.348312	0.097591	10.113512	0.003479	0.000977	0.101135	-0.291148	4.490503	-33.981897
53142	0	0.349001	0.140276	10.095107	0.003487	0.001402	0.100951	-0.291689	4.489583	-33.984761
53143	0	0.354725	0.146521	10.070775	0.003540	0.001465	0.100708	-0.292789	4.484290	-33.983661
53144	0	0.325545	0.103774	10.107306	0.003249	0.001038	0.101073	-0.294126	4.480085	-33.983072
53145	0	0.372842	0.097593	10.125714	0.003723	0.000977	0.101257	-0.296465	4.477022	-33.987707
53146	0	0.380097	0.121621	10.174445	0.003795	0.001219	0.101745	-0.300945	4.472839	-33.988634
53147	0	0.361064	0.092020	10.137901	0.003601	0.000916	0.101379	-0.297191	4.464949	-33.993905
53148	0	0.350518	0.141053	10.034059	0.003497	0.001412	0.100341	-0.300823	4.458679	-33.995644
53149	0	0.384931	0.134326	10.082992	0.003845	0.001343	0.100830	-0.301862	4.456927	-34.002200
53150	0	0.367754	0.146602	9.991329	0.003670	0.001465	0.099914	-0.302067	4.450895	-34.002740
53151	0	0.373071	0.146526	10.052462	0.003723	0.001465	0.100525	-0.303147	4.445193	-34.004078
53152	0	0.398838	0.195340	10.095096	0.003983	0.001953	0.100951	-0.304417	4.441469	-34.007627
53153	0	0.360863	0.152927	10.003630	0.003601	0.001526	0.100037	-0.302024	4.435752	-34.005771
53154	0	0.380927	0.140750	10.064569	0.003799	0.001410	0.100646	-0.306893	4.427506	-34.002845
53155	0	0.385622	0.177529	10.003610	0.003845	0.001770	0.100037	-0.302312	4.417853	-34.002152
53156	0	0.356812	0.159831	10.015654	0.003562	0.001596	0.100157	-0.301777	4.413719	-34.009611
53157	0	0.372649	0.158307	9.997552	0.003723	0.001587	0.099976	-0.307693	4.412820	-34.011852
53158	0	0.367441	0.115428	10.021853	0.003669	0.001151	0.100219	-0.305402	4.409359	-34.006735
53159	0	0.385009	0.128096	10.021955	0.003845	0.001282	0.100220	-0.307819	4.406716	-34.004412
53160	0	0.397937	0.140252	9.948624	0.003977	0.001402	0.099486	-0.308662	4.406713	-34.006575
53161	0	0.409124	0.134335	10.040275	0.004089	0.001343	0.100403	-0.309597	4.407484	-34.008853
53162	0	0.378710	0.140170	10.009673	0.003787	0.001404	0.100097	-0.313608	4.410328	-34.009603
53163	0	0.372648	0.109794	10.058582	0.003723	0.001099	0.100586	-0.315972	4.409460	-34.013104
53164	0	0.372896	0.116177	10.003565	0.003730	0.001158	0.100036	-0.312902	4.413386	-34.012606
53165	0	0.378189	0.134285	10.034188	0.003784	0.001343	0.100342	-0.314336	4.418948	-34.012404
53166	0	0.347854	0.140461	9.985334	0.003474	0.001403	0.099854	-0.313806	4.416965	-34.013515
53167	0	0.348277	0.110237	10.046370	0.003479	0.001099	0.100464	-0.310996	4.415634	-34.014742
53168	0	0.385329	0.147486	10.064595	0.003853	0.001472	0.100646	-0.308757	4.418060	-34.019338
53169	0	0.360145	0.158894	10.058589	0.003601	0.001587	0.100586	-0.307982	4.420580	-34.019786
53170	0	0.378256	0.122609	10.125641	0.003784	0.001225	0.101256	-0.307690	4.425378	-34.018459
53171	0	0.390966	0.146435	10.107409	0.003906	0.001465	0.101074	-0.309705	4.424486	-34.019114
53172	0	0.379095	0.140482	10.137840	0.003791	0.001402	0.101378	-0.307942	4.427339	-34.019789
53173	0	0.372770	0.170740	10.113511	0.003723	0.001709	0.101135	-0.311246	4.425150	-34.019940
53174	0	0.379827	0.176846	10.150027	0.003793	0.001766	0.101501	-0.310232	4.421890	-34.021939
53175	0	0.360248	0.146652	10.168450	0.003601	0.001465	0.101685	-0.309929	4.423247	-34.028834
53176	0	0.360479	0.152937	10.174461	0.003604	0.001529	0.101745	-0.310778	4.425238	-34.029770
53177	0	0.379029	0.152778	10.144017	0.003784	0.001526	0.101440	-0.310122	4.421314	-34.030261
53178	0	0.380197	0.152749	10.143926	0.003796	0.001529	0.101439	-0.313117	4.417094	-34.036259
53179	0	0.348929	0.152817	10.076865	0.003479	0.001526	0.100769	-0.312023	4.408366	-34.032693
53180	0	0.356710	0.110457	10.107299	0.003560	0.001102	0.101073	-0.311120	4.403366	-34.036491
53181	0	0.360981	0.103925	10.101285	0.003601	0.001038	0.101013	-0.310838	4.396422	-34.036278
53182	0	0.356374	0.122853	10.070676	0.003557	0.001224	0.100707	-0.306676	4.391967	-34.035801
53183	0	0.366396	0.128164	10.046380	0.003662	0.001282	0.100464	-0.308256	4.392849	-34.034415
53184	0	0.367415	0.110248	10.009635	0.003666	0.001098	0.100097	-0.304232	4.386420	-34.031606
53185	0	0.379250	0.140843	10.040245	0.003784	0.001404	0.100403	-0.300478	4.379908	-34.033411
53186	0	0.380812	0.135395	10.088983	0.003800	0.001351	0.100890	-0.298983	4.374132	-34.032359
53187	0	0.391115	0.140566	10.021951	0.003906	0.001404	0.100220	-0.298343	4.371535	-34.033074
53188	0	0.380031	0.135000	10.009639	0.003794	0.001346	0.100097	-0.294833	4.366983	-34.035013
53189	0	0.373065	0.152440	9.985326	0.003723	0.001526	0.099854	-0.298087	4.361351	-34.036646
53190	0	0.392422	0.158468	9.979136	0.003921	0.001583	0.099792	-0.297704	4.360162	-34.035181
53191	0	0.378939	0.165335	9.985323	0.003784	0.001648	0.099854	-0.293057	4.357164	-34.034500
53192	0	0.386013	0.178383	9.973022	0.003855	0.001781	0.099730	-0.290791	4.353957	-34.040410
53193	0	0.397441	0.182958	9.985326	0.003967	0.001831	0.099854	-0.294030	4.348767	-34.043349
53194	0	0.391967	0.152586	9.997461	0.003921	0.001522	0.099975	-0.291226	4.352770	-34.047646
53195	0	0.384750	0.158891	9.985340	0.003845	0.001587	0.099854	-0.290450	4.353144	-34.045170
53196	0	0.397110	0.171416	10.021873	0.003971	0.001712	0.100219	-0.289431	4.356088	-34.054198
53197	0	0.372277	0.152596	10.003663	0.003723	0.001526	0.100037	-0.290843	4.359523	-34.054984
53198	0	0.390425	0.116301	10.009765	0.003905	0.001159	0.100098	-0.287425	4.363730	-34.056372
53199	0	0.384329	0.140583	10.076909	0.003845	0.001404	0.100769	-0.286640	4.368921	-34.057495
53200	0	0.378231	0.141180	9.979233	0.003780	0.001407	0.099792	-0.282186	4.369717	-34.054501
53201	0	0.360171	0.128488	9.991449	0.003601	0.001282	0.099915	-0.280137	4.371988	-34.059143
53202	0	0.366541	0.110480	10.058489	0.003663	0.001104	0.100585	-0.281232	4.372309	-34.066053
53203	0	0.347894	0.109545	10.137943	0.003479	0.001099	0.101379	-0.286320	4.375404	-34.063668
53204	0	0.372343	0.121810	10.095205	0.003722	0.001214	0.100952	-0.283214	4.377012	-34.067589
53205	0	0.378459	0.140306	10.083007	0.003784	0.001404	0.100830	-0.285548	4.379572	-34.065726
53206	0	0.372868	0.128468	10.137913	0.003723	0.001280	0.101379	-0.281538	4.376341	-34.060576
53207	0	0.396795	0.171290	10.174551	0.003967	0.001709	0.101746	-0.278655	4.378606	-34.064025
53208	0	0.372827	0.141368	10.107308	0.003724	0.001411	0.101073	-0.277595	4.376909	-34.059605
53209	0	0.372585	0.134364	10.137928	0.003723	0.001343	0.101379	-0.278124	4.376875	-34.062840
53210	0	0.361002	0.140598	10.156138	0.003606	0.001405	0.101562	-0.278237	4.375193	-34.064973
53211	0	0.378677	0.158966	10.113511	0.003784	0.001587	0.101135	-0.276661	4.375283	-34.068467
53212	0	0.385942	0.171517	10.082874	0.003850	0.001714	0.100829	-0.276557	4.367593	-34.066134
53213	0	0.360837	0.195417	10.119601	0.003601	0.001953	0.101196	-0.276820	4.362398	-34.063370
53214	0	0.380282	0.171276	10.137825	0.003798	0.001711	0.101378	-0.276242	4.360519	-34.062577
53215	0	0.348814	0.159076	10.082970	0.003479	0.001587	0.100830	-0.273375	4.353172	-34.060890
53216	0	0.368657	0.178415	10.107292	0.003680	0.001778	0.101073	-0.267507	4.349015	-34.064611
53217	0	0.373002	0.165435	10.070765	0.003723	0.001648	0.100708	-0.261630	4.344267	-34.062660
53218	0	0.374160	0.129702	10.040165	0.003736	0.001294	0.100402	-0.259789	4.341497	-34.061047
53219	0	0.354919	0.128513	10.070764	0.003540	0.001282	0.100708	-0.257395	4.334142	-34.058735
53220	0	0.374717	0.135450	9.985226	0.003741	0.001348	0.099853	-0.251999	4.330419	-34.058902
53221	0	0.379361	0.140988	9.979204	0.003784	0.001404	0.099792	-0.246506	4.322647	-34.057522
53222	0	0.368976	0.111532	10.021840	0.003681	0.001110	0.100219	-0.242039	4.315893	-34.062706
53223	0	0.397291	0.140836	9.985323	0.003967	0.001404	0.099854	-0.238291	4.312500	-34.065124
53224	0	0.361547	0.141602	9.997444	0.003612	0.001412	0.099975	-0.235637	4.311079	-34.066001
53225	0	0.384547	0.146833	9.954828	0.003845	0.001465	0.099548	-0.233163	4.313831	-34.069199
53226	0	0.372930	0.135318	10.021849	0.003723	0.001349	0.100219	-0.230337	4.309876	-34.070469
53227	0	0.378685	0.134285	9.985341	0.003784	0.001343	0.099854	-0.231744	4.309876	-34.073229
53228	0	0.379089	0.146537	9.966936	0.003789	0.001464	0.099669	-0.231628	4.310690	-34.081974
53229	0	0.372414	0.158969	9.979240	0.003723	0.001587	0.099792	-0.230010	4.312587	-34.085589
53230	0	0.366486	0.146993	9.954735	0.003664	0.001470	0.099547	-0.231176	4.314682	-34.088069
53231	0	0.390959	0.152815	9.991439	0.003906	0.001526	0.099915	-0.230085	4.313919	-34.083943
53232	0	0.379251	0.171480	9.948625	0.003791	0.001713	0.099486	-0.229230	4.315112	-34.084539
53233	0	0.384206	0.158844	10.015879	0.003845	0.001587	0.100159	-0.228999	4.321789	-34.083943
53234	0	0.383787	0.159402	10.046383	0.003839	0.001590	0.100464	-0.225788	4.325581	-34.090451
53235	0	0.378371	0.159033	10.046383	0.003784	0.001587	0.100464	-0.223377	4.329195	-34.089736
53236	0	0.365964	0.141529	10.076808	0.003661	0.001410	0.100768	-0.219515	4.333972	-34.096726
53237	0	0.384639	0.164876	10.089106	0.003845	0.001648	0.100891	-0.220073	4.335724	-34.097113
53238	0	0.353971	0.140837	10.070708	0.003542	0.001405	0.100707	-0.217499	4.341340	-34.100292
53239	0	0.360598	0.140226	10.082992	0.003601	0.001404	0.100830	-0.220778	4.338845	-34.100421
53240	0	0.361534	0.134067	10.101204	0.003611	0.001339	0.101012	-0.220338	4.336570	-34.099907
53241	0	0.372389	0.140552	10.125727	0.003723	0.001404	0.101257	-0.219942	4.338809	-34.106050
53242	0	0.372460	0.141175	10.150042	0.003724	0.001407	0.101501	-0.215681	4.341341	-34.106440
53243	0	0.372884	0.128201	10.058572	0.003723	0.001282	0.100586	-0.216831	4.337952	-34.103111
53244	0	0.361508	0.152308	10.119529	0.003613	0.001526	0.101195	-0.221562	4.338129	-34.113158
53245	0	0.373105	0.158703	10.052461	0.003723	0.001587	0.100525	-0.223014	4.332187	-34.116946
53246	0	0.374510	0.159147	10.107295	0.003738	0.001587	0.101073	-0.219440	4.327665	-34.115650
53247	0	0.360330	0.134581	10.095203	0.003601	0.001343	0.100952	-0.217481	4.328240	-34.114348
53248	0	0.367536	0.128861	10.131705	0.003666	0.001287	0.101317	-0.217744	4.320658	-34.117492
53249	0	0.366662	0.140384	10.095198	0.003662	0.001404	0.100952	-0.219240	4.318637	-34.121809
53250	0	0.373695	0.159223	10.088988	0.003732	0.001587	0.100890	-0.214657	4.315827	-34.122077
53251	0	0.378756	0.158647	10.058582	0.003784	0.001587	0.100586	-0.216652	4.315092	-34.120575
53252	0	0.373628	0.176834	10.070683	0.003730	0.001769	0.100707	-0.219062	4.310814	-34.128399
53253	0	0.366918	0.183119	9.985325	0.003662	0.001831	0.099854	-0.220487	4.305772	-34.134441
53254	0	0.380287	0.183453	10.034061	0.003798	0.001831	0.100341	-0.218038	4.303868	-34.135356
53255	0	0.372843	0.183294	10.046364	0.003723	0.001831	0.100464	-0.217376	4.300964	-34.134657
53256	0	0.386152	0.177430	10.052370	0.003856	0.001773	0.100524	-0.217304	4.297436	-34.138583
53257	0	0.397016	0.183734	9.997536	0.003967	0.001831	0.099976	-0.211704	4.297214	-34.141601
53258	0	0.373316	0.153913	9.997446	0.003729	0.001538	0.099975	-0.212232	4.295413	-34.140267
53259	0	0.372316	0.152517	9.979249	0.003723	0.001526	0.099792	-0.214524	4.298523	-34.142804
53260	0	0.378738	0.158729	9.985332	0.003783	0.001585	0.099854	-0.213459	4.296861	-34.145372
53261	0	0.378529	0.152492	10.003659	0.003784	0.001526	0.100037	-0.216126	4.298696	-34.147468
53262	0	0.342132	0.140327	9.954730	0.003420	0.001401	0.099547	-0.214924	4.300169	-34.147524
53263	0	0.390917	0.134631	9.991439	0.003906	0.001343	0.099915	-0.212414	4.299943	-34.155315
53264	0	0.372951	0.123188	10.052387	0.003729	0.001227	0.100524	-0.208841	4.302332	-34.155899
53265	0	0.396729	0.128144	10.028077	0.003967	0.001282	0.100281	-0.210694	4.305456	-34.156182
53266	0	0.366509	0.134363	10.046370	0.003661	0.001342	0.100464	-0.210132	4.304104	-34.156938
53267	0	0.353883	0.158912	10.064698	0.003540	0.001587	0.100647	-0.209084	4.308629	-34.153189
53268	0	0.384202	0.159466	10.034079	0.003842	0.001591	0.100341	-0.206152	4.312124	-34.158254
53269	0	0.384405	0.164885	10.040286	0.003845	0.001648	0.100403	-0.206661	4.316583	-34.159308
53270	0	0.378726	0.140490	10.015856	0.003784	0.001404	0.100159	-0.206892	4.316207	-34.159418
53271	0	0.397435	0.178087	10.052360	0.003968	0.001775	0.100524	-0.201473	4.312366	-34.161569
53272	0	0.368008	0.172931	10.095101	0.003677	0.001724	0.100951	-0.197196	4.312437	-34.162351
53273	0	0.384399	0.171278	10.107420	0.003845	0.001709	0.101074	-0.194374	4.316978	-34.157506
53274	0	0.353533	0.171907	10.082913	0.003537	0.001716	0.100829	-0.192020	4.322214	-34.160897
53275	0	0.335809	0.146301	10.070800	0.003357	0.001465	0.100708	-0.195621	4.324045	-34.162575
53276	0	0.348348	0.157935	10.150142	0.003481	0.001582	0.101501	-0.200349	4.324279	-34.168279
53277	0	0.360440	0.158850	10.040269	0.003601	0.001587	0.100403	-0.200060	4.323627	-34.174891
53278	0	0.367779	0.165442	10.027942	0.003669	0.001651	0.100280	-0.197417	4.316502	-34.175463
53279	0	0.354463	0.146619	10.064679	0.003540	0.001465	0.100647	-0.197284	4.314465	-34.172767
53280	0	0.343282	0.140815	10.070681	0.003427	0.001406	0.100707	-0.195988	4.310500	-34.170885
53281	0	0.378948	0.152653	10.015848	0.003784	0.001526	0.100159	-0.196693	4.307615	-34.167723
53282	0	0.367537	0.134483	10.070694	0.003673	0.001344	0.100707	-0.196968	4.307624	-34.171503
53283	0	0.384936	0.133965	10.076893	0.003845	0.001343	0.100769	-0.202007	4.306075	-34.173586
53284	0	0.392137	0.140081	10.040154	0.003914	0.001397	0.100402	-0.199271	4.300701	-34.174806
53285	0	0.384701	0.140961	10.034165	0.003845	0.001404	0.100342	-0.194188	4.301805	-34.174682
53286	0	0.366889	0.141608	9.991343	0.003665	0.001414	0.099914	-0.193641	4.300482	-34.174223
53287	0	0.373109	0.164714	10.015841	0.003723	0.001648	0.100159	-0.196062	4.294563	-34.172665
53288	0	0.374847	0.152580	9.966905	0.003738	0.001524	0.099669	-0.195483	4.286153	-34.173672
53289	0	0.342169	0.134699	10.009747	0.003418	0.001343	0.100098	-0.192166	4.285069	-34.175505
53290	0	0.379572	0.171821	9.973028	0.003791	0.001717	0.099730	-0.191824	4.282665	-34.178287
[truncated: 618 more rows]
