# Supplementary material for: Properties of traditional bamboo carrying poles have implications for user interactions
Source: PLoS One. 2018 May 10;13(5):e0196208. doi: 10.1371/journal.pone.0196208 (PMC5945030; doi:10.1371/journal.pone.0196208)
Supplement: S1 Text — (ZIP) [file pone.0196208.s005.zip › ResTest_PoleI_MeLoad1.txt]

// Start Time: Unknown
// Update Rate: 100.0Hz
// Filter Profile: human (34.3)
// Firmware Version: 2.1.4
PacketCounter	SampleTimeFine	Acc_X	Acc_Y	Acc_Z	VelInc_X	VelInc_Y	VelInc_Z	Roll	Pitch	Yaw	Latitude	Longitude	Altitude	Vel_X	Vel_Y	Vel_Z
17307	0	1.899604	1.605653	10.319145	0.019226	0.016052	0.103149	-0.781446	-9.704707	-31.201514
17308	0	1.861342	1.509348	9.869772	0.018847	0.015083	0.098655	-0.777366	-9.436092	-31.170081
17309	0	1.718872	1.826247	9.158919	0.017395	0.018250	0.091553	-0.768349	-9.181491	-31.141735
17310	0	1.650203	1.749150	8.823907	0.016692	0.017481	0.088205	-0.761336	-8.938108	-31.118947
17311	0	1.618164	0.818383	8.688553	0.016357	0.008179	0.086853	-0.760751	-8.708643	-31.088359
17312	0	1.585218	0.996898	8.444401	0.016015	0.009958	0.084414	-0.751911	-8.490153	-31.055524
17313	0	1.445423	1.441673	7.820851	0.014587	0.014404	0.078186	-0.738555	-8.297298	-31.023465
17314	0	1.398261	1.808673	7.379380	0.014091	0.018089	0.073772	-0.746536	-8.129846	-30.992700
17315	0	1.370320	1.818411	7.326032	0.013794	0.018188	0.073242	-0.756783	-7.989670	-30.971579
17316	0	1.342046	1.659431	7.310679	0.013491	0.016592	0.073094	-0.755769	-7.880817	-30.953028
17317	0	1.246683	1.630822	7.019576	0.012512	0.016296	0.070190	-0.738236	-7.807650	-30.941690
17318	0	1.191447	1.565114	6.855489	0.011935	0.015648	0.068552	-0.733691	-7.773622	-30.939938
17319	0	1.208606	1.513434	7.019075	0.012085	0.015137	0.070190	-0.737434	-7.775122	-30.935303
17320	0	1.278064	1.256701	7.146826	0.012758	0.012568	0.071472	-0.737249	-7.810454	-30.934281
17321	0	1.267637	1.159573	7.128175	0.012634	0.011597	0.071289	-0.736855	-7.877223	-30.930955
17322	0	1.229284	1.634550	6.998300	0.012229	0.016355	0.069992	-0.748925	-7.979517	-30.933409
17323	0	1.271995	1.530852	7.274138	0.012634	0.015320	0.072754	-0.763232	-8.112072	-30.939760
17324	0	1.334943	1.278266	7.704284	0.013242	0.012793	0.077060	-0.773838	-8.270093	-30.946566
17325	0	1.453360	1.592214	7.962903	0.014404	0.015930	0.079651	-0.780388	-8.453006	-30.953996
17326	0	1.561157	1.748697	8.098192	0.015461	0.017500	0.081008	-0.792859	-8.662489	-30.969253
17327	0	1.609289	1.457217	8.413921	0.015930	0.014587	0.084167	-0.807382	-8.881028	-30.981015
17328	0	1.682755	1.551548	8.847084	0.016638	0.015532	0.088504	-0.821296	-9.123364	-30.994780
17329	0	1.826799	1.530523	9.249220	0.018066	0.015320	0.092529	-0.832089	-9.369819	-31.005403
17330	0	1.950448	1.435565	9.845258	0.019288	0.014373	0.098493	-0.844729	-9.618889	-31.021330
17331	0	2.011471	1.462730	10.133965	0.019897	0.014648	0.101379	-0.861386	-9.861825	-31.037690
17332	0	1.995235	1.849620	10.364312	0.019732	0.018511	0.103683	-0.870499	-10.101415	-31.048959
17333	0	1.835472	2.074738	10.854431	0.018127	0.020752	0.108582	-0.868747	-10.337836	-31.067185
17334	0	2.090076	1.974978	11.291430	0.020675	0.019765	0.112953	-0.877436	-10.564133	-31.083068
17335	0	2.199053	1.779857	11.788625	0.021790	0.017822	0.117920	-0.894653	-10.757233	-31.099221
17336	0	2.140329	1.587040	12.057036	0.021223	0.015882	0.120601	-0.900215	-10.926760	-31.113861
17337	0	2.229029	1.609276	12.168227	0.022156	0.016113	0.121704	-0.915749	-11.052187	-31.123392
17338	0	2.162179	2.032828	12.555401	0.021519	0.020343	0.125569	-0.926288	-11.145118	-31.130559
17339	0	2.233903	1.183265	12.865226	0.022278	0.011841	0.128662	-0.932143	-11.199546	-31.129711
17340	0	2.235991	1.237500	12.894342	0.022339	0.012373	0.128947	-0.930140	-11.218613	-31.122004
17341	0	2.305310	1.623421	12.683451	0.023071	0.016235	0.126831	-0.931875	-11.202509	-31.113714
17342	0	2.334516	2.428412	12.568964	0.023402	0.024289	0.125678	-0.938186	-11.150948	-31.102226
17343	0	2.420332	2.582022	12.477262	0.024292	0.025818	0.124756	-0.938531	-11.070665	-31.094214
17344	0	2.441910	1.910792	12.493537	0.024542	0.019108	0.124911	-0.941856	-10.959348	-31.086019
17345	0	2.450319	1.324801	12.313853	0.024658	0.013245	0.123108	-0.943138	-10.816215	-31.075571
17346	0	2.422566	1.496622	12.027599	0.024416	0.014959	0.120238	-0.942154	-10.636680	-31.057102
17347	0	2.298806	1.935943	11.643295	0.023193	0.019348	0.116394	-0.937142	-10.437046	-31.037703
17348	0	2.189438	1.968240	11.443485	0.022118	0.019674	0.114393	-0.935582	-10.216337	-31.021025
17349	0	2.088250	1.838181	11.106591	0.021118	0.018372	0.111023	-0.932031	-9.976152	-31.003011
17350	0	1.894748	1.491895	10.809322	0.019196	0.014912	0.108050	-0.931520	-9.715785	-30.984732
17351	0	1.763583	1.618467	10.367858	0.017883	0.016174	0.103638	-0.927470	-9.445383	-30.958812
17352	0	1.605822	1.571362	10.100431	0.016302	0.015705	0.100966	-0.924919	-9.171843	-30.936021
17353	0	1.464572	1.423712	9.775238	0.014893	0.014221	0.097717	-0.913312	-8.885536	-30.916484
17354	0	1.370094	1.536108	9.317689	0.013932	0.015349	0.093144	-0.905672	-8.604591	-30.898740
17355	0	1.290790	1.503031	8.889606	0.013123	0.015015	0.088867	-0.891956	-8.331384	-30.880149
17356	0	1.276481	1.419942	8.449773	0.012959	0.014190	0.084470	-0.884986	-8.071956	-30.861151
17357	0	1.239454	1.239772	8.230143	0.012573	0.012390	0.082275	-0.880213	-7.825900	-30.843786
17358	0	1.213101	1.296707	7.948040	0.012289	0.012954	0.079458	-0.866294	-7.600823	-30.828640
17359	0	1.201170	1.325884	7.545850	0.012146	0.013245	0.075439	-0.849459	-7.399514	-30.811163
17360	0	1.183518	1.346792	7.219710	0.011950	0.013454	0.072181	-0.832286	-7.220468	-30.794893
17361	0	1.150426	1.331883	7.026419	0.011597	0.013306	0.070251	-0.814252	-7.071770	-30.779730
17362	0	1.128350	1.358504	6.955323	0.011353	0.013576	0.069544	-0.801336	-6.959864	-30.774939
17363	0	1.124155	1.331110	6.842759	0.011292	0.013306	0.068420	-0.794115	-6.877369	-30.766602
17364	0	1.104655	1.344144	6.660612	0.011072	0.013437	0.066603	-0.787901	-6.833898	-30.761332
17365	0	1.079925	1.392026	6.597876	0.010803	0.013916	0.065979	-0.780588	-6.826909	-30.756864
17366	0	1.056893	1.453743	6.548604	0.010550	0.014534	0.065490	-0.773717	-6.858280	-30.753959
17367	0	1.078365	1.568530	6.609450	0.010742	0.015686	0.066101	-0.773209	-6.928458	-30.754111
17368	0	1.131833	1.616504	6.760373	0.011254	0.016172	0.067613	-0.783071	-7.034731	-30.759133
17369	0	1.186504	1.402773	7.042234	0.011780	0.014038	0.070435	-0.796517	-7.171172	-30.765894
17370	0	1.206321	1.327334	7.142975	0.011952	0.013284	0.071446	-0.808659	-7.346074	-30.768374
17371	0	1.227681	1.342234	7.383193	0.012146	0.013428	0.073853	-0.812022	-7.546005	-30.774081
17372	0	1.293386	1.450459	7.702163	0.012785	0.014515	0.077044	-0.821885	-7.764041	-30.782415
17373	0	1.341873	1.494379	8.139426	0.013245	0.014954	0.081421	-0.829704	-8.005472	-30.794169
17374	0	1.447958	1.603424	8.511418	0.014282	0.016052	0.085144	-0.847231	-8.267089	-30.807577
17375	0	1.498435	1.432624	8.834575	0.014771	0.014343	0.088379	-0.862242	-8.540907	-30.819216
17376	0	1.591278	1.359181	9.133334	0.015686	0.013611	0.091370	-0.878653	-8.822165	-30.830741
17377	0	1.664371	1.297326	9.569480	0.016399	0.012990	0.095735	-0.890983	-9.111793	-30.846026
17378	0	1.711707	1.451605	10.068623	0.016864	0.014528	0.100727	-0.897378	-9.396876	-30.859779
17379	0	1.777302	1.610439	10.554951	0.017517	0.016113	0.105591	-0.899755	-9.671465	-30.874950
17380	0	1.835458	1.681469	10.772422	0.018101	0.016827	0.107765	-0.905231	-9.938228	-30.890824
17381	0	1.898484	1.652363	11.104464	0.018738	0.016541	0.111084	-0.915966	-10.190305	-30.896452
17382	0	1.997660	1.661226	11.517455	0.019738	0.016627	0.115213	-0.924326	-10.424883	-30.913314
17383	0	2.115387	1.744322	11.818811	0.020935	0.017456	0.118225	-0.930794	-10.634663	-30.924431
17384	0	2.194410	1.778178	12.080107	0.021749	0.017796	0.120834	-0.938534	-10.818095	-30.934932
17385	0	2.293036	1.866774	12.216308	0.022766	0.018677	0.122192	-0.942597	-10.970360	-30.936462
17386	0	2.341352	1.968780	12.345125	0.023281	0.019695	0.123475	-0.946015	-11.091721	-30.936979
17387	0	2.401888	1.976510	12.620464	0.023926	0.019775	0.126221	-0.952840	-11.175222	-30.939978
17388	0	2.399658	1.865382	12.757998	0.023931	0.018656	0.127592	-0.952832	-11.233868	-30.942896
17389	0	2.425397	1.757753	12.810852	0.024231	0.017578	0.128113	-0.952858	-11.254308	-30.938748
17390	0	2.377448	1.922319	12.688627	0.023788	0.019224	0.126884	-0.954242	-11.241815	-30.932437
17391	0	2.369093	2.051119	12.647400	0.023743	0.020508	0.126465	-0.952665	-11.195445	-30.925733
17392	0	2.336510	1.948089	12.539970	0.023457	0.019476	0.125383	-0.950659	-11.112787	-30.918491
17393	0	2.331436	1.850309	12.398423	0.023438	0.018494	0.123962	-0.945323	-11.000207	-30.910932
17394	0	2.273469	1.614355	12.153065	0.022891	0.016131	0.121503	-0.938267	-10.854197	-30.900009
17395	0	2.197407	1.514673	11.941712	0.022156	0.015137	0.119385	-0.933771	-10.681430	-30.887480
17396	0	2.092194	1.541773	11.649123	0.021130	0.015400	0.116456	-0.922137	-10.479074	-30.873731
17397	0	2.034844	1.491112	11.264752	0.020569	0.014893	0.112610	-0.909723	-10.257017	-30.856381
17398	0	1.960870	1.494052	10.857297	0.019838	0.014928	0.108533	-0.903299	-10.017131	-30.833967
17399	0	1.863090	1.601033	10.392029	0.018860	0.015991	0.103882	-0.889350	-9.767481	-30.808012
17400	0	1.776726	1.775291	10.008617	0.017991	0.017736	0.100049	-0.877534	-9.514556	-30.788461
17401	0	1.705609	1.814390	9.665417	0.017273	0.018127	0.096619	-0.864988	-9.260961	-30.768051
17402	0	1.659251	1.701246	9.281613	0.016795	0.016999	0.092782	-0.855414	-9.014175	-30.749845
17403	0	1.628840	1.539584	8.883888	0.016479	0.015381	0.088806	-0.842730	-8.770791	-30.728836
17404	0	1.606213	1.438533	8.523932	0.016234	0.014372	0.085209	-0.830865	-8.542045	-30.708237
17405	0	1.546932	1.447894	8.254652	0.015625	0.014465	0.082520	-0.817742	-8.328723	-30.691229
17406	0	1.512520	1.498526	8.015520	0.015261	0.014979	0.080131	-0.814369	-8.137632	-30.673908
17407	0	1.404243	1.496203	7.851078	0.014160	0.014954	0.078491	-0.806430	-7.968184	-30.659145
17408	0	1.335003	1.595388	7.475979	0.013447	0.015945	0.074744	-0.797254	-7.822296	-30.649430
17409	0	1.262020	1.660588	7.416958	0.012695	0.016602	0.074158	-0.793383	-7.708142	-30.639610
17410	0	1.212515	1.606194	7.345591	0.012180	0.016060	0.073447	-0.792217	-7.623602	-30.634961
17411	0	1.162341	1.477292	7.355231	0.011658	0.014771	0.073547	-0.789667	-7.570959	-30.631026
17412	0	1.132755	1.312644	7.264422	0.011346	0.013126	0.072641	-0.790160	-7.542419	-30.627656
17413	0	1.092941	1.263041	7.208257	0.010925	0.012634	0.072083	-0.796078	-7.548800	-30.625629
17414	0	1.107739	1.365800	7.250735	0.011055	0.013663	0.072510	-0.803520	-7.583410	-30.620120
17415	0	1.157552	1.384514	7.390919	0.011536	0.013855	0.073914	-0.817211	-7.644130	-30.618463
17416	0	1.179478	1.339853	7.597202	0.011739	0.013407	0.075979	-0.827554	-7.727321	-30.619736
17417	0	1.246899	1.372180	7.707668	0.012390	0.013733	0.077087	-0.841137	-7.842776	-30.622024
17418	0	1.270379	1.375943	7.857852	0.012611	0.013771	0.078591	-0.854742	-7.975619	-30.628139
17419	0	1.359998	1.408411	8.079455	0.013489	0.014099	0.080811	-0.871968	-8.131058	-30.631567
17420	0	1.470136	1.392934	8.405172	0.014574	0.013946	0.084071	-0.889510	-8.302319	-30.637735
17421	0	1.534386	1.378153	8.664619	0.015198	0.013794	0.086670	-0.900783	-8.493131	-30.645392
17422	0	1.577540	1.436401	8.909878	0.015620	0.014379	0.089124	-0.914132	-8.690136	-30.650996
17423	0	1.634002	1.616150	9.164773	0.016174	0.016174	0.091675	-0.924588	-8.894313	-30.657879
17424	0	1.705077	1.753570	9.458212	0.016883	0.017551	0.094609	-0.938081	-9.094479	-30.662929
17425	0	1.763213	1.786267	9.830002	0.017456	0.017883	0.098328	-0.956530	-9.296669	-30.671564
17426	0	1.806259	1.770164	10.147695	0.017880	0.017718	0.101506	-0.969763	-9.499450	-30.680122
17427	0	1.837205	1.651617	10.397556	0.018188	0.016541	0.104004	-0.991092	-9.699248	-30.687463
17428	0	1.831716	1.488757	10.751990	0.018140	0.014903	0.107548	-1.002636	-9.886366	-30.691360
17429	0	1.859173	1.523976	11.051068	0.018433	0.015259	0.110535	-1.018223	-10.049843	-30.687292
17430	0	1.854311	1.892949	11.284595	0.018393	0.018943	0.112868	-1.027773	-10.200660	-30.693395
17431	0	1.899672	1.506176	11.509165	0.018860	0.015076	0.115112	-1.038260	-10.335807	-30.691231
17432	0	1.925284	2.180996	11.566477	0.019137	0.021822	0.115682	-1.047105	-10.448375	-30.695553
17433	0	1.968466	1.470280	11.790538	0.019592	0.014709	0.117920	-1.051226	-10.537423	-30.697195
17434	0	1.990226	1.834604	11.855293	0.019839	0.018357	0.118562	-1.060260	-10.597542	-30.703595
17435	0	2.011462	1.226714	12.029470	0.020081	0.012268	0.120300	-1.060432	-10.630058	-30.698551
17436	0	1.966863	1.819515	11.955386	0.019661	0.018187	0.119556	-1.052067	-10.637259	-30.696735
17437	0	2.005953	1.777087	11.847136	0.020081	0.017761	0.118469	-1.043255	-10.617062	-30.695271
17438	0	1.999338	1.748068	11.909003	0.020038	0.017475	0.119083	-1.038916	-10.574838	-30.695667
17439	0	2.006668	1.600630	11.799169	0.020142	0.015991	0.117981	-1.026264	-10.502737	-30.689547
17440	0	1.989666	1.792764	11.545203	0.019995	0.017912	0.115438	-1.013329	-10.406410	-30.681162
17441	0	1.965857	1.905692	11.232285	0.019775	0.019043	0.112305	-1.002291	-10.288673	-30.675560
17442	0	1.965897	1.743696	11.059185	0.019790	0.017422	0.110571	-0.990144	-10.154726	-30.670863
17443	0	2.036238	1.167259	10.927857	0.020508	0.011658	0.109253	-0.978847	-10.003343	-30.659348
17444	0	1.932302	1.564513	10.653023	0.019470	0.015625	0.106506	-0.961567	-9.846619	-30.648615
17445	0	1.888923	1.313594	10.311500	0.019043	0.013123	0.103088	-0.951432	-9.677424	-30.630378
17446	0	1.894991	2.125928	9.932969	0.019104	0.021240	0.099304	-0.934381	-9.502111	-30.612914
17447	0	1.931835	1.105875	9.603770	0.019470	0.011047	0.096008	-0.925804	-9.322624	-30.592180
17448	0	1.833573	1.645768	9.368162	0.018483	0.016446	0.093655	-0.916605	-9.144457	-30.575031
17449	0	1.664648	1.429570	9.017245	0.016785	0.014282	0.090149	-0.904066	-8.970761	-30.550377
17450	0	1.534673	1.810467	8.844074	0.015475	0.018092	0.088421	-0.892111	-8.806369	-30.532526
17451	0	1.496859	1.801224	8.546662	0.015076	0.018005	0.085449	-0.886492	-8.664480	-30.513474
17452	0	1.532486	1.784373	8.324114	0.015416	0.017835	0.083226	-0.877134	-8.540351	-30.496754
17453	0	1.493158	1.343246	8.210668	0.015015	0.013428	0.082092	-0.873356	-8.425691	-30.481689
17454	0	1.412084	1.453729	7.938291	0.014182	0.014535	0.079372	-0.872140	-8.338392	-30.475351
17455	0	1.380580	1.562664	8.026939	0.013855	0.015625	0.080261	-0.871399	-8.268933	-30.465863
17456	0	1.244795	1.599328	7.735084	0.012478	0.015994	0.077346	-0.873510	-8.224956	-30.458086
17457	0	1.261730	1.288212	7.867644	0.012634	0.012878	0.078674	-0.868593	-8.200428	-30.455757
17458	0	1.296661	1.166652	7.892188	0.012966	0.011664	0.078922	-0.865364	-8.200974	-30.458196
17459	0	1.247303	1.098834	7.885369	0.012451	0.010986	0.078857	-0.861554	-8.232414	-30.453817
17460	0	1.235434	1.440485	7.872073	0.012312	0.014408	0.078727	-0.864690	-8.293040	-30.452732
17461	0	1.299187	1.763636	7.933777	0.012939	0.017639	0.079346	-0.866727	-8.367184	-30.455369
17462	0	1.409692	1.628549	8.139084	0.014023	0.016290	0.081403	-0.869861	-8.469817	-30.464212
17463	0	1.466682	1.446126	8.238409	0.014587	0.014465	0.082397	-0.872450	-8.578626	-30.468867
17464	0	1.478919	1.543101	8.455012	0.014689	0.015433	0.084567	-0.871878	-8.711672	-30.474115
17465	0	1.512862	1.659354	8.750633	0.015015	0.016602	0.087524	-0.878326	-8.858536	-30.481732
17466	0	1.549807	1.700232	9.070246	0.015372	0.017012	0.090722	-0.885798	-9.015030	-30.492406
17467	0	1.679941	1.738618	9.329991	0.016663	0.017395	0.093323	-0.891949	-9.180515	-30.503711
17468	0	1.726790	1.797807	9.453288	0.017122	0.017986	0.094558	-0.896924	-9.354502	-30.521472
17469	0	1.894250	1.640539	9.689810	0.018799	0.016418	0.096924	-0.907268	-9.522052	-30.530738
17470	0	1.912396	1.527381	10.099654	0.018975	0.015292	0.101022	-0.923102	-9.688735	-30.542319
17471	0	1.919005	1.439127	10.440606	0.019043	0.014404	0.104431	-0.932678	-9.848444	-30.551354
17472	0	1.929645	1.467324	10.734848	0.019162	0.014682	0.107371	-0.937658	-9.990237	-30.560044
17473	0	1.923146	1.311683	10.855976	0.019104	0.013123	0.108582	-0.939817	-10.123574	-30.567816
17474	0	1.978592	1.376553	11.089840	0.019670	0.013782	0.110917	-0.952857	-10.242758	-30.573340
17475	0	1.951211	1.689942	11.241006	0.019409	0.016907	0.112427	-0.957369	-10.346402	-30.574446
17476	0	1.982943	1.895922	11.384300	0.019740	0.018967	0.113857	-0.962396	-10.434938	-30.572606
17477	0	1.971941	2.152766	11.394458	0.019653	0.021545	0.113953	-0.978353	-10.500080	-30.571617
17478	0	2.031656	1.784671	11.484261	0.020274	0.017847	0.114850	-0.977241	-10.541769	-30.579430
17479	0	2.089499	1.525658	11.645161	0.020874	0.015259	0.116455	-0.978684	-10.562128	-30.578400
17480	0	2.061026	1.659510	11.675296	0.020611	0.016597	0.116753	-0.980407	-10.561553	-30.568676
17481	0	2.054073	1.769833	11.682652	0.020569	0.017700	0.116821	-0.982863	-10.534134	-30.566062
17482	0	2.027706	1.916466	11.561876	0.020329	0.019161	0.115610	-0.980855	-10.482594	-30.557026
17483	0	1.976410	1.794773	11.439188	0.019836	0.017944	0.114380	-0.979229	-10.410825	-30.555173
17484	0	1.929319	1.717052	11.405043	0.019387	0.017157	0.114037	-0.967514	-10.317189	-30.555181
17485	0	1.935720	1.605597	11.342216	0.019470	0.016052	0.113403	-0.966680	-10.204022	-30.547647
17486	0	1.881700	1.551221	11.089733	0.018944	0.015510	0.110876	-0.967283	-10.074141	-30.542230
17487	0	1.835355	1.606728	10.762675	0.018494	0.016052	0.107605	-0.955143	-9.926423	-30.532136
17488	0	1.776842	1.603455	10.571600	0.017913	0.016020	0.105694	-0.943166	-9.771399	-30.523191
17489	0	1.724140	1.588548	10.335579	0.017395	0.015869	0.103333	-0.929337	-9.602812	-30.515017
17490	0	1.656947	1.487645	10.150908	0.016726	0.014863	0.101485	-0.918574	-9.427249	-30.505028
17491	0	1.620528	1.545410	9.767972	0.016357	0.015442	0.097656	-0.908819	-9.250606	-30.484760
17492	0	1.609658	1.541876	9.485721	0.016245	0.015404	0.094834	-0.895174	-9.073411	-30.473845
17493	0	1.542053	1.520797	9.249065	0.015564	0.015198	0.092468	-0.886888	-8.897670	-30.462451
17494	0	1.545978	1.578088	8.954249	0.015591	0.015766	0.089522	-0.872191	-8.732191	-30.452037
17495	0	1.519755	1.527726	8.815276	0.015320	0.015259	0.088135	-0.852091	-8.575064	-30.439411
17496	0	1.472694	1.439171	8.605043	0.014836	0.014379	0.086034	-0.838084	-8.431035	-30.429958
17497	0	1.418854	1.313003	8.308374	0.014282	0.013123	0.083069	-0.830808	-8.303123	-30.416799
17498	0	1.432311	1.345011	8.195133	0.014402	0.013442	0.081939	-0.822114	-8.193400	-30.407171
17499	0	1.433994	1.465669	8.069845	0.014404	0.014648	0.080688	-0.812357	-8.102853	-30.391919
17500	0	1.428853	1.460654	7.894605	0.014339	0.014603	0.078938	-0.808077	-8.029393	-30.373227
17501	0	1.412555	1.526361	7.800826	0.014160	0.015259	0.078003	-0.801849	-7.978771	-30.360504
17502	0	1.328093	1.624584	7.691639	0.013298	0.016244	0.076914	-0.799293	-7.953245	-30.353384
17503	0	1.257329	1.739401	7.623313	0.012573	0.017395	0.076233	-0.800457	-7.952638	-30.346019
17504	0	1.247010	1.769681	7.677928	0.012451	0.017697	0.076782	-0.800227	-7.979835	-30.342547
17505	0	1.236586	1.665823	7.763181	0.012329	0.016663	0.077637	-0.805039	-8.032955	-30.346678
17506	0	1.263778	1.493842	7.847342	0.012586	0.014944	0.078481	-0.811122	-8.107846	-30.355545
17507	0	1.282561	1.408845	7.909227	0.012756	0.014099	0.079102	-0.823756	-8.206532	-30.358905
17508	0	1.322913	1.431460	8.126579	0.013143	0.014320	0.081279	-0.828540	-8.326722	-30.368199
17509	0	1.352678	1.317688	8.384746	0.013428	0.013184	0.083862	-0.834021	-8.460232	-30.375620
17510	0	1.399188	1.255293	8.692609	0.013877	0.012559	0.086944	-0.837824	-8.609898	-30.386698
17511	0	1.453259	1.366701	8.817554	0.014404	0.013672	0.088196	-0.839601	-8.774421	-30.394237
17512	0	1.523181	1.444675	9.008412	0.015094	0.014455	0.090106	-0.845008	-8.947573	-30.405603
17513	0	1.601435	1.500320	9.281142	0.015869	0.015015	0.092834	-0.854071	-9.124359	-30.412328
17514	0	1.693389	1.705314	9.630124	0.016781	0.017065	0.096326	-0.863002	-9.303677	-30.423487
17515	0	1.724793	1.696099	9.836229	0.017090	0.016968	0.098389	-0.865591	-9.485111	-30.433972
17516	0	1.829884	1.743689	10.013611	0.018144	0.017442	0.100163	-0.865855	-9.660020	-30.444833
17517	0	1.901625	1.757070	10.281675	0.018860	0.017578	0.102844	-0.868837	-9.831745	-30.455779
17518	0	1.988123	1.639009	10.611793	0.019732	0.016402	0.106144	-0.876944	-9.991266	-30.465490
17519	0	2.022780	1.646503	10.831224	0.020081	0.016479	0.108337	-0.887393	-10.145002	-30.471082
17520	0	2.020967	1.704457	10.960698	0.020073	0.017060	0.109630	-0.899401	-10.285995	-30.473124
17521	0	2.069198	1.860936	11.203896	0.020569	0.018616	0.112061	-0.901920	-10.410041	-30.481522
17522	0	2.074347	1.834796	11.401294	0.020636	0.018358	0.114031	-0.908788	-10.516838	-30.485523
17523	0	2.089973	1.799872	11.595224	0.020813	0.018005	0.115967	-0.912584	-10.601283	-30.488138
17524	0	2.092558	1.658153	11.665953	0.020864	0.016587	0.116670	-0.916175	-10.660432	-30.488919
17525	0	2.091457	1.622841	11.785266	0.020874	0.016235	0.117859	-0.921562	-10.699286	-30.486629
17526	0	2.096193	1.683097	11.796645	0.020955	0.016831	0.117968	-0.921432	-10.705591	-30.486746
17527	0	2.043182	1.733752	11.847130	0.020447	0.017334	0.118469	-0.918060	-10.690977	-30.487015
17528	0	2.001131	1.734567	11.786871	0.020051	0.017341	0.117863	-0.913892	-10.652492	-30.486010
17529	0	1.965018	1.789285	11.725786	0.019714	0.017883	0.117249	-0.905961	-10.590152	-30.482644
17530	0	1.943559	1.723726	11.557193	0.019526	0.017230	0.115558	-0.900967	-10.500684	-30.474830
17531	0	1.923855	1.655231	11.506797	0.019348	0.016541	0.115051	-0.891894	-10.392350	-30.467755
17532	0	1.894925	1.583743	11.247914	0.019073	0.015831	0.112459	-0.888527	-10.267727	-30.455267
17533	0	1.872221	1.679527	11.000728	0.018860	0.016785	0.109985	-0.881055	-10.125569	-30.446259
17534	0	1.862347	1.803822	10.669576	0.018775	0.018025	0.106671	-0.871395	-9.964493	-30.435711
17535	0	1.864269	1.698084	10.494522	0.018799	0.016968	0.104919	-0.861528	-9.795611	-30.418056
17536	0	1.864225	1.505255	10.280108	0.018798	0.015039	0.102775	-0.851364	-9.623594	-30.408266
17537	0	1.827275	1.423416	10.049127	0.018433	0.014221	0.100464	-0.841253	-9.442778	-30.397231
17538	0	1.754626	1.490615	9.688875	0.017700	0.014893	0.096863	-0.829831	-9.262384	-30.388427
17539	0	1.675790	1.618489	9.377494	0.016907	0.016174	0.093750	-0.821419	-9.082372	-30.371995
17540	0	1.646591	1.594067	9.114830	0.016602	0.015930	0.091125	-0.812435	-8.913681	-30.361827
17541	0	1.561515	1.593917	8.882786	0.015747	0.015930	0.088806	-0.804898	-8.745367	-30.349368
17542	0	1.513659	1.600166	8.766579	0.015259	0.015991	0.087646	-0.794945	-8.587351	-30.335377
17543	0	1.429636	1.544955	8.522189	0.014404	0.015442	0.085205	-0.787887	-8.443725	-30.322543
17544	0	1.400801	1.532416	8.332758	0.014099	0.015320	0.083313	-0.784620	-8.319713	-30.310883
17545	0	1.359663	1.501971	8.131052	0.013672	0.015015	0.081299	-0.779607	-8.214513	-30.295649
17546	0	1.300059	1.459285	8.027014	0.013062	0.014587	0.080261	-0.773470	-8.128252	-30.286840
17547	0	1.289810	1.453078	7.983988	0.012939	0.014526	0.079834	-0.768073	-8.069201	-30.279247
17548	0	1.266740	1.434669	7.959367	0.012695	0.014343	0.079590	-0.763581	-8.029005	-30.270244
17549	0	1.252244	1.479345	7.775608	0.012534	0.014794	0.077754	-0.764762	-8.011396	-30.263701
17550	0	1.239064	1.458876	7.769742	0.012390	0.014587	0.077698	-0.762195	-8.011568	-30.260307
17551	0	1.259438	1.482853	7.793906	0.012573	0.014832	0.077942	-0.765298	-8.041733	-30.262032
17552	0	1.254948	1.372749	7.915764	0.012512	0.013733	0.079163	-0.771267	-8.094503	-30.264286
17553	0	1.280846	1.323672	8.049840	0.012756	0.013245	0.080505	-0.780133	-8.167245	-30.261853
17554	0	1.300286	1.269000	8.147268	0.012939	0.012695	0.081482	-0.784844	-8.254914	-30.262302
17555	0	1.346618	1.314225	8.340637	0.013385	0.013152	0.083418	-0.795058	-8.364892	-30.267409
17556	0	1.390919	1.482294	8.464086	0.013818	0.014829	0.084655	-0.799143	-8.486325	-30.266733
17557	0	1.469578	1.579828	8.714180	0.014587	0.015808	0.087158	-0.807800	-8.626127	-30.267554
17558	0	1.492766	1.718502	8.905944	0.014809	0.017192	0.089078	-0.812112	-8.776336	-30.275447
17559	0	1.563055	1.665147	9.043422	0.015503	0.016663	0.090454	-0.821331	-8.935273	-30.287119
17560	0	1.639225	1.625261	9.405414	0.016256	0.016273	0.094074	-0.840556	-9.098105	-30.294185
17561	0	1.680389	1.549253	9.671798	0.016663	0.015503	0.096741	-0.847778	-9.262960	-30.302623
17562	0	1.752479	1.608166	9.819426	0.017377	0.016091	0.098219	-0.853743	-9.432856	-30.311114
17563	0	1.815220	1.659128	10.031708	0.018005	0.016602	0.100342	-0.860187	-9.597971	-30.324175
17564	0	1.857426	1.681363	10.276903	0.018428	0.016824	0.102794	-0.866312	-9.758655	-30.332306
17565	0	1.894002	1.689140	10.575122	0.018799	0.016907	0.105774	-0.878046	-9.909265	-30.337731
17566	0	1.885117	1.685931	10.753877	0.018720	0.016875	0.107559	-0.890642	-10.047194	-30.338808
17567	0	1.874053	1.689244	10.923383	0.018616	0.016907	0.109253	-0.901453	-10.176079	-30.344108
17568	0	1.897936	1.668372	11.163832	0.018870	0.016694	0.111655	-0.908381	-10.286211	-30.349914
17569	0	1.889336	1.555231	11.320609	0.018799	0.015564	0.113220	-0.917009	-10.380463	-30.353313
17570	0	1.912444	1.584153	11.446156	0.019051	0.015845	0.114473	-0.918124	-10.453101	-30.359502
17571	0	1.939924	1.641085	11.486064	0.019348	0.016418	0.114868	-0.923747	-10.503010	-30.362032
17572	0	1.911898	1.719343	11.490861	0.019084	0.017197	0.114914	-0.925451	-10.536950	-30.362717
17573	0	1.905020	1.757525	11.566087	0.019043	0.017578	0.115662	-0.927236	-10.543412	-30.371166
17574	0	1.959177	1.678055	11.505165	0.019607	0.016779	0.115049	-0.925466	-10.528201	-30.369112
17575	0	1.936456	1.679067	11.499688	0.019409	0.016785	0.114990	-0.920009	-10.483565	-30.369680
17576	0	1.956583	1.668629	11.403552	0.019626	0.016674	0.114027	-0.908679	-10.423413	-30.369200
17577	0	1.969482	1.698057	11.256104	0.019775	0.016968	0.112549	-0.897283	-10.341616	-30.365195
17578	0	1.952474	1.706244	11.057350	0.019617	0.017054	0.110559	-0.890108	-10.246322	-30.362127
17579	0	1.966917	1.666933	10.835572	0.019775	0.016663	0.108337	-0.885520	-10.134558	-30.355269
17580	0	1.963245	1.638621	10.790376	0.019747	0.016370	0.107885	-0.870889	-10.013786	-30.349166
17581	0	1.923089	1.673600	10.506109	0.019348	0.016724	0.105042	-0.860357	-9.886688	-30.341410
17582	0	1.917588	1.858958	10.211078	0.019302	0.018579	0.102089	-0.851310	-9.745822	-30.328268
17583	0	1.861058	1.752840	9.963126	0.018738	0.017517	0.099609	-0.841735	-9.600644	-30.316457
17584	0	1.830104	1.697536	9.749664	0.018433	0.016968	0.097473	-0.836439	-9.447233	-30.304473
17585	0	1.757700	1.556832	9.560310	0.017700	0.015564	0.095581	-0.834548	-9.300597	-30.292039
17586	0	1.719056	1.518741	9.451954	0.017308	0.015178	0.094500	-0.825974	-9.158893	-30.280890
17587	0	1.655356	1.581278	9.114457	0.016663	0.015808	0.091125	-0.823013	-9.022730	-30.265829
17588	0	1.577063	1.441511	9.004245	0.015869	0.014404	0.090027	-0.811845	-8.898130	-30.259730
17589	0	1.485279	1.378033	8.818801	0.014944	0.013772	0.088174	-0.803368	-8.780151	-30.245277
17590	0	1.417468	1.390163	8.646661	0.014256	0.013900	0.086453	-0.802954	-8.672286	-30.231753
17591	0	1.360736	1.477700	8.582457	0.013672	0.014771	0.085815	-0.795708	-8.586391	-30.220341
17592	0	1.342980	1.459968	8.437627	0.013483	0.014600	0.084368	-0.796882	-8.514194	-30.210391
17593	0	1.326629	1.513983	8.313561	0.013306	0.015137	0.083130	-0.793144	-8.459851	-30.206256
17594	0	1.332514	1.532676	8.253469	0.013350	0.015326	0.082531	-0.791476	-8.425681	-30.204798
17595	0	1.280765	1.562289	8.154490	0.012817	0.015625	0.081543	-0.793943	-8.411308	-30.202390
17596	0	1.304068	1.561658	8.228003	0.013041	0.015620	0.082279	-0.798173	-8.409387	-30.203444
17597	0	1.350511	1.495274	8.263909	0.013489	0.014954	0.082642	-0.797939	-8.430798	-30.200293
17598	0	1.361514	1.506935	8.318062	0.013582	0.015074	0.083185	-0.802000	-8.474642	-30.201365
17599	0	1.450635	1.446068	8.379499	0.014465	0.014465	0.083801	-0.806000	-8.529209	-30.209165
17600	0	1.478611	1.377893	8.518314	0.014731	0.013784	0.085192	-0.810503	-8.601072	-30.210328
17601	0	1.507965	1.311566	8.653760	0.015015	0.013123	0.086548	-0.816413	-8.685395	-30.209504
17602	0	1.516058	1.475066	8.785761	0.015085	0.014756	0.087870	-0.820109	-8.781492	-30.205334
17603	0	1.570664	1.647094	8.867126	0.015625	0.016479	0.088684	-0.827387	-8.884555	-30.210358
17604	0	1.619033	1.742806	9.096207	0.016097	0.017438	0.090977	-0.835673	-8.999260	-30.211811
17605	0	1.651729	1.567031	9.330797	0.016418	0.015686	0.093323	-0.850713	-9.118210	-30.216553
17606	0	1.660083	1.362618	9.516813	0.016497	0.013639	0.095184	-0.862357	-9.241551	-30.219845
17607	0	1.689524	1.438951	9.702893	0.016785	0.014404	0.097046	-0.875345	-9.369898	-30.222964
17608	0	1.718349	1.637539	9.888640	0.017072	0.016388	0.098904	-0.885433	-9.496917	-30.228547
17609	0	1.750848	1.768950	10.093443	0.017395	0.017700	0.100952	-0.893181	-9.622988	-30.230684
17610	0	1.761314	1.785248	10.309626	0.017505	0.017861	0.103113	-0.898918	-9.740945	-30.233435
17611	0	1.767707	1.695641	10.502675	0.017578	0.016968	0.105042	-0.907413	-9.846716	-30.241807
17612	0	1.811244	1.619644	10.676809	0.018023	0.016212	0.106781	-0.920017	-9.941244	-30.244111
17613	0	1.796521	1.579477	10.820372	0.017883	0.015808	0.108215	-0.930914	-10.026204	-30.245274
17614	0	1.836510	1.577130	10.897406	0.018292	0.015780	0.108985	-0.937564	-10.100948	-30.245977
17615	0	1.824256	1.580581	11.009881	0.018188	0.015808	0.110107	-0.937526	-10.155752	-30.247620
17616	0	1.839840	1.617002	11.020445	0.018357	0.016170	0.110211	-0.934932	-10.197116	-30.251403
17617	0	1.852084	1.726892	11.120216	0.018494	0.017273	0.111206	-0.937393	-10.223822	-30.253085
17618	0	1.879749	1.695790	11.144091	0.018792	0.016959	0.111442	-0.937489	-10.228257	-30.257340
17619	0	1.872652	1.623719	11.139079	0.018738	0.016235	0.111389	-0.934865	-10.215764	-30.258030
17620	0	1.887399	1.587802	11.060180	0.018898	0.015872	0.110599	-0.928299	-10.190114	-30.259098
17621	0	1.875824	1.618499	11.035691	0.018799	0.016174	0.110352	-0.917346	-10.147367	-30.260292
17622	0	1.896848	1.730271	10.963769	0.019023	0.017294	0.109630	-0.908650	-10.090053	-30.262505
17623	0	1.879193	1.826026	10.773711	0.018860	0.018250	0.107727	-0.898138	-10.017658	-30.261786
17624	0	1.846542	1.797483	10.629306	0.018542	0.017965	0.106281	-0.889030	-9.934786	-30.262393
17625	0	1.816092	1.716296	10.444462	0.018250	0.017151	0.104431	-0.877377	-9.837666	-30.256712
17626	0	1.761761	1.627198	10.318845	0.017708	0.016258	0.103175	-0.863811	-9.737517	-30.251125
17627	0	1.766316	1.625090	10.157713	0.017761	0.016235	0.101562	-0.848234	-9.627047	-30.245912
17628	0	1.747178	1.554210	9.977572	0.017569	0.015533	0.099760	-0.840206	-9.516010	-30.245352
17629	0	1.735578	1.569421	9.816102	0.017456	0.015686	0.098145	-0.832775	-9.399180	-30.234552
17630	0	1.692284	1.485701	9.617662	0.017015	0.014847	0.096162	-0.822526	-9.288935	-30.227402
17631	0	1.656888	1.508326	9.486386	0.016663	0.015076	0.094849	-0.815337	-9.175889	-30.216794
17632	0	1.639165	1.558521	9.275621	0.016479	0.015578	0.092742	-0.808550	-9.068788	-30.215527
17633	0	1.608992	1.508447	9.052873	0.016174	0.015076	0.090515	-0.799192	-8.962147	-30.211615
17634	0	1.568901	1.479766	8.890459	0.015764	0.014788	0.088893	-0.787776	-8.865194	-30.203328
17635	0	1.513313	1.459648	8.759513	0.015198	0.014587	0.087585	-0.776976	-8.780467	-30.192152
17636	0	1.489187	1.503620	8.663590	0.014948	0.015032	0.086627	-0.771935	-8.706036	-30.180687
17637	0	1.479335	1.501782	8.563838	0.014832	0.015015	0.085632	-0.767795	-8.654189	-30.165456
17638	0	1.442523	1.514628	8.418266	0.014451	0.015142	0.084179	-0.762270	-8.618177	-30.156428
17639	0	1.414148	1.574813	8.386526	0.014160	0.015747	0.083862	-0.760254	-8.591640	-30.149983
17640	0	1.424005	1.599732	8.356290	0.014245	0.015993	0.083563	-0.753409	-8.583470	-30.143025
17641	0	1.410947	1.678316	8.379983	0.014099	0.016785	0.083801	-0.753819	-8.595721	-30.134400
17642	0	1.414117	1.690099	8.428243	0.014119	0.016903	0.084286	-0.754375	-8.623829	-30.133272
17643	0	1.401045	1.623243	8.507807	0.013977	0.016235	0.085083	-0.755822	-8.666982	-30.138986
17644	0	1.439385	1.475739	8.549334	0.014349	0.014764	0.085500	-0.761553	-8.725128	-30.144691
17645	0	1.464191	1.378683	8.653979	0.014587	0.013794	0.086548	-0.767736	-8.795204	-30.149281
17646	0	1.488826	1.310601	8.786214	0.014820	0.013107	0.087873	-0.765762	-8.881898	-30.152540
17647	0	1.533404	1.348138	8.940475	0.015259	0.013489	0.089417	-0.771343	-8.976070	-30.151192
17648	0	1.598238	1.475360	9.133084	0.015901	0.014755	0.091345	-0.769321	-9.076151	-30.157780
17649	0	1.620021	1.592648	9.257581	0.016113	0.015930	0.092590	-0.769643	-9.180982	-30.161805
17650	0	1.669165	1.701180	9.400924	0.016595	0.017021	0.094025	-0.776473	-9.295949	-30.168257
17651	0	1.681940	1.628786	9.623721	0.016724	0.016296	0.096252	-0.782137	-9.407212	-30.177056
17652	0	1.762436	1.548036	9.846210	0.017529	0.015485	0.098478	-0.782859	-9.515050	-30.183035
17653	0	1.755338	1.555496	9.977683	0.017456	0.015564	0.099792	-0.788763	-9.624244	-30.185645
17654	0	1.793091	1.602441	10.157607	0.017838	0.016033	0.101591	-0.794362	-9.727056	-30.190007
17655	0	1.840149	1.756610	10.264694	0.018311	0.017578	0.102661	-0.803542	-9.825895	-30.194582
17656	0	1.870454	1.747975	10.457130	0.018618	0.017492	0.104585	-0.813213	-9.918568	-30.199048
17657	0	1.911999	1.695713	10.606696	0.019043	0.016968	0.106079	-0.820966	-9.999444	-30.201483
17658	0	1.902030	1.680988	10.696014	0.018953	0.016824	0.106970	-0.832374	-10.069039	-30.206572
17659	0	1.934115	1.646260	10.833034	0.019287	0.016479	0.108337	-0.847266	-10.124261	-30.204145
17660	0	1.931599	1.704617	10.837792	0.019273	0.017056	0.108384	-0.854424	-10.168036	-30.205704
17661	0	1.900796	1.683994	10.967655	0.018982	0.016846	0.109680	-0.858294	-10.193568	-30.207052
17662	0	1.879730	1.664743	11.022092	0.018789	0.016650	0.110222	-0.859459	-10.200429	-30.211743
17663	0	1.843211	1.604916	11.035210	0.018433	0.016052	0.110352	-0.861368	-10.198554	-30.207837
17664	0	1.841667	1.695523	11.047799	0.018432	0.016961	0.110475	-0.866653	-10.181755	-30.200848
17665	0	1.784889	1.702623	10.986928	0.017883	0.017029	0.109863	-0.868929	-10.144821	-30.196945
17666	0	1.769998	1.690601	10.945540	0.017754	0.016901	0.109447	-0.863787	-10.087837	-30.194283
17667	0	1.794027	1.605881	10.871341	0.018005	0.016052	0.108704	-0.857348	-10.018471	-30.188149
17668	0	1.816677	1.558783	10.684206	0.018244	0.015576	0.106831	-0.845843	-9.935213	-30.184129
17669	0	1.798605	1.612328	10.603022	0.018066	0.016113	0.106018	-0.835954	-9.847791	-30.179827
17670	0	1.775314	1.613886	10.501908	0.017846	0.016132	0.105004	-0.830217	-9.745937	-30.169219
17671	0	1.772328	1.587757	10.322621	0.017822	0.015869	0.103210	-0.822433	-9.635719	-30.159657
17672	0	1.734231	1.577143	10.124313	0.017445	0.015763	0.101227	-0.814849	-9.519677	-30.156451
17673	0	1.710903	1.649240	9.907575	0.017212	0.016479	0.099060	-0.801673	-9.400558	-30.148521
17674	0	1.666627	1.645490	9.684763	0.016767	0.016443	0.096832	-0.789611	-9.281809	-30.141632
17675	0	1.656363	1.600531	9.547386	0.016663	0.015991	0.095459	-0.774404	-9.162911	-30.136843
17676	0	1.612686	1.609063	9.342737	0.016225	0.016079	0.093412	-0.761788	-9.042642	-30.129397
17677	0	1.565394	1.520831	9.205517	0.015747	0.015198	0.092041	-0.750200	-8.926504	-30.119941
17678	0	1.560776	1.483686	9.028370	0.015686	0.014832	0.090271	-0.744559	-8.826727	-30.111973
17679	0	1.555807	1.428688	8.912230	0.015625	0.014282	0.089111	-0.739298	-8.740044	-30.101340
17680	0	1.513735	1.538740	8.728962	0.015198	0.015381	0.087280	-0.731243	-8.660113	-30.093938
17681	0	1.478208	1.599883	8.612770	0.014832	0.015991	0.086121	-0.721246	-8.593533	-30.088162
17682	0	1.492066	1.623896	8.453882	0.014954	0.016235	0.084534	-0.715910	-8.547770	-30.080726
17683	0	1.467869	1.636130	8.472139	0.014709	0.016357	0.084717	-0.710098	-8.504995	-30.073651
17684	0	1.408139	1.556410	8.423146	0.014099	0.015564	0.084229	-0.708870	-8.479539	-30.072280
17685	0	1.409674	1.531993	8.398476	0.014099	0.015320	0.083984	-0.707119	-8.474584	-30.067478
17686	0	1.380213	1.409764	8.355603	0.013794	0.014099	0.083557	-0.707178	-8.484015	-30.069320
17687	0	1.393560	1.366834	8.465311	0.013916	0.013672	0.084656	-0.709595	-8.508535	-30.065570
17688	0	1.431418	1.410027	8.403978	0.014282	0.014099	0.084045	-0.705218	-8.549924	-30.071995
17689	0	1.432463	1.476646	8.605322	0.014282	0.014771	0.086060	-0.707432	-8.603951	-30.074935
17690	0	1.439783	1.592151	8.690663	0.014343	0.015930	0.086914	-0.715267	-8.673103	-30.076024
17691	0	1.446939	1.623398	8.824645	0.014404	0.016235	0.088257	-0.713153	-8.754663	-30.078658
17692	0	1.466568	1.568105	8.909937	0.014587	0.015686	0.089111	-0.715216	-8.852214	-30.083196
17693	0	1.474223	1.466682	9.066764	0.014661	0.014677	0.090679	-0.723687	-8.952145	-30.094120
17694	0	1.540949	1.403210	9.233220	0.015320	0.014038	0.092346	-0.726430	-9.060475	-30.099676
17695	0	1.649660	1.497205	9.452502	0.016400	0.014979	0.094541	-0.730364	-9.174054	-30.101135
17696	0	1.679886	1.671150	9.502794	0.016697	0.016716	0.095045	-0.730638	-9.293516	-30.107162
17697	0	1.737337	1.738447	9.702988	0.017273	0.017395	0.097046	-0.737986	-9.408591	-30.109065
17698	0	1.770575	1.705859	9.931469	0.017600	0.017068	0.099332	-0.743513	-9.527193	-30.117168
17699	0	1.786251	1.604045	10.063095	0.017761	0.016052	0.100647	-0.751911	-9.639395	-30.121325
17700	0	1.806382	1.534374	10.267465	0.017967	0.015356	0.102690	-0.760808	-9.744269	-30.127977
17701	0	1.865603	1.598600	10.380346	0.018555	0.015991	0.103821	-0.761622	-9.853128	-30.128888
17702	0	1.830043	1.651859	10.487125	0.018210	0.016530	0.104885	-0.769639	-9.948557	-30.130771
17703	0	1.863255	1.738910	10.631060	0.018555	0.017395	0.106323	-0.771903	-10.029635	-30.133829
17704	0	1.901962	1.755879	10.720276	0.018955	0.017566	0.107213	-0.775530	-10.095808	-30.138392
17705	0	1.891167	1.738811	10.936716	0.018860	0.017395	0.109375	-0.779329	-10.147651	-30.145806
17706	0	1.906555	1.701047	11.032895	0.019025	0.017015	0.110335	-0.780555	-10.187623	-30.144933
17707	0	1.894617	1.665850	11.010370	0.018921	0.016663	0.110107	-0.782293	-10.211810	-30.145716
17708	0	1.861839	1.616635	11.107406	0.018605	0.016166	0.111076	-0.779506	-10.223407	-30.146081
17709	0	1.879402	1.672320	11.108486	0.018799	0.016724	0.111084	-0.778291	-10.216622	-30.146244
17710	0	1.852313	1.660327	11.059995	0.018545	0.016601	0.110597	-0.774617	-10.192198	-30.135509
17711	0	1.857809	1.666730	11.035720	0.018616	0.016663	0.110352	-0.769036	-10.151618	-30.131435
17712	0	1.842946	1.594554	10.939292	0.018479	0.015939	0.109385	-0.761686	-10.097997	-30.124157
17713	0	1.837001	1.581233	10.859154	0.018433	0.015808	0.108582	-0.757219	-10.030639	-30.121220
17714	0	1.829210	1.649097	10.690435	0.018370	0.016487	0.106892	-0.753614	-9.946424	-30.115505
17715	0	1.804365	1.721736	10.474991	0.018127	0.017212	0.104736	-0.748337	-9.853867	-30.113333
17716	0	1.762554	1.687008	10.343274	0.017717	0.016856	0.103419	-0.733849	-9.751356	-30.113532
17717	0	1.771976	1.612097	10.200641	0.017822	0.016113	0.101990	-0.726508	-9.635499	-30.113795
17718	0	1.757648	1.528407	10.087898	0.017680	0.015273	0.100863	-0.715471	-9.516958	-30.106547
17719	0	1.716865	1.618173	9.883290	0.017273	0.016174	0.098816	-0.708366	-9.395414	-30.097204
17720	0	1.686727	1.691492	9.614664	0.016968	0.016907	0.096130	-0.700053	-9.275134	-30.088511
17721	0	1.687469	1.716032	9.480252	0.016968	0.017151	0.094788	-0.689865	-9.162092	-30.082898
17722	0	1.655558	1.621009	9.334816	0.016644	0.016205	0.093333	-0.684500	-9.052333	-30.078772
17723	0	1.602897	1.551127	9.217640	0.016113	0.015503	0.092163	-0.675068	-8.946794	-30.074333
17724	0	1.536233	1.465424	9.052775	0.015442	0.014648	0.090515	-0.668493	-8.845205	-30.066713
17725	0	1.537294	1.458885	8.887891	0.015442	0.014587	0.088867	-0.667083	-8.755303	-30.057379
17726	0	1.520066	1.507539	8.704636	0.015259	0.015076	0.087036	-0.667578	-8.677678	-30.051225
17727	0	1.484339	1.544316	8.588476	0.014893	0.015442	0.085876	-0.665657	-8.610792	-30.044882
17728	0	1.424463	1.526018	8.569937	0.014282	0.015259	0.085693	-0.663134	-8.559038	-30.039771
17729	0	1.364456	1.538372	8.508688	0.013672	0.015381	0.085083	-0.658245	-8.520644	-30.035483
17730	0	1.383697	1.513877	8.520764	0.013855	0.015137	0.085205	-0.654109	-8.494674	-30.034397
17731	0	1.366927	1.501623	8.508315	0.013672	0.015015	0.085083	-0.650072	-8.489048	-30.030999
17732	0	1.362016	1.482944	8.447152	0.013611	0.014832	0.084473	-0.650584	-8.499348	-30.030398
17733	0	1.362458	1.373109	8.502007	0.013611	0.013733	0.085022	-0.650547	-8.515510	-30.028055
17734	0	1.411394	1.440798	8.554601	0.014086	0.014410	0.085550	-0.650281	-8.550598	-30.026456
17735	0	1.408052	1.446420	8.605283	0.014038	0.014465	0.086060	-0.648304	-8.604237	-30.030384
17736	0	1.469984	1.513215	8.684514	0.014648	0.015137	0.086853	-0.650489	-8.668988	-30.035401
17737	0	1.468172	1.542151	8.814176	0.014620	0.015428	0.088151	-0.654229	-8.746142	-30.034396
17738	0	1.526847	1.543448	8.916158	0.015198	0.015442	0.089172	-0.659252	-8.833571	-30.032736
17739	0	1.569961	1.561513	9.038186	0.015625	0.015625	0.090393	-0.667113	-8.924764	-30.039619
17740	0	1.595456	1.525004	9.214980	0.015869	0.015259	0.092163	-0.673016	-9.027499	-30.047417
17741	0	1.622996	1.558912	9.375922	0.016140	0.015600	0.093773	-0.681474	-9.133884	-30.053465
17742	0	1.672628	1.594190	9.516812	0.016633	0.015948	0.095183	-0.683984	-9.242518	-30.055315
17743	0	1.694060	1.598111	9.690897	0.016846	0.015991	0.096924	-0.690743	-9.351116	-30.056023
17744	0	1.726098	1.724410	9.864735	0.017161	0.017252	0.098663	-0.694546	-9.463104	-30.066996
17745	0	1.731204	1.683582	10.038729	0.017212	0.016846	0.100403	-0.700537	-9.573760	-30.076006
17746	0	1.738388	1.663270	10.218846	0.017293	0.016642	0.102202	-0.705614	-9.672253	-30.082926
17747	0	1.742172	1.622350	10.338068	0.017334	0.016235	0.103394	-0.713977	-9.766168	-30.087733
17748	0	1.796030	1.577433	10.463579	0.017878	0.015783	0.104649	-0.719164	-9.853552	-30.092298
17749	0	1.832095	1.659140	10.680088	0.018250	0.016602	0.106812	-0.725809	-9.927090	-30.098229
17750	0	1.821016	1.705874	10.720798	0.018148	0.017069	0.107217	-0.732746	-9.990037	-30.100256
17751	0	1.824159	1.701717	10.814719	0.018188	0.017029	0.108154	-0.741400	-10.043385	-30.103704
17752	0	1.851199	1.663337	10.947696	0.018478	0.016639	0.109482	-0.743943	-10.075877	-30.107946
17753	0	1.821099	1.574311	10.949390	0.018188	0.015747	0.109497	-0.745404	-10.096931	-30.106668
17754	0	1.830127	1.555183	10.936767	0.018294	0.015555	0.109368	-0.746932	-10.101869	-30.104925
17755	0	1.855123	1.568463	10.974200	0.018555	0.015686	0.109741	-0.746541	-10.096016	-30.098990
17756	0	1.865244	1.678383	10.919555	0.018670	0.016782	0.109193	-0.743000	-10.075344	-30.091032
17757	0	1.864221	1.691551	10.858612	0.018677	0.016907	0.108582	-0.732729	-10.036903	-30.088947
17758	0	1.868262	1.741928	10.774275	0.018730	0.017412	0.107736	-0.724523	-9.984524	-30.088141
17759	0	1.861612	1.648437	10.651622	0.018677	0.016479	0.106506	-0.719098	-9.917614	-30.083061
17760	0	1.812435	1.594836	10.531480	0.018190	0.015940	0.105305	-0.709572	-9.844104	-30.082601
17761	0	1.798898	1.581682	10.487041	0.018066	0.015808	0.104858	-0.700286	-9.757964	-30.085390
17762	0	1.802107	1.638002	10.269730	0.018097	0.016374	0.102685	-0.693481	-9.671852	-30.080446
17763	0	1.798506	1.722215	10.181932	0.018066	0.017212	0.101807	-0.682436	-9.578987	-30.078773
17764	0	1.770013	1.698850	9.983193	0.017784	0.016987	0.099817	-0.681166	-9.481250	-30.067803
17765	0	1.730965	1.660724	9.803662	0.017395	0.016602	0.098022	-0.675192	-9.380239	-30.061256
17766	0	1.714391	1.618833	9.659934	0.017226	0.016185	0.096585	-0.671597	-9.281332	-30.054381
17767	0	1.700939	1.520931	9.498331	0.017090	0.015198	0.094971	-0.658241	-9.182943	-30.043268
17768	0	1.655264	1.492334	9.360224	0.016625	0.014915	0.093591	-0.647782	-9.092439	-30.036876
17769	0	1.653280	1.520248	9.217468	0.016602	0.015198	0.092163	-0.642137	-9.005522	-30.028078
17770	0	1.627837	1.612700	9.048697	0.016344	0.016122	0.090476	-0.635792	-8.920985	-30.023139
17771	0	1.562677	1.599470	8.954832	0.015686	0.015991	0.089539	-0.631210	-8.843657	-30.015994
17772	0	1.515154	1.575668	8.895436	0.015202	0.015754	0.088946	-0.626976	-8.777570	-30.009527
17773	0	1.485419	1.513711	8.795809	0.014893	0.015137	0.087952	-0.625602	-8.725705	-30.005184
17774	0	1.417123	1.404086	8.778501	0.014205	0.014038	0.087780	-0.620940	-8.679725	-30.004037
17775	0	1.420171	1.391669	8.758850	0.014221	0.013916	0.087585	-0.618564	-8.652083	-30.001600
17776	0	1.404818	1.410134	8.734873	0.014060	0.014100	0.087347	-0.615167	-8.634257	-29.998751
17777	0	1.446312	1.507618	8.685331	0.014465	0.015076	0.086853	-0.612411	-8.628840	-29.997953
17778	0	1.434419	1.574758	8.697407	0.014338	0.015747	0.086975	-0.609371	-8.633662	-29.993427
17779	0	1.447894	1.659687	8.679062	0.014465	0.016602	0.086792	-0.612859	-8.648832	-29.993957
17780	0	1.476208	1.683924	8.714941	0.014736	0.016836	0.087154	-0.605667	-8.679747	-29.992082
17781	0	1.505424	1.477054	8.825009	0.015015	0.014771	0.088257	-0.601992	-8.727993	-29.993024
17782	0	1.542455	1.305803	8.892117	0.015381	0.013062	0.088928	-0.602709	-8.781248	-29.995752
17783	0	1.543815	1.329263	9.058615	0.015386	0.013298	0.090594	-0.605536	-8.844516	-30.000434
17784	0	1.586250	1.537993	9.148245	0.015808	0.015381	0.091492	-0.602623	-8.909325	-30.010635
17785	0	1.623484	1.753906	9.179809	0.016171	0.017539	0.091809	-0.598144	-8.984709	-30.013902
17786	0	1.621512	1.767378	9.310451	0.016149	0.017680	0.093115	-0.601474	-9.062870	-30.018198
17787	0	1.637016	1.647303	9.495915	0.016296	0.016479	0.094971	-0.604558	-9.148154	-30.019014
17788	0	1.695517	1.480629	9.694763	0.016873	0.014818	0.096960	-0.613654	-9.241319	-30.020438
17789	0	1.723076	1.457563	9.776604	0.017151	0.014587	0.097778	-0.622567	-9.331544	-30.019260
17790	0	1.708383	1.558940	10.018385	0.017009	0.015600	0.100195	-0.630319	-9.413934	-30.023366
17791	0	1.728220	1.653376	10.057501	0.017212	0.016541	0.100586	-0.633573	-9.490526	-30.026351
17792	0	1.730611	1.670437	10.183399	0.017232	0.016709	0.101846	-0.634545	-9.570478	-30.036306
17793	0	1.740042	1.641628	10.301650	0.017334	0.016418	0.103027	-0.632737	-9.640995	-30.037973
17794	0	1.747073	1.598104	10.501004	0.017408	0.015986	0.105020	-0.634568	-9.705786	-30.042693
17795	0	1.763546	1.610495	10.576566	0.017578	0.016113	0.105774	-0.639695	-9.764694	-30.045668
17796	0	1.773929	1.621479	10.636001	0.017694	0.016218	0.106367	-0.639841	-9.810933	-30.047963
17797	0	1.773653	1.598897	10.717206	0.017700	0.015991	0.107178	-0.639047	-9.846843	-30.051022
17798	0	1.785989	1.647345	10.710109	0.017834	0.016475	0.107105	-0.637383	-9.871939	-30.057689
17799	0	1.789038	1.678816	10.778637	0.017883	0.016785	0.107788	-0.631248	-9.876771	-30.062141
17800	0	1.801999	1.636218	10.760140	0.018020	0.016364	0.107601	-0.631149	-9.874505	-30.064554
17801	0	1.799295	1.555792	10.669243	0.018005	0.015564	0.106689	-0.635862	-9.858699	-30.062673
17802	0	1.820303	1.604916	10.675851	0.018225	0.016040	0.106756	-0.624361	-9.833011	-30.061937
17803	0	1.790676	1.648832	10.590099	0.017944	0.016479	0.105896	-0.613809	-9.790147	-30.061762
17804	0	1.825602	1.705198	10.524016	0.018296	0.017046	0.105234	-0.606380	-9.744180	-30.058819
17805	0	1.789605	1.685435	10.370567	0.017944	0.016846	0.103699	-0.596193	-9.688771	-30.056938
17806	0	1.788957	1.575612	10.352373	0.017944	0.015747	0.103516	-0.585740	-9.626143	-30.058045
17807	0	1.757721	1.575325	10.157229	0.017639	0.015747	0.101562	-0.578573	-9.554348	-30.056692
17808	0	1.731453	1.603263	10.141947	0.017381	0.016027	0.101409	-0.572703	-9.477742	-30.050859
17809	0	1.714538	1.667168	9.961934	0.017212	0.016663	0.099609	-0.562267	-9.399442	-30.048129
17810	0	1.731873	1.632346	9.811369	0.017385	0.016314	0.098104	-0.550760	-9.319719	-30.043944
17811	0	1.732773	1.612895	9.723843	0.017395	0.016113	0.097229	-0.532411	-9.238678	-30.035154
17812	0	1.683019	1.486467	9.622054	0.016895	0.014862	0.096210	-0.529334	-9.159373	-30.026814
17813	0	1.672350	1.519954	9.430990	0.016785	0.015198	0.094299	-0.527113	-9.083253	-30.020421
17814	0	1.642082	1.520840	9.341306	0.016480	0.015201	0.093404	-0.517469	-9.008306	-30.011646
17815	0	1.618175	1.544966	9.229328	0.016235	0.015442	0.092285	-0.507546	-8.939894	-30.007429
17816	0	1.571440	1.607696	9.065911	0.015763	0.016067	0.090652	-0.493959	-8.876189	-29.999494
17817	0	1.570280	1.624120	8.966735	0.015747	0.016235	0.089661	-0.485890	-8.817740	-29.998249
17818	0	1.562626	1.618836	8.992230	0.015658	0.016186	0.089917	-0.481518	-8.774702	-29.998403
17819	0	1.492512	1.520138	8.899342	0.014954	0.015198	0.088989	-0.475670	-8.735812	-29.994359
17820	0	1.481908	1.490155	8.881611	0.014835	0.014899	0.088814	-0.471102	-8.712387	-29.988715
17821	0	1.494503	1.410120	8.838003	0.014954	0.014099	0.088379	-0.466548	-8.698739	-29.986383
17822	0	1.481621	1.422622	8.892963	0.014814	0.014225	0.088930	-0.462770	-8.698411	-29.987359
17823	0	1.465666	1.513893	8.868235	0.014648	0.015137	0.088684	-0.457503	-8.706185	-29.984907
17824	0	1.474138	1.630430	8.879898	0.014726	0.016300	0.088802	-0.449525	-8.723428	-29.984026
17825	0	1.510276	1.696810	8.867941	0.015076	0.016968	0.088684	-0.445961	-8.755168	-29.984384
17826	0	1.522667	1.671650	8.946329	0.015191	0.016724	0.089468	-0.451630	-8.797283	-29.980265
17827	0	1.560493	1.452195	9.075295	0.015564	0.014526	0.090759	-0.453561	-8.845718	-29.982209
17828	0	1.569156	1.286644	9.232561	0.015647	0.012869	0.092333	-0.452893	-8.897920	-29.985969
17829	0	1.592086	1.312381	9.258128	0.015869	0.013123	0.092590	-0.447442	-8.958721	-29.988139
17830	0	1.603067	1.513767	9.396558	0.015974	0.015139	0.093975	-0.444574	-9.024286	-29.993156
17831	0	1.592966	1.739212	9.496111	0.015869	0.017395	0.094971	-0.443935	-9.093587	-29.996173
17832	0	1.666378	1.812409	9.557087	0.016602	0.018127	0.095581	-0.443670	-9.164448	-30.001854
17833	0	1.697383	1.651499	9.721813	0.016912	0.016521	0.097228	-0.445897	-9.234304	-30.007526
17834	0	1.715392	1.512509	9.844036	0.017090	0.015137	0.098450	-0.455123	-9.305384	-30.013475
17835	0	1.737610	1.560609	9.976154	0.017312	0.015614	0.099771	-0.459487	-9.375470	-30.009781
17836	0	1.761715	1.567740	10.047380	0.017554	0.015683	0.100484	-0.461927	-9.443748	-30.007913
17837	0	1.775662	1.678382	10.149176	0.017700	0.016785	0.101501	-0.458947	-9.503986	-30.010798
17838	0	1.768270	1.726668	10.269392	0.017631	0.017271	0.102702	-0.460048	-9.558715	-30.013136
17839	0	1.792470	1.732581	10.289945	0.017883	0.017334	0.102905	-0.465700	-9.601534	-30.011716
17840	0	1.770263	1.675248	10.423102	0.017661	0.016768	0.104236	-0.478717	-9.643977	-30.017459
17841	0	1.803861	1.635112	10.473160	0.018005	0.016357	0.104736	-0.482492	-9.677278	-30.015932
17842	0	1.785263	1.511922	10.496718	0.017827	0.015123	0.104971	-0.484155	-9.702323	-30.015275
17843	0	1.777298	1.507345	10.613849	0.017761	0.015076	0.106140	-0.484147	-9.712242	-30.014366
17844	0	1.760428	1.592542	10.564749	0.017601	0.015925	0.105648	-0.481982	-9.713070	-30.015478
17845	0	1.739286	1.690900	10.632324	0.017395	0.016907	0.106323	-0.477519	-9.708043	-30.015716
17846	0	1.743418	1.660412	10.571591	0.017451	0.016605	0.105713	-0.477388	-9.686996	-30.013346
17847	0	1.767278	1.587189	10.553397	0.017700	0.015869	0.105530	-0.473237	-9.654846	-30.012824
17848	0	1.730219	1.496370	10.517663	0.017340	0.014958	0.105171	-0.466639	-9.611704	-30.006808
17849	0	1.753878	1.593994	10.449731	0.017578	0.015930	0.104492	-0.455191	-9.566292	-30.004658
17850	0	1.738877	1.651156	10.304327	0.017439	0.016499	0.103037	-0.440365	-9.508448	-29.999218
17851	0	1.715246	1.642616	10.260883	0.017212	0.016418	0.102600	-0.431698	-9.440073	-29.993409
17852	0	1.715385	1.576881	10.079577	0.017217	0.015761	0.100786	-0.423294	-9.366692	-29.988324
17853	0	1.708486	1.581289	9.968100	0.017151	0.015808	0.099670	-0.417970	-9.288909	-29.983348
17854	0	1.665072	1.619078	9.902845	0.016714	0.016183	0.099019	-0.408925	-9.213681	-29.981482
17855	0	1.659900	1.624235	9.687254	0.016663	0.016235	0.096863	-0.400775	-9.136632	-29.981266
17856	0	1.683652	1.650203	9.542718	0.016903	0.016493	0.095417	-0.390051	-9.055154	-29.975931
17857	0	1.660439	1.636186	9.510220	0.016663	0.016357	0.095093	-0.384706	-8.983132	-29.970048
17858	0	1.655428	1.582256	9.377668	0.016608	0.015817	0.093768	-0.377418	-8.915259	-29.962295
17859	0	1.648794	1.568744	9.308771	0.016541	0.015686	0.093079	-0.375535	-8.848596	-29.957681
17860	0	1.614641	1.526236	9.176084	0.016192	0.015261	0.091753	-0.373070	-8.789087	-29.949982
17861	0	1.601345	1.544584	9.021618	0.016052	0.015442	0.090210	-0.367432	-8.737682	-29.941603
17862	0	1.557770	1.521373	8.992004	0.015608	0.015205	0.089916	-0.355892	-8.697051	-29.937113
17863	0	1.523138	1.501596	8.972612	0.015259	0.015015	0.089722	-0.353204	-8.659771	-29.931347
17864	0	1.481995	1.574931	8.961005	0.014837	0.015749	0.089607	-0.351416	-8.635166	-29.927415
17865	0	1.482394	1.569083	8.868451	0.014832	0.015686	0.088684	-0.343522	-8.622792	-29.930998
17866	0	1.481258	1.581667	8.892884	0.014816	0.015817	0.088928	-0.341688	-8.615350	-29.925664
17867	0	1.507973	1.531841	8.886675	0.015076	0.015320	0.088867	-0.341378	-8.617797	-29.927184
17868	0	1.485236	1.513096	8.904668	0.014839	0.015134	0.089048	-0.342664	-8.631837	-29.926813
17869	0	1.491666	1.446476	8.971777	0.014893	0.014465	0.089722	-0.340592	-8.659525	-29.928010
17870	0	1.497697	1.519132	9.037933	0.014941	0.015196	0.090384	-0.343154	-8.701544	-29.925887
17871	0	1.511321	1.544092	9.057009	0.015076	0.015442	0.090576	-0.341132	-8.745716	-29.931734
17872	0	1.537761	1.598571	9.086207	0.015334	0.015988	0.090869	-0.340977	-8.797114	-29.935698
17873	0	1.585352	1.586638	9.258304	0.015808	0.015869	0.092590	-0.340853	-8.849821	-29.929565
17874	0	1.601216	1.494483	9.293276	0.015960	0.014948	0.092941	-0.340851	-8.910999	-29.929092
17875	0	1.616963	1.464142	9.477909	0.016113	0.014648	0.094788	-0.345483	-8.975679	-29.932639
17876	0	1.646807	1.511913	9.488183	0.016409	0.015122	0.094892	-0.345508	-9.043602	-29.929000
17877	0	1.666437	1.586276	9.636473	0.016602	0.015869	0.096375	-0.349062	-9.114682	-29.930076
17878	0	1.685727	1.646151	9.750324	0.016789	0.016466	0.097514	-0.350343	-9.190672	-29.929931
17879	0	1.685380	1.659643	9.886606	0.016785	0.016602	0.098877	-0.352154	-9.267072	-29.932114
17880	0	1.734931	1.633895	9.939422	0.017289	0.016347	0.099403	-0.357420	-9.332893	-29.939018
17881	0	1.733009	1.610933	10.069883	0.017273	0.016113	0.100708	-0.358179	-9.394491	-29.941473
17882	0	1.769090	1.598128	10.171661	0.017632	0.015983	0.101727	-0.355936	-9.456894	-29.941978
17883	0	1.775036	1.617329	10.350720	0.017700	0.016174	0.103516	-0.353630	-9.509140	-29.942587
17884	0	1.802372	1.659514	10.288147	0.017982	0.016599	0.102888	-0.354399	-9.551859	-29.941418
17885	0	1.816208	1.702066	10.436543	0.018127	0.017029	0.104370	-0.360391	-9.586770	-29.940413
17886	0	1.779935	1.639451	10.466164	0.017769	0.016401	0.104666	-0.364976	-9.617102	-29.943654
17887	0	1.826736	1.672139	10.589327	0.018250	0.016724	0.105896	-0.364992	-9.633530	-29.945942
17888	0	1.811006	1.659431	10.607234	0.018102	0.016597	0.106073	-0.365624	-9.639830	-29.939464
17889	0	1.806144	1.666170	10.650733	0.018066	0.016663	0.106506	-0.364978	-9.631919	-29.933232
17890	0	1.767843	1.647261	10.608271	0.017690	0.016478	0.106080	-0.368972	-9.617248	-29.925443
17891	0	1.786418	1.641650	10.559436	0.017883	0.016418	0.105591	-0.369908	-9.594076	-29.923041
17892	0	1.788357	1.629022	10.486915	0.017906	0.016292	0.104865	-0.370466	-9.567023	-29.911964
17893	0	1.748303	1.599487	10.455837	0.017517	0.015991	0.104553	-0.365770	-9.527440	-29.908717
17894	0	1.758648	1.581903	10.383750	0.017632	0.015815	0.103830	-0.360785	-9.474572	-29.909728
17895	0	1.752667	1.624008	10.285228	0.017578	0.016235	0.102844	-0.355387	-9.415216	-29.907080
17896	0	1.724050	1.667675	10.140268	0.017293	0.016671	0.101395	-0.349081	-9.353928	-29.896337
17897	0	1.708880	1.679136	9.998510	0.017151	0.016785	0.099976	-0.341693	-9.280972	-29.890680
17898	0	1.715050	1.601084	9.969858	0.017210	0.016004	0.099689	-0.333609	-9.210704	-29.878775
17899	0	1.654361	1.581494	9.845837	0.016602	0.015808	0.098450	-0.325789	-9.141355	-29.876271
17900	0	1.654691	1.582601	9.688988	0.016609	0.015821	0.096880	-0.320771	-9.065899	-29.867999
17901	0	1.629775	1.599556	9.650596	0.016357	0.015991	0.096497	-0.315899	-8.993221	-29.856783
17902	0	1.612107	1.594124	9.444885	0.016179	0.015938	0.094440	-0.311986	-8.921004	-29.844578
17903	0	1.587227	1.581352	9.345377	0.015930	0.015808	0.093445	-0.305597	-8.848214	-29.838877
17904	0	1.588496	1.563820	9.261596	0.015937	0.015635	0.092607	-0.302302	-8.782141	-29.833570
17905	0	1.594551	1.587016	9.204877	0.015991	0.015869	0.092041	-0.300885	-8.723329	-29.830042
17906	0	1.555142	1.532400	9.120797	0.015595	0.015322	0.091201	-0.297826	-8.666071	-29.824489
17907	0	1.553458	1.544172	8.984887	0.015564	0.015442	0.089844	-0.297338	-8.626398	-29.817292
17908	0	1.535651	1.537974	8.967471	0.015383	0.015380	0.089670	-0.296756	-8.590655	-29.815825
17909	0	1.517775	1.538375	8.929734	0.015198	0.015381	0.089294	-0.292012	-8.562659	-29.810866
17910	0	1.490278	1.526099	8.985075	0.014913	0.015265	0.089849	-0.295109	-8.547624	-29.806074
17911	0	1.476754	1.513315	8.911243	0.014771	0.015137	0.089111	-0.298070	-8.541213	-29.801469
17912	0	1.482823	1.530401	8.862580	0.014825	0.015312	0.088625	-0.306789	-8.542889	-29.802997
17913	0	1.509437	1.543896	8.825416	0.015076	0.015442	0.088257	-0.308187	-8.564179	-29.805431
17914	0	1.513578	1.537167	8.977356	0.015113	0.015374	0.089777	-0.308847	-8.590377	-29.803161
17915	0	1.516478	1.556269	9.020547	0.015137	0.015564	0.090210	-0.307750	-8.622893	-29.802776
17916	0	1.522759	1.567617	9.056204	0.015193	0.015683	0.090567	-0.313670	-8.663432	-29.799184
17917	0	1.530075	1.470481	9.172960	0.015259	0.014709	0.091736	-0.316349	-8.712640	-29.796657
17918	0	1.551252	1.499740	9.250921	0.015465	0.015005	0.092516	-0.322554	-8.768448	-29.800822
17919	0	1.574022	1.531323	9.331472	0.015686	0.015320	0.093323	-0.327107	-8.831560	-29.805386
17920	0	1.597283	1.579119	9.433432	0.015918	0.015794	0.094343	-0.326730	-8.894978	-29.809745
17921	0	1.611357	1.592273	9.496157	0.016052	0.015930	0.094971	-0.331954	-8.965428	-29.815148
17922	0	1.660190	1.608871	9.640781	0.016542	0.016098	0.096416	-0.339333	-9.032602	-29.816505
17923	0	1.654168	1.586009	9.703680	0.016479	0.015869	0.097046	-0.346283	-9.102545	-29.815368
17924	0	1.709906	1.614908	9.872534	0.017033	0.016155	0.098736	-0.349559	-9.176117	-29.818247
17925	0	1.733546	1.635266	9.990451	0.017273	0.016357	0.099915	-0.351308	-9.244351	-29.822575
17926	0	1.697309	1.634431	10.073893	0.016911	0.016347	0.100749	-0.350597	-9.312039	-29.830665
17927	0	1.745194	1.665428	10.149307	0.017395	0.016663	0.101501	-0.356529	-9.372922	-29.831366
17928	0	1.744214	1.627741	10.281809	0.017387	0.016279	0.102827	-0.355204	-9.430661	-29.833996
17929	0	1.786456	1.634961	10.338749	0.017822	0.016357	0.103394	-0.360875	-9.474434	-29.836775
17930	0	1.794824	1.646207	10.374046	0.017907	0.016463	0.103747	-0.359265	-9.516720	-29.838503
17931	0	1.792017	1.610740	10.473093	0.017883	0.016113	0.104736	-0.362889	-9.554026	-29.847337
17932	0	1.804387	1.652469	10.496508	0.018018	0.016528	0.104969	-0.364209	-9.579620	-29.850488
17933	0	1.814556	1.635399	10.522202	0.018127	0.016357	0.105225	-0.365770	-9.596561	-29.851868
17934	0	1.780422	1.664979	10.497442	0.017797	0.016655	0.104975	-0.369617	-9.601269	-29.852692
17935	0	1.757056	1.635642	10.553120	0.017578	0.016357	0.105530	-0.369363	-9.590577	-29.850861
17936	0	1.754810	1.604850	10.541222	0.017563	0.016049	0.105410	-0.369298	-9.572180	-29.845923
17937	0	1.743203	1.611242	10.467943	0.017456	0.016113	0.104675	-0.369496	-9.543617	-29.839912
17938	0	1.749949	1.593099	10.450443	0.017529	0.015928	0.104500	-0.365892	-9.508481	-29.837393
17939	0	1.735163	1.617802	10.388852	0.017395	0.016174	0.103882	-0.361625	-9.458560	-29.835162
17940	0	1.732349	1.606906	10.310690	0.017369	0.016059	0.103101	-0.350291	-9.405648	-29.833728
17941	0	1.758535	1.599397	10.212067	0.017639	0.015991	0.102112	-0.347402	-9.343355	-29.833463
17942	0	1.754100	1.600233	10.097743	0.017593	0.015996	0.100969	-0.340418	-9.282019	-29.825298
17943	0	1.758167	1.642021	9.998543	0.017639	0.016418	0.099976	-0.338799	-9.214340	-29.821241
17944	0	1.728406	1.618179	9.878346	0.017343	0.016177	0.098774	-0.333891	-9.144701	-29.818241
17945	0	1.697164	1.562951	9.784857	0.017029	0.015625	0.097839	-0.329020	-9.075962	-29.816256
17946	0	1.655278	1.588415	9.713285	0.016610	0.015878	0.097124	-0.321866	-9.006535	-29.812228
17947	0	1.655015	1.581233	9.577237	0.016602	0.015808	0.095764	-0.317070	-8.943199	-29.805549
17948	0	1.601809	1.575999	9.481115	0.016072	0.015755	0.094803	-0.311021	-8.875956	-29.802267
17949	0	1.606567	1.605545	9.369660	0.016113	0.016052	0.093689	-0.307240	-8.815855	-29.790094
17950	0	1.591290	1.612197	9.309994	0.015957	0.016119	0.093093	-0.303601	-8.759809	-29.780356
17951	0	1.570656	1.574837	9.241390	0.015747	0.015747	0.092407	-0.301886	-8.707650	-29.777326
17952	0	1.544984	1.519789	9.199823	0.015483	0.015200	0.091992	-0.303733	-8.664418	-29.767285
17953	0	1.553974	1.508282	9.106741	0.015564	0.015076	0.091064	-0.294141	-8.631770	-29.768205
17954	0	1.561574	1.502417	9.028110	0.015637	0.015028	0.090277	-0.298267	-8.602099	-29.767116
17955	0	1.524535	1.471148	9.015087	0.015259	0.014709	0.090149	-0.294722	-8.582699	-29.765853
17956	0	1.479747	1.489809	9.003049	0.014804	0.014896	0.090030	-0.291340	-8.572103	-29.760965
17957	0	1.477136	1.458130	9.002770	0.014771	0.014587	0.090027	-0.297638	-8.570670	-29.750304
17958	0	1.502215	1.518442	9.045397	0.015016	0.015184	0.090455	-0.295950	-8.576316	-29.746956
17959	0	1.502433	1.580559	8.996465	0.015015	0.015808	0.089966	-0.297363	-8.585909	-29.745106
17960	0	1.511445	1.586317	9.044800	0.015095	0.015863	0.090451	-0.295539	-8.607966	-29.743943
17961	0	1.503737	1.543865	9.148852	0.015015	0.015442	0.091492	-0.297382	-8.633534	-29.746039
17962	0	1.533935	1.506463	9.221238	0.015305	0.015069	0.092217	-0.300202	-8.673709	-29.742052
17963	0	1.541873	1.549590	9.209690	0.015381	0.015503	0.092102	-0.306213	-8.717679	-29.740484
17964	0	1.574441	1.591210	9.324349	0.015701	0.015915	0.093250	-0.306766	-8.767437	-29.741945
17965	0	1.597818	1.653650	9.380358	0.015930	0.016541	0.093811	-0.308596	-8.822717	-29.743768
17966	0	1.662606	1.475540	9.427512	0.016575	0.014762	0.094283	-0.313301	-8.881728	-29.747680
17967	0	1.695631	1.494771	9.606152	0.016907	0.014954	0.096069	-0.317187	-8.937754	-29.746160
17968	0	1.730961	1.597790	9.695837	0.017251	0.015979	0.096969	-0.314844	-9.003669	-29.748877
17969	0	1.714284	1.610503	9.734313	0.017090	0.016113	0.097351	-0.321326	-9.062818	-29.750846
17970	0	1.725499	1.718840	9.909601	0.017198	0.017195	0.099105	-0.325348	-9.125803	-29.750582
17971	0	1.678068	1.574668	9.996609	0.016724	0.015747	0.099976	-0.322560	-9.187982	-29.756405
17972	0	1.658534	1.592408	10.116960	0.016534	0.015929	0.101177	-0.325444	-9.243199	-29.757418
17973	0	1.658619	1.641268	10.180015	0.016541	0.016418	0.101807	-0.329238	-9.291536	-29.753150
17974	0	1.630987	1.633781	10.203156	0.016266	0.016345	0.102037	-0.334639	-9.337889	-29.758033
17975	0	1.663563	1.616727	10.314503	0.016602	0.016174	0.103149	-0.340089	-9.372830	-29.758902
17976	0	1.693766	1.633259	10.405327	0.016914	0.016343	0.104055	-0.349642	-9.395711	-29.759449
17977	0	1.723370	1.617352	10.430561	0.017212	0.016174	0.104309	-0.348432	-9.416842	-29.763904
17978	0	1.769772	1.635580	10.466514	0.017683	0.016356	0.104668	-0.346272	-9.430219	-29.768030
17979	0	1.794644	1.617840	10.424705	0.017944	0.016174	0.104248	-0.340399	-9.430039	-29.765483
17980	0	1.867572	1.618258	10.412389	0.018681	0.016182	0.104123	-0.338519	-9.422328	-29.760299
17981	0	1.836141	1.641937	10.406659	0.018372	0.016418	0.104065	-0.336515	-9.408791	-29.760578
17982	0	1.858085	1.746060	10.333744	0.018596	0.017457	0.103335	-0.331683	-9.390049	-29.757067
17983	0	1.798095	1.691210	10.333589	0.018005	0.016907	0.103333	-0.325215	-9.360840	-29.752205
17984	0	1.774260	1.600313	10.316026	0.017774	0.016002	0.103155	-0.323290	-9.324330	-29.747210
17985	0	1.754009	1.575093	10.278911	0.017578	0.015747	0.102783	-0.318888	-9.279962	-29.747889
17986	0	1.722082	1.502831	10.176243	0.017259	0.015021	0.101757	-0.310962	-9.235409	-29.746365
17987	0	1.698355	1.606100	10.047013	0.017029	0.016052	0.100464	-0.301210	-9.181971	-29.742070
17988	0	1.695180	1.607693	10.042205	0.016999	0.016069	0.100415	-0.292915	-9.126039	-29.736874
17989	0	1.673556	1.606091	9.882284	0.016785	0.016052	0.098816	-0.283259	-9.067352	-29.727268
17990	0	1.633033	1.607797	9.877528	0.016381	0.016069	0.098768	-0.273749	-9.006535	-29.718617
17991	0	1.685816	1.611939	9.754158	0.016907	0.016113	0.097534	-0.266931	-8.947730	-29.716113
17992	0	1.657473	1.570461	9.596950	0.016627	0.015697	0.095962	-0.258939	-8.883290	-29.708616
17993	0	1.631113	1.563293	9.564870	0.016357	0.015625	0.095642	-0.249755	-8.826083	-29.710754
17994	0	1.603951	1.638321	9.517154	0.016082	0.016373	0.095166	-0.237261	-8.773370	-29.705405
17995	0	1.583271	1.623927	9.345033	0.015869	0.016235	0.093445	-0.232447	-8.726807	-29.696431
17996	0	1.576003	1.631220	9.284975	0.015797	0.016304	0.092845	-0.222345	-8.679797	-29.695164
17997	0	1.577698	1.636316	9.216740	0.015808	0.016357	0.092163	-0.215007	-8.639153	-29.690054
17998	0	1.577957	1.625039	9.254163	0.015806	0.016246	0.092538	-0.209007	-8.604222	-29.689041
17999	0	1.573003	1.544697	9.161584	0.015747	0.015442	0.091614	-0.201983	-8.580790	-29.686965
18000	0	1.557532	1.532823	9.137625	0.015591	0.015329	0.091373	-0.202628	-8.559399	-29.682054
18001	0	1.567693	1.501985	9.088206	0.015686	0.015015	0.090881	-0.195125	-8.545700	-29.679406
18002	0	1.529691	1.447488	9.143226	0.015301	0.014475	0.091432	-0.193985	-8.538569	-29.680779
18003	0	1.507674	1.452661	9.155252	0.015076	0.014526	0.091553	-0.192412	-8.537537	-29.675942
18004	0	1.508662	1.520668	9.179296	0.015078	0.015198	0.091796	-0.179763	-8.546301	-29.675164
18005	0	1.509474	1.593218	9.222066	0.015076	0.015930	0.092224	-0.175407	-8.567270	-29.672934
18006	0	1.531615	1.630002	9.154177	0.015296	0.016300	0.091545	-0.173688	-8.589722	-29.667417
18007	0	1.583458	1.598820	9.209803	0.015808	0.015991	0.092102	-0.175247	-8.619838	-29.670152
18008	0	1.583763	1.561534	9.306422	0.015800	0.015618	0.093070	-0.176403	-8.662635	-29.673969
18009	0	1.620830	1.568230	9.368372	0.016174	0.015686	0.093689	-0.178530	-8.701332	-29.671922
18010	0	1.604026	1.500623	9.415968	0.015998	0.015007	0.094167	-0.176815	-8.749974	-29.671394
18011	0	1.639572	1.593001	9.459789	0.016357	0.015930	0.094604	-0.174460	-8.793435	-29.670916
18012	0	1.672618	1.623021	9.653599	0.016680	0.016234	0.096543	-0.176625	-8.845495	-29.673887
18013	0	1.664687	1.641077	9.697840	0.016602	0.016418	0.096985	-0.182946	-8.896020	-29.672192
18014	0	1.686282	1.621309	9.751345	0.016814	0.016219	0.097521	-0.187196	-8.950089	-29.672215
18015	0	1.683148	1.567835	9.832086	0.016785	0.015686	0.098328	-0.193400	-9.001774	-29.662902
18016	0	1.710656	1.591011	9.891648	0.017061	0.015914	0.098924	-0.195161	-9.051396	-29.662220
18017	0	1.676644	1.610871	9.960292	0.016724	0.016113	0.099609	-0.197840	-9.097768	-29.663858
18018	0	1.697045	1.652676	10.062776	0.016932	0.016531	0.100634	-0.200258	-9.139263	-29.661502
18019	0	1.687890	1.629523	10.161821	0.016846	0.016296	0.101624	-0.199361	-9.173982	-29.660722
18020	0	1.651391	1.592419	10.197495	0.016484	0.015927	0.101979	-0.200784	-9.204629	-29.662831
18021	0	1.668432	1.586843	10.253564	0.016663	0.015869	0.102539	-0.199728	-9.226317	-29.666218
18022	0	1.684565	1.580340	10.332253	0.016829	0.015806	0.103325	-0.201238	-9.242850	-29.662434
18023	0	1.734376	1.623252	10.339236	0.017334	0.016235	0.103394	-0.202971	-9.251288	-29.663073
18024	0	1.748078	1.641666	10.345000	0.017475	0.016412	0.103452	-0.196292	-9.255180	-29.663613
18025	0	1.763660	1.654571	10.345420	0.017639	0.016541	0.103455	-0.189561	-9.250102	-29.659744
18026	0	1.744144	1.618703	10.339360	0.017450	0.016184	0.103393	-0.185226	-9.238070	-29.658927
18027	0	1.726194	1.617733	10.308975	0.017273	0.016174	0.103088	-0.181177	-9.223714	-29.652275
18028	0	1.711231	1.587844	10.290940	0.017129	0.015875	0.102907	-0.176657	-9.203114	-29.650768
18029	0	1.748907	1.617976	10.174956	0.017517	0.016174	0.101746	-0.170365	-9.169634	-29.649603
18030	0	1.737589	1.692236	10.132923	0.017400	0.016917	0.101326	-0.164319	-9.140644	-29.643124
18031	0	1.730299	1.673196	10.022369	0.017334	0.016724	0.100220	-0.154778	-9.103356	-29.639073
18032	0	1.705624	1.643929	10.023216	0.017089	0.016435	0.100227	-0.149532	-9.064224	-29.629373
18033	0	1.680565	1.618103	9.894370	0.016846	0.016174	0.098938	-0.142063	-9.016168	-29.616153
18034	0	1.641803	1.631158	9.932125	0.016459	0.016310	0.099315	-0.140226	-8.966687	-29.610667
18035	0	1.655948	1.654399	9.711353	0.016602	0.016541	0.097107	-0.136499	-8.915396	-29.604657
18036	0	1.672206	1.661722	9.681949	0.016762	0.016608	0.096814	-0.126159	-8.866734	-29.603764
18037	0	1.662187	1.642695	9.576978	0.016663	0.016418	0.095764	-0.116333	-8.816393	-29.603317
18038	0	1.660548	1.632152	9.529131	0.016643	0.016313	0.095286	-0.105816	-8.770133	-29.596753
18039	0	1.662319	1.538407	9.473297	0.016663	0.015381	0.094727	-0.102229	-8.720831	-29.592672
18040	0	1.637231	1.502120	9.376733	0.016401	0.015020	0.093762	-0.101168	-8.683632	-29.591349
18041	0	1.608295	1.544770	9.418148	0.016113	0.015442	0.094177	-0.094098	-8.644995	-29.585630
18042	0	1.547815	1.582690	9.327222	0.015504	0.015819	0.093269	-0.083755	-8.611574	-29.580075
18043	0	1.536203	1.587162	9.271510	0.015381	0.015869	0.092712	-0.080305	-8.586385	-29.576294
18044	0	1.557317	1.532815	9.235268	0.015587	0.015325	0.092351	-0.075343	-8.567419	-29.575204
18045	0	1.567415	1.569117	9.185906	0.015686	0.015686	0.091858	-0.068319	-8.550590	-29.570792
18046	0	1.566098	1.581729	9.192112	0.015662	0.015818	0.091921	-0.067745	-8.546873	-29.566585
18047	0	1.575055	1.653767	9.112540	0.015747	0.016541	0.091125	-0.070142	-8.548970	-29.564180
18048	0	1.557643	1.592516	9.173361	0.015571	0.015924	0.091735	-0.066804	-8.553898	-29.562416
18049	0	1.545224	1.537998	9.277186	0.015442	0.015381	0.092773	-0.066500	-8.564347	-29.561480
18050	0	1.578518	1.537237	9.301178	0.015767	0.015379	0.093014	-0.072920	-8.584191	-29.557289
18051	0	1.558337	1.525417	9.301509	0.015564	0.015259	0.093018	-0.076904	-8.605659	-29.554006
18052	0	1.580640	1.579481	9.276475	0.015785	0.015799	0.092768	-0.079755	-8.629311	-29.550233
18053	0	1.577541	1.586364	9.386824	0.015747	0.015869	0.093872	-0.084470	-8.661285	-29.548743
18054	0	1.620062	1.646202	9.434749	0.016170	0.016468	0.094352	-0.089661	-8.696311	-29.543907
18055	0	1.608886	1.659641	9.490437	0.016052	0.016602	0.094910	-0.093596	-8.737720	-29.540239
18056	0	1.610585	1.579100	9.574689	0.016065	0.015798	0.095753	-0.099091	-8.784267	-29.540219
18057	0	1.639754	1.482427	9.649089	0.016357	0.014832	0.096497	-0.105367	-8.829351	-29.535364
18058	0	1.660385	1.480837	9.763770	0.016561	0.014816	0.097644	-0.112224	-8.877565	-29.533072
18059	0	1.657908	1.568209	9.801658	0.016541	0.015686	0.098022	-0.114588	-8.919994	-29.532372
18060	0	1.726915	1.726097	9.836968	0.017228	0.017264	0.098376	-0.116166	-8.964964	-29.532540
18061	0	1.688118	1.788101	9.893236	0.016846	0.017883	0.098938	-0.116653	-9.003305	-29.534501
18062	0	1.719967	1.732163	10.001896	0.017161	0.017329	0.100024	-0.123053	-9.044484	-29.540577
18063	0	1.736748	1.659744	10.045877	0.017334	0.016602	0.100464	-0.125645	-9.080101	-29.541539
18064	0	1.724760	1.591218	10.154856	0.017219	0.015922	0.101552	-0.134315	-9.110364	-29.542329
18065	0	1.717439	1.598155	10.192627	0.017151	0.015991	0.101929	-0.143432	-9.134407	-29.543421
18066	0	1.673120	1.572475	10.210287	0.016709	0.015727	0.102106	-0.144444	-9.156658	-29.541673
18067	0	1.710122	1.647305	10.223302	0.017090	0.016479	0.102234	-0.150362	-9.167177	-29.537328
18068	0	1.700101	1.689343	10.174180	0.016990	0.016893	0.101744	-0.149010	-9.177633	-29.536324
18069	0	1.715474	1.684057	10.217305	0.017151	0.016846	0.102173	-0.153691	-9.179796	-29.538147
18070	0	1.727921	1.646584	10.229566	0.017281	0.016469	0.102295	-0.156357	-9.176212	-29.531568
18071	0	1.726565	1.556026	10.223568	0.017273	0.015564	0.102234	-0.159778	-9.166011	-29.532343
18072	0	1.724682	1.549729	10.248242	0.017258	0.015495	0.102481	-0.156980	-9.151885	-29.534326
18073	0	1.725366	1.636033	10.168738	0.017273	0.016357	0.101685	-0.153407	-9.128306	-29.535820
18074	0	1.720997	1.722318	10.120418	0.017234	0.017218	0.101201	-0.146976	-9.099520	-29.535496
18075	0	1.724571	1.678882	10.046786	0.017273	0.016785	0.100464	-0.142225	-9.066743	-29.533580
18076	0	1.712859	1.624735	10.035367	0.017158	0.016243	0.100349	-0.137274	-9.031992	-29.532348
18077	0	1.711828	1.641851	9.888260	0.017151	0.016418	0.098877	-0.137380	-8.992615	-29.525466
18078	0	1.698738	1.672872	9.858790	0.017025	0.016724	0.098582	-0.131806	-8.947384	-29.521288
18079	0	1.662981	1.672755	9.796633	0.016663	0.016724	0.097961	-0.127401	-8.907436	-29.518249
18080	0	1.669055	1.649148	9.712077	0.016720	0.016487	0.097116	-0.122319	-8.871270	-29.513982
18081	0	1.681729	1.636243	9.704998	0.016846	0.016357	0.097046	-0.116444	-8.836084	-29.509821
18082	0	1.669650	1.575495	9.650984	0.016727	0.015757	0.096504	-0.118509	-8.797767	-29.501213
18083	0	1.638673	1.562840	9.497562	0.016418	0.015625	0.094971	-0.114584	-8.757922	-29.502067
18084	0	1.644643	1.545038	9.461899	0.016477	0.015449	0.094614	-0.112527	-8.719759	-29.502384
18085	0	1.602827	1.562929	9.509611	0.016052	0.015625	0.095093	-0.107275	-8.689206	-29.498437
18086	0	1.567991	1.539444	9.455144	0.015699	0.015388	0.094549	-0.099841	-8.663867	-29.495228
18087	0	1.597541	1.544369	9.363033	0.015991	0.015442	0.093628	-0.097305	-8.642737	-29.496643
18088	0	1.558395	1.544391	9.338934	0.015594	0.015445	0.093388	-0.097783	-8.629113	-29.490552
18089	0	1.573694	1.611446	9.314116	0.015747	0.016113	0.093140	-0.095786	-8.614760	-29.484260
18090	0	1.541735	1.678527	9.259323	0.015422	0.016787	0.092592	-0.096655	-8.607215	-29.483263
18091	0	1.580441	1.696437	9.216435	0.015808	0.016968	0.092163	-0.100084	-8.600628	-29.485554
18092	0	1.556208	1.586114	9.210305	0.015556	0.015862	0.092104	-0.099422	-8.605643	-29.482774
18093	0	1.587955	1.470493	9.246720	0.015869	0.014709	0.092468	-0.103758	-8.616398	-29.481705
18094	0	1.608762	1.469727	9.337887	0.016073	0.014700	0.093381	-0.105634	-8.631849	-29.484989
18095	0	1.588838	1.513404	9.301473	0.015869	0.015137	0.093018	-0.107371	-8.653255	-29.489206
18096	0	1.598506	1.628554	9.288685	0.015968	0.016291	0.092889	-0.112200	-8.671616	-29.493349
18097	0	1.601288	1.635425	9.362478	0.015991	0.016357	0.093628	-0.114422	-8.695778	-29.492341
18098	0	1.581415	1.579705	9.428933	0.015790	0.015801	0.094293	-0.118017	-8.722782	-29.491975
18099	0	1.638840	1.568016	9.453907	0.016357	0.015686	0.094543	-0.123143	-8.757883	-29.489328
18100	0	1.638838	1.591556	9.556675	0.016358	0.015918	0.095572	-0.123891	-8.791420	-29.493162
18101	0	1.657222	1.592539	9.575948	0.016541	0.015930	0.095764	-0.127637	-8.826884	-29.497637
18102	0	1.657977	1.609885	9.629818	0.016542	0.016103	0.096304	-0.130159	-8.868779	-29.495289
18103	0	1.651651	1.592273	9.734602	0.016479	0.015930	0.097351	-0.136805	-8.909859	-29.499123
18104	0	1.646358	1.670367	9.819056	0.016432	0.016708	0.098195	-0.140345	-8.944492	-29.502123
18105	0	1.694744	1.647132	9.838304	0.016907	0.016479	0.098389	-0.147617	-8.989313	-29.503522
18106	0	1.708380	1.608794	9.916521	0.017050	0.016096	0.099170	-0.155050	-9.026194	-29.505129
18107	0	1.706030	1.592216	9.984942	0.017029	0.015930	0.099854	-0.162334	-9.059949	-29.510004
18108	0	1.711922	1.645513	10.008572	0.017092	0.016463	0.100089	-0.169897	-9.089068	-29.509989
18109	0	1.748006	1.659424	10.033883	0.017456	0.016602	0.100342	-0.176581	-9.114206	-29.508049
18110	0	1.703784	1.603668	10.155212	0.017015	0.016037	0.101556	-0.175328	-9.137202	-29.511839
18111	0	1.698595	1.574317	10.223147	0.016968	0.015747	0.102234	-0.178293	-9.155423	-29.513893
18112	0	1.707431	1.634837	10.137203	0.017064	0.016349	0.101374	-0.177655	-9.164890	-29.516604
18113	0	1.727722	1.666283	10.156174	0.017273	0.016663	0.101562	-0.176463	-9.167717	-29.515349
18114	0	1.704036	1.665904	10.180482	0.017037	0.016663	0.101805	-0.179527	-9.169074	-29.515807
18115	0	1.738892	1.635832	10.217375	0.017395	0.016357	0.102173	-0.177902	-9.160398	-29.513051
18116	0	1.749885	1.635814	10.138140	0.017505	0.016358	0.101380	-0.177517	-9.151919	-29.517805
18117	0	1.756361	1.672651	10.077110	0.017578	0.016724	0.100769	-0.173889	-9.133690	-29.515475
18118	0	1.704163	1.575334	10.132508	0.017060	0.015752	0.101322	-0.171932	-9.110872	-29.520808
18119	0	1.706759	1.556364	10.150526	0.017090	0.015564	0.101501	-0.172223	-9.084150	-29.518843
18120	0	1.689991	1.617473	10.010816	0.016924	0.016173	0.100104	-0.170629	-9.055093	-29.517635
18121	0	1.669447	1.630228	9.961331	0.016724	0.016296	0.099609	-0.164028	-9.020033	-29.512896
18122	0	1.694088	1.679777	9.888941	0.016971	0.016796	0.098885	-0.162281	-8.984059	-29.509849
18123	0	1.662992	1.623943	9.839353	0.016663	0.016235	0.098389	-0.157780	-8.944539	-29.515833
18124	0	1.675142	1.643091	9.803606	0.016780	0.016426	0.098032	-0.152290	-8.909735	-29.510623
18125	0	1.651077	1.642136	9.741667	0.016541	0.016418	0.097412	-0.149068	-8.873239	-29.507140
18126	0	1.645251	1.636673	9.669242	0.016481	0.016362	0.096688	-0.143850	-8.837507	-29.501012
18127	0	1.669205	1.599723	9.674518	0.016724	0.015991	0.096741	-0.136966	-8.798658	-29.494713
18128	0	1.669030	1.595040	9.541057	0.016722	0.015942	0.095407	-0.126695	-8.759492	-29.493809
18129	0	1.681890	1.575308	9.527962	0.016846	0.015747	0.095276	-0.119582	-8.725767	-29.491416
18130	0	1.670824	1.594384	9.473693	0.016731	0.015942	0.094733	-0.116843	-8.696391	-29.484557
18131	0	1.621596	1.586788	9.454700	0.016235	0.015869	0.094543	-0.118211	-8.671310	-29.483968
18132	0	1.587670	1.617129	9.363707	0.015891	0.016171	0.093635	-0.118078	-8.652022	-29.479526
18133	0	1.597753	1.641887	9.344709	0.015991	0.016418	0.093445	-0.117216	-8.633566	-29.478711
18134	0	1.582812	1.599075	9.296271	0.015841	0.015991	0.092960	-0.117406	-8.615429	-29.474537
18135	0	1.561826	1.531864	9.350718	0.015625	0.015320	0.093506	-0.118271	-8.605390	-29.478288
18136	0	1.591689	1.525576	9.344675	0.015917	0.015256	0.093447	-0.117659	-8.603608	-29.478992
18137	0	1.587274	1.483454	9.313856	0.015869	0.014832	0.093140	-0.113031	-8.606165	-29.477409
18138	0	1.576246	1.508443	9.331793	0.015754	0.015081	0.093320	-0.108236	-8.614873	-29.478883
18139	0	1.612498	1.611284	9.295459	0.016113	0.016113	0.092957	-0.107558	-8.627218	-29.480707
18140	0	1.578898	1.623656	9.313111	0.015770	0.016233	0.093135	-0.102280	-8.648426	-29.483486
18141	0	1.613192	1.641121	9.399221	0.016113	0.016418	0.093994	-0.109637	-8.668983	-29.484135
18142	0	1.586623	1.597506	9.459637	0.015845	0.015976	0.094600	-0.109204	-8.692146	-29.484804
18143	0	1.626026	1.568481	9.453938	0.016235	0.015686	0.094543	-0.109027	-8.720106	-29.490382
18144	0	1.619249	1.592175	9.526320	0.016163	0.015927	0.095267	-0.113893	-8.753442	-29.485060
18145	0	1.638394	1.629313	9.569914	0.016357	0.016296	0.095703	-0.116069	-8.782928	-29.486336
18146	0	1.655996	1.646969	9.599543	0.016532	0.016473	0.096000	-0.118020	-8.814090	-29.489411
18147	0	1.644726	1.647998	9.624744	0.016418	0.016479	0.096252	-0.115654	-8.846101	-29.493917
18148	0	1.632880	1.623595	9.721250	0.016294	0.016235	0.097219	-0.112984	-8.885311	-29.498365
18149	0	1.663362	1.604657	9.783484	0.016602	0.016052	0.097839	-0.117746	-8.920555	-29.501850
18150	0	1.694213	1.621904	9.831315	0.016910	0.016223	0.098318	-0.120405	-8.956187	-29.498423
18151	0	1.699416	1.653469	9.844614	0.016968	0.016541	0.098450	-0.125488	-8.984687	-29.499099
18152	0	1.716536	1.658671	9.972042	0.017143	0.016589	0.099724	-0.126766	-9.007960	-29.497946
18153	0	1.723541	1.659495	9.917916	0.017212	0.016602	0.099182	-0.132791	-9.032942	-29.495810
18154	0	1.721275	1.676684	10.015000	0.017198	0.016770	0.100152	-0.135505	-9.048246	-29.489911
18155	0	1.710532	1.604167	10.137846	0.017090	0.016052	0.101379	-0.146138	-9.063734	-29.493603
18156	0	1.689209	1.571870	10.082556	0.016876	0.015725	0.100827	-0.152167	-9.079810	-29.492795
18157	0	1.667219	1.592703	10.137831	0.016663	0.015930	0.101379	-0.154666	-9.088750	-29.489599
18158	0	1.680945	1.622699	10.094861	0.016804	0.016229	0.100949	-0.155633	-9.093350	-29.488970
18159	0	1.702962	1.696725	10.095210	0.017029	0.016968	0.100952	-0.155429	-9.092425	-29.490960
18160	0	1.726373	1.684384	10.107499	0.017274	0.016844	0.101073	-0.154907	-9.079234	-29.490074
18161	0	1.720167	1.647345	10.089385	0.017212	0.016479	0.100891	-0.161318	-9.065947	-29.487466
18162	0	1.736299	1.659043	10.040930	0.017374	0.016589	0.100408	-0.159439	-9.051701	-29.482255
18163	0	1.719762	1.611486	10.003882	0.017212	0.016113	0.100037	-0.157318	-9.033747	-29.479781
18164	0	1.697890	1.612476	10.004267	0.017000	0.016116	0.100040	-0.147367	-9.007856	-29.475826
18165	0	1.700432	1.587219	9.991824	0.017029	0.015869	0.099915	-0.143902	-8.978332	-29.473210
18166	0	1.701170	1.685695	9.980310	0.017040	0.016851	0.099799	-0.137717	-8.944176	-29.469635
18167	0	1.663867	1.642465	9.839169	0.016663	0.016418	0.098389	-0.130525	-8.914865	-29.469396
18168	0	1.664284	1.643421	9.833809	0.016675	0.016430	0.098333	-0.125784	-8.876093	-29.465748
18169	0	1.632982	1.648576	9.765981	0.016357	0.016479	0.097656	-0.118575	-8.842330	-29.461928
18170	0	1.627131	1.637519	9.723978	0.016302	0.016369	0.097236	-0.111387	-8.804702	-29.458997
18171	0	1.633012	1.623787	9.662285	0.016357	0.016235	0.096619	-0.108533	-8.770942	-29.455671
18172	0	1.609078	1.557520	9.638581	0.016119	0.015569	0.096382	-0.101003	-8.735996	-29.455264
18173	0	1.626903	1.507958	9.570717	0.016296	0.015076	0.095703	-0.096497	-8.701888	-29.449178
18174	0	1.633786	1.508635	9.547047	0.016363	0.015083	0.095467	-0.092936	-8.670179	-29.441796
18175	0	1.602840	1.538274	9.552372	0.016052	0.015381	0.095520	-0.090734	-8.640174	-29.438151
18176	0	1.611070	1.648846	9.461282	0.016127	0.016482	0.094611	-0.083141	-8.619335	-29.436672
18177	0	1.609828	1.654225	9.344710	0.016113	0.016541	0.093445	-0.080780	-8.599408	-29.433894
18178	0	1.582529	1.623692	9.351216	0.015839	0.016238	0.093510	-0.082044	-8.581518	-29.430533
18179	0	1.604534	1.654233	9.381190	0.016052	0.016541	0.093811	-0.079329	-8.571437	-29.435813
18180	0	1.579033	1.642543	9.375082	0.015794	0.016421	0.093751	-0.073648	-8.565471	-29.433031
18181	0	1.574909	1.580938	9.338323	0.015747	0.015808	0.093384	-0.071239	-8.566154	-29.433046
18182	0	1.587914	1.513565	9.362545	0.015873	0.015139	0.093626	-0.073895	-8.571874	-29.433544
18183	0	1.575522	1.550364	9.399266	0.015747	0.015503	0.093994	-0.071986	-8.579937	-29.431925
18184	0	1.589568	1.641938	9.368340	0.015885	0.016419	0.093685	-0.070884	-8.590611	-29.430463
18185	0	1.619192	1.654111	9.386893	0.016174	0.016541	0.093872	-0.068790	-8.610037	-29.433689
18186	0	1.610636	1.599258	9.428936	0.016088	0.015992	0.094293	-0.066852	-8.630862	-29.431383
18187	0	1.613544	1.531763	9.576078	0.016113	0.015320	0.095764	-0.067968	-8.655332	-29.432718
18188	0	1.618155	1.549711	9.532532	0.016157	0.015498	0.095329	-0.067646	-8.682549	-29.438406
18189	0	1.632031	1.550182	9.545508	0.016296	0.015503	0.095459	-0.067402	-8.709187	-29.438860
18190	0	1.661691	1.592674	9.654420	0.016588	0.015927	0.096549	-0.066353	-8.741098	-29.438119
18191	0	1.675033	1.641832	9.704132	0.016724	0.016418	0.097046	-0.064871	-8.770470	-29.444152
18192	0	1.661987	1.702391	9.715469	0.016594	0.017028	0.097158	-0.067885	-8.798890	-29.442667
18193	0	1.638878	1.720769	9.759070	0.016357	0.017212	0.097595	-0.071043	-8.833444	-29.445855
18194	0	1.651390	1.652306	9.825310	0.016481	0.016532	0.098257	-0.079568	-8.869115	-29.447291
18195	0	1.674981	1.580152	9.948395	0.016724	0.015808	0.099487	-0.085535	-8.897203	-29.448420
18196	0	1.679907	1.567012	9.923189	0.016775	0.015673	0.099236	-0.086970	-8.922874	-29.444241
18197	0	1.699084	1.610982	9.972808	0.016968	0.016113	0.099731	-0.089451	-8.947374	-29.441793
18198	0	1.660743	1.677406	10.014901	0.016586	0.016777	0.100152	-0.091422	-8.969513	-29.441852
18199	0	1.723073	1.677948	10.009529	0.017212	0.016785	0.100098	-0.095982	-8.989049	-29.440509
18200	0	1.714105	1.640146	10.033475	0.017127	0.016408	0.100336	-0.102201	-9.003166	-29.434269
18201	0	1.716227	1.671752	10.095123	0.017151	0.016724	0.100952	-0.108021	-9.014215	-29.435293
18202	0	1.699868	1.646099	10.100997	0.016991	0.016467	0.101010	-0.113942	-9.021490	-29.435128
18203	0	1.703147	1.580496	10.089116	0.017029	0.015808	0.100891	-0.116681	-9.022758	-29.437950
18204	0	1.660489	1.530944	10.131820	0.016606	0.015313	0.101317	-0.120218	-9.019480	-29.434374
18205	0	1.702464	1.598754	10.138067	0.017029	0.015991	0.101379	-0.123791	-9.013122	-29.433772
18206	0	1.664293	1.695585	10.083454	0.016654	0.016960	0.100832	-0.128318	-8.998957	-29.433130
18207	0	1.701938	1.763705	10.016067	0.017029	0.017639	0.100159	-0.130321	-8.986557	-29.427638
18208	0	1.729851	1.714792	10.004296	0.017315	0.017146	0.100040	-0.128059	-8.966285	-29.425920
18209	0	1.694856	1.641895	9.955153	0.016968	0.016418	0.099548	-0.127396	-8.942749	-29.418753
18210	0	1.690964	1.617466	9.913033	0.016930	0.016175	0.099127	-0.128020	-8.918223	-29.415985
18211	0	1.657907	1.562330	9.857583	0.016602	0.015625	0.098572	-0.130018	-8.890734	-29.408411
18212	0	1.659445	1.586717	9.833891	0.016618	0.015865	0.098335	-0.127931	-8.862196	-29.406740
18213	0	1.614973	1.592863	9.753851	0.016174	0.015930	0.097534	-0.129856	-8.831962	-29.406835
18214	0	1.640569	1.641581	9.742458	0.016430	0.016415	0.097421	-0.128564	-8.802140	-29.396453
18215	0	1.657792	1.703498	9.692679	0.016602	0.017029	0.096924	-0.121347	-8.772846	-29.396953
18216	0	1.652989	1.697919	9.650642	0.016554	0.016979	0.096502	-0.121422	-8.743017	-29.386665
18217	0	1.657772	1.666776	9.552326	0.016602	0.016663	0.095520	-0.115297	-8.713091	-29.385295
18218	0	1.671545	1.667526	9.559000	0.016737	0.016672	0.095587	-0.111535	-8.685924	-29.384135
18219	0	1.621701	1.587148	9.472931	0.016235	0.015869	0.094727	-0.108569	-8.662339	-29.381663
18220	0	1.605854	1.550440	9.449056	0.016076	0.015507	0.094487	-0.111262	-8.639640	-29.381708
18221	0	1.610194	1.531707	9.405757	0.016113	0.015320	0.094055	-0.114254	-8.624329	-29.381230
18222	0	1.589862	1.531481	9.436551	0.015907	0.015314	0.094364	-0.112940	-8.612300	-29.373755
18223	0	1.568021	1.574886	9.405585	0.015686	0.015747	0.094055	-0.110218	-8.603619	-29.365852
18224	0	1.567148	1.660348	9.405665	0.015674	0.016604	0.094056	-0.110701	-8.599296	-29.363181
18225	0	1.556302	1.696372	9.381192	0.015564	0.016968	0.093811	-0.114928	-8.596363	-29.356371
18226	0	1.574809	1.646460	9.387364	0.015745	0.016471	0.093873	-0.121765	-8.598182	-29.359323
18227	0	1.563142	1.500775	9.350589	0.015625	0.015015	0.093506	-0.129228	-8.604309	-29.355027
18228	0	1.558607	1.463490	9.423560	0.015576	0.014634	0.094237	-0.127236	-8.614332	-29.354095
18229	0	1.575613	1.501447	9.435887	0.015747	0.015015	0.094360	-0.126423	-8.623546	-29.355169
18230	0	1.596699	1.610643	9.447646	0.015948	0.016112	0.094479	-0.132194	-8.644230	-29.355152
18231	0	1.619327	1.665799	9.429688	0.016174	0.016663	0.094299	-0.136352	-8.665178	-29.346302
18232	0	1.635452	1.646801	9.502292	0.016335	0.016470	0.095026	-0.137286	-8.687285	-29.354589
18233	0	1.644292	1.647137	9.570032	0.016418	0.016479	0.095703	-0.145408	-8.714488	-29.353981
18234	0	1.661511	1.688221	9.538902	0.016589	0.016890	0.095392	-0.152575	-8.743513	-29.354814
18235	0	1.656530	1.616844	9.582191	0.016541	0.016174	0.095825	-0.157985	-8.771079	-29.361680
18236	0	1.643386	1.627967	9.642503	0.016407	0.016284	0.096429	-0.161453	-8.800894	-29.370243
18237	0	1.638576	1.592775	9.746878	0.016357	0.015930	0.097473	-0.162611	-8.832138	-29.370924
18238	0	1.661906	1.634863	9.782655	0.016597	0.016352	0.097830	-0.164709	-8.856227	-29.371204
18239	0	1.638522	1.659277	9.808035	0.016357	0.016602	0.098083	-0.173315	-8.886608	-29.368913
18240	0	1.638010	1.620869	9.868387	0.016352	0.016217	0.098687	-0.181539	-8.917503	-29.373164
18241	0	1.662860	1.573657	9.942341	0.016602	0.015747	0.099426	-0.191999	-8.946655	-29.372665
18242	0	1.673505	1.553210	10.008950	0.016717	0.015542	0.100091	-0.202017	-8.965491	-29.373274
18243	0	1.692246	1.580301	10.021788	0.016907	0.015808	0.100220	-0.206564	-8.981555	-29.382590
18244	0	1.665013	1.646566	10.082399	0.016633	0.016469	0.100826	-0.209084	-8.999064	-29.388134
18245	0	1.691563	1.709270	10.009567	0.016907	0.017090	0.100098	-0.204795	-9.007424	-29.389464
18246	0	1.699178	1.678720	10.058039	0.016985	0.016789	0.100581	-0.206364	-9.013449	-29.392939
18247	0	1.673068	1.623318	10.040201	0.016724	0.016235	0.100403	-0.207867	-9.019716	-29.397558
18248	0	1.685752	1.580380	10.058422	0.016859	0.015803	0.100584	-0.206650	-9.016336	-29.396274
18249	0	1.702785	1.581045	10.028056	0.017029	0.015808	0.100281	-0.203284	-9.013612	-29.394410
18250	0	1.684067	1.636125	10.107378	0.016844	0.016361	0.101073	-0.202659	-9.008463	-29.389023
18251	0	1.695790	1.672497	10.052635	0.016968	0.016724	0.100525	-0.200733	-8.995676	-29.383486
18252	0	1.699695	1.690780	9.997965	0.017009	0.016909	0.099977	-0.201345	-8.980599	-29.384463
18253	0	1.707655	1.690737	9.979465	0.017090	0.016907	0.099792	-0.200304	-8.963853	-29.383956
18254	0	1.740993	1.641552	9.943413	0.017429	0.016419	0.099430	-0.204661	-8.940088	-29.385654
18255	0	1.707251	1.635806	9.900191	0.017090	0.016357	0.098999	-0.203743	-8.918602	-29.390282
18256	0	1.648756	1.623698	9.851836	0.016505	0.016236	0.098516	-0.202801	-8.896632	-29.386599
18257	0	1.663737	1.629676	9.833185	0.016663	0.016296	0.098328	-0.202435	-8.865948	-29.384537
18258	0	1.634482	1.648260	9.791135	0.016368	0.016479	0.097908	-0.198812	-8.837598	-29.378711
18259	0	1.633184	1.599157	9.680602	0.016357	0.015991	0.096802	-0.198481	-8.806051	-29.369259
18260	0	1.634593	1.599523	9.644608	0.016367	0.015991	0.096443	-0.193658	-8.779712	-29.371793
18261	0	1.651870	1.636111	9.656073	0.016541	0.016357	0.096558	-0.189259	-8.752479	-29.371788
18262	0	1.623389	1.636465	9.577295	0.016253	0.016364	0.095770	-0.188458	-8.728787	-29.367184
18263	0	1.603445	1.611273	9.570620	0.016052	0.016113	0.095703	-0.188943	-8.706085	-29.366459
18264	0	1.618182	1.617450	9.540625	0.016199	0.016172	0.095404	-0.186233	-8.683937	-29.361992
18265	0	1.615924	1.574581	9.466831	0.016174	0.015747	0.094666	-0.187498	-8.664262	-29.365452
18266	0	1.594962	1.629526	9.424463	0.015961	0.016294	0.094243	-0.184988	-8.649302	-29.363388
18267	0	1.628831	1.574820	9.448363	0.016296	0.015747	0.094482	-0.183111	-8.637973	-29.364745
18268	0	1.621428	1.495595	9.448509	0.016219	0.014956	0.094484	-0.181975	-8.630529	-29.360827
18269	0	1.611144	1.501673	9.423826	0.016113	0.015015	0.094238	-0.178749	-8.626681	-29.365311
18270	0	1.610765	1.557010	9.399311	0.016109	0.015568	0.093993	-0.175200	-8.622872	-29.356969
18271	0	1.605553	1.684772	9.374908	0.016052	0.016846	0.093750	-0.171862	-8.625148	-29.360533
18272	0	1.588384	1.782359	9.386832	0.015876	0.017826	0.093869	-0.173830	-8.633076	-29.360547
18273	0	1.594467	1.690661	9.435793	0.015930	0.016907	0.094360	-0.172700	-8.648733	-29.359858
18274	0	1.584845	1.586277	9.465875	0.015837	0.015868	0.094660	-0.178050	-8.661130	-29.357073
18275	0	1.600812	1.513744	9.496774	0.015991	0.015137	0.094971	-0.175823	-8.679672	-29.354844
18276	0	1.604156	1.494998	9.532810	0.016025	0.014955	0.095330	-0.179978	-8.698245	-29.353833
18277	0	1.625438	1.550584	9.508905	0.016235	0.015503	0.095093	-0.175027	-8.719303	-29.343342
18278	0	1.629301	1.636095	9.550944	0.016273	0.016363	0.095512	-0.176220	-8.740760	-29.345779
18279	0	1.644227	1.654103	9.545480	0.016418	0.016541	0.095459	-0.174011	-8.767283	-29.346189
18280	0	1.673234	1.689927	9.611831	0.016710	0.016907	0.096121	-0.181340	-8.791549	-29.346940
18281	0	1.681028	1.623156	9.740833	0.016785	0.016235	0.097412	-0.184145	-8.819667	-29.352353
18282	0	1.667617	1.531010	9.697248	0.016652	0.015312	0.096976	-0.185024	-8.846154	-29.355491
18283	0	1.698976	1.574585	9.795781	0.016968	0.015747	0.097961	-0.184922	-8.869962	-29.359078
18284	0	1.673338	1.610762	9.849900	0.016706	0.016110	0.098503	-0.186519	-8.899272	-29.362067
18285	0	1.668836	1.653762	9.868998	0.016663	0.016541	0.098694	-0.188284	-8.927179	-29.360114
18286	0	1.667021	1.702044	9.874370	0.016653	0.017022	0.098746	-0.188893	-8.945188	-29.359366
18287	0	1.668293	1.684111	9.881327	0.016663	0.016846	0.098816	-0.192755	-8.966831	-29.367004
18288	0	1.678533	1.610004	9.972284	0.016765	0.016104	0.099726	-0.195544	-8.988716	-29.366481
18289	0	1.722561	1.604910	10.021788	0.017212	0.016052	0.100220	-0.197914	-9.002589	-29.372314
18290	0	1.725329	1.622644	10.057997	0.017239	0.016229	0.100582	-0.199195	-9.017498	-29.374783
18291	0	1.716296	1.647871	9.979053	0.017151	0.016479	0.099792	-0.198919	-9.029583	-29.375005
18292	0	1.693923	1.641850	10.051836	0.016931	0.016417	0.100520	-0.195678	-9.037722	-29.374762
18293	0	1.690951	1.556646	10.076819	0.016907	0.015564	0.100769	-0.191982	-9.039232	-29.378987
18294	0	1.684473	1.563128	10.046285	0.016851	0.015630	0.100462	-0.189704	-9.030085	-29.380835
18295	0	1.702246	1.611455	10.015957	0.017029	0.016113	0.100159	-0.187704	-9.021310	-29.383238
18296	0	1.676617	1.636265	9.936651	0.016771	0.016359	0.099366	-0.183311	-9.013840	-29.382664
18297	0	1.701908	1.684771	9.985484	0.017029	0.016846	0.099854	-0.180583	-9.001179	-29.377982
18298	0	1.705404	1.691666	9.936881	0.017070	0.016911	0.099367	-0.173305	-8.981584	-29.374124
18299	0	1.707336	1.709223	9.918456	0.017090	0.017090	0.099182	-0.170306	-8.961168	-29.370980
18300	0	1.716106	1.648109	9.876306	0.017179	0.016483	0.098760	-0.172655	-8.939552	-29.368757
18301	0	1.712894	1.593109	9.827028	0.017151	0.015930	0.098267	-0.171540	-8.912674	-29.373409
18302	0	1.690676	1.605933	9.766489	0.016924	0.016053	0.097663	-0.164145	-8.891221	-29.371260
18303	0	1.675844	1.600237	9.808616	0.016785	0.015991	0.098083	-0.151221	-8.859382	-29.371230
18304	0	1.652756	1.650384	9.680964	0.016549	0.016500	0.096807	-0.147186	-8.832597	-29.369355
18305	0	1.676657	1.667099	9.692552	0.016785	0.016663	0.096924	-0.137104	-8.809897	-29.369701
18306	0	1.642401	1.637824	9.595264	0.016443	0.016374	0.095950	-0.131477	-8.785635	-29.371104
18307	0	1.627626	1.611645	9.607222	0.016296	0.016113	0.096069	-0.127594	-8.760348	-29.369244
18308	0	1.635944	1.551590	9.534471	0.016378	0.015509	0.095343	-0.118747	-8.736259	-29.366914
18309	0	1.591687	1.581186	9.533851	0.015930	0.015808	0.095337	-0.113907	-8.718887	-29.364570
18310	0	1.601593	1.624077	9.497540	0.016026	0.016242	0.094974	-0.114960	-8.705839	-29.367824
18311	0	1.610358	1.660400	9.430054	0.016113	0.016602	0.094299	-0.111521	-8.692576	-29.359896
18312	0	1.614490	1.623894	9.473027	0.016154	0.016240	0.094728	-0.112443	-8.679767	-29.351634
18313	0	1.604487	1.611626	9.411696	0.016052	0.016113	0.094116	-0.108268	-8.669304	-29.349773
18314	0	1.627775	1.624175	9.454488	0.016281	0.016241	0.094544	-0.106758	-8.663685	-29.348200
18315	0	1.623802	1.581434	9.429781	0.016235	0.015808	0.094299	-0.098313	-8.665298	-29.354599
18316	0	1.606347	1.545567	9.435521	0.016057	0.015454	0.094357	-0.095633	-8.671443	-29.360597
18317	0	1.581766	1.538380	9.429724	0.015808	0.015381	0.094299	-0.090963	-8.681333	-29.362417
18318	0	1.602009	1.599758	9.447588	0.016010	0.015997	0.094478	-0.089052	-8.691481	-29.360528
18319	0	1.618172	1.635860	9.460302	0.016174	0.016357	0.094604	-0.086566	-8.698725	-29.357465
18320	0	1.602038	1.605539	9.539143	0.016006	0.016054	0.095394	-0.083799	-8.714768	-29.357683
18321	0	1.606645	1.568232	9.576239	0.016052	0.015686	0.095764	-0.086989	-8.729979	-29.361079
18322	0	1.610077	1.592359	9.575667	0.016080	0.015923	0.095760	-0.084257	-8.753050	-29.360910
18323	0	1.637805	1.629912	9.606536	0.016357	0.016296	0.096069	-0.079523	-8.775747	-29.359379
18324	0	1.653831	1.660706	9.666793	0.016521	0.016606	0.096671	-0.077266	-8.794964	-29.355190
18325	0	1.649983	1.647565	9.667687	0.016479	0.016479	0.096680	-0.080325	-8.817170	-29.349028
18326	0	1.653862	1.628762	9.715903	0.016520	0.016288	0.097162	-0.079115	-8.837800	-29.351134
18327	0	1.668461	1.623031	9.740918	0.016663	0.016235	0.097412	-0.083502	-8.861797	-29.349636
18328	0	1.685069	1.653175	9.740131	0.016829	0.016530	0.097405	-0.079953	-8.885943	-29.357958
18329	0	1.656336	1.629562	9.856807	0.016541	0.016296	0.098572	-0.079334	-8.910586	-29.356177
18330	0	1.672312	1.641801	9.880555	0.016708	0.016417	0.098808	-0.076372	-8.925892	-29.361711
18331	0	1.686635	1.641402	9.948454	0.016846	0.016418	0.099487	-0.080015	-8.947795	-29.363810
18332	0	1.678128	1.604281	9.935669	0.016765	0.016043	0.099360	-0.078571	-8.965191	-29.363748
18333	0	1.692145	1.635779	9.960682	0.016907	0.016357	0.099609	-0.076903	-8.980333	-29.366546
18334	0	1.682359	1.672057	10.015191	0.016814	0.016724	0.100153	-0.079303	-8.989330	-29.367522
18335	0	1.685491	1.653810	10.021858	0.016846	0.016541	0.100220	-0.081013	-8.998134	-29.373451
18336	0	1.680971	1.647726	10.009306	0.016803	0.016474	0.100095	-0.075995	-9.004364	-29.380488
18337	0	1.684282	1.641706	9.973216	0.016846	0.016418	0.099731	-0.076905	-8.999508	-29.386013
18338	0	1.665911	1.647382	9.979337	0.016657	0.016476	0.099793	-0.078192	-9.000455	-29.387849
18339	0	1.647525	1.605486	10.064725	0.016479	0.016052	0.100647	-0.074566	-8.994075	-29.393702
18340	0	1.671274	1.642811	10.009724	0.016715	0.016423	0.100098	-0.068315	-8.989871	-29.395004
18341	0	1.659187	1.666343	9.997706	0.016602	0.016663	0.099976	-0.066955	-8.977314	-29.391747
18342	0	1.669307	1.660304	9.906365	0.016704	0.016603	0.099062	-0.065912	-8.963683	-29.395797
18343	0	1.676777	1.581391	9.930613	0.016785	0.015808	0.099304	-0.059033	-8.942853	-29.394643
18344	0	1.667219	1.600854	9.875968	0.016689	0.016003	0.098758	-0.052046	-8.921686	-29.390932
18345	0	1.676498	1.599535	9.875756	0.016785	0.015991	0.098755	-0.047147	-8.897551	-29.388475
18346	0	1.678587	1.655366	9.851812	0.016807	0.016548	0.098516	-0.040697	-8.872163	-29.384193
18347	0	1.670817	1.672672	9.759734	0.016724	0.016724	0.097595	-0.036848	-8.852637	-29.378554
18348	0	1.666997	1.630562	9.741914	0.016692	0.016302	0.097416	-0.032717	-8.825297	-29.372915
18349	0	1.646027	1.611322	9.674401	0.016479	0.016113	0.096741	-0.032682	-8.801244	-29.368117
18350	0	1.642284	1.599179	9.650504	0.016440	0.015990	0.096502	-0.030707	-8.779090	-29.366865
18351	0	1.652168	1.623504	9.613367	0.016541	0.016235	0.096130	-0.030968	-8.755326	-29.364827
18352	0	1.618266	1.635535	9.607770	0.016197	0.016356	0.096075	-0.032050	-8.736606	-29.365185
18353	0	1.615868	1.667338	9.582596	0.016174	0.016663	0.095825	-0.018952	-8.716574	-29.365294
18354	0	1.600903	1.619628	9.564484	0.016021	0.016195	0.095643	-0.017415	-8.701101	-29.359633
18355	0	1.634300	1.574536	9.552277	0.016357	0.015747	0.095520	-0.019198	-8.682441	-29.359882
18356	0	1.620042	1.574395	9.583076	0.016206	0.015743	0.095830	-0.017813	-8.674533	-29.357656
18357	0	1.586058	1.580569	9.515564	0.015869	0.015808	0.095154	-0.020276	-8.662777	-29.356457
18358	0	1.596841	1.604454	9.521899	0.015974	0.016047	0.095218	-0.022112	-8.654502	-29.349891
18359	0	1.592778	1.556589	9.497079	0.015930	0.015564	0.094971	-0.019135	-8.650090	-29.343642
18360	0	1.611318	1.635555	9.448245	0.016109	0.016360	0.094482	-0.023948	-8.654039	-29.337192
18361	0	1.612017	1.671883	9.417692	0.016113	0.016724	0.094177	-0.028799	-8.660687	-29.338090
18362	0	1.607511	1.621987	9.478589	0.016066	0.016225	0.094787	-0.033753	-8.670444	-29.339656
18363	0	1.618239	1.543988	9.539691	0.016174	0.015442	0.095398	-0.035155	-8.678472	-29.336560
18364	0	1.595824	1.574077	9.466076	0.015945	0.015742	0.094663	-0.035836	-8.692190	-29.336762
18365	0	1.631016	1.641881	9.557864	0.016296	0.016418	0.095581	-0.034207	-8.706897	-29.337786
18366	0	1.621951	1.708703	9.514544	0.016201	0.017090	0.095148	-0.036203	-8.727191	-29.331832
18367	0	1.649648	1.702929	9.582219	0.016479	0.017029	0.095825	-0.034299	-8.745640	-29.333298
18368	0	1.616637	1.617399	9.630355	0.016147	0.016174	0.096307	-0.033277	-8.767208	-29.329299
18369	0	1.619211	1.592524	9.710478	0.016174	0.015930	0.097107	-0.037767	-8.786383	-29.326931
18370	0	1.634364	1.603630	9.746727	0.016332	0.016042	0.097468	-0.043005	-8.798681	-29.329690
18371	0	1.625901	1.574546	9.692012	0.016235	0.015747	0.096924	-0.043401	-8.824749	-29.329462
18372	0	1.642170	1.567746	9.789074	0.016405	0.015682	0.097893	-0.047692	-8.842369	-29.330338
18373	0	1.668332	1.617329	9.808014	0.016663	0.016174	0.098083	-0.047478	-8.864708	-29.325359
18374	0	1.702807	1.708620	9.886630	0.017010	0.017087	0.098869	-0.047035	-8.884057	-29.315397
18375	0	1.698548	1.665342	9.850924	0.016968	0.016663	0.098511	-0.056369	-8.902786	-29.321199
18376	0	1.695265	1.658120	9.899361	0.016942	0.016582	0.098995	-0.056774	-8.913350	-29.321717
18377	0	1.704737	1.592592	9.954584	0.017029	0.015930	0.099548	-0.060322	-8.932875	-29.324965
18378	0	1.689382	1.592509	9.947917	0.016883	0.015922	0.099482	-0.055221	-8.943721	-29.327233
18379	0	1.673412	1.654090	9.905823	0.016724	0.016541	0.099060	-0.053746	-8.954122	-29.327067
18380	0	1.681336	1.715085	9.923805	0.016806	0.017151	0.099239	-0.052808	-8.961305	-29.325970
18381	0	1.685051	1.708572	9.948720	0.016846	0.017090	0.099487	-0.056686	-8.965171	-29.320555
18382	0	1.673351	1.677556	9.966949	0.016733	0.016776	0.099669	-0.056567	-8.963974	-29.320295
18383	0	1.666051	1.623450	9.924365	0.016663	0.016235	0.099243	-0.056894	-8.960020	-29.322649
18384	0	1.689210	1.629798	9.942833	0.016902	0.016294	0.099427	-0.052476	-8.947236	-29.319543
18385	0	1.683510	1.599904	9.942681	0.016846	0.015991	0.099426	-0.043111	-8.933617	-29.320062
18386	0	1.687372	1.600218	9.924669	0.016885	0.016006	0.099244	-0.047700	-8.919460	-29.310291
18387	0	1.713798	1.586793	9.906249	0.017151	0.015869	0.099060	-0.048809	-8.903193	-29.305964
18388	0	1.692920	1.653210	9.882286	0.016942	0.016538	0.098820	-0.054971	-8.886948	-29.299663
18389	0	1.652151	1.672709	9.887955	0.016541	0.016724	0.098877	-0.050879	-8.863631	-29.297658
18390	0	1.685193	1.649066	9.815141	0.016869	0.016486	0.098149	-0.045492	-8.842864	-29.297211
18391	0	1.658646	1.642221	9.839059	0.016602	0.016418	0.098389	-0.040923	-8.823922	-29.300554
18392	0	1.655284	1.630441	9.766197	0.016571	0.016303	0.097659	-0.039238	-8.801269	-29.299997
18393	0	1.646369	1.660480	9.619355	0.016479	0.016602	0.096191	-0.035201	-8.781118	-29.297870
18394	0	1.630880	1.648492	9.711352	0.016325	0.016485	0.097111	-0.035372	-8.760690	-29.299748
18395	0	1.652837	1.593410	9.680319	0.016541	0.015930	0.096802	-0.030417	-8.744935	-29.292966
18396	0	1.637954	1.551387	9.686656	0.016394	0.015511	0.096865	-0.026273	-8.726893	-29.289319
18397	0	1.634449	1.544195	9.564429	0.016357	0.015442	0.095642	-0.025948	-8.710053	-29.289569
18398	0	1.632331	1.605151	9.528125	0.016332	0.016052	0.095280	-0.026400	-8.698567	-29.282321
18399	0	1.610585	1.629790	9.545998	0.016113	0.016296	0.095459	-0.024144	-8.688187	-29.288171
18400	0	1.609301	1.629601	9.515616	0.016098	0.016299	0.095155	-0.027498	-8.680654	-29.282807
18401	0	1.622986	1.660264	9.472732	0.016235	0.016602	0.094727	-0.025681	-8.672517	-29.284525
18402	0	1.610167	1.599292	9.484965	0.016102	0.015993	0.094850	-0.025218	-8.670764	-29.283437
18403	0	1.629444	1.599015	9.478811	0.016296	0.015991	0.094788	-0.025825	-8.666892	-29.277121
18404	0	1.617089	1.629521	9.466517	0.016171	0.016294	0.094666	-0.023073	-8.665802	-29.281081
18405	0	1.612031	1.598878	9.472578	0.016113	0.015991	0.094727	-0.025050	-8.672637	-29.277774
18406	0	1.631506	1.653711	9.515059	0.016310	0.016535	0.095152	-0.021384	-8.677403	-29.277456
18407	0	1.612034	1.647670	9.503102	0.016113	0.016479	0.095032	-0.023786	-8.684237	-29.277516
18408	0	1.638246	1.641023	9.527240	0.016371	0.016413	0.095274	-0.025686	-8.696542	-29.283613
18409	0	1.673742	1.617503	9.570059	0.016724	0.016174	0.095703	-0.023640	-8.711288	-29.285107
18410	0	1.621492	1.568779	9.630544	0.016202	0.015687	0.096308	-0.021540	-8.724982	-29.283088
18411	0	1.668142	1.562215	9.606653	0.016663	0.015625	0.096069	-0.023565	-8.745635	-29.281200
18412	0	1.641546	1.579870	9.654880	0.016395	0.015801	0.096552	-0.025401	-8.768530	-29.281692
18413	0	1.668020	1.610999	9.698238	0.016663	0.016113	0.096985	-0.027985	-8.787527	-29.283223
18414	0	1.635167	1.628904	9.667054	0.016331	0.016290	0.096674	-0.027389	-8.810497	-29.283904
18415	0	1.656034	1.623255	9.753128	0.016541	0.016235	0.097534	-0.029324	-8.831931	-29.289043
18416	0	1.671962	1.591794	9.764757	0.016702	0.015924	0.097650	-0.035663	-8.851184	-29.289558
18417	0	1.662270	1.605320	9.710316	0.016602	0.016052	0.097107	-0.033141	-8.874287	-29.287995
18418	0	1.647595	1.641678	9.807370	0.016460	0.016419	0.098076	-0.035023	-8.890661	-29.289913
18419	0	1.710316	1.635747	9.808117	0.017090	0.016357	0.098083	-0.033827	-8.904482	-29.293677
18420	0	1.738019	1.671773	9.856362	0.017361	0.016724	0.098566	-0.039318	-8.925313	-29.299171
18421	0	1.704385	1.635092	9.881440	0.017029	0.016357	0.098816	-0.045650	-8.941015	-29.299630
18422	0	1.706609	1.628038	9.899432	0.017058	0.016283	0.098995	-0.047768	-8.948331	-29.298264
18423	0	1.691624	1.611125	9.942498	0.016907	0.016113	0.099426	-0.049111	-8.957641	-29.295970
18424	0	1.705461	1.659903	9.917757	0.017047	0.016597	0.099179	-0.045602	-8.964880	-29.295790
18425	0	1.685030	1.647860	9.985289	0.016846	0.016479	0.099854	-0.045784	-8.968576	-29.295966
18426	0	1.673331	1.641736	9.979026	0.016732	0.016417	0.099791	-0.044145	-8.968299	-29.295253
18427	0	1.672281	1.568177	9.997639	0.016724	0.015686	0.099976	-0.048391	-8.965879	-29.295823
18428	0	1.666418	1.567364	9.948828	0.016661	0.015677	0.099488	-0.052025	-8.968360	-29.295630
18429	0	1.690190	1.636026	9.942662	0.016907	0.016357	0.099426	-0.048261	-8.961331	-29.297327
18430	0	1.700933	1.685320	9.948854	0.017019	0.016850	0.099487	-0.044784	-8.948502	-29.297569
18431	0	1.714382	1.672983	9.967058	0.017151	0.016724	0.099670	-0.037240	-8.938960	-29.297837
18432	0	1.681988	1.612521	9.887883	0.016831	0.016125	0.098877	-0.036402	-8.924254	-29.301735
18433	0	1.671103	1.587258	9.869543	0.016724	0.015869	0.098694	-0.032195	-8.908323	-29.298196
18434	0	1.662270	1.600134	9.833233	0.016637	0.015998	0.098330	-0.028012	-8.890533	-29.297598
18435	0	1.695338	1.599236	9.808580	0.016968	0.015991	0.098083	-0.026502	-8.872455	-29.290560
18436	0	1.680308	1.635923	9.784559	0.016817	0.016359	0.097843	-0.026436	-8.854746	-29.288185
18437	0	1.670948	1.623712	9.741424	0.016724	0.016235	0.097412	-0.024184	-8.836809	-29.283364
18438	0	1.680394	1.673022	9.692928	0.016817	0.016726	0.096928	-0.019586	-8.819954	-29.285667
18439	0	1.640371	1.624114	9.686432	0.016418	0.016235	0.096863	-0.012607	-8.801217	-29.286458
18440	0	1.631581	1.588072	9.650130	0.016328	0.015880	0.096499	-0.011095	-8.785585	-29.289870
18441	0	1.628421	1.587202	9.643713	0.016296	0.015869	0.096436	-0.007457	-8.769806	-29.286144
18442	0	1.626222	1.606087	9.637831	0.016272	0.016057	0.096377	-0.002570	-8.757300	-29.280849
18443	0	1.622010	1.568991	9.539991	0.016235	0.015686	0.095398	0.002194	-8.737704	-29.281894
18444	0	1.644046	1.605810	9.552560	0.016449	0.016060	0.095524	0.000402	-8.726098	-29.286725
18445	0	1.634972	1.581754	9.576392	0.016357	0.015808	0.095764	0.012034	-8.715486	-29.289437
18446	0	1.621923	1.631737	9.509148	0.016220	0.016315	0.095092	0.016077	-8.712927	-29.291733
18447	0	1.641689	1.647551	9.545994	0.016418	0.016479	0.095459	0.011911	-8.709528	-29.287371
18448	0	1.641460	1.598185	9.503283	0.016415	0.015983	0.095033	0.011607	-8.707964	-29.289434
18449	0	1.654268	1.580656	9.533680	0.016541	0.015808	0.095337	0.010478	-8.709025	-29.286326
18450	0	1.642776	1.562256	9.539583	0.016422	0.015621	0.095397	0.012965	-8.714064	-29.280907
18451	0	1.629910	1.525628	9.515375	0.016296	0.015259	0.095154	0.010675	-8.715852	-29.278216
18452	0	1.631221	1.604247	9.557890	0.016301	0.016047	0.095580	0.006829	-8.727434	-29.274084
18453	0	1.630400	1.666583	9.557919	0.016296	0.016663	0.095581	0.011558	-8.734940	-29.283544
18454	0	1.626448	1.690927	9.618581	0.016251	0.016912	0.096188	0.008846	-8.749698	-29.282549
18455	0	1.624734	1.654089	9.588414	0.016235	0.016541	0.095886	0.010307	-8.762325	-29.284671
18456	0	1.639299	1.580764	9.630679	0.016381	0.015808	0.096309	0.010783	-8.774628	-29.280532
18457	0	1.606993	1.562151	9.618902	0.016052	0.015625	0.096191	0.007832	-8.793947	-29.279923
18458	0	1.652998	1.609821	9.722193	0.016515	0.016106	0.097223	0.000200	-8.810143	-29.279280
18459	0	1.631174	1.598826	9.643344	0.016296	0.015991	0.096436	-0.002178	-8.826656	-29.279771
18460	0	1.640214	1.647280	9.716081	0.016388	0.016473	0.097163	-0.001110	-8.841672	-29.281520
18461	0	1.674195	1.678224	9.740938	0.016724	0.016785	0.097412	-0.002730	-8.861414	-29.283429
18462	0	1.677613	1.647659	9.807452	0.016760	0.016474	0.098078	0.001722	-8.878649	-29.289195
18463	0	1.686235	1.617217	9.826410	0.016846	0.016174	0.098267	0.000394	-8.896303	-29.294704
18464	0	1.658462	1.549820	9.856425	0.016574	0.015498	0.098566	0.001387	-8.907160	-29.293456
18465	0	1.679723	1.556402	9.820341	0.016785	0.015564	0.098206	0.002466	-8.920141	-29.297946
18466	0	1.639093	1.599391	9.825994	0.016382	0.015991	0.098262	0.006469	-8.928688	-29.299631
18467	0	1.661120	1.648143	9.869190	0.016602	0.016479	0.098694	0.009610	-8.938222	-29.300240
18468	0	1.686893	1.752159	9.917636	0.016865	0.017520	0.099177	0.012231	-8.941412	-29.302048
18469	0	1.685151	1.709448	9.863102	0.016846	0.017090	0.098633	0.018402	-8.946551	-29.305369
18470	0	1.685778	1.606320	9.923886	0.016857	0.016061	0.099239	0.021753	-8.945782	-29.308198
18471	0	1.678319	1.537915	9.881644	0.016785	0.015381	0.098816	0.020294	-8.942673	-29.305974
18472	0	1.659623	1.555664	9.893896	0.016599	0.015560	0.098938	0.016710	-8.938385	-29.306689
18473	0	1.684121	1.617381	9.887780	0.016846	0.016174	0.098877	0.016555	-8.931738	-29.307163
18474	0	1.677175	1.659963	9.906159	0.016775	0.016600	0.099061	0.016990	-8.926365	-29.307850
18475	0	1.683833	1.642159	9.875562	0.016846	0.016418	0.098755	0.020949	-8.916414	-29.306583
18476	0	1.712956	1.642641	9.820720	0.017136	0.016424	0.098207	0.023915	-8.907926	-29.309437
18477	0	1.695572	1.629443	9.845211	0.016968	0.016296	0.098450	0.021817	-8.892593	-29.307816
18478	0	1.687009	1.610950	9.808919	0.016882	0.016109	0.098087	0.023144	-8.877440	-29.306231
18479	0	1.689834	1.587219	9.808445	0.016907	0.015869	0.098083	0.026978	-8.866272	-29.306580
18480	0	1.669204	1.630637	9.771999	0.016706	0.016302	0.097718	0.032045	-8.848082	-29.306663
18481	0	1.652910	1.666542	9.710840	0.016541	0.016663	0.097107	0.035539	-8.833263	-29.303862
18482	0	1.644626	1.649147	9.680420	0.016457	0.016484	0.096804	0.044269	-8.819682	-29.305175
18483	0	1.665211	1.604895	9.674308	0.016663	0.016052	0.096741	0.040600	-8.805955	-29.297099
18484	0	1.644953	1.592213	9.595285	0.016459	0.015924	0.095951	0.039230	-8.793882	-29.294916
18485	0	1.640736	1.593347	9.613172	0.016418	0.015930	0.096130	0.043330	-8.779348	-29.293450
18486	0	1.632186	1.587670	9.613413	0.016335	0.015875	0.096132	0.045646	-8.762972	-29.289299
18487	0	1.622717	1.605453	9.509379	0.016235	0.016052	0.095093	0.048670	-8.751752	-29.286065
18488	0	1.639003	1.648531	9.613386	0.016401	0.016483	0.096132	0.051231	-8.737015	-29.286592
18489	0	1.671973	1.678266	9.539899	0.016724	0.016785	0.095398	0.049260	-8.730895	-29.284383
18490	0	1.658807	1.678044	9.552268	0.016593	0.016780	0.095522	0.050336	-8.723570	-29.280840
18491	0	1.610696	1.611117	9.509420	0.016113	0.016113	0.095093	0.048146	-8.714574	-29.281555
18492	0	1.622281	1.519245	9.552187	0.016222	0.015193	0.095522	0.048090	-8.714031	-29.287197
18493	0	1.623589	1.525883	9.539785	0.016235	0.015259	0.095398	0.048714	-8.713253	-29.283410
18494	0	1.611618	1.592949	9.527471	0.016114	0.015930	0.095275	0.048512	-8.714100	-29.275902
18495	0	1.636287	1.654482	9.539627	0.016357	0.016541	0.095398	0.054405	-8.719060	-29.274329
18496	0	1.618900	1.734322	9.435552	0.016185	0.017342	0.094357	0.057049	-8.722660	-29.282612
18497	0	1.617943	1.666327	9.606836	0.016174	0.016663	0.096069	0.058579	-8.727186	-29.284536
18498	0	1.643541	1.599097	9.624851	0.016428	0.015992	0.096250	0.057985	-8.734440	-29.280353
18499	0	1.624919	1.562419	9.576195	0.016235	0.015625	0.095764	0.058052	-8.749324	-29.279304
18500	0	1.645943	1.586246	9.661240	0.016446	0.015867	0.096614	0.053404	-8.763456	-29.278066
18501	0	1.649434	1.617148	9.625037	0.016479	0.016174	0.096252	0.051098	-8.779412	-29.280292
18502	0	1.682403	1.659487	9.691736	0.016814	0.016595	0.096919	0.051981	-8.789358	-29.282308
18503	0	1.661299	1.666450	9.771502	0.016602	0.016663	0.097717	0.055145	-8.801093	-29.280779
18504	0	1.657921	1.666094	9.764957	0.016563	0.016665	0.097651	0.050927	-8.817899	-29.277377
18505	0	1.630519	1.586653	9.753313	0.016296	0.015869	0.097534	0.048679	-8.826695	-29.274211
18506	0	1.651003	1.531627	9.758975	0.016497	0.015314	0.097592	0.052199	-8.840826	-29.268909
18507	0	1.648657	1.593011	9.838750	0.016479	0.015930	0.098389	0.052873	-8.847518	-29.270750
18508	0	1.614056	1.672051	9.862820	0.016128	0.016723	0.098630	0.051336	-8.860891	-29.281255
18509	0	1.624647	1.709066	9.826462	0.016235	0.017090	0.098267	0.053173	-8.872170	-29.281618
18510	0	1.669432	1.673062	9.874744	0.016685	0.016725	0.098750	0.061021	-8.881879	-29.284121
18511	0	1.685577	1.592526	9.887603	0.016846	0.015930	0.098877	0.056193	-8.891931	-29.287447
18512	0	1.674464	1.585360	9.930293	0.016744	0.015859	0.099302	0.050950	-8.891557	-29.287866
18513	0	1.672957	1.654127	9.869272	0.016724	0.016541	0.098694	0.052527	-8.896875	-29.284751
18514	0	1.685964	1.702690	9.930141	0.016857	0.017030	0.099301	0.049843	-8.898214	-29.277207
18515	0	1.659926	1.685056	9.930376	0.016602	0.016846	0.099304	0.055909	-8.894107	-29.273212
18516	0	1.659046	1.679781	9.893749	0.016597	0.016794	0.098937	0.060407	-8.885378	-29.270257
18517	0	1.672194	1.605041	9.942685	0.016724	0.016052	0.099426	0.058750	-8.881990	-29.268379
18518	0	1.677395	1.586180	9.894068	0.016781	0.015865	0.098939	0.054964	-8.872665	-29.263466
18519	0	1.641300	1.544271	9.893877	0.016418	0.015442	0.098938	0.056231	-8.864953	-29.263369
18520	0	1.651420	1.617500	9.863630	0.016529	0.016175	0.098634	0.055934	-8.846421	-29.256843
18521	0	1.641103	1.654523	9.857222	0.016418	0.016541	0.098572	0.061632	-8.836413	-29.254083
18522	0	1.663618	1.685368	9.790239	0.016647	0.016854	0.097900	0.061063	-8.822018	-29.258738
18523	0	1.677613	1.617418	9.765774	0.016785	0.016174	0.097656	0.061123	-8.810642	-29.258731
18524	0	1.687683	1.617370	9.759927	0.016890	0.016173	0.097597	0.061612	-8.794409	-29.254474
18525	0	1.696029	1.593008	9.747446	0.016968	0.015930	0.097473	0.061771	-8.784274	-29.249998
18526	0	1.688501	1.587258	9.765856	0.016891	0.015868	0.097658	0.067200	-8.775313	-29.250212
18527	0	1.665425	1.611374	9.692519	0.016663	0.016113	0.096924	0.067969	-8.764108	-29.247013
18528	0	1.675937	1.648160	9.698782	0.016768	0.016479	0.096987	0.070688	-8.753151	-29.243620
18529	0	1.659083	1.642208	9.680298	0.016602	0.016418	0.096802	0.075105	-8.739140	-29.240702
18530	0	1.675703	1.642218	9.637791	0.016763	0.016425	0.096376	0.071924	-8.730969	-29.239454
18531	0	1.622698	1.641796	9.594877	0.016235	0.016418	0.095947	0.071547	-8.719621	-29.237769
18532	0	1.603299	1.617680	9.656009	0.016035	0.016172	0.096560	0.077163	-8.715698	-29.238273
18533	0	1.610407	1.623456	9.625412	0.016113	0.016235	0.096252	0.076409	-8.703393	-29.240513
18534	0	1.597106	1.593173	9.643801	0.015972	0.015928	0.096438	0.080971	-8.700652	-29.239849
18535	0	1.568496	1.605801	9.631269	0.015686	0.016052	0.096313	0.088249	-8.697913	-29.239879
18536	0	1.611026	1.612549	9.612820	0.016110	0.016124	0.096128	0.090770	-8.696253	-29.235119
18537	0	1.605024	1.543976	9.607002	0.016052	0.015442	0.096069	0.088631	-8.692447	-29.231464
18538	0	1.611321	1.519208	9.570343	0.016109	0.015193	0.095704	0.088180	-8.696561	-29.228218
18539	0	1.617779	1.550116	9.564179	0.016174	0.015503	0.095642	0.086649	-8.699223	-29.223559
18540	0	1.642833	1.665842	9.539651	0.016425	0.016659	0.095397	0.086804	-8.701506	-29.220219
18541	0	1.630165	1.702637	9.588577	0.016296	0.017029	0.095886	0.084553	-8.706229	-29.222361
18542	0	1.655615	1.653350	9.557848	0.016551	0.016535	0.095579	0.083655	-8.710805	-29.223987
18543	0	1.654881	1.604753	9.612973	0.016541	0.016052	0.096130	0.078810	-8.719068	-29.223711
18544	0	1.638244	1.543074	9.588308	0.016374	0.015432	0.095884	0.077663	-8.728007	-29.221070
18545	0	1.630771	1.562093	9.673947	0.016296	0.015625	0.096741	0.073698	-8.739805	-29.218834
18546	0	1.626780	1.598043	9.679749	0.016257	0.015983	0.096799	0.071911	-8.750579	-29.227462
18547	0	1.606532	1.592999	9.722688	0.016052	0.015930	0.097229	0.072579	-8.764289	-29.233488
18548	0	1.627460	1.672061	9.716130	0.016261	0.016723	0.097163	0.071031	-8.778494	-29.230647
18549	0	1.642953	1.653647	9.796025	0.016418	0.016541	0.097961	0.067106	-8.789785	-29.230164
18550	0	1.644883	1.615822	9.759218	0.016440	0.016166	0.097592	0.059036	-8.798088	-29.228852
18551	0	1.703909	1.641884	9.759336	0.017029	0.016418	0.097595	0.060319	-8.808523	-29.226234
18552	0	1.681893	1.580793	9.813831	0.016805	0.015808	0.098141	0.061053	-8.823509	-29.221058
18553	0	1.661287	1.617375	9.808167	0.016602	0.016174	0.098083	0.061210	-8.835081	-29.221779
18554	0	1.681261	1.666101	9.759031	0.016807	0.016661	0.097591	0.062242	-8.840562	-29.221676
18555	0	1.666879	1.654057	9.765519	0.016663	0.016541	0.097656	0.062952	-8.846245	-29.223634
18556	0	1.668445	1.635201	9.850718	0.016675	0.016357	0.098508	0.057434	-8.855597	-29.233891
18557	0	1.660560	1.611215	9.863232	0.016602	0.016113	0.098633	0.056695	-8.858758	-29.235825
18558	0	1.673415	1.617174	9.844726	0.016731	0.016171	0.098448	0.057569	-8.860620	-29.231832
18559	0	1.666121	1.623532	9.899926	0.016663	0.016235	0.098999	0.057926	-8.857561	-29.233612
18560	0	1.641650	1.641537	9.875509	0.016416	0.016418	0.098755	0.055907	-8.857135	-29.230868
18561	0	1.653896	1.641786	9.845007	0.016541	0.016418	0.098450	0.055603	-8.853846	-29.236231
18562	0	1.629014	1.616695	9.857308	0.016293	0.016172	0.098572	0.049598	-8.849582	-29.236855
18563	0	1.666086	1.598795	9.838950	0.016663	0.015991	0.098389	0.046173	-8.846131	-29.234177
18564	0	1.647364	1.610856	9.802344	0.016476	0.016107	0.098023	0.048814	-8.842278	-29.238072
18565	0	1.628753	1.617407	9.845121	0.016296	0.016174	0.098450	0.048661	-8.830615	-29.239599
18566	0	1.651635	1.617566	9.808700	0.016522	0.016173	0.098086	0.051562	-8.822166	-29.235370
18567	0	1.653128	1.635617	9.735286	0.016541	0.016357	0.097351	0.050208	-8.809942	-29.232999
18568	0	1.699890	1.635216	9.839381	0.017010	0.016355	0.098392	0.047485	-8.796009	-29.231998
18569	0	1.658902	1.598952	9.729246	0.016602	0.015991	0.097290	0.045502	-8.779995	-29.225306
18570	0	1.674865	1.592827	9.723523	0.016759	0.015926	0.097234	0.047824	-8.766591	-29.222022
18571	0	1.683654	1.593183	9.698618	0.016846	0.015930	0.096985	0.049890	-8.754444	-29.220494
18572	0	1.651196	1.617702	9.656134	0.016522	0.016177	0.096560	0.049776	-8.740755	-29.212844
18573	0	1.653410	1.672851	9.643580	0.016541	0.016724	0.096436	0.055767	-8.731714	-29.211225
18574	0	1.641069	1.660052	9.619291	0.016418	0.016602	0.096191	0.054690	-8.721109	-29.212152
18575	0	1.630751	1.680086	9.607260	0.016315	0.016801	0.096071	0.054831	-8.710283	-29.208140
18576	0	1.635058	1.611727	9.606983	0.016357	0.016113	0.096069	0.059777	-8.700770	-29.207775
18577	0	1.619213	1.558520	9.608206	0.016193	0.015586	0.096082	0.059316	-8.697851	-29.210096
18578	0	1.611072	1.545138	9.601698	0.016113	0.015455	0.096016	0.055032	-8.693382	-29.211882
18579	0	1.641422	1.519825	9.606998	0.016418	0.015198	0.096069	0.055871	-8.686907	-29.217525
18580	0	1.628659	1.574821	9.582632	0.016288	0.015748	0.095826	0.056455	-8.684031	-29.216901
18581	0	1.641929	1.647564	9.594778	0.016418	0.016479	0.095947	0.052301	-8.683535	-29.217936
18582	0	1.623949	1.696001	9.564140	0.016236	0.016959	0.095642	0.053799	-8.685830	-29.223158
18583	0	1.648256	1.690616	9.594684	0.016479	0.016907	0.095947	0.053647	-8.687941	-29.222293
18584	0	1.612707	1.586307	9.539537	0.016119	0.015867	0.095396	0.049340	-8.696048	-29.221261
18585	0	1.648656	1.494676	9.600815	0.016479	0.014954	0.096008	0.041831	-8.702971	-29.220383
18586	0	1.643850	1.511698	9.564085	0.016432	0.015122	0.095641	0.035962	-8.709440	-29.220712
18587	0	1.624503	1.604910	9.673962	0.016235	0.016052	0.096741	0.032953	-8.719314	-29.220549
18588	0	1.626967	1.683790	9.661342	0.016254	0.016839	0.096616	0.032519	-8.735665	-29.222650
18589	0	1.624594	1.677841	9.637382	0.016235	0.016785	0.096375	0.025852	-8.746602	-29.226507
18590	0	1.651199	1.615818	9.753079	0.016500	0.016161	0.097532	0.023366	-8.758509	-29.224207
18591	0	1.655230	1.531981	9.753219	0.016541	0.015320	0.097534	0.024135	-8.770750	-29.225360
18592	0	1.657765	1.543552	9.740578	0.016563	0.015441	0.097407	0.018628	-8.785813	-29.232015
18593	0	1.673477	1.562187	9.741070	0.016724	0.015625	0.097412	0.015718	-8.797353	-29.227748
18594	0	1.694832	1.628783	9.722208	0.016929	0.016290	0.097225	0.014568	-8.818747	-29.226888
18595	0	1.673434	1.654014	9.753241	0.016724	0.016541	0.097534	0.014864	-8.829696	-29.229018
18596	0	1.663143	1.647571	9.771244	0.016623	0.016479	0.097713	0.012236	-8.838521	-29.232205
18597	0	1.667542	1.641264	9.814333	0.016663	0.016418	0.098145	0.006275	-8.851851	-29.229007
18598	0	1.651182	1.585166	9.875174	0.016505	0.015857	0.098752	0.000976	-8.857949	-29.229866
18599	0	1.654535	1.580578	9.844927	0.016541	0.015808	0.098450	-0.001204	-8.862074	-29.230399
18600	0	1.655536	1.623175	9.838663	0.016550	0.016231	0.098388	0.000685	-8.866710	-29.235004
18601	0	1.672824	1.630071	9.875339	0.016724	0.016296	0.098755	0.006210	-8.870542	-29.235226
18602	0	1.642831	1.636699	9.881173	0.016427	0.016366	0.098812	0.007769	-8.870533	-29.239830
18603	0	1.690983	1.617449	9.832708	0.016907	0.016174	0.098328	0.008443	-8.872638	-29.239804
18604	0	1.666763	1.574287	9.893686	0.016668	0.015747	0.098936	0.003913	-8.870484	-29.233429
18605	0	1.690587	1.623344	9.887742	0.016907	0.016235	0.098877	0.002032	-8.868076	-29.227757
18606	0	1.672069	1.604847	9.881593	0.016722	0.016047	0.098816	0.003493	-8.865490	-29.218646
18607	0	1.677796	1.624310	9.820543	0.016785	0.016235	0.098206	0.012653	-8.856297	-29.223531
18608	0	1.652129	1.601016	9.887623	0.016526	0.016006	0.098876	0.017108	-8.849218	-29.221935
18609	0	1.665920	1.550839	9.808321	0.016663	0.015503	0.098083	0.023704	-8.843936	-29.215490
18610	0	1.664699	1.563594	9.863330	0.016656	0.015635	0.098632	0.024266	-8.832251	-29.218675
18611	0	1.646868	1.599482	9.796265	0.016479	0.015991	0.097961	0.028460	-8.818323	-29.217732
18612	0	1.638389	1.649031	9.778165	0.016397	0.016486	0.097780	0.033216	-8.802265	-29.215080
18613	0	1.628577	1.678814	9.747432	0.016296	0.016785	0.097473	0.037272	-8.788480	-29.213357
18614	0	1.651255	1.611854	9.772045	0.016519	0.016120	0.097719	0.035742	-8.780028	-29.214891
18615	0	1.628517	1.543974	9.655985	0.016296	0.015442	0.096558	0.033145	-8.765447	-29.217248
18616	0	1.638643	1.568160	9.686810	0.016396	0.015681	0.096867	0.033556	-8.753358	-29.214210
18617	0	1.665430	1.630051	9.649732	0.016663	0.016296	0.096497	0.038533	-8.742195	-29.201288
18618	0	1.700497	1.624468	9.619325	0.017012	0.016243	0.096192	0.040688	-8.732899	-29.196666
18619	0	1.659289	1.648439	9.643620	0.016602	0.016479	0.096436	0.046544	-8.721279	-29.196844
18620	0	1.633246	1.642982	9.631544	0.016340	0.016428	0.096314	0.048789	-8.710674	-29.197623
18621	0	1.635248	1.648033	9.582590	0.016357	0.016479	0.095825	0.049971	-8.703378	-29.194470
18622	0	1.597946	1.611586	9.643644	0.015981	0.016114	0.096437	0.052190	-8.700447	-29.196644
18623	0	1.647784	1.550333	9.606956	0.016479	0.015503	0.096069	0.052963	-8.697112	-29.192359
18624	0	1.623117	1.568592	9.606942	0.016232	0.015686	0.096069	0.053144	-8.695259	-29.190574
18625	0	1.611505	1.605350	9.594676	0.016113	0.016052	0.095947	0.055021	-8.695880	-29.195408
18626	0	1.623987	1.642598	9.527272	0.016238	0.016420	0.095274	0.062146	-8.696387	-29.198046
18627	0	1.630270	1.599395	9.594574	0.016296	0.015991	0.095947	0.065953	-8.702382	-29.197560
18628	0	1.631499	1.550815	9.569818	0.016309	0.015508	0.095699	0.067031	-8.708262	-29.198628
18629	0	1.636151	1.538212	9.619051	0.016357	0.015381	0.096191	0.068999	-8.711681	-29.198755
18630	0	1.642939	1.568864	9.612683	0.016426	0.015688	0.096128	0.070269	-8.714145	-29.199821
18631	0	1.661078	1.586716	9.643428	0.016602	0.015869	0.096436	0.068555	-8.723520	-29.201991
18632	0	1.644501	1.629771	9.697955	0.016437	0.016292	0.096982	0.076323	-8.731895	-29.208689
18633	0	1.654847	1.641931	9.716647	0.016541	0.016418	0.097168	0.077907	-8.739695	-29.210129
18634	0	1.674971	1.672335	9.661318	0.016739	0.016725	0.096615	0.077123	-8.750898	-29.216751
18635	0	1.685645	1.677935	9.649563	0.016846	0.016785	0.096497	0.071533	-8.762016	-29.217639
18636	0	1.663157	1.610117	9.673642	0.016623	0.016102	0.096738	0.071391	-8.771155	-29.213083
18637	0	1.660797	1.581201	9.765453	0.016602	0.015808	0.097656	0.076491	-8.777170	-29.213824
18638	0	1.650336	1.593905	9.813859	0.016492	0.015938	0.098141	0.078627	-8.788962	-29.216515
18639	0	1.655122	1.568826	9.771512	0.016541	0.015686	0.097717	0.081888	-8.799933	-29.218961
18640	0	1.663737	1.605271	9.807676	0.016623	0.016056	0.098079	0.078781	-8.815611	-29.218207
18641	0	1.679400	1.641949	9.814276	0.016785	0.016418	0.098145	0.080595	-8.824944	-29.218329
18642	0	1.686703	1.660438	9.832312	0.016864	0.016603	0.098324	0.082064	-8.827202	-29.221008
18643	0	1.672836	1.660087	9.844902	0.016724	0.016602	0.098450	0.081712	-8.831191	-29.228525
18644	0	1.686167	1.635200	9.899660	0.016855	0.016356	0.098997	0.078163	-8.837103	-29.234709
18645	0	1.703266	1.623401	9.863237	0.017029	0.016235	0.098633	0.077047	-8.840102	-29.235901
18646	0	1.667825	1.641282	9.832579	0.016670	0.016416	0.098327	0.074380	-8.847885	-29.241988
18647	0	1.666379	1.684649	9.851041	0.016663	0.016846	0.098511	0.075630	-8.847815	-29.245865
18648	0	1.641949	1.586783	9.881547	0.016420	0.015870	0.098815	0.073258	-8.845427	-29.245451
18649	0	1.678712	1.580915	9.942569	0.016785	0.015808	0.099426	0.074827	-8.846797	-29.245234
18650	0	1.653817	1.623946	9.881468	0.016545	0.016236	0.098814	0.078516	-8.837240	-29.243562
18651	0	1.647773	1.635852	9.875499	0.016479	0.016357	0.098755	0.080010	-8.833782	-29.249145
18652	0	1.677190	1.660595	9.845082	0.016781	0.016603	0.098450	0.082875	-8.822062	-29.253450
18653	0	1.690176	1.599045	9.826758	0.016907	0.015991	0.098267	0.082107	-8.814916	-29.256305
18654	0	1.657893	1.580952	9.857424	0.016591	0.015806	0.098573	0.085851	-8.799537	-29.254298
18655	0	1.665095	1.587287	9.771867	0.016663	0.015869	0.097717	0.090103	-8.784633	-29.251122
18656	0	1.674901	1.612106	9.772104	0.016761	0.016120	0.097719	0.091278	-8.769532	-29.247498
18657	0	1.677700	1.623806	9.759608	0.016785	0.016235	0.097595	0.094481	-8.759247	-29.241612
18658	0	1.657810	1.666781	9.692611	0.016586	0.016667	0.096925	0.094998	-8.748247	-29.242344
18659	0	1.653266	1.666741	9.692434	0.016541	0.016663	0.096924	0.100682	-8.737635	-29.250874
18660	0	1.651261	1.667744	9.729207	0.016524	0.016672	0.097291	0.106797	-8.722609	-29.253756
18661	0	1.659408	1.599603	9.606983	0.016602	0.015991	0.096069	0.112556	-8.712387	-29.254993
18662	0	1.633498	1.576267	9.649681	0.016342	0.015757	0.096497	0.119776	-8.702563	-29.255663
18663	0	1.653261	1.580999	9.674177	0.016541	0.015808	0.096741	0.122028	-8.691934	-29.248383
18664	0	1.633461	1.575251	9.735367	0.016341	0.015750	0.097353	0.125100	-8.682900	-29.243015
18665	0	1.641326	1.575106	9.667992	0.016418	0.015747	0.096680	0.129909	-8.675408	-29.242210
18666	0	1.628264	1.630454	9.582566	0.016286	0.016304	0.095825	0.130676	-8.670139	-29.242506
18667	0	1.629453	1.623821	9.588606	0.016296	0.016235	0.095886	0.134284	-8.666540	-29.240675
18668	0	1.622878	1.605730	9.594673	0.016232	0.016057	0.095946	0.134787	-8.661877	-29.242158
18669	0	1.629611	1.605573	9.625191	0.016296	0.016052	0.096252	0.139172	-8.660135	-29.245194
18670	0	1.642148	1.623967	9.563990	0.016418	0.016242	0.095640	0.136792	-8.663444	-29.231336
18671	0	1.617975	1.684569	9.582428	0.016174	0.016846	0.095825	0.137224	-8.668405	-29.231001
18672	0	1.625374	1.654003	9.600402	0.016246	0.016540	0.096005	0.138305	-8.676274	-29.225739
18673	0	1.655302	1.635728	9.600617	0.016541	0.016357	0.096008	0.138835	-8.689559	-29.228328
18674	0	1.639367	1.617145	9.630708	0.016382	0.016173	0.096309	0.137222	-8.701608	-29.223440
18675	0	1.630775	1.635478	9.625097	0.016296	0.016357	0.096252	0.134731	-8.713545	-29.221516
18676	0	1.639111	1.641032	9.667445	0.016380	0.016413	0.096676	0.132501	-8.724755	-29.226470
18677	0	1.637005	1.641569	9.655595	0.016357	0.016418	0.096558	0.129914	-8.738124	-29.223281
18678	0	1.639265	1.622527	9.655276	0.016382	0.016230	0.096554	0.125368	-8.748927	-29.225123
18679	0	1.642891	1.598991	9.704434	0.016418	0.015991	0.097046	0.124442	-8.759705	-29.227313
18680	0	1.644895	1.561820	9.716302	0.016438	0.015622	0.097164	0.120413	-8.770539	-29.224040
18681	0	1.624178	1.567914	9.686283	0.016235	0.015686	0.096863	0.112732	-8.776637	-29.228266
18682	0	1.649994	1.597126	9.771590	0.016492	0.015977	0.097716	0.106633	-8.784567	-29.228251
18683	0	1.667765	1.623370	9.850847	0.016663	0.016235	0.098511	0.105456	-8.800465	-29.225349
18684	0	1.664017	1.635082	9.813869	0.016631	0.016354	0.098140	0.102755	-8.809477	-29.228322
18685	0	1.654668	1.635830	9.820438	0.016541	0.016357	0.098206	0.104230	-8.815136	-29.229104
18686	0	1.680850	1.666168	9.838417	0.016797	0.016664	0.098386	0.102677	-8.826851	-29.236177
18687	0	1.666746	1.677859	9.838888	0.016663	0.016785	0.098389	0.096013	-8.831029	-29.232837
18688	0	1.643378	1.628488	9.875377	0.016428	0.016284	0.098755	0.097471	-8.836244	-29.237795
18689	0	1.672377	1.617065	9.893856	0.016724	0.016174	0.098938	0.093474	-8.835036	-29.234066
18690	0	1.648335	1.604826	9.832735	0.016479	0.016045	0.098329	0.098069	-8.838059	-29.234834
18691	0	1.666626	1.611252	9.863232	0.016663	0.016113	0.098633	0.097544	-8.840850	-29.234355
18692	0	1.636442	1.604954	9.869202	0.016364	0.016050	0.098692	0.096854	-8.839808	-29.235607
18693	0	1.659840	1.605867	9.820505	0.016602	0.016052	0.098206	0.104456	-8.834763	-29.236437
18694	0	1.640930	1.612854	9.826464	0.016412	0.016126	0.098265	0.107921	-8.830474	-29.242622
18695	0	1.665563	1.672113	9.832924	0.016663	0.016724	0.098328	0.105002	-8.821045	-29.241876
18696	0	1.658642	1.647751	9.826898	0.016587	0.016474	0.098269	0.109548	-8.818662	-29.239999
18697	0	1.653288	1.623765	9.814544	0.016541	0.016235	0.098145	0.112191	-8.808455	-29.236865
18698	0	1.657777	1.611754	9.845203	0.016586	0.016117	0.098451	0.112648	-8.797256	-29.231410
18699	0	1.659571	1.629768	9.747393	0.016602	0.016296	0.097473	0.114187	-8.789057	-29.227069
18700	0	1.658264	1.648486	9.741359	0.016589	0.016481	0.097413	0.118250	-8.780048	-29.233926
18701	0	1.671567	1.647880	9.753566	0.016724	0.016479	0.097534	0.117398	-8.769397	-29.234197
18702	0	1.663787	1.629781	9.704966	0.016646	0.016294	0.097049	0.121252	-8.758058	-29.237443
18703	0	1.665531	1.611566	9.674158	0.016663	0.016113	0.096741	0.124052	-8.748141	-29.234354
18704	0	1.633369	1.617909	9.704812	0.016342	0.016178	0.097047	0.125119	-8.736886	-29.227795
18705	0	1.622895	1.635306	9.649840	0.016235	0.016357	0.096497	0.119955	-8.727964	-29.226929
18706	0	1.633695	1.622757	9.698863	0.016344	0.016226	0.096988	0.122007	-8.718231	-29.231413
18707	0	1.622834	1.592974	9.631473	0.016235	0.015930	0.096313	0.121471	-8.708594	-29.230096
18708	0	1.597035	1.580810	9.631632	0.015977	0.015807	0.096315	0.122589	-8.699491	-29.226912
18709	0	1.617267	1.568521	9.643596	0.016174	0.015686	0.096436	0.121766	-8.696120	-29.224595
18710	0	1.586168	1.593246	9.631338	0.015865	0.015928	0.096313	0.126827	-8.690400	-29.231917
18711	0	1.623763	1.617231	9.558101	0.016235	0.016174	0.095581	0.124706	-8.691666	-29.233648
18712	0	1.586997	1.623512	9.570190	0.015873	0.016231	0.095702	0.130231	-8.686704	-29.236980
18713	0	1.623577	1.678308	9.588644	0.016235	0.016785	0.095886	0.128556	-8.685751	-29.239348
18714	0	1.611739	1.659639	9.564163	0.016113	0.016598	0.095642	0.127286	-8.689169	-29.236390
18715	0	1.648603	1.629671	9.612920	0.016479	0.016296	0.096130	0.128141	-8.695442	-29.226611
18716	0	1.662138	1.616899	9.637127	0.016614	0.016174	0.096372	0.122305	-8.702732	-29.224511
18717	0	1.648422	1.544329	9.649555	0.016479	0.015442	0.096497	0.124334	-8.706901	-29.221767
18718	0	1.612992	1.550520	9.643128	0.016122	0.015505	0.096433	0.125230	-8.714985	-29.220386
18719	0	1.600279	1.580713	9.673897	0.015991	0.015808	0.096741	0.124640	-8.727129	-29.216052
18720	0	1.632680	1.586085	9.624825	0.016319	0.015866	0.096249	0.118648	-8.734556	-29.214130
18721	0	1.661108	1.641651	9.588492	0.016602	0.016418	0.095886	0.116886	-8.744350	-29.208735
18722	0	1.650681	1.641042	9.661494	0.016499	0.016414	0.096616	0.113499	-8.752564	-29.211152
18723	0	1.636653	1.623355	9.704466	0.016357	0.016235	0.097046	0.111883	-8.761757	-29.209351
18724	0	1.662943	1.647305	9.710285	0.016620	0.016476	0.097104	0.109324	-8.771684	-29.209482
18725	0	1.661252	1.647289	9.747239	0.016602	0.016479	0.097473	0.102156	-8.782985	-29.203013
18726	0	1.669078	1.640446	9.808063	0.016685	0.016405	0.098082	0.101815	-8.788765	-29.208090
18727	0	1.672961	1.604689	9.759507	0.016724	0.016052	0.097595	0.095944	-8.794306	-29.203882
18728	0	1.680511	1.597868	9.789807	0.016796	0.015980	0.097899	0.095169	-8.803298	-29.207157
18729	0	1.660897	1.635403	9.832695	0.016602	0.016357	0.098328	0.091657	-8.810425	-29.202107
18730	0	1.656427	1.640495	9.826409	0.016555	0.016411	0.098265	0.085311	-8.819875	-29.199931
18731	0	1.654328	1.586964	9.857124	0.016541	0.015869	0.098572	0.086147	-8.821677	-29.198081
18732	0	1.679142	1.574569	9.820354	0.016789	0.015747	0.098204	0.084794	-8.822592	-29.199530
18733	0	1.672582	1.592882	9.899887	0.016724	0.015930	0.098999	0.083476	-8.823693	-29.200076
18734	0	1.654609	1.580665	9.857015	0.016544	0.015804	0.098571	0.086440	-8.824314	-29.199165
18735	0	1.672454	1.647585	9.838913	0.016724	0.016479	0.098389	0.082417	-8.823956	-29.192330
18736	0	1.636184	1.598303	9.881543	0.016358	0.015984	0.098816	0.082054	-8.826503	-29.196015
18737	0	1.666420	1.648117	9.844916	0.016663	0.016479	0.098450	0.084228	-8.826924	-29.193735
18738	0	1.629964	1.636215	9.863053	0.016299	0.016360	0.098631	0.086576	-8.825936	-29.197770
18739	0	1.653711	1.654159	9.851114	0.016541	0.016541	0.098511	0.087869	-8.820589	-29.199411
18740	0	1.665257	1.648334	9.851098	0.016656	0.016481	0.098511	0.090184	-8.815309	-29.202685
18741	0	1.653694	1.599357	9.796165	0.016541	0.015991	0.097961	0.092986	-8.809747	-29.206339
18742	0	1.683429	1.623771	9.802335	0.016838	0.016239	0.098022	0.091333	-8.803960	-29.203392
18743	0	1.665426	1.617883	9.747382	0.016663	0.016174	0.097473	0.096517	-8.792872	-29.205910
18744	0	1.645735	1.600224	9.796282	0.016462	0.016000	0.097962	0.099358	-8.785720	-29.205535
18745	0	1.659744	1.635996	9.759549	0.016602	0.016357	0.097595	0.102364	-8.779514	-29.204615
18746	0	1.646341	1.642446	9.655869	0.016471	0.016423	0.096558	0.103737	-8.769313	-29.203336
18747	0	1.653454	1.635374	9.655927	0.016541	0.016357	0.096558	0.099339	-8.760879	-29.204226
18748	0	1.646144	1.585749	9.668417	0.016467	0.015862	0.096683	0.094548	-8.752832	-29.209653
18749	0	1.641000	1.556236	9.674242	0.016418	0.015564	0.096741	0.092531	-8.741533	-29.207480
18750	0	1.658219	1.617011	9.704920	0.016584	0.016171	0.097049	0.092152	-8.737544	-29.208018
18751	0	1.647633	1.623361	9.680259	0.016479	0.016235	0.096802	0.090148	-8.732447	-29.203598
18752	0	1.640876	1.653781	9.625372	0.016412	0.016537	0.096253	0.091510	-8.727470	-29.204496
18753	0	1.672197	1.647596	9.552092	0.016724	0.016479	0.095520	0.087396	-8.724082	-29.203078
18754	0	1.647636	1.604705	9.600873	0.016476	0.016045	0.096009	0.090469	-8.723461	-29.209440
18755	0	1.616964	1.574542	9.588729	0.016174	0.015747	0.095886	0.088497	-8.716560	-29.211230
18756	0	1.653325	1.549894	9.588778	0.016531	0.015499	0.095888	0.088521	-8.717827	-29.212789
18757	0	1.654427	1.556230	9.600793	0.016541	0.015564	0.096008	0.086825	-8.720845	-29.212540
18758	0	1.624372	1.598789	9.612905	0.016242	0.015987	0.096129	0.087622	-8.721450	-29.207658
18759	0	1.630059	1.617701	9.637335	0.016296	0.016174	0.096375	0.091108	-8.724964	-29.207965
18760	0	1.649143	1.636016	9.594401	0.016487	0.016362	0.095944	0.088990	-8.728623	-29.215559
18761	0	1.642604	1.611149	9.655663	0.016418	0.016113	0.096558	0.087281	-8.736091	-29.217454
18762	0	1.625581	1.605071	9.612609	0.016250	0.016048	0.096128	0.090344	-8.741916	-29.222444
18763	0	1.660757	1.587006	9.704472	0.016602	0.015869	0.097046	0.091777	-8.747509	-29.229239
18764	0	1.656065	1.598722	9.612684	0.016552	0.015992	0.096128	0.086354	-8.756320	-29.227763
18765	0	1.654654	1.561920	9.649649	0.016541	0.015625	0.096497	0.079847	-8.762019	-29.224219
18766	0	1.655840	1.646546	9.673895	0.016552	0.016467	0.096740	0.078282	-8.768123	-29.224635
18767	0	1.642920	1.690666	9.710513	0.016418	0.016907	0.097107	0.078696	-8.779196	-29.229573
18768	0	1.644828	1.653638	9.704113	0.016439	0.016540	0.097042	0.075373	-8.788086	-29.232145
18769	0	1.643062	1.605075	9.741031	0.016418	0.016052	0.097412	0.074164	-8.800809	-29.236640
18770	0	1.645466	1.574220	9.758949	0.016442	0.015743	0.097591	0.073483	-8.813780	-29.232516
18771	0	1.673365	1.599336	9.777626	0.016724	0.015991	0.097778	0.076477	-8.824007	-29.228565
18772	0	1.681764	1.642136	9.783252	0.016805	0.016422	0.097835	0.075988	-8.837551	-29.231631
18773	0	1.660976	1.660262	9.808193	0.016602	0.016602	0.098083	0.077643	-8.845587	-29.237868
18774	0	1.662899	1.611499	9.807781	0.016618	0.016115	0.098080	0.077928	-8.857121	-29.239821
18775	0	1.666499	1.611001	9.832777	0.016663	0.016113	0.098328	0.074339	-8.858504	-29.238786
18776	0	1.685435	1.628892	9.808296	0.016850	0.016290	0.098083	0.073693	-8.861564	-29.241697
18777	0	1.678720	1.611703	9.832659	0.016785	0.016113	0.098328	0.078279	-8.863059	-29.249533
18778	0	1.679361	1.612082	9.814081	0.016789	0.016120	0.098142	0.079561	-8.866472	-29.252528
18779	0	1.666305	1.599177	9.851058	0.016663	0.015991	0.098511	0.080352	-8.865619	-29.249948
18780	0	1.672326	1.635417	9.814450	0.016725	0.016358	0.098144	0.075537	-8.862697	-29.250016
18781	0	1.671874	1.605293	9.802318	0.016724	0.016052	0.098022	0.076305	-8.855648	-29.253634
18782	0	1.670897	1.599370	9.814594	0.016713	0.015992	0.098145	0.078088	-8.849447	-29.256979
18783	0	1.678242	1.598768	9.857273	0.016785	0.015991	0.098572	0.074045	-8.845513	-29.251841
18784	0	1.665759	1.579893	9.784060	0.016658	0.015800	0.097840	0.072353	-8.843836	-29.255144
18785	0	1.647673	1.623392	9.747385	0.016479	0.016235	0.097473	0.070703	-8.839236	-29.255037
18786	0	1.652810	1.641249	9.875732	0.016535	0.016415	0.098756	0.068118	-8.830157	-29.253125
18787	0	1.647176	1.611160	9.759680	0.016479	0.016113	0.097595	0.065999	-8.819810	-29.255536
18788	0	1.645938	1.623143	9.784289	0.016463	0.016232	0.097842	0.065861	-8.813889	-29.255638
18789	0	1.653243	1.575023	9.747401	0.016541	0.015747	0.097473	0.069413	-8.803105	-29.253433
18790	0	1.651840	1.594181	9.790138	0.016524	0.015936	0.097901	0.076228	-8.794868	-29.255987
18791	0	1.653171	1.599511	9.735193	0.016541	0.015991	0.097351	0.080627	-8.783205	-29.261895
18792	0	1.620814	1.624661	9.710880	0.016217	0.016243	0.097108	0.084717	-8.771199	-29.263498
18793	0	1.665473	1.660528	9.680247	0.016663	0.016602	0.096802	0.088947	-8.760601	-29.267798
18794	0	1.651731	1.654960	9.655936	0.016524	0.016547	0.096559	0.091673	-8.750986	-29.269345
18795	0	1.677717	1.629939	9.631428	0.016785	0.016296	0.096313	0.095100	-8.740769	-29.274089
18796	0	1.670340	1.624632	9.631441	0.016708	0.016241	0.096314	0.101284	-8.733529	-29.272811
18797	0	1.641627	1.586717	9.649728	0.016418	0.015869	0.096497	0.098992	-8.729585	-29.270994
18798	0	1.647016	1.610885	9.613205	0.016475	0.016109	0.096131	0.099365	-8.722825	-29.268148
18799	0	1.641754	1.629482	9.631390	0.016418	0.016296	0.096313	0.097593	-8.720345	-29.269923
18800	0	1.635671	1.623189	9.588597	0.016356	0.016232	0.095886	0.098180	-8.720359	-29.266266
18801	0	1.623247	1.574767	9.539834	0.016235	0.015747	0.095398	0.098918	-8.715557	-29.265869
18802	0	1.629343	1.605372	9.588567	0.016291	0.016053	0.095886	0.099749	-8.717428	-29.264735
18803	0	1.623818	1.592980	9.570271	0.016235	0.015930	0.095703	0.099518	-8.719376	-29.264012
18804	0	1.636915	1.635514	9.612862	0.016363	0.016356	0.096129	0.098263	-8.725034	-29.261106
18805	0	1.654129	1.592966	9.576412	0.016541	0.015930	0.095764	0.097809	-8.724558	-29.260164
18806	0	1.654287	1.623204	9.533596	0.016541	0.016233	0.095336	0.096308	-8.724815	-29.259765
18807	0	1.641918	1.629995	9.588550	0.016418	0.016296	0.095886	0.100721	-8.724281	-29.257542
18808	0	1.654708	1.624273	9.582220	0.016541	0.016242	0.095823	0.101873	-8.729497	-29.256829
18809	0	1.660835	1.604863	9.576359	0.016602	0.016052	0.095764	0.097920	-8.736134	-29.258648
18810	0	1.643916	1.605014	9.655354	0.016432	0.016045	0.096556	0.104833	-8.743375	-29.256006
18811	0	1.655053	1.611278	9.680013	0.016541	0.016113	0.096802	0.104699	-8.753675	-29.254916
18812	0	1.638457	1.659653	9.716349	0.016377	0.016600	0.097164	0.101373	-8.760563	-29.256663
18813	0	1.648508	1.629515	9.704516	0.016479	0.016296	0.097046	0.100226	-8.765677	-29.261030
18814	0	1.643705	1.623293	9.746980	0.016429	0.016232	0.097471	0.101128	-8.773705	-29.259205
18815	0	1.655340	1.598976	9.777638	0.016541	0.015991	0.097778	0.099968	-8.787260	-29.258273
18816	0	1.651403	1.604641	9.734515	0.016505	0.016048	0.097346	0.098008	-8.796082	-29.258877
18817	0	1.648560	1.605161	9.783843	0.016479	0.016052	0.097839	0.097571	-8.801791	-29.263365
18818	0	1.637748	1.611319	9.771268	0.016369	0.016111	0.097714	0.100074	-8.810394	-29.260925
18819	0	1.666872	1.623619	9.777714	0.016663	0.016235	0.097778	0.101372	-8.816118	-29.257389
18820	0	1.674009	1.642084	9.783556	0.016736	0.016419	0.097836	0.103297	-8.819431	-29.256336
18821	0	1.666866	1.617374	9.783842	0.016663	0.016174	0.097839	0.102942	-8.825058	-29.256537
18822	0	1.680051	1.648176	9.777400	0.016796	0.016478	0.097775	0.108091	-8.828752	-29.257534
18823	0	1.666519	1.636295	9.802110	0.016663	0.016357	0.098022	0.114740	-8.830370	-29.252847
18824	0	1.660904	1.630798	9.795792	0.016606	0.016307	0.097959	0.116224	-8.832131	-29.251280
18825	0	1.660003	1.635810	9.826675	0.016602	0.016357	0.098267	0.117061	-8.829005	-29.248246
18826	0	1.665935	1.648473	9.765543	0.016659	0.016480	0.097656	0.122210	-8.828250	-29.256259
18827	0	1.677974	1.660676	9.790035	0.016785	0.016602	0.097900	0.128236	-8.821190	-29.248204
18828	0	1.658460	1.673057	9.808408	0.016591	0.016733	0.098083	0.125103	-8.812344	-29.249428
18829	0	1.665907	1.611557	9.790061	0.016663	0.016113	0.097900	0.127771	-8.806916	-29.245788
18830	0	1.658822	1.593541	9.796216	0.016594	0.015934	0.097961	0.129350	-8.798924	-29.248615
18831	0	1.690274	1.642235	9.765629	0.016907	0.016418	0.097656	0.133890	-8.792916	-29.250236
18832	0	1.677266	1.673122	9.820521	0.016776	0.016731	0.098205	0.133844	-8.787595	-29.243218
18833	0	1.672000	1.660135	9.814519	0.016724	0.016602	0.098145	0.133595	-8.782036	-29.237881
18834	0	1.658746	1.605309	9.820732	0.016594	0.016051	0.098207	0.135583	-8.773185	-29.240624
18835	0	1.653292	1.605497	9.686364	0.016541	0.016052	0.096863	0.138641	-8.762903	-29.247238
18836	0	1.670388	1.611911	9.716952	0.016708	0.016118	0.097169	0.139844	-8.756296	-29.247195
18837	0	1.635436	1.580477	9.698592	0.016357	0.015808	0.096985	0.135911	-8.751367	-29.242924
18838	0	1.652952	1.598381	9.717058	0.016534	0.015984	0.097170	0.136143	-8.744975	-29.238774
18839	0	1.647735	1.599398	9.722891	0.016479	0.015991	0.097229	0.139420	-8.741141	-29.234936
18840	0	1.659052	1.648381	9.655782	0.016597	0.016484	0.096557	0.138775	-8.732415	-29.236812
18841	0	1.647624	1.665770	9.607074	0.016479	0.016663	0.096069	0.132934	-8.727197	-29.243239
18842	0	1.652725	1.616398	9.662166	0.016534	0.016164	0.096621	0.132992	-8.718087	-29.248929
18843	0	1.623163	1.568487	9.643636	0.016235	0.015686	0.096436	0.131575	-8.712373	-29.247258
18844	0	1.604264	1.592938	9.668063	0.016045	0.015927	0.096681	0.134028	-8.708719	-29.240814
18845	0	1.617382	1.592929	9.643578	0.016174	0.015930	0.096436	0.133041	-8.706762	-29.245266
18846	0	1.611298	1.580382	9.667965	0.016111	0.015805	0.096680	0.131487	-8.707263	-29.249110
18847	0	1.642033	1.617673	9.588550	0.016418	0.016174	0.095886	0.134533	-8.708096	-29.245992
18848	0	1.624022	1.617845	9.625030	0.016239	0.016178	0.096251	0.135035	-8.707956	-29.246112
18849	0	1.660191	1.629556	9.606942	0.016602	0.016296	0.096069	0.134178	-8.706994	-29.244464
18850	0	1.660565	1.623246	9.576362	0.016602	0.016233	0.095764	0.133226	-8.710432	-29.250548
18851	0	1.648212	1.635396	9.674086	0.016479	0.016357	0.096741	0.129319	-8.712134	-29.249009
18852	0	1.630122	1.646718	9.509357	0.016301	0.016472	0.095093	0.123791	-8.710833	-29.245123
18853	0	1.636727	1.592833	9.649522	0.016357	0.015930	0.096497	0.122026	-8.720992	-29.247448
18854	0	1.632713	1.592582	9.728531	0.016315	0.015926	0.097287	0.121860	-8.733177	-29.251248
18855	0	1.648913	1.629477	9.673935	0.016479	0.016296	0.096741	0.120368	-8.743069	-29.247412
18856	0	1.620363	1.580564	9.722422	0.016193	0.015804	0.097226	0.122369	-8.753605	-29.250520
18857	0	1.624149	1.629681	9.686169	0.016235	0.016296	0.096863	0.123156	-8.759392	-29.250698
18858	0	1.649584	1.672411	9.698125	0.016492	0.016724	0.096982	0.123950	-8.762619	-29.252909
18859	0	1.642465	1.660228	9.655644	0.016418	0.016602	0.096558	0.125110	-8.768483	-29.249224
18860	0	1.668205	1.636144	9.746856	0.016675	0.016358	0.097470	0.129046	-8.775292	-29.247609
18861	0	1.660846	1.568757	9.783794	0.016602	0.015686	0.097839	0.131162	-8.781959	-29.240181
18862	0	1.643594	1.587007	9.759102	0.016432	0.015872	0.097591	0.129105	-8.785432	-29.236132
18863	0	1.666923	1.642180	9.795974	0.016663	0.016418	0.097961	0.133317	-8.791723	-29.237141
18864	0	1.625548	1.636224	9.777353	0.016249	0.016363	0.097775	0.132566	-8.798184	-29.234276
18865	0	1.660206	1.629673	9.832750	0.016602	0.016296	0.098328	0.133062	-8.797377	-29.237899
18866	0	1.648574	1.672453	9.820357	0.016480	0.016724	0.098205	0.134361	-8.802084	-29.235420
18867	0	1.654417	1.617693	9.832659	0.016541	0.016174	0.098328	0.137600	-8.804924	-29.233076
18868	0	1.642946	1.611399	9.814161	0.016425	0.016118	0.098142	0.133083	-8.808552	-29.228501
18869	0	1.678378	1.617415	9.875506	0.016785	0.016174	0.098755	0.132942	-8.806164	-29.231123
18870	0	1.666135	1.642076	9.783870	0.016661	0.016418	0.097839	0.136844	-8.805548	-29.230437
18871	0	1.659715	1.611272	9.826744	0.016602	0.016113	0.098267	0.136114	-8.799102	-29.229941
18872	0	1.665110	1.641321	9.747500	0.016653	0.016417	0.097474	0.132202	-8.795452	-29.227732
18873	0	1.671972	1.617475	9.838927	0.016724	0.016174	0.098389	0.132643	-8.789581	-29.232414
18874	0	1.671094	1.617306	9.741414	0.016716	0.016174	0.097413	0.131067	-8.782330	-29.231176
18875	0	1.678054	1.629779	9.765673	0.016785	0.016296	0.097656	0.132654	-8.776197	-29.227058
18876	0	1.634582	1.647688	9.765752	0.016349	0.016481	0.097656	0.127326	-8.771323	-29.225084
18877	0	1.635447	1.617830	9.783919	0.016357	0.016174	0.097839	0.131954	-8.766511	-29.228413
18878	0	1.622118	1.636160	9.722988	0.016229	0.016365	0.097228	0.127713	-8.756422	-29.228077
18879	0	1.647356	1.641795	9.777940	0.016479	0.016418	0.097778	0.126992	-8.748187	-29.228102
18880	0	1.633648	1.574316	9.784301	0.016345	0.015745	0.097841	0.124425	-8.736946	-29.225122
18881	0	1.671635	1.604939	9.741383	0.016724	0.016052	0.097412	0.120894	-8.727122	-29.227024
18882	0	1.682836	1.616956	9.643862	0.016831	0.016168	0.096438	0.123140	-8.722185	-29.227581
18883	0	1.659392	1.617448	9.655890	0.016602	0.016174	0.096558	0.123152	-8.711875	-29.228555
18884	0	1.651912	1.635681	9.698792	0.016525	0.016357	0.096987	0.122295	-8.703343	-29.224616
18885	0	1.683932	1.648170	9.704663	0.016846	0.016479	0.097046	0.124757	-8.694541	-29.224468
18886	0	1.640235	1.605438	9.680346	0.016405	0.016056	0.096803	0.122744	-8.689952	-29.223066
18887	0	1.641769	1.587054	9.619131	0.016418	0.015869	0.096191	0.124443	-8.687689	-29.223210
18888	0	1.629316	1.617562	9.606871	0.016294	0.016176	0.096068	0.123744	-8.684763	-29.222485
18889	0	1.647616	1.629595	9.631412	0.016479	0.016296	0.096313	0.123179	-8.679488	-29.220131
18890	0	1.622814	1.641656	9.698607	0.016229	0.016418	0.096986	0.122111	-8.677503	-29.213213
18891	0	1.635770	1.611033	9.606978	0.016357	0.016113	0.096069	0.118682	-8.676474	-29.213605
18892	0	1.611127	1.586217	9.643593	0.016113	0.015862	0.096436	0.118324	-8.672746	-29.219371
18893	0	1.654410	1.568381	9.643530	0.016541	0.015686	0.096436	0.115876	-8.675601	-29.213835
18894	0	1.630679	1.579756	9.649594	0.016303	0.015803	0.096496	0.109210	-8.678636	-29.210606
18895	0	1.642375	1.581115	9.667829	0.016418	0.015808	0.096680	0.113059	-8.683523	-29.202461
18896	0	1.655133	1.629895	9.588290	0.016551	0.016302	0.095882	0.109383	-8.682531	-29.196955
18897	0	1.630192	1.611204	9.612964	0.016296	0.016113	0.096130	0.108151	-8.687703	-29.193218
18898	0	1.649733	1.622715	9.618914	0.016490	0.016232	0.096189	0.102113	-8.694976	-29.195628
18899	0	1.667119	1.610938	9.686196	0.016663	0.016113	0.096863	0.097862	-8.703648	-29.196108
18900	0	1.668293	1.616242	9.612831	0.016679	0.016166	0.096128	0.094134	-8.707139	-29.196832
18901	0	1.629802	1.604717	9.722957	0.016296	0.016052	0.097229	0.088269	-8.707701	-29.195818
18902	0	1.624527	1.640798	9.753396	0.016238	0.016408	0.097535	0.088566	-8.714525	-29.194515
18903	0	1.648624	1.617596	9.692241	0.016479	0.016174	0.096924	0.090792	-8.721057	-29.190493
18904	0	1.655930	1.605349	9.752971	0.016554	0.016055	0.097530	0.089127	-8.725989	-29.192217
18905	0	1.660843	1.543934	9.728927	0.016602	0.015442	0.097290	0.086407	-8.732655	-29.195635
18906	0	1.643899	1.598295	9.789769	0.016432	0.015985	0.097898	0.083705	-8.739638	-29.194244
18907	0	1.666724	1.592468	9.808360	0.016663	0.015930	0.098083	0.077495	-8.743636	-29.196332
18908	0	1.654876	1.615994	9.771783	0.016549	0.016163	0.097717	0.074093	-8.741901	-29.195120
18909	0	1.696653	1.635688	9.777863	0.016968	0.016357	0.097778	0.073466	-8.739112	-29.203014
18910	0	1.660387	1.641660	9.789951	0.016599	0.016417	0.097900	0.073733	-8.743742	-29.200298
18911	0	1.678390	1.653859	9.747360	0.016785	0.016541	0.097473	0.071490	-8.741504	-29.197468
18912	0	1.678568	1.634849	9.838886	0.016783	0.016353	0.098389	0.066796	-8.743525	-29.200588
18913	0	1.678579	1.617254	9.777842	0.016785	0.016174	0.097778	0.064802	-8.743465	-29.203951
18914	0	1.672537	1.611468	9.783853	0.016726	0.016109	0.097839	0.070928	-8.741916	-29.205185
18915	0	1.659930	1.623416	9.747373	0.016602	0.016235	0.097473	0.069503	-8.737956	-29.206419
18916	0	1.647524	1.623319	9.802321	0.016475	0.016232	0.098023	0.070382	-8.737188	-29.212518
18917	0	1.617089	1.617426	9.863338	0.016174	0.016174	0.098633	0.070227	-8.731931	-29.212993
18918	0	1.665418	1.617471	9.820659	0.016656	0.016173	0.098207	0.071783	-8.728599	-29.207734
18919	0	1.666321	1.599217	9.747288	0.016663	0.015991	0.097473	0.072959	-8.727971	-29.209277
18920	0	1.659929	1.593444	9.789944	0.016603	0.015931	0.097899	0.076755	-8.722903	-29.211474
18921	0	1.690643	1.580677	9.771756	0.016907	0.015808	0.097717	0.075231	-8.721258	-29.207934
18922	0	1.653984	1.580533	9.771723	0.016540	0.015805	0.097717	0.075365	-8.720249	-29.205365
18923	0	1.666037	1.605345	9.722919	0.016663	0.016052	0.097229	0.076731	-8.716314	-29.209586
18924	0	1.683596	1.635919	9.722989	0.016841	0.016359	0.097229	0.076439	-8.709197	-29.210601
18925	0	1.647656	1.648159	9.735122	0.016479	0.016479	0.097351	0.078833	-8.704456	-29.208787
18926	0	1.646832	1.660523	9.729082	0.016473	0.016605	0.097290	0.078547	-8.697895	-29.206834
18927	0	1.629488	1.611579	9.661849	0.016296	0.016113	0.096619	0.081497	-8.694802	-29.211759
18928	0	1.641126	1.587386	9.704552	0.016415	0.015874	0.097045	0.081353	-8.689532	-29.213666
18929	0	1.623364	1.592623	9.692476	0.016235	0.015930	0.096924	0.076655	-8.686242	-29.210622
18930	0	1.641180	1.592552	9.686358	0.016415	0.015922	0.096864	0.081227	-8.681613	-29.211067
18931	0	1.672018	1.629863	9.637473	0.016724	0.016296	0.096375	0.083818	-8.676236	-29.208997
18932	0	1.671232	1.636281	9.674109	0.016716	0.016361	0.096741	0.085560	-8.670593	-29.215286
18933	0	1.642179	1.562560	9.655695	0.016418	0.015625	0.096558	0.086414	-8.673186	-29.215024
18934	0	1.654678	1.575176	9.679932	0.016547	0.015748	0.096800	0.090833	-8.671374	-29.215955
18935	0	1.648136	1.611387	9.619099	0.016479	0.016113	0.096191	0.091634	-8.672261	-29.210346
18936	0	1.636063	1.599379	9.716590	0.016361	0.015992	0.097166	0.093539	-8.670230	-29.212524
18937	0	1.660510	1.635855	9.625164	0.016602	0.016357	0.096252	0.095047	-8.673063	-29.208695
18938	0	1.655035	1.666411	9.618903	0.016547	0.016665	0.096189	0.094716	-8.675425	-29.211275
18939	0	1.642329	1.635766	9.667883	0.016418	0.016357	0.096680	0.095186	-8.679751	-29.212586
18940	0	1.673848	1.623695	9.685970	0.016733	0.016235	0.096861	0.097291	-8.684635	-29.213412
18941	0	1.636132	1.587104	9.667872	0.016357	0.015869	0.096680	0.099693	-8.687881	-29.215989
18942	0	1.631403	1.617231	9.661491	0.016304	0.016177	0.096616	0.094294	-8.698288	-29.217852
18943	0	1.678913	1.581092	9.716674	0.016785	0.015808	0.097168	0.097797	-8.702203	-29.215136
18944	0	1.643418	1.581006	9.692022	0.016427	0.015813	0.096921	0.094736	-8.709228	-29.218158
18945	0	1.636196	1.598210	9.741284	0.016357	0.015991	0.097412	0.084202	-8.713215	-29.215867
18946	0	1.655692	1.615333	9.686273	0.016549	0.016155	0.096864	0.082231	-8.721016	-29.218548
18947	0	1.685211	1.610934	9.747269	0.016846	0.016113	0.097473	0.077864	-8.727161	-29.215459
18948	0	1.655934	1.585513	9.728888	0.016553	0.015861	0.097289	0.071715	-8.733341	-29.211525
18949	0	1.673250	1.611618	9.722700	0.016724	0.016113	0.097229	0.075439	-8.742336	-29.213494
18950	0	1.644799	1.605855	9.728293	0.016436	0.016057	0.097285	0.077663	-8.755403	-29.218366
18951	0	1.666765	1.635933	9.741092	0.016663	0.016357	0.097412	0.080091	-8.759951	-29.221247
18952	0	1.661614	1.636240	9.753011	0.016611	0.016360	0.097531	0.082752	-8.764487	-29.222463
18953	0	1.630250	1.635233	9.753401	0.016296	0.016357	0.097534	0.076985	-8.770273	-29.224636
18954	0	1.673671	1.647035	9.771582	0.016735	0.016469	0.097716	0.078635	-8.770845	-29.227968
18955	0	1.666188	1.611613	9.790004	0.016663	0.016113	0.097900	0.081959	-8.768717	-29.232144
18956	0	1.653901	1.612054	9.747171	0.016539	0.016118	0.097472	0.084907	-8.767861	-29.231590
18957	0	1.660581	1.624030	9.759367	0.016602	0.016235	0.097595	0.090864	-8.771484	-29.231801
18958	0	1.667439	1.582107	9.759030	0.016671	0.015818	0.097591	0.095012	-8.773957	-29.227503
18959	0	1.672166	1.623496	9.808390	0.016724	0.016235	0.098083	0.094504	-8.770404	-29.226203
18960	0	1.665609	1.629331	9.838932	0.016658	0.016295	0.098389	0.091989	-8.767116	-29.224441
18961	0	1.660169	1.654012	9.722905	0.016602	0.016541	0.097229	0.091529	-8.765949	-29.224485
18962	0	1.648087	1.629105	9.722935	0.016479	0.016294	0.097229	0.087543	-8.766264	-29.226189
18963	0	1.660344	1.599590	9.722791	0.016602	0.015991	0.097229	0.093130	-8.767155	-29.226473
18964	0	1.654735	1.624345	9.746985	0.016544	0.016244	0.097470	0.092667	-8.769309	-29.232831
18965	0	1.653928	1.599254	9.771728	0.016541	0.015991	0.097717	0.094190	-8.766565	-29.235437
18966	0	1.659668	1.587120	9.729036	0.016599	0.015871	0.097290	0.094302	-8.762926	-29.235983
18967	0	1.690460	1.605464	9.735105	0.016907	0.016052	0.097351	0.097058	-8.759153	-29.236058
18968	0	1.690310	1.630193	9.692239	0.016902	0.016300	0.096923	0.099146	-8.759163	-29.237926
18969	0	1.678046	1.636041	9.674095	0.016785	0.016357	0.096741	0.102561	-8.752960	-29.233249
18970	0	1.664772	1.624240	9.643641	0.016654	0.016241	0.096436	0.103932	-8.744284	-29.235113
18971	0	1.672081	1.593362	9.735100	0.016724	0.015930	0.097351	0.107902	-8.739733	-29.233337
18972	0	1.646943	1.599531	9.649680	0.016474	0.015998	0.096496	0.104716	-8.733369	-29.226686
18973	0	1.617336	1.605458	9.667946	0.016174	0.016052	0.096680	0.107426	-8.730998	-29.218681
18974	0	1.653926	1.636132	9.637343	0.016539	0.016361	0.096374	0.107561	-8.730461	-29.215860
18975	0	1.635924	1.642170	9.649572	0.016357	0.016418	0.096497	0.111472	-8.731289	-29.217174
18976	0	1.648187	1.605984	9.747101	0.016482	0.016058	0.097471	0.113654	-8.729433	-29.220616
18977	0	1.641701	1.636100	9.710658	0.016418	0.016357	0.097107	0.117824	-8.726445	-29.223699
18978	0	1.678103	1.630568	9.673946	0.016782	0.016303	0.096740	0.120906	-8.724235	-29.226099
18979	0	1.636468	1.574595	9.655657	0.016357	0.015747	0.096558	0.119828	-8.731466	-29.228613
18980	0	1.655571	1.574504	9.728689	0.016555	0.015744	0.097287	0.120839	-8.731264	-29.221055
18981	0	1.654095	1.550087	9.710719	0.016541	0.015503	0.097107	0.118432	-8.730534	-29.217030
18982	0	1.678911	1.622951	9.753376	0.016786	0.016231	0.097534	0.117281	-8.733282	-29.218492
18983	0	1.654713	1.690631	9.686174	0.016541	0.016907	0.096863	0.116993	-8.739690	-29.226889
18984	0	1.667845	1.684526	9.661511	0.016675	0.016845	0.096616	0.117734	-8.742421	-29.224731
18985	0	1.642040	1.629545	9.698469	0.016418	0.016296	0.096985	0.116701	-8.743406	-29.221789
18986	0	1.636503	1.604968	9.753254	0.016361	0.016049	0.097533	0.117165	-8.746516	-29.225925
18987	0	1.654534	1.568187	9.765610	0.016541	0.015686	0.097656	0.112447	-8.750785	-29.229254
18988	0	1.661612	1.622573	9.716633	0.016611	0.016227	0.097167	0.111387	-8.755322	-29.239040
18989	0	1.666924	1.660332	9.686135	0.016663	0.016602	0.096863	0.113700	-8.761773	-29.236356
18990	0	1.613100	1.666557	9.728548	0.016127	0.016665	0.097286	0.113956	-8.765541	-29.239556
18991	0	1.642288	1.635587	9.722852	0.016418	0.016357	0.097229	0.112279	-8.769389	-29.241035
18992	0	1.642846	1.568441	9.789789	0.016427	0.015682	0.097898	0.114872	-8.769776	-29.244022
18993	0	1.648130	1.574625	9.759504	0.016479	0.015747	0.097595	0.113965	-8.770620	-29.239395
18994	0	1.654664	1.604930	9.777699	0.016543	0.016050	0.097777	0.112852	-8.773105	-29.240726
18995	0	1.654532	1.611248	9.735039	0.016541	0.016113	0.097351	0.112056	-8.777369	-29.242222
18996	0	1.661345	1.635439	9.856966	0.016611	0.016356	0.098570	0.110818	-8.778750	-29.247093
18997	0	1.678364	1.635984	9.802223	0.016785	0.016357	0.098022	0.113596	-8.776279	-29.246288
18998	0	1.696715	1.624028	9.796006	0.016965	0.016240	0.097960	0.113860	-8.777588	-29.244359
18999	0	1.666335	1.641668	9.802263	0.016663	0.016418	0.098022	0.111800	-8.777145	-29.250176
19000	0	1.660729	1.617328	9.802119	0.016603	0.016171	0.098022	0.115179	-8.781382	-29.248236
19001	0	1.641824	1.647961	9.814455	0.016418	0.016479	0.098145	0.115289	-8.779846	-29.249195
19002	0	1.653928	1.666102	9.789975	0.016540	0.016663	0.097899	0.113428	-8.778203	-29.253026
19003	0	1.660069	1.641867	9.790050	0.016602	0.016418	0.097900	0.113637	-8.775898	-29.256916
19004	0	1.647562	1.611515	9.808352	0.016478	0.016113	0.098083	0.115733	-8.772341	-29.253668
19005	0	1.647925	1.574421	9.765675	0.016479	0.015747	0.097656	0.112352	-8.770802	-29.250152
19006	0	1.641541	1.586381	9.765734	0.016418	0.015862	0.097657	0.113844	-8.767070	-29.249244
19007	0	1.690476	1.617341	9.735157	0.016907	0.016174	0.097351	0.112696	-8.763472	-29.252468
19008	0	1.677558	1.635617	9.765767	0.016780	0.016355	0.097657	0.114421	-8.757175	-29.255237
19009	0	1.678347	1.636333	9.722822	0.016785	0.016357	0.097229	0.121325	-8.754496	-29.251849
19010	0	1.628743	1.606383	9.753327	0.016294	0.016064	0.097532	0.121254	-8.746156	-29.246402
19011	0	1.660107	1.611460	9.704576	0.016602	0.016113	0.097046	0.122774	-8.744285	-29.242225
19012	0	1.653178	1.647928	9.716870	0.016540	0.016481	0.097167	0.119995	-8.733924	-29.243383
19013	0	1.623124	1.598930	9.710794	0.016235	0.015991	0.097107	0.117574	-8.727857	-29.241602
19014	0	1.604281	1.568027	9.686500	0.016044	0.015681	0.096865	0.116332	-8.725564	-29.245498
19015	0	1.629447	1.629654	9.735137	0.016296	0.016296	0.097351	0.116417	-8.722036	-29.245534
19016	0	1.628795	1.635639	9.729099	0.016293	0.016357	0.097290	0.115019	-8.715352	-29.249471
19017	0	1.647894	1.654006	9.686297	0.016479	0.016541	0.096863	0.114426	-8.713399	-29.254165
19018	0	1.659686	1.610586	9.662005	0.016600	0.016111	0.096619	0.107791	-8.708842	-29.252453
19019	0	1.672573	1.599068	9.704563	0.016724	0.015991	0.097046	0.107211	-8.709983	-29.254819
19020	0	1.642444	1.635546	9.637320	0.016422	0.016356	0.096374	0.107195	-8.711228	-29.250288
19021	0	1.629431	1.605199	9.704629	0.016296	0.016052	0.097046	0.106797	-8.707549	-29.240799
19022	0	1.617154	1.555992	9.686296	0.016170	0.015563	0.096863	0.103179	-8.708550	-29.246618
19023	0	1.636013	1.574630	9.674039	0.016357	0.015747	0.096741	0.102326	-8.710405	-29.245854
19024	0	1.642449	1.617179	9.661759	0.016423	0.016172	0.096618	0.101600	-8.710582	-29.247368
19025	0	1.648254	1.678337	9.655732	0.016479	0.016785	0.096558	0.100142	-8.712835	-29.250707
19026	0	1.667312	1.660016	9.655558	0.016668	0.016599	0.096557	0.102025	-8.717142	-29.247698
19027	0	1.630059	1.629246	9.655757	0.016296	0.016296	0.096558	0.097489	-8.720750	-29.254142
19028	0	1.673820	1.659148	9.673883	0.016731	0.016593	0.096740	0.095933	-8.727546	-29.258777
19029	0	1.660541	1.623103	9.667975	0.016602	0.016235	0.096680	0.090942	-8.730753	-29.255183
19030	0	1.642859	1.604129	9.704571	0.016426	0.016043	0.097046	0.089336	-8.732405	-29.253438
19031	0	1.623727	1.586598	9.747334	0.016235	0.015869	0.097473	0.085647	-8.733403	-29.248690
19032	0	1.630568	1.610625	9.783850	0.016300	0.016107	0.097839	0.085369	-8.738464	-29.245224
19033	0	1.648590	1.610787	9.753399	0.016479	0.016113	0.097534	0.079213	-8.744619	-29.242308
19034	0	1.661583	1.616730	9.734907	0.016614	0.016163	0.097350	0.084454	-8.745507	-29.239308
19035	0	1.672714	1.611154	9.759490	0.016724	0.016113	0.097595	0.082501	-8.748267	-29.242710
19036	0	1.661101	1.604406	9.759451	0.016608	0.016048	0.097594	0.077443	-8.750199	-29.240496
19037	0	1.654557	1.617547	9.753313	0.016541	0.016174	0.097534	0.078936	-8.754791	-29.232724
19038	0	1.667520	1.611660	9.789678	0.016672	0.016115	0.097898	0.080652	-8.757034	-29.237228
19039	0	1.666586	1.623496	9.771679	0.016663	0.016235	0.097717	0.080279	-8.759524	-29.234003
19040	0	1.685175	1.586437	9.759387	0.016851	0.015868	0.097593	0.075805	-8.758641	-29.233363
19041	0	1.630177	1.623324	9.802192	0.016296	0.016235	0.098022	0.073454	-8.763577	-29.236190
19042	0	1.654930	1.641485	9.728823	0.016551	0.016414	0.097288	0.074727	-8.760281	-29.239899
19043	0	1.653734	1.641895	9.716843	0.016541	0.016418	0.097168	0.075174	-8.755275	-29.242517
19044	0	1.690150	1.604957	9.777851	0.016900	0.016052	0.097778	0.072070	-8.755660	-29.240959
19045	0	1.696447	1.623667	9.729040	0.016968	0.016235	0.097290	0.073510	-8.750544	-29.240976
19046	0	1.683496	1.653676	9.808515	0.016839	0.016542	0.098083	0.066739	-8.744573	-29.241257
19047	0	1.641831	1.629496	9.716823	0.016418	0.016296	0.097168	0.065021	-8.743116	-29.234211
19048	0	1.660075	1.628807	9.729077	0.016601	0.016293	0.097290	0.059701	-8.741985	-29.241290
19049	0	1.660270	1.586640	9.747340	0.016602	0.015869	0.097473	0.056499	-8.742031	-29.240949
19050	0	1.623320	1.598638	9.722953	0.016237	0.015985	0.097229	0.057374	-8.736047	-29.239428
19051	0	1.611197	1.556165	9.729063	0.016113	0.015564	0.097290	0.054563	-8.733242	-29.243121
19052	0	1.586093	1.598244	9.680409	0.015866	0.015985	0.096803	0.050751	-8.725684	-29.247154
19053	0	1.617154	1.574082	9.729151	0.016174	0.015747	0.097290	0.043266	-8.721199	-29.242445
19054	0	1.659598	1.634170	9.723224	0.016596	0.016344	0.097232	0.040449	-8.720057	-29.242666
19055	0	1.641406	1.623781	9.668002	0.016418	0.016235	0.096680	0.043172	-8.713621	-29.241290
19056	0	1.646334	1.575100	9.655888	0.016470	0.015752	0.096558	0.041914	-8.704576	-29.241852
19057	0	1.647594	1.604755	9.704728	0.016479	0.016052	0.097046	0.036223	-8.699159	-29.239096
19058	0	1.652683	1.610553	9.729268	0.016533	0.016104	0.097292	0.038086	-8.690828	-29.238610
19059	0	1.629385	1.568607	9.722942	0.016296	0.015686	0.097229	0.037993	-8.686582	-29.240118
19060	0	1.605031	1.580808	9.686201	0.016047	0.015807	0.096863	0.039160	-8.689693	-29.246497
19061	0	1.647555	1.629949	9.643570	0.016479	0.016296	0.096436	0.042684	-8.683781	-29.238981
19062	0	1.610270	1.654605	9.643591	0.016105	0.016546	0.096436	0.042335	-8.680136	-29.238073
19063	0	1.630171	1.611192	9.686212	0.016296	0.016113	0.096863	0.040864	-8.685059	-29.236635
19064	0	1.624659	1.598657	9.710519	0.016246	0.015988	0.097105	0.038749	-8.684649	-29.237619
19065	0	1.605483	1.568481	9.631325	0.016052	0.015686	0.096313	0.037328	-8.686416	-29.234463
19066	0	1.617905	1.623621	9.637294	0.016179	0.016232	0.096374	0.041697	-8.685070	-29.230114
19067	0	1.630097	1.611561	9.680060	0.016296	0.016113	0.096802	0.044562	-8.689128	-29.229883
19068	0	1.636534	1.605441	9.692135	0.016366	0.016056	0.096921	0.042547	-8.687061	-29.231917
19069	0	1.673096	1.623527	9.637325	0.016724	0.016235	0.096375	0.042672	-8.694350	-29.232943
19070	0	1.668200	1.647510	9.661550	0.016677	0.016479	0.096616	0.038733	-8.699007	-29.236014
19071	0	1.672818	1.647820	9.741155	0.016724	0.016479	0.097412	0.037323	-8.702980	-29.244285
19072	0	1.649427	1.592913	9.692057	0.016488	0.015927	0.096922	0.039645	-8.708938	-29.239408
19073	0	1.660504	1.574569	9.747277	0.016602	0.015747	0.097473	0.038112	-8.711712	-29.244064
19074	0	1.631193	1.598725	9.710467	0.016303	0.015988	0.097106	0.037062	-8.720760	-29.242152
19075	0	1.630286	1.635569	9.741132	0.016296	0.016357	0.097412	0.035192	-8.726979	-29.245213
19076	0	1.631245	1.665688	9.722681	0.016309	0.016659	0.097227	0.033040	-8.729938	-29.247205
19077	0	1.642075	1.611145	9.735099	0.016418	0.016113	0.097351	0.030936	-8.731294	-29.250114
19078	0	1.667323	1.585980	9.789902	0.016666	0.015864	0.097899	0.025779	-8.737857	-29.255738
19079	0	1.636184	1.611322	9.728931	0.016357	0.016113	0.097290	0.025808	-8.741699	-29.258483
19080	0	1.674051	1.586256	9.747073	0.016732	0.015868	0.097471	0.019455	-8.750034	-29.258874
19081	0	1.684902	1.623265	9.765613	0.016846	0.016235	0.097656	0.016386	-8.752596	-29.259224
19082	0	1.679710	1.617214	9.765372	0.016791	0.016169	0.097655	0.020694	-8.757968	-29.262104
19083	0	1.660452	1.635809	9.796081	0.016602	0.016357	0.097961	0.021540	-8.760100	-29.256702
19084	0	1.661561	1.605072	9.844680	0.016607	0.016053	0.098448	0.018883	-8.768453	-29.245132
19085	0	1.661013	1.580647	9.765506	0.016602	0.015808	0.097656	0.017209	-8.777130	-29.241151
19086	0	1.637954	1.562223	9.801861	0.016375	0.015621	0.098020	0.018554	-8.781512	-29.248789
19087	0	1.629716	1.629627	9.820546	0.016296	0.016296	0.098206	0.018370	-8.781125	-29.253146
19088	0	1.617680	1.605228	9.765488	0.016175	0.016051	0.097655	0.019505	-8.781613	-29.251232
19089	0	1.623843	1.629396	9.796132	0.016235	0.016296	0.097961	0.016706	-8.783879	-29.249470
19090	0	1.642419	1.622626	9.771689	0.016424	0.016230	0.097716	0.012709	-8.782595	-29.251123
19091	0	1.653829	1.574806	9.814475	0.016541	0.015747	0.098145	0.013742	-8.778743	-29.252103
19092	0	1.671738	1.574630	9.777901	0.016719	0.015749	0.097778	0.010512	-8.775676	-29.259772
19093	0	1.684591	1.593394	9.747249	0.016846	0.015930	0.097473	0.014897	-8.774624	-29.262325
19094	0	1.684461	1.630434	9.741018	0.016846	0.016303	0.097410	0.016314	-8.772047	-29.263383
19095	0	1.677889	1.691020	9.710733	0.016785	0.016907	0.097107	0.020153	-8.764021	-29.268079
19096	0	1.713751	1.660818	9.710711	0.017138	0.016608	0.097107	0.020023	-8.761592	-29.268390
19097	0	1.671570	1.641924	9.723024	0.016724	0.016418	0.097229	0.020655	-8.751076	-29.264060
19098	0	1.646029	1.629848	9.704812	0.016463	0.016297	0.097048	0.021861	-8.746296	-29.263448
19099	0	1.647301	1.629458	9.753558	0.016479	0.016296	0.097534	0.019498	-8.737495	-29.266164
19100	0	1.621849	1.610899	9.741468	0.016222	0.016109	0.097414	0.018787	-8.732108	-29.271851
19101	0	1.641758	1.593113	9.747313	0.016418	0.015930	0.097473	0.019844	-8.729803	-29.269974
19102	0	1.605056	1.624162	9.661772	0.016050	0.016236	0.096619	0.026099	-8.728754	-29.271695
19103	0	1.617388	1.574611	9.692406	0.016174	0.015747	0.096924	0.024913	-8.726949	-29.276188
19104	0	1.629374	1.574545	9.759530	0.016295	0.015744	0.097595	0.026278	-8.723651	-29.281130
19105	0	1.635332	1.574626	9.680258	0.016357	0.015747	0.096802	0.025147	-8.717575	-29.279532
19106	0	1.616772	1.592702	9.680259	0.016166	0.015928	0.096803	0.023694	-8.718579	-29.288230
19107	0	1.623728	1.550720	9.728904	0.016235	0.015503	0.097290	0.028718	-8.719542	-29.287585
19108	0	1.624355	1.569397	9.685915	0.016239	0.015694	0.096860	0.029166	-8.723377	-29.287696
19109	0	1.641997	1.623669	9.661817	0.016418	0.016235	0.096619	0.030753	-8.723844	-29.282813
19110	0	1.630191	1.641991	9.661637	0.016299	0.016420	0.096617	0.030261	-8.725644	-29.285264
19111	0	1.630024	1.672191	9.631312	0.016296	0.016724	0.096313	0.028301	-8.728833	-29.285253
19112	0	1.624699	1.659865	9.679998	0.016243	0.016598	0.096801	0.029454	-8.732188	-29.282353
19113	0	1.648512	1.647782	9.649591	0.016479	0.016479	0.096497	0.027634	-8.737458	-29.283923
19114	0	1.631407	1.598185	9.679956	0.016307	0.015987	0.096800	0.021278	-8.744568	-29.278642
19115	0	1.660505	1.593140	9.710614	0.016602	0.015930	0.097107	0.022807	-8.747317	-29.282886
19116	0	1.630676	1.605496	9.649392	0.016303	0.016054	0.096495	0.023846	-8.750345	-29.284837
19117	0	1.660446	1.647314	9.765683	0.016602	0.016479	0.097656	0.016478	-8.752387	-29.285604
19118	0	1.667373	1.622065	9.686304	0.016668	0.016222	0.096864	0.015036	-8.757386	-29.284101
19119	0	1.648692	1.635580	9.686180	0.016479	0.016357	0.096863	0.013345	-8.764747	-29.282192
19120	0	1.649680	1.580804	9.716399	0.016494	0.015804	0.097165	0.017826	-8.766941	-29.287668
19121	0	1.673147	1.556345	9.777706	0.016724	0.015564	0.097778	0.017456	-8.774725	-29.291412
19122	0	1.619568	1.568470	9.734711	0.016190	0.015684	0.097348	0.018285	-8.780511	-29.292491
19123	0	1.636251	1.617950	9.704418	0.016357	0.016174	0.097046	0.024525	-8.785120	-29.295715
19124	0	1.625067	1.655260	9.765104	0.016245	0.016550	0.097652	0.027614	-8.790494	-29.287561
19125	0	1.697126	1.672670	9.692269	0.016968	0.016724	0.096924	0.031330	-8.793241	-29.288175
19126	0	1.691981	1.666974	9.759100	0.016913	0.016668	0.097592	0.033181	-8.799330	-29.292639
19127	0	1.648348	1.611364	9.722827	0.016479	0.016113	0.097229	0.033705	-8.802666	-29.293076
19128	0	1.666956	1.611611	9.814227	0.016670	0.016113	0.098143	0.036946	-8.800577	-29.295868
19129	0	1.653981	1.611278	9.765646	0.016541	0.016113	0.097656	0.036301	-8.798447	-29.296042
19130	0	1.667096	1.641169	9.796049	0.016661	0.016417	0.097961	0.030935	-8.808985	-29.296148
19131	0	1.654093	1.617344	9.783943	0.016541	0.016174	0.097839	0.029891	-8.808146	-29.297347
19132	0	1.733437	1.634961	9.790131	0.017334	0.016356	0.097900	0.022986	-8.807283	-29.301760
19133	0	1.678338	1.574525	9.735159	0.016785	0.015747	0.097351	0.020790	-8.804514	-29.296459
19134	0	1.665795	1.580569	9.808453	0.016660	0.015804	0.098084	0.022326	-8.801163	-29.295271
19135	0	1.647392	1.654265	9.802304	0.016479	0.016541	0.098022	0.024581	-8.793423	-29.297498
19136	0	1.671346	1.667176	9.777814	0.016712	0.016666	0.097779	0.030847	-8.793582	-29.301818
19137	0	1.659899	1.654189	9.783956	0.016602	0.016541	0.097839	0.032324	-8.789298	-29.303370
19138	0	1.647114	1.587367	9.777834	0.016474	0.015871	0.097778	0.035277	-8.784951	-29.308041
19139	0	1.653824	1.562531	9.796176	0.016541	0.015625	0.097961	0.035523	-8.781023	-29.309197
19140	0	1.671252	1.617385	9.753534	0.016719	0.016174	0.097534	0.034742	-8.772376	-29.306485
19141	0	1.659635	1.641467	9.723053	0.016602	0.016418	0.097229	0.030087	-8.765010	-29.302485
19142	0	1.652453	1.665636	9.765964	0.016530	0.016654	0.097659	0.032627	-8.757316	-29.300022
19143	0	1.678232	1.654276	9.686282	0.016785	0.016541	0.096863	0.035192	-8.753262	-29.298834
19144	0	1.671217	1.654369	9.741242	0.016719	0.016544	0.097411	0.034189	-8.744192	-29.301694
19145	0	1.653319	1.642049	9.747405	0.016541	0.016418	0.097473	0.036315	-8.734381	-29.297662
19146	0	1.645533	1.587093	9.698766	0.016464	0.015873	0.096986	0.033608	-8.722721	-29.296962
19147	0	1.653429	1.617456	9.661968	0.016541	0.016174	0.096619	0.033667	-8.714121	-29.301975
19148	0	1.652419	1.592956	9.698659	0.016528	0.015930	0.096986	0.032792	-8.708251	-29.300188
19149	0	1.611180	1.605419	9.710686	0.016113	0.016052	0.097107	0.035007	-8.705214	-29.308733
19150	0	1.617134	1.623720	9.673980	0.016171	0.016238	0.096740	0.033803	-8.704883	-29.309121
19151	0	1.635564	1.586917	9.637481	0.016357	0.015869	0.096375	0.033754	-8.701487	-29.312082
19152	0	1.616441	1.574522	9.765740	0.016171	0.015746	0.097656	0.032470	-8.693138	-29.311004
19153	0	1.623517	1.605400	9.686253	0.016235	0.016052	0.096863	0.034504	-8.691611	-29.314091
19154	0	1.635569	1.611469	9.722842	0.016356	0.016116	0.097228	0.032737	-8.689406	-29.309890
19155	0	1.629694	1.641762	9.692388	0.016296	0.016418	0.096924	0.031744	-8.688740	-29.310006
19156	0	1.623990	1.611265	9.704493	0.016236	0.016110	0.097046	0.034464	-8.691619	-29.312549
19157	0	1.647824	1.641522	9.625321	0.016479	0.016418	0.096252	0.030545	-8.688828	-29.318805
19158	0	1.654239	1.622911	9.674080	0.016538	0.016229	0.096742	0.031199	-8.693037	-29.318308
19159	0	1.660517	1.599342	9.722803	0.016602	0.015991	0.097229	0.033902	-8.695944	-29.321811
19160	0	1.666993	1.600013	9.637069	0.016669	0.015995	0.096372	0.039979	-8.695426	-29.318982
19161	0	1.666962	1.611388	9.649527	0.016663	0.016113	0.096497	0.040909	-8.702353	-29.318101
19162	0	1.661716	1.647931	9.716492	0.016615	0.016480	0.097165	0.039630	-8.703657	-29.320535
19163	0	1.673020	1.671992	9.655712	0.016724	0.016724	0.096558	0.035458	-8.710019	-29.317069
19164	0	1.668485	1.677248	9.734826	0.016675	0.016777	0.097349	0.030432	-8.720136	-29.318141
19165	0	1.678742	1.648109	9.716722	0.016785	0.016479	0.097168	0.032400	-8.722037	-29.320840
19166	0	1.679137	1.635870	9.704392	0.016789	0.016360	0.097044	0.030608	-8.723001	-29.322257
19167	0	1.660933	1.647756	9.728904	0.016602	0.016479	0.097290	0.028597	-8.730728	-29.324429
19168	0	1.644011	1.647493	9.740814	0.016434	0.016475	0.097409	0.029039	-8.736845	-29.332715
19169	0	1.648243	1.592788	9.747302	0.016479	0.015930	0.097473	0.026433	-8.738968	-29.334138
19170	0	1.624643	1.598423	9.777684	0.016241	0.015986	0.097777	0.023971	-8.743942	-29.325565
19171	0	1.606223	1.586351	9.753345	0.016052	0.015869	0.097534	0.017653	-8.754266	-29.324238
19172	0	1.643847	1.610099	9.667776	0.016438	0.016102	0.096678	0.016679	-8.754055	-29.325202
19173	0	1.647978	1.642029	9.698450	0.016479	0.016418	0.096985	0.018850	-8.753091	-29.320834
19174	0	1.648389	1.593294	9.844803	0.016479	0.015933	0.098449	0.018868	-8.756858	-29.322586
19175	0	1.666524	1.598921	9.802234	0.016663	0.015991	0.098022	0.016608	-8.758617	-29.323538
19176	0	1.666783	1.647379	9.735020	0.016667	0.016475	0.097350	0.015528	-8.757850	-29.322721
19177	0	1.684636	1.635700	9.747310	0.016846	0.016357	0.097473	0.015078	-8.757335	-29.316170
19178	0	1.641631	1.611561	9.789942	0.016419	0.016112	0.097899	0.018794	-8.752470	-29.310209
19179	0	1.654408	1.635970	9.710594	0.016541	0.016357	0.097107	0.021589	-8.755303	-29.311987
19180	0	1.673065	1.690548	9.741007	0.016730	0.016911	0.097409	0.015660	-8.754375	-29.308711
19181	0	1.653945	1.654151	9.765627	0.016541	0.016541	0.097656	0.016780	-8.751826	-29.306515
19182	0	1.635359	1.623579	9.741140	0.016355	0.016236	0.097411	0.016149	-8.749391	-29.308261
19183	0	1.647580	1.635581	9.753507	0.016479	0.016357	0.097534	0.014137	-8.743816	-29.313526
19184	0	1.646872	1.617020	9.747468	0.016472	0.016171	0.097474	0.013682	-8.738876	-29.311555
19185	0	1.665884	1.623080	9.765765	0.016663	0.016235	0.097656	0.008240	-8.733244	-29.310980
19186	0	1.689912	1.628195	9.772001	0.016899	0.016287	0.097719	0.002536	-8.731983	-29.311512
19187	0	1.702086	1.684725	9.729116	0.017029	0.016846	0.097290	0.004102	-8.721453	-29.313246
19188	0	1.670410	1.660171	9.729298	0.016707	0.016604	0.097292	0.000817	-8.716302	-29.317935
19189	0	1.672095	1.611549	9.704599	0.016724	0.016113	0.097046	0.003352	-8.711890	-29.315996
19190	0	1.665615	1.611856	9.686267	0.016657	0.016117	0.096863	0.005066	-8.709751	-29.317570
19191	0	1.629632	1.586966	9.710686	0.016296	0.015869	0.097107	0.005687	-8.708391	-29.317770
19192	0	1.611068	1.581261	9.710552	0.016112	0.015808	0.097106	0.010944	-8.705198	-29.314747
19193	0	1.629565	1.605345	9.698479	0.016296	0.016052	0.096985	0.012343	-8.703040	-29.320251
19194	0	1.635474	1.623599	9.728943	0.016356	0.016237	0.097289	0.010829	-8.700854	-29.319186
19195	0	1.635892	1.575063	9.667886	0.016357	0.015747	0.096680	0.015094	-8.701327	-29.318506
19196	0	1.623600	1.618070	9.728855	0.016238	0.016181	0.097288	0.014682	-8.697458	-29.317165
19197	0	1.659941	1.611346	9.765659	0.016602	0.016113	0.097656	0.014828	-8.693695	-29.317427
19198	0	1.641179	1.605155	9.710737	0.016414	0.016052	0.097107	0.013949	-8.690194	-29.319017
19199	0	1.672581	1.660208	9.741165	0.016724	0.016602	0.097412	0.014640	-8.691419	-29.320940
19200	0	1.654305	1.659909	9.631317	0.016544	0.016602	0.096313	0.011692	-8.688594	-29.319482
19201	0	1.647915	1.647603	9.716861	0.016479	0.016479	0.097168	0.007620	-8.686909	-29.323102
19202	0	1.666311	1.616409	9.686393	0.016662	0.016167	0.096864	0.004637	-8.687342	-29.313913
19203	0	1.654216	1.544424	9.741146	0.016541	0.015442	0.097412	0.007459	-8.687960	-29.316625
19204	0	1.654698	1.605569	9.698240	0.016543	0.016056	0.096983	0.007160	-8.690867	-29.315685
19205	0	1.635844	1.599343	9.722847	0.016357	0.015991	0.097229	0.009815	-8.690770	-29.314448
19206	0	1.630121	1.635297	9.728998	0.016296	0.016357	0.097290	0.004746	-8.695082	-29.318289
19207	0	1.643281	1.641102	9.740922	0.016432	0.016418	0.097408	-0.002816	-8.694954	-29.318895
19208	0	1.637018	1.609082	9.747396	0.016371	0.016095	0.097473	-0.007917	-8.692985	-29.316635
19209	0	1.648367	1.574168	9.741227	0.016479	0.015747	0.097412	-0.014102	-8.696547	-29.320166
19210	0	1.612469	1.573348	9.710665	0.016121	0.015736	0.097107	-0.016510	-8.699710	-29.313832
19211	0	1.629960	1.617326	9.814417	0.016296	0.016174	0.098145	-0.017641	-8.702121	-29.312882
19212	0	1.673835	1.653582	9.759303	0.016729	0.016538	0.097594	-0.019480	-8.711244	-29.308204
19213	0	1.636203	1.623213	9.722877	0.016357	0.016235	0.097229	-0.023110	-8.715314	-29.308445
19214	0	1.649034	1.646685	9.704557	0.016488	0.016473	0.097045	-0.030050	-8.716656	-29.308775
19215	0	1.654316	1.623410	9.747291	0.016541	0.016235	0.097473	-0.031418	-8.718433	-29.307300
19216	0	1.655029	1.611242	9.789826	0.016545	0.016110	0.097899	-0.028905	-8.722912	-29.306175
19217	0	1.660220	1.604925	9.753457	0.016602	0.016052	0.097534	-0.032378	-8.722394	-29.299428
19218	0	1.666763	1.629268	9.753299	0.016664	0.016290	0.097534	-0.028738	-8.725842	-29.296764
19219	0	1.684806	1.641694	9.728989	0.016846	0.016418	0.097290	-0.030428	-8.727285	-29.295185
19220	0	1.648551	1.629288	9.759384	0.016483	0.016293	0.097594	-0.029980	-8.728551	-29.295019
19221	0	1.629611	1.617301	9.741237	0.016296	0.016174	0.097412	-0.031507	-8.726946	-29.291979
19222	0	1.623607	1.580627	9.790057	0.016235	0.015808	0.097900	-0.033615	-8.726483	-29.298869
19223	0	1.647964	1.610534	9.722967	0.016479	0.016104	0.097230	-0.031713	-8.725380	-29.300648
19224	0	1.629529	1.598877	9.790035	0.016296	0.015987	0.097900	-0.030140	-8.722834	-29.303496
19225	0	1.653960	1.598902	9.783987	0.016541	0.015991	0.097839	-0.032718	-8.720516	-29.296091
19226	0	1.647642	1.586386	9.753541	0.016478	0.015864	0.097535	-0.033348	-8.717878	-29.295375
19227	0	1.641914	1.574105	9.753504	0.016418	0.015747	0.097534	-0.040381	-8.717423	-29.291326
19228	0	1.660223	1.628178	9.686417	0.016603	0.016284	0.096864	-0.042985	-8.715794	-29.290640
19229	0	1.672521	1.617336	9.735096	0.016724	0.016174	0.097351	-0.044027	-8.716348	-29.285054
19230	0	1.636260	1.629250	9.722783	0.016360	0.016294	0.097228	-0.045144	-8.717756	-29.284292
19231	0	1.647958	1.611309	9.716799	0.016479	0.016113	0.097168	-0.045355	-8.716581	-29.286025
19232	0	1.611695	1.617423	9.686109	0.016113	0.016173	0.096862	-0.044204	-8.719563	-29.290711
19233	0	1.641898	1.617443	9.698476	0.016418	0.016174	0.096985	-0.044035	-8.718890	-29.290730
19234	0	1.654168	1.629396	9.735049	0.016541	0.016296	0.097350	-0.046865	-8.717829	-29.291880
19235	0	1.610993	1.550546	9.704605	0.016113	0.015503	0.097046	-0.043976	-8.712614	-29.297665
19236	0	1.641080	1.593415	9.692412	0.016412	0.015935	0.096924	-0.044931	-8.710197	-29.296433
19237	0	1.635721	1.623215	9.668026	0.016357	0.016235	0.096680	-0.048713	-8.708660	-29.294203
19238	0	1.660241	1.622833	9.631418	0.016601	0.016229	0.096314	-0.049027	-8.709478	-29.294496
19239	0	1.642182	1.611018	9.716791	0.016418	0.016113	0.097168	-0.052547	-8.712112	-29.287296
19240	0	1.660619	1.628904	9.753369	0.016608	0.016290	0.097533	-0.053369	-8.708461	-29.289327
19241	0	1.672811	1.635432	9.698461	0.016724	0.016357	0.096985	-0.056845	-8.712387	-29.291391
19242	0	1.685703	1.653294	9.686152	0.016854	0.016534	0.096862	-0.057778	-8.714289	-29.284440
19243	0	1.666830	1.635791	9.686173	0.016663	0.016357	0.096863	-0.056986	-8.719652	-29.286913
19244	0	1.673868	1.586655	9.698180	0.016735	0.015869	0.096982	-0.059895	-8.722572	-29.289851
19245	0	1.648323	1.611353	9.710626	0.016479	0.016113	0.097107	-0.059458	-8.725639	-29.297860
19246	0	1.655139	1.635844	9.710430	0.016548	0.016357	0.097105	-0.058119	-8.728123	-29.293700
19247	0	1.605805	1.568345	9.698432	0.016052	0.015686	0.096985	-0.060967	-8.733638	-29.296574
19248	0	1.643739	1.617087	9.765270	0.016430	0.016169	0.097654	-0.058033	-8.741035	-29.294821
19249	0	1.648673	1.653692	9.771667	0.016479	0.016541	0.097717	-0.061987	-8.748122	-29.297795
19250	0	1.686175	1.635158	9.716546	0.016860	0.016350	0.097166	-0.059799	-8.748864	-29.305109
19251	0	1.654837	1.660178	9.710556	0.016541	0.016602	0.097107	-0.059238	-8.756684	-29.297826
19252	0	1.680255	1.610981	9.710324	0.016800	0.016113	0.097103	-0.063195	-8.758462	-29.297248
19253	0	1.672707	1.580680	9.765587	0.016724	0.015808	0.097656	-0.064576	-8.761171	-29.300338
19254	0	1.667010	1.592463	9.759456	0.016669	0.015927	0.097594	-0.067658	-8.760843	-29.304846
19255	0	1.703180	1.610901	9.747333	0.017029	0.016113	0.097473	-0.072493	-8.763065	-29.297095
19256	0	1.673540	1.665364	9.777719	0.016729	0.016653	0.097778	-0.071584	-8.768777	-29.306383
19257	0	1.666488	1.666282	9.753375	0.016663	0.016663	0.097534	-0.071194	-8.770133	-29.303465
19258	0	1.654363	1.617205	9.741070	0.016544	0.016174	0.097410	-0.073837	-8.768037	-29.304045
19259	0	1.623423	1.592707	9.796212	0.016235	0.015930	0.097961	-0.077490	-8.765515	-29.300769
19260	0	1.653880	1.568482	9.765613	0.016538	0.015679	0.097657	-0.071021	-8.765568	-29.299427
19261	0	1.648028	1.641945	9.826630	0.016479	0.016418	0.098267	-0.069808	-8.765195	-29.296788
19262	0	1.612128	1.617885	9.747059	0.016114	0.016176	0.097472	-0.066475	-8.772089	-29.297205
19263	0	1.635957	1.598635	9.808393	0.016357	0.015991	0.098083	-0.072035	-8.773281	-29.301069
19264	0	1.630027	1.586033	9.722872	0.016300	0.015859	0.097229	-0.070019	-8.772088	-29.305632
19265	0	1.665959	1.623267	9.765721	0.016663	0.016235	0.097656	-0.073211	-8.767321	-29.306579
19266	0	1.690008	1.641086	9.649785	0.016900	0.016413	0.096498	-0.075372	-8.766059	-29.310682
19267	0	1.659843	1.629755	9.753452	0.016602	0.016296	0.097534	-0.074061	-8.761155	-29.313833
19268	0	1.665143	1.678764	9.729062	0.016656	0.016787	0.097290	-0.072907	-8.754647	-29.313311
19269	0	1.665832	1.617924	9.808341	0.016663	0.016174	0.098083	-0.067257	-8.748446	-29.317540
19270	0	1.652663	1.594037	9.741195	0.016532	0.015940	0.097411	-0.066606	-8.741005	-29.316089
19271	0	1.665884	1.617611	9.759556	0.016663	0.016174	0.097595	-0.064578	-8.735382	-29.321061
19272	0	1.665208	1.617329	9.723015	0.016655	0.016177	0.097229	-0.069187	-8.730744	-29.326522
19273	0	1.641263	1.593259	9.710752	0.016418	0.015930	0.097107	-0.066490	-8.722670	-29.330204
19274	0	1.646497	1.593744	9.704680	0.016467	0.015935	0.097047	-0.063566	-8.718909	-29.334915
19275	0	1.659801	1.605051	9.722990	0.016602	0.016052	0.097229	-0.065672	-8.713497	-29.330410
19276	0	1.646840	1.653678	9.637605	0.016472	0.016537	0.096375	-0.065650	-8.708147	-29.335115
19277	0	1.672302	1.617317	9.674102	0.016724	0.016174	0.096741	-0.066963	-8.706153	-29.340556
19278	0	1.641664	1.599085	9.680133	0.016417	0.015988	0.096802	-0.063960	-8.704979	-29.344357
19279	0	1.642183	1.617752	9.722790	0.016418	0.016174	0.097229	-0.060021	-8.707622	-29.342594
19280	0	1.654929	1.636633	9.704214	0.016547	0.016363	0.097043	-0.056140	-8.708776	-29.348405
19281	0	1.648144	1.629212	9.692421	0.016479	0.016296	0.096924	-0.061042	-8.709768	-29.344606
19282	0	1.624255	1.616712	9.637371	0.016239	0.016166	0.096375	-0.059222	-8.712465	-29.347340
19283	0	1.642355	1.562565	9.655665	0.016418	0.015625	0.096558	-0.058212	-8.717201	-29.341558
19284	0	1.637240	1.593187	9.661475	0.016367	0.015931	0.096616	-0.057101	-8.722280	-29.347506
19285	0	1.624065	1.599206	9.649555	0.016235	0.015991	0.096497	-0.055865	-8.727230	-29.345966
19286	0	1.636978	1.635984	9.698144	0.016368	0.016358	0.096982	-0.054021	-8.728128	-29.345353
19287	0	1.647855	1.635716	9.655782	0.016479	0.016357	0.096558	-0.054289	-8.725744	-29.342811
19288	0	1.635448	1.593089	9.661855	0.016356	0.015929	0.096619	-0.052284	-8.723269	-29.346529
19289	0	1.672578	1.562490	9.680140	0.016724	0.015625	0.096802	-0.052242	-8.724560	-29.342379
19290	0	1.642391	1.604947	9.710600	0.016422	0.016051	0.097106	-0.054271	-8.725185	-29.345538
19291	0	1.660612	1.605528	9.625115	0.016602	0.016052	0.096252	-0.050434	-8.729274	-29.350005
19292	0	1.655155	1.636227	9.692070	0.016549	0.016363	0.096921	-0.051313	-8.730841	-29.348952
19293	0	1.672828	1.629496	9.680119	0.016724	0.016296	0.096802	-0.052772	-8.734997	-29.349250
19294	0	1.667633	1.616997	9.740941	0.016671	0.016171	0.097410	-0.053147	-8.739716	-29.350066
19295	0	1.666702	1.641874	9.698406	0.016663	0.016418	0.096985	-0.052585	-8.743596	-29.354274
19296	0	1.661523	1.623352	9.747068	0.016610	0.016235	0.097471	-0.054498	-8.748220	-29.352496
19297	0	1.635969	1.623709	9.759455	0.016357	0.016235	0.097595	-0.052327	-8.749577	-29.351366
19298	0	1.661207	1.630147	9.740869	0.016605	0.016299	0.097410	-0.049422	-8.756068	-29.355000
19299	0	1.660812	1.586357	9.698465	0.016602	0.015869	0.096985	-0.055694	-8.762460	-29.353337
19300	0	1.655488	1.628270	9.747223	0.016553	0.016285	0.097472	-0.058190	-8.763464	-29.353329
19301	0	1.654611	1.592597	9.710667	0.016541	0.015930	0.097107	-0.062890	-8.768703	-29.355472
[truncated: 618 more rows]
