# Supplementary material for: Properties of traditional bamboo carrying poles have implications for user interactions
Source: PLoS One. 2018 May 10;13(5):e0196208. doi: 10.1371/journal.pone.0196208 (PMC5945030; doi:10.1371/journal.pone.0196208)
Supplement: S1 Text — (ZIP) [file pone.0196208.s005.zip › ResTest_PoleI_MeLoad2.txt]

// Start Time: Unknown
// Update Rate: 100.0Hz
// Filter Profile: human (34.3)
// Firmware Version: 2.1.4
PacketCounter	SampleTimeFine	Acc_X	Acc_Y	Acc_Z	VelInc_X	VelInc_Y	VelInc_Z	Roll	Pitch	Yaw	Latitude	Longitude	Altitude	Vel_X	Vel_Y	Vel_Z
17307	0	-1.232393	0.995864	8.993832	-0.012573	0.009949	0.089905	2.122622	5.596615	21.476042
17308	0	-1.125635	0.515684	8.590844	-0.011488	0.005145	0.085878	2.134125	5.289266	21.444742
17309	0	-1.058020	0.855607	8.529306	-0.010803	0.008545	0.085266	2.145225	4.991336	21.417869
17310	0	-0.992341	1.046585	8.265491	-0.010127	0.010458	0.082631	2.152649	4.710819	21.395876
17311	0	-0.885758	0.903132	7.582668	-0.009033	0.009033	0.075806	2.146718	4.447057	21.376088
17312	0	-0.795612	1.001032	6.987827	-0.008100	0.010006	0.069862	2.151226	4.213505	21.358091
17313	0	-0.792593	0.550078	6.989964	-0.008057	0.005493	0.069885	2.161318	4.000105	21.346650
17314	0	-0.718786	0.716284	7.175280	-0.007300	0.007156	0.071742	2.169800	3.821414	21.334592
17315	0	-0.601823	0.055556	6.696325	-0.006104	0.000549	0.066956	2.179068	3.675658	21.324959
17316	0	-0.575408	-0.029124	6.532738	-0.005816	-0.000294	0.065322	2.182377	3.568430	21.314131
17317	0	-0.600157	0.268852	6.390754	-0.006042	0.002686	0.063904	2.186975	3.495464	21.306639
17318	0	-0.587968	0.745332	6.202027	-0.005902	0.007451	0.062018	2.190742	3.453945	21.302160
17319	0	-0.585456	0.445799	6.542995	-0.005859	0.004456	0.065430	2.194933	3.445417	21.304571
17320	0	-0.556280	0.738904	6.426846	-0.005545	0.007389	0.064270	2.195165	3.477554	21.306292
17321	0	-0.565518	0.939554	6.396190	-0.005615	0.009399	0.063965	2.188878	3.548515	21.310099
17322	0	-0.636633	0.926204	6.492892	-0.006307	0.009269	0.064934	2.178113	3.653231	21.323952
17323	0	-0.734664	0.670514	6.774091	-0.007263	0.006714	0.067749	2.164844	3.793548	21.337088
17324	0	-0.753227	0.718263	6.753761	-0.007430	0.007184	0.067549	2.164293	3.965891	21.350696
17325	0	-0.739260	0.812029	7.249643	-0.007263	0.008118	0.072510	2.170575	4.169173	21.369645
17326	0	-0.769632	0.854161	7.783900	-0.007542	0.008550	0.077853	2.161222	4.395421	21.392186
17327	0	-0.840589	0.682022	7.517841	-0.008240	0.006836	0.075195	2.140371	4.646952	21.426048
17328	0	-0.929894	0.549565	8.435447	-0.009102	0.005518	0.084374	2.113405	4.913064	21.454428
17329	0	-0.955374	0.755087	8.939532	-0.009338	0.007568	0.089417	2.094517	5.187442	21.483431
17330	0	-1.003152	1.008150	9.459925	-0.009795	0.010094	0.094623	2.083513	5.471941	21.513208
17331	0	-1.074626	0.585442	9.683598	-0.010498	0.005859	0.096863	2.081727	5.763787	21.546960
17332	0	-1.217530	0.272822	9.884724	-0.011921	0.002736	0.098878	2.076765	6.057097	21.576477
17333	0	-1.539182	0.724665	10.146439	-0.015137	0.007263	0.101501	2.062446	6.343610	21.603042
17334	0	-1.423918	0.733036	10.945917	-0.013979	0.007349	0.109491	2.047170	6.614361	21.633089
17335	0	-1.437490	0.591615	11.629958	-0.014099	0.005920	0.116333	2.047192	6.884554	21.660826
17336	0	-1.614450	0.847716	11.872575	-0.015883	0.008474	0.118761	2.053934	7.135044	21.686668
17337	0	-1.599988	0.849152	12.234225	-0.015747	0.008484	0.122375	2.064917	7.370483	21.710151
17338	0	-1.736786	0.909187	12.642246	-0.017124	0.009109	0.126454	2.052615	7.590202	21.729111
17339	0	-1.760980	1.229182	12.967432	-0.017395	0.012329	0.129700	2.022976	7.778881	21.745988
17340	0	-1.757490	1.599415	13.024334	-0.017400	0.016038	0.130261	1.987486	7.931988	21.765575
17341	0	-1.679984	0.877087	13.291852	-0.016663	0.008789	0.132935	1.974248	8.049419	21.783156
17342	0	-1.654293	0.179010	13.588136	-0.016456	0.001793	0.135892	1.973462	8.122213	21.795220
17343	0	-1.621954	0.158457	13.738483	-0.016174	0.001587	0.137390	1.972076	8.159868	21.797680
17344	0	-1.527672	0.865687	13.719817	-0.015288	0.008662	0.137197	1.967302	8.150263	21.795068
17345	0	-1.477555	1.367899	13.672410	-0.014832	0.013672	0.136719	1.972553	8.103574	21.792413
17346	0	-1.479571	0.808108	13.667923	-0.014903	0.008070	0.136668	1.980357	8.013921	21.785461
17347	0	-1.510880	0.660359	13.264601	-0.015259	0.006592	0.132629	1.987958	7.885222	21.768429
17348	0	-1.491109	0.478826	12.761806	-0.015093	0.004783	0.127597	1.990131	7.722796	21.752502
17349	0	-1.559966	0.599269	12.484264	-0.015808	0.005981	0.124817	1.996934	7.532661	21.729157
17350	0	-1.584700	0.638469	12.074860	-0.016077	0.006369	0.120719	2.008098	7.315918	21.698482
17351	0	-1.629891	0.740329	11.532874	-0.016541	0.007385	0.115295	2.021824	7.077330	21.668507
17352	0	-1.627404	0.652022	10.856246	-0.016514	0.006503	0.108527	2.035640	6.825773	21.637603
17353	0	-1.630843	0.691209	10.544297	-0.016541	0.006897	0.105408	2.047977	6.575123	21.605341
17354	0	-1.579973	0.662523	10.130252	-0.016034	0.006620	0.101266	2.049324	6.311397	21.577696
17355	0	-1.522315	0.654038	9.567658	-0.015442	0.006531	0.095642	2.056910	6.050949	21.546653
17356	0	-1.403489	0.600759	9.030585	-0.014236	0.005999	0.090275	2.064594	5.796708	21.516338
17357	0	-1.257560	0.501612	8.693982	-0.012756	0.005005	0.086914	2.075991	5.559696	21.492087
17358	0	-1.164087	0.583011	8.319939	-0.011801	0.005819	0.083178	2.087810	5.340825	21.465080
17359	0	-1.060152	0.587040	8.046223	-0.010742	0.005859	0.080444	2.100790	5.141566	21.444725
17360	0	-0.956024	0.656065	7.695086	-0.009680	0.006551	0.076937	2.113116	4.964565	21.424608
17361	0	-0.893259	0.586589	7.502377	-0.009033	0.005859	0.075012	2.121072	4.811806	21.406137
17362	0	-0.832985	0.777687	7.357594	-0.008409	0.007764	0.073568	2.139662	4.689986	21.387063
17363	0	-0.781478	0.971269	7.233195	-0.007874	0.009705	0.072327	2.151244	4.597390	21.373331
17364	0	-0.771245	0.966480	7.240207	-0.007756	0.009659	0.072398	2.159843	4.528528	21.366971
17365	0	-0.742867	0.812300	7.049685	-0.007446	0.008118	0.070496	2.168062	4.500033	21.362559
17366	0	-0.747279	0.819157	6.909333	-0.007473	0.008188	0.069094	2.173570	4.499723	21.369055
17367	0	-0.716409	0.848212	7.006623	-0.007141	0.008484	0.070068	2.171032	4.537005	21.370804
17368	0	-0.753312	0.927027	7.097530	-0.007493	0.009274	0.070979	2.166416	4.601196	21.372633
17369	0	-0.768655	0.976512	7.225964	-0.007629	0.009766	0.072266	2.166585	4.691147	21.378928
17370	0	-0.812650	1.043077	7.370955	-0.008052	0.010435	0.073717	2.161237	4.806405	21.392695
17371	0	-0.876348	0.945716	7.701587	-0.008667	0.009460	0.077026	2.158130	4.949062	21.411873
17372	0	-0.977785	0.761255	7.967470	-0.009661	0.007622	0.079688	2.147054	5.116339	21.435296
17373	0	-1.045112	0.517745	8.366299	-0.010315	0.005188	0.083679	2.135084	5.301505	21.459058
17374	0	-1.106158	0.453899	8.734923	-0.010905	0.004555	0.087368	2.117209	5.505132	21.484289
17375	0	-1.164334	0.602805	9.141034	-0.011475	0.006042	0.091431	2.102071	5.715214	21.509306
17376	0	-1.245326	0.749878	9.537468	-0.012268	0.007507	0.095398	2.094961	5.936235	21.536003
17377	0	-1.307564	0.682962	9.988943	-0.012878	0.006836	0.099915	2.091062	6.160837	21.565811
17378	0	-1.385890	0.613616	10.294820	-0.013652	0.006151	0.102975	2.077770	6.389864	21.590582
17379	0	-1.436383	0.547908	10.617461	-0.014160	0.005493	0.106201	2.065825	6.608642	21.608723
17380	0	-1.534316	0.527024	11.124409	-0.015137	0.005280	0.111272	2.059546	6.820014	21.631491
17381	0	-1.582211	0.603562	11.612363	-0.015625	0.006042	0.116150	2.055900	7.013227	21.653891
17382	0	-1.584193	0.749224	11.888141	-0.015663	0.007492	0.118905	2.058837	7.184442	21.673466
17383	0	-1.590812	0.787968	12.247639	-0.015747	0.007874	0.122498	2.067157	7.333987	21.693569
17384	0	-1.547868	0.744814	12.530937	-0.015345	0.007459	0.125325	2.059782	7.455550	21.711505
17385	0	-1.523766	0.761917	12.865081	-0.015137	0.007629	0.128662	2.052021	7.544991	21.718580
17386	0	-1.522433	0.797117	12.966923	-0.015158	0.007975	0.129677	2.050237	7.603175	21.730832
17387	0	-1.522598	0.763006	12.963532	-0.015198	0.007629	0.129639	2.051228	7.627831	21.735284
17388	0	-1.524493	0.720935	13.060843	-0.015255	0.007203	0.130608	2.056261	7.619130	21.731781
17389	0	-1.532951	0.886449	13.116959	-0.015381	0.008850	0.131165	2.067809	7.574503	21.725381
17390	0	-1.500201	0.833541	12.953670	-0.015097	0.008328	0.129526	2.072393	7.491154	21.716555
17391	0	-1.488040	0.648292	12.788370	-0.015015	0.006470	0.127869	2.082167	7.371251	21.707431
17392	0	-1.464861	0.589552	12.535354	-0.014812	0.005885	0.125335	2.088567	7.222711	21.683409
17393	0	-1.477022	0.788835	12.178661	-0.014954	0.007874	0.121765	2.099357	7.051128	21.662243
17394	0	-1.446252	0.895409	11.792412	-0.014660	0.008939	0.117901	2.110762	6.860464	21.638203
17395	0	-1.462497	0.843279	11.355151	-0.014832	0.008423	0.113525	2.117435	6.652913	21.620841
17396	0	-1.433840	0.778049	11.018644	-0.014553	0.007771	0.110159	2.124043	6.430970	21.592938
17397	0	-1.394545	0.874050	10.616761	-0.014160	0.008728	0.106140	2.133829	6.200406	21.569526
17398	0	-1.348080	0.858018	10.200871	-0.013687	0.008569	0.101982	2.143093	5.969759	21.547281
17399	0	-1.311161	0.788541	9.810874	-0.013306	0.007874	0.098083	2.153496	5.744365	21.520611
17400	0	-1.255947	0.680761	9.412880	-0.012751	0.006797	0.094104	2.163195	5.512709	21.500004
17401	0	-1.184602	0.672615	9.108692	-0.012024	0.006714	0.091064	2.175449	5.289832	21.482436
17402	0	-1.079009	0.717063	8.691379	-0.010952	0.007164	0.086894	2.181215	5.077497	21.458885
17403	0	-0.974310	0.739607	8.320706	-0.009888	0.007385	0.083191	2.193395	4.879375	21.438822
17404	0	-0.874248	0.772326	8.048635	-0.008876	0.007710	0.080473	2.209053	4.690532	21.417801
17405	0	-0.806769	0.745538	7.844084	-0.008179	0.007446	0.078430	2.220261	4.529143	21.403576
17406	0	-0.756461	0.686248	7.638349	-0.007658	0.006853	0.076375	2.232557	4.389657	21.392201
17407	0	-0.731192	0.684358	7.337090	-0.007385	0.006836	0.073364	2.242977	4.275682	21.380370
17408	0	-0.749050	0.624446	7.246750	-0.007546	0.006240	0.072462	2.248993	4.187682	21.369003
17409	0	-0.759163	0.586626	7.123150	-0.007629	0.005859	0.071228	2.259167	4.127134	21.362991
17410	0	-0.771850	0.575164	7.093159	-0.007738	0.005751	0.070930	2.260230	4.095418	21.361166
17411	0	-0.799617	0.714088	7.104488	-0.007996	0.007141	0.071045	2.259672	4.096186	21.360577
17412	0	-0.808346	0.805484	6.951530	-0.008059	0.008056	0.069518	2.258543	4.136835	21.361867
17413	0	-0.840373	0.903098	6.969740	-0.008362	0.009033	0.069702	2.255482	4.205131	21.367764
17414	0	-0.881546	0.792798	7.072169	-0.008753	0.007930	0.070729	2.253517	4.305828	21.376549
17415	0	-0.893225	0.761969	7.237864	-0.008850	0.007629	0.072388	2.239501	4.434865	21.394071
17416	0	-0.906996	0.802448	7.614225	-0.008963	0.008036	0.076154	2.224427	4.595245	21.403139
17417	0	-0.965007	0.798227	7.945364	-0.009521	0.007996	0.079468	2.207314	4.779350	21.423290
17418	0	-1.029958	0.740512	8.143415	-0.010152	0.007419	0.081451	2.190760	4.985724	21.446635
17419	0	-1.060313	0.687913	8.481977	-0.010437	0.006897	0.084839	2.169437	5.208557	21.471212
17420	0	-1.073047	0.788163	8.941856	-0.010544	0.007896	0.089439	2.153516	5.446067	21.497287
17421	0	-1.124986	0.871088	9.409388	-0.011047	0.008728	0.094116	2.135914	5.690929	21.526716
17422	0	-1.223565	0.861367	9.831598	-0.012020	0.008631	0.098341	2.119583	5.940230	21.563004
17423	0	-1.255181	0.687669	10.171983	-0.012329	0.006897	0.101746	2.100352	6.189253	21.593735
17424	0	-1.326761	0.640745	10.599747	-0.013038	0.006427	0.106025	2.082932	6.436286	21.618104
17425	0	-1.384240	0.669604	11.227753	-0.013611	0.006714	0.112305	2.068180	6.671075	21.642654
17426	0	-1.449841	0.775327	11.600616	-0.014273	0.007775	0.116033	2.049887	6.892408	21.669981
17427	0	-1.522258	0.858626	11.905467	-0.015015	0.008606	0.119080	2.034079	7.091076	21.694364
17428	0	-1.616144	1.152035	13.176313	-0.015964	0.011552	0.131784	2.009563	7.261851	21.717733
17429	0	-1.607660	0.054193	11.411528	-0.015930	0.000549	0.114136	2.004209	7.408429	21.728268
17430	0	-1.726509	1.452043	13.287366	-0.017128	0.014509	0.132893	2.015665	7.525767	21.743614
17431	0	-1.730892	-0.112324	13.090743	-0.017212	-0.001099	0.130920	1.995390	7.610030	21.753793
17432	0	-1.740227	1.105698	12.918162	-0.017343	0.011059	0.129189	1.994462	7.662416	21.761156
17433	0	-1.802153	-0.154117	13.641127	-0.018005	-0.001526	0.136414	1.981270	7.676590	21.755202
17434	0	-1.758433	1.432229	13.195869	-0.017612	0.014313	0.131956	1.988758	7.652899	21.753218
17435	0	-1.750792	-0.066274	13.074678	-0.017578	-0.000671	0.130737	1.994775	7.591721	21.745209
17436	0	-1.776089	1.114698	13.046185	-0.017866	0.011126	0.130449	2.011612	7.499516	21.737061
17437	0	-1.725281	0.111114	12.910836	-0.017395	0.001099	0.129089	2.020165	7.373634	21.724432
17438	0	-1.706362	1.201301	12.835173	-0.017235	0.011988	0.128331	2.039715	7.221424	21.708650
17439	0	-1.616042	-0.223227	12.148687	-0.016357	-0.002258	0.121460	2.060536	7.036869	21.684708
17440	0	-1.588103	0.935929	11.958146	-0.016093	0.009328	0.119555	2.086595	6.834604	21.655484
17441	0	-1.522246	0.130284	11.623972	-0.015442	0.001282	0.116211	2.103362	6.619490	21.627301
17442	0	-1.430933	1.416362	11.018387	-0.014539	0.014138	0.110157	2.125474	6.381975	21.596418
17443	0	-1.338096	0.423908	10.665650	-0.013611	0.004211	0.106628	2.150701	6.136672	21.562156
17444	0	-1.265303	1.698756	10.170964	-0.012878	0.016968	0.101685	2.168796	5.884112	21.535676
17445	0	-1.234831	0.490151	9.902649	-0.012573	0.004883	0.098999	2.186170	5.625196	21.504048
17446	0	-1.084355	1.176767	9.345213	-0.011051	0.011753	0.093430	2.200126	5.371885	21.478764
17447	0	-0.945660	0.849303	9.181554	-0.009644	0.008484	0.091797	2.207960	5.139647	21.452964
17448	0	-0.917114	1.514733	8.790646	-0.009338	0.015137	0.087891	2.218559	4.922807	21.429533
17449	0	-0.966716	0.794103	8.638220	-0.009827	0.007935	0.086365	2.224085	4.712071	21.410872
17450	0	-0.988820	0.837838	7.958119	-0.010021	0.008373	0.079565	2.228667	4.521354	21.392705
17451	0	-0.939625	0.360572	7.838407	-0.009521	0.003601	0.078369	2.232815	4.338509	21.379573
17452	0	-0.807318	0.672692	7.681772	-0.008178	0.006722	0.076807	2.237238	4.183074	21.362777
17453	0	-0.766102	0.683681	7.605891	-0.007751	0.006836	0.076050	2.236561	4.047298	21.346762
17454	0	-0.738252	0.708235	7.393779	-0.007454	0.007081	0.073931	2.236949	3.936928	21.335440
17455	0	-0.757883	0.207480	7.257612	-0.007629	0.002075	0.072571	2.234977	3.857376	21.324492
17456	0	-0.841644	0.573805	7.179209	-0.008446	0.005736	0.071789	2.236687	3.810549	21.318105
17457	0	-0.829023	0.665910	7.055729	-0.008301	0.006653	0.070557	2.246166	3.793229	21.311838
17458	0	-0.798158	0.856107	7.183716	-0.007975	0.008557	0.071838	2.251737	3.803871	21.308325
17459	0	-0.838387	0.805575	7.085931	-0.008362	0.008057	0.070862	2.250128	3.838936	21.314472
17460	0	-0.857092	0.695025	7.201132	-0.008529	0.006956	0.072016	2.241010	3.905266	21.322104
17461	0	-0.853922	0.560666	7.177146	-0.008484	0.005615	0.071777	2.227823	3.992837	21.327361
17462	0	-0.831239	0.583454	7.389369	-0.008232	0.005841	0.073902	2.218250	4.116186	21.339342
17463	0	-0.852608	0.811651	7.933482	-0.008423	0.008118	0.079346	2.217654	4.264009	21.352083
17464	0	-0.881422	0.787031	8.138542	-0.008697	0.007871	0.081398	2.218491	4.428236	21.371034
17465	0	-1.020403	0.744570	8.195383	-0.010071	0.007446	0.081970	2.219308	4.612964	21.391630
17466	0	-1.023851	0.676993	8.216443	-0.010095	0.006773	0.082182	2.216920	4.812049	21.409860
17467	0	-1.054478	0.622345	8.939696	-0.010376	0.006226	0.089417	2.216266	5.026895	21.428736
17468	0	-1.078832	0.694531	9.411848	-0.010610	0.006953	0.094138	2.208836	5.242760	21.450298
17469	0	-1.032325	0.609201	9.745384	-0.010132	0.006104	0.097473	2.197658	5.466183	21.471404
17470	0	-1.145705	0.857443	9.942303	-0.011255	0.008582	0.099445	2.191320	5.696984	21.492206
17471	0	-1.266910	0.816835	10.397848	-0.012451	0.008179	0.104004	2.182746	5.935220	21.520051
17472	0	-1.349429	1.028203	10.844082	-0.013272	0.010293	0.108467	2.173957	6.167951	21.543321
17473	0	-1.401091	1.242816	11.142577	-0.013794	0.012451	0.111450	2.153144	6.389219	21.568956
17474	0	-1.462692	1.042850	11.424341	-0.014422	0.010450	0.114267	2.133878	6.592593	21.593776
17475	0	-1.532668	0.791241	11.881263	-0.015137	0.007935	0.118835	2.114853	6.774216	21.614459
17476	0	-1.575969	0.506421	12.261208	-0.015591	0.005080	0.122633	2.101985	6.930441	21.637074
17477	0	-1.619464	0.457106	12.571443	-0.016052	0.004578	0.125732	2.097594	7.058645	21.655986
17478	0	-1.608440	0.675263	12.617165	-0.015972	0.006762	0.126185	2.090426	7.159599	21.665175
17479	0	-1.607292	0.914421	12.822545	-0.015991	0.009155	0.128235	2.081127	7.231621	21.674966
17480	0	-1.626582	0.874877	13.022518	-0.016218	0.008766	0.130230	2.065882	7.272720	21.681601
17481	0	-1.630328	0.750283	13.098085	-0.016296	0.007507	0.130981	2.061445	7.278000	21.686232
17482	0	-1.615905	0.555248	12.927392	-0.016189	0.005545	0.129271	2.067287	7.251102	21.688368
17483	0	-1.629320	0.550533	12.885284	-0.016357	0.005493	0.128845	2.076217	7.193841	21.680127
17484	0	-1.655593	0.699206	12.771351	-0.016658	0.006982	0.127701	2.082862	7.102536	21.667841
17485	0	-1.628182	0.647875	12.538359	-0.016418	0.006470	0.125366	2.088123	6.977847	21.652102
17486	0	-1.587290	0.619613	12.163644	-0.016031	0.006182	0.121616	2.098276	6.829038	21.633686
17487	0	-1.574563	0.691620	11.855386	-0.015930	0.006897	0.118530	2.113031	6.651083	21.613928
17488	0	-1.550369	0.725920	11.554970	-0.015694	0.007239	0.115525	2.128726	6.463276	21.590020
17489	0	-1.518419	0.606028	11.056094	-0.015381	0.006042	0.110535	2.143073	6.259873	21.568087
17490	0	-1.462208	0.615408	10.609529	-0.014821	0.006137	0.106069	2.157338	6.045847	21.540377
17491	0	-1.413953	0.630481	10.335956	-0.014343	0.006287	0.103333	2.173158	5.820686	21.515172
17492	0	-1.320521	0.676551	9.986801	-0.013401	0.006748	0.099843	2.188803	5.596548	21.493274
17493	0	-1.245446	0.654910	9.542039	-0.012634	0.006531	0.095398	2.206763	5.381276	21.465927
17494	0	-1.169328	0.706880	9.118833	-0.011864	0.007053	0.091167	2.222194	5.167826	21.438927
17495	0	-1.101527	0.825583	8.900703	-0.011169	0.008240	0.088989	2.239219	4.969931	21.414517
17496	0	-1.036530	0.987145	8.629037	-0.010505	0.009857	0.086275	2.254739	4.785293	21.393249
17497	0	-0.975958	1.057293	8.326535	-0.009888	0.010559	0.083252	2.270533	4.609451	21.374732
17498	0	-0.911353	1.004596	7.986917	-0.009215	0.010036	0.079859	2.282660	4.463602	21.355131
17499	0	-0.809166	0.989603	7.758377	-0.008179	0.009888	0.077576	2.292436	4.335239	21.343955
17500	0	-0.756782	0.923879	7.704800	-0.007640	0.009233	0.077042	2.299496	4.228068	21.332924
17501	0	-0.769718	0.854548	7.703176	-0.007751	0.008545	0.077026	2.298410	4.147115	21.325609
17502	0	-0.803534	0.610840	7.527054	-0.008073	0.006104	0.075267	2.302664	4.089653	21.317822
17503	0	-0.858669	0.482042	7.385487	-0.008606	0.004822	0.073853	2.299119	4.059020	21.319032
17504	0	-0.862651	0.414877	7.324621	-0.008629	0.004148	0.073246	2.299927	4.054959	21.314803
17505	0	-0.904615	0.476204	7.452227	-0.009033	0.004761	0.074524	2.301089	4.074458	21.306881
17506	0	-0.903064	0.610340	7.463851	-0.008999	0.006105	0.074642	2.297441	4.122388	21.306173
17507	0	-0.908352	0.707663	7.592206	-0.009033	0.007080	0.075928	2.291988	4.197268	21.308055
17508	0	-0.968741	0.719231	7.718942	-0.009624	0.007195	0.077197	2.288622	4.289377	21.316162
17509	0	-0.978773	0.811870	7.903018	-0.009705	0.008118	0.079041	2.290326	4.408460	21.327684
17510	0	-1.046810	0.848657	8.224052	-0.010366	0.008486	0.082253	2.291889	4.548480	21.343354
17511	0	-1.079703	0.793033	8.476358	-0.010681	0.007935	0.084778	2.286872	4.703402	21.359718
17512	0	-1.105131	0.828954	8.717327	-0.010920	0.008291	0.087190	2.285579	4.874793	21.374466
17513	0	-1.137704	0.719831	9.055822	-0.011230	0.007202	0.090576	2.281869	5.058368	21.392531
17514	0	-1.169411	0.608527	9.454873	-0.011538	0.006095	0.094567	2.271463	5.246049	21.414607
17515	0	-1.194505	0.658070	9.788116	-0.011780	0.006592	0.097900	2.259823	5.437668	21.434397
17516	0	-1.192929	0.747463	10.144390	-0.011757	0.007483	0.101463	2.251133	5.630655	21.451341
17517	0	-1.238488	0.847629	10.422774	-0.012207	0.008484	0.104248	2.244262	5.824194	21.472848
17518	0	-1.281270	0.986383	10.833671	-0.012638	0.009871	0.108356	2.237549	6.006934	21.492923
17519	0	-1.304769	1.072479	11.179849	-0.012878	0.010742	0.111816	2.220927	6.178575	21.508637
17520	0	-1.368339	0.892530	11.408014	-0.013530	0.008936	0.114098	2.211393	6.330973	21.528649
17521	0	-1.399354	0.749408	11.753817	-0.013855	0.007507	0.117554	2.199324	6.464276	21.547739
17522	0	-1.438147	0.606382	12.068159	-0.014262	0.006076	0.120695	2.188293	6.575992	21.559370
17523	0	-1.461724	0.713472	12.273129	-0.014526	0.007141	0.122742	2.182313	6.659362	21.571010
17524	0	-1.489941	0.778389	12.368914	-0.014832	0.007799	0.123696	2.167565	6.721224	21.573555
17525	0	-1.523698	0.768170	12.389709	-0.015198	0.007690	0.123901	2.158423	6.756622	21.571001
17526	0	-1.559250	0.644641	12.480633	-0.015582	0.006452	0.124807	2.152194	6.765381	21.570032
17527	0	-1.603462	0.604988	12.506294	-0.016052	0.006042	0.125061	2.157168	6.748288	21.572397
17528	0	-1.597065	0.582024	12.439811	-0.016017	0.005813	0.124393	2.161867	6.704881	21.568042
17529	0	-1.633710	0.568975	12.330121	-0.016418	0.005676	0.123291	2.171542	6.628629	21.561418
17530	0	-1.627422	0.705331	12.167685	-0.016380	0.007045	0.121663	2.176124	6.528718	21.544631
17531	0	-1.593370	0.758206	11.842336	-0.016052	0.007568	0.118408	2.185785	6.413826	21.529793
17532	0	-1.549029	0.754899	11.607618	-0.015637	0.007534	0.116057	2.196561	6.268403	21.514393
17533	0	-1.473893	0.636553	11.317833	-0.014893	0.006348	0.113159	2.210489	6.112709	21.494758
17534	0	-1.400290	0.572257	11.016404	-0.014167	0.005711	0.110144	2.218565	5.942249	21.475015
17535	0	-1.325367	0.648690	10.689329	-0.013428	0.006470	0.106873	2.232377	5.755777	21.453336
17536	0	-1.255608	0.779859	10.314722	-0.012726	0.007784	0.103127	2.244167	5.567251	21.432504
17537	0	-1.173268	0.862186	10.036040	-0.011902	0.008606	0.100342	2.257832	5.374093	21.413487
17538	0	-1.123285	0.834701	9.734343	-0.011392	0.008331	0.097326	2.271908	5.187204	21.395462
17539	0	-1.089623	0.751645	9.340085	-0.011047	0.007507	0.093384	2.278762	5.001797	21.374300
17540	0	-1.035588	0.715203	9.065274	-0.010498	0.007141	0.090637	2.288343	4.822042	21.354898
17541	0	-1.012775	0.818805	8.759928	-0.010254	0.008179	0.087585	2.296565	4.656889	21.337233
17542	0	-0.995634	0.814367	8.493928	-0.010071	0.008135	0.084927	2.304618	4.502345	21.317622
17543	0	-0.990757	0.867105	8.332480	-0.010010	0.008667	0.083313	2.306570	4.361564	21.300982
17544	0	-0.950296	0.848787	8.094159	-0.009583	0.008484	0.080933	2.308926	4.248516	21.286737
17545	0	-0.921412	0.848764	7.929165	-0.009277	0.008484	0.079285	2.311306	4.156547	21.281153
17546	0	-0.928578	0.795034	7.789935	-0.009336	0.007941	0.077894	2.321800	4.081325	21.270335
17547	0	-0.918306	0.763104	7.696915	-0.009216	0.007629	0.076965	2.321667	4.030953	21.265110
17548	0	-0.858876	0.677406	7.757766	-0.008606	0.006775	0.077576	2.318111	4.004659	21.255082
17549	0	-0.878527	0.622510	7.641649	-0.008789	0.006226	0.076416	2.315276	3.997804	21.254567
17550	0	-0.904112	0.610206	7.671932	-0.009026	0.006102	0.076721	2.314162	4.019832	21.252659
17551	0	-0.912198	0.616713	7.702288	-0.009094	0.006165	0.077026	2.316344	4.059700	21.253950
17552	0	-0.951196	0.677206	7.872940	-0.009460	0.006775	0.078735	2.310958	4.133084	21.258650
17553	0	-0.970887	0.744426	8.000939	-0.009644	0.007446	0.080017	2.306983	4.224808	21.269963
17554	0	-0.985822	0.847551	8.096788	-0.009776	0.008479	0.080977	2.301070	4.339035	21.285776
17555	0	-1.016812	0.853742	8.372926	-0.010071	0.008545	0.083740	2.290245	4.470180	21.298234
17556	0	-1.069100	0.797011	8.644986	-0.010577	0.007979	0.086463	2.277630	4.618944	21.309825
17557	0	-1.087436	0.750263	8.952304	-0.010742	0.007507	0.089539	2.271513	4.785839	21.327878
17558	0	-1.139922	0.705969	9.248061	-0.011260	0.007070	0.092497	2.259257	4.955825	21.351547
17559	0	-1.168354	0.780234	9.586919	-0.011536	0.007812	0.095886	2.247222	5.130130	21.375022
17560	0	-1.206370	0.865425	9.861431	-0.011902	0.008667	0.098633	2.232697	5.315738	21.397233
17561	0	-1.218065	0.859919	10.233803	-0.012024	0.008606	0.102356	2.225196	5.488935	21.415592
17562	0	-1.251075	0.832919	10.578015	-0.012348	0.008348	0.105798	2.205553	5.662680	21.435769
17563	0	-1.291111	0.768068	10.838084	-0.012756	0.007690	0.108398	2.195366	5.823828	21.458392
17564	0	-1.347070	0.746932	11.182443	-0.013321	0.007486	0.111841	2.177829	5.975070	21.476801
17565	0	-1.374735	0.736767	11.454785	-0.013611	0.007385	0.114563	2.159880	6.109502	21.490221
17566	0	-1.437868	0.696208	11.744672	-0.014257	0.006983	0.117460	2.138945	6.225955	21.500773
17567	0	-1.481299	0.645908	11.876214	-0.014709	0.006470	0.118774	2.127677	6.323966	21.509897
17568	0	-1.561547	0.674530	12.014084	-0.015530	0.006753	0.120152	2.119140	6.403873	21.522180
17569	0	-1.598719	0.707536	12.218521	-0.015930	0.007080	0.122192	2.112952	6.455657	21.527574
17570	0	-1.625893	0.639291	12.314997	-0.016229	0.006398	0.123154	2.105865	6.482197	21.532248
17571	0	-1.642034	0.561488	12.310768	-0.016418	0.005615	0.123108	2.102875	6.482523	21.531790
17572	0	-1.646421	0.464378	12.280411	-0.016483	0.004638	0.122802	2.105431	6.463573	21.527315
17573	0	-1.612189	0.501286	12.299240	-0.016174	0.005005	0.122986	2.109274	6.413579	21.521151
17574	0	-1.604877	0.631556	12.160479	-0.016132	0.006302	0.121594	2.118090	6.333738	21.514774
17575	0	-1.557466	0.672567	12.086337	-0.015686	0.006714	0.120850	2.124721	6.227370	21.502074
17576	0	-1.510117	0.656813	11.790079	-0.015225	0.006554	0.117886	2.133957	6.105954	21.484904
17577	0	-1.487236	0.672671	11.555724	-0.015015	0.006714	0.115540	2.141591	5.964175	21.465998
17578	0	-1.421849	0.761318	11.296639	-0.014371	0.007593	0.112948	2.156608	5.808895	21.451112
17579	0	-1.296165	0.898630	10.945409	-0.013123	0.008972	0.109436	2.165975	5.639846	21.433624
17580	0	-1.246450	0.938565	10.607003	-0.012629	0.009365	0.106052	2.182614	5.462107	21.412791
17581	0	-1.209788	0.844206	10.335106	-0.012268	0.008423	0.103333	2.198352	5.272718	21.397021
17582	0	-1.140812	0.762295	10.008947	-0.011573	0.007605	0.100072	2.213708	5.083659	21.375271
17583	0	-1.070979	0.764056	9.681813	-0.010864	0.007629	0.096802	2.221332	4.900472	21.347783
17584	0	-1.035770	0.900308	9.410193	-0.010504	0.008993	0.094087	2.227986	4.722083	21.323000
17585	0	-1.017691	0.891584	9.156776	-0.010315	0.008911	0.091553	2.228595	4.548750	21.301086
17586	0	-0.986944	0.984183	8.823713	-0.009989	0.009835	0.088224	2.232122	4.393058	21.285680
17587	0	-0.995971	0.836380	8.601130	-0.010071	0.008362	0.085999	2.229853	4.244229	21.270873
17588	0	-0.942358	0.848874	8.393392	-0.009521	0.008484	0.083923	2.231744	4.109670	21.259489
17589	0	-0.961778	0.848230	8.228576	-0.009705	0.008484	0.082275	2.224959	3.987803	21.247326
17590	0	-0.976960	0.695617	8.077888	-0.009840	0.006954	0.080770	2.223360	3.886721	21.237355
17591	0	-0.977274	0.629058	7.904690	-0.009827	0.006287	0.079041	2.224949	3.807346	21.225495
17592	0	-0.966780	0.537391	7.770215	-0.009705	0.005371	0.077698	2.225180	3.751704	21.217584
17593	0	-0.943935	0.513166	7.708968	-0.009460	0.005127	0.077087	2.228473	3.718860	21.213373
17594	0	-0.928581	0.501508	7.770273	-0.009296	0.005013	0.077702	2.227211	3.701391	21.214230
17595	0	-0.910556	0.610374	7.726916	-0.009094	0.006104	0.077271	2.224296	3.716424	21.211455
17596	0	-0.932454	0.671483	7.689841	-0.009300	0.006714	0.076901	2.222667	3.750778	21.211386
17597	0	-0.932079	0.720500	7.732606	-0.009277	0.007202	0.077332	2.224138	3.813174	21.210602
17598	0	-0.905593	0.769443	7.865661	-0.009000	0.007696	0.078663	2.219052	3.892810	21.213247
17599	0	-0.935335	0.848030	8.006967	-0.009277	0.008484	0.080078	2.211632	3.999255	21.217378
17600	0	-0.927867	0.999740	8.237101	-0.009191	0.010002	0.082380	2.202903	4.119322	21.228960
17601	0	-0.919870	1.043180	8.470618	-0.009094	0.010437	0.084717	2.193951	4.258087	21.246668
17602	0	-1.004024	0.852413	8.779325	-0.009922	0.008533	0.087806	2.180007	4.409684	21.261812
17603	0	-1.056616	0.670533	9.001246	-0.010437	0.006714	0.090027	2.167520	4.571359	21.277664
17604	0	-1.066949	0.668517	9.401104	-0.010525	0.006696	0.094027	2.153154	4.745027	21.290882
17605	0	-1.132302	0.871584	9.647982	-0.011169	0.008728	0.096497	2.137336	4.924596	21.307916
17606	0	-1.188865	0.984818	9.955681	-0.011731	0.009862	0.099574	2.120182	5.103015	21.328105
17607	0	-1.254532	0.926499	10.276553	-0.012390	0.009277	0.102783	2.105033	5.273209	21.346896
17608	0	-1.305799	0.746224	10.638964	-0.012896	0.007481	0.106408	2.083925	5.445247	21.365727
17609	0	-1.358107	0.584580	10.862429	-0.013428	0.005859	0.108643	2.068089	5.604223	21.383031
17610	0	-1.450226	0.551543	11.188088	-0.014355	0.005526	0.111899	2.055913	5.753001	21.392454
17611	0	-1.490976	0.657742	11.509520	-0.014771	0.006592	0.115112	2.039733	5.888948	21.405212
17612	0	-1.524508	0.679681	11.719708	-0.015116	0.006806	0.117213	2.028262	6.012936	21.416984
17613	0	-1.518022	0.730890	11.937247	-0.015076	0.007324	0.119385	2.011049	6.110938	21.424442
17614	0	-1.555237	0.704311	11.983679	-0.015469	0.007049	0.119847	2.002911	6.188790	21.428670
17615	0	-1.586260	0.633982	12.145327	-0.015808	0.006348	0.121460	1.992155	6.238181	21.430641
17616	0	-1.593894	0.547133	12.303020	-0.015919	0.005477	0.123033	1.983150	6.254713	21.436817
17617	0	-1.611330	0.506786	12.353507	-0.016113	0.005066	0.123535	1.980701	6.252835	21.434998
17618	0	-1.602461	0.513731	12.286624	-0.016053	0.005130	0.122863	1.982975	6.224379	21.432398
17619	0	-1.587879	0.636192	12.250349	-0.015930	0.006348	0.122498	1.991220	6.174540	21.427153
17620	0	-1.580827	0.790995	12.184758	-0.015889	0.007901	0.121838	1.993850	6.097047	21.415479
17621	0	-1.527862	0.751778	11.982445	-0.015381	0.007507	0.119812	1.997936	5.997846	21.404526
17622	0	-1.487544	0.637843	11.740941	-0.014997	0.006368	0.117394	2.002184	5.877393	21.391502
17623	0	-1.469154	0.587415	11.482440	-0.014832	0.005859	0.114807	2.010343	5.736489	21.375105
17624	0	-1.421995	0.676013	11.229571	-0.014375	0.006742	0.112277	2.021513	5.577369	21.356307
17625	0	-1.382373	0.777126	10.872184	-0.013977	0.007751	0.108704	2.035452	5.414711	21.334727
17626	0	-1.345484	0.749877	10.595110	-0.013618	0.007484	0.105931	2.043862	5.237877	21.307519
17627	0	-1.314213	0.782519	10.243718	-0.013306	0.007812	0.102417	2.050937	5.053994	21.283673
17628	0	-1.252201	0.778949	9.960578	-0.012683	0.007775	0.099586	2.060121	4.867989	21.255820
17629	0	-1.162697	0.819187	9.712428	-0.011780	0.008179	0.097107	2.068613	4.686709	21.230318
17630	0	-1.128299	0.778967	9.331237	-0.011426	0.007776	0.093296	2.078152	4.509895	21.215834
17631	0	-1.066744	0.806985	9.083522	-0.010803	0.008057	0.090820	2.087961	4.337497	21.193283
17632	0	-0.999602	0.766253	8.854109	-0.010112	0.007654	0.088529	2.092194	4.186353	21.175669
17633	0	-0.990379	0.763435	8.662065	-0.010010	0.007629	0.086609	2.092320	4.044841	21.157529
17634	0	-0.977296	0.831563	8.420057	-0.009865	0.008310	0.084190	2.093285	3.918422	21.141571
17635	0	-0.974736	0.885383	8.228443	-0.009827	0.008850	0.082275	2.092401	3.806504	21.125127
17636	0	-0.960859	0.873870	8.101785	-0.009671	0.008735	0.081011	2.092179	3.716312	21.115549
17637	0	-0.910185	0.854983	7.965648	-0.009155	0.008545	0.079651	2.093463	3.637764	21.108079
17638	0	-0.895174	0.788500	7.911602	-0.008988	0.007883	0.079112	2.090771	3.582870	21.099562
17639	0	-0.852255	0.726609	7.910371	-0.008545	0.007263	0.079102	2.089633	3.548398	21.099044
17640	0	-0.867864	0.635180	7.831258	-0.008684	0.006352	0.078312	2.083622	3.538133	21.099380
17641	0	-0.898058	0.531300	7.830694	-0.008972	0.005310	0.078308	2.082898	3.547936	21.104801
17642	0	-0.895035	0.489157	7.818046	-0.008928	0.004889	0.078183	2.082597	3.578079	21.102968
17643	0	-0.937424	0.586025	7.928037	-0.009338	0.005859	0.079285	2.079356	3.627744	21.099029
17644	0	-0.934269	0.713992	8.067302	-0.009290	0.007142	0.080679	2.071956	3.700418	21.103168
17645	0	-0.964710	0.823753	8.251224	-0.009583	0.008240	0.082520	2.064652	3.787470	21.103970
17646	0	-1.003850	0.926960	8.402095	-0.009958	0.009273	0.084030	2.056551	3.894099	21.115174
17647	0	-1.022566	0.848381	8.556015	-0.010132	0.008484	0.085571	2.052575	4.016892	21.124916
17648	0	-1.067487	0.762277	8.846512	-0.010571	0.007628	0.088477	2.041483	4.149066	21.140726
17649	0	-1.092474	0.713559	9.086728	-0.010803	0.007141	0.090881	2.030972	4.299135	21.162005
17650	0	-1.131251	0.699666	9.419344	-0.011178	0.007007	0.094209	2.015439	4.459634	21.180725
17651	0	-1.155080	0.804753	9.623687	-0.011414	0.008057	0.096252	2.001182	4.620017	21.192348
17652	0	-1.171698	0.894567	9.919570	-0.011575	0.008953	0.099212	1.989233	4.781213	21.208604
17653	0	-1.229884	0.908603	10.288788	-0.012146	0.009094	0.102905	1.976838	4.948221	21.229370
17654	0	-1.298186	0.851694	10.584170	-0.012827	0.008527	0.105860	1.962881	5.112747	21.246903
17655	0	-1.327188	0.773718	10.801504	-0.013123	0.007751	0.108032	1.944394	5.267910	21.267517
17656	0	-1.337841	0.673283	11.036208	-0.013246	0.006745	0.110377	1.927683	5.403002	21.277326
17657	0	-1.361651	0.731236	11.375510	-0.013489	0.007324	0.113770	1.912020	5.528473	21.295337
17658	0	-1.416788	0.777643	11.696129	-0.014057	0.007788	0.116974	1.896848	5.634136	21.306732
17659	0	-1.418954	0.749943	11.729918	-0.014099	0.007507	0.117310	1.884710	5.719671	21.313856
17660	0	-1.428869	0.755102	11.776866	-0.014220	0.007552	0.117777	1.878805	5.783618	21.317080
17661	0	-1.482166	0.658566	12.035538	-0.014771	0.006592	0.120361	1.867829	5.829836	21.316285
17662	0	-1.532639	0.700224	12.107836	-0.015301	0.007007	0.121081	1.858153	5.851675	21.313985
17663	0	-1.556961	0.646737	12.017762	-0.015564	0.006470	0.120178	1.850085	5.854714	21.313383
17664	0	-1.573026	0.610269	12.072907	-0.015759	0.006098	0.120726	1.848412	5.825543	21.313255
17665	0	-1.581948	0.598915	11.975716	-0.015869	0.005981	0.119751	1.849059	5.775962	21.306678
17666	0	-1.557662	0.685947	11.830658	-0.015649	0.006850	0.118298	1.850875	5.704197	21.294129
17667	0	-1.541770	0.684483	11.652691	-0.015503	0.006836	0.116516	1.852283	5.618486	21.279536
17668	0	-1.510740	0.680238	11.532956	-0.015212	0.006792	0.115316	1.854857	5.512894	21.260261
17669	0	-1.477296	0.678895	11.384534	-0.014893	0.006775	0.113831	1.861095	5.390861	21.244100
17670	0	-1.409935	0.662554	11.100619	-0.014233	0.006618	0.110990	1.860272	5.251515	21.228091
17671	0	-1.347239	0.672985	10.780451	-0.013611	0.006714	0.107788	1.868981	5.102773	21.208846
17672	0	-1.326008	0.663487	10.496924	-0.013403	0.006622	0.104952	1.874297	4.945466	21.183838
17673	0	-1.285847	0.654787	10.341026	-0.013000	0.006531	0.103394	1.884845	4.786513	21.165407
17674	0	-1.228090	0.676504	9.990115	-0.012422	0.006746	0.099885	1.897882	4.623458	21.147107
17675	0	-1.177039	0.763910	9.645094	-0.011902	0.007629	0.096436	1.901073	4.465754	21.125595
17676	0	-1.139862	0.790594	9.434285	-0.011523	0.007892	0.094329	1.910114	4.312777	21.104816
17677	0	-1.123847	0.849879	9.144340	-0.011353	0.008484	0.091431	1.920550	4.168127	21.090444
17678	0	-1.089858	0.931522	8.963580	-0.011007	0.009306	0.089623	1.924296	4.027467	21.074861
17679	0	-1.033815	0.891725	8.759657	-0.010437	0.008911	0.087585	1.924296	3.896435	21.058854
17680	0	-0.986743	0.867498	8.515270	-0.009949	0.008667	0.085144	1.927293	3.785229	21.042310
17681	0	-0.957056	0.769642	8.460248	-0.009644	0.007690	0.084595	1.927780	3.684455	21.030467
17682	0	-0.913878	0.752500	8.339388	-0.009194	0.007519	0.083388	1.928972	3.606135	21.016436
17683	0	-0.911369	0.689836	8.191370	-0.009155	0.006897	0.081909	1.923677	3.545838	21.006502
17684	0	-0.930857	0.641181	8.063064	-0.009338	0.006409	0.080627	1.921004	3.501330	20.994783
17685	0	-0.944584	0.665361	8.075116	-0.009460	0.006653	0.080750	1.915236	3.478359	20.986740
17686	0	-0.936709	0.726675	8.081360	-0.009371	0.007264	0.080813	1.912179	3.470750	20.980935
17687	0	-0.928681	0.824088	8.123660	-0.009277	0.008240	0.081238	1.907202	3.481639	20.979752
17688	0	-0.936347	0.842534	8.092946	-0.009338	0.008423	0.080933	1.904287	3.514572	20.984816
17689	0	-0.962465	0.787566	8.214820	-0.009583	0.007874	0.082153	1.901061	3.570653	20.986912
17690	0	-1.008693	0.665279	8.305137	-0.010035	0.006657	0.083057	1.889657	3.640106	20.991798
17691	0	-1.050632	0.640590	8.489157	-0.010437	0.006409	0.084900	1.880001	3.730736	21.002743
17692	0	-1.106444	0.713809	8.690441	-0.010986	0.007141	0.086914	1.870163	3.830777	21.010361
17693	0	-1.113353	0.853832	8.824666	-0.011047	0.008545	0.088257	1.855864	3.939725	21.017952
17694	0	-1.114226	0.932142	9.109266	-0.011043	0.009324	0.091105	1.846944	4.062077	21.031556
17695	0	-1.134261	0.871920	9.392047	-0.011230	0.008728	0.093933	1.830779	4.195807	21.045155
17696	0	-1.145998	0.705448	9.676239	-0.011340	0.007061	0.096776	1.817700	4.334570	21.058943
17697	0	-1.159834	0.633726	9.855799	-0.011475	0.006348	0.098572	1.800299	4.475261	21.074046
17698	0	-1.191755	0.692598	10.115348	-0.011790	0.006936	0.101168	1.783540	4.616291	21.087500
17699	0	-1.220836	0.774369	10.435636	-0.012085	0.007751	0.104370	1.769563	4.748692	21.100069
17700	0	-1.282575	0.827207	10.634192	-0.012703	0.008285	0.106356	1.750642	4.877944	21.112857
17701	0	-1.330201	0.859608	10.832373	-0.013184	0.008606	0.108337	1.734654	5.000109	21.127882
17702	0	-1.365733	0.820420	11.061577	-0.013548	0.008219	0.110628	1.713836	5.110595	21.133686
17703	0	-1.394947	0.731291	11.290415	-0.013855	0.007324	0.112915	1.696366	5.203711	21.135772
17704	0	-1.412585	0.662002	11.538568	-0.014049	0.006629	0.115395	1.681194	5.277730	21.139477
17705	0	-1.446461	0.695839	11.638655	-0.014404	0.006958	0.116394	1.675039	5.334322	21.145120
17706	0	-1.438739	0.713961	11.680058	-0.014342	0.007141	0.116806	1.666721	5.376153	21.143392
17707	0	-1.473957	0.695521	11.712285	-0.014709	0.006958	0.117126	1.656962	5.403105	21.143402
17708	0	-1.501829	0.682806	11.766781	-0.015015	0.006830	0.117668	1.647428	5.404375	21.136689
17709	0	-1.505601	0.647338	11.773913	-0.015076	0.006470	0.117737	1.643206	5.382917	21.131717
17710	0	-1.493513	0.623611	11.701317	-0.014976	0.006232	0.117008	1.638881	5.341127	21.123408
17711	0	-1.501532	0.635639	11.670653	-0.015076	0.006348	0.116699	1.639028	5.279834	21.111025
17712	0	-1.475907	0.728508	11.531909	-0.014834	0.007280	0.115310	1.635123	5.202873	21.102879
17713	0	-1.449766	0.696643	11.310918	-0.014587	0.006958	0.113098	1.634785	5.109942	21.091168
17714	0	-1.393773	0.606789	11.154515	-0.014045	0.006059	0.111532	1.635110	4.998099	21.078194
17715	0	-1.386335	0.562722	10.932785	-0.013977	0.005615	0.109314	1.638386	4.877156	21.061818
17716	0	-1.357797	0.686997	10.721848	-0.013694	0.006859	0.107204	1.640949	4.751621	21.045197
17717	0	-1.299780	0.800811	10.450685	-0.013123	0.007996	0.104492	1.645162	4.613063	21.029464
17718	0	-1.232274	0.894891	10.184884	-0.012452	0.008935	0.101834	1.651242	4.465875	21.005505
17719	0	-1.202394	0.849531	9.962323	-0.012146	0.008484	0.099609	1.654878	4.323644	20.996919
17720	0	-1.178655	0.741681	9.757583	-0.011908	0.007407	0.097562	1.656657	4.179726	20.981892
17721	0	-1.130192	0.709379	9.516614	-0.011414	0.007080	0.095154	1.663756	4.043584	20.964149
17722	0	-1.066228	0.736583	9.311250	-0.010768	0.007351	0.093102	1.672748	3.911819	20.948907
17723	0	-1.046131	0.842808	9.089219	-0.010559	0.008423	0.090881	1.670112	3.786848	20.925370
17724	0	-1.017249	0.848640	8.844912	-0.010254	0.008484	0.088440	1.664363	3.679539	20.906669
17725	0	-1.006027	0.830575	8.661676	-0.010132	0.008301	0.086609	1.661976	3.582944	20.896139
17726	0	-1.005132	0.770320	8.565453	-0.010113	0.007700	0.085648	1.657551	3.498838	20.880204
17727	0	-0.983750	0.713865	8.435667	-0.009888	0.007141	0.084351	1.645578	3.428589	20.874312
17728	0	-0.984843	0.689645	8.362284	-0.009888	0.006897	0.083618	1.636347	3.372711	20.865798
17729	0	-1.004800	0.684079	8.215571	-0.010071	0.006836	0.082153	1.634647	3.338661	20.864491
17730	0	-1.007628	0.654415	8.179289	-0.010087	0.006540	0.081792	1.631817	3.321461	20.853132
17731	0	-1.006768	0.689584	8.178759	-0.010071	0.006897	0.081787	1.622097	3.314813	20.850582
17732	0	-1.008431	0.762971	8.202956	-0.010071	0.007629	0.082031	1.614652	3.331353	20.848064
17733	0	-1.021896	0.835942	8.227240	-0.010193	0.008362	0.082275	1.603477	3.365265	20.855122
17734	0	-0.979713	0.835384	8.360714	-0.009758	0.008356	0.083611	1.592746	3.416428	20.858848
17735	0	-1.012291	0.744008	8.446698	-0.010071	0.007446	0.084473	1.576880	3.484516	20.867986
17736	0	-1.019669	0.713885	8.702875	-0.010132	0.007141	0.087036	1.566559	3.567236	20.877075
17737	0	-1.051563	0.701618	8.861399	-0.010437	0.007019	0.088623	1.555740	3.666261	20.883294
17738	0	-1.086555	0.737493	9.048630	-0.010781	0.007379	0.090496	1.544078	3.770414	20.881949
17739	0	-1.077579	0.762019	9.282431	-0.010681	0.007629	0.092834	1.525725	3.884540	20.887915
17740	0	-1.090863	0.823525	9.477594	-0.010803	0.008240	0.094788	1.513437	4.009242	20.896408
17741	0	-1.152481	0.798881	9.770481	-0.011414	0.007996	0.097717	1.498618	4.136978	20.900964
17742	0	-1.193480	0.828331	9.896011	-0.011823	0.008286	0.098973	1.488120	4.264024	20.910988
17743	0	-1.201353	0.756050	10.185517	-0.011902	0.007568	0.101868	1.472419	4.386961	20.919314
17744	0	-1.248930	0.729835	10.439152	-0.012375	0.007308	0.104404	1.454951	4.509903	20.925116
17745	0	-1.292530	0.725672	10.667689	-0.012817	0.007263	0.106689	1.441038	4.623141	20.935558
17746	0	-1.350688	0.772928	10.878689	-0.013404	0.007738	0.108799	1.424683	4.729020	20.943741
17747	0	-1.376379	0.804943	10.960818	-0.013672	0.008057	0.109619	1.409919	4.822500	20.952063
17748	0	-1.406717	0.803489	11.221069	-0.013983	0.008041	0.112221	1.395940	4.906144	20.958377
17749	0	-1.423504	0.682729	11.400487	-0.014160	0.006836	0.114014	1.379753	4.978954	20.962979
17750	0	-1.423791	0.602222	11.478304	-0.014189	0.006024	0.114789	1.369752	5.025606	20.966160
17751	0	-1.449820	0.591975	11.571858	-0.014465	0.005920	0.115723	1.360976	5.055977	20.966005
17752	0	-1.478978	0.579630	11.626155	-0.014775	0.005796	0.116263	1.352450	5.068212	20.961615
17753	0	-1.513313	0.628786	11.651651	-0.015137	0.006287	0.116516	1.345001	5.062514	20.958856
17754	0	-1.492587	0.678244	11.603022	-0.014947	0.006777	0.116028	1.341643	5.039703	20.952573
17755	0	-1.472982	0.684604	11.572725	-0.014771	0.006836	0.115723	1.342451	4.997422	20.946447
17756	0	-1.451215	0.643111	11.506677	-0.014568	0.006428	0.115060	1.336388	4.939804	20.933669
17757	0	-1.402664	0.604839	11.377818	-0.014099	0.006042	0.113770	1.332714	4.864963	20.923931
17758	0	-1.362434	0.618957	11.178167	-0.013713	0.006176	0.111772	1.336750	4.772474	20.913194
17759	0	-1.369886	0.684758	10.999653	-0.013794	0.006836	0.109985	1.338885	4.671828	20.897408
17760	0	-1.331497	0.723734	10.782183	-0.013425	0.007224	0.107809	1.342779	4.553547	20.879335
17761	0	-1.306802	0.819311	10.603128	-0.013184	0.008179	0.106018	1.348056	4.427032	20.869291
17762	0	-1.253546	0.833795	10.373698	-0.012652	0.008328	0.103724	1.348327	4.296448	20.849396
17763	0	-1.239085	0.825251	10.175945	-0.012512	0.008240	0.101746	1.352365	4.158367	20.830608
17764	0	-1.191576	0.796997	9.891688	-0.012033	0.007958	0.098904	1.355473	4.021703	20.812845
17765	0	-1.142717	0.800225	9.681409	-0.011536	0.007996	0.096802	1.353176	3.891850	20.797027
17766	0	-1.127440	0.813838	9.494590	-0.011384	0.008130	0.094934	1.352981	3.758100	20.783541
17767	0	-1.076873	0.824699	9.272292	-0.010864	0.008240	0.092712	1.351914	3.638535	20.772088
17768	0	-1.028098	0.825912	9.127726	-0.010371	0.008253	0.091268	1.349559	3.523808	20.753781
17769	0	-1.029221	0.757123	8.887670	-0.010376	0.007568	0.088867	1.343393	3.414295	20.740691
17770	0	-0.995926	0.690390	8.748929	-0.010029	0.006902	0.087481	1.336556	3.321605	20.729117
17771	0	-0.983213	0.610883	8.606557	-0.009888	0.006104	0.086060	1.334136	3.246109	20.712688
17772	0	-0.985589	0.666331	8.503848	-0.009900	0.006662	0.085033	1.326018	3.184936	20.698738
17773	0	-0.997651	0.751017	8.411014	-0.010010	0.007507	0.084106	1.320634	3.137940	20.688813
17774	0	-1.010567	0.837019	8.326087	-0.010127	0.008367	0.083259	1.316493	3.106744	20.681898
17775	0	-1.024147	0.812231	8.306993	-0.010254	0.008118	0.083069	1.313821	3.087829	20.678811
17776	0	-1.041315	0.788440	8.282628	-0.010412	0.007882	0.082827	1.308166	3.087327	20.671978
17777	0	-0.977715	0.720288	8.325054	-0.009766	0.007202	0.083252	1.300351	3.101309	20.672404
17778	0	-0.975890	0.634746	8.373392	-0.009728	0.006349	0.083737	1.290352	3.141082	20.672932
17779	0	-0.992675	0.549356	8.452909	-0.009888	0.005493	0.084534	1.282440	3.192053	20.671842
17780	0	-1.014213	0.603883	8.537261	-0.010089	0.006042	0.085379	1.269415	3.261550	20.671053
17781	0	-1.007314	0.854131	8.690710	-0.010010	0.008545	0.086914	1.256527	3.343043	20.675676
17782	0	-0.991292	1.048917	8.902753	-0.009835	0.010490	0.089036	1.247026	3.440820	20.680677
17783	0	-1.082617	1.000269	9.075009	-0.010742	0.010010	0.090759	1.230373	3.544642	20.682410
17784	0	-1.057900	0.821503	9.237943	-0.010487	0.008224	0.092389	1.210918	3.657097	20.689678
17785	0	-1.096787	0.597576	9.477604	-0.010864	0.005981	0.094788	1.196372	3.780029	20.703132
17786	0	-1.142502	0.589928	9.737679	-0.011322	0.005908	0.097388	1.178449	3.899163	20.707296
17787	0	-1.158667	0.750123	9.959688	-0.011475	0.007507	0.099609	1.163884	4.025985	20.713135
17788	0	-1.211895	0.895101	10.115799	-0.012008	0.008959	0.101171	1.147478	4.149883	20.715510
17789	0	-1.255976	0.877837	10.325926	-0.012451	0.008789	0.103271	1.127995	4.268272	20.724840
17790	0	-1.302958	0.747846	10.512439	-0.012917	0.007485	0.105138	1.112861	4.389252	20.738843
17791	0	-1.340630	0.633927	10.722675	-0.013306	0.006348	0.107239	1.096152	4.494733	20.746299
17792	0	-1.378171	0.619965	10.982818	-0.013696	0.006207	0.109838	1.080041	4.582463	20.752051
17793	0	-1.418267	0.653018	11.119547	-0.014099	0.006531	0.111206	1.071422	4.666576	20.761139
17794	0	-1.445813	0.707908	11.257927	-0.014391	0.007078	0.112588	1.064122	4.733134	20.765608
17795	0	-1.476183	0.756498	11.376298	-0.014709	0.007568	0.113770	1.052327	4.784232	20.762189
17796	0	-1.485195	0.712666	11.466740	-0.014815	0.007133	0.114672	1.036909	4.819004	20.768208
17797	0	-1.484921	0.640660	11.535429	-0.014832	0.006409	0.115356	1.026000	4.834956	20.767313
17798	0	-1.486856	0.585315	11.602304	-0.014868	0.005855	0.116023	1.015493	4.834270	20.760938
17799	0	-1.463063	0.598643	11.590775	-0.014648	0.005981	0.115906	1.011104	4.815075	20.761969
17800	0	-1.463937	0.648716	11.530321	-0.014674	0.006479	0.115299	1.009402	4.779271	20.749204
17801	0	-1.434896	0.720772	11.456959	-0.014404	0.007202	0.114563	1.005201	4.722719	20.737565
17802	0	-1.398205	0.733976	11.403416	-0.014050	0.007335	0.114026	1.000354	4.652725	20.727443
17803	0	-1.389563	0.635551	11.207024	-0.013977	0.006348	0.112061	0.998302	4.568417	20.713883
17804	0	-1.390498	0.589030	11.074799	-0.014000	0.005875	0.110737	1.004249	4.469326	20.694603
17805	0	-1.363003	0.654493	10.883778	-0.013733	0.006531	0.108826	1.008762	4.360009	20.679133
17806	0	-1.317945	0.785189	10.599262	-0.013288	0.007839	0.105980	1.012011	4.241131	20.666596
17807	0	-1.288648	0.831665	10.371171	-0.013000	0.008301	0.103699	1.019070	4.114291	20.648337
17808	0	-1.252006	0.776807	10.181951	-0.012634	0.007751	0.101807	1.027295	3.984991	20.622669
17809	0	-1.215770	0.752006	9.962197	-0.012268	0.007507	0.099609	1.031516	3.857200	20.605207
17810	0	-1.193760	0.724000	9.781615	-0.012052	0.007227	0.097803	1.036324	3.722873	20.586195
17811	0	-1.136948	0.800706	9.559268	-0.011475	0.007996	0.095581	1.039712	3.596046	20.566703
17812	0	-1.119668	0.867864	9.302797	-0.011292	0.008667	0.093018	1.043738	3.478394	20.559958
17813	0	-1.077914	0.837263	9.113462	-0.010864	0.008362	0.091125	1.047233	3.370518	20.545974
17814	0	-1.037115	0.759904	8.974756	-0.010453	0.007589	0.089739	1.049550	3.264894	20.530238
17815	0	-1.006002	0.714826	8.856963	-0.010132	0.007141	0.088562	1.048797	3.171094	20.517948
17816	0	-0.980521	0.697954	8.791128	-0.009868	0.006971	0.087905	1.049680	3.088822	20.502396
17817	0	-0.983394	0.672109	8.606517	-0.009888	0.006714	0.086060	1.049597	3.016346	20.489252
17818	0	-0.986438	0.752373	8.534195	-0.009904	0.007521	0.085338	1.044204	2.962311	20.479071
17819	0	-0.979861	0.836712	8.417022	-0.009827	0.008362	0.084167	1.042104	2.923134	20.466834
17820	0	-0.975237	0.855577	8.374718	-0.009771	0.008555	0.083745	1.033408	2.896130	20.460607
17821	0	-0.970073	0.848499	8.319126	-0.009705	0.008484	0.083191	1.025871	2.889739	20.459072
17822	0	-0.995028	0.787546	8.398329	-0.009941	0.007875	0.083984	1.017178	2.901137	20.448885
17823	0	-1.021391	0.683519	8.337151	-0.010193	0.006836	0.083374	1.007575	2.928964	20.439452
17824	0	-1.014419	0.609833	8.495182	-0.010114	0.006102	0.084955	0.994626	2.968958	20.434301
17825	0	-1.011473	0.543292	8.556606	-0.010071	0.005432	0.085571	0.987233	3.026642	20.431064
17826	0	-1.021091	0.634692	8.653060	-0.010160	0.006349	0.086536	0.976632	3.092303	20.429117
17827	0	-1.025902	0.866383	8.867677	-0.010193	0.008667	0.088684	0.964351	3.176504	20.430879
17828	0	-1.064814	1.018218	9.012511	-0.010571	0.010186	0.090134	0.951142	3.272723	20.437629
17829	0	-1.100635	0.909038	9.215383	-0.010925	0.009094	0.092163	0.938209	3.372311	20.449081
17830	0	-1.124513	0.700714	9.378114	-0.011152	0.007010	0.093792	0.926234	3.484440	20.456611
17831	0	-1.133244	0.554712	9.636300	-0.011230	0.005554	0.096375	0.909941	3.604184	20.469319
17832	0	-1.190404	0.559578	9.865747	-0.011806	0.005600	0.098669	0.897171	3.717273	20.476481
17833	0	-1.206794	0.737894	10.014657	-0.011963	0.007385	0.100159	0.882139	3.836198	20.482942
17834	0	-1.197464	0.926062	10.158790	-0.011871	0.009264	0.101600	0.870567	3.951501	20.484230
17835	0	-1.249133	0.945387	10.362616	-0.012390	0.009460	0.103638	0.855520	4.062205	20.491388
17836	0	-1.281717	0.888646	10.677707	-0.012721	0.008897	0.106788	0.836594	4.164157	20.501849
17837	0	-1.315344	0.792199	10.838826	-0.013062	0.007935	0.108398	0.815422	4.260147	20.510917
17838	0	-1.345255	0.637162	11.001512	-0.013371	0.006383	0.110024	0.795692	4.344634	20.511130
17839	0	-1.374571	0.627977	11.131943	-0.013672	0.006287	0.111328	0.780549	4.419510	20.519031
17840	0	-1.387792	0.608669	11.264600	-0.013822	0.006089	0.112653	0.769691	4.475865	20.521712
17841	0	-1.426812	0.646621	11.358074	-0.014221	0.006470	0.113586	0.757726	4.522344	20.520919
17842	0	-1.452741	0.707217	11.430282	-0.014499	0.007072	0.114306	0.748847	4.550353	20.518358
17843	0	-1.453517	0.738749	11.431758	-0.014526	0.007385	0.114319	0.742243	4.558466	20.513469
17844	0	-1.472258	0.647617	11.456062	-0.014728	0.006474	0.114560	0.735858	4.552762	20.508576
17845	0	-1.492967	0.586080	11.444397	-0.014954	0.005859	0.114441	0.728074	4.528183	20.503343
17846	0	-1.456023	0.592838	11.390220	-0.014601	0.005922	0.113897	0.724789	4.486958	20.495710
17847	0	-1.465290	0.689739	11.298340	-0.014709	0.006897	0.112976	0.715695	4.429245	20.482953
17848	0	-1.428314	0.720874	11.196140	-0.014354	0.007202	0.111953	0.712782	4.356689	20.470590
17849	0	-1.426278	0.659535	11.109415	-0.014343	0.006592	0.111084	0.706621	4.273340	20.459667
17850	0	-1.360682	0.606158	10.909959	-0.013698	0.006049	0.109089	0.709718	4.177812	20.441708
17851	0	-1.321205	0.678385	10.731082	-0.013306	0.006775	0.107300	0.709221	4.077496	20.433987
17852	0	-1.308137	0.735309	10.501343	-0.013184	0.007341	0.105001	0.711950	3.965819	20.418198
17853	0	-1.307999	0.807175	10.285630	-0.013184	0.008057	0.102844	0.718677	3.850264	20.405901
17854	0	-1.275734	0.736587	10.049977	-0.012859	0.007353	0.100488	0.723437	3.733822	20.395425
17855	0	-1.210431	0.715389	9.852251	-0.012207	0.007141	0.098511	0.728191	3.614262	20.382703
17856	0	-1.160257	0.730043	9.683457	-0.011701	0.007288	0.096824	0.732964	3.498182	20.367547
17857	0	-1.119859	0.813040	9.565195	-0.011292	0.008118	0.095642	0.738333	3.386844	20.350738
17858	0	-1.089880	0.815272	9.359555	-0.010988	0.008142	0.093586	0.741026	3.277323	20.338392
17859	0	-1.047741	0.831033	9.235465	-0.010559	0.008301	0.092346	0.743187	3.175945	20.325832
17860	0	-1.044981	0.814536	8.950145	-0.010523	0.008136	0.089494	0.745904	3.082418	20.305523
17861	0	-1.013392	0.787631	8.875163	-0.010193	0.007874	0.088745	0.740173	3.006225	20.289556
17862	0	-0.990101	0.812634	8.772561	-0.009954	0.008122	0.087720	0.735998	2.936337	20.275476
17863	0	-0.990709	0.806068	8.667432	-0.009949	0.008057	0.086670	0.732199	2.881170	20.267963
17864	0	-0.995659	0.781810	8.625506	-0.009988	0.007820	0.086251	0.720485	2.839517	20.264114
17865	0	-1.017255	0.720255	8.465817	-0.010193	0.007202	0.084656	0.712163	2.811833	20.260711
17866	0	-1.026371	0.701948	8.515012	-0.010275	0.007019	0.085149	0.704032	2.796639	20.252985
17867	0	-1.012978	0.720177	8.502225	-0.010132	0.007202	0.085022	0.694807	2.793703	20.248407
17868	0	-1.026524	0.781300	8.569141	-0.010250	0.007812	0.085693	0.688304	2.813744	20.244777
17869	0	-1.027948	0.811710	8.587346	-0.010254	0.008118	0.085876	0.679240	2.847605	20.246428
17870	0	-1.039719	0.695494	8.635447	-0.010366	0.006956	0.086358	0.669547	2.888189	20.241461
17871	0	-1.030057	0.689852	8.727466	-0.010254	0.006897	0.087280	0.663366	2.949150	20.245501
17872	0	-1.046174	0.701781	8.854484	-0.010410	0.007022	0.088551	0.650134	3.015439	20.244935
17873	0	-1.086976	0.707623	9.069060	-0.010803	0.007080	0.090698	0.637475	3.099207	20.246870
17874	0	-1.100603	0.785749	9.183429	-0.010939	0.007865	0.091842	0.620386	3.183017	20.249297
17875	0	-1.124671	0.817284	9.386337	-0.011169	0.008179	0.093872	0.605504	3.277106	20.250777
17876	0	-1.141662	0.779785	9.652933	-0.011329	0.007800	0.096539	0.595314	3.381164	20.254780
17877	0	-1.150236	0.756023	9.715815	-0.011414	0.007568	0.097168	0.578157	3.485588	20.261635
17878	0	-1.204869	0.668888	9.939535	-0.011962	0.006697	0.099405	0.561602	3.585323	20.269447
17879	0	-1.217670	0.670596	10.124687	-0.012085	0.006714	0.101257	0.545196	3.688959	20.270160
17880	0	-1.279486	0.730084	10.342143	-0.012700	0.007307	0.103433	0.530823	3.793742	20.274895
17881	0	-1.290650	0.792498	10.533653	-0.012817	0.007935	0.105347	0.512962	3.890533	20.276744
17882	0	-1.301687	0.784697	10.684243	-0.012938	0.007854	0.106852	0.498317	3.975453	20.284322
17883	0	-1.307103	0.762139	10.820741	-0.013000	0.007629	0.108215	0.482184	4.050055	20.290159
17884	0	-1.351487	0.705496	11.020487	-0.013450	0.007063	0.110212	0.466226	4.117833	20.289740
17885	0	-1.372570	0.707832	11.126058	-0.013672	0.007080	0.111267	0.456563	4.173226	20.293898
17886	0	-1.412002	0.682929	11.143161	-0.014085	0.006832	0.111436	0.445678	4.209584	20.289177
17887	0	-1.436782	0.665310	11.211842	-0.014343	0.006653	0.112122	0.437848	4.234875	20.284720
17888	0	-1.427811	0.689885	11.254111	-0.014271	0.006897	0.112542	0.431506	4.242582	20.280811
17889	0	-1.409154	0.701980	11.285490	-0.014099	0.007019	0.112854	0.423798	4.235044	20.282681
17890	0	-1.443240	0.653411	11.279605	-0.014450	0.006532	0.112794	0.417755	4.217490	20.273590
17891	0	-1.424668	0.659180	11.261437	-0.014282	0.006592	0.112610	0.409081	4.181706	20.268299
17892	0	-1.403863	0.653357	11.152602	-0.014090	0.006530	0.111520	0.404083	4.129778	20.260540
17893	0	-1.391545	0.733011	11.121340	-0.013977	0.007324	0.111206	0.401185	4.066760	20.256088
17894	0	-1.378471	0.709966	10.951984	-0.013856	0.007092	0.109511	0.400672	3.992819	20.243631
17895	0	-1.335086	0.678007	10.834659	-0.013428	0.006775	0.108337	0.397053	3.912088	20.233787
17896	0	-1.349627	0.636566	10.641284	-0.013582	0.006357	0.106402	0.396975	3.820139	20.222362
17897	0	-1.297233	0.666537	10.438045	-0.013062	0.006653	0.104370	0.401518	3.722896	20.210233
17898	0	-1.267514	0.766265	10.177628	-0.012766	0.007653	0.101766	0.403028	3.621462	20.194219
17899	0	-1.242047	0.812708	10.059656	-0.012512	0.008118	0.100586	0.404543	3.517744	20.178918
17900	0	-1.242525	0.759410	9.866470	-0.012516	0.007586	0.098654	0.404320	3.413135	20.159742
17901	0	-1.205787	0.714593	9.717860	-0.012146	0.007141	0.097168	0.400953	3.310019	20.146396
17902	0	-1.164522	0.685296	9.530562	-0.011729	0.006845	0.095296	0.402076	3.209805	20.134490
17903	0	-1.121389	0.739158	9.381986	-0.011292	0.007385	0.093811	0.401006	3.115845	20.115680
17904	0	-1.076221	0.789525	9.230895	-0.010834	0.007886	0.092301	0.403731	3.027861	20.107114
17905	0	-1.049648	0.763763	9.088792	-0.010559	0.007629	0.090881	0.405429	2.949752	20.093320
17906	0	-1.056319	0.777473	8.992306	-0.010618	0.007768	0.089917	0.405760	2.880487	20.080971
17907	0	-1.038989	0.726604	8.844526	-0.010437	0.007263	0.088440	0.401136	2.820227	20.065916
17908	0	-1.043182	0.745318	8.753887	-0.010467	0.007451	0.087535	0.395580	2.775513	20.059277
17909	0	-1.034916	0.732927	8.722200	-0.010376	0.007324	0.087219	0.393851	2.741098	20.054374
17910	0	-1.042986	0.727881	8.630987	-0.010446	0.007273	0.086308	0.393945	2.720963	20.043391
17911	0	-1.049257	0.762979	8.636538	-0.010498	0.007629	0.086365	0.386374	2.714489	20.042462
17912	0	-1.000101	0.793475	8.581616	-0.009999	0.007935	0.085816	0.378702	2.717608	20.037317
17913	0	-1.020685	0.768987	8.666833	-0.010193	0.007690	0.086670	0.370112	2.736872	20.037250
17914	0	-1.055051	0.726311	8.702928	-0.010527	0.007261	0.087032	0.364989	2.768979	20.034701
17915	0	-1.046980	0.707401	8.837552	-0.010437	0.007080	0.088379	0.349656	2.812211	20.032051
17916	0	-1.041995	0.743083	8.940468	-0.010382	0.007434	0.089409	0.338357	2.861953	20.031163
17917	0	-1.097651	0.750452	9.050918	-0.010925	0.007507	0.090515	0.327565	2.927489	20.031417
17918	0	-1.084126	0.761989	9.190018	-0.010785	0.007623	0.091907	0.316820	2.998220	20.035011
17919	0	-1.130062	0.756236	9.343686	-0.011230	0.007568	0.093445	0.302506	3.084944	20.031958
17920	0	-1.156891	0.706718	9.451728	-0.011495	0.007068	0.094526	0.294828	3.175666	20.038557
17921	0	-1.161108	0.689164	9.697625	-0.011536	0.006897	0.096985	0.281522	3.265517	20.040907
17922	0	-1.207962	0.718807	9.866553	-0.011994	0.007191	0.098676	0.271600	3.365233	20.046453
17923	0	-1.223196	0.762351	10.020973	-0.012146	0.007629	0.100220	0.258000	3.464260	20.053569
17924	0	-1.246654	0.761453	10.177548	-0.012382	0.007617	0.101786	0.248431	3.560711	20.054879
17925	0	-1.253213	0.792563	10.350655	-0.012451	0.007935	0.103516	0.231690	3.651132	20.059569
17926	0	-1.281540	0.754316	10.611233	-0.012739	0.007549	0.106121	0.218191	3.734243	20.068102
17927	0	-1.313949	0.755776	10.686376	-0.013062	0.007568	0.106873	0.200004	3.818689	20.071845
17928	0	-1.322464	0.711419	10.794525	-0.013158	0.007119	0.107953	0.187790	3.890511	20.071047
17929	0	-1.317718	0.695510	10.949070	-0.013123	0.006958	0.109497	0.177738	3.948661	20.068017
17930	0	-1.351757	0.700979	10.984503	-0.013476	0.007012	0.109850	0.167874	3.992615	20.070225
17931	0	-1.351650	0.664957	11.077563	-0.013489	0.006653	0.110779	0.157248	4.022384	20.065395
17932	0	-1.392478	0.713279	11.193016	-0.013911	0.007133	0.111932	0.149155	4.037349	20.061501
17933	0	-1.361388	0.702214	11.199895	-0.013611	0.007019	0.112000	0.144811	4.041587	20.058062
17934	0	-1.391240	0.666267	11.212071	-0.013923	0.006659	0.112120	0.141393	4.032241	20.053886
17935	0	-1.420043	0.635004	11.096444	-0.014221	0.006348	0.110962	0.136114	4.011999	20.048844
17936	0	-1.408216	0.702618	11.072704	-0.014119	0.007023	0.110723	0.131713	3.974984	20.046422
17937	0	-1.398970	0.708668	11.072348	-0.014038	0.007080	0.110718	0.130620	3.926282	20.032120
17938	0	-1.394741	0.697694	10.853796	-0.014005	0.006970	0.108531	0.129455	3.867133	20.027718
17939	0	-1.348138	0.665737	10.822361	-0.013550	0.006653	0.108215	0.126175	3.796115	20.016672
17940	0	-1.315896	0.636701	10.665306	-0.013232	0.006356	0.106645	0.129579	3.718858	20.002360
17941	0	-1.292150	0.672168	10.511179	-0.013000	0.006714	0.105103	0.129891	3.634211	19.994438
17942	0	-1.246010	0.716558	10.329779	-0.012541	0.007156	0.103289	0.131999	3.546209	19.978083
17943	0	-1.200424	0.721087	10.151043	-0.012085	0.007202	0.101501	0.133713	3.456625	19.964568
17944	0	-1.196861	0.716528	9.987975	-0.012049	0.007157	0.099871	0.134739	3.366263	19.950923
17945	0	-1.182421	0.757850	9.845829	-0.011902	0.007568	0.098450	0.138454	3.277441	19.941216
17946	0	-1.172948	0.802674	9.658281	-0.011811	0.008015	0.096574	0.144735	3.181999	19.924275
17947	0	-1.140008	0.812934	9.473457	-0.011475	0.008118	0.094727	0.150915	3.093432	19.908652
17948	0	-1.131955	0.796333	9.291877	-0.011390	0.007957	0.092911	0.151430	3.008486	19.900104
17949	0	-1.110383	0.769489	9.168241	-0.011169	0.007690	0.091675	0.149217	2.928111	19.888095
17950	0	-1.067791	0.733820	9.090190	-0.010735	0.007333	0.090896	0.148259	2.858316	19.880707
17951	0	-1.081687	0.745449	8.954363	-0.010864	0.007446	0.089539	0.151146	2.799275	19.871822
17952	0	-1.054692	0.728012	8.869834	-0.010588	0.007278	0.088694	0.145749	2.748233	19.866058
17953	0	-1.016283	0.738612	8.832126	-0.010193	0.007385	0.088318	0.139456	2.710875	19.858502
17954	0	-1.047734	0.720788	8.808271	-0.010500	0.007203	0.088080	0.138429	2.683034	19.850304
17955	0	-1.036189	0.738623	8.703773	-0.010376	0.007385	0.087036	0.132449	2.666119	19.844028
17956	0	-1.052821	0.732870	8.734426	-0.010531	0.007325	0.087344	0.129961	2.663476	19.844472
17957	0	-1.081264	0.751042	8.788920	-0.010803	0.007507	0.087891	0.127069	2.677328	19.837855
17958	0	-1.083700	0.739176	8.770182	-0.010822	0.007391	0.087704	0.121363	2.698086	19.830877
17959	0	-1.070570	0.701576	8.849827	-0.010681	0.007019	0.088501	0.110505	2.731418	19.826828
17960	0	-1.100997	0.719409	8.855197	-0.010975	0.007195	0.088556	0.103249	2.778375	19.830858
17961	0	-1.084381	0.738777	8.989970	-0.010803	0.007385	0.089905	0.099783	2.831704	19.832905
17962	0	-1.118195	0.787546	9.116901	-0.011130	0.007878	0.091175	0.089739	2.898169	19.833630
17963	0	-1.104862	0.737976	9.301064	-0.010986	0.007385	0.093018	0.076764	2.976435	19.834034
17964	0	-1.111814	0.718837	9.421640	-0.011052	0.007191	0.094224	0.067734	3.058249	19.835949
17965	0	-1.136109	0.658366	9.612274	-0.011292	0.006592	0.096130	0.051812	3.142734	19.841410
17966	0	-1.126067	0.858639	9.732771	-0.011189	0.008589	0.097336	0.042899	3.229228	19.839963
17967	0	-1.130259	0.799270	9.911314	-0.011230	0.007996	0.099121	0.033486	3.314161	19.836763
17968	0	-1.163369	0.785991	10.086608	-0.011560	0.007867	0.100874	0.019535	3.398949	19.840630
17969	0	-1.185211	0.731550	10.198200	-0.011780	0.007324	0.101990	0.003667	3.481789	19.845968
17970	0	-1.260880	0.650957	10.367317	-0.012538	0.006513	0.103682	-0.005849	3.561668	19.851081
17971	0	-1.300874	0.768598	10.478912	-0.012939	0.007690	0.104797	-0.016761	3.639068	19.851206
17972	0	-1.339125	0.731453	10.684721	-0.013326	0.007315	0.106855	-0.022980	3.711042	19.851470
17973	0	-1.409622	0.738035	10.753668	-0.014038	0.007385	0.107544	-0.034420	3.774679	19.854378
17974	0	-1.438555	0.633495	10.868239	-0.014339	0.006337	0.108688	-0.043050	3.825027	19.854992
17975	0	-1.437950	0.763034	10.906499	-0.014343	0.007629	0.109070	-0.048401	3.864909	19.855907
17976	0	-1.432386	0.652951	11.021534	-0.014295	0.006532	0.110219	-0.057134	3.897108	19.858413
17977	0	-1.423735	0.701487	11.089907	-0.014221	0.007019	0.110901	-0.067921	3.915697	19.855243
17978	0	-1.394614	0.665372	11.101886	-0.013948	0.006644	0.111019	-0.064797	3.915277	19.850154
17979	0	-1.378718	0.738969	11.071832	-0.013794	0.007385	0.110718	-0.066904	3.910249	19.843948
17980	0	-1.345062	0.709013	11.041648	-0.013475	0.007089	0.110414	-0.072212	3.886519	19.838342
17981	0	-1.308423	0.696406	11.047780	-0.013123	0.006958	0.110474	-0.072868	3.848807	19.834542
17982	0	-1.299823	0.624155	10.914408	-0.013047	0.006237	0.109138	-0.075138	3.799439	19.827742
17983	0	-1.300514	0.714859	10.889298	-0.013062	0.007141	0.108887	-0.074327	3.742211	19.818122
17984	0	-1.282018	0.764987	10.713607	-0.012890	0.007644	0.107128	-0.074916	3.669835	19.810710
17985	0	-1.323619	0.794078	10.590424	-0.013306	0.007935	0.105896	-0.075335	3.596836	19.801066
17986	0	-1.321359	0.820000	10.396823	-0.013291	0.008190	0.103959	-0.071594	3.513314	19.789448
17987	0	-1.298100	0.769824	10.230459	-0.013062	0.007690	0.102295	-0.070090	3.425367	19.782191
17988	0	-1.269470	0.667806	10.116445	-0.012780	0.006668	0.101154	-0.065989	3.330803	19.769558
17989	0	-1.249579	0.672119	9.906937	-0.012573	0.006714	0.099060	-0.064656	3.243491	19.759424
17990	0	-1.209945	0.703976	9.749957	-0.012177	0.007033	0.097490	-0.064074	3.154100	19.742963
17991	0	-1.182453	0.757823	9.589503	-0.011902	0.007568	0.095886	-0.059434	3.064052	19.735317
17992	0	-1.155513	0.790251	9.499585	-0.011627	0.007893	0.094988	-0.054521	2.979471	19.725254
17993	0	-1.122727	0.800126	9.265869	-0.011292	0.007996	0.092651	-0.054389	2.902361	19.713354
17994	0	-1.098216	0.764852	9.254997	-0.011042	0.007640	0.092544	-0.050487	2.831047	19.705446
17995	0	-1.075153	0.714973	9.143609	-0.010803	0.007141	0.091431	-0.046464	2.768606	19.697560
17996	0	-1.053385	0.691891	9.028634	-0.010579	0.006913	0.090281	-0.045797	2.713490	19.686204
17997	0	-1.046180	0.702620	8.960329	-0.010498	0.007019	0.089600	-0.043049	2.669435	19.672020
17998	0	-1.040388	0.704390	8.850940	-0.010427	0.007032	0.088508	-0.034561	2.642417	19.665873
17999	0	-1.023671	0.690550	8.856334	-0.010254	0.006897	0.088562	-0.029882	2.622462	19.661105
18000	0	-1.039521	0.734913	8.868614	-0.010403	0.007340	0.088686	-0.024620	2.615019	19.646812
18001	0	-1.068449	0.800016	8.850016	-0.010681	0.007996	0.088501	-0.024866	2.621633	19.648082
18002	0	-1.045390	0.843301	8.898600	-0.010444	0.008431	0.088987	-0.028935	2.637132	19.651480
18003	0	-1.063917	0.842593	8.916980	-0.010620	0.008423	0.089172	-0.030728	2.663794	19.643033
18004	0	-1.104960	0.751453	8.928548	-0.011024	0.007513	0.089289	-0.034548	2.698292	19.634696
18005	0	-1.095917	0.720343	8.990056	-0.010925	0.007202	0.089905	-0.038685	2.743738	19.636341
18006	0	-1.134526	0.677619	9.092715	-0.011299	0.006777	0.090933	-0.044925	2.804097	19.632214
18007	0	-1.115491	0.732265	9.221864	-0.011108	0.007324	0.092224	-0.052243	2.864109	19.626206
18008	0	-1.113793	0.798976	9.336572	-0.011081	0.007992	0.093372	-0.060003	2.936467	19.616891
18009	0	-1.110905	0.836222	9.447516	-0.011047	0.008362	0.094482	-0.064879	3.013537	19.619165
18010	0	-1.160582	0.774660	9.647376	-0.011539	0.007751	0.096481	-0.075826	3.094574	19.615948
18011	0	-1.166530	0.768748	9.819768	-0.011597	0.007690	0.098206	-0.084532	3.176902	19.620408
18012	0	-1.180384	0.749850	9.940218	-0.011736	0.007501	0.099410	-0.092295	3.257481	19.627201
18013	0	-1.197394	0.750362	10.124911	-0.011902	0.007507	0.101257	-0.101638	3.341321	19.630872
18014	0	-1.211718	0.768030	10.288026	-0.012049	0.007683	0.102888	-0.109642	3.419866	19.629848
18015	0	-1.239384	0.811001	10.356954	-0.012329	0.008118	0.103577	-0.123363	3.493819	19.636218
18016	0	-1.270959	0.766826	10.507979	-0.012644	0.007674	0.105087	-0.135039	3.567856	19.638352
18017	0	-1.287513	0.732193	10.656058	-0.012817	0.007324	0.106567	-0.142781	3.632292	19.641847
18018	0	-1.328693	0.670914	10.758487	-0.013240	0.006709	0.107591	-0.148185	3.684767	19.644961
18019	0	-1.352797	0.695821	10.875977	-0.013489	0.006958	0.108765	-0.153481	3.728448	19.652263
18020	0	-1.420584	0.744692	10.887259	-0.014178	0.007446	0.108876	-0.158330	3.759921	19.647701
18021	0	-1.381311	0.744858	10.925035	-0.013794	0.007446	0.109253	-0.161510	3.782510	19.643452
18022	0	-1.390114	0.702480	11.010068	-0.013894	0.007023	0.110102	-0.165131	3.792395	19.640627
18023	0	-1.360966	0.677485	11.022964	-0.013611	0.006775	0.110229	-0.170869	3.793734	19.634762
18024	0	-1.340847	0.634874	11.010942	-0.013426	0.006347	0.110107	-0.174575	3.778293	19.628431
18025	0	-1.364345	0.653924	10.980528	-0.013672	0.006531	0.109802	-0.171697	3.751250	19.621260
18026	0	-1.364352	0.698142	10.938440	-0.013677	0.006974	0.109381	-0.170129	3.719213	19.614178
18027	0	-1.350520	0.745279	10.822046	-0.013550	0.007446	0.108215	-0.169227	3.674674	19.603551
18028	0	-1.334925	0.807874	10.780321	-0.013400	0.008069	0.107798	-0.164969	3.623348	19.592159
18029	0	-1.306159	0.770328	10.694014	-0.013123	0.007690	0.106934	-0.157338	3.560761	19.580766
18030	0	-1.275132	0.729710	10.500063	-0.012820	0.007288	0.104993	-0.153552	3.488323	19.568415
18031	0	-1.268288	0.715146	10.370704	-0.012756	0.007141	0.103699	-0.148226	3.409957	19.554456
18032	0	-1.253484	0.748341	10.280755	-0.012611	0.007466	0.102799	-0.135476	3.327458	19.547109
18033	0	-1.225603	0.788742	10.071585	-0.012329	0.007874	0.100708	-0.125819	3.247128	19.534680
18034	0	-1.217097	0.791416	9.963275	-0.012246	0.007900	0.099625	-0.115978	3.163527	19.524608
18035	0	-1.171089	0.776892	9.784625	-0.011780	0.007751	0.097839	-0.101659	3.085686	19.513625
18036	0	-1.157512	0.755416	9.590703	-0.011645	0.007541	0.095900	-0.091603	3.004667	19.498673
18037	0	-1.122910	0.721703	9.503801	-0.011292	0.007202	0.095032	-0.079607	2.932273	19.484982
18038	0	-1.098276	0.742666	9.382895	-0.011046	0.007414	0.093822	-0.069973	2.857417	19.476433
18039	0	-1.044200	0.825239	9.265658	-0.010498	0.008240	0.092651	-0.060237	2.790962	19.466317
18040	0	-1.082627	0.815324	9.211742	-0.010876	0.008142	0.092113	-0.052555	2.732273	19.457980
18041	0	-1.088389	0.793852	9.119113	-0.010925	0.007935	0.091187	-0.053340	2.683134	19.452548
18042	0	-1.111491	0.764679	9.028289	-0.011148	0.007637	0.090280	-0.046570	2.643416	19.445787
18043	0	-1.095971	0.751466	8.984639	-0.010986	0.007507	0.089844	-0.042562	2.612266	19.435177
18044	0	-1.091642	0.826140	8.930066	-0.010934	0.008254	0.089299	-0.038609	2.592738	19.430313
18045	0	-1.060871	0.836963	8.929506	-0.010620	0.008362	0.089294	-0.034050	2.581019	19.429491
18046	0	-1.041562	0.752779	8.892867	-0.010415	0.007523	0.088929	-0.032556	2.584543	19.427805
18047	0	-1.044809	0.720237	8.935416	-0.010437	0.007202	0.089355	-0.037345	2.601544	19.425732
18048	0	-1.059863	0.775137	9.002204	-0.010582	0.007751	0.090024	-0.042509	2.625559	19.426752
18049	0	-1.070262	0.818018	8.959692	-0.010681	0.008179	0.089600	-0.045528	2.655766	19.423573
18050	0	-1.081785	0.848398	9.050579	-0.010786	0.008486	0.090509	-0.052584	2.698750	19.421532
18051	0	-1.072058	0.847991	9.185369	-0.010681	0.008484	0.091858	-0.062264	2.750693	19.423860
18052	0	-1.111174	0.767731	9.336925	-0.011066	0.007682	0.093374	-0.072404	2.809024	19.419216
18053	0	-1.091623	0.743573	9.429415	-0.010864	0.007446	0.094299	-0.089790	2.874938	19.417020
18054	0	-1.152073	0.723202	9.531866	-0.011458	0.007241	0.095325	-0.105399	2.952625	19.417843
18055	0	-1.159485	0.683097	9.667296	-0.011536	0.006836	0.096680	-0.115782	3.025575	19.416120
18056	0	-1.177674	0.767225	9.745223	-0.011717	0.007680	0.097459	-0.129376	3.098810	19.416528
18057	0	-1.184101	0.908884	9.941950	-0.011780	0.009094	0.099426	-0.140061	3.172160	19.420176
18058	0	-1.209294	0.950265	10.148000	-0.012027	0.009510	0.101487	-0.152722	3.249554	19.418405
18059	0	-1.196704	0.841487	10.241006	-0.011902	0.008423	0.102417	-0.166064	3.325310	19.419984
18060	0	-1.215665	0.656504	10.331160	-0.012094	0.006576	0.103318	-0.182258	3.397023	19.427985
18061	0	-1.244227	0.579091	10.509679	-0.012390	0.005798	0.105103	-0.194892	3.456685	19.429438
18062	0	-1.266618	0.669436	10.557282	-0.012617	0.006699	0.105578	-0.203954	3.512838	19.426700
18063	0	-1.279994	0.793372	10.686741	-0.012756	0.007935	0.106873	-0.209387	3.562437	19.424148
18064	0	-1.324263	0.823383	10.752883	-0.013210	0.008238	0.107533	-0.218272	3.599796	19.422324
18065	0	-1.364278	0.866648	10.815032	-0.013611	0.008667	0.108154	-0.223450	3.636554	19.423869
18066	0	-1.356982	0.816939	10.851046	-0.013554	0.008177	0.108512	-0.236040	3.656645	19.422173
18067	0	-1.374192	0.750502	10.974024	-0.013733	0.007507	0.109741	-0.243204	3.669051	19.418576
18068	0	-1.368569	0.628085	10.967791	-0.013690	0.006282	0.109677	-0.249179	3.667586	19.418362
18069	0	-1.353313	0.610877	10.919367	-0.013550	0.006104	0.109192	-0.248741	3.653127	19.415255
18070	0	-1.343275	0.648414	10.974656	-0.013455	0.006479	0.109744	-0.248683	3.632599	19.406509
18071	0	-1.321052	0.769657	10.815803	-0.013245	0.007690	0.108154	-0.247344	3.599576	19.400549
18072	0	-1.338451	0.770780	10.810405	-0.013421	0.007702	0.108100	-0.246326	3.563974	19.401324
18073	0	-1.319534	0.751462	10.706124	-0.013245	0.007507	0.107056	-0.243773	3.514391	19.394042
18074	0	-1.290732	0.734489	10.579094	-0.012964	0.007339	0.105784	-0.242145	3.455916	19.384445
18075	0	-1.293905	0.806334	10.486549	-0.013000	0.008057	0.104858	-0.240138	3.391989	19.377088
18076	0	-1.232978	0.849870	10.341404	-0.012391	0.008496	0.103407	-0.242741	3.327271	19.369131
18077	0	-1.226288	0.843234	10.211901	-0.012329	0.008423	0.102112	-0.237446	3.256221	19.361321
18078	0	-1.206682	0.789702	10.079046	-0.012137	0.007892	0.100782	-0.236766	3.179267	19.362972
18079	0	-1.183375	0.757703	9.937272	-0.011902	0.007568	0.099365	-0.232057	3.103996	19.355066
18080	0	-1.139426	0.753243	9.798309	-0.011463	0.007524	0.097976	-0.226982	3.026699	19.346952
18081	0	-1.152978	0.763832	9.699215	-0.011597	0.007629	0.096985	-0.221701	2.950945	19.338414
18082	0	-1.122026	0.777844	9.547882	-0.011282	0.007769	0.095472	-0.214964	2.880099	19.323122
18083	0	-1.105188	0.775623	9.442763	-0.011108	0.007751	0.094421	-0.214306	2.814796	19.313885
18084	0	-1.094448	0.764419	9.382905	-0.010997	0.007638	0.093823	-0.211722	2.754127	19.300775
18085	0	-1.100139	0.775870	9.241211	-0.011047	0.007751	0.092407	-0.207685	2.700372	19.291381
18086	0	-1.055272	0.777164	9.150408	-0.010591	0.007765	0.091500	-0.204099	2.656286	19.287964
18087	0	-1.101571	0.794034	9.100675	-0.011047	0.007935	0.091003	-0.201731	2.619726	19.282501
18088	0	-1.071633	0.813440	9.082839	-0.010740	0.008129	0.090826	-0.199738	2.592734	19.276604
18089	0	-1.060558	0.757405	9.057740	-0.010620	0.007568	0.090576	-0.197229	2.577604	19.274123
18090	0	-1.046060	0.703226	8.978544	-0.010469	0.007030	0.089785	-0.198374	2.569579	19.274440
18091	0	-1.031632	0.689555	9.008784	-0.010315	0.006897	0.090088	-0.204515	2.574511	19.264279
18092	0	-1.063132	0.786964	9.033010	-0.010623	0.007870	0.090331	-0.208887	2.588244	19.259185
18093	0	-1.063485	0.872689	9.051352	-0.010620	0.008728	0.090515	-0.214712	2.610173	19.261622
18094	0	-1.048864	0.902794	9.118041	-0.010467	0.009030	0.091183	-0.221948	2.641100	19.262053
18095	0	-1.052867	0.768939	9.173242	-0.010498	0.007690	0.091736	-0.227474	2.682579	19.265794
18096	0	-1.114876	0.670829	9.294451	-0.011110	0.006711	0.092949	-0.234891	2.733160	19.269587
18097	0	-1.102662	0.670631	9.350166	-0.010986	0.006714	0.093506	-0.248040	2.785706	19.267084
18098	0	-1.136722	0.736701	9.464960	-0.011312	0.007369	0.094656	-0.254394	2.855106	19.267905
18099	0	-1.128166	0.786956	9.624678	-0.011230	0.007874	0.096252	-0.263154	2.919280	19.273286
18100	0	-1.133280	0.810323	9.733322	-0.011273	0.008109	0.097340	-0.273877	2.992382	19.275217
18101	0	-1.153356	0.822929	9.832162	-0.011475	0.008240	0.098328	-0.289872	3.064257	19.278847
18102	0	-1.189880	0.833493	10.020065	-0.011839	0.008340	0.100207	-0.299239	3.135855	19.276469
18103	0	-1.226789	0.762190	10.112846	-0.012207	0.007629	0.101135	-0.311271	3.207920	19.267204
18104	0	-1.245259	0.723711	10.276228	-0.012392	0.007247	0.102769	-0.326022	3.278613	19.265520
18105	0	-1.257465	0.738057	10.320320	-0.012512	0.007385	0.103210	-0.335066	3.351153	19.271513
18106	0	-1.262884	0.791686	10.489862	-0.012578	0.007924	0.104904	-0.346767	3.409904	19.272763
18107	0	-1.292682	0.810846	10.558562	-0.012878	0.008118	0.105591	-0.360596	3.465682	19.274825
18108	0	-1.301643	0.736097	10.618511	-0.012976	0.007366	0.106190	-0.370108	3.512918	19.278293
18109	0	-1.284718	0.707732	10.754057	-0.012817	0.007080	0.107544	-0.376979	3.547964	19.275030
18110	0	-1.320848	0.780637	10.789940	-0.013183	0.007807	0.107903	-0.381385	3.578700	19.272223
18111	0	-1.356713	0.775162	10.803004	-0.013550	0.007751	0.108032	-0.385323	3.600422	19.276113
18112	0	-1.346445	0.744753	10.821030	-0.013463	0.007446	0.108211	-0.388231	3.605313	19.275255
18113	0	-1.324279	0.720023	10.888707	-0.013245	0.007202	0.108887	-0.394400	3.606757	19.269933
18114	0	-1.322671	0.707375	10.846130	-0.013241	0.007075	0.108459	-0.400281	3.595263	19.263432
18115	0	-1.303817	0.708273	10.852314	-0.013062	0.007080	0.108521	-0.401832	3.574046	19.262902
18116	0	-1.310351	0.709014	10.797978	-0.013138	0.007085	0.107976	-0.400637	3.541082	19.253766
18117	0	-1.277897	0.769190	10.699912	-0.012817	0.007690	0.106995	-0.403570	3.503423	19.251990
18118	0	-1.294142	0.812908	10.609239	-0.012985	0.008121	0.106088	-0.398839	3.459578	19.247965
18119	0	-1.276416	0.818526	10.492542	-0.012817	0.008179	0.104919	-0.396267	3.404963	19.241325
18120	0	-1.283786	0.771458	10.414369	-0.012896	0.007703	0.104137	-0.388046	3.345011	19.239395
18121	0	-1.269708	0.703011	10.266773	-0.012756	0.007019	0.102661	-0.380233	3.282394	19.230758
18122	0	-1.245181	0.704885	10.164333	-0.012517	0.007040	0.101636	-0.374842	3.212469	19.218475
18123	0	-1.220615	0.702683	10.022675	-0.012268	0.007019	0.100220	-0.370572	3.145250	19.214045
18124	0	-1.195741	0.765599	10.005697	-0.012023	0.007645	0.100050	-0.362249	3.073764	19.209826
18125	0	-1.159681	0.769944	9.741867	-0.011658	0.007690	0.097412	-0.356233	3.005708	19.202559
18126	0	-1.184558	0.735192	9.615011	-0.011904	0.007341	0.096144	-0.348231	2.939962	19.195278
18127	0	-1.129840	0.758087	9.497617	-0.011353	0.007568	0.094971	-0.337581	2.878214	19.186854
18128	0	-1.107440	0.802683	9.462011	-0.011123	0.008020	0.094615	-0.334091	2.823233	19.174323
18129	0	-1.064071	0.836781	9.350994	-0.010681	0.008362	0.093506	-0.331123	2.777305	19.169799
18130	0	-1.086521	0.813539	9.248028	-0.010907	0.008129	0.092476	-0.327572	2.728836	19.160389
18131	0	-1.083252	0.781646	9.143409	-0.010864	0.007812	0.091431	-0.326829	2.692640	19.154625
18132	0	-1.089775	0.752005	9.156205	-0.010923	0.007515	0.091559	-0.324548	2.664104	19.147639
18133	0	-1.054025	0.720488	9.210399	-0.010559	0.007202	0.092102	-0.325166	2.644207	19.139597
18134	0	-1.075724	0.745286	9.021479	-0.010767	0.007451	0.090214	-0.326809	2.635355	19.135651
18135	0	-1.085727	0.756995	9.088205	-0.010864	0.007568	0.090881	-0.328792	2.630122	19.135745
18136	0	-1.091411	0.818314	8.996637	-0.010912	0.008182	0.089967	-0.330674	2.636447	19.131442
18137	0	-1.087625	0.848467	9.026948	-0.010864	0.008484	0.090271	-0.333306	2.655108	19.126672
18138	0	-1.084539	0.793609	9.081438	-0.010828	0.007936	0.090816	-0.336144	2.680473	19.122907
18139	0	-1.094938	0.725741	9.161135	-0.010925	0.007263	0.091614	-0.346979	2.714118	19.120665
18140	0	-1.082109	0.700642	9.178761	-0.010791	0.007007	0.091791	-0.350795	2.755393	19.119972
18141	0	-1.096117	0.731649	9.338019	-0.010925	0.007324	0.093384	-0.363658	2.802876	19.116345
18142	0	-1.134984	0.822324	9.361466	-0.011303	0.008224	0.093620	-0.367188	2.863617	19.112168
18143	0	-1.121622	0.835582	9.514884	-0.011169	0.008362	0.095154	-0.377793	2.923485	19.115889
18144	0	-1.125133	0.822423	9.611448	-0.011203	0.008227	0.096120	-0.384837	2.984816	19.114806
18145	0	-1.171007	0.786427	9.716243	-0.011658	0.007874	0.097168	-0.399006	3.050037	19.114778
18146	0	-1.182020	0.790868	9.843215	-0.011765	0.007915	0.098438	-0.410183	3.118346	19.117539
18147	0	-1.165297	0.762290	9.948123	-0.011597	0.007629	0.099487	-0.420857	3.186662	19.118497
18148	0	-1.280518	0.797836	10.086997	-0.012749	0.007982	0.100877	-0.428442	3.254278	19.117112
18149	0	-1.238046	0.811354	10.198386	-0.012329	0.008118	0.101990	-0.436345	3.315521	19.119988
18150	0	-1.242165	0.767469	10.270432	-0.012372	0.007682	0.102710	-0.447533	3.374416	19.122062
18151	0	-1.267978	0.731949	10.405974	-0.012634	0.007324	0.104065	-0.456074	3.428075	19.126153
18152	0	-1.270083	0.700694	10.484366	-0.012665	0.007009	0.104848	-0.461222	3.471025	19.128472
18153	0	-1.279241	0.671077	10.613599	-0.012756	0.006714	0.106140	-0.467919	3.513509	19.127804
18154	0	-1.297983	0.732006	10.710456	-0.012952	0.007318	0.107108	-0.468595	3.547018	19.124945
18155	0	-1.320890	0.818041	10.735760	-0.013184	0.008179	0.107361	-0.470151	3.577581	19.121301
18156	0	-1.342499	0.824567	10.704778	-0.013417	0.008243	0.107049	-0.470367	3.589475	19.117827
18157	0	-1.373971	0.793262	10.790943	-0.013733	0.007935	0.107910	-0.476062	3.600377	19.120602
18158	0	-1.361999	0.756672	10.760351	-0.013625	0.007564	0.107603	-0.476365	3.598554	19.117328
18159	0	-1.335727	0.677547	10.772818	-0.013367	0.006775	0.107727	-0.479450	3.592215	19.116714
18160	0	-1.308521	0.672208	10.730360	-0.013104	0.006715	0.107302	-0.475398	3.575411	19.113722
18161	0	-1.315331	0.696398	10.718107	-0.013184	0.006958	0.107178	-0.472893	3.546773	19.113451
18162	0	-1.296690	0.740540	10.669878	-0.013001	0.007397	0.106695	-0.467353	3.513417	19.107361
18163	0	-1.295697	0.775751	10.547366	-0.013000	0.007751	0.105469	-0.464625	3.469856	19.094462
18164	0	-1.280088	0.783102	10.450767	-0.012854	0.007824	0.104502	-0.460892	3.415836	19.090594
18165	0	-1.263650	0.800699	10.376607	-0.012695	0.007996	0.103760	-0.452324	3.354670	19.080786
18166	0	-1.252229	0.790231	10.255799	-0.012580	0.007895	0.102551	-0.448707	3.294112	19.075569
18167	0	-1.251682	0.763993	10.138559	-0.012573	0.007629	0.101379	-0.440802	3.234167	19.070417
18168	0	-1.203679	0.747114	10.035994	-0.012095	0.007466	0.100353	-0.439285	3.171030	19.064248
18169	0	-1.239447	0.745794	9.937146	-0.012451	0.007446	0.099365	-0.429784	3.109468	19.056809
18170	0	-1.185406	0.741815	9.749098	-0.011913	0.007407	0.097485	-0.420916	3.043707	19.051665
18171	0	-1.185177	0.726982	9.595297	-0.011902	0.007263	0.095947	-0.416895	2.987762	19.048542
18172	0	-1.169038	0.789558	9.553600	-0.011742	0.007886	0.095531	-0.409229	2.930158	19.043008
18173	0	-1.112646	0.861421	9.387642	-0.011169	0.008606	0.093872	-0.402847	2.881455	19.033904
18174	0	-1.110460	0.820404	9.461700	-0.011145	0.008195	0.094613	-0.395664	2.836900	19.031735
18175	0	-1.101448	0.769496	9.344833	-0.011047	0.007690	0.093445	-0.393842	2.800467	19.031526
18176	0	-1.101216	0.709223	9.235634	-0.011044	0.007089	0.092353	-0.392973	2.765327	19.021927
18177	0	-1.071269	0.751528	9.216587	-0.010742	0.007507	0.092163	-0.386857	2.732579	19.020793
18178	0	-1.090779	0.777289	9.210860	-0.010927	0.007767	0.092107	-0.382822	2.712328	19.021063
18179	0	-1.109495	0.739185	9.100452	-0.011108	0.007385	0.091003	-0.377974	2.699209	19.017154
18180	0	-1.083261	0.758506	9.118866	-0.010838	0.007581	0.091188	-0.375892	2.696764	19.011452
18181	0	-1.080838	0.848701	9.124666	-0.010803	0.008484	0.091248	-0.375003	2.706837	19.001775
18182	0	-1.125201	0.873422	9.160951	-0.011241	0.008734	0.091611	-0.377574	2.724417	18.997848
18183	0	-1.082054	0.848670	9.216080	-0.010803	0.008484	0.092163	-0.377195	2.749715	18.995886
18184	0	-1.086104	0.738843	9.276616	-0.010839	0.007390	0.092769	-0.382184	2.781280	18.989645
18185	0	-1.095005	0.719767	9.319812	-0.010925	0.007202	0.093201	-0.390651	2.815468	18.987941
18186	0	-1.125484	0.749414	9.343509	-0.011219	0.007498	0.093439	-0.397974	2.863104	18.986627
18187	0	-1.163716	0.780717	9.466100	-0.011597	0.007812	0.094666	-0.407327	2.915857	18.987736
18188	0	-1.184249	0.791642	9.556692	-0.011801	0.007923	0.095572	-0.418145	2.969589	18.984907
18189	0	-1.182222	0.811290	9.624764	-0.011780	0.008118	0.096252	-0.426773	3.023936	18.988924
18190	0	-1.197484	0.785587	9.818991	-0.011928	0.007863	0.098195	-0.437916	3.082811	18.989688
18191	0	-1.189469	0.780917	9.911491	-0.011841	0.007812	0.099121	-0.444619	3.148911	18.999247
18192	0	-1.218144	0.731126	10.032304	-0.012134	0.007317	0.100328	-0.453548	3.207330	18.999717
18193	0	-1.219456	0.707290	10.100784	-0.012146	0.007080	0.101013	-0.464485	3.266198	19.000723
18194	0	-1.253671	0.773114	10.203380	-0.012488	0.007736	0.102039	-0.472976	3.324278	19.002102
18195	0	-1.267627	0.841637	10.296168	-0.012634	0.008423	0.102966	-0.483028	3.374847	19.004493
18196	0	-1.269485	0.846503	10.399034	-0.012658	0.008471	0.103994	-0.491914	3.419134	19.006260
18197	0	-1.285008	0.762632	10.522085	-0.012817	0.007629	0.105225	-0.498220	3.458597	19.009804
18198	0	-1.272793	0.676756	10.631244	-0.012701	0.006768	0.106316	-0.501880	3.491415	19.009849
18199	0	-1.271814	0.707403	10.650403	-0.012695	0.007080	0.106506	-0.511321	3.519810	19.007616
18200	0	-1.300120	0.725052	10.692595	-0.012985	0.007251	0.106928	-0.514641	3.540779	19.005696
18201	0	-1.331189	0.677567	10.662759	-0.013306	0.006775	0.106628	-0.516903	3.551361	19.004522
18202	0	-1.319970	0.732322	10.674826	-0.013196	0.007325	0.106749	-0.522145	3.559244	19.005412
18203	0	-1.329435	0.830727	10.717864	-0.013306	0.008301	0.107178	-0.518425	3.551069	19.002767
18204	0	-1.320384	0.843759	10.669256	-0.013223	0.008435	0.106690	-0.519202	3.534790	19.000869
18205	0	-1.328016	0.793882	10.602095	-0.013306	0.007935	0.106018	-0.517958	3.511220	19.000897
18206	0	-1.322098	0.654208	10.584473	-0.013255	0.006538	0.105841	-0.517438	3.478252	19.003963
18207	0	-1.289797	0.641161	10.571779	-0.012939	0.006409	0.105713	-0.517728	3.437307	19.004550
18208	0	-1.269604	0.666432	10.462815	-0.012735	0.006658	0.104624	-0.513808	3.398240	19.002304
18209	0	-1.271119	0.708346	10.431437	-0.012756	0.007080	0.104309	-0.513496	3.352627	18.992118
18210	0	-1.237238	0.800942	10.292035	-0.012424	0.008001	0.102915	-0.507966	3.299708	18.985833
18211	0	-1.233946	0.879591	10.181221	-0.012390	0.008789	0.101807	-0.503706	3.246675	18.979271
18212	0	-1.254565	0.850434	10.078607	-0.012595	0.008497	0.100780	-0.499198	3.194485	18.976994
18213	0	-1.221017	0.830596	9.973812	-0.012268	0.008301	0.099731	-0.496789	3.132073	18.971817
18214	0	-1.197650	0.752505	9.889542	-0.012032	0.007517	0.098889	-0.490844	3.072392	18.971038
18215	0	-1.154170	0.690528	9.741806	-0.011597	0.006897	0.097412	-0.484563	3.011789	18.964708
18216	0	-1.143732	0.655012	9.633074	-0.011488	0.006547	0.096325	-0.484116	2.955591	18.952725
18217	0	-1.118470	0.714824	9.564692	-0.011230	0.007141	0.095642	-0.478913	2.904792	18.944274
18218	0	-1.091500	0.795667	9.473924	-0.010957	0.007948	0.094735	-0.471556	2.858240	18.933821
18219	0	-1.101235	0.830393	9.405901	-0.011047	0.008301	0.094055	-0.470957	2.819624	18.930118
18220	0	-1.106753	0.867926	9.302856	-0.011101	0.008673	0.093025	-0.466137	2.782757	18.927220
18221	0	-1.132089	0.885249	9.265501	-0.011353	0.008850	0.092651	-0.466332	2.747655	18.924856
18222	0	-1.095996	0.861385	9.235539	-0.010984	0.008610	0.092353	-0.464438	2.721410	18.924251
18223	0	-1.109416	0.769422	9.271379	-0.011108	0.007690	0.092712	-0.462835	2.707886	18.922856
18224	0	-1.119110	0.659746	9.167822	-0.011203	0.006598	0.091677	-0.467172	2.697299	18.923674
18225	0	-1.122830	0.604270	9.155299	-0.011230	0.006042	0.091553	-0.469839	2.698590	18.918861
18226	0	-1.080331	0.689866	9.246768	-0.010799	0.006897	0.092468	-0.470559	2.707416	18.916084
18227	0	-1.111994	0.824291	9.173416	-0.011108	0.008240	0.091736	-0.469285	2.725744	18.912202
18228	0	-1.132906	0.873317	9.264593	-0.011315	0.008734	0.092648	-0.472689	2.746664	18.908641
18229	0	-1.119319	0.860368	9.325908	-0.011169	0.008606	0.093262	-0.478182	2.779903	18.909871
18230	0	-1.148543	0.786535	9.386380	-0.011462	0.007869	0.093866	-0.485101	2.812347	18.918815
18231	0	-1.144574	0.701453	9.435679	-0.011414	0.007019	0.094360	-0.493299	2.855462	18.927454
18232	0	-1.115071	0.688041	9.587475	-0.011113	0.006887	0.095879	-0.504240	2.904329	18.930179
18233	0	-1.157383	0.756347	9.679758	-0.011536	0.007568	0.096802	-0.512501	2.953511	18.931793
18234	0	-1.104870	0.791787	9.788712	-0.011003	0.007924	0.097892	-0.522190	3.011503	18.934368
18235	0	-1.164710	0.823158	9.801717	-0.011597	0.008240	0.098022	-0.534020	3.074328	18.930978
18236	0	-1.211436	0.803635	9.928699	-0.012065	0.008039	0.099293	-0.540004	3.135329	18.930752
18237	0	-1.219272	0.823261	10.039776	-0.012146	0.008240	0.100403	-0.550572	3.192689	18.938172
18238	0	-1.252991	0.779535	10.172980	-0.012486	0.007797	0.101735	-0.555124	3.246703	18.939978
18239	0	-1.236898	0.744161	10.222941	-0.012329	0.007446	0.102234	-0.562794	3.295395	18.939658
18240	0	-1.269508	0.749534	10.270766	-0.012653	0.007498	0.102713	-0.567948	3.345959	18.941769
18241	0	-1.248616	0.780959	10.399993	-0.012451	0.007812	0.104004	-0.573732	3.388604	18.948251
18242	0	-1.279469	0.786405	10.484652	-0.012766	0.007867	0.104850	-0.579302	3.424110	18.946865
18243	0	-1.259754	0.762710	10.497772	-0.012573	0.007629	0.104980	-0.584290	3.454660	18.945194
18244	0	-1.312830	0.700927	10.576545	-0.013111	0.007014	0.105767	-0.592273	3.477319	18.941417
18245	0	-1.295155	0.646881	10.607768	-0.012939	0.006470	0.106079	-0.595953	3.494437	18.940778
18246	0	-1.321161	0.720018	10.595282	-0.013208	0.007200	0.105953	-0.598696	3.501999	18.936537
18247	0	-1.311661	0.787389	10.620188	-0.013123	0.007874	0.106201	-0.601071	3.499682	18.932213
18248	0	-1.297642	0.811556	10.608176	-0.012989	0.008118	0.106080	-0.606133	3.490159	18.929638
18249	0	-1.322959	0.811687	10.614207	-0.013245	0.008118	0.106140	-0.609735	3.477998	18.921028
18250	0	-1.294501	0.805518	10.541373	-0.012971	0.008055	0.105411	-0.612072	3.453940	18.914132
18251	0	-1.278681	0.763294	10.510601	-0.012817	0.007629	0.105103	-0.611192	3.424802	18.912925
18252	0	-1.277990	0.708820	10.450348	-0.012818	0.007087	0.104499	-0.612577	3.386840	18.909199
18253	0	-1.235439	0.690126	10.400788	-0.012390	0.006897	0.104004	-0.610730	3.351608	18.897838
18254	0	-1.214949	0.727501	10.279622	-0.012197	0.007271	0.102791	-0.609152	3.302316	18.894547
18255	0	-1.209295	0.745124	10.211776	-0.012146	0.007446	0.102112	-0.606727	3.247009	18.888212
18256	0	-1.223850	0.782650	10.090789	-0.012285	0.007822	0.100903	-0.604676	3.198145	18.883572
18257	0	-1.222224	0.806457	9.955334	-0.012268	0.008057	0.099548	-0.598557	3.149592	18.876530
18258	0	-1.212433	0.832339	9.931951	-0.012177	0.008316	0.099314	-0.593020	3.093528	18.866819
18259	0	-1.209462	0.794540	9.747866	-0.012146	0.007935	0.097473	-0.583240	3.037311	18.858495
18260	0	-1.163378	0.747550	9.645083	-0.011679	0.007467	0.096446	-0.576451	2.988187	18.853657
18261	0	-1.161696	0.727041	9.607373	-0.011658	0.007263	0.096069	-0.570842	2.943854	18.853695
18262	0	-1.123119	0.752465	9.498291	-0.011272	0.007521	0.094978	-0.569012	2.898379	18.852451
18263	0	-1.125499	0.763531	9.479147	-0.011292	0.007629	0.094788	-0.564767	2.858476	18.847226
18264	0	-1.137111	0.795177	9.394401	-0.011402	0.007946	0.093941	-0.560657	2.824935	18.847971
18265	0	-1.102155	0.794011	9.387464	-0.011047	0.007935	0.093872	-0.556705	2.797682	18.846153
18266	0	-1.091388	0.770546	9.363477	-0.010935	0.007701	0.093633	-0.553881	2.776271	18.843043
18267	0	-1.078741	0.762998	9.314143	-0.010803	0.007629	0.093140	-0.555773	2.761004	18.839912
18268	0	-1.088519	0.830723	9.308199	-0.010894	0.008302	0.093081	-0.551570	2.754552	18.837165
18269	0	-1.086088	0.854812	9.246836	-0.010864	0.008545	0.092468	-0.550245	2.754656	18.838202
18270	0	-1.079794	0.794117	9.234595	-0.010797	0.007940	0.092346	-0.551590	2.760520	18.833060
18271	0	-1.136192	0.665306	9.295538	-0.011353	0.006653	0.092957	-0.553674	2.776242	18.830113
18272	0	-1.096487	0.652753	9.295149	-0.010944	0.006531	0.092954	-0.560076	2.805673	18.831456
18273	0	-1.106602	0.714291	9.411388	-0.011047	0.007141	0.094116	-0.560430	2.832625	18.837123
18274	0	-1.153753	0.787464	9.416852	-0.011512	0.007876	0.094172	-0.564734	2.868020	18.836259
18275	0	-1.138032	0.872780	9.460118	-0.011353	0.008728	0.094604	-0.567280	2.905846	18.836993
18276	0	-1.156013	0.921316	9.544803	-0.011531	0.009215	0.095451	-0.572130	2.945133	18.837527
18277	0	-1.175807	0.841601	9.606513	-0.011719	0.008423	0.096069	-0.582505	2.996277	18.842242
18278	0	-1.165477	0.736169	9.746061	-0.011616	0.007371	0.097465	-0.595475	3.046291	18.842626
18279	0	-1.194252	0.695133	9.801799	-0.011902	0.006958	0.098022	-0.605274	3.097958	18.843187
18280	0	-1.166070	0.663140	9.959540	-0.011619	0.006639	0.099600	-0.615501	3.150524	18.843743
18281	0	-1.188510	0.719888	9.954330	-0.011841	0.007202	0.099548	-0.621270	3.205608	18.842109
18282	0	-1.184914	0.792538	10.124238	-0.011809	0.007928	0.101247	-0.626102	3.254687	18.835975
18283	0	-1.187968	0.811341	10.161934	-0.011841	0.008118	0.101624	-0.632995	3.302654	18.836837
18284	0	-1.250631	0.883543	10.215912	-0.012468	0.008841	0.102163	-0.640818	3.349387	18.834785
18285	0	-1.284710	0.817491	10.332913	-0.012817	0.008179	0.103333	-0.647278	3.386600	18.841215
18286	0	-1.278652	0.755666	10.393165	-0.012755	0.007560	0.103935	-0.652772	3.425075	18.841877
18287	0	-1.259533	0.738121	10.467292	-0.012573	0.007385	0.104675	-0.659369	3.453443	18.841303
18288	0	-1.275452	0.731231	10.533945	-0.012740	0.007316	0.105341	-0.665191	3.473291	18.840756
18289	0	-1.295041	0.756756	10.540643	-0.012939	0.007568	0.105408	-0.668334	3.489404	18.838145
18290	0	-1.290545	0.756519	10.516018	-0.012900	0.007566	0.105161	-0.672029	3.499174	18.835968
18291	0	-1.312045	0.677813	10.559088	-0.013123	0.006775	0.105591	-0.670843	3.501127	18.833079
18292	0	-1.305181	0.702787	10.491996	-0.013058	0.007025	0.104919	-0.669825	3.498914	18.827087
18293	0	-1.274206	0.757287	10.559222	-0.012756	0.007568	0.105591	-0.667494	3.487741	18.833126
18294	0	-1.307383	0.782380	10.535088	-0.013094	0.007821	0.105349	-0.666991	3.470111	18.828585
18295	0	-1.304070	0.781390	10.486089	-0.013062	0.007812	0.104858	-0.667995	3.451647	18.824113
18296	0	-1.280124	0.721322	10.462283	-0.012837	0.007204	0.104619	-0.660607	3.416339	18.818503
18297	0	-1.290495	0.702466	10.419091	-0.012939	0.007019	0.104187	-0.657049	3.382686	18.811281
18298	0	-1.270518	0.697740	10.334503	-0.012750	0.006968	0.103340	-0.650008	3.337710	18.810128
18299	0	-1.216796	0.751575	10.229896	-0.012207	0.007507	0.102295	-0.643267	3.298298	18.807983
18300	0	-1.214650	0.765333	10.133073	-0.012191	0.007646	0.101326	-0.637235	3.252539	18.805235
18301	0	-1.185706	0.824672	9.979724	-0.011902	0.008240	0.099792	-0.632006	3.205547	18.804748
18302	0	-1.219358	0.801689	9.992906	-0.012239	0.008009	0.099924	-0.625694	3.157361	18.803283
18303	0	-1.197634	0.794548	9.869876	-0.012024	0.007935	0.098694	-0.615797	3.106522	18.799791
18304	0	-1.176338	0.759491	9.791480	-0.011807	0.007589	0.097910	-0.611827	3.059261	18.790134
18305	0	-1.173923	0.720815	9.711140	-0.011780	0.007202	0.097107	-0.607449	3.015783	18.785739
18306	0	-1.147890	0.746556	9.687525	-0.011517	0.007458	0.096871	-0.600825	2.975601	18.782406
18307	0	-1.107316	0.782047	9.521830	-0.011108	0.007812	0.095215	-0.593681	2.937455	18.771949
18308	0	-1.124948	0.850412	9.449264	-0.011283	0.008499	0.094489	-0.590070	2.901173	18.767715
18309	0	-1.101828	0.855154	9.399695	-0.011047	0.008545	0.093994	-0.584502	2.870107	18.765211
18310	0	-1.145590	0.783095	9.351384	-0.011478	0.007825	0.093512	-0.579424	2.846814	18.761932
18311	0	-1.139778	0.763291	9.344647	-0.011414	0.007629	0.093445	-0.577535	2.831811	18.759434
18312	0	-1.143428	0.751159	9.351000	-0.011443	0.007514	0.093509	-0.582788	2.825302	18.756618
18313	0	-1.091557	0.788011	9.301816	-0.010925	0.007874	0.093018	-0.576916	2.817611	18.752977
18314	0	-1.090321	0.788902	9.326276	-0.010906	0.007886	0.093263	-0.575222	2.818146	18.748630
18315	0	-1.105079	0.769589	9.289465	-0.011047	0.007690	0.092896	-0.570582	2.826644	18.747580
18316	0	-1.124776	0.788149	9.344197	-0.011238	0.007884	0.093443	-0.575660	2.842707	18.740294
18317	0	-1.124878	0.793250	9.399213	-0.011230	0.007935	0.093994	-0.580194	2.869332	18.740104
18318	0	-1.122307	0.762223	9.380450	-0.011207	0.007625	0.093806	-0.585201	2.893766	18.743156
18319	0	-1.143747	0.713505	9.478517	-0.011414	0.007141	0.094788	-0.594480	2.926953	18.744690
18320	0	-1.179869	0.761127	9.520571	-0.011767	0.007617	0.095209	-0.603289	2.968929	18.747730
18321	0	-1.187227	0.817661	9.612667	-0.011841	0.008179	0.096130	-0.607591	3.010645	18.747580
18322	0	-1.181610	0.823101	9.636313	-0.011783	0.008235	0.096367	-0.614216	3.054768	18.751513
18323	0	-1.200105	0.781017	9.734657	-0.011963	0.007812	0.097351	-0.618825	3.104013	18.755304
18324	0	-1.195698	0.767888	9.855799	-0.011918	0.007685	0.098562	-0.627308	3.153477	18.752076
18325	0	-1.218160	0.768534	9.984957	-0.012146	0.007690	0.099854	-0.634922	3.198620	18.753306
18326	0	-1.226059	0.743156	10.020620	-0.012218	0.007436	0.100211	-0.641423	3.252098	18.750613
18327	0	-1.205930	0.762492	10.076516	-0.012024	0.007629	0.100769	-0.648335	3.296625	18.750530
18328	0	-1.206669	0.749719	10.185532	-0.012034	0.007498	0.101859	-0.650902	3.337279	18.756943
18329	0	-1.248363	0.750221	10.210823	-0.012451	0.007507	0.102112	-0.658440	3.377987	18.755160
18330	0	-1.260466	0.786060	10.307768	-0.012578	0.007863	0.103081	-0.662932	3.411866	18.752476
18331	0	-1.289911	0.799388	10.333007	-0.012878	0.007996	0.103333	-0.666722	3.439128	18.753119
18332	0	-1.287534	0.805497	10.424019	-0.012859	0.008053	0.104242	-0.666288	3.461029	18.750521
18333	0	-1.307389	0.756861	10.491788	-0.013062	0.007568	0.104919	-0.668031	3.478900	18.751131
18334	0	-1.309471	0.738264	10.491476	-0.013086	0.007385	0.104916	-0.672953	3.492462	18.755452
18335	0	-1.288391	0.745063	10.473534	-0.012878	0.007446	0.104736	-0.670300	3.502868	18.757353
18336	0	-1.319333	0.739444	10.564917	-0.013195	0.007394	0.105649	-0.671709	3.505378	18.752733
18337	0	-1.304678	0.745315	10.498182	-0.013062	0.007446	0.104980	-0.666415	3.493679	18.747495
18338	0	-1.301769	0.734067	10.492290	-0.013032	0.007338	0.104921	-0.665219	3.482519	18.746075
18339	0	-1.303728	0.769398	10.473909	-0.013062	0.007690	0.104736	-0.663574	3.460431	18.743659
18340	0	-1.286326	0.745868	10.425593	-0.012892	0.007453	0.104253	-0.659468	3.433490	18.736204
18341	0	-1.272359	0.751265	10.339721	-0.012756	0.007507	0.103394	-0.655908	3.401642	18.729792
18342	0	-1.248024	0.746217	10.303704	-0.012508	0.007457	0.103034	-0.652194	3.374768	18.723763
18343	0	-1.253296	0.793545	10.223877	-0.012573	0.007935	0.102234	-0.653475	3.334041	18.714568
18344	0	-1.227203	0.775541	10.188157	-0.012310	0.007752	0.101877	-0.652465	3.295794	18.712876
18345	0	-1.210857	0.745251	10.065102	-0.012146	0.007446	0.100647	-0.647796	3.257681	18.709127
18346	0	-1.184557	0.758659	9.986573	-0.011889	0.007580	0.099861	-0.642384	3.212895	18.702716
18347	0	-1.191928	0.739390	9.918674	-0.011963	0.007385	0.099182	-0.634843	3.167036	18.702118
18348	0	-1.195491	0.746910	9.821904	-0.011999	0.007463	0.098214	-0.629584	3.119964	18.698090
18349	0	-1.204152	0.794164	9.753898	-0.012085	0.007935	0.097534	-0.623625	3.073431	18.693895
18350	0	-1.196302	0.838452	9.626471	-0.011999	0.008375	0.096261	-0.614829	3.034981	18.691611
18351	0	-1.162188	0.818601	9.619512	-0.011658	0.008179	0.096191	-0.608390	2.996774	18.687061
18352	0	-1.149306	0.807873	9.504176	-0.011526	0.008071	0.095038	-0.601264	2.961450	18.685193
18353	0	-1.144718	0.757497	9.418005	-0.011475	0.007568	0.094177	-0.595342	2.932531	18.680474
18354	0	-1.109157	0.801188	9.430652	-0.011115	0.008008	0.094304	-0.592737	2.908426	18.674373
18355	0	-1.151797	0.775434	9.375194	-0.011536	0.007751	0.093750	-0.591079	2.891158	18.664476
18356	0	-1.124322	0.788217	9.363203	-0.011256	0.007878	0.093631	-0.588445	2.879783	18.668270
18357	0	-1.103821	0.787570	9.289641	-0.011047	0.007874	0.092896	-0.587766	2.872965	18.666404
18358	0	-1.120414	0.806259	9.295830	-0.011212	0.008060	0.092957	-0.587040	2.867244	18.657308
18359	0	-1.098839	0.757054	9.326130	-0.010986	0.007568	0.093262	-0.586457	2.874372	18.665059
18360	0	-1.130871	0.720547	9.338137	-0.011296	0.007206	0.093383	-0.588789	2.894038	18.664612
18361	0	-1.093719	0.726367	9.441997	-0.010925	0.007263	0.094421	-0.590031	2.912929	18.666888
18362	0	-1.108751	0.787506	9.404939	-0.011071	0.007874	0.094051	-0.591093	2.937204	18.663945
18363	0	-1.124774	0.866377	9.435859	-0.011230	0.008667	0.094360	-0.596633	2.962507	18.661152
18364	0	-1.135099	0.889952	9.459824	-0.011327	0.008904	0.094601	-0.604307	2.996288	18.662232
18365	0	-1.162139	0.799218	9.594456	-0.011597	0.007996	0.095947	-0.610003	3.030192	18.663228
18366	0	-1.167561	0.725014	9.618254	-0.011646	0.007256	0.096186	-0.617972	3.069519	18.660225
18367	0	-1.156965	0.738528	9.734704	-0.011536	0.007385	0.097351	-0.619610	3.113988	18.663224
18368	0	-1.194901	0.787079	9.819233	-0.011909	0.007873	0.098197	-0.623223	3.164507	18.665249
18369	0	-1.224337	0.799316	9.862851	-0.012207	0.007996	0.098633	-0.627553	3.211092	18.664388
18370	0	-1.206865	0.798603	9.935304	-0.012036	0.007990	0.099357	-0.633587	3.252817	18.668364
18371	0	-1.236230	0.780997	10.045999	-0.012329	0.007812	0.100464	-0.637980	3.295078	18.668197
18372	0	-1.242575	0.761628	10.118460	-0.012396	0.007624	0.101188	-0.647922	3.333365	18.669500
18373	0	-1.223473	0.707753	10.229179	-0.012207	0.007080	0.102295	-0.652405	3.368828	18.670643
18374	0	-1.253594	0.658425	10.332251	-0.012507	0.006586	0.103326	-0.656062	3.404860	18.670851
18375	0	-1.229325	0.702208	10.339036	-0.012268	0.007019	0.103394	-0.654392	3.437225	18.675347
18376	0	-1.258478	0.800320	10.344509	-0.012563	0.008001	0.103448	-0.653948	3.466028	18.671690
18377	0	-1.270195	0.891142	10.394204	-0.012695	0.008911	0.103943	-0.655436	3.477864	18.670794
18378	0	-1.283745	0.878944	10.448942	-0.012831	0.008789	0.104490	-0.656833	3.489762	18.670670
18379	0	-1.319082	0.787164	10.467453	-0.013184	0.007874	0.104675	-0.660660	3.502153	18.669605
18380	0	-1.301789	0.725730	10.473423	-0.013016	0.007258	0.104734	-0.663713	3.509011	18.673892
18381	0	-1.287953	0.695675	10.504145	-0.012878	0.006958	0.105042	-0.666940	3.514740	18.677734
18382	0	-1.292657	0.775633	10.473675	-0.012942	0.007749	0.104735	-0.660412	3.502022	18.674072
18383	0	-1.273574	0.751369	10.437218	-0.012756	0.007507	0.104370	-0.655391	3.483929	18.671406
18384	0	-1.263321	0.740237	10.419305	-0.012654	0.007398	0.104191	-0.652179	3.465259	18.668325
18385	0	-1.261183	0.751393	10.406719	-0.012634	0.007507	0.104065	-0.646867	3.445064	18.664341
18386	0	-1.219110	0.795003	10.309588	-0.012224	0.007947	0.103092	-0.645623	3.412912	18.664078
18387	0	-1.217060	0.793661	10.321460	-0.012207	0.007935	0.103210	-0.645498	3.377100	18.666676
18388	0	-1.222223	0.733062	10.200143	-0.012258	0.007328	0.101997	-0.644566	3.341898	18.657539
18389	0	-1.241638	0.733314	10.107785	-0.012451	0.007324	0.101074	-0.636451	3.306967	18.650047
18390	0	-1.228174	0.771439	10.029179	-0.012321	0.007708	0.100287	-0.630761	3.266112	18.641978
18391	0	-1.222698	0.805844	9.918706	-0.012268	0.008057	0.099182	-0.630746	3.223215	18.638540
18392	0	-1.196199	0.788231	9.870800	-0.012004	0.007876	0.098703	-0.626017	3.179178	18.637122
18393	0	-1.186078	0.799926	9.827127	-0.011902	0.007996	0.098267	-0.623797	3.135835	18.630880
18394	0	-1.166142	0.794055	9.754729	-0.011699	0.007941	0.097543	-0.626593	3.096555	18.623759
18395	0	-1.162279	0.781717	9.686661	-0.011658	0.007812	0.096863	-0.623043	3.059786	18.617247
18396	0	-1.130927	0.806710	9.589696	-0.011345	0.008065	0.095893	-0.622785	3.021770	18.612420
18397	0	-1.144884	0.794000	9.558370	-0.011475	0.007935	0.095581	-0.618194	2.995428	18.608273
18398	0	-1.139780	0.733719	9.491740	-0.011424	0.007335	0.094914	-0.617206	2.968344	18.611087
18399	0	-1.139361	0.702135	9.448466	-0.011414	0.007019	0.094482	-0.616218	2.948677	18.608201
18400	0	-1.093037	0.769498	9.399986	-0.010947	0.007694	0.093998	-0.617089	2.932628	18.603048
18401	0	-1.140371	0.805512	9.381237	-0.011414	0.008057	0.093811	-0.620680	2.925103	18.602477
18402	0	-1.120543	0.836015	9.411864	-0.011211	0.008358	0.094118	-0.619738	2.922317	18.597916
18403	0	-1.110826	0.854808	9.368869	-0.011108	0.008545	0.093689	-0.617627	2.926738	18.595555
18404	0	-1.111264	0.867302	9.362644	-0.011108	0.008673	0.093627	-0.618856	2.936427	18.594726
18405	0	-1.154355	0.824162	9.387093	-0.011536	0.008240	0.093872	-0.618162	2.950584	18.589088
18406	0	-1.113432	0.812285	9.453925	-0.011125	0.008121	0.094541	-0.616868	2.966825	18.588201
18407	0	-1.137046	0.762798	9.484660	-0.011353	0.007629	0.094849	-0.620168	2.993044	18.592484
18408	0	-1.146875	0.750341	9.514677	-0.011450	0.007504	0.095149	-0.621801	3.020365	18.590823
18409	0	-1.119214	0.762476	9.600602	-0.011169	0.007629	0.096008	-0.628789	3.051995	18.594618
18410	0	-1.167357	0.737259	9.673149	-0.011642	0.007376	0.096735	-0.633825	3.093315	18.597529
18411	0	-1.180770	0.793429	9.746979	-0.011780	0.007935	0.097473	-0.635575	3.130636	18.598309
18412	0	-1.192739	0.787063	9.831649	-0.011897	0.007873	0.098320	-0.639313	3.170527	18.606912
18413	0	-1.193409	0.732195	9.911739	-0.011902	0.007324	0.099121	-0.643290	3.212270	18.607339
18414	0	-1.205926	0.725727	9.929283	-0.012028	0.007258	0.099297	-0.646012	3.253140	18.608485
18415	0	-1.235790	0.774975	9.991113	-0.012329	0.007751	0.099915	-0.649315	3.290645	18.609457
18416	0	-1.205229	0.841527	10.081999	-0.012021	0.008419	0.100823	-0.654983	3.330667	18.613553
18417	0	-1.254675	0.811496	10.186365	-0.012512	0.008118	0.101868	-0.659275	3.373940	18.610236
18418	0	-1.242313	0.798569	10.210060	-0.012399	0.007990	0.102103	-0.665351	3.405832	18.610325
18419	0	-1.253553	0.787393	10.320759	-0.012512	0.007874	0.103210	-0.666319	3.436221	18.606727
18420	0	-1.233429	0.787262	10.320247	-0.012315	0.007874	0.103205	-0.668666	3.462295	18.601628
18421	0	-1.246464	0.775191	10.333086	-0.012451	0.007751	0.103333	-0.669666	3.481772	18.603273
18422	0	-1.272924	0.744708	10.351098	-0.012723	0.007446	0.103512	-0.670309	3.493261	18.604165
18423	0	-1.258279	0.720348	10.406370	-0.012573	0.007202	0.104065	-0.670379	3.508309	18.604286
18424	0	-1.277710	0.762940	10.461133	-0.012775	0.007631	0.104611	-0.673966	3.514650	18.597575
18425	0	-1.299640	0.744514	10.449278	-0.013000	0.007446	0.104492	-0.676761	3.514691	18.591425
18426	0	-1.304469	0.780918	10.443329	-0.013054	0.007810	0.104432	-0.678864	3.509139	18.589068
18427	0	-1.273943	0.811926	10.376172	-0.012756	0.008118	0.103760	-0.678826	3.495058	18.590687
18428	0	-1.300641	0.799822	10.419356	-0.013028	0.007998	0.104191	-0.680923	3.475828	18.595456
18429	0	-1.273456	0.738649	10.339615	-0.012756	0.007385	0.103394	-0.681218	3.456235	18.587563
18430	0	-1.262485	0.702385	10.334046	-0.012652	0.007021	0.103337	-0.679701	3.430287	18.582658
18431	0	-1.236264	0.702429	10.303029	-0.012390	0.007019	0.103027	-0.675687	3.404336	18.582662
18432	0	-1.223465	0.776182	10.230539	-0.012275	0.007761	0.102301	-0.676663	3.364092	18.581174
18433	0	-1.210966	0.806176	10.144437	-0.012146	0.008057	0.101440	-0.672744	3.327677	18.576562
18434	0	-1.203482	0.831693	10.059777	-0.012074	0.008310	0.100594	-0.667064	3.287131	18.571846
18435	0	-1.204632	0.830788	9.979656	-0.012085	0.008301	0.099792	-0.660742	3.247360	18.564743
18436	0	-1.142157	0.825897	9.913260	-0.011459	0.008253	0.099129	-0.655884	3.208435	18.569238
18437	0	-1.174637	0.739015	9.869747	-0.011780	0.007385	0.098694	-0.651998	3.174261	18.565191
18438	0	-1.149645	0.728038	9.772745	-0.011531	0.007273	0.097724	-0.644867	3.138531	18.561092
18439	0	-1.162623	0.708359	9.704942	-0.011658	0.007080	0.097046	-0.642544	3.106004	18.560369
18440	0	-1.174544	0.776542	9.675088	-0.011779	0.007758	0.096747	-0.635720	3.071084	18.557136
18441	0	-1.150954	0.818296	9.613314	-0.011536	0.008179	0.096130	-0.632423	3.044626	18.553181
18442	0	-1.133897	0.849133	9.540548	-0.011362	0.008492	0.095403	-0.634309	3.021470	18.546885
18443	0	-1.151500	0.836255	9.485108	-0.011536	0.008362	0.094849	-0.634970	3.001060	18.541062
18444	0	-1.148170	0.811855	9.467187	-0.011495	0.008119	0.094670	-0.636543	2.989930	18.536869
18445	0	-1.121766	0.762877	9.521640	-0.011230	0.007629	0.095215	-0.638783	2.979048	18.527106
18446	0	-1.126310	0.750603	9.399738	-0.011267	0.007505	0.093997	-0.639584	2.979284	18.530385
18447	0	-1.123157	0.750834	9.497049	-0.011230	0.007507	0.094971	-0.639699	2.985109	18.523246
18448	0	-1.154162	0.751385	9.423658	-0.011539	0.007509	0.094237	-0.635464	2.993435	18.519767
18449	0	-1.123585	0.762833	9.466497	-0.011230	0.007629	0.094666	-0.638076	3.004463	18.516757
18450	0	-1.137538	0.829560	9.502867	-0.011364	0.008298	0.095030	-0.642238	3.022780	18.516928
18451	0	-1.148798	0.841980	9.521350	-0.011475	0.008423	0.095215	-0.647286	3.043489	18.517940
18452	0	-1.133193	0.786557	9.563782	-0.011319	0.007867	0.095639	-0.650220	3.063404	18.518024
18453	0	-1.161503	0.756275	9.600653	-0.011597	0.007568	0.096008	-0.658061	3.089787	18.512745
18454	0	-1.178228	0.719363	9.642830	-0.011756	0.007191	0.096432	-0.655955	3.125687	18.515854
18455	0	-1.162013	0.762853	9.734835	-0.011597	0.007629	0.097351	-0.658360	3.157952	18.523156
18456	0	-1.204074	0.804927	9.770830	-0.012011	0.008055	0.097712	-0.665945	3.197880	18.523795
18457	0	-1.186985	0.836027	9.838531	-0.011841	0.008362	0.098389	-0.668924	3.236241	18.528312
18458	0	-1.217429	0.786815	9.880458	-0.012143	0.007870	0.098808	-0.672032	3.277003	18.534992
18459	0	-1.217539	0.780946	9.972810	-0.012146	0.007812	0.099731	-0.676701	3.315337	18.538954
18460	0	-1.241544	0.707326	10.112442	-0.012389	0.007073	0.101128	-0.678064	3.349654	18.540157
18461	0	-1.205183	0.695561	10.168143	-0.012024	0.006958	0.101685	-0.681880	3.385624	18.536656
18462	0	-1.222461	0.719614	10.161420	-0.012202	0.007196	0.101617	-0.683432	3.415376	18.535298
18463	0	-1.241308	0.750660	10.235323	-0.012390	0.007507	0.102356	-0.685421	3.445599	18.534449
18464	0	-1.251629	0.854735	10.295799	-0.012498	0.008543	0.102961	-0.681794	3.470544	18.529360
18465	0	-1.240823	0.860681	10.351339	-0.012390	0.008606	0.103516	-0.682062	3.495085	18.526864
18466	0	-1.261878	0.805501	10.363200	-0.012609	0.008058	0.103633	-0.686232	3.509968	18.529095
18467	0	-1.300511	0.744515	10.314891	-0.013000	0.007446	0.103149	-0.688776	3.519677	18.525728
18468	0	-1.282353	0.689431	10.430758	-0.012827	0.006894	0.104307	-0.690027	3.520600	18.530378
18469	0	-1.275378	0.696056	10.473647	-0.012756	0.006958	0.104736	-0.688626	3.522392	18.525397
18470	0	-1.280614	0.757899	10.449256	-0.012813	0.007573	0.104492	-0.683666	3.519918	18.524004
18471	0	-1.292716	0.842855	10.394394	-0.012939	0.008423	0.103943	-0.678923	3.511031	18.523200
18472	0	-1.259893	0.855670	10.339676	-0.012610	0.008555	0.103395	-0.678943	3.502877	18.519217
18473	0	-1.267334	0.787717	10.302977	-0.012695	0.007874	0.103027	-0.676483	3.483106	18.516758
18474	0	-1.274933	0.702710	10.309605	-0.012774	0.007026	0.103093	-0.676528	3.460883	18.513284
18475	0	-1.224187	0.756879	10.315250	-0.012268	0.007568	0.103149	-0.677514	3.436378	18.507695
18476	0	-1.236890	0.751536	10.175448	-0.012400	0.007507	0.101751	-0.670145	3.406417	18.505903
18477	0	-1.217232	0.757826	10.089457	-0.012207	0.007568	0.100891	-0.660642	3.371729	18.511131
18478	0	-1.228591	0.777509	10.053558	-0.012321	0.007771	0.100532	-0.657149	3.335900	18.508469
18479	0	-1.204949	0.769586	9.967429	-0.012085	0.007690	0.099670	-0.652516	3.299772	18.502834
18480	0	-1.210102	0.777218	9.894916	-0.012136	0.007762	0.098946	-0.642338	3.263417	18.501363
18481	0	-1.205310	0.745189	9.863629	-0.012085	0.007446	0.098633	-0.637456	3.231086	18.497892
18482	0	-1.192856	0.752658	9.784932	-0.011961	0.007518	0.097846	-0.628741	3.197750	18.489957
18483	0	-1.193634	0.818564	9.680445	-0.011963	0.008179	0.096802	-0.622005	3.170892	18.479246
18484	0	-1.176225	0.813737	9.644297	-0.011788	0.008131	0.096440	-0.616037	3.144545	18.476336
18485	0	-1.169132	0.806263	9.588908	-0.011719	0.008057	0.095886	-0.610493	3.116496	18.477576
18486	0	-1.164151	0.812857	9.595486	-0.011664	0.008129	0.095952	-0.612655	3.093873	18.476167
18487	0	-1.163858	0.788010	9.570491	-0.011658	0.007874	0.095703	-0.606390	3.075732	18.480878
18488	0	-1.160502	0.752448	9.515807	-0.011620	0.007520	0.095157	-0.602045	3.062833	18.471742
18489	0	-1.121797	0.714536	9.466669	-0.011230	0.007141	0.094666	-0.598316	3.052369	18.467486
18490	0	-1.125942	0.690375	9.472940	-0.011267	0.006905	0.094728	-0.600723	3.048228	18.469503
18491	0	-1.110873	0.781614	9.490933	-0.011108	0.007812	0.094910	-0.597575	3.053197	18.462645
18492	0	-1.123426	0.836898	9.448109	-0.011231	0.008368	0.094481	-0.598262	3.061265	18.461318
18493	0	-1.147776	0.878740	9.490944	-0.011475	0.008789	0.094910	-0.601485	3.069663	18.459526
18494	0	-1.167835	0.817456	9.527324	-0.011664	0.008175	0.095275	-0.603229	3.091198	18.462116
18495	0	-1.185203	0.714061	9.515245	-0.011841	0.007141	0.095154	-0.605098	3.109358	18.463169
18496	0	-1.163354	0.695402	9.600390	-0.011620	0.006956	0.096005	-0.608813	3.130703	18.467028
18497	0	-1.149644	0.744983	9.618853	-0.011475	0.007446	0.096191	-0.605705	3.161289	18.462161
18498	0	-1.178513	0.824647	9.721971	-0.011764	0.008246	0.097222	-0.606697	3.191245	18.459084
18499	0	-1.174354	0.866712	9.661563	-0.011719	0.008667	0.096619	-0.607754	3.225408	18.467631
18500	0	-1.185414	0.872414	9.789118	-0.011830	0.008728	0.097894	-0.613405	3.257936	18.470309
18501	0	-1.149905	0.811389	9.808095	-0.011475	0.008118	0.098083	-0.618879	3.291107	18.470678
18502	0	-1.167452	0.701442	9.960007	-0.011646	0.007010	0.099604	-0.615353	3.328207	18.471687
18503	0	-1.217250	0.665510	9.966703	-0.012146	0.006653	0.099670	-0.613899	3.363307	18.474900
18504	0	-1.198136	0.733183	10.014767	-0.011955	0.007328	0.100151	-0.610555	3.397729	18.471838
18505	0	-1.247429	0.781260	10.082721	-0.012451	0.007812	0.100830	-0.611568	3.428641	18.474906
18506	0	-1.240164	0.866263	10.143193	-0.012376	0.008667	0.101435	-0.617530	3.462385	18.473424
18507	0	-1.247486	0.842092	10.192598	-0.012451	0.008423	0.101929	-0.620708	3.493563	18.470507
18508	0	-1.257888	0.755878	10.259240	-0.012560	0.007564	0.102594	-0.627175	3.519404	18.470522
18509	0	-1.277459	0.695555	10.308629	-0.012756	0.006958	0.103088	-0.631011	3.544308	18.469070
18510	0	-1.238025	0.744452	10.387512	-0.012366	0.007441	0.103877	-0.627860	3.564355	18.470352
18511	0	-1.263617	0.842632	10.418650	-0.012634	0.008423	0.104187	-0.625357	3.571153	18.472961
18512	0	-1.264195	0.800244	10.357427	-0.012638	0.008002	0.103575	-0.626310	3.579997	18.468701
18513	0	-1.275519	0.757000	10.394289	-0.012756	0.007568	0.103943	-0.625780	3.583389	18.469440
18514	0	-1.274955	0.708427	10.424855	-0.012754	0.007083	0.104248	-0.625638	3.582679	18.466182
18515	0	-1.268293	0.696821	10.443198	-0.012695	0.006958	0.104431	-0.615892	3.573778	18.464175
18516	0	-1.253438	0.740706	10.406746	-0.012548	0.007405	0.104066	-0.615378	3.563012	18.466893
18517	0	-1.267738	0.823921	10.327373	-0.012695	0.008240	0.103271	-0.617360	3.547786	18.461456
18518	0	-1.294476	0.860941	10.327742	-0.012965	0.008604	0.103275	-0.612906	3.529847	18.460797
18519	0	-1.279031	0.843322	10.211436	-0.012817	0.008423	0.102112	-0.602742	3.504150	18.453988
18520	0	-1.285682	0.765097	10.169292	-0.012886	0.007649	0.101689	-0.602465	3.475951	18.455304
18521	0	-1.235670	0.665620	10.168842	-0.012390	0.006653	0.101685	-0.600402	3.443055	18.465117
18522	0	-1.223106	0.659969	10.120661	-0.012262	0.006598	0.101203	-0.599403	3.412375	18.462075
18523	0	-1.186717	0.732996	10.065065	-0.011902	0.007324	0.100647	-0.594492	3.377662	18.462055
18524	0	-1.210526	0.752484	10.016885	-0.012138	0.007518	0.100165	-0.587903	3.344462	18.454684
18525	0	-1.199000	0.793813	9.912492	-0.012024	0.007935	0.099121	-0.585201	3.309891	18.445378
18526	0	-1.180032	0.788605	9.888721	-0.011834	0.007880	0.098884	-0.579936	3.275413	18.441473
18527	0	-1.156356	0.830821	9.826988	-0.011597	0.008301	0.098267	-0.572869	3.241604	18.441707
18528	0	-1.143668	0.813907	9.748228	-0.011471	0.008132	0.097479	-0.566092	3.206266	18.437539
18529	0	-1.156691	0.787854	9.704905	-0.011597	0.007874	0.097046	-0.561633	3.175810	18.431882
18530	0	-1.133133	0.794709	9.619972	-0.011355	0.007944	0.096197	-0.559529	3.151869	18.428543
18531	0	-1.145552	0.781671	9.607127	-0.011475	0.007812	0.096069	-0.555950	3.133853	18.429137
18532	0	-1.153993	0.764187	9.546478	-0.011559	0.007637	0.095463	-0.551628	3.115147	18.427161
18533	0	-1.134035	0.787522	9.539926	-0.011353	0.007874	0.095398	-0.550894	3.105183	18.425048
18534	0	-1.186428	0.799829	9.515744	-0.011878	0.007998	0.095156	-0.552336	3.093306	18.425024
18535	0	-1.190033	0.751157	9.466538	-0.011902	0.007507	0.094666	-0.548524	3.096186	18.425700
18536	0	-1.159127	0.757493	9.545842	-0.011594	0.007576	0.095458	-0.550983	3.097797	18.420969
18537	0	-1.123110	0.805832	9.539773	-0.011230	0.008057	0.095398	-0.550212	3.103277	18.421475
18538	0	-1.142124	0.842307	9.490826	-0.011415	0.008426	0.094909	-0.554590	3.114958	18.423107
18539	0	-1.142126	0.793466	9.551909	-0.011414	0.007935	0.095520	-0.555644	3.128870	18.424011
18540	0	-1.119979	0.738700	9.630979	-0.011186	0.007385	0.096312	-0.554663	3.150360	18.424295
18541	0	-1.142846	0.671296	9.631177	-0.011414	0.006714	0.096313	-0.556792	3.172724	18.422328
18542	0	-1.146229	0.732230	9.618531	-0.011443	0.007322	0.096188	-0.557898	3.200215	18.425377
18543	0	-1.168039	0.824053	9.716518	-0.011658	0.008240	0.097168	-0.558009	3.231606	18.426856
18544	0	-1.179035	0.835860	9.776985	-0.011765	0.008363	0.097773	-0.563681	3.266319	18.421045
18545	0	-1.186314	0.842350	9.795867	-0.011841	0.008423	0.097961	-0.564001	3.297138	18.424311
18546	0	-1.209585	0.836017	9.874607	-0.012069	0.008363	0.098749	-0.567990	3.333224	18.423626
18547	0	-1.217260	0.775142	9.917887	-0.012146	0.007751	0.099182	-0.569007	3.368597	18.422562
18548	0	-1.210559	0.743955	10.033226	-0.012078	0.007445	0.100335	-0.576463	3.404367	18.418450
18549	0	-1.229554	0.726026	10.058279	-0.012268	0.007263	0.100586	-0.580708	3.440292	18.416711
18550	0	-1.240555	0.755863	10.118725	-0.012384	0.007562	0.101190	-0.585147	3.468865	18.416288
18551	0	-1.216308	0.830303	10.162131	-0.012146	0.008301	0.101624	-0.583594	3.492716	18.414126
18552	0	-1.226021	0.824060	10.204399	-0.012241	0.008244	0.102046	-0.587855	3.518446	18.409086
18553	0	-1.221943	0.762698	10.247673	-0.012207	0.007629	0.102478	-0.591678	3.537013	18.409304
18554	0	-1.218127	0.719349	10.253516	-0.012171	0.007196	0.102536	-0.596025	3.553386	18.407553
18555	0	-1.233852	0.726580	10.272085	-0.012329	0.007263	0.102722	-0.594155	3.568527	18.404653
18556	0	-1.234932	0.769411	10.278029	-0.012348	0.007695	0.102780	-0.596529	3.574481	18.404073
18557	0	-1.239189	0.751348	10.314875	-0.012390	0.007507	0.103149	-0.590875	3.581096	18.400607
18558	0	-1.245111	0.764217	10.339202	-0.012455	0.007641	0.103392	-0.590640	3.581502	18.401513
18559	0	-1.244231	0.763122	10.308931	-0.012451	0.007629	0.103088	-0.589862	3.576343	18.399822
18560	0	-1.241888	0.732792	10.315213	-0.012434	0.007327	0.103150	-0.590242	3.564255	18.398608
18561	0	-1.243527	0.763239	10.284594	-0.012451	0.007629	0.102844	-0.588214	3.551235	18.395493
18562	0	-1.270558	0.781656	10.248341	-0.012725	0.007818	0.102481	-0.591395	3.534386	18.396816
18563	0	-1.285797	0.768787	10.119908	-0.012878	0.007690	0.101196	-0.595667	3.515975	18.396693
18564	0	-1.232565	0.762415	10.144802	-0.012349	0.007624	0.101445	-0.596473	3.494175	18.397369
18565	0	-1.218252	0.732451	10.101612	-0.012207	0.007324	0.101013	-0.597513	3.471092	18.392567
18566	0	-1.237278	0.744290	10.041248	-0.012403	0.007446	0.100409	-0.602696	3.441834	18.387544
18567	0	-1.187576	0.745289	10.016130	-0.011902	0.007446	0.100159	-0.596517	3.416677	18.381117
18568	0	-1.175451	0.783020	9.998404	-0.011789	0.007825	0.099980	-0.591903	3.381522	18.378853
18569	0	-1.174858	0.782008	9.875800	-0.011780	0.007812	0.098755	-0.584578	3.350072	18.378014
18570	0	-1.156989	0.831849	9.851922	-0.011596	0.008315	0.098516	-0.582087	3.324834	18.380085
18571	0	-1.145252	0.842591	9.790272	-0.011475	0.008423	0.097900	-0.579813	3.303632	18.375543
18572	0	-1.158519	0.806695	9.747999	-0.011614	0.008062	0.097477	-0.575834	3.274694	18.374321
18573	0	-1.163271	0.775589	9.674338	-0.011658	0.007751	0.096741	-0.571965	3.249813	18.373362
18574	0	-1.163922	0.714346	9.655968	-0.011658	0.007141	0.096558	-0.570533	3.232593	18.372822
18575	0	-1.144332	0.722639	9.620749	-0.011460	0.007223	0.096206	-0.567928	3.217062	18.368813
18576	0	-1.121457	0.778013	9.602219	-0.011233	0.007771	0.096021	-0.558989	3.199407	18.367425
18577	0	-1.139865	0.805982	9.582670	-0.011414	0.008057	0.095825	-0.556368	3.186173	18.360907
18578	0	-1.168222	0.824765	9.576768	-0.011689	0.008245	0.095767	-0.554943	3.182529	18.362925
18579	0	-1.128784	0.823810	9.521542	-0.011292	0.008240	0.095215	-0.558124	3.182841	18.361869
18580	0	-1.133930	0.799294	9.515545	-0.011346	0.007992	0.095155	-0.558029	3.179728	18.365098
18581	0	-1.117064	0.738590	9.564190	-0.011169	0.007385	0.095642	-0.558343	3.185829	18.362917
18582	0	-1.105259	0.684014	9.582374	-0.011050	0.006837	0.095824	-0.555572	3.193330	18.363194
18583	0	-1.142308	0.683648	9.594610	-0.011414	0.006836	0.095947	-0.556039	3.209352	18.365225
18584	0	-1.132346	0.805649	9.600401	-0.011311	0.008058	0.096005	-0.558372	3.229359	18.362803
18585	0	-1.148447	0.927337	9.600751	-0.011475	0.009277	0.096008	-0.564076	3.245691	18.361361
18586	0	-1.176089	0.896060	9.624811	-0.011739	0.008964	0.096251	-0.568592	3.276685	18.363096
18587	0	-1.161606	0.792894	9.692197	-0.011597	0.007935	0.096924	-0.576172	3.304222	18.363603
18588	0	-1.159563	0.700508	9.801534	-0.011575	0.007007	0.098018	-0.579024	3.333311	18.369841
18589	0	-1.198144	0.652946	9.820339	-0.011963	0.006531	0.098206	-0.581483	3.359588	18.367609
18590	0	-1.183956	0.768446	9.868662	-0.011817	0.007688	0.098689	-0.585971	3.390410	18.368291
18591	0	-1.192470	0.817824	9.911839	-0.011902	0.008179	0.099121	-0.587435	3.421427	18.366251
18592	0	-1.221574	0.829550	9.929581	-0.012192	0.008299	0.099298	-0.592270	3.453745	18.369687
18593	0	-1.192459	0.817560	10.046142	-0.011902	0.008179	0.100464	-0.596733	3.484300	18.368532
18594	0	-1.214826	0.719412	10.094442	-0.012131	0.007195	0.100946	-0.599235	3.508844	18.373602
18595	0	-1.216409	0.707727	10.125535	-0.012146	0.007080	0.101257	-0.603431	3.533970	18.375455
18596	0	-1.207456	0.713215	10.186148	-0.012061	0.007134	0.101863	-0.607012	3.553732	18.374960
18597	0	-1.240246	0.775579	10.235414	-0.012390	0.007751	0.102356	-0.603279	3.572232	18.380406
18598	0	-1.229830	0.825146	10.241227	-0.012293	0.008248	0.102413	-0.600851	3.582954	18.378540
18599	0	-1.257587	0.824087	10.308797	-0.012573	0.008240	0.103088	-0.600758	3.590598	18.381728
18600	0	-1.251734	0.799445	10.272152	-0.012518	0.007998	0.102721	-0.605354	3.594683	18.388084
18601	0	-1.245308	0.757113	10.333209	-0.012451	0.007568	0.103333	-0.603331	3.601436	18.389597
18602	0	-1.251466	0.708371	10.327077	-0.012516	0.007085	0.103271	-0.605741	3.604603	18.390562
18603	0	-1.208221	0.750686	10.272253	-0.012085	0.007507	0.102722	-0.607336	3.606153	18.384658
18604	0	-1.201141	0.750872	10.278383	-0.012018	0.007506	0.102783	-0.605891	3.603235	18.382959
18605	0	-1.231080	0.744416	10.272452	-0.012329	0.007446	0.102722	-0.609618	3.587579	18.388339
18606	0	-1.226966	0.750547	10.224028	-0.012293	0.007503	0.102238	-0.607665	3.566274	18.385125
18607	0	-1.236752	0.738796	10.162609	-0.012390	0.007385	0.101624	-0.605993	3.545507	18.385500
18608	0	-1.214394	0.752086	10.187398	-0.012162	0.007512	0.101872	-0.597482	3.529680	18.386306
18609	0	-1.224268	0.818470	10.058854	-0.012268	0.008179	0.100586	-0.592042	3.505501	18.385054
18610	0	-1.207016	0.800999	10.053248	-0.012095	0.008007	0.100530	-0.589964	3.481323	18.378482
18611	0	-1.205693	0.750636	10.058937	-0.012085	0.007507	0.100586	-0.592427	3.454119	18.376742
18612	0	-1.218503	0.720585	9.937484	-0.012213	0.007199	0.099372	-0.586296	3.426895	18.378216
18613	0	-1.205728	0.720215	9.973480	-0.012085	0.007202	0.099731	-0.587630	3.399816	18.379990
18614	0	-1.194469	0.793812	9.858016	-0.011970	0.007934	0.098577	-0.583679	3.375566	18.374925
18615	0	-1.156895	0.824258	9.802550	-0.011597	0.008240	0.098022	-0.581737	3.347905	18.375884
18616	0	-1.194248	0.775897	9.803115	-0.011969	0.007756	0.098028	-0.579899	3.322103	18.375382
18617	0	-1.151227	0.781705	9.741451	-0.011536	0.007812	0.097412	-0.575867	3.299326	18.375989
18618	0	-1.116193	0.758163	9.680783	-0.011185	0.007577	0.096806	-0.571621	3.277101	18.377754
18619	0	-1.139561	0.739293	9.692536	-0.011414	0.007385	0.096924	-0.563794	3.260545	18.379656
18620	0	-1.136291	0.794987	9.656221	-0.011378	0.007949	0.096560	-0.563758	3.246903	18.375709
18621	0	-1.109733	0.842743	9.637539	-0.011108	0.008423	0.096375	-0.559531	3.238450	18.372799
18622	0	-1.132456	0.873945	9.533833	-0.011331	0.008737	0.095338	-0.557315	3.235931	18.375422
18623	0	-1.140556	0.823842	9.539902	-0.011414	0.008240	0.095398	-0.560059	3.231009	18.376174
18624	0	-1.169720	0.799618	9.521724	-0.011703	0.007993	0.095217	-0.557160	3.228192	18.379561
18625	0	-1.135140	0.751026	9.564199	-0.011353	0.007507	0.095642	-0.554647	3.231420	18.372025
18626	0	-1.147658	0.708625	9.539650	-0.011473	0.007086	0.095397	-0.555120	3.240722	18.372541
18627	0	-1.166580	0.714413	9.588502	-0.011658	0.007141	0.095886	-0.552551	3.255022	18.370020
18628	0	-1.168177	0.775717	9.624863	-0.011674	0.007757	0.096250	-0.553586	3.269013	18.370793
18629	0	-1.143079	0.793303	9.667778	-0.011414	0.007935	0.096680	-0.556389	3.294096	18.375654
18630	0	-1.164589	0.774912	9.630679	-0.011631	0.007748	0.096309	-0.555585	3.316423	18.375129
18631	0	-1.173439	0.744650	9.704399	-0.011719	0.007446	0.097046	-0.556394	3.339589	18.379223
18632	0	-1.176996	0.775548	9.813719	-0.011751	0.007751	0.098140	-0.552663	3.366174	18.382851
18633	0	-1.168039	0.811911	9.795861	-0.011658	0.008118	0.097961	-0.551924	3.397365	18.387918
18634	0	-1.159926	0.750846	9.862505	-0.011581	0.007509	0.098627	-0.553887	3.422834	18.400104
18635	0	-1.161687	0.756869	9.924078	-0.011597	0.007568	0.099243	-0.554391	3.450753	18.402096
18636	0	-1.208557	0.799698	9.911275	-0.012065	0.007996	0.099115	-0.553690	3.479208	18.399893
18637	0	-1.228202	0.799908	10.009567	-0.012268	0.007996	0.100098	-0.550744	3.499870	18.405311
18638	0	-1.237314	0.806311	10.057929	-0.012358	0.008063	0.100581	-0.551937	3.522100	18.409639
18639	0	-1.222484	0.817533	10.131649	-0.012207	0.008179	0.101318	-0.556673	3.546880	18.410238
18640	0	-1.231962	0.804979	10.125063	-0.012304	0.008049	0.101253	-0.556704	3.568824	18.408984
18641	0	-1.246247	0.714004	10.174430	-0.012451	0.007141	0.101746	-0.558879	3.586190	18.411211
18642	0	-1.248199	0.719924	10.155867	-0.012474	0.007199	0.101560	-0.559895	3.599765	18.409123
18643	0	-1.239678	0.757096	10.211082	-0.012390	0.007568	0.102112	-0.557910	3.611815	18.404257
18644	0	-1.222802	0.818639	10.247402	-0.012220	0.008183	0.102475	-0.555699	3.625029	18.403947
18645	0	-1.251695	0.824508	10.247702	-0.012512	0.008240	0.102478	-0.550675	3.634896	18.399954
18646	0	-1.227899	0.788540	10.253593	-0.012278	0.007884	0.102536	-0.550110	3.641028	18.393945
18647	0	-1.238605	0.762938	10.363819	-0.012390	0.007629	0.103638	-0.551262	3.641196	18.394124
18648	0	-1.255728	0.781720	10.241854	-0.012566	0.007812	0.102418	-0.546052	3.636529	18.393536
18649	0	-1.244229	0.781445	10.229585	-0.012451	0.007812	0.102295	-0.544992	3.631253	18.393513
18650	0	-1.235680	0.763920	10.235842	-0.012373	0.007633	0.102357	-0.539473	3.617819	18.387581
18651	0	-1.218840	0.732980	10.180847	-0.012207	0.007324	0.101807	-0.534436	3.601548	18.387984
18652	0	-1.220976	0.715422	10.156772	-0.012231	0.007152	0.101565	-0.532720	3.582407	18.383051
18653	0	-1.237268	0.757043	10.083207	-0.012390	0.007568	0.100830	-0.531527	3.567229	18.378983
18654	0	-1.226667	0.775706	10.053201	-0.012295	0.007755	0.100529	-0.530763	3.539889	18.374261
18655	0	-1.224288	0.818347	10.052759	-0.012268	0.008179	0.100525	-0.526496	3.515772	18.365898
18656	0	-1.182490	0.819267	9.973902	-0.011852	0.008187	0.099736	-0.521595	3.489038	18.366682
18657	0	-1.163405	0.806559	9.924521	-0.011658	0.008057	0.099243	-0.512502	3.466382	18.362466
18658	0	-1.176968	0.770942	9.912767	-0.011794	0.007708	0.099125	-0.511686	3.442902	18.362077
18659	0	-1.150937	0.750793	9.863584	-0.011536	0.007507	0.098633	-0.512157	3.417010	18.355265
18660	0	-1.164323	0.733243	9.760326	-0.011667	0.007325	0.097601	-0.504843	3.393466	18.352059
18661	0	-1.163658	0.782117	9.796325	-0.011658	0.007812	0.097961	-0.496029	3.373501	18.355750
18662	0	-1.177942	0.813700	9.753921	-0.011799	0.008135	0.097537	-0.494825	3.355462	18.357777
18663	0	-1.163653	0.787647	9.674303	-0.011658	0.007874	0.096741	-0.492630	3.335120	18.360370
18664	0	-1.154058	0.769895	9.650187	-0.011555	0.007696	0.096500	-0.490451	3.322996	18.357546
18665	0	-1.176692	0.750789	9.686431	-0.011780	0.007507	0.096863	-0.490795	3.312377	18.349909
18666	0	-1.180403	0.763531	9.674454	-0.011815	0.007630	0.096744	-0.486177	3.304042	18.355915
18667	0	-1.177364	0.714588	9.619180	-0.011780	0.007141	0.096191	-0.481595	3.301379	18.353708
18668	0	-1.163927	0.782309	9.613094	-0.011645	0.007821	0.096130	-0.480346	3.298881	18.356512
18669	0	-1.159102	0.799760	9.680227	-0.011597	0.007996	0.096802	-0.479018	3.296802	18.353384
18670	0	-1.140848	0.793760	9.619083	-0.011403	0.007938	0.096191	-0.481065	3.307986	18.358931
18671	0	-1.135664	0.757288	9.686196	-0.011353	0.007568	0.096863	-0.476741	3.317487	18.360338
18672	0	-1.155083	0.800295	9.649399	-0.011544	0.008004	0.096495	-0.479133	3.329921	18.358451
18673	0	-1.154448	0.836129	9.722800	-0.011536	0.008362	0.097229	-0.480733	3.345011	18.361417
18674	0	-1.169093	0.860356	9.655297	-0.011676	0.008604	0.096555	-0.482096	3.367424	18.358157
18675	0	-1.154680	0.824021	9.722764	-0.011536	0.008240	0.097229	-0.482487	3.385212	18.357720
18676	0	-1.193994	0.787111	9.746862	-0.011925	0.007874	0.097470	-0.486232	3.407699	18.356994
18677	0	-1.179804	0.762788	9.838660	-0.011780	0.007629	0.098389	-0.488917	3.433610	18.360188
18678	0	-1.201748	0.731677	9.850412	-0.012000	0.007320	0.098506	-0.494018	3.458476	18.363388
18679	0	-1.198243	0.726255	9.954604	-0.011963	0.007263	0.099548	-0.495693	3.485613	18.367886
18680	0	-1.220486	0.744487	9.923593	-0.012185	0.007444	0.099238	-0.495843	3.512972	18.364844
18681	0	-1.210561	0.781323	10.033925	-0.012085	0.007812	0.100342	-0.495789	3.541105	18.358891
18682	0	-1.214431	0.762885	9.990672	-0.012126	0.007630	0.099909	-0.498403	3.566790	18.364413
18683	0	-1.209818	0.714167	10.070638	-0.012085	0.007141	0.100708	-0.498776	3.586483	18.369683
18684	0	-1.249135	0.750779	10.143499	-0.012478	0.007508	0.101437	-0.500210	3.606312	18.370860
18685	0	-1.222271	0.805723	10.131642	-0.012207	0.008057	0.101318	-0.500417	3.628634	18.368887
18686	0	-1.243071	0.769235	10.155654	-0.012422	0.007691	0.101558	-0.500279	3.643538	18.368820
18687	0	-1.227562	0.762813	10.204997	-0.012268	0.007629	0.102051	-0.502642	3.656643	18.368612
18688	0	-1.222466	0.786420	10.247633	-0.012222	0.007871	0.102476	-0.510900	3.663967	18.370924
18689	0	-1.208335	0.763036	10.192883	-0.012085	0.007629	0.101929	-0.510867	3.666812	18.372543
18690	0	-1.220242	0.744748	10.278339	-0.012204	0.007447	0.102783	-0.511663	3.669518	18.375915
18691	0	-1.244649	0.738852	10.247836	-0.012451	0.007385	0.102478	-0.509110	3.668947	18.377240
18692	0	-1.225137	0.751281	10.260097	-0.012259	0.007513	0.102600	-0.510449	3.665596	18.375128
18693	0	-1.255712	0.757046	10.211364	-0.012573	0.007568	0.102112	-0.509230	3.652158	18.371759
18694	0	-1.228298	0.769740	10.223827	-0.012298	0.007694	0.102237	-0.506865	3.640411	18.370809
18695	0	-1.249571	0.726604	10.168640	-0.012512	0.007263	0.101685	-0.504924	3.626520	18.372225
18696	0	-1.216104	0.763846	10.132253	-0.012175	0.007634	0.101321	-0.501195	3.615813	18.369565
18697	0	-1.218351	0.787586	10.150411	-0.012207	0.007874	0.101501	-0.499809	3.593942	18.367460
18698	0	-1.207257	0.836863	10.059366	-0.012099	0.008366	0.100591	-0.497702	3.568283	18.369771
18699	0	-1.206743	0.830649	10.064861	-0.012085	0.008301	0.100647	-0.492383	3.552981	18.368187
18700	0	-1.196738	0.794631	10.010308	-0.011990	0.007945	0.100101	-0.492135	3.532198	18.363286
18701	0	-1.187619	0.781671	9.973418	-0.011902	0.007812	0.099731	-0.488609	3.507447	18.362740
18702	0	-1.194936	0.739794	9.931149	-0.011973	0.007393	0.099309	-0.484004	3.484403	18.358306
18703	0	-1.175349	0.769378	9.894086	-0.011780	0.007690	0.098938	-0.481364	3.458631	18.356888
18704	0	-1.182824	0.757978	9.796938	-0.011850	0.007574	0.097967	-0.475895	3.437419	18.352532
18705	0	-1.181947	0.756933	9.796393	-0.011841	0.007568	0.097961	-0.476004	3.417146	18.351001
18706	0	-1.202464	0.769701	9.772387	-0.012043	0.007691	0.097722	-0.470567	3.400268	18.344936
18707	0	-1.188667	0.788123	9.735231	-0.011902	0.007874	0.097351	-0.462821	3.387165	18.351151
18708	0	-1.173448	0.801474	9.650000	-0.011750	0.008010	0.096498	-0.458280	3.373179	18.353833
18709	0	-1.182982	0.787897	9.637542	-0.011841	0.007874	0.096375	-0.452848	3.364687	18.349227
18710	0	-1.162755	0.825452	9.588781	-0.011636	0.008250	0.095887	-0.448883	3.359564	18.349845
18711	0	-1.171101	0.799648	9.661952	-0.011719	0.007996	0.096619	-0.448951	3.355068	18.349561
18712	0	-1.188087	0.781623	9.594870	-0.011887	0.007813	0.095948	-0.446745	3.352928	18.352669
18713	0	-1.171854	0.787486	9.564201	-0.011719	0.007874	0.095642	-0.446112	3.357290	18.354899
18714	0	-1.166185	0.769123	9.637315	-0.011658	0.007692	0.096374	-0.448333	3.366807	18.351393
18715	0	-1.153889	0.762650	9.667953	-0.011536	0.007629	0.096680	-0.452661	3.375261	18.351427
18716	0	-1.142725	0.786208	9.655622	-0.011420	0.007867	0.096557	-0.459213	3.388165	18.352135
18717	0	-1.129870	0.811944	9.710595	-0.011292	0.008118	0.097107	-0.458062	3.401262	18.348966
18718	0	-1.149729	0.830155	9.759166	-0.011490	0.008304	0.097592	-0.461402	3.414566	18.347356
18719	0	-1.148343	0.768999	9.759421	-0.011475	0.007690	0.097595	-0.462886	3.429591	18.350961
18720	0	-1.175216	0.793248	9.771268	-0.011737	0.007934	0.097714	-0.465130	3.452183	18.357920
18721	0	-1.185336	0.737782	9.789943	-0.011841	0.007385	0.097900	-0.474771	3.471519	18.364111
18722	0	-1.194481	0.742666	9.850613	-0.011928	0.007431	0.098508	-0.480723	3.496147	18.365180
18723	0	-1.197709	0.781373	9.869203	-0.011963	0.007812	0.098694	-0.480127	3.517212	18.363886
18724	0	-1.206982	0.769105	9.935942	-0.012053	0.007692	0.099361	-0.482453	3.541746	18.366216
18725	0	-1.209819	0.787111	9.948589	-0.012085	0.007874	0.099487	-0.486163	3.561634	18.371879
18726	0	-1.218453	0.823382	10.051967	-0.012173	0.008234	0.100521	-0.487352	3.579796	18.375585
18727	0	-1.222397	0.781216	10.052287	-0.012207	0.007812	0.100525	-0.488596	3.603719	18.377752
18728	0	-1.213305	0.768882	10.125096	-0.012119	0.007689	0.101253	-0.490169	3.623856	18.374156
18729	0	-1.222069	0.720008	10.095064	-0.012207	0.007202	0.100952	-0.493371	3.643962	18.373516
18730	0	-1.218582	0.707167	10.143541	-0.012174	0.007075	0.101437	-0.498378	3.662331	18.379199
18731	0	-1.239983	0.805548	10.217177	-0.012390	0.008057	0.102173	-0.500539	3.677779	18.379053
18732	0	-1.235472	0.774588	10.192538	-0.012349	0.007749	0.101926	-0.504490	3.688648	18.375525
18733	0	-1.251374	0.744957	10.137896	-0.012512	0.007446	0.101379	-0.501814	3.695027	18.376827
18734	0	-1.233090	0.757585	10.156154	-0.012332	0.007574	0.101562	-0.500883	3.698497	18.382454
18735	0	-1.214272	0.714166	10.211217	-0.012146	0.007141	0.102112	-0.501279	3.699457	18.381663
18736	0	-1.237629	0.750881	10.205173	-0.012384	0.007508	0.102051	-0.501731	3.694963	18.376060
18737	0	-1.244155	0.763483	10.186844	-0.012451	0.007629	0.101868	-0.496727	3.688793	18.372927
18738	0	-1.229814	0.764138	10.211409	-0.012310	0.007640	0.102113	-0.496210	3.680141	18.375884
18739	0	-1.237992	0.775537	10.131931	-0.012390	0.007751	0.101318	-0.492974	3.673285	18.380555
18740	0	-1.223242	0.813018	10.138184	-0.012248	0.008125	0.101380	-0.488617	3.660278	18.377556
18741	0	-1.206560	0.799738	10.119846	-0.012085	0.007996	0.101196	-0.487815	3.643057	18.375807
18742	0	-1.221192	0.782069	10.101876	-0.012230	0.007815	0.101017	-0.482962	3.627319	18.376841
18743	0	-1.212959	0.769507	10.040446	-0.012146	0.007690	0.100403	-0.478831	3.613266	18.377118
18744	0	-1.214836	0.770345	10.010337	-0.012175	0.007699	0.100101	-0.475015	3.587923	18.376530
18745	0	-1.193926	0.745375	9.973372	-0.011963	0.007446	0.099731	-0.467715	3.565463	18.375646
18746	0	-1.201770	0.710185	9.967617	-0.012038	0.007094	0.099674	-0.460290	3.546517	18.371856
18747	0	-1.193756	0.739174	9.936780	-0.011963	0.007385	0.099365	-0.454062	3.521989	18.368289
18748	0	-1.183320	0.788806	9.839556	-0.011852	0.007886	0.098393	-0.452694	3.504401	18.361919
18749	0	-1.169825	0.842514	9.747541	-0.011719	0.008423	0.097473	-0.451133	3.484902	18.356034
18750	0	-1.184362	0.842741	9.711279	-0.011861	0.008427	0.097111	-0.451405	3.469243	18.354746
18751	0	-1.145190	0.817934	9.717059	-0.011475	0.008179	0.097168	-0.451883	3.447199	18.358514
18752	0	-1.147439	0.763287	9.668621	-0.011491	0.007630	0.096684	-0.450038	3.432390	18.359141
18753	0	-1.140106	0.714519	9.723017	-0.011414	0.007141	0.097229	-0.446347	3.422284	18.355208
18754	0	-1.143871	0.739170	9.686610	-0.011450	0.007393	0.096865	-0.448789	3.413774	18.353246
18755	0	-1.158363	0.775071	9.668131	-0.011597	0.007751	0.096680	-0.450642	3.402844	18.340717
18756	0	-1.168628	0.805673	9.625595	-0.011693	0.008055	0.096255	-0.449413	3.399556	18.344411
18757	0	-1.147201	0.811854	9.613061	-0.011475	0.008118	0.096130	-0.449400	3.401098	18.345211
18758	0	-1.159064	0.738449	9.661894	-0.011592	0.007386	0.096619	-0.452514	3.404267	18.347983
18759	0	-1.147640	0.665338	9.649633	-0.011475	0.006653	0.096497	-0.452866	3.411015	18.348782
18760	0	-1.166710	0.756851	9.649494	-0.011662	0.007568	0.096496	-0.453605	3.422214	18.343723
18761	0	-1.160081	0.775003	9.698448	-0.011597	0.007751	0.096985	-0.456268	3.431720	18.344650
18762	0	-1.167565	0.811258	9.673875	-0.011666	0.008114	0.096740	-0.458666	3.447370	18.346223
18763	0	-1.142487	0.781380	9.686136	-0.011414	0.007812	0.096863	-0.457999	3.465307	18.347099
18764	0	-1.138529	0.805811	9.777339	-0.011375	0.008059	0.097775	-0.459419	3.481469	18.348279
18765	0	-1.136846	0.811796	9.838681	-0.011353	0.008118	0.098389	-0.459929	3.504576	18.348686
18766	0	-1.182442	0.738322	9.862673	-0.011812	0.007385	0.098628	-0.463184	3.523351	18.347896
18767	0	-1.167322	0.720237	9.942443	-0.011658	0.007202	0.099426	-0.463830	3.545817	18.348338
18768	0	-1.182604	0.757038	9.905433	-0.011811	0.007568	0.099056	-0.462412	3.567521	18.350183
18769	0	-1.179451	0.787507	9.924129	-0.011780	0.007874	0.099243	-0.461467	3.589048	18.349116
18770	0	-1.194837	0.811667	10.003121	-0.011932	0.008121	0.100033	-0.466707	3.611914	18.346970
18771	0	-1.204557	0.811821	10.015605	-0.012024	0.008118	0.100159	-0.466879	3.641202	18.344543
18772	0	-1.238366	0.756614	10.070121	-0.012373	0.007569	0.100702	-0.471354	3.657932	18.343362
18773	0	-1.221536	0.732348	10.107327	-0.012207	0.007324	0.101074	-0.473178	3.671995	18.347380
18774	0	-1.235407	0.774875	10.131461	-0.012346	0.007750	0.101315	-0.474960	3.685367	18.344034
18775	0	-1.233353	0.787267	10.168410	-0.012329	0.007874	0.101685	-0.476883	3.694941	18.343541
18776	0	-1.215802	0.787561	10.174405	-0.012156	0.007872	0.101745	-0.473376	3.702331	18.343346
18777	0	-1.208268	0.750889	10.198990	-0.012085	0.007507	0.101990	-0.472633	3.704375	18.343111
18778	0	-1.232175	0.757319	10.137968	-0.012325	0.007571	0.101379	-0.471434	3.704976	18.340155
18779	0	-1.238326	0.775297	10.205150	-0.012390	0.007751	0.102051	-0.470794	3.701864	18.339857
18780	0	-1.236751	0.739266	10.199150	-0.012377	0.007388	0.101991	-0.466868	3.696096	18.342070
18781	0	-1.213908	0.775542	10.125785	-0.012146	0.007751	0.101257	-0.463480	3.692896	18.343155
18782	0	-1.236736	0.825019	10.156437	-0.012377	0.008247	0.101563	-0.461382	3.686862	18.340621
18783	0	-1.237545	0.805926	10.144201	-0.012390	0.008057	0.101440	-0.459473	3.674841	18.335888
18784	0	-1.228477	0.806644	10.077342	-0.012300	0.008061	0.100772	-0.454881	3.661590	18.335250
18785	0	-1.212885	0.732986	10.095380	-0.012146	0.007324	0.100952	-0.449620	3.646754	18.335232
18786	0	-1.209455	0.715622	10.083467	-0.012112	0.007152	0.100833	-0.445535	3.631937	18.333686
18787	0	-1.188457	0.733016	10.058755	-0.011902	0.007324	0.100586	-0.439967	3.616894	18.332679
18788	0	-1.221153	0.733919	9.998090	-0.012234	0.007336	0.099978	-0.437092	3.596084	18.328725
18789	0	-1.200368	0.787373	9.930663	-0.012024	0.007874	0.099304	-0.438011	3.577348	18.325088
18790	0	-1.226487	0.824497	9.894532	-0.012289	0.008240	0.098943	-0.433133	3.553958	18.319427
18791	0	-1.200134	0.836576	9.851316	-0.012024	0.008362	0.098511	-0.429778	3.532380	18.320880
18792	0	-1.183715	0.807182	9.808909	-0.011857	0.008064	0.098087	-0.422202	3.513855	18.321916
18793	0	-1.163605	0.757501	9.808556	-0.011658	0.007568	0.098083	-0.415734	3.493269	18.327682
18794	0	-1.153760	0.721972	9.845504	-0.011554	0.007215	0.098454	-0.410821	3.479072	18.325728
18795	0	-1.134013	0.763408	9.704698	-0.011353	0.007629	0.097046	-0.406387	3.469034	18.326358
18796	0	-1.149950	0.764120	9.778131	-0.011511	0.007638	0.097780	-0.403711	3.460351	18.322177
18797	0	-1.134074	0.812602	9.716865	-0.011353	0.008118	0.097168	-0.395079	3.451153	18.324631
18798	0	-1.162604	0.789044	9.698681	-0.011635	0.007890	0.096986	-0.395357	3.445411	18.325513
18799	0	-1.183426	0.757295	9.698531	-0.011841	0.007568	0.096985	-0.390876	3.442204	18.319337
18800	0	-1.163892	0.800542	9.576483	-0.011645	0.008004	0.095764	-0.390477	3.439193	18.321081
18801	0	-1.178391	0.799491	9.674028	-0.011780	0.007996	0.096741	-0.392258	3.448672	18.320938
18802	0	-1.215666	0.817969	9.612891	-0.012155	0.008177	0.096129	-0.389803	3.455756	18.320686
18803	0	-1.184474	0.805916	9.625175	-0.011841	0.008057	0.096252	-0.387824	3.465071	18.325347
18804	0	-1.191536	0.775520	9.710450	-0.011910	0.007756	0.097105	-0.390030	3.475516	18.330397
18805	0	-1.160301	0.793093	9.667923	-0.011597	0.007935	0.096680	-0.395271	3.487620	18.325853
18806	0	-1.143310	0.756211	9.667694	-0.011427	0.007561	0.096678	-0.394562	3.499538	18.327416
18807	0	-1.136330	0.750889	9.802109	-0.011353	0.007507	0.098022	-0.393586	3.516670	18.325187
18808	0	-1.138604	0.769284	9.734690	-0.011374	0.007693	0.097348	-0.394950	3.534816	18.320113
18809	0	-1.154770	0.805436	9.777709	-0.011536	0.008057	0.097778	-0.398488	3.553515	18.319464
18810	0	-1.163679	0.768689	9.875012	-0.011621	0.007686	0.098752	-0.397905	3.575841	18.320431
18811	0	-1.197458	0.768714	9.857061	-0.011963	0.007690	0.098572	-0.402618	3.594018	18.322934
18812	0	-1.212301	0.767985	9.923880	-0.012109	0.007683	0.099240	-0.406868	3.614988	18.325963
18813	0	-1.203987	0.781192	9.966853	-0.012024	0.007812	0.099670	-0.408406	3.637906	18.330309
18814	0	-1.200603	0.744026	10.003087	-0.011995	0.007444	0.100032	-0.414050	3.654774	18.332613
18815	0	-1.215902	0.762920	10.058438	-0.012146	0.007629	0.100586	-0.415182	3.674199	18.336209
18816	0	-1.230479	0.750578	10.076405	-0.012295	0.007506	0.100765	-0.416804	3.690194	18.340371
18817	0	-1.240059	0.750314	10.082910	-0.012390	0.007507	0.100830	-0.422454	3.706655	18.343699
18818	0	-1.205629	0.750019	10.162017	-0.012045	0.007499	0.101622	-0.421737	3.724064	18.347625
18819	0	-1.203342	0.781111	10.107320	-0.012024	0.007812	0.101074	-0.424192	3.739380	18.347236
18820	0	-1.247096	0.762435	10.131558	-0.012470	0.007627	0.101315	-0.427637	3.744775	18.347754
18821	0	-1.202516	0.757309	10.223339	-0.012024	0.007568	0.102234	-0.423353	3.750753	18.348320
18822	0	-1.220645	0.782495	10.143864	-0.012210	0.007821	0.101439	-0.420040	3.751468	18.351432
18823	0	-1.220142	0.763080	10.131893	-0.012207	0.007629	0.101318	-0.419487	3.749704	18.347721
18824	0	-1.231080	0.836348	10.156442	-0.012319	0.008364	0.101563	-0.420813	3.745486	18.347581
18825	0	-1.231979	0.830636	10.174628	-0.012329	0.008301	0.101746	-0.415647	3.739621	18.347675
18826	0	-1.211864	0.812996	10.113717	-0.012128	0.008128	0.101136	-0.414643	3.733718	18.345561
18827	0	-1.244123	0.750848	10.125846	-0.012451	0.007507	0.101257	-0.414412	3.727068	18.346111
18828	0	-1.223372	0.775878	10.138262	-0.012248	0.007753	0.101381	-0.409389	3.715469	18.342198
18829	0	-1.213053	0.781739	10.083156	-0.012146	0.007812	0.100830	-0.405009	3.702535	18.342384
18830	0	-1.197759	0.788534	10.089472	-0.011993	0.007883	0.100893	-0.403534	3.689152	18.338520
18831	0	-1.182124	0.744753	10.083228	-0.011841	0.007446	0.100830	-0.403293	3.671532	18.338390
18832	0	-1.160032	0.745423	9.979808	-0.011620	0.007448	0.099796	-0.397556	3.654051	18.338673
18833	0	-1.151368	0.757224	9.942852	-0.011536	0.007568	0.099426	-0.394291	3.633368	18.337439
18834	0	-1.177575	0.770391	9.961525	-0.011797	0.007698	0.099613	-0.388698	3.613554	18.333465
18835	0	-1.194072	0.799783	9.906255	-0.011963	0.007996	0.099060	-0.387312	3.592521	18.331179
18836	0	-1.207941	0.794452	9.833470	-0.012102	0.007938	0.098332	-0.381386	3.570673	18.327857
18837	0	-1.176203	0.836629	9.814628	-0.011780	0.008362	0.098145	-0.377373	3.554614	18.328965
18838	0	-1.178710	0.806987	9.766095	-0.011806	0.008065	0.097659	-0.373081	3.537596	18.326627
18839	0	-1.176512	0.732577	9.802411	-0.011780	0.007324	0.098022	-0.372326	3.525029	18.324593
18840	0	-1.180339	0.702545	9.729372	-0.011812	0.007022	0.097293	-0.369322	3.519251	18.327516
18841	0	-1.176974	0.696157	9.710790	-0.011780	0.006958	0.097107	-0.366263	3.512007	18.329007
18842	0	-1.156225	0.739534	9.741451	-0.011577	0.007392	0.097413	-0.363455	3.499710	18.331074
18843	0	-1.177050	0.824389	9.643633	-0.011780	0.008240	0.096436	-0.359570	3.493224	18.326491
18844	0	-1.169595	0.812698	9.710831	-0.011701	0.008125	0.097108	-0.358552	3.492208	18.324415
18845	0	-1.201802	0.848162	9.698579	-0.012024	0.008484	0.096985	-0.362167	3.489742	18.321884
18846	0	-1.183000	0.799224	9.680252	-0.011829	0.007991	0.096803	-0.361603	3.495148	18.326006
18847	0	-1.147771	0.774919	9.759503	-0.011475	0.007751	0.097595	-0.365223	3.503353	18.324841
18848	0	-1.173169	0.756417	9.673896	-0.011725	0.007564	0.096740	-0.365530	3.515368	18.328227
18849	0	-1.117551	0.756952	9.667889	-0.011169	0.007568	0.096680	-0.365149	3.527177	18.332942
18850	0	-1.155364	0.714154	9.747068	-0.011548	0.007143	0.097471	-0.367919	3.538361	18.340147
18851	0	-1.172728	0.769114	9.734999	-0.011719	0.007690	0.097351	-0.367938	3.552901	18.335853
18852	0	-1.180666	0.774905	9.795766	-0.011797	0.007752	0.097959	-0.372726	3.568782	18.333180
18853	0	-1.185217	0.811768	9.832627	-0.011841	0.008118	0.098328	-0.373624	3.586551	18.332686
18854	0	-1.193887	0.841925	9.868950	-0.011925	0.008422	0.098691	-0.377556	3.607490	18.331083
18855	0	-1.222139	0.829714	9.905859	-0.012207	0.008301	0.099060	-0.382642	3.628665	18.331503
18856	0	-1.231042	0.792355	9.966529	-0.012298	0.007927	0.099667	-0.387497	3.647981	18.333907
18857	0	-1.228386	0.738426	9.948543	-0.012268	0.007385	0.099487	-0.389454	3.670698	18.330496
18858	0	-1.200826	0.714055	10.064145	-0.011995	0.007138	0.100643	-0.387758	3.689991	18.334663
18859	0	-1.173194	0.744649	10.009610	-0.011719	0.007446	0.100098	-0.388394	3.709620	18.331751
18860	0	-1.217968	0.744760	10.094740	-0.012173	0.007446	0.100948	-0.387820	3.722082	18.332525
18861	0	-1.215316	0.799559	10.089025	-0.012146	0.007996	0.100891	-0.388823	3.734821	18.336526
18862	0	-1.241361	0.811393	10.168177	-0.012404	0.008117	0.101683	-0.392948	3.749770	18.342187
18863	0	-1.221055	0.792847	10.150152	-0.012207	0.007935	0.101501	-0.400792	3.758319	18.343518
18864	0	-1.246263	0.755338	10.217162	-0.012459	0.007556	0.102172	-0.404635	3.767172	18.345417
18865	0	-1.220666	0.775182	10.180666	-0.012207	0.007751	0.101807	-0.405326	3.771389	18.354616
18866	0	-1.281592	0.733004	10.186744	-0.012817	0.007324	0.101868	-0.399848	3.774323	18.358428
18867	0	-1.256756	0.763012	10.150211	-0.012573	0.007629	0.101501	-0.400076	3.772488	18.357522
18868	0	-1.231026	0.781277	10.162544	-0.012318	0.007813	0.101624	-0.401901	3.768726	18.356731
18869	0	-1.219657	0.799613	10.162475	-0.012207	0.007996	0.101624	-0.402417	3.761538	18.357021
18870	0	-1.235880	0.756916	10.107733	-0.012369	0.007568	0.101076	-0.402634	3.754409	18.359294
18871	0	-1.243841	0.726396	10.083160	-0.012451	0.007263	0.100830	-0.402815	3.744485	18.354624
18872	0	-1.235191	0.763356	10.071227	-0.012365	0.007630	0.100711	-0.400243	3.733776	18.352621
18873	0	-1.219383	0.775252	10.119780	-0.012207	0.007751	0.101196	-0.400214	3.723448	18.354779
18874	0	-1.192015	0.781727	10.156703	-0.011936	0.007814	0.101565	-0.398200	3.710006	18.359587
18875	0	-1.212473	0.738959	10.034405	-0.012146	0.007385	0.100342	-0.394530	3.690368	18.360843
18876	0	-1.214151	0.745873	10.004301	-0.012165	0.007455	0.100040	-0.391357	3.668017	18.359511
18877	0	-1.231142	0.763267	9.961131	-0.012329	0.007629	0.099609	-0.388736	3.652276	18.356975
18878	0	-1.227458	0.745059	9.937153	-0.012294	0.007452	0.099369	-0.391463	3.634668	18.348755
18879	0	-1.212837	0.799727	9.894002	-0.012146	0.007996	0.098938	-0.390603	3.618783	18.341582
18880	0	-1.197274	0.837085	9.906527	-0.011989	0.008365	0.099064	-0.384634	3.605008	18.339513
18881	0	-1.188212	0.787607	9.839086	-0.011902	0.007874	0.098389	-0.382849	3.586626	18.336609
18882	0	-1.178648	0.758033	9.833272	-0.011802	0.007573	0.098331	-0.375627	3.573477	18.337197
18883	0	-1.164260	0.751071	9.796296	-0.011658	0.007507	0.097961	-0.372876	3.560445	18.337155
18884	0	-1.155159	0.745557	9.772178	-0.011567	0.007453	0.097720	-0.370986	3.546853	18.337552
18885	0	-1.182981	0.757179	9.777939	-0.011841	0.007568	0.097778	-0.368156	3.538591	18.341723
18886	0	-1.168375	0.788338	9.729326	-0.011697	0.007880	0.097292	-0.365618	3.527856	18.341769
18887	0	-1.177327	0.805729	9.710767	-0.011780	0.008057	0.097107	-0.365894	3.524744	18.343794
18888	0	-1.170308	0.787364	9.735249	-0.011706	0.007874	0.097352	-0.367958	3.525499	18.345063
18889	0	-1.183867	0.781398	9.661880	-0.011841	0.007812	0.096619	-0.367220	3.527513	18.342147
18890	0	-1.159202	0.787704	9.637448	-0.011593	0.007875	0.096375	-0.366344	3.531084	18.342183
18891	0	-1.178243	0.793666	9.686230	-0.011780	0.007935	0.096863	-0.364763	3.538706	18.338400
18892	0	-1.172648	0.763563	9.734874	-0.011724	0.007633	0.097349	-0.362853	3.545594	18.331973
18893	0	-1.160285	0.769137	9.765544	-0.011597	0.007690	0.097656	-0.362674	3.557375	18.331541
18894	0	-1.161705	0.769385	9.759216	-0.011609	0.007691	0.097593	-0.360726	3.571300	18.336783
18895	0	-1.172803	0.787322	9.808241	-0.011719	0.007874	0.098083	-0.361964	3.586657	18.335418
18896	0	-1.162897	0.781116	9.801806	-0.011616	0.007812	0.098020	-0.363320	3.606664	18.335773
18897	0	-1.178760	0.756767	9.850986	-0.011780	0.007568	0.098511	-0.365008	3.620275	18.334551
18898	0	-1.193111	0.762936	9.856815	-0.011918	0.007627	0.098570	-0.363760	3.639999	18.336413
18899	0	-1.192022	0.762803	9.899692	-0.011902	0.007629	0.098999	-0.366145	3.665764	18.336466
18900	0	-1.207676	0.774866	9.954167	-0.012061	0.007749	0.099544	-0.366885	3.688265	18.336441
18901	0	-1.203713	0.793226	10.003522	-0.012024	0.007935	0.100037	-0.370307	3.707835	18.328798
18902	0	-1.212597	0.756102	9.954298	-0.012112	0.007564	0.099545	-0.374129	3.728831	18.328703
18903	0	-1.234083	0.762878	10.040144	-0.012329	0.007629	0.100403	-0.375706	3.746744	18.329121
18904	0	-1.229996	0.756625	10.064314	-0.012292	0.007566	0.100644	-0.376831	3.760440	18.328018
18905	0	-1.234052	0.786967	10.101209	-0.012329	0.007874	0.101013	-0.382165	3.777977	18.333491
18906	0	-1.205729	0.768180	10.161955	-0.012048	0.007682	0.101621	-0.383145	3.793262	18.334656
18907	0	-1.239577	0.750702	10.174494	-0.012390	0.007507	0.101746	-0.384516	3.804193	18.341397
18908	0	-1.221893	0.762629	10.149967	-0.012218	0.007628	0.101500	-0.387994	3.809300	18.348293
18909	0	-1.214595	0.738161	10.156277	-0.012146	0.007385	0.101562	-0.393136	3.813830	18.352060
18910	0	-1.245384	0.701489	10.143986	-0.012451	0.007011	0.101440	-0.390219	3.821401	18.350086
18911	0	-1.226562	0.732858	10.137938	-0.012268	0.007324	0.101379	-0.386332	3.823189	18.341771
18912	0	-1.219739	0.824694	10.198949	-0.012202	0.008248	0.101989	-0.388912	3.822230	18.339425
18913	0	-1.219973	0.842195	10.162449	-0.012207	0.008423	0.101624	-0.390949	3.818490	18.335110
18914	0	-1.242334	0.805700	10.156493	-0.012437	0.008055	0.101563	-0.389526	3.807815	18.337217
18915	0	-1.268636	0.806120	10.064774	-0.012695	0.008057	0.100647	-0.385500	3.802247	18.341918
18916	0	-1.248050	0.787995	10.101599	-0.012494	0.007882	0.101014	-0.389065	3.791408	18.337057
18917	0	-1.200669	0.726102	10.046609	-0.012024	0.007263	0.100464	-0.392706	3.776359	18.338017
18918	0	-1.245842	0.725702	10.047020	-0.012478	0.007258	0.100468	-0.395350	3.758734	18.331339
18919	0	-1.218905	0.732232	9.991688	-0.012207	0.007324	0.099915	-0.398643	3.742695	18.328337
18920	0	-1.202970	0.732164	9.992061	-0.012050	0.007319	0.099918	-0.397285	3.724370	18.322620
18921	0	-1.194564	0.739004	9.930592	-0.011963	0.007385	0.099304	-0.392939	3.709056	18.320940
18922	0	-1.197135	0.757952	9.955320	-0.011990	0.007577	0.099551	-0.391136	3.692628	18.317469
18923	0	-1.188524	0.781816	9.973298	-0.011902	0.007812	0.099731	-0.385816	3.678126	18.318486
18924	0	-1.167040	0.752056	9.894252	-0.011686	0.007518	0.098941	-0.383793	3.664255	18.314826
18925	0	-1.182723	0.805933	9.845112	-0.011841	0.008057	0.098450	-0.381776	3.652978	18.309963
18926	0	-1.162171	0.782005	9.845249	-0.011631	0.007817	0.098452	-0.379609	3.646672	18.301778
18927	0	-1.170515	0.806409	9.790140	-0.011719	0.008057	0.097900	-0.372108	3.635393	18.304376
18928	0	-1.155546	0.862552	9.741432	-0.011570	0.008620	0.097413	-0.367051	3.622856	18.303068
18929	0	-1.165123	0.818167	9.759574	-0.011658	0.008179	0.097595	-0.364704	3.619864	18.309763
18930	0	-1.139378	0.763515	9.753600	-0.011401	0.007635	0.097535	-0.365774	3.615758	18.310057
18931	0	-1.171009	0.732788	9.753494	-0.011719	0.007324	0.097534	-0.362626	3.610175	18.313065
18932	0	-1.175725	0.715191	9.686409	-0.011763	0.007148	0.096864	-0.358739	3.608345	18.306954
18933	0	-1.153614	0.756663	9.741218	-0.011536	0.007568	0.097412	-0.361701	3.613407	18.299161
18934	0	-1.183989	0.793192	9.722914	-0.011842	0.007931	0.097229	-0.361289	3.615663	18.292660
18935	0	-1.165731	0.768908	9.759537	-0.011658	0.007690	0.097595	-0.363900	3.619744	18.293576
18936	0	-1.166188	0.811753	9.771648	-0.011658	0.008114	0.097717	-0.360642	3.629209	18.297101
18937	0	-1.141934	0.793295	9.759467	-0.011414	0.007935	0.097595	-0.363488	3.640491	18.295721
18938	0	-1.155251	0.750622	9.759246	-0.011547	0.007504	0.097593	-0.361261	3.651363	18.296559
18939	0	-1.154770	0.781464	9.747155	-0.011536	0.007812	0.097473	-0.359649	3.670026	18.298816
18940	0	-1.175071	0.799989	9.795671	-0.011744	0.007999	0.097958	-0.359997	3.682874	18.297932
18941	0	-1.197051	0.805468	9.783858	-0.011963	0.008057	0.097839	-0.363210	3.696304	18.299270
18942	0	-1.204662	0.805451	9.887404	-0.012040	0.008052	0.098875	-0.361146	3.708360	18.302952
18943	0	-1.197405	0.793238	9.930303	-0.011963	0.007935	0.099304	-0.364647	3.725802	18.308199
18944	0	-1.199565	0.786616	9.911725	-0.011986	0.007869	0.099118	-0.368569	3.741718	18.307713
18945	0	-1.179103	0.751029	10.027922	-0.011780	0.007507	0.100281	-0.366089	3.759068	18.309975
18946	0	-1.224045	0.738868	9.954340	-0.012230	0.007391	0.099545	-0.369671	3.775708	18.310830
18947	0	-1.191008	0.745190	10.046248	-0.011902	0.007446	0.100464	-0.364223	3.789595	18.309749
18948	0	-1.204852	0.726976	10.058247	-0.012041	0.007274	0.100583	-0.369670	3.802596	18.315399
18949	0	-1.221874	0.732628	10.027918	-0.012207	0.007324	0.100281	-0.368217	3.820465	18.312287
18950	0	-1.242001	0.763591	10.064221	-0.012414	0.007633	0.100643	-0.366022	3.831784	18.305690
18951	0	-1.202900	0.799527	10.095157	-0.012024	0.007996	0.100952	-0.367393	3.842062	18.305425
18952	0	-1.222054	0.781474	10.125481	-0.012218	0.007812	0.101255	-0.364767	3.849974	18.305694
18953	0	-1.226717	0.805460	10.137966	-0.012268	0.008057	0.101379	-0.368112	3.853510	18.308774
18954	0	-1.208705	0.787097	10.186714	-0.012084	0.007869	0.101868	-0.366691	3.861497	18.314331
18955	0	-1.220369	0.744697	10.174596	-0.012207	0.007446	0.101746	-0.366967	3.862256	18.314872
18956	0	-1.207698	0.745456	10.131798	-0.012078	0.007447	0.101318	-0.359691	3.865250	18.308087
18957	0	-1.226759	0.769259	10.076894	-0.012268	0.007690	0.100769	-0.358296	3.869239	18.309487
18958	0	-1.213423	0.781559	10.089163	-0.012146	0.007816	0.100890	-0.360249	3.860419	18.310183
18959	0	-1.213441	0.739019	10.113628	-0.012146	0.007385	0.101135	-0.355753	3.851805	18.306358
18960	0	-1.248108	0.733853	10.028335	-0.012489	0.007334	0.100283	-0.351383	3.846901	18.304067
18961	0	-1.243365	0.763292	10.003853	-0.012451	0.007629	0.100037	-0.348556	3.831398	18.303046
18962	0	-1.233920	0.776214	10.028536	-0.012356	0.007758	0.100284	-0.345265	3.817029	18.305126
18963	0	-1.213415	0.805835	9.997689	-0.012146	0.008057	0.099976	-0.344467	3.808009	18.309316
18964	0	-1.210576	0.812308	9.961307	-0.012122	0.008121	0.099611	-0.342770	3.793755	18.313227
18965	0	-1.213126	0.763282	9.967194	-0.012146	0.007629	0.099670	-0.340007	3.781362	18.312688
18966	0	-1.185720	0.800699	9.900343	-0.011873	0.008002	0.099002	-0.335740	3.767339	18.313260
18967	0	-1.170382	0.769260	9.887855	-0.011719	0.007690	0.098877	-0.334381	3.754565	18.309224
18968	0	-1.167478	0.751646	9.814870	-0.011689	0.007511	0.098147	-0.329341	3.742283	18.308414
18969	0	-1.158210	0.696267	9.790179	-0.011597	0.006958	0.097900	-0.325089	3.729764	18.310460
18970	0	-1.155297	0.739760	9.845310	-0.011568	0.007394	0.098452	-0.321869	3.716716	18.306756
18971	0	-1.182857	0.805743	9.777974	-0.011841	0.008057	0.097778	-0.322093	3.706901	18.306429
18972	0	-1.180492	0.842799	9.747615	-0.011817	0.008424	0.097475	-0.318238	3.697148	18.300354
18973	0	-1.195099	0.811889	9.771864	-0.011963	0.008118	0.097717	-0.317966	3.687741	18.302670
18974	0	-1.193146	0.769676	9.692644	-0.011940	0.007692	0.096926	-0.313921	3.682200	18.303965
18975	0	-1.201726	0.744643	9.722982	-0.012024	0.007446	0.097229	-0.314868	3.678874	18.305246
18976	0	-1.170142	0.744690	9.723039	-0.011705	0.007446	0.097230	-0.315166	3.678677	18.301411
18977	0	-1.202256	0.738893	9.747303	-0.012024	0.007385	0.097473	-0.311897	3.681575	18.302758
18978	0	-1.171134	0.732942	9.741193	-0.011717	0.007331	0.097411	-0.314671	3.679606	18.299388
18979	0	-1.177228	0.787396	9.741298	-0.011780	0.007874	0.097412	-0.315217	3.675268	18.297221
18980	0	-1.177213	0.830346	9.710685	-0.011765	0.008301	0.097108	-0.313026	3.687581	18.295470
18981	0	-1.178842	0.811867	9.777720	-0.011780	0.008118	0.097778	-0.312741	3.702115	18.292980
18982	0	-1.156299	0.751659	9.795680	-0.011553	0.007509	0.097959	-0.305160	3.718533	18.298423
18983	0	-1.111614	0.713974	9.808272	-0.011108	0.007141	0.098083	-0.307708	3.732040	18.299101
18984	0	-1.161943	0.713961	9.789750	-0.011612	0.007138	0.097898	-0.307092	3.745289	18.299814
18985	0	-1.155115	0.762732	9.850909	-0.011536	0.007629	0.098511	-0.310347	3.767721	18.293860
18986	0	-1.200321	0.786933	9.868891	-0.011994	0.007869	0.098690	-0.310652	3.782463	18.297338
18987	0	-1.178837	0.849126	9.857012	-0.011780	0.008484	0.098572	-0.303097	3.796944	18.303253
18988	0	-1.174748	0.825507	9.881064	-0.011736	0.008254	0.098812	-0.302870	3.814841	18.306697
18989	0	-1.209227	0.787316	9.954748	-0.012085	0.007874	0.099548	-0.304272	3.827725	18.307851
18990	0	-1.223203	0.744187	9.936239	-0.012222	0.007445	0.099363	-0.309144	3.843391	18.302747
18991	0	-1.172851	0.769401	9.979106	-0.011719	0.007690	0.099792	-0.305972	3.859034	18.303063
18992	0	-1.217312	0.794386	10.033691	-0.012166	0.007941	0.100338	-0.303983	3.871612	18.305812
18993	0	-1.209245	0.811902	10.034079	-0.012085	0.008118	0.100342	-0.303398	3.884606	18.305725
18994	0	-1.211072	0.769216	10.070390	-0.012100	0.007692	0.100705	-0.304578	3.901038	18.311558
18995	0	-1.166542	0.738257	10.186699	-0.011658	0.007385	0.101868	-0.308546	3.914142	18.309019
18996	0	-1.216613	0.695368	10.082749	-0.012161	0.006952	0.100828	-0.307976	3.924142	18.311207
18997	0	-1.202101	0.732640	10.144062	-0.012024	0.007324	0.101440	-0.306577	3.925315	18.313249
18998	0	-1.207626	0.763602	10.113540	-0.012079	0.007633	0.101135	-0.304442	3.926372	18.309980
18999	0	-1.220226	0.787541	10.168500	-0.012207	0.007874	0.101685	-0.303461	3.925501	18.311260
19000	0	-1.255684	0.799841	10.089197	-0.012564	0.007998	0.100891	-0.304605	3.922156	18.308724
19001	0	-1.250713	0.769531	10.131862	-0.012512	0.007690	0.101318	-0.300235	3.920906	18.312159
19002	0	-1.237194	0.770199	10.113616	-0.012381	0.007700	0.101135	-0.299120	3.915593	18.313629
19003	0	-1.237801	0.762876	10.064851	-0.012390	0.007629	0.100647	-0.301066	3.906315	18.315919
19004	0	-1.235730	0.787305	10.040669	-0.012366	0.007872	0.100406	-0.300580	3.900532	18.314230
19005	0	-1.213490	0.793812	10.058700	-0.012146	0.007935	0.100586	-0.297714	3.892388	18.316809
19006	0	-1.217096	0.769429	10.028460	-0.012185	0.007697	0.100283	-0.302059	3.880696	18.311218
19007	0	-1.182235	0.720222	10.034397	-0.011841	0.007202	0.100342	-0.303174	3.864093	18.307669
19008	0	-1.203405	0.683980	9.967573	-0.012049	0.006836	0.099674	-0.299879	3.851707	18.299902
19009	0	-1.194258	0.720774	9.930624	-0.011963	0.007202	0.099304	-0.294687	3.832771	18.297554
19010	0	-1.184193	0.746098	9.906593	-0.011862	0.007457	0.099064	-0.291094	3.814291	18.297001
19011	0	-1.176900	0.775744	9.857260	-0.011780	0.007751	0.098572	-0.285340	3.806226	18.295241
19012	0	-1.211113	0.782722	9.851314	-0.012125	0.007824	0.098512	-0.282809	3.794613	18.302788
19013	0	-1.176809	0.854990	9.820654	-0.011780	0.008545	0.098206	-0.278161	3.785388	18.298689
19014	0	-1.217268	0.843476	9.772042	-0.012184	0.008432	0.097719	-0.276566	3.776443	18.301613
19015	0	-1.183144	0.793662	9.802343	-0.011841	0.007935	0.098022	-0.275346	3.769977	18.300409
19016	0	-1.150760	0.769907	9.765799	-0.011518	0.007694	0.097657	-0.270857	3.762810	18.300563
19017	0	-1.183153	0.726815	9.747390	-0.011841	0.007263	0.097473	-0.266198	3.756370	18.301487
19018	0	-1.169207	0.733924	9.747471	-0.011701	0.007334	0.097474	-0.260876	3.750749	18.299190
19019	0	-1.158674	0.762968	9.802361	-0.011597	0.007629	0.098022	-0.261686	3.743585	18.297151
19020	0	-1.145171	0.775072	9.771970	-0.011456	0.007751	0.097719	-0.263655	3.743554	18.298593
19021	0	-1.183517	0.799732	9.771783	-0.011841	0.007996	0.097717	-0.262796	3.741411	18.299738
19022	0	-1.158162	0.812348	9.729118	-0.011585	0.008121	0.097291	-0.260465	3.741643	18.300659
19023	0	-1.165530	0.824259	9.759526	-0.011658	0.008240	0.097595	-0.258198	3.743225	18.299789
19024	0	-1.171526	0.806296	9.704562	-0.011714	0.008061	0.097046	-0.257479	3.749222	18.307137
19025	0	-1.172411	0.762968	9.759455	-0.011719	0.007629	0.097595	-0.258144	3.759932	18.308042
19026	0	-1.192092	0.708034	9.801961	-0.011913	0.007080	0.098021	-0.258839	3.773256	18.310272
19027	0	-1.160562	0.799342	9.844883	-0.011597	0.007996	0.098450	-0.262328	3.788039	18.306734
19028	0	-1.168483	0.786802	9.826368	-0.011676	0.007869	0.098265	-0.264145	3.802906	18.306370
19029	0	-1.197136	0.762095	9.844933	-0.011963	0.007629	0.098450	-0.274903	3.817162	18.306310
19030	0	-1.198919	0.797497	9.838689	-0.011980	0.007978	0.098388	-0.279924	3.832219	18.310425
19031	0	-1.203470	0.805211	9.875394	-0.012024	0.008057	0.098755	-0.286175	3.849169	18.314857
19032	0	-1.193281	0.792053	9.972786	-0.011924	0.007925	0.099729	-0.292259	3.863896	18.314430
19033	0	-1.190969	0.750705	9.918121	-0.011902	0.007507	0.099182	-0.293538	3.877333	18.310766
19034	0	-1.205191	0.750433	10.027759	-0.012040	0.007506	0.100279	-0.296864	3.895206	18.319233
19035	0	-1.179196	0.756847	10.070657	-0.011780	0.007568	0.100708	-0.297674	3.913432	18.319067
19036	0	-1.205683	0.708213	10.051997	-0.012049	0.007080	0.100521	-0.296367	3.927078	18.322122
19037	0	-1.208854	0.708037	10.003617	-0.012085	0.007080	0.100037	-0.297072	3.935587	18.322263
19038	0	-1.240463	0.732531	10.113243	-0.012398	0.007324	0.101133	-0.296874	3.947771	18.324045
19039	0	-1.251772	0.774795	10.089070	-0.012512	0.007751	0.100891	-0.301881	3.958434	18.320680
19040	0	-1.252811	0.811392	10.052308	-0.012524	0.008110	0.100524	-0.298597	3.967983	18.323960
19041	0	-1.233025	0.817919	10.058576	-0.012329	0.008179	0.100586	-0.299119	3.973705	18.325245
19042	0	-1.209037	0.775517	10.076750	-0.012088	0.007751	0.100768	-0.295951	3.980989	18.324969
19043	0	-1.207933	0.799490	10.150219	-0.012085	0.007996	0.101501	-0.297899	3.979103	18.331599
19044	0	-1.218848	0.805756	10.125902	-0.012197	0.008055	0.101258	-0.295873	3.974425	18.336291
19045	0	-1.190047	0.769342	10.107415	-0.011902	0.007690	0.101074	-0.293575	3.977248	18.335820
19046	0	-1.207578	0.751716	10.089061	-0.012082	0.007513	0.100890	-0.290080	3.974496	18.337500
19047	0	-1.176878	0.787464	10.064817	-0.011780	0.007874	0.100647	-0.289999	3.966380	18.335342
19048	0	-1.205382	0.744820	10.071102	-0.012063	0.007448	0.100710	-0.291134	3.960311	18.336374
19049	0	-1.207518	0.732906	10.046469	-0.012085	0.007324	0.100464	-0.286787	3.953556	18.335118
19050	0	-1.223685	0.770075	10.077141	-0.012249	0.007700	0.100770	-0.287033	3.944124	18.328037
19051	0	-1.219270	0.860833	9.991610	-0.012207	0.008606	0.099915	-0.285584	3.932184	18.332055
19052	0	-1.216657	0.824593	9.973556	-0.012178	0.008244	0.099734	-0.284031	3.922956	18.328914
19053	0	-1.188617	0.768978	9.961130	-0.011902	0.007690	0.099609	-0.285969	3.909308	18.325839
19054	0	-1.197675	0.701944	9.912676	-0.011993	0.007017	0.099125	-0.284550	3.894476	18.325315
19055	0	-1.182359	0.732297	9.863497	-0.011841	0.007324	0.098633	-0.287300	3.878922	18.332428
19056	0	-1.178865	0.732771	9.815002	-0.011806	0.007321	0.098148	-0.281170	3.862530	18.330187
19057	0	-1.176415	0.744928	9.814618	-0.011780	0.007446	0.098145	-0.278910	3.848695	18.331954
19058	0	-1.185556	0.782265	9.827090	-0.011870	0.007818	0.098269	-0.275016	3.835858	18.336592
19059	0	-1.176584	0.799733	9.839020	-0.011780	0.007996	0.098389	-0.274249	3.824055	18.336870
19060	0	-1.192366	0.757345	9.802656	-0.011935	0.007571	0.098025	-0.272881	3.814955	18.338858
19061	0	-1.189218	0.750820	9.759633	-0.011902	0.007507	0.097595	-0.273044	3.808009	18.339478
19062	0	-1.175643	0.750887	9.796380	-0.011761	0.007508	0.097963	-0.273494	3.807392	18.343989
19063	0	-1.171627	0.806015	9.747315	-0.011719	0.008057	0.097473	-0.270421	3.808771	18.338400
19064	0	-1.189473	0.800307	9.765647	-0.011897	0.008002	0.097656	-0.270609	3.810387	18.339417
19065	0	-1.177780	0.799551	9.777857	-0.011780	0.007996	0.097778	-0.271848	3.812459	18.341335
19066	0	-1.170967	0.756848	9.796197	-0.011715	0.007567	0.097961	-0.271703	3.810663	18.337433
19067	0	-1.147548	0.781805	9.783881	-0.011475	0.007812	0.097839	-0.266292	3.816041	18.336969
19068	0	-1.159790	0.776181	9.820375	-0.011599	0.007762	0.098204	-0.267552	3.819614	18.337690
19069	0	-1.178299	0.787463	9.759474	-0.011780	0.007874	0.097595	-0.267229	3.827649	18.329754
19070	0	-1.172822	0.732850	9.777590	-0.011725	0.007326	0.097776	-0.265506	3.835274	18.325620
19071	0	-1.184327	0.738694	9.796100	-0.011841	0.007385	0.097961	-0.264585	3.842483	18.322551
19072	0	-1.191506	0.799930	9.844778	-0.011908	0.007998	0.098449	-0.264623	3.855527	18.322742
19073	0	-1.184673	0.824023	9.832688	-0.011841	0.008240	0.098328	-0.265063	3.866718	18.323022
19074	0	-1.186242	0.823964	9.905706	-0.011853	0.008240	0.099058	-0.266199	3.881712	18.323709
19075	0	-1.221349	0.762643	9.863224	-0.012207	0.007629	0.098633	-0.270661	3.893568	18.324588
19076	0	-1.222512	0.762566	9.936252	-0.012220	0.007623	0.099363	-0.268325	3.903381	18.326613
19077	0	-1.208970	0.775360	9.954760	-0.012085	0.007751	0.099548	-0.266894	3.913173	18.327387
19078	0	-1.216159	0.769252	9.972893	-0.012156	0.007694	0.099730	-0.269885	3.924470	18.326805
19079	0	-1.197118	0.757015	9.966928	-0.011963	0.007568	0.099670	-0.268864	3.938351	18.333710
19080	0	-1.199010	0.787723	10.045974	-0.011980	0.007876	0.100461	-0.268882	3.954098	18.328644
19081	0	-1.190840	0.756734	10.076835	-0.011902	0.007568	0.100769	-0.271077	3.965884	18.331050
19082	0	-1.203894	0.720022	10.064480	-0.012037	0.007199	0.100645	-0.271118	3.972134	18.333059
19083	0	-1.190204	0.732349	9.997562	-0.011902	0.007324	0.099976	-0.273072	3.976707	18.338647
19084	0	-1.221520	0.745010	10.058464	-0.012208	0.007444	0.100586	-0.267564	3.989230	18.333371
19085	0	-1.251558	0.763021	10.064649	-0.012512	0.007629	0.100647	-0.267666	3.997381	18.332451
19086	0	-1.221152	0.787649	10.137760	-0.012214	0.007874	0.101377	-0.266586	3.999302	18.338354
19087	0	-1.244572	0.781355	10.052550	-0.012451	0.007812	0.100525	-0.266573	3.997468	18.343011
19088	0	-1.244097	0.775525	10.064775	-0.012441	0.007753	0.100648	-0.265473	4.002090	18.336641
19089	0	-1.225987	0.744874	10.046469	-0.012268	0.007446	0.100464	-0.263844	3.997094	18.334804
19090	0	-1.242176	0.726790	10.052749	-0.012435	0.007268	0.100526	-0.265117	3.986419	18.336012
19091	0	-1.220137	0.787392	10.058659	-0.012207	0.007874	0.100586	-0.265841	3.984326	18.336397
19092	0	-1.181970	0.781828	10.058758	-0.011829	0.007812	0.100587	-0.260478	3.977675	18.338399
19093	0	-1.189036	0.750844	10.015997	-0.011902	0.007507	0.100159	-0.260379	3.968865	18.336859
19094	0	-1.186659	0.726466	10.004003	-0.011879	0.007265	0.100039	-0.262090	3.959051	18.335251
19095	0	-1.170614	0.751094	10.003783	-0.011719	0.007507	0.100037	-0.259205	3.948973	18.338166
19096	0	-1.167900	0.800235	10.028441	-0.011694	0.008002	0.100283	-0.260366	3.936217	18.335543
19097	0	-1.170817	0.824017	9.967162	-0.011719	0.008240	0.099670	-0.261091	3.928404	18.334822
19098	0	-1.180579	0.811872	9.955183	-0.011820	0.008118	0.099550	-0.261096	3.916549	18.334857
19099	0	-1.201403	0.793972	9.924395	-0.012024	0.007935	0.099243	-0.256394	3.909484	18.335716
19100	0	-1.199083	0.739791	9.881834	-0.012005	0.007395	0.098817	-0.254008	3.897562	18.334653
19101	0	-1.207231	0.769274	9.912246	-0.012085	0.007690	0.099121	-0.252625	3.887323	18.338910
19102	0	-1.204745	0.800275	9.881911	-0.012060	0.007999	0.098818	-0.250017	3.876945	18.338270
19103	0	-1.189470	0.757154	9.838929	-0.011902	0.007568	0.098389	-0.247518	3.872961	18.339912
19104	0	-1.212415	0.733168	9.875663	-0.012132	0.007330	0.098756	-0.246734	3.868560	18.343472
19105	0	-1.189354	0.739302	9.820599	-0.011902	0.007385	0.098206	-0.238930	3.863208	18.344245
19106	0	-1.193576	0.740205	9.777954	-0.011947	0.007401	0.097778	-0.238326	3.854747	18.344130
19107	0	-1.170921	0.756906	9.741320	-0.011719	0.007568	0.097412	-0.238711	3.847863	18.340410
19108	0	-1.169399	0.781956	9.778042	-0.011700	0.007813	0.097780	-0.232738	3.845513	18.337863
19109	0	-1.195840	0.811805	9.747366	-0.011963	0.008118	0.097473	-0.233403	3.844508	18.332714
19110	0	-1.177503	0.811805	9.783886	-0.011771	0.008118	0.097839	-0.234011	3.853259	18.334287
19111	0	-1.147690	0.774725	9.796149	-0.011475	0.007751	0.097961	-0.239979	3.860191	18.330947
19112	0	-1.142115	0.768328	9.783892	-0.011418	0.007682	0.097839	-0.239400	3.867787	18.333722
19113	0	-1.160049	0.836208	9.808302	-0.011597	0.008362	0.098083	-0.240128	3.876457	18.328472
19114	0	-1.142977	0.848604	9.844662	-0.011421	0.008484	0.098448	-0.238614	3.890592	18.322932
19115	0	-1.160407	0.854290	9.783866	-0.011597	0.008545	0.097839	-0.242021	3.903571	18.327855
19116	0	-1.186382	0.798684	9.863030	-0.011856	0.007991	0.098631	-0.247643	3.916810	18.325723
19117	0	-1.190934	0.750600	9.838787	-0.011902	0.007507	0.098389	-0.250231	3.929819	18.326220
19118	0	-1.180216	0.707286	9.917969	-0.011795	0.007077	0.099180	-0.256267	3.942309	18.326399
19119	0	-1.196725	0.713715	9.905982	-0.011963	0.007141	0.099060	-0.261889	3.951631	18.322864
19120	0	-1.185833	0.793074	10.009538	-0.011850	0.007926	0.100097	-0.257470	3.964972	18.317542
19121	0	-1.197352	0.829902	9.954721	-0.011963	0.008301	0.099548	-0.260518	3.981492	18.318839
19122	0	-1.205368	0.811500	9.954444	-0.012046	0.008114	0.099545	-0.260258	3.994768	18.321194
19123	0	-1.209151	0.799336	10.003601	-0.012085	0.007996	0.100037	-0.263866	4.006545	18.324588
19124	0	-1.203927	0.756088	10.003468	-0.012037	0.007564	0.100035	-0.268037	4.013098	18.325102
19125	0	-1.208900	0.757030	10.015806	-0.012085	0.007568	0.100159	-0.266930	4.022016	18.329988
19126	0	-1.191173	0.793793	10.058384	-0.011910	0.007937	0.100584	-0.267468	4.027786	18.332340
19127	0	-1.196604	0.769009	10.101284	-0.011963	0.007690	0.101013	-0.268938	4.035629	18.331332
19128	0	-1.197248	0.780905	10.095104	-0.011970	0.007812	0.100951	-0.272831	4.043182	18.328616
19129	0	-1.232828	0.756474	10.101355	-0.012329	0.007568	0.101013	-0.278060	4.046538	18.331983
19130	0	-1.226585	0.744173	10.046379	-0.012267	0.007439	0.100464	-0.275662	4.049346	18.332393
19131	0	-1.238748	0.756841	10.064730	-0.012390	0.007568	0.100647	-0.276740	4.050589	18.332683
19132	0	-1.213896	0.750382	10.125779	-0.012141	0.007506	0.101257	-0.280738	4.052277	18.328676
19133	0	-1.195568	0.780768	10.083131	-0.011963	0.007812	0.100830	-0.287342	4.048310	18.324298
19134	0	-1.212405	0.756088	10.058854	-0.012132	0.007558	0.100588	-0.285107	4.043882	18.323072
19135	0	-1.226107	0.714539	10.052545	-0.012268	0.007141	0.100525	-0.281408	4.040168	18.319268
19136	0	-1.230206	0.739298	9.997822	-0.012316	0.007393	0.099977	-0.282495	4.028741	18.318741
19137	0	-1.213573	0.788126	9.997622	-0.012146	0.007874	0.099976	-0.274903	4.021268	18.319934
19138	0	-1.199270	0.813799	10.003851	-0.012004	0.008133	0.100038	-0.270344	4.012715	18.317115
19139	0	-1.195491	0.781412	10.009848	-0.011963	0.007812	0.100098	-0.269702	4.007857	18.315577
19140	0	-1.199691	0.800102	10.016085	-0.012009	0.007998	0.100160	-0.267989	3.998636	18.309944
19141	0	-1.171000	0.781230	9.942732	-0.011719	0.007812	0.099426	-0.269428	3.992839	18.312545
19142	0	-1.175114	0.732495	9.875803	-0.011763	0.007323	0.098757	-0.268704	3.983785	18.313519
19143	0	-1.146246	0.793898	9.881697	-0.011475	0.007935	0.098816	-0.264853	3.973996	18.315427
19144	0	-1.168210	0.812543	9.918561	-0.011695	0.008126	0.099184	-0.267010	3.963420	18.314847
19145	0	-1.176975	0.787382	9.893916	-0.011780	0.007874	0.098938	-0.267877	3.956046	18.313673
19146	0	-1.181288	0.830386	9.826932	-0.011822	0.008301	0.098269	-0.265500	3.949974	18.314822
19147	0	-1.213867	0.781390	9.802326	-0.012146	0.007812	0.098022	-0.265033	3.945653	18.312650
19148	0	-1.200342	0.768905	9.857374	-0.012010	0.007692	0.098573	-0.270011	3.942689	18.312764
19149	0	-1.183084	0.750546	9.777967	-0.011841	0.007507	0.097778	-0.273392	3.935255	18.311599
19150	0	-1.169064	0.756640	9.869650	-0.011699	0.007564	0.098696	-0.271323	3.930114	18.310468
19151	0	-1.214574	0.750573	9.814468	-0.012146	0.007507	0.098145	-0.274272	3.934031	18.304211
19152	0	-1.196149	0.756492	9.771743	-0.011963	0.007565	0.097717	-0.274965	3.936626	18.303415
19153	0	-1.208447	0.781129	9.771744	-0.012085	0.007812	0.097717	-0.277527	3.940304	18.304056
19154	0	-1.184553	0.793187	9.814383	-0.011840	0.007932	0.098145	-0.278352	3.951074	18.301990
19155	0	-1.183836	0.732749	9.783941	-0.011841	0.007324	0.097839	-0.275663	3.952418	18.301510
19156	0	-1.171442	0.770098	9.832721	-0.011714	0.007696	0.098328	-0.271145	3.957128	18.299960
19157	0	-1.202244	0.787909	9.851048	-0.012024	0.007874	0.098511	-0.265785	3.959582	18.293604
19158	0	-1.196341	0.777112	9.820348	-0.011960	0.007762	0.098205	-0.256210	3.967741	18.292622
19159	0	-1.203092	0.762921	9.875405	-0.012024	0.007629	0.098755	-0.257453	3.980047	18.292272
19160	0	-1.167755	0.806085	9.936226	-0.011672	0.008056	0.099363	-0.252576	3.990623	18.291936
19161	0	-1.184961	0.823786	9.912020	-0.011841	0.008240	0.099121	-0.255784	4.004985	18.292828
19162	0	-1.192390	0.762437	9.917977	-0.011920	0.007625	0.099180	-0.257171	4.013750	18.296205
19163	0	-1.178470	0.769170	9.899834	-0.011780	0.007690	0.098999	-0.256783	4.023654	18.299615
19164	0	-1.191377	0.812205	9.966813	-0.011912	0.008120	0.099669	-0.255046	4.029503	18.301123
19165	0	-1.190291	0.811714	10.015861	-0.011902	0.008118	0.100159	-0.256762	4.034935	18.300322
19166	0	-1.233824	0.830401	9.966825	-0.012332	0.008299	0.099669	-0.251931	4.046342	18.299350
19167	0	-1.227261	0.787875	10.034083	-0.012268	0.007874	0.100342	-0.247091	4.055746	18.300198
19168	0	-1.246596	0.776104	10.052139	-0.012461	0.007761	0.100522	-0.248108	4.065930	18.303351
19169	0	-1.245271	0.769263	10.015833	-0.012451	0.007690	0.100159	-0.246643	4.071860	18.296153
19170	0	-1.245690	0.757173	10.040168	-0.012455	0.007572	0.100402	-0.248326	4.078294	18.305809
19171	0	-1.257261	0.732484	10.089115	-0.012573	0.007324	0.100891	-0.248708	4.081784	18.303176
19172	0	-1.232812	0.745058	10.034155	-0.012328	0.007447	0.100342	-0.246009	4.085952	18.304323
19173	0	-1.245318	0.732843	10.028020	-0.012451	0.007324	0.100281	-0.242316	4.092452	18.305474
19174	0	-1.257685	0.758073	10.052278	-0.012578	0.007576	0.100523	-0.238044	4.095338	18.301325
19175	0	-1.244828	0.763156	10.083027	-0.012451	0.007629	0.100830	-0.236728	4.096261	18.297942
19176	0	-1.244212	0.775820	10.058613	-0.012445	0.007755	0.100586	-0.234533	4.096656	18.295036
19177	0	-1.226305	0.781384	10.058644	-0.012268	0.007812	0.100586	-0.234193	4.095184	18.299235
19178	0	-1.182470	0.806082	10.083067	-0.011831	0.008059	0.100830	-0.232814	4.091960	18.302466
19179	0	-1.188982	0.769212	10.058723	-0.011902	0.007690	0.100586	-0.232109	4.082464	18.301425
19180	0	-1.211249	0.769148	10.052811	-0.012122	0.007693	0.100527	-0.235364	4.075664	18.299812
19181	0	-1.170648	0.818421	10.052588	-0.011719	0.008179	0.100525	-0.230349	4.065920	18.301412
19182	0	-1.223144	0.806919	10.028406	-0.012244	0.008067	0.100283	-0.229232	4.055532	18.302908
19183	0	-1.195296	0.818190	10.015962	-0.011963	0.008179	0.100159	-0.226810	4.048404	18.301812
19184	0	-1.193055	0.842972	9.936768	-0.011944	0.008429	0.099366	-0.226702	4.037293	18.297482
19185	0	-1.195309	0.787282	9.942750	-0.011963	0.007874	0.099426	-0.228724	4.030221	18.297408
19186	0	-1.169339	0.774986	9.912372	-0.011700	0.007750	0.099123	-0.229551	4.027174	18.300658
19187	0	-1.170626	0.751036	9.875613	-0.011719	0.007507	0.098755	-0.227247	4.016877	18.295566
19188	0	-1.168523	0.733198	9.942905	-0.011694	0.007330	0.099428	-0.226048	4.010981	18.285824
19189	0	-1.182499	0.763324	9.814614	-0.011841	0.007629	0.098145	-0.222808	3.996695	18.282089
19190	0	-1.173664	0.794612	9.839261	-0.011748	0.007942	0.098392	-0.219420	3.987218	18.272669
19191	0	-1.195516	0.818463	9.851119	-0.011963	0.008179	0.098511	-0.213732	3.982404	18.270227
19192	0	-1.193539	0.788854	9.826780	-0.011948	0.007885	0.098267	-0.210828	3.972343	18.271443
19193	0	-1.219987	0.738862	9.802310	-0.012207	0.007385	0.098022	-0.208036	3.968148	18.267629
19194	0	-1.206648	0.708677	9.814593	-0.012071	0.007086	0.098145	-0.208053	3.967456	18.267869
19195	0	-1.153161	0.756840	9.771776	-0.011536	0.007568	0.097717	-0.209160	3.966911	18.268978
19196	0	-1.207676	0.738698	9.832846	-0.012077	0.007384	0.098329	-0.207096	3.970386	18.267410
19197	0	-1.184137	0.750660	9.802245	-0.011841	0.007507	0.098022	-0.208982	3.975152	18.263024
19198	0	-1.165993	0.793613	9.789912	-0.011660	0.007933	0.097899	-0.206021	3.979634	18.259814
19199	0	-1.183828	0.775280	9.808370	-0.011841	0.007751	0.098083	-0.205666	3.980903	18.267249
19200	0	-1.171517	0.762760	9.808364	-0.011714	0.007631	0.098083	-0.211080	3.986457	18.272563
19201	0	-1.171941	0.787376	9.814443	-0.011719	0.007874	0.098145	-0.211939	3.991404	18.276101
19202	0	-1.166250	0.836222	9.869252	-0.011660	0.008362	0.098693	-0.212582	3.998954	18.281227
19203	0	-1.178600	0.805441	9.863225	-0.011780	0.008057	0.098633	-0.216254	4.010367	18.287116
19204	0	-1.185657	0.768293	9.838657	-0.011853	0.007686	0.098387	-0.220496	4.018411	18.288310
19205	0	-1.190806	0.732375	9.924245	-0.011902	0.007324	0.099243	-0.222091	4.029717	18.290044
19206	0	-1.204119	0.707764	9.936278	-0.012036	0.007078	0.099363	-0.223778	4.039474	18.289469
19207	0	-1.202716	0.695820	9.942586	-0.012024	0.006958	0.099426	-0.224637	4.047349	18.289602
19208	0	-1.198301	0.775357	9.985079	-0.011970	0.007751	0.099853	-0.223209	4.066858	18.286275
19209	0	-1.209465	0.775340	9.942494	-0.012085	0.007751	0.099426	-0.222069	4.082187	18.292271
19210	0	-1.223454	0.799732	9.960576	-0.012227	0.007999	0.099607	-0.225562	4.094950	18.294857
19211	0	-1.239830	0.744534	9.924222	-0.012390	0.007446	0.099243	-0.227683	4.108489	18.298228
19212	0	-1.192468	0.719567	9.991212	-0.011918	0.007199	0.099913	-0.232868	4.120193	18.296640
19213	0	-1.202875	0.732547	9.973077	-0.012024	0.007324	0.099731	-0.232516	4.129862	18.296669
19214	0	-1.173328	0.763794	10.003362	-0.011728	0.007631	0.100035	-0.226039	4.139703	18.298845
19215	0	-1.202600	0.775367	10.046345	-0.012024	0.007751	0.100464	-0.224649	4.146193	18.299230
19216	0	-1.221769	0.788061	9.979055	-0.012212	0.007877	0.099792	-0.222025	4.157103	18.305773
19217	0	-1.214375	0.805728	10.021995	-0.012146	0.008057	0.100220	-0.222424	4.158627	18.302709
19218	0	-1.201703	0.726639	10.089132	-0.012020	0.007264	0.100891	-0.221035	4.159260	18.302580
19219	0	-1.207556	0.769315	10.083100	-0.012085	0.007690	0.100830	-0.219210	4.152762	18.305342
19220	0	-1.248825	0.732616	10.052774	-0.012494	0.007329	0.100527	-0.223638	4.150260	18.308114
19221	0	-1.250388	0.757215	10.070876	-0.012512	0.007568	0.100708	-0.220558	4.144934	18.308863
19222	0	-1.230748	0.733338	10.070944	-0.012313	0.007331	0.100709	-0.218932	4.142915	18.309578
19223	0	-1.213792	0.781690	10.046450	-0.012146	0.007812	0.100464	-0.215174	4.137872	18.310105
19224	0	-1.218411	0.745712	10.058754	-0.012191	0.007455	0.100587	-0.213849	4.134382	18.312143
19225	0	-1.231986	0.714184	10.046495	-0.012329	0.007141	0.100464	-0.214233	4.127985	18.308437
19226	0	-1.205734	0.769386	10.052776	-0.012067	0.007691	0.100527	-0.212684	4.121307	18.311148
19227	0	-1.182595	0.775545	9.979393	-0.011841	0.007751	0.099792	-0.209428	4.108403	18.314361
19228	0	-1.179799	0.727319	9.997984	-0.011811	0.007271	0.099978	-0.208015	4.097351	18.316208
19229	0	-1.194812	0.744896	9.991612	-0.011963	0.007446	0.099915	-0.206272	4.084565	18.313976
19230	0	-1.149490	0.751617	9.930816	-0.011507	0.007512	0.099307	-0.202855	4.074690	18.308701
19231	0	-1.213118	0.769460	9.924465	-0.012146	0.007690	0.099243	-0.199324	4.061704	18.305832
19232	0	-1.198957	0.769990	9.936853	-0.011994	0.007698	0.099368	-0.198426	4.060289	18.303909
19233	0	-1.195098	0.769411	9.881707	-0.011963	0.007690	0.098816	-0.195445	4.050605	18.306030
19234	0	-1.211037	0.770183	9.845270	-0.012122	0.007697	0.098452	-0.191268	4.041047	18.307887
19235	0	-1.213532	0.769235	9.838984	-0.012146	0.007690	0.098389	-0.190358	4.032777	18.311669
19236	0	-1.175649	0.769530	9.845173	-0.011759	0.007693	0.098452	-0.189216	4.034192	18.312562
19237	0	-1.171631	0.738026	9.796209	-0.011719	0.007385	0.097961	-0.196221	4.035442	18.312906
19238	0	-1.201114	0.749290	9.784159	-0.012019	0.007497	0.097840	-0.202057	4.030177	18.312074
19239	0	-1.164642	0.811794	9.790171	-0.011658	0.008118	0.097900	-0.203042	4.021121	18.315305
19240	0	-1.169361	0.811788	9.796370	-0.011697	0.008118	0.097963	-0.203978	4.021429	18.311443
19241	0	-1.158753	0.775182	9.832869	-0.011597	0.007751	0.098328	-0.204846	4.014926	18.313169
19242	0	-1.157649	0.689911	9.839067	-0.011579	0.006897	0.098391	-0.203570	4.016614	18.316597
19243	0	-1.171942	0.696086	9.838839	-0.011719	0.006958	0.098389	-0.201442	4.021487	18.317674
19244	0	-1.178106	0.732988	9.881497	-0.011782	0.007329	0.098815	-0.201589	4.024842	18.319014
19245	0	-1.209076	0.787639	9.820462	-0.012085	0.007874	0.098206	-0.199380	4.035673	18.318522
19246	0	-1.210043	0.799891	9.838555	-0.012097	0.008000	0.098386	-0.202205	4.043303	18.316449
19247	0	-1.202891	0.818001	9.863210	-0.012024	0.008179	0.098633	-0.201880	4.053242	18.323311
19248	0	-1.216216	0.799609	9.838618	-0.012156	0.007998	0.098387	-0.204661	4.063930	18.325382
19249	0	-1.209356	0.732450	9.881485	-0.012085	0.007324	0.098816	-0.205465	4.077976	18.331181
19250	0	-1.198808	0.763152	9.954435	-0.011980	0.007629	0.099545	-0.204147	4.091287	18.336192
19251	0	-1.221305	0.738640	9.960855	-0.012207	0.007385	0.099609	-0.203926	4.102268	18.333103
19252	0	-1.179235	0.775716	9.966819	-0.011792	0.007753	0.099669	-0.200771	4.106556	18.337393
19253	0	-1.184589	0.793016	10.009741	-0.011841	0.007935	0.100098	-0.206903	4.116375	18.332982
19254	0	-1.179747	0.822907	10.021802	-0.011790	0.008230	0.100219	-0.209304	4.128642	18.332541
19255	0	-1.221308	0.780815	10.003622	-0.012207	0.007812	0.100037	-0.215409	4.139655	18.335416
19256	0	-1.180113	0.792714	10.052273	-0.011792	0.007925	0.100524	-0.214125	4.153917	18.335304
19257	0	-1.227302	0.738888	10.027989	-0.012268	0.007385	0.100281	-0.211144	4.163644	18.338739
19258	0	-1.228137	0.800204	10.082785	-0.012279	0.008002	0.100828	-0.212553	4.170878	18.335776
19259	0	-1.238781	0.775511	10.052491	-0.012390	0.007751	0.100525	-0.209641	4.172319	18.336545
19260	0	-1.244645	0.757883	10.058469	-0.012446	0.007575	0.100585	-0.206500	4.176430	18.335431
19261	0	-1.257382	0.744638	10.070793	-0.012573	0.007446	0.100708	-0.207621	4.181178	18.340220
19262	0	-1.214598	0.738303	10.046331	-0.012148	0.007385	0.100463	-0.211360	4.183058	18.345266
19263	0	-1.226558	0.756768	10.034215	-0.012268	0.007568	0.100342	-0.213382	4.184313	18.350588
19264	0	-1.219979	0.780900	10.046429	-0.012202	0.007811	0.100464	-0.216418	4.185568	18.353205
19265	0	-1.232468	0.805842	10.070841	-0.012329	0.008057	0.100708	-0.215622	4.184597	18.351444
19266	0	-1.200791	0.757336	10.064770	-0.012015	0.007571	0.100647	-0.214470	4.180228	18.352065
19267	0	-1.189537	0.763221	10.015925	-0.011902	0.007629	0.100159	-0.212524	4.176888	18.353822
19268	0	-1.207088	0.744989	10.064822	-0.012073	0.007451	0.100648	-0.215023	4.178994	18.349685
19269	0	-1.226313	0.806189	10.046405	-0.012268	0.008057	0.100464	-0.210339	4.177497	18.356205
19270	0	-1.212662	0.764443	9.997636	-0.012136	0.007639	0.099976	-0.205321	4.170262	18.351868
19271	0	-1.219522	0.775615	10.022080	-0.012207	0.007751	0.100220	-0.201300	4.160840	18.351547
19272	0	-1.174488	0.782239	9.955156	-0.011757	0.007821	0.099550	-0.201084	4.151048	18.344655
19273	0	-1.195253	0.768864	9.954972	-0.011963	0.007690	0.099548	-0.204411	4.143170	18.343653
19274	0	-1.180718	0.781122	9.924649	-0.011821	0.007809	0.099245	-0.202831	4.131552	18.347460
19275	0	-1.176843	0.775501	9.930527	-0.011780	0.007751	0.099304	-0.200061	4.122523	18.349010
19276	0	-1.181072	0.739054	9.906304	-0.011819	0.007392	0.099062	-0.202902	4.117109	18.344764
19277	0	-1.183190	0.745265	9.875547	-0.011841	0.007446	0.098755	-0.196830	4.110815	18.342435
19278	0	-1.181069	0.794866	9.900139	-0.011824	0.007947	0.099000	-0.196206	4.099896	18.344351
19279	0	-1.183269	0.769185	9.875575	-0.011841	0.007690	0.098755	-0.195839	4.094503	18.339917
19280	0	-1.163670	0.750952	9.857328	-0.011642	0.007509	0.098573	-0.196737	4.092942	18.335857
19281	0	-1.164870	0.763315	9.790117	-0.011658	0.007629	0.097900	-0.193617	4.086412	18.334648
19282	0	-1.188052	0.806631	9.838977	-0.011884	0.008063	0.098390	-0.191360	4.086687	18.333465
19283	0	-1.226628	0.775432	9.832763	-0.012268	0.007751	0.098328	-0.189326	4.088683	18.336314
19284	0	-1.220322	0.763452	9.802255	-0.012204	0.007634	0.098022	-0.190126	4.091610	18.340311
19285	0	-1.189704	0.714439	9.893833	-0.011902	0.007141	0.098938	-0.187637	4.090085	18.345003
19286	0	-1.195080	0.739322	9.863295	-0.011953	0.007391	0.098633	-0.186284	4.091159	18.346349
19287	0	-1.184197	0.738643	9.826637	-0.011841	0.007385	0.098267	-0.186112	4.096519	18.345666
19288	0	-1.172663	0.775701	9.802062	-0.011722	0.007753	0.098022	-0.183025	4.106385	18.344727
19289	0	-1.202434	0.787852	9.857133	-0.012024	0.007874	0.098572	-0.178463	4.110887	18.346223
19290	0	-1.202470	0.770377	9.881469	-0.012025	0.007700	0.098815	-0.175285	4.114711	18.348900
19291	0	-1.196787	0.769328	9.893717	-0.011963	0.007690	0.098938	-0.173114	4.124436	18.344118
19292	0	-1.173066	0.751189	9.893593	-0.011729	0.007512	0.098936	-0.174536	4.130093	18.345266
19293	0	-1.184579	0.775113	9.881535	-0.011841	0.007751	0.098816	-0.176080	4.139852	18.347644
19294	0	-1.216332	0.793555	9.899612	-0.012156	0.007934	0.098997	-0.175013	4.151777	18.351282
19295	0	-1.172319	0.756564	9.936492	-0.011719	0.007568	0.099365	-0.179315	4.160914	18.355796
19296	0	-1.191378	0.731820	9.930298	-0.011911	0.007318	0.099303	-0.180856	4.167680	18.359669
19297	0	-1.202346	0.756859	9.991459	-0.012024	0.007568	0.099915	-0.181813	4.171155	18.361979
19298	0	-1.227203	0.787781	9.942532	-0.012267	0.007874	0.099426	-0.178052	4.180793	18.358650
19299	0	-1.202654	0.793175	10.003653	-0.012024	0.007935	0.100037	-0.182472	4.187803	18.362258
19300	0	-1.215420	0.787041	10.009612	-0.012152	0.007867	0.100097	-0.179645	4.194682	18.370505
19301	0	-1.214698	0.756878	10.040268	-0.012146	0.007568	0.100403	-0.180395	4.199820	18.377230
[truncated: 618 more rows]
