# Supplementary material for: Properties of traditional bamboo carrying poles have implications for user interactions
Source: PLoS One. 2018 May 10;13(5):e0196208. doi: 10.1371/journal.pone.0196208 (PMC5945030; doi:10.1371/journal.pone.0196208)
Supplement: S1 Text — (ZIP) [file pone.0196208.s005.zip › ResTest_PoleJ_HiLoad1.txt]

// Start Time: Unknown
// Update Rate: 100.0Hz
// Filter Profile: human (34.3)
// Firmware Version: 2.1.4
PacketCounter	SampleTimeFine	Acc_X	Acc_Y	Acc_Z	VelInc_X	VelInc_Y	VelInc_Z	Roll	Pitch	Yaw	Latitude	Longitude	Altitude	Vel_X	Vel_Y	Vel_Z
28527	0	3.321169	-0.940743	11.680088	0.033142	-0.009399	0.116821	-0.392820	-10.364832	0.207221
28528	0	3.295183	-0.917619	11.756336	0.032916	-0.009171	0.117574	-0.398069	-10.399570	0.214219
28529	0	3.284817	-0.909459	11.816091	0.032837	-0.009094	0.118164	-0.398665	-10.410439	0.219135
28530	0	3.308160	-0.891452	11.755287	0.033103	-0.008912	0.117547	-0.400557	-10.389626	0.224312
28531	0	3.296148	-0.873809	11.763042	0.033020	-0.008728	0.117615	-0.408952	-10.332696	0.232244
28532	0	3.282347	-0.917788	11.650803	0.032904	-0.009175	0.116486	-0.409744	-10.254042	0.237033
28533	0	3.254169	-0.892003	11.550949	0.032654	-0.008911	0.115479	-0.415983	-10.143117	0.240330
28534	0	3.186829	-0.899226	11.398995	0.032005	-0.008990	0.113952	-0.414976	-10.005759	0.244413
28535	0	3.157699	-0.854729	11.253304	0.031738	-0.008545	0.112488	-0.413829	-9.841957	0.241749
28536	0	3.064165	-0.837467	10.981543	0.030813	-0.008368	0.109768	-0.417261	-9.663375	0.246816
28537	0	2.983889	-0.849132	10.765741	0.030029	-0.008484	0.107605	-0.420673	-9.461260	0.251374
28538	0	2.890877	-0.832126	10.513716	0.029108	-0.008316	0.105083	-0.421633	-9.244655	0.254957
28539	0	2.836427	-0.787920	10.259425	0.028564	-0.007874	0.102539	-0.423141	-9.021647	0.252047
28540	0	2.668434	-0.825397	10.086613	0.026889	-0.008251	0.100812	-0.421519	-8.790005	0.253252
28541	0	2.598386	-0.806306	9.764826	0.026184	-0.008057	0.097595	-0.424127	-8.555750	0.252472
28542	0	2.480653	-0.813593	9.518421	0.025001	-0.008131	0.095134	-0.425262	-8.322909	0.251944
28543	0	2.367883	-0.787550	9.202791	0.023865	-0.007874	0.091980	-0.423115	-8.092171	0.251468
28544	0	2.295702	-0.776233	8.998239	0.023135	-0.007756	0.089937	-0.426251	-7.866065	0.254341
28545	0	2.181299	-0.744730	8.744229	0.021973	-0.007446	0.087402	-0.423591	-7.657504	0.252145
28546	0	2.114739	-0.720783	8.537976	0.021295	-0.007205	0.085343	-0.423581	-7.460573	0.251035
28547	0	2.031898	-0.720486	8.389316	0.020447	-0.007202	0.083862	-0.423942	-7.286624	0.254577
28548	0	1.922536	-0.727490	8.199439	0.019342	-0.007269	0.081967	-0.429239	-7.123647	0.256205
28549	0	1.876234	-0.726642	8.046687	0.018860	-0.007263	0.080444	-0.431292	-6.985306	0.257105
28550	0	1.846556	-0.727261	7.873688	0.018546	-0.007270	0.078718	-0.433111	-6.868564	0.258068
28551	0	1.819195	-0.708200	7.819928	0.018250	-0.007080	0.078186	-0.434358	-6.784567	0.259503
28552	0	1.772667	-0.678127	7.773292	0.017769	-0.006779	0.077724	-0.436969	-6.722616	0.260712
28553	0	1.742996	-0.695960	7.721523	0.017456	-0.006958	0.077209	-0.438589	-6.684074	0.264064
28554	0	1.733672	-0.677868	7.654991	0.017343	-0.006779	0.076549	-0.438357	-6.675368	0.266060
28555	0	1.734515	-0.677690	7.696264	0.017334	-0.006775	0.076965	-0.441523	-6.691973	0.270703
28556	0	1.757124	-0.666456	7.664645	0.017539	-0.006658	0.076654	-0.452564	-6.739981	0.272667
28557	0	1.781263	-0.701870	7.823542	0.017761	-0.007019	0.078247	-0.453342	-6.814992	0.276592
28558	0	1.842677	-0.714126	7.918181	0.018353	-0.007141	0.079199	-0.455391	-6.920677	0.279300
28559	0	1.858120	-0.750586	8.060746	0.018494	-0.007507	0.080627	-0.455431	-7.044707	0.290098
28560	0	1.932703	-0.750781	8.178076	0.019220	-0.007504	0.081806	-0.462663	-7.193600	0.294999
28561	0	1.984044	-0.757031	8.383242	0.019714	-0.007568	0.083862	-0.468355	-7.365250	0.297947
28562	0	2.083802	-0.732592	8.510934	0.020702	-0.007329	0.085142	-0.467600	-7.547219	0.305497
28563	0	2.151625	-0.763059	8.742558	0.021362	-0.007629	0.087463	-0.472822	-7.748245	0.314196
28564	0	2.239388	-0.751094	8.935751	0.022226	-0.007510	0.089399	-0.477798	-7.962309	0.320264
28565	0	2.337206	-0.787236	9.175170	0.023193	-0.007874	0.091797	-0.480629	-8.184637	0.325988
28566	0	2.428936	-0.835986	9.422086	0.024110	-0.008360	0.094267	-0.484777	-8.402105	0.333420
28567	0	2.515292	-0.835935	9.724149	0.024963	-0.008362	0.097290	-0.486263	-8.624617	0.342528
28568	0	2.633754	-0.829474	9.902970	0.026143	-0.008296	0.099081	-0.489315	-8.848799	0.349789
28569	0	2.741957	-0.848573	10.144810	0.027222	-0.008484	0.101501	-0.495902	-9.071495	0.356081
28570	0	2.837069	-0.824820	10.426881	0.028177	-0.008245	0.104321	-0.504238	-9.283338	0.362353
28571	0	2.905294	-0.885113	10.590689	0.028870	-0.008850	0.105957	-0.509450	-9.480947	0.369849
28572	0	2.984218	-0.855674	10.873667	0.029673	-0.008548	0.108784	-0.522431	-9.659032	0.375613
28573	0	3.030708	-0.885675	11.012523	0.030151	-0.008850	0.110168	-0.532620	-9.820488	0.385214
28574	0	3.097126	-0.850259	11.193346	0.030833	-0.008498	0.111972	-0.540038	-9.961328	0.389625
28575	0	3.161020	-0.891697	11.330953	0.031494	-0.008911	0.113342	-0.548339	-10.078310	0.394717
28576	0	3.170806	-0.898339	11.489687	0.031608	-0.008985	0.114924	-0.549341	-10.178158	0.396616
28577	0	3.217560	-0.921795	11.588592	0.032104	-0.009216	0.115906	-0.552465	-10.248232	0.401893
28578	0	3.247330	-0.915918	11.609670	0.032430	-0.009159	0.116109	-0.553497	-10.291122	0.405835
28579	0	3.236215	-0.964227	11.651247	0.032349	-0.009644	0.116516	-0.552563	-10.304379	0.408830
28580	0	3.236599	-0.951630	11.638928	0.032375	-0.009520	0.116386	-0.549222	-10.295208	0.411424
28581	0	3.218865	-0.915903	11.561085	0.032227	-0.009155	0.115601	-0.552052	-10.257755	0.412030
28582	0	3.213664	-0.916450	11.490925	0.032212	-0.009163	0.114888	-0.551972	-10.182581	0.411301
28583	0	3.170191	-0.921253	11.440724	0.031799	-0.009216	0.114380	-0.546159	-10.085330	0.409003
28584	0	3.081771	-0.915128	11.232849	0.030936	-0.009149	0.112296	-0.546270	-9.964788	0.413585
28585	0	3.086883	-0.897675	11.106079	0.031006	-0.008972	0.111023	-0.547836	-9.823837	0.414136
28586	0	2.996905	-0.885850	10.918648	0.030126	-0.008860	0.109143	-0.543145	-9.660010	0.418793
28587	0	2.907079	-0.909023	10.722301	0.029236	-0.009094	0.107178	-0.535231	-9.484200	0.418623
28588	0	2.849144	-0.816962	10.499551	0.028668	-0.008172	0.104947	-0.528579	-9.291593	0.418480
28589	0	2.759008	-0.823808	10.210003	0.027771	-0.008240	0.102051	-0.522499	-9.089140	0.416900
28590	0	2.699074	-0.762613	10.012106	0.027172	-0.007627	0.100072	-0.517713	-8.882123	0.415835
28591	0	2.593605	-0.824593	9.746160	0.026123	-0.008240	0.097412	-0.520333	-8.662979	0.413683
28592	0	2.527691	-0.794991	9.541943	0.025452	-0.007947	0.095373	-0.519507	-8.453780	0.412142
28593	0	2.424691	-0.768936	9.281741	0.024414	-0.007690	0.092773	-0.514028	-8.248064	0.412820
28594	0	2.349518	-0.805642	9.064376	0.023660	-0.008056	0.090601	-0.510739	-8.040836	0.414579
28595	0	2.249297	-0.775347	8.872239	0.022644	-0.007751	0.088684	-0.509435	-7.846416	0.416175
28596	0	2.197298	-0.733108	8.653466	0.022105	-0.007329	0.086501	-0.508746	-7.671897	0.414563
28597	0	2.118274	-0.708022	8.560072	0.021301	-0.007080	0.085571	-0.505871	-7.513744	0.417002
28598	0	2.047599	-0.683605	8.351825	0.020581	-0.006837	0.083492	-0.502071	-7.369788	0.413124
28599	0	1.968346	-0.720277	8.241943	0.019775	-0.007202	0.082397	-0.500568	-7.242457	0.413595
28600	0	1.896876	-0.689638	8.141960	0.019044	-0.006899	0.081402	-0.495220	-7.137048	0.413493
28601	0	1.874500	-0.689807	8.009065	0.018799	-0.006897	0.080078	-0.495391	-7.060321	0.412021
28602	0	1.859027	-0.708362	8.005107	0.018630	-0.007083	0.080042	-0.495406	-7.003602	0.405675
28603	0	1.822443	-0.750825	7.910726	0.018250	-0.007507	0.079102	-0.496080	-6.967465	0.406578
28604	0	1.788738	-0.720331	7.856427	0.017894	-0.007204	0.078563	-0.494863	-6.958153	0.405208
28605	0	1.808150	-0.714084	7.897606	0.018066	-0.007141	0.078979	-0.494856	-6.979989	0.405021
28606	0	1.855325	-0.701715	7.902602	0.018523	-0.007019	0.079033	-0.492898	-7.023401	0.408249
28607	0	1.848125	-0.738511	7.970067	0.018433	-0.007385	0.079712	-0.493900	-7.093092	0.412971
28608	0	1.896752	-0.738619	8.095326	0.018897	-0.007385	0.080970	-0.496999	-7.192439	0.413227
28609	0	1.949439	-0.757057	8.207190	0.019409	-0.007568	0.082092	-0.502113	-7.310999	0.420761
28610	0	1.992489	-0.757303	8.453020	0.019829	-0.007573	0.084553	-0.504309	-7.440779	0.424068
28611	0	2.062240	-0.768928	8.536071	0.020508	-0.007690	0.085388	-0.505616	-7.594000	0.426079
28612	0	2.135643	-0.762776	8.731447	0.021231	-0.007627	0.087345	-0.508995	-7.758410	0.433689
28613	0	2.223231	-0.719961	8.895523	0.022095	-0.007202	0.088989	-0.509169	-7.935046	0.435473
28614	0	2.295441	-0.750090	9.132266	0.022804	-0.007503	0.091360	-0.510750	-8.122792	0.436687
28615	0	2.377979	-0.787509	9.261056	0.023621	-0.007874	0.092651	-0.516425	-8.319043	0.444966
28616	0	2.472093	-0.781014	9.527152	0.024558	-0.007816	0.095313	-0.512970	-8.514241	0.451985
28617	0	2.561721	-0.799312	9.706365	0.025452	-0.007996	0.097107	-0.514056	-8.708996	0.451923
28618	0	2.638971	-0.804775	9.935341	0.026217	-0.008052	0.099399	-0.513460	-8.906989	0.451319
28619	0	2.720952	-0.811466	10.145607	0.027039	-0.008118	0.101501	-0.514086	-9.099423	0.453091
28620	0	2.810102	-0.810986	10.392772	0.027938	-0.008112	0.103971	-0.515548	-9.278718	0.455232
28621	0	2.908753	-0.823438	10.603665	0.028931	-0.008240	0.106079	-0.513413	-9.447702	0.459808
28622	0	2.914825	-0.859797	10.686993	0.029002	-0.008596	0.106910	-0.518312	-9.603805	0.462824
28623	0	2.973379	-0.860486	10.854566	0.029602	-0.008606	0.108582	-0.520107	-9.742445	0.466897
28624	0	2.998581	-0.902161	11.085925	0.029871	-0.009031	0.110889	-0.512762	-9.860752	0.464194
28625	0	3.073294	-0.908575	11.154731	0.030640	-0.009094	0.111572	-0.506260	-9.956292	0.464465
28626	0	3.096418	-0.895430	11.223345	0.030889	-0.008956	0.112254	-0.506253	-10.033287	0.464519
28627	0	3.130088	-0.872238	11.296243	0.031250	-0.008728	0.112976	-0.501752	-10.084761	0.467431
28628	0	3.126015	-0.919841	11.391730	0.031230	-0.009206	0.113925	-0.495116	-10.115042	0.471374
28629	0	3.180058	-0.897088	11.370824	0.031799	-0.008972	0.113708	-0.493876	-10.116347	0.472003
28630	0	3.123304	-0.970104	11.352977	0.031252	-0.009703	0.113524	-0.491849	-10.097403	0.470570
28631	0	3.108064	-0.915199	11.305039	0.031128	-0.009155	0.113037	-0.487573	-10.049659	0.468805
28632	0	3.090118	-0.853768	11.180124	0.030973	-0.008539	0.111781	-0.484477	-9.975829	0.471316
28633	0	3.054688	-0.878537	11.153698	0.030640	-0.008789	0.111511	-0.478755	-9.880824	0.474880
28634	0	3.004259	-0.865682	11.006594	0.030151	-0.008660	0.110036	-0.472818	-9.767928	0.475219
28635	0	2.965699	-0.829728	10.812879	0.029785	-0.008301	0.108093	-0.466325	-9.632513	0.473202
28636	0	2.909096	-0.841450	10.673518	0.029226	-0.008416	0.106698	-0.461533	-9.487668	0.470050
28637	0	2.853647	-0.897516	10.471608	0.028687	-0.008972	0.104675	-0.461304	-9.324057	0.470968
28638	0	2.763601	-0.849326	10.235251	0.027782	-0.008491	0.102313	-0.460893	-9.160668	0.467375
28639	0	2.700747	-0.781450	10.044403	0.027161	-0.007812	0.100403	-0.459560	-8.986451	0.463265
28640	0	2.615939	-0.805705	9.814374	0.026312	-0.008061	0.098103	-0.450985	-8.808995	0.458028
28641	0	2.529745	-0.811870	9.623204	0.025452	-0.008118	0.096191	-0.448455	-8.626004	0.459588
28642	0	2.456962	-0.775333	9.484498	0.024720	-0.007754	0.094806	-0.443702	-8.444673	0.456322
28643	0	2.372043	-0.726345	9.220035	0.023865	-0.007263	0.092163	-0.440500	-8.265854	0.455960
28644	0	2.295723	-0.738734	9.086568	0.023091	-0.007386	0.090832	-0.438679	-8.097312	0.450668
28645	0	2.221420	-0.757032	8.914235	0.022339	-0.007568	0.089111	-0.438136	-7.937622	0.446201
28646	0	2.168051	-0.714562	8.736729	0.021789	-0.007146	0.087340	-0.435131	-7.796342	0.444903
28647	0	2.089602	-0.708306	8.547352	0.020996	-0.007080	0.085449	-0.436574	-7.662654	0.442737
28648	0	2.059098	-0.702962	8.435787	0.020677	-0.007026	0.084337	-0.439653	-7.546761	0.438571
28649	0	2.037608	-0.690153	8.296380	0.020447	-0.006897	0.082947	-0.443956	-7.449500	0.441668
28650	0	1.964213	-0.751712	8.201560	0.019696	-0.007517	0.082003	-0.442929	-7.374266	0.442237
28651	0	1.954850	-0.689872	8.228566	0.019592	-0.006897	0.082275	-0.444206	-7.313557	0.442925
28652	0	1.941861	-0.708461	8.162990	0.019444	-0.007084	0.081624	-0.444513	-7.278811	0.447789
28653	0	1.927728	-0.689158	8.117955	0.019287	-0.006897	0.081177	-0.436819	-7.265026	0.445253
28654	0	1.902708	-0.749761	8.124152	0.019023	-0.007497	0.081243	-0.438012	-7.270896	0.445071
28655	0	1.906502	-0.714333	8.104931	0.019043	-0.007141	0.081055	-0.441624	-7.302045	0.449697
28656	0	1.943633	-0.678089	8.225362	0.019393	-0.006780	0.082264	-0.444402	-7.362306	0.447811
28657	0	1.964807	-0.689747	8.323877	0.019592	-0.006897	0.083252	-0.446497	-7.438889	0.443934
28658	0	1.965254	-0.714038	8.369719	0.019582	-0.007143	0.083714	-0.444680	-7.535453	0.443333
28659	0	2.034893	-0.720015	8.512389	0.020264	-0.007202	0.085144	-0.444101	-7.649881	0.447656
28660	0	2.108574	-0.732182	8.623723	0.020986	-0.007320	0.086262	-0.448378	-7.782540	0.452584
28661	0	2.165706	-0.750686	8.761903	0.021545	-0.007507	0.087646	-0.450528	-7.928075	0.452831
28662	0	2.219933	-0.787373	8.945242	0.022079	-0.007874	0.089482	-0.453706	-8.082287	0.452783
28663	0	2.308306	-0.744602	9.139702	0.022949	-0.007446	0.091431	-0.456573	-8.249577	0.456043
28664	0	2.403334	-0.756385	9.278991	0.023892	-0.007568	0.092826	-0.454500	-8.423082	0.460887
28665	0	2.455905	-0.793249	9.481141	0.024414	-0.007935	0.094849	-0.455497	-8.597737	0.460417
28666	0	2.528137	-0.786927	9.693213	0.025137	-0.007870	0.096970	-0.458328	-8.767951	0.467769
28667	0	2.584717	-0.793532	9.932595	0.025696	-0.007935	0.099365	-0.462644	-8.942068	0.468405
28668	0	2.663380	-0.805350	10.109757	0.026489	-0.008057	0.101135	-0.462422	-9.105413	0.475816
28669	0	2.748433	-0.811484	10.250386	0.027342	-0.008115	0.102542	-0.465705	-9.264250	0.476757
28670	0	2.813720	-0.848064	10.421736	0.028006	-0.008480	0.104253	-0.469316	-9.408527	0.475606
28671	0	2.863124	-0.860870	10.610553	0.028503	-0.008606	0.106140	-0.475061	-9.546174	0.480522
28672	0	2.949091	-0.873195	10.768455	0.029373	-0.008734	0.107717	-0.475809	-9.671119	0.485194
28673	0	2.982658	-0.860501	10.885879	0.029724	-0.008606	0.108887	-0.477098	-9.778703	0.487825
28674	0	3.013912	-0.884783	10.978235	0.030052	-0.008849	0.109806	-0.477674	-9.869231	0.489005
28675	0	3.034108	-0.860826	11.088222	0.030273	-0.008606	0.110901	-0.481490	-9.938993	0.494049
28676	0	3.051161	-0.861103	11.133957	0.030470	-0.008611	0.111351	-0.482705	-9.981891	0.493162
28677	0	3.096660	-0.884419	11.193292	0.030945	-0.008850	0.111938	-0.477267	-10.004194	0.494246
28678	0	3.068645	-0.890238	11.192575	0.030683	-0.008900	0.111927	-0.480055	-10.008244	0.495890
28679	0	3.068244	-0.885392	11.206524	0.030701	-0.008850	0.112061	-0.483507	-9.989722	0.502175
28680	0	3.026019	-0.880309	11.159067	0.030298	-0.008797	0.111581	-0.489129	-9.950871	0.499693
28681	0	3.033299	-0.890943	11.140634	0.030396	-0.008911	0.111389	-0.486073	-9.886848	0.499975
28682	0	2.970697	-0.903378	10.985601	0.029783	-0.009030	0.109836	-0.487949	-9.807633	0.503352
28683	0	2.963189	-0.879023	10.878973	0.029724	-0.008789	0.108765	-0.487123	-9.710872	0.506210
28684	0	2.900573	-0.866728	10.731715	0.029115	-0.008670	0.107287	-0.482012	-9.594937	0.507236
28685	0	2.887187	-0.842862	10.580626	0.028992	-0.008423	0.105774	-0.485388	-9.465620	0.512010
28686	0	2.783094	-0.855948	10.397895	0.027963	-0.008556	0.103944	-0.485757	-9.320980	0.514405
28687	0	2.732700	-0.824419	10.251481	0.027466	-0.008240	0.102478	-0.487427	-9.166359	0.517057
28688	0	2.668305	-0.825400	10.075634	0.026827	-0.008249	0.100718	-0.489332	-9.003400	0.519020
28689	0	2.579749	-0.793791	9.854791	0.025940	-0.007935	0.098511	-0.489749	-8.838333	0.527902
28690	0	2.539888	-0.800747	9.654549	0.025538	-0.008003	0.096509	-0.491359	-8.673300	0.523303
28691	0	2.464212	-0.769320	9.531152	0.024780	-0.007690	0.095276	-0.491287	-8.507795	0.526405
28692	0	2.406871	-0.751439	9.336631	0.024204	-0.007513	0.093331	-0.489601	-8.342033	0.525449
28693	0	2.325690	-0.751210	9.103368	0.023376	-0.007507	0.091003	-0.492486	-8.192111	0.528650
28694	0	2.247743	-0.733674	8.974727	0.022592	-0.007334	0.089719	-0.493450	-8.046909	0.524217
28695	0	2.186636	-0.739122	8.852683	0.021973	-0.007385	0.088501	-0.498408	-7.909877	0.525224
28696	0	2.136308	-0.751804	8.698829	0.021459	-0.007520	0.086965	-0.493885	-7.784560	0.522357
28697	0	2.085390	-0.695642	8.546920	0.020935	-0.006958	0.085449	-0.489755	-7.676202	0.522061
28698	0	2.052742	-0.714091	8.416104	0.020592	-0.007138	0.084146	-0.491619	-7.589067	0.526947
28699	0	2.008812	-0.720371	8.381398	0.020142	-0.007202	0.083801	-0.492384	-7.516329	0.524661
28700	0	1.975772	-0.726525	8.346781	0.019791	-0.007267	0.083460	-0.489240	-7.471393	0.521019
28701	0	1.968921	-0.769234	8.258639	0.019714	-0.007690	0.082581	-0.491176	-7.436819	0.524088
28702	0	1.941034	-0.751526	8.259383	0.019420	-0.007511	0.082592	-0.496569	-7.424074	0.524748
28703	0	1.959713	-0.750779	8.166383	0.019592	-0.007507	0.081665	-0.497330	-7.430993	0.524868
28704	0	1.980734	-0.714004	8.184012	0.019785	-0.007143	0.081845	-0.493816	-7.462388	0.525949
28705	0	1.987603	-0.714027	8.281529	0.019836	-0.007141	0.082825	-0.493677	-7.517122	0.526085
28706	0	2.009042	-0.653130	8.334118	0.020038	-0.006530	0.083354	-0.496964	-7.589549	0.534429
28707	0	2.033308	-0.701526	8.488363	0.020264	-0.007019	0.084900	-0.493656	-7.683059	0.539069
28708	0	2.103026	-0.683025	8.570112	0.020953	-0.006829	0.085720	-0.496834	-7.785910	0.546383
28709	0	2.145243	-0.714453	8.695265	0.021362	-0.007141	0.086975	-0.503472	-7.904410	0.551382
28710	0	2.213773	-0.763709	8.824512	0.022034	-0.007637	0.088271	-0.506129	-8.039144	0.554224
28711	0	2.251112	-0.781396	8.993795	0.022400	-0.007812	0.089966	-0.510698	-8.180441	0.553128
28712	0	2.335927	-0.800103	9.134101	0.023236	-0.007999	0.091372	-0.515666	-8.334315	0.556569
28713	0	2.412154	-0.818606	9.347059	0.023987	-0.008179	0.093506	-0.527756	-8.499007	0.558737
28714	0	2.458481	-0.849996	9.571805	0.024446	-0.008500	0.095754	-0.530859	-8.665265	0.566827
28715	0	2.540829	-0.849108	9.719199	0.025269	-0.008484	0.097229	-0.542453	-8.829563	0.574540
28716	0	2.575169	-0.856057	9.882657	0.025613	-0.008560	0.098863	-0.546129	-8.990123	0.580545
28717	0	2.680887	-0.836307	10.128225	0.026672	-0.008362	0.101318	-0.550678	-9.144179	0.583753
28718	0	2.732598	-0.818116	10.243008	0.027192	-0.008182	0.102466	-0.553283	-9.293562	0.596515
28719	0	2.783714	-0.799792	10.366451	0.027710	-0.007996	0.103699	-0.558720	-9.433864	0.596907
28720	0	2.851717	-0.824136	10.518222	0.028395	-0.008245	0.105215	-0.558142	-9.566983	0.606308
28721	0	2.891787	-0.824516	10.665949	0.028809	-0.008240	0.106689	-0.566311	-9.684166	0.610748
28722	0	2.936694	-0.849815	10.788469	0.029274	-0.008495	0.107910	-0.571340	-9.782733	0.615142
28723	0	2.980228	-0.879297	10.935342	0.029724	-0.008789	0.109375	-0.577104	-9.864518	0.621774
28724	0	2.988290	-0.898243	11.041275	0.029820	-0.008981	0.110430	-0.580217	-9.929285	0.628316
28725	0	3.050289	-0.872857	11.076602	0.030457	-0.008728	0.110779	-0.581802	-9.977235	0.632630
28726	0	3.069160	-0.879553	11.086815	0.030671	-0.008791	0.110874	-0.586878	-9.998509	0.633501
28727	0	3.027672	-0.897736	11.071645	0.030273	-0.008972	0.110718	-0.592231	-10.002065	0.638220
28728	0	3.019786	-0.911051	11.151372	0.030219	-0.009106	0.111508	-0.596667	-9.980498	0.643199
28729	0	2.999369	-0.910120	11.127613	0.030029	-0.009094	0.111267	-0.602953	-9.944119	0.647635
28730	0	2.978523	-0.905013	11.007727	0.029837	-0.009048	0.110064	-0.604506	-9.890932	0.646651
28731	0	2.965132	-0.866778	10.927266	0.029724	-0.008667	0.109253	-0.603703	-9.814980	0.647774
28732	0	2.955634	-0.848191	10.815589	0.029641	-0.008486	0.108132	-0.597754	-9.725559	0.646140
28733	0	2.882505	-0.866874	10.757218	0.028931	-0.008667	0.107544	-0.597224	-9.613560	0.647520
28734	0	2.867337	-0.879468	10.543317	0.028785	-0.008793	0.105403	-0.596564	-9.493079	0.647246
28735	0	2.782662	-0.854978	10.397670	0.027954	-0.008545	0.103943	-0.598870	-9.353209	0.645345
28736	0	2.708163	-0.861688	10.239609	0.027215	-0.008616	0.102361	-0.596265	-9.204624	0.642726
28737	0	2.665930	-0.830243	10.062173	0.026794	-0.008301	0.100586	-0.594909	-9.051392	0.642918
28738	0	2.572178	-0.824276	9.879816	0.025858	-0.008244	0.098763	-0.590782	-8.894167	0.643882
28739	0	2.561800	-0.762695	9.726590	0.025757	-0.007629	0.097229	-0.584596	-8.731247	0.643328
28740	0	2.492503	-0.750182	9.495527	0.025058	-0.007504	0.094920	-0.579312	-8.571679	0.641161
28741	0	2.392396	-0.763170	9.390356	0.024048	-0.007629	0.093872	-0.579054	-8.421149	0.641699
28742	0	2.350525	-0.727044	9.146191	0.023623	-0.007268	0.091432	-0.579156	-8.273684	0.640232
28743	0	2.314555	-0.738458	8.999396	0.023254	-0.007385	0.089966	-0.575470	-8.135720	0.644116
28744	0	2.221039	-0.756714	8.876186	0.022307	-0.007567	0.088737	-0.572665	-8.011129	0.645984
28745	0	2.194509	-0.750767	8.766870	0.022034	-0.007507	0.087646	-0.570855	-7.895937	0.644423
28746	0	2.117456	-0.757305	8.624250	0.021249	-0.007569	0.086225	-0.573846	-7.797862	0.644139
28747	0	2.087014	-0.732550	8.454964	0.020935	-0.007324	0.084534	-0.573888	-7.710415	0.639798
28748	0	2.045301	-0.757055	8.420953	0.020500	-0.007571	0.084198	-0.571767	-7.646711	0.640816
28749	0	1.998167	-0.720071	8.405454	0.020020	-0.007202	0.084045	-0.568926	-7.595498	0.632612
28750	0	1.973458	-0.714150	8.333624	0.019761	-0.007139	0.083330	-0.571376	-7.559403	0.628404
28751	0	1.970345	-0.762879	8.282736	0.019714	-0.007629	0.082825	-0.570319	-7.544573	0.622940
28752	0	1.994199	-0.726142	8.343860	0.019937	-0.007262	0.083440	-0.569348	-7.552250	0.624479
28753	0	1.979581	-0.756656	8.312519	0.019775	-0.007568	0.083130	-0.567450	-7.580514	0.621580
28754	0	2.021583	-0.707705	8.347758	0.020183	-0.007077	0.083486	-0.568052	-7.626208	0.624664
28755	0	2.043332	-0.695416	8.421731	0.020386	-0.006958	0.084229	-0.564106	-7.690961	0.627487
28756	0	2.078405	-0.719405	8.510686	0.020725	-0.007195	0.085121	-0.564957	-7.770099	0.630005
28757	0	2.125269	-0.701733	8.555322	0.021179	-0.007019	0.085571	-0.564542	-7.868444	0.635402
28758	0	2.165475	-0.768716	8.722289	0.021573	-0.007688	0.087243	-0.566052	-7.975616	0.637509
28759	0	2.218973	-0.775316	8.878233	0.022095	-0.007751	0.088806	-0.570527	-8.098042	0.642347
28760	0	2.251796	-0.793519	9.007353	0.022409	-0.007938	0.090100	-0.569184	-8.235831	0.645500
28761	0	2.342791	-0.744504	9.158520	0.023315	-0.007446	0.091614	-0.570399	-8.376341	0.650458
28762	0	2.385193	-0.744354	9.341608	0.023727	-0.007444	0.093448	-0.572403	-8.528837	0.651497
28763	0	2.423250	-0.768885	9.451201	0.024109	-0.007690	0.094543	-0.573498	-8.678466	0.649642
28764	0	2.479534	-0.823600	9.645968	0.024666	-0.008237	0.096493	-0.575520	-8.832028	0.654169
28765	0	2.546003	-0.860028	9.847764	0.025330	-0.008606	0.098511	-0.572077	-8.983509	0.658939
28766	0	2.615767	-0.846928	9.999389	0.026022	-0.008472	0.100029	-0.571686	-9.138735	0.658982
28767	0	2.704076	-0.836458	10.134612	0.026917	-0.008362	0.101379	-0.577625	-9.279012	0.666884
28768	0	2.759649	-0.854629	10.274395	0.027473	-0.008551	0.102777	-0.575723	-9.416028	0.670297
28769	0	2.819363	-0.848070	10.476611	0.028076	-0.008484	0.104797	-0.574995	-9.544363	0.669076
28770	0	2.872790	-0.841378	10.641360	0.028620	-0.008417	0.106442	-0.573900	-9.660730	0.668059
28771	0	2.902031	-0.891253	10.721444	0.028931	-0.008911	0.107239	-0.577376	-9.756509	0.666208
28772	0	2.912912	-0.928479	10.832752	0.029051	-0.009281	0.108349	-0.582883	-9.839329	0.666951
28773	0	2.972316	-0.890818	10.929789	0.029663	-0.008911	0.109314	-0.581194	-9.902393	0.669169
28774	0	2.982773	-0.877831	10.975815	0.029783	-0.008783	0.109770	-0.577034	-9.948985	0.669340
28775	0	3.047924	-0.854331	11.022334	0.030457	-0.008545	0.110229	-0.575901	-9.972809	0.668394
28776	0	3.038748	-0.860431	11.058096	0.030379	-0.008603	0.110583	-0.577315	-9.981543	0.671003
28777	0	3.020245	-0.860569	11.041534	0.030212	-0.008606	0.110413	-0.576821	-9.971535	0.670471
28778	0	3.004044	-0.897245	10.981517	0.030070	-0.008972	0.109807	-0.576439	-9.940772	0.670169
28779	0	2.979916	-0.884964	10.938786	0.029846	-0.008850	0.109375	-0.574926	-9.891956	0.672431
28780	0	2.968826	-0.878878	10.886785	0.029752	-0.008789	0.108850	-0.573201	-9.825617	0.667626
28781	0	2.952408	-0.836519	10.774819	0.029602	-0.008362	0.107727	-0.574931	-9.743228	0.666505
28782	0	2.898966	-0.836587	10.742667	0.029080	-0.008369	0.107402	-0.569138	-9.647001	0.668818
28783	0	2.839901	-0.860875	10.567976	0.028503	-0.008606	0.105652	-0.569717	-9.534446	0.667107
28784	0	2.781694	-0.873520	10.390572	0.027931	-0.008734	0.103875	-0.568636	-9.409150	0.666055
28785	0	2.740867	-0.866439	10.263198	0.027527	-0.008667	0.102600	-0.563035	-9.277935	0.663725
28786	0	2.668042	-0.860209	10.068146	0.026807	-0.008601	0.100648	-0.561058	-9.134864	0.662406
28787	0	2.612325	-0.805471	9.933651	0.026245	-0.008057	0.099304	-0.555983	-8.995014	0.661292
28788	0	2.527285	-0.799344	9.762786	0.025395	-0.007992	0.097596	-0.554975	-8.851950	0.659921
28789	0	2.508570	-0.762766	9.616240	0.025208	-0.007629	0.096130	-0.549997	-8.707534	0.659305
28790	0	2.448567	-0.769061	9.433030	0.024602	-0.007688	0.094300	-0.550759	-8.567058	0.658971
28791	0	2.393444	-0.781082	9.255887	0.024048	-0.007812	0.092529	-0.545885	-8.427444	0.656553
28792	0	2.322854	-0.744094	9.127125	0.023335	-0.007443	0.091244	-0.540176	-8.293969	0.651418
28793	0	2.260568	-0.750123	9.017443	0.022705	-0.007507	0.090149	-0.530113	-8.168408	0.648697
28794	0	2.193144	-0.755646	8.887778	0.022020	-0.007557	0.088856	-0.527352	-8.054518	0.642875
28795	0	2.140388	-0.750652	8.772728	0.021484	-0.007507	0.087708	-0.524314	-7.950100	0.644933
28796	0	2.125897	-0.738227	8.678647	0.021325	-0.007384	0.086770	-0.519984	-7.863440	0.652066
28797	0	2.087922	-0.744668	8.509670	0.020935	-0.007446	0.085083	-0.519093	-7.788872	0.649536
28798	0	2.096768	-0.720396	8.481409	0.021007	-0.007203	0.084805	-0.519238	-7.736864	0.645560
28799	0	2.066407	-0.762681	8.454049	0.020691	-0.007629	0.084534	-0.515144	-7.700966	0.640934
28800	0	2.019722	-0.719984	8.454877	0.020209	-0.007197	0.084546	-0.518111	-7.685019	0.640958
28801	0	2.014141	-0.732531	8.349604	0.020142	-0.007324	0.083496	-0.519562	-7.685150	0.644461
28802	0	2.002889	-0.756622	8.404245	0.020019	-0.007571	0.084044	-0.513107	-7.699553	0.647623
28803	0	2.016775	-0.756813	8.458852	0.020142	-0.007568	0.084595	-0.513451	-7.735228	0.647920
28804	0	2.053901	-0.726422	8.548727	0.020499	-0.007263	0.085497	-0.515781	-7.788773	0.653831
28805	0	2.098534	-0.707545	8.586458	0.020935	-0.007080	0.085876	-0.511012	-7.856031	0.648237
28806	0	2.115720	-0.694548	8.669186	0.021097	-0.006949	0.086706	-0.507379	-7.935496	0.648079
28807	0	2.161929	-0.732014	8.768969	0.021545	-0.007324	0.087708	-0.503960	-8.032101	0.648891
28808	0	2.202214	-0.725861	8.850377	0.021938	-0.007256	0.088525	-0.509920	-8.140661	0.645575
28809	0	2.236967	-0.756811	8.969886	0.022278	-0.007568	0.089722	-0.511854	-8.257972	0.645117
28810	0	2.317301	-0.805121	9.087005	0.023074	-0.008057	0.090895	-0.507583	-8.382552	0.644607
28811	0	2.360688	-0.829748	9.250203	0.023499	-0.008301	0.092529	-0.506205	-8.516642	0.642431
28812	0	2.438290	-0.780408	9.427465	0.024268	-0.007806	0.094304	-0.506836	-8.656056	0.649204
28813	0	2.489623	-0.774546	9.573459	0.024780	-0.007751	0.095764	-0.502549	-8.794804	0.651809
28814	0	2.550765	-0.786271	9.774586	0.025383	-0.007862	0.097778	-0.506158	-8.940864	0.657507
28815	0	2.618254	-0.780802	9.908970	0.026062	-0.007812	0.099121	-0.503910	-9.080238	0.655500
28816	0	2.678577	-0.817237	10.079629	0.026673	-0.008170	0.100826	-0.508999	-9.208083	0.657542
28817	0	2.715269	-0.847980	10.202084	0.027039	-0.008484	0.102051	-0.507110	-9.336250	0.659617
28818	0	2.792868	-0.859880	10.342398	0.027819	-0.008598	0.103454	-0.510118	-9.458150	0.666995
28819	0	2.811406	-0.872235	10.464926	0.028015	-0.008728	0.104675	-0.506264	-9.566538	0.670376
28820	0	2.848735	-0.841389	10.606280	0.028399	-0.008412	0.106087	-0.509857	-9.662662	0.672581
28821	0	2.888751	-0.811777	10.727859	0.028809	-0.008118	0.107300	-0.511700	-9.747167	0.671690
28822	0	2.909760	-0.830737	10.766491	0.029028	-0.008302	0.107684	-0.519105	-9.821548	0.669136
28823	0	2.934518	-0.854162	10.856876	0.029297	-0.008545	0.108582	-0.516735	-9.872831	0.669438
28824	0	2.961037	-0.878471	10.952227	0.029577	-0.008782	0.109531	-0.519840	-9.907821	0.671165
28825	0	2.955903	-0.879130	10.924788	0.029541	-0.008789	0.109253	-0.522512	-9.927123	0.667978
28826	0	2.945485	-0.909920	10.948666	0.029455	-0.009099	0.109487	-0.522682	-9.927225	0.666335
28827	0	2.940141	-0.903485	10.901338	0.029419	-0.009033	0.109009	-0.523998	-9.909313	0.667009
28828	0	2.953003	-0.843104	10.835567	0.029567	-0.008427	0.108346	-0.527698	-9.871012	0.670619
28829	0	2.912299	-0.842816	10.798477	0.029175	-0.008423	0.107971	-0.532037	-9.816652	0.667092
28830	0	2.912952	-0.849421	10.667281	0.029194	-0.008495	0.106655	-0.529365	-9.748167	0.669865
28831	0	2.891117	-0.866803	10.597896	0.028992	-0.008667	0.105957	-0.528591	-9.661826	0.670226
28832	0	2.837538	-0.854957	10.468171	0.028466	-0.008548	0.104657	-0.528381	-9.563155	0.673993
28833	0	2.773758	-0.879024	10.341885	0.027832	-0.008789	0.103394	-0.527460	-9.459321	0.675363
28834	0	2.717768	-0.842626	10.224937	0.027279	-0.008426	0.102222	-0.525704	-9.346708	0.669563
28835	0	2.662176	-0.836469	10.061532	0.026733	-0.008362	0.100586	-0.526278	-9.220444	0.671951
28836	0	2.651920	-0.794814	9.945362	0.026634	-0.007941	0.099423	-0.531294	-9.088788	0.670384
28837	0	2.570691	-0.757125	9.774633	0.025818	-0.007568	0.097717	-0.531952	-8.959553	0.664156
28838	0	2.511686	-0.764043	9.639958	0.025232	-0.007636	0.096370	-0.534222	-8.823176	0.664851
28839	0	2.485766	-0.781587	9.518122	0.024963	-0.007812	0.095154	-0.535601	-8.696785	0.661137
28840	0	2.410329	-0.775736	9.370674	0.024205	-0.007758	0.093680	-0.532195	-8.573043	0.652677
28841	0	2.339843	-0.745239	9.200502	0.023499	-0.007446	0.091980	-0.537160	-8.449243	0.650382
28842	0	2.296513	-0.746097	9.077000	0.023057	-0.007459	0.090747	-0.537678	-8.334157	0.650629
28843	0	2.268519	-0.732544	8.925392	0.022766	-0.007324	0.089233	-0.537147	-8.231093	0.649389
28844	0	2.228789	-0.732769	8.849835	0.022361	-0.007327	0.088480	-0.536045	-8.137510	0.648780
28845	0	2.172865	-0.708157	8.772252	0.021790	-0.007080	0.087708	-0.536386	-8.058709	0.649755
28846	0	2.131056	-0.696229	8.658965	0.021364	-0.006962	0.086576	-0.535581	-7.988444	0.654433
28847	0	2.107832	-0.732057	8.613068	0.021118	-0.007324	0.086121	-0.529741	-7.936149	0.658617
28848	0	2.088727	-0.768543	8.559746	0.020917	-0.007684	0.085590	-0.531167	-7.897123	0.657936
28849	0	2.024834	-0.744949	8.496431	0.020264	-0.007446	0.084961	-0.535001	-7.877078	0.658610
28850	0	2.095767	-0.702837	8.521325	0.020965	-0.007026	0.085212	-0.538268	-7.868303	0.659921
28851	0	2.075603	-0.714494	8.556998	0.020752	-0.007141	0.085571	-0.543379	-7.874299	0.658937
28852	0	2.065607	-0.715014	8.568599	0.020638	-0.007150	0.085690	-0.544384	-7.899581	0.663722
28853	0	2.078402	-0.720148	8.629605	0.020752	-0.007202	0.086304	-0.544268	-7.942570	0.666566
28854	0	2.079596	-0.769342	8.676558	0.020755	-0.007689	0.086776	-0.550369	-7.997293	0.672685
28855	0	2.123602	-0.762867	8.732758	0.021179	-0.007629	0.087341	-0.550812	-8.072124	0.671744
28856	0	2.191141	-0.775016	8.900513	0.021844	-0.007751	0.089022	-0.551976	-8.159276	0.677538
28857	0	2.229130	-0.763129	8.988619	0.022217	-0.007629	0.089905	-0.556130	-8.254484	0.680329
28858	0	2.299816	-0.702542	9.051608	0.022916	-0.007024	0.090537	-0.560125	-8.358930	0.682253
28859	0	2.279725	-0.762985	9.232346	0.022705	-0.007629	0.092346	-0.562847	-8.473493	0.683424
28860	0	2.335551	-0.793194	9.343495	0.023257	-0.007936	0.093459	-0.560843	-8.594125	0.686626
28861	0	2.420710	-0.800198	9.445679	0.024109	-0.007996	0.094482	-0.570754	-8.713421	0.689677
28862	0	2.495955	-0.795075	9.623370	0.024858	-0.007948	0.096260	-0.576407	-8.833921	0.696955
28863	0	2.525567	-0.842504	9.762790	0.025146	-0.008423	0.097656	-0.581467	-8.962186	0.697304
28864	0	2.590687	-0.793917	9.891165	0.025795	-0.007939	0.098941	-0.583872	-9.091948	0.698322
28865	0	2.653427	-0.775033	10.000865	0.026428	-0.007751	0.100037	-0.585058	-9.213648	0.701774
28866	0	2.705284	-0.769396	10.129383	0.026948	-0.007689	0.101322	-0.593493	-9.332490	0.704818
28867	0	2.750263	-0.812085	10.245158	0.027405	-0.008118	0.102478	-0.599199	-9.442147	0.709565
28868	0	2.794040	-0.824799	10.386340	0.027847	-0.008246	0.103889	-0.602996	-9.545135	0.709494
28869	0	2.827868	-0.909422	10.434836	0.028198	-0.009094	0.104370	-0.604788	-9.633742	0.707981
28870	0	2.867302	-0.885310	10.552724	0.028605	-0.008851	0.105546	-0.608486	-9.708479	0.714953
28871	0	2.868545	-0.860965	10.661201	0.028625	-0.008606	0.106628	-0.613695	-9.773306	0.718947
28872	0	2.909623	-0.837364	10.676546	0.029051	-0.008369	0.106778	-0.619086	-9.822447	0.726357
28873	0	2.883777	-0.860959	10.741376	0.028809	-0.008606	0.107422	-0.623505	-9.854055	0.730139
28874	0	2.882204	-0.873531	10.794970	0.028806	-0.008736	0.107954	-0.623448	-9.871909	0.729883
28875	0	2.911298	-0.885707	10.803187	0.029114	-0.008850	0.108032	-0.630597	-9.871682	0.723579
28876	0	2.903315	-0.898325	10.754803	0.029051	-0.008986	0.107543	-0.626768	-9.853504	0.724786
28877	0	2.896005	-0.878886	10.730837	0.028992	-0.008789	0.107300	-0.625781	-9.820405	0.726120
28878	0	2.900705	-0.836217	10.671755	0.029051	-0.008362	0.106706	-0.625078	-9.774099	0.729240
28879	0	2.868890	-0.861179	10.615554	0.028748	-0.008606	0.106140	-0.629823	-9.711564	0.732767
28880	0	2.825811	-0.869093	10.502738	0.028326	-0.008679	0.105010	-0.640505	-9.638300	0.733410
28881	0	2.762950	-0.873056	10.378102	0.027710	-0.008728	0.103760	-0.641313	-9.550346	0.734366
28882	0	2.739763	-0.818469	10.315457	0.027489	-0.008184	0.103130	-0.639397	-9.450047	0.734890
28883	0	2.700574	-0.812333	10.164808	0.027100	-0.008118	0.101624	-0.643333	-9.345102	0.741451
28884	0	2.657244	-0.812915	10.102517	0.026669	-0.008129	0.101000	-0.641018	-9.237000	0.740582
28885	0	2.626589	-0.769576	9.908657	0.026367	-0.007690	0.099060	-0.644525	-9.120778	0.736680
28886	0	2.557298	-0.837273	9.804036	0.025678	-0.008373	0.098013	-0.641320	-8.999410	0.727376
28887	0	2.516662	-0.836146	9.640123	0.025269	-0.008362	0.096375	-0.638323	-8.879267	0.723667
28888	0	2.429680	-0.842318	9.547448	0.024395	-0.008423	0.095449	-0.636270	-8.762461	0.723102
28889	0	2.407675	-0.787312	9.389606	0.024170	-0.007874	0.093872	-0.633412	-8.649734	0.714657
28890	0	2.346852	-0.775123	9.241588	0.023559	-0.007751	0.092393	-0.630816	-8.539004	0.711541
28891	0	2.335746	-0.738594	9.120702	0.023438	-0.007385	0.091187	-0.629492	-8.439344	0.719555
28892	0	2.296027	-0.738760	9.008598	0.023035	-0.007387	0.090067	-0.628055	-8.345156	0.715197
28893	0	2.239677	-0.732755	8.924926	0.022461	-0.007324	0.089233	-0.630536	-8.263672	0.712412
28894	0	2.190907	-0.721025	8.842367	0.021967	-0.007209	0.088409	-0.630799	-8.189560	0.710049
28895	0	2.174328	-0.769159	8.741377	0.021790	-0.007690	0.087402	-0.631040	-8.129758	0.705599
28896	0	2.153956	-0.775620	8.670050	0.021575	-0.007754	0.086692	-0.632449	-8.083795	0.705170
28897	0	2.121327	-0.738556	8.661547	0.021240	-0.007385	0.086609	-0.632057	-8.048896	0.706582
28898	0	2.086667	-0.726574	8.619730	0.020881	-0.007264	0.086194	-0.633704	-8.030968	0.707920
28899	0	2.074733	-0.757068	8.606048	0.020752	-0.007568	0.086060	-0.636525	-8.025512	0.715674
28900	0	2.074959	-0.757319	8.605879	0.020742	-0.007573	0.086061	-0.636705	-8.035684	0.714831
28901	0	2.107586	-0.756919	8.623803	0.021057	-0.007568	0.086243	-0.638174	-8.061134	0.713745
28902	0	2.131011	-0.757427	8.707929	0.021277	-0.007570	0.087088	-0.644093	-8.104638	0.711610
28903	0	2.158636	-0.787696	8.751402	0.021545	-0.007874	0.087524	-0.649432	-8.158735	0.711939
28904	0	2.167654	-0.794193	8.785757	0.021627	-0.007942	0.087870	-0.650230	-8.223222	0.715563
28905	0	2.209387	-0.744859	8.903520	0.022034	-0.007446	0.089050	-0.654549	-8.301067	0.716256
28906	0	2.264824	-0.739120	9.003971	0.022582	-0.007390	0.090056	-0.657574	-8.385675	0.720637
28907	0	2.302328	-0.744696	9.067943	0.022949	-0.007446	0.090698	-0.660184	-8.479618	0.719493
28908	0	2.324458	-0.756953	9.228709	0.023161	-0.007570	0.092308	-0.661256	-8.583813	0.712502
28909	0	2.371043	-0.787309	9.348318	0.023621	-0.007874	0.093506	-0.662805	-8.694189	0.717833
28910	0	2.432177	-0.830183	9.465598	0.024229	-0.008301	0.094680	-0.666220	-8.806687	0.717354
28911	0	2.493721	-0.829843	9.622786	0.024841	-0.008301	0.096252	-0.665703	-8.921147	0.719008
28912	0	2.556035	-0.823758	9.715255	0.025462	-0.008236	0.097178	-0.669873	-9.037240	0.723969
28913	0	2.597555	-0.824066	9.885155	0.025879	-0.008240	0.098877	-0.673116	-9.149561	0.729340
28914	0	2.616731	-0.824411	9.965524	0.026073	-0.008243	0.099680	-0.676938	-9.257780	0.734310
28915	0	2.683056	-0.817312	10.153734	0.026733	-0.008179	0.101562	-0.672932	-9.367741	0.735158
28916	0	2.689339	-0.853448	10.203851	0.026807	-0.008534	0.102061	-0.674902	-9.465290	0.734915
28917	0	2.748596	-0.879317	10.282223	0.027405	-0.008789	0.102844	-0.681186	-9.556122	0.737101
28918	0	2.800235	-0.848824	10.369688	0.027934	-0.008492	0.103715	-0.678100	-9.632017	0.733294
28919	0	2.807729	-0.866369	10.453683	0.028015	-0.008667	0.104553	-0.675897	-9.700588	0.735191
28920	0	2.825304	-0.847773	10.560464	0.028201	-0.008478	0.105618	-0.676508	-9.757439	0.733515
28921	0	2.884473	-0.836083	10.588624	0.028809	-0.008362	0.105896	-0.676165	-9.797126	0.731407
28922	0	2.902054	-0.829855	10.587097	0.029002	-0.008299	0.105876	-0.676109	-9.817615	0.732241
28923	0	2.875820	-0.878658	10.662575	0.028748	-0.008789	0.106628	-0.673607	-9.829696	0.734073
28924	0	2.876535	-0.853772	10.595237	0.028769	-0.008540	0.105951	-0.670802	-9.826945	0.733417
28925	0	2.897026	-0.836027	10.626818	0.028992	-0.008362	0.106262	-0.668514	-9.804580	0.732916
28926	0	2.873643	-0.830007	10.591521	0.028766	-0.008298	0.105907	-0.669956	-9.773687	0.735124
28927	0	2.858399	-0.824230	10.615112	0.028625	-0.008240	0.106140	-0.671540	-9.729682	0.736085
28928	0	2.788590	-0.849143	10.495283	0.027933	-0.008490	0.104940	-0.672237	-9.678954	0.739424
28929	0	2.789129	-0.866564	10.377679	0.027954	-0.008667	0.103760	-0.669124	-9.610507	0.737921
28930	0	2.757625	-0.878971	10.350613	0.027645	-0.008787	0.103488	-0.670117	-9.535212	0.735836
28931	0	2.708081	-0.885200	10.286514	0.027161	-0.008850	0.102844	-0.670191	-9.447263	0.735744
28932	0	2.655315	-0.824527	10.168612	0.026636	-0.008244	0.101665	-0.669958	-9.354718	0.736332
28933	0	2.651929	-0.806231	10.012164	0.026611	-0.008057	0.100098	-0.673923	-9.250369	0.735014
28934	0	2.621721	-0.818718	9.839888	0.026308	-0.008190	0.098374	-0.668114	-9.145581	0.733469
28935	0	2.560021	-0.818026	9.780328	0.025696	-0.008179	0.097778	-0.667401	-9.034636	0.727627
28936	0	2.504898	-0.811904	9.650827	0.025141	-0.008121	0.096484	-0.662145	-8.926702	0.721027
28937	0	2.432364	-0.781235	9.505495	0.024414	-0.007812	0.095032	-0.659586	-8.818730	0.715568
28938	0	2.378357	-0.775086	9.399954	0.023869	-0.007751	0.093978	-0.656609	-8.716125	0.714307
28939	0	2.347796	-0.763128	9.303807	0.023560	-0.007629	0.093018	-0.656699	-8.616607	0.712557
28940	0	2.301965	-0.763436	9.185531	0.023093	-0.007633	0.091837	-0.656102	-8.525802	0.709394
28941	0	2.263752	-0.763216	9.071490	0.022705	-0.007629	0.090698	-0.657672	-8.441429	0.704031
28942	0	2.269331	-0.751568	8.958730	0.022755	-0.007513	0.089572	-0.659253	-8.363898	0.695572
28943	0	2.241338	-0.726565	8.906208	0.022461	-0.007263	0.089050	-0.660975	-8.303604	0.691048
28944	0	2.184007	-0.750960	8.816741	0.021878	-0.007513	0.088158	-0.655430	-8.254854	0.684646
28945	0	2.169718	-0.720009	8.844780	0.021729	-0.007202	0.088440	-0.651829	-8.215056	0.688184
28946	0	2.134176	-0.756484	8.778832	0.021360	-0.007565	0.087784	-0.651552	-8.191505	0.686084
28947	0	2.135558	-0.750855	8.728181	0.021362	-0.007507	0.087280	-0.652767	-8.183407	0.687508
28948	0	2.110538	-0.757070	8.758799	0.021104	-0.007571	0.087588	-0.651948	-8.186086	0.686678
28949	0	2.149432	-0.762965	8.733884	0.021484	-0.007629	0.087341	-0.652332	-8.199775	0.683809
28950	0	2.152659	-0.725671	8.757466	0.021503	-0.007264	0.087580	-0.643182	-8.230643	0.678234
28951	0	2.114856	-0.732439	8.763914	0.021118	-0.007324	0.087646	-0.643966	-8.270938	0.679104
28952	0	2.189262	-0.720488	8.804694	0.021851	-0.007203	0.088058	-0.647110	-8.326170	0.673647
28953	0	2.208184	-0.744486	8.897745	0.022034	-0.007446	0.088989	-0.646301	-8.388653	0.671949
28954	0	2.206502	-0.780911	8.986723	0.022009	-0.007810	0.089881	-0.646821	-8.460645	0.673719
28955	0	2.258459	-0.793371	9.086589	0.022522	-0.007935	0.090881	-0.647092	-8.540002	0.675560
28956	0	2.314908	-0.792904	9.168518	0.023075	-0.007934	0.091703	-0.643102	-8.632796	0.677562
28957	0	2.333647	-0.793067	9.281422	0.023254	-0.007935	0.092834	-0.640176	-8.734437	0.678797
28958	0	2.399445	-0.780332	9.423568	0.023909	-0.007805	0.094257	-0.640202	-8.839133	0.678932
28959	0	2.474777	-0.750535	9.488652	0.024658	-0.007507	0.094910	-0.639861	-8.947646	0.673489
28960	0	2.486823	-0.798666	9.648846	0.024779	-0.007992	0.096511	-0.635796	-9.053551	0.674241
28961	0	2.572527	-0.799396	9.769365	0.025635	-0.007996	0.097717	-0.635864	-9.160030	0.673845
28962	0	2.603392	-0.829505	9.874281	0.025940	-0.008298	0.098767	-0.634631	-9.269391	0.668567
28963	0	2.645236	-0.817817	10.019734	0.026367	-0.008179	0.100220	-0.635808	-9.367160	0.667528
28964	0	2.650325	-0.811398	10.106707	0.026417	-0.008117	0.101089	-0.634571	-9.465542	0.672049
28965	0	2.681074	-0.805278	10.258023	0.026733	-0.008057	0.102600	-0.631880	-9.552333	0.673796
28966	0	2.750837	-0.792520	10.284540	0.027437	-0.007927	0.102864	-0.631387	-9.632045	0.674537
28967	0	2.783558	-0.805065	10.362084	0.027771	-0.008057	0.103638	-0.626147	-9.703906	0.674733
28968	0	2.813733	-0.805031	10.456515	0.028084	-0.008045	0.104580	-0.632618	-9.763029	0.678939
28969	0	2.823775	-0.842234	10.478677	0.028198	-0.008423	0.104797	-0.632720	-9.806752	0.678622
28970	0	2.831019	-0.848418	10.537695	0.028277	-0.008484	0.105386	-0.633514	-9.842955	0.677012
28971	0	2.840043	-0.873157	10.528021	0.028381	-0.008728	0.105286	-0.637454	-9.864307	0.674848
28972	0	2.818190	-0.879223	10.649354	0.028175	-0.008797	0.106495	-0.632632	-9.871960	0.674369
28973	0	2.867910	-0.873077	10.571468	0.028687	-0.008728	0.105713	-0.635091	-9.864576	0.678601
28974	0	2.871241	-0.885301	10.535520	0.028732	-0.008856	0.105350	-0.631338	-9.843652	0.673989
28975	0	2.846983	-0.853933	10.535622	0.028503	-0.008545	0.105347	-0.624306	-9.807871	0.670759
28976	0	2.815005	-0.841306	10.470479	0.028193	-0.008412	0.104693	-0.623787	-9.762149	0.673068
28977	0	2.808424	-0.860818	10.468934	0.028137	-0.008606	0.104675	-0.624652	-9.704979	0.674570
28978	0	2.766686	-0.812374	10.343630	0.027727	-0.008122	0.103420	-0.624353	-9.639019	0.673149
28979	0	2.757991	-0.775009	10.267981	0.027649	-0.007751	0.102661	-0.620911	-9.562821	0.669966
28980	0	2.706797	-0.774382	10.174188	0.027145	-0.007750	0.101721	-0.612432	-9.476486	0.666289
28981	0	2.677253	-0.781746	10.054665	0.026855	-0.007812	0.100525	-0.615668	-9.382824	0.665076
28982	0	2.599943	-0.800777	9.955026	0.026080	-0.008006	0.099529	-0.615314	-9.290830	0.658867
28983	0	2.585439	-0.793201	9.828937	0.025940	-0.007935	0.098267	-0.609991	-9.192008	0.654226
28984	0	2.513350	-0.811281	9.717346	0.025221	-0.008113	0.097151	-0.607465	-9.089918	0.657387
28985	0	2.463318	-0.787371	9.603042	0.024719	-0.007874	0.096008	-0.605280	-8.988143	0.662104
28986	0	2.440563	-0.775382	9.503553	0.024487	-0.007752	0.095015	-0.604615	-8.890337	0.659156
28987	0	2.390723	-0.751068	9.346496	0.023987	-0.007507	0.093445	-0.606352	-8.793649	0.658742
28988	0	2.332557	-0.751213	9.338071	0.023400	-0.007514	0.093362	-0.601949	-8.702840	0.650682
28989	0	2.349400	-0.720449	9.163043	0.023560	-0.007202	0.091614	-0.602802	-8.621649	0.653462
28990	0	2.300167	-0.745098	9.123437	0.023063	-0.007451	0.091219	-0.600851	-8.545836	0.649368
28991	0	2.253127	-0.768932	8.991787	0.022583	-0.007690	0.089905	-0.597821	-8.480733	0.647792
28992	0	2.188611	-0.780965	8.908614	0.021931	-0.007811	0.089075	-0.595177	-8.424194	0.648227
28993	0	2.217800	-0.738551	8.857172	0.022217	-0.007385	0.088562	-0.594184	-8.374773	0.644911
28994	0	2.168173	-0.750592	8.822164	0.021712	-0.007508	0.088214	-0.590070	-8.335804	0.644166
28995	0	2.146808	-0.763166	8.807751	0.021484	-0.007629	0.088074	-0.592225	-8.315277	0.639079
28996	0	2.156242	-0.727186	8.826579	0.021573	-0.007268	0.088264	-0.596619	-8.302089	0.638108
28997	0	2.160923	-0.720590	8.746238	0.021606	-0.007202	0.087463	-0.601172	-8.306320	0.636317
28998	0	2.150124	-0.751786	8.782352	0.021489	-0.007515	0.087827	-0.604861	-8.322645	0.635314
28999	0	2.163046	-0.744972	8.782339	0.021606	-0.007446	0.087830	-0.609525	-8.354463	0.635263
29000	0	2.192970	-0.751215	8.841904	0.021898	-0.007515	0.088427	-0.606412	-8.395649	0.635369
29001	0	2.231899	-0.732751	8.855138	0.022278	-0.007324	0.088562	-0.611289	-8.449325	0.636256
29002	0	2.228762	-0.702631	8.980973	0.022239	-0.007027	0.089822	-0.611704	-8.512079	0.636413
29003	0	2.276401	-0.713860	9.062263	0.022705	-0.007141	0.090637	-0.609695	-8.586951	0.638294
29004	0	2.319613	-0.731954	9.181058	0.023129	-0.007319	0.091827	-0.611078	-8.670460	0.643407
29005	0	2.338421	-0.756451	9.177970	0.023315	-0.007568	0.091797	-0.607705	-8.756614	0.646791
29006	0	2.359789	-0.792506	9.375551	0.023517	-0.007927	0.093776	-0.607027	-8.856135	0.645672
29007	0	2.394700	-0.787417	9.476681	0.023865	-0.007874	0.094788	-0.609416	-8.955826	0.650642
29008	0	2.411417	-0.793435	9.545696	0.024030	-0.007936	0.095478	-0.608545	-9.057411	0.650349
29009	0	2.486272	-0.805515	9.629236	0.024780	-0.008057	0.096313	-0.608422	-9.155749	0.652619
29010	0	2.527230	-0.811411	9.722593	0.025190	-0.008115	0.097247	-0.609190	-9.252565	0.651828
29011	0	2.590144	-0.775132	9.922141	0.025818	-0.007751	0.099243	-0.610620	-9.349338	0.649811
29012	0	2.631052	-0.824232	10.052009	0.026231	-0.008240	0.100541	-0.614989	-9.440442	0.652666
29013	0	2.692850	-0.855111	10.056589	0.026855	-0.008545	0.100586	-0.623254	-9.523929	0.653354
29014	0	2.695315	-0.831297	10.186976	0.026881	-0.008314	0.101889	-0.623260	-9.605125	0.651341
29015	0	2.722748	-0.848840	10.270411	0.027161	-0.008484	0.102722	-0.629395	-9.679987	0.651901
29016	0	2.765861	-0.825020	10.358488	0.027600	-0.008249	0.103601	-0.631349	-9.744834	0.650868
29017	0	2.788055	-0.836577	10.435685	0.027832	-0.008362	0.104370	-0.636366	-9.798439	0.656372
29018	0	2.808308	-0.837042	10.433368	0.028050	-0.008370	0.104342	-0.636755	-9.834695	0.660446
29019	0	2.816806	-0.817906	10.613193	0.028137	-0.008179	0.106140	-0.637448	-9.868387	0.661121
29020	0	2.851791	-0.805908	10.508133	0.028503	-0.008058	0.105085	-0.638940	-9.884659	0.659710
29021	0	2.875444	-0.811745	10.577207	0.028748	-0.008118	0.105774	-0.638432	-9.892568	0.662063
29022	0	2.851185	-0.812424	10.540472	0.028517	-0.008118	0.105404	-0.644882	-9.887696	0.664710
29023	0	2.824398	-0.824646	10.547232	0.028259	-0.008240	0.105469	-0.651226	-9.871603	0.665864
29024	0	2.801901	-0.855996	10.493309	0.028046	-0.008558	0.104926	-0.651980	-9.843077	0.666811
29025	0	2.785578	-0.873160	10.492905	0.027893	-0.008728	0.104919	-0.654496	-9.802963	0.665322
29026	0	2.746738	-0.849639	10.360662	0.027514	-0.008492	0.103595	-0.658230	-9.752579	0.664510
29027	0	2.752947	-0.842654	10.279857	0.027588	-0.008423	0.102783	-0.660418	-9.688132	0.657094
29028	0	2.716143	-0.843250	10.209776	0.027227	-0.008430	0.102080	-0.660612	-9.614781	0.651444
29029	0	2.709248	-0.836727	10.164129	0.027161	-0.008362	0.101624	-0.664558	-9.538630	0.648983
29030	0	2.639740	-0.837860	10.125044	0.026475	-0.008373	0.101231	-0.668225	-9.451572	0.652196
29031	0	2.628359	-0.836463	9.981431	0.026367	-0.008362	0.099792	-0.668926	-9.356340	0.656069
29032	0	2.581508	-0.806538	9.820879	0.025897	-0.008062	0.098187	-0.669928	-9.261442	0.656153
29033	0	2.530832	-0.787553	9.706724	0.025391	-0.007874	0.097046	-0.669764	-9.165021	0.651142
29034	0	2.484198	-0.745212	9.588795	0.024922	-0.007451	0.095867	-0.668568	-9.069645	0.647009
29035	0	2.470571	-0.756886	9.523419	0.024780	-0.007568	0.095215	-0.666837	-8.980624	0.643404
29036	0	2.382484	-0.812070	9.447717	0.023899	-0.008119	0.094459	-0.667024	-8.891313	0.641814
29037	0	2.330436	-0.793432	9.279161	0.023376	-0.007935	0.092773	-0.664507	-8.802990	0.642553
29038	0	2.304933	-0.793378	9.227476	0.023110	-0.007935	0.092259	-0.661587	-8.727843	0.646966
29039	0	2.240098	-0.793821	9.132301	0.022461	-0.007935	0.091309	-0.664138	-8.653284	0.642099
29040	0	2.223030	-0.776020	9.037296	0.022281	-0.007759	0.090361	-0.663808	-8.590004	0.638436
29041	0	2.229266	-0.775498	9.016007	0.022339	-0.007751	0.090149	-0.666584	-8.531874	0.638636
29042	0	2.239477	-0.739619	8.956892	0.022429	-0.007393	0.089561	-0.669404	-8.488018	0.636592
29043	0	2.200675	-0.726428	8.905687	0.022034	-0.007263	0.089050	-0.669641	-8.453839	0.639816
29044	0	2.153589	-0.787627	8.894456	0.021552	-0.007876	0.088941	-0.668654	-8.433443	0.642104
29045	0	2.202482	-0.775483	8.838082	0.022034	-0.007751	0.088379	-0.672253	-8.422383	0.643029
29046	0	2.195663	-0.757644	8.807595	0.021955	-0.007575	0.088077	-0.673641	-8.425486	0.643054
29047	0	2.204530	-0.762661	8.831521	0.022034	-0.007629	0.088318	-0.669927	-8.440878	0.649674
29048	0	2.207700	-0.762378	8.861231	0.022057	-0.007625	0.088617	-0.668920	-8.467574	0.649527
29049	0	2.242764	-0.732465	8.867704	0.022400	-0.007324	0.088684	-0.669697	-8.503671	0.655881
29050	0	2.212810	-0.733007	8.859858	0.022089	-0.007325	0.088609	-0.676453	-8.554442	0.658428
29051	0	2.226643	-0.750828	8.983139	0.022217	-0.007507	0.089844	-0.678424	-8.617923	0.653308
29052	0	2.255424	-0.812148	9.114730	0.022500	-0.008121	0.091161	-0.680471	-8.686189	0.655118
29053	0	2.277257	-0.775313	9.190212	0.022705	-0.007751	0.091919	-0.683734	-8.770404	0.662276
29054	0	2.327236	-0.800231	9.198962	0.023206	-0.007999	0.092007	-0.688469	-8.853431	0.659886
29055	0	2.350871	-0.793448	9.324381	0.023438	-0.007935	0.093262	-0.689664	-8.940981	0.661590
29056	0	2.427213	-0.781371	9.460769	0.024192	-0.007812	0.094628	-0.692607	-9.038240	0.657299
29057	0	2.436680	-0.750603	9.586736	0.024292	-0.007507	0.095886	-0.692430	-9.127708	0.658462
29058	0	2.495174	-0.817743	9.692470	0.024870	-0.008177	0.096946	-0.694660	-9.224430	0.661554
29059	0	2.547460	-0.866705	9.793963	0.025391	-0.008667	0.097961	-0.696281	-9.322637	0.661782
29060	0	2.515164	-0.879266	9.856821	0.025071	-0.008790	0.098589	-0.700811	-9.416205	0.666829
29061	0	2.638072	-0.835809	9.971207	0.026306	-0.008362	0.099731	-0.697955	-9.501895	0.670179
29062	0	2.671087	-0.805217	10.064866	0.026639	-0.008049	0.100668	-0.702731	-9.583773	0.672299
29063	0	2.691806	-0.793805	10.142357	0.026855	-0.007935	0.101440	-0.707609	-9.654541	0.674047
29064	0	2.740834	-0.782155	10.200004	0.027348	-0.007820	0.102016	-0.710136	-9.722883	0.673612
29065	0	2.764171	-0.799473	10.246360	0.027588	-0.007996	0.102478	-0.709952	-9.783200	0.671652
29066	0	2.762477	-0.793592	10.310598	0.027574	-0.007934	0.103120	-0.713146	-9.840206	0.671458
29067	0	2.798932	-0.823906	10.411657	0.027954	-0.008240	0.104126	-0.712712	-9.879114	0.675197
29068	0	2.786703	-0.836193	10.489352	0.027842	-0.008361	0.104900	-0.713961	-9.907074	0.680587
29069	0	2.833641	-0.805911	10.515905	0.028320	-0.008057	0.105164	-0.716443	-9.924797	0.682271
29070	0	2.817540	-0.836766	10.490808	0.028169	-0.008368	0.104910	-0.716182	-9.932356	0.682501
29071	0	2.819491	-0.848769	10.528623	0.028198	-0.008484	0.105286	-0.719635	-9.928965	0.683688
29072	0	2.817628	-0.880420	10.474077	0.028192	-0.008797	0.104737	-0.726781	-9.912538	0.682797
29073	0	2.811119	-0.879286	10.425475	0.028137	-0.008789	0.104248	-0.729672	-9.884284	0.677568
29074	0	2.731386	-0.916088	10.366042	0.027352	-0.009163	0.103650	-0.726025	-9.842133	0.675327
29075	0	2.735570	-0.873062	10.377250	0.027405	-0.008728	0.103760	-0.727167	-9.788308	0.676895
29076	0	2.718716	-0.830870	10.312841	0.027246	-0.008307	0.103113	-0.727621	-9.723859	0.673089
29077	0	2.691433	-0.836074	10.194552	0.026978	-0.008362	0.101929	-0.724380	-9.653211	0.669320
29078	0	2.666346	-0.830059	10.075807	0.026731	-0.008299	0.100740	-0.724118	-9.577338	0.669297
29079	0	2.654041	-0.799700	10.048252	0.026611	-0.007996	0.100464	-0.723395	-9.496890	0.661061
29080	0	2.621367	-0.781789	9.905478	0.026288	-0.007815	0.099035	-0.723861	-9.411287	0.657535
29081	0	2.580108	-0.793488	9.840910	0.025879	-0.007935	0.098389	-0.721741	-9.321084	0.659877
29082	0	2.509826	-0.842541	9.710476	0.025175	-0.008424	0.097085	-0.721147	-9.230897	0.657565
29083	0	2.501161	-0.781251	9.651576	0.025085	-0.007812	0.096497	-0.718763	-9.143689	0.645231
29084	0	2.450027	-0.793890	9.514854	0.024573	-0.007936	0.095130	-0.720360	-9.056150	0.643537
29085	0	2.410065	-0.793498	9.364576	0.024170	-0.007935	0.093628	-0.718540	-8.971821	0.640279
29086	0	2.372400	-0.769442	9.318993	0.023787	-0.007691	0.093174	-0.720032	-8.894145	0.641809
29087	0	2.368222	-0.732153	9.236193	0.023743	-0.007324	0.092346	-0.714632	-8.819506	0.643209
29088	0	2.326612	-0.768941	9.135186	0.023317	-0.007686	0.091339	-0.717347	-8.755635	0.641836
29089	0	2.296004	-0.781433	9.077184	0.023010	-0.007812	0.090759	-0.717752	-8.692628	0.635317
29090	0	2.256757	-0.830287	9.030435	0.022605	-0.008305	0.090295	-0.714084	-8.645521	0.628215
29091	0	2.218588	-0.781326	8.966823	0.022217	-0.007812	0.089661	-0.713697	-8.606309	0.627073
29092	0	2.213303	-0.775420	9.010724	0.022154	-0.007753	0.090102	-0.713644	-8.580065	0.627582
29093	0	2.183791	-0.769189	8.984671	0.021851	-0.007690	0.089844	-0.714578	-8.564088	0.621594
29094	0	2.181892	-0.751400	8.875205	0.021825	-0.007511	0.088751	-0.717479	-8.556607	0.614814
29095	0	2.166934	-0.713870	8.911107	0.021667	-0.007141	0.089111	-0.713948	-8.559062	0.619191
29096	0	2.204913	-0.725962	8.910724	0.022037	-0.007259	0.089110	-0.714013	-8.575286	0.618489
29097	0	2.253913	-0.750621	8.965643	0.022522	-0.007507	0.089661	-0.712470	-8.597258	0.617344
29098	0	2.227653	-0.786852	8.976811	0.022251	-0.007872	0.089774	-0.708652	-8.629675	0.619347
29099	0	2.261926	-0.756397	9.020125	0.022583	-0.007568	0.090210	-0.703518	-8.675668	0.616090
29100	0	2.257422	-0.755320	9.042636	0.022533	-0.007560	0.090436	-0.695787	-8.727286	0.621756
29101	0	2.293931	-0.750628	9.154003	0.022888	-0.007507	0.091553	-0.695187	-8.791172	0.619623
29102	0	2.310626	-0.799280	9.169633	0.023051	-0.007994	0.091710	-0.694872	-8.859746	0.618610
29103	0	2.337921	-0.768946	9.287956	0.023315	-0.007690	0.092896	-0.694725	-8.938233	0.625070
29104	0	2.412205	-0.762684	9.406560	0.024055	-0.007627	0.094083	-0.695032	-9.020294	0.625906
29105	0	2.424184	-0.793294	9.476938	0.024170	-0.007935	0.094788	-0.694284	-9.107026	0.627748
29106	0	2.444960	-0.805384	9.564713	0.024376	-0.008054	0.095666	-0.695536	-9.195076	0.623327
29107	0	2.485089	-0.799633	9.635628	0.024780	-0.007996	0.096375	-0.697515	-9.278825	0.626247
29108	0	2.548736	-0.811584	9.796496	0.025412	-0.008120	0.097984	-0.694434	-9.367200	0.626074
29109	0	2.570451	-0.848396	9.916408	0.025635	-0.008484	0.099182	-0.695585	-9.447563	0.625350
29110	0	2.608740	-0.830205	9.937090	0.026018	-0.008302	0.099389	-0.696991	-9.527203	0.623218
29111	0	2.637143	-0.817596	10.001967	0.026306	-0.008179	0.100037	-0.694844	-9.601790	0.620084
29112	0	2.686944	-0.792731	10.144906	0.026804	-0.007930	0.101466	-0.693027	-9.675536	0.622488
29113	0	2.709263	-0.805501	10.215866	0.027039	-0.008057	0.102173	-0.691876	-9.736024	0.619046
29114	0	2.707605	-0.860816	10.261870	0.027025	-0.008603	0.102633	-0.697993	-9.792616	0.618997
29115	0	2.762970	-0.836261	10.362650	0.027588	-0.008362	0.103638	-0.699210	-9.838700	0.621551
29116	0	2.751883	-0.866818	10.372870	0.027488	-0.008669	0.103737	-0.698536	-9.872912	0.621018
29117	0	2.773348	-0.848442	10.387552	0.027710	-0.008484	0.103882	-0.699043	-9.898752	0.623343
29118	0	2.783203	-0.818155	10.386458	0.027818	-0.008181	0.103868	-0.699751	-9.914458	0.622793
29119	0	2.807289	-0.799720	10.418777	0.028076	-0.007996	0.104187	-0.700720	-9.910855	0.618733
29120	0	2.782494	-0.793684	10.431026	0.027825	-0.007938	0.104310	-0.698396	-9.910350	0.619895
29121	0	2.793393	-0.848791	10.388693	0.027954	-0.008484	0.103882	-0.701596	-9.888139	0.618026
29122	0	2.752366	-0.855436	10.334843	0.027548	-0.008554	0.103342	-0.701294	-9.861375	0.616725
29123	0	2.737133	-0.848351	10.370760	0.027405	-0.008484	0.103699	-0.699423	-9.824478	0.610200
29124	0	2.729889	-0.847936	10.250600	0.027338	-0.008484	0.102495	-0.692819	-9.780825	0.603738
29125	0	2.729575	-0.824323	10.218541	0.027344	-0.008240	0.102173	-0.694821	-9.727106	0.602077
29126	0	2.700684	-0.824676	10.129682	0.027065	-0.008247	0.101281	-0.692045	-9.661147	0.598469
29127	0	2.649053	-0.847978	10.005282	0.026550	-0.008484	0.100037	-0.685329	-9.592848	0.594070
29128	0	2.593880	-0.859918	9.953568	0.026004	-0.008598	0.099519	-0.684102	-9.518156	0.597407
29129	0	2.587629	-0.805783	9.919867	0.025940	-0.008057	0.099182	-0.683242	-9.444770	0.592686
29130	0	2.550182	-0.799790	9.752346	0.025570	-0.007998	0.097506	-0.680261	-9.364911	0.590057
29131	0	2.513974	-0.756935	9.675829	0.025208	-0.007568	0.096741	-0.679080	-9.284760	0.588155
29132	0	2.506468	-0.763224	9.599976	0.025134	-0.007632	0.095982	-0.676649	-9.202092	0.580330
29133	0	2.446898	-0.769030	9.480497	0.024536	-0.007690	0.094788	-0.674159	-9.121067	0.576885
29134	0	2.421901	-0.744710	9.367838	0.024282	-0.007446	0.093662	-0.672880	-9.044713	0.581068
29135	0	2.381137	-0.762897	9.278719	0.023865	-0.007629	0.092773	-0.670334	-8.978906	0.575134
29136	0	2.376422	-0.738738	9.269196	0.023819	-0.007385	0.092678	-0.670844	-8.911330	0.571081
29137	0	2.345158	-0.738494	9.150378	0.023499	-0.007385	0.091492	-0.668571	-8.852595	0.572205
29138	0	2.317584	-0.732780	9.122157	0.023221	-0.007324	0.091210	-0.671146	-8.795902	0.574951
29139	0	2.255178	-0.756672	9.027894	0.022583	-0.007568	0.090271	-0.667628	-8.756301	0.569583
29140	0	2.249590	-0.744790	9.065810	0.022520	-0.007443	0.090652	-0.671881	-8.725746	0.570704
29141	0	2.237916	-0.769222	8.960464	0.022400	-0.007690	0.089600	-0.672917	-8.699210	0.566196
29142	0	2.215991	-0.775442	8.961291	0.022175	-0.007755	0.089609	-0.670778	-8.680073	0.564757
29143	0	2.245555	-0.775104	8.923479	0.022461	-0.007751	0.089233	-0.669416	-8.673068	0.558162
29144	0	2.233713	-0.775204	8.978216	0.022327	-0.007751	0.089785	-0.669712	-8.685296	0.561204
29145	0	2.216794	-0.769034	8.996283	0.022156	-0.007690	0.089966	-0.669239	-8.700634	0.560487
29146	0	2.225958	-0.756708	8.983249	0.022241	-0.007568	0.089837	-0.667425	-8.724580	0.554613
29147	0	2.261001	-0.720378	9.020307	0.022583	-0.007202	0.090210	-0.669452	-8.758654	0.552223
29148	0	2.267290	-0.738603	9.036987	0.022636	-0.007389	0.090379	-0.665896	-8.804636	0.549436
29149	0	2.311407	-0.738586	9.129773	0.023071	-0.007385	0.091309	-0.667034	-8.858010	0.551392
29150	0	2.344398	-0.744809	9.157997	0.023401	-0.007448	0.091591	-0.667292	-8.911137	0.554509
29151	0	2.349049	-0.750749	9.245481	0.023438	-0.007507	0.092468	-0.668122	-8.976456	0.557025
29152	0	2.396882	-0.738637	9.358535	0.023911	-0.007386	0.093600	-0.669068	-9.047438	0.563587
29153	0	2.435067	-0.744884	9.446712	0.024292	-0.007446	0.094482	-0.672862	-9.118188	0.571744
29154	0	2.459207	-0.763718	9.516779	0.024532	-0.007635	0.095183	-0.676057	-9.189752	0.572374
29155	0	2.502806	-0.805702	9.556411	0.024963	-0.008057	0.095581	-0.677395	-9.266894	0.577716
29156	0	2.509839	-0.811968	9.687250	0.025033	-0.008119	0.096889	-0.679471	-9.343835	0.574839
29157	0	2.533870	-0.823587	9.769946	0.025269	-0.008240	0.097717	-0.675973	-9.425664	0.568708
29158	0	2.596363	-0.792503	9.888374	0.025898	-0.007927	0.098901	-0.674680	-9.501314	0.570957
29159	0	2.636782	-0.818118	9.983705	0.026306	-0.008179	0.099854	-0.678217	-9.571697	0.570407
29160	0	2.648861	-0.782097	9.998731	0.026429	-0.007818	0.100003	-0.682000	-9.639427	0.570427
29161	0	2.630159	-0.842034	10.075453	0.026245	-0.008423	0.100769	-0.679834	-9.703254	0.571576
29162	0	2.659109	-0.842158	10.237458	0.026543	-0.008418	0.102387	-0.684053	-9.757097	0.568790
29163	0	2.708238	-0.866439	10.289398	0.027039	-0.008667	0.102905	-0.681484	-9.805517	0.564659
29164	0	2.716669	-0.866132	10.293285	0.027126	-0.008662	0.102943	-0.680710	-9.850110	0.564171
29165	0	2.755546	-0.854482	10.295867	0.027527	-0.008545	0.102966	-0.680541	-9.881628	0.560346
29166	0	2.748132	-0.805710	10.355529	0.027462	-0.008057	0.103560	-0.680735	-9.902722	0.558426
29167	0	2.759911	-0.805479	10.369589	0.027588	-0.008057	0.103699	-0.678265	-9.914829	0.559121
29168	0	2.736185	-0.841996	10.332782	0.027366	-0.008420	0.103327	-0.677381	-9.910352	0.556565
29169	0	2.745474	-0.817793	10.284726	0.027466	-0.008179	0.102844	-0.675489	-9.897799	0.554360
29170	0	2.748257	-0.818018	10.340477	0.027504	-0.008178	0.103399	-0.676816	-9.873928	0.547067
29171	0	2.738134	-0.805891	10.303340	0.027405	-0.008057	0.103027	-0.678012	-9.847623	0.548616
29172	0	2.720287	-0.806363	10.255912	0.027236	-0.008061	0.102551	-0.678903	-9.810432	0.549198
29173	0	2.687263	-0.793609	10.169606	0.026917	-0.007935	0.101685	-0.678758	-9.760849	0.547965
29174	0	2.690292	-0.818784	10.086533	0.026951	-0.008183	0.100853	-0.682719	-9.706307	0.544098
29175	0	2.662008	-0.836474	10.096571	0.026672	-0.008362	0.100952	-0.683924	-9.646885	0.535991
29176	0	2.639095	-0.806452	9.940682	0.026447	-0.008063	0.099392	-0.683145	-9.581811	0.535900
29177	0	2.600425	-0.824506	9.864762	0.026062	-0.008240	0.098633	-0.687034	-9.514634	0.537390
29178	0	2.576261	-0.770803	9.831099	0.025825	-0.007702	0.098295	-0.691815	-9.442291	0.544199
29179	0	2.533206	-0.793799	9.724401	0.025391	-0.007935	0.097229	-0.693560	-9.373187	0.545835
29180	0	2.484678	-0.776181	9.623565	0.024908	-0.007759	0.096220	-0.694455	-9.300123	0.543560
29181	0	2.453729	-0.800051	9.651143	0.024597	-0.007996	0.096497	-0.697954	-9.228941	0.540473
29182	0	2.417605	-0.819005	9.495318	0.024235	-0.008189	0.094938	-0.696759	-9.158000	0.542706
29183	0	2.411789	-0.781569	9.419033	0.024170	-0.007812	0.094177	-0.698503	-9.094572	0.544085
29184	0	2.389058	-0.757456	9.287424	0.023945	-0.007575	0.092860	-0.695784	-9.027472	0.547493
29185	0	2.345022	-0.738668	9.254145	0.023499	-0.007385	0.092529	-0.695516	-8.967501	0.543921
29186	0	2.323816	-0.751149	9.231947	0.023280	-0.007510	0.092309	-0.695275	-8.915229	0.542273
29187	0	2.291602	-0.750960	9.186601	0.022949	-0.007507	0.091858	-0.696449	-8.873618	0.538721
29188	0	2.260761	-0.757807	9.169723	0.022638	-0.007573	0.091690	-0.701004	-8.835014	0.537633
29189	0	2.255816	-0.769207	9.107047	0.022583	-0.007690	0.091064	-0.701655	-8.803505	0.540051
29190	0	2.251834	-0.788070	9.065211	0.022533	-0.007877	0.090649	-0.704657	-8.784172	0.538004
29191	0	2.232975	-0.757136	9.015093	0.022339	-0.007568	0.090149	-0.707422	-8.772256	0.538980
29192	0	2.225575	-0.775814	9.009245	0.022259	-0.007758	0.090092	-0.706570	-8.768080	0.535266
29193	0	2.252935	-0.788054	9.069580	0.022522	-0.007874	0.090698	-0.714678	-8.777006	0.534695
29194	0	2.254942	-0.813497	9.026172	0.022536	-0.008132	0.090265	-0.718002	-8.793289	0.537927
29195	0	2.296885	-0.787541	8.983857	0.022949	-0.007874	0.089844	-0.720095	-8.817867	0.532772
29196	0	2.314280	-0.751034	9.116693	0.023110	-0.007511	0.091175	-0.719175	-8.858082	0.536439
29197	0	2.310530	-0.787301	9.166629	0.023071	-0.007874	0.091675	-0.718619	-8.900079	0.530764
29198	0	2.318227	-0.780951	9.189010	0.023139	-0.007812	0.091901	-0.716469	-8.953469	0.530504
29199	0	2.348403	-0.769150	9.257846	0.023438	-0.007690	0.092590	-0.718211	-9.010467	0.536919
29200	0	2.389168	-0.787520	9.310073	0.023836	-0.007876	0.093115	-0.717394	-9.078206	0.534841
29201	0	2.398067	-0.787396	9.361386	0.023926	-0.007874	0.093628	-0.718505	-9.144776	0.530692
29202	0	2.421853	-0.793847	9.523210	0.024159	-0.007936	0.095247	-0.721562	-9.215251	0.532209
29203	0	2.465312	-0.763283	9.550533	0.024597	-0.007629	0.095520	-0.726206	-9.281781	0.529273
29204	0	2.501335	-0.769610	9.608455	0.024954	-0.007698	0.096100	-0.724616	-9.352113	0.532838
29205	0	2.544975	-0.774915	9.696956	0.025391	-0.007751	0.096985	-0.722619	-9.421342	0.536148
29206	0	2.563340	-0.780866	9.815780	0.025571	-0.007809	0.098174	-0.723330	-9.493699	0.537155
29207	0	2.563549	-0.811606	9.941050	0.025574	-0.008118	0.099426	-0.722219	-9.564223	0.539900
29208	0	2.624046	-0.830131	9.956208	0.026185	-0.008298	0.099577	-0.726597	-9.627388	0.540810
29209	0	2.642154	-0.823821	10.051076	0.026367	-0.008240	0.100525	-0.725413	-9.688717	0.544804
29210	0	2.677119	-0.841736	10.109238	0.026720	-0.008420	0.101106	-0.722929	-9.746059	0.545755
29211	0	2.690160	-0.885497	10.197717	0.026855	-0.008850	0.101990	-0.728619	-9.797291	0.548815
29212	0	2.728428	-0.856022	10.183293	0.027252	-0.008555	0.101842	-0.733880	-9.832854	0.542625
29213	0	2.712808	-0.867763	10.259168	0.027100	-0.008667	0.102600	-0.745449	-9.864106	0.544346
29214	0	2.729835	-0.844527	10.349329	0.027279	-0.008445	0.103498	-0.745648	-9.885120	0.543548
29215	0	2.741981	-0.836473	10.302311	0.027405	-0.008362	0.103027	-0.748348	-9.901343	0.539517
29216	0	2.774820	-0.837137	10.325938	0.027740	-0.008368	0.103262	-0.750879	-9.910475	0.541318
29217	0	2.721955	-0.860584	10.321102	0.027222	-0.008606	0.103210	-0.749944	-9.907631	0.541251
29218	0	2.750776	-0.848220	10.254400	0.027522	-0.008484	0.102540	-0.746967	-9.891178	0.543698
29219	0	2.738795	-0.867332	10.278716	0.027405	-0.008667	0.102783	-0.752668	-9.872008	0.538184
29220	0	2.728081	-0.855762	10.273745	0.027309	-0.008558	0.102730	-0.750463	-9.839722	0.536773
29221	0	2.724304	-0.836517	10.224420	0.027283	-0.008362	0.102234	-0.752369	-9.794915	0.532112
29222	0	2.673833	-0.831507	10.165302	0.026776	-0.008308	0.101644	-0.758035	-9.751729	0.534491
29223	0	2.662273	-0.793434	10.145349	0.026672	-0.007935	0.101440	-0.755787	-9.695313	0.530640
29224	0	2.627675	-0.830362	9.995408	0.026330	-0.008301	0.099940	-0.756889	-9.633958	0.532853
29225	0	2.601166	-0.823517	9.913470	0.026062	-0.008240	0.099121	-0.749654	-9.575423	0.531132
29226	0	2.559947	-0.835647	9.879592	0.025656	-0.008353	0.098782	-0.751168	-9.509852	0.531636
29227	0	2.539015	-0.818363	9.797698	0.025452	-0.008179	0.097961	-0.754494	-9.437628	0.529469
29228	0	2.533523	-0.825434	9.709054	0.025391	-0.008250	0.097076	-0.757057	-9.371947	0.528942
29229	0	2.496512	-0.824394	9.693877	0.025024	-0.008240	0.096924	-0.759658	-9.301572	0.521930
29230	0	2.491382	-0.800774	9.501448	0.024969	-0.008004	0.095000	-0.761647	-9.234593	0.523499
29231	0	2.448466	-0.775276	9.431259	0.024536	-0.007751	0.094299	-0.761073	-9.171735	0.519048
29232	0	2.383102	-0.787695	9.378914	0.023884	-0.007876	0.093776	-0.759617	-9.106909	0.514211
29233	0	2.338991	-0.775486	9.351750	0.023438	-0.007751	0.093506	-0.761773	-9.048228	0.517524
29234	0	2.317793	-0.763921	9.268486	0.023221	-0.007637	0.092674	-0.762571	-8.994571	0.517215
29235	0	2.315174	-0.769290	9.174615	0.023193	-0.007690	0.091736	-0.763754	-8.942206	0.518954
29236	0	2.319817	-0.775857	9.176419	0.023232	-0.007757	0.091756	-0.763803	-8.900172	0.517224
29237	0	2.298530	-0.768965	9.107082	0.023010	-0.007690	0.091064	-0.761403	-8.868328	0.512621
29238	0	2.275893	-0.769127	9.071492	0.022777	-0.007689	0.090711	-0.762380	-8.845532	0.514093
29239	0	2.244975	-0.793611	9.033468	0.022461	-0.007935	0.090332	-0.763248	-8.830841	0.516945
29240	0	2.273602	-0.775305	9.021674	0.022743	-0.007755	0.090215	-0.759486	-8.821168	0.518664
29241	0	2.258635	-0.756810	9.057536	0.022583	-0.007568	0.090576	-0.758475	-8.824803	0.521316
29242	0	2.265639	-0.756756	9.051188	0.022651	-0.007568	0.090513	-0.756848	-8.831390	0.524331
29243	0	2.290448	-0.762940	9.008375	0.022888	-0.007629	0.090088	-0.756476	-8.851483	0.526445
29244	0	2.294518	-0.769147	9.092760	0.022921	-0.007691	0.090934	-0.756402	-8.881787	0.523385
29245	0	2.310043	-0.781085	9.130137	0.023071	-0.007812	0.091309	-0.754310	-8.917671	0.519492
29246	0	2.273698	-0.786919	9.165201	0.022702	-0.007871	0.091660	-0.752581	-8.960407	0.520040
29247	0	2.342322	-0.768646	9.202946	0.023376	-0.007690	0.092041	-0.748094	-9.017866	0.513719
29248	0	2.358039	-0.761854	9.328694	0.023532	-0.007622	0.093299	-0.744575	-9.076672	0.504179
29249	0	2.428237	-0.756382	9.410333	0.024231	-0.007568	0.094116	-0.739623	-9.138522	0.498023
29250	0	2.420162	-0.792318	9.432183	0.024151	-0.007926	0.094335	-0.736736	-9.199414	0.497725
29251	0	2.465659	-0.793181	9.501658	0.024597	-0.007935	0.095032	-0.734125	-9.270261	0.491175
29252	0	2.483956	-0.835536	9.626734	0.024778	-0.008357	0.096283	-0.732835	-9.342267	0.490554
29253	0	2.508825	-0.811875	9.647992	0.025024	-0.008118	0.096497	-0.734850	-9.417244	0.487959
29254	0	2.540081	-0.793692	9.809380	0.025337	-0.007937	0.098110	-0.735003	-9.490694	0.487145
29255	0	2.563237	-0.811504	9.867886	0.025574	-0.008118	0.098694	-0.732632	-9.557949	0.490863
29256	0	2.580950	-0.871940	9.925911	0.025752	-0.008723	0.099274	-0.728813	-9.623408	0.489901
29257	0	2.623608	-0.854883	10.020580	0.026184	-0.008545	0.100220	-0.733631	-9.682062	0.488699
29258	0	2.615357	-0.867374	10.005651	0.026105	-0.008676	0.100069	-0.731964	-9.736965	0.493354
29259	0	2.647326	-0.866222	10.130701	0.026428	-0.008667	0.101318	-0.726922	-9.787104	0.495538
29260	0	2.661653	-0.865597	10.226262	0.026580	-0.008657	0.102272	-0.725333	-9.827433	0.493886
29261	0	2.682574	-0.848191	10.247000	0.026794	-0.008484	0.102478	-0.723094	-9.861686	0.491944
29262	0	2.693643	-0.848085	10.251685	0.026917	-0.008480	0.102522	-0.723591	-9.882172	0.491463
29263	0	2.723542	-0.829850	10.198626	0.027222	-0.008301	0.101990	-0.720567	-9.896924	0.483968
29264	0	2.744339	-0.847842	10.204009	0.027431	-0.008480	0.102043	-0.718183	-9.909612	0.478520
29265	0	2.765426	-0.792999	10.235487	0.027649	-0.007935	0.102356	-0.712460	-9.914910	0.474592
29266	0	2.728927	-0.798124	10.265977	0.027293	-0.007987	0.102658	-0.705224	-9.909861	0.474004
29267	0	2.750900	-0.762904	10.248285	0.027527	-0.007629	0.102478	-0.703602	-9.889218	0.477323
29268	0	2.716505	-0.817846	10.261410	0.027185	-0.008179	0.102609	-0.701955	-9.865883	0.472820
29269	0	2.719227	-0.824206	10.260771	0.027222	-0.008240	0.102600	-0.702956	-9.832463	0.472592
29270	0	2.706926	-0.818088	10.201283	0.027102	-0.008183	0.102004	-0.698471	-9.795663	0.473219
29271	0	2.669136	-0.823761	10.145168	0.026733	-0.008240	0.101440	-0.694285	-9.747629	0.474469
29272	0	2.660305	-0.817599	10.019313	0.026650	-0.008175	0.100181	-0.693518	-9.692932	0.475643
29273	0	2.637904	-0.787284	9.980555	0.026428	-0.007874	0.099792	-0.690691	-9.635935	0.473922
29274	0	2.634187	-0.823731	9.867208	0.026392	-0.008239	0.098659	-0.686911	-9.577247	0.468262
29275	0	2.551943	-0.878969	9.828067	0.025574	-0.008789	0.098267	-0.685500	-9.513491	0.468572
29276	0	2.535059	-0.848241	9.721011	0.025405	-0.008486	0.097196	-0.679430	-9.448971	0.464483
29277	0	2.484607	-0.811955	9.712120	0.024902	-0.008118	0.097107	-0.679390	-9.382096	0.458836
29278	0	2.461211	-0.793711	9.647752	0.024668	-0.007938	0.096463	-0.675723	-9.315537	0.456790
29279	0	2.423704	-0.768906	9.541204	0.024292	-0.007690	0.095398	-0.671889	-9.249054	0.449535
29280	0	2.401335	-0.755917	9.446181	0.024061	-0.007566	0.094449	-0.661224	-9.190460	0.445430
29281	0	2.381424	-0.793189	9.406821	0.023865	-0.007935	0.094055	-0.655938	-9.128422	0.440494
29282	0	2.359924	-0.810903	9.299363	0.023643	-0.008113	0.092982	-0.649385	-9.074538	0.445049
29283	0	2.376637	-0.775202	9.314914	0.023804	-0.007751	0.093140	-0.648307	-9.028036	0.443280
29284	0	2.339078	-0.750712	9.267809	0.023424	-0.007509	0.092669	-0.644114	-8.986174	0.443668
29285	0	2.310573	-0.750682	9.125434	0.023132	-0.007507	0.091248	-0.642018	-8.952153	0.445973
29286	0	2.305789	-0.756592	9.175460	0.023079	-0.007567	0.091749	-0.638866	-8.925249	0.443125
29287	0	2.311794	-0.775157	9.119016	0.023132	-0.007751	0.091187	-0.637829	-8.906512	0.444506
29288	0	2.297609	-0.732258	9.064550	0.022982	-0.007325	0.090644	-0.633665	-8.898778	0.443886
29289	0	2.294945	-0.762931	9.045405	0.022949	-0.007629	0.090454	-0.632758	-8.898347	0.439894
29290	0	2.271279	-0.793734	9.075624	0.022705	-0.007936	0.090758	-0.634388	-8.907322	0.435896
29291	0	2.277704	-0.811535	9.045156	0.022766	-0.008118	0.090454	-0.630976	-8.920391	0.434187
29292	0	2.286463	-0.780301	9.117739	0.022849	-0.007809	0.091181	-0.623574	-8.939127	0.431886
29293	0	2.284978	-0.799543	9.136399	0.022827	-0.007996	0.091370	-0.623137	-8.966679	0.430643
29294	0	2.320514	-0.768699	9.177769	0.023177	-0.007690	0.091784	-0.618832	-9.000771	0.429103
29295	0	2.371502	-0.738206	9.270413	0.023682	-0.007385	0.092712	-0.614988	-9.041174	0.424478
29296	0	2.366807	-0.731796	9.280672	0.023626	-0.007318	0.092817	-0.614577	-9.091816	0.425128
29297	0	2.366468	-0.774923	9.355595	0.023621	-0.007751	0.093567	-0.612163	-9.144887	0.423917
29298	0	2.405825	-0.774619	9.432643	0.024014	-0.007748	0.094337	-0.610670	-9.197160	0.417403
29299	0	2.415835	-0.817616	9.526357	0.024109	-0.008179	0.095276	-0.608078	-9.255703	0.418167
29300	0	2.486833	-0.792915	9.560343	0.024818	-0.007930	0.095616	-0.607749	-9.314575	0.423374
29301	0	2.495465	-0.805553	9.581169	0.024902	-0.008057	0.095825	-0.606942	-9.376171	0.423999
29302	0	2.549097	-0.781229	9.651398	0.025434	-0.007811	0.096529	-0.609504	-9.442277	0.423954
29303	0	2.563125	-0.769352	9.855660	0.025574	-0.007690	0.098572	-0.613611	-9.508198	0.423766
29304	0	2.573936	-0.817911	9.871156	0.025688	-0.008185	0.098724	-0.606878	-9.566675	0.422415
29305	0	2.593261	-0.842272	9.947334	0.025879	-0.008423	0.099487	-0.607201	-9.627576	0.420678
29306	0	2.609788	-0.861071	9.987244	0.026048	-0.008606	0.099886	-0.612961	-9.684190	0.423556
29307	0	2.647494	-0.829963	10.057375	0.026428	-0.008301	0.100586	-0.612014	-9.736473	0.426428
29308	0	2.674177	-0.823717	10.116178	0.026705	-0.008238	0.101171	-0.611381	-9.777462	0.428928
29309	0	2.670067	-0.768941	10.155514	0.026672	-0.007690	0.101562	-0.610169	-9.808494	0.432313
29310	0	2.712262	-0.799174	10.202830	0.027095	-0.007994	0.102036	-0.607875	-9.838809	0.431522
29311	0	2.730279	-0.775319	10.277774	0.027283	-0.007751	0.102783	-0.609401	-9.860368	0.428254
29312	0	2.745891	-0.824223	10.289018	0.027445	-0.008244	0.102894	-0.607452	-9.875214	0.421621
29313	0	2.716855	-0.848568	10.235371	0.027161	-0.008484	0.102356	-0.608813	-9.883255	0.423994
29314	0	2.717477	-0.848700	10.235155	0.027176	-0.008488	0.102351	-0.607210	-9.881207	0.421091
29315	0	2.733472	-0.842147	10.254158	0.027344	-0.008423	0.102539	-0.604657	-9.870363	0.416601
29316	0	2.694440	-0.860095	10.205978	0.026959	-0.008604	0.102056	-0.600101	-9.852763	0.414023
29317	0	2.707540	-0.848215	10.169117	0.027100	-0.008484	0.101685	-0.596804	-9.824771	0.411685
29318	0	2.702053	-0.835856	10.115582	0.027051	-0.008359	0.101148	-0.594867	-9.789596	0.414652
29319	0	2.664269	-0.836137	10.126518	0.026672	-0.008362	0.101257	-0.592882	-9.755317	0.413369
29320	0	2.657406	-0.830127	10.030637	0.026613	-0.008301	0.100296	-0.591746	-9.709896	0.417081
29321	0	2.644041	-0.818335	9.986609	0.026489	-0.008179	0.099854	-0.595007	-9.653220	0.412734
29322	0	2.597579	-0.800556	9.915801	0.026026	-0.008005	0.099145	-0.593489	-9.594830	0.408143
29323	0	2.570772	-0.799800	9.907263	0.025757	-0.007996	0.099060	-0.594249	-9.537381	0.403626
29324	0	2.548233	-0.812458	9.787844	0.025537	-0.008123	0.097864	-0.593506	-9.472194	0.401897
29325	0	2.539964	-0.823565	9.705988	0.025452	-0.008240	0.097046	-0.586735	-9.410158	0.406048
29326	0	2.511155	-0.798938	9.665904	0.025165	-0.007988	0.096645	-0.586304	-9.346651	0.404429
29327	0	2.478929	-0.817814	9.602180	0.024841	-0.008179	0.096008	-0.583627	-9.283965	0.402999
29328	0	2.432971	-0.805495	9.439710	0.024372	-0.008056	0.094386	-0.580985	-9.231877	0.406811
29329	0	2.406486	-0.756794	9.424957	0.024109	-0.007568	0.094238	-0.578668	-9.177684	0.408035
29330	0	2.373515	-0.750848	9.378245	0.023777	-0.007507	0.093772	-0.578289	-9.125859	0.409192
29331	0	2.376402	-0.757241	9.406489	0.023804	-0.007568	0.094055	-0.581438	-9.076822	0.408980
29332	0	2.362787	-0.770715	9.280092	0.023664	-0.007699	0.092793	-0.589653	-9.032120	0.407817
29333	0	2.353072	-0.750619	9.284188	0.023560	-0.007507	0.092834	-0.586831	-8.995783	0.404876
29334	0	2.329678	-0.769062	9.224369	0.023318	-0.007689	0.092238	-0.588128	-8.968316	0.407118
29335	0	2.299282	-0.787432	9.143498	0.023010	-0.007874	0.091431	-0.587890	-8.945708	0.397669
29336	0	2.320974	-0.732872	9.131935	0.023219	-0.007326	0.091317	-0.590106	-8.933166	0.398060
29337	0	2.306485	-0.757379	9.167598	0.023071	-0.007568	0.091675	-0.595880	-8.924318	0.401705
29338	0	2.324218	-0.739434	9.161558	0.023241	-0.007397	0.091616	-0.592261	-8.924907	0.396887
29339	0	2.295559	-0.799913	9.246638	0.022949	-0.007996	0.092468	-0.595981	-8.931958	0.395848
29340	0	2.316644	-0.763850	9.203066	0.023145	-0.007637	0.092036	-0.597600	-8.958073	0.401766
29341	0	2.345720	-0.775242	9.191384	0.023438	-0.007751	0.091919	-0.598514	-8.981717	0.399332
29342	0	2.325454	-0.799625	9.220826	0.023232	-0.007998	0.092214	-0.595631	-9.008231	0.398493
29343	0	2.322324	-0.793775	9.246049	0.023193	-0.007935	0.092468	-0.599545	-9.044320	0.402921
29344	0	2.346786	-0.782470	9.335925	0.023437	-0.007819	0.093368	-0.606311	-9.081785	0.413196
29345	0	2.384305	-0.781780	9.416686	0.023804	-0.007812	0.094177	-0.612884	-9.128656	0.413198
29346	0	2.380035	-0.831131	9.396299	0.023760	-0.008312	0.093973	-0.612093	-9.177048	0.415358
29347	0	2.427663	-0.811742	9.477594	0.024231	-0.008118	0.094788	-0.612206	-9.231240	0.420692
29348	0	2.443413	-0.805397	9.560556	0.024384	-0.008057	0.095618	-0.609582	-9.290810	0.420921
29349	0	2.495289	-0.762738	9.630056	0.024902	-0.007629	0.096313	-0.607751	-9.349900	0.423507
29350	0	2.560442	-0.769192	9.663889	0.025553	-0.007687	0.096653	-0.614449	-9.410133	0.422209
29351	0	2.575279	-0.756738	9.794654	0.025696	-0.007568	0.097961	-0.613957	-9.475770	0.420350
29352	0	2.531367	-0.793167	9.846772	0.025261	-0.007933	0.098481	-0.613317	-9.536110	0.418169
29353	0	2.605080	-0.769224	9.929101	0.026001	-0.007690	0.099304	-0.615831	-9.592553	0.420236
29354	0	2.632963	-0.800168	9.908095	0.026283	-0.007999	0.099093	-0.618761	-9.645152	0.421522
29355	0	2.634985	-0.787167	9.923172	0.026306	-0.007874	0.099243	-0.616967	-9.694584	0.426351
29356	0	2.667494	-0.781351	10.067435	0.026639	-0.007810	0.100684	-0.621398	-9.734511	0.428902
29357	0	2.658329	-0.799757	10.045499	0.026550	-0.007996	0.100464	-0.623645	-9.771164	0.431301
29358	0	2.725204	-0.824848	10.159753	0.027227	-0.008245	0.101604	-0.627849	-9.798023	0.435074
29359	0	2.699878	-0.842159	10.155696	0.026978	-0.008423	0.101562	-0.626187	-9.821063	0.431676
29360	0	2.716076	-0.842235	10.178996	0.027142	-0.008421	0.101795	-0.627447	-9.841739	0.433454
29361	0	2.698800	-0.854839	10.223083	0.026978	-0.008545	0.102234	-0.630786	-9.852572	0.436128
29362	0	2.687789	-0.849069	10.228794	0.026876	-0.008492	0.102288	-0.629112	-9.853320	0.429144
29363	0	2.679169	-0.860844	10.247853	0.026794	-0.008606	0.102478	-0.631047	-9.849398	0.430842
29364	0	2.684011	-0.818428	10.235850	0.026850	-0.008184	0.102356	-0.629952	-9.837741	0.431465
29365	0	2.677447	-0.830706	10.150622	0.026794	-0.008301	0.101501	-0.635709	-9.814386	0.435108
29366	0	2.667070	-0.831642	10.163788	0.026693	-0.008314	0.101632	-0.636962	-9.788047	0.436089
29367	0	2.663920	-0.830487	10.138778	0.026672	-0.008301	0.101379	-0.639939	-9.749802	0.428063
29368	0	2.651315	-0.831039	10.097653	0.026545	-0.008309	0.100968	-0.639603	-9.713359	0.431001
29369	0	2.651141	-0.812231	9.949730	0.026550	-0.008118	0.099487	-0.643153	-9.667801	0.434071
29370	0	2.618134	-0.831780	9.976214	0.026228	-0.008310	0.099751	-0.649726	-9.613547	0.433283
29371	0	2.595843	-0.805924	9.858278	0.026001	-0.008057	0.098572	-0.650895	-9.563348	0.431507
29372	0	2.574834	-0.787977	9.793336	0.025794	-0.007879	0.097921	-0.649615	-9.509155	0.428754
29373	0	2.564862	-0.812129	9.785144	0.025696	-0.008118	0.097839	-0.651860	-9.453185	0.424672
29374	0	2.506616	-0.812785	9.665377	0.025114	-0.008125	0.096642	-0.652919	-9.395685	0.422434
29375	0	2.479330	-0.811880	9.614267	0.024841	-0.008118	0.096130	-0.652310	-9.337752	0.421740
29376	0	2.463308	-0.818089	9.586219	0.024684	-0.008182	0.095849	-0.649553	-9.276251	0.420021
29377	0	2.461113	-0.805870	9.510480	0.024658	-0.008057	0.095093	-0.650092	-9.218820	0.421266
29378	0	2.421848	-0.781757	9.414966	0.024260	-0.007817	0.094139	-0.648695	-9.168072	0.418134
29379	0	2.388839	-0.756936	9.412563	0.023926	-0.007568	0.094116	-0.648250	-9.121788	0.419190
29380	0	2.393880	-0.763439	9.347166	0.023973	-0.007632	0.093463	-0.649220	-9.078531	0.416379
29381	0	2.340841	-0.775236	9.290277	0.023438	-0.007751	0.092896	-0.648858	-9.041867	0.414078
29382	0	2.317314	-0.781668	9.236610	0.023196	-0.007814	0.092360	-0.650345	-9.012434	0.418978
29383	0	2.323563	-0.775543	9.222852	0.023254	-0.007751	0.092224	-0.654004	-8.988291	0.419521
29384	0	2.313933	-0.770112	9.199238	0.023155	-0.007699	0.091989	-0.655470	-8.967670	0.417534
29385	0	2.318884	-0.787388	9.185902	0.023193	-0.007874	0.091858	-0.655040	-8.961140	0.410890
29386	0	2.330561	-0.787883	9.155434	0.023306	-0.007874	0.091555	-0.659641	-8.959887	0.408704
29387	0	2.319706	-0.781198	9.161288	0.023193	-0.007812	0.091614	-0.658374	-8.963592	0.406644
29388	0	2.309100	-0.793351	9.148651	0.023078	-0.007934	0.091490	-0.657859	-8.978958	0.408196
29389	0	2.332895	-0.805673	9.167136	0.023315	-0.008057	0.091675	-0.657598	-8.994899	0.407246
29390	0	2.342475	-0.805643	9.208904	0.023403	-0.008058	0.092094	-0.656021	-9.020759	0.412260
29391	0	2.328334	-0.793563	9.246089	0.023254	-0.007935	0.092468	-0.657362	-9.055607	0.418523
29392	0	2.352915	-0.775511	9.317691	0.023496	-0.007754	0.093185	-0.658447	-9.095728	0.421290
29393	0	2.371645	-0.757360	9.294724	0.023682	-0.007568	0.092957	-0.664964	-9.137587	0.423054
29394	0	2.385326	-0.769782	9.384293	0.023812	-0.007702	0.093853	-0.660434	-9.186523	0.424599
29395	0	2.390537	-0.781295	9.422795	0.023865	-0.007812	0.094238	-0.661258	-9.234840	0.426253
29396	0	2.448056	-0.818087	9.518120	0.024435	-0.008181	0.095193	-0.661942	-9.288534	0.421275
29397	0	2.440006	-0.824267	9.575194	0.024353	-0.008240	0.095764	-0.665827	-9.343706	0.423366
29398	0	2.486165	-0.781840	9.639750	0.024814	-0.007819	0.096410	-0.665378	-9.399649	0.422278
29399	0	2.531583	-0.792962	9.636252	0.025269	-0.007935	0.096375	-0.660067	-9.454738	0.424611
29400	0	2.559397	-0.780108	9.774140	0.025547	-0.007803	0.097754	-0.658322	-9.508675	0.424459
29401	0	2.592620	-0.830687	9.837571	0.025879	-0.008301	0.098389	-0.665694	-9.562658	0.422399
29402	0	2.595550	-0.825642	9.877752	0.025912	-0.008252	0.098789	-0.670860	-9.611715	0.417611
29403	0	2.616292	-0.848701	9.953760	0.026123	-0.008484	0.099548	-0.674622	-9.656544	0.418756
29404	0	2.630444	-0.830123	9.982125	0.026263	-0.008307	0.099832	-0.667905	-9.702746	0.422983
29405	0	2.676974	-0.841681	10.063782	0.026733	-0.008423	0.100647	-0.661328	-9.743057	0.421912
29406	0	2.689691	-0.786464	10.147450	0.026868	-0.007862	0.101482	-0.664141	-9.774805	0.428856
29407	0	2.681695	-0.793218	10.088532	0.026794	-0.007935	0.100891	-0.661306	-9.799362	0.430884
29408	0	2.667721	-0.823478	10.172778	0.026656	-0.008236	0.101733	-0.659819	-9.822062	0.432238
29409	0	2.698923	-0.847950	10.162080	0.026978	-0.008484	0.101624	-0.654490	-9.834272	0.424435
29410	0	2.670115	-0.835205	10.179947	0.026695	-0.008353	0.101801	-0.652585	-9.839950	0.422853
29411	0	2.685519	-0.799389	10.168478	0.026855	-0.007996	0.101685	-0.649962	-9.838676	0.421531
29412	0	2.703112	-0.836211	10.138087	0.027038	-0.008359	0.101379	-0.652532	-9.830416	0.413417
29413	0	2.714769	-0.818491	10.113823	0.027161	-0.008179	0.101135	-0.658351	-9.814850	0.407469
29414	0	2.687545	-0.807023	10.132787	0.026890	-0.008070	0.101324	-0.657538	-9.797710	0.404437
29415	0	2.700850	-0.817977	10.059393	0.027039	-0.008179	0.100586	-0.657250	-9.762601	0.402593
29416	0	2.670551	-0.811979	10.115794	0.026733	-0.008121	0.101151	-0.655058	-9.730130	0.404045
29417	0	2.639600	-0.800332	9.992245	0.026428	-0.007996	0.099915	-0.662217	-9.692336	0.404403
29418	0	2.620364	-0.813020	9.981794	0.026241	-0.008134	0.099808	-0.656406	-9.648291	0.401426
29419	0	2.602267	-0.799234	9.919272	0.026062	-0.007996	0.099182	-0.651011	-9.602027	0.400365
29420	0	2.599744	-0.799154	9.878797	0.026044	-0.007990	0.098776	-0.651031	-9.547352	0.399983
29421	0	2.565283	-0.817837	9.803375	0.025696	-0.008179	0.098022	-0.648848	-9.496336	0.396776
29422	0	2.532042	-0.799322	9.744605	0.025366	-0.007996	0.097434	-0.644244	-9.442159	0.392434
29423	0	2.485714	-0.836122	9.656932	0.024902	-0.008362	0.096558	-0.641737	-9.387756	0.389252
29424	0	2.485636	-0.799087	9.638678	0.024902	-0.007996	0.096375	-0.634366	-9.332297	0.387882
29425	0	2.440174	-0.816767	9.572326	0.024447	-0.008166	0.095712	-0.634117	-9.276817	0.383818
29426	0	2.422540	-0.811091	9.498948	0.024265	-0.008111	0.094979	-0.632324	-9.227901	0.383768
29427	0	2.425900	-0.811751	9.424680	0.024292	-0.008118	0.094238	-0.630584	-9.186967	0.379917
29428	0	2.388606	-0.823974	9.340895	0.023921	-0.008240	0.093400	-0.628987	-9.143283	0.375840
29429	0	2.371610	-0.793244	9.339072	0.023743	-0.007935	0.093384	-0.625045	-9.109824	0.368440
29430	0	2.385194	-0.744264	9.266997	0.023872	-0.007442	0.092665	-0.624015	-9.083676	0.367798
29431	0	2.360092	-0.750407	9.247355	0.023621	-0.007507	0.092468	-0.618860	-9.058386	0.365367
29432	0	2.343778	-0.755874	9.211718	0.023458	-0.007563	0.092112	-0.612849	-9.031770	0.357505
29433	0	2.361224	-0.701358	9.216565	0.023621	-0.007019	0.092163	-0.605247	-9.020463	0.351066
29434	0	2.341890	-0.736837	9.174149	0.023420	-0.007375	0.091741	-0.596655	-9.017723	0.349694
29435	0	2.368350	-0.744321	9.155250	0.023682	-0.007446	0.091553	-0.592199	-9.019096	0.345115
29436	0	2.320049	-0.750324	9.179471	0.023196	-0.007502	0.091796	-0.593590	-9.023458	0.342300
29437	0	2.332611	-0.732369	9.246561	0.023315	-0.007324	0.092468	-0.592507	-9.035683	0.345477
29438	0	2.353553	-0.744354	9.203142	0.023520	-0.007446	0.092035	-0.588826	-9.054599	0.346142
29439	0	2.370417	-0.769007	9.215733	0.023682	-0.007690	0.092163	-0.588217	-9.081572	0.344224
29440	0	2.375205	-0.775271	9.281543	0.023726	-0.007751	0.092822	-0.589642	-9.112104	0.348319
29441	0	2.383108	-0.793474	9.325472	0.023804	-0.007935	0.093262	-0.589806	-9.144670	0.350053
29442	0	2.383094	-0.799563	9.384924	0.023797	-0.007997	0.093858	-0.588788	-9.184975	0.349395
29443	0	2.420562	-0.811401	9.404631	0.024170	-0.008118	0.094055	-0.584579	-9.227372	0.353100
29444	0	2.434424	-0.805239	9.488064	0.024302	-0.008050	0.094892	-0.587726	-9.276675	0.345963
29445	0	2.433551	-0.830241	9.563089	0.024292	-0.008301	0.095642	-0.589973	-9.327679	0.343266
29446	0	2.490850	-0.805804	9.597392	0.024867	-0.008060	0.095984	-0.587453	-9.376036	0.342111
29447	0	2.494659	-0.798705	9.740149	0.024902	-0.007996	0.097412	-0.577937	-9.426951	0.344044
29448	0	2.533963	-0.773203	9.731786	0.025295	-0.007735	0.097329	-0.574597	-9.478052	0.350024
29449	0	2.573564	-0.768865	9.807319	0.025696	-0.007690	0.098083	-0.572750	-9.523532	0.341514
29450	0	2.581574	-0.756191	9.792998	0.025775	-0.007565	0.097940	-0.568902	-9.570143	0.340942
29451	0	2.604259	-0.775016	9.862194	0.026001	-0.007751	0.098633	-0.567699	-9.617364	0.346418
29452	0	2.643165	-0.774488	9.865995	0.026389	-0.007750	0.098671	-0.562673	-9.665648	0.347954
29453	0	2.633969	-0.805538	9.972270	0.026306	-0.008057	0.099731	-0.561304	-9.703106	0.344979
29454	0	2.646281	-0.793297	10.007189	0.026434	-0.007933	0.100080	-0.561558	-9.735120	0.340708
29455	0	2.675658	-0.793309	10.076301	0.026733	-0.007935	0.100769	-0.559694	-9.760450	0.335443
29456	0	2.648796	-0.811433	10.111924	0.026474	-0.008115	0.101123	-0.558753	-9.775257	0.336320
29457	0	2.674745	-0.848689	10.088714	0.026733	-0.008484	0.100891	-0.561691	-9.790201	0.336279
29458	0	2.683194	-0.867606	10.155111	0.026822	-0.008674	0.101554	-0.563812	-9.800313	0.334595
29459	0	2.661590	-0.897087	10.101209	0.026611	-0.008972	0.101013	-0.561790	-9.804534	0.339003
29460	0	2.655678	-0.866299	10.125519	0.026559	-0.008665	0.101254	-0.558735	-9.801206	0.340132
29461	0	2.672547	-0.854252	10.138169	0.026733	-0.008545	0.101379	-0.555176	-9.791295	0.341249
29462	0	2.646495	-0.829879	10.077476	0.026473	-0.008296	0.100773	-0.557369	-9.781138	0.338909
29463	0	2.652852	-0.829426	10.089738	0.026550	-0.008301	0.100891	-0.548884	-9.755494	0.336104
29464	0	2.660454	-0.792076	10.029963	0.026628	-0.007922	0.100293	-0.546025	-9.727212	0.336164
29465	0	2.621157	-0.799346	9.998456	0.026245	-0.007996	0.099976	-0.542111	-9.687881	0.332845
29466	0	2.608652	-0.793063	9.981746	0.026116	-0.007931	0.099810	-0.540524	-9.652731	0.327621
29467	0	2.620786	-0.781499	9.894767	0.026245	-0.007812	0.098938	-0.541729	-9.608717	0.321966
29468	0	2.600717	-0.763881	9.866255	0.026049	-0.007635	0.098652	-0.544227	-9.559669	0.322196
29469	0	2.602115	-0.787463	9.815529	0.026062	-0.007874	0.098145	-0.543771	-9.511120	0.319003
29470	0	2.581926	-0.769031	9.762667	0.025858	-0.007693	0.097616	-0.538696	-9.464857	0.321333
29471	0	2.528808	-0.793592	9.681250	0.025330	-0.007935	0.096802	-0.538555	-9.414897	0.319200
29472	0	2.514426	-0.793917	9.603997	0.025186	-0.007937	0.096029	-0.538857	-9.364765	0.318783
29473	0	2.467755	-0.805914	9.571368	0.024719	-0.008057	0.095703	-0.540080	-9.314044	0.317107
29474	0	2.428980	-0.830590	9.512341	0.024331	-0.008307	0.095113	-0.537695	-9.263499	0.315164
29475	0	2.425369	-0.787655	9.412584	0.024292	-0.007874	0.094116	-0.539672	-9.216045	0.316692
29476	0	2.405551	-0.824889	9.420465	0.024093	-0.008246	0.094195	-0.541066	-9.170042	0.321541
29477	0	2.365571	-0.817952	9.351235	0.023682	-0.008179	0.093506	-0.540725	-9.137394	0.316935
29478	0	2.360426	-0.787546	9.334146	0.023629	-0.007875	0.093335	-0.539507	-9.105905	0.320767
29479	0	2.341614	-0.775058	9.320613	0.023438	-0.007751	0.093201	-0.537273	-9.078733	0.323753
29480	0	2.362219	-0.781428	9.260481	0.023639	-0.007812	0.092601	-0.539523	-9.057347	0.324524
29481	0	2.335914	-0.763248	9.235032	0.023376	-0.007629	0.092346	-0.542165	-9.034935	0.318911
29482	0	2.345621	-0.751401	9.235561	0.023463	-0.007514	0.092354	-0.541343	-9.025227	0.320552
29483	0	2.361707	-0.751135	9.198056	0.023621	-0.007507	0.091980	-0.545504	-9.019847	0.314365
29484	0	2.324982	-0.769661	9.228554	0.023247	-0.007699	0.092286	-0.541972	-9.022637	0.309486
29485	0	2.350944	-0.750856	9.246539	0.023499	-0.007507	0.092468	-0.543065	-9.035116	0.306296
29486	0	2.341171	-0.794051	9.215252	0.023397	-0.007937	0.092156	-0.546502	-9.051809	0.303025
29487	0	2.345827	-0.787698	9.252374	0.023438	-0.007874	0.092529	-0.550530	-9.076453	0.299434
29488	0	2.343870	-0.757695	9.293967	0.023417	-0.007576	0.092945	-0.551576	-9.101537	0.299366
29489	0	2.389105	-0.793066	9.307220	0.023865	-0.007935	0.093079	-0.546841	-9.132817	0.299907
29490	0	2.388657	-0.750023	9.397302	0.023856	-0.007500	0.093981	-0.547552	-9.168784	0.298434
29491	0	2.408282	-0.768718	9.441274	0.024048	-0.007690	0.094421	-0.543874	-9.210082	0.299165
29492	0	2.415311	-0.774265	9.494378	0.024117	-0.007746	0.094953	-0.540383	-9.251958	0.294162
29493	0	2.432692	-0.763167	9.502262	0.024292	-0.007629	0.095032	-0.543280	-9.292933	0.296614
29494	0	2.428106	-0.794409	9.561209	0.024240	-0.007939	0.095623	-0.549249	-9.341530	0.301125
29495	0	2.530968	-0.769291	9.581415	0.025269	-0.007690	0.095825	-0.552501	-9.389547	0.302863
29496	0	2.527130	-0.800511	9.664556	0.025229	-0.008001	0.096657	-0.557246	-9.438003	0.304313
29497	0	2.536907	-0.811636	9.770715	0.025330	-0.008118	0.097717	-0.556023	-9.483148	0.306739
29498	0	2.532662	-0.787185	9.854052	0.025287	-0.007872	0.098551	-0.556666	-9.528407	0.318471
29499	0	2.561120	-0.817585	9.862333	0.025574	-0.008179	0.098633	-0.553612	-9.570784	0.318011
29500	0	2.586643	-0.835966	9.860326	0.025831	-0.008356	0.098613	-0.557859	-9.610552	0.321372
29501	0	2.615464	-0.818070	9.899052	0.026123	-0.008179	0.098999	-0.560212	-9.645998	0.322326
29502	0	2.652047	-0.806161	9.970552	0.026491	-0.008061	0.099713	-0.560483	-9.678547	0.323640
29503	0	2.633288	-0.787726	10.033449	0.026306	-0.007874	0.100342	-0.564614	-9.707967	0.322784
29504	0	2.656718	-0.800559	10.068610	0.026543	-0.008003	0.100693	-0.567134	-9.734778	0.322260
29505	0	2.675019	-0.787392	10.058144	0.026733	-0.007874	0.100586	-0.567281	-9.752829	0.319880
29506	0	2.658922	-0.817993	10.075802	0.026584	-0.008180	0.100760	-0.567032	-9.758107	0.319666
29507	0	2.661468	-0.812125	10.125616	0.026611	-0.008118	0.101257	-0.570394	-9.760871	0.316639
29508	0	2.680118	-0.830714	10.082730	0.026801	-0.008308	0.100827	-0.568298	-9.759935	0.314259
29509	0	2.654313	-0.830234	10.113701	0.026550	-0.008301	0.101135	-0.569190	-9.750820	0.310975
29510	0	2.664430	-0.800468	10.089719	0.026658	-0.007999	0.100894	-0.574071	-9.734199	0.313200
29511	0	2.665487	-0.787663	10.065137	0.026672	-0.007874	0.100647	-0.576420	-9.713321	0.310259
29512	0	2.637000	-0.800650	9.962274	0.026393	-0.008002	0.099617	-0.579949	-9.685988	0.307465
29513	0	2.610207	-0.824245	10.016394	0.026123	-0.008240	0.100159	-0.581822	-9.661038	0.307950
29514	0	2.629563	-0.836802	9.944455	0.026325	-0.008368	0.099437	-0.581001	-9.626027	0.310877
29515	0	2.615020	-0.836111	9.876392	0.026184	-0.008362	0.098755	-0.578703	-9.585826	0.308003
29516	0	2.583934	-0.806186	9.841398	0.025872	-0.008056	0.098406	-0.584312	-9.546620	0.313417
29517	0	2.559584	-0.787692	9.772722	0.025635	-0.007874	0.097717	-0.586628	-9.500066	0.315690
29518	0	2.509019	-0.788816	9.780688	0.025129	-0.007881	0.097797	-0.593074	-9.453344	0.313736
29519	0	2.498226	-0.805682	9.772806	0.025024	-0.008057	0.097717	-0.591567	-9.403046	0.302885
29520	0	2.496724	-0.775296	9.677051	0.025002	-0.007752	0.096762	-0.590694	-9.361539	0.299407
29521	0	2.491893	-0.769010	9.614193	0.024963	-0.007690	0.096130	-0.588565	-9.307678	0.295199
29522	0	2.483890	-0.775152	9.512501	0.024875	-0.007751	0.095116	-0.587083	-9.263659	0.297937
29523	0	2.462354	-0.793489	9.516276	0.024658	-0.007935	0.095154	-0.585954	-9.221020	0.297461
29524	0	2.413134	-0.762908	9.505663	0.024161	-0.007630	0.095049	-0.583060	-9.183935	0.299166
29525	0	2.413982	-0.769727	9.406235	0.024170	-0.007690	0.094055	-0.589820	-9.146352	0.299343
29526	0	2.396232	-0.752913	9.358616	0.023988	-0.007522	0.093580	-0.597523	-9.114260	0.292003
29527	0	2.408410	-0.757313	9.332877	0.024109	-0.007568	0.093323	-0.601981	-9.082883	0.295136
29528	0	2.336738	-0.770510	9.297273	0.023388	-0.007700	0.092968	-0.607048	-9.056633	0.296934
29529	0	2.366969	-0.775603	9.350851	0.023682	-0.007751	0.093506	-0.611601	-9.041008	0.299117
29530	0	2.358939	-0.770216	9.247473	0.023597	-0.007700	0.092473	-0.613413	-9.030878	0.297183
29531	0	2.355677	-0.757262	9.295691	0.023560	-0.007568	0.092957	-0.617844	-9.026403	0.298269
29532	0	2.355618	-0.782494	9.240631	0.023554	-0.007821	0.092407	-0.621927	-9.028258	0.298191
29533	0	2.331920	-0.769087	9.277245	0.023315	-0.007690	0.092773	-0.621890	-9.031878	0.295885
29534	0	2.333324	-0.806158	9.282847	0.023322	-0.008058	0.092832	-0.626306	-9.044542	0.294459
29535	0	2.345468	-0.787636	9.240263	0.023438	-0.007874	0.092407	-0.629502	-9.064752	0.292967
29536	0	2.385377	-0.763586	9.312610	0.023838	-0.007636	0.093130	-0.628975	-9.083013	0.292325
29537	0	2.394775	-0.769411	9.386617	0.023926	-0.007690	0.093872	-0.633266	-9.108705	0.292227
29538	0	2.369165	-0.763585	9.360875	0.023664	-0.007637	0.093616	-0.631878	-9.140825	0.297709
29539	0	2.420222	-0.769323	9.459601	0.024170	-0.007690	0.094604	-0.635341	-9.178786	0.300109
29540	0	2.396030	-0.793929	9.464044	0.023929	-0.007940	0.094648	-0.634297	-9.215946	0.302505
29541	0	2.420352	-0.781612	9.496185	0.024170	-0.007812	0.094971	-0.638739	-9.255321	0.301586
29542	0	2.451266	-0.806451	9.567708	0.024482	-0.008064	0.095685	-0.639080	-9.291147	0.297515
29543	0	2.494039	-0.830114	9.673089	0.024902	-0.008301	0.096741	-0.639741	-9.335019	0.294046
29544	0	2.507609	-0.775613	9.689384	0.025039	-0.007752	0.096904	-0.644298	-9.378019	0.299136
29545	0	2.530492	-0.756797	9.721958	0.025269	-0.007568	0.097229	-0.644053	-9.419713	0.299801
29546	0	2.525779	-0.800041	9.707737	0.025219	-0.007996	0.097088	-0.649867	-9.464354	0.300847
29547	0	2.579548	-0.812031	9.795104	0.025757	-0.008118	0.097961	-0.653154	-9.508370	0.303084
29548	0	2.574692	-0.794272	9.884669	0.025712	-0.007940	0.098856	-0.656045	-9.547674	0.302496
29549	0	2.609223	-0.811678	9.911322	0.026062	-0.008118	0.099121	-0.655094	-9.581442	0.303810
29550	0	2.609267	-0.799120	10.001269	0.026062	-0.007995	0.100020	-0.651271	-9.615403	0.305696
29551	0	2.639078	-0.812135	9.984699	0.026367	-0.008118	0.099854	-0.655292	-9.641334	0.306010
29552	0	2.625172	-0.831604	10.056650	0.026231	-0.008308	0.100573	-0.663654	-9.664035	0.309350
29553	0	2.638390	-0.824033	10.052047	0.026367	-0.008240	0.100525	-0.664012	-9.681977	0.307190
29554	0	2.635016	-0.812139	10.112280	0.026340	-0.008120	0.101126	-0.665528	-9.692955	0.300784
29555	0	2.619147	-0.836050	10.064516	0.026184	-0.008362	0.100647	-0.663552	-9.700282	0.301484
29556	0	2.619996	-0.818203	10.070336	0.026198	-0.008177	0.100704	-0.668756	-9.701003	0.303681
29557	0	2.641931	-0.824311	10.083214	0.026428	-0.008240	0.100830	-0.671562	-9.689859	0.300942
29558	0	2.621353	-0.830959	10.089833	0.026227	-0.008308	0.100895	-0.671859	-9.673547	0.301581
29559	0	2.629132	-0.818446	10.107761	0.026306	-0.008179	0.101074	-0.677228	-9.655702	0.302220
29560	0	2.638228	-0.843341	10.041389	0.026399	-0.008434	0.100410	-0.675170	-9.635997	0.302718
29561	0	2.634266	-0.811504	9.955505	0.026367	-0.008118	0.099548	-0.670887	-9.606790	0.298138
29562	0	2.598457	-0.811342	9.975106	0.026012	-0.008113	0.099744	-0.670118	-9.573809	0.299447
29563	0	2.609442	-0.781427	9.961674	0.026123	-0.007812	0.099609	-0.670735	-9.539877	0.299458
29564	0	2.591114	-0.793811	9.822850	0.025944	-0.007938	0.098220	-0.668923	-9.500857	0.299596
29565	0	2.571917	-0.786998	9.833778	0.025757	-0.007874	0.098328	-0.663219	-9.456042	0.293476
29566	0	2.540330	-0.835871	9.811109	0.025437	-0.008355	0.098103	-0.665788	-9.415336	0.294721
29567	0	2.511162	-0.860905	9.681053	0.025146	-0.008606	0.096802	-0.667828	-9.373167	0.290212
29568	0	2.528573	-0.800285	9.658398	0.025321	-0.008002	0.096575	-0.666900	-9.330389	0.282572
29569	0	2.492818	-0.806025	9.595612	0.024963	-0.008057	0.095947	-0.669556	-9.287429	0.279477
29570	0	2.449315	-0.830754	9.542378	0.024527	-0.008308	0.095415	-0.667036	-9.246345	0.281591
29571	0	2.413575	-0.830235	9.558956	0.024170	-0.008301	0.095581	-0.667398	-9.204461	0.281479
29572	0	2.425665	-0.787866	9.529904	0.024284	-0.007877	0.095292	-0.667613	-9.170159	0.285376
29573	0	2.426251	-0.793397	9.424593	0.024292	-0.007935	0.094238	-0.665468	-9.133362	0.282011
29574	0	2.371989	-0.811751	9.395358	0.023745	-0.008117	0.093947	-0.665116	-9.102277	0.281548
29575	0	2.390146	-0.756585	9.387847	0.023926	-0.007568	0.093872	-0.660796	-9.071622	0.274542
29576	0	2.391875	-0.787001	9.303487	0.023938	-0.007869	0.093030	-0.661121	-9.046708	0.273998
29577	0	2.379068	-0.793132	9.271603	0.023804	-0.007935	0.092712	-0.656162	-9.029588	0.271011
29578	0	2.383122	-0.750281	9.253763	0.023838	-0.007502	0.092536	-0.656761	-9.020117	0.264951
29579	0	2.404327	-0.781323	9.295767	0.024048	-0.007812	0.092957	-0.656842	-9.013429	0.267489
29580	0	2.379695	-0.775483	9.265244	0.023794	-0.007753	0.092653	-0.657988	-9.015805	0.260969
29581	0	2.362321	-0.756916	9.289478	0.023621	-0.007568	0.092896	-0.658341	-9.017944	0.258541
29582	0	2.345238	-0.800025	9.325703	0.023442	-0.007998	0.093260	-0.661199	-9.029281	0.255248
29583	0	2.351526	-0.817933	9.350160	0.023499	-0.008179	0.093506	-0.661629	-9.048638	0.247113
29584	0	2.367546	-0.811832	9.342996	0.023654	-0.008120	0.093435	-0.659965	-9.073832	0.247556
29585	0	2.376417	-0.793209	9.325646	0.023743	-0.007935	0.093262	-0.656836	-9.099087	0.248440
29586	0	2.405779	-0.756897	9.409717	0.024030	-0.007564	0.094105	-0.663267	-9.132091	0.247621
29587	0	2.450327	-0.744365	9.410909	0.024475	-0.007446	0.094116	-0.660128	-9.165239	0.241792
29588	0	2.444198	-0.762041	9.476521	0.024409	-0.007625	0.094773	-0.655238	-9.203589	0.243709
29589	0	2.457000	-0.805363	9.563365	0.024536	-0.008057	0.095642	-0.651838	-9.242976	0.244236
29590	0	2.463633	-0.805001	9.586080	0.024604	-0.008051	0.095869	-0.650882	-9.280621	0.244729
29591	0	2.463628	-0.787216	9.612047	0.024597	-0.007874	0.096130	-0.649546	-9.326031	0.244655
29592	0	2.495521	-0.774734	9.634447	0.024920	-0.007750	0.096354	-0.647157	-9.367274	0.248796
29593	0	2.500202	-0.817845	9.709702	0.024963	-0.008179	0.097107	-0.647114	-9.411665	0.250749
29594	0	2.550304	-0.799352	9.719898	0.025468	-0.007996	0.097208	-0.644863	-9.451934	0.252418
29595	0	2.597390	-0.787507	9.770814	0.025940	-0.007874	0.097717	-0.646756	-9.490559	0.253506
29596	0	2.592104	-0.855033	9.836012	0.025886	-0.008549	0.098370	-0.648739	-9.530680	0.257173
29597	0	2.615287	-0.829794	9.905243	0.026123	-0.008301	0.099060	-0.645529	-9.564011	0.256425
29598	0	2.633401	-0.816978	9.915836	0.026304	-0.008174	0.099166	-0.640842	-9.597238	0.264164
29599	0	2.583848	-0.829848	9.990941	0.025818	-0.008301	0.099915	-0.638028	-9.619750	0.261383
29600	0	2.606202	-0.829327	10.014330	0.026042	-0.008297	0.100148	-0.633613	-9.641545	0.259348
29601	0	2.614362	-0.841788	10.033686	0.026123	-0.008423	0.100342	-0.627833	-9.663898	0.258576
29602	0	2.630064	-0.835437	10.057148	0.026286	-0.008352	0.100575	-0.629789	-9.679325	0.253828
29603	0	2.637437	-0.836067	10.040104	0.026367	-0.008362	0.100403	-0.627966	-9.686431	0.250912
29604	0	2.663197	-0.829567	10.051967	0.026626	-0.008299	0.100521	-0.623818	-9.692564	0.246673
29605	0	2.636064	-0.859898	10.144272	0.026367	-0.008606	0.101440	-0.615209	-9.684123	0.242673
29606	0	2.653084	-0.822628	10.071344	0.026537	-0.008226	0.100712	-0.614233	-9.676130	0.240907
29607	0	2.641137	-0.836186	10.059036	0.026428	-0.008362	0.100586	-0.613187	-9.655926	0.240161
29608	0	2.643948	-0.823515	9.980587	0.026456	-0.008241	0.099801	-0.605830	-9.636084	0.236448
29609	0	2.671493	-0.781206	9.949230	0.026733	-0.007812	0.099487	-0.604180	-9.613774	0.241133
29610	0	2.666803	-0.750160	9.956586	0.026696	-0.007507	0.099558	-0.596325	-9.580399	0.234836
29611	0	2.621860	-0.811955	9.863971	0.026245	-0.008118	0.098633	-0.597117	-9.548625	0.235664
29612	0	2.585889	-0.805989	9.871449	0.025887	-0.008060	0.098707	-0.595080	-9.515583	0.230782
29613	0	2.572673	-0.799876	9.827423	0.025757	-0.007996	0.098267	-0.597264	-9.479527	0.232223
29614	0	2.554090	-0.830951	9.792334	0.025575	-0.008307	0.097915	-0.598144	-9.439074	0.237434
29615	0	2.535375	-0.793260	9.760496	0.025391	-0.007935	0.097595	-0.594329	-9.394841	0.241592
29616	0	2.515759	-0.774494	9.646464	0.025195	-0.007748	0.096455	-0.589579	-9.349312	0.245764
29617	0	2.498968	-0.763400	9.613904	0.025024	-0.007629	0.096130	-0.593407	-9.306982	0.242846
29618	0	2.455417	-0.776489	9.584992	0.024589	-0.007761	0.095841	-0.596463	-9.264900	0.244536
29619	0	2.450333	-0.793806	9.510094	0.024536	-0.007935	0.095093	-0.599091	-9.224452	0.243818
29620	0	2.419317	-0.782185	9.511630	0.024226	-0.007820	0.095108	-0.599608	-9.183752	0.239615
29621	0	2.420289	-0.817628	9.473395	0.024231	-0.008179	0.094727	-0.595345	-9.148853	0.235540
29622	0	2.384292	-0.786680	9.419845	0.023870	-0.007869	0.094192	-0.591687	-9.115548	0.235879
29623	0	2.402339	-0.787699	9.418320	0.024048	-0.007874	0.094177	-0.594552	-9.084824	0.239468
29624	0	2.385920	-0.800172	9.315582	0.023877	-0.008003	0.093151	-0.591591	-9.061762	0.233587
29625	0	2.410007	-0.793202	9.302008	0.024109	-0.007935	0.093018	-0.587602	-9.049883	0.232716
29626	0	2.401859	-0.749923	9.284239	0.024030	-0.007503	0.092839	-0.582609	-9.035102	0.234358
29627	0	2.422726	-0.732065	9.277468	0.024231	-0.007324	0.092773	-0.577489	-9.029475	0.240400
29628	0	2.385715	-0.725581	9.259229	0.023857	-0.007257	0.092592	-0.575944	-9.028469	0.236023
29629	0	2.343686	-0.750334	9.295703	0.023438	-0.007507	0.092957	-0.570435	-9.026622	0.234807
29630	0	2.380980	-0.768308	9.283240	0.023802	-0.007683	0.092834	-0.570279	-9.035420	0.236723
29631	0	2.357134	-0.805877	9.325856	0.023560	-0.008057	0.093262	-0.572435	-9.048794	0.231562
29632	0	2.335615	-0.812171	9.355583	0.023338	-0.008122	0.093560	-0.571281	-9.069504	0.225913
29633	0	2.369949	-0.823751	9.386776	0.023682	-0.008240	0.093872	-0.568357	-9.090165	0.226944
29634	0	2.374395	-0.781020	9.373350	0.023717	-0.007809	0.093740	-0.570160	-9.122047	0.227756
29635	0	2.407551	-0.787314	9.404813	0.024048	-0.007874	0.094055	-0.569661	-9.154582	0.222351
29636	0	2.443845	-0.750539	9.433745	0.024408	-0.007507	0.094345	-0.567403	-9.189995	0.220786
29637	0	2.456523	-0.775548	9.520702	0.024536	-0.007751	0.095215	-0.572185	-9.223843	0.224307
29638	0	2.456831	-0.782857	9.567731	0.024533	-0.007821	0.095687	-0.581138	-9.264629	0.224098
29639	0	2.481902	-0.799163	9.581550	0.024780	-0.007996	0.095825	-0.576710	-9.309763	0.222900
29640	0	2.495603	-0.768068	9.616183	0.024919	-0.007683	0.096171	-0.574466	-9.353228	0.229744
29641	0	2.518273	-0.781111	9.728078	0.025146	-0.007812	0.097290	-0.573052	-9.394731	0.232054
29642	0	2.519810	-0.799329	9.719956	0.025158	-0.007994	0.097210	-0.572842	-9.440882	0.231566
29643	0	2.542572	-0.762788	9.746412	0.025391	-0.007629	0.097473	-0.571226	-9.480968	0.227139
29644	0	2.579725	-0.780887	9.817845	0.025766	-0.007810	0.098186	-0.570392	-9.515836	0.223912
29645	0	2.590991	-0.775289	9.850248	0.025879	-0.007751	0.098511	-0.572066	-9.550735	0.226745
29646	0	2.602891	-0.781823	9.934085	0.026002	-0.007816	0.099348	-0.574178	-9.580695	0.228352
29647	0	2.614986	-0.793164	9.990777	0.026123	-0.007935	0.099915	-0.570829	-9.610284	0.229082
29648	0	2.595133	-0.799086	9.983419	0.025932	-0.007990	0.099839	-0.571699	-9.630980	0.231217
29649	0	2.632429	-0.817666	10.015409	0.026306	-0.008179	0.100159	-0.569092	-9.650620	0.227979
29650	0	2.629446	-0.835879	10.051187	0.026281	-0.008358	0.100515	-0.569583	-9.664451	0.233473
29651	0	2.668550	-0.799650	10.021616	0.026672	-0.007996	0.100220	-0.570187	-9.678354	0.233814
29652	0	2.645567	-0.836756	10.082168	0.026454	-0.008364	0.100822	-0.573771	-9.679225	0.227986
29653	0	2.655715	-0.835999	9.985185	0.026550	-0.008362	0.099854	-0.571159	-9.686009	0.224073
29654	0	2.631729	-0.811460	10.003341	0.026320	-0.008115	0.100033	-0.570155	-9.682418	0.223890
29655	0	2.635651	-0.805662	10.022254	0.026367	-0.008057	0.100220	-0.569145	-9.669197	0.219538
29656	0	2.633222	-0.805336	10.065549	0.026345	-0.008058	0.100652	-0.563454	-9.653315	0.224320
29657	0	2.616545	-0.805992	10.022433	0.026184	-0.008057	0.100220	-0.565979	-9.631014	0.223658
29658	0	2.606605	-0.812402	9.962317	0.026086	-0.008124	0.099618	-0.564367	-9.607255	0.210918
29659	0	2.621680	-0.806084	9.955546	0.026245	-0.008057	0.099548	-0.567709	-9.573698	0.205840
29660	0	2.585476	-0.782134	9.926378	0.025883	-0.007821	0.099257	-0.566664	-9.540424	0.209244
29661	0	2.560474	-0.842575	9.821315	0.025635	-0.008423	0.098206	-0.568601	-9.504465	0.213474
29662	0	2.536327	-0.800220	9.798307	0.025392	-0.008002	0.097976	-0.567112	-9.470388	0.205726
29663	0	2.547865	-0.799441	9.754318	0.025513	-0.007996	0.097534	-0.564202	-9.429451	0.203523
29664	0	2.541330	-0.811692	9.688818	0.025445	-0.008116	0.096880	-0.564077	-9.391029	0.203375
29665	0	2.492690	-0.799592	9.644496	0.024963	-0.007996	0.096436	-0.562870	-9.346753	0.199630
29666	0	2.491926	-0.781826	9.658354	0.024951	-0.007813	0.096576	-0.567020	-9.308154	0.204554
29667	0	2.463235	-0.805906	9.625886	0.024658	-0.008057	0.096252	-0.568553	-9.276401	0.204034
29668	0	2.433527	-0.799754	9.584477	0.024363	-0.008000	0.095838	-0.563877	-9.242790	0.200730
29669	0	2.420456	-0.787792	9.534326	0.024231	-0.007874	0.095337	-0.567760	-9.210090	0.203965
29670	0	2.402657	-0.763643	9.456365	0.024056	-0.007639	0.094556	-0.563409	-9.172916	0.207155
29671	0	2.408910	-0.781741	9.479223	0.024109	-0.007812	0.094788	-0.568098	-9.147983	0.210268
29672	0	2.362454	-0.788421	9.425112	0.023642	-0.007884	0.094247	-0.567249	-9.126235	0.207432
29673	0	2.397391	-0.750815	9.405840	0.023987	-0.007507	0.094055	-0.567242	-9.109463	0.211656
29674	0	2.388746	-0.768983	9.418636	0.023900	-0.007692	0.094183	-0.563264	-9.093122	0.208125
29675	0	2.360874	-0.781401	9.332563	0.023621	-0.007812	0.093323	-0.564104	-9.077511	0.203128
29676	0	2.365505	-0.806061	9.338924	0.023658	-0.008060	0.093389	-0.563537	-9.073052	0.203336
29677	0	2.355868	-0.768856	9.307899	0.023560	-0.007690	0.093079	-0.560543	-9.070869	0.196758
29678	0	2.386975	-0.787095	9.338200	0.023863	-0.007871	0.093384	-0.560370	-9.078237	0.200397
29679	0	2.405419	-0.769073	9.307695	0.024048	-0.007690	0.093079	-0.560210	-9.084917	0.202350
29680	0	2.382624	-0.806056	9.380439	0.023816	-0.008058	0.093807	-0.563350	-9.096175	0.204943
29681	0	2.424733	-0.763037	9.362361	0.024231	-0.007629	0.093628	-0.564247	-9.115059	0.202441
29682	0	2.410487	-0.800178	9.397802	0.024080	-0.007998	0.093985	-0.568135	-9.143857	0.202475
29683	0	2.419108	-0.799507	9.466017	0.024170	-0.007996	0.094666	-0.567344	-9.168294	0.202310
29684	0	2.417472	-0.763370	9.464757	0.024151	-0.007628	0.094654	-0.573519	-9.196003	0.207235
29685	0	2.425729	-0.769316	9.557416	0.024231	-0.007690	0.095581	-0.576663	-9.226395	0.203005
29686	0	2.419121	-0.769941	9.568101	0.024161	-0.007696	0.095689	-0.580518	-9.260969	0.203856
29687	0	2.456398	-0.793632	9.581792	0.024536	-0.007935	0.095825	-0.582589	-9.293059	0.204066
29688	0	2.474725	-0.769534	9.616739	0.024714	-0.007694	0.096176	-0.584026	-9.332018	0.208954
29689	0	2.493328	-0.800162	9.654914	0.024902	-0.007996	0.096558	-0.591111	-9.367522	0.209635
29690	0	2.524409	-0.800429	9.689674	0.025208	-0.008008	0.096906	-0.586995	-9.408401	0.214175
29691	0	2.554357	-0.805699	9.740399	0.025513	-0.008057	0.097412	-0.587458	-9.443505	0.213439
29692	0	2.548395	-0.806365	9.799665	0.025453	-0.008058	0.098005	-0.594459	-9.478942	0.210066
29693	0	2.535754	-0.836217	9.844248	0.025330	-0.008362	0.098450	-0.594815	-9.510267	0.206642
29694	0	2.572026	-0.841856	9.958702	0.025691	-0.008424	0.099594	-0.588920	-9.542679	0.210443
29695	0	2.572193	-0.873048	9.935826	0.025696	-0.008728	0.099365	-0.591634	-9.571602	0.211071
29696	0	2.625901	-0.812446	9.928266	0.026236	-0.008123	0.099289	-0.592726	-9.597444	0.210962
29697	0	2.626458	-0.762734	9.948233	0.026245	-0.007629	0.099487	-0.590200	-9.618664	0.215566
29698	0	2.617629	-0.787255	10.026636	0.026162	-0.007870	0.100270	-0.593057	-9.633641	0.219306
29699	0	2.625671	-0.757382	10.009420	0.026245	-0.007568	0.100098	-0.598776	-9.645754	0.219202
29700	0	2.633370	-0.800857	10.094318	0.026329	-0.008007	0.100945	-0.599884	-9.649920	0.222170
29701	0	2.642707	-0.854811	9.985355	0.026428	-0.008545	0.099854	-0.602761	-9.647504	0.219842
29702	0	2.629757	-0.837600	10.003654	0.026303	-0.008368	0.100036	-0.610396	-9.639870	0.224989
29703	0	2.623887	-0.823995	9.979411	0.026245	-0.008240	0.099792	-0.609773	-9.631607	0.224698
29704	0	2.628373	-0.830332	10.040794	0.026293	-0.008302	0.100406	-0.610588	-9.620191	0.217442
29705	0	2.592595	-0.823788	10.034557	0.025940	-0.008240	0.100342	-0.607541	-9.603127	0.218834
29706	0	2.577689	-0.835892	9.937537	0.025790	-0.008359	0.099372	-0.606456	-9.586696	0.212499
29707	0	2.580090	-0.860673	9.973577	0.025818	-0.008606	0.099731	-0.606240	-9.566148	0.212245
29708	0	2.564183	-0.836518	9.901162	0.025661	-0.008364	0.099007	-0.606789	-9.542370	0.214299
29709	0	2.555072	-0.842158	9.924920	0.025574	-0.008423	0.099243	-0.604182	-9.514764	0.217246
29710	0	2.555835	-0.775473	9.852974	0.025589	-0.007750	0.098522	-0.608656	-9.478102	0.213716
29711	0	2.536068	-0.805537	9.803032	0.025391	-0.008057	0.098022	-0.605808	-9.442073	0.213802
29712	0	2.529963	-0.793520	9.749623	0.025331	-0.007933	0.097488	-0.607321	-9.404714	0.217678
29713	0	2.517808	-0.787550	9.650411	0.025208	-0.007874	0.096497	-0.608212	-9.368726	0.214677
29714	0	2.511823	-0.806505	9.706747	0.025147	-0.008061	0.097060	-0.611065	-9.333218	0.217184
29715	0	2.493702	-0.799444	9.540494	0.024963	-0.007996	0.095398	-0.608381	-9.300525	0.223352
29716	0	2.458188	-0.805227	9.590567	0.024605	-0.008055	0.095900	-0.604292	-9.272090	0.223699
29717	0	2.444500	-0.811844	9.552766	0.024475	-0.008118	0.095520	-0.603815	-9.234974	0.227213
29718	0	2.438966	-0.812128	9.462519	0.024415	-0.008120	0.094619	-0.604533	-9.203246	0.225084
29719	0	2.432936	-0.793530	9.461052	0.024353	-0.007935	0.094604	-0.604149	-9.173542	0.222273
29720	0	2.416657	-0.799718	9.431507	0.024183	-0.007998	0.094311	-0.602685	-9.152182	0.221090
29721	0	2.403450	-0.781236	9.350930	0.024048	-0.007812	0.093506	-0.601533	-9.134745	0.226577
29722	0	2.419406	-0.781446	9.388121	0.024204	-0.007812	0.093879	-0.602966	-9.121208	0.228089
29723	0	2.397946	-0.763309	9.350745	0.023987	-0.007629	0.093506	-0.606579	-9.111074	0.230448
29724	0	2.384154	-0.787583	9.357223	0.023849	-0.007881	0.093570	-0.599323	-9.100242	0.231365
29725	0	2.386466	-0.787443	9.374995	0.023865	-0.007874	0.093750	-0.599737	-9.099004	0.229658
29726	0	2.356140	-0.799853	9.374834	0.023559	-0.007998	0.093749	-0.599222	-9.101259	0.231388
29727	0	2.399456	-0.781155	9.368706	0.023987	-0.007812	0.093689	-0.597626	-9.109561	0.233739
29728	0	2.400926	-0.774990	9.343826	0.024002	-0.007751	0.093440	-0.596407	-9.117215	0.232614
29729	0	2.418173	-0.775077	9.356390	0.024170	-0.007751	0.093567	-0.595216	-9.130498	0.237964
29730	0	2.408654	-0.757147	9.349479	0.024071	-0.007567	0.093499	-0.599859	-9.148648	0.243756
29731	0	2.437128	-0.793889	9.429424	0.024353	-0.007935	0.094299	-0.604787	-9.169640	0.242774
29732	0	2.453381	-0.813117	9.483199	0.024511	-0.008127	0.094838	-0.609356	-9.195579	0.238106
29733	0	2.462198	-0.793503	9.472008	0.024597	-0.007935	0.094727	-0.609846	-9.224374	0.235199
29734	0	2.467372	-0.787505	9.525558	0.024647	-0.007875	0.095263	-0.609377	-9.255576	0.231650
29735	0	2.468424	-0.775332	9.600146	0.024658	-0.007751	0.096008	-0.611534	-9.285424	0.232647
29736	0	2.467686	-0.800291	9.586438	0.024649	-0.007999	0.095872	-0.615658	-9.317888	0.231872
29737	0	2.505514	-0.818148	9.636630	0.025024	-0.008179	0.096375	-0.618971	-9.353186	0.234586
29738	0	2.505817	-0.781838	9.714234	0.025025	-0.007818	0.097151	-0.619287	-9.390630	0.234771
29739	0	2.554047	-0.811400	9.752722	0.025513	-0.008118	0.097534	-0.615043	-9.422043	0.234064
29740	0	2.529530	-0.823387	9.745035	0.025263	-0.008233	0.097459	-0.616058	-9.458975	0.227015
29741	0	2.541651	-0.805410	9.789388	0.025391	-0.008057	0.097900	-0.613076	-9.488060	0.225182
29742	0	2.552983	-0.817373	9.824634	0.025503	-0.008174	0.098253	-0.612778	-9.517946	0.224318
29743	0	2.565796	-0.830256	9.832144	0.025635	-0.008301	0.098328	-0.614697	-9.543764	0.225949
29744	0	2.576199	-0.806311	9.922455	0.025743	-0.008060	0.099230	-0.617498	-9.565040	0.225191
29745	0	2.589685	-0.830279	9.936039	0.025879	-0.008301	0.099365	-0.619544	-9.584533	0.224570
29746	0	2.592807	-0.848896	9.947317	0.025914	-0.008489	0.099477	-0.619587	-9.599344	0.224333
29747	0	2.613708	-0.823812	9.984998	0.026123	-0.008240	0.099854	-0.617422	-9.614257	0.223161
29748	0	2.640457	-0.829675	9.953823	0.026395	-0.008298	0.099541	-0.615659	-9.624280	0.219002
29749	0	2.643211	-0.842536	9.960813	0.026428	-0.008423	0.099609	-0.617912	-9.627616	0.217590
29750	0	2.637495	-0.824204	9.905745	0.026375	-0.008245	0.099057	-0.613350	-9.626641	0.217232
29751	0	2.630618	-0.817776	9.948737	0.026306	-0.008179	0.099487	-0.611596	-9.625550	0.214034
29752	0	2.648010	-0.805605	9.973385	0.026489	-0.008056	0.099731	-0.611104	-9.613942	0.208004
29753	0	2.605209	-0.848189	9.936801	0.026062	-0.008484	0.099365	-0.607932	-9.601414	0.203730
29754	0	2.596789	-0.799151	9.912931	0.025981	-0.007992	0.099126	-0.606645	-9.585226	0.201225
29755	0	2.580756	-0.817891	9.863550	0.025818	-0.008179	0.098633	-0.605949	-9.572152	0.199550
29756	0	2.547193	-0.811650	9.882596	0.025492	-0.008119	0.098821	-0.602426	-9.548140	0.201079
29757	0	2.555391	-0.817817	9.851593	0.025574	-0.008179	0.098511	-0.600674	-9.524022	0.200359
29758	0	2.538984	-0.836029	9.840388	0.025412	-0.008361	0.098398	-0.598847	-9.497620	0.195607
29759	0	2.524162	-0.848402	9.754114	0.025269	-0.008484	0.097534	-0.597724	-9.464963	0.193795
29760	0	2.531296	-0.817387	9.737097	0.025336	-0.008180	0.097364	-0.589787	-9.436479	0.183236
29761	0	2.536474	-0.824071	9.680846	0.025391	-0.008240	0.096802	-0.589631	-9.404804	0.181495
29762	0	2.506798	-0.799819	9.675990	0.025094	-0.007998	0.096753	-0.588018	-9.372911	0.173534
29763	0	2.493552	-0.787149	9.571056	0.024963	-0.007874	0.095703	-0.584291	-9.338509	0.172587
29764	0	2.494383	-0.780951	9.590680	0.024968	-0.007809	0.095901	-0.584007	-9.308407	0.169986
29765	0	2.475579	-0.805675	9.485502	0.024780	-0.008057	0.094849	-0.582882	-9.277788	0.164629
29766	0	2.422414	-0.805932	9.559794	0.024242	-0.008058	0.095593	-0.583862	-9.254836	0.166862
29767	0	2.464140	-0.817918	9.436470	0.024658	-0.008179	0.094360	-0.583359	-9.233366	0.163319
29768	0	2.430427	-0.769426	9.479869	0.024319	-0.007691	0.094795	-0.585782	-9.214849	0.162277
29769	0	2.415910	-0.769315	9.436290	0.024170	-0.007690	0.094360	-0.588130	-9.200604	0.162183
29770	0	2.407529	-0.769492	9.412406	0.024087	-0.007696	0.094121	-0.585753	-9.185301	0.165221
29771	0	2.415835	-0.775195	9.381398	0.024170	-0.007751	0.093811	-0.585417	-9.170074	0.165221
29772	0	2.401829	-0.806043	9.363496	0.024024	-0.008059	0.093634	-0.586909	-9.161973	0.163442
29773	0	2.380015	-0.811804	9.399501	0.023804	-0.008118	0.093994	-0.586647	-9.156510	0.163376
29774	0	2.373156	-0.799777	9.332449	0.023735	-0.007997	0.093324	-0.587370	-9.151097	0.157986
29775	0	2.404991	-0.799850	9.417647	0.024048	-0.007996	0.094177	-0.590270	-9.152461	0.162804
29776	0	2.387868	-0.806258	9.386765	0.023869	-0.008063	0.093870	-0.589017	-9.163632	0.161312
29777	0	2.393974	-0.793179	9.380771	0.023926	-0.007935	0.093811	-0.585395	-9.179475	0.158504
29778	0	2.409335	-0.829683	9.434810	0.024076	-0.008296	0.094353	-0.586197	-9.199931	0.160537
29779	0	2.443317	-0.793357	9.447757	0.024414	-0.007935	0.094482	-0.584847	-9.221875	0.156327
29780	0	2.440851	-0.768533	9.434564	0.024391	-0.007689	0.094350	-0.580828	-9.241725	0.154081
29781	0	2.443314	-0.792894	9.447796	0.024414	-0.007935	0.094482	-0.573954	-9.263632	0.147073
29782	0	2.471921	-0.755343	9.501661	0.024696	-0.007558	0.095022	-0.568631	-9.289970	0.145000
29783	0	2.480867	-0.780912	9.563501	0.024780	-0.007812	0.095642	-0.564724	-9.322734	0.142179
29784	0	2.468242	-0.780400	9.568150	0.024653	-0.007806	0.095689	-0.562666	-9.356191	0.145063
29785	0	2.511704	-0.780854	9.630557	0.025085	-0.007812	0.096313	-0.558177	-9.392513	0.142909
29786	0	2.493249	-0.793016	9.665593	0.024904	-0.007927	0.096663	-0.561968	-9.424739	0.141474
29787	0	2.516861	-0.800110	9.746698	0.025146	-0.007996	0.097473	-0.568204	-9.449524	0.142479
29788	0	2.527809	-0.769819	9.769827	0.025251	-0.007702	0.097705	-0.563948	-9.479607	0.143145
29789	0	2.553880	-0.787222	9.789369	0.025513	-0.007874	0.097900	-0.562422	-9.508919	0.142541
29790	0	2.528560	-0.848235	9.806256	0.025260	-0.008482	0.098069	-0.562827	-9.537611	0.138169
29791	0	2.553468	-0.836219	9.807774	0.025513	-0.008362	0.098083	-0.563148	-9.562054	0.136273
29792	0	2.569779	-0.830431	9.879832	0.025679	-0.008302	0.098804	-0.565925	-9.583048	0.139255
29793	0	2.595109	-0.804855	9.881365	0.025940	-0.008057	0.098816	-0.556362	-9.594773	0.139042
29794	0	2.585251	-0.785504	9.899119	0.025840	-0.007858	0.098994	-0.552417	-9.608244	0.148303
29795	0	2.619669	-0.769059	9.948397	0.026184	-0.007690	0.099487	-0.552234	-9.621572	0.145597
29796	0	2.633780	-0.793697	9.966086	0.026331	-0.007936	0.099663	-0.553377	-9.628258	0.147411
29797	0	2.637662	-0.817633	9.960707	0.026367	-0.008179	0.099609	-0.550266	-9.637917	0.141699
29798	0	2.626217	-0.799026	9.929984	0.026263	-0.007992	0.099299	-0.547853	-9.635533	0.139773
29799	0	2.575350	-0.830328	9.985417	0.025757	-0.008301	0.099854	-0.549954	-9.630562	0.140160
29800	0	2.580124	-0.812409	9.979595	0.025811	-0.008123	0.099793	-0.549878	-9.617996	0.139577
29801	0	2.598771	-0.793465	9.936870	0.026001	-0.007935	0.099365	-0.548986	-9.601580	0.134697
29802	0	2.583934	-0.781072	9.894824	0.025852	-0.007813	0.098945	-0.544922	-9.585557	0.129372
29803	0	2.580054	-0.818073	9.875924	0.025818	-0.008179	0.098755	-0.546169	-9.564346	0.125623
29804	0	2.563969	-0.836437	9.846295	0.025661	-0.008367	0.098457	-0.542531	-9.539028	0.125443
29805	0	2.573161	-0.811608	9.845644	0.025757	-0.008118	0.098450	-0.539445	-9.508589	0.120912
29806	0	2.543595	-0.817560	9.877405	0.025462	-0.008176	0.098767	-0.537959	-9.477107	0.125010
29807	0	2.573169	-0.818036	9.790687	0.025757	-0.008179	0.097900	-0.538619	-9.446598	0.120028
29808	0	2.531304	-0.781493	9.755371	0.025340	-0.007816	0.097547	-0.535728	-9.413761	0.118645
29809	0	2.517979	-0.823476	9.723661	0.025208	-0.008240	0.097229	-0.528673	-9.380011	0.115478
29810	0	2.506265	-0.841686	9.718908	0.025090	-0.008413	0.097182	-0.531515	-9.346462	0.115871
29811	0	2.499883	-0.812426	9.650266	0.025024	-0.008118	0.096497	-0.537957	-9.315013	0.118009
29812	0	2.464131	-0.776438	9.602657	0.024668	-0.007765	0.096020	-0.536192	-9.282392	0.116621
29813	0	2.487501	-0.738330	9.601554	0.024902	-0.007385	0.096008	-0.532637	-9.248648	0.123571
29814	0	2.458659	-0.786916	9.492849	0.024604	-0.007870	0.094924	-0.530921	-9.226712	0.119323
29815	0	2.432888	-0.763015	9.515993	0.024353	-0.007629	0.095154	-0.530638	-9.196529	0.121105
29816	0	2.441195	-0.799600	9.468084	0.024426	-0.007998	0.094677	-0.527871	-9.177851	0.119858
29817	0	2.458258	-0.781079	9.479152	0.024597	-0.007812	0.094788	-0.524856	-9.159103	0.119950
29818	0	2.413236	-0.787300	9.473508	0.024140	-0.007871	0.094733	-0.526801	-9.148282	0.115976
29819	0	2.404200	-0.769026	9.344634	0.024048	-0.007690	0.093445	-0.525825	-9.139956	0.115964
29820	0	2.384678	-0.775334	9.430343	0.023852	-0.007751	0.094302	-0.527313	-9.132040	0.116696
29821	0	2.392102	-0.763058	9.381215	0.023926	-0.007629	0.093811	-0.528021	-9.125059	0.119392
29822	0	2.416278	-0.751056	9.393437	0.024160	-0.007510	0.093935	-0.527914	-9.126792	0.121976
29823	0	2.411236	-0.787354	9.344393	0.024109	-0.007874	0.093445	-0.527375	-9.129868	0.119733
29824	0	2.437281	-0.750499	9.356088	0.024360	-0.007508	0.093564	-0.523125	-9.144682	0.123707
29825	0	2.399515	-0.769446	9.362546	0.023987	-0.007690	0.093628	-0.527549	-9.153686	0.125083
29826	0	2.413858	-0.806799	9.441198	0.024125	-0.008065	0.094416	-0.530554	-9.168833	0.127920
29827	0	2.418509	-0.805961	9.392895	0.024170	-0.008057	0.093933	-0.533866	-9.186114	0.128481
29828	0	2.415792	-0.812201	9.471346	0.024139	-0.008124	0.094718	-0.530964	-9.207284	0.136480
29829	0	2.455848	-0.817983	9.594145	0.024536	-0.008179	0.095947	-0.532216	-9.232731	0.140816
29830	0	2.454253	-0.794000	9.598967	0.024519	-0.007937	0.095996	-0.535181	-9.259593	0.143204
29831	0	2.462374	-0.775127	9.642878	0.024597	-0.007751	0.096436	-0.534956	-9.289898	0.141109
29832	0	2.461272	-0.781572	9.659794	0.024589	-0.007812	0.096604	-0.538668	-9.317263	0.140570
29833	0	2.480471	-0.817565	9.679576	0.024780	-0.008179	0.096802	-0.535074	-9.344910	0.137940
29834	0	2.503731	-0.811870	9.690434	0.025012	-0.008112	0.096911	-0.542893	-9.373548	0.141819
29835	0	2.541628	-0.823992	9.758852	0.025391	-0.008240	0.097595	-0.543094	-9.402397	0.142727
29836	0	2.570893	-0.799833	9.751351	0.025685	-0.007997	0.097520	-0.545081	-9.428890	0.143182
29837	0	2.590382	-0.750888	9.771057	0.025879	-0.007507	0.097717	-0.546856	-9.456802	0.146539
29838	0	2.570847	-0.800083	9.812380	0.025684	-0.007999	0.098130	-0.548425	-9.483698	0.146993
29839	0	2.614302	-0.780805	9.881099	0.026123	-0.007812	0.098816	-0.543221	-9.505616	0.147106
29840	0	2.581788	-0.835393	9.861652	0.025796	-0.008353	0.098622	-0.543933	-9.529863	0.150248
29841	0	2.601570	-0.824167	9.875085	0.026001	-0.008240	0.098755	-0.545863	-9.545725	0.149175
29842	0	2.592011	-0.819039	9.874242	0.025908	-0.008183	0.098746	-0.553410	-9.559123	0.151550
29843	0	2.600737	-0.824149	9.911927	0.026001	-0.008240	0.099121	-0.554944	-9.565328	0.156719
29844	0	2.596115	-0.842827	9.966416	0.025952	-0.008427	0.099667	-0.556353	-9.574261	0.153788
29845	0	2.612006	-0.866845	9.979314	0.026123	-0.008667	0.099792	-0.557322	-9.569679	0.156477
29846	0	2.593472	-0.872786	9.991548	0.025933	-0.008732	0.099916	-0.552284	-9.570171	0.157382
29847	0	2.600046	-0.878936	9.985362	0.026001	-0.008789	0.099854	-0.552012	-9.568413	0.156225
29848	0	2.599894	-0.842146	9.967064	0.025999	-0.008424	0.099670	-0.548779	-9.567087	0.158280
29849	0	2.605000	-0.799658	9.924624	0.026062	-0.007996	0.099243	-0.548996	-9.552076	0.154550
29850	0	2.608074	-0.775558	9.907029	0.026098	-0.007754	0.099066	-0.549409	-9.530686	0.152780
29851	0	2.580277	-0.751227	9.857536	0.025818	-0.007507	0.098572	-0.554084	-9.511978	0.154079
29852	0	2.576997	-0.806943	9.858281	0.025787	-0.008067	0.098578	-0.555684	-9.490652	0.154211
29853	0	2.597928	-0.775535	9.814997	0.026001	-0.007751	0.098145	-0.558994	-9.464212	0.150429
29854	0	2.556777	-0.812912	9.858803	0.025591	-0.008126	0.098582	-0.561116	-9.436244	0.149621
29855	0	2.561017	-0.793257	9.760184	0.025635	-0.007935	0.097595	-0.557614	-9.406275	0.145613
29856	0	2.543806	-0.787395	9.761380	0.025463	-0.007870	0.097608	-0.561285	-9.375778	0.146269
29857	0	2.536341	-0.775537	9.674755	0.025391	-0.007751	0.096741	-0.564539	-9.342481	0.146070
29858	0	2.469917	-0.800727	9.694255	0.024725	-0.008004	0.096936	-0.566921	-9.310920	0.147722
29859	0	2.494224	-0.805996	9.680693	0.024963	-0.008057	0.096802	-0.569648	-9.284806	0.143101
29860	0	2.495768	-0.788333	9.608506	0.024982	-0.007880	0.096079	-0.572076	-9.254192	0.137381
29861	0	2.463517	-0.805950	9.558675	0.024658	-0.008057	0.095581	-0.574279	-9.225501	0.138119
29862	0	2.415879	-0.830971	9.529254	0.024184	-0.008307	0.095286	-0.576885	-9.193867	0.141327
29863	0	2.433955	-0.805954	9.485185	0.024353	-0.008057	0.094849	-0.579376	-9.176466	0.138172
29864	0	2.436972	-0.800075	9.510290	0.024386	-0.008002	0.095098	-0.576571	-9.155247	0.135824
29865	0	2.409418	-0.800151	9.479084	0.024109	-0.007996	0.094788	-0.582651	-9.136357	0.138269
29866	0	2.431012	-0.782392	9.479683	0.024323	-0.007825	0.094793	-0.580566	-9.119096	0.132975
29867	0	2.428574	-0.787516	9.411769	0.024292	-0.007874	0.094116	-0.581749	-9.110335	0.129376
29868	0	2.421127	-0.769739	9.418077	0.024219	-0.007694	0.094179	-0.584734	-9.100316	0.133124
29869	0	2.416488	-0.794116	9.430005	0.024170	-0.007935	0.094299	-0.591870	-9.093052	0.132967
29870	0	2.403620	-0.764696	9.430022	0.024037	-0.007643	0.094300	-0.596274	-9.090478	0.134046
29871	0	2.423661	-0.745203	9.405327	0.024231	-0.007446	0.094055	-0.602667	-9.096178	0.130201
29872	0	2.406728	-0.795449	9.404773	0.024059	-0.007947	0.094050	-0.611246	-9.104720	0.129659
29873	0	2.430257	-0.787495	9.423544	0.024292	-0.007874	0.094238	-0.612584	-9.116375	0.124124
29874	0	2.432352	-0.793778	9.471715	0.024313	-0.007937	0.094720	-0.612658	-9.127924	0.119026
29875	0	2.424548	-0.805609	9.539430	0.024231	-0.008057	0.095398	-0.611759	-9.144148	0.116972
29876	0	2.446245	-0.787438	9.471368	0.024443	-0.007873	0.094719	-0.613772	-9.166839	0.113231
29877	0	2.443658	-0.824247	9.533091	0.024414	-0.008240	0.095337	-0.616927	-9.192652	0.110754
29878	0	2.460813	-0.763580	9.586681	0.024581	-0.007635	0.095874	-0.617764	-9.223884	0.105941
29879	0	2.474240	-0.745141	9.569674	0.024719	-0.007446	0.095703	-0.623742	-9.250352	0.109399
29880	0	2.479308	-0.745600	9.641529	0.024766	-0.007457	0.096422	-0.622854	-9.281330	0.107968
29881	0	2.468699	-0.781704	9.716029	0.024658	-0.007812	0.097168	-0.628188	-9.314002	0.109649
29882	0	2.473743	-0.825243	9.720693	0.024715	-0.008249	0.097213	-0.631721	-9.338686	0.106423
29883	0	2.510807	-0.860824	9.722296	0.025085	-0.008606	0.097229	-0.634353	-9.364115	0.115638
29884	0	2.527510	-0.891814	9.745464	0.025252	-0.008916	0.097461	-0.636886	-9.389627	0.115862
29885	0	2.596470	-0.811760	9.758864	0.025940	-0.008118	0.097595	-0.636791	-9.417427	0.118298
29886	0	2.582471	-0.793234	9.806551	0.025806	-0.007935	0.098070	-0.634076	-9.437537	0.118031
29887	0	2.584512	-0.799117	9.813772	0.025818	-0.007996	0.098145	-0.629066	-9.468052	0.122919
29888	0	2.576485	-0.761643	9.855397	0.025750	-0.007621	0.098557	-0.623792	-9.483922	0.118622
29889	0	2.601899	-0.793635	9.874999	0.026001	-0.007935	0.098755	-0.625628	-9.503600	0.115198
29890	0	2.611684	-0.830406	9.922783	0.026098	-0.008305	0.099233	-0.624831	-9.523833	0.113268
29891	0	2.576396	-0.848568	9.918012	0.025757	-0.008484	0.099182	-0.626402	-9.530877	0.107188
29892	0	2.626506	-0.799410	9.899319	0.026259	-0.007999	0.098994	-0.619868	-9.536218	0.104282
29893	0	2.625327	-0.793329	9.954629	0.026245	-0.007935	0.099548	-0.617969	-9.544426	0.097850
29894	0	2.626801	-0.806337	9.954111	0.026261	-0.008055	0.099544	-0.627229	-9.550936	0.095535
29895	0	2.606090	-0.842479	9.991468	0.026062	-0.008423	0.099915	-0.628771	-9.548502	0.096005
29896	0	2.605737	-0.824416	9.881634	0.026059	-0.008244	0.098816	-0.628799	-9.545275	0.096421
29897	0	2.598912	-0.829845	9.973473	0.026001	-0.008301	0.099731	-0.625287	-9.530527	0.099762
29898	0	2.602766	-0.787303	9.937345	0.026038	-0.007870	0.099371	-0.628135	-9.517288	0.098090
29899	0	2.580048	-0.799853	9.906435	0.025818	-0.007996	0.099060	-0.630451	-9.496040	0.100934
29900	0	2.545857	-0.807034	9.797362	0.025478	-0.008063	0.097969	-0.637415	-9.471798	0.102396
29901	0	2.543274	-0.842427	9.821035	0.025452	-0.008423	0.098206	-0.637943	-9.448633	0.101426
29902	0	2.539384	-0.867240	9.797488	0.025414	-0.008670	0.097970	-0.639783	-9.424562	0.099370
29903	0	2.549101	-0.836261	9.753978	0.025513	-0.008362	0.097534	-0.639560	-9.398014	0.103325
29904	0	2.544659	-0.787289	9.663546	0.025470	-0.007875	0.096629	-0.635391	-9.369436	0.101834
29905	0	2.542711	-0.750234	9.693066	0.025452	-0.007507	0.096924	-0.628384	-9.339333	0.097220
29906	0	2.525489	-0.731452	9.694374	0.025280	-0.007315	0.096937	-0.626959	-9.308551	0.096514
29907	0	2.475386	-0.793366	9.650344	0.024780	-0.007935	0.096497	-0.624636	-9.276129	0.096408
29908	0	2.464197	-0.793278	9.627197	0.024666	-0.007934	0.096266	-0.622454	-9.246654	0.094541
29909	0	2.482263	-0.781510	9.558570	0.024841	-0.007812	0.095581	-0.624417	-9.223162	0.094864
29910	0	2.478067	-0.794287	9.590041	0.024803	-0.007940	0.095895	-0.626260	-9.195215	0.091470
29911	0	2.482527	-0.793688	9.558503	0.024841	-0.007935	0.095581	-0.627951	-9.174886	0.092198
29912	0	2.467202	-0.781862	9.504310	0.024687	-0.007817	0.095039	-0.628545	-9.155949	0.087110
29913	0	2.440125	-0.768844	9.485209	0.024414	-0.007690	0.094849	-0.625242	-9.139361	0.084919
29914	0	2.413230	-0.829559	9.504155	0.024144	-0.008297	0.095038	-0.622693	-9.123943	0.083160
29915	0	2.428163	-0.799652	9.442397	0.024292	-0.007996	0.094421	-0.622901	-9.110261	0.083516
29916	0	2.407896	-0.823480	9.467317	0.024088	-0.008242	0.094670	-0.613920	-9.098314	0.086771
29917	0	2.404945	-0.793330	9.454316	0.024048	-0.007935	0.094543	-0.611808	-9.099081	0.082941
29918	0	2.405216	-0.781111	9.435899	0.024051	-0.007811	0.094359	-0.611841	-9.099674	0.083874
29919	0	2.393359	-0.774689	9.435875	0.023926	-0.007751	0.094360	-0.605994	-9.107941	0.086168
29920	0	2.407235	-0.762072	9.435419	0.024063	-0.007621	0.094357	-0.605473	-9.117964	0.085014
29921	0	2.417665	-0.799462	9.454182	0.024170	-0.007996	0.094543	-0.603832	-9.124935	0.084090
29922	0	2.443829	-0.780569	9.496449	0.024427	-0.007811	0.094967	-0.597679	-9.136848	0.091181
29923	0	2.430630	-0.768772	9.472311	0.024292	-0.007690	0.094727	-0.594191	-9.152929	0.089151
29924	0	2.446089	-0.786613	9.483653	0.024443	-0.007869	0.094841	-0.590878	-9.173706	0.093637
29925	0	2.455066	-0.763054	9.447856	0.024536	-0.007629	0.094482	-0.591957	-9.190126	0.090670
29926	0	2.482901	-0.763397	9.544503	0.024809	-0.007632	0.095450	-0.593832	-9.213053	0.090536
29927	0	2.480540	-0.762866	9.581875	0.024780	-0.007629	0.095825	-0.592945	-9.241852	0.092620
29928	0	2.467090	-0.817994	9.598856	0.024647	-0.008178	0.095995	-0.595435	-9.269420	0.091473
29929	0	2.498701	-0.775229	9.679560	0.024963	-0.007751	0.096802	-0.596309	-9.296151	0.090205
29930	0	2.491496	-0.781288	9.623320	0.024888	-0.007814	0.096240	-0.594518	-9.326956	0.085264
29931	0	2.486261	-0.811684	9.655221	0.024841	-0.008118	0.096558	-0.593421	-9.350997	0.086957
29932	0	2.496800	-0.830073	9.690621	0.024944	-0.008300	0.096912	-0.594378	-9.377762	0.081141
29933	0	2.541264	-0.824251	9.740613	0.025391	-0.008240	0.097412	-0.597440	-9.402425	0.080066
29934	0	2.551990	-0.817600	9.776027	0.025496	-0.008184	0.097766	-0.587691	-9.429733	0.080497
29935	0	2.547163	-0.811704	9.813940	0.025452	-0.008118	0.098145	-0.586812	-9.451809	0.082469
29936	0	2.557042	-0.817555	9.886208	0.025553	-0.008178	0.098866	-0.584069	-9.471061	0.081460
29937	0	2.614315	-0.769017	9.874958	0.026123	-0.007690	0.098755	-0.583616	-9.493138	0.082480
29938	0	2.611603	-0.775532	9.873944	0.026102	-0.007751	0.098743	-0.587678	-9.508144	0.084673
29939	0	2.625302	-0.738392	9.911910	0.026245	-0.007385	0.099121	-0.585690	-9.516103	0.082494
29940	0	2.608229	-0.811021	9.850510	0.026077	-0.008116	0.098506	-0.578817	-9.520763	0.081865
29941	0	2.624908	-0.780827	9.887623	0.026245	-0.007812	0.098877	-0.573451	-9.524184	0.080819
29942	0	2.601379	-0.804588	9.893497	0.026009	-0.008049	0.098936	-0.569351	-9.529022	0.079182
29943	0	2.618421	-0.817467	9.918243	0.026184	-0.008179	0.099182	-0.564121	-9.528014	0.078607
29944	0	2.593813	-0.817116	9.875535	0.025940	-0.008171	0.098755	-0.563495	-9.524769	0.077896
29945	0	2.611572	-0.824190	9.893974	0.026123	-0.008240	0.098938	-0.565114	-9.515164	0.082620
29946	0	2.573192	-0.824681	9.937041	0.025742	-0.008245	0.099368	-0.566849	-9.502915	0.082077
29947	0	2.580570	-0.787203	9.894128	0.025818	-0.007874	0.098938	-0.564175	-9.487712	0.079024
29948	0	2.553808	-0.811467	9.870239	0.025549	-0.008115	0.098700	-0.563053	-9.474007	0.072440
29949	0	2.537361	-0.812059	9.875902	0.025391	-0.008118	0.098755	-0.565290	-9.453175	0.066075
29950	0	2.533472	-0.806344	9.852391	0.025356	-0.008063	0.098518	-0.564290	-9.427001	0.067828
29951	0	2.537341	-0.823287	9.790543	0.025391	-0.008240	0.097900	-0.555356	-9.405754	0.066973
29952	0	2.539341	-0.804035	9.687885	0.025417	-0.008043	0.096872	-0.550717	-9.376391	0.067497
29953	0	2.543086	-0.744311	9.692953	0.025452	-0.007446	0.096924	-0.545882	-9.350687	0.068113
29954	0	2.550830	-0.756142	9.681853	0.025532	-0.007563	0.096812	-0.543243	-9.321802	0.067900
29955	0	2.530487	-0.750621	9.613697	0.025330	-0.007507	0.096130	-0.540669	-9.291242	0.069028
29956	0	2.519670	-0.775275	9.620938	0.025219	-0.007750	0.096204	-0.543194	-9.263640	0.070126
29957	0	2.488435	-0.817976	9.589081	0.024902	-0.008179	0.095886	-0.543332	-9.241073	0.073778
29958	0	2.478622	-0.799486	9.565586	0.024805	-0.007998	0.095651	-0.538001	-9.217413	0.075610
29959	0	2.451801	-0.787285	9.454822	0.024536	-0.007874	0.094543	-0.536101	-9.194375	0.077127
29960	0	2.423766	-0.799086	9.473985	0.024255	-0.007995	0.094735	-0.530521	-9.172566	0.072066
29961	0	2.409550	-0.768442	9.552388	0.024109	-0.007690	0.095520	-0.522499	-9.155399	0.069681
29962	0	2.431496	-0.798398	9.412679	0.024326	-0.007984	0.094124	-0.521362	-9.140464	0.070291
29963	0	2.422154	-0.799499	9.491212	0.024231	-0.007996	0.094910	-0.519773	-9.127989	0.073354
29964	0	2.420511	-0.817720	9.473311	0.024212	-0.008178	0.094731	-0.518304	-9.118680	0.077129
29965	0	2.447071	-0.744259	9.448385	0.024475	-0.007446	0.094482	-0.513152	-9.112228	0.074789
29966	0	2.434104	-0.761838	9.485152	0.024343	-0.007623	0.094851	-0.507317	-9.108112	0.073859
29967	0	2.435475	-0.720336	9.478706	0.024353	-0.007202	0.094788	-0.508154	-9.109005	0.079640
29968	0	2.436114	-0.738722	9.496752	0.024356	-0.007388	0.094969	-0.506582	-9.114154	0.082746
29969	0	2.436002	-0.793350	9.441967	0.024353	-0.007935	0.094421	-0.504831	-9.121471	0.083431
29970	0	2.468026	-0.799171	9.435443	0.024672	-0.007994	0.094357	-0.502024	-9.130869	0.083100
29971	0	2.455483	-0.756484	9.429473	0.024536	-0.007568	0.094299	-0.497636	-9.152383	0.079975
29972	0	2.477281	-0.725453	9.501808	0.024756	-0.007257	0.095022	-0.495043	-9.170904	0.082799
29973	0	2.449330	-0.768963	9.508815	0.024475	-0.007690	0.095093	-0.493896	-9.191631	0.088025
29974	0	2.452702	-0.786938	9.575087	0.024511	-0.007873	0.095755	-0.489874	-9.209206	0.092917
29975	0	2.479907	-0.805470	9.630880	0.024780	-0.008057	0.096313	-0.487393	-9.230361	0.091131
29976	0	2.471635	-0.817912	9.593205	0.024695	-0.008176	0.095938	-0.491052	-9.254170	0.092176
29977	0	2.474400	-0.818093	9.630693	0.024719	-0.008179	0.096313	-0.493589	-9.282411	0.092197
29978	0	2.503793	-0.811900	9.653809	0.025013	-0.008122	0.096544	-0.489530	-9.310800	0.097252
29979	0	2.486264	-0.799539	9.771188	0.024841	-0.007996	0.097717	-0.489065	-9.334595	0.088096
29980	0	2.527204	-0.786717	9.709014	0.025249	-0.007874	0.097095	-0.481576	-9.359995	0.080541
29981	0	2.553326	-0.769027	9.752881	0.025513	-0.007690	0.097534	-0.481238	-9.382933	0.082719
29982	0	2.545117	-0.769327	9.806676	0.025432	-0.007690	0.098072	-0.484325	-9.404532	0.088520
29983	0	2.559269	-0.805672	9.746816	0.025574	-0.008057	0.097473	-0.484212	-9.425614	0.086025
29984	0	2.569426	-0.824184	9.855563	0.025673	-0.008241	0.098561	-0.485384	-9.449216	0.085621
29985	0	2.577333	-0.775475	9.862825	0.025757	-0.007751	0.098633	-0.488861	-9.467179	0.082625
29986	0	2.592336	-0.763175	9.892563	0.025911	-0.007636	0.098928	-0.483560	-9.479946	0.075123
29987	0	2.595087	-0.799650	9.869090	0.025940	-0.007996	0.098694	-0.484190	-9.491450	0.079825
29988	0	2.585120	-0.848803	9.917229	0.025840	-0.008486	0.099175	-0.486385	-9.503465	0.085544
29989	0	2.600785	-0.830413	9.924108	0.026001	-0.008301	0.099243	-0.489693	-9.510247	0.085302
29990	0	2.565823	-0.793858	9.880881	0.025648	-0.007942	0.098811	-0.485151	-9.520800	0.083363
29991	0	2.588076	-0.805891	9.905939	0.025879	-0.008057	0.099060	-0.487117	-9.521801	0.078959
29992	0	2.569939	-0.812152	9.875286	0.025699	-0.008122	0.098753	-0.485439	-9.521492	0.080157
29993	0	2.562768	-0.818610	9.912232	0.025635	-0.008179	0.099121	-0.493014	-9.512184	0.074045
29994	0	2.585928	-0.807316	9.906325	0.025865	-0.008072	0.099062	-0.493679	-9.504903	0.070829
29995	0	2.568180	-0.823969	9.875853	0.025696	-0.008240	0.098755	-0.492669	-9.487564	0.073132
29996	0	2.553417	-0.817891	9.821507	0.025545	-0.008179	0.098212	-0.492011	-9.473680	0.067960
29997	0	2.574346	-0.799443	9.790401	0.025757	-0.007996	0.097900	-0.489701	-9.456918	0.069122
29998	0	2.571165	-0.781258	9.815589	0.025730	-0.007811	0.098151	-0.490909	-9.434252	0.069162
29999	0	2.562001	-0.805770	9.711074	0.025635	-0.008057	0.097107	-0.491133	-9.415752	0.069669
30000	0	2.528227	-0.806246	9.717902	0.025300	-0.008060	0.097175	-0.493495	-9.393739	0.065864
30001	0	2.524813	-0.793827	9.692885	0.025269	-0.007935	0.096924	-0.496644	-9.368521	0.061041
30002	0	2.502437	-0.830982	9.693843	0.025044	-0.008308	0.096933	-0.497188	-9.343738	0.057944
30003	0	2.513100	-0.793374	9.625655	0.025146	-0.007935	0.096252	-0.495208	-9.324214	0.051331
30004	0	2.491177	-0.787213	9.632635	0.024932	-0.007873	0.096321	-0.493583	-9.299187	0.051224
30005	0	2.488446	-0.744823	9.637898	0.024902	-0.007446	0.096375	-0.494795	-9.276836	0.048364
30006	0	2.490796	-0.775900	9.565537	0.024927	-0.007755	0.095651	-0.498064	-9.252789	0.042056
30007	0	2.464170	-0.750626	9.570746	0.024658	-0.007507	0.095703	-0.495808	-9.231929	0.041735
30008	0	2.442691	-0.787571	9.510387	0.024442	-0.007872	0.095100	-0.499658	-9.213005	0.039528
30009	0	2.452250	-0.787463	9.509620	0.024536	-0.007874	0.095093	-0.500001	-9.195483	0.036186
30010	0	2.419576	-0.806250	9.522223	0.024203	-0.008060	0.095221	-0.502771	-9.185309	0.039852
30011	0	2.434156	-0.818396	9.460699	0.024353	-0.008179	0.094604	-0.508108	-9.170333	0.040727
30012	0	2.444424	-0.788518	9.558760	0.024451	-0.007885	0.095586	-0.507572	-9.160798	0.042751
30013	0	2.440767	-0.781626	9.491100	0.024414	-0.007812	0.094910	-0.511267	-9.151960	0.045339
30014	0	2.428046	-0.794380	9.503305	0.024279	-0.007942	0.095034	-0.512576	-9.152996	0.042925
30015	0	2.435727	-0.793125	9.393229	0.024353	-0.007935	0.093933	-0.508091	-9.156999	0.043392
30016	0	2.405587	-0.780676	9.441962	0.024056	-0.007807	0.094419	-0.507450	-9.155168	0.041300
30017	0	2.435981	-0.750687	9.441967	0.024353	-0.007507	0.094421	-0.506456	-9.162223	0.036537
30018	0	2.425238	-0.768912	9.545323	0.024244	-0.007690	0.095455	-0.504464	-9.170733	0.028767
30019	0	2.442522	-0.775463	9.484550	0.024414	-0.007751	0.094849	-0.507859	-9.183018	0.025949
30020	0	2.463231	-0.787898	9.526589	0.024619	-0.007880	0.095269	-0.506087	-9.197702	0.023360
30021	0	2.461638	-0.805528	9.563726	0.024597	-0.008057	0.095642	-0.504331	-9.219497	0.023914
30022	0	2.465020	-0.811504	9.556679	0.024635	-0.008116	0.095571	-0.503232	-9.236149	0.027038
30023	0	2.510139	-0.774681	9.569932	0.025085	-0.007751	0.095703	-0.497542	-9.254023	0.028515
30024	0	2.483005	-0.792786	9.611786	0.024812	-0.007926	0.096123	-0.499579	-9.274632	0.036703
30025	0	2.498354	-0.787873	9.649094	0.024963	-0.007874	0.096497	-0.505513	-9.297349	0.043618
30026	0	2.502246	-0.788775	9.739556	0.025003	-0.007885	0.097401	-0.508556	-9.318507	0.044379
30027	0	2.528829	-0.811636	9.777333	0.025269	-0.008118	0.097778	-0.506895	-9.340411	0.044473
30028	0	2.526773	-0.805540	9.764025	0.025247	-0.008055	0.097646	-0.507555	-9.363951	0.043500
30029	0	2.565732	-0.800017	9.746684	0.025635	-0.007996	0.097473	-0.512730	-9.389240	0.047534
30030	0	2.563327	-0.794576	9.763890	0.025619	-0.007944	0.097643	-0.514361	-9.405313	0.046465
30031	0	2.547052	-0.812031	9.807838	0.025452	-0.008118	0.098083	-0.517217	-9.426135	0.048250
30032	0	2.593398	-0.830887	9.831128	0.025916	-0.008307	0.098316	-0.519744	-9.445770	0.051164
30033	0	2.558745	-0.805919	9.850697	0.025574	-0.008057	0.098511	-0.522364	-9.460529	0.052214
30034	0	2.579782	-0.800292	9.825414	0.025784	-0.008001	0.098258	-0.523913	-9.475986	0.054149
30035	0	2.600917	-0.769360	9.881351	0.026001	-0.007690	0.098816	-0.527113	-9.484285	0.055305
30036	0	2.571901	-0.794287	9.886928	0.025712	-0.007941	0.098871	-0.528534	-9.491210	0.058648
30037	0	2.594268	-0.793511	9.942551	0.025940	-0.007935	0.099426	-0.528569	-9.493219	0.052958
30038	0	2.576410	-0.806239	9.917926	0.025762	-0.008059	0.099180	-0.532331	-9.494950	0.051365
30039	0	2.599981	-0.836281	9.875511	0.026001	-0.008362	0.098755	-0.532822	-9.492459	0.055068
30040	0	2.587582	-0.849110	9.887664	0.025876	-0.008487	0.098877	-0.537164	-9.491069	0.056885
30041	0	2.586910	-0.836185	9.912365	0.025879	-0.008362	0.099121	-0.536367	-9.478628	0.056342
30042	0	2.572694	-0.811803	9.931157	0.025737	-0.008119	0.099309	-0.534899	-9.466113	0.064877
30043	0	2.587153	-0.781355	9.918397	0.025879	-0.007812	0.099182	-0.535299	-9.456464	0.061310
30044	0	2.554788	-0.806243	9.930955	0.025558	-0.008060	0.099307	-0.537756	-9.443121	0.061994
30045	0	2.574659	-0.768988	9.796416	0.025757	-0.007690	0.097961	-0.536255	-9.430019	0.060502
30046	0	2.541485	-0.799559	9.851952	0.025431	-0.007995	0.098516	-0.536347	-9.410501	0.064013
30047	0	2.537097	-0.812113	9.863759	0.025391	-0.008118	0.098633	-0.539268	-9.386583	0.072499
30048	0	2.521124	-0.849628	9.809635	0.025229	-0.008492	0.098092	-0.543696	-9.364232	0.073660
30049	0	2.525101	-0.836391	9.692822	0.025269	-0.008362	0.096924	-0.545099	-9.342414	0.071680
30050	0	2.503344	-0.818511	9.717977	0.025050	-0.008183	0.097176	-0.546018	-9.321611	0.076855
30051	0	2.512745	-0.793178	9.662383	0.025146	-0.007935	0.096619	-0.541725	-9.297936	0.079093
30052	0	2.527554	-0.792802	9.571701	0.025291	-0.007930	0.095713	-0.538629	-9.277796	0.080188
30053	0	2.500503	-0.781684	9.619609	0.025024	-0.007812	0.096191	-0.542621	-9.253624	0.077710
30054	0	2.447526	-0.788148	9.577836	0.024497	-0.007882	0.095773	-0.540736	-9.226505	0.074644
30055	0	2.470423	-0.817487	9.576836	0.024719	-0.008179	0.095764	-0.535254	-9.207441	0.069669
30056	0	2.448856	-0.810930	9.602035	0.024506	-0.008110	0.096016	-0.533388	-9.185993	0.069473
30057	0	2.445887	-0.793948	9.503551	0.024475	-0.007935	0.095032	-0.538203	-9.165341	0.066429
30058	0	2.449446	-0.757979	9.522382	0.024504	-0.007579	0.095222	-0.538502	-9.153073	0.068399
30059	0	2.471478	-0.775233	9.503283	0.024719	-0.007751	0.095032	-0.538813	-9.146543	0.070379
30060	0	2.433836	-0.781596	9.509587	0.024343	-0.007814	0.095095	-0.539942	-9.139224	0.073386
30061	0	2.398094	-0.781251	9.478908	0.023987	-0.007812	0.094788	-0.539250	-9.130985	0.073198
30062	0	2.427854	-0.805857	9.497375	0.024280	-0.008058	0.094974	-0.539782	-9.128563	0.070602
30063	0	2.429102	-0.805858	9.429940	0.024292	-0.008057	0.094299	-0.541486	-9.126245	0.074292
30064	0	2.404900	-0.806302	9.503083	0.024046	-0.008061	0.095032	-0.542881	-9.128760	0.073283
30065	0	2.417367	-0.805665	9.448146	0.024170	-0.008057	0.094482	-0.542396	-9.132137	0.072011
30066	0	2.442879	-0.775450	9.423341	0.024422	-0.007752	0.094235	-0.544451	-9.139584	0.075305
30067	0	2.442328	-0.769189	9.502925	0.024414	-0.007690	0.095032	-0.545811	-9.149500	0.075860
30068	0	2.438496	-0.805661	9.502280	0.024371	-0.008060	0.095026	-0.540990	-9.164937	0.075494
30069	0	2.460933	-0.799698	9.515055	0.024597	-0.007996	0.095154	-0.542313	-9.178375	0.074521
30070	0	2.433426	-0.794199	9.563035	0.024316	-0.007937	0.095635	-0.547521	-9.199221	0.073650
30071	0	2.479611	-0.775179	9.539381	0.024780	-0.007751	0.095398	-0.547709	-9.217015	0.077128
30072	0	2.471128	-0.763217	9.587194	0.024690	-0.007630	0.095878	-0.549772	-9.241598	0.075950
30073	0	2.498745	-0.768842	9.618532	0.024963	-0.007690	0.096191	-0.547408	-9.269011	0.076951
30074	0	2.496861	-0.787138	9.647924	0.024950	-0.007870	0.096484	-0.549182	-9.289857	0.076814
30075	0	2.486004	-0.830014	9.691908	0.024841	-0.008301	0.096924	-0.548290	-9.310770	0.072511
30076	0	2.519846	-0.805705	9.690938	0.025184	-0.008056	0.096913	-0.549615	-9.327040	0.070184
30077	0	2.547521	-0.799135	9.710111	0.025452	-0.007996	0.097107	-0.544668	-9.353580	0.072891
30078	0	2.533152	-0.810734	9.727364	0.025315	-0.008110	0.097278	-0.541332	-9.371481	0.072817
30079	0	2.559271	-0.817642	9.801770	0.025574	-0.008179	0.098022	-0.538536	-9.392430	0.065165
30080	0	2.544373	-0.780735	9.788587	0.025428	-0.007809	0.097890	-0.536779	-9.409833	0.064209
30081	0	2.540119	-0.799475	9.832498	0.025391	-0.007996	0.098328	-0.535428	-9.420944	0.060736
30082	0	2.542167	-0.811668	9.825828	0.025412	-0.008117	0.098261	-0.535006	-9.431482	0.060559
30083	0	2.570298	-0.768603	9.881439	0.025696	-0.007690	0.098816	-0.529598	-9.438595	0.061636
30084	0	2.572036	-0.822929	9.862648	0.025710	-0.008231	0.098629	-0.527113	-9.449303	0.063033
30085	0	2.582326	-0.818115	9.918052	0.025818	-0.008179	0.099182	-0.529374	-9.454348	0.057267
30086	0	2.595845	-0.812555	9.874878	0.025950	-0.008123	0.098751	-0.531412	-9.462455	0.056653
30087	0	2.581942	-0.817761	9.912078	0.025818	-0.008179	0.099121	-0.529612	-9.463070	0.059999
30088	0	2.606080	-0.823641	9.875512	0.026065	-0.008238	0.098754	-0.527279	-9.457196	0.058796
30089	0	2.587406	-0.817837	9.845101	0.025879	-0.008179	0.098450	-0.526185	-9.450407	0.058764
30090	0	2.580496	-0.841669	9.918519	0.025807	-0.008423	0.099184	-0.518534	-9.446441	0.058302
30091	0	2.550395	-0.835929	9.826909	0.025513	-0.008362	0.098267	-0.514839	-9.435108	0.054086
30092	0	2.548764	-0.829289	9.778516	0.025495	-0.008296	0.097783	-0.510523	-9.425846	0.056114
30093	0	2.568032	-0.799158	9.820994	0.025696	-0.007996	0.098206	-0.504957	-9.406669	0.052999
30094	0	2.540874	-0.792495	9.821632	0.025420	-0.007927	0.098213	-0.501814	-9.392184	0.052633
30095	0	2.525355	-0.805471	9.711100	0.025269	-0.008057	0.097107	-0.498626	-9.373371	0.051938
30096	0	2.540681	-0.811245	9.693533	0.025421	-0.008114	0.096931	-0.496069	-9.355326	0.054762
30097	0	2.531208	-0.793346	9.717262	0.025330	-0.007935	0.097168	-0.493769	-9.333572	0.051657
30098	0	2.515697	-0.799195	9.699755	0.025172	-0.007994	0.096993	-0.490793	-9.314434	0.052893
30099	0	2.506868	-0.756786	9.546343	0.025085	-0.007568	0.095459	-0.489208	-9.293196	0.054939
30100	0	2.503781	-0.805213	9.644788	0.025051	-0.008056	0.096444	-0.484166	-9.276275	0.056824
30101	0	2.488604	-0.817904	9.601250	0.024902	-0.008179	0.096008	-0.483591	-9.255732	0.059853
30102	0	2.466890	-0.793058	9.595967	0.024686	-0.007936	0.095955	-0.476802	-9.234375	0.057488
30103	0	2.482296	-0.805655	9.589099	0.024841	-0.008057	0.095886	-0.475666	-9.211353	0.052714
30104	0	2.461024	-0.836164	9.540933	0.024621	-0.008362	0.095407	-0.474620	-9.197300	0.048574
30105	0	2.446133	-0.793367	9.564569	0.024475	-0.007935	0.095642	-0.472671	-9.179692	0.052257
30106	0	2.431475	-0.768690	9.552961	0.024325	-0.007689	0.095527	-0.468794	-9.165821	0.046002
30107	0	2.428579	-0.781488	9.521623	0.024292	-0.007812	0.095215	-0.470903	-9.157220	0.046750
30108	0	2.421372	-0.793942	9.534004	0.024219	-0.007939	0.095339	-0.470327	-9.150254	0.045211
30109	0	2.416323	-0.793278	9.442325	0.024170	-0.007935	0.094421	-0.467470	-9.140990	0.046343
30110	0	2.464470	-0.768457	9.479074	0.024645	-0.007688	0.094790	-0.463342	-9.139636	0.043063
30111	0	2.453553	-0.780901	9.442183	0.024536	-0.007812	0.094421	-0.458604	-9.137746	0.042635
30112	0	2.466167	-0.773828	9.448155	0.024656	-0.007745	0.094482	-0.450428	-9.143074	0.042396
30113	0	2.466270	-0.732604	9.466422	0.024658	-0.007324	0.094666	-0.452128	-9.147330	0.039962
30114	0	2.437037	-0.787345	9.466073	0.024362	-0.007877	0.094663	-0.447150	-9.156746	0.038287
30115	0	2.430290	-0.787289	9.533419	0.024292	-0.007874	0.095337	-0.446079	-9.168655	0.036303
30116	0	2.438604	-0.781407	9.441235	0.024374	-0.007812	0.094416	-0.448808	-9.182059	0.033710
30117	0	2.442659	-0.793591	9.515048	0.024414	-0.007935	0.095154	-0.450106	-9.195926	0.025612
30118	0	2.457007	-0.830017	9.508309	0.024561	-0.008304	0.095085	-0.445656	-9.205738	0.021233
30119	0	2.448907	-0.775310	9.576046	0.024475	-0.007751	0.095764	-0.447326	-9.221241	0.016297
30120	0	2.464462	-0.799435	9.532460	0.024625	-0.007999	0.095329	-0.441286	-9.243806	0.018455
30121	0	2.479985	-0.775494	9.575881	0.024780	-0.007751	0.095764	-0.445276	-9.265999	0.016601
30122	0	2.490321	-0.787877	9.654049	0.024880	-0.007881	0.096546	-0.442422	-9.291805	0.004661
30123	0	2.498009	-0.756433	9.643154	0.024963	-0.007568	0.096436	-0.437569	-9.310434	0.004299
30124	0	2.501207	-0.767916	9.739988	0.024997	-0.007683	0.097404	-0.433184	-9.327219	0.005609
30125	0	2.485595	-0.787031	9.673723	0.024841	-0.007874	0.096741	-0.429226	-9.343337	0.003767
30126	0	2.531723	-0.817095	9.727761	0.025298	-0.008173	0.097282	-0.426759	-9.364612	0.005566
30127	0	2.528736	-0.793467	9.728515	0.025269	-0.007935	0.097290	-0.426756	-9.385526	0.005958
30128	0	2.580835	-0.775107	9.776416	0.025794	-0.007752	0.097768	-0.424987	-9.401088	0.011208
30129	0	2.583247	-0.781441	9.734705	0.025818	-0.007812	0.097351	-0.426970	-9.417063	0.007852
30130	0	2.555233	-0.799820	9.813326	0.025541	-0.008000	0.098136	-0.424180	-9.428728	0.006589
30131	0	2.558386	-0.799531	9.838606	0.025574	-0.007996	0.098389	-0.423511	-9.439329	0.005220
30132	0	2.535495	-0.817966	9.813735	0.025350	-0.008179	0.098139	-0.424165	-9.444379	0.005895
30133	0	2.569718	-0.805731	9.820515	0.025696	-0.008057	0.098206	-0.424412	-9.444817	0.004688
30134	0	2.576321	-0.823687	9.820384	0.025759	-0.008242	0.098205	-0.418496	-9.448856	0.006260
30135	0	2.569752	-0.823849	9.844936	0.025696	-0.008240	0.098450	-0.416578	-9.449703	0.011044
30136	0	2.593749	-0.829859	9.838914	0.025943	-0.008299	0.098388	-0.415584	-9.442381	0.008544
30137	0	2.581450	-0.799612	9.826744	0.025818	-0.007996	0.098267	-0.415548	-9.437307	0.010879
30138	0	2.556246	-0.824024	9.857404	0.025567	-0.008242	0.098573	-0.413295	-9.430820	0.012602
30139	0	2.563261	-0.793703	9.832800	0.025635	-0.007935	0.098328	-0.415517	-9.427158	0.015080
30140	0	2.549815	-0.812203	9.796408	0.025508	-0.008123	0.097961	-0.413186	-9.414599	0.015312
30141	0	2.544334	-0.799277	9.771968	0.025452	-0.007996	0.097717	-0.409209	-9.403713	0.019056
30142	0	2.560664	-0.768771	9.754071	0.025618	-0.007686	0.097538	-0.410769	-9.389711	0.016743
30143	0	2.543800	-0.787412	9.747666	0.025452	-0.007874	0.097473	-0.410579	-9.372540	0.017929
30144	0	2.552946	-0.775500	9.730095	0.025546	-0.007753	0.097297	-0.411531	-9.351870	0.022024
30145	0	2.549465	-0.775863	9.723317	0.025513	-0.007751	0.097229	-0.418834	-9.329514	0.019310
30146	0	2.515557	-0.788759	9.711873	0.025171	-0.007889	0.097115	-0.416518	-9.309868	0.015697
30147	0	2.507022	-0.799383	9.735514	0.025085	-0.007996	0.097351	-0.413562	-9.290835	0.014777
30148	0	2.503943	-0.787115	9.687439	0.025055	-0.007871	0.096870	-0.413228	-9.271394	0.017500
30149	0	2.500682	-0.756792	9.650118	0.025024	-0.007568	0.096497	-0.411772	-9.249395	0.015152
30150	0	2.472876	-0.799321	9.596015	0.024745	-0.007995	0.095956	-0.409170	-9.228920	0.012887
30151	0	2.445831	-0.787446	9.619560	0.024475	-0.007874	0.096191	-0.409336	-9.207827	0.012265
30152	0	2.454912	-0.775348	9.577554	0.024564	-0.007753	0.095772	-0.408598	-9.189168	0.012454
30153	0	2.465021	-0.799623	9.472859	0.024658	-0.007996	0.094727	-0.408626	-9.178406	0.015653
30154	0	2.457031	-0.799986	9.461087	0.024581	-0.007998	0.094608	-0.410626	-9.164407	0.015845
30155	0	2.434467	-0.823995	9.472869	0.024353	-0.008240	0.094727	-0.410164	-9.153197	0.015115
30156	0	2.457175	-0.800019	9.515945	0.024580	-0.007997	0.095158	-0.413744	-9.142145	0.016374
30157	0	2.434758	-0.800152	9.515471	0.024353	-0.007996	0.095154	-0.420100	-9.134462	0.016416
30158	0	2.452093	-0.788704	9.539978	0.024525	-0.007886	0.095399	-0.420809	-9.128807	0.018474
30159	0	2.441136	-0.781173	9.448318	0.024414	-0.007812	0.094482	-0.419333	-9.124395	0.019458
30160	0	2.423137	-0.744596	9.472590	0.024225	-0.007445	0.094728	-0.419699	-9.130640	0.015063
30161	0	2.430023	-0.762876	9.527383	0.024292	-0.007629	0.095276	-0.418632	-9.139357	0.014571
30162	0	2.431420	-0.775821	9.478066	0.024308	-0.007751	0.094783	-0.427388	-9.145434	0.014676
30163	0	2.448492	-0.762539	9.509057	0.024475	-0.007629	0.095093	-0.422373	-9.156068	0.010334
30164	0	2.462374	-0.774675	9.545205	0.024616	-0.007744	0.095454	-0.425457	-9.163880	0.007294
30165	0	2.454766	-0.787664	9.563888	0.024536	-0.007874	0.095642	-0.428866	-9.176488	0.007733
30166	0	2.482043	-0.769597	9.526480	0.024803	-0.007697	0.095269	-0.427419	-9.196030	0.002991
30167	0	2.467377	-0.750769	9.545493	0.024658	-0.007507	0.095459	-0.427700	-9.213502	0.002051
30168	0	2.482982	-0.799333	9.630050	0.024812	-0.007997	0.096305	-0.423854	-9.233780	0.002868
30169	0	2.479455	-0.793478	9.612667	0.024780	-0.007935	0.096130	-0.423944	-9.249591	0.006557
30170	0	2.482469	-0.824578	9.624030	0.024809	-0.008241	0.096245	-0.429756	-9.267223	0.013319
30171	0	2.492183	-0.787335	9.655260	0.024902	-0.007874	0.096558	-0.429478	-9.289121	0.011923
30172	0	2.502160	-0.818142	9.703025	0.025002	-0.008179	0.097035	-0.432583	-9.310487	0.013535
30173	0	2.522482	-0.811916	9.698024	0.025208	-0.008118	0.096985	-0.434195	-9.329701	0.011539
30174	0	2.501547	-0.836943	9.684834	0.024998	-0.008366	0.096853	-0.438529	-9.349501	0.015617
30175	0	2.522648	-0.824429	9.746785	0.025208	-0.008240	0.097473	-0.443700	-9.370564	0.010794
30176	0	2.538154	-0.831302	9.776306	0.025368	-0.008310	0.097767	-0.446638	-9.385542	0.011701
30177	0	2.552725	-0.830523	9.826245	0.025513	-0.008301	0.098267	-0.451583	-9.401314	0.016540
30178	0	2.586148	-0.770468	9.855889	0.025846	-0.007700	0.098563	-0.456808	-9.417529	0.019301
30179	0	2.595044	-0.744845	9.893507	0.025940	-0.007446	0.098938	-0.459000	-9.428497	0.016114
30180	0	2.572219	-0.769642	9.783091	0.025716	-0.007695	0.097833	-0.460042	-9.434760	0.016453
30181	0	2.557820	-0.787250	9.777723	0.025574	-0.007874	0.097778	-0.458434	-9.438827	0.011896
30182	0	2.552337	-0.793327	9.826315	0.025521	-0.007933	0.098264	-0.458707	-9.440086	0.017676
30183	0	2.600099	-0.793734	9.826638	0.026001	-0.007935	0.098267	-0.461359	-9.438937	0.016378
30184	0	2.581575	-0.831040	9.771656	0.025818	-0.008307	0.097716	-0.465283	-9.435325	0.019651
30185	0	2.575743	-0.818159	9.851035	0.025757	-0.008179	0.098511	-0.468093	-9.434870	0.023562
30186	0	2.550978	-0.806540	9.832752	0.025514	-0.008063	0.098327	-0.469893	-9.429217	0.024528
30187	0	2.550550	-0.799884	9.900062	0.025513	-0.007996	0.098999	-0.472919	-9.419751	0.026951
30188	0	2.554937	-0.813185	9.741698	0.025559	-0.008124	0.097415	-0.480833	-9.406818	0.031124
30189	0	2.556627	-0.805486	9.771938	0.025574	-0.008057	0.097717	-0.478090	-9.396941	0.025758
30190	0	2.542714	-0.799444	9.723510	0.025436	-0.007993	0.097233	-0.479336	-9.384907	0.028167
30191	0	2.531650	-0.787381	9.753756	0.025330	-0.007874	0.097534	-0.478828	-9.368425	0.023496
30192	0	2.529183	-0.787485	9.748171	0.025303	-0.007874	0.097479	-0.478473	-9.354313	0.021193
30193	0	2.525142	-0.763069	9.717232	0.025269	-0.007629	0.097168	-0.479098	-9.332982	0.028763
30194	0	2.503562	-0.781815	9.644697	0.025051	-0.007815	0.096443	-0.481483	-9.313468	0.028651
30195	0	2.507102	-0.793645	9.723257	0.025085	-0.007935	0.097229	-0.482817	-9.295357	0.029322
30196	0	2.480064	-0.787776	9.687228	0.024812	-0.007877	0.096869	-0.482578	-9.281097	0.034904
30197	0	2.488878	-0.786878	9.631737	0.024902	-0.007874	0.096313	-0.476218	-9.263849	0.036226
30198	0	2.498483	-0.780735	9.614082	0.024997	-0.007804	0.096138	-0.479461	-9.248512	0.038874
30199	0	2.476595	-0.799710	9.564567	0.024780	-0.007996	0.095642	-0.480385	-9.230257	0.041666
30200	0	2.443599	-0.757216	9.528525	0.024446	-0.007572	0.095283	-0.479620	-9.216506	0.039797
30201	0	2.458700	-0.769099	9.613293	0.024597	-0.007690	0.096130	-0.479540	-9.203255	0.040110
30202	0	2.444353	-0.799878	9.577153	0.024454	-0.007998	0.095769	-0.480280	-9.189467	0.035449
30203	0	2.428323	-0.788108	9.509439	0.024292	-0.007874	0.095093	-0.488505	-9.177784	0.040198
30204	0	2.432768	-0.801511	9.479196	0.024335	-0.008011	0.094790	-0.492859	-9.167907	0.037852
30205	0	2.453469	-0.769070	9.478795	0.024536	-0.007690	0.094788	-0.492640	-9.164998	0.034008
30206	0	2.422536	-0.793708	9.490999	0.024227	-0.007936	0.094910	-0.493952	-9.161694	0.034814
30207	0	2.434947	-0.787274	9.484961	0.024353	-0.007874	0.094849	-0.492433	-9.156245	0.033239
30208	0	2.440974	-0.799603	9.478854	0.024406	-0.007995	0.094790	-0.493666	-9.159078	0.033871
30209	0	2.447763	-0.805531	9.497016	0.024475	-0.008057	0.094971	-0.491663	-9.160965	0.037119
30210	0	2.454537	-0.799407	9.496761	0.024541	-0.007994	0.094969	-0.491726	-9.165188	0.039137
30211	0	2.479230	-0.775285	9.502849	0.024780	-0.007751	0.095032	-0.493158	-9.178480	0.042125
30212	0	2.481542	-0.775855	9.483873	0.024804	-0.007755	0.094842	-0.496803	-9.190941	0.044246
30213	0	2.503424	-0.793274	9.515138	0.025024	-0.007935	0.095154	-0.494380	-9.201580	0.038483
30214	0	2.475158	-0.792960	9.545000	0.024738	-0.007932	0.095453	-0.491715	-9.216299	0.036660
30215	0	2.467235	-0.830207	9.612663	0.024658	-0.008301	0.096130	-0.493068	-9.231955	0.037337
30216	0	2.464269	-0.806067	9.520249	0.024625	-0.008060	0.095207	-0.494392	-9.252233	0.036744
30217	0	2.528709	-0.769145	9.618645	0.025269	-0.007690	0.096191	-0.495536	-9.273084	0.036131
30218	0	2.532357	-0.751225	9.648125	0.025306	-0.007510	0.096486	-0.497871	-9.293008	0.038168
30219	0	2.540575	-0.775681	9.606491	0.025391	-0.007751	0.096069	-0.503982	-9.309840	0.035777
30220	0	2.500900	-0.770058	9.666635	0.024994	-0.007702	0.096670	-0.502354	-9.326529	0.036899
30221	0	2.510265	-0.805231	9.661455	0.025085	-0.008057	0.096619	-0.497235	-9.345709	0.038247
30222	0	2.507589	-0.810725	9.733823	0.025059	-0.008109	0.097342	-0.495023	-9.364673	0.041842
30223	0	2.559032	-0.805594	9.734677	0.025574	-0.008057	0.097351	-0.494094	-9.382979	0.034734
30224	0	2.556219	-0.836143	9.745908	0.025545	-0.008361	0.097464	-0.494659	-9.401849	0.039131
30225	0	2.558276	-0.842157	9.765400	0.025574	-0.008423	0.097656	-0.492914	-9.411269	0.042120
30226	0	2.561048	-0.817613	9.782977	0.025592	-0.008177	0.097835	-0.492075	-9.431865	0.038857
30227	0	2.539557	-0.829983	9.783815	0.025391	-0.008301	0.097839	-0.490580	-9.436485	0.037014
30228	0	2.565176	-0.811623	9.844486	0.025644	-0.008116	0.098447	-0.490800	-9.443988	0.036035
30229	0	2.569937	-0.780905	9.826594	0.025696	-0.007812	0.098267	-0.486443	-9.446974	0.034821
30230	0	2.564707	-0.805073	9.826316	0.025641	-0.008050	0.098265	-0.486953	-9.452359	0.033803
30231	0	2.576267	-0.793374	9.857032	0.025757	-0.007935	0.098572	-0.485646	-9.457960	0.031836
30232	0	2.558543	-0.817804	9.862891	0.025585	-0.008178	0.098629	-0.485492	-9.457109	0.034218
30233	0	2.575430	-0.836227	9.735171	0.025757	-0.008362	0.097351	-0.485452	-9.452978	0.028215
30234	0	2.556137	-0.811944	9.814723	0.025568	-0.008120	0.098145	-0.484616	-9.444096	0.024707
30235	0	2.562712	-0.823545	9.820792	0.025635	-0.008240	0.098206	-0.479024	-9.434043	0.024503
30236	0	2.524119	-0.841691	9.833433	0.025253	-0.008414	0.098331	-0.481315	-9.418853	0.027720
30237	0	2.550585	-0.836042	9.790229	0.025513	-0.008362	0.097900	-0.479060	-9.409705	0.025833
30238	0	2.524366	-0.787076	9.772295	0.025254	-0.007872	0.097720	-0.477315	-9.396171	0.024854
30239	0	2.525633	-0.762793	9.747643	0.025269	-0.007629	0.097473	-0.474869	-9.380669	0.022021
30240	0	2.547363	-0.762925	9.736032	0.025488	-0.007627	0.097357	-0.477185	-9.362751	0.023316
30241	0	2.574366	-0.781593	9.717118	0.025757	-0.007812	0.097168	-0.480330	-9.346101	0.027036
30242	0	2.528678	-0.788571	9.729958	0.025303	-0.007881	0.097296	-0.484698	-9.326042	0.025036
30243	0	2.513360	-0.811821	9.717126	0.025146	-0.008118	0.097168	-0.484503	-9.309739	0.017963
30244	0	2.504496	-0.812248	9.662795	0.025060	-0.008120	0.096624	-0.487055	-9.291173	0.020616
30245	0	2.513088	-0.793545	9.668367	0.025146	-0.007935	0.096680	-0.487227	-9.271577	0.022210
30246	0	2.497854	-0.800357	9.644641	0.024993	-0.007998	0.096443	-0.493443	-9.253369	0.019471
30247	0	2.470458	-0.836117	9.607316	0.024719	-0.008362	0.096069	-0.491837	-9.234780	0.016477
30248	0	2.473701	-0.774888	9.601864	0.024751	-0.007751	0.096015	-0.489119	-9.217319	0.016734
30249	0	2.470799	-0.781140	9.533992	0.024719	-0.007812	0.095337	-0.487056	-9.202686	0.007950
30250	0	2.462866	-0.799581	9.479487	0.024635	-0.007994	0.094793	-0.488931	-9.193523	0.013866
30251	0	2.422289	-0.829853	9.521709	0.024231	-0.008301	0.095215	-0.485634	-9.182709	0.013406
30252	0	2.414534	-0.805074	9.473269	0.024154	-0.008053	0.094730	-0.482501	-9.171464	0.010771
30253	0	2.447173	-0.817880	9.460536	0.024475	-0.008179	0.094604	-0.482058	-9.166237	0.006449
30254	0	2.471208	-0.799420	9.497198	0.024713	-0.007997	0.094972	-0.478778	-9.164494	0.003001
30255	0	2.465524	-0.768344	9.509411	0.024658	-0.007690	0.095093	-0.469980	-9.159770	0.000159
30256	0	2.465540	-0.743294	9.454435	0.024652	-0.007433	0.094545	-0.469597	-9.163299	-0.000825
30257	0	2.478229	-0.720414	9.460381	0.024780	-0.007202	0.094604	-0.471533	-9.164583	-0.003180
30258	0	2.448230	-0.769409	9.496801	0.024479	-0.007695	0.094969	-0.469815	-9.167505	-0.003193
30259	0	2.436037	-0.781161	9.502993	0.024353	-0.007812	0.095032	-0.468470	-9.175179	-0.002378
30260	0	2.474449	-0.780772	9.533057	0.024734	-0.007812	0.095333	-0.463750	-9.187145	-0.000224
30261	0	2.454829	-0.799243	9.557820	0.024536	-0.007996	0.095581	-0.459839	-9.200517	-0.000380
30262	0	2.481561	-0.768297	9.544946	0.024804	-0.007685	0.095452	-0.457593	-9.213126	0.000571
30263	0	2.436495	-0.787317	9.545597	0.024353	-0.007874	0.095459	-0.456971	-9.226243	-0.000471
30264	0	2.445425	-0.805479	9.605866	0.024438	-0.008057	0.096063	-0.454740	-9.244524	-0.001012
30265	0	2.491813	-0.805388	9.643170	0.024902	-0.008057	0.096436	-0.451414	-9.262064	-0.003688
30266	0	2.501504	-0.792499	9.617797	0.024995	-0.007930	0.096183	-0.445786	-9.284873	-0.004845
30267	0	2.498478	-0.775118	9.673522	0.024963	-0.007751	0.096741	-0.445477	-9.308986	-0.007994
30268	0	2.484004	-0.768726	9.684728	0.024823	-0.007690	0.096851	-0.441719	-9.327695	-0.007034
30269	0	2.546127	-0.744674	9.698231	0.025452	-0.007446	0.096985	-0.441978	-9.337865	-0.009238
30270	0	2.530486	-0.763426	9.746264	0.025288	-0.007630	0.097467	-0.446408	-9.356902	-0.008861
30271	0	2.546695	-0.799137	9.716431	0.025452	-0.007996	0.097168	-0.441396	-9.373721	-0.006881
30272	0	2.573773	-0.786627	9.782869	0.025726	-0.007866	0.097832	-0.441599	-9.385892	-0.009967
30273	0	2.576655	-0.799111	9.765406	0.025757	-0.007996	0.097656	-0.436172	-9.396097	-0.012598
30274	0	2.541914	-0.810579	9.807655	0.025410	-0.008109	0.098079	-0.432098	-9.405933	-0.017305
30275	0	2.552237	-0.793139	9.783709	0.025513	-0.007935	0.097839	-0.428183	-9.416066	-0.020446
30276	0	2.572522	-0.780593	9.801505	0.025715	-0.007807	0.098018	-0.426960	-9.426963	-0.023262
30277	0	2.545630	-0.823907	9.857064	0.025452	-0.008240	0.098572	-0.425781	-9.431173	-0.028189
30278	0	2.552194	-0.823795	9.808053	0.025521	-0.008239	0.098081	-0.424359	-9.430791	-0.028836
30279	0	2.551386	-0.793385	9.851050	0.025513	-0.007935	0.098511	-0.423097	-9.430982	-0.026761
30280	0	2.557481	-0.798979	9.802212	0.025576	-0.007995	0.098022	-0.417034	-9.428852	-0.024560
30281	0	2.557176	-0.805327	9.826739	0.025574	-0.008057	0.098267	-0.412646	-9.425399	-0.027394
30282	0	2.550414	-0.774798	9.851267	0.025509	-0.007745	0.098512	-0.415691	-9.418733	-0.024221
30283	0	2.557077	-0.793455	9.784013	0.025574	-0.007935	0.097839	-0.415107	-9.414114	-0.031304
30284	0	2.550189	-0.805772	9.784138	0.025506	-0.008058	0.097840	-0.414656	-9.408119	-0.039424
30285	0	2.549915	-0.775310	9.790379	0.025513	-0.007751	0.097900	-0.415755	-9.391138	-0.035695
30286	0	2.547251	-0.782026	9.729968	0.025485	-0.007816	0.097297	-0.419544	-9.375260	-0.032562
30287	0	2.556297	-0.787065	9.723207	0.025574	-0.007874	0.097229	-0.415463	-9.361455	-0.035796
30288	0	2.541756	-0.805079	9.699387	0.025430	-0.008052	0.096991	-0.413446	-9.345969	-0.036351
30289	0	2.525372	-0.781429	9.765994	0.025269	-0.007812	0.097656	-0.414689	-9.327458	-0.034579
30290	0	2.497980	-0.800221	9.669002	0.024995	-0.007999	0.096686	-0.417130	-9.308529	-0.031056
30291	0	2.477355	-0.793681	9.662019	0.024780	-0.007935	0.096619	-0.419131	-9.299425	-0.029656
30292	0	2.475658	-0.799881	9.723439	0.024766	-0.008000	0.097232	-0.416667	-9.287226	-0.026497
30293	0	2.495209	-0.793394	9.649955	0.024963	-0.007935	0.096497	-0.415200	-9.272698	-0.029415
30294	0	2.474221	-0.805733	9.589573	0.024757	-0.008056	0.095892	-0.416296	-9.253461	-0.030861
30295	0	2.476673	-0.799746	9.619474	0.024780	-0.007996	0.096191	-0.417687	-9.236214	-0.032783
30296	0	2.510605	-0.745157	9.607829	0.025119	-0.007450	0.096075	-0.418620	-9.219846	-0.033470
30297	0	2.501100	-0.744874	9.595057	0.025024	-0.007446	0.095947	-0.420702	-9.202686	-0.029982
30298	0	2.511334	-0.775772	9.528326	0.025120	-0.007757	0.095282	-0.420683	-9.193805	-0.025813
30299	0	2.502094	-0.781294	9.533779	0.025024	-0.007812	0.095337	-0.420635	-9.188485	-0.023788
30300	0	2.476548	-0.738751	9.558376	0.024773	-0.007386	0.095582	-0.421532	-9.178746	-0.019107
30301	0	2.477619	-0.750914	9.521576	0.024780	-0.007507	0.095215	-0.423099	-9.172688	-0.023253
30302	0	2.446395	-0.782112	9.521606	0.024467	-0.007816	0.095216	-0.428244	-9.168464	-0.022941
30303	0	2.429203	-0.775439	9.521460	0.024292	-0.007751	0.095215	-0.431234	-9.167352	-0.020095
30304	0	2.429296	-0.812407	9.503056	0.024292	-0.008124	0.095031	-0.430469	-9.167370	-0.021134
30305	0	2.429416	-0.805275	9.472634	0.024292	-0.008057	0.094727	-0.425429	-9.168818	-0.023849
30306	0	2.442496	-0.804893	9.563933	0.024418	-0.008049	0.095641	-0.425056	-9.176123	-0.023865
30307	0	2.436203	-0.805810	9.533449	0.024353	-0.008057	0.095337	-0.426517	-9.185747	-0.021563
30308	0	2.450117	-0.806081	9.557302	0.024492	-0.008060	0.095575	-0.426667	-9.195217	-0.024893
30309	0	2.478926	-0.757126	9.515124	0.024780	-0.007568	0.095154	-0.429843	-9.204843	-0.024442
30310	0	2.481094	-0.733068	9.581624	0.024798	-0.007331	0.095819	-0.429409	-9.218646	-0.027956
30311	0	2.485256	-0.762811	9.643275	0.024841	-0.007629	0.096436	-0.427715	-9.230812	-0.027082
30312	0	2.512186	-0.744301	9.605898	0.025107	-0.007444	0.096063	-0.425979	-9.246862	-0.030458
30313	0	2.522068	-0.762862	9.618802	0.025208	-0.007629	0.096191	-0.424912	-9.261329	-0.027885
30314	0	2.494518	-0.750573	9.678978	0.024928	-0.007506	0.096794	-0.424104	-9.280326	-0.027044
30315	0	2.516087	-0.750299	9.594383	0.025146	-0.007507	0.095947	-0.418892	-9.296298	-0.029752
30316	0	2.524726	-0.737408	9.679142	0.025236	-0.007377	0.096794	-0.415673	-9.308262	-0.029894
30317	0	2.528259	-0.793718	9.661477	0.025269	-0.007935	0.096619	-0.418567	-9.323713	-0.024866
30318	0	2.512937	-0.800272	9.739922	0.025113	-0.008001	0.097404	-0.420098	-9.341640	-0.019108
30319	0	2.528247	-0.781512	9.746933	0.025269	-0.007812	0.097473	-0.422966	-9.356793	-0.021570
30320	0	2.524733	-0.781548	9.703438	0.025235	-0.007818	0.097037	-0.419570	-9.369939	-0.028596
30321	0	2.564106	-0.793214	9.759376	0.025635	-0.007935	0.097595	-0.416435	-9.376150	-0.031271
30322	0	2.541258	-0.805186	9.758891	0.025403	-0.008052	0.097591	-0.416161	-9.386176	-0.031275
30323	0	2.564424	-0.781699	9.771444	0.025635	-0.007812	0.097717	-0.421063	-9.396103	-0.030589
30324	0	2.553695	-0.782097	9.813659	0.025532	-0.007822	0.098138	-0.419464	-9.400978	-0.033750
30325	0	2.570421	-0.829958	9.795932	0.025696	-0.008301	0.097961	-0.417803	-9.409629	-0.031001
30326	0	2.565477	-0.811984	9.856569	0.025651	-0.008116	0.098567	-0.422065	-9.412878	-0.027284
30327	0	2.569618	-0.799395	9.747318	0.025696	-0.007996	0.097473	-0.419697	-9.412178	-0.021476
30328	0	2.563748	-0.805207	9.802189	0.025635	-0.008054	0.098022	-0.417321	-9.414189	-0.023782
30329	0	2.575575	-0.799452	9.808387	0.025757	-0.007996	0.098083	-0.415581	-9.411771	-0.020953
30330	0	2.532504	-0.786893	9.790105	0.025327	-0.007872	0.097900	-0.411990	-9.408634	-0.016690
30331	0	2.568940	-0.769076	9.808515	0.025696	-0.007690	0.098083	-0.411749	-9.400009	-0.017355
30332	0	2.543388	-0.775255	9.747715	0.025438	-0.007752	0.097476	-0.411335	-9.393649	-0.011811
30333	0	2.538408	-0.769188	9.845128	0.025391	-0.007690	0.098450	-0.412399	-9.384882	-0.010075
30334	0	2.561182	-0.763379	9.753951	0.025621	-0.007633	0.097537	-0.412347	-9.372502	-0.019745
30335	0	2.556557	-0.756998	9.747516	0.025574	-0.007568	0.097473	-0.413542	-9.361770	-0.018854
30336	0	2.524303	-0.818829	9.711148	0.025251	-0.008183	0.097110	-0.419548	-9.350799	-0.014920
30337	0	2.513908	-0.806232	9.710838	0.025146	-0.008057	0.097107	-0.425476	-9.340939	-0.015651
30338	0	2.517768	-0.813010	9.631911	0.025192	-0.008129	0.096315	-0.425800	-9.322513	-0.010240
30339	0	2.519744	-0.781587	9.588861	0.025208	-0.007812	0.095886	-0.429026	-9.309357	-0.005429
30340	0	2.481080	-0.788142	9.607551	0.024820	-0.007880	0.096073	-0.429744	-9.296879	-0.004832
30341	0	2.501194	-0.805787	9.613351	0.025024	-0.008057	0.096130	-0.430411	-9.280918	-0.003017
30342	0	2.480626	-0.769457	9.552830	0.024817	-0.007693	0.095526	-0.431202	-9.267506	-0.002388
30343	0	2.464609	-0.781350	9.576720	0.024658	-0.007812	0.095764	-0.431607	-9.251898	-0.007157
30344	0	2.474236	-0.794084	9.601712	0.024755	-0.007937	0.096014	-0.434839	-9.235154	-0.004213
30345	0	2.501485	-0.763500	9.540001	0.025024	-0.007629	0.095398	-0.440735	-9.222542	0.000144
30346	0	2.457072	-0.752054	9.613569	0.024577	-0.007519	0.096134	-0.442205	-9.213737	0.005087
30347	0	2.458965	-0.763205	9.539967	0.024597	-0.007629	0.095398	-0.444679	-9.203583	0.002640
30348	0	2.506190	-0.733129	9.528082	0.025070	-0.007330	0.095279	-0.445583	-9.192460	0.006455
30349	0	2.453393	-0.763069	9.545945	0.024536	-0.007629	0.095459	-0.446597	-9.188666	0.010088
30350	0	2.441072	-0.775894	9.472582	0.024409	-0.007754	0.094727	-0.451634	-9.189240	0.013300
30351	0	2.447305	-0.799933	9.484885	0.024475	-0.007996	0.094849	-0.455521	-9.185626	0.014317
30352	0	2.477744	-0.794250	9.484810	0.024776	-0.007942	0.094849	-0.455453	-9.186819	0.018070
30353	0	2.459880	-0.799956	9.533616	0.024597	-0.007996	0.095337	-0.459697	-9.187644	0.019772
30354	0	2.436419	-0.806639	9.496657	0.024356	-0.008065	0.094969	-0.460822	-9.196493	0.022141
30355	0	2.460179	-0.811816	9.582397	0.024597	-0.008118	0.095825	-0.461062	-9.200869	0.024810
30356	0	2.455319	-0.793831	9.490446	0.024545	-0.007936	0.094907	-0.462973	-9.209927	0.025748
30357	0	2.436087	-0.768779	9.557927	0.024353	-0.007690	0.095581	-0.459598	-9.218141	0.026199
30358	0	2.474542	-0.781030	9.539109	0.024734	-0.007808	0.095394	-0.462417	-9.230066	0.028690
30359	0	2.460632	-0.799728	9.631100	0.024597	-0.007996	0.096313	-0.464145	-9.239777	0.031333
30360	0	2.456680	-0.775533	9.624351	0.024554	-0.007755	0.096247	-0.464006	-9.253510	0.026706
30361	0	2.491393	-0.787582	9.588303	0.024902	-0.007874	0.095886	-0.466494	-9.266153	0.023645
30362	0	2.481650	-0.794377	9.666922	0.024803	-0.007939	0.096673	-0.471501	-9.280760	0.026059
30363	0	2.503648	-0.781258	9.588307	0.025024	-0.007812	0.095886	-0.471405	-9.293980	0.025508
30364	0	2.500160	-0.793948	9.624170	0.024987	-0.007936	0.096246	-0.475904	-9.309894	0.026259
30365	0	2.534070	-0.762722	9.673798	0.025330	-0.007629	0.096741	-0.473170	-9.321849	0.026817
30366	0	2.524328	-0.799530	9.624280	0.025229	-0.007992	0.096247	-0.477121	-9.337111	0.023972
30367	0	2.522260	-0.799740	9.679768	0.025208	-0.007996	0.096802	-0.479107	-9.353757	0.029769
30368	0	2.500234	-0.849043	9.776734	0.024994	-0.008488	0.097770	-0.482001	-9.362484	0.034880
30369	0	2.539847	-0.842645	9.710457	0.025391	-0.008423	0.097107	-0.485902	-9.370599	0.040317
30370	0	2.547477	-0.812558	9.746535	0.025467	-0.008125	0.097467	-0.485943	-9.378640	0.039802
30371	0	2.539844	-0.811599	9.789850	0.025391	-0.008118	0.097900	-0.483716	-9.386593	0.037576
30372	0	2.541573	-0.799133	9.728282	0.025406	-0.007993	0.097285	-0.481844	-9.396989	0.038145
30373	0	2.521565	-0.830370	9.765390	0.025208	-0.008301	0.097656	-0.484961	-9.405350	0.040809
30374	0	2.552842	-0.800172	9.795588	0.025529	-0.008002	0.097956	-0.483854	-9.403621	0.039634
30375	0	2.564004	-0.787357	9.802108	0.025635	-0.007874	0.098022	-0.483562	-9.408600	0.039510
30376	0	2.571112	-0.775223	9.771222	0.025706	-0.007752	0.097713	-0.482988	-9.413079	0.036097
30377	0	2.575260	-0.793398	9.814569	0.025757	-0.007935	0.098145	-0.481749	-9.406989	0.040856
30378	0	2.580549	-0.769672	9.802480	0.025809	-0.007689	0.098024	-0.489497	-9.401389	0.044985
30379	0	2.563267	-0.818142	9.698519	0.025635	-0.008179	0.096985	-0.492109	-9.397769	0.042465
30380	0	2.544184	-0.818427	9.765758	0.025447	-0.008184	0.097656	-0.491357	-9.390708	0.042820
30381	0	2.569099	-0.818067	9.765735	0.025696	-0.008179	0.097656	-0.493042	-9.383937	0.048515
30382	0	2.543051	-0.800216	9.698967	0.025442	-0.008000	0.096987	-0.494366	-9.369110	0.050503
30383	0	2.562820	-0.800062	9.753549	0.025635	-0.007996	0.097534	-0.499521	-9.360271	0.050354
30384	0	2.530779	-0.806844	9.735507	0.025316	-0.008067	0.097353	-0.500364	-9.349208	0.048288
30385	0	2.513611	-0.818254	9.710930	0.025146	-0.008179	0.097107	-0.504090	-9.335862	0.049441
30386	0	2.493282	-0.806549	9.693001	0.024942	-0.008064	0.096928	-0.504813	-9.323416	0.047222
30387	0	2.507801	-0.781798	9.680324	0.025085	-0.007812	0.096802	-0.510549	-9.313481	0.044342
30388	0	2.512320	-0.806961	9.668355	0.025131	-0.008068	0.096682	-0.511690	-9.302854	0.043710
30389	0	2.482820	-0.818277	9.656064	0.024841	-0.008179	0.096558	-0.515642	-9.286198	0.040432
30390	0	2.474430	-0.806415	9.595547	0.024754	-0.008065	0.095953	-0.513723	-9.274003	0.040213
30391	0	2.483237	-0.811410	9.631608	0.024841	-0.008118	0.096313	-0.508871	-9.262237	0.036650
30392	0	2.530196	-0.798532	9.558864	0.025311	-0.007989	0.095586	-0.503931	-9.249715	0.035602
30393	0	2.495660	-0.811906	9.600995	0.024963	-0.008118	0.096008	-0.504929	-9.240500	0.032243
30394	0	2.506257	-0.787765	9.570813	0.025071	-0.007876	0.095706	-0.505732	-9.229117	0.025520
30395	0	2.459175	-0.806393	9.521563	0.024597	-0.008057	0.095215	-0.513752	-9.221474	0.024107
30396	0	2.470359	-0.770609	9.527789	0.024708	-0.007706	0.095277	-0.513669	-9.215277	0.026415
30397	0	2.453317	-0.781277	9.503248	0.024536	-0.007812	0.095032	-0.513451	-9.210565	0.023919
30398	0	2.452520	-0.757258	9.576595	0.024529	-0.007569	0.095765	-0.516707	-9.204340	0.021323
30399	0	2.441318	-0.799744	9.545906	0.024414	-0.007996	0.095459	-0.518390	-9.202134	0.021507
30400	0	2.453422	-0.775391	9.533703	0.024534	-0.007755	0.095337	-0.516303	-9.200975	0.021293
30401	0	2.460225	-0.775521	9.496908	0.024597	-0.007751	0.094971	-0.520400	-9.205925	0.023819
30402	0	2.455449	-0.769556	9.539207	0.024546	-0.007698	0.095394	-0.517181	-9.215338	0.020238
30403	0	2.454318	-0.805498	9.594560	0.024536	-0.008057	0.095947	-0.514927	-9.222562	0.013408
30404	0	2.462212	-0.786508	9.551367	0.024611	-0.007871	0.095516	-0.508159	-9.235274	0.010329
30405	0	2.466806	-0.786774	9.576210	0.024658	-0.007874	0.095764	-0.501102	-9.245866	0.000809
30406	0	2.468533	-0.828317	9.618510	0.024677	-0.008289	0.096187	-0.493632	-9.254256	-0.000001
30407	0	2.485011	-0.805122	9.612855	0.024841	-0.008057	0.096130	-0.487043	-9.263544	0.000165
30408	0	2.517346	-0.767588	9.661165	0.025164	-0.007680	0.096614	-0.482098	-9.273973	0.001515
30409	0	2.497570	-0.793425	9.661549	0.024963	-0.007935	0.096619	-0.481590	-9.287379	0.007455
30410	0	2.506365	-0.774837	9.685263	0.025049	-0.007751	0.096856	-0.477863	-9.303247	0.006028
30411	0	2.528129	-0.774718	9.661566	0.025269	-0.007751	0.096619	-0.472712	-9.317143	0.001487
30412	0	2.525024	-0.786439	9.672942	0.025232	-0.007865	0.096734	-0.472022	-9.337147	-0.001722
30413	0	2.540462	-0.750227	9.698159	0.025391	-0.007507	0.096985	-0.466013	-9.352493	-0.008365
30414	0	2.512895	-0.792252	9.715740	0.025113	-0.007925	0.097161	-0.463004	-9.369953	-0.007662
30415	0	2.509626	-0.811510	9.740954	0.025085	-0.008118	0.097412	-0.459840	-9.381464	-0.004527
30416	0	2.523798	-0.780782	9.740393	0.025229	-0.007808	0.097406	-0.459697	-9.391408	-0.006821
30417	0	2.552569	-0.750480	9.740890	0.025513	-0.007507	0.097412	-0.456617	-9.405487	-0.010057
30418	0	2.560657	-0.768785	9.715925	0.025599	-0.007686	0.097161	-0.458840	-9.412648	-0.004889
30419	0	2.558543	-0.786903	9.771459	0.025574	-0.007874	0.097717	-0.453441	-9.425162	-0.006462
30420	0	2.572384	-0.767799	9.844294	0.025719	-0.007682	0.098444	-0.448685	-9.429960	-0.005122
30421	0	2.570485	-0.805723	9.783693	0.025696	-0.008057	0.097839	-0.449099	-9.439366	-0.003254
30422	0	2.540808	-0.817848	9.734546	0.025408	-0.008181	0.097345	-0.446171	-9.438540	0.001010
30423	0	2.581766	-0.793404	9.814463	0.025818	-0.007935	0.098145	-0.445088	-9.437126	0.001033
30424	0	2.563329	-0.768874	9.771755	0.025634	-0.007690	0.097717	-0.442648	-9.435352	-0.000103
30425	0	2.551473	-0.805329	9.814428	0.025513	-0.008057	0.098145	-0.438384	-9.436545	-0.001379
30426	0	2.569465	-0.804852	9.777887	0.025700	-0.008051	0.097777	-0.435038	-9.429585	0.001333
30427	0	2.575156	-0.781134	9.784084	0.025757	-0.007812	0.097839	-0.433112	-9.422255	-0.000138
30428	0	2.537619	-0.780888	9.772035	0.025380	-0.007811	0.097719	-0.430563	-9.416481	-0.004928
30429	0	2.562635	-0.799758	9.741416	0.025635	-0.007996	0.097412	-0.432160	-9.405444	-0.005881
30430	0	2.549168	-0.787346	9.747836	0.025496	-0.007878	0.097477	-0.426002	-9.399768	-0.009617
30431	0	2.556466	-0.774932	9.778086	0.025574	-0.007751	0.097778	-0.422845	-9.387998	-0.011506
30432	0	2.524546	-0.775153	9.735682	0.025250	-0.007748	0.097356	-0.426724	-9.380997	-0.016347
30433	0	2.525886	-0.775253	9.729247	0.025269	-0.007751	0.097290	-0.427256	-9.368438	-0.014890
30434	0	2.523322	-0.793296	9.748129	0.025249	-0.007937	0.097477	-0.421242	-9.349322	-0.022226
30435	0	2.507369	-0.768727	9.698815	0.025085	-0.007690	0.096985	-0.416798	-9.334306	-0.027812
30436	0	2.504988	-0.780309	9.687185	0.025062	-0.007807	0.096869	-0.411769	-9.319298	-0.031343
30437	0	2.495114	-0.793273	9.649990	0.024963	-0.007935	0.096497	-0.408852	-9.303634	-0.035250
30438	0	2.517311	-0.756401	9.644390	0.025183	-0.007565	0.096441	-0.406409	-9.291068	-0.039962
30439	0	2.507162	-0.769032	9.619502	0.025085	-0.007690	0.096191	-0.405484	-9.273467	-0.037506
30440	0	2.480360	-0.805411	9.607882	0.024814	-0.008057	0.096076	-0.401825	-9.260358	-0.036168
30441	0	2.477099	-0.799156	9.637723	0.024780	-0.007996	0.096375	-0.396412	-9.248177	-0.039168
30442	0	2.475314	-0.774455	9.540475	0.024761	-0.007744	0.095403	-0.396581	-9.237355	-0.044215
30443	0	2.483154	-0.768927	9.552265	0.024841	-0.007690	0.095520	-0.394514	-9.224497	-0.045456
30444	0	2.450952	-0.793484	9.558733	0.024516	-0.007933	0.095586	-0.396459	-9.215461	-0.044000
30445	0	2.477605	-0.768898	9.564330	0.024780	-0.007690	0.095642	-0.394188	-9.209244	-0.044755
30446	0	2.483088	-0.780685	9.503436	0.024833	-0.007810	0.095034	-0.390368	-9.205859	-0.043637
30447	0	2.435519	-0.793621	9.594658	0.024353	-0.007935	0.095947	-0.391865	-9.207260	-0.049367
30448	0	2.442213	-0.799842	9.551711	0.024418	-0.007999	0.095518	-0.390339	-9.211188	-0.044784
30449	0	2.466155	-0.781644	9.557987	0.024658	-0.007812	0.095581	-0.394589	-9.214018	-0.042416
30450	0	2.473036	-0.769635	9.606555	0.024726	-0.007699	0.096066	-0.391113	-9.218119	-0.040513
30451	0	2.490787	-0.769055	9.637307	0.024902	-0.007690	0.096375	-0.390926	-9.223490	-0.038564
30452	0	2.449361	-0.799397	9.588058	0.024486	-0.007997	0.095882	-0.387592	-9.231861	-0.041485
30453	0	2.478674	-0.769272	9.600645	0.024780	-0.007690	0.096008	-0.389957	-9.238383	-0.041300
30454	0	2.467641	-0.787875	9.545268	0.024671	-0.007878	0.095454	-0.390155	-9.244154	-0.041331
30455	0	2.484745	-0.793310	9.612890	0.024841	-0.007935	0.096130	-0.388117	-9.250273	-0.039565
30456	0	2.486466	-0.768895	9.624569	0.024854	-0.007688	0.096249	-0.389523	-9.262097	-0.035777
30457	0	2.503365	-0.756829	9.612797	0.025024	-0.007568	0.096130	-0.389204	-9.271893	-0.034109
30458	0	2.523921	-0.793556	9.630412	0.025226	-0.007935	0.096308	-0.390212	-9.286812	-0.037659
30459	0	2.521955	-0.781066	9.631048	0.025208	-0.007812	0.096313	-0.387886	-9.299905	-0.040314
30460	0	2.518647	-0.793309	9.691285	0.025170	-0.007932	0.096917	-0.389392	-9.317755	-0.041666
30461	0	2.527966	-0.799277	9.698220	0.025269	-0.007996	0.096985	-0.385920	-9.329661	-0.040821
30462	0	2.524587	-0.811227	9.721908	0.025229	-0.008113	0.097223	-0.385109	-9.347770	-0.041113
30463	0	2.533747	-0.774427	9.771581	0.025330	-0.007751	0.097717	-0.376548	-9.355804	-0.044219
30464	0	2.517105	-0.761791	9.716160	0.025162	-0.007616	0.097164	-0.378471	-9.365563	-0.043985
30465	0	2.521804	-0.774534	9.753195	0.025208	-0.007751	0.097534	-0.371218	-9.376697	-0.044556
30466	0	2.535794	-0.737175	9.758869	0.025351	-0.007374	0.097590	-0.368535	-9.384151	-0.047056
30467	0	2.552027	-0.769022	9.826465	0.025513	-0.007690	0.098267	-0.367983	-9.391784	-0.051505
30468	0	2.547224	-0.793523	9.752772	0.025466	-0.007935	0.097529	-0.368428	-9.397957	-0.047779
30469	0	2.557823	-0.805630	9.753303	0.025574	-0.008057	0.097534	-0.367685	-9.402052	-0.046698
30470	0	2.564522	-0.775329	9.814104	0.025643	-0.007751	0.098142	-0.369367	-9.403045	-0.040751
30471	0	2.557779	-0.799630	9.808238	0.025574	-0.007996	0.098083	-0.369811	-9.406600	-0.037362
30472	0	2.564182	-0.799287	9.777599	0.025642	-0.007998	0.097775	-0.364009	-9.404747	-0.034302
30473	0	2.581287	-0.805261	9.839031	0.025818	-0.008057	0.098389	-0.358823	-9.397753	-0.038463
30474	0	2.580397	-0.780453	9.808728	0.025807	-0.007805	0.098086	-0.357887	-9.392603	-0.034757
30475	0	2.550552	-0.793313	9.778031	0.025513	-0.007935	0.097778	-0.355615	-9.383050	-0.033682
30476	0	2.518876	-0.792975	9.863768	0.025192	-0.007932	0.098637	-0.352880	-9.377811	-0.032122
30477	0	2.532203	-0.799415	9.796350	0.025330	-0.007996	0.097961	-0.350601	-9.367817	-0.034781
30478	0	2.530570	-0.781358	9.790612	0.025314	-0.007810	0.097904	-0.354490	-9.356566	-0.034602
30479	0	2.508212	-0.763397	9.735157	0.025085	-0.007629	0.097351	-0.359247	-9.351471	-0.033085
30480	0	2.549628	-0.782160	9.765883	0.025506	-0.007822	0.097656	-0.358065	-9.338890	-0.032890
30481	0	2.574684	-0.775531	9.717031	0.025757	-0.007751	0.097168	-0.361809	-9.325953	-0.035262
30482	0	2.505578	-0.793861	9.699146	0.025065	-0.007942	0.096989	-0.356981	-9.313407	-0.036093
30483	0	2.513510	-0.775529	9.741474	0.025146	-0.007751	0.097412	-0.360669	-9.298865	-0.034652
30484	0	2.517119	-0.788490	9.680972	0.025185	-0.007881	0.096807	-0.364236	-9.281826	-0.033472
30485	0	2.531724	-0.775212	9.668287	0.025330	-0.007751	0.096680	-0.364248	-9.266046	-0.035206
30486	0	2.486475	-0.769170	9.656669	0.024878	-0.007692	0.096563	-0.362750	-9.249719	-0.037654
30487	0	2.489433	-0.763144	9.674262	0.024902	-0.007629	0.096741	-0.364487	-9.239063	-0.039257
30488	0	2.469734	-0.769068	9.589092	0.024703	-0.007695	0.095889	-0.358577	-9.231097	-0.047430
30489	0	2.477229	-0.762773	9.613256	0.024780	-0.007629	0.096130	-0.355967	-9.220419	-0.054308
30490	0	2.457521	-0.787102	9.619666	0.024581	-0.007871	0.096195	-0.355765	-9.212408	-0.055814
30491	0	2.465285	-0.781407	9.570438	0.024658	-0.007812	0.095703	-0.357026	-9.204833	-0.057318
30492	0	2.445445	-0.788162	9.589013	0.024464	-0.007877	0.095888	-0.361337	-9.192679	-0.061599
30493	0	2.495616	-0.786983	9.540014	0.024963	-0.007874	0.095398	-0.356354	-9.182852	-0.066038
30494	0	2.488461	-0.768850	9.570720	0.024887	-0.007684	0.095707	-0.361417	-9.178708	-0.065869
30495	0	2.465781	-0.781104	9.613059	0.024658	-0.007812	0.096130	-0.359243	-9.177046	-0.065669
30496	0	2.465553	-0.811849	9.527609	0.024657	-0.008116	0.095276	-0.361967	-9.173806	-0.067334
30497	0	2.484694	-0.793531	9.570160	0.024841	-0.007935	0.095703	-0.362527	-9.179342	-0.068327
30498	0	2.473066	-0.775356	9.582113	0.024730	-0.007753	0.095821	-0.362329	-9.179266	-0.062840
30499	0	2.448074	-0.787233	9.551867	0.024475	-0.007874	0.095520	-0.360577	-9.184818	-0.066926
30500	0	2.468261	-0.774736	9.569685	0.024669	-0.007750	0.095700	-0.357884	-9.200239	-0.064812
30501	0	2.497336	-0.781397	9.545625	0.024963	-0.007812	0.095459	-0.359408	-9.211007	-0.064420
30502	0	2.475084	-0.799919	9.575547	0.024739	-0.007999	0.095758	-0.358952	-9.223616	-0.067773
30503	0	2.472611	-0.799780	9.606738	0.024719	-0.007996	0.096069	-0.361242	-9.230601	-0.069954
30504	0	2.480021	-0.775838	9.557440	0.024794	-0.007756	0.095576	-0.363456	-9.237277	-0.076251
30505	0	2.485401	-0.781085	9.624930	0.024841	-0.007812	0.096252	-0.361395	-9.251163	-0.075160
30506	0	2.499991	-0.780881	9.581553	0.024988	-0.007810	0.095819	-0.360266	-9.263974	-0.071512
30507	0	2.503599	-0.799222	9.631075	0.025024	-0.007996	0.096313	-0.356152	-9.276518	-0.070308
30508	0	2.524453	-0.811276	9.654806	0.025230	-0.008111	0.096552	-0.358092	-9.292042	-0.070702
30509	0	2.534501	-0.787311	9.685879	0.025330	-0.007874	0.096863	-0.357517	-9.309034	-0.077574
30510	0	2.500419	-0.811378	9.691292	0.024994	-0.008118	0.096915	-0.352806	-9.319988	-0.072910
30511	0	2.521992	-0.781372	9.746984	0.025208	-0.007812	0.097473	-0.354081	-9.333337	-0.071293
30512	0	2.518025	-0.751405	9.746386	0.025171	-0.007510	0.097466	-0.358353	-9.342639	-0.064632
30513	0	2.533871	-0.787680	9.759258	0.025330	-0.007874	0.097595	-0.361894	-9.352135	-0.066071
30514	0	2.523193	-0.787983	9.777101	0.025226	-0.007880	0.097773	-0.361177	-9.358298	-0.067332
30515	0	2.527668	-0.787727	9.795903	0.025269	-0.007874	0.097961	-0.365211	-9.366588	-0.070192
30516	0	2.541449	-0.794461	9.813663	0.025407	-0.007942	0.098139	-0.367712	-9.374305	-0.070630
30517	0	2.557816	-0.799504	9.741099	0.025574	-0.007996	0.097412	-0.366721	-9.378305	-0.072570
30518	0	2.540490	-0.793191	9.820137	0.025399	-0.007934	0.098203	-0.364466	-9.383730	-0.072835
30519	0	2.551472	-0.817776	9.808305	0.025513	-0.008179	0.098083	-0.362972	-9.384890	-0.075698
30520	0	2.551583	-0.793430	9.838784	0.025517	-0.007934	0.098388	-0.363315	-9.382908	-0.074661
30521	0	2.575295	-0.812123	9.784008	0.025757	-0.008118	0.097839	-0.366873	-9.377181	-0.079832
[truncated: 619 more rows]
