# Supplementary material for: Properties of traditional bamboo carrying poles have implications for user interactions
Source: PLoS One. 2018 May 10;13(5):e0196208. doi: 10.1371/journal.pone.0196208 (PMC5945030; doi:10.1371/journal.pone.0196208)
Supplement: S1 Text — (ZIP) [file pone.0196208.s005.zip › ResTest_PoleJ_HiLoad2.txt]

// Start Time: Unknown
// Update Rate: 100.0Hz
// Filter Profile: human (34.3)
// Firmware Version: 2.1.4
PacketCounter	SampleTimeFine	Acc_X	Acc_Y	Acc_Z	VelInc_X	VelInc_Y	VelInc_Z	Roll	Pitch	Yaw	Latitude	Longitude	Altitude	Vel_X	Vel_Y	Vel_Z
28527	0	-1.882027	2.464666	11.284281	-0.018738	0.024658	0.112854	-3.132611	10.355357	1.857486
28528	0	-1.903032	2.492915	11.361606	-0.018966	0.024940	0.113625	-3.140920	10.418987	1.861048
28529	0	-1.896331	2.410375	11.394668	-0.018921	0.024109	0.113953	-3.144667	10.460688	1.865575
28530	0	-1.895892	2.440176	11.454879	-0.018946	0.024404	0.114551	-3.146051	10.473643	1.862213
28531	0	-1.903242	2.435354	11.401532	-0.019043	0.024353	0.114014	-3.145896	10.463274	1.863280
28532	0	-1.892650	2.442148	11.408170	-0.018961	0.024414	0.114078	-3.139593	10.429460	1.859476
28533	0	-1.873936	2.466847	11.396022	-0.018799	0.024658	0.113953	-3.131232	10.371019	1.859429
28534	0	-1.866209	2.475183	11.251272	-0.018743	0.024739	0.112502	-3.121146	10.290970	1.852225
28535	0	-1.839395	2.454960	11.176888	-0.018494	0.024536	0.111755	-3.110711	10.191135	1.851160
28536	0	-1.842728	2.378824	10.984403	-0.018542	0.023768	0.109829	-3.094057	10.073889	1.848490
28537	0	-1.824185	2.321112	10.774530	-0.018372	0.023193	0.107727	-3.079863	9.939016	1.846037
28538	0	-1.785451	2.282403	10.601101	-0.017995	0.022800	0.105992	-3.059530	9.790680	1.846470
28539	0	-1.754947	2.230302	10.469534	-0.017700	0.022278	0.104675	-3.037576	9.629310	1.848138
28540	0	-1.804596	2.156118	10.205352	-0.018201	0.021534	0.102032	-3.013110	9.459169	1.842306
28541	0	-1.692972	2.163416	9.993586	-0.017090	0.021606	0.099915	-2.987559	9.279730	1.838518
28542	0	-1.673945	2.175242	9.814593	-0.016898	0.021722	0.098125	-2.958359	9.098820	1.841977
28543	0	-1.669383	2.102366	9.584577	-0.016846	0.020996	0.095825	-2.931682	8.921473	1.836730
28544	0	-1.634037	2.028496	9.374867	-0.016488	0.020256	0.093729	-2.902741	8.745018	1.836038
28545	0	-1.591363	1.998944	9.108203	-0.016052	0.019958	0.091064	-2.869841	8.574699	1.831408
28546	0	-1.577343	1.998612	8.952837	-0.015903	0.019958	0.089512	-2.838874	8.413453	1.823562
28547	0	-1.550569	1.937230	8.754032	-0.015625	0.019348	0.087524	-2.812933	8.260965	1.823522
28548	0	-1.510174	1.923316	8.640887	-0.015206	0.019212	0.086395	-2.789364	8.125588	1.819448
28549	0	-1.455456	1.918036	8.472953	-0.014648	0.019165	0.084717	-2.772756	8.001749	1.811183
28550	0	-1.468887	1.890717	8.334899	-0.014770	0.018889	0.083339	-2.752300	7.893582	1.809534
28551	0	-1.415533	1.838491	8.197864	-0.014221	0.018372	0.081970	-2.736939	7.803766	1.809311
28552	0	-1.428516	1.822238	8.168907	-0.014335	0.018214	0.081682	-2.727945	7.735984	1.808104
28553	0	-1.375840	1.795183	8.105907	-0.013794	0.017944	0.081055	-2.718992	7.686948	1.805734
28554	0	-1.376448	1.796300	7.978416	-0.013785	0.017959	0.079782	-2.714056	7.657689	1.810436
28555	0	-1.360659	1.813030	8.001716	-0.013611	0.018127	0.080017	-2.710419	7.651769	1.815469
28556	0	-1.367680	1.837676	8.031987	-0.013663	0.018376	0.080322	-2.709105	7.670559	1.814627
28557	0	-1.363944	1.855016	8.068469	-0.013611	0.018555	0.080688	-2.714197	7.710161	1.816317
28558	0	-1.389335	1.884302	8.159010	-0.013852	0.018850	0.081595	-2.722337	7.766571	1.814393
28559	0	-1.421628	1.884752	8.171919	-0.014160	0.018860	0.081726	-2.736840	7.843249	1.814353
28560	0	-1.428145	1.912771	8.377824	-0.014215	0.019139	0.083787	-2.749358	7.932492	1.811917
28561	0	-1.491206	1.890811	8.525492	-0.014832	0.018921	0.085266	-2.762887	8.038129	1.816658
28562	0	-1.472572	1.900023	8.663520	-0.014629	0.019016	0.086648	-2.779869	8.162575	1.821786
28563	0	-1.512211	1.950824	8.818255	-0.015015	0.019531	0.088196	-2.805118	8.298881	1.827443
28564	0	-1.547266	1.995267	8.955602	-0.015355	0.019972	0.089572	-2.824357	8.445672	1.827699
28565	0	-1.586963	1.987670	9.263494	-0.015747	0.019897	0.092651	-2.844905	8.593843	1.832251
28566	0	-1.594291	2.001807	9.357675	-0.015812	0.020039	0.093595	-2.864663	8.750634	1.837882
28567	0	-1.618709	2.085355	9.580700	-0.016052	0.020874	0.095825	-2.883670	8.908190	1.840102
28568	0	-1.646424	2.148325	9.778377	-0.016328	0.021503	0.097802	-2.901843	9.064281	1.838541
28569	0	-1.692087	2.176757	9.965221	-0.016785	0.021790	0.099670	-2.921852	9.217251	1.843584
28570	0	-1.701410	2.245850	10.144683	-0.016879	0.022477	0.101465	-2.937869	9.366138	1.850603
28571	0	-1.703910	2.292445	10.368257	-0.016907	0.022949	0.103699	-2.960445	9.508962	1.852744
28572	0	-1.741571	2.324929	10.535837	-0.017298	0.023265	0.105374	-2.973181	9.634244	1.856987
28573	0	-1.805215	2.262107	10.710346	-0.017944	0.022644	0.107117	-2.993862	9.747105	1.856923
28574	0	-1.777694	2.386254	10.860390	-0.017675	0.023879	0.108617	-3.007805	9.851743	1.862259
28575	0	-1.808327	2.372701	10.979284	-0.018005	0.023743	0.109802	-3.021452	9.931229	1.859437
28576	0	-1.810673	2.455806	11.087252	-0.018041	0.024565	0.110882	-3.026123	9.997918	1.861463
28577	0	-1.823591	2.398239	11.168755	-0.018188	0.023987	0.111694	-3.029041	10.045550	1.857052
28578	0	-1.843083	2.415626	11.204304	-0.018406	0.024160	0.112046	-3.032405	10.070506	1.852436
28579	0	-1.862827	2.410674	11.248618	-0.018616	0.024109	0.112488	-3.034180	10.083018	1.855267
28580	0	-1.856519	2.385828	11.212065	-0.018580	0.023860	0.112118	-3.036452	10.067801	1.855357
28581	0	-1.858762	2.381142	11.236874	-0.018616	0.023804	0.112366	-3.029551	10.039783	1.857124
28582	0	-1.851131	2.376549	11.152330	-0.018560	0.023757	0.111517	-3.022459	9.990521	1.850255
28583	0	-1.841694	2.400101	11.042235	-0.018494	0.023987	0.110413	-3.010401	9.912766	1.848601
28584	0	-1.855735	2.360361	10.910069	-0.018647	0.023587	0.109089	-2.996408	9.820587	1.845561
28585	0	-1.826631	2.326978	10.810781	-0.018372	0.023254	0.108093	-2.983910	9.711542	1.843434
28586	0	-1.792777	2.305799	10.655043	-0.018043	0.023040	0.106535	-2.968442	9.590961	1.833350
28587	0	-1.776278	2.296739	10.505801	-0.017883	0.022949	0.105042	-2.953092	9.462575	1.829835
28588	0	-1.733001	2.202626	10.320050	-0.017464	0.022008	0.103182	-2.937689	9.317513	1.820914
28589	0	-1.683234	2.187221	10.115324	-0.016968	0.021851	0.101135	-2.918346	9.167610	1.817573
28590	0	-1.680747	2.172828	9.899388	-0.016947	0.021709	0.098974	-2.902125	9.010120	1.816166
28591	0	-1.640237	2.163092	9.761314	-0.016541	0.021606	0.097595	-2.878849	8.851823	1.811497
28592	0	-1.595385	2.106603	9.538973	-0.016088	0.021043	0.095372	-2.856385	8.693944	1.806770
28593	0	-1.580358	2.083668	9.358312	-0.015930	0.020813	0.093567	-2.832635	8.542682	1.803499
28594	0	-1.549784	2.002566	9.214957	-0.015620	0.020004	0.092134	-2.811269	8.394014	1.802016
28595	0	-1.539001	1.967270	9.022510	-0.015503	0.019653	0.090210	-2.791651	8.253940	1.800586
28596	0	-1.523793	1.922483	8.854375	-0.015343	0.019202	0.088531	-2.767086	8.121500	1.797755
28597	0	-1.461670	1.930834	8.759632	-0.014709	0.019287	0.087585	-2.743231	8.003071	1.791403
28598	0	-1.474726	1.910246	8.554298	-0.014833	0.019084	0.085532	-2.722456	7.890452	1.788537
28599	0	-1.414988	1.948557	8.435904	-0.014221	0.019470	0.084351	-2.704687	7.796111	1.782572
28600	0	-1.432749	1.908526	8.297118	-0.014386	0.019073	0.082964	-2.689689	7.717171	1.777299
28601	0	-1.411811	1.886702	8.295232	-0.014160	0.018860	0.082947	-2.681840	7.660597	1.776728
28602	0	-1.385996	1.845638	8.271653	-0.013894	0.018446	0.082713	-2.669206	7.614528	1.780296
28603	0	-1.389770	1.867927	8.154552	-0.013916	0.018677	0.081543	-2.666729	7.589518	1.783406
28604	0	-1.381512	1.825671	8.154781	-0.013819	0.018254	0.081548	-2.663484	7.584629	1.783342
28605	0	-1.392467	1.788382	8.196863	-0.013916	0.017883	0.081970	-2.662426	7.596515	1.784970
28606	0	-1.401789	1.818735	8.251232	-0.013995	0.018189	0.082516	-2.664065	7.627423	1.782731
28607	0	-1.419465	1.836493	8.275924	-0.014160	0.018372	0.082764	-2.671719	7.674107	1.785333
28608	0	-1.415987	1.890006	8.354025	-0.014108	0.018907	0.083548	-2.678191	7.743979	1.785967
28609	0	-1.470919	1.873116	8.440254	-0.014648	0.018738	0.084412	-2.684271	7.824578	1.786743
28610	0	-1.478955	1.925881	8.523748	-0.014710	0.019273	0.085248	-2.699271	7.928399	1.786294
28611	0	-1.467773	1.969875	8.647511	-0.014587	0.019714	0.086487	-2.715837	8.045172	1.787756
28612	0	-1.529564	1.942053	8.876883	-0.015201	0.019438	0.088781	-2.733540	8.165112	1.782792
28613	0	-1.555174	1.951064	9.037871	-0.015442	0.019531	0.090393	-2.754956	8.301269	1.788040
28614	0	-1.565975	2.001676	9.181441	-0.015544	0.020039	0.091829	-2.777236	8.442549	1.789227
28615	0	-1.636116	2.036442	9.373279	-0.016235	0.020386	0.093750	-2.797951	8.592897	1.792639
28616	0	-1.643815	2.062116	9.565243	-0.016310	0.020647	0.095669	-2.823627	8.743333	1.794794
28617	0	-1.667149	2.103697	9.702789	-0.016541	0.021057	0.097046	-2.842127	8.894546	1.798144
28618	0	-1.669131	2.184583	9.931338	-0.016565	0.021871	0.099329	-2.865798	9.036598	1.799140
28619	0	-1.715478	2.231545	10.124125	-0.017029	0.022339	0.101257	-2.887477	9.175917	1.801866
28620	0	-1.746859	2.208699	10.291681	-0.017346	0.022108	0.102933	-2.906439	9.308992	1.808139
28621	0	-1.763320	2.244336	10.453750	-0.017517	0.022461	0.104553	-2.921374	9.433531	1.808839
28622	0	-1.773796	2.301466	10.695028	-0.017633	0.023035	0.106963	-2.939479	9.543122	1.808382
28623	0	-1.815998	2.311925	10.740893	-0.018066	0.023132	0.107422	-2.950032	9.640835	1.809068
28624	0	-1.851863	2.321700	10.903196	-0.018439	0.023228	0.109043	-2.958399	9.722514	1.808916
28625	0	-1.861936	2.312418	11.009822	-0.018555	0.023132	0.110107	-2.964587	9.788515	1.808960
28626	0	-1.879127	2.390606	11.044749	-0.018746	0.023909	0.110455	-2.965648	9.834172	1.809277
28627	0	-1.834461	2.417029	11.107829	-0.018311	0.024170	0.111084	-2.964088	9.868654	1.808500
28628	0	-1.869709	2.349670	11.168020	-0.018684	0.023499	0.111682	-2.965544	9.881551	1.808816
28629	0	-1.866655	2.380314	11.126892	-0.018677	0.023804	0.111267	-2.966458	9.871463	1.802226
28630	0	-1.838033	2.404974	11.121343	-0.018413	0.024046	0.111209	-2.963675	9.839134	1.800784
28631	0	-1.844701	2.392987	11.096880	-0.018494	0.023926	0.110962	-2.961079	9.792214	1.796960
28632	0	-1.852269	2.344860	11.000835	-0.018584	0.023445	0.109999	-2.959607	9.729706	1.789539
28633	0	-1.804838	2.375279	10.908074	-0.018127	0.023743	0.109070	-2.951802	9.648707	1.788762
28634	0	-1.824688	2.347173	10.770038	-0.018338	0.023458	0.107688	-2.939985	9.553952	1.783332
28635	0	-1.807682	2.302832	10.694866	-0.018188	0.023010	0.106934	-2.924612	9.437217	1.773568
28636	0	-1.766589	2.270074	10.569683	-0.017785	0.022679	0.105681	-2.905805	9.311065	1.772468
28637	0	-1.770015	2.242031	10.365423	-0.017822	0.022400	0.103638	-2.887899	9.179312	1.768781
28638	0	-1.721049	2.203365	10.161106	-0.017339	0.022012	0.101594	-2.868068	9.038169	1.761471
28639	0	-1.745121	2.126981	10.060181	-0.017578	0.021240	0.100586	-2.839290	8.897007	1.754139
28640	0	-1.676279	2.095156	9.880484	-0.016902	0.020931	0.098785	-2.821218	8.739340	1.748420
28641	0	-1.634357	2.126709	9.700201	-0.016479	0.021240	0.096985	-2.794848	8.582721	1.740852
28642	0	-1.626689	2.095190	9.483884	-0.016397	0.020926	0.094822	-2.769764	8.428840	1.741461
28643	0	-1.592457	2.016094	9.266922	-0.016052	0.020142	0.092651	-2.751246	8.274801	1.734526
28644	0	-1.550177	2.026086	9.087011	-0.015619	0.020240	0.090855	-2.729790	8.130380	1.729356
28645	0	-1.520906	1.979393	8.998056	-0.015320	0.019775	0.089966	-2.710981	7.992848	1.725150
28646	0	-1.494275	1.946674	8.780962	-0.015043	0.019445	0.087797	-2.687478	7.865048	1.717842
28647	0	-1.468096	1.918289	8.729148	-0.014771	0.019165	0.087280	-2.668060	7.750475	1.714012
28648	0	-1.433076	1.885129	8.572493	-0.014412	0.018833	0.085715	-2.647549	7.644760	1.712471
28649	0	-1.415564	1.918051	8.441913	-0.014221	0.019165	0.084412	-2.629379	7.558238	1.707558
28650	0	-1.422235	1.890405	8.339528	-0.014276	0.018890	0.083389	-2.613351	7.487195	1.710259
28651	0	-1.399964	1.868504	8.343967	-0.014038	0.018677	0.083435	-2.603674	7.435944	1.707338
28652	0	-1.405627	1.851830	8.222593	-0.014085	0.018510	0.082223	-2.593041	7.397410	1.700948
28653	0	-1.414578	1.868295	8.252059	-0.014160	0.018677	0.082520	-2.585031	7.378221	1.698648
28654	0	-1.370499	1.917578	8.172724	-0.013705	0.019176	0.081727	-2.585924	7.378117	1.696710
28655	0	-1.411287	1.842799	8.221303	-0.014099	0.018433	0.082214	-2.591560	7.397102	1.693907
28656	0	-1.409082	1.823280	8.300228	-0.014066	0.018240	0.083005	-2.600066	7.431235	1.689783
28657	0	-1.413452	1.848675	8.324749	-0.014099	0.018494	0.083252	-2.607791	7.479102	1.688980
28658	0	-1.452698	1.889758	8.402908	-0.014476	0.018907	0.084036	-2.617285	7.547469	1.683707
28659	0	-1.440871	1.890756	8.550221	-0.014343	0.018921	0.085510	-2.632050	7.633418	1.681895
28660	0	-1.461622	1.931302	8.731383	-0.014539	0.019320	0.087325	-2.638495	7.732955	1.684707
28661	0	-1.473610	1.976274	8.751257	-0.014648	0.019775	0.087524	-2.651033	7.845235	1.684326
28662	0	-1.504124	2.004307	8.846304	-0.014948	0.020055	0.088476	-2.662232	7.963483	1.689595
28663	0	-1.542676	2.012175	9.050141	-0.015320	0.020142	0.090515	-2.682852	8.095944	1.695271
28664	0	-1.583556	2.020789	9.272880	-0.015722	0.020223	0.092745	-2.696444	8.233003	1.700471
28665	0	-1.622876	2.049425	9.409935	-0.016113	0.020508	0.094116	-2.708202	8.370704	1.706509
28666	0	-1.628634	2.100664	9.565338	-0.016166	0.021029	0.095669	-2.730581	8.512152	1.707030
28667	0	-1.660307	2.128301	9.763933	-0.016479	0.021301	0.097656	-2.746974	8.654199	1.706676
28668	0	-1.679018	2.160930	9.931529	-0.016670	0.021630	0.099331	-2.766417	8.789793	1.705949
28669	0	-1.702607	2.219925	10.044762	-0.016907	0.022217	0.100464	-2.781784	8.923080	1.706055
28670	0	-1.726404	2.271245	10.285699	-0.017152	0.022730	0.102872	-2.797100	9.045494	1.713397
28671	0	-1.750067	2.262344	10.454007	-0.017395	0.022644	0.104553	-2.815954	9.159008	1.721153
28672	0	-1.795540	2.258711	10.609853	-0.017854	0.022602	0.106112	-2.828488	9.266744	1.724762
28673	0	-1.815441	2.287099	10.704446	-0.018066	0.022888	0.107056	-2.843679	9.359288	1.724507
28674	0	-1.813184	2.320667	10.732865	-0.018061	0.023219	0.107338	-2.854475	9.433924	1.728805
28675	0	-1.806343	2.325198	10.857242	-0.018005	0.023254	0.108582	-2.855030	9.494246	1.730843
28676	0	-1.840614	2.348745	10.996101	-0.018368	0.023493	0.109966	-2.859396	9.533743	1.735573
28677	0	-1.808948	2.410512	11.022653	-0.018066	0.024109	0.110229	-2.862581	9.557616	1.735873
28678	0	-1.866834	2.404120	11.046554	-0.018662	0.024039	0.110467	-2.860447	9.564028	1.736239
28679	0	-1.848443	2.386924	11.035214	-0.018494	0.023865	0.110352	-2.856213	9.555107	1.738714
28680	0	-1.862786	2.345326	10.980690	-0.018659	0.023446	0.109803	-2.849903	9.524163	1.737198
28681	0	-1.863297	2.350991	10.950209	-0.018677	0.023499	0.109497	-2.839635	9.479848	1.736588
28682	0	-1.840622	2.322863	10.896489	-0.018468	0.023215	0.108957	-2.827928	9.416895	1.735218
28683	0	-1.811123	2.308656	10.804195	-0.018188	0.023071	0.108032	-2.814606	9.337274	1.733038
28684	0	-1.806681	2.317824	10.763573	-0.018157	0.023162	0.107624	-2.800590	9.243897	1.730667
28685	0	-1.772303	2.314756	10.529906	-0.017822	0.023132	0.105286	-2.787795	9.138927	1.728856
28686	0	-1.757899	2.287675	10.465477	-0.017687	0.022857	0.104641	-2.769838	9.024111	1.721398
28687	0	-1.758036	2.229738	10.298263	-0.017700	0.022278	0.102966	-2.752791	8.894322	1.718962
28688	0	-1.710022	2.209411	10.148742	-0.017220	0.022072	0.101472	-2.732411	8.762159	1.716147
28689	0	-1.702064	2.150870	9.987059	-0.017151	0.021484	0.099854	-2.709932	8.616591	1.717457
28690	0	-1.658517	2.100396	9.813391	-0.016712	0.020983	0.098117	-2.690283	8.472159	1.713725
28691	0	-1.635375	2.077297	9.663553	-0.016479	0.020752	0.096619	-2.670394	8.327031	1.704800
28692	0	-1.593387	2.069573	9.483427	-0.016050	0.020671	0.094820	-2.645283	8.190133	1.703085
28693	0	-1.581294	2.034308	9.272847	-0.015930	0.020325	0.092712	-2.627613	8.049235	1.696182
28694	0	-1.546775	2.013655	9.117123	-0.015578	0.020116	0.091157	-2.606396	7.914222	1.690734
28695	0	-1.527946	1.979232	8.985734	-0.015381	0.019775	0.089844	-2.589354	7.788561	1.687377
28696	0	-1.539171	1.946265	8.896783	-0.015486	0.019443	0.088956	-2.567723	7.670879	1.681967
28697	0	-1.505748	1.918122	8.759558	-0.015137	0.019165	0.087585	-2.550227	7.570283	1.678957
28698	0	-1.460055	1.884499	8.669841	-0.014675	0.018830	0.086689	-2.534312	7.474609	1.678020
28699	0	-1.459230	1.905251	8.539567	-0.014648	0.019043	0.085388	-2.524041	7.401785	1.672515
28700	0	-1.418634	1.943680	8.461463	-0.014233	0.019427	0.084609	-2.513656	7.341354	1.674888
28701	0	-1.424486	1.886745	8.368386	-0.014282	0.018860	0.083679	-2.505294	7.292125	1.677289
28702	0	-1.412076	1.869829	8.356850	-0.014147	0.018691	0.083566	-2.496807	7.257981	1.676762
28703	0	-1.408534	1.849170	8.301059	-0.014099	0.018494	0.083008	-2.500056	7.240156	1.671855
28704	0	-1.425922	1.849125	8.331644	-0.014255	0.018489	0.083318	-2.496615	7.247150	1.671257
28705	0	-1.423647	1.818618	8.331088	-0.014221	0.018188	0.083313	-2.499079	7.268449	1.670133
28706	0	-1.409492	1.867145	8.391444	-0.014070	0.018672	0.083919	-2.498670	7.303028	1.669433
28707	0	-1.426124	1.940421	8.477225	-0.014221	0.019409	0.084778	-2.503772	7.356566	1.671385
28708	0	-1.410964	2.006195	8.488184	-0.014058	0.020070	0.084888	-2.512503	7.425057	1.672983
28709	0	-1.446652	2.000647	8.623530	-0.014404	0.020020	0.086243	-2.527250	7.506405	1.676681
28710	0	-1.453648	2.022277	8.725712	-0.014469	0.020237	0.087265	-2.543037	7.593360	1.677887
28711	0	-1.478657	1.994061	8.849217	-0.014709	0.019958	0.088501	-2.563159	7.691549	1.683493
28712	0	-1.501737	1.966156	9.011936	-0.014928	0.019677	0.090131	-2.579264	7.803570	1.685592
28713	0	-1.522921	1.994249	9.166299	-0.015137	0.019958	0.091675	-2.595608	7.917358	1.690824
28714	0	-1.579272	1.984443	9.377363	-0.015693	0.019864	0.093786	-2.615507	8.037784	1.691541
28715	0	-1.615988	2.036751	9.538369	-0.016052	0.020386	0.095398	-2.633190	8.165071	1.695594
28716	0	-1.625169	2.087962	9.621029	-0.016148	0.020898	0.096224	-2.650866	8.287081	1.699174
28717	0	-1.634275	2.152752	9.813065	-0.016235	0.021545	0.098145	-2.667723	8.410469	1.703610
28718	0	-1.644236	2.240735	9.901788	-0.016331	0.022425	0.099032	-2.683707	8.537410	1.708698
28719	0	-1.676715	2.269256	10.124289	-0.016663	0.022705	0.101257	-2.694068	8.653819	1.712431
28720	0	-1.709347	2.266283	10.225285	-0.016996	0.022679	0.102265	-2.709108	8.760975	1.718513
28721	0	-1.700002	2.275122	10.405301	-0.016907	0.022766	0.104065	-2.722322	8.862279	1.723261
28722	0	-1.754419	2.278417	10.476136	-0.017461	0.022797	0.104773	-2.733168	8.952316	1.728425
28723	0	-1.777034	2.263317	10.619178	-0.017700	0.022644	0.106201	-2.742619	9.027285	1.734893
28724	0	-1.772026	2.291328	10.721262	-0.017659	0.022927	0.107220	-2.755605	9.092118	1.735579
28725	0	-1.792800	2.300260	10.753814	-0.017883	0.023010	0.107544	-2.762326	9.139728	1.735017
28726	0	-1.818657	2.330134	10.813648	-0.018157	0.023299	0.108142	-2.759140	9.171423	1.734615
28727	0	-1.808273	2.331089	10.821358	-0.018066	0.023315	0.108215	-2.763578	9.189379	1.734778
28728	0	-1.809930	2.336941	10.857727	-0.018100	0.023367	0.108578	-2.761045	9.190020	1.729879
28729	0	-1.829900	2.331585	10.907167	-0.018311	0.023315	0.109070	-2.761175	9.179285	1.727868
28730	0	-1.819574	2.325984	10.877152	-0.018227	0.023254	0.108768	-2.756675	9.148623	1.724523
28731	0	-1.808660	2.313809	10.779371	-0.018127	0.023132	0.107788	-2.752174	9.107342	1.719845
28732	0	-1.786860	2.314903	10.670810	-0.017925	0.023143	0.106700	-2.747770	9.049038	1.717878
28733	0	-1.769029	2.277832	10.602731	-0.017761	0.022766	0.106018	-2.737377	8.975262	1.714345
28734	0	-1.754359	2.286649	10.513025	-0.017621	0.022851	0.105121	-2.723605	8.893947	1.714869
28735	0	-1.755051	2.241307	10.358888	-0.017639	0.022400	0.103577	-2.712744	8.799281	1.713927
28736	0	-1.736636	2.232040	10.294195	-0.017464	0.022304	0.102929	-2.697985	8.694631	1.711403
28737	0	-1.717419	2.180780	10.139227	-0.017273	0.021790	0.101379	-2.681529	8.586734	1.713083
28738	0	-1.697233	2.123404	10.019834	-0.017078	0.021214	0.100184	-2.663664	8.469317	1.711848
28739	0	-1.661571	2.144243	9.889103	-0.016724	0.021423	0.098877	-2.646109	8.348379	1.711447
28740	0	-1.640689	2.123254	9.659980	-0.016513	0.021216	0.096585	-2.631692	8.226866	1.711671
28741	0	-1.625017	2.125914	9.553414	-0.016357	0.021240	0.095520	-2.613637	8.102619	1.709244
28742	0	-1.604662	2.105024	9.415720	-0.016147	0.021033	0.094144	-2.597316	7.985146	1.702129
28743	0	-1.565060	2.070699	9.223695	-0.015747	0.020691	0.092224	-2.581713	7.869563	1.699308
28744	0	-1.552896	2.043309	9.091790	-0.015618	0.020417	0.090906	-2.565884	7.761049	1.697530
28745	0	-1.530047	1.960311	9.070951	-0.015381	0.019592	0.090698	-2.556074	7.663172	1.694773
28746	0	-1.515013	1.938381	8.841040	-0.015224	0.019369	0.088401	-2.540843	7.570471	1.695295
28747	0	-1.512864	1.887060	8.783922	-0.015198	0.018860	0.087830	-2.530158	7.483813	1.691008
28748	0	-1.494340	1.907481	8.706167	-0.015000	0.019064	0.087054	-2.518720	7.412092	1.690040
28749	0	-1.503046	1.893062	8.624844	-0.015076	0.018921	0.086243	-2.508204	7.354912	1.688668
28750	0	-1.482994	1.919182	8.564699	-0.014864	0.019184	0.085643	-2.499793	7.312011	1.688653
28751	0	-1.462274	1.916967	8.484225	-0.014648	0.019165	0.084839	-2.495307	7.279685	1.692653
28752	0	-1.445993	1.936101	8.490719	-0.014475	0.019357	0.084906	-2.490356	7.261602	1.689620
28753	0	-1.458680	1.910478	8.489983	-0.014587	0.019104	0.084900	-2.489493	7.262408	1.687539
28754	0	-1.441570	1.928297	8.489801	-0.014403	0.019288	0.084899	-2.496111	7.280281	1.688399
28755	0	-1.436370	1.898035	8.495784	-0.014343	0.018982	0.084961	-2.497474	7.308833	1.687037
28756	0	-1.441818	1.885057	8.647585	-0.014385	0.018856	0.086480	-2.503553	7.353167	1.687197
28757	0	-1.444642	1.915812	8.721379	-0.014404	0.019165	0.087219	-2.510995	7.408928	1.685431
28758	0	-1.472249	1.932830	8.787201	-0.014672	0.019334	0.087879	-2.516416	7.474559	1.690459
28759	0	-1.501120	1.989023	8.837078	-0.014954	0.019897	0.088379	-2.523416	7.549148	1.689371
28760	0	-1.507828	2.041822	8.932983	-0.015010	0.020432	0.089338	-2.537774	7.636441	1.690709
28761	0	-1.515186	2.062139	9.099270	-0.015076	0.020630	0.091003	-2.545492	7.731792	1.692376
28762	0	-1.562165	2.059434	9.231264	-0.015535	0.020612	0.092323	-2.563784	7.838141	1.696045
28763	0	-1.571177	2.055037	9.337331	-0.015625	0.020569	0.093384	-2.583176	7.943959	1.700251
28764	0	-1.589296	2.039841	9.481362	-0.015801	0.020409	0.094827	-2.592225	8.053907	1.707174
28765	0	-1.626852	2.025092	9.562883	-0.016174	0.020264	0.095642	-2.604009	8.166177	1.711155
28766	0	-1.652418	2.088964	9.786167	-0.016429	0.020908	0.097874	-2.622372	8.277149	1.712693
28767	0	-1.626372	2.171618	9.892605	-0.016174	0.021729	0.098938	-2.633443	8.380250	1.711837
28768	0	-1.668692	2.174720	10.024510	-0.016600	0.021764	0.100256	-2.649344	8.479704	1.712823
28769	0	-1.693081	2.226499	10.155118	-0.016846	0.022278	0.101562	-2.660942	8.575489	1.714321
28770	0	-1.727941	2.223385	10.275003	-0.017201	0.022251	0.102759	-2.677490	8.662531	1.713787
28771	0	-1.758922	2.214512	10.362776	-0.017517	0.022156	0.103638	-2.686973	8.742521	1.720734
28772	0	-1.772641	2.254979	10.428074	-0.017663	0.022561	0.104289	-2.697416	8.812665	1.723271
28773	0	-1.769244	2.269910	10.564424	-0.017639	0.022705	0.105652	-2.702361	8.871236	1.725085
28774	0	-1.796755	2.280672	10.660761	-0.017930	0.022815	0.106612	-2.709967	8.912808	1.723857
28775	0	-1.760148	2.319201	10.686901	-0.017578	0.023193	0.106873	-2.710949	8.939435	1.721681
28776	0	-1.757422	2.379830	10.661964	-0.017564	0.023801	0.106621	-2.713694	8.952512	1.718910
28777	0	-1.745348	2.374314	10.693391	-0.017456	0.023743	0.106934	-2.713766	8.952002	1.722585
28778	0	-1.762647	2.331487	10.730123	-0.017634	0.023315	0.107300	-2.714988	8.945977	1.718020
28779	0	-1.779873	2.325909	10.693650	-0.017822	0.023254	0.106934	-2.711226	8.923576	1.717928
28780	0	-1.780057	2.296280	10.706631	-0.017837	0.022958	0.107061	-2.707711	8.888133	1.721707
28781	0	-1.758943	2.265564	10.608489	-0.017639	0.022644	0.106079	-2.697280	8.837976	1.716262
28782	0	-1.747960	2.273571	10.506150	-0.017541	0.022728	0.105053	-2.691373	8.774983	1.708579
28783	0	-1.726207	2.265585	10.444051	-0.017334	0.022644	0.104431	-2.681384	8.700267	1.701596
28784	0	-1.711347	2.262226	10.336008	-0.017192	0.022606	0.103351	-2.666798	8.617677	1.706025
28785	0	-1.737049	2.216756	10.206283	-0.017456	0.022156	0.102051	-2.657286	8.526218	1.702008
28786	0	-1.713667	2.188664	10.062238	-0.017227	0.021873	0.100610	-2.646322	8.427946	1.697388
28787	0	-1.723967	2.082976	10.047663	-0.017334	0.020813	0.100464	-2.631421	8.325122	1.696970
28788	0	-1.681171	2.056078	9.897440	-0.016905	0.020540	0.098963	-2.611994	8.222016	1.697089
28789	0	-1.632531	2.083337	9.699623	-0.016418	0.020813	0.096985	-2.592080	8.116994	1.692657
28790	0	-1.626289	2.099322	9.512710	-0.016358	0.020975	0.095115	-2.574706	8.007247	1.690741
28791	0	-1.596199	2.094960	9.467759	-0.016052	0.020935	0.094666	-2.561173	7.903200	1.683840
28792	0	-1.566647	2.085970	9.280683	-0.015754	0.020841	0.092796	-2.541818	7.800675	1.681404
28793	0	-1.548552	2.033941	9.150175	-0.015564	0.020325	0.091492	-2.527175	7.707449	1.676709
28794	0	-1.552019	1.993783	9.115515	-0.015592	0.019926	0.091146	-2.515935	7.622442	1.672642
28795	0	-1.543717	1.948401	8.985209	-0.015503	0.019470	0.089844	-2.501958	7.543188	1.674334
28796	0	-1.506999	1.914460	8.882942	-0.015129	0.019131	0.088822	-2.487304	7.471408	1.675456
28797	0	-1.472148	1.911735	8.814008	-0.014771	0.019104	0.088135	-2.472685	7.411917	1.674129
28798	0	-1.482215	1.932283	8.711144	-0.014857	0.019313	0.087108	-2.461591	7.369630	1.672905
28799	0	-1.492317	1.960061	8.691742	-0.014954	0.019592	0.086914	-2.452606	7.333343	1.673863
28800	0	-1.474968	1.949530	8.649426	-0.014771	0.019486	0.086493	-2.442266	7.308105	1.671445
28801	0	-1.476080	1.953466	8.612150	-0.014771	0.019531	0.086121	-2.438831	7.298430	1.674910
28802	0	-1.480385	1.911144	8.593977	-0.014812	0.019111	0.085938	-2.438653	7.290211	1.674278
28803	0	-1.508632	1.910202	8.648540	-0.015076	0.019104	0.086487	-2.441558	7.306954	1.677931
28804	0	-1.480654	1.885484	8.666471	-0.014792	0.018855	0.086667	-2.441990	7.328187	1.682130
28805	0	-1.486047	1.879924	8.715319	-0.014832	0.018799	0.087158	-2.440595	7.368474	1.681694
28806	0	-1.499018	1.965250	8.793481	-0.014952	0.019653	0.087941	-2.440515	7.420529	1.684053
28807	0	-1.506293	2.007755	8.837138	-0.015015	0.020081	0.088379	-2.442696	7.484745	1.682566
28808	0	-1.522448	2.000546	8.921103	-0.015173	0.020013	0.089218	-2.450601	7.552502	1.686033
28809	0	-1.549991	2.007311	9.056792	-0.015442	0.020081	0.090576	-2.458394	7.627343	1.693463
28810	0	-1.556300	2.035888	9.122195	-0.015498	0.020370	0.091230	-2.470762	7.710101	1.696350
28811	0	-1.575741	2.006693	9.203181	-0.015686	0.020081	0.092041	-2.485159	7.800252	1.696646
28812	0	-1.609096	1.985539	9.488074	-0.016016	0.019869	0.094891	-2.498933	7.892189	1.700590
28813	0	-1.601311	2.030907	9.526532	-0.015930	0.020325	0.095276	-2.515058	7.993099	1.703724
28814	0	-1.624763	2.095574	9.646167	-0.016160	0.020964	0.096475	-2.521483	8.098239	1.706253
28815	0	-1.643930	2.177821	9.782817	-0.016357	0.021790	0.097839	-2.532028	8.195324	1.705888
28816	0	-1.672832	2.193795	9.865958	-0.016645	0.021950	0.098671	-2.543024	8.292808	1.706105
28817	0	-1.686591	2.226710	10.033057	-0.016785	0.022278	0.100342	-2.552883	8.386894	1.710175
28818	0	-1.720380	2.223977	10.153019	-0.017133	0.022256	0.101539	-2.568885	8.468811	1.708248
28819	0	-1.721653	2.214044	10.247034	-0.017151	0.022156	0.102478	-2.584265	8.544154	1.710558
28820	0	-1.758967	2.131777	10.361366	-0.017528	0.021331	0.103621	-2.596789	8.615214	1.704153
28821	0	-1.750611	2.184139	10.393639	-0.017456	0.021851	0.103943	-2.605872	8.672844	1.708700
28822	0	-1.747930	2.267875	10.471718	-0.017435	0.022686	0.104723	-2.612802	8.723900	1.709192
28823	0	-1.730362	2.331611	10.576876	-0.017273	0.023315	0.105774	-2.611791	8.760075	1.711938
28824	0	-1.747945	2.356124	10.600372	-0.017457	0.023561	0.106008	-2.610995	8.787535	1.713358
28825	0	-1.770968	2.331301	10.546769	-0.017700	0.023315	0.105469	-2.614046	8.801413	1.712842
28826	0	-1.759614	2.318806	10.571011	-0.017597	0.023188	0.105710	-2.614449	8.804131	1.712718
28827	0	-1.780611	2.276808	10.632553	-0.017822	0.022766	0.106323	-2.613716	8.791009	1.709942
28828	0	-1.783040	2.216209	10.584186	-0.017852	0.022160	0.105839	-2.612534	8.772279	1.704772
28829	0	-1.735542	2.222823	10.522874	-0.017395	0.022217	0.105225	-2.602251	8.734124	1.700289
28830	0	-1.738733	2.310501	10.481096	-0.017439	0.023093	0.104805	-2.592158	8.683065	1.702504
28831	0	-1.721375	2.339000	10.388862	-0.017273	0.023376	0.103882	-2.580249	8.623391	1.698880
28832	0	-1.696715	2.298896	10.292669	-0.017034	0.022976	0.102919	-2.568936	8.555298	1.692760
28833	0	-1.701194	2.301954	10.212274	-0.017090	0.023010	0.102112	-2.562424	8.474100	1.691324
28834	0	-1.704040	2.176126	10.122842	-0.017119	0.021747	0.101218	-2.549817	8.390813	1.689655
28835	0	-1.682360	2.119296	10.047493	-0.016907	0.021179	0.100464	-2.538485	8.302133	1.695655
28836	0	-1.653270	2.085641	9.909320	-0.016621	0.020840	0.099082	-2.523444	8.206897	1.691073
28837	0	-1.638998	2.101290	9.736257	-0.016479	0.020996	0.097351	-2.508163	8.108200	1.689590
28838	0	-1.628001	2.110417	9.622537	-0.016364	0.021090	0.096214	-2.495215	8.014679	1.688853
28839	0	-1.590060	2.156098	9.479931	-0.015991	0.021545	0.094788	-2.480744	7.912228	1.680695
28840	0	-1.579403	2.116455	9.347766	-0.015874	0.021149	0.093468	-2.465737	7.821080	1.680338
28841	0	-1.560833	2.106969	9.302782	-0.015686	0.021057	0.093018	-2.454294	7.732150	1.669280
28842	0	-1.539969	2.024075	9.158188	-0.015472	0.020226	0.091573	-2.440408	7.647790	1.665385
28843	0	-1.470167	2.003193	9.125596	-0.014771	0.020020	0.091248	-2.428726	7.567859	1.663916
28844	0	-1.518956	1.969227	8.968415	-0.015246	0.019677	0.089678	-2.412981	7.501477	1.664975
28845	0	-1.526596	1.948169	8.905704	-0.015320	0.019470	0.089050	-2.401417	7.438422	1.660769
28846	0	-1.486164	1.975059	8.784677	-0.014909	0.019736	0.087842	-2.385664	7.383085	1.656232
28847	0	-1.485774	1.996868	8.734492	-0.014893	0.019958	0.087341	-2.374904	7.343220	1.657343
28848	0	-1.467058	2.010815	8.692427	-0.014702	0.020101	0.086921	-2.367216	7.307804	1.654596
28849	0	-1.475415	1.953496	8.691601	-0.014771	0.019531	0.086914	-2.364022	7.291556	1.652367
28850	0	-1.460493	1.929749	8.716210	-0.014616	0.019294	0.087161	-2.360614	7.282174	1.655796
28851	0	-1.483077	1.922764	8.648660	-0.014832	0.019226	0.086487	-2.359519	7.286069	1.655844
28852	0	-1.490189	1.916435	8.691213	-0.014892	0.019168	0.086913	-2.364402	7.304279	1.652036
28853	0	-1.509391	1.898309	8.703272	-0.015076	0.018982	0.087036	-2.363282	7.332652	1.656585
28854	0	-1.483660	1.965230	8.757359	-0.014808	0.019655	0.087578	-2.366724	7.374581	1.657086
28855	0	-1.492946	1.977172	8.837351	-0.014893	0.019775	0.088379	-2.370846	7.426319	1.658767
28856	0	-1.501496	2.006451	8.878851	-0.014967	0.020073	0.088795	-2.380442	7.491867	1.658343
28857	0	-1.518857	2.013158	8.989829	-0.015137	0.020142	0.089905	-2.391983	7.561521	1.661138
28858	0	-1.523847	2.011070	9.055531	-0.015181	0.020121	0.090563	-2.402671	7.638301	1.655967
28859	0	-1.593475	2.000688	9.203244	-0.015869	0.020020	0.092041	-2.416677	7.723353	1.660522
28860	0	-1.583093	2.022779	9.305137	-0.015759	0.020238	0.093061	-2.427021	7.815821	1.660333
28861	0	-1.606320	2.043100	9.453468	-0.015991	0.020447	0.094543	-2.444358	7.906406	1.665483
28862	0	-1.614960	2.076774	9.537021	-0.016076	0.020781	0.095380	-2.457892	7.998081	1.668257
28863	0	-1.600833	2.140755	9.636508	-0.015930	0.021423	0.096375	-2.474654	8.094230	1.672307
28864	0	-1.598385	2.156474	9.744330	-0.015905	0.021574	0.097454	-2.483606	8.189796	1.675395
28865	0	-1.655356	2.202118	9.880634	-0.016479	0.022034	0.098816	-2.496352	8.279153	1.680733
28866	0	-1.676544	2.223980	10.000692	-0.016691	0.022252	0.100017	-2.508587	8.367754	1.679156
28867	0	-1.691577	2.214655	10.130871	-0.016846	0.022156	0.101318	-2.517661	8.450715	1.686913
28868	0	-1.699199	2.243273	10.214401	-0.016927	0.022442	0.102153	-2.526755	8.527784	1.694635
28869	0	-1.708956	2.232964	10.314137	-0.017029	0.022339	0.103149	-2.535874	8.599446	1.695005
28870	0	-1.726259	2.230652	10.434758	-0.017213	0.022320	0.104353	-2.550017	8.658471	1.703613
28871	0	-1.743318	2.245569	10.460904	-0.017395	0.022461	0.104614	-2.555487	8.705143	1.702038
28872	0	-1.768619	2.250695	10.502564	-0.017655	0.022511	0.105030	-2.559469	8.743839	1.703340
28873	0	-1.778055	2.307308	10.503784	-0.017761	0.023071	0.105042	-2.558035	8.770284	1.704128
28874	0	-1.774893	2.307380	10.521543	-0.017739	0.023074	0.105217	-2.559369	8.786413	1.708730
28875	0	-1.763125	2.289039	10.522545	-0.017639	0.022888	0.105225	-2.558613	8.783905	1.710094
28876	0	-1.754666	2.295720	10.534943	-0.017563	0.022953	0.105348	-2.555930	8.772679	1.708816
28877	0	-1.755331	2.301320	10.522811	-0.017578	0.023010	0.105225	-2.554999	8.752286	1.710116
28878	0	-1.767817	2.241083	10.499168	-0.017712	0.022406	0.104987	-2.552021	8.722565	1.712265
28879	0	-1.746942	2.247082	10.413186	-0.017517	0.022461	0.104126	-2.544380	8.677355	1.712280
28880	0	-1.705826	2.267261	10.353477	-0.017118	0.022663	0.103527	-2.537503	8.619424	1.712444
28881	0	-1.714231	2.271429	10.267075	-0.017212	0.022705	0.102661	-2.531169	8.549770	1.709791
28882	0	-1.682187	2.261162	10.232204	-0.016891	0.022601	0.102313	-2.523430	8.480898	1.710361
28883	0	-1.689482	2.222874	10.151103	-0.016968	0.022217	0.101501	-2.514151	8.406709	1.710656
28884	0	-1.680548	2.200760	10.049361	-0.016885	0.021996	0.100483	-2.504823	8.324672	1.705172
28885	0	-1.670357	2.125073	9.907153	-0.016785	0.021240	0.099060	-2.497454	8.239267	1.707113
28886	0	-1.641802	2.060204	9.750671	-0.016503	0.020589	0.097495	-2.486948	8.147551	1.706798
28887	0	-1.633614	2.064424	9.614133	-0.016418	0.020630	0.096130	-2.474579	8.058111	1.702610
28888	0	-1.623456	2.091304	9.536939	-0.016316	0.020902	0.095358	-2.465610	7.968578	1.695187
28889	0	-1.627754	2.028087	9.351608	-0.016357	0.020264	0.093506	-2.449600	7.879441	1.698202
28890	0	-1.593666	2.049558	9.329084	-0.016015	0.020480	0.093281	-2.435456	7.792000	1.695865
28891	0	-1.524847	2.052612	9.241497	-0.015320	0.020508	0.092407	-2.417425	7.712233	1.700920
28892	0	-1.505782	2.061372	9.120968	-0.015119	0.020604	0.091202	-2.409253	7.644445	1.695193
28893	0	-1.501531	2.009276	9.052247	-0.015076	0.020081	0.090515	-2.397897	7.576568	1.695291
28894	0	-1.484185	1.999197	9.029184	-0.014894	0.019982	0.090285	-2.389133	7.518187	1.686708
28895	0	-1.515366	1.978297	8.917819	-0.015198	0.019775	0.089172	-2.383047	7.469668	1.686745
28896	0	-1.489692	1.961581	8.747820	-0.014929	0.019607	0.087475	-2.374062	7.435753	1.686465
28897	0	-1.493127	1.947492	8.777132	-0.014954	0.019470	0.087769	-2.370612	7.414173	1.689166
28898	0	-1.495648	1.930018	8.698133	-0.014971	0.019296	0.086980	-2.367015	7.402741	1.692395
28899	0	-1.501104	1.923115	8.697460	-0.015015	0.019226	0.086975	-2.361888	7.405166	1.689673
28900	0	-1.464617	1.966306	8.703344	-0.014642	0.019663	0.087034	-2.362786	7.417937	1.685854
28901	0	-1.484181	1.935053	8.770526	-0.014832	0.019348	0.087708	-2.360655	7.438189	1.684970
28902	0	-1.486746	1.941014	8.721256	-0.014853	0.019413	0.087214	-2.365378	7.464513	1.687544
28903	0	-1.510643	1.952554	8.855803	-0.015076	0.019531	0.088562	-2.373012	7.510581	1.692717
28904	0	-1.481154	1.975626	8.860928	-0.014771	0.019763	0.088614	-2.381524	7.568454	1.695831
28905	0	-1.511915	1.958373	9.026559	-0.015076	0.019592	0.090271	-2.392165	7.629692	1.700302
28906	0	-1.539388	1.975017	9.025305	-0.015347	0.019757	0.090260	-2.400443	7.695865	1.697550
28907	0	-1.556296	2.026005	9.074982	-0.015503	0.020264	0.090759	-2.404029	7.777265	1.699946
28908	0	-1.568956	2.055097	9.195221	-0.015625	0.020561	0.091961	-2.415802	7.863229	1.707989
28909	0	-1.557138	2.056239	9.325175	-0.015503	0.020569	0.093262	-2.422528	7.952884	1.713676
28910	0	-1.577081	2.066528	9.408647	-0.015702	0.020678	0.094095	-2.436362	8.041988	1.719898
28911	0	-1.599701	2.055773	9.490084	-0.015930	0.020569	0.094910	-2.448728	8.128454	1.724123
28912	0	-1.589351	2.090241	9.579729	-0.015821	0.020912	0.095807	-2.459105	8.220330	1.728078
28913	0	-1.643508	2.073899	9.740181	-0.016357	0.020752	0.097412	-2.472907	8.317367	1.729836
28914	0	-1.671074	2.138265	9.872462	-0.016638	0.021397	0.098734	-2.487861	8.407860	1.730559
28915	0	-1.685498	2.190120	9.966084	-0.016785	0.021912	0.099670	-2.498661	8.494629	1.731245
28916	0	-1.711495	2.199991	10.067936	-0.017049	0.022012	0.100688	-2.511482	8.575907	1.739100
28917	0	-1.733748	2.214203	10.137139	-0.017273	0.022156	0.101379	-2.526043	8.655086	1.736624
28918	0	-1.740404	2.236078	10.208766	-0.017343	0.022372	0.102096	-2.538320	8.730388	1.742498
28919	0	-1.725891	2.233126	10.302113	-0.017212	0.022339	0.103027	-2.546816	8.789405	1.745569
28920	0	-1.735008	2.261811	10.422969	-0.017307	0.022628	0.104235	-2.557627	8.843400	1.745235
28921	0	-1.729944	2.257916	10.454968	-0.017273	0.022583	0.104553	-2.562715	8.879778	1.747116
28922	0	-1.734599	2.281423	10.490950	-0.017326	0.022819	0.104912	-2.568433	8.908847	1.746116
28923	0	-1.733848	2.319557	10.491820	-0.017334	0.023193	0.104919	-2.567628	8.921755	1.744959
28924	0	-1.759510	2.288907	10.509907	-0.017588	0.022892	0.105100	-2.572449	8.937779	1.747772
28925	0	-1.738411	2.301204	10.431051	-0.017395	0.023010	0.104309	-2.572745	8.934237	1.747816
28926	0	-1.753783	2.289617	10.498433	-0.017556	0.022891	0.104982	-2.569750	8.922835	1.750106
28927	0	-1.760683	2.283380	10.431309	-0.017639	0.022827	0.104309	-2.565581	8.896362	1.749924
28928	0	-1.734832	2.266110	10.389578	-0.017392	0.022656	0.103889	-2.563926	8.857416	1.747987
28929	0	-1.746854	2.234808	10.315566	-0.017517	0.022339	0.103149	-2.557527	8.812989	1.748542
28930	0	-1.736505	2.224484	10.255781	-0.017421	0.022235	0.102551	-2.550480	8.760501	1.744677
28931	0	-1.690407	2.210679	10.211978	-0.016968	0.022095	0.102112	-2.541390	8.698975	1.745571
28932	0	-1.707775	2.194920	10.109824	-0.017147	0.021935	0.101089	-2.530430	8.630633	1.742087
28933	0	-1.682985	2.131319	10.010808	-0.016907	0.021301	0.100098	-2.521698	8.553053	1.736065
28934	0	-1.655501	2.128018	9.896744	-0.016633	0.021263	0.098958	-2.507107	8.473192	1.736285
28935	0	-1.633827	2.119492	9.760527	-0.016418	0.021179	0.097595	-2.494033	8.389667	1.738575
28936	0	-1.654656	2.104601	9.664817	-0.016626	0.021027	0.096639	-2.476451	8.305761	1.737649
28937	0	-1.646183	2.095177	9.583510	-0.016541	0.020935	0.095825	-2.461787	8.222452	1.736690
28938	0	-1.612874	2.092401	9.463221	-0.016202	0.020906	0.094624	-2.445797	8.144479	1.741089
28939	0	-1.585700	2.070439	9.345430	-0.015930	0.020691	0.093445	-2.434376	8.065580	1.739460
28940	0	-1.577901	2.012194	9.261655	-0.015846	0.020106	0.092608	-2.420116	7.992987	1.740258
28941	0	-1.550456	2.015369	9.210943	-0.015564	0.020142	0.092102	-2.409812	7.929544	1.739187
28942	0	-1.545365	1.999674	9.084083	-0.015509	0.019982	0.090835	-2.396025	7.870641	1.737296
28943	0	-1.508705	2.033542	9.052103	-0.015137	0.020325	0.090515	-2.386893	7.818127	1.740639
28944	0	-1.524005	2.029477	8.955499	-0.015283	0.020285	0.089550	-2.377923	7.773888	1.740363
28945	0	-1.534497	1.990400	8.905503	-0.015381	0.019897	0.089050	-2.373110	7.737790	1.740926
28946	0	-1.516382	1.979147	8.869586	-0.015187	0.019788	0.088693	-2.371427	7.717244	1.739393
28947	0	-1.511657	1.959557	8.905299	-0.015137	0.019592	0.089050	-2.369943	7.701034	1.734307
28948	0	-1.484385	1.965896	8.856825	-0.014853	0.019659	0.088567	-2.372547	7.699168	1.734715
28949	0	-1.488897	1.935202	8.813452	-0.014893	0.019348	0.088135	-2.369983	7.703676	1.740230
28950	0	-1.488966	1.948031	8.862092	-0.014886	0.019478	0.088622	-2.368859	7.717570	1.741658
28951	0	-1.478603	1.946622	8.849926	-0.014771	0.019470	0.088501	-2.375346	7.746449	1.738668
28952	0	-1.500332	1.988652	8.922705	-0.014985	0.019889	0.089230	-2.379631	7.778575	1.737838
28953	0	-1.510717	1.989386	8.947303	-0.015076	0.019897	0.089478	-2.384837	7.827266	1.736047
28954	0	-1.505527	1.987751	9.050204	-0.015018	0.019890	0.090506	-2.400832	7.883328	1.735076
28955	0	-1.548561	1.983113	9.118027	-0.015442	0.019836	0.091187	-2.407779	7.946383	1.738703
28956	0	-1.533563	1.981634	9.202135	-0.015286	0.019825	0.092028	-2.418527	8.015701	1.739628
28957	0	-1.537247	2.007042	9.227861	-0.015320	0.020081	0.092285	-2.431161	8.089016	1.747418
28958	0	-1.596878	2.060079	9.317896	-0.015915	0.020609	0.093186	-2.440975	8.163190	1.750789
28959	0	-1.581335	2.073592	9.484112	-0.015747	0.020752	0.094849	-2.459631	8.250999	1.747576
28960	0	-1.582217	2.101292	9.482524	-0.015758	0.021025	0.094833	-2.473516	8.336757	1.752479
28961	0	-1.587296	2.153137	9.618388	-0.015808	0.021545	0.096191	-2.489852	8.421749	1.754393
28962	0	-1.618180	2.114008	9.665577	-0.016122	0.021151	0.096663	-2.502047	8.500804	1.754740
28963	0	-1.642325	2.141375	9.783043	-0.016357	0.021423	0.097839	-2.512998	8.585737	1.760017
28964	0	-1.656043	2.120896	9.897172	-0.016491	0.021220	0.098981	-2.525462	8.674118	1.758437
28965	0	-1.690390	2.153939	10.027227	-0.016846	0.021545	0.100281	-2.532124	8.748943	1.755004
28966	0	-1.714483	2.189439	10.037654	-0.017085	0.021899	0.100386	-2.537575	8.825324	1.759395
28967	0	-1.683891	2.270057	10.143245	-0.016785	0.022705	0.101440	-2.542988	8.894871	1.768947
28968	0	-1.712016	2.293365	10.227197	-0.017077	0.022940	0.102278	-2.550430	8.951366	1.770813
28969	0	-1.724886	2.269730	10.265665	-0.017212	0.022705	0.102661	-2.560004	9.001453	1.773523
28970	0	-1.738017	2.255858	10.295304	-0.017347	0.022567	0.102957	-2.570150	9.047011	1.770122
28971	0	-1.741515	2.190832	10.357398	-0.017395	0.021912	0.103577	-2.575424	9.078640	1.772193
28972	0	-1.744646	2.196475	10.436291	-0.017436	0.021966	0.104364	-2.578623	9.099847	1.767394
28973	0	-1.733438	2.209760	10.400323	-0.017334	0.022095	0.104004	-2.577861	9.110175	1.770257
28974	0	-1.751196	2.234978	10.394067	-0.017518	0.022344	0.103941	-2.573710	9.113570	1.774103
28975	0	-1.719770	2.259156	10.437061	-0.017212	0.022583	0.104370	-2.567317	9.108251	1.779008
28976	0	-1.728773	2.303119	10.400595	-0.017306	0.023026	0.104004	-2.565328	9.098184	1.785512
28977	0	-1.711444	2.319737	10.382592	-0.017151	0.023193	0.103821	-2.564752	9.068906	1.787766
28978	0	-1.715484	2.241787	10.310343	-0.017201	0.022408	0.103098	-2.557503	9.028313	1.788556
28979	0	-1.710037	2.204354	10.254539	-0.017151	0.022034	0.102539	-2.550918	8.983151	1.787974
28980	0	-1.687254	2.236922	10.182493	-0.016929	0.022358	0.101818	-2.542727	8.931542	1.782628
28981	0	-1.654252	2.216907	10.077583	-0.016602	0.022156	0.100769	-2.532294	8.876056	1.780809
28982	0	-1.654103	2.188940	9.981398	-0.016607	0.021876	0.099806	-2.522379	8.811838	1.778843
28983	0	-1.647257	2.204251	9.815399	-0.016541	0.022034	0.098145	-2.517423	8.744500	1.782416
28984	0	-1.663565	2.163833	9.762395	-0.016711	0.021624	0.097614	-2.505685	8.668020	1.777361
28985	0	-1.647002	2.112768	9.668965	-0.016541	0.021118	0.096680	-2.499813	8.596546	1.772497
28986	0	-1.608603	2.054279	9.603572	-0.016157	0.020526	0.096027	-2.485143	8.523759	1.770818
28987	0	-1.640842	2.021074	9.614083	-0.016479	0.020203	0.096130	-2.480818	8.451187	1.764263
28988	0	-1.609256	2.035518	9.426608	-0.016157	0.020340	0.094258	-2.467469	8.384749	1.760106
28989	0	-1.586960	2.027754	9.339110	-0.015930	0.020264	0.093384	-2.455597	8.322400	1.762101
28990	0	-1.563256	2.061276	9.267121	-0.015688	0.020596	0.092666	-2.439093	8.265887	1.759340
28991	0	-1.563174	2.082003	9.192661	-0.015686	0.020813	0.091919	-2.435086	8.210218	1.754750
28992	0	-1.553239	2.053257	9.065792	-0.015579	0.020521	0.090652	-2.425264	8.162843	1.753431
28993	0	-1.515561	2.002506	9.052098	-0.015198	0.020020	0.090515	-2.422708	8.121129	1.751757
28994	0	-1.526010	1.961012	9.016502	-0.015297	0.019603	0.090160	-2.417731	8.085766	1.756098
28995	0	-1.504579	1.947801	8.929778	-0.015076	0.019470	0.089294	-2.411799	8.058695	1.759394
28996	0	-1.523771	1.918891	8.942525	-0.015261	0.019180	0.089423	-2.404353	8.040408	1.760267
28997	0	-1.469581	1.959801	8.905129	-0.014709	0.019592	0.089050	-2.399986	8.033813	1.758111
28998	0	-1.473615	1.997062	8.880896	-0.014744	0.019969	0.088808	-2.400710	8.034721	1.755916
28999	0	-1.507925	2.020104	8.886694	-0.015076	0.020203	0.088867	-2.405119	8.049767	1.756637
29000	0	-1.509592	1.989088	8.941404	-0.015083	0.019894	0.089416	-2.410683	8.076124	1.756373
29001	0	-1.497197	1.995576	8.978027	-0.014954	0.019958	0.089783	-2.416140	8.109571	1.763659
29002	0	-1.532008	1.970523	9.020090	-0.015296	0.019709	0.090204	-2.421892	8.150157	1.762813
29003	0	-1.516938	1.976787	9.106065	-0.015137	0.019775	0.091064	-2.432573	8.200995	1.763811
29004	0	-1.524344	2.018532	9.153876	-0.015203	0.020187	0.091545	-2.435998	8.261715	1.767056
29005	0	-1.542067	2.025888	9.173022	-0.015381	0.020264	0.091736	-2.442773	8.321024	1.767665
29006	0	-1.569467	2.073514	9.226655	-0.015644	0.020741	0.092274	-2.451050	8.393073	1.769943
29007	0	-1.579781	2.056392	9.301007	-0.015747	0.020569	0.093018	-2.457790	8.464822	1.776480
29008	0	-1.602450	2.067328	9.403258	-0.015972	0.020680	0.094040	-2.466840	8.537950	1.778067
29009	0	-1.598622	2.092669	9.526833	-0.015930	0.020935	0.095276	-2.477457	8.614524	1.786930
29010	0	-1.658857	2.072718	9.592293	-0.016532	0.020735	0.095931	-2.487001	8.691409	1.795633
29011	0	-1.623301	2.093116	9.734215	-0.016174	0.020935	0.097351	-2.491974	8.769764	1.800951
29012	0	-1.616810	2.122060	9.799709	-0.016109	0.021232	0.098004	-2.505313	8.847602	1.803049
29013	0	-1.629146	2.172108	9.850312	-0.016235	0.021729	0.098511	-2.514571	8.922173	1.811898
29014	0	-1.671017	2.207434	9.946282	-0.016654	0.022079	0.099471	-2.520997	8.996196	1.815318
29015	0	-1.683407	2.190069	10.051903	-0.016785	0.021912	0.100525	-2.534342	9.062071	1.821802
29016	0	-1.705141	2.194021	10.105640	-0.017007	0.021950	0.101062	-2.546126	9.122340	1.821947
29017	0	-1.688762	2.209273	10.167805	-0.016846	0.022095	0.101685	-2.549598	9.179365	1.828382
29018	0	-1.678168	2.238966	10.246028	-0.016747	0.022395	0.102465	-2.557300	9.227601	1.837210
29019	0	-1.680844	2.240019	10.338963	-0.016785	0.022400	0.103394	-2.558865	9.264270	1.839020
29020	0	-1.690815	2.270536	10.301628	-0.016893	0.022705	0.103019	-2.560837	9.291182	1.843138
29021	0	-1.673621	2.307425	10.332982	-0.016724	0.023071	0.103333	-2.559891	9.315694	1.846714
29022	0	-1.699603	2.307545	10.338777	-0.016994	0.023077	0.103388	-2.564355	9.329297	1.849400
29023	0	-1.744600	2.258788	10.333315	-0.017456	0.022583	0.103333	-2.562169	9.329304	1.851464
29024	0	-1.747490	2.216889	10.333645	-0.017497	0.022165	0.103333	-2.561868	9.316205	1.853770
29025	0	-1.724838	2.210111	10.345733	-0.017273	0.022095	0.103455	-2.558500	9.300552	1.849154
29026	0	-1.706711	2.193189	10.224284	-0.017102	0.021924	0.102239	-2.553896	9.272968	1.849712
29027	0	-1.698480	2.174107	10.229958	-0.017029	0.021729	0.102295	-2.544365	9.235694	1.849184
29028	0	-1.671772	2.206547	10.120996	-0.016759	0.022058	0.101205	-2.539824	9.201060	1.848959
29029	0	-1.661463	2.241339	10.107913	-0.016663	0.022400	0.101074	-2.529131	9.158933	1.842306
29030	0	-1.681808	2.200709	10.029789	-0.016873	0.021999	0.100290	-2.525365	9.108182	1.841780
29031	0	-1.647924	2.131502	9.973866	-0.016541	0.021301	0.099731	-2.514802	9.050306	1.837743
29032	0	-1.648187	2.134225	9.828799	-0.016542	0.021328	0.098281	-2.503545	8.992226	1.839008
29033	0	-1.629179	2.131905	9.735820	-0.016357	0.021301	0.097351	-2.488265	8.927688	1.840661
29034	0	-1.592138	2.104158	9.688402	-0.015983	0.021031	0.096876	-2.481591	8.867853	1.840182
29035	0	-1.586652	2.106949	9.583305	-0.015930	0.021057	0.095825	-2.472275	8.804500	1.834993
29036	0	-1.616875	2.133291	9.499493	-0.016232	0.021325	0.094986	-2.468409	8.741568	1.833361
29037	0	-1.623876	2.106643	9.442925	-0.016296	0.021057	0.094421	-2.462498	8.684300	1.831836
29038	0	-1.600898	2.010769	9.334499	-0.016061	0.020099	0.093338	-2.456697	8.633062	1.833204
29039	0	-1.575629	2.002773	9.229224	-0.015808	0.020020	0.092285	-2.451712	8.581231	1.833204
29040	0	-1.566497	2.022328	9.169405	-0.015705	0.020219	0.091688	-2.450871	8.543293	1.835627
29041	0	-1.558449	1.984435	9.137483	-0.015625	0.019836	0.091370	-2.445564	8.504739	1.830692
29042	0	-1.545293	1.967549	9.119982	-0.015484	0.019669	0.091196	-2.441318	8.477777	1.834737
29043	0	-1.529375	2.002818	9.063970	-0.015320	0.020020	0.090637	-2.434455	8.456683	1.834550
29044	0	-1.493890	2.052966	9.058293	-0.014963	0.020525	0.090580	-2.432583	8.437844	1.838772
29045	0	-1.487713	2.008371	9.002871	-0.014893	0.020081	0.090027	-2.432115	8.429775	1.836744
29046	0	-1.479440	1.966146	9.009131	-0.014801	0.019659	0.090091	-2.432332	8.432631	1.839411
29047	0	-1.482860	1.952809	9.027216	-0.014832	0.019531	0.090271	-2.439446	8.440102	1.840919
29048	0	-1.501443	1.946400	9.033293	-0.015009	0.019464	0.090334	-2.441675	8.458023	1.846045
29049	0	-1.521156	1.947463	9.032876	-0.015198	0.019470	0.090332	-2.438371	8.486304	1.845821
29050	0	-1.524585	2.015188	9.044361	-0.015225	0.020150	0.090447	-2.438164	8.522754	1.844092
29051	0	-1.570747	2.062956	9.045046	-0.015686	0.020630	0.090454	-2.440534	8.560396	1.846276
29052	0	-1.545384	2.098943	9.062578	-0.015424	0.020995	0.090630	-2.449429	8.608591	1.853202
29053	0	-1.559796	2.043831	9.173196	-0.015564	0.020447	0.091736	-2.461601	8.661196	1.856137
29054	0	-1.585483	2.023348	9.276082	-0.015816	0.020246	0.092765	-2.477907	8.719536	1.863497
29055	0	-1.572668	2.031610	9.392817	-0.015686	0.020325	0.093933	-2.489671	8.779204	1.864237
29056	0	-1.605945	2.011742	9.428209	-0.016012	0.020123	0.094289	-2.497976	8.846605	1.866076
29057	0	-1.591732	2.049472	9.478235	-0.015869	0.020508	0.094788	-2.514696	8.914796	1.864592
29058	0	-1.607676	2.065679	9.556294	-0.016027	0.020664	0.095570	-2.524523	8.983816	1.862947
29059	0	-1.622929	2.153904	9.728230	-0.016174	0.021545	0.097290	-2.532823	9.058243	1.867804
29060	0	-1.609218	2.164245	9.751210	-0.016041	0.021654	0.097518	-2.547526	9.128381	1.866870
29061	0	-1.634578	2.159823	9.795501	-0.016296	0.021606	0.097961	-2.558117	9.196041	1.868348
29062	0	-1.640480	2.129135	9.887125	-0.016357	0.021301	0.098877	-2.570795	9.260909	1.872802
29063	0	-1.640254	2.159974	9.996965	-0.016357	0.021606	0.099976	-2.579733	9.322668	1.871766
29064	0	-1.661268	2.183340	9.995675	-0.016570	0.021836	0.099963	-2.584377	9.381561	1.872759
29065	0	-1.633683	2.209072	10.112961	-0.016296	0.022095	0.101135	-2.590457	9.437495	1.877566
29066	0	-1.671439	2.275244	10.136291	-0.016683	0.022758	0.101367	-2.598067	9.483684	1.881840
29067	0	-1.674795	2.324904	10.198698	-0.016724	0.023254	0.101990	-2.606155	9.521460	1.879335
29068	0	-1.703227	2.275366	10.192057	-0.017016	0.022755	0.101923	-2.609736	9.549987	1.884375
29069	0	-1.691738	2.239560	10.241617	-0.016907	0.022400	0.102417	-2.617241	9.572711	1.890077
29070	0	-1.686935	2.226674	10.265928	-0.016868	0.022268	0.102659	-2.621978	9.585666	1.892387
29071	0	-1.726332	2.203239	10.260200	-0.017273	0.022034	0.102600	-2.626874	9.586242	1.893153
29072	0	-1.729959	2.166477	10.217828	-0.017315	0.021665	0.102176	-2.630356	9.580548	1.891723
29073	0	-1.725652	2.191480	10.193081	-0.017273	0.021912	0.101929	-2.630503	9.573570	1.893087
29074	0	-1.715345	2.228582	10.150919	-0.017179	0.022284	0.101505	-2.632031	9.555934	1.892357
29075	0	-1.723673	2.222583	10.120048	-0.017273	0.022217	0.101196	-2.626307	9.526949	1.893171
29076	0	-1.691398	2.181092	10.066098	-0.016957	0.021807	0.100655	-2.626320	9.489826	1.891657
29077	0	-1.685850	2.191394	10.095972	-0.016907	0.021912	0.100952	-2.628740	9.447329	1.894226
29078	0	-1.694572	2.180039	10.030275	-0.016994	0.021793	0.100296	-2.625732	9.403937	1.891385
29079	0	-1.672808	2.143151	9.937302	-0.016785	0.021423	0.099365	-2.621639	9.351219	1.889335
29080	0	-1.631516	2.145163	9.846993	-0.016368	0.021439	0.098464	-2.611788	9.302206	1.896715
29081	0	-1.648609	2.167752	9.723602	-0.016541	0.021667	0.097229	-2.605209	9.250622	1.893116
29082	0	-1.600986	2.181696	9.645645	-0.016067	0.021809	0.096449	-2.600502	9.195945	1.882192
29083	0	-1.617757	2.106497	9.601634	-0.016235	0.021057	0.096008	-2.596713	9.139568	1.888140
29084	0	-1.563538	2.113818	9.578775	-0.015693	0.021133	0.095779	-2.596405	9.083600	1.888688
29085	0	-1.569845	2.081957	9.406185	-0.015747	0.020813	0.094055	-2.593546	9.036748	1.891171
29086	0	-1.578321	2.040761	9.431895	-0.015833	0.020398	0.094313	-2.587137	8.988773	1.889357
29087	0	-1.563465	2.002699	9.296360	-0.015686	0.020020	0.092957	-2.583214	8.937854	1.889104
29088	0	-1.541371	1.992388	9.236499	-0.015462	0.019912	0.092360	-2.573340	8.890381	1.890547
29089	0	-1.546498	2.039315	9.235092	-0.015503	0.020386	0.092346	-2.568856	8.855390	1.889926
29090	0	-1.563354	2.016517	9.150573	-0.015672	0.020156	0.091501	-2.561981	8.819689	1.887083
29091	0	-1.535234	2.015055	9.057902	-0.015381	0.020142	0.090576	-2.555031	8.795462	1.887378
29092	0	-1.560886	1.986000	9.052306	-0.015630	0.019854	0.090521	-2.550866	8.780633	1.887325
29093	0	-1.524190	2.002566	8.996732	-0.015259	0.020020	0.089966	-2.546925	8.770634	1.888727
29094	0	-1.576754	1.991125	9.021356	-0.015775	0.019909	0.090213	-2.547353	8.772728	1.889889
29095	0	-1.556134	1.971748	8.978248	-0.015564	0.019714	0.089783	-2.546484	8.780498	1.889151
29096	0	-1.531981	2.008448	9.100206	-0.015315	0.020086	0.091002	-2.551660	8.797352	1.891513
29097	0	-1.508504	2.020172	9.039171	-0.015076	0.020203	0.090393	-2.555533	8.819937	1.893266
29098	0	-1.522912	2.063118	9.038740	-0.015217	0.020628	0.090390	-2.553880	8.846149	1.890844
29099	0	-1.528255	2.031870	9.063455	-0.015259	0.020325	0.090637	-2.563449	8.886480	1.891137
29100	0	-1.545890	2.000305	9.227540	-0.015429	0.020007	0.092279	-2.570386	8.933151	1.896156
29101	0	-1.572072	1.995332	9.209726	-0.015686	0.019958	0.092102	-2.578461	8.986302	1.902616
29102	0	-1.579162	2.006076	9.281984	-0.015757	0.020069	0.092824	-2.590302	9.039587	1.903602
29103	0	-1.590629	2.026036	9.337819	-0.015869	0.020264	0.093384	-2.595659	9.095213	1.898773
29104	0	-1.550103	2.067819	9.397665	-0.015456	0.020684	0.093983	-2.604205	9.159611	1.899021
29105	0	-1.573496	2.098488	9.484301	-0.015686	0.020996	0.094849	-2.618931	9.228275	1.907728
29106	0	-1.631678	2.102533	9.556324	-0.016273	0.021034	0.095569	-2.630866	9.289938	1.909396
29107	0	-1.671715	2.037440	9.606227	-0.016663	0.020386	0.096069	-2.645313	9.364475	1.916108
29108	0	-1.676183	2.035427	9.720775	-0.016712	0.020362	0.097215	-2.655322	9.432723	1.917525
29109	0	-1.665185	2.104760	9.758871	-0.016602	0.021057	0.097595	-2.667573	9.501392	1.921579
29110	0	-1.644353	2.133728	9.818560	-0.016397	0.021342	0.098192	-2.674625	9.564886	1.922245
29111	0	-1.658523	2.153702	9.923753	-0.016541	0.021545	0.099243	-2.685767	9.626198	1.934192
29112	0	-1.679331	2.189398	10.062895	-0.016753	0.021894	0.100636	-2.687746	9.681811	1.929650
29113	0	-1.663648	2.263703	10.045967	-0.016602	0.022644	0.100464	-2.697474	9.731555	1.929121
29114	0	-1.670447	2.238400	10.106065	-0.016672	0.022386	0.101066	-2.701127	9.778226	1.932087
29115	0	-1.705297	2.208948	10.180374	-0.017029	0.022095	0.101807	-2.709225	9.815629	1.935679
29116	0	-1.703398	2.226025	10.192044	-0.017016	0.022266	0.101922	-2.718573	9.845749	1.938557
29117	0	-1.716629	2.215472	10.253671	-0.017151	0.022156	0.102539	-2.722250	9.873399	1.940286
29118	0	-1.718597	2.215596	10.241095	-0.017182	0.022153	0.102412	-2.721842	9.888100	1.948578
29119	0	-1.703245	2.239763	10.223378	-0.017029	0.022400	0.102234	-2.727354	9.902855	1.948516
29120	0	-1.715302	2.270411	10.180576	-0.017159	0.022700	0.101806	-2.726382	9.907560	1.950867
29121	0	-1.719974	2.264843	10.308945	-0.017212	0.022644	0.103088	-2.725043	9.905065	1.950807
29122	0	-1.698140	2.229064	10.229982	-0.017005	0.022286	0.102297	-2.724302	9.889964	1.950662
29123	0	-1.724214	2.179132	10.229974	-0.017273	0.021790	0.102295	-2.726627	9.866886	1.950039
29124	0	-1.717465	2.185833	10.163833	-0.017212	0.021853	0.101633	-2.725688	9.836479	1.949082
29125	0	-1.686528	2.124712	10.126279	-0.016907	0.021240	0.101257	-2.722603	9.801231	1.947324
29126	0	-1.696174	2.150837	10.011368	-0.017008	0.021498	0.100108	-2.715418	9.760249	1.952094
29127	0	-1.673856	2.149741	9.949226	-0.016785	0.021484	0.099487	-2.705256	9.719016	1.945439
29128	0	-1.670189	2.151997	9.944247	-0.016754	0.021510	0.099436	-2.699085	9.670765	1.942318
29129	0	-1.673054	2.173787	9.821274	-0.016785	0.021729	0.098206	-2.693580	9.619640	1.948407
29130	0	-1.612992	2.145076	9.779934	-0.016189	0.021441	0.097792	-2.688130	9.563007	1.946698
29131	0	-1.642435	2.100558	9.729732	-0.016479	0.020996	0.097290	-2.682362	9.510060	1.951495
29132	0	-1.619344	2.078180	9.627353	-0.016249	0.020770	0.096267	-2.673774	9.456298	1.947965
29133	0	-1.612117	2.064047	9.546569	-0.016174	0.020630	0.095459	-2.666380	9.404480	1.946278
29134	0	-1.577585	2.078290	9.443966	-0.015825	0.020772	0.094434	-2.658264	9.356437	1.946463
29135	0	-1.588093	2.058002	9.381694	-0.015930	0.020569	0.093811	-2.649707	9.308224	1.940688
29136	0	-1.584593	2.078146	9.297449	-0.015894	0.020774	0.092968	-2.645563	9.260957	1.941902
29137	0	-1.564331	2.063883	9.241247	-0.015686	0.020630	0.092407	-2.639382	9.219725	1.940582
29138	0	-1.550509	2.046912	9.242150	-0.015540	0.020464	0.092417	-2.637517	9.187791	1.938532
29139	0	-1.547191	2.045450	9.198349	-0.015503	0.020447	0.091980	-2.632288	9.160529	1.939403
29140	0	-1.547598	1.997645	9.119698	-0.015503	0.019973	0.091193	-2.632091	9.137865	1.942489
29141	0	-1.536136	2.002018	9.045727	-0.015381	0.020020	0.090454	-2.635327	9.124167	1.949298
29142	0	-1.550860	1.983767	8.991342	-0.015526	0.019837	0.089911	-2.638819	9.113183	1.949170
29143	0	-1.549440	1.977539	9.039453	-0.015503	0.019775	0.090393	-2.642254	9.113069	1.950017
29144	0	-1.530017	2.008050	9.027408	-0.015303	0.020080	0.090274	-2.644408	9.120408	1.955057
29145	0	-1.526068	2.014638	9.051376	-0.015259	0.020142	0.090515	-2.641344	9.133178	1.956616
29146	0	-1.551685	2.009187	9.069305	-0.015507	0.020089	0.090695	-2.640336	9.156111	1.951456
29147	0	-1.563899	2.020066	9.057420	-0.015625	0.020203	0.090576	-2.645272	9.183804	1.954911
29148	0	-1.543075	2.025997	9.111688	-0.015409	0.020259	0.091121	-2.646070	9.220345	1.957204
29149	0	-1.546761	2.007858	9.179298	-0.015442	0.020081	0.091797	-2.650538	9.262096	1.960725
29150	0	-1.545979	2.037660	9.257829	-0.015433	0.020381	0.092582	-2.657933	9.304482	1.967869
29151	0	-1.560278	2.019938	9.276763	-0.015564	0.020203	0.092773	-2.663320	9.361729	1.970237
29152	0	-1.561982	2.074000	9.342714	-0.015581	0.020745	0.093432	-2.671101	9.418449	1.968256
29153	0	-1.566344	2.111051	9.411154	-0.015625	0.021118	0.094116	-2.681848	9.474480	1.970792
29154	0	-1.580587	2.121511	9.446777	-0.015763	0.021224	0.094473	-2.693922	9.535217	1.975287
29155	0	-1.597696	2.104909	9.496463	-0.015930	0.021057	0.094971	-2.704788	9.600624	1.983657
29156	0	-1.631725	2.109155	9.635614	-0.016270	0.021101	0.096362	-2.717049	9.666201	1.982748
29157	0	-1.616105	2.122983	9.679608	-0.016113	0.021240	0.096802	-2.730394	9.731755	1.980398
29158	0	-1.631737	2.108991	9.733223	-0.016271	0.021096	0.097339	-2.738946	9.795798	1.982039
29159	0	-1.633976	2.141415	9.850556	-0.016296	0.021423	0.098511	-2.750921	9.855377	1.982083
29160	0	-1.636071	2.188680	9.934983	-0.016323	0.021893	0.099355	-2.759063	9.908007	1.978404
29161	0	-1.676059	2.184622	9.929893	-0.016724	0.021851	0.099304	-2.765647	9.959847	1.982033
29162	0	-1.701333	2.189919	10.081400	-0.016982	0.021902	0.100819	-2.770714	10.004735	1.984614
29163	0	-1.705909	2.141323	10.107126	-0.017029	0.021423	0.101074	-2.783969	10.048529	1.979743
29164	0	-1.699275	2.151942	10.167479	-0.016968	0.021524	0.101678	-2.791683	10.086206	1.982780
29165	0	-1.704528	2.148301	10.180417	-0.017029	0.021484	0.101807	-2.795586	10.114492	1.981330
29166	0	-1.689241	2.184401	10.192158	-0.016879	0.021848	0.101923	-2.802319	10.139154	1.990551
29167	0	-1.697026	2.246650	10.278158	-0.016968	0.022461	0.102783	-2.799041	10.151922	1.992570
29168	0	-1.721765	2.278077	10.241225	-0.017218	0.022777	0.102413	-2.797390	10.161955	1.996020
29169	0	-1.708240	2.270657	10.162445	-0.017090	0.022705	0.101624	-2.799032	10.163747	2.002937
29170	0	-1.712037	2.246619	10.199290	-0.017137	0.022464	0.101991	-2.799988	10.155931	2.005884
29171	0	-1.675793	2.209814	10.199340	-0.016785	0.022095	0.101990	-2.800189	10.136470	2.013598
29172	0	-1.664231	2.204647	10.199966	-0.016670	0.022040	0.101996	-2.797359	10.115758	2.008514
29173	0	-1.675199	2.192038	10.138291	-0.016785	0.021912	0.101379	-2.791696	10.089520	2.008233
29174	0	-1.674020	2.205962	10.065850	-0.016781	0.022051	0.100654	-2.786298	10.054161	2.011286
29175	0	-1.679951	2.210418	10.040849	-0.016846	0.022095	0.100403	-2.780297	10.012513	2.010994
29176	0	-1.670286	2.187787	9.968750	-0.016754	0.021869	0.099681	-2.774749	9.964743	2.008069
29177	0	-1.673094	2.186125	9.900577	-0.016785	0.021851	0.098999	-2.767537	9.913808	2.008843
29178	0	-1.662504	2.114774	9.840928	-0.016679	0.021139	0.098402	-2.762699	9.862361	2.011447
29179	0	-1.667093	2.094561	9.772404	-0.016724	0.020935	0.097717	-2.755510	9.811668	2.015391
29180	0	-1.620574	2.084275	9.663697	-0.016253	0.020833	0.096631	-2.748930	9.766065	2.020360
29181	0	-1.618320	2.082062	9.662576	-0.016235	0.020813	0.096619	-2.744983	9.715350	2.018817
29182	0	-1.602320	2.108016	9.523454	-0.016072	0.021071	0.095228	-2.739531	9.667396	2.020303
29183	0	-1.600126	2.088589	9.467155	-0.016052	0.020874	0.094666	-2.730170	9.616863	2.015662
29184	0	-1.572383	2.084427	9.382804	-0.015768	0.020836	0.093822	-2.724774	9.573812	2.019784
29185	0	-1.564286	2.039614	9.338876	-0.015686	0.020386	0.093384	-2.716818	9.531712	2.023070
29186	0	-1.562205	2.053215	9.278863	-0.015661	0.020528	0.092783	-2.716053	9.494133	2.018712
29187	0	-1.540728	2.027215	9.259425	-0.015442	0.020264	0.092590	-2.710013	9.461916	2.019871
29188	0	-1.570577	2.022218	9.223676	-0.015739	0.020219	0.092232	-2.710218	9.430721	2.012183
29189	0	-1.529769	2.032995	9.149424	-0.015320	0.020325	0.091492	-2.707567	9.413280	2.014722
29190	0	-1.525476	2.034305	9.125391	-0.015276	0.020334	0.091252	-2.700343	9.396916	2.015042
29191	0	-1.524853	2.014207	9.112710	-0.015259	0.020142	0.091125	-2.703166	9.393911	2.015886
29192	0	-1.547282	1.983903	9.045812	-0.015483	0.019836	0.090457	-2.703197	9.391046	2.015074
29193	0	-1.519561	1.971135	9.094339	-0.015198	0.019714	0.090942	-2.710044	9.397980	2.017073
29194	0	-1.525845	1.977042	9.112644	-0.015255	0.019769	0.091127	-2.710644	9.411841	2.018394
29195	0	-1.533020	1.965106	9.094112	-0.015320	0.019653	0.090942	-2.716016	9.434161	2.023572
29196	0	-1.535762	1.989481	9.160763	-0.015341	0.019893	0.091611	-2.715487	9.464313	2.020374
29197	0	-1.521846	2.007755	9.130581	-0.015198	0.020081	0.091309	-2.721335	9.499229	2.022119
29198	0	-1.526195	2.043818	9.178789	-0.015240	0.020440	0.091791	-2.725803	9.535834	2.029811
29199	0	-1.546762	2.020070	9.209816	-0.015442	0.020203	0.092102	-2.730071	9.576598	2.035122
29200	0	-1.528437	2.037747	9.276000	-0.015250	0.020381	0.092765	-2.735861	9.627330	2.035681
29201	0	-1.578421	2.062644	9.319517	-0.015747	0.020630	0.093201	-2.741498	9.681381	2.043759
29202	0	-1.561462	2.098421	9.416073	-0.015578	0.020988	0.094166	-2.748064	9.734023	2.045593
29203	0	-1.591081	2.062545	9.551405	-0.015869	0.020630	0.095520	-2.754593	9.792317	2.050717
29204	0	-1.587313	2.092077	9.635637	-0.015832	0.020926	0.096362	-2.761511	9.849579	2.056689
29205	0	-1.615556	2.135653	9.655183	-0.016113	0.021362	0.096558	-2.769567	9.907973	2.061941
29206	0	-1.618368	2.158487	9.751626	-0.016138	0.021594	0.097522	-2.781408	9.969689	2.062110
29207	0	-1.633930	2.129692	9.777211	-0.016296	0.021301	0.097778	-2.787667	10.028193	2.063661
29208	0	-1.630748	2.183324	9.867553	-0.016261	0.021841	0.098681	-2.797814	10.090111	2.069113
29209	0	-1.633391	2.165977	9.887245	-0.016296	0.021667	0.098877	-2.808152	10.141932	2.067115
29210	0	-1.671157	2.115816	9.983937	-0.016678	0.021163	0.099844	-2.815242	10.189090	2.067553
29211	0	-1.669443	2.117352	10.039874	-0.016663	0.021179	0.100403	-2.823369	10.233934	2.067302
29212	0	-1.650862	2.146940	10.075691	-0.016482	0.021473	0.100760	-2.829277	10.272408	2.066584
29213	0	-1.649841	2.190862	10.137697	-0.016479	0.021912	0.101379	-2.834857	10.302542	2.064278
29214	0	-1.702150	2.184706	10.100416	-0.017006	0.021844	0.101007	-2.833557	10.328984	2.068205
29215	0	-1.692093	2.203569	10.155970	-0.016907	0.022034	0.101562	-2.833632	10.353800	2.070365
29216	0	-1.681571	2.264265	10.210685	-0.016813	0.022648	0.102106	-2.842289	10.365584	2.072085
29217	0	-1.708574	2.227621	10.211286	-0.017090	0.022278	0.102112	-2.847157	10.370185	2.072661
29218	0	-1.677099	2.172832	10.217498	-0.016777	0.021725	0.102175	-2.846206	10.372611	2.076348
29219	0	-1.689104	2.148457	10.119887	-0.016907	0.021484	0.101196	-2.849503	10.364251	2.081418
29220	0	-1.697822	2.191409	10.163097	-0.016997	0.021912	0.101628	-2.850356	10.352207	2.085151
29221	0	-1.682088	2.185664	10.138221	-0.016846	0.021851	0.101379	-2.847344	10.333749	2.087121
29222	0	-1.652334	2.248111	10.041052	-0.016553	0.022472	0.100408	-2.841388	10.309758	2.084753
29223	0	-1.687204	2.246700	10.004112	-0.016907	0.022461	0.100037	-2.838684	10.279914	2.086781
29224	0	-1.673748	2.192979	9.931798	-0.016777	0.021923	0.099313	-2.835365	10.244251	2.090134
29225	0	-1.661676	2.118683	9.900510	-0.016663	0.021179	0.098999	-2.831233	10.201226	2.094567
29226	0	-1.652938	2.089790	9.840526	-0.016572	0.020888	0.098400	-2.824659	10.161540	2.096405
29227	0	-1.643273	2.069424	9.796858	-0.016479	0.020691	0.097961	-2.825566	10.116811	2.097869
29228	0	-1.591132	2.100937	9.749279	-0.015960	0.021002	0.097486	-2.821472	10.070017	2.098591
29229	0	-1.612253	2.106862	9.662481	-0.016174	0.021057	0.096619	-2.812821	10.018803	2.104257
29230	0	-1.590722	2.109055	9.571920	-0.015950	0.021079	0.095715	-2.803704	9.977322	2.110113
29231	0	-1.600702	2.081894	9.528219	-0.016052	0.020813	0.095276	-2.801300	9.932946	2.113838
29232	0	-1.604168	2.077371	9.456090	-0.016085	0.020763	0.094556	-2.793431	9.890832	2.115828
29233	0	-1.607296	2.051578	9.467066	-0.016113	0.020508	0.094666	-2.788315	9.851896	2.113973
29234	0	-1.599881	2.052730	9.358155	-0.016034	0.020523	0.093576	-2.787400	9.818425	2.106390
29235	0	-1.607870	2.033123	9.357143	-0.016113	0.020325	0.093567	-2.783761	9.785770	2.109567
29236	0	-1.528811	2.022088	9.266186	-0.015313	0.020215	0.092659	-2.780417	9.764235	2.109663
29237	0	-1.547755	2.045408	9.247090	-0.015503	0.020447	0.092468	-2.775366	9.742206	2.119995
29238	0	-1.542922	2.016181	9.217044	-0.015452	0.020156	0.092168	-2.771782	9.722793	2.115155
29239	0	-1.566976	2.002332	9.167676	-0.015686	0.020020	0.091675	-2.770516	9.711635	2.108595
29240	0	-1.564311	2.015170	9.204587	-0.015654	0.020148	0.092045	-2.769560	9.707528	2.108453
29241	0	-1.549275	2.002088	9.155416	-0.015503	0.020020	0.091553	-2.771187	9.703725	2.113234
29242	0	-1.542233	1.990164	9.130993	-0.015422	0.019899	0.091311	-2.771097	9.712968	2.113774
29243	0	-1.562896	1.983508	9.155235	-0.015625	0.019836	0.091553	-2.775428	9.726462	2.116255
29244	0	-1.527748	2.014000	9.179396	-0.015267	0.020139	0.091796	-2.776208	9.747434	2.114022
29245	0	-1.533413	2.038130	9.191755	-0.015320	0.020386	0.091919	-2.783924	9.773474	2.110411
29246	0	-1.554870	2.037567	9.246264	-0.015532	0.020376	0.092465	-2.786655	9.802852	2.114405
29247	0	-1.534369	2.050310	9.289261	-0.015320	0.020508	0.092896	-2.794289	9.840189	2.115128
29248	0	-1.576008	2.061289	9.386256	-0.015735	0.020619	0.093865	-2.803944	9.879069	2.115046
29249	0	-1.565834	2.068520	9.374570	-0.015625	0.020691	0.093750	-2.812350	9.927425	2.116949
29250	0	-1.560076	2.079970	9.440803	-0.015571	0.020801	0.094413	-2.814960	9.971683	2.117998
29251	0	-1.578278	2.019128	9.453993	-0.015747	0.020203	0.094543	-2.830050	10.022564	2.117997
29252	0	-1.573457	2.072919	9.562813	-0.015697	0.020728	0.095634	-2.830035	10.074512	2.122001
29253	0	-1.609145	2.105352	9.606357	-0.016052	0.021057	0.096069	-2.835530	10.128675	2.128009
29254	0	-1.659802	2.128612	9.647908	-0.016559	0.021294	0.096484	-2.845643	10.182810	2.130681
29255	0	-1.663807	2.111362	9.728479	-0.016602	0.021118	0.097290	-2.852275	10.233296	2.135725
29256	0	-1.646678	2.103938	9.788563	-0.016431	0.021048	0.097890	-2.863221	10.282900	2.135588
29257	0	-1.645680	2.105160	9.887176	-0.016418	0.021057	0.098877	-2.870897	10.334768	2.136221
29258	0	-1.671077	2.097771	9.880055	-0.016679	0.020985	0.098804	-2.880457	10.379445	2.135847
29259	0	-1.675445	2.135824	9.942195	-0.016724	0.021362	0.099426	-2.886696	10.422599	2.133830
29260	0	-1.681105	2.196072	9.971836	-0.016786	0.021964	0.099722	-2.892323	10.459506	2.134345
29261	0	-1.674724	2.191028	10.058230	-0.016724	0.021912	0.100586	-2.895704	10.494125	2.133643
29262	0	-1.690952	2.178314	10.082051	-0.016893	0.021787	0.100822	-2.901897	10.520411	2.126118
29263	0	-1.667519	2.215071	10.070704	-0.016663	0.022156	0.100708	-2.909945	10.542690	2.126949
29264	0	-1.675756	2.202343	10.125306	-0.016749	0.022023	0.101254	-2.912138	10.560006	2.123165
29265	0	-1.635975	2.227715	10.168434	-0.016357	0.022278	0.101685	-2.915570	10.570788	2.123786
29266	0	-1.665975	2.197423	10.162308	-0.016667	0.021971	0.101623	-2.914677	10.570589	2.125703
29267	0	-1.671327	2.264699	10.083113	-0.016724	0.022644	0.100830	-2.914488	10.567244	2.123632
29268	0	-1.668395	2.253172	10.126158	-0.016704	0.022528	0.101259	-2.913448	10.553663	2.122864
29269	0	-1.663820	2.221801	10.052868	-0.016663	0.022217	0.100525	-2.915747	10.534611	2.125962
29270	0	-1.683423	2.222252	10.022957	-0.016858	0.022219	0.100226	-2.915043	10.516048	2.127109
29271	0	-1.657380	2.203882	9.961287	-0.016602	0.022034	0.099609	-2.912933	10.492921	2.130000
29272	0	-1.651148	2.155758	10.004848	-0.016546	0.021555	0.100043	-2.913984	10.462025	2.132731
29273	0	-1.650437	2.118584	9.955293	-0.016541	0.021179	0.099548	-2.910458	10.429320	2.135209
29274	0	-1.673574	2.107474	9.858578	-0.016774	0.021070	0.098580	-2.908648	10.393671	2.130279
29275	0	-1.655956	2.112805	9.827157	-0.016602	0.021118	0.098267	-2.901501	10.353776	2.129255
29276	0	-1.653556	2.095965	9.785517	-0.016580	0.020954	0.097849	-2.899528	10.311310	2.127047
29277	0	-1.667916	2.088297	9.723473	-0.016724	0.020874	0.097229	-2.893525	10.268019	2.124761
29278	0	-1.628894	2.114448	9.651213	-0.016331	0.021135	0.096507	-2.887078	10.227497	2.126658
29279	0	-1.595093	2.112772	9.576877	-0.015991	0.021118	0.095764	-2.879977	10.188344	2.128703
29280	0	-1.599233	2.053168	9.547319	-0.016033	0.020526	0.095468	-2.877477	10.148307	2.131739
29281	0	-1.601672	2.093982	9.442637	-0.016052	0.020935	0.094421	-2.875880	10.114104	2.132758
29282	0	-1.569654	2.083176	9.437447	-0.015738	0.020822	0.094370	-2.867879	10.073385	2.133370
29283	0	-1.583441	2.069811	9.326603	-0.015869	0.020691	0.093262	-2.863180	10.039588	2.133089
29284	0	-1.546753	2.071152	9.333322	-0.015494	0.020704	0.093330	-2.858057	10.015295	2.135088
29285	0	-1.541933	2.057646	9.277550	-0.015442	0.020569	0.092773	-2.852254	9.995934	2.136098
29286	0	-1.537245	2.059054	9.216936	-0.015397	0.020583	0.092167	-2.846779	9.973891	2.138287
29287	0	-1.560891	2.063288	9.216514	-0.015625	0.020630	0.092163	-2.846399	9.962185	2.140394
29288	0	-1.527470	2.033581	9.174074	-0.015288	0.020330	0.091740	-2.842861	9.953359	2.135656
29289	0	-1.525261	2.051137	9.179711	-0.015259	0.020508	0.091797	-2.841282	9.953633	2.133825
29290	0	-1.530137	2.045729	9.179703	-0.015307	0.020453	0.091797	-2.839380	9.954043	2.138460
29291	0	-1.580783	2.020337	9.259022	-0.015808	0.020203	0.092590	-2.841106	9.961488	2.139746
29292	0	-1.587500	2.008071	9.271062	-0.015869	0.020082	0.092711	-2.844503	9.976321	2.141832
29293	0	-1.575946	2.002052	9.264905	-0.015747	0.020020	0.092651	-2.845343	9.999083	2.144956
29294	0	-1.560267	2.020989	9.245998	-0.015589	0.020205	0.092463	-2.840741	10.023672	2.152604
29295	0	-1.570393	2.032098	9.283226	-0.015686	0.020325	0.092834	-2.847193	10.053003	2.152762
29296	0	-1.556085	2.067929	9.319319	-0.015539	0.020683	0.093196	-2.853786	10.086773	2.145930
29297	0	-1.571385	2.050709	9.362342	-0.015686	0.020508	0.093628	-2.856109	10.127743	2.150168
29298	0	-1.588937	2.062543	9.428613	-0.015864	0.020628	0.094290	-2.860749	10.165136	2.150033
29299	0	-1.571672	2.086849	9.466166	-0.015686	0.020874	0.094666	-2.868781	10.209114	2.148236
29300	0	-1.584189	2.103924	9.611795	-0.015810	0.021046	0.096122	-2.877796	10.253912	2.151038
29301	0	-1.608811	2.093098	9.551488	-0.016052	0.020935	0.095520	-2.883805	10.303593	2.155017
29302	0	-1.609887	2.086033	9.654237	-0.016064	0.020865	0.096547	-2.891041	10.352062	2.152963
29303	0	-1.633059	2.087062	9.710192	-0.016296	0.020874	0.097107	-2.896264	10.399153	2.152974
29304	0	-1.615911	2.134842	9.782409	-0.016122	0.021355	0.097829	-2.904718	10.449386	2.151029
29305	0	-1.632888	2.172322	9.814031	-0.016296	0.021729	0.098145	-2.912214	10.494015	2.149902
29306	0	-1.650896	2.153069	9.910816	-0.016484	0.021534	0.099112	-2.917613	10.529486	2.150968
29307	0	-1.657169	2.153911	9.911726	-0.016541	0.021545	0.099121	-2.926253	10.572222	2.156664
29308	0	-1.650875	2.153216	9.965728	-0.016481	0.021532	0.099662	-2.927629	10.610474	2.161388
29309	0	-1.656256	2.166394	9.960649	-0.016541	0.021667	0.099609	-2.933418	10.642736	2.167107
29310	0	-1.672626	2.153375	10.021078	-0.016707	0.021538	0.100213	-2.939886	10.671288	2.165571
29311	0	-1.679763	2.203376	10.094998	-0.016785	0.022034	0.100952	-2.941887	10.693122	2.168548
29312	0	-1.664014	2.221354	10.119028	-0.016628	0.022217	0.101192	-2.947711	10.713680	2.170419
29313	0	-1.709384	2.234163	10.113397	-0.017090	0.022339	0.101135	-2.946977	10.725514	2.169240
29314	0	-1.697532	2.216443	10.149793	-0.016976	0.022161	0.101499	-2.945144	10.731752	2.172678
29315	0	-1.708148	2.172872	10.107559	-0.017090	0.021729	0.101074	-2.947793	10.729835	2.177718
29316	0	-1.688083	2.154767	10.077209	-0.016891	0.021545	0.100771	-2.948131	10.726366	2.187179
29317	0	-1.688809	2.136506	10.077159	-0.016907	0.021362	0.100769	-2.948270	10.712932	2.190441
29318	0	-1.672489	2.186153	10.047105	-0.016747	0.021855	0.100469	-2.944630	10.695057	2.196506
29319	0	-1.663513	2.185626	10.022305	-0.016663	0.021851	0.100220	-2.941781	10.671668	2.193896
29320	0	-1.663828	2.217339	9.998489	-0.016669	0.022166	0.099981	-2.937348	10.644242	2.191479
29321	0	-1.674850	2.203845	9.937028	-0.016785	0.022034	0.099365	-2.935836	10.610761	2.194776
29322	0	-1.673312	2.149837	9.864815	-0.016774	0.021493	0.098642	-2.933740	10.571372	2.198633
29323	0	-1.637735	2.124442	9.808947	-0.016418	0.021240	0.098083	-2.933037	10.531644	2.199639
29324	0	-1.623824	2.149692	9.767280	-0.016275	0.021492	0.097668	-2.931280	10.496248	2.199564
29325	0	-1.631680	2.100692	9.778279	-0.016357	0.020996	0.097778	-2.922732	10.456873	2.202184
29326	0	-1.635956	2.065796	9.699866	-0.016399	0.020651	0.096993	-2.918488	10.418061	2.198644
29327	0	-1.618984	2.118802	9.619714	-0.016235	0.021179	0.096191	-2.912362	10.372257	2.198127
29328	0	-1.598171	2.126506	9.620702	-0.016023	0.021257	0.096202	-2.907412	10.331735	2.199906
29329	0	-1.564635	2.119055	9.497472	-0.015686	0.021179	0.094971	-2.897832	10.292118	2.191122
29330	0	-1.563234	2.133242	9.479903	-0.015668	0.021323	0.094795	-2.890633	10.257259	2.191772
29331	0	-1.546813	2.112299	9.393776	-0.015503	0.021118	0.093933	-2.888673	10.222916	2.188598
29332	0	-1.558753	2.082832	9.376226	-0.015617	0.020823	0.093759	-2.885316	10.194380	2.191530
29333	0	-1.572145	2.027265	9.344719	-0.015747	0.020264	0.093445	-2.877863	10.170735	2.196735
29334	0	-1.536812	2.022583	9.302392	-0.015391	0.020220	0.093021	-2.873880	10.149841	2.197528
29335	0	-1.541985	2.051172	9.308141	-0.015442	0.020508	0.093079	-2.872466	10.130393	2.198955
29336	0	-1.544471	2.058025	9.235268	-0.015460	0.020576	0.092351	-2.870890	10.118893	2.194843
29337	0	-1.542826	2.045266	9.253027	-0.015442	0.020447	0.092529	-2.866636	10.109436	2.191860
29338	0	-1.565123	2.033726	9.216613	-0.015659	0.020336	0.092165	-2.868051	10.106619	2.193899
29339	0	-1.574493	2.020491	9.204088	-0.015747	0.020203	0.092041	-2.867753	10.111043	2.193669
29340	0	-1.592815	1.983551	9.204077	-0.015926	0.019840	0.092040	-2.876079	10.120219	2.196909
29341	0	-1.556996	1.989663	9.258950	-0.015564	0.019897	0.092590	-2.879312	10.134495	2.194817
29342	0	-1.552847	2.044245	9.228158	-0.015515	0.020445	0.092283	-2.884232	10.157426	2.196007
29343	0	-1.582097	2.020434	9.246569	-0.015808	0.020203	0.092468	-2.884039	10.179988	2.200645
29344	0	-1.584933	2.020040	9.325447	-0.015834	0.020205	0.093256	-2.892115	10.205561	2.202974
29345	0	-1.601437	2.050769	9.386815	-0.015991	0.020508	0.093872	-2.893766	10.240154	2.207372
29346	0	-1.606345	2.062722	9.410365	-0.016038	0.020629	0.094108	-2.897215	10.277479	2.209841
29347	0	-1.613980	2.044659	9.496624	-0.016113	0.020447	0.094971	-2.898791	10.315711	2.216341
29348	0	-1.601024	2.056294	9.501879	-0.015984	0.020568	0.095022	-2.906113	10.354108	2.214490
29349	0	-1.596449	2.087081	9.539292	-0.015930	0.020874	0.095398	-2.911024	10.401325	2.213456
29350	0	-1.572711	2.117029	9.642026	-0.015695	0.021173	0.096425	-2.914855	10.445978	2.210996
29351	0	-1.602328	2.142010	9.661406	-0.015991	0.021423	0.096619	-2.919876	10.490033	2.204932
29352	0	-1.608694	2.177839	9.709329	-0.016056	0.021783	0.097097	-2.926370	10.532492	2.210105
29353	0	-1.577744	2.178298	9.740867	-0.015747	0.021790	0.097412	-2.935406	10.574228	2.205879
29354	0	-1.602336	2.170777	9.843843	-0.015992	0.021714	0.098442	-2.944124	10.616548	2.208060
29355	0	-1.620328	2.172010	9.905717	-0.016174	0.021729	0.099060	-2.955189	10.656105	2.210459
29356	0	-1.619769	2.176953	9.959906	-0.016171	0.021772	0.099603	-2.959886	10.692410	2.213849
29357	0	-1.655988	2.141759	9.936325	-0.016541	0.021423	0.099365	-2.968188	10.721024	2.215948
29358	0	-1.641491	2.213843	9.923646	-0.016397	0.022143	0.099238	-2.975580	10.748516	2.218505
29359	0	-1.667679	2.191334	9.991181	-0.016663	0.021912	0.099915	-2.975447	10.771171	2.220157
29360	0	-1.682297	2.185435	10.039529	-0.016813	0.021853	0.100397	-2.976432	10.788721	2.218966
29361	0	-1.672876	2.160517	10.046329	-0.016724	0.021606	0.100464	-2.980066	10.801143	2.223919
29362	0	-1.679648	2.166393	10.003464	-0.016795	0.021665	0.100035	-2.983200	10.809323	2.225371
29363	0	-1.690297	2.173229	10.058576	-0.016907	0.021729	0.100586	-2.981415	10.811802	2.229658
29364	0	-1.658559	2.167640	10.083001	-0.016594	0.021674	0.100829	-2.981583	10.809205	2.230029
29365	0	-1.665029	2.172972	9.997737	-0.016663	0.021729	0.099976	-2.983070	10.802060	2.230755
29366	0	-1.643653	2.228227	10.022516	-0.016456	0.022280	0.100223	-2.983307	10.787341	2.231277
29367	0	-1.657806	2.210048	9.942891	-0.016602	0.022095	0.099426	-2.979938	10.767502	2.236051
29368	0	-1.652573	2.198768	9.967922	-0.016555	0.021984	0.099675	-2.979323	10.741415	2.237691
29369	0	-1.669631	2.172846	9.924778	-0.016724	0.021729	0.099243	-2.982854	10.717168	2.238959
29370	0	-1.645779	2.130774	9.833952	-0.016487	0.021300	0.098336	-2.977729	10.690340	2.238618
29371	0	-1.620281	2.118581	9.814848	-0.016235	0.021179	0.098145	-2.973671	10.659760	2.234354
29372	0	-1.613304	2.126187	9.815633	-0.016171	0.021253	0.098152	-2.966720	10.623558	2.231276
29373	0	-1.613678	2.142840	9.717310	-0.016174	0.021423	0.097168	-2.964616	10.586828	2.229823
29374	0	-1.630570	2.156298	9.651082	-0.016344	0.021555	0.096506	-2.958995	10.548843	2.225157
29375	0	-1.601585	2.106471	9.613478	-0.016052	0.021057	0.096130	-2.953774	10.512947	2.226415
29376	0	-1.624680	2.077234	9.583894	-0.016285	0.020766	0.095834	-2.950418	10.474848	2.228476
29377	0	-1.607495	2.075789	9.497591	-0.016113	0.020752	0.094971	-2.947190	10.436136	2.230528
29378	0	-1.582063	2.052604	9.455709	-0.015854	0.020519	0.094553	-2.942690	10.403235	2.224618
29379	0	-1.595729	2.063584	9.424273	-0.015991	0.020630	0.094238	-2.939219	10.369392	2.226028
29380	0	-1.571106	2.065335	9.394396	-0.015740	0.020641	0.093942	-2.928078	10.340895	2.226532
29381	0	-1.571589	2.070137	9.338673	-0.015747	0.020691	0.093384	-2.918864	10.309984	2.222780
29382	0	-1.566456	2.071508	9.241567	-0.015686	0.020711	0.092413	-2.916999	10.290427	2.230040
29383	0	-1.566692	2.081636	9.259281	-0.015686	0.020813	0.092590	-2.915971	10.273770	2.233993
29384	0	-1.551176	2.045625	9.320697	-0.015526	0.020452	0.093205	-2.914259	10.263307	2.235128
29385	0	-1.554884	2.056874	9.222670	-0.015564	0.020569	0.092224	-2.917365	10.251376	2.238568
29386	0	-1.546917	2.020317	9.271755	-0.015473	0.020202	0.092717	-2.918015	10.252717	2.238709
29387	0	-1.550177	2.014451	9.332232	-0.015503	0.020142	0.093323	-2.916803	10.257705	2.244220
29388	0	-1.581107	2.008461	9.252767	-0.015806	0.020085	0.092528	-2.919808	10.269989	2.247216
29389	0	-1.569202	2.044731	9.277231	-0.015686	0.020447	0.092773	-2.921201	10.283598	2.251882
29390	0	-1.564741	2.062981	9.258601	-0.015637	0.020631	0.092587	-2.924330	10.302074	2.255996
29391	0	-1.570092	2.031955	9.313826	-0.015686	0.020325	0.093140	-2.932369	10.326335	2.258652
29392	0	-1.585571	2.030929	9.386718	-0.015839	0.020313	0.093869	-2.938816	10.353095	2.261076
29393	0	-1.576614	2.050224	9.405320	-0.015747	0.020508	0.094055	-2.947121	10.382178	2.252562
29394	0	-1.574923	2.073571	9.441350	-0.015724	0.020741	0.094417	-2.954223	10.418237	2.250754
29395	0	-1.589424	2.074238	9.460238	-0.015869	0.020752	0.094604	-2.967102	10.454271	2.250200
29396	0	-1.588475	2.091349	9.526710	-0.015859	0.020915	0.095271	-2.970171	10.491269	2.257070
29397	0	-1.595639	2.129426	9.490684	-0.015930	0.021301	0.094910	-2.979849	10.528474	2.258287
29398	0	-1.582806	2.146195	9.581674	-0.015800	0.021470	0.095819	-2.990716	10.566986	2.265690
29399	0	-1.596216	2.129889	9.612559	-0.015930	0.021301	0.096130	-2.994542	10.610520	2.263044
29400	0	-1.626532	2.116726	9.684927	-0.016239	0.021173	0.096852	-3.003134	10.647054	2.257965
29401	0	-1.589738	2.153935	9.783611	-0.015869	0.021545	0.097839	-3.011436	10.685625	2.257047
29402	0	-1.613902	2.110197	9.813382	-0.016109	0.021106	0.098138	-3.016972	10.725619	2.258037
29403	0	-1.607949	2.111287	9.814121	-0.016052	0.021118	0.098145	-3.024343	10.762931	2.259435
29404	0	-1.649708	2.140966	9.886592	-0.016474	0.021412	0.098869	-3.028278	10.795568	2.258185
29405	0	-1.637486	2.166880	9.887378	-0.016357	0.021667	0.098877	-3.028301	10.821519	2.259667
29406	0	-1.683863	2.148399	9.947797	-0.016820	0.021486	0.099481	-3.032436	10.848726	2.266861
29407	0	-1.649467	2.209384	9.942395	-0.016479	0.022095	0.099426	-3.035103	10.871988	2.268626
29408	0	-1.663719	2.184810	9.929870	-0.016632	0.021849	0.099299	-3.037781	10.883908	2.273584
29409	0	-1.667079	2.172415	9.942585	-0.016663	0.021729	0.099426	-3.044704	10.899269	2.279356
29410	0	-1.662278	2.165174	10.046358	-0.016619	0.021658	0.100463	-3.053914	10.909914	2.276939
29411	0	-1.654137	2.166828	9.997527	-0.016541	0.021667	0.099976	-3.055200	10.916974	2.277979
29412	0	-1.677704	2.142775	9.973135	-0.016787	0.021424	0.099730	-3.053819	10.912358	2.280058
29413	0	-1.640955	2.173337	9.918254	-0.016418	0.021729	0.099182	-3.050792	10.908395	2.278290
29414	0	-1.657089	2.198994	10.003716	-0.016584	0.021982	0.100037	-3.044659	10.899357	2.278421
29415	0	-1.645803	2.246296	9.949040	-0.016479	0.022461	0.099487	-3.045387	10.881274	2.277848
29416	0	-1.629023	2.265096	9.925217	-0.016315	0.022648	0.099249	-3.044982	10.859930	2.273040
29417	0	-1.639365	2.203696	9.906344	-0.016418	0.022034	0.099060	-3.044383	10.837919	2.270117
29418	0	-1.639756	2.167832	9.846081	-0.016431	0.021673	0.098456	-3.041939	10.806070	2.268279
29419	0	-1.633079	2.118107	9.827063	-0.016357	0.021179	0.098267	-3.043017	10.781706	2.266680
29420	0	-1.639390	2.100809	9.815575	-0.016427	0.020999	0.098152	-3.035834	10.749842	2.267275
29421	0	-1.632249	2.100330	9.766055	-0.016357	0.020996	0.097656	-3.030950	10.715743	2.268819
29422	0	-1.631643	2.150838	9.693472	-0.016350	0.021498	0.096931	-3.021873	10.683188	2.266832
29423	0	-1.632736	2.094502	9.649951	-0.016357	0.020935	0.096497	-3.013430	10.654247	2.268826
29424	0	-1.608263	2.132793	9.662701	-0.016114	0.021320	0.096623	-3.007854	10.623577	2.269955
29425	0	-1.614219	2.112158	9.552470	-0.016174	0.021118	0.095520	-3.007241	10.591862	2.274748
29426	0	-1.619913	2.052159	9.473948	-0.016233	0.020514	0.094735	-3.002249	10.557233	2.269276
29427	0	-1.608427	2.020943	9.521831	-0.016113	0.020203	0.095215	-2.997442	10.529015	2.268884
29428	0	-1.602801	2.040630	9.406508	-0.016056	0.020399	0.094062	-2.992002	10.501541	2.269235
29429	0	-1.596723	2.057386	9.375299	-0.015991	0.020569	0.093750	-2.989055	10.478814	2.264793
29430	0	-1.573795	2.070718	9.290371	-0.015761	0.020700	0.092901	-2.983914	10.456498	2.258775
29431	0	-1.554530	2.100012	9.308082	-0.015564	0.020996	0.093079	-2.981899	10.439974	2.257108
29432	0	-1.544713	2.106909	9.296247	-0.015466	0.021065	0.092960	-2.979485	10.423479	2.256852
29433	0	-1.579341	2.081665	9.271408	-0.015808	0.020813	0.092712	-2.977714	10.411642	2.260074
29434	0	-1.546524	2.057576	9.253362	-0.015474	0.020576	0.092532	-2.979952	10.406537	2.257884
29435	0	-1.555667	2.038580	9.259155	-0.015564	0.020386	0.092590	-2.982328	10.403597	2.254968
29436	0	-1.542925	2.081098	9.344691	-0.015428	0.020813	0.093447	-2.986881	10.411432	2.249753
29437	0	-1.581027	2.062967	9.307829	-0.015808	0.020630	0.093079	-2.989182	10.419898	2.246660
29438	0	-1.569656	2.069504	9.301452	-0.015691	0.020690	0.093017	-2.984779	10.432682	2.244254
29439	0	-1.569565	2.050893	9.338193	-0.015686	0.020508	0.093384	-2.985099	10.450068	2.243912
29440	0	-1.566167	2.050740	9.404910	-0.015645	0.020510	0.094051	-2.989344	10.475732	2.247827
29441	0	-1.588809	2.068722	9.368657	-0.015869	0.020691	0.093689	-2.995200	10.504202	2.248789
29442	0	-1.592706	2.013444	9.398497	-0.015907	0.020134	0.093988	-2.995899	10.533609	2.252181
29443	0	-1.625955	2.013703	9.411301	-0.016235	0.020142	0.094116	-3.002552	10.568239	2.257550
29444	0	-1.606703	2.043097	9.471680	-0.016041	0.020437	0.094720	-3.011175	10.605096	2.257663
29445	0	-1.620155	2.038567	9.514919	-0.016174	0.020386	0.095154	-3.012242	10.642992	2.260175
29446	0	-1.601138	2.086818	9.569033	-0.015985	0.020873	0.095694	-3.019178	10.679101	2.259874
29447	0	-1.626584	2.142308	9.612528	-0.016235	0.021423	0.096130	-3.020356	10.720389	2.258147
29448	0	-1.626100	2.184927	9.629874	-0.016235	0.021850	0.096303	-3.021821	10.755972	2.261691
29449	0	-1.632201	2.160508	9.716397	-0.016296	0.021606	0.097168	-3.024455	10.791276	2.268943
29450	0	-1.643267	2.160120	9.727798	-0.016409	0.021604	0.097281	-3.028410	10.824363	2.266232
29451	0	-1.638160	2.142059	9.808006	-0.016357	0.021423	0.098083	-3.032773	10.857732	2.263900
29452	0	-1.637038	2.147289	9.898846	-0.016345	0.021479	0.098991	-3.040552	10.892169	2.267204
29453	0	-1.649486	2.160487	9.875266	-0.016479	0.021606	0.098755	-3.043838	10.915326	2.271713
29454	0	-1.671006	2.166322	9.899166	-0.016694	0.021664	0.098994	-3.045813	10.939141	2.271401
29455	0	-1.655505	2.209252	9.924123	-0.016541	0.022095	0.099243	-3.049851	10.961227	2.275982
29456	0	-1.651939	2.238906	9.984840	-0.016509	0.022395	0.099849	-3.058521	10.978486	2.275452
29457	0	-1.678947	2.178288	9.991520	-0.016785	0.021790	0.099915	-3.068043	10.989539	2.279230
29458	0	-1.691909	2.134252	9.973330	-0.016916	0.021349	0.099732	-3.077440	10.998394	2.277142
29459	0	-1.672492	2.099485	9.997563	-0.016724	0.020996	0.099976	-3.080861	11.005479	2.281522
29460	0	-1.671735	2.118050	9.991520	-0.016726	0.021176	0.099915	-3.078482	11.000866	2.286361
29461	0	-1.659682	2.124784	9.973061	-0.016602	0.021240	0.099731	-3.072016	11.001195	2.281864
29462	0	-1.676086	2.150435	10.009692	-0.016775	0.021499	0.100096	-3.068119	10.990842	2.286150
29463	0	-1.682974	2.179239	9.942835	-0.016846	0.021790	0.099426	-3.067588	10.978476	2.280809
29464	0	-1.709958	2.222450	9.973801	-0.017119	0.022222	0.099735	-3.067083	10.961826	2.278927
29465	0	-1.657530	2.185594	9.888018	-0.016602	0.021851	0.098877	-3.063965	10.937695	2.281142
29466	0	-1.658771	2.150022	9.925148	-0.016610	0.021495	0.099249	-3.060712	10.917949	2.281807
29467	0	-1.620611	2.148775	9.869792	-0.016235	0.021484	0.098694	-3.059970	10.890328	2.284681
29468	0	-1.620938	2.131179	9.785072	-0.016238	0.021307	0.097847	-3.057509	10.862878	2.288030
29469	0	-1.589563	2.148758	9.741705	-0.015930	0.021484	0.097412	-3.057171	10.828722	2.287628
29470	0	-1.613129	2.131326	9.693789	-0.016167	0.021307	0.096933	-3.053195	10.793375	2.290257
29471	0	-1.601519	2.124299	9.644110	-0.016052	0.021240	0.096436	-3.053489	10.755876	2.286551
29472	0	-1.618566	2.094654	9.645085	-0.016223	0.020940	0.096446	-3.049066	10.718086	2.287022
29473	0	-1.632288	2.070143	9.582882	-0.016357	0.020691	0.095825	-3.039947	10.683206	2.288347
29474	0	-1.619451	2.053156	9.553154	-0.016228	0.020528	0.095527	-3.038920	10.649761	2.284878
29475	0	-1.619982	2.033091	9.515854	-0.016235	0.020325	0.095154	-3.034978	10.613398	2.286074
29476	0	-1.613466	2.052471	9.492220	-0.016165	0.020519	0.094918	-3.031693	10.583364	2.283244
29477	0	-1.596112	2.057591	9.466907	-0.015991	0.020569	0.094666	-3.026429	10.553257	2.287836
29478	0	-1.590745	2.040674	9.388126	-0.015932	0.020399	0.093879	-3.020165	10.529349	2.292048
29479	0	-1.584981	2.088183	9.448394	-0.015869	0.020874	0.094482	-3.013520	10.511936	2.291015
29480	0	-1.605940	2.064578	9.375542	-0.016075	0.020645	0.093753	-3.015451	10.498634	2.295012
29481	0	-1.566910	2.063343	9.295861	-0.015686	0.020630	0.092957	-3.013831	10.483725	2.292112
29482	0	-1.552334	2.070178	9.314374	-0.015531	0.020698	0.093143	-3.011002	10.480495	2.293773
29483	0	-1.549524	2.069418	9.314020	-0.015503	0.020691	0.093140	-3.009347	10.476721	2.290891
29484	0	-1.536177	2.045618	9.307939	-0.015366	0.020452	0.093080	-3.006979	10.477567	2.298685
29485	0	-1.543696	2.063089	9.332335	-0.015442	0.020630	0.093323	-3.007966	10.477107	2.302783
29486	0	-1.537407	2.056923	9.338442	-0.015371	0.020570	0.093385	-3.010564	10.485842	2.308505
29487	0	-1.587704	2.026230	9.393207	-0.015869	0.020264	0.093933	-3.013940	10.500690	2.312703
29488	0	-1.565598	2.013722	9.392811	-0.015641	0.020139	0.093930	-3.017220	10.523764	2.312720
29489	0	-1.575669	2.044427	9.387100	-0.015747	0.020447	0.093872	-3.021935	10.540680	2.309204
29490	0	-1.602848	2.068162	9.429431	-0.016011	0.020685	0.094296	-3.027581	10.566590	2.309376
29491	0	-1.570386	2.074883	9.448015	-0.015686	0.020752	0.094482	-3.032664	10.593131	2.312531
29492	0	-1.592817	2.098709	9.502367	-0.015905	0.020989	0.095027	-3.036584	10.625383	2.308517
29493	0	-1.589095	2.117330	9.466319	-0.015869	0.021179	0.094666	-3.044859	10.656555	2.311311
29494	0	-1.599656	2.128960	9.581667	-0.015975	0.021289	0.095820	-3.045098	10.687153	2.315593
29495	0	-1.589111	2.081080	9.569996	-0.015869	0.020813	0.095703	-3.048853	10.718263	2.314601
29496	0	-1.618604	2.092520	9.666944	-0.016158	0.020930	0.096673	-3.055803	10.756033	2.312628
29497	0	-1.619633	2.074875	9.667669	-0.016174	0.020752	0.096680	-3.060735	10.786939	2.312340
29498	0	-1.654508	2.080271	9.709750	-0.016524	0.020806	0.097100	-3.066150	10.816272	2.316870
29499	0	-1.668380	2.074778	9.747041	-0.016663	0.020752	0.097473	-3.072217	10.846031	2.317749
29500	0	-1.636245	2.141167	9.801355	-0.016339	0.021415	0.098017	-3.076978	10.877842	2.313507
29501	0	-1.668278	2.148405	9.862947	-0.016663	0.021484	0.098633	-3.078557	10.906119	2.314004
29502	0	-1.635896	2.178414	9.862355	-0.016337	0.021789	0.098626	-3.084938	10.935927	2.314082
29503	0	-1.661709	2.142138	9.911892	-0.016602	0.021423	0.099121	-3.088611	10.958817	2.315329
29504	0	-1.664758	2.165905	9.972505	-0.016633	0.021663	0.099727	-3.094304	10.980490	2.314136
29505	0	-1.648828	2.166913	9.966860	-0.016479	0.021667	0.099670	-3.094052	10.995684	2.316666
29506	0	-1.668497	2.178973	9.966647	-0.016681	0.021792	0.099667	-3.099010	11.005763	2.316453
29507	0	-1.660281	2.166568	9.912128	-0.016602	0.021667	0.099121	-3.103057	11.012470	2.317553
29508	0	-1.623489	2.197017	10.021977	-0.016238	0.021968	0.100220	-3.102566	11.014036	2.319849
29509	0	-1.665351	2.209530	10.022111	-0.016663	0.022095	0.100220	-3.104322	11.009144	2.313191
29510	0	-1.687610	2.155361	9.997805	-0.016889	0.021546	0.099977	-3.098420	11.000361	2.320473
29511	0	-1.652551	2.155188	9.979357	-0.016541	0.021545	0.099792	-3.093604	10.988768	2.314893
29512	0	-1.642662	2.162546	9.949163	-0.016450	0.021619	0.099489	-3.088948	10.967781	2.307160
29513	0	-1.621385	2.167105	9.881867	-0.016235	0.021667	0.098816	-3.087603	10.948640	2.307867
29514	0	-1.628562	2.167740	9.827545	-0.016315	0.021674	0.098271	-3.086959	10.920951	2.306108
29515	0	-1.639459	2.142734	9.833075	-0.016418	0.021423	0.098328	-3.085246	10.898977	2.301787
29516	0	-1.646174	2.143523	9.766645	-0.016494	0.021431	0.097662	-3.083539	10.867427	2.296571
29517	0	-1.638833	2.130536	9.741629	-0.016418	0.021301	0.097412	-3.081929	10.837994	2.293603
29518	0	-1.632665	2.113481	9.724001	-0.016358	0.021126	0.097237	-3.074566	10.806647	2.287749
29519	0	-1.620069	2.124653	9.698928	-0.016235	0.021240	0.096985	-3.070488	10.771806	2.285676
29520	0	-1.607151	2.119829	9.589885	-0.016106	0.021191	0.095895	-3.064708	10.737135	2.283248
29521	0	-1.608309	2.118796	9.631660	-0.016113	0.021179	0.096313	-3.057451	10.707214	2.283489
29522	0	-1.608652	2.089894	9.607802	-0.016114	0.020891	0.096075	-3.051281	10.680075	2.284480
29523	0	-1.583596	2.112338	9.540231	-0.015869	0.021118	0.095398	-3.048317	10.646304	2.284408
29524	0	-1.540637	2.131867	9.510363	-0.015437	0.021311	0.095100	-3.042035	10.615255	2.280727
29525	0	-1.578595	2.081879	9.509518	-0.015808	0.020813	0.095093	-3.037901	10.594314	2.276839
29526	0	-1.567726	2.058377	9.442875	-0.015703	0.020580	0.094425	-3.036701	10.568685	2.274779
29527	0	-1.578315	2.081733	9.350911	-0.015808	0.020813	0.093506	-3.034366	10.543941	2.272415
29528	0	-1.549205	2.076790	9.406295	-0.015514	0.020761	0.094061	-3.028223	10.522513	2.274990
29529	0	-1.573235	2.045371	9.387303	-0.015747	0.020447	0.093872	-3.022286	10.510068	2.283181
29530	0	-1.558299	2.083236	9.301943	-0.015596	0.020826	0.093019	-3.017361	10.499061	2.280469
29531	0	-1.543367	2.087662	9.295733	-0.015442	0.020874	0.092957	-3.016420	10.494278	2.282807
29532	0	-1.572438	2.069287	9.295922	-0.015731	0.020696	0.092957	-3.022115	10.491576	2.276290
29533	0	-1.575091	2.044548	9.301721	-0.015747	0.020447	0.093018	-3.025493	10.501301	2.278528
29534	0	-1.575767	2.056458	9.307747	-0.015755	0.020566	0.093078	-3.029025	10.509984	2.282174
29535	0	-1.568911	2.044560	9.277318	-0.015686	0.020447	0.092773	-3.032279	10.518808	2.284146
29536	0	-1.588393	2.007887	9.399157	-0.015876	0.020078	0.093993	-3.032429	10.533601	2.289456
29537	0	-1.569174	2.050925	9.387080	-0.015686	0.020508	0.093872	-3.032365	10.545513	2.291884
29538	0	-1.565071	2.075474	9.398892	-0.015636	0.020755	0.093991	-3.033769	10.567605	2.298587
29539	0	-1.564116	2.068689	9.460270	-0.015625	0.020691	0.094604	-3.039912	10.591830	2.302834
29540	0	-1.579853	2.073822	9.441552	-0.015779	0.020743	0.094418	-3.047317	10.619493	2.303299
29541	0	-1.595466	2.080815	9.490662	-0.015930	0.020813	0.094910	-3.054089	10.653470	2.301745
29542	0	-1.600383	2.049453	9.557095	-0.015980	0.020497	0.095574	-3.058375	10.686759	2.306040
29543	0	-1.619811	2.068938	9.588255	-0.016174	0.020691	0.095886	-3.061144	10.719651	2.310140
29544	0	-1.618857	2.092955	9.624054	-0.016161	0.020931	0.096245	-3.063959	10.756862	2.311217
29545	0	-1.613775	2.136321	9.582088	-0.016113	0.021362	0.095825	-3.063813	10.790495	2.307140
29546	0	-1.624915	2.130227	9.739836	-0.016224	0.021302	0.097403	-3.064676	10.824586	2.306684
29547	0	-1.638057	2.178464	9.765347	-0.016357	0.021790	0.097656	-3.071437	10.856169	2.307470
29548	0	-1.630773	2.183776	9.789092	-0.016282	0.021840	0.097895	-3.075093	10.890523	2.303658
29549	0	-1.631983	2.172140	9.820325	-0.016296	0.021729	0.098206	-3.084369	10.922283	2.306985
29550	0	-1.636612	2.134249	9.825915	-0.016344	0.021347	0.098262	-3.090720	10.952453	2.310288
29551	0	-1.649531	2.136111	9.930183	-0.016479	0.021362	0.099304	-3.093386	10.975327	2.310003
29552	0	-1.658966	2.135725	9.923512	-0.016573	0.021359	0.099237	-3.097177	10.999219	2.311206
29553	0	-1.679200	2.130266	9.918059	-0.016785	0.021301	0.099182	-3.097134	11.012512	2.317498
29554	0	-1.656497	2.166747	9.966549	-0.016556	0.021669	0.099667	-3.100918	11.027844	2.316002
29555	0	-1.685191	2.184571	9.954836	-0.016846	0.021851	0.099548	-3.108199	11.039818	2.318832
29556	0	-1.685555	2.171637	9.942611	-0.016858	0.021718	0.099425	-3.112080	11.041935	2.323041
29557	0	-1.665867	2.148007	9.967199	-0.016663	0.021484	0.099670	-3.119111	11.042508	2.324454
29558	0	-1.671088	2.141388	9.967411	-0.016716	0.021414	0.099673	-3.121096	11.041711	2.327502
29559	0	-1.671534	2.160633	9.918355	-0.016724	0.021606	0.099182	-3.123427	11.037306	2.332329
29560	0	-1.669324	2.130393	9.906358	-0.016707	0.021300	0.099062	-3.121701	11.026234	2.333694
29561	0	-1.640533	2.136911	9.906077	-0.016418	0.021362	0.099060	-3.116244	11.016347	2.333307
29562	0	-1.637188	2.186833	9.888039	-0.016393	0.021864	0.098878	-3.113844	10.997716	2.332934
29563	0	-1.627431	2.185779	9.869589	-0.016296	0.021851	0.098694	-3.108182	10.977623	2.335464
29564	0	-1.647328	2.162442	9.839560	-0.016497	0.021621	0.098392	-3.106710	10.955941	2.335415
29565	0	-1.657137	2.130628	9.833165	-0.016602	0.021301	0.098328	-3.103979	10.926476	2.332044
29566	0	-1.614720	2.119339	9.778958	-0.016175	0.021189	0.097786	-3.101498	10.899229	2.332861
29567	0	-1.620577	2.112547	9.741545	-0.016235	0.021118	0.097412	-3.095990	10.870125	2.327558
29568	0	-1.627038	2.077204	9.730015	-0.016298	0.020766	0.097297	-3.092183	10.842881	2.326324
29569	0	-1.608808	2.081748	9.680499	-0.016113	0.020813	0.096802	-3.089773	10.818606	2.325040
29570	0	-1.615793	2.095215	9.558962	-0.016186	0.020944	0.095587	-3.082561	10.790897	2.328971
29571	0	-1.608559	2.094146	9.588948	-0.016113	0.020935	0.095886	-3.077917	10.763441	2.327617
29572	0	-1.609167	2.082826	9.504163	-0.016120	0.020825	0.095037	-3.077514	10.734992	2.325526
29573	0	-1.584299	2.106033	9.497436	-0.015869	0.021057	0.094971	-3.076590	10.709048	2.328849
29574	0	-1.597900	2.112928	9.430847	-0.016001	0.021124	0.094306	-3.072816	10.688118	2.327580
29575	0	-1.585230	2.075899	9.448370	-0.015869	0.020752	0.094482	-3.066841	10.673034	2.327149
29576	0	-1.593900	2.070695	9.460899	-0.015958	0.020704	0.094606	-3.066246	10.655608	2.326752
29577	0	-1.573198	2.062994	9.424079	-0.015747	0.020630	0.094238	-3.068687	10.642544	2.324530
29578	0	-1.564128	2.057564	9.393892	-0.015656	0.020569	0.093938	-3.062858	10.629302	2.329611
29579	0	-1.549690	2.063358	9.393329	-0.015503	0.020630	0.093933	-3.060432	10.626971	2.334311
29580	0	-1.554808	2.045215	9.381206	-0.015553	0.020453	0.093811	-3.064145	10.626520	2.323760
29581	0	-1.580776	2.051218	9.399325	-0.015808	0.020508	0.093994	-3.060688	10.630957	2.326359
29582	0	-1.556595	2.076483	9.411303	-0.015564	0.020761	0.094114	-3.057228	10.638170	2.327973
29583	0	-1.575274	2.056831	9.338295	-0.015747	0.020569	0.093384	-3.059510	10.649804	2.330360
29584	0	-1.588433	2.068882	9.374750	-0.015881	0.020689	0.093748	-3.061432	10.659122	2.336460
29585	0	-1.581418	2.044425	9.448195	-0.015808	0.020447	0.094482	-3.066121	10.671171	2.337001
29586	0	-1.570573	2.050479	9.423457	-0.015698	0.020502	0.094236	-3.064389	10.684687	2.339399
29587	0	-1.576064	2.038370	9.435853	-0.015747	0.020386	0.094360	-3.068192	10.705643	2.338445
29588	0	-1.567064	2.080873	9.441448	-0.015653	0.020808	0.094418	-3.068664	10.731795	2.344332
29589	0	-1.607002	2.099349	9.484620	-0.016052	0.020996	0.094849	-3.072950	10.757584	2.342797
29590	0	-1.622594	2.104672	9.526858	-0.016211	0.021051	0.095270	-3.079815	10.780472	2.345972
29591	0	-1.613595	2.135957	9.545577	-0.016113	0.021362	0.095459	-3.084021	10.811860	2.347882
29592	0	-1.618287	2.116815	9.502220	-0.016159	0.021173	0.095025	-3.091340	10.844685	2.344445
29593	0	-1.620075	2.117536	9.545536	-0.016174	0.021179	0.095459	-3.096709	10.880472	2.345529
29594	0	-1.613241	2.098225	9.709616	-0.016107	0.020988	0.097099	-3.103769	10.915046	2.343738
29595	0	-1.583181	2.141664	9.777595	-0.015808	0.021423	0.097778	-3.112527	10.946980	2.348434
29596	0	-1.642764	2.128313	9.801380	-0.016405	0.021287	0.098017	-3.117978	10.977511	2.348263
29597	0	-1.607046	2.142440	9.789717	-0.016052	0.021423	0.097900	-3.117827	11.003126	2.351414
29598	0	-1.622850	2.166419	9.831930	-0.016212	0.021669	0.098321	-3.125112	11.027225	2.349011
29599	0	-1.661603	2.148493	9.844715	-0.016602	0.021484	0.098450	-3.125746	11.048445	2.347130
29600	0	-1.670203	2.136189	9.838157	-0.016692	0.021363	0.098383	-3.128793	11.064433	2.345862
29601	0	-1.667391	2.142515	9.856947	-0.016663	0.021423	0.098572	-3.128095	11.082036	2.342599
29602	0	-1.657139	2.142807	9.880941	-0.016563	0.021426	0.098811	-3.127472	11.095826	2.340701
29603	0	-1.660945	2.185209	9.899737	-0.016602	0.021851	0.098999	-3.127276	11.109474	2.337541
29604	0	-1.673915	2.124430	9.966646	-0.016740	0.021243	0.099667	-3.127755	11.113425	2.336472
29605	0	-1.672368	2.167064	9.942557	-0.016724	0.021667	0.099426	-3.125938	11.118198	2.336781
29606	0	-1.635123	2.149030	9.875396	-0.016357	0.021490	0.098753	-3.127726	11.115883	2.343005
29607	0	-1.647305	2.160955	9.960977	-0.016479	0.021606	0.099609	-3.126225	11.113334	2.344287
29608	0	-1.614937	2.191756	9.881792	-0.016162	0.021917	0.098816	-3.128317	11.103803	2.343385
29609	0	-1.633934	2.191816	9.906160	-0.016357	0.021912	0.099060	-3.123214	11.088060	2.344797
29610	0	-1.654801	2.180441	9.906527	-0.016565	0.021802	0.099063	-3.122863	11.073160	2.345750
29611	0	-1.615604	2.173458	9.857344	-0.016174	0.021729	0.098572	-3.118259	11.057069	2.353382
29612	0	-1.623366	2.161810	9.815173	-0.016260	0.021618	0.098147	-3.120846	11.031506	2.354151
29613	0	-1.626984	2.142608	9.784318	-0.016296	0.021423	0.097839	-3.120452	11.005768	2.358837
29614	0	-1.633665	2.143146	9.779013	-0.016366	0.021428	0.097786	-3.119445	10.976790	2.364858
29615	0	-1.645494	2.124828	9.717037	-0.016479	0.021240	0.097168	-3.112712	10.953128	2.366672
29616	0	-1.622115	2.120580	9.674652	-0.016248	0.021194	0.096745	-3.102110	10.926981	2.368944
29617	0	-1.615068	2.112562	9.607167	-0.016174	0.021118	0.096069	-3.095968	10.904055	2.366987
29618	0	-1.628076	2.095291	9.601642	-0.016311	0.020949	0.096012	-3.094806	10.873770	2.359488
29619	0	-1.590823	2.118577	9.576636	-0.015930	0.021179	0.095764	-3.089615	10.852732	2.358604
29620	0	-1.604790	2.101317	9.491625	-0.016070	0.021008	0.094913	-3.086679	10.830849	2.357578
29621	0	-1.621289	2.075805	9.472907	-0.016235	0.020752	0.094727	-3.082004	10.808914	2.360316
29622	0	-1.610752	2.064841	9.448939	-0.016129	0.020641	0.094487	-3.076109	10.787484	2.358969
29623	0	-1.590916	2.069517	9.411883	-0.015930	0.020691	0.094116	-3.073606	10.767098	2.356948
29624	0	-1.574927	2.057885	9.461155	-0.015766	0.020576	0.094609	-3.073194	10.751734	2.360509
29625	0	-1.597501	2.026696	9.381308	-0.015991	0.020264	0.093811	-3.071639	10.736997	2.361651
29626	0	-1.594596	2.033401	9.381625	-0.015959	0.020330	0.093815	-3.069570	10.726269	2.366980
29627	0	-1.543149	2.099831	9.411742	-0.015442	0.020996	0.094116	-3.069093	10.718494	2.366927
29628	0	-1.565373	2.081778	9.442496	-0.015665	0.020817	0.094423	-3.070168	10.709659	2.367168
29629	0	-1.574178	2.069577	9.423810	-0.015747	0.020691	0.094238	-3.066217	10.707966	2.375280
29630	0	-1.561348	2.070035	9.387131	-0.015615	0.020700	0.093871	-3.068185	10.711322	2.374086
29631	0	-1.598960	2.094035	9.356599	-0.015991	0.020935	0.093567	-3.063534	10.713978	2.373134
29632	0	-1.587120	2.076398	9.435728	-0.015866	0.020762	0.094358	-3.063240	10.724400	2.372720
29633	0	-1.593603	2.074538	9.381150	-0.015930	0.020752	0.093811	-3.072847	10.735945	2.367959
29634	0	-1.576877	2.030973	9.423707	-0.015759	0.020311	0.094238	-3.076254	10.751605	2.361870
29635	0	-1.582094	2.044268	9.460323	-0.015808	0.020447	0.094604	-3.082505	10.771399	2.358876
29636	0	-1.596713	2.073959	9.447850	-0.015956	0.020743	0.094480	-3.088403	10.789250	2.361032
29637	0	-1.600370	2.087286	9.515196	-0.015991	0.020874	0.095154	-3.091093	10.808522	2.357144
29638	0	-1.609300	2.104777	9.514890	-0.016078	0.021054	0.095150	-3.100089	10.830729	2.359000
29639	0	-1.600482	2.136109	9.545698	-0.015991	0.021362	0.095459	-3.102786	10.851234	2.357133
29640	0	-1.585449	2.093212	9.642772	-0.015836	0.020932	0.096431	-3.103935	10.877553	2.354565
29641	0	-1.588521	2.056695	9.631123	-0.015869	0.020569	0.096313	-3.107312	10.900807	2.356595
29642	0	-1.622580	2.068694	9.673259	-0.016207	0.020686	0.096736	-3.107397	10.927449	2.353665
29643	0	-1.625806	2.111441	9.643254	-0.016235	0.021118	0.096436	-3.112775	10.958351	2.346902
29644	0	-1.635478	2.129111	9.691537	-0.016342	0.021293	0.096917	-3.115922	10.977469	2.346073
29645	0	-1.624895	2.172987	9.710436	-0.016235	0.021729	0.097107	-3.115490	10.997681	2.352760
29646	0	-1.634229	2.228053	9.746419	-0.016324	0.022280	0.097467	-3.115586	11.023125	2.353595
29647	0	-1.637164	2.197085	9.802049	-0.016357	0.021973	0.098022	-3.118840	11.043891	2.358652
29648	0	-1.621100	2.172686	9.844313	-0.016203	0.021725	0.098445	-3.117717	11.057592	2.361161
29649	0	-1.648780	2.154447	9.802127	-0.016479	0.021545	0.098022	-3.120237	11.071593	2.362368
29650	0	-1.649943	2.105441	9.856842	-0.016497	0.021054	0.098569	-3.121731	11.079255	2.359914
29651	0	-1.660601	2.117762	9.930379	-0.016602	0.021179	0.099304	-3.125146	11.088782	2.360726
29652	0	-1.642667	2.117786	9.973018	-0.016428	0.021175	0.099730	-3.124139	11.091802	2.356863
29653	0	-1.660103	2.179314	9.887625	-0.016602	0.021790	0.098877	-3.121718	11.095686	2.359935
29654	0	-1.665830	2.179922	9.924116	-0.016662	0.021796	0.099241	-3.120180	11.096388	2.358055
29655	0	-1.647337	2.172940	9.918295	-0.016479	0.021729	0.099182	-3.121140	11.093941	2.359773
29656	0	-1.645376	2.191753	9.826884	-0.016468	0.021913	0.098268	-3.117620	11.082147	2.363264
29657	0	-1.670853	2.154773	9.826866	-0.016724	0.021545	0.098267	-3.117257	11.069399	2.362780
29658	0	-1.618688	2.118900	9.839431	-0.016206	0.021183	0.098392	-3.112746	11.052320	2.363669
29659	0	-1.627756	2.130463	9.802486	-0.016296	0.021301	0.098022	-3.111280	11.035245	2.363648
29660	0	-1.660641	2.143488	9.790711	-0.016625	0.021429	0.097905	-3.106964	11.017964	2.361699
29661	0	-1.621487	2.148400	9.747664	-0.016235	0.021484	0.097473	-3.109974	10.998876	2.361778
29662	0	-1.628955	2.154896	9.736125	-0.016316	0.021544	0.097358	-3.107452	10.972433	2.365718
29663	0	-1.633181	2.131014	9.674310	-0.016357	0.021301	0.096741	-3.099690	10.947234	2.366431
29664	0	-1.633955	2.108230	9.705260	-0.016367	0.021074	0.097050	-3.093053	10.920029	2.367900
29665	0	-1.627321	2.100237	9.680430	-0.016296	0.020996	0.096802	-3.088312	10.897651	2.363569
29666	0	-1.616566	2.064759	9.577162	-0.016190	0.020641	0.095769	-3.083528	10.874107	2.363026
29667	0	-1.584612	2.124459	9.515667	-0.015869	0.021240	0.095154	-3.080942	10.851451	2.363256
29668	0	-1.597998	2.094882	9.546801	-0.016006	0.020944	0.095465	-3.077517	10.824801	2.365122
29669	0	-1.609116	2.088002	9.497314	-0.016113	0.020874	0.094971	-3.072908	10.803144	2.367250
29670	0	-1.592309	2.071082	9.509977	-0.015947	0.020702	0.095098	-3.065426	10.779005	2.366958
29671	0	-1.615583	2.081981	9.472822	-0.016174	0.020813	0.094727	-3.059658	10.761565	2.367431
29672	0	-1.605653	2.083084	9.485398	-0.016077	0.020826	0.094851	-3.056776	10.741766	2.371132
29673	0	-1.597695	2.045134	9.436178	-0.015991	0.020447	0.094360	-3.053545	10.729254	2.372279
29674	0	-1.601144	2.045925	9.436349	-0.016024	0.020455	0.094362	-3.051068	10.719193	2.370018
29675	0	-1.573651	2.093764	9.448361	-0.015747	0.020935	0.094482	-3.050085	10.711092	2.372679
29676	0	-1.578217	2.057648	9.344694	-0.015787	0.020574	0.093447	-3.048496	10.709569	2.373748
29677	0	-1.568407	2.032327	9.429995	-0.015686	0.020325	0.094299	-3.052073	10.711651	2.374538
29678	0	-1.556404	2.062969	9.368869	-0.015560	0.020627	0.093690	-3.050379	10.720696	2.374714
29679	0	-1.575161	2.075022	9.387169	-0.015747	0.020752	0.093872	-3.054066	10.730500	2.371449
29680	0	-1.545579	2.080982	9.380922	-0.015451	0.020809	0.093810	-3.054837	10.740097	2.370456
29681	0	-1.556834	2.057167	9.442005	-0.015564	0.020569	0.094421	-3.052923	10.749680	2.375852
29682	0	-1.576464	2.063138	9.472292	-0.015756	0.020635	0.094724	-3.058243	10.764687	2.378443
29683	0	-1.600121	2.075291	9.466363	-0.015991	0.020752	0.094666	-3.058367	10.780903	2.384003
29684	0	-1.565933	2.075577	9.471976	-0.015645	0.020753	0.094723	-3.056020	10.802200	2.387206
29685	0	-1.606343	2.068946	9.496913	-0.016052	0.020691	0.094971	-3.059063	10.819771	2.385698
29686	0	-1.621310	2.080716	9.496462	-0.016197	0.020809	0.094967	-3.062553	10.842888	2.389380
29687	0	-1.600868	2.111447	9.515169	-0.015991	0.021118	0.095154	-3.068023	10.867810	2.391597
29688	0	-1.604252	2.104567	9.594066	-0.016026	0.021049	0.095942	-3.073657	10.890875	2.395037
29689	0	-1.631713	2.117458	9.673824	-0.016296	0.021179	0.096741	-3.080022	10.919254	2.395944
29690	0	-1.604966	2.110009	9.722241	-0.016033	0.021109	0.097223	-3.091226	10.942620	2.394211
29691	0	-1.643438	2.092978	9.765470	-0.016418	0.020935	0.097656	-3.098514	10.965255	2.398581
29692	0	-1.616301	2.098264	9.752793	-0.016146	0.020985	0.097530	-3.101908	10.989489	2.402724
29693	0	-1.625327	2.087334	9.814171	-0.016235	0.020874	0.098145	-3.103764	11.014332	2.401505
29694	0	-1.616196	2.129931	9.783159	-0.016150	0.021299	0.097834	-3.105105	11.032922	2.400062
29695	0	-1.612310	2.142535	9.856973	-0.016113	0.021423	0.098572	-3.104103	11.048421	2.401409
29696	0	-1.650531	2.148892	9.813863	-0.016500	0.021488	0.098140	-3.104742	11.059361	2.403160
29697	0	-1.636656	2.135917	9.863198	-0.016357	0.021362	0.098633	-3.109830	11.074066	2.397106
29698	0	-1.631790	2.147911	9.917951	-0.016315	0.021478	0.099180	-3.109782	11.081136	2.401018
29699	0	-1.653982	2.154425	9.875525	-0.016541	0.021545	0.098755	-3.112876	11.084646	2.403012
29700	0	-1.630084	2.178468	9.881547	-0.016295	0.021787	0.098816	-3.116734	11.095077	2.405752
29701	0	-1.647324	2.154980	9.863290	-0.016479	0.021545	0.098633	-3.113584	11.092282	2.407429
29702	0	-1.621878	2.155440	9.857237	-0.016223	0.021554	0.098572	-3.114880	11.091832	2.418137
29703	0	-1.629166	2.173475	9.802186	-0.016296	0.021729	0.098022	-3.109479	11.090729	2.417816
29704	0	-1.627637	2.125679	9.832657	-0.016287	0.021253	0.098326	-3.106782	11.083077	2.415620
29705	0	-1.646340	2.124204	9.826891	-0.016479	0.021240	0.098267	-3.107131	11.069030	2.410341
29706	0	-1.661498	2.136199	9.809074	-0.016631	0.021365	0.098087	-3.113262	11.054861	2.407651
29707	0	-1.633701	2.142446	9.784252	-0.016357	0.021423	0.097839	-3.114443	11.035768	2.412382
29708	0	-1.605413	2.143422	9.802919	-0.016072	0.021425	0.098028	-3.106316	11.019317	2.416357
29709	0	-1.621640	2.131065	9.704701	-0.016235	0.021301	0.097046	-3.097726	11.001717	2.414132
29710	0	-1.611477	2.131852	9.735688	-0.016137	0.021319	0.097353	-3.101375	10.980254	2.414777
29711	0	-1.627533	2.118294	9.637725	-0.016296	0.021179	0.096375	-3.099518	10.960034	2.411481
29712	0	-1.628874	2.106668	9.650524	-0.016315	0.021064	0.096501	-3.098892	10.933271	2.414859
29713	0	-1.596594	2.130342	9.668339	-0.015991	0.021301	0.096680	-3.099142	10.908238	2.407239
29714	0	-1.610196	2.155190	9.614026	-0.016125	0.021549	0.096137	-3.098579	10.885988	2.407742
29715	0	-1.590793	2.106453	9.625450	-0.015930	0.021057	0.096252	-3.092346	10.864345	2.408895
29716	0	-1.562115	2.095563	9.534280	-0.015642	0.020949	0.095341	-3.087414	10.843899	2.406261
29717	0	-1.572549	2.099990	9.527861	-0.015747	0.020996	0.095276	-3.085364	10.822777	2.413349
29718	0	-1.574358	2.088317	9.510058	-0.015765	0.020881	0.095098	-3.084954	10.801557	2.416188
29719	0	-1.567003	2.051004	9.478976	-0.015686	0.020508	0.094788	-3.084618	10.786862	2.419006
29720	0	-1.569597	2.057937	9.399977	-0.015716	0.020573	0.093998	-3.078931	10.767708	2.421104
29721	0	-1.579488	2.075490	9.472812	-0.015808	0.020752	0.094727	-3.077592	10.756291	2.424349
29722	0	-1.570806	2.075946	9.448710	-0.015721	0.020758	0.094485	-3.077724	10.744789	2.416894
29723	0	-1.573427	2.069576	9.387315	-0.015747	0.020691	0.093872	-3.074040	10.733749	2.419099
29724	0	-1.559422	2.106711	9.399678	-0.015599	0.021067	0.093996	-3.075367	10.731998	2.426713
29725	0	-1.574522	2.075011	9.344555	-0.015747	0.020752	0.093445	-3.079437	10.733977	2.424747
29726	0	-1.568010	2.068898	9.417793	-0.015682	0.020686	0.094178	-3.077785	10.735660	2.423400
29727	0	-1.593360	2.038323	9.387204	-0.015930	0.020386	0.093872	-3.082417	10.743953	2.426323
29728	0	-1.575832	2.025506	9.411511	-0.015754	0.020258	0.094115	-3.087476	10.753617	2.426250
29729	0	-1.618129	2.069169	9.454209	-0.016174	0.020691	0.094543	-3.087953	10.766089	2.425983
29730	0	-1.589299	2.063437	9.466029	-0.015883	0.020631	0.094663	-3.084973	10.781591	2.426869
29731	0	-1.582305	2.069001	9.509048	-0.015808	0.020691	0.095093	-3.087157	10.803405	2.430519
29732	0	-1.603289	2.105083	9.508689	-0.016022	0.021054	0.095088	-3.092567	10.820740	2.430309
29733	0	-1.594111	2.105350	9.478656	-0.015930	0.021057	0.094788	-3.098242	10.837840	2.428078
29734	0	-1.602583	2.056593	9.618543	-0.016013	0.020561	0.096189	-3.093768	10.856811	2.434125
29735	0	-1.606801	2.044696	9.570044	-0.016052	0.020447	0.095703	-3.094604	10.879476	2.438448
29736	0	-1.603985	2.074983	9.630551	-0.016024	0.020752	0.096308	-3.098214	10.902543	2.437731
29737	0	-1.595215	2.129864	9.631042	-0.015930	0.021301	0.096313	-3.102148	10.932268	2.443440
29738	0	-1.611751	2.141486	9.612073	-0.016096	0.021418	0.096124	-3.106292	10.961349	2.442879
29739	0	-1.643636	2.142081	9.704343	-0.016418	0.021423	0.097046	-3.110229	10.986189	2.451691
29740	0	-1.622514	2.147564	9.722152	-0.016211	0.021479	0.097223	-3.114898	11.007161	2.455665
29741	0	-1.662059	2.129770	9.753172	-0.016602	0.021301	0.097534	-3.120085	11.033191	2.450177
29742	0	-1.647202	2.110610	9.789303	-0.016457	0.021111	0.097895	-3.126381	11.055007	2.451121
29743	0	-1.655163	2.099223	9.808245	-0.016541	0.020996	0.098083	-3.132147	11.071861	2.455533
29744	0	-1.645203	2.141391	9.844524	-0.016441	0.021415	0.098447	-3.134439	11.088189	2.453180
29745	0	-1.654932	2.153990	9.838840	-0.016541	0.021545	0.098389	-3.142253	11.102360	2.452310
29746	0	-1.656568	2.166094	9.887375	-0.016559	0.021656	0.098876	-3.137974	11.114495	2.451678
29747	0	-1.660630	2.166597	9.893752	-0.016602	0.021667	0.098938	-3.141268	11.124012	2.448761
29748	0	-1.643081	2.154323	9.881414	-0.016428	0.021542	0.098815	-3.140954	11.131353	2.448519
29749	0	-1.654131	2.129992	9.893815	-0.016541	0.021301	0.098938	-3.144218	11.136389	2.447517
29750	0	-1.653933	2.135957	9.838896	-0.016542	0.021358	0.098389	-3.144795	11.137004	2.447806
29751	0	-1.647262	2.130284	9.857259	-0.016479	0.021301	0.098572	-3.144914	11.133333	2.450729
29752	0	-1.615271	2.148722	9.900133	-0.016161	0.021487	0.099000	-3.146954	11.128126	2.453376
29753	0	-1.647132	2.136765	9.887716	-0.016479	0.021362	0.098877	-3.142814	11.122999	2.449989
29754	0	-1.639017	2.167891	9.845151	-0.016402	0.021678	0.098450	-3.143905	11.113379	2.450742
29755	0	-1.658628	2.161095	9.832923	-0.016602	0.021606	0.098328	-3.140990	11.100086	2.446636
29756	0	-1.661575	2.131008	9.784494	-0.016632	0.021310	0.097842	-3.143076	11.085507	2.448527
29757	0	-1.682671	2.130724	9.753616	-0.016846	0.021301	0.097534	-3.138527	11.067810	2.448130
29758	0	-1.678735	2.119266	9.802930	-0.016808	0.021191	0.098026	-3.138664	11.048827	2.451000
29759	0	-1.651753	2.118368	9.808640	-0.016541	0.021179	0.098083	-3.136109	11.026690	2.441861
29760	0	-1.647160	2.100868	9.729898	-0.016496	0.021005	0.097296	-3.134065	11.003047	2.443341
29761	0	-1.590548	2.106500	9.692617	-0.015930	0.021057	0.096924	-3.127395	10.978613	2.443633
29762	0	-1.597939	2.083388	9.638113	-0.016004	0.020828	0.096378	-3.123358	10.954560	2.443238
29763	0	-1.608861	2.136732	9.607236	-0.016113	0.021362	0.096069	-3.120038	10.929931	2.447345
29764	0	-1.616590	2.107075	9.552836	-0.016187	0.021067	0.095526	-3.117692	10.909635	2.446648
29765	0	-1.620852	2.118704	9.613317	-0.016235	0.021179	0.096130	-3.111094	10.882496	2.448976
29766	0	-1.597748	2.113573	9.522285	-0.016000	0.021133	0.095220	-3.110920	10.860356	2.450260
29767	0	-1.579017	2.100400	9.491090	-0.015808	0.020996	0.094910	-3.103811	10.843291	2.445321
29768	0	-1.594106	2.058625	9.466947	-0.015956	0.020584	0.094667	-3.103518	10.829780	2.445334
29769	0	-1.603721	2.020433	9.472875	-0.016052	0.020203	0.094727	-3.103791	10.816086	2.446245
29770	0	-1.576620	2.063598	9.485379	-0.015779	0.020633	0.094852	-3.102084	10.805603	2.443552
29771	0	-1.591881	2.075176	9.381301	-0.015930	0.020752	0.093811	-3.104510	10.796113	2.439967
29772	0	-1.589716	2.075281	9.406030	-0.015907	0.020751	0.094059	-3.104423	10.788143	2.440021
29773	0	-1.604894	2.075028	9.430025	-0.016052	0.020752	0.094299	-3.108296	10.788299	2.441282
29774	0	-1.585980	2.086940	9.417883	-0.015862	0.020870	0.094178	-3.111114	10.789202	2.436595
29775	0	-1.556353	2.087504	9.417709	-0.015564	0.020874	0.094177	-3.111594	10.792764	2.435237
29776	0	-1.604861	2.063238	9.478697	-0.016051	0.020632	0.094787	-3.112681	10.793679	2.435242
29777	0	-1.568764	2.074831	9.405571	-0.015686	0.020752	0.094055	-3.118754	10.799664	2.437232
29778	0	-1.600016	2.043939	9.423831	-0.015995	0.020439	0.094239	-3.119915	10.809847	2.441797
29779	0	-1.581608	2.063108	9.454186	-0.015808	0.020630	0.094543	-3.119808	10.823378	2.442724
29780	0	-1.589260	2.075433	9.490454	-0.015885	0.020754	0.094906	-3.120615	10.836011	2.445712
29781	0	-1.545421	2.105758	9.490756	-0.015442	0.021057	0.094910	-3.121314	10.854594	2.442835
29782	0	-1.566026	2.123835	9.526981	-0.015650	0.021240	0.095271	-3.124866	10.870938	2.441627
29783	0	-1.588500	2.148133	9.582325	-0.015869	0.021484	0.095825	-3.129567	10.893500	2.441251
29784	0	-1.610159	2.128826	9.594107	-0.016085	0.021295	0.095942	-3.138178	10.917268	2.438921
29785	0	-1.619411	2.092974	9.582302	-0.016174	0.020935	0.095825	-3.145475	10.944452	2.432138
29786	0	-1.617385	2.086257	9.612215	-0.016153	0.020863	0.096126	-3.146298	10.972420	2.435051
29787	0	-1.619258	2.123567	9.710489	-0.016174	0.021240	0.097107	-3.152667	10.997532	2.432962
29788	0	-1.659366	2.086494	9.734349	-0.016578	0.020864	0.097346	-3.153149	11.019943	2.434302
29789	0	-1.643651	2.093134	9.747090	-0.016418	0.020935	0.097473	-3.158462	11.044736	2.438165
29790	0	-1.659355	2.134687	9.789448	-0.016577	0.021355	0.097896	-3.168640	11.067980	2.436288
29791	0	-1.649141	2.129572	9.777752	-0.016479	0.021301	0.097778	-3.176397	11.085673	2.433136
29792	0	-1.639340	2.110656	9.783545	-0.016381	0.021107	0.097837	-3.177769	11.103612	2.433657
29793	0	-1.630797	2.123824	9.795993	-0.016296	0.021240	0.097961	-3.181329	11.120889	2.433516
29794	0	-1.644883	2.147970	9.832271	-0.016442	0.021480	0.098324	-3.182627	11.132357	2.433530
29795	0	-1.636848	2.148778	9.911853	-0.016357	0.021484	0.099121	-3.179865	11.148887	2.439825
29796	0	-1.638402	2.161315	9.887045	-0.016379	0.021613	0.098871	-3.181324	11.158191	2.438211
29797	0	-1.642272	2.172895	9.844890	-0.016418	0.021729	0.098450	-3.182316	11.167050	2.438959
29798	0	-1.624738	2.184954	9.887471	-0.016244	0.021851	0.098875	-3.185090	11.174947	2.437706
29799	0	-1.672237	2.148390	9.906038	-0.016724	0.021484	0.099060	-3.187362	11.177519	2.437895
29800	0	-1.671513	2.118248	9.936524	-0.016722	0.021177	0.099365	-3.183354	11.174119	2.433484
29801	0	-1.653078	2.136745	9.863333	-0.016541	0.021362	0.098633	-3.179356	11.167045	2.439887
29802	0	-1.675027	2.143802	9.839111	-0.016766	0.021433	0.098390	-3.175593	11.153598	2.441977
29803	0	-1.676860	2.148640	9.839097	-0.016785	0.021484	0.098389	-3.175504	11.139306	2.446584
29804	0	-1.655012	2.149424	9.876057	-0.016569	0.021488	0.098759	-3.170837	11.121728	2.451525
29805	0	-1.633838	2.173281	9.771952	-0.016357	0.021729	0.097717	-3.168158	11.103919	2.457759
29806	0	-1.636207	2.100962	9.784496	-0.016380	0.021004	0.097843	-3.163653	11.087019	2.454995
29807	0	-1.652232	2.087919	9.778030	-0.016541	0.020874	0.097778	-3.159987	11.070133	2.454624
29808	0	-1.642012	2.089139	9.754021	-0.016443	0.020884	0.097538	-3.153364	11.047544	2.452595
29809	0	-1.670115	2.099958	9.698799	-0.016724	0.020996	0.096985	-3.151825	11.025542	2.453008
29810	0	-1.635281	2.076706	9.613798	-0.016375	0.020759	0.096136	-3.144308	11.004144	2.453325
29811	0	-1.639537	2.131013	9.649855	-0.016418	0.021301	0.096497	-3.136343	10.981348	2.456510
29812	0	-1.641216	2.114101	9.583145	-0.016434	0.021135	0.095829	-3.132113	10.960137	2.452997
29813	0	-1.609105	2.075526	9.613338	-0.016113	0.020752	0.096130	-3.130709	10.938184	2.453585
29814	0	-1.604724	2.094406	9.571185	-0.016069	0.020941	0.095709	-3.129344	10.916210	2.451165
29815	0	-1.591146	2.093336	9.527938	-0.015930	0.020935	0.095276	-3.133827	10.898172	2.450199
29816	0	-1.605186	2.069136	9.516365	-0.016076	0.020687	0.095160	-3.131364	10.873627	2.449537
29817	0	-1.573059	2.082170	9.521566	-0.015747	0.020813	0.095215	-3.123156	10.858216	2.452382
29818	0	-1.582182	2.077890	9.509407	-0.015837	0.020769	0.095094	-3.113577	10.844646	2.457757
29819	0	-1.591142	2.069249	9.491247	-0.015930	0.020691	0.094910	-3.114088	10.826475	2.461662
29820	0	-1.594868	2.070001	9.485294	-0.015954	0.020694	0.094853	-3.108401	10.824137	2.466724
29821	0	-1.579831	2.057120	9.472769	-0.015808	0.020569	0.094727	-3.107640	10.816524	2.464985
29822	0	-1.609028	2.075423	9.424120	-0.016094	0.020756	0.094240	-3.111347	10.815810	2.465091
29823	0	-1.598978	2.099778	9.423815	-0.015991	0.020996	0.094238	-3.110985	10.818087	2.470237
29824	0	-1.586230	2.039369	9.429793	-0.015866	0.020389	0.094298	-3.106611	10.817322	2.470991
29825	0	-1.599312	2.044686	9.466519	-0.015991	0.020447	0.094666	-3.108098	10.823551	2.470738
29826	0	-1.594220	2.050754	9.472424	-0.015935	0.020507	0.094726	-3.108625	10.836088	2.473675
29827	0	-1.599341	2.044548	9.484854	-0.015991	0.020447	0.094849	-3.111789	10.842648	2.471864
29828	0	-1.600237	2.032243	9.490731	-0.015996	0.020321	0.094909	-3.111321	10.854152	2.475392
29829	0	-1.606261	2.057115	9.521260	-0.016052	0.020569	0.095215	-3.109729	10.870288	2.485212
29830	0	-1.596250	2.063557	9.539088	-0.015951	0.020634	0.095393	-3.108710	10.887583	2.482435
29831	0	-1.600350	2.068970	9.564030	-0.015991	0.020691	0.095642	-3.111317	10.905928	2.488017
29832	0	-1.596761	2.141825	9.557563	-0.015955	0.021420	0.095577	-3.115148	10.924678	2.490629
29833	0	-1.600478	2.172973	9.570058	-0.015991	0.021729	0.095703	-3.114784	10.944486	2.491714
29834	0	-1.627684	2.136321	9.600046	-0.016263	0.021364	0.096003	-3.117082	10.964556	2.491402
29835	0	-1.624729	2.081009	9.680038	-0.016235	0.020813	0.096802	-3.121695	10.982315	2.491430
29836	0	-1.633396	2.068025	9.679743	-0.016320	0.020684	0.096799	-3.127525	11.002149	2.492614
29837	0	-1.618561	2.075158	9.692202	-0.016174	0.020752	0.096924	-3.129178	11.019146	2.492606
29838	0	-1.614599	2.111814	9.728439	-0.016136	0.021117	0.097286	-3.129370	11.034394	2.492502
29839	0	-1.630703	2.167013	9.722663	-0.016296	0.021667	0.097229	-3.127498	11.050571	2.488516
29840	0	-1.632719	2.191238	9.740580	-0.016318	0.021916	0.097406	-3.133482	11.064710	2.495923
29841	0	-1.655128	2.184854	9.747178	-0.016541	0.021851	0.097473	-3.137094	11.080987	2.499907
29842	0	-1.626856	2.165774	9.746951	-0.016257	0.021663	0.097470	-3.144176	11.097849	2.498325
29843	0	-1.666865	2.087397	9.796041	-0.016663	0.020874	0.097961	-3.145616	11.108676	2.501310
29844	0	-1.636946	2.093629	9.795816	-0.016370	0.020934	0.097959	-3.144669	11.112177	2.508460
29845	0	-1.660029	2.099967	9.869330	-0.016602	0.020996	0.098694	-3.142198	11.114645	2.509073
29846	0	-1.665495	2.094540	9.869213	-0.016661	0.020942	0.098692	-3.139823	11.112051	2.508872
29847	0	-1.641376	2.136205	9.869468	-0.016418	0.021362	0.098694	-3.141930	11.110623	2.511956
29848	0	-1.609471	2.160752	9.869583	-0.016104	0.021605	0.098695	-3.141632	11.104272	2.508301
29849	0	-1.628694	2.166922	9.784054	-0.016296	0.021667	0.097839	-3.141655	11.097361	2.506523
29850	0	-1.626824	2.149034	9.814726	-0.016277	0.021487	0.098146	-3.140072	11.090907	2.502948
29851	0	-1.640670	2.148916	9.771821	-0.016418	0.021484	0.097717	-3.136604	11.081334	2.500663
29852	0	-1.613946	2.180165	9.784150	-0.016151	0.021798	0.097840	-3.134645	11.071526	2.497610
29853	0	-1.633829	2.179153	9.729281	-0.016357	0.021790	0.097290	-3.134728	11.053413	2.496756
29854	0	-1.611812	2.154959	9.760289	-0.016136	0.021549	0.097600	-3.136655	11.036588	2.497198
29855	0	-1.609798	2.136651	9.753579	-0.016113	0.021362	0.097534	-3.133874	11.022901	2.503480
29856	0	-1.618390	2.076184	9.754004	-0.016205	0.020760	0.097537	-3.133643	11.002694	2.508533
29857	0	-1.615775	2.063321	9.704795	-0.016174	0.020630	0.097046	-3.132054	10.987448	2.505223
29858	0	-1.642461	2.082585	9.625855	-0.016447	0.020819	0.096256	-3.126168	10.965210	2.496583
29859	0	-1.597279	2.100081	9.631551	-0.015991	0.020996	0.096313	-3.122932	10.947656	2.497682
29860	0	-1.617724	2.101000	9.577050	-0.016199	0.021005	0.095768	-3.119095	10.925962	2.498887
29861	0	-1.621976	2.118593	9.613152	-0.016235	0.021179	0.096130	-3.113339	10.911678	2.499091
29862	0	-1.606294	2.101353	9.589057	-0.016083	0.021009	0.095888	-3.110893	10.892401	2.501542
29863	0	-1.639650	2.075935	9.515598	-0.016418	0.020752	0.095154	-3.104540	10.870435	2.500228
29864	0	-1.593270	2.040504	9.540314	-0.015947	0.020400	0.095402	-3.100789	10.857109	2.500242
29865	0	-1.591431	2.039052	9.491131	-0.015930	0.020386	0.094910	-3.097293	10.842221	2.503813
29866	0	-1.576199	2.082670	9.521901	-0.015777	0.020822	0.095218	-3.093361	10.828869	2.505666
29867	0	-1.573859	2.081599	9.460524	-0.015747	0.020813	0.094604	-3.091697	10.822695	2.509787
29868	0	-1.596604	2.100804	9.399523	-0.015975	0.021002	0.093995	-3.086124	10.815885	2.508316
29869	0	-1.592232	2.111696	9.387367	-0.015930	0.021118	0.093872	-3.089606	10.810353	2.503953
29870	0	-1.590560	2.081054	9.399849	-0.015915	0.020810	0.093997	-3.091140	10.803123	2.506254
29871	0	-1.580350	2.062839	9.405628	-0.015808	0.020630	0.094055	-3.094805	10.801497	2.506529
29872	0	-1.561787	2.044416	9.497211	-0.015616	0.020443	0.094973	-3.094956	10.807078	2.506552
29873	0	-1.562553	2.051173	9.478666	-0.015625	0.020508	0.094788	-3.091836	10.811571	2.507641
29874	0	-1.593348	2.008887	9.460125	-0.015932	0.020088	0.094602	-3.092629	10.817099	2.506736
29875	0	-1.612104	2.026614	9.472471	-0.016113	0.020264	0.094727	-3.090969	10.830131	2.507181
29876	0	-1.595234	2.100048	9.466079	-0.015946	0.021001	0.094662	-3.092840	10.841025	2.508075
29877	0	-1.612160	2.087317	9.478637	-0.016113	0.020874	0.094788	-3.095194	10.854712	2.506666
29878	0	-1.595222	2.093663	9.600387	-0.015947	0.020933	0.096005	-3.092495	10.864268	2.507372
29879	0	-1.599993	2.087026	9.527524	-0.015991	0.020874	0.095276	-3.098347	10.878376	2.505111
29880	0	-1.626660	2.104863	9.563793	-0.016253	0.021049	0.095640	-3.099357	10.897605	2.508166
29881	0	-1.612675	2.099218	9.606793	-0.016113	0.020996	0.096069	-3.105185	10.917159	2.504136
29882	0	-1.658145	2.098501	9.575843	-0.016567	0.020988	0.095760	-3.109242	10.937649	2.505312
29883	0	-1.636701	2.099505	9.655622	-0.016357	0.020996	0.096558	-3.111714	10.952635	2.512774
29884	0	-1.595751	2.080457	9.624941	-0.015949	0.020810	0.096250	-3.119662	10.966098	2.514530
29885	0	-1.624727	2.050375	9.686166	-0.016235	0.020508	0.096863	-3.125633	10.983731	2.520553
29886	0	-1.626609	2.062241	9.698061	-0.016259	0.020621	0.096982	-3.125698	10.995561	2.522911
29887	0	-1.587920	2.086996	9.680098	-0.015869	0.020874	0.096802	-3.131758	11.011051	2.526969
29888	0	-1.614454	2.159660	9.783603	-0.016134	0.021598	0.097837	-3.134571	11.026642	2.521721
29889	0	-1.624510	2.172901	9.777659	-0.016235	0.021729	0.097778	-3.135254	11.041647	2.522773
29890	0	-1.632277	2.185026	9.789559	-0.016316	0.021851	0.097897	-3.137084	11.052733	2.520179
29891	0	-1.648485	2.153891	9.814506	-0.016479	0.021545	0.098145	-3.146194	11.062674	2.514750
29892	0	-1.624748	2.122700	9.826742	-0.016247	0.021227	0.098268	-3.147734	11.067292	2.511489
29893	0	-1.648165	2.111622	9.832769	-0.016479	0.021118	0.098328	-3.151609	11.073589	2.508457
29894	0	-1.660480	2.099499	9.832711	-0.016606	0.020991	0.098328	-3.149070	11.075682	2.504032
29895	0	-1.653265	2.130033	9.784089	-0.016541	0.021301	0.097839	-3.152181	11.070498	2.500789
29896	0	-1.615299	2.179378	9.845200	-0.016159	0.021787	0.098453	-3.145799	11.067428	2.504079
29897	0	-1.616758	2.160980	9.771766	-0.016174	0.021606	0.097717	-3.143756	11.063537	2.506734
29898	0	-1.633416	2.136828	9.832923	-0.016344	0.021368	0.098328	-3.145568	11.056070	2.501918
29899	0	-1.647041	2.136574	9.808427	-0.016479	0.021362	0.098083	-3.143541	11.049517	2.506320
29900	0	-1.651363	2.094296	9.826877	-0.016522	0.020942	0.098268	-3.144098	11.043305	2.508973
29901	0	-1.664724	2.063133	9.802477	-0.016663	0.020630	0.098022	-3.144671	11.029539	2.512506
29902	0	-1.625395	2.094290	9.753871	-0.016266	0.020937	0.097538	-3.139783	11.019655	2.516231
29903	0	-1.609325	2.106083	9.717049	-0.016113	0.021057	0.097168	-3.137895	11.000369	2.512493
29904	0	-1.605906	2.094593	9.662503	-0.016074	0.020942	0.096623	-3.135231	10.986657	2.508579
29905	0	-1.591200	2.124208	9.710951	-0.015930	0.021240	0.097107	-3.135455	10.969498	2.506221
29906	0	-1.605688	2.167603	9.644240	-0.016077	0.021670	0.096440	-3.131135	10.949922	2.506810
29907	0	-1.640561	2.148695	9.594889	-0.016418	0.021484	0.095947	-3.130244	10.938742	2.508064
29908	0	-1.619621	2.137122	9.558542	-0.016211	0.021367	0.095584	-3.127504	10.925748	2.508932
29909	0	-1.609513	2.087950	9.564395	-0.016113	0.020874	0.095642	-3.123361	10.908298	2.504380
29910	0	-1.606105	2.076488	9.558608	-0.016077	0.020762	0.095584	-3.122766	10.893353	2.501697
29911	0	-1.591730	2.008415	9.558245	-0.015930	0.020081	0.095581	-3.120603	10.881999	2.505921
29912	0	-1.619799	2.033031	9.619550	-0.016210	0.020331	0.096193	-3.124054	10.872282	2.504373
29913	0	-1.579797	2.118230	9.582618	-0.015808	0.021179	0.095825	-3.122390	10.864236	2.505976
29914	0	-1.583615	2.131259	9.497352	-0.015849	0.021307	0.094973	-3.117803	10.852759	2.506971
29915	0	-1.609946	2.099513	9.485119	-0.016113	0.020996	0.094849	-3.121212	10.840239	2.507608
29916	0	-1.613881	2.044579	9.442709	-0.016147	0.020444	0.094426	-3.120938	10.834727	2.505092
29917	0	-1.604632	2.056934	9.423918	-0.016052	0.020569	0.094238	-3.122239	10.831476	2.509010
29918	0	-1.603984	2.020569	9.405564	-0.016041	0.020203	0.094056	-3.120223	10.834137	2.506195
29919	0	-1.635967	1.996174	9.435928	-0.016357	0.019958	0.094360	-3.117842	10.840612	2.508836
29920	0	-1.587312	2.051704	9.496722	-0.015874	0.020514	0.094968	-3.115316	10.843498	2.509666
29921	0	-1.599130	2.105766	9.454332	-0.015991	0.021057	0.094543	-3.116357	10.847393	2.505577
29922	0	-1.587533	2.087578	9.490766	-0.015870	0.020875	0.094909	-3.116835	10.857371	2.507876
29923	0	-1.581480	2.105653	9.503076	-0.015808	0.021057	0.095032	-3.118975	10.869046	2.507370
29924	0	-1.607338	2.068558	9.508934	-0.016066	0.020689	0.095090	-3.124431	10.882008	2.513265
29925	0	-1.624544	2.056478	9.521400	-0.016235	0.020569	0.095215	-3.130578	10.897672	2.516951
29926	0	-1.590047	2.086720	9.557704	-0.015890	0.020865	0.095579	-3.129693	10.913593	2.518635
29927	0	-1.575912	2.124181	9.527354	-0.015747	0.021240	0.095276	-3.128953	10.931538	2.519339
29928	0	-1.584484	2.130482	9.575726	-0.015833	0.021304	0.095759	-3.129340	10.949262	2.515649
29929	0	-1.600456	2.124182	9.600572	-0.015991	0.021240	0.096008	-3.128551	10.968621	2.520012
29930	0	-1.627209	2.112130	9.593978	-0.016262	0.021121	0.095942	-3.129484	10.984115	2.517609
29931	0	-1.642726	2.099096	9.637413	-0.016418	0.020996	0.096375	-3.136872	10.998124	2.522382
29932	0	-1.638299	2.080533	9.643272	-0.016376	0.020802	0.096435	-3.134867	11.010583	2.522251
29933	0	-1.679504	2.050497	9.680056	-0.016785	0.020508	0.096802	-3.139456	11.026387	2.525722
29934	0	-1.638512	2.086712	9.716402	-0.016378	0.020867	0.097165	-3.141132	11.037935	2.525897
29935	0	-1.673091	2.087332	9.734997	-0.016724	0.020874	0.097351	-3.143340	11.050121	2.524837
29936	0	-1.637969	2.129969	9.716385	-0.016373	0.021299	0.097165	-3.144364	11.061984	2.519177
29937	0	-1.630442	2.142353	9.777694	-0.016296	0.021423	0.097778	-3.145544	11.074964	2.514649
29938	0	-1.656011	2.154561	9.789596	-0.016557	0.021545	0.097897	-3.146828	11.082603	2.514254
29939	0	-1.617994	2.190963	9.796094	-0.016174	0.021912	0.097961	-3.150634	11.092782	2.509579
29940	0	-1.613272	2.160519	9.771328	-0.016125	0.021602	0.097715	-3.147816	11.105718	2.512841
29941	0	-1.629613	2.130226	9.765608	-0.016296	0.021301	0.097656	-3.148375	11.109196	2.510733
29942	0	-1.623827	2.136467	9.857024	-0.016235	0.021364	0.098571	-3.149422	11.116279	2.508132
29943	0	-1.641453	2.130177	9.826715	-0.016418	0.021301	0.098267	-3.150602	11.115559	2.512971
29944	0	-1.616342	2.118394	9.790086	-0.016167	0.021179	0.097901	-3.146782	11.115580	2.515743
29945	0	-1.671758	2.118323	9.771745	-0.016724	0.021179	0.097717	-3.143978	11.112411	2.511968
29946	0	-1.652189	2.119333	9.771709	-0.016529	0.021187	0.097717	-3.138291	11.107933	2.511210
29947	0	-1.665228	2.112023	9.765756	-0.016663	0.021118	0.097656	-3.137924	11.099848	2.511961
29948	0	-1.651075	2.124462	9.741554	-0.016521	0.021244	0.097414	-3.139329	11.092395	2.508221
29949	0	-1.695212	2.112073	9.741428	-0.016968	0.021118	0.097412	-3.138588	11.078147	2.512006
29950	0	-1.655515	2.112319	9.686927	-0.016571	0.021123	0.096867	-3.140592	11.063521	2.513136
29951	0	-1.652627	2.093563	9.655994	-0.016541	0.020935	0.096558	-3.142150	11.050737	2.516072
29952	0	-1.637555	2.124447	9.692934	-0.016390	0.021241	0.096928	-3.140513	11.037978	2.515460
29953	0	-1.591233	2.149159	9.619275	-0.015930	0.021484	0.096191	-3.134283	11.020965	2.513755
29954	0	-1.587670	2.125736	9.692810	-0.015895	0.021255	0.096926	-3.133296	11.003702	2.514489
29955	0	-1.597326	2.148468	9.631639	-0.015991	0.021484	0.096313	-3.135316	10.986580	2.515129
29956	0	-1.612194	2.105917	9.626058	-0.016139	0.021057	0.096258	-3.135237	10.970442	2.515310
29957	0	-1.622479	2.075190	9.601010	-0.016235	0.020752	0.096008	-3.137387	10.961857	2.515605
29958	0	-1.619553	2.038886	9.576934	-0.016214	0.020385	0.095767	-3.134924	10.943546	2.515819
29959	0	-1.622232	2.032659	9.570494	-0.016235	0.020325	0.095703	-3.134899	10.932053	2.509098
29960	0	-1.601456	2.051270	9.582962	-0.016026	0.020511	0.095828	-3.134687	10.921865	2.503547
29961	0	-1.634361	2.044908	9.558293	-0.016357	0.020447	0.095581	-3.134174	10.909429	2.501343
29962	0	-1.589009	2.118711	9.509696	-0.015903	0.021183	0.095096	-3.131448	10.897416	2.499109
29963	0	-1.598344	2.093519	9.466681	-0.015991	0.020935	0.094666	-3.133260	10.891970	2.501751
29964	0	-1.608828	2.105709	9.454703	-0.016098	0.021057	0.094545	-3.135352	10.884188	2.506747
29965	0	-1.610159	2.068881	9.497315	-0.016113	0.020691	0.094971	-3.140040	10.874136	2.507285
29966	0	-1.602365	2.068701	9.497625	-0.016029	0.020686	0.094975	-3.140912	10.871143	2.503065
29967	0	-1.598735	2.069295	9.460470	-0.015991	0.020691	0.094604	-3.140290	10.870321	2.499757
29968	0	-1.598507	2.063314	9.466540	-0.015984	0.020634	0.094666	-3.142582	10.875816	2.496909
29969	0	-1.598816	2.105785	9.491002	-0.015991	0.021057	0.094910	-3.143505	10.875954	2.495774
29970	0	-1.598619	2.099900	9.527533	-0.015985	0.020997	0.095276	-3.142749	10.880521	2.498451
29971	0	-1.605329	2.075252	9.478730	-0.016052	0.020752	0.094788	-3.143673	10.885490	2.497046
29972	0	-1.593938	2.074984	9.521329	-0.015933	0.020752	0.095214	-3.147662	10.896694	2.490480
29973	0	-1.587606	2.044599	9.521386	-0.015869	0.020447	0.095215	-3.150014	10.908585	2.487997
29974	0	-1.607211	2.068722	9.557765	-0.016067	0.020689	0.095578	-3.153630	10.918843	2.484810
29975	0	-1.624290	2.063450	9.570085	-0.016235	0.020630	0.095703	-3.149413	10.931423	2.484272
29976	0	-1.638410	2.100506	9.618461	-0.016373	0.021005	0.096187	-3.150100	10.948458	2.492676
29977	0	-1.630381	2.111056	9.564250	-0.016296	0.021118	0.095642	-3.160589	10.960877	2.493362
29978	0	-1.632157	2.055141	9.606791	-0.016312	0.020553	0.096069	-3.163296	10.976190	2.495502
29979	0	-1.630417	2.057261	9.704379	-0.016296	0.020569	0.097046	-3.160152	10.988919	2.498988
29980	0	-1.644186	2.081881	9.673492	-0.016435	0.020820	0.096736	-3.162556	11.000993	2.494624
29981	0	-1.606268	2.172883	9.710514	-0.016052	0.021729	0.097107	-3.163461	11.016725	2.492080
29982	0	-1.614236	2.124350	9.697899	-0.016134	0.021240	0.096981	-3.160908	11.029805	2.493159
29983	0	-1.599716	2.160559	9.735029	-0.015991	0.021606	0.097351	-3.163357	11.040366	2.494741
29984	0	-1.619054	2.160023	9.704431	-0.016187	0.021605	0.097044	-3.169975	11.048485	2.493799
29985	0	-1.648472	2.123881	9.771671	-0.016479	0.021240	0.097717	-3.173072	11.058200	2.495296
29986	0	-1.613320	2.080330	9.844750	-0.016124	0.020809	0.098448	-3.181242	11.072666	2.494931
29987	0	-1.630250	2.111829	9.765520	-0.016296	0.021118	0.097656	-3.182530	11.083399	2.494731
29988	0	-1.618568	2.173489	9.832354	-0.016187	0.021729	0.098325	-3.176755	11.085943	2.496035
29989	0	-1.635680	2.148652	9.765588	-0.016357	0.021484	0.097656	-3.175877	11.088947	2.499277
29990	0	-1.659953	2.100099	9.808249	-0.016601	0.021000	0.098083	-3.176347	11.091433	2.494474
29991	0	-1.635614	2.142281	9.808383	-0.016357	0.021423	0.098083	-3.178643	11.093668	2.499995
29992	0	-1.653330	2.148116	9.790158	-0.016539	0.021482	0.097900	-3.182035	11.091280	2.502974
29993	0	-1.646943	2.123923	9.808540	-0.016479	0.021240	0.098083	-3.185294	11.083493	2.499124
29994	0	-1.663506	2.123852	9.741600	-0.016643	0.021237	0.097415	-3.185919	11.078561	2.498170
29995	0	-1.640821	2.155048	9.722961	-0.016418	0.021545	0.097229	-3.181973	11.070463	2.498598
29996	0	-1.613947	2.162085	9.765858	-0.016154	0.021616	0.097657	-3.178449	11.057183	2.500152
29997	0	-1.628512	2.099584	9.784128	-0.016296	0.020996	0.097839	-3.180838	11.047975	2.501184
29998	0	-1.626167	2.112210	9.766018	-0.016274	0.021117	0.097659	-3.177232	11.037007	2.503010
29999	0	-1.622059	2.118025	9.710917	-0.016235	0.021179	0.097107	-3.178222	11.023672	2.504661
30000	0	-1.625176	2.130339	9.711322	-0.016267	0.021303	0.097111	-3.180302	11.009979	2.497860
30001	0	-1.628091	2.112081	9.668172	-0.016296	0.021118	0.096680	-3.179449	10.995731	2.493917
30002	0	-1.624916	2.130959	9.662450	-0.016266	0.021306	0.096622	-3.177549	10.980054	2.493034
30003	0	-1.609525	2.136671	9.631551	-0.016113	0.021362	0.096313	-3.174647	10.962781	2.495168
30004	0	-1.630211	2.076420	9.644196	-0.016322	0.020761	0.096439	-3.172707	10.943186	2.497953
30005	0	-1.609304	2.099897	9.619417	-0.016113	0.020996	0.096191	-3.171709	10.923308	2.501136
30006	0	-1.605600	2.094237	9.589333	-0.016073	0.020940	0.095891	-3.171005	10.906866	2.500556
30007	0	-1.591446	2.100251	9.515502	-0.015930	0.020996	0.095154	-3.165561	10.892046	2.497952
30008	0	-1.594667	2.101612	9.503415	-0.015960	0.021008	0.095034	-3.158489	10.880337	2.501306
30009	0	-1.634417	2.075427	9.515558	-0.016357	0.020752	0.095154	-3.157875	10.868425	2.500641
30010	0	-1.619488	2.088086	9.521955	-0.016210	0.020878	0.095218	-3.156475	10.854791	2.499173
30011	0	-1.616545	2.075445	9.503270	-0.016174	0.020752	0.095032	-3.155422	10.848024	2.503354
30012	0	-1.614887	2.069386	9.503450	-0.016157	0.020696	0.095033	-3.159588	10.841947	2.505422
30013	0	-1.598812	2.057386	9.497014	-0.015991	0.020569	0.094971	-3.155276	10.841991	2.506969
30014	0	-1.592219	2.021296	9.454176	-0.015924	0.020212	0.094542	-3.156064	10.843012	2.503599
30015	0	-1.586082	2.069470	9.442196	-0.015869	0.020691	0.094421	-3.153451	10.836836	2.502196
30016	0	-1.597304	2.088542	9.442163	-0.015975	0.020881	0.094422	-3.149428	10.838200	2.500592
30017	0	-1.605561	2.087732	9.435905	-0.016052	0.020874	0.094360	-3.146903	10.845880	2.499437
30018	0	-1.605974	2.112366	9.472361	-0.016059	0.021124	0.094724	-3.148770	10.850524	2.499152
30019	0	-1.599415	2.069212	9.478684	-0.015991	0.020691	0.094788	-3.148816	10.857683	2.498215
30020	0	-1.606609	2.044866	9.521173	-0.016059	0.020449	0.095213	-3.150185	10.869815	2.495195
30021	0	-1.599742	2.032410	9.521393	-0.015991	0.020325	0.095215	-3.152288	10.880817	2.495918
30022	0	-1.613322	2.056668	9.618829	-0.016126	0.020567	0.096189	-3.153937	10.893296	2.493634
30023	0	-1.593660	2.105804	9.576289	-0.015930	0.021057	0.095764	-3.154171	10.904503	2.500054
30024	0	-1.613665	2.093961	9.673541	-0.016127	0.020936	0.096738	-3.151110	10.919792	2.500919
30025	0	-1.611556	2.130167	9.612990	-0.016113	0.021301	0.096130	-3.152160	10.926136	2.503221
30026	0	-1.630942	2.117624	9.667704	-0.016301	0.021179	0.096678	-3.156949	10.939386	2.506088
30027	0	-1.618317	2.099776	9.716613	-0.016174	0.020996	0.097168	-3.156231	10.953283	2.509574
30028	0	-1.608345	2.081673	9.722284	-0.016070	0.020816	0.097225	-3.156297	10.972043	2.510046
30029	0	-1.605974	2.081262	9.704474	-0.016052	0.020813	0.097046	-3.158043	10.984371	2.512711
30030	0	-1.607873	2.081297	9.740720	-0.016068	0.020812	0.097409	-3.158173	11.000976	2.508418
30031	0	-1.630538	2.130127	9.716646	-0.016296	0.021301	0.097168	-3.159426	11.015004	2.507683
30032	0	-1.619850	2.118157	9.765071	-0.016192	0.021178	0.097652	-3.156871	11.025636	2.514518
30033	0	-1.617679	2.136274	9.661814	-0.016174	0.021362	0.096619	-3.157844	11.032175	2.518007
30034	0	-1.643372	2.129909	9.710373	-0.016423	0.021301	0.097105	-3.161590	11.047943	2.522977
30035	0	-1.630057	2.117808	9.747269	-0.016296	0.021179	0.097473	-3.164348	11.056412	2.526480
30036	0	-1.636790	2.123958	9.789864	-0.016366	0.021237	0.097899	-3.163321	11.062251	2.526263
30037	0	-1.647929	2.118214	9.826600	-0.016479	0.021179	0.098267	-3.161523	11.065686	2.526747
30038	0	-1.610988	2.136876	9.759350	-0.016113	0.021367	0.097593	-3.161286	11.065443	2.529271
30039	0	-1.641731	2.123952	9.753453	-0.016418	0.021240	0.097534	-3.163772	11.067775	2.532782
30040	0	-1.640887	2.117636	9.802395	-0.016417	0.021177	0.098022	-3.166786	11.062643	2.535093
30041	0	-1.629115	2.123930	9.741319	-0.016296	0.021240	0.097412	-3.169741	11.060270	2.536371
30042	0	-1.645906	2.105226	9.772130	-0.016469	0.021054	0.097719	-3.174138	11.052525	2.538039
30043	0	-1.646806	2.118552	9.747370	-0.016479	0.021179	0.097473	-3.168791	11.043043	2.537256
30044	0	-1.638587	2.113496	9.716960	-0.016396	0.021131	0.097169	-3.165618	11.035515	2.535903
30045	0	-1.628662	2.167181	9.735174	-0.016296	0.021667	0.097351	-3.162551	11.027921	2.532616
30046	0	-1.632657	2.143678	9.747479	-0.016338	0.021431	0.097474	-3.157814	11.018041	2.530828
30047	0	-1.640530	2.148791	9.741355	-0.016418	0.021484	0.097412	-3.155808	11.006560	2.530376
30048	0	-1.619421	2.094535	9.735476	-0.016210	0.020942	0.097353	-3.153764	10.992489	2.530603
30049	0	-1.627760	2.093954	9.662085	-0.016296	0.020935	0.096619	-3.150840	10.974360	2.530482
30050	0	-1.599924	2.076060	9.625887	-0.016015	0.020761	0.096256	-3.153079	10.959598	2.526025
30051	0	-1.622004	2.087828	9.698651	-0.016235	0.020874	0.096985	-3.150297	10.945548	2.524262
30052	0	-1.582032	2.131277	9.595244	-0.015840	0.021309	0.095950	-3.148083	10.926717	2.521017
30053	0	-1.591971	2.117871	9.582704	-0.015930	0.021179	0.095825	-3.150719	10.918117	2.522138
30054	0	-1.620338	2.105667	9.570753	-0.016214	0.021055	0.095706	-3.151054	10.908891	2.525671
30055	0	-1.597677	2.099780	9.552206	-0.015991	0.020996	0.095520	-3.151228	10.895596	2.524883
30056	0	-1.607178	2.063440	9.589185	-0.016085	0.020633	0.095890	-3.151412	10.884177	2.522118
30057	0	-1.597725	2.075256	9.472879	-0.015991	0.020752	0.094727	-3.152889	10.871308	2.520425
30058	0	-1.576539	2.063312	9.515963	-0.015780	0.020631	0.095158	-3.152344	10.857211	2.523503
30059	0	-1.603959	2.087876	9.546008	-0.016052	0.020874	0.095459	-3.148805	10.846000	2.520182
30060	0	-1.571601	2.113262	9.497234	-0.015722	0.021127	0.094973	-3.143560	10.842263	2.522094
30061	0	-1.586378	2.111398	9.527770	-0.015869	0.021118	0.095276	-3.150413	10.839598	2.528181
30062	0	-1.591665	2.074641	9.491237	-0.015920	0.020743	0.094913	-3.148450	10.839649	2.532465
30063	0	-1.592861	2.075418	9.472634	-0.015930	0.020752	0.094727	-3.147478	10.841416	2.522389
30064	0	-1.605191	2.039033	9.515226	-0.016049	0.020390	0.095153	-3.148044	10.848005	2.525133
30065	0	-1.629828	1.995990	9.539733	-0.016296	0.019958	0.095398	-3.147885	10.853841	2.530395
30066	0	-1.606128	2.050752	9.460218	-0.016056	0.020510	0.094603	-3.152004	10.863655	2.524703
30067	0	-1.593225	2.075492	9.509178	-0.015930	0.020752	0.095093	-3.149927	10.869736	2.530828
30068	0	-1.618528	2.118779	9.557651	-0.016179	0.021185	0.095578	-3.147833	10.880632	2.535120
30069	0	-1.623695	2.080996	9.545937	-0.016235	0.020813	0.095459	-3.153021	10.886134	2.541417
30070	0	-1.612570	2.068095	9.564135	-0.016117	0.020684	0.095642	-3.158272	10.899853	2.539419
30071	0	-1.648407	2.068872	9.558074	-0.016479	0.020691	0.095581	-3.162361	10.908851	2.536093
30072	0	-1.631311	2.062387	9.557914	-0.016306	0.020625	0.095580	-3.165180	10.920912	2.538956
30073	0	-1.624479	2.075084	9.576280	-0.016235	0.020752	0.095764	-3.167761	10.935602	2.540896
30074	0	-1.595844	2.136216	9.685782	-0.015949	0.021359	0.096860	-3.165841	10.949848	2.535408
30075	0	-1.606240	2.136304	9.649473	-0.016052	0.021362	0.096497	-3.166176	10.965257	2.537300
30076	0	-1.602200	2.124108	9.685738	-0.016012	0.021241	0.096859	-3.167499	10.980234	2.544085
30077	0	-1.630229	2.093308	9.692326	-0.016296	0.020935	0.096924	-3.171243	10.990695	2.543778
30078	0	-1.618796	2.075169	9.710386	-0.016187	0.020747	0.097105	-3.167526	10.995782	2.539823
30079	0	-1.648879	2.081205	9.673934	-0.016479	0.020813	0.096741	-3.169896	11.010178	2.537511
30080	0	-1.644309	2.062841	9.710284	-0.016438	0.020627	0.097104	-3.169640	11.020217	2.539863
30081	0	-1.630283	2.148388	9.735011	-0.016296	0.021484	0.097351	-3.171644	11.031235	2.537853
30082	0	-1.662021	2.197239	9.740797	-0.016615	0.021971	0.097409	-3.171144	11.040916	2.534932
30083	0	-1.648344	2.185356	9.759388	-0.016479	0.021851	0.097595	-3.169111	11.049055	2.534013
30084	0	-1.655390	2.143148	9.814033	-0.016549	0.021429	0.098142	-3.167687	11.058152	2.536383
30085	0	-1.636043	2.105669	9.783895	-0.016357	0.021057	0.097839	-3.169752	11.065225	2.533469
30086	0	-1.636360	2.075043	9.759426	-0.016364	0.020750	0.097594	-3.170957	11.068279	2.531633
30087	0	-1.641727	2.063451	9.838790	-0.016418	0.020630	0.098389	-3.167206	11.070541	2.534210
30088	0	-1.640835	2.063918	9.777764	-0.016417	0.020638	0.097776	-3.168302	11.064748	2.536447
30089	0	-1.647300	2.130282	9.808425	-0.016479	0.021301	0.098083	-3.168428	11.060952	2.535286
30090	0	-1.664369	2.143200	9.741290	-0.016650	0.021426	0.097413	-3.163487	11.057092	2.534004
30091	0	-1.646800	2.136534	9.729132	-0.016479	0.021362	0.097290	-3.162017	11.047478	2.530668
30092	0	-1.662810	2.075843	9.784308	-0.016640	0.020758	0.097841	-3.163309	11.037841	2.519014
30093	0	-1.634467	2.112351	9.777930	-0.016357	0.021118	0.097778	-3.159183	11.026852	2.516174
30094	0	-1.632067	2.119248	9.711024	-0.016333	0.021190	0.097109	-3.157949	11.016680	2.524101
30095	0	-1.670717	2.130084	9.692676	-0.016724	0.021301	0.096924	-3.160796	11.001266	2.520528
30096	0	-1.649569	2.123983	9.705340	-0.016508	0.021238	0.097052	-3.161154	10.990552	2.521276
30097	0	-1.621797	2.185527	9.692568	-0.016235	0.021851	0.096924	-3.157904	10.974121	2.525494
30098	0	-1.630787	2.155603	9.650156	-0.016323	0.021554	0.096499	-3.157690	10.960100	2.527903
30099	0	-1.652357	2.069193	9.625514	-0.016541	0.020691	0.096252	-3.158798	10.943958	2.529352
30100	0	-1.642837	2.045302	9.632015	-0.016446	0.020448	0.096318	-3.154855	10.926937	2.528192
30101	0	-1.615775	2.063166	9.625484	-0.016174	0.020630	0.096252	-3.155021	10.911264	2.529867
30102	0	-1.624399	2.064174	9.577038	-0.016264	0.020633	0.095769	-3.146697	10.891538	2.526457
30103	0	-1.609889	2.081639	9.552170	-0.016113	0.020813	0.095520	-3.144815	10.878284	2.528019
30104	0	-1.619204	2.113084	9.503577	-0.016207	0.021125	0.095035	-3.139792	10.864592	2.530456
30105	0	-1.609950	2.124571	9.570423	-0.016113	0.021240	0.095703	-3.135428	10.852087	2.525260
30106	0	-1.601273	2.076666	9.485178	-0.016026	0.020762	0.094851	-3.132502	10.840584	2.520805
30107	0	-1.628888	2.081050	9.527771	-0.016296	0.020813	0.095276	-3.137461	10.835376	2.519007
30108	0	-1.639850	2.044176	9.521853	-0.016404	0.020441	0.095218	-3.138479	10.832360	2.518065
30109	0	-1.598351	2.081395	9.472765	-0.015991	0.020813	0.094727	-3.139270	10.826881	2.518024
30110	0	-1.573094	2.057120	9.460624	-0.015732	0.020570	0.094606	-3.139231	10.829473	2.518686
30111	0	-1.586985	2.081736	9.557998	-0.015869	0.020813	0.095581	-3.135542	10.833927	2.522214
30112	0	-1.592939	2.088333	9.521227	-0.015932	0.020883	0.095212	-3.136393	10.834387	2.525075
30113	0	-1.617597	2.081479	9.503106	-0.016174	0.020813	0.095032	-3.135780	10.839958	2.520759
30114	0	-1.605740	2.124402	9.521250	-0.016056	0.021243	0.095213	-3.136211	10.845168	2.524200
30115	0	-1.623918	2.062754	9.472642	-0.016235	0.020630	0.094727	-3.140505	10.853318	2.530127
30116	0	-1.600287	2.068663	9.496897	-0.015999	0.020686	0.094970	-3.141383	10.861698	2.530594
30117	0	-1.611618	2.020032	9.564209	-0.016113	0.020203	0.095642	-3.145696	10.868737	2.527101
30118	0	-1.612549	2.044198	9.582315	-0.016119	0.020442	0.095824	-3.147123	10.879982	2.524630
30119	0	-1.630220	2.062807	9.545838	-0.016296	0.020630	0.095459	-3.150672	10.890420	2.531366
30120	0	-1.625436	2.069011	9.551634	-0.016248	0.020687	0.095518	-3.148411	10.901811	2.534053
30121	0	-1.600193	2.124060	9.618954	-0.015991	0.021240	0.096191	-3.149222	10.917904	2.528226
30122	0	-1.608866	2.124263	9.655086	-0.016074	0.021240	0.096554	-3.147406	10.938326	2.531608
30123	0	-1.655309	2.093522	9.625025	-0.016541	0.020935	0.096252	-3.148314	10.956572	2.533349
30124	0	-1.645629	2.093680	9.661145	-0.016444	0.020935	0.096614	-3.147373	10.974217	2.532403
30125	0	-1.636675	2.099474	9.612908	-0.016357	0.020996	0.096130	-3.150253	10.988711	2.532476
30126	0	-1.638556	2.123915	9.691905	-0.016376	0.021237	0.096921	-3.149450	11.002805	2.528376
30127	0	-1.599810	2.123801	9.735043	-0.015991	0.021240	0.097351	-3.153447	11.014355	2.525811
30128	0	-1.600998	2.111285	9.753166	-0.016006	0.021113	0.097532	-3.155610	11.023114	2.525352
30129	0	-1.642254	2.099745	9.753320	-0.016418	0.020996	0.097534	-3.155492	11.031434	2.526302
30130	0	-1.637502	2.154637	9.765209	-0.016366	0.021547	0.097653	-3.157912	11.045376	2.524002
30131	0	-1.660276	2.118086	9.765569	-0.016602	0.021179	0.097656	-3.157558	11.050369	2.522149
30132	0	-1.630316	2.154900	9.801974	-0.016299	0.021548	0.098021	-3.158174	11.058452	2.522595
30133	0	-1.653965	2.111732	9.765658	-0.016541	0.021118	0.097656	-3.160838	11.061063	2.522204
30134	0	-1.647525	2.123376	9.747470	-0.016479	0.021238	0.097473	-3.167978	11.060890	2.524289
30135	0	-1.671763	2.105587	9.808479	-0.016724	0.021057	0.098083	-3.171362	11.057664	2.520892
30136	0	-1.658401	2.087047	9.759831	-0.016590	0.020871	0.097597	-3.174070	11.054263	2.520258
30137	0	-1.647294	2.112156	9.729041	-0.016479	0.021118	0.097290	-3.171980	11.050335	2.519146
30138	0	-1.657822	2.106611	9.808469	-0.016588	0.021064	0.098083	-3.171321	11.042535	2.519279
30139	0	-1.640807	2.136493	9.814570	-0.016418	0.021362	0.098145	-3.170319	11.034291	2.517753
30140	0	-1.626989	2.167309	9.790319	-0.016276	0.021672	0.097902	-3.171202	11.030503	2.520336
30141	0	-1.646953	2.142676	9.796235	-0.016479	0.021423	0.097961	-3.169255	11.022720	2.515223
30142	0	-1.626310	2.149521	9.796367	-0.016276	0.021491	0.097962	-3.166525	11.011173	2.516974
30143	0	-1.628276	2.124283	9.723072	-0.016296	0.021240	0.097229	-3.165659	10.999075	2.514097
30144	0	-1.637716	2.112733	9.723337	-0.016392	0.021123	0.097232	-3.162720	10.985865	2.508436
30145	0	-1.646562	2.057400	9.735233	-0.016479	0.020569	0.097351	-3.158789	10.973468	2.514927
30146	0	-1.612705	2.094780	9.698934	-0.016147	0.020945	0.096987	-3.157419	10.954416	2.513847
30147	0	-1.603411	2.118306	9.631565	-0.016052	0.021179	0.096313	-3.155118	10.936945	2.523137
30148	0	-1.618390	2.112693	9.668580	-0.016199	0.021126	0.096684	-3.156008	10.922919	2.523223
30149	0	-1.633761	2.106210	9.613265	-0.016357	0.021057	0.096130	-3.152495	10.903444	2.526924
30150	0	-1.622037	2.105903	9.613248	-0.016235	0.021057	0.096130	-3.152442	10.889596	2.530251
30151	0	-1.628191	2.118043	9.607152	-0.016296	0.021179	0.096069	-3.153189	10.876322	2.533088
30152	0	-1.625292	2.088021	9.558646	-0.016268	0.020876	0.095585	-3.150294	10.862515	2.531321
30153	0	-1.603921	2.033045	9.600927	-0.016052	0.020325	0.096008	-3.145591	10.850902	2.532082
30154	0	-1.601490	2.076480	9.607192	-0.016026	0.020763	0.096070	-3.146048	10.840990	2.528902
30155	0	-1.585864	2.099888	9.509391	-0.015869	0.020996	0.095093	-3.144729	10.832230	2.532572
30156	0	-1.601936	2.057834	9.491256	-0.016031	0.020574	0.094912	-3.141143	10.821788	2.532163
30157	0	-1.598294	2.057113	9.478850	-0.015991	0.020569	0.094788	-3.140367	10.815616	2.529027
30158	0	-1.590516	2.081895	9.442335	-0.015914	0.020817	0.094422	-3.139767	10.808775	2.525668
30159	0	-1.604841	2.068953	9.442234	-0.016052	0.020691	0.094421	-3.143261	10.807821	2.524485
30160	0	-1.610683	2.080958	9.539861	-0.016106	0.020809	0.095399	-3.144357	10.812808	2.524951
30161	0	-1.598937	2.087710	9.490930	-0.015991	0.020874	0.094910	-3.142350	10.814237	2.522592
30162	0	-1.580545	2.100285	9.454224	-0.015805	0.021002	0.094543	-3.142703	10.818093	2.525509
30163	0	-1.580900	2.099910	9.466471	-0.015808	0.020996	0.094666	-3.140608	10.822768	2.528456
30164	0	-1.605384	2.057498	9.502979	-0.016054	0.020575	0.095030	-3.141773	10.826011	2.525270
30165	0	-1.599404	2.093754	9.533589	-0.015991	0.020935	0.095337	-3.140302	10.832942	2.525148
30166	0	-1.599946	2.100375	9.612646	-0.015997	0.021001	0.096128	-3.138381	10.839497	2.526553
30167	0	-1.600047	2.087408	9.582364	-0.015991	0.020874	0.095825	-3.139556	10.853925	2.528750
30168	0	-1.589355	2.105773	9.612554	-0.015888	0.021057	0.096127	-3.140272	10.863743	2.526370
30169	0	-1.618128	2.093053	9.613019	-0.016174	0.020935	0.096130	-3.147041	10.875454	2.526029
30170	0	-1.625888	2.086155	9.612850	-0.016250	0.020864	0.096129	-3.151795	10.889797	2.527562
30171	0	-1.624459	2.074987	9.643444	-0.016235	0.020752	0.096436	-3.155529	10.904130	2.530818
30172	0	-1.620446	2.086818	9.673624	-0.016193	0.020869	0.096738	-3.157996	10.920557	2.531229
30173	0	-1.618074	2.105430	9.655716	-0.016174	0.021057	0.096558	-3.162753	10.931603	2.531775
30174	0	-1.625481	2.092593	9.680031	-0.016249	0.020928	0.096801	-3.167068	10.942269	2.527516
30175	0	-1.642367	2.105979	9.734962	-0.016418	0.021057	0.097351	-3.165330	10.951867	2.527909
30176	0	-1.643759	2.081882	9.704039	-0.016429	0.020818	0.097042	-3.165328	10.965438	2.531997
30177	0	-1.624175	2.117852	9.667876	-0.016235	0.021179	0.096680	-3.167511	10.976445	2.532436
30178	0	-1.631166	2.111934	9.728714	-0.016310	0.021116	0.097288	-3.165369	10.982252	2.539441
30179	0	-1.593596	2.130110	9.777741	-0.015930	0.021301	0.097778	-3.167044	10.992475	2.534959
30180	0	-1.624659	2.149100	9.734753	-0.016247	0.021483	0.097349	-3.159731	10.995836	2.534782
30181	0	-1.605369	2.166807	9.741174	-0.016052	0.021667	0.097412	-3.160616	11.001079	2.534944
30182	0	-1.630280	2.123679	9.722837	-0.016300	0.021240	0.097228	-3.166178	11.007649	2.537329
30183	0	-1.629358	2.136692	9.814399	-0.016296	0.021362	0.098145	-3.162464	11.008040	2.543677
30184	0	-1.604283	2.143378	9.777661	-0.016047	0.021432	0.097776	-3.162030	11.007392	2.546670
30185	0	-1.622542	2.105769	9.753571	-0.016235	0.021057	0.097534	-3.163367	10.999562	2.551397
30186	0	-1.639277	2.093937	9.826969	-0.016398	0.020936	0.098269	-3.161290	10.996690	2.549272
30187	0	-1.653384	2.093773	9.765681	-0.016541	0.020935	0.097656	-3.160052	10.992593	2.548042
30188	0	-1.651661	2.112802	9.735272	-0.016527	0.021123	0.097352	-3.156115	10.984024	2.546188
30189	0	-1.622509	2.124420	9.735192	-0.016235	0.021240	0.097351	-3.153479	10.975803	2.545316
30190	0	-1.626098	2.131397	9.710935	-0.016276	0.021309	0.097108	-3.149688	10.961659	2.549565
30191	0	-1.628504	2.118454	9.759595	-0.016296	0.021179	0.097595	-3.145470	10.952210	2.550519
30192	0	-1.601730	2.137562	9.753665	-0.016030	0.021373	0.097535	-3.144351	10.940842	2.544042
30193	0	-1.621972	2.118370	9.692546	-0.016235	0.021179	0.096924	-3.141270	10.926356	2.545678
30194	0	-1.619149	2.112983	9.705032	-0.016205	0.021127	0.097049	-3.139746	10.914524	2.550092
30195	0	-1.628315	2.124658	9.588707	-0.016296	0.021240	0.095886	-3.134322	10.902642	2.550560
30196	0	-1.625588	2.119690	9.637663	-0.016270	0.021192	0.096375	-3.130180	10.890185	2.550584
30197	0	-1.622080	2.075635	9.594878	-0.016235	0.020752	0.095947	-3.127160	10.876781	2.549288
30198	0	-1.619570	2.082912	9.595035	-0.016207	0.020822	0.095950	-3.120208	10.867474	2.545636
30199	0	-1.609823	2.075160	9.540057	-0.016113	0.020752	0.095398	-3.122874	10.853370	2.547564
30200	0	-1.601187	2.099674	9.558728	-0.016023	0.020995	0.095586	-3.123007	10.844284	2.549819
30201	0	-1.628652	2.082013	9.576429	-0.016296	0.020813	0.095764	-3.116444	10.836320	2.556781
30202	0	-1.633118	2.083086	9.619165	-0.016338	0.020826	0.096191	-3.112965	10.831553	2.560493
30203	0	-1.604469	2.111981	9.545989	-0.016052	0.021118	0.095459	-3.112905	10.826280	2.566985
30204	0	-1.596779	2.069737	9.533862	-0.015977	0.020694	0.095338	-3.110632	10.819164	2.558608
30205	0	-1.598217	2.069304	9.539900	-0.015991	0.020691	0.095398	-3.110070	10.812130	2.560492
30206	0	-1.627640	2.081928	9.503359	-0.016279	0.020817	0.095034	-3.108843	10.812384	2.556168
30207	0	-1.623376	2.075149	9.582556	-0.016235	0.020752	0.095825	-3.111101	10.814106	2.554295
30208	0	-1.616978	2.063555	9.490831	-0.016171	0.020628	0.094910	-3.103615	10.815716	2.557946
30209	0	-1.580835	2.044302	9.539871	-0.015808	0.020447	0.095398	-3.109780	10.819584	2.557589
30210	0	-1.593372	2.050205	9.582512	-0.015931	0.020499	0.095826	-3.107947	10.826207	2.557416
30211	0	-1.581301	2.087764	9.478598	-0.015808	0.020874	0.094788	-3.105011	10.835581	2.553535
30212	0	-1.606548	2.057757	9.551530	-0.016063	0.020576	0.095516	-3.104095	10.842390	2.550616
30213	0	-1.605684	2.105549	9.570272	-0.016052	0.021057	0.095703	-3.107500	10.851346	2.553158
30214	0	-1.612546	2.087034	9.557963	-0.016123	0.020870	0.095580	-3.108867	10.858020	2.555005
30215	0	-1.605943	2.087463	9.564075	-0.016052	0.020874	0.095642	-3.109474	10.870010	2.557661
30216	0	-1.607112	2.081053	9.539506	-0.016067	0.020814	0.095395	-3.115060	10.878950	2.556728
30217	0	-1.618283	2.050714	9.564080	-0.016174	0.020508	0.095642	-3.117157	10.892502	2.560063
30218	0	-1.607458	2.087319	9.649263	-0.016069	0.020872	0.096494	-3.117296	10.902076	2.561782
30219	0	-1.593618	2.111639	9.631287	-0.015930	0.021118	0.096313	-3.120821	10.912634	2.563448
30220	0	-1.607152	2.123571	9.643265	-0.016065	0.021236	0.096434	-3.123052	10.924191	2.559954
30221	0	-1.612123	2.166601	9.643455	-0.016113	0.021667	0.096436	-3.126128	10.936975	2.560778
30222	0	-1.613737	2.135814	9.667559	-0.016129	0.021358	0.096677	-3.127880	10.949661	2.559179
30223	0	-1.654851	2.093067	9.680134	-0.016541	0.020935	0.096802	-3.134418	10.962478	2.553806
30224	0	-1.625472	2.080326	9.765481	-0.016252	0.020803	0.097655	-3.136115	10.969656	2.555993
30225	0	-1.593407	2.075189	9.765563	-0.015930	0.020752	0.097656	-3.137669	10.977697	2.557095
30226	0	-1.624448	2.063182	9.783659	-0.016243	0.020629	0.097837	-3.135879	10.983002	2.555381
30227	0	-1.654077	2.130377	9.728945	-0.016541	0.021301	0.097290	-3.134568	10.986853	2.553253
30228	0	-1.611787	2.179809	9.753083	-0.016114	0.021794	0.097532	-3.131665	10.994569	2.552578
30229	0	-1.629797	2.185174	9.832712	-0.016296	0.021851	0.098328	-3.131888	10.999933	2.552597
30230	0	-1.647657	2.136709	9.759381	-0.016483	0.021364	0.097593	-3.130424	10.995771	2.552145
30231	0	-1.629413	2.099761	9.747320	-0.016296	0.020996	0.097473	-3.130344	10.996728	2.553451
30232	0	-1.647469	2.075220	9.722953	-0.016476	0.020754	0.097229	-3.133958	10.999125	2.559640
30233	0	-1.641202	2.099857	9.747370	-0.016418	0.020996	0.097473	-3.132959	10.995292	2.559538
30234	0	-1.628130	2.094159	9.808452	-0.016284	0.020940	0.098084	-3.132655	10.995775	2.558843
30235	0	-1.616989	2.142682	9.771725	-0.016174	0.021423	0.097717	-3.130413	10.994260	2.558006
30236	0	-1.646595	2.124991	9.783859	-0.016471	0.021247	0.097838	-3.128788	10.992152	2.556198
30237	0	-1.646888	2.154721	9.747454	-0.016479	0.021545	0.097473	-3.128768	10.983518	2.552755
30238	0	-1.650669	2.106253	9.735461	-0.016520	0.021060	0.097353	-3.127900	10.972269	2.559799
30239	0	-1.622527	2.111866	9.723058	-0.016235	0.021118	0.097229	-3.129380	10.964207	2.559756
30240	0	-1.608027	2.106026	9.711147	-0.016093	0.021058	0.097110	-3.129053	10.952790	2.553246
30241	0	-1.610528	2.130651	9.692401	-0.016113	0.021301	0.096924	-3.124846	10.947091	2.551389
30242	0	-1.590311	2.101108	9.643631	-0.015915	0.021006	0.096436	-3.120469	10.936932	2.549992
30243	0	-1.592076	2.124243	9.588731	-0.015930	0.021240	0.095886	-3.119808	10.929503	2.555672
30244	0	-1.608126	2.082290	9.668244	-0.016094	0.020817	0.096682	-3.114676	10.918031	2.563293
30245	0	-1.609608	2.099609	9.643842	-0.016113	0.020996	0.096436	-3.117056	10.901603	2.561042
30246	0	-1.624735	2.050704	9.583337	-0.016262	0.020507	0.095831	-3.119139	10.887980	2.557988
30247	0	-1.628278	2.094050	9.600942	-0.016296	0.020935	0.096008	-3.114819	10.875657	2.561071
30248	0	-1.638025	2.088810	9.527898	-0.016392	0.020885	0.095278	-3.112631	10.865680	2.558183
30249	0	-1.640968	2.063397	9.600892	-0.016418	0.020630	0.096008	-3.109757	10.858993	2.556625
30250	0	-1.633581	2.088483	9.552104	-0.016340	0.020882	0.095521	-3.107781	10.857335	2.557040
30251	0	-1.622451	2.093475	9.582710	-0.016235	0.020935	0.095825	-3.110281	10.848218	2.553456
30252	0	-1.626740	2.039179	9.533964	-0.016275	0.020385	0.095340	-3.103812	10.842351	2.558285
30253	0	-1.635480	2.014139	9.533741	-0.016357	0.020142	0.095337	-3.105837	10.842821	2.560913
30254	0	-1.628825	2.056800	9.552152	-0.016292	0.020568	0.095521	-3.107523	10.842435	2.558956
30255	0	-1.592523	2.069341	9.576444	-0.015930	0.020691	0.095764	-3.106406	10.840214	2.557945
30256	0	-1.598172	2.094327	9.545822	-0.015982	0.020940	0.095459	-3.103942	10.843823	2.556412
30257	0	-1.586720	2.124378	9.600784	-0.015869	0.021240	0.096008	-3.101454	10.845113	2.556830
30258	0	-1.599160	2.130894	9.612850	-0.015987	0.021308	0.096129	-3.101795	10.853548	2.552411
30259	0	-1.611664	2.099355	9.515380	-0.016113	0.020996	0.095154	-3.106379	10.861049	2.556448
30260	0	-1.606169	2.068725	9.570126	-0.016059	0.020685	0.095702	-3.105451	10.867844	2.558484
30261	0	-1.624085	2.056950	9.582412	-0.016235	0.020569	0.095825	-3.106123	10.877848	2.557365
30262	0	-1.637671	2.032851	9.618661	-0.016369	0.020326	0.096189	-3.104081	10.890591	2.554840
30263	0	-1.624079	2.050872	9.576304	-0.016235	0.020508	0.095764	-3.104434	10.900515	2.554608
30264	0	-1.619353	2.057346	9.533194	-0.016186	0.020570	0.095334	-3.101362	10.913207	2.558001
30265	0	-1.642259	2.106043	9.618998	-0.016418	0.021057	0.096191	-3.098906	10.921576	2.562139
30266	0	-1.618737	2.124594	9.582063	-0.016183	0.021246	0.095821	-3.100415	10.930351	2.563733
30267	0	-1.642243	2.112177	9.649512	-0.016418	0.021118	0.096497	-3.097631	10.938520	2.561001
30268	0	-1.631334	2.118613	9.594197	-0.016305	0.021186	0.095943	-3.098653	10.951848	2.563875
30269	0	-1.624083	2.123748	9.631316	-0.016235	0.021240	0.096313	-3.103387	10.961770	2.565660
30270	0	-1.606992	2.129937	9.692100	-0.016064	0.021296	0.096923	-3.100311	10.972528	2.563939
30271	0	-1.605404	2.087313	9.674062	-0.016052	0.020874	0.096741	-3.102977	10.978165	2.565788
30272	0	-1.611832	2.104926	9.686272	-0.016117	0.021054	0.096862	-3.110532	10.983124	2.568493
30273	0	-1.617519	2.111733	9.704593	-0.016174	0.021118	0.097046	-3.113135	10.987674	2.571143
30274	0	-1.624141	2.105457	9.777777	-0.016237	0.021055	0.097778	-3.115481	10.996000	2.565498
30275	0	-1.647892	2.099268	9.771812	-0.016479	0.020996	0.097717	-3.121203	10.998889	2.565915
30276	0	-1.654141	2.129208	9.735206	-0.016540	0.021294	0.097352	-3.124674	11.004542	2.560561
30277	0	-1.672158	2.142551	9.741199	-0.016724	0.021423	0.097412	-3.123876	11.005731	2.561202
30278	0	-1.653263	2.118433	9.759467	-0.016537	0.021183	0.097594	-3.124172	11.004592	2.559384
30279	0	-1.635201	2.106054	9.735125	-0.016357	0.021057	0.097351	-3.121987	11.001911	2.566192
30280	0	-1.634371	2.130832	9.820602	-0.016347	0.021308	0.098206	-3.123368	11.001786	2.568490
30281	0	-1.641282	2.124470	9.759519	-0.016418	0.021240	0.097595	-3.120072	10.998874	2.563761
30282	0	-1.628191	2.125022	9.802186	-0.016286	0.021249	0.098022	-3.120325	10.997879	2.560842
30283	0	-1.653459	2.142638	9.741245	-0.016541	0.021423	0.097412	-3.118659	10.994603	2.563497
30284	0	-1.615317	2.112805	9.747385	-0.016163	0.021124	0.097473	-3.115812	10.986998	2.565172
30285	0	-1.610131	2.111798	9.778033	-0.016113	0.021118	0.097778	-3.118226	10.976825	2.562741
30286	0	-1.626336	2.093669	9.729483	-0.016273	0.020934	0.097294	-3.117212	10.969787	2.565069
30287	0	-1.622454	2.124414	9.741306	-0.016235	0.021240	0.097412	-3.114754	10.960897	2.562412
30288	0	-1.632154	2.100370	9.729445	-0.016336	0.021004	0.097292	-3.117056	10.947263	2.565012
30289	0	-1.622437	2.087476	9.680344	-0.016235	0.020874	0.096802	-3.118325	10.938087	2.564779
30290	0	-1.620278	2.106330	9.674423	-0.016213	0.021058	0.096744	-3.114246	10.929311	2.562866
30291	0	-1.634456	2.093963	9.692501	-0.016357	0.020935	0.096924	-3.111003	10.917976	2.567852
30292	0	-1.625610	2.082656	9.643883	-0.016271	0.020822	0.096437	-3.107347	10.904623	2.567015
30293	0	-1.627832	2.075349	9.674344	-0.016296	0.020752	0.096741	-3.107967	10.887240	2.565463
30294	0	-1.600476	2.087993	9.625858	-0.016017	0.020877	0.096257	-3.106542	10.876581	2.563549
30295	0	-1.603922	2.118703	9.619186	-0.016052	0.021179	0.096191	-3.099394	10.864954	2.563745
30296	0	-1.607361	2.101218	9.613252	-0.016088	0.021011	0.096130	-3.100652	10.852264	2.564788
30297	0	-1.598096	2.093934	9.625321	-0.015991	0.020935	0.096252	-3.097621	10.843862	2.567856
30298	0	-1.602105	2.070451	9.594880	-0.016032	0.020699	0.095948	-3.092621	10.834351	2.569076
30299	0	-1.597928	2.088012	9.588689	-0.015991	0.020874	0.095886	-3.087493	10.823950	2.569585
30300	0	-1.608549	2.070023	9.570520	-0.016089	0.020702	0.095704	-3.091920	10.822854	2.568307
30301	0	-1.586163	2.099634	9.546018	-0.015869	0.020996	0.095459	-3.093627	10.817569	2.567343
30302	0	-1.627540	2.100178	9.552182	-0.016282	0.020996	0.095522	-3.088766	10.813267	2.563824
30303	0	-1.604608	2.099961	9.527614	-0.016052	0.020996	0.095276	-3.086445	10.809563	2.566500
30304	0	-1.633887	2.076354	9.539793	-0.016345	0.020759	0.095398	-3.082482	10.805879	2.562764
30305	0	-1.623278	2.075378	9.545902	-0.016235	0.020752	0.095459	-3.082069	10.806396	2.565018
30306	0	-1.671818	2.050988	9.539824	-0.016719	0.020511	0.095398	-3.084742	10.809148	2.560662
30307	0	-1.629889	2.026675	9.509169	-0.016296	0.020264	0.095093	-3.082612	10.815643	2.562580
30308	0	-1.642569	2.033173	9.557766	-0.016424	0.020330	0.095578	-3.082694	10.820992	2.561898
30309	0	-1.629689	2.044870	9.545848	-0.016296	0.020447	0.095459	-3.082070	10.825158	2.559128
30310	0	-1.593441	2.069893	9.557749	-0.015931	0.020694	0.095579	-3.077445	10.832552	2.560666
30311	0	-1.587058	2.130550	9.631230	-0.015869	0.021301	0.096313	-3.074052	10.837771	2.561492
30312	0	-1.624009	2.118468	9.631077	-0.016238	0.021187	0.096311	-3.078215	10.843496	2.568193
30313	0	-1.617923	2.130065	9.564140	-0.016174	0.021301	0.095642	-3.080472	10.852783	2.566927
30314	0	-1.625221	2.136236	9.606592	-0.016246	0.021360	0.096067	-3.079537	10.863765	2.572899
30315	0	-1.623949	2.093639	9.606835	-0.016235	0.020935	0.096069	-3.079503	10.872149	2.567567
30316	0	-1.606398	2.087635	9.667621	-0.016061	0.020876	0.096677	-3.080607	10.879351	2.564171
30317	0	-1.630100	2.081409	9.649557	-0.016296	0.020813	0.096497	-3.080817	10.888267	2.565437
30318	0	-1.612479	2.111972	9.704279	-0.016123	0.021120	0.097043	-3.082882	10.894094	2.566050
30319	0	-1.636240	2.105892	9.698363	-0.016357	0.021057	0.096985	-3.082254	10.903395	2.569926
30320	0	-1.631223	2.111739	9.692086	-0.016307	0.021121	0.096921	-3.088102	10.913129	2.561646
30321	0	-1.617660	2.148394	9.735079	-0.016174	0.021484	0.097351	-3.090196	10.919300	2.564308
30322	0	-1.636590	2.124173	9.753207	-0.016362	0.021239	0.097533	-3.088857	10.927103	2.564605
30323	0	-1.629842	2.112108	9.771631	-0.016296	0.021118	0.097717	-3.087041	10.932984	2.564464
30324	0	-1.660767	2.087814	9.765330	-0.016606	0.020879	0.097653	-3.089496	10.938087	2.560344
30325	0	-1.660182	2.106299	9.808219	-0.016602	0.021057	0.098083	-3.084327	10.941931	2.560467
30326	0	-1.641758	2.112894	9.777591	-0.016419	0.021130	0.097775	-3.086928	10.943388	2.556691
30327	0	-1.629415	2.099878	9.814433	-0.016296	0.020996	0.098145	-3.085584	10.944383	2.559577
30328	0	-1.647079	2.100346	9.765556	-0.016476	0.021001	0.097655	-3.084413	10.942303	2.565241
30329	0	-1.623342	2.142868	9.759436	-0.016235	0.021423	0.097595	-3.079909	10.943633	2.569074
30330	0	-1.634535	2.125750	9.765425	-0.016354	0.021251	0.097654	-3.073958	10.937700	2.573225
30331	0	-1.634562	2.136863	9.747374	-0.016357	0.021362	0.097473	-3.068714	10.927687	2.571518
30332	0	-1.644401	2.149600	9.747639	-0.016457	0.021497	0.097474	-3.071856	10.916756	2.573351
30333	0	-1.659144	2.142527	9.723031	-0.016602	0.021423	0.097229	-3.071702	10.908643	2.573342
30334	0	-1.614342	2.099673	9.723320	-0.016154	0.020999	0.097231	-3.076484	10.899657	2.575359
30335	0	-1.622317	2.106078	9.723025	-0.016235	0.021057	0.097229	-3.074380	10.889170	2.576635
30336	0	-1.613597	2.119015	9.704929	-0.016150	0.021186	0.097048	-3.071617	10.875968	2.576839
30337	0	-1.609905	2.112431	9.661968	-0.016113	0.021118	0.096619	-3.066611	10.863014	2.575894
30338	0	-1.625308	2.088886	9.680540	-0.016268	0.020885	0.096804	-3.064882	10.849532	2.580427
30339	0	-1.609842	2.100092	9.594870	-0.016113	0.020996	0.095947	-3.061412	10.835733	2.584135
30340	0	-1.644030	2.100567	9.619590	-0.016450	0.021006	0.096194	-3.063476	10.828055	2.586094
30341	0	-1.616082	2.075832	9.625334	-0.016174	0.020752	0.096252	-3.058119	10.815874	2.590204
30342	0	-1.619871	2.070807	9.619301	-0.016209	0.020703	0.096192	-3.054572	10.807842	2.589147
30343	0	-1.640809	2.099957	9.564311	-0.016418	0.020996	0.095642	-3.052561	10.799256	2.590318
30344	0	-1.614297	2.088530	9.625414	-0.016153	0.020881	0.096253	-3.049227	10.790752	2.590566
30345	0	-1.610183	2.087885	9.594814	-0.016113	0.020874	0.095947	-3.045641	10.780939	2.593649
30346	0	-1.601894	2.106575	9.582809	-0.016029	0.021067	0.095826	-3.048908	10.772311	2.591584
30347	0	-1.598104	2.124309	9.570419	-0.015991	0.021240	0.095703	-3.047613	10.763966	2.593248
30348	0	-1.602824	2.093964	9.533953	-0.016032	0.020940	0.095339	-3.049744	10.762842	2.593144
30349	0	-1.586025	2.093790	9.503260	-0.015869	0.020935	0.095032	-3.048415	10.755916	2.591048
30350	0	-1.596916	2.100170	9.564368	-0.015974	0.021001	0.095643	-3.049336	10.753746	2.592529
30351	0	-1.611169	2.044705	9.582541	-0.016113	0.020447	0.095825	-3.050811	10.755439	2.591374
30352	0	-1.586110	2.045194	9.533667	-0.015866	0.020447	0.095337	-3.046511	10.752902	2.597097
30353	0	-1.598717	2.069666	9.497013	-0.015991	0.020691	0.094971	-3.041436	10.751688	2.605014
30354	0	-1.585991	2.039837	9.539585	-0.015862	0.020396	0.095396	-3.040660	10.753353	2.605540
30355	0	-1.623709	2.038626	9.533651	-0.016235	0.020386	0.095337	-3.041699	10.758945	2.609013
30356	0	-1.654496	2.050980	9.551853	-0.016544	0.020508	0.095519	-3.041027	10.763242	2.605381
30357	0	-1.611452	2.050720	9.582512	-0.016113	0.020508	0.095825	-3.043479	10.768272	2.604455
30358	0	-1.618378	2.093369	9.551783	-0.016177	0.020933	0.095519	-3.044321	10.779575	2.600326
30359	0	-1.612046	2.087806	9.618933	-0.016113	0.020874	0.096191	-3.040954	10.791495	2.602292
30360	0	-1.601269	2.100509	9.630722	-0.016006	0.021004	0.096309	-3.040799	10.803395	2.598732
30361	0	-1.593800	2.136036	9.600744	-0.015930	0.021362	0.096008	-3.044596	10.816059	2.596809
30362	0	-1.619457	2.080842	9.600567	-0.016191	0.020808	0.096006	-3.045934	10.824325	2.599176
30363	0	-1.612222	2.117496	9.674016	-0.016113	0.021179	0.096741	-3.052377	10.838223	2.598723
30364	0	-1.644575	2.104710	9.667654	-0.016437	0.021049	0.096678	-3.055465	10.852403	2.600082
30365	0	-1.612185	2.105762	9.716644	-0.016113	0.021057	0.097168	-3.056278	10.865838	2.602734
30366	0	-1.594510	2.105763	9.692027	-0.015947	0.021057	0.096920	-3.057502	10.866801	2.603629
30367	0	-1.618089	2.093382	9.747232	-0.016174	0.020935	0.097473	-3.060444	10.877908	2.605211
30368	0	-1.631686	2.093113	9.704302	-0.016310	0.020932	0.097044	-3.063163	10.889677	2.606231
30369	0	-1.617599	2.117901	9.686255	-0.016174	0.021179	0.096863	-3.065122	10.895172	2.601432
30370	0	-1.624590	2.099472	9.710494	-0.016239	0.020995	0.097106	-3.067129	10.906504	2.596490
30371	0	-1.660548	2.093579	9.753335	-0.016602	0.020935	0.097534	-3.067864	10.914572	2.596699
30372	0	-1.630395	2.081777	9.722645	-0.016305	0.020814	0.097227	-3.065160	10.916971	2.593123
30373	0	-1.642171	2.124017	9.728950	-0.016418	0.021240	0.097290	-3.066882	10.924276	2.592391
30374	0	-1.642794	2.130231	9.747033	-0.016425	0.021300	0.097471	-3.066197	10.931059	2.588547
30375	0	-1.641690	2.124595	9.771630	-0.016418	0.021240	0.097717	-3.061284	10.932830	2.591265
30376	0	-1.616829	2.125302	9.753134	-0.016171	0.021251	0.097531	-3.060505	10.932757	2.590426
30377	0	-1.604712	2.160464	9.845094	-0.016052	0.021606	0.098450	-3.064619	10.930472	2.590951
30378	0	-1.628230	2.111480	9.778089	-0.016287	0.021114	0.097780	-3.066041	10.928809	2.591403
30379	0	-1.622525	2.124215	9.704717	-0.016235	0.021240	0.097046	-3.065933	10.920702	2.592258
30380	0	-1.602149	2.130719	9.765925	-0.016032	0.021304	0.097658	-3.064558	10.911953	2.588972
30381	0	-1.598312	2.130462	9.753477	-0.015991	0.021301	0.097534	-3.062711	10.906207	2.588968
30382	0	-1.596544	2.106923	9.747429	-0.015975	0.021063	0.097474	-3.057397	10.898780	2.586634
30383	0	-1.609992	2.142507	9.741394	-0.016113	0.021423	0.097412	-3.057634	10.886964	2.590016
30384	0	-1.625675	2.142684	9.753906	-0.016270	0.021426	0.097537	-3.059166	10.875652	2.594071
30385	0	-1.609879	2.123999	9.692629	-0.016113	0.021240	0.096924	-3.061825	10.862448	2.593587
30386	0	-1.637391	2.081209	9.644301	-0.016390	0.020812	0.096440	-3.064196	10.847479	2.592894
30387	0	-1.628589	2.075392	9.662000	-0.016296	0.020752	0.096619	-3.064037	10.838839	2.595271
30388	0	-1.638384	2.112684	9.631664	-0.016397	0.021122	0.096315	-3.060576	10.826534	2.594582
30389	0	-1.622481	2.124277	9.710814	-0.016235	0.021240	0.097107	-3.059729	10.817905	2.598551
30390	0	-1.638804	2.075969	9.613325	-0.016397	0.020757	0.096132	-3.058360	10.810474	2.591694
30391	0	-1.603927	2.099731	9.582710	-0.016052	0.020996	0.095825	-3.059190	10.798849	2.592418
30392	0	-1.601270	2.088057	9.576832	-0.016026	0.020876	0.095767	-3.055951	10.786265	2.592887
30393	0	-1.598239	2.093634	9.600949	-0.015991	0.020935	0.096008	-3.056567	10.779515	2.591369
30394	0	-1.626933	2.075921	9.601073	-0.016279	0.020754	0.096010	-3.052346	10.771528	2.589083
30395	0	-1.604567	2.087684	9.613086	-0.016052	0.020874	0.096130	-3.051000	10.767406	2.596318
30396	0	-1.597272	2.087885	9.497171	-0.015979	0.020879	0.094971	-3.052964	10.763766	2.595123
30397	0	-1.616761	2.087584	9.533765	-0.016174	0.020874	0.095337	-3.052845	10.759439	2.591324
30398	0	-1.597212	2.118284	9.594900	-0.015978	0.021182	0.095948	-3.053948	10.756284	2.588069
30399	0	-1.629386	2.099563	9.503227	-0.016296	0.020996	0.095032	-3.056379	10.756859	2.592897
30400	0	-1.622922	2.099823	9.527617	-0.016231	0.020994	0.095277	-3.053328	10.758808	2.595307
30401	0	-1.629193	2.081069	9.491094	-0.016296	0.020813	0.094910	-3.058070	10.757098	2.592707
30402	0	-1.622577	2.086721	9.576668	-0.016227	0.020869	0.095766	-3.062327	10.759479	2.592632
30403	0	-1.624033	2.069552	9.527403	-0.016235	0.020691	0.095276	-3.058331	10.768884	2.595869
30404	0	-1.588110	2.088088	9.600462	-0.015880	0.020883	0.096004	-3.062105	10.774155	2.598337
30405	0	-1.630134	2.075687	9.545707	-0.016296	0.020752	0.095459	-3.057730	10.783520	2.602748
30406	0	-1.637264	2.076456	9.587999	-0.016368	0.020761	0.095881	-3.055612	10.792601	2.606731
30407	0	-1.617618	2.093521	9.582485	-0.016174	0.020935	0.095825	-3.057136	10.798339	2.607594
30408	0	-1.630197	2.069120	9.619009	-0.016300	0.020691	0.096190	-3.058509	10.803969	2.605201
30409	0	-1.612090	2.080955	9.655709	-0.016113	0.020813	0.096558	-3.064062	10.816360	2.606611
30410	0	-1.619340	2.074739	9.624923	-0.016190	0.020744	0.096251	-3.062001	10.824367	2.610617
30411	0	-1.563315	2.130256	9.600669	-0.015625	0.021301	0.096008	-3.061924	10.837418	2.609081
30412	0	-1.601320	2.142048	9.643199	-0.016008	0.021425	0.096432	-3.069201	10.846559	2.606593
30413	0	-1.624181	2.129862	9.686229	-0.016235	0.021301	0.096863	-3.073845	10.857573	2.609363
30414	0	-1.625568	2.141528	9.734852	-0.016249	0.021418	0.097349	-3.078114	10.869146	2.608314
30415	0	-1.612298	2.111502	9.698394	-0.016113	0.021118	0.096985	-3.083236	10.883896	2.607424
30416	0	-1.644405	2.092942	9.691980	-0.016438	0.020928	0.096921	-3.083578	10.893902	2.604263
30417	0	-1.641931	2.093293	9.680207	-0.016418	0.020935	0.096802	-3.087858	10.898446	2.603977
30418	0	-1.648587	2.123394	9.686237	-0.016481	0.021235	0.096863	-3.091244	10.907163	2.607673
30419	0	-1.635915	2.130006	9.741208	-0.016357	0.021301	0.097412	-3.094379	10.912706	2.604335
30420	0	-1.648435	2.142060	9.698466	-0.016483	0.021420	0.096985	-3.095947	10.917464	2.606673
30421	0	-1.660064	2.094104	9.808238	-0.016602	0.020935	0.098083	-3.090761	10.919989	2.604289
30422	0	-1.647733	2.100475	9.789817	-0.016478	0.021008	0.097898	-3.095846	10.923261	2.601967
30423	0	-1.647852	2.136590	9.753356	-0.016479	0.021362	0.097534	-3.093400	10.925700	2.605884
30424	0	-1.623394	2.100333	9.741000	-0.016233	0.021003	0.097410	-3.094544	10.929846	2.604452
30425	0	-1.623328	2.142739	9.808295	-0.016235	0.021423	0.098083	-3.091654	10.931042	2.604465
30426	0	-1.616636	2.137065	9.728866	-0.016171	0.021370	0.097288	-3.092781	10.929830	2.602955
30427	0	-1.677606	2.117923	9.668117	-0.016785	0.021179	0.096680	-3.094893	10.923417	2.598270
30428	0	-1.658103	2.148424	9.704936	-0.016584	0.021484	0.097049	-3.096952	10.923096	2.599027
30429	0	-1.671389	2.099872	9.686391	-0.016724	0.020996	0.096863	-3.096037	10.915408	2.593523
30430	0	-1.669611	2.094088	9.717110	-0.016705	0.020940	0.097170	-3.096927	10.909238	2.589028
30431	0	-1.641240	2.081539	9.692434	-0.016418	0.020813	0.096924	-3.096093	10.905793	2.589827
30432	0	-1.627427	2.100586	9.790093	-0.016284	0.021001	0.097900	-3.092417	10.898250	2.589018
30433	0	-1.622263	2.136608	9.723030	-0.016235	0.021362	0.097229	-3.090239	10.887169	2.590009
30434	0	-1.638269	2.124610	9.704983	-0.016394	0.021247	0.097048	-3.093443	10.878074	2.588836
30435	0	-1.646777	2.130041	9.717015	-0.016479	0.021301	0.097168	-3.096718	10.868124	2.592303
30436	0	-1.626503	2.099346	9.705129	-0.016273	0.020994	0.097050	-3.099701	10.861907	2.594314
30437	0	-1.616412	2.094129	9.710729	-0.016174	0.020935	0.097107	-3.094525	10.853712	2.592760
30438	0	-1.614648	2.070595	9.600884	-0.016154	0.020702	0.096008	-3.092300	10.848151	2.597455
30439	0	-1.604260	2.093933	9.607002	-0.016052	0.020935	0.096069	-3.089377	10.840475	2.596068
30440	0	-1.620709	2.124972	9.613246	-0.016216	0.021248	0.096131	-3.089313	10.833338	2.597998
30441	0	-1.616869	2.118358	9.570311	-0.016174	0.021179	0.095703	-3.086084	10.830308	2.595503
30442	0	-1.614950	2.100938	9.606976	-0.016164	0.021005	0.096068	-3.082818	10.817175	2.597074
30443	0	-1.634948	2.099451	9.625414	-0.016357	0.020996	0.096252	-3.086815	10.811495	2.600471
30444	0	-1.620767	2.105730	9.582928	-0.016220	0.021053	0.095828	-3.084322	10.800547	2.601671
30445	0	-1.634675	2.087707	9.588739	-0.016357	0.020874	0.095886	-3.082887	10.791647	2.600188
30446	0	-1.584037	2.088087	9.570608	-0.015848	0.020880	0.095705	-3.083623	10.786091	2.599922
30447	0	-1.623058	2.099883	9.564230	-0.016235	0.020996	0.095642	-3.082317	10.784066	2.600606
30448	0	-1.610073	2.093618	9.564340	-0.016104	0.020940	0.095642	-3.088604	10.784100	2.601949
30449	0	-1.641768	2.050838	9.552003	-0.016418	0.020508	0.095520	-3.089730	10.786758	2.600428
30450	0	-1.653328	2.081601	9.576480	-0.016540	0.020814	0.095764	-3.089297	10.782976	2.596739
30451	0	-1.616989	2.105815	9.503227	-0.016174	0.021057	0.095032	-3.090038	10.781331	2.593955
30452	0	-1.610393	2.087363	9.533850	-0.016105	0.020876	0.095338	-3.094608	10.783991	2.596674
30453	0	-1.611320	2.105838	9.576390	-0.016113	0.021057	0.095764	-3.094880	10.787473	2.601952
30454	0	-1.623952	2.130656	9.545657	-0.016235	0.021303	0.095458	-3.092408	10.795932	2.601455
30455	0	-1.623917	2.118006	9.558022	-0.016235	0.021179	0.095581	-3.092960	10.803991	2.608556
30456	0	-1.630929	2.093949	9.606577	-0.016304	0.020936	0.096067	-3.090343	10.813726	2.613068
30457	0	-1.611901	2.081464	9.619009	-0.016113	0.020813	0.096191	-3.089882	10.823964	2.619328
30458	0	-1.612708	2.063102	9.612749	-0.016125	0.020633	0.096128	-3.093630	10.830285	2.619013
30459	0	-1.630170	2.075336	9.625124	-0.016296	0.020752	0.096252	-3.093496	10.840043	2.621077
30460	0	-1.606576	2.086945	9.637255	-0.016063	0.020876	0.096372	-3.102932	10.847148	2.615900
30461	0	-1.611942	2.105541	9.600765	-0.016113	0.021057	0.096008	-3.106547	10.857877	2.609864
30462	0	-1.619314	2.117913	9.661485	-0.016187	0.021175	0.096617	-3.103590	10.868906	2.616968
30463	0	-1.654534	2.111970	9.673956	-0.016541	0.021118	0.096741	-3.103322	10.878051	2.618757
30464	0	-1.637001	2.105987	9.771394	-0.016367	0.021060	0.097714	-3.105116	10.885124	2.619622
30465	0	-1.629655	2.130309	9.716754	-0.016296	0.021301	0.097168	-3.104728	10.888889	2.618730
30466	0	-1.617451	2.136729	9.734978	-0.016175	0.021365	0.097350	-3.104035	10.891596	2.618401
30467	0	-1.660371	2.099774	9.741139	-0.016602	0.020996	0.097412	-3.103770	10.897642	2.621880
30468	0	-1.654685	2.130295	9.692191	-0.016545	0.021304	0.096922	-3.106859	10.903014	2.623510
30469	0	-1.647673	2.154374	9.759605	-0.016479	0.021545	0.097595	-3.110701	10.903425	2.626013
30470	0	-1.635172	2.142108	9.704667	-0.016353	0.021420	0.097047	-3.110670	10.905919	2.626488
30471	0	-1.635679	2.105546	9.741258	-0.016357	0.021057	0.097412	-3.114398	10.908756	2.630380
30472	0	-1.629626	2.129991	9.722928	-0.016295	0.021297	0.097230	-3.113228	10.913290	2.629456
30473	0	-1.616876	2.075722	9.741191	-0.016174	0.020752	0.097412	-3.109009	10.910475	2.626799
30474	0	-1.615412	2.082838	9.759482	-0.016164	0.020823	0.097594	-3.105418	10.902921	2.627744
30475	0	-1.634952	2.087236	9.686449	-0.016357	0.020874	0.096863	-3.109485	10.897346	2.626357
30476	0	-1.645527	2.111448	9.705025	-0.016464	0.021114	0.097049	-3.111503	10.890583	2.620848
30477	0	-1.628999	2.118260	9.704623	-0.016296	0.021179	0.097046	-3.109493	10.886775	2.624358
30478	0	-1.645574	2.112657	9.686435	-0.016467	0.021125	0.096863	-3.109692	10.877228	2.622195
30479	0	-1.634882	2.123683	9.710913	-0.016357	0.021240	0.097107	-3.115872	10.870877	2.618713
30480	0	-1.620544	2.105080	9.662432	-0.016218	0.021049	0.096622	-3.116643	10.859683	2.612629
30481	0	-1.634627	2.130398	9.680304	-0.016357	0.021301	0.096802	-3.115657	10.850364	2.613644
30482	0	-1.626418	2.118987	9.692617	-0.016274	0.021184	0.096926	-3.110868	10.842073	2.610477
30483	0	-1.628271	2.111922	9.735313	-0.016296	0.021118	0.097351	-3.111948	10.829908	2.611144
30484	0	-1.607413	2.094247	9.711162	-0.016087	0.020937	0.097111	-3.107680	10.819118	2.613537
30485	0	-1.579698	2.111792	9.662053	-0.015808	0.021118	0.096619	-3.110203	10.809790	2.615268
30486	0	-1.614132	2.105873	9.637867	-0.016152	0.021056	0.096377	-3.109377	10.800501	2.610907
30487	0	-1.628368	2.093550	9.631553	-0.016296	0.020935	0.096313	-3.111128	10.789293	2.614716
30488	0	-1.632048	2.106308	9.619598	-0.016333	0.021057	0.096195	-3.106290	10.778732	2.616909
30489	0	-1.641110	2.130274	9.607027	-0.016418	0.021301	0.096069	-3.106594	10.773734	2.617775
30490	0	-1.621058	2.106128	9.576639	-0.016221	0.021059	0.095765	-3.106085	10.765078	2.617868
30491	0	-1.616656	2.075244	9.600950	-0.016174	0.020752	0.096008	-3.107588	10.759602	2.618579
30492	0	-1.615078	2.075481	9.533981	-0.016159	0.020753	0.095339	-3.107404	10.753459	2.620890
30493	0	-1.603933	2.069177	9.539994	-0.016052	0.020691	0.095398	-3.108672	10.741875	2.626468
30494	0	-1.601761	2.057064	9.613549	-0.016026	0.020570	0.096134	-3.109814	10.735105	2.625110
30495	0	-1.616888	2.093458	9.533794	-0.016174	0.020935	0.095337	-3.112370	10.732302	2.629246
30496	0	-1.603577	2.087201	9.533985	-0.016042	0.020872	0.095339	-3.114521	10.728857	2.630770
30497	0	-1.604787	2.069463	9.582513	-0.016052	0.020691	0.095825	-3.112012	10.727329	2.629528
30498	0	-1.610184	2.064028	9.539667	-0.016105	0.020637	0.095397	-3.109418	10.727562	2.631388
30499	0	-1.593185	2.075578	9.551891	-0.015930	0.020752	0.095520	-3.106504	10.733110	2.637875
30500	0	-1.593061	2.082336	9.521174	-0.015934	0.020820	0.095212	-3.103963	10.732720	2.637725
30501	0	-1.586180	2.105859	9.582609	-0.015869	0.021057	0.095825	-3.104270	10.727735	2.640715
30502	0	-1.597620	2.136325	9.607062	-0.015977	0.021364	0.096070	-3.107215	10.730498	2.641912
30503	0	-1.611568	2.118051	9.594657	-0.016113	0.021179	0.095947	-3.107302	10.736883	2.643615
30504	0	-1.636521	2.106319	9.618824	-0.016363	0.021059	0.096189	-3.104018	10.742875	2.642166
30505	0	-1.642569	2.081621	9.594533	-0.016418	0.020813	0.095947	-3.101623	10.754915	2.643302
30506	0	-1.643556	2.045497	9.624683	-0.016434	0.020452	0.096248	-3.100369	10.760670	2.640787
30507	0	-1.611791	2.068694	9.625252	-0.016113	0.020691	0.096252	-3.106728	10.769660	2.636167
30508	0	-1.600336	2.080691	9.619043	-0.016001	0.020804	0.096191	-3.105403	10.776296	2.634626
30509	0	-1.599121	2.093457	9.655772	-0.015991	0.020935	0.096558	-3.107783	10.779885	2.629749
30510	0	-1.635593	2.105634	9.692384	-0.016357	0.021055	0.096924	-3.108313	10.781765	2.624309
30511	0	-1.623793	2.117892	9.674035	-0.016235	0.021179	0.096741	-3.110304	10.788344	2.627185
30512	0	-1.618386	2.136366	9.692173	-0.016180	0.021361	0.096923	-3.109160	10.796354	2.631535
30513	0	-1.623962	2.111982	9.655654	-0.016235	0.021118	0.096558	-3.108764	10.804898	2.636572
30514	0	-1.636831	2.106540	9.685837	-0.016366	0.021060	0.096860	-3.104027	10.811166	2.637517
30515	0	-1.635721	2.099606	9.729008	-0.016357	0.020996	0.097290	-3.105847	10.814518	2.638762
30516	0	-1.622956	2.093688	9.759558	-0.016235	0.020934	0.097595	-3.104598	10.811476	2.635751
30517	0	-1.641543	2.100065	9.680128	-0.016418	0.020996	0.096802	-3.101078	10.811575	2.633827
30518	0	-1.616709	2.119014	9.692166	-0.016169	0.021188	0.096922	-3.100102	10.813430	2.637469
30519	0	-1.623366	2.105608	9.735158	-0.016235	0.021057	0.097351	-3.103144	10.815056	2.646051
30520	0	-1.628995	2.105419	9.723057	-0.016294	0.021054	0.097230	-3.105151	10.814531	2.644763
30521	0	-1.629032	2.124357	9.716826	-0.016296	0.021240	0.097168	-3.103188	10.811130	2.647556
[truncated: 619 more rows]
