# Supplementary material for: Properties of traditional bamboo carrying poles have implications for user interactions
Source: PLoS One. 2018 May 10;13(5):e0196208. doi: 10.1371/journal.pone.0196208 (PMC5945030; doi:10.1371/journal.pone.0196208)
Supplement: S1 Text — (ZIP) [file pone.0196208.s005.zip › ResTest_PoleJ_LoLoad1.txt]

// Start Time: Unknown
// Update Rate: 100.0Hz
// Filter Profile: human (34.3)
// Firmware Version: 2.1.4
PacketCounter	SampleTimeFine	Acc_X	Acc_Y	Acc_Z	VelInc_X	VelInc_Y	VelInc_Z	Roll	Pitch	Yaw	Latitude	Longitude	Altitude	Vel_X	Vel_Y	Vel_Z
2850	0	0.344450	-0.476797	6.476970	0.003499	-0.004766	0.064767	0.543600	1.943162	3.726254
2851	0	0.393747	-0.714287	6.689611	0.003967	-0.007141	0.066895	0.540870	1.993889	3.728857
2852	0	0.432286	-0.757421	7.013257	0.004332	-0.007572	0.070132	0.537637	2.008027	3.729714
2853	0	0.319332	-0.970282	6.439139	0.003174	-0.009705	0.064392	0.540624	1.973565	3.730652
2854	0	0.374821	-0.707674	6.579043	0.003701	-0.007077	0.065793	0.541057	1.891888	3.737590
2855	0	0.483887	-0.732485	7.116167	0.004761	-0.007324	0.071167	0.539373	1.766559	3.742263
2856	0	0.643278	-0.586265	7.486687	0.006329	-0.005861	0.074876	0.536232	1.607560	3.744973
2857	0	0.781793	-0.732705	7.896674	0.007690	-0.007324	0.078979	0.530764	1.423258	3.747587
2858	0	0.914980	-0.685108	8.222789	0.008993	-0.006843	0.082246	0.517276	1.205690	3.751539
2859	0	1.086336	-0.708218	8.737978	0.010681	-0.007080	0.087402	0.512612	0.967505	3.759172
2860	0	1.325124	-0.684289	9.751238	0.013041	-0.006841	0.097541	0.507456	0.720566	3.759524
2861	0	1.561118	-1.098391	10.952585	0.015381	-0.010986	0.109558	0.507481	0.480681	3.762450
2862	0	1.843143	-1.148343	11.902858	0.018201	-0.011470	0.119065	0.492161	0.259627	3.766605
2863	0	2.046619	-0.679134	12.563773	0.020264	-0.006775	0.125671	0.475622	0.075385	3.774997
2864	0	2.052259	-0.585675	12.460026	0.020360	-0.005832	0.124628	0.450885	-0.073965	3.774403
2865	0	2.156003	-1.933926	13.810256	0.021423	-0.019348	0.138123	0.457047	-0.186722	3.778180
2866	0	2.549865	-0.642968	14.721840	0.025436	-0.006451	0.147228	0.473073	-0.235003	3.784878
2867	0	2.287331	-0.854422	13.861334	0.022888	-0.008545	0.138611	0.473681	-0.222761	3.783127
2868	0	2.381182	-0.909833	14.393903	0.023894	-0.009093	0.143926	0.470550	-0.157215	3.783091
2869	0	2.109175	-1.708583	13.350797	0.021240	-0.017090	0.133484	0.475693	-0.030729	3.785477
2870	0	2.106889	-0.042235	12.916765	0.021261	-0.000421	0.129136	0.476654	0.140638	3.789748
2871	0	1.761188	-1.524812	11.911232	0.017822	-0.015259	0.119080	0.489190	0.341745	3.789823
2872	0	1.673283	-0.314235	11.013961	0.016947	-0.003155	0.110106	0.504788	0.564545	3.791692
2873	0	1.383513	-1.183737	9.853994	0.014038	-0.011841	0.098511	0.511669	0.798975	3.795922
2874	0	1.249904	-0.548198	9.224116	0.012684	-0.005487	0.092216	0.520967	1.028240	3.797253
2875	0	1.021564	-0.945586	8.668952	0.010376	-0.009460	0.086670	0.529251	1.238920	3.802140
2876	0	0.872441	-0.224975	7.969861	0.008862	-0.002251	0.079683	0.532402	1.437643	3.803411
2877	0	0.654756	-1.068331	7.447194	0.006653	-0.010681	0.074463	0.530325	1.598214	3.805366
2878	0	0.576304	-0.647500	7.179977	0.005840	-0.006474	0.071794	0.530427	1.720976	3.809006
2879	0	0.471123	-0.964415	6.988853	0.004761	-0.009644	0.069885	0.529943	1.801424	3.810962
2880	0	0.494048	-0.439577	7.050417	0.004967	-0.004396	0.070502	0.531347	1.844053	3.815807
2881	0	0.494447	-0.793006	7.074021	0.004944	-0.007935	0.070740	0.538665	1.842958	3.818335
2882	0	0.460161	-0.633789	6.762559	0.004579	-0.006340	0.067627	0.542107	1.804015	3.822804
2883	0	0.517800	-0.927745	6.975941	0.005127	-0.009277	0.069763	0.541447	1.720581	3.825389
2884	0	0.592129	-0.678103	7.511942	0.005847	-0.006776	0.075126	0.532907	1.607586	3.829066
2885	0	0.681427	-0.707987	7.775010	0.006714	-0.007080	0.077759	0.532331	1.460068	3.836421
2886	0	0.809049	-0.598293	8.120397	0.007961	-0.005981	0.081217	0.528858	1.278218	3.838549
2887	0	0.961057	-0.811953	8.598176	0.009460	-0.008118	0.085999	0.524710	1.078943	3.840622
2888	0	1.147786	-0.671728	9.143025	0.011305	-0.006719	0.091452	0.524557	0.862705	3.846361
2889	0	1.392750	-0.969980	10.153652	0.013733	-0.009705	0.101562	0.527366	0.644127	3.843009
2890	0	1.588483	-1.372621	11.020210	0.015682	-0.013723	0.110231	0.522448	0.434501	3.848918
2891	0	1.831897	-0.470980	11.795102	0.018127	-0.004700	0.117981	0.510924	0.248721	3.855172
2892	0	1.955206	-0.710773	12.362753	0.019383	-0.007102	0.123654	0.503713	0.092652	3.854596
2893	0	2.021210	-1.062789	12.528339	0.020081	-0.010620	0.125305	0.495213	-0.027265	3.855339
2894	0	2.075830	-1.495689	13.037226	0.020659	-0.014971	0.130386	0.506265	-0.113686	3.856142
2895	0	2.366016	-0.835131	14.238907	0.023621	-0.008362	0.142395	0.514969	-0.145369	3.866239
2896	0	2.171603	-0.591108	13.274366	0.021741	-0.005901	0.132740	0.506842	-0.123952	3.865229
2897	0	2.237148	-1.019547	13.703838	0.022461	-0.010193	0.137024	0.505612	-0.049396	3.864724
2898	0	1.917207	-1.465089	12.589898	0.019305	-0.014653	0.125878	0.509261	0.070987	3.866634
2899	0	1.985180	-0.432885	12.514899	0.020020	-0.004333	0.125122	0.515647	0.224677	3.870392
2900	0	1.725887	-1.163997	11.689765	0.017446	-0.011649	0.116869	0.526997	0.406704	3.875587
2901	0	1.586913	-0.475548	10.500860	0.016052	-0.004761	0.104980	0.534899	0.606294	3.873339
2902	0	1.399062	-0.950634	10.090660	0.014173	-0.009512	0.100881	0.543591	0.811978	3.874999
2903	0	1.143736	-0.817705	8.986437	0.011597	-0.008179	0.089844	0.547969	1.014227	3.879076
2904	0	0.969059	-0.835392	8.598876	0.009827	-0.008359	0.085973	0.556348	1.194679	3.880560
2905	0	0.952289	-0.475803	8.460858	0.009644	-0.004761	0.084595	0.561632	1.357866	3.883792
2906	0	0.677165	-0.842042	7.601663	0.006862	-0.008418	0.076009	0.559115	1.492798	3.883558
2907	0	0.610277	-0.768829	7.330863	0.006165	-0.007690	0.073303	0.563117	1.588815	3.883958
2908	0	0.587473	-0.866288	7.471983	0.005916	-0.008663	0.074717	0.564063	1.650903	3.889008
2909	0	0.583901	-0.622268	7.238959	0.005859	-0.006226	0.072388	0.568864	1.682947	3.889497
2910	0	0.539769	-0.743819	7.147488	0.005391	-0.007442	0.071475	0.574150	1.672310	3.892535
2911	0	0.582449	-0.677593	7.128683	0.005798	-0.006775	0.071289	0.572123	1.630446	3.888800
2912	0	0.559487	-0.866753	7.219631	0.005546	-0.008670	0.072200	0.575264	1.552710	3.887834
2913	0	0.666961	-0.665183	7.811849	0.006592	-0.006653	0.078125	0.575940	1.438875	3.889115
2914	0	0.777264	-0.573858	8.176190	0.007669	-0.005735	0.081772	0.570418	1.294539	3.890899
2915	0	0.885218	-0.750643	8.452089	0.008728	-0.007507	0.084534	0.570103	1.126829	3.888271
2916	0	1.029398	-0.830209	8.967564	0.010151	-0.008300	0.089692	0.565713	0.944603	3.892272
2917	0	1.223964	-0.762926	9.415732	0.012085	-0.007629	0.094177	0.563918	0.756898	3.891645
2918	0	1.479774	-0.774776	10.319891	0.014621	-0.007751	0.103224	0.565901	0.560881	3.893314
2919	0	1.677917	-1.056061	11.172875	0.016602	-0.010559	0.111755	0.562266	0.379400	3.893954
2920	0	1.799700	-1.032403	11.716506	0.017828	-0.010319	0.117191	0.555331	0.214597	3.896573
2921	0	1.967165	-0.641092	12.247500	0.019531	-0.006409	0.122498	0.551854	0.083361	3.899349
2922	0	1.974564	-0.964941	12.554734	0.019636	-0.009648	0.125565	0.549696	-0.016392	3.900285
2923	0	2.045225	-1.061867	12.889584	0.020386	-0.010620	0.128906	0.550345	-0.075454	3.901912
2924	0	2.090803	-1.109700	13.168946	0.020887	-0.011106	0.131692	0.558201	-0.093480	3.900477
2925	0	2.120390	-0.878212	13.269670	0.021240	-0.008789	0.132690	0.564629	-0.062305	3.902473
2926	0	2.089824	-0.817392	13.186058	0.020985	-0.008165	0.131847	0.558132	0.012514	3.901989
2927	0	1.921947	-1.013144	12.520298	0.019348	-0.010132	0.125183	0.560109	0.129736	3.905366
2928	0	1.791589	-0.963935	11.871272	0.018066	-0.009644	0.118690	0.566200	0.274375	3.911176
2929	0	1.661531	-0.787393	11.202478	0.016785	-0.007874	0.112000	0.568368	0.447077	3.919803
2930	0	1.435242	-0.805390	10.425384	0.014516	-0.008058	0.104231	0.574698	0.626042	3.926416
2931	0	1.290595	-0.780943	9.804335	0.013062	-0.007812	0.098022	0.580353	0.807131	3.930417
2932	0	1.147153	-0.683383	9.105837	0.011613	-0.006831	0.091041	0.578950	0.984367	3.933643
2933	0	0.982529	-0.860418	8.576883	0.009949	-0.008606	0.085754	0.582932	1.148288	3.936143
2934	0	0.893596	-0.701847	8.261745	0.009040	-0.007016	0.082606	0.580943	1.291766	3.934553
2935	0	0.785867	-0.744803	7.868178	0.007935	-0.007446	0.078674	0.579431	1.401574	3.938564
2936	0	0.694058	-0.672076	7.521250	0.006995	-0.006718	0.075208	0.575518	1.484202	3.943570
2937	0	0.655850	-0.744442	7.477118	0.006592	-0.007446	0.074768	0.578681	1.534849	3.942485
2938	0	0.632927	-0.695498	7.459177	0.006342	-0.006955	0.074591	0.579119	1.553961	3.946025
2939	0	0.550182	-0.756654	7.293655	0.005493	-0.007568	0.072937	0.581908	1.540111	3.950087
2940	0	0.596856	-0.695527	7.421435	0.005938	-0.006955	0.074217	0.581339	1.492292	3.948905
2941	0	0.628068	-0.665461	7.610616	0.006226	-0.006653	0.076111	0.577990	1.409509	3.944076
2942	0	0.758222	-0.641546	8.079136	0.007502	-0.006413	0.080799	0.572812	1.295348	3.940216
2943	0	0.888961	-0.702498	8.525522	0.008789	-0.007019	0.085266	0.563772	1.160437	3.941814
2944	0	0.979071	-0.746170	8.907418	0.009670	-0.007460	0.089087	0.559668	1.005835	3.940011
2945	0	1.142759	-0.824312	9.257337	0.011292	-0.008240	0.092590	0.553858	0.837818	3.940297
2946	0	1.300753	-0.745342	9.723213	0.012858	-0.007454	0.097252	0.552706	0.662359	3.942907
2947	0	1.504509	-0.830487	10.508053	0.014893	-0.008301	0.105103	0.546634	0.496329	3.946551
2948	0	1.646542	-1.051260	11.198967	0.016316	-0.010508	0.112012	0.539765	0.344268	3.946772
2949	0	1.753241	-0.952996	11.661695	0.017395	-0.009521	0.116638	0.530110	0.209447	3.949893
2950	0	1.883546	-0.838253	12.182342	0.018720	-0.008380	0.121841	0.526591	0.100563	3.953557
2951	0	1.905959	-0.970746	12.395027	0.018982	-0.009705	0.123962	0.523208	0.028721	3.955614
2952	0	1.924014	-1.026328	12.643392	0.019201	-0.010261	0.126440	0.520440	-0.006678	3.957665
2953	0	2.020350	-1.055672	12.933355	0.020203	-0.010559	0.129333	0.522556	-0.007740	3.958940
2954	0	2.002952	-0.866926	12.909703	0.020082	-0.008663	0.129089	0.517718	0.038024	3.958912
2955	0	1.925419	-0.922186	12.635673	0.019348	-0.009216	0.126343	0.513926	0.122708	3.962207
2956	0	1.800958	-0.971781	11.961195	0.018132	-0.009715	0.119594	0.512902	0.239475	3.965665
2957	0	1.646322	-0.903239	11.348460	0.016602	-0.009033	0.113464	0.515781	0.378370	3.973605
2958	0	1.533868	-0.780758	10.735844	0.015486	-0.007812	0.107337	0.522022	0.534638	3.978798
2959	0	1.389595	-0.830082	10.176515	0.014038	-0.008301	0.101746	0.523979	0.693798	3.984804
2960	0	1.252527	-0.750907	9.703861	0.012668	-0.007508	0.097020	0.524820	0.861110	3.985960
2961	0	1.122917	-0.768783	9.077487	0.011353	-0.007690	0.090759	0.529816	1.015906	3.990269
2962	0	0.985140	-0.732192	8.622139	0.009958	-0.007319	0.086209	0.528020	1.157037	3.994360
2963	0	0.863986	-0.708069	8.265083	0.008728	-0.007080	0.082642	0.528280	1.278435	3.998006
2964	0	0.764217	-0.604672	7.869655	0.007706	-0.006044	0.078691	0.525641	1.370280	4.000420
2965	0	0.716155	-0.768998	7.721330	0.007202	-0.007690	0.077209	0.526774	1.429813	4.002486
2966	0	0.697664	-0.701947	7.807252	0.006998	-0.007019	0.078071	0.526315	1.460753	4.002333
2967	0	0.677574	-0.726371	7.623279	0.006775	-0.007263	0.076233	0.525562	1.459021	4.006476
2968	0	0.661479	-0.671276	7.586409	0.006593	-0.006716	0.075866	0.529904	1.425396	4.011055
2969	0	0.693813	-0.720021	7.683974	0.006897	-0.007202	0.076843	0.532312	1.363848	4.012484
2970	0	0.813976	-0.750809	7.951376	0.008080	-0.007504	0.079520	0.525192	1.278255	4.018634
2971	0	0.874724	-0.818145	8.409788	0.008667	-0.008179	0.084106	0.520541	1.168958	4.020171
2972	0	0.954263	-0.782123	8.804399	0.009445	-0.007819	0.088055	0.516568	1.042268	4.016066
2973	0	1.116308	-0.726429	9.092819	0.011047	-0.007263	0.090942	0.513711	0.896481	4.016707
2974	0	1.172619	-0.854626	9.559678	0.011596	-0.008548	0.095613	0.513854	0.740313	4.014573
2975	0	1.307787	-0.952228	10.172786	0.012939	-0.009521	0.101746	0.511193	0.584658	4.012006
2976	0	1.502297	-0.977815	10.833706	0.014882	-0.009768	0.108357	0.498549	0.435729	4.015313
2977	0	1.655253	-0.714389	11.356682	0.016418	-0.007141	0.113586	0.494453	0.300317	4.019416
2978	0	1.753530	-0.916713	11.651826	0.017426	-0.009161	0.116535	0.487089	0.192239	4.018983
2979	0	1.875837	-0.989201	11.979891	0.018677	-0.009888	0.119812	0.482033	0.113938	4.019730
2980	0	1.914351	-1.008085	12.288844	0.019088	-0.010080	0.122897	0.480971	0.061636	4.020874
2981	0	1.973185	-0.872906	12.499717	0.019714	-0.008728	0.125000	0.479859	0.045125	4.022441
2982	0	1.960104	-0.848861	12.572976	0.019628	-0.008487	0.125726	0.478619	0.068734	4.025925
2983	0	1.916551	-0.983295	12.360510	0.019226	-0.009827	0.123596	0.473575	0.124141	4.027473
2984	0	1.852813	-0.989561	12.063709	0.018620	-0.009900	0.120623	0.479119	0.210071	4.032704
2985	0	1.721704	-0.762864	11.458069	0.017334	-0.007629	0.114563	0.481615	0.326251	4.039414
2986	0	1.552231	-0.835642	10.887522	0.015646	-0.008361	0.108857	0.487877	0.455438	4.043489
2987	0	1.403330	-0.811591	10.383819	0.014160	-0.008118	0.103821	0.491297	0.594401	4.043784
2988	0	1.293743	-0.817472	9.923106	0.013062	-0.008176	0.099215	0.494111	0.737693	4.045055
2989	0	1.215180	-0.793293	9.510786	0.012268	-0.007935	0.095093	0.497503	0.876666	4.046315
2990	0	1.053811	-0.713677	8.951607	0.010645	-0.007138	0.089503	0.500845	1.012291	4.051440
2991	0	0.931385	-0.800008	8.442070	0.009399	-0.007996	0.084412	0.495842	1.127241	4.053041
2992	0	0.862014	-0.739475	8.235927	0.008683	-0.007395	0.082353	0.496704	1.213920	4.057489
2993	0	0.776641	-0.726252	8.057093	0.007812	-0.007263	0.080566	0.498164	1.278491	4.060379
2994	0	0.726631	-0.738316	7.953905	0.007294	-0.007384	0.079536	0.500131	1.317007	4.064399
2995	0	0.731344	-0.720315	7.952971	0.007324	-0.007202	0.079529	0.498959	1.331628	4.073605
2996	0	0.707036	-0.696293	7.788044	0.007058	-0.006960	0.077882	0.494307	1.313025	4.072728
2997	0	0.710739	-0.750971	7.726777	0.007080	-0.007507	0.077271	0.490443	1.271928	4.075217
2998	0	0.785679	-0.757515	8.061590	0.007808	-0.007574	0.080621	0.488406	1.201683	4.079342
2999	0	0.903740	-0.726853	8.428213	0.008972	-0.007263	0.084290	0.480303	1.112600	4.078957
3000	0	0.968251	-0.813261	8.780356	0.009596	-0.008129	0.087813	0.474756	0.999228	4.080004
3001	0	1.077795	-0.812028	9.129700	0.010681	-0.008118	0.091309	0.470373	0.877427	4.082710
3002	0	1.191222	-0.818529	9.523585	0.011798	-0.008184	0.095250	0.468069	0.739584	4.085954
3003	0	1.329990	-0.836657	9.983772	0.013184	-0.008362	0.099854	0.461175	0.605791	4.086591
3004	0	1.422729	-0.874496	10.553904	0.014101	-0.008739	0.105556	0.452849	0.468367	4.089896
3005	0	1.567821	-0.958816	10.996865	0.015564	-0.009583	0.109985	0.445571	0.348960	4.090144
3006	0	1.651230	-0.838161	11.414633	0.016411	-0.008374	0.114161	0.437141	0.246571	4.092802
3007	0	1.735956	-0.867124	11.644189	0.017273	-0.008667	0.116455	0.432157	0.160747	4.096507
3008	0	1.817954	-0.965689	11.934706	0.018122	-0.009653	0.119356	0.427816	0.104554	4.096873
3009	0	1.858391	-0.988695	12.145555	0.018555	-0.009888	0.121460	0.428060	0.076191	4.096726
3010	0	1.891148	-0.921541	12.285539	0.018919	-0.009215	0.122854	0.428314	0.082281	4.100915
3011	0	1.869673	-0.891329	12.305297	0.018738	-0.008911	0.123047	0.426929	0.119516	4.105102
3012	0	1.779261	-0.964657	12.007838	0.017864	-0.009648	0.120068	0.429562	0.186675	4.108166
3013	0	1.693952	-0.914983	11.549209	0.017029	-0.009155	0.115479	0.435901	0.274024	4.108753
3014	0	1.552768	-0.840999	11.051410	0.015637	-0.008412	0.110498	0.439410	0.386487	4.106819
3015	0	1.447358	-0.804936	10.530193	0.014587	-0.008057	0.105286	0.448689	0.508997	4.109077
3016	0	1.357898	-0.847030	10.148668	0.013696	-0.008471	0.101471	0.450414	0.639322	4.112404
3017	0	1.246362	-0.781135	9.687707	0.012573	-0.007812	0.096863	0.453137	0.767533	4.114651
3018	0	1.104452	-0.786639	9.238325	0.011143	-0.007872	0.092371	0.460739	0.887859	4.115161
3019	0	1.022704	-0.799091	8.808442	0.010315	-0.007996	0.088074	0.467864	1.000649	4.118109
3020	0	0.940732	-0.670233	8.425539	0.009475	-0.006705	0.084248	0.472669	1.090981	4.120208
3021	0	0.861414	-0.726371	8.313534	0.008667	-0.007263	0.083130	0.472442	1.162449	4.120620
3022	0	0.804171	-0.757209	8.149457	0.008075	-0.007570	0.081491	0.470093	1.207623	4.120045
3023	0	0.822183	-0.708033	8.105649	0.008240	-0.007080	0.081055	0.469825	1.231727	4.120692
3024	0	0.778062	-0.714347	8.062976	0.007776	-0.007142	0.080630	0.467621	1.224415	4.120124
3025	0	0.777107	-0.683527	7.916073	0.007751	-0.006836	0.079163	0.468204	1.194987	4.120035
3026	0	0.783200	-0.750567	8.086297	0.007792	-0.007506	0.080867	0.468575	1.136689	4.119421
3027	0	0.866337	-0.836494	8.452753	0.008606	-0.008362	0.084534	0.463517	1.058059	4.116755
3028	0	0.910708	-0.807188	8.799066	0.009030	-0.008063	0.087999	0.451425	0.957330	4.117044
3029	0	1.028054	-0.781253	9.111565	0.010193	-0.007812	0.091125	0.450216	0.846279	4.117668
3030	0	1.120236	-0.867411	9.432653	0.011106	-0.008668	0.094338	0.441838	0.728942	4.125504
3031	0	1.225361	-0.872977	9.837519	0.012146	-0.008728	0.098389	0.438577	0.602799	4.129547
3032	0	1.370164	-0.854449	10.334902	0.013593	-0.008549	0.103363	0.441908	0.481176	4.132878
3033	0	1.494418	-0.934256	10.765010	0.014832	-0.009338	0.107666	0.436303	0.360387	4.138210
3034	0	1.558457	-0.916727	11.073205	0.015491	-0.009165	0.110745	0.432845	0.262069	4.143669
3035	0	1.674610	-0.921637	11.479498	0.016663	-0.009216	0.114807	0.432001	0.177638	4.148614
3036	0	1.743782	-0.866492	11.599374	0.017381	-0.008668	0.116002	0.434151	0.120041	4.148758
3037	0	1.822644	-0.939449	11.895210	0.018188	-0.009399	0.118958	0.438415	0.082193	4.150378
3038	0	1.802248	-0.926376	11.992267	0.018021	-0.009268	0.119923	0.442098	0.079027	4.152243
3039	0	1.798159	-0.884818	11.957159	0.018005	-0.008850	0.119568	0.444190	0.100331	4.154760
3040	0	1.771836	-0.817396	11.842344	0.017775	-0.008176	0.118415	0.446556	0.153157	4.157674
3041	0	1.689221	-0.903289	11.481830	0.016968	-0.009033	0.114807	0.447958	0.226836	4.163894
3042	0	1.623606	-0.872103	11.111968	0.016333	-0.008728	0.111105	0.456070	0.324608	4.164082
3043	0	1.515783	-0.835644	10.621607	0.015259	-0.008362	0.106201	0.462679	0.431673	4.160951
3044	0	1.398772	-0.779656	10.203166	0.014088	-0.007803	0.102017	0.470958	0.542046	4.163644
3045	0	1.314395	-0.817471	9.895176	0.013245	-0.008179	0.098938	0.476526	0.656670	4.161776
3046	0	1.173673	-0.792625	9.458011	0.011831	-0.007927	0.094568	0.478625	0.769161	4.169205
3047	0	1.084364	-0.792971	9.119670	0.010925	-0.007935	0.091187	0.485440	0.869759	4.170998
3048	0	0.978315	-0.822823	8.785573	0.009852	-0.008231	0.087848	0.489859	0.958051	4.171584
3049	0	0.910302	-0.726287	8.514968	0.009155	-0.007263	0.085144	0.490736	1.026425	4.172829
3050	0	0.858811	-0.762772	8.332745	0.008625	-0.007629	0.083323	0.493168	1.075320	4.169675
3051	0	0.821723	-0.811673	8.282704	0.008240	-0.008118	0.082825	0.494382	1.104682	4.166180
3052	0	0.819254	-0.792798	8.319541	0.008194	-0.007934	0.083195	0.501853	1.104924	4.166313
3053	0	0.806897	-0.744299	8.227448	0.008057	-0.007446	0.082275	0.506112	1.086025	4.170167
3054	0	0.792838	-0.762074	8.263709	0.007898	-0.007624	0.082640	0.509655	1.042710	4.174484
3055	0	0.847128	-0.780745	8.379686	0.008423	-0.007812	0.083801	0.515746	0.974967	4.174579
3056	0	0.931659	-0.816652	8.708041	0.009255	-0.008169	0.087087	0.518331	0.892963	4.176730
3057	0	1.038873	-0.757123	9.081167	0.010315	-0.007568	0.090820	0.513563	0.798371	4.175670
3058	0	1.122454	-0.751405	9.427010	0.011139	-0.007514	0.094280	0.512393	0.692779	4.178517
3059	0	1.217698	-0.927943	9.733942	0.012085	-0.009277	0.097351	0.508691	0.583010	4.180854
3060	0	1.322648	-0.799474	10.146379	0.013131	-0.008000	0.101476	0.513347	0.473818	4.174754
3061	0	1.431454	-0.848053	10.521224	0.014221	-0.008484	0.105225	0.515737	0.370561	4.176721
3062	0	1.560006	-0.750266	10.878538	0.015512	-0.007501	0.108798	0.512450	0.276605	4.179153
3063	0	1.619100	-0.909434	11.113373	0.016113	-0.009094	0.111145	0.510949	0.194793	4.175691
3064	0	1.675638	-0.928090	11.349286	0.016699	-0.009278	0.113502	0.507449	0.134871	4.176802
3065	0	1.712863	-0.884827	11.577810	0.017090	-0.008850	0.115784	0.508614	0.094549	4.177193
3066	0	1.748478	-0.859771	11.778413	0.017473	-0.008603	0.117785	0.513324	0.081253	4.176355
3067	0	1.763196	-0.897014	11.786012	0.017639	-0.008972	0.117859	0.515265	0.086116	4.178822
3068	0	1.733694	-0.915259	11.652446	0.017381	-0.009151	0.116518	0.514626	0.126866	4.181431
3069	0	1.617416	-0.915283	11.444978	0.016235	-0.009155	0.114441	0.517733	0.185731	4.186090
3070	0	1.597719	-0.866184	11.129558	0.016055	-0.008663	0.111284	0.519826	0.263498	4.188403
3071	0	1.523420	-0.866343	10.834977	0.015320	-0.008667	0.108337	0.524452	0.351501	4.192893
3072	0	1.420755	-0.889915	10.342983	0.014301	-0.008904	0.103416	0.530968	0.452741	4.188465
3073	0	1.315755	-0.823939	9.962096	0.013245	-0.008240	0.099609	0.532206	0.550244	4.190294
3074	0	1.219725	-0.763336	9.658908	0.012282	-0.007629	0.096579	0.528344	0.648574	4.192194
3075	0	1.133531	-0.744351	9.339355	0.011414	-0.007446	0.093384	0.532338	0.741935	4.192033
3076	0	1.009162	-0.768547	9.060127	0.010162	-0.007686	0.090593	0.533067	0.828682	4.192063
3077	0	0.971160	-0.854318	8.746957	0.009766	-0.008545	0.087463	0.535498	0.896794	4.188133
3078	0	0.895132	-0.768672	8.582977	0.008987	-0.007688	0.085826	0.536641	0.942380	4.188742
3079	0	0.876524	-0.702154	8.459699	0.008789	-0.007019	0.084595	0.533158	0.972088	4.188732
3080	0	0.849137	-0.745444	8.362236	0.008497	-0.007452	0.083622	0.529448	0.977642	4.185294
3081	0	0.854918	-0.738253	8.325176	0.008545	-0.007385	0.083252	0.532793	0.969278	4.187701
3082	0	0.876163	-0.743945	8.355374	0.008737	-0.007442	0.083556	0.534992	0.932535	4.190353
3083	0	0.925388	-0.738233	8.507919	0.009216	-0.007385	0.085083	0.538169	0.879529	4.191620
3084	0	0.983648	-0.749860	8.763205	0.009782	-0.007502	0.087638	0.541014	0.805763	4.189057
3085	0	1.025790	-0.757121	9.087380	0.010193	-0.007568	0.090881	0.536500	0.721387	4.195422
3086	0	1.114098	-0.775624	9.409059	0.011060	-0.007758	0.094100	0.537447	0.620186	4.194092
3087	0	1.192495	-0.811797	9.703558	0.011841	-0.008118	0.097046	0.535645	0.518542	4.191027
3088	0	1.302002	-0.866403	10.036865	0.012930	-0.008668	0.100380	0.538619	0.413353	4.189118
3089	0	1.375634	-0.860586	10.338237	0.013672	-0.008606	0.103394	0.537249	0.317341	4.188029
3090	0	1.453467	-0.818030	10.659374	0.014456	-0.008179	0.106605	0.534049	0.230058	4.184211
3091	0	1.532939	-0.823763	10.924321	0.015259	-0.008240	0.109253	0.534738	0.153427	4.179131
3092	0	1.612952	-0.988615	11.190948	0.016075	-0.009884	0.111917	0.531295	0.095127	4.177962
3093	0	1.651917	-0.927428	11.443545	0.016479	-0.009277	0.114441	0.533229	0.052675	4.173423
3094	0	1.669806	-0.982214	11.589186	0.016682	-0.009821	0.115894	0.531556	0.033574	4.176834
3095	0	1.690074	-0.854208	11.615098	0.016907	-0.008545	0.116150	0.533991	0.036520	4.174761
3096	0	1.674436	-0.914598	11.524070	0.016772	-0.009151	0.115236	0.538164	0.061191	4.173609
3097	0	1.606249	-0.915360	11.334963	0.016113	-0.009155	0.113342	0.540073	0.109309	4.178040
3098	0	1.521871	-0.933445	11.104491	0.015281	-0.009336	0.111036	0.541350	0.170004	4.177859
3099	0	1.469567	-0.842082	10.755437	0.014771	-0.008423	0.107544	0.543882	0.246382	4.177774
3100	0	1.363035	-0.860609	10.354490	0.013710	-0.008602	0.103535	0.540052	0.331087	4.179773
3101	0	1.310104	-0.835677	10.047510	0.013184	-0.008362	0.100464	0.546195	0.421744	4.180253
3102	0	1.251837	-0.823350	9.713770	0.012596	-0.008230	0.097128	0.543124	0.509845	4.187561
3103	0	1.164959	-0.738561	9.418581	0.011719	-0.007385	0.094177	0.543014	0.590476	4.187529
3104	0	1.078917	-0.793381	9.151453	0.010852	-0.007936	0.091507	0.545531	0.665335	4.190668
3105	0	1.051220	-0.726351	8.887272	0.010559	-0.007263	0.088867	0.545390	0.722214	4.193919
3106	0	0.963703	-0.714171	8.735487	0.009673	-0.007142	0.087351	0.545922	0.765998	4.198796
3107	0	0.913130	-0.750592	8.624534	0.009155	-0.007507	0.086243	0.547494	0.794342	4.198453
3108	0	0.916475	-0.756641	8.557648	0.009169	-0.007566	0.085576	0.547176	0.796033	4.201113
3109	0	0.909844	-0.732708	8.526542	0.009094	-0.007324	0.085266	0.542687	0.786981	4.199579
3110	0	0.881324	-0.745451	8.520124	0.008797	-0.007452	0.085203	0.538672	0.761292	4.202794
3111	0	0.936815	-0.762859	8.660574	0.009338	-0.007629	0.086609	0.538814	0.718550	4.203123
3112	0	1.000063	-0.817553	8.836552	0.009948	-0.008178	0.088371	0.540585	0.646701	4.205202
3113	0	1.061634	-0.800116	9.160667	0.010559	-0.007996	0.091614	0.532550	0.571740	4.208723
3114	0	1.135614	-0.776539	9.384832	0.011287	-0.007764	0.093857	0.529307	0.483693	4.207939
3115	0	1.172989	-0.836488	9.654862	0.011658	-0.008362	0.096558	0.524219	0.394729	4.205754
3116	0	1.249414	-0.928196	9.976300	0.012417	-0.009284	0.099772	0.525285	0.302539	4.209351
3117	0	1.338254	-0.878705	10.289549	0.013306	-0.008789	0.102905	0.526243	0.213478	4.215397
3118	0	1.457821	-0.805567	10.647387	0.014503	-0.008053	0.106484	0.521706	0.128524	4.215434
3119	0	1.526557	-0.976558	10.832788	0.015198	-0.009766	0.108337	0.520210	0.053312	4.213592
3120	0	1.575420	-0.903574	11.014067	0.015701	-0.009033	0.110148	0.516376	-0.005383	4.214039
3121	0	1.620901	-0.916027	11.181097	0.016174	-0.009155	0.111816	0.510435	-0.044729	4.215664
3122	0	1.675125	-0.873647	11.381662	0.016733	-0.008739	0.113819	0.511445	-0.066795	4.211559
3123	0	1.665884	-0.921826	11.419717	0.016663	-0.009216	0.114197	0.509237	-0.067057	4.218632
3124	0	1.625879	-0.904226	11.352935	0.016289	-0.009038	0.113525	0.504789	-0.040947	4.221101
3125	0	1.582884	-0.848534	11.176098	0.015869	-0.008484	0.111755	0.503280	-0.003814	4.223235
3126	0	1.549278	-0.860706	11.012540	0.015545	-0.008609	0.110118	0.505235	0.046116	4.227769
3127	0	1.470659	-0.897210	10.621005	0.014771	-0.008972	0.106201	0.505204	0.110699	4.223332
3128	0	1.402929	-0.793313	10.372414	0.014096	-0.007935	0.103715	0.507070	0.180255	4.225678
3129	0	1.322818	-0.824354	10.053483	0.013306	-0.008240	0.100525	0.503083	0.264018	4.226411
3130	0	1.223585	-0.818508	9.786557	0.012300	-0.008186	0.097857	0.504769	0.333995	4.229678
3131	0	1.177483	-0.787548	9.479566	0.011841	-0.007874	0.094788	0.502712	0.409123	4.232236
3132	0	1.116917	-0.781722	9.175781	0.011225	-0.007816	0.091751	0.501550	0.473908	4.231001
3133	0	1.026886	-0.763252	8.942155	0.010315	-0.007629	0.089417	0.497330	0.528364	4.229022
3134	0	0.970162	-0.776174	8.826879	0.009735	-0.007758	0.088265	0.492314	0.567229	4.227414
3135	0	0.962104	-0.756884	8.758788	0.009644	-0.007568	0.087585	0.491270	0.592073	4.230555
3136	0	0.921895	-0.805732	8.704141	0.009233	-0.008058	0.087040	0.490988	0.605370	4.230413
3137	0	0.940220	-0.805681	8.648650	0.009399	-0.008057	0.086487	0.490103	0.597056	4.234817
3138	0	0.960540	-0.745049	8.562906	0.009587	-0.007447	0.085631	0.484704	0.568370	4.231242
3139	0	0.997648	-0.726533	8.721589	0.009949	-0.007263	0.087219	0.480873	0.527409	4.233125
3140	0	0.992753	-0.824584	8.915966	0.009883	-0.008245	0.089165	0.477773	0.465725	4.228014
3141	0	1.079795	-0.775472	9.179006	0.010742	-0.007751	0.091797	0.472300	0.391678	4.227743
3142	0	1.153004	-0.775949	9.476466	0.011467	-0.007759	0.094772	0.470454	0.310944	4.232098
3143	0	1.227320	-0.824637	9.715908	0.012207	-0.008240	0.097168	0.461088	0.228440	4.230240
3144	0	1.290277	-0.855802	9.958111	0.012831	-0.008559	0.099590	0.460876	0.141040	4.232527
3145	0	1.386658	-0.842708	10.265101	0.013794	-0.008423	0.102661	0.454519	0.055394	4.231478
3146	0	1.438091	-0.922457	10.574248	0.014310	-0.009226	0.105752	0.454188	-0.026161	4.231241
3147	0	1.495114	-0.812465	10.753530	0.014893	-0.008118	0.107544	0.445435	-0.093300	4.235886
3148	0	1.542840	-0.911365	10.928819	0.015377	-0.009109	0.109296	0.438480	-0.151912	4.230825
3149	0	1.578339	-0.903956	11.101728	0.015747	-0.009033	0.111023	0.430757	-0.194307	4.232476
3150	0	1.595613	-0.923037	11.265652	0.015943	-0.009230	0.112659	0.429261	-0.213158	4.237120
3151	0	1.593033	-0.927365	11.267118	0.015930	-0.009277	0.112671	0.432428	-0.218487	4.241287
3152	0	1.590868	-0.878650	11.279568	0.015930	-0.008782	0.112793	0.427613	-0.201893	4.239167
3153	0	1.577365	-0.903410	11.145501	0.015808	-0.009033	0.111450	0.426492	-0.171851	4.243821
3154	0	1.526333	-0.933866	10.957378	0.015313	-0.009340	0.109567	0.427789	-0.125214	4.242494
3155	0	1.470761	-0.817714	10.669827	0.014771	-0.008179	0.106689	0.429635	-0.063190	4.248017
3156	0	1.384992	-0.792656	10.354110	0.013916	-0.007932	0.103532	0.435346	0.004363	4.249659
3157	0	1.329948	-0.817950	10.004552	0.013367	-0.008179	0.100037	0.434498	0.075653	4.254488
3158	0	1.244009	-0.823968	9.749754	0.012503	-0.008242	0.097489	0.436740	0.143454	4.257871
3159	0	1.172040	-0.787675	9.522191	0.011780	-0.007874	0.095215	0.432643	0.209172	4.255340
3160	0	1.118706	-0.739451	9.254851	0.011237	-0.007392	0.092543	0.429168	0.265435	4.255471
3161	0	1.088024	-0.805855	9.076452	0.010925	-0.008057	0.090759	0.426479	0.316453	4.256717
3162	0	1.013567	-0.818239	8.924631	0.010165	-0.008183	0.089243	0.426089	0.348568	4.258663
3163	0	0.980286	-0.750529	8.880896	0.009827	-0.007507	0.088806	0.427885	0.373540	4.255010
3164	0	0.965076	-0.719954	8.801804	0.009657	-0.007198	0.088017	0.425349	0.375843	4.251585
3165	0	0.946417	-0.805823	8.789008	0.009460	-0.008057	0.087891	0.422284	0.365242	4.254688
3166	0	0.960259	-0.775580	8.684959	0.009589	-0.007755	0.086851	0.420428	0.341871	4.254853
3167	0	0.991391	-0.787455	8.837588	0.009888	-0.007874	0.088379	0.417815	0.302206	4.254368
3168	0	1.022156	-0.781775	9.044313	0.010185	-0.007815	0.090447	0.413369	0.250532	4.253747
3169	0	1.072923	-0.866774	9.221847	0.010681	-0.008667	0.092224	0.410948	0.185114	4.255661
3170	0	1.169028	-0.867587	9.482867	0.011634	-0.008669	0.094836	0.400800	0.111342	4.252311
3171	0	1.239426	-0.836627	9.752555	0.012329	-0.008362	0.097534	0.393641	0.029153	4.247151
3172	0	1.283035	-0.849207	9.976634	0.012767	-0.008493	0.099774	0.393354	-0.049514	4.244074
3173	0	1.342962	-0.903975	10.210299	0.013367	-0.009033	0.102112	0.384209	-0.125893	4.241498
3174	0	1.361612	-0.935412	10.507659	0.013556	-0.009353	0.105084	0.380966	-0.196789	4.243099
3175	0	1.458042	-0.811420	10.649923	0.014526	-0.008118	0.106506	0.383015	-0.260898	4.242432
3176	0	1.497779	-0.884176	10.813412	0.014941	-0.008843	0.108139	0.383276	-0.305704	4.241916
3177	0	1.523243	-0.903460	11.065186	0.015198	-0.009033	0.110657	0.380297	-0.347715	4.238959
3178	0	1.546791	-0.928616	11.058222	0.015450	-0.009281	0.110585	0.373802	-0.372974	4.237951
3179	0	1.574608	-0.860257	11.071818	0.015747	-0.008606	0.110718	0.376400	-0.378284	4.239945
3180	0	1.579012	-0.848078	11.120807	0.015806	-0.008477	0.111206	0.371928	-0.368139	4.240724
3181	0	1.547209	-0.896844	11.005103	0.015503	-0.008972	0.110046	0.375173	-0.342581	4.245198
3182	0	1.509973	-0.896799	10.737456	0.015138	-0.008965	0.107369	0.371797	-0.308704	4.242666
3183	0	1.447449	-0.817780	10.559802	0.014526	-0.008179	0.105591	0.372397	-0.259107	4.245214
3184	0	1.370279	-0.811561	10.323056	0.013753	-0.008117	0.103224	0.373030	-0.210190	4.242382
3185	0	1.306614	-0.835475	10.108212	0.013123	-0.008362	0.101074	0.380489	-0.153074	4.241224
3186	0	1.259653	-0.859139	9.877654	0.012646	-0.008593	0.098770	0.381383	-0.102922	4.241470
3187	0	1.209741	-0.787482	9.558711	0.012146	-0.007874	0.095581	0.379244	-0.051584	4.239640
3188	0	1.145303	-0.787136	9.333961	0.011501	-0.007876	0.093333	0.384790	0.000725	4.237704
3189	0	1.089176	-0.805634	9.173986	0.010925	-0.008057	0.091736	0.384458	0.035625	4.239180
3190	0	1.083240	-0.774925	9.131952	0.010859	-0.007751	0.091316	0.386454	0.061442	4.242561
3191	0	1.054250	-0.769103	8.954048	0.010559	-0.007690	0.089539	0.384770	0.075685	4.244945
3192	0	1.039546	-0.769598	8.887069	0.010404	-0.007692	0.088870	0.379050	0.079253	4.245395
3193	0	1.001032	-0.805637	8.837887	0.010010	-0.008057	0.088379	0.378148	0.071597	4.244951
3194	0	0.984310	-0.811893	8.862026	0.009828	-0.008118	0.088622	0.375100	0.044668	4.244581
3195	0	1.021546	-0.787483	8.953589	0.010193	-0.007874	0.089539	0.371999	0.008832	4.246286
3196	0	1.027344	-0.830337	9.148210	0.010239	-0.008304	0.091486	0.370775	-0.041687	4.250228
3197	0	1.121505	-0.818092	9.350021	0.011169	-0.008179	0.093506	0.366455	-0.104511	4.255349
3198	0	1.168229	-0.812221	9.574531	0.011629	-0.008122	0.095752	0.364899	-0.175050	4.256565
3199	0	1.214016	-0.829761	9.771072	0.012085	-0.008301	0.097717	0.366702	-0.246702	4.258027
3200	0	1.335141	-0.823300	9.989201	0.013296	-0.008234	0.099899	0.365891	-0.317080	4.254953
3201	0	1.354185	-0.861239	10.155490	0.013489	-0.008606	0.101562	0.356780	-0.383989	4.254360
3202	0	1.419803	-0.794920	10.385841	0.014146	-0.007948	0.103866	0.353370	-0.448649	4.248771
3203	0	1.438870	-0.903588	10.576753	0.014343	-0.009033	0.105774	0.348542	-0.504993	4.245081
3204	0	1.483359	-0.812235	10.715996	0.014801	-0.008123	0.107164	0.347965	-0.547074	4.245138
3205	0	1.522005	-0.854741	10.876134	0.015198	-0.008545	0.108765	0.343774	-0.577902	4.242203
3206	0	1.519523	-0.861129	10.936550	0.015182	-0.008612	0.109367	0.342499	-0.599648	4.236604
3207	0	1.513596	-0.896757	10.937548	0.015137	-0.008972	0.109375	0.346029	-0.606373	4.236649
3208	0	1.530150	-0.852949	10.925577	0.015318	-0.008536	0.109253	0.351885	-0.596754	4.230475
3209	0	1.541602	-0.823762	10.815815	0.015442	-0.008240	0.108154	0.353061	-0.577027	4.227982
3210	0	1.462407	-0.914456	10.651828	0.014658	-0.009151	0.106513	0.359531	-0.548359	4.228913
3211	0	1.399686	-0.890993	10.468092	0.014038	-0.008911	0.104675	0.359775	-0.511053	4.221766
3212	0	1.372885	-0.793001	10.225065	0.013774	-0.007933	0.102244	0.361846	-0.468441	4.220733
3213	0	1.300742	-0.841985	10.059321	0.013062	-0.008423	0.100586	0.364429	-0.414791	4.215099
3214	0	1.235601	-0.889771	9.804287	0.012406	-0.008905	0.098036	0.372720	-0.364094	4.218856
3215	0	1.203607	-0.799113	9.583173	0.012085	-0.007996	0.095825	0.377117	-0.313670	4.212000
3216	0	1.182203	-0.804380	9.419561	0.011867	-0.008048	0.094190	0.381552	-0.267620	4.214768
3217	0	1.107452	-0.768945	9.308273	0.011108	-0.007690	0.093079	0.381626	-0.233959	4.209705
3218	0	1.064888	-0.738403	9.229577	0.010674	-0.007384	0.092293	0.380870	-0.210242	4.209124
3219	0	1.041844	-0.775128	9.082246	0.010437	-0.007751	0.090820	0.379836	-0.194875	4.205264
3220	0	1.021236	-0.756827	9.082462	0.010217	-0.007568	0.090824	0.378477	-0.197394	4.200623
3221	0	1.007949	-0.750057	9.051473	0.010071	-0.007507	0.090515	0.385379	-0.216380	4.198469
3222	0	1.040582	-0.755487	9.020756	0.010393	-0.007555	0.090209	0.384058	-0.240528	4.201983
3223	0	1.070794	-0.793339	9.081726	0.010681	-0.007935	0.090820	0.383833	-0.282333	4.204956
3224	0	1.095008	-0.829913	9.251888	0.010919	-0.008299	0.092523	0.381754	-0.329322	4.209652
3225	0	1.145214	-0.812240	9.417216	0.011414	-0.008118	0.094177	0.374050	-0.384221	4.206416
3226	0	1.184414	-0.806538	9.623535	0.011797	-0.008067	0.096241	0.374082	-0.448395	4.207315
3227	0	1.237965	-0.854385	9.789411	0.012329	-0.008545	0.097900	0.373220	-0.515567	4.204596
3228	0	1.266346	-0.829705	9.971213	0.012615	-0.008299	0.099718	0.373263	-0.579090	4.206740
3229	0	1.323301	-0.836146	10.173922	0.013184	-0.008362	0.101746	0.371553	-0.642847	4.205423
3230	0	1.375785	-0.927736	10.422769	0.013712	-0.009277	0.104234	0.369394	-0.701436	4.201863
3231	0	1.432681	-0.806036	10.552346	0.014282	-0.008057	0.105530	0.363208	-0.758061	4.196893
3232	0	1.470738	-0.830438	10.703846	0.014677	-0.008308	0.107042	0.365684	-0.798840	4.195836
3233	0	1.515701	-0.866975	10.778501	0.015137	-0.008667	0.107788	0.361082	-0.828800	4.195471
3234	0	1.512677	-0.928633	10.771855	0.015116	-0.009283	0.107720	0.355869	-0.848971	4.190391
3235	0	1.519465	-0.878509	10.870437	0.015198	-0.008789	0.108704	0.358512	-0.854248	4.188583
3236	0	1.499394	-0.847201	10.888994	0.015008	-0.008476	0.108888	0.361544	-0.848101	4.186574
3237	0	1.480477	-0.829700	10.754793	0.014832	-0.008301	0.107544	0.364392	-0.828285	4.188886
3238	0	1.449666	-0.872061	10.615293	0.014534	-0.008721	0.106148	0.364310	-0.796821	4.193318
3239	0	1.399600	-0.811654	10.376554	0.014038	-0.008118	0.103760	0.364353	-0.759177	4.188400
3240	0	1.341837	-0.781212	10.206754	0.013467	-0.007811	0.102061	0.361648	-0.713653	4.186456
3241	0	1.301704	-0.799204	10.028683	0.013062	-0.007996	0.100281	0.364658	-0.671752	4.184427
3242	0	1.262399	-0.841212	9.773498	0.012670	-0.008416	0.097729	0.368313	-0.627304	4.182442
3243	0	1.216501	-0.829937	9.576963	0.012207	-0.008301	0.095764	0.368855	-0.586032	4.177285
3244	0	1.153707	-0.768477	9.461894	0.011575	-0.007689	0.094614	0.372228	-0.549409	4.177065
3245	0	1.095545	-0.799609	9.357048	0.010986	-0.007996	0.093567	0.370311	-0.520588	4.171451
3246	0	1.065614	-0.805543	9.272212	0.010680	-0.008059	0.092719	0.372760	-0.499861	4.168119
3247	0	1.023754	-0.781103	9.112745	0.010254	-0.007812	0.091125	0.373080	-0.488242	4.162929
3248	0	0.990999	-0.762695	9.064062	0.009915	-0.007627	0.090640	0.371049	-0.490470	4.169337
3249	0	1.031857	-0.769158	9.057566	0.010315	-0.007690	0.090576	0.367890	-0.503991	4.166816
3250	0	1.039085	-0.793620	9.026825	0.010383	-0.007937	0.090269	0.367596	-0.523281	4.161205
3251	0	1.052115	-0.787320	9.179426	0.010498	-0.007874	0.091797	0.366139	-0.561043	4.162562
3252	0	1.130656	-0.781107	9.270323	0.011277	-0.007812	0.092707	0.365981	-0.606244	4.168700
3253	0	1.175378	-0.763304	9.435570	0.011719	-0.007629	0.094360	0.359432	-0.657663	4.164160
3254	0	1.213394	-0.806815	9.715236	0.012095	-0.008064	0.097157	0.352734	-0.711957	4.160906
3255	0	1.243811	-0.781011	9.777242	0.012390	-0.007812	0.097778	0.353183	-0.777073	4.153360
3256	0	1.295783	-0.768643	9.983547	0.012915	-0.007686	0.099841	0.350192	-0.835573	4.153521
3257	0	1.341660	-0.842472	10.179993	0.013367	-0.008423	0.101807	0.345777	-0.900681	4.148335
3258	0	1.399565	-0.805783	10.398449	0.013956	-0.008060	0.103990	0.346594	-0.953335	4.148686
3259	0	1.413310	-0.805893	10.491469	0.014099	-0.008057	0.104919	0.342019	-0.999530	4.144456
3260	0	1.425699	-0.867786	10.649159	0.014229	-0.008672	0.106496	0.333536	-1.038977	4.145194
3261	0	1.448062	-0.873058	10.662613	0.014465	-0.008728	0.106628	0.328967	-1.064618	4.144535
3262	0	1.486813	-0.879536	10.698802	0.014862	-0.008795	0.106989	0.326636	-1.080397	4.144879
3263	0	1.519654	-0.823540	10.772755	0.015198	-0.008240	0.107727	0.329455	-1.088448	4.141216
3264	0	1.469201	-0.884321	10.772898	0.014707	-0.008842	0.107727	0.327296	-1.082357	4.143861
3265	0	1.425784	-0.908957	10.620485	0.014282	-0.009094	0.106201	0.330918	-1.065555	4.144148
3266	0	1.414134	-0.853486	10.517457	0.014173	-0.008536	0.105170	0.331187	-1.041087	4.143457
3267	0	1.375226	-0.849144	10.394778	0.013794	-0.008484	0.103943	0.321793	-1.004749	4.143907
3268	0	1.324410	-0.825906	10.175915	0.013285	-0.008255	0.101754	0.316014	-0.968666	4.140900
3269	0	1.283113	-0.817720	10.004282	0.012878	-0.008179	0.100037	0.316527	-0.924172	4.138002
3270	0	1.218924	-0.830112	9.742922	0.012237	-0.008298	0.097424	0.311624	-0.878196	4.134987
3271	0	1.217021	-0.769122	9.595188	0.012207	-0.007690	0.095947	0.309454	-0.843893	4.135437
3272	0	1.149383	-0.812060	9.449462	0.011524	-0.008120	0.094491	0.306831	-0.816749	4.133629
3273	0	1.114616	-0.775175	9.314241	0.011169	-0.007751	0.093140	0.305048	-0.797795	4.134483
3274	0	1.073421	-0.763367	9.217018	0.010756	-0.007630	0.092168	0.299468	-0.779767	4.134244
3275	0	1.060814	-0.775051	9.185937	0.010620	-0.007751	0.091858	0.299040	-0.774475	4.133903
3276	0	1.040737	-0.781395	9.131088	0.010413	-0.007811	0.091311	0.293136	-0.776814	4.131439
3277	0	1.068435	-0.775419	9.155213	0.010681	-0.007751	0.091553	0.287904	-0.790406	4.126130
3278	0	1.088158	-0.769740	9.093898	0.010870	-0.007696	0.090940	0.284396	-0.814575	4.121715
3279	0	1.106912	-0.757209	9.197706	0.011047	-0.007568	0.091980	0.277723	-0.851199	4.121603
3280	0	1.117777	-0.806887	9.215280	0.011151	-0.008064	0.092156	0.269934	-0.893624	4.118761
3281	0	1.151156	-0.775405	9.527121	0.011475	-0.007751	0.095276	0.264627	-0.947560	4.116842
3282	0	1.196021	-0.831253	9.715155	0.011916	-0.008307	0.097157	0.255189	-1.008965	4.110629
3283	0	1.242796	-0.824420	9.832249	0.012390	-0.008240	0.098328	0.247814	-1.062563	4.111189
3284	0	1.293729	-0.830738	10.020291	0.012894	-0.008310	0.100208	0.248814	-1.121949	4.108282
3285	0	1.347192	-0.836665	10.173937	0.013428	-0.008362	0.101746	0.241224	-1.181268	4.111157
3286	0	1.367283	-0.874085	10.300925	0.013638	-0.008739	0.103014	0.236419	-1.229040	4.108198
3287	0	1.394660	-0.860452	10.479342	0.013916	-0.008606	0.104797	0.235870	-1.272116	4.108467
3288	0	1.442687	-0.823552	10.606769	0.014405	-0.008237	0.106071	0.235170	-1.305165	4.102671
3289	0	1.448483	-0.872786	10.650371	0.014465	-0.008728	0.106506	0.233284	-1.335853	4.098890
3290	0	1.481698	-0.848865	10.668233	0.014810	-0.008484	0.106684	0.226352	-1.353541	4.097482
3291	0	1.469936	-0.884921	10.717920	0.014709	-0.008850	0.107178	0.225629	-1.352591	4.096523
3292	0	1.461512	-0.848745	10.669282	0.014628	-0.008483	0.106691	0.219339	-1.348210	4.102156
3293	0	1.414052	-0.897338	10.608162	0.014160	-0.008972	0.106079	0.216535	-1.336963	4.104741
3294	0	1.397518	-0.885113	10.443927	0.013999	-0.008853	0.104436	0.216954	-1.320809	4.100679
3295	0	1.381944	-0.836232	10.278795	0.013855	-0.008362	0.102783	0.215065	-1.291220	4.099593
3296	0	1.320138	-0.817682	10.108744	0.013235	-0.008180	0.101083	0.216767	-1.263034	4.093433
3297	0	1.271934	-0.842671	9.930862	0.012756	-0.008423	0.099304	0.211010	-1.230418	4.093917
3298	0	1.209624	-0.831069	9.766832	0.012134	-0.008308	0.097664	0.206931	-1.196666	4.088785
3299	0	1.199002	-0.811744	9.643979	0.012024	-0.008118	0.096436	0.205764	-1.166445	4.084921
3300	0	1.131717	-0.818122	9.498166	0.011347	-0.008179	0.094978	0.201248	-1.140733	4.081150
3301	0	1.114594	-0.775132	9.381384	0.011169	-0.007751	0.093811	0.199827	-1.122049	4.076077
3302	0	1.110463	-0.763020	9.345168	0.011123	-0.007629	0.093450	0.197238	-1.109888	4.075648
3303	0	1.091748	-0.793327	9.228619	0.010925	-0.007935	0.092285	0.197115	-1.110168	4.076610
3304	0	1.084493	-0.769116	9.179893	0.010848	-0.007689	0.091799	0.192049	-1.116225	4.075746
3305	0	1.087527	-0.732714	9.161223	0.010864	-0.007324	0.091614	0.186427	-1.139868	4.072056
3306	0	1.077947	-0.781958	9.209641	0.010764	-0.007819	0.092098	0.183927	-1.168831	4.074053
3307	0	1.112859	-0.811941	9.313709	0.011108	-0.008118	0.093140	0.179696	-1.203501	4.070340
3308	0	1.129812	-0.788015	9.422902	0.011271	-0.007877	0.094233	0.174164	-1.246870	4.072100
3309	0	1.181286	-0.762807	9.618746	0.011780	-0.007629	0.096191	0.173496	-1.296060	4.071178
3310	0	1.255814	-0.836102	9.715410	0.012518	-0.008360	0.097159	0.169876	-1.353247	4.069413
3311	0	1.254825	-0.861037	9.850577	0.012512	-0.008606	0.098511	0.162508	-1.404953	4.069238
3312	0	1.292535	-0.837577	10.008222	0.012890	-0.008371	0.100087	0.155180	-1.455358	4.064442
3313	0	1.340269	-0.854148	10.180220	0.013367	-0.008545	0.101807	0.156771	-1.505660	4.062663
3314	0	1.341028	-0.841849	10.283033	0.013378	-0.008416	0.102835	0.152033	-1.551289	4.063923
3315	0	1.388036	-0.842376	10.461082	0.013855	-0.008423	0.104614	0.148916	-1.588928	4.061413
3316	0	1.411178	-0.885452	10.551885	0.014089	-0.008852	0.105522	0.144078	-1.623919	4.057381
3317	0	1.429492	-0.885361	10.619917	0.014282	-0.008850	0.106201	0.138345	-1.647524	4.056303
3318	0	1.474151	-0.862044	10.588966	0.014734	-0.008614	0.105891	0.129083	-1.665295	4.053661
3319	0	1.464043	-0.836053	10.638548	0.014648	-0.008362	0.106384	0.128730	-1.666665	4.050897
3320	0	1.474073	-0.860440	10.596080	0.014754	-0.008604	0.105959	0.126651	-1.662024	4.046300
3321	0	1.474517	-0.848142	10.492320	0.014771	-0.008484	0.104919	0.127867	-1.644437	4.045201
3322	0	1.402360	-0.841868	10.358667	0.014049	-0.008418	0.103583	0.125749	-1.626905	4.045735
3323	0	1.387750	-0.818279	10.229983	0.013916	-0.008179	0.102295	0.119911	-1.593902	4.043836
3324	0	1.313539	-0.806375	10.114824	0.013168	-0.008065	0.101144	0.120160	-1.566707	4.043375
3325	0	1.271677	-0.817939	9.937025	0.012756	-0.008179	0.099365	0.118034	-1.531228	4.039994
3326	0	1.203876	-0.793437	9.791272	0.012068	-0.007936	0.097909	0.118964	-1.507349	4.033332
3327	0	1.180998	-0.793268	9.643949	0.011841	-0.007935	0.096436	0.119722	-1.480815	4.028183
3328	0	1.150584	-0.805402	9.449367	0.011536	-0.008054	0.094490	0.117992	-1.454800	4.028272
3329	0	1.132935	-0.811765	9.405797	0.011353	-0.008118	0.094055	0.116487	-1.436640	4.028040
3330	0	1.147513	-0.769096	9.351228	0.011489	-0.007690	0.093511	0.114134	-1.429751	4.018531
3331	0	1.128141	-0.805704	9.338497	0.011292	-0.008057	0.093384	0.111914	-1.427350	4.011777
3332	0	1.126821	-0.806241	9.320245	0.011271	-0.008058	0.093203	0.104251	-1.434472	4.012517
3333	0	1.111458	-0.799578	9.313890	0.011108	-0.007996	0.093140	0.102146	-1.451986	4.011406
3334	0	1.107462	-0.794160	9.331857	0.011060	-0.007936	0.093321	0.092747	-1.480091	4.013458
3335	0	1.149701	-0.763199	9.380808	0.011475	-0.007629	0.093811	0.087503	-1.517252	4.010472
3336	0	1.141945	-0.806465	9.477807	0.011397	-0.008062	0.094781	0.082673	-1.553758	4.009230
3337	0	1.193141	-0.836323	9.630970	0.011902	-0.008362	0.096313	0.078851	-1.598706	4.010489
3338	0	1.248493	-0.787719	9.776532	0.012450	-0.007877	0.097770	0.076783	-1.649128	4.006283
3339	0	1.291182	-0.824045	9.856735	0.012878	-0.008240	0.098572	0.073737	-1.697685	4.000320
3340	0	1.303972	-0.897682	10.087713	0.013007	-0.008974	0.100882	0.068443	-1.744386	3.997100
3341	0	1.333491	-0.879042	10.210789	0.013306	-0.008789	0.102112	0.064775	-1.786944	3.995265
3342	0	1.369933	-0.848763	10.350309	0.013670	-0.008487	0.103507	0.061672	-1.829181	3.994370
3343	0	1.356739	-0.867179	10.455054	0.013550	-0.008667	0.104553	0.054455	-1.858221	3.993027
3344	0	1.414867	-0.868133	10.454525	0.014134	-0.008677	0.104548	0.048305	-1.883627	3.990144
3345	0	1.355894	-0.897198	10.540656	0.013550	-0.008972	0.105408	0.046622	-1.903362	3.991523
3346	0	1.417593	-0.860825	10.546602	0.014178	-0.008606	0.105466	0.042398	-1.910636	3.988709
3347	0	1.390447	-0.879162	10.528696	0.013916	-0.008789	0.105286	0.038002	-1.907918	3.987350
3348	0	1.399934	-0.861000	10.516760	0.014014	-0.008612	0.105165	0.038207	-1.901526	3.983412
3349	0	1.425789	-0.848219	10.345809	0.014282	-0.008484	0.103455	0.038599	-1.884465	3.980857
3350	0	1.378144	-0.854125	10.297639	0.013806	-0.008542	0.102973	0.038033	-1.866643	3.978518
3351	0	1.321059	-0.823743	10.126196	0.013245	-0.008240	0.101257	0.039329	-1.838026	3.981287
3352	0	1.308460	-0.811388	10.072066	0.013116	-0.008114	0.100717	0.037932	-1.812305	3.979205
3353	0	1.235744	-0.829743	9.888133	0.012390	-0.008301	0.098877	0.040422	-1.784313	3.980286
3354	0	1.211640	-0.817213	9.797232	0.012142	-0.008173	0.097969	0.039932	-1.764000	3.973726
3355	0	1.163227	-0.818014	9.625540	0.011658	-0.008179	0.096252	0.036773	-1.743556	3.976581
3356	0	1.152514	-0.763018	9.565051	0.011546	-0.007632	0.095648	0.037725	-1.728170	3.975234
3357	0	1.133795	-0.799501	9.442319	0.011353	-0.007996	0.094421	0.036850	-1.720201	3.971098
3358	0	1.112502	-0.823762	9.424300	0.011140	-0.008239	0.094241	0.036685	-1.711854	3.965177
3359	0	1.128848	-0.781510	9.405532	0.011292	-0.007812	0.094055	0.031813	-1.717814	3.960135
3360	0	1.110449	-0.837055	9.320008	0.011102	-0.008368	0.093201	0.026328	-1.730802	3.953905
3361	0	1.148365	-0.817830	9.319961	0.011475	-0.008179	0.093201	0.024971	-1.751499	3.955137
3362	0	1.132457	-0.805915	9.405030	0.011310	-0.008057	0.094052	0.019987	-1.779213	3.951538
3363	0	1.149450	-0.805678	9.447999	0.011475	-0.008057	0.094482	0.017801	-1.812783	3.944073
3364	0	1.190578	-0.799412	9.587762	0.011881	-0.007997	0.095881	0.018657	-1.851976	3.945221
3365	0	1.235854	-0.793037	9.777495	0.012329	-0.007935	0.097778	0.021449	-1.895860	3.942858
3366	0	1.266352	-0.786285	9.849936	0.012632	-0.007866	0.098503	0.022870	-1.941470	3.939013
3367	0	1.278885	-0.841944	9.936135	0.012756	-0.008423	0.099365	0.024659	-1.988298	3.936371
3368	0	1.303829	-0.817135	10.051210	0.013005	-0.008172	0.100516	0.023305	-2.035290	3.930698
3369	0	1.339512	-0.860332	10.168106	0.013367	-0.008606	0.101685	0.024192	-2.076643	3.926932
3370	0	1.357328	-0.805450	10.350422	0.013546	-0.008052	0.103508	0.019304	-2.116167	3.927681
3371	0	1.418149	-0.823756	10.430636	0.014160	-0.008240	0.104309	0.019706	-2.148961	3.920271
3372	0	1.384963	-0.835551	10.460692	0.013836	-0.008358	0.104609	0.020558	-2.173364	3.914291
3373	0	1.404351	-0.872216	10.540748	0.014038	-0.008728	0.105408	0.025159	-2.188630	3.911221
3374	0	1.392445	-0.877357	10.491909	0.013927	-0.008778	0.104918	0.027921	-2.195761	3.910415
3375	0	1.396708	-0.829384	10.449407	0.013977	-0.008301	0.104492	0.033905	-2.194220	3.902759
3376	0	1.369770	-0.871109	10.388700	0.013713	-0.008715	0.103885	0.036345	-2.186865	3.896734
3377	0	1.358920	-0.878481	10.309160	0.013611	-0.008789	0.103088	0.039649	-2.172226	3.894764
3378	0	1.323642	-0.853371	10.151093	0.013263	-0.008537	0.101507	0.042318	-2.151910	3.889593
3379	0	1.296959	-0.854188	10.089535	0.013000	-0.008545	0.100891	0.044488	-2.126236	3.893603
3380	0	1.260806	-0.853872	9.937624	0.012634	-0.008539	0.099373	0.043684	-2.105366	3.887816
3381	0	1.261045	-0.817939	9.851374	0.012634	-0.008179	0.098511	0.041543	-2.086973	3.884965
3382	0	1.201409	-0.756745	9.680975	0.012038	-0.007570	0.096807	0.043511	-2.067686	3.884440
3383	0	1.175702	-0.780838	9.613349	0.011780	-0.007812	0.096130	0.047033	-2.049815	3.876529
3384	0	1.159671	-0.750180	9.503915	0.011612	-0.007500	0.095037	0.043059	-2.040644	3.875222
3385	0	1.152646	-0.762984	9.478868	0.011536	-0.007629	0.094788	0.041013	-2.038693	3.870578
3386	0	1.163503	-0.732525	9.399661	0.011640	-0.007325	0.093996	0.039377	-2.042244	3.866912
3387	0	1.123074	-0.787178	9.405529	0.011230	-0.007874	0.094055	0.039874	-2.051632	3.860850
3388	0	1.154114	-0.750188	9.344435	0.011536	-0.007504	0.093445	0.041347	-2.067382	3.853976
3389	0	1.160857	-0.744567	9.380961	0.011597	-0.007446	0.093811	0.040375	-2.090876	3.848101
3390	0	1.163600	-0.811698	9.502601	0.011621	-0.008117	0.095028	0.038298	-2.118455	3.845242
3391	0	1.204839	-0.817802	9.618840	0.012024	-0.008179	0.096191	0.037231	-2.156454	3.843183
3392	0	1.221598	-0.823865	9.660929	0.012195	-0.008239	0.096612	0.035552	-2.190613	3.837134
3393	0	1.223829	-0.823863	9.783555	0.012207	-0.008240	0.097839	0.034909	-2.236003	3.837158
3394	0	1.242022	-0.848207	9.935313	0.012392	-0.008482	0.099357	0.032897	-2.277254	3.829288
3395	0	1.315738	-0.817507	10.021546	0.013123	-0.008179	0.100220	0.035048	-2.325786	3.827167
3396	0	1.321536	-0.866083	10.112265	0.013192	-0.008660	0.101126	0.032630	-2.360787	3.822023
3397	0	1.333216	-0.836150	10.229150	0.013306	-0.008362	0.102295	0.031111	-2.399172	3.811817
3398	0	1.374149	-0.842048	10.387226	0.013725	-0.008423	0.103874	0.031953	-2.425781	3.800690
3399	0	1.399450	-0.848184	10.436795	0.013977	-0.008484	0.104370	0.032434	-2.453635	3.796178
3400	0	1.383817	-0.872245	10.430315	0.013828	-0.008724	0.104304	0.032717	-2.473206	3.799774
3401	0	1.397876	-0.817146	10.449253	0.013977	-0.008179	0.104492	0.039079	-2.483774	3.799064
3402	0	1.415814	-0.798236	10.418759	0.014163	-0.007981	0.104187	0.036494	-2.487110	3.798867
3403	0	1.378573	-0.854450	10.339469	0.013794	-0.008545	0.103394	0.035572	-2.486710	3.799231
3404	0	1.382510	-0.805244	10.333646	0.013838	-0.008057	0.103334	0.038856	-2.481310	3.792928
3405	0	1.371124	-0.774967	10.242003	0.013733	-0.007751	0.102417	0.039641	-2.465760	3.787800
3406	0	1.342121	-0.817778	10.126616	0.013446	-0.008176	0.101263	0.036325	-2.446569	3.786084
3407	0	1.285207	-0.811793	9.967379	0.012878	-0.008118	0.099670	0.034879	-2.424944	3.783894
3408	0	1.273759	-0.812049	9.858088	0.012765	-0.008119	0.098577	0.031616	-2.401818	3.787737
3409	0	1.249035	-0.793687	9.771990	0.012512	-0.007935	0.097717	0.027742	-2.384787	3.788675
3410	0	1.202180	-0.812511	9.699180	0.012041	-0.008122	0.096990	0.023411	-2.370561	3.784999
3411	0	1.194458	-0.805449	9.601076	0.011963	-0.008057	0.096008	0.024711	-2.357234	3.778908
3412	0	1.161013	-0.786802	9.522018	0.011621	-0.007870	0.095219	0.025397	-2.352050	3.772690
3413	0	1.128590	-0.805532	9.472734	0.011292	-0.008057	0.094727	0.025599	-2.353681	3.769321
3414	0	1.127702	-0.793410	9.491086	0.011280	-0.007933	0.094911	0.022478	-2.358368	3.765135
3415	0	1.135695	-0.817964	9.399353	0.011353	-0.008179	0.093994	0.019845	-2.372052	3.765380
3416	0	1.167518	-0.787944	9.435709	0.011666	-0.007876	0.094358	0.014600	-2.391083	3.765301
3417	0	1.142622	-0.848094	9.515255	0.011414	-0.008484	0.095154	0.016527	-2.414494	3.760932
3418	0	1.188233	-0.793113	9.557593	0.011866	-0.007929	0.095578	0.012170	-2.442666	3.759659
3419	0	1.228466	-0.793733	9.649424	0.012268	-0.007935	0.096497	0.007296	-2.470480	3.755172
3420	0	1.207811	-0.812278	9.722171	0.012057	-0.008123	0.097224	0.006322	-2.503063	3.756097
3421	0	1.216568	-0.800014	9.795861	0.012146	-0.007996	0.097961	-0.000604	-2.534111	3.752585
3422	0	1.245484	-0.825060	9.941628	0.012429	-0.008249	0.099420	-0.003826	-2.571597	3.752280
3423	0	1.278107	-0.818253	10.009419	0.012756	-0.008179	0.100098	-0.009872	-2.607843	3.748978
3424	0	1.325700	-0.806768	10.161261	0.013233	-0.008065	0.101616	-0.014321	-2.642614	3.742728
3425	0	1.387448	-0.823676	10.192630	0.013855	-0.008240	0.101929	-0.012610	-2.672456	3.737652
3426	0	1.385236	-0.823158	10.350752	0.013833	-0.008234	0.103510	-0.011525	-2.701736	3.730122
3427	0	1.368377	-0.848165	10.339216	0.013672	-0.008484	0.103394	-0.010561	-2.722813	3.725315
3428	0	1.406860	-0.829683	10.442645	0.014062	-0.008297	0.104427	-0.011834	-2.738028	3.718083
3429	0	1.397844	-0.842386	10.382053	0.013977	-0.008423	0.103821	-0.014296	-2.747438	3.717145
3430	0	1.379689	-0.891209	10.394194	0.013796	-0.008914	0.103942	-0.013549	-2.756428	3.710565
3431	0	1.390180	-0.842372	10.357850	0.013916	-0.008423	0.103577	-0.015664	-2.748575	3.709058
3432	0	1.344608	-0.818571	10.266543	0.013460	-0.008181	0.102664	-0.022460	-2.740700	3.704127
3433	0	1.346539	-0.836427	10.162644	0.013489	-0.008362	0.101624	-0.026251	-2.722188	3.709868
3434	0	1.317591	-0.837182	10.102047	0.013198	-0.008368	0.101018	-0.032103	-2.705070	3.699447
3435	0	1.261025	-0.860497	9.967354	0.012634	-0.008606	0.099670	-0.032016	-2.685257	3.696810
3436	0	1.262222	-0.830005	9.882479	0.012648	-0.008299	0.098822	-0.034384	-2.663570	3.693461
3437	0	1.230736	-0.818230	9.771973	0.012329	-0.008179	0.097717	-0.039629	-2.645796	3.692384
3438	0	1.220962	-0.794555	9.644105	0.012225	-0.007942	0.096439	-0.044701	-2.635005	3.688375
3439	0	1.194503	-0.781410	9.594936	0.011963	-0.007812	0.095947	-0.047728	-2.621299	3.690414
3440	0	1.173314	-0.799578	9.515921	0.011744	-0.007999	0.095158	-0.044588	-2.616342	3.692449
3441	0	1.146809	-0.775331	9.497134	0.011475	-0.007751	0.094971	-0.048036	-2.615994	3.690444
3442	0	1.158174	-0.763184	9.491093	0.011583	-0.007633	0.094911	-0.047685	-2.621525	3.689773
3443	0	1.160113	-0.811766	9.429877	0.011597	-0.008118	0.094299	-0.049079	-2.634349	3.692003
3444	0	1.160872	-0.769394	9.441877	0.011605	-0.007690	0.094419	-0.054619	-2.645907	3.687476
3445	0	1.197805	-0.769243	9.509070	0.011963	-0.007690	0.095093	-0.058508	-2.671441	3.689150
3446	0	1.194923	-0.805831	9.655102	0.011932	-0.008061	0.096553	-0.056370	-2.698689	3.689160
3447	0	1.223428	-0.830180	9.704238	0.012207	-0.008301	0.097046	-0.059119	-2.738024	3.679112
3448	0	1.265355	-0.805736	9.782855	0.012628	-0.008060	0.097832	-0.058236	-2.775554	3.686391
3449	0	1.272143	-0.830155	9.911768	0.012695	-0.008301	0.099121	-0.060712	-2.812861	3.688451
3450	0	1.289501	-0.800013	10.014762	0.012870	-0.007998	0.100151	-0.065202	-2.848760	3.684102
3451	0	1.320638	-0.848185	10.137660	0.013184	-0.008484	0.101379	-0.064408	-2.881578	3.683537
3452	0	1.331156	-0.842166	10.173595	0.013290	-0.008419	0.101739	-0.068814	-2.912437	3.677158
3453	0	1.338336	-0.829959	10.265906	0.013367	-0.008301	0.102661	-0.068963	-2.938030	3.679473
3454	0	1.323130	-0.842473	10.424116	0.013217	-0.008421	0.104243	-0.074519	-2.960756	3.682749
3455	0	1.355826	-0.861090	10.351411	0.013550	-0.008606	0.103516	-0.081254	-2.977097	3.676719
3456	0	1.357275	-0.861843	10.369387	0.013566	-0.008616	0.103695	-0.084705	-2.991490	3.672634
3457	0	1.354685	-0.836458	10.406510	0.013550	-0.008362	0.104065	-0.088907	-2.995163	3.674337
3458	0	1.384132	-0.855103	10.339446	0.013848	-0.008551	0.103394	-0.090435	-2.994351	3.675832
3459	0	1.390155	-0.848554	10.247985	0.013916	-0.008484	0.102478	-0.093242	-2.985122	3.672521
3460	0	1.320067	-0.854540	10.217785	0.013215	-0.008549	0.102176	-0.090573	-2.975889	3.673749
3461	0	1.322304	-0.811749	10.187050	0.013245	-0.008118	0.101868	-0.091232	-2.958499	3.666667
3462	0	1.318062	-0.811707	10.041042	0.013202	-0.008118	0.100408	-0.091417	-2.941295	3.661136
3463	0	1.267128	-0.818128	9.936809	0.012695	-0.008179	0.099365	-0.095222	-2.920424	3.662206
3464	0	1.256460	-0.818819	9.833491	0.012587	-0.008184	0.098332	-0.100441	-2.901596	3.661943
3465	0	1.200415	-0.805901	9.753642	0.012024	-0.008057	0.097534	-0.104107	-2.885116	3.659462
3466	0	1.202591	-0.799814	9.735742	0.012045	-0.008000	0.097355	-0.102469	-2.869462	3.659650
3467	0	1.170326	-0.805713	9.631532	0.011719	-0.008057	0.096313	-0.104012	-2.857694	3.656078
3468	0	1.198358	-0.775669	9.552372	0.011992	-0.007753	0.095523	-0.109050	-2.853623	3.659638
3469	0	1.189604	-0.812117	9.527631	0.011902	-0.008118	0.095276	-0.114207	-2.853194	3.648299
3470	0	1.170585	-0.782421	9.545871	0.011706	-0.007820	0.095459	-0.120181	-2.859080	3.644161
3471	0	1.184696	-0.817807	9.521414	0.011841	-0.008179	0.095215	-0.120633	-2.872904	3.645550
3472	0	1.161849	-0.805597	9.551694	0.011609	-0.008056	0.095518	-0.122123	-2.890584	3.639990
3473	0	1.173288	-0.818068	9.625055	0.011719	-0.008179	0.096252	-0.125727	-2.913735	3.635007
3474	0	1.188293	-0.818517	9.691715	0.011868	-0.008183	0.096919	-0.128999	-2.937109	3.633113
3475	0	1.210304	-0.805636	9.826440	0.012085	-0.008057	0.098267	-0.129918	-2.964437	3.628665
3476	0	1.256840	-0.818116	9.868634	0.012548	-0.008179	0.098689	-0.134081	-2.993790	3.628111
3477	0	1.271619	-0.787511	9.942348	0.012695	-0.007874	0.099426	-0.137236	-3.023977	3.630191
3478	0	1.288138	-0.861139	10.014905	0.012859	-0.008610	0.100152	-0.140377	-3.055302	3.626241
3479	0	1.326258	-0.836654	10.101044	0.013245	-0.008362	0.101013	-0.146951	-3.081767	3.623276
3480	0	1.366172	-0.818996	10.185993	0.013647	-0.008189	0.101862	-0.148980	-3.104334	3.617088
3481	0	1.392448	-0.824030	10.320926	0.013916	-0.008240	0.103210	-0.150698	-3.119819	3.611594
3482	0	1.357899	-0.848349	10.271778	0.013566	-0.008486	0.102719	-0.149328	-3.140324	3.608860
3483	0	1.367775	-0.830130	10.302652	0.013672	-0.008301	0.103027	-0.150996	-3.152875	3.608636
3484	0	1.374977	-0.812150	10.345181	0.013744	-0.008120	0.103453	-0.154107	-3.164902	3.602429
3485	0	1.354607	-0.848561	10.308873	0.013550	-0.008484	0.103088	-0.156921	-3.166764	3.597786
3486	0	1.371647	-0.861450	10.266191	0.013725	-0.008610	0.102661	-0.163025	-3.162936	3.598453
3487	0	1.317107	-0.812178	10.193000	0.013184	-0.008118	0.101929	-0.168433	-3.154818	3.593749
3488	0	1.313844	-0.855492	10.156680	0.013158	-0.008554	0.101564	-0.170720	-3.138904	3.591763
3489	0	1.279714	-0.848601	10.089350	0.012817	-0.008484	0.100891	-0.173779	-3.121870	3.583360
3490	0	1.281951	-0.842726	9.979875	0.012838	-0.008428	0.099796	-0.174095	-3.106134	3.579833
3491	0	1.261928	-0.775128	9.936715	0.012634	-0.007751	0.099365	-0.174601	-3.094693	3.576734
3492	0	1.240203	-0.812151	9.833253	0.012421	-0.008118	0.098330	-0.179724	-3.078831	3.572460
3493	0	1.237301	-0.793329	9.710922	0.012390	-0.007935	0.097107	-0.178942	-3.064408	3.568199
3494	0	1.234332	-0.829841	9.625790	0.012356	-0.008299	0.096256	-0.179134	-3.055308	3.563832
3495	0	1.201478	-0.836324	9.649760	0.012024	-0.008362	0.096497	-0.181616	-3.050154	3.561185
3496	0	1.181755	-0.781390	9.588889	0.011823	-0.007815	0.095888	-0.180710	-3.049648	3.558625
3497	0	1.165726	-0.793693	9.564195	0.011658	-0.007935	0.095642	-0.184474	-3.054684	3.557581
3498	0	1.177854	-0.818570	9.539684	0.011779	-0.008183	0.095397	-0.187930	-3.059898	3.547531
3499	0	1.184294	-0.799956	9.533632	0.011841	-0.007996	0.095337	-0.193519	-3.067966	3.541454
3500	0	1.185623	-0.800500	9.643215	0.011845	-0.008004	0.096434	-0.195489	-3.087183	3.536986
3501	0	1.185915	-0.799950	9.722645	0.011841	-0.007996	0.097229	-0.201165	-3.114149	3.536394
3502	0	1.219510	-0.800873	9.722130	0.012182	-0.008004	0.097223	-0.207564	-3.134649	3.536872
3503	0	1.246838	-0.830093	9.844752	0.012451	-0.008301	0.098450	-0.208880	-3.159975	3.537520
3504	0	1.269347	-0.842518	9.911303	0.012669	-0.008424	0.099116	-0.211639	-3.193955	3.534861
3505	0	1.296369	-0.853990	10.003391	0.012939	-0.008545	0.100037	-0.207021	-3.226940	3.531368
3506	0	1.276335	-0.817118	10.002814	0.012743	-0.008169	0.100031	-0.210395	-3.255450	3.525872
3507	0	1.313994	-0.811362	10.107229	0.013123	-0.008118	0.101074	-0.206839	-3.280343	3.522694
3508	0	1.322977	-0.853518	10.222789	0.013219	-0.008537	0.102229	-0.205378	-3.297738	3.516487
3509	0	1.319457	-0.872643	10.217157	0.013184	-0.008728	0.102173	-0.204583	-3.315181	3.515007
3510	0	1.375883	-0.829885	10.271870	0.013755	-0.008298	0.102719	-0.206442	-3.324769	3.510463
3511	0	1.348992	-0.842162	10.321040	0.013489	-0.008423	0.103210	-0.205869	-3.331167	3.506155
3512	0	1.385233	-0.847989	10.327131	0.013857	-0.008482	0.103271	-0.204245	-3.331237	3.500813
3513	0	1.360020	-0.823902	10.205226	0.013611	-0.008240	0.102051	-0.204032	-3.324408	3.493604
3514	0	1.370316	-0.787071	10.229898	0.013711	-0.007873	0.102298	-0.202534	-3.320756	3.488961
3515	0	1.317013	-0.811676	10.186949	0.013184	-0.008118	0.101868	-0.202076	-3.310669	3.482574
3516	0	1.320304	-0.829706	10.052995	0.013218	-0.008300	0.100528	-0.199466	-3.298740	3.475913
3517	0	1.286049	-0.854389	9.979488	0.012878	-0.008545	0.099792	-0.198820	-3.283178	3.473907
3518	0	1.263751	-0.823689	9.949394	0.012659	-0.008238	0.099491	-0.198260	-3.263338	3.472162
3519	0	1.249733	-0.811787	9.851261	0.012512	-0.008118	0.098511	-0.198989	-3.250987	3.465507
3520	0	1.228389	-0.787527	9.753895	0.012300	-0.007874	0.097537	-0.200415	-3.237518	3.462259
3521	0	1.189482	-0.812145	9.668024	0.011902	-0.008118	0.096680	-0.205517	-3.234018	3.458211
3522	0	1.163662	-0.836849	9.631533	0.011643	-0.008369	0.096314	-0.204932	-3.230750	3.453335
3523	0	1.183554	-0.805197	9.594831	0.011841	-0.008057	0.095947	-0.200018	-3.229217	3.448500
3524	0	1.170649	-0.822920	9.570542	0.011708	-0.008231	0.095705	-0.198344	-3.231824	3.445903
3525	0	1.172323	-0.866323	9.613016	0.011719	-0.008667	0.096130	-0.194696	-3.241826	3.445749
3526	0	1.228135	-0.835473	9.612885	0.012277	-0.008355	0.096129	-0.194990	-3.252056	3.441807
3527	0	1.240050	-0.830253	9.625096	0.012390	-0.008301	0.096252	-0.197923	-3.268972	3.440875
3528	0	1.217404	-0.799973	9.734635	0.012167	-0.007999	0.097347	-0.199072	-3.281841	3.435478
3529	0	1.216090	-0.793055	9.686125	0.012146	-0.007935	0.096863	-0.195160	-3.303971	3.427662
3530	0	1.212988	-0.817248	9.819974	0.012115	-0.008171	0.098202	-0.197707	-3.326339	3.426402
3531	0	1.246469	-0.817406	9.844838	0.012451	-0.008179	0.098450	-0.193151	-3.346508	3.421918
3532	0	1.249188	-0.804183	9.942215	0.012478	-0.008048	0.099423	-0.186829	-3.367053	3.419962
3533	0	1.277511	-0.835906	9.985135	0.012756	-0.008362	0.099854	-0.184634	-3.392917	3.417311
3534	0	1.293480	-0.823890	10.027320	0.012916	-0.008235	0.100276	-0.189949	-3.419161	3.415240
3535	0	1.331842	-0.829990	10.156090	0.013306	-0.008301	0.101562	-0.189738	-3.437865	3.409798
3536	0	1.352294	-0.854290	10.180180	0.013515	-0.008544	0.101803	-0.189301	-3.451643	3.409326
3537	0	1.368191	-0.823596	10.198871	0.013672	-0.008240	0.101990	-0.185731	-3.467225	3.400390
3538	0	1.363302	-0.834818	10.210924	0.013631	-0.008355	0.102109	-0.178629	-3.473913	3.400330
3539	0	1.342908	-0.830082	10.247785	0.013428	-0.008301	0.102478	-0.179403	-3.479641	3.402825
3540	0	1.324484	-0.836336	10.143965	0.013247	-0.008363	0.101439	-0.180671	-3.481949	3.400346
3541	0	1.311625	-0.842112	10.174656	0.013123	-0.008423	0.101746	-0.179331	-3.479057	3.400075
3542	0	1.322219	-0.836054	10.107623	0.013231	-0.008359	0.101075	-0.181539	-3.472969	3.391845
3543	0	1.310830	-0.842258	10.077092	0.013123	-0.008423	0.100769	-0.181679	-3.460951	3.389689
3544	0	1.302076	-0.823874	9.991908	0.013033	-0.008240	0.099917	-0.180958	-3.451170	3.385060
3545	0	1.286442	-0.823765	9.942826	0.012878	-0.008240	0.099426	-0.178881	-3.439187	3.376619
3546	0	1.265021	-0.822909	9.882242	0.012667	-0.008236	0.098820	-0.171239	-3.424202	3.365353
3547	0	1.231414	-0.823728	9.759731	0.012329	-0.008240	0.097595	-0.168801	-3.410725	3.361199
3548	0	1.253263	-0.780480	9.778366	0.012543	-0.007808	0.097782	-0.165846	-3.402921	3.357288
3549	0	1.231828	-0.763066	9.747441	0.012329	-0.007629	0.097473	-0.167792	-3.394176	3.357243
3550	0	1.217880	-0.781298	9.625534	0.012185	-0.007815	0.096254	-0.165483	-3.390632	3.355008
3551	0	1.183806	-0.774791	9.668031	0.011841	-0.007751	0.096680	-0.161828	-3.391267	3.355486
3552	0	1.177353	-0.792655	9.588736	0.011774	-0.007928	0.095887	-0.160904	-3.394478	3.360395
3553	0	1.184232	-0.835725	9.582541	0.011841	-0.008362	0.095825	-0.155986	-3.400102	3.356695
3554	0	1.222246	-0.816366	9.619036	0.012210	-0.008170	0.096191	-0.149072	-3.418829	3.354286
3555	0	1.221802	-0.811708	9.655628	0.012207	-0.008118	0.096558	-0.149147	-3.435598	3.355039
3556	0	1.230193	-0.769287	9.728540	0.012290	-0.007689	0.097287	-0.153887	-3.453317	3.356785
3557	0	1.247135	-0.805734	9.826399	0.012451	-0.008057	0.098267	-0.155473	-3.480492	3.354363
3558	0	1.269097	-0.763266	9.880796	0.012674	-0.007631	0.098810	-0.157791	-3.503399	3.351370
3559	0	1.277536	-0.786836	9.936320	0.012756	-0.007874	0.099365	-0.152571	-3.528926	3.346152
3560	0	1.275107	-0.822977	9.948032	0.012733	-0.008230	0.099483	-0.152670	-3.552799	3.337003
3561	0	1.289381	-0.823767	10.088932	0.012878	-0.008240	0.100891	-0.150966	-3.573840	3.328245
3562	0	1.335107	-0.878638	10.167775	0.013336	-0.008785	0.101680	-0.152958	-3.594153	3.327450
3563	0	1.331431	-0.824039	10.137821	0.013306	-0.008240	0.101379	-0.154295	-3.607437	3.326246
3564	0	1.351192	-0.866671	10.155903	0.013506	-0.008669	0.101560	-0.152399	-3.617695	3.325724
3565	0	1.367434	-0.824186	10.235546	0.013672	-0.008240	0.102356	-0.155365	-3.623913	3.329411
3566	0	1.325130	-0.812069	10.235394	0.013249	-0.008122	0.102354	-0.153957	-3.629504	3.329073
3567	0	1.341960	-0.824038	10.217387	0.013428	-0.008240	0.102173	-0.155158	-3.623832	3.332767
3568	0	1.316145	-0.799585	10.223669	0.013167	-0.007998	0.102236	-0.153704	-3.620624	3.330041
3569	0	1.311337	-0.835953	10.077043	0.013123	-0.008362	0.100769	-0.151479	-3.613603	3.327649
3570	0	1.333551	-0.823602	10.040634	0.013348	-0.008236	0.100405	-0.151838	-3.603198	3.324829
3571	0	1.310810	-0.805546	10.022171	0.013123	-0.008057	0.100220	-0.150763	-3.590069	3.322279
3572	0	1.320410	-0.805542	9.930954	0.013216	-0.008055	0.099308	-0.151868	-3.579682	3.321277
3573	0	1.287084	-0.781546	9.845046	0.012878	-0.007812	0.098450	-0.155552	-3.574212	3.316500
3574	0	1.272612	-0.794301	9.839142	0.012741	-0.007941	0.098390	-0.157927	-3.560094	3.320351
3575	0	1.201641	-0.823908	9.808447	0.012024	-0.008240	0.098083	-0.157564	-3.554589	3.321057
3576	0	1.211987	-0.805308	9.717049	0.012131	-0.008056	0.097169	-0.154844	-3.545037	3.318431
3577	0	1.232809	-0.799404	9.680202	0.012329	-0.007996	0.096802	-0.153432	-3.547031	3.316217
3578	0	1.159013	-0.829776	9.692428	0.011594	-0.008298	0.096924	-0.153621	-3.545842	3.314872
3579	0	1.172463	-0.830032	9.680109	0.011719	-0.008301	0.096802	-0.153535	-3.555903	3.312518
3580	0	1.185467	-0.805322	9.686080	0.011852	-0.008056	0.096861	-0.151093	-3.561837	3.309118
3581	0	1.203583	-0.799602	9.655610	0.012024	-0.007996	0.096558	-0.152055	-3.578994	3.303647
3582	0	1.217800	-0.793421	9.722427	0.012170	-0.007936	0.097225	-0.151031	-3.591620	3.304107
3583	0	1.227822	-0.818117	9.734959	0.012268	-0.008179	0.097351	-0.154477	-3.606532	3.302868
3584	0	1.229847	-0.812483	9.795619	0.012288	-0.008123	0.097958	-0.156612	-3.621616	3.296406
3585	0	1.252975	-0.793327	9.832551	0.012512	-0.007935	0.098328	-0.155843	-3.644922	3.296262
3586	0	1.262921	-0.853951	9.917503	0.012609	-0.008543	0.099177	-0.152599	-3.671659	3.297613
3587	0	1.264847	-0.842337	10.009582	0.012634	-0.008423	0.100098	-0.153683	-3.690754	3.290125
3588	0	1.298604	-0.818747	10.039506	0.012967	-0.008181	0.100398	-0.162050	-3.715153	3.285594
3589	0	1.307491	-0.812274	10.119415	0.013062	-0.008118	0.101196	-0.168286	-3.733099	3.283656
3590	0	1.316247	-0.800502	10.131196	0.013149	-0.008006	0.101314	-0.167593	-3.750811	3.282763
3591	0	1.337476	-0.799749	10.150025	0.013367	-0.007996	0.101501	-0.170127	-3.762686	3.277799
3592	0	1.351254	-0.805925	10.155881	0.013505	-0.008061	0.101560	-0.168060	-3.773975	3.268673
3593	0	1.336656	-0.860856	10.168437	0.013367	-0.008606	0.101685	-0.171413	-3.776567	3.270393
3594	0	1.361113	-0.849076	10.198853	0.013610	-0.008490	0.101989	-0.173138	-3.780672	3.271170
3595	0	1.330021	-0.860414	10.138026	0.013306	-0.008606	0.101379	-0.171440	-3.777234	3.270133
3596	0	1.334864	-0.829850	10.168635	0.013355	-0.008298	0.101686	-0.172326	-3.772484	3.265293
3597	0	1.323705	-0.848106	10.101441	0.013245	-0.008484	0.101013	-0.169371	-3.766576	3.258943
3598	0	1.273036	-0.872488	10.046699	0.012741	-0.008723	0.100466	-0.171434	-3.757013	3.258158
3599	0	1.292767	-0.824209	9.967175	0.012939	-0.008240	0.099670	-0.174343	-3.746107	3.258371
3600	0	1.265610	-0.818363	10.016253	0.012671	-0.008183	0.100161	-0.174686	-3.731147	3.254801
3601	0	1.250020	-0.811612	9.887860	0.012512	-0.008118	0.098877	-0.173096	-3.719828	3.250601
3602	0	1.247906	-0.811561	9.869782	0.012488	-0.008115	0.098697	-0.174409	-3.711560	3.252523
3603	0	1.244631	-0.781572	9.790075	0.012451	-0.007812	0.097900	-0.178320	-3.708403	3.246174
3604	0	1.206566	-0.806664	9.735201	0.012075	-0.008063	0.097351	-0.182603	-3.699391	3.248289
3605	0	1.177666	-0.824058	9.716828	0.011780	-0.008240	0.097168	-0.183844	-3.698162	3.245326
3606	0	1.219659	-0.805817	9.649709	0.012200	-0.008059	0.096497	-0.183705	-3.696114	3.245109
3607	0	1.214964	-0.805937	9.704522	0.012146	-0.008057	0.097046	-0.187383	-3.702770	3.248006
3608	0	1.234426	-0.812229	9.661576	0.012336	-0.008123	0.096617	-0.186522	-3.715160	3.242654
3609	0	1.209141	-0.836200	9.716715	0.012085	-0.008362	0.097168	-0.187172	-3.725078	3.242015
3610	0	1.235380	-0.799934	9.722531	0.012341	-0.007997	0.097227	-0.190917	-3.741836	3.238388
3611	0	1.246248	-0.793773	9.741041	0.012451	-0.007935	0.097412	-0.195075	-3.757373	3.234593
3612	0	1.236794	-0.812406	9.832184	0.012352	-0.008124	0.098324	-0.195225	-3.778160	3.229966
3613	0	1.246356	-0.812165	9.911921	0.012451	-0.008118	0.099121	-0.200375	-3.794646	3.232226
3614	0	1.273449	-0.794843	9.978546	0.012720	-0.007943	0.099788	-0.206885	-3.813305	3.232801
3615	0	1.289237	-0.818138	10.046186	0.012878	-0.008179	0.100464	-0.210267	-3.831366	3.227597
3616	0	1.316646	-0.830433	10.112855	0.013150	-0.008307	0.101130	-0.208365	-3.851861	3.227657
3617	0	1.301443	-0.842232	10.149972	0.013000	-0.008423	0.101501	-0.208163	-3.869686	3.222708
3618	0	1.327586	-0.830230	10.131387	0.013272	-0.008300	0.101315	-0.211221	-3.875835	3.215790
3619	0	1.349563	-0.854736	10.223278	0.013489	-0.008545	0.102234	-0.214269	-3.885590	3.211094
3620	0	1.356271	-0.806289	10.174276	0.013563	-0.008062	0.101743	-0.215265	-3.887105	3.215948
3621	0	1.323995	-0.849353	10.229473	0.013245	-0.008484	0.102295	-0.226374	-3.883903	3.221275
3622	0	1.323041	-0.838668	10.150072	0.013235	-0.008382	0.101501	-0.231911	-3.880677	3.217292
3623	0	1.323815	-0.830208	10.156324	0.013245	-0.008301	0.101562	-0.233660	-3.875366	3.217428
3624	0	1.322235	-0.860867	10.144256	0.013231	-0.008609	0.101441	-0.233655	-3.867300	3.216151
3625	0	1.335585	-0.824165	9.979378	0.013367	-0.008240	0.099792	-0.236009	-3.856836	3.217248
3626	0	1.302710	-0.836626	9.942976	0.013040	-0.008366	0.099428	-0.236803	-3.844443	3.215755
3627	0	1.292621	-0.811487	9.948925	0.012939	-0.008118	0.099487	-0.233813	-3.831136	3.217613
3628	0	1.308468	-0.798979	9.863820	0.013096	-0.007991	0.098637	-0.232746	-3.820084	3.214907
3629	0	1.274640	-0.793305	9.851215	0.012756	-0.007935	0.098511	-0.231186	-3.810415	3.215189
3630	0	1.235990	-0.805409	9.765942	0.012370	-0.008054	0.097658	-0.231555	-3.800359	3.209002
3631	0	1.225829	-0.793513	9.777950	0.012268	-0.007935	0.097778	-0.232377	-3.790758	3.207236
3632	0	1.217913	-0.805979	9.717076	0.012187	-0.008059	0.097170	-0.233797	-3.783349	3.195423
3633	0	1.220527	-0.799754	9.692389	0.012207	-0.007996	0.096924	-0.236131	-3.783094	3.187881
3634	0	1.177889	-0.867157	9.637322	0.011776	-0.008672	0.096374	-0.236095	-3.788329	3.183713
3635	0	1.196566	-0.842557	9.680118	0.011963	-0.008423	0.096802	-0.239538	-3.793342	3.179801
3636	0	1.221211	-0.836979	9.667755	0.012212	-0.008368	0.096678	-0.242425	-3.795434	3.178187
3637	0	1.209211	-0.824183	9.692276	0.012085	-0.008240	0.096924	-0.245204	-3.805551	3.175430
3638	0	1.216983	-0.805930	9.753030	0.012160	-0.008061	0.097531	-0.243035	-3.818386	3.169057
3639	0	1.234066	-0.830270	9.777670	0.012329	-0.008301	0.097778	-0.245701	-3.833533	3.166841
3640	0	1.260358	-0.831057	9.807830	0.012596	-0.008306	0.098080	-0.251924	-3.843827	3.165129
3641	0	1.258392	-0.860469	9.881467	0.012573	-0.008606	0.098816	-0.250851	-3.857774	3.162852
3642	0	1.273199	-0.848465	9.960428	0.012716	-0.008482	0.099607	-0.254391	-3.877356	3.162820
3643	0	1.313257	-0.836283	9.966901	0.013123	-0.008362	0.099670	-0.255891	-3.890397	3.158822
3644	0	1.303236	-0.799677	10.045865	0.013021	-0.007998	0.100460	-0.254212	-3.905443	3.149539
3645	0	1.324740	-0.811919	10.107373	0.013245	-0.008118	0.101074	-0.256156	-3.910095	3.145708
3646	0	1.319445	-0.817972	10.156003	0.013188	-0.008183	0.101561	-0.253375	-3.918427	3.146939
3647	0	1.331266	-0.842712	10.137812	0.013306	-0.008423	0.101379	-0.258474	-3.927794	3.144255
3648	0	1.319821	-0.836826	10.137655	0.013197	-0.008370	0.101377	-0.256222	-3.930702	3.139693
3649	0	1.336612	-0.836319	10.174557	0.013367	-0.008362	0.101746	-0.257930	-3.931504	3.136573
3650	0	1.323898	-0.849076	10.143971	0.013243	-0.008488	0.101439	-0.261468	-3.928734	3.132547
3651	0	1.335837	-0.866565	10.107543	0.013367	-0.008667	0.101074	-0.259993	-3.920758	3.127255
3652	0	1.303531	-0.841902	10.028401	0.013044	-0.008421	0.100283	-0.257836	-3.911866	3.124448
3653	0	1.305362	-0.836436	10.028158	0.013062	-0.008362	0.100281	-0.260753	-3.904253	3.118630
3654	0	1.284822	-0.830703	9.979519	0.012862	-0.008307	0.099793	-0.261296	-3.889617	3.114434
3655	0	1.250262	-0.811810	9.924434	0.012512	-0.008118	0.099243	-0.261759	-3.879935	3.109117
3656	0	1.230193	-0.842272	9.912410	0.012310	-0.008424	0.099123	-0.260503	-3.871934	3.105374
3657	0	1.243840	-0.793602	9.802397	0.012451	-0.007935	0.098022	-0.262050	-3.858369	3.095898
3658	0	1.241717	-0.805674	9.869805	0.012425	-0.008060	0.098697	-0.257806	-3.850102	3.091465
3659	0	1.268665	-0.799855	9.796231	0.012695	-0.007996	0.097961	-0.261158	-3.841288	3.084452
3660	0	1.206196	-0.824332	9.716991	0.012068	-0.008246	0.097169	-0.257579	-3.835670	3.081069
3661	0	1.226875	-0.787147	9.667977	0.012268	-0.007874	0.096680	-0.255378	-3.837679	3.079671
3662	0	1.239150	-0.774930	9.692364	0.012391	-0.007748	0.096924	-0.257402	-3.839374	3.072618
3663	0	1.227127	-0.799384	9.765599	0.012268	-0.007996	0.097656	-0.255523	-3.844296	3.072314
3664	0	1.252129	-0.798971	9.753304	0.012518	-0.007993	0.097533	-0.252162	-3.849393	3.070404
3665	0	1.240111	-0.824441	9.783757	0.012390	-0.008240	0.097839	-0.257856	-3.863357	3.066578
3666	0	1.248563	-0.807009	9.795569	0.012473	-0.008066	0.097958	-0.262658	-3.879094	3.064371
3667	0	1.233897	-0.836271	9.887565	0.012329	-0.008362	0.098877	-0.263815	-3.891620	3.056293
3668	0	1.266589	-0.818151	9.929967	0.012653	-0.008181	0.099301	-0.265176	-3.907121	3.058318
3669	0	1.282949	-0.842242	9.966889	0.012817	-0.008423	0.099670	-0.264917	-3.922067	3.054391
3670	0	1.285486	-0.854712	10.021398	0.012841	-0.008545	0.100216	-0.267661	-3.938664	3.052549
3671	0	1.258198	-0.878753	10.070705	0.012573	-0.008789	0.100708	-0.266108	-3.949612	3.047252
3672	0	1.278650	-0.848136	10.082554	0.012774	-0.008481	0.100827	-0.266711	-3.965331	3.044344
3673	0	1.325390	-0.836166	10.131716	0.013245	-0.008362	0.101318	-0.266692	-3.976792	3.038676
3674	0	1.345455	-0.823703	10.125353	0.013446	-0.008240	0.101254	-0.263809	-3.987590	3.033337
3675	0	1.318400	-0.866394	10.070822	0.013184	-0.008667	0.100708	-0.260522	-3.989017	3.032871
3676	0	1.330731	-0.817278	10.095195	0.013306	-0.008173	0.100952	-0.260398	-3.991827	3.033580
3677	0	1.330248	-0.817678	10.119686	0.013306	-0.008179	0.101196	-0.258204	-3.989179	3.026732
3678	0	1.311303	-0.853860	10.095368	0.013116	-0.008541	0.100953	-0.255388	-3.986880	3.021909
3679	0	1.311550	-0.848377	10.089204	0.013123	-0.008484	0.100891	-0.255339	-3.979780	3.021563
3680	0	1.310312	-0.817539	10.077093	0.013108	-0.008179	0.100770	-0.251472	-3.974875	3.013176
3681	0	1.311592	-0.830072	9.997646	0.013123	-0.008301	0.099976	-0.251498	-3.968141	3.014465
3682	0	1.303551	-0.823995	9.912370	0.013048	-0.008240	0.099122	-0.251722	-3.954401	3.015958
3683	0	1.256755	-0.823952	9.838942	0.012573	-0.008240	0.098389	-0.251545	-3.948621	3.015465
3684	0	1.218479	-0.811658	9.851312	0.012196	-0.008118	0.098512	-0.250168	-3.936931	3.009568
3685	0	1.232547	-0.817632	9.845036	0.012329	-0.008179	0.098450	-0.247435	-3.933517	3.006063
3686	0	1.219372	-0.805298	9.784093	0.012199	-0.008052	0.097840	-0.248727	-3.927659	3.002972
3687	0	1.220837	-0.811632	9.808344	0.012207	-0.008118	0.098083	-0.247277	-3.929972	3.002352
3688	0	1.208203	-0.829905	9.710657	0.012087	-0.008299	0.097106	-0.247463	-3.925022	2.997914
3689	0	1.221177	-0.836405	9.741132	0.012207	-0.008362	0.097412	-0.250104	-3.931308	2.988307
3690	0	1.228446	-0.800288	9.795845	0.012278	-0.008000	0.097960	-0.253169	-3.940003	2.986689
3691	0	1.215557	-0.811964	9.808215	0.012146	-0.008118	0.098083	-0.255628	-3.951827	2.984030
3692	0	1.260149	-0.799931	9.765229	0.012592	-0.008000	0.097653	-0.254686	-3.963190	2.986865
3693	0	1.252217	-0.799608	9.820426	0.012512	-0.007996	0.098206	-0.255363	-3.975426	2.978768
3694	0	1.254626	-0.817819	9.911666	0.012532	-0.008181	0.099118	-0.252730	-3.992227	2.976778
3695	0	1.289006	-0.823894	9.899758	0.012878	-0.008240	0.098999	-0.251960	-4.006280	2.972292
3696	0	1.285419	-0.860259	9.984812	0.012840	-0.008605	0.099850	-0.249262	-4.022812	2.963728
3697	0	1.307011	-0.805641	10.003552	0.013062	-0.008057	0.100037	-0.249134	-4.033199	2.958939
3698	0	1.271943	-0.866810	10.070417	0.012712	-0.008667	0.100705	-0.250458	-4.041648	2.954650
3699	0	1.300507	-0.848592	10.082932	0.013000	-0.008484	0.100830	-0.252896	-4.047382	2.949836
3700	0	1.289495	-0.824373	10.076618	0.012887	-0.008245	0.100767	-0.252110	-4.056928	2.947897
3701	0	1.287973	-0.836148	10.034166	0.012878	-0.008362	0.100342	-0.251663	-4.058943	2.942337
3702	0	1.324864	-0.836122	10.137822	0.013247	-0.008362	0.101378	-0.250984	-4.061818	2.938047
3703	0	1.330766	-0.824071	10.137905	0.013306	-0.008240	0.101379	-0.252046	-4.064562	2.933701
3704	0	1.306404	-0.861263	10.034069	0.013065	-0.008609	0.100341	-0.256281	-4.063563	2.930496
3705	0	1.299705	-0.829931	10.028133	0.013000	-0.008301	0.100281	-0.254669	-4.060085	2.930654
3706	0	1.298697	-0.811277	10.064885	0.012993	-0.008115	0.100648	-0.252443	-4.053796	2.930985
3707	0	1.275040	-0.805263	10.015977	0.012756	-0.008057	0.100159	-0.247785	-4.047434	2.922819
3708	0	1.286030	-0.798873	9.961196	0.012866	-0.007988	0.099611	-0.248532	-4.041285	2.915924
3709	0	1.238232	-0.811758	9.881691	0.012390	-0.008118	0.098816	-0.248286	-4.032640	2.906492
3710	0	1.254829	-0.811479	9.930745	0.012557	-0.008118	0.099306	-0.244912	-4.022947	2.904936
3711	0	1.244603	-0.793430	9.832831	0.012451	-0.007935	0.098328	-0.244701	-4.017288	2.905326
3712	0	1.243741	-0.805253	9.796313	0.012441	-0.008057	0.097962	-0.239839	-4.013817	2.901557
3713	0	1.238690	-0.811940	9.777859	0.012390	-0.008118	0.097778	-0.241783	-4.010364	2.896041
3714	0	1.250320	-0.812000	9.777874	0.012506	-0.008121	0.097778	-0.240036	-4.007944	2.892975
3715	0	1.245358	-0.860238	9.747315	0.012451	-0.008606	0.097473	-0.235873	-4.011068	2.887632
3716	0	1.245838	-0.841506	9.710576	0.012456	-0.008416	0.097106	-0.234492	-4.014225	2.880703
3717	0	1.221357	-0.848393	9.704507	0.012207	-0.008484	0.097046	-0.234658	-4.022176	2.882150
3718	0	1.228637	-0.830173	9.777567	0.012280	-0.008302	0.097776	-0.234808	-4.029315	2.882066
3719	0	1.221529	-0.793349	9.826566	0.012207	-0.007935	0.098267	-0.233773	-4.039110	2.882325
3720	0	1.228966	-0.793242	9.814102	0.012284	-0.007933	0.098142	-0.233664	-4.045557	2.881539
3721	0	1.203682	-0.823944	9.960784	0.012024	-0.008240	0.099609	-0.233611	-4.060502	2.880820
3722	0	1.272715	-0.824481	9.923815	0.012721	-0.008240	0.099239	-0.239420	-4.067684	2.876654
3723	0	1.288798	-0.842147	9.960826	0.012878	-0.008423	0.099609	-0.237834	-4.078816	2.868396
3724	0	1.327600	-0.805437	10.009319	0.013264	-0.008055	0.100095	-0.237648	-4.092968	2.868140
3725	0	1.337410	-0.836431	9.997439	0.013367	-0.008362	0.099976	-0.240556	-4.101561	2.864773
3726	0	1.308593	-0.842698	10.082604	0.013076	-0.008429	0.100827	-0.238902	-4.113120	2.864749
3727	0	1.330805	-0.817019	10.119666	0.013306	-0.008179	0.101196	-0.229381	-4.115908	2.862661
3728	0	1.331513	-0.840495	10.113478	0.013310	-0.008407	0.101135	-0.227501	-4.121305	2.859710
3729	0	1.330723	-0.811715	10.058577	0.013306	-0.008118	0.100586	-0.226842	-4.123174	2.856156
3730	0	1.306349	-0.811763	10.107338	0.013064	-0.008118	0.101073	-0.226728	-4.122228	2.854908
3731	0	1.300189	-0.781226	10.162337	0.013000	-0.007812	0.101624	-0.226461	-4.123840	2.852792
3732	0	1.311920	-0.787421	10.076872	0.013124	-0.007874	0.100768	-0.227141	-4.117894	2.853576
3733	0	1.299243	-0.823648	9.979380	0.013000	-0.008240	0.099792	-0.223368	-4.108688	2.855100
3734	0	1.285336	-0.805114	9.979551	0.012862	-0.008051	0.099794	-0.223348	-4.098593	2.850388
3735	0	1.268756	-0.824027	9.918308	0.012695	-0.008240	0.099182	-0.223753	-4.089667	2.845608
3736	0	1.272850	-0.806054	9.906235	0.012740	-0.008059	0.099061	-0.225959	-4.076215	2.846252
3737	0	1.280620	-0.823822	9.820715	0.012817	-0.008240	0.098206	-0.224003	-4.063191	2.844498
3738	0	1.223682	-0.842026	9.827048	0.012245	-0.008420	0.098269	-0.224055	-4.053438	2.839770
3739	0	1.226181	-0.817974	9.796212	0.012268	-0.008179	0.097961	-0.225091	-4.046088	2.832866
3740	0	1.218816	-0.811890	9.802424	0.012194	-0.008121	0.098023	-0.223037	-4.039592	2.828142
3741	0	1.201582	-0.805040	9.765776	0.012024	-0.008057	0.097656	-0.215468	-4.030038	2.821644
3742	0	1.243277	-0.792226	9.778145	0.012435	-0.007922	0.097781	-0.215556	-4.027354	2.822847
3743	0	1.226949	-0.805827	9.735076	0.012268	-0.008057	0.097351	-0.217515	-4.028894	2.822305
3744	0	1.233427	-0.781570	9.796023	0.012332	-0.007816	0.097960	-0.216947	-4.031400	2.823211
3745	0	1.233167	-0.793671	9.753368	0.012329	-0.007935	0.097534	-0.219319	-4.034275	2.817342
3746	0	1.234342	-0.824572	9.746993	0.012334	-0.008245	0.097471	-0.220891	-4.045291	2.818333
3747	0	1.239964	-0.829970	9.832653	0.012390	-0.008301	0.098328	-0.219556	-4.056167	2.810578
3748	0	1.260534	-0.799444	9.807878	0.012591	-0.007994	0.098081	-0.220526	-4.072251	2.807901
3749	0	1.276482	-0.799462	9.863180	0.012756	-0.007996	0.098633	-0.219429	-4.081853	2.804391
3750	0	1.284739	-0.823522	9.972715	0.012835	-0.008238	0.099729	-0.216477	-4.096350	2.800341
3751	0	1.282681	-0.818564	10.021795	0.012817	-0.008179	0.100220	-0.224332	-4.106877	2.794855
3752	0	1.296512	-0.800944	9.948255	0.012958	-0.008010	0.099483	-0.223873	-4.115283	2.793851
3753	0	1.307357	-0.836273	10.027912	0.013062	-0.008362	0.100281	-0.224991	-4.128757	2.791340
3754	0	1.334009	-0.824297	10.045854	0.013330	-0.008242	0.100460	-0.226581	-4.140520	2.787185
3755	0	1.324812	-0.824300	10.076832	0.013245	-0.008240	0.100769	-0.230131	-4.144220	2.783862
3756	0	1.301020	-0.836515	10.119427	0.013007	-0.008368	0.101194	-0.226276	-4.147367	2.780520
3757	0	1.330357	-0.842262	10.125762	0.013306	-0.008423	0.101257	-0.225908	-4.144716	2.778174
3758	0	1.323944	-0.854417	10.119641	0.013240	-0.008545	0.101196	-0.225040	-4.143934	2.776985
3759	0	1.336085	-0.836045	10.119718	0.013367	-0.008362	0.101196	-0.223462	-4.136998	2.782581
3760	0	1.310572	-0.817778	10.089256	0.013110	-0.008177	0.100892	-0.224575	-4.131619	2.785903
3761	0	1.305463	-0.788015	10.022011	0.013062	-0.007874	0.100220	-0.231922	-4.123405	2.783158
3762	0	1.310024	-0.813081	9.967148	0.013108	-0.008131	0.099670	-0.231479	-4.113876	2.780987
3763	0	1.286965	-0.830507	9.954912	0.012878	-0.008301	0.099548	-0.236200	-4.103463	2.778643
3764	0	1.260743	-0.819014	9.948913	0.012616	-0.008187	0.099488	-0.239253	-4.093076	2.776733
3765	0	1.274776	-0.799325	9.906135	0.012756	-0.007996	0.099060	-0.236316	-4.082790	2.771090
3766	0	1.285237	-0.823779	9.881883	0.012861	-0.008236	0.098818	-0.238406	-4.072116	2.774490
3767	0	1.262554	-0.805647	9.857291	0.012634	-0.008057	0.098572	-0.238065	-4.061579	2.773636
3768	0	1.212364	-0.799467	9.735359	0.012128	-0.007996	0.097353	-0.236621	-4.056226	2.761456
3769	0	1.233363	-0.805846	9.759449	0.012329	-0.008057	0.097595	-0.238724	-4.061097	2.758529
3770	0	1.209612	-0.812437	9.759275	0.012094	-0.008121	0.097593	-0.242003	-4.063671	2.755018
3771	0	1.239378	-0.787391	9.802197	0.012390	-0.007874	0.098022	-0.242316	-4.067472	2.750490
3772	0	1.246215	-0.787584	9.777576	0.012458	-0.007874	0.097776	-0.243878	-4.072021	2.748158
3773	0	1.281901	-0.780937	9.814457	0.012817	-0.007812	0.098145	-0.240199	-4.073429	2.749067
3774	0	1.270216	-0.817604	9.795970	0.012698	-0.008173	0.097960	-0.243667	-4.077596	2.743864
3775	0	1.263952	-0.806306	9.814333	0.012634	-0.008057	0.098145	-0.251131	-4.083193	2.745101
3776	0	1.295566	-0.795162	9.875097	0.012950	-0.007948	0.098752	-0.255212	-4.089328	2.738868
3777	0	1.246625	-0.812223	9.942401	0.012451	-0.008118	0.099426	-0.260444	-4.106136	2.735193
3778	0	1.279838	-0.782686	9.899226	0.012786	-0.007822	0.098994	-0.266063	-4.119981	2.735475
3779	0	1.282377	-0.830383	9.997451	0.012817	-0.008301	0.099976	-0.269437	-4.126748	2.732876
3780	0	1.277589	-0.842991	10.027696	0.012769	-0.008430	0.100278	-0.269909	-4.134331	2.732196
3781	0	1.294650	-0.842611	10.027958	0.012939	-0.008423	0.100281	-0.273537	-4.141798	2.727716
3782	0	1.314425	-0.831153	10.039854	0.013136	-0.008307	0.100400	-0.278184	-4.150704	2.727430
3783	0	1.318726	-0.836698	10.101228	0.013184	-0.008362	0.101013	-0.283853	-4.154272	2.722504
3784	0	1.325270	-0.837328	10.113308	0.013251	-0.008372	0.101133	-0.284817	-4.155256	2.717007
3785	0	1.293884	-0.842575	10.107406	0.012939	-0.008423	0.101074	-0.287895	-4.153972	2.712770
3786	0	1.293365	-0.843293	10.052416	0.012938	-0.008430	0.100524	-0.291512	-4.148947	2.708280
3787	0	1.268649	-0.854766	10.052578	0.012695	-0.008545	0.100525	-0.294415	-4.138295	2.709239
3788	0	1.285474	-0.867410	10.046541	0.012860	-0.008673	0.100465	-0.295804	-4.131347	2.706861
3789	0	1.305282	-0.848690	9.991543	0.013062	-0.008484	0.099915	-0.298942	-4.120762	2.700329
3790	0	1.297568	-0.830612	9.973338	0.012982	-0.008307	0.099732	-0.297076	-4.112467	2.693768
3791	0	1.274759	-0.800030	9.918288	0.012756	-0.007996	0.099182	-0.302252	-4.101704	2.692757
3792	0	1.279353	-0.770101	9.869546	0.012799	-0.007700	0.098695	-0.303232	-4.094388	2.691022
3793	0	1.275284	-0.793312	9.845028	0.012756	-0.007935	0.098450	-0.301298	-4.089650	2.687493
3794	0	1.225785	-0.823800	9.814571	0.012260	-0.008237	0.098145	-0.302550	-4.085931	2.690891
3795	0	1.256848	-0.812078	9.796178	0.012573	-0.008118	0.097961	-0.306083	-4.079651	2.692163
3796	0	1.225365	-0.800615	9.808379	0.012259	-0.008002	0.098083	-0.310484	-4.073226	2.696384
3797	0	1.233147	-0.817969	9.796105	0.012329	-0.008179	0.097961	-0.311486	-4.075260	2.692410
3798	0	1.239613	-0.812212	9.820433	0.012395	-0.008121	0.098205	-0.313117	-4.075955	2.690634
3799	0	1.245501	-0.829935	9.765588	0.012451	-0.008301	0.097656	-0.311486	-4.079685	2.689400
3800	0	1.246617	-0.817284	9.777676	0.012459	-0.008177	0.097777	-0.306888	-4.087526	2.689612
3801	0	1.227499	-0.818247	9.857060	0.012268	-0.008179	0.098572	-0.310943	-4.094810	2.680050
3802	0	1.241105	-0.837639	9.832323	0.012403	-0.008369	0.098325	-0.318863	-4.102820	2.674298
3803	0	1.263678	-0.824225	9.838814	0.012634	-0.008240	0.098389	-0.321725	-4.104915	2.674682
3804	0	1.258899	-0.824574	9.862948	0.012578	-0.008245	0.098631	-0.322061	-4.116821	2.676904
3805	0	1.245952	-0.872633	9.905916	0.012451	-0.008728	0.099060	-0.319967	-4.125640	2.674570
3806	0	1.290284	-0.841722	10.003293	0.012895	-0.008420	0.100034	-0.316788	-4.134186	2.672973
3807	0	1.312904	-0.775354	9.954732	0.013123	-0.007751	0.099548	-0.318933	-4.140821	2.664661
3808	0	1.283705	-0.866927	10.021615	0.012830	-0.008672	0.100217	-0.316083	-4.148258	2.665809
3809	0	1.294430	-0.848470	10.028007	0.012939	-0.008484	0.100281	-0.316846	-4.152934	2.662411
3810	0	1.276589	-0.848526	10.058407	0.012766	-0.008486	0.100584	-0.316067	-4.152081	2.663147
3811	0	1.300350	-0.824106	10.046337	0.013000	-0.008240	0.100464	-0.317449	-4.154616	2.658200
3812	0	1.331351	-0.805690	10.064499	0.013311	-0.008060	0.100645	-0.314313	-4.156150	2.657249
3813	0	1.299845	-0.830143	10.058615	0.013000	-0.008301	0.100586	-0.314930	-4.152924	2.658027
3814	0	1.274935	-0.854131	9.985427	0.012752	-0.008547	0.099854	-0.308399	-4.149490	2.652752
3815	0	1.318297	-0.781582	10.052473	0.013184	-0.007812	0.100525	-0.311916	-4.147865	2.648258
3816	0	1.299197	-0.855154	9.967032	0.012999	-0.008552	0.099669	-0.311399	-4.139395	2.642246
3817	0	1.268858	-0.842352	9.936604	0.012695	-0.008423	0.099365	-0.311869	-4.130744	2.638344
3818	0	1.261333	-0.830400	9.881773	0.012621	-0.008303	0.098817	-0.313098	-4.121037	2.635477
3819	0	1.256906	-0.842200	9.899963	0.012573	-0.008423	0.098999	-0.311767	-4.115284	2.630385
3820	0	1.262039	-0.872366	9.832957	0.012626	-0.008727	0.098329	-0.307650	-4.108193	2.630084
3821	0	1.268988	-0.823909	9.875564	0.012695	-0.008240	0.098755	-0.306567	-4.100965	2.624990
3822	0	1.267834	-0.842025	9.875669	0.012684	-0.008422	0.098756	-0.304460	-4.093610	2.622534
3823	0	1.244584	-0.805514	9.814533	0.012451	-0.008057	0.098145	-0.302369	-4.086441	2.616228
3824	0	1.237715	-0.836099	9.759619	0.012379	-0.008359	0.097596	-0.304467	-4.083661	2.611149
3825	0	1.251220	-0.824167	9.802230	0.012512	-0.008240	0.098022	-0.306598	-4.082654	2.614576
3826	0	1.233041	-0.836634	9.771619	0.012329	-0.008367	0.097716	-0.306205	-4.083175	2.613689
3827	0	1.232729	-0.799542	9.808374	0.012329	-0.007996	0.098083	-0.305664	-4.080073	2.608243
3828	0	1.233055	-0.805458	9.802197	0.012325	-0.008057	0.098022	-0.303018	-4.085205	2.600480
3829	0	1.245397	-0.817718	9.783913	0.012451	-0.008179	0.097839	-0.301233	-4.087417	2.601976
3830	0	1.222145	-0.829778	9.814251	0.012213	-0.008298	0.098144	-0.301052	-4.096493	2.599314
3831	0	1.264029	-0.811585	9.851012	0.012634	-0.008118	0.098511	-0.298892	-4.102401	2.598038
3832	0	1.277885	-0.811329	9.887374	0.012768	-0.008115	0.098875	-0.296910	-4.114147	2.591214
3833	0	1.257882	-0.842096	9.912055	0.012573	-0.008423	0.099121	-0.294551	-4.119513	2.586517
3834	0	1.264913	-0.835625	9.936300	0.012645	-0.008359	0.099363	-0.291226	-4.123457	2.582958
3835	0	1.300005	-0.817606	9.954862	0.013000	-0.008179	0.099548	-0.287918	-4.121875	2.576577
3836	0	1.275729	-0.792781	10.009757	0.012755	-0.007930	0.100098	-0.285497	-4.122920	2.570691
3837	0	1.300407	-0.799700	10.028019	0.013000	-0.007996	0.100281	-0.286889	-4.125888	2.565911
3838	0	1.276565	-0.842814	10.033943	0.012763	-0.008427	0.100340	-0.288374	-4.127765	2.563065
3839	0	1.282069	-0.811772	10.015826	0.012817	-0.008118	0.100159	-0.288215	-4.130428	2.560676
3840	0	1.306641	-0.836540	10.052301	0.013068	-0.008363	0.100523	-0.290861	-4.127283	2.556219
3841	0	1.318595	-0.836423	9.997507	0.013184	-0.008362	0.099976	-0.293249	-4.128867	2.545642
3842	0	1.312420	-0.836827	10.040127	0.013127	-0.008368	0.100401	-0.293800	-4.124174	2.543340
3843	0	1.293651	-0.824194	9.973165	0.012939	-0.008240	0.099731	-0.296051	-4.119654	2.542244
3844	0	1.305394	-0.799904	10.009788	0.013055	-0.008000	0.100098	-0.294314	-4.117458	2.539290
3845	0	1.263143	-0.805696	9.918247	0.012634	-0.008057	0.099182	-0.294196	-4.113067	2.529706
3846	0	1.262574	-0.823810	9.936581	0.012629	-0.008241	0.099365	-0.290956	-4.108669	2.527883
3847	0	1.238876	-0.848092	9.875531	0.012390	-0.008484	0.098755	-0.287108	-4.105920	2.519826
3848	0	1.250572	-0.841425	9.857248	0.012509	-0.008417	0.098572	-0.283422	-4.100546	2.515257
3849	0	1.263681	-0.811773	9.826627	0.012634	-0.008118	0.098267	-0.283280	-4.102294	2.514560
3850	0	1.251731	-0.842465	9.796036	0.012517	-0.008424	0.097960	-0.284032	-4.101494	2.513052
3851	0	1.275523	-0.811961	9.814452	0.012756	-0.008118	0.098145	-0.286071	-4.098975	2.512231
3852	0	1.232656	-0.824417	9.814357	0.012326	-0.008245	0.098144	-0.285232	-4.098163	2.500303
3853	0	1.233150	-0.829910	9.790023	0.012329	-0.008301	0.097900	-0.283082	-4.099735	2.497779
3854	0	1.264157	-0.793189	9.844841	0.012639	-0.007932	0.098449	-0.282972	-4.101462	2.494751
3855	0	1.263543	-0.811731	9.808338	0.012634	-0.008118	0.098083	-0.282332	-4.101568	2.488571
3856	0	1.282952	-0.781015	9.856968	0.012819	-0.007812	0.098571	-0.279537	-4.112164	2.488672
3857	0	1.275657	-0.823931	9.881593	0.012756	-0.008240	0.098816	-0.278649	-4.111191	2.483291
3858	0	1.300861	-0.787258	9.893700	0.013000	-0.007874	0.098938	-0.277597	-4.119246	2.486965
3859	0	1.263759	-0.842481	10.009707	0.012634	-0.008423	0.100098	-0.279573	-4.121765	2.484142
3860	0	1.258376	-0.824850	9.966757	0.012579	-0.008245	0.099669	-0.283996	-4.125976	2.484940
3861	0	1.263833	-0.854406	10.028032	0.012634	-0.008545	0.100281	-0.282619	-4.129332	2.477710
3862	0	1.277092	-0.817461	9.960684	0.012764	-0.008178	0.099607	-0.278823	-4.136007	2.474535
3863	0	1.270086	-0.836369	10.021887	0.012695	-0.008362	0.100220	-0.280901	-4.141008	2.472720
3864	0	1.276761	-0.836520	10.033991	0.012767	-0.008367	0.100340	-0.279238	-4.140560	2.474095
3865	0	1.257324	-0.829682	10.009798	0.012573	-0.008301	0.100098	-0.274346	-4.139260	2.464919
3866	0	1.250750	-0.823329	9.967090	0.012512	-0.008232	0.099670	-0.275364	-4.132534	2.462161
3867	0	1.294190	-0.835896	9.991447	0.012939	-0.008362	0.099915	-0.271937	-4.133988	2.464958
3868	0	1.312372	-0.823585	9.979193	0.013127	-0.008235	0.099792	-0.272725	-4.128503	2.468143
3869	0	1.275796	-0.842413	9.960906	0.012756	-0.008423	0.099609	-0.273849	-4.129022	2.463722
3870	0	1.257661	-0.842613	9.918108	0.012576	-0.008426	0.099181	-0.274156	-4.128248	2.461520
3871	0	1.293737	-0.787621	9.906012	0.012939	-0.007874	0.099060	-0.277121	-4.124429	2.469070
3872	0	1.298845	-0.794084	9.863373	0.012996	-0.007940	0.098633	-0.277265	-4.114672	2.461702
3873	0	1.244242	-0.799429	9.875609	0.012451	-0.007996	0.098755	-0.275464	-4.103161	2.461303
3874	0	1.243188	-0.787409	9.778018	0.012433	-0.007872	0.097780	-0.277929	-4.100428	2.454386
3875	0	1.226719	-0.787213	9.851096	0.012268	-0.007874	0.098511	-0.275998	-4.098027	2.449755
3876	0	1.238325	-0.829587	9.845059	0.012388	-0.008299	0.098450	-0.272131	-4.090866	2.446656
3877	0	1.238879	-0.829743	9.777877	0.012390	-0.008301	0.097778	-0.268123	-4.087877	2.449118
3878	0	1.232495	-0.817086	9.747341	0.012326	-0.008172	0.097473	-0.266351	-4.084965	2.443616
3879	0	1.245211	-0.811258	9.808380	0.012451	-0.008118	0.098083	-0.260185	-4.084634	2.442181
3880	0	1.233713	-0.840930	9.777789	0.012331	-0.008413	0.097778	-0.255269	-4.090366	2.438707
3881	0	1.276230	-0.812190	9.796030	0.012756	-0.008118	0.097961	-0.260067	-4.095855	2.441153
3882	0	1.252996	-0.800394	9.820192	0.012524	-0.008004	0.098203	-0.259446	-4.101778	2.436402
3883	0	1.288444	-0.798904	9.826635	0.012878	-0.007996	0.098267	-0.251528	-4.107360	2.426906
3884	0	1.277737	-0.810360	9.844765	0.012768	-0.008105	0.098449	-0.249487	-4.117015	2.426906
3885	0	1.307309	-0.774906	9.838733	0.013062	-0.007751	0.098389	-0.246690	-4.128945	2.428309
3886	0	1.278927	-0.768699	9.929994	0.012779	-0.007686	0.099301	-0.248021	-4.139038	2.426765
3887	0	1.282524	-0.787325	9.997460	0.012817	-0.007874	0.099976	-0.247499	-4.146545	2.425237
3888	0	1.283757	-0.830116	9.978895	0.012833	-0.008301	0.099790	-0.247729	-4.150708	2.427487
3889	0	1.282139	-0.835891	10.003635	0.012817	-0.008362	0.100037	-0.244173	-4.153808	2.424372
3890	0	1.307416	-0.817321	10.034017	0.013069	-0.008173	0.100341	-0.244058	-4.158045	2.418907
3891	0	1.306230	-0.799452	10.058592	0.013062	-0.007996	0.100586	-0.242615	-4.157419	2.420112
3892	0	1.318462	-0.805002	9.960879	0.013185	-0.008055	0.099608	-0.236865	-4.156021	2.413189
3893	0	1.312396	-0.818411	10.015807	0.013123	-0.008179	0.100159	-0.242633	-4.156134	2.407400
3894	0	1.282082	-0.855574	10.058401	0.012820	-0.008556	0.100584	-0.241712	-4.155284	2.408867
3895	0	1.299520	-0.823742	10.028164	0.013000	-0.008240	0.100281	-0.238694	-4.147751	2.403545
3896	0	1.292423	-0.847795	10.016044	0.012929	-0.008480	0.100160	-0.235828	-4.140848	2.401733
3897	0	1.312310	-0.805553	10.064699	0.013123	-0.008057	0.100647	-0.234146	-4.139961	2.395814
3898	0	1.311627	-0.823584	9.961049	0.013124	-0.008238	0.099609	-0.231444	-4.130136	2.393433
3899	0	1.274860	-0.805926	9.924395	0.012756	-0.008057	0.099243	-0.234158	-4.119664	2.393737
3900	0	1.261138	-0.788205	9.954992	0.012618	-0.007879	0.099549	-0.237016	-4.110435	2.391829
3901	0	1.256775	-0.781213	9.930492	0.012573	-0.007812	0.099304	-0.236374	-4.102519	2.394625
3902	0	1.243294	-0.817879	9.851255	0.012440	-0.008179	0.098512	-0.236044	-4.093102	2.391401
3903	0	1.232758	-0.794104	9.832731	0.012329	-0.007935	0.098328	-0.243256	-4.089758	2.390087
3904	0	1.225921	-0.812990	9.851051	0.012264	-0.008131	0.098510	-0.241627	-4.082339	2.389429
3905	0	1.263469	-0.793050	9.735135	0.012634	-0.007935	0.097351	-0.236582	-4.081236	2.384634
3906	0	1.251122	-0.859955	9.783937	0.012512	-0.008598	0.097839	-0.237824	-4.078524	2.386564
3907	0	1.239066	-0.817480	9.765651	0.012390	-0.008179	0.097656	-0.232978	-4.077556	2.385003
3908	0	1.276333	-0.774167	9.802185	0.012757	-0.007744	0.098022	-0.230073	-4.083031	2.376906
3909	0	1.294358	-0.780883	9.808324	0.012939	-0.007812	0.098083	-0.225628	-4.086223	2.378325
3910	0	1.246844	-0.805429	9.832511	0.012459	-0.008050	0.098327	-0.230654	-4.095782	2.386271
3911	0	1.251867	-0.805955	9.814347	0.012512	-0.008057	0.098145	-0.233791	-4.101696	2.381520
3912	0	1.253217	-0.739531	9.881184	0.012525	-0.007392	0.098813	-0.237491	-4.108805	2.381012
3913	0	1.263660	-0.823933	9.893773	0.012634	-0.008240	0.098938	-0.236756	-4.109872	2.380018
3914	0	1.283180	-0.854790	9.948485	0.012822	-0.008545	0.099486	-0.239864	-4.119336	2.377104
3915	0	1.306511	-0.830234	9.973085	0.013062	-0.008301	0.099731	-0.241520	-4.121793	2.381329
3916	0	1.294713	-0.806008	9.972944	0.012946	-0.008060	0.099730	-0.240837	-4.121290	2.383378
3917	0	1.276247	-0.824215	10.070704	0.012756	-0.008240	0.100708	-0.243392	-4.126579	2.383117
3918	0	1.295539	-0.812421	10.064347	0.012951	-0.008123	0.100644	-0.244075	-4.130024	2.382132
3919	0	1.311961	-0.848106	10.070863	0.013123	-0.008484	0.100708	-0.240501	-4.125041	2.377440
3920	0	1.311752	-0.811148	10.003760	0.013117	-0.008113	0.100038	-0.238559	-4.124161	2.374885
3921	0	1.324412	-0.848322	10.064710	0.013245	-0.008484	0.100647	-0.237454	-4.121930	2.371695
3922	0	1.299760	-0.873212	9.997527	0.012999	-0.008727	0.099976	-0.242828	-4.119160	2.369130
3923	0	1.293901	-0.824165	9.967031	0.012939	-0.008240	0.099670	-0.244619	-4.116997	2.365148
3924	0	1.305449	-0.793270	10.046410	0.013060	-0.007939	0.100463	-0.236823	-4.109470	2.369548
3925	0	1.312144	-0.842210	10.046408	0.013123	-0.008423	0.100464	-0.235666	-4.106525	2.368401
3926	0	1.250812	-0.824040	9.979250	0.012509	-0.008239	0.099792	-0.237258	-4.103429	2.368912
3927	0	1.281063	-0.768920	9.997655	0.012817	-0.007690	0.099976	-0.235438	-4.094013	2.366737
3928	0	1.286398	-0.787447	9.924499	0.012865	-0.007872	0.099245	-0.238373	-4.091060	2.366438
3929	0	1.287655	-0.799605	9.838888	0.012878	-0.007996	0.098389	-0.238532	-4.087190	2.361489
3930	0	1.232450	-0.848250	9.814483	0.012325	-0.008485	0.098145	-0.235500	-4.084581	2.363116
3931	0	1.232754	-0.817885	9.826679	0.012329	-0.008179	0.098267	-0.235405	-4.081051	2.363600
3932	0	1.244481	-0.818036	9.802273	0.012447	-0.008180	0.098022	-0.235858	-4.076372	2.361247
3933	0	1.238504	-0.824185	9.765672	0.012390	-0.008240	0.097656	-0.237865	-4.068708	2.355189
3934	0	1.207531	-0.848966	9.802227	0.012074	-0.008489	0.098022	-0.238845	-4.067958	2.357269
3935	0	1.226937	-0.830464	9.753369	0.012268	-0.008301	0.097534	-0.243024	-4.067752	2.356837
3936	0	1.221260	-0.825479	9.832473	0.012209	-0.008248	0.098326	-0.250196	-4.070273	2.350590
3937	0	1.239230	-0.860722	9.790001	0.012390	-0.008606	0.097900	-0.251457	-4.071058	2.349431
3938	0	1.294396	-0.836463	9.826556	0.012943	-0.008365	0.098266	-0.251110	-4.070114	2.351171
3939	0	1.258130	-0.817782	9.893704	0.012573	-0.008179	0.098938	-0.249901	-4.077650	2.351005
3940	0	1.283930	-0.775510	9.881196	0.012834	-0.007751	0.098813	-0.255012	-4.082453	2.351862
3941	0	1.288565	-0.787644	9.985235	0.012878	-0.007874	0.099854	-0.257967	-4.088984	2.345372
3942	0	1.308237	-0.818562	10.027703	0.013076	-0.008185	0.100278	-0.257992	-4.094670	2.343198
3943	0	1.300707	-0.835944	10.003596	0.013000	-0.008362	0.100037	-0.255097	-4.100409	2.344982
3944	0	1.277515	-0.823753	10.076624	0.012770	-0.008235	0.100767	-0.257670	-4.104811	2.343071
3945	0	1.281970	-0.836679	10.003591	0.012817	-0.008362	0.100037	-0.263032	-4.105680	2.339122
3946	0	1.264294	-0.855952	10.039996	0.012638	-0.008555	0.100401	-0.267516	-4.109407	2.342406
3947	0	1.287993	-0.842527	10.113486	0.012878	-0.008423	0.101135	-0.269974	-4.109313	2.339010
3948	0	1.282326	-0.855261	10.082857	0.012820	-0.008551	0.100829	-0.271875	-4.110937	2.333794
3949	0	1.318114	-0.842716	10.034176	0.013184	-0.008423	0.100342	-0.276334	-4.106348	2.329647
3950	0	1.286636	-0.843933	10.028004	0.012873	-0.008432	0.100280	-0.283827	-4.097320	2.324255
3951	0	1.280979	-0.793611	10.003747	0.012817	-0.007935	0.100037	-0.285153	-4.086829	2.321597
3952	0	1.279426	-0.806510	9.985510	0.012802	-0.008060	0.099854	-0.289815	-4.076047	2.309668
3953	0	1.281559	-0.824420	9.918199	0.012817	-0.008240	0.099182	-0.294541	-4.072159	2.305105
3954	0	1.298957	-0.806822	9.930401	0.012997	-0.008066	0.099303	-0.296402	-4.062175	2.302664
3955	0	1.287096	-0.817809	9.851177	0.012878	-0.008179	0.098511	-0.295061	-4.051739	2.290149
3956	0	1.292351	-0.811506	9.887909	0.012924	-0.008117	0.098879	-0.292745	-4.049131	2.286569
3957	0	1.275322	-0.775477	9.814468	0.012756	-0.007751	0.098145	-0.296264	-4.043620	2.285308
3958	0	1.269008	-0.824525	9.832755	0.012689	-0.008246	0.098328	-0.294545	-4.043470	2.278312
3959	0	1.257131	-0.812136	9.790033	0.012573	-0.008118	0.097900	-0.298344	-4.039401	2.271056
3960	0	1.244737	-0.806596	9.850965	0.012447	-0.008064	0.098510	-0.300151	-4.037538	2.277814
3961	0	1.270067	-0.817863	9.851006	0.012695	-0.008179	0.098511	-0.299797	-4.041896	2.276534
3962	0	1.258544	-0.817865	9.881380	0.012584	-0.008179	0.098814	-0.299278	-4.042034	2.269834
3963	0	1.233271	-0.848436	9.863232	0.012329	-0.008484	0.098633	-0.299468	-4.044361	2.263612
3964	0	1.257720	-0.818259	9.850902	0.012580	-0.008181	0.098509	-0.301347	-4.039353	2.260718
3965	0	1.245334	-0.836314	9.899864	0.012451	-0.008362	0.098999	-0.302654	-4.039975	2.261125
3966	0	1.240083	-0.830864	9.911886	0.012394	-0.008304	0.099120	-0.308012	-4.046043	2.253533
3967	0	1.251589	-0.836144	9.893755	0.012512	-0.008362	0.098938	-0.307242	-4.048417	2.253566
3968	0	1.295231	-0.836325	9.924033	0.012946	-0.008362	0.099241	-0.308671	-4.053641	2.254553
3969	0	1.324859	-0.823995	9.973090	0.013245	-0.008240	0.099731	-0.308578	-4.056300	2.250688
3970	0	1.233704	-0.860894	9.924104	0.012337	-0.008607	0.099241	-0.310565	-4.054775	2.248301
3971	0	1.276117	-0.823620	9.967009	0.012756	-0.008240	0.099670	-0.306355	-4.058378	2.249611
3972	0	1.239910	-0.847831	9.991358	0.012400	-0.008477	0.099914	-0.307223	-4.055828	2.247711
3973	0	1.294221	-0.836021	9.985329	0.012939	-0.008362	0.099854	-0.305085	-4.057080	2.244446
3974	0	1.294807	-0.842436	10.021791	0.012944	-0.008420	0.100219	-0.309794	-4.059554	2.241705
3975	0	1.306650	-0.830346	9.966953	0.013062	-0.008301	0.099670	-0.312592	-4.063338	2.239859
3976	0	1.331112	-0.830974	10.021809	0.013315	-0.008307	0.100218	-0.315894	-4.056772	2.239053
3977	0	1.312209	-0.823768	9.979271	0.013123	-0.008240	0.099792	-0.313247	-4.054302	2.237298
3978	0	1.287675	-0.817375	9.942646	0.012877	-0.008175	0.099426	-0.311536	-4.051569	2.235859
3979	0	1.281802	-0.817919	9.960925	0.012817	-0.008179	0.099609	-0.311713	-4.050380	2.232555
3980	0	1.256494	-0.829945	9.973193	0.012574	-0.008303	0.099730	-0.307426	-4.037877	2.225939
3981	0	1.262937	-0.824772	9.887691	0.012634	-0.008240	0.098877	-0.316189	-4.030285	2.222868
3982	0	1.274414	-0.813409	9.869310	0.012746	-0.008134	0.098693	-0.316131	-4.026343	2.228500
3983	0	1.269422	-0.805703	9.912120	0.012695	-0.008057	0.099121	-0.316236	-4.023132	2.228110
3984	0	1.238558	-0.842272	9.899933	0.012387	-0.008424	0.098999	-0.314492	-4.019250	2.223425
3985	0	1.263302	-0.836191	9.887711	0.012634	-0.008362	0.098877	-0.314201	-4.015859	2.219483
3986	0	1.257153	-0.824267	9.796111	0.012570	-0.008241	0.097961	-0.316193	-4.015247	2.221273
3987	0	1.257289	-0.799994	9.881561	0.012573	-0.007996	0.098816	-0.320647	-4.012924	2.211064
3988	0	1.263226	-0.818566	9.881532	0.012633	-0.008188	0.098815	-0.317234	-4.009745	2.207420
3989	0	1.245252	-0.817616	9.893803	0.012451	-0.008179	0.098938	-0.313930	-4.009351	2.205234
3990	0	1.276155	-0.810915	9.850967	0.012758	-0.008113	0.098510	-0.309283	-4.011205	2.203754
3991	0	1.288193	-0.823660	9.869365	0.012878	-0.008240	0.098694	-0.305346	-4.013305	2.202074
3992	0	1.283157	-0.823516	9.844768	0.012824	-0.008234	0.098449	-0.306404	-4.020049	2.199928
3993	0	1.282110	-0.823894	9.899861	0.012817	-0.008240	0.098999	-0.305081	-4.022379	2.195009
3994	0	1.288567	-0.842194	9.924213	0.012885	-0.008422	0.099242	-0.304708	-4.021082	2.188163
3995	0	1.287883	-0.842347	9.936513	0.012878	-0.008423	0.099365	-0.304972	-4.019595	2.185301
3996	0	1.263383	-0.830293	9.954742	0.012634	-0.008303	0.099547	-0.304872	-4.017112	2.183627
3997	0	1.276177	-0.811683	9.973082	0.012756	-0.008118	0.099731	-0.303624	-4.021336	2.181883
3998	0	1.271038	-0.866478	10.058356	0.012706	-0.008666	0.100584	-0.301881	-4.024553	2.178506
3999	0	1.257612	-0.848170	9.954816	0.012573	-0.008484	0.099548	-0.299018	-4.025872	2.174217
4000	0	1.276428	-0.835847	10.021845	0.012762	-0.008358	0.100219	-0.299214	-4.026391	2.170894
4001	0	1.299833	-0.799318	10.015917	0.013000	-0.007996	0.100159	-0.296088	-4.021920	2.175510
4002	0	1.311920	-0.841470	10.009776	0.013118	-0.008418	0.100098	-0.291907	-4.021523	2.173948
4003	0	1.312630	-0.829747	9.973123	0.013123	-0.008301	0.099731	-0.287578	-4.023845	2.162497
4004	0	1.288347	-0.847988	10.040206	0.012886	-0.008478	0.100402	-0.289028	-4.018924	2.158559
4005	0	1.299912	-0.835843	9.967087	0.013000	-0.008362	0.099670	-0.284910	-4.015334	2.162233
4006	0	1.293336	-0.835091	9.979325	0.012937	-0.008355	0.099792	-0.279735	-4.009624	2.165062
4007	0	1.268925	-0.860866	9.906060	0.012695	-0.008606	0.099060	-0.282412	-4.000641	2.162874
4008	0	1.256046	-0.823995	9.954980	0.012561	-0.008245	0.099549	-0.275416	-3.998237	2.150290
4009	0	1.275180	-0.811508	9.936603	0.012756	-0.008118	0.099365	-0.272038	-3.990988	2.145681
4010	0	1.249743	-0.805040	9.887869	0.012503	-0.008052	0.098878	-0.269894	-3.982915	2.143468
4011	0	1.244618	-0.817696	9.942704	0.012451	-0.008179	0.099426	-0.267537	-3.975141	2.144884
4012	0	1.250081	-0.780385	9.863434	0.012502	-0.007810	0.098634	-0.260398	-3.972067	2.139323
4013	0	1.250961	-0.823712	9.851129	0.012512	-0.008240	0.098511	-0.257008	-3.967012	2.140713
4014	0	1.281527	-0.811423	9.863319	0.012812	-0.008113	0.098634	-0.258168	-3.969154	2.139616
4015	0	1.281641	-0.829420	9.875556	0.012817	-0.008301	0.098755	-0.250199	-3.965990	2.139693
4016	0	1.263321	-0.816641	9.832847	0.012632	-0.008166	0.098329	-0.249947	-3.964931	2.135813
4017	0	1.263484	-0.841922	9.893823	0.012634	-0.008423	0.098938	-0.245394	-3.963544	2.134845
4018	0	1.282343	-0.853948	9.857101	0.012818	-0.008538	0.098572	-0.246531	-3.967415	2.130341
4019	0	1.251920	-0.823942	9.814367	0.012512	-0.008240	0.098145	-0.245828	-3.973506	2.126433
4020	0	1.265318	-0.836139	9.911851	0.012648	-0.008362	0.099119	-0.245058	-3.977852	2.123583
4021	0	1.288225	-0.848234	9.905969	0.012878	-0.008484	0.099060	-0.242977	-3.980228	2.119669
4022	0	1.282970	-0.817271	9.948600	0.012825	-0.008176	0.099486	-0.239045	-3.983561	2.116154
4023	0	1.300711	-0.805342	9.960877	0.013000	-0.008057	0.099609	-0.235088	-3.989092	2.115620
4024	0	1.289212	-0.823374	9.948525	0.012891	-0.008234	0.099485	-0.234474	-3.988525	2.116767
4025	0	1.312898	-0.817866	10.003578	0.013123	-0.008179	0.100037	-0.234070	-3.993809	2.115221
4026	0	1.308066	-0.793401	10.052216	0.013074	-0.007935	0.100523	-0.233249	-3.999368	2.119910
4027	0	1.306864	-0.823865	9.991371	0.013062	-0.008240	0.099915	-0.231693	-4.005443	2.120012
4028	0	1.240385	-0.823407	10.082855	0.012404	-0.008238	0.100828	-0.227153	-4.002686	2.122189
4029	0	1.281608	-0.830055	10.003681	0.012817	-0.008301	0.100037	-0.226481	-3.999129	2.119209
4030	0	1.263162	-0.818220	10.058563	0.012631	-0.008179	0.100586	-0.230008	-3.997286	2.116133
4031	0	1.263345	-0.836120	9.979264	0.012634	-0.008362	0.099792	-0.229011	-3.994251	2.118263
4032	0	1.287365	-0.854362	10.040323	0.012877	-0.008544	0.100403	-0.228074	-3.988925	2.111805
4033	0	1.280841	-0.823441	9.973304	0.012817	-0.008240	0.099731	-0.221307	-3.976589	2.102801
4034	0	1.279636	-0.840966	9.930766	0.012799	-0.008412	0.099307	-0.217789	-3.971170	2.100785
4035	0	1.263002	-0.823843	9.918278	0.012634	-0.008240	0.099182	-0.215952	-3.964165	2.104397
4036	0	1.280592	-0.780476	9.863460	0.012809	-0.007811	0.098634	-0.208779	-3.958736	2.101358
4037	0	1.256885	-0.811415	9.863366	0.012573	-0.008118	0.098633	-0.204276	-3.951559	2.098863
4038	0	1.262211	-0.823020	9.863434	0.012625	-0.008233	0.098634	-0.200612	-3.946413	2.100691
4039	0	1.251490	-0.824115	9.759475	0.012512	-0.008240	0.097595	-0.201923	-3.947469	2.100522
4040	0	1.282381	-0.775102	9.844784	0.012822	-0.007754	0.098448	-0.197693	-3.947307	2.101372
4041	0	1.300364	-0.787560	9.789981	0.013000	-0.007874	0.097900	-0.199715	-3.948879	2.096028
4042	0	1.282479	-0.787936	9.814232	0.012823	-0.007878	0.098143	-0.200490	-3.948760	2.094146
4043	0	1.300335	-0.787610	9.826602	0.013000	-0.007874	0.098267	-0.203199	-3.949955	2.095118
4044	0	1.270971	-0.812675	9.808019	0.012701	-0.008123	0.098082	-0.206718	-3.957969	2.088144
4045	0	1.263940	-0.799378	9.826609	0.012634	-0.007996	0.098267	-0.204238	-3.961829	2.083184
4046	0	1.265122	-0.824047	9.869069	0.012644	-0.008237	0.098692	-0.208074	-3.968294	2.082566
4047	0	1.245554	-0.811513	9.875454	0.012451	-0.008118	0.098755	-0.204811	-3.971233	2.083814
4048	0	1.246284	-0.823876	9.911944	0.012460	-0.008235	0.099120	-0.208855	-3.972676	2.078569
4049	0	1.276197	-0.835991	9.991399	0.012756	-0.008362	0.099915	-0.206337	-3.976990	2.078475
4050	0	1.295805	-0.805420	10.003375	0.012951	-0.008054	0.100035	-0.206435	-3.983052	2.073935
4051	0	1.251767	-0.836472	9.985259	0.012512	-0.008362	0.099854	-0.209441	-3.987173	2.073209
4052	0	1.295343	-0.830890	9.960594	0.012950	-0.008307	0.099607	-0.210859	-3.989039	2.070729
4053	0	1.269447	-0.866562	10.009788	0.012695	-0.008667	0.100098	-0.208997	-3.985957	2.073237
4054	0	1.300162	-0.847790	9.979243	0.012999	-0.008482	0.099792	-0.204035	-3.987308	2.073484
4055	0	1.269385	-0.842228	10.015893	0.012695	-0.008423	0.100159	-0.202886	-3.983516	2.068106
4056	0	1.299682	-0.786864	9.954871	0.012997	-0.007874	0.099548	-0.196911	-3.981536	2.063844
4057	0	1.306091	-0.823629	10.028113	0.013062	-0.008240	0.100281	-0.192445	-3.978727	2.057757
4058	0	1.293292	-0.823288	9.997620	0.012938	-0.008233	0.099976	-0.191820	-3.971294	2.059277
4059	0	1.256843	-0.830026	9.961003	0.012573	-0.008301	0.099609	-0.190781	-3.963635	2.057755
4060	0	1.274234	-0.786898	9.887877	0.012747	-0.007873	0.098878	-0.186351	-3.956282	2.062599
4061	0	1.287554	-0.799682	9.893826	0.012878	-0.007996	0.098938	-0.187458	-3.950782	2.066253
4062	0	1.262115	-0.800128	9.881664	0.012629	-0.007998	0.098816	-0.190063	-3.940092	2.059231
4063	0	1.294122	-0.811568	9.887689	0.012939	-0.008118	0.098877	-0.187497	-3.939966	2.060534
4064	0	1.269325	-0.811404	9.881558	0.012698	-0.008114	0.098815	-0.187233	-3.932129	2.059060
4065	0	1.245023	-0.824384	9.844948	0.012451	-0.008240	0.098450	-0.191694	-3.928875	2.061701
4066	0	1.220036	-0.855278	9.844941	0.012205	-0.008554	0.098449	-0.190501	-3.921202	2.061205
4067	0	1.256973	-0.836149	9.875536	0.012573	-0.008362	0.098755	-0.189644	-3.914982	2.058290
4068	0	1.232076	-0.854332	9.832787	0.012321	-0.008545	0.098328	-0.187380	-3.911993	2.058511
4069	0	1.208943	-0.823988	9.893743	0.012085	-0.008240	0.098938	-0.187319	-3.914968	2.057491
4070	0	1.246244	-0.848959	9.850809	0.012460	-0.008485	0.098509	-0.192498	-3.915912	2.058384
4071	0	1.263682	-0.841608	9.863307	0.012634	-0.008423	0.098633	-0.184318	-3.916679	2.056616
4072	0	1.246238	-0.853284	9.869293	0.012456	-0.008532	0.098694	-0.185360	-3.921954	2.052934
4073	0	1.269922	-0.805122	9.893793	0.012695	-0.008057	0.098938	-0.178839	-3.924271	2.051868
4074	0	1.252172	-0.859352	9.912007	0.012520	-0.008595	0.099120	-0.176324	-3.924268	2.049300
4075	0	1.275926	-0.842024	9.954819	0.012756	-0.008423	0.099548	-0.172977	-3.925424	2.044713
4076	0	1.295126	-0.810978	9.905857	0.012945	-0.008113	0.099059	-0.169088	-3.930253	2.043011
4077	0	1.276023	-0.836438	9.942555	0.012756	-0.008362	0.099426	-0.171725	-3.932528	2.039825
4078	0	1.301052	-0.830472	9.924109	0.013008	-0.008307	0.099241	-0.169474	-3.933094	2.043744
4079	0	1.282526	-0.824018	9.985247	0.012817	-0.008240	0.099854	-0.169667	-3.939909	2.039638
4080	0	1.307945	-0.806062	9.948385	0.013077	-0.008058	0.099484	-0.172913	-3.940755	2.043102
4081	0	1.281920	-0.805784	9.997526	0.012817	-0.008057	0.099976	-0.173905	-3.940634	2.038677
4082	0	1.300145	-0.830638	9.966948	0.013003	-0.008304	0.099669	-0.176762	-3.936250	2.043254
4083	0	1.245063	-0.842945	10.034131	0.012451	-0.008423	0.100342	-0.183837	-3.933438	2.042108
4084	0	1.287810	-0.831571	9.972920	0.012877	-0.008314	0.099730	-0.185392	-3.933051	2.042920
4085	0	1.299725	-0.793472	10.003703	0.013000	-0.007935	0.100037	-0.185116	-3.927151	2.037300
4086	0	1.293095	-0.824470	9.942617	0.012933	-0.008241	0.099426	-0.189415	-3.922841	2.037924
4087	0	1.287320	-0.830679	9.893816	0.012878	-0.008301	0.098938	-0.195879	-3.914614	2.034060
4088	0	1.268195	-0.813036	9.918247	0.012685	-0.008130	0.099182	-0.195713	-3.909117	2.029731
4089	0	1.275417	-0.799476	9.960972	0.012756	-0.007996	0.099609	-0.194370	-3.904404	2.028545
4090	0	1.232011	-0.836118	9.930470	0.012324	-0.008361	0.099304	-0.194314	-3.897339	2.025323
4091	0	1.263178	-0.842758	9.918204	0.012634	-0.008423	0.099182	-0.199320	-3.892261	2.021170
4092	0	1.299343	-0.819080	9.857079	0.012995	-0.008188	0.098571	-0.201950	-3.888488	2.027689
4093	0	1.281772	-0.781379	9.893784	0.012817	-0.007812	0.098938	-0.203163	-3.886627	2.032428
4094	0	1.263428	-0.842406	9.832682	0.012634	-0.008426	0.098327	-0.200859	-3.884428	2.025277
4095	0	1.257566	-0.799693	9.863240	0.012573	-0.007996	0.098633	-0.202023	-3.885012	2.016551
4096	0	1.239611	-0.824359	9.893680	0.012395	-0.008243	0.098937	-0.202759	-3.884187	2.013855
4097	0	1.263621	-0.812081	9.832713	0.012634	-0.008118	0.098328	-0.205923	-3.884232	2.007044
4098	0	1.227468	-0.824716	9.863049	0.012272	-0.008246	0.098631	-0.206364	-3.885258	2.001168
4099	0	1.251667	-0.805340	9.869355	0.012512	-0.008057	0.098694	-0.202411	-3.888177	1.996345
4100	0	1.264391	-0.810918	9.887609	0.012643	-0.008112	0.098876	-0.199025	-3.887136	2.004138
4101	0	1.245698	-0.867102	9.936416	0.012451	-0.008667	0.099365	-0.203372	-3.891581	2.004518
4102	0	1.259284	-0.843496	9.887275	0.012585	-0.008431	0.098874	-0.207094	-3.898766	1.996518
4103	0	1.263645	-0.830628	9.918139	0.012634	-0.008301	0.099182	-0.213160	-3.899023	1.998053
4104	0	1.294575	-0.837893	9.997288	0.012943	-0.008373	0.099974	-0.219246	-3.899630	1.994359
4105	0	1.275840	-0.848636	9.954787	0.012756	-0.008484	0.099548	-0.221725	-3.899753	1.989003
4106	0	1.276905	-0.855277	9.942304	0.012760	-0.008551	0.099424	-0.223887	-3.907724	1.987400
4107	0	1.269572	-0.848427	10.028068	0.012695	-0.008484	0.100281	-0.224020	-3.905947	1.983896
4108	0	1.263381	-0.812082	9.954727	0.012634	-0.008119	0.099547	-0.226178	-3.903153	1.982489
4109	0	1.275765	-0.824050	10.028053	0.012756	-0.008240	0.100281	-0.226536	-3.902411	1.974078
4110	0	1.281844	-0.799608	9.948658	0.012819	-0.007998	0.099486	-0.224470	-3.899196	1.969983
4111	0	1.275575	-0.811792	9.948736	0.012756	-0.008118	0.099487	-0.224420	-3.896248	1.970034
4112	0	1.257430	-0.799670	9.942588	0.012571	-0.007997	0.099426	-0.224214	-3.897408	1.971058
4113	0	1.269210	-0.836272	9.893832	0.012695	-0.008362	0.098938	-0.224814	-3.891452	1.966108
4114	0	1.280970	-0.842916	9.918188	0.012811	-0.008425	0.099182	-0.229572	-3.888029	1.971433
4115	0	1.257431	-0.823899	9.893792	0.012573	-0.008240	0.098938	-0.228334	-3.887005	1.967642
4116	0	1.250977	-0.872796	9.899854	0.012514	-0.008727	0.098998	-0.228914	-3.879745	1.964604
4117	0	1.281917	-0.842625	9.887643	0.012817	-0.008423	0.098877	-0.232429	-3.879557	1.960186
4118	0	1.287612	-0.806742	9.911960	0.012881	-0.008064	0.099119	-0.235690	-3.871328	1.955523
4119	0	1.275587	-0.842479	9.893788	0.012756	-0.008423	0.098938	-0.237531	-3.868523	1.950850
4120	0	1.257218	-0.831163	9.820399	0.012571	-0.008306	0.098205	-0.244222	-3.867248	1.943310
4121	0	1.269165	-0.824304	9.851094	0.012695	-0.008240	0.098511	-0.247640	-3.860732	1.944010
4122	0	1.268678	-0.818668	9.869386	0.012688	-0.008185	0.098694	-0.248991	-3.857386	1.952491
4123	0	1.238909	-0.811550	9.924347	0.012390	-0.008118	0.099243	-0.245993	-3.853936	1.944902
4124	0	1.202189	-0.805600	9.863245	0.012021	-0.008053	0.098633	-0.249402	-3.852601	1.946514
4125	0	1.251117	-0.799211	9.912151	0.012512	-0.007996	0.099121	-0.245048	-3.849119	1.943542
4126	0	1.214418	-0.872520	9.863234	0.012143	-0.008721	0.098633	-0.249079	-3.848050	1.939934
4127	0	1.233106	-0.842527	9.942582	0.012329	-0.008423	0.099426	-0.251392	-3.848028	1.933103
4128	0	1.246054	-0.836431	9.918075	0.012455	-0.008368	0.099181	-0.247517	-3.852118	1.936168
4129	0	1.263916	-0.818088	9.905926	0.012634	-0.008179	0.099060	-0.249633	-3.855462	1.926847
4130	0	1.270946	-0.849030	9.924053	0.012705	-0.008489	0.099241	-0.251193	-3.858480	1.925060
4131	0	1.288006	-0.842158	9.936513	0.012878	-0.008423	0.099365	-0.249419	-3.858069	1.922652
4132	0	1.294455	-0.842409	9.924165	0.012942	-0.008421	0.099242	-0.252757	-3.858341	1.922296
4133	0	1.306418	-0.812077	9.912049	0.013062	-0.008118	0.099121	-0.256035	-3.859087	1.922683
4134	0	1.294898	-0.879378	9.948495	0.012944	-0.008796	0.099485	-0.253429	-3.862259	1.917999
4135	0	1.287951	-0.805794	9.967016	0.012878	-0.008057	0.099670	-0.254655	-3.861187	1.918984
4136	0	1.275995	-0.812272	9.960803	0.012758	-0.008121	0.099608	-0.256877	-3.860815	1.916625
4137	0	1.287520	-0.787427	10.015905	0.012878	-0.007874	0.100159	-0.257433	-3.854798	1.917432
4138	0	1.274843	-0.842254	9.997593	0.012750	-0.008425	0.099976	-0.254755	-3.851051	1.924670
4139	0	1.281820	-0.830135	9.930405	0.012817	-0.008301	0.099304	-0.254977	-3.849707	1.919182
4140	0	1.232834	-0.793804	9.948644	0.012330	-0.007936	0.099486	-0.256282	-3.845458	1.913627
4141	0	1.263424	-0.860780	9.893783	0.012634	-0.008606	0.098938	-0.257992	-3.843124	1.908601
4142	0	1.256743	-0.842839	9.967000	0.012572	-0.008428	0.099669	-0.258625	-3.835238	1.913711
4143	0	1.269366	-0.860492	9.942657	0.012695	-0.008606	0.099426	-0.257055	-3.831041	1.910538
4144	0	1.262734	-0.842248	9.893834	0.012630	-0.008422	0.098938	-0.257419	-3.825123	1.913739
4145	0	1.244828	-0.848526	9.887720	0.012451	-0.008484	0.098877	-0.258605	-3.819470	1.910271
4146	0	1.268634	-0.861052	9.906033	0.012690	-0.008609	0.099060	-0.260230	-3.813416	1.913895
4147	0	1.245492	-0.879100	9.869320	0.012451	-0.008789	0.098694	-0.262222	-3.815447	1.911160
4148	0	1.258352	-0.842668	9.850846	0.012580	-0.008428	0.098509	-0.260890	-3.817305	1.911580
4149	0	1.238877	-0.835848	9.832809	0.012390	-0.008362	0.098328	-0.256547	-3.813407	1.908137
4150	0	1.257171	-0.811661	9.899847	0.012570	-0.008112	0.098999	-0.261464	-3.812637	1.899826
4151	0	1.251078	-0.848220	9.808382	0.012512	-0.008484	0.098083	-0.259066	-3.808657	1.892389
4152	0	1.220632	-0.841799	9.765604	0.012203	-0.008420	0.097656	-0.256462	-3.809959	1.891144
4153	0	1.215370	-0.793509	9.850975	0.012146	-0.007935	0.098511	-0.256818	-3.816559	1.888775
4154	0	1.253014	-0.781464	9.820235	0.012527	-0.007814	0.098203	-0.256671	-3.817365	1.885967
4155	0	1.294193	-0.836681	9.863206	0.012939	-0.008362	0.098633	-0.262077	-3.817909	1.884010
4156	0	1.282938	-0.837224	9.832479	0.012822	-0.008372	0.098326	-0.261686	-3.823987	1.882343
4157	0	1.288049	-0.823574	9.893805	0.012878	-0.008240	0.098938	-0.256763	-3.824055	1.881513
4158	0	1.318966	-0.792771	9.893667	0.013187	-0.007927	0.098937	-0.257199	-3.824370	1.875436
4159	0	1.330993	-0.823512	9.948712	0.013306	-0.008240	0.099487	-0.251638	-3.826943	1.874256
4160	0	1.282901	-0.847503	9.985219	0.012826	-0.008475	0.099853	-0.251130	-3.828090	1.880039
4161	0	1.269817	-0.830055	9.997524	0.012695	-0.008301	0.099976	-0.250534	-3.829036	1.874844
4162	0	1.277119	-0.805346	9.936337	0.012762	-0.008057	0.099364	-0.246553	-3.837218	1.871708
4163	0	1.288256	-0.836172	9.942574	0.012878	-0.008362	0.099426	-0.246075	-3.839659	1.867056
4164	0	1.246004	-0.854548	10.021762	0.012459	-0.008545	0.100218	-0.246484	-3.838741	1.867069
4165	0	1.287806	-0.854645	9.960929	0.012878	-0.008545	0.099609	-0.247920	-3.836006	1.867676
4166	0	1.312015	-0.811996	9.991391	0.013122	-0.008121	0.099914	-0.245808	-3.832017	1.868527
4167	0	1.287659	-0.817640	9.948773	0.012878	-0.008179	0.099487	-0.242821	-3.827577	1.868519
4168	0	1.305559	-0.847809	9.960982	0.013058	-0.008480	0.099609	-0.240230	-3.822817	1.868374
4169	0	1.323982	-0.830557	10.021997	0.013245	-0.008301	0.100220	-0.245214	-3.815016	1.862432
4170	0	1.280270	-0.843586	9.924353	0.012808	-0.008432	0.099243	-0.248872	-3.806758	1.869740
4171	0	1.293288	-0.823752	9.942731	0.012939	-0.008240	0.099426	-0.245838	-3.796891	1.864548
4172	0	1.255512	-0.841818	9.948989	0.012560	-0.008419	0.099489	-0.244504	-3.789083	1.863294
4173	0	1.275563	-0.841850	9.912156	0.012756	-0.008423	0.099121	-0.239059	-3.785935	1.856481
4174	0	1.232493	-0.810742	9.924358	0.012327	-0.008109	0.099243	-0.236751	-3.781002	1.853101
4175	0	1.256891	-0.817810	9.887756	0.012573	-0.008179	0.098877	-0.235617	-3.773664	1.848417
4176	0	1.256097	-0.799597	9.881723	0.012565	-0.007995	0.098817	-0.236792	-3.767047	1.850755
4177	0	1.245071	-0.805535	9.777849	0.012451	-0.008057	0.097778	-0.235018	-3.764155	1.849968
4178	0	1.251182	-0.774688	9.802260	0.012511	-0.007750	0.098022	-0.231486	-3.762493	1.848539
4179	0	1.257624	-0.787414	9.826617	0.012573	-0.007874	0.098267	-0.231782	-3.763655	1.841796
4180	0	1.239859	-0.799769	9.802019	0.012396	-0.007998	0.098021	-0.231769	-3.764472	1.843848
4181	0	1.257315	-0.812163	9.832732	0.012573	-0.008118	0.098328	-0.236059	-3.762015	1.845895
4182	0	1.245503	-0.806442	9.814303	0.012450	-0.008065	0.098144	-0.234851	-3.765273	1.846730
4183	0	1.239467	-0.817970	9.899837	0.012390	-0.008179	0.098999	-0.235601	-3.768171	1.841815
4184	0	1.258797	-0.805755	9.905753	0.012582	-0.008060	0.099058	-0.233002	-3.772927	1.837410
4185	0	1.245821	-0.835926	9.924250	0.012451	-0.008362	0.099243	-0.229790	-3.778679	1.832103
4186	0	1.277724	-0.804767	9.905752	0.012770	-0.008052	0.099058	-0.224746	-3.785011	1.833774
4187	0	1.294481	-0.805677	9.918142	0.012939	-0.008057	0.099182	-0.224506	-3.788852	1.829995
4188	0	1.246361	-0.842655	9.960699	0.012462	-0.008424	0.099607	-0.227110	-3.788752	1.824006
4189	0	1.263482	-0.817781	9.991456	0.012634	-0.008179	0.099915	-0.225762	-3.787015	1.823333
4190	0	1.281958	-0.823755	10.015863	0.012818	-0.008239	0.100159	-0.223958	-3.786086	1.822559
4191	0	1.275709	-0.805253	10.034203	0.012756	-0.008057	0.100342	-0.219024	-3.784558	1.823565
4192	0	1.299898	-0.835234	9.954882	0.013001	-0.008354	0.099548	-0.216559	-3.779377	1.825327
4193	0	1.312214	-0.836537	10.009741	0.013123	-0.008362	0.100098	-0.220271	-3.776548	1.827497
4194	0	1.293552	-0.824955	10.003587	0.012938	-0.008247	0.100036	-0.222251	-3.770808	1.822679
4195	0	1.299923	-0.799663	10.003670	0.013000	-0.007996	0.100037	-0.223109	-3.766995	1.821712
4196	0	1.262346	-0.867108	10.009855	0.012631	-0.008670	0.100098	-0.224008	-3.755583	1.816729
4197	0	1.275461	-0.818135	9.924317	0.012756	-0.008179	0.099243	-0.226480	-3.751259	1.804713
4198	0	1.281399	-0.818937	9.936382	0.012814	-0.008184	0.099364	-0.231861	-3.749375	1.809152
4199	0	1.287315	-0.799903	9.930461	0.012878	-0.007996	0.099304	-0.235355	-3.740961	1.806555
4200	0	1.280775	-0.805838	9.960974	0.012807	-0.008064	0.099609	-0.228236	-3.739595	1.807159
4201	0	1.275638	-0.781236	9.887696	0.012756	-0.007812	0.098877	-0.227631	-3.737292	1.802453
4202	0	1.262918	-0.793151	9.875578	0.012634	-0.007935	0.098755	-0.223684	-3.729031	1.805507
4203	0	1.275322	-0.793312	9.851126	0.012756	-0.007935	0.098511	-0.221545	-3.723058	1.805699
4204	0	1.262886	-0.811364	9.869474	0.012628	-0.008115	0.098695	-0.219765	-3.722169	1.802752
4205	0	1.263503	-0.817672	9.924323	0.012634	-0.008179	0.099243	-0.217068	-3.720698	1.798694
4206	0	1.263674	-0.817543	9.893783	0.012635	-0.008176	0.098938	-0.216285	-3.720083	1.799935
4207	0	1.257148	-0.793708	9.912112	0.012573	-0.007935	0.099121	-0.218755	-3.715701	1.799051
4208	0	1.269166	-0.812142	9.912028	0.012691	-0.008123	0.099120	-0.216173	-3.713523	1.800279
4209	0	1.269679	-0.818093	9.918176	0.012695	-0.008179	0.099182	-0.218312	-3.712885	1.796293
4210	0	1.288825	-0.793503	9.911958	0.012881	-0.007939	0.099120	-0.213045	-3.718570	1.793436
4211	0	1.264309	-0.799362	9.930324	0.012634	-0.007996	0.099304	-0.210540	-3.726342	1.796234
4212	0	1.259202	-0.835857	9.960626	0.012590	-0.008358	0.099607	-0.210773	-3.725849	1.794411
4213	0	1.269826	-0.799294	9.979232	0.012695	-0.007996	0.099792	-0.207342	-3.726877	1.791987
4214	0	1.233954	-0.841685	9.966898	0.012335	-0.008418	0.099669	-0.205614	-3.729929	1.792310
4215	0	1.264204	-0.811933	9.924204	0.012634	-0.008118	0.099243	-0.207217	-3.736502	1.790752
4216	0	1.289820	-0.830235	9.997233	0.012894	-0.008305	0.099973	-0.204342	-3.739307	1.790076
4217	0	1.294104	-0.812165	9.936470	0.012939	-0.008118	0.099365	-0.208652	-3.738746	1.791502
4218	0	1.276103	-0.806370	9.979046	0.012759	-0.008065	0.099791	-0.206562	-3.738465	1.793461
4219	0	1.275834	-0.817923	9.936494	0.012756	-0.008179	0.099365	-0.206702	-3.738406	1.790481
4220	0	1.275844	-0.805722	9.893736	0.012760	-0.008059	0.098937	-0.204744	-3.734064	1.787237
4221	0	1.257359	-0.817676	9.967053	0.012573	-0.008179	0.099670	-0.202092	-3.732110	1.783490
4222	0	1.294115	-0.774628	9.918209	0.012939	-0.007749	0.099182	-0.198971	-3.731724	1.777138
4223	0	1.281974	-0.818030	9.887652	0.012817	-0.008179	0.098877	-0.200315	-3.732107	1.769876
4224	0	1.276116	-0.824384	9.918115	0.012761	-0.008244	0.099181	-0.200194	-3.729801	1.765287
4225	0	1.288023	-0.799695	9.948696	0.012878	-0.007996	0.099487	-0.201431	-3.729505	1.763901
4226	0	1.233758	-0.824036	9.966895	0.012332	-0.008243	0.099669	-0.198464	-3.733589	1.762226
4227	0	1.269279	-0.829685	9.936589	0.012695	-0.008301	0.099365	-0.193543	-3.728324	1.759715
4228	0	1.269066	-0.829761	9.863325	0.012690	-0.008293	0.098634	-0.198216	-3.727217	1.753934
4229	0	1.275264	-0.799957	9.954850	0.012756	-0.007996	0.099548	-0.202444	-3.720555	1.760408
4230	0	1.256703	-0.837021	9.899886	0.012566	-0.008370	0.098999	-0.202015	-3.719815	1.771459
4231	0	1.281770	-0.830306	9.924293	0.012817	-0.008301	0.099243	-0.204188	-3.717823	1.767042
4232	0	1.275727	-0.800125	9.905899	0.012756	-0.008001	0.099059	-0.203764	-3.716507	1.766146
4233	0	1.251406	-0.817560	9.875491	0.012512	-0.008179	0.098755	-0.199739	-3.716296	1.761049
4234	0	1.257903	-0.798898	9.936410	0.012577	-0.007990	0.099364	-0.198362	-3.716187	1.766573
4235	0	1.263318	-0.799523	9.918230	0.012634	-0.007996	0.099182	-0.197558	-3.712548	1.767726
4236	0	1.276388	-0.805618	9.844840	0.012753	-0.008057	0.098450	-0.196761	-3.722236	1.764361
4237	0	1.288451	-0.787582	9.912012	0.012878	-0.007874	0.099121	-0.199089	-3.726875	1.764176
4238	0	1.252635	-0.830345	9.942324	0.012524	-0.008306	0.099423	-0.196295	-3.727608	1.761700
4239	0	1.282528	-0.824305	9.899773	0.012817	-0.008240	0.098999	-0.199719	-3.734364	1.762729
4240	0	1.295562	-0.800425	9.844657	0.012955	-0.008002	0.098447	-0.201518	-3.733066	1.758271
4241	0	1.306557	-0.817572	9.954805	0.013062	-0.008179	0.099548	-0.197717	-3.735357	1.754290
4242	0	1.294692	-0.842092	9.936398	0.012947	-0.008417	0.099364	-0.201612	-3.732822	1.755297
4243	0	1.276030	-0.842790	9.881498	0.012756	-0.008423	0.098816	-0.207043	-3.735041	1.754660
4244	0	1.258349	-0.837196	10.003441	0.012581	-0.008372	0.100035	-0.206291	-3.735666	1.752086
4245	0	1.263542	-0.830069	9.967027	0.012634	-0.008301	0.099670	-0.205742	-3.734617	1.749038
4246	0	1.257596	-0.848650	9.899782	0.012575	-0.008485	0.098998	-0.207358	-3.733185	1.750464
4247	0	1.275402	-0.823824	9.899945	0.012756	-0.008240	0.098999	-0.205160	-3.728139	1.745359
4248	0	1.280493	-0.805038	9.906141	0.012813	-0.008055	0.099060	-0.199584	-3.716929	1.739458
4249	0	1.263314	-0.835998	9.912139	0.012634	-0.008362	0.099121	-0.197117	-3.713251	1.740874
4250	0	1.262823	-0.787270	9.899927	0.012631	-0.007871	0.098999	-0.199035	-3.707189	1.738900
4251	0	1.287801	-0.824138	9.967033	0.012878	-0.008240	0.099670	-0.200543	-3.704344	1.744722
4252	0	1.275370	-0.843208	9.893679	0.012755	-0.008427	0.098937	-0.206311	-3.700033	1.745261
4253	0	1.287424	-0.830165	9.875535	0.012878	-0.008301	0.098755	-0.206893	-3.692837	1.743274
4254	0	1.274730	-0.811771	9.881613	0.012748	-0.008120	0.098816	-0.204346	-3.689927	1.746843
4255	0	1.281038	-0.787453	9.838950	0.012817	-0.007874	0.098389	-0.204985	-3.679437	1.745488
4256	0	1.274342	-0.836557	9.826730	0.012742	-0.008365	0.098268	-0.205650	-3.678682	1.744045
4257	0	1.269768	-0.824336	9.814392	0.012695	-0.008240	0.098145	-0.209461	-3.679083	1.741002
4258	0	1.239748	-0.849033	9.856965	0.012395	-0.008492	0.098570	-0.207742	-3.679708	1.740987
4259	0	1.282133	-0.817886	9.851022	0.012817	-0.008179	0.098511	-0.207547	-3.681926	1.735753
4260	0	1.264144	-0.848441	9.936342	0.012642	-0.008485	0.099363	-0.206566	-3.679035	1.728680
4261	0	1.282494	-0.824149	9.899790	0.012817	-0.008240	0.098999	-0.208197	-3.685399	1.726618
4262	0	1.259450	-0.849186	9.936126	0.012589	-0.008488	0.099362	-0.212686	-3.689941	1.728522
4263	0	1.288089	-0.817772	9.973121	0.012878	-0.008179	0.099731	-0.211177	-3.690415	1.728468
4264	0	1.306931	-0.836230	9.918058	0.013066	-0.008360	0.099181	-0.213630	-3.691533	1.728044
4265	0	1.275879	-0.830784	9.991365	0.012756	-0.008301	0.099915	-0.221278	-3.691975	1.724496
4266	0	1.276654	-0.843643	9.899648	0.012761	-0.008437	0.098997	-0.220070	-3.695879	1.717295
4267	0	1.300121	-0.836535	9.967002	0.013000	-0.008362	0.099670	-0.223766	-3.694352	1.718081
4268	0	1.300248	-0.794882	9.991294	0.013001	-0.007942	0.099914	-0.230926	-3.693168	1.714464
4269	0	1.300103	-0.818195	9.960904	0.013000	-0.008179	0.099609	-0.234215	-3.691435	1.710957
4270	0	1.300443	-0.825131	9.960763	0.013001	-0.008246	0.099608	-0.239430	-3.692507	1.709166
4271	0	1.281906	-0.836011	9.948723	0.012817	-0.008362	0.099487	-0.237108	-3.692080	1.708617
4272	0	1.275251	-0.847997	10.034178	0.012759	-0.008481	0.100341	-0.235504	-3.682103	1.710898
4273	0	1.269408	-0.817624	10.003698	0.012695	-0.008179	0.100037	-0.232372	-3.678320	1.713310
4274	0	1.281072	-0.842003	9.991487	0.012815	-0.008418	0.099915	-0.234107	-3.671625	1.711590
4275	0	1.256871	-0.842589	9.954865	0.012573	-0.008423	0.099548	-0.237158	-3.664075	1.715421
4276	0	1.262070	-0.830968	9.960970	0.012625	-0.008307	0.099609	-0.239168	-3.657093	1.712500
4277	0	1.281723	-0.824216	9.869367	0.012817	-0.008240	0.098694	-0.241539	-3.654557	1.709712
4278	0	1.262612	-0.824892	9.899870	0.012633	-0.008245	0.098998	-0.244950	-3.643900	1.706700
4279	0	1.263246	-0.824068	9.863297	0.012634	-0.008240	0.098633	-0.245535	-3.639453	1.700909
4280	0	1.256937	-0.830594	9.863263	0.012569	-0.008304	0.098633	-0.247784	-3.637035	1.696071
4281	0	1.269306	-0.836712	9.814437	0.012695	-0.008362	0.098145	-0.253530	-3.632064	1.691964
4282	0	1.251003	-0.849705	9.783792	0.012507	-0.008495	0.097838	-0.255127	-3.632739	1.691840
4283	0	1.263499	-0.836117	9.820553	0.012634	-0.008362	0.098206	-0.254060	-3.631211	1.693822
4284	0	1.251086	-0.817744	9.796079	0.012513	-0.008178	0.097960	-0.253393	-3.626160	1.694389
4285	0	1.293904	-0.830578	9.851037	0.012939	-0.008301	0.098511	-0.258805	-3.623331	1.697379
4286	0	1.257422	-0.819345	9.905851	0.012572	-0.008189	0.099059	-0.263343	-3.623199	1.699195
4287	0	1.263639	-0.823952	9.899877	0.012634	-0.008240	0.098999	-0.262723	-3.623280	1.701302
4288	0	1.258460	-0.824098	9.924115	0.012577	-0.008240	0.099242	-0.263774	-3.629616	1.695862
4289	0	1.257820	-0.811995	9.924235	0.012573	-0.008118	0.099243	-0.266096	-3.632957	1.696902
4290	0	1.270729	-0.823994	9.960753	0.012705	-0.008245	0.099607	-0.260450	-3.633419	1.696214
4291	0	1.269893	-0.824228	9.899835	0.012695	-0.008240	0.098999	-0.262859	-3.635271	1.688545
4292	0	1.258134	-0.861685	9.875234	0.012580	-0.008612	0.098753	-0.268317	-3.634576	1.681239
4293	0	1.287895	-0.848710	9.899868	0.012878	-0.008484	0.098999	-0.271611	-3.632846	1.678071
4294	0	1.288073	-0.843018	9.948612	0.012879	-0.008430	0.099486	-0.271899	-3.632075	1.674142
4295	0	1.275618	-0.860535	9.942634	0.012756	-0.008606	0.099426	-0.270814	-3.629544	1.674164
4296	0	1.257614	-0.854378	9.997512	0.012572	-0.008544	0.099976	-0.270166	-3.631602	1.665759
4297	0	1.306330	-0.824492	9.991389	0.013062	-0.008240	0.099915	-0.275519	-3.631320	1.655720
4298	0	1.312796	-0.818925	9.960713	0.013125	-0.008189	0.099607	-0.275237	-3.631882	1.655376
4299	0	1.324301	-0.811849	9.985366	0.013245	-0.008118	0.099854	-0.275726	-3.627693	1.652272
4300	0	1.281561	-0.811962	9.985325	0.012814	-0.008120	0.099854	-0.275407	-3.627682	1.650014
4301	0	1.306149	-0.817600	9.979271	0.013062	-0.008179	0.099792	-0.271886	-3.625312	1.648594
4302	0	1.287383	-0.817260	9.948788	0.012877	-0.008174	0.099487	-0.269828	-3.618822	1.644699
4303	0	1.294009	-0.818109	9.967013	0.012939	-0.008179	0.099670	-0.272142	-3.617212	1.643555
4304	0	1.275442	-0.818074	9.960909	0.012757	-0.008184	0.099608	-0.267545	-3.611560	1.645394
4305	0	1.299824	-0.811769	9.997588	0.013000	-0.008118	0.099976	-0.267153	-3.606641	1.646301
4306	0	1.268759	-0.805735	9.967073	0.012691	-0.008057	0.099670	-0.267603	-3.600887	1.646916
4307	0	1.263895	-0.812057	9.918130	0.012634	-0.008118	0.099182	-0.270575	-3.603922	1.643180
4308	0	1.245806	-0.842957	9.899733	0.012460	-0.008430	0.098997	-0.270237	-3.599625	1.647648
4309	0	1.263254	-0.829815	9.918257	0.012634	-0.008301	0.099182	-0.266911	-3.595267	1.651805
4310	0	1.256900	-0.842167	9.808324	0.012569	-0.008418	0.098083	-0.270589	-3.592444	1.649366
4311	0	1.245150	-0.854389	9.851079	0.012451	-0.008545	0.098511	-0.269067	-3.590494	1.648456
4312	0	1.263035	-0.841816	9.832838	0.012634	-0.008421	0.098328	-0.265311	-3.583608	1.645488
4313	0	1.257619	-0.835743	9.857177	0.012573	-0.008362	0.098572	-0.259717	-3.584714	1.635232
4314	0	1.264210	-0.811239	9.863132	0.012640	-0.008109	0.098632	-0.263178	-3.584804	1.636751
4315	0	1.275650	-0.823823	9.875499	0.012756	-0.008240	0.098755	-0.260902	-3.582673	1.629167
4316	0	1.258026	-0.824427	9.881441	0.012573	-0.008237	0.098816	-0.269023	-3.588454	1.626568
4317	0	1.245111	-0.829658	9.906042	0.012451	-0.008301	0.099060	-0.263740	-3.586054	1.623018
4318	0	1.257996	-0.829136	9.857107	0.012573	-0.008293	0.098572	-0.261336	-3.591497	1.622397
4319	0	1.245195	-0.854227	9.942640	0.012451	-0.008545	0.099426	-0.257958	-3.590057	1.622748
4320	0	1.270227	-0.848092	9.979156	0.012696	-0.008479	0.099792	-0.259581	-3.594598	1.617935
4321	0	1.275771	-0.829997	9.948720	0.012756	-0.008301	0.099487	-0.258146	-3.593841	1.613545
4322	0	1.282476	-0.829659	9.930281	0.012819	-0.008300	0.099303	-0.254054	-3.597801	1.610524
4323	0	1.288215	-0.824063	9.954778	0.012878	-0.008240	0.099548	-0.254531	-3.599780	1.603882
4324	0	1.282709	-0.811939	9.991227	0.012824	-0.008120	0.099913	-0.253935	-3.600901	1.602708
4325	0	1.275837	-0.829930	9.936510	0.012756	-0.008301	0.099365	-0.251750	-3.600908	1.595542
4326	0	1.282382	-0.829983	10.040138	0.012821	-0.008298	0.100402	-0.253575	-3.601551	1.595883
4327	0	1.300226	-0.830387	9.966992	0.013000	-0.008301	0.099670	-0.256676	-3.601256	1.590940
4328	0	1.300453	-0.812387	9.979046	0.013003	-0.008124	0.099791	-0.255701	-3.600280	1.591059
4329	0	1.293939	-0.823953	9.948733	0.012939	-0.008240	0.099487	-0.255100	-3.597863	1.591527
4330	0	1.293581	-0.872470	9.967105	0.012938	-0.008728	0.099670	-0.250846	-3.592457	1.593836
4331	0	1.275568	-0.847850	9.918268	0.012756	-0.008484	0.099182	-0.244282	-3.589360	1.592881
4332	0	1.274923	-0.822640	9.948821	0.012754	-0.008229	0.099487	-0.240486	-3.581058	1.591127
4333	0	1.281804	-0.829435	9.918258	0.012817	-0.008301	0.099182	-0.232679	-3.579497	1.590789
4334	0	1.288066	-0.816782	9.912080	0.012879	-0.008166	0.099121	-0.233952	-3.578669	1.584518
4335	0	1.293706	-0.818217	9.918216	0.012939	-0.008179	0.099182	-0.237426	-3.573594	1.576489
4336	0	1.269137	-0.848890	9.948647	0.012691	-0.008492	0.099486	-0.234002	-3.572226	1.572746
4337	0	1.293923	-0.823827	9.893814	0.012939	-0.008240	0.098938	-0.231809	-3.569665	1.568162
4338	0	1.281615	-0.805436	9.912116	0.012816	-0.008055	0.099121	-0.230986	-3.567014	1.567444
4339	0	1.275454	-0.805719	9.863300	0.012756	-0.008057	0.098633	-0.231317	-3.562564	1.571532
4340	0	1.257063	-0.830264	9.918198	0.012569	-0.008303	0.099182	-0.230766	-3.561638	1.567663
4341	0	1.269438	-0.811576	9.887723	0.012695	-0.008118	0.098877	-0.228247	-3.558210	1.572255
4342	0	1.263044	-0.793137	9.899922	0.012632	-0.007931	0.098999	-0.228572	-3.553639	1.574611
4343	0	1.269512	-0.829984	9.930430	0.012695	-0.008301	0.099304	-0.227096	-3.551098	1.573836
4344	0	1.269546	-0.836021	9.942618	0.012694	-0.008361	0.099426	-0.226010	-3.550039	1.572229
4345	0	1.281893	-0.829793	9.954838	0.012817	-0.008301	0.099548	-0.222281	-3.549512	1.564510
4346	0	1.257589	-0.829147	9.893744	0.012576	-0.008296	0.098937	-0.216582	-3.546957	1.564533
4347	0	1.270164	-0.848356	9.960860	0.012695	-0.008484	0.099609	-0.215850	-3.551901	1.559994
4348	0	1.277313	-0.817529	9.917994	0.012769	-0.008179	0.099180	-0.211497	-3.554648	1.554593
4349	0	1.263644	-0.823695	9.979244	0.012634	-0.008240	0.099792	-0.208025	-3.554783	1.556143
4350	0	1.288186	-0.823331	9.936447	0.012882	-0.008235	0.099364	-0.205684	-3.552040	1.555268
4351	0	1.263700	-0.829846	9.960922	0.012634	-0.008301	0.099609	-0.202693	-3.552838	1.554207
4352	0	1.300787	-0.823223	9.973046	0.013005	-0.008236	0.099730	-0.198125	-3.553501	1.554489
4353	0	1.282404	-0.799448	9.991379	0.012817	-0.007996	0.099915	-0.196644	-3.558753	1.559740
4354	0	1.277310	-0.841995	9.930182	0.012769	-0.008421	0.099302	-0.195196	-3.561448	1.563127
4355	0	1.276265	-0.811744	10.003584	0.012756	-0.008118	0.100037	-0.194587	-3.566320	1.564309
4356	0	1.264665	-0.835878	9.924152	0.012647	-0.008362	0.099241	-0.190692	-3.563976	1.561232
4357	0	1.282092	-0.823620	9.924300	0.012817	-0.008240	0.099243	-0.186278	-3.565724	1.564097
4358	0	1.233486	-0.848079	9.905891	0.012336	-0.008477	0.099059	-0.190065	-3.562351	1.567043
4359	0	1.257554	-0.836106	9.930397	0.012573	-0.008362	0.099304	-0.188868	-3.562677	1.564202
4360	0	1.258094	-0.835766	9.991338	0.012577	-0.008361	0.099914	-0.184833	-3.564797	1.564445
4361	0	1.275767	-0.823648	9.924326	0.012756	-0.008240	0.099243	-0.180693	-3.564002	1.565420
4362	0	1.275668	-0.823435	9.967058	0.012758	-0.008234	0.099670	-0.180634	-3.559876	1.562609
4363	0	1.268790	-0.805424	9.881707	0.012695	-0.008057	0.098816	-0.177364	-3.548990	1.561669
4364	0	1.280502	-0.811424	9.954977	0.012802	-0.008113	0.099550	-0.178538	-3.549979	1.562914
4365	0	1.299996	-0.811707	9.912121	0.013000	-0.008118	0.099121	-0.177421	-3.547045	1.566966
4366	0	1.269652	-0.793212	9.887667	0.012693	-0.007934	0.098877	-0.175342	-3.548320	1.565773
4367	0	1.263561	-0.793812	9.924271	0.012634	-0.007935	0.099243	-0.178992	-3.547531	1.565039
4368	0	1.263740	-0.812573	9.905796	0.012636	-0.008125	0.099058	-0.179164	-3.546593	1.569888
4369	0	1.256891	-0.818132	9.887729	0.012573	-0.008179	0.098877	-0.181786	-3.539255	1.571578
4370	0	1.293028	-0.812284	9.918225	0.012931	-0.008123	0.099182	-0.180759	-3.536253	1.576327
4371	0	1.258057	-0.830405	9.930300	0.012573	-0.008301	0.099304	-0.184192	-3.542359	1.578564
4372	0	1.246541	-0.843355	9.917893	0.012465	-0.008430	0.099179	-0.188386	-3.539971	1.580223
4373	0	1.251957	-0.860558	9.930330	0.012512	-0.008606	0.099304	-0.187511	-3.546126	1.573147
4374	0	1.277169	-0.835960	9.887414	0.012771	-0.008362	0.098874	-0.184611	-3.545010	1.572386
4375	0	1.269584	-0.866800	9.948715	0.012695	-0.008667	0.099487	-0.185381	-3.543308	1.573366
4376	0	1.245541	-0.836634	9.936373	0.012452	-0.008365	0.099364	-0.186949	-3.544761	1.573299
4377	0	1.245038	-0.842257	9.930432	0.012451	-0.008423	0.099304	-0.186273	-3.541526	1.576531
4378	0	1.275489	-0.830234	9.905987	0.012754	-0.008301	0.099060	-0.187681	-3.539721	1.572758
4379	0	1.263653	-0.836040	9.979231	0.012634	-0.008362	0.099792	-0.185752	-3.539970	1.575174
4380	0	1.251691	-0.805800	9.936390	0.012516	-0.008055	0.099364	-0.189101	-3.538665	1.578575
4381	0	1.256896	-0.811961	9.906044	0.012573	-0.008118	0.099060	-0.190819	-3.531413	1.572682
4382	0	1.269100	-0.848675	9.936485	0.012687	-0.008489	0.099365	-0.188198	-3.534004	1.568005
4383	0	1.282097	-0.817569	9.973123	0.012817	-0.008179	0.099731	-0.184513	-3.535767	1.574935
4384	0	1.288082	-0.805009	9.857145	0.012885	-0.008051	0.098571	-0.183164	-3.528472	1.579476
4385	0	1.300542	-0.800021	9.918111	0.013000	-0.007996	0.099182	-0.188133	-3.531813	1.581228
4386	0	1.276687	-0.831460	9.966707	0.012766	-0.008310	0.099668	-0.192656	-3.530619	1.582522
4387	0	1.275509	-0.830385	9.899893	0.012756	-0.008301	0.098999	-0.195715	-3.526858	1.579037
4388	0	1.275200	-0.818708	9.912019	0.012753	-0.008185	0.099120	-0.197145	-3.522851	1.574067
4389	0	1.275484	-0.835827	9.912159	0.012756	-0.008362	0.099121	-0.192578	-3.518805	1.570465
4390	0	1.256946	-0.847692	9.924318	0.012569	-0.008477	0.099243	-0.191879	-3.516531	1.568880
4391	0	1.275736	-0.824060	9.948710	0.012756	-0.008240	0.099487	-0.192466	-3.515380	1.564703
4392	0	1.251784	-0.848755	9.930271	0.012514	-0.008487	0.099303	-0.193048	-3.517347	1.564501
4393	0	1.263466	-0.811735	9.906004	0.012634	-0.008118	0.099060	-0.192328	-3.515462	1.564909
4394	0	1.270049	-0.818168	9.863095	0.012695	-0.008179	0.098632	-0.195397	-3.519140	1.566040
4395	0	1.269873	-0.836296	9.875435	0.012695	-0.008362	0.098755	-0.196388	-3.520778	1.566949
4396	0	1.276424	-0.793843	9.893584	0.012763	-0.007937	0.098936	-0.197223	-3.519843	1.567889
4397	0	1.287870	-0.799528	9.906005	0.012878	-0.007996	0.099060	-0.196431	-3.517862	1.565583
4398	0	1.263345	-0.836028	9.887719	0.012634	-0.008362	0.098877	-0.194373	-3.514590	1.569461
4399	0	1.287918	-0.805218	9.887722	0.012878	-0.008057	0.098877	-0.188892	-3.513146	1.568947
4400	0	1.293958	-0.798975	9.979237	0.012940	-0.007987	0.099792	-0.191664	-3.509855	1.570459
4401	0	1.288098	-0.811751	9.936492	0.012878	-0.008118	0.099365	-0.191162	-3.510480	1.573272
4402	0	1.313154	-0.800023	9.972957	0.013127	-0.007996	0.099730	-0.196225	-3.512943	1.585348
4403	0	1.300829	-0.830299	9.942506	0.013000	-0.008301	0.099426	-0.198528	-3.519595	1.588452
4404	0	1.289663	-0.836440	9.966735	0.012894	-0.008367	0.099668	-0.195675	-3.520678	1.587212
4405	0	1.257042	-0.842125	9.930469	0.012573	-0.008423	0.099304	-0.193494	-3.515135	1.590602
4406	0	1.293108	-0.799514	9.942642	0.012934	-0.007993	0.099426	-0.195708	-3.509810	1.587211
4407	0	1.263279	-0.836243	9.960951	0.012634	-0.008362	0.099609	-0.195923	-3.505815	1.582944
4408	0	1.250670	-0.799850	9.942640	0.012508	-0.007998	0.099426	-0.196659	-3.501559	1.585263
4409	0	1.281542	-0.818323	9.973133	0.012817	-0.008179	0.099731	-0.201304	-3.497020	1.580868
4410	0	1.275172	-0.825189	9.966934	0.012753	-0.008249	0.099669	-0.203848	-3.493788	1.582257
4411	0	1.294265	-0.830174	9.942577	0.012939	-0.008301	0.099426	-0.204562	-3.495158	1.581833
4412	0	1.282016	-0.848999	9.893618	0.012823	-0.008487	0.098936	-0.207791	-3.489468	1.581126
4413	0	1.263686	-0.824121	9.924271	0.012634	-0.008240	0.099243	-0.209043	-3.490158	1.574573
4414	0	1.239790	-0.836722	9.899661	0.012395	-0.008366	0.098997	-0.210495	-3.491320	1.577493
4415	0	1.275638	-0.805908	9.881571	0.012756	-0.008057	0.098816	-0.212808	-3.489076	1.574745
4416	0	1.245344	-0.824546	9.881468	0.012451	-0.008245	0.098815	-0.212566	-3.489381	1.579674
4417	0	1.263516	-0.836304	9.887674	0.012634	-0.008362	0.098877	-0.213488	-3.488116	1.573877
4418	0	1.264018	-0.812104	9.838704	0.012635	-0.008121	0.098388	-0.213693	-3.491570	1.573806
4419	0	1.245237	-0.812103	9.887653	0.012451	-0.008118	0.098877	-0.217175	-3.490651	1.572953
4420	0	1.239526	-0.794261	9.911875	0.012392	-0.007942	0.099119	-0.217199	-3.492077	1.569968
4421	0	1.257421	-0.842541	9.899868	0.012573	-0.008423	0.098999	-0.219833	-3.490890	1.572519
4422	0	1.239606	-0.794479	9.844788	0.012392	-0.007940	0.098449	-0.224656	-3.493248	1.570985
4423	0	1.263385	-0.800137	9.802205	0.012634	-0.007996	0.098022	-0.230969	-3.490434	1.571432
4424	0	1.251424	-0.812931	9.857051	0.012511	-0.008130	0.098571	-0.229711	-3.491594	1.570639
4425	0	1.269629	-0.811858	9.875468	0.012695	-0.008118	0.098755	-0.230347	-3.490422	1.568445
4426	0	1.276340	-0.848875	9.936345	0.012758	-0.008487	0.099364	-0.232320	-3.494036	1.570383
4427	0	1.263880	-0.806432	9.924197	0.012634	-0.008057	0.099243	-0.240803	-3.496922	1.569981
4428	0	1.301060	-0.843863	9.960635	0.013009	-0.008439	0.099607	-0.239893	-3.496382	1.566878
4429	0	1.264104	-0.824197	9.942523	0.012634	-0.008240	0.099426	-0.242058	-3.501864	1.564929
4430	0	1.295762	-0.793955	9.960587	0.012953	-0.007939	0.099607	-0.241857	-3.505114	1.562602
4431	0	1.306399	-0.823367	9.942645	0.013062	-0.008240	0.099426	-0.234607	-3.505632	1.566236
4432	0	1.282664	-0.846954	10.021940	0.012822	-0.008472	0.100220	-0.231002	-3.508449	1.567050
4433	0	1.282160	-0.830117	9.973087	0.012817	-0.008301	0.099731	-0.231116	-3.510979	1.568009
4434	0	1.294589	-0.836088	9.911950	0.012947	-0.008363	0.099119	-0.228537	-3.507314	1.568546
4435	0	1.300071	-0.812157	9.960903	0.013000	-0.008118	0.099609	-0.232531	-3.505287	1.567568
4436	0	1.287988	-0.824837	9.936409	0.012878	-0.008248	0.099364	-0.232169	-3.504680	1.571480
4437	0	1.275292	-0.848470	9.954871	0.012756	-0.008484	0.099548	-0.232674	-3.498467	1.569743
4438	0	1.286950	-0.817697	9.918260	0.012871	-0.008181	0.099182	-0.228008	-3.494702	1.565039
4439	0	1.269418	-0.817593	9.869422	0.012695	-0.008179	0.098694	-0.224296	-3.491123	1.560114
4440	0	1.262969	-0.817280	9.930451	0.012631	-0.008174	0.099304	-0.222529	-3.486852	1.558525
4441	0	1.275409	-0.805557	9.887733	0.012756	-0.008057	0.098877	-0.220876	-3.481948	1.561040
4442	0	1.281117	-0.830072	9.887698	0.012813	-0.008299	0.098877	-0.222620	-3.477993	1.564425
4443	0	1.268799	-0.824156	9.887774	0.012695	-0.008240	0.098877	-0.224252	-3.467241	1.566462
4444	0	1.268019	-0.812295	9.875570	0.012680	-0.008121	0.098756	-0.225559	-3.465105	1.571399
4445	0	1.256866	-0.836365	9.881635	0.012573	-0.008362	0.098816	-0.227123	-3.457535	1.567919
4446	0	1.238095	-0.842656	9.802243	0.012381	-0.008427	0.098022	-0.226581	-3.455663	1.564893
4447	0	1.275606	-0.835797	9.851111	0.012756	-0.008362	0.098511	-0.221737	-3.453053	1.562822
4448	0	1.262803	-0.841311	9.857264	0.012633	-0.008415	0.098572	-0.218883	-3.444635	1.563471
4449	0	1.250896	-0.860501	9.912159	0.012512	-0.008606	0.099121	-0.217333	-3.438618	1.562273
4450	0	1.263018	-0.848794	9.893723	0.012628	-0.008483	0.098938	-0.222780	-3.439311	1.565254
4451	0	1.282005	-0.787301	9.887665	0.012817	-0.007874	0.098877	-0.221749	-3.440127	1.562110
4452	0	1.288600	-0.811559	9.905891	0.012883	-0.008118	0.099059	-0.218967	-3.441091	1.562168
4453	0	1.263525	-0.830221	9.887671	0.012634	-0.008301	0.098877	-0.220294	-3.439926	1.562075
4454	0	1.257738	-0.842468	9.869278	0.012575	-0.008427	0.098693	-0.217610	-3.440238	1.564722
4455	0	1.270061	-0.836642	9.924210	0.012695	-0.008362	0.099243	-0.222569	-3.444056	1.567099
4456	0	1.264873	-0.824747	9.954512	0.012645	-0.008249	0.099545	-0.220197	-3.446318	1.567261
4457	0	1.282010	-0.836178	9.930385	0.012817	-0.008362	0.099304	-0.219792	-3.447162	1.568034
4458	0	1.276103	-0.817795	9.918125	0.012761	-0.008179	0.099181	-0.218511	-3.444788	1.565573
4459	0	1.294326	-0.860105	9.924309	0.012939	-0.008606	0.099243	-0.212559	-3.446902	1.566526
4460	0	1.282578	-0.828628	9.905942	0.012825	-0.008291	0.099059	-0.206438	-3.445514	1.566442
4461	0	1.300300	-0.836337	9.863235	0.013000	-0.008362	0.098633	-0.207817	-3.446158	1.559871
4462	0	1.276221	-0.848554	9.954648	0.012761	-0.008488	0.099546	-0.204847	-3.445153	1.554310
4463	0	1.293643	-0.830274	9.899925	0.012939	-0.008301	0.098999	-0.206662	-3.439400	1.553976
4464	0	1.244330	-0.855438	9.960912	0.012444	-0.008550	0.099609	-0.211519	-3.435777	1.552039
4465	0	1.294087	-0.830083	9.936504	0.012939	-0.008301	0.099365	-0.211171	-3.435150	1.549928
4466	0	1.282102	-0.829560	9.918146	0.012819	-0.008302	0.099181	-0.203783	-3.434878	1.553060
4467	0	1.257321	-0.836116	9.887701	0.012573	-0.008362	0.098877	-0.202675	-3.432572	1.554898
4468	0	1.281792	-0.817408	9.851098	0.012817	-0.008178	0.098511	-0.197967	-3.430948	1.552351
4469	0	1.263046	-0.854088	9.887779	0.012634	-0.008545	0.098877	-0.192907	-3.424289	1.554447
4470	0	1.280715	-0.805213	9.918317	0.012810	-0.008049	0.099183	-0.196061	-3.419025	1.552153
4471	0	1.275738	-0.836505	9.924276	0.012756	-0.008362	0.099243	-0.199430	-3.417957	1.554596
4472	0	1.251299	-0.818476	9.930344	0.012514	-0.008185	0.099303	-0.198396	-3.414388	1.558408
4473	0	1.293995	-0.798880	9.954882	0.012939	-0.007996	0.099548	-0.190131	-3.412728	1.554618
4474	0	1.263775	-0.828576	9.881669	0.012635	-0.008287	0.098817	-0.187750	-3.413399	1.549876
4475	0	1.269638	-0.836220	9.918196	0.012695	-0.008362	0.099182	-0.187772	-3.412382	1.544651
4476	0	1.288154	-0.836053	9.960853	0.012880	-0.008364	0.099608	-0.183704	-3.411522	1.542058
4477	0	1.257524	-0.842332	9.960908	0.012573	-0.008423	0.099609	-0.183763	-3.411570	1.535610
4478	0	1.269967	-0.836276	9.936421	0.012699	-0.008363	0.099364	-0.183282	-3.409953	1.533194
4479	0	1.306364	-0.836457	9.924265	0.013062	-0.008362	0.099243	-0.186028	-3.410139	1.529411
4480	0	1.251764	-0.824187	9.905825	0.012516	-0.008245	0.099058	-0.181468	-3.409755	1.528988
4481	0	1.287769	-0.817948	9.973148	0.012878	-0.008179	0.099731	-0.181962	-3.406667	1.527174
4482	0	1.294085	-0.836076	9.973031	0.012938	-0.008364	0.099730	-0.178170	-3.408211	1.521660
4483	0	1.293575	-0.817711	9.960999	0.012939	-0.008179	0.099609	-0.175892	-3.401718	1.519936
4484	0	1.280692	-0.805250	9.967183	0.012810	-0.008054	0.099671	-0.174017	-3.396211	1.520566
4485	0	1.293936	-0.811543	10.028096	0.012939	-0.008118	0.100281	-0.171052	-3.393860	1.518672
4486	0	1.275442	-0.841837	9.942645	0.012755	-0.008419	0.099426	-0.169852	-3.390504	1.519553
4487	0	1.275589	-0.854432	9.954845	0.012756	-0.008545	0.099548	-0.168811	-3.387746	1.519152
4488	0	1.275442	-0.823851	9.985366	0.012755	-0.008239	0.099854	-0.168106	-3.384384	1.523065
4489	0	1.300201	-0.811547	9.930418	0.013000	-0.008118	0.099304	-0.165224	-3.383883	1.525745
4490	0	1.281637	-0.829353	10.003645	0.012820	-0.008297	0.100036	-0.160884	-3.377223	1.528998
4491	0	1.281628	-0.811980	9.918210	0.012817	-0.008118	0.099182	-0.162847	-3.373725	1.525650
4492	0	1.262895	-0.812348	9.844898	0.012631	-0.008122	0.098449	-0.163636	-3.368627	1.529083
4493	0	1.275426	-0.823761	9.948775	0.012756	-0.008240	0.099487	-0.160751	-3.364001	1.528441
4494	0	1.238755	-0.829931	9.893752	0.012385	-0.008297	0.098938	-0.163024	-3.364287	1.527513
4495	0	1.256964	-0.824406	9.942637	0.012573	-0.008240	0.099426	-0.167488	-3.357919	1.523596
4496	0	1.280901	-0.818971	9.851064	0.012810	-0.008187	0.098511	-0.169922	-3.354815	1.529697
4497	0	1.281415	-0.805457	9.887754	0.012817	-0.008057	0.098877	-0.167087	-3.348848	1.528815
4498	0	1.232151	-0.823527	9.906118	0.012322	-0.008236	0.099061	-0.165834	-3.345576	1.522338
4499	0	1.251277	-0.842053	9.948743	0.012512	-0.008423	0.099487	-0.162895	-3.343985	1.524971
4500	0	1.220880	-0.847879	9.832765	0.012208	-0.008480	0.098328	-0.160998	-3.342710	1.522450
4501	0	1.251393	-0.836492	9.851026	0.012512	-0.008362	0.098511	-0.164172	-3.342479	1.523045
4502	0	1.245299	-0.855037	9.838700	0.012454	-0.008552	0.098387	-0.162410	-3.339052	1.528468
4503	0	1.245145	-0.848168	9.869400	0.012451	-0.008484	0.098694	-0.159463	-3.337149	1.527794
4504	0	1.239525	-0.835612	9.869336	0.012390	-0.008358	0.098694	-0.156897	-3.340843	1.524759
4505	0	1.251620	-0.799320	9.832732	0.012512	-0.007996	0.098328	-0.153646	-3.343275	1.520630
4506	0	1.246640	-0.829710	9.881391	0.012459	-0.008296	0.098815	-0.154580	-3.349831	1.517257
4507	0	1.257875	-0.835965	9.905954	0.012573	-0.008362	0.099060	-0.151750	-3.353955	1.519213
4508	0	1.258757	-0.829342	9.881382	0.012584	-0.008297	0.098814	-0.147312	-3.356165	1.514047
4509	0	1.294281	-0.811193	9.875492	0.012939	-0.008118	0.098755	-0.140296	-3.357827	1.515500
4510	0	1.277274	-0.822609	9.954632	0.012763	-0.008228	0.099547	-0.137624	-3.366731	1.522393
4511	0	1.307334	-0.805302	9.973019	0.013062	-0.008057	0.099731	-0.133204	-3.378053	1.518543
4512	0	1.296625	-0.804995	9.978911	0.012962	-0.008050	0.099790	-0.132815	-3.380310	1.512535
4513	0	1.318675	-0.799298	9.942606	0.013184	-0.007996	0.099426	-0.129380	-3.381732	1.504723
4514	0	1.288789	-0.804916	9.954712	0.012884	-0.008052	0.099547	-0.125944	-3.383807	1.504676
4515	0	1.312643	-0.830075	9.979197	0.013123	-0.008301	0.099792	-0.125577	-3.386020	1.507105
4516	0	1.307247	-0.817771	9.991229	0.013069	-0.008179	0.099913	-0.124102	-3.387591	1.509453
4517	0	1.294474	-0.842641	10.003564	0.012939	-0.008423	0.100037	-0.127672	-3.391423	1.500253
4518	0	1.307238	-0.812309	10.076631	0.013072	-0.008125	0.100766	-0.124775	-3.389624	1.499351
4519	0	1.300343	-0.842361	9.966996	0.013000	-0.008423	0.099670	-0.125249	-3.390797	1.497052
4520	0	1.282146	-0.842518	9.991282	0.012823	-0.008425	0.099913	-0.125272	-3.386717	1.496445
4521	0	1.299849	-0.830421	9.997556	0.013000	-0.008301	0.099976	-0.128710	-3.382232	1.493991
4522	0	1.293294	-0.861691	9.985262	0.012936	-0.008614	0.099853	-0.132060	-3.376955	1.491627
4523	0	1.269113	-0.835845	9.973226	0.012695	-0.008362	0.099731	-0.127817	-3.369956	1.494543
4524	0	1.268475	-0.829751	9.912202	0.012687	-0.008294	0.099122	-0.131369	-3.365471	1.495368
4525	0	1.263293	-0.811769	9.948748	0.012634	-0.008118	0.099487	-0.131079	-3.361698	1.501774
4526	0	1.268845	-0.829889	9.918280	0.012692	-0.008301	0.099182	-0.128520	-3.354891	1.500888
4527	0	1.269122	-0.811970	9.887731	0.012695	-0.008118	0.098877	-0.130319	-3.347981	1.494038
4528	0	1.256447	-0.848561	9.844999	0.012565	-0.008489	0.098450	-0.126404	-3.345564	1.493476
4529	0	1.257340	-0.817876	9.936521	0.012573	-0.008179	0.099365	-0.125988	-3.343554	1.490080
4530	0	1.263376	-0.787873	9.881469	0.012634	-0.007874	0.098815	-0.130495	-3.340745	1.490283
4531	0	1.239129	-0.812143	9.826615	0.012390	-0.008118	0.098267	-0.134501	-3.339887	1.490162
4532	0	1.244998	-0.824653	9.850930	0.012453	-0.008247	0.098509	-0.133123	-3.334092	1.488339
4533	0	1.263315	-0.811585	9.869414	0.012634	-0.008118	0.098694	-0.130666	-3.330582	1.487806
4534	0	1.239006	-0.817501	9.844943	0.012387	-0.008176	0.098450	-0.129344	-3.331614	1.490167
4535	0	1.257802	-0.836115	9.948676	0.012573	-0.008362	0.099487	-0.128253	-3.334898	1.488895
4536	0	1.264746	-0.817537	9.832534	0.012643	-0.008178	0.098326	-0.125269	-3.338035	1.493396
4537	0	1.257482	-0.836480	9.924271	0.012573	-0.008362	0.099243	-0.128346	-3.337651	1.497749
4538	0	1.264261	-0.836606	9.936284	0.012637	-0.008368	0.099363	-0.125241	-3.341744	1.495029
4539	0	1.239045	-0.842247	9.930419	0.012390	-0.008423	0.099304	-0.124419	-3.339910	1.492315
4540	0	1.233128	-0.872727	9.918193	0.012329	-0.008728	0.099182	-0.123175	-3.340217	1.489227
4541	0	1.251683	-0.829918	9.887650	0.012512	-0.008301	0.098877	-0.121053	-3.343349	1.487592
4542	0	1.288793	-0.835704	9.936337	0.012887	-0.008359	0.099363	-0.118457	-3.342216	1.483932
4543	0	1.251744	-0.842053	9.918167	0.012512	-0.008423	0.099182	-0.115464	-3.346045	1.480671
4544	0	1.259174	-0.841575	9.936259	0.012584	-0.008419	0.099363	-0.111353	-3.353046	1.474678
4545	0	1.294278	-0.817833	9.973104	0.012939	-0.008179	0.099731	-0.110564	-3.354661	1.471435
4546	0	1.295094	-0.817846	9.942471	0.012946	-0.008179	0.099425	-0.109959	-3.357993	1.465280
4547	0	1.282393	-0.823890	9.942550	0.012817	-0.008240	0.099426	-0.108729	-3.363310	1.468132
4548	0	1.283292	-0.817793	9.954601	0.012830	-0.008178	0.099546	-0.108568	-3.364721	1.466381
4549	0	1.306089	-0.812172	9.954809	0.013062	-0.008118	0.099548	-0.112806	-3.361804	1.466064
4550	0	1.305824	-0.806700	9.985260	0.013060	-0.008065	0.099853	-0.114483	-3.358021	1.465518
4551	0	1.281849	-0.805200	9.924340	0.012817	-0.008057	0.099243	-0.108763	-3.357108	1.464339
4552	0	1.282202	-0.798877	9.948681	0.012819	-0.007987	0.099487	-0.110388	-3.358055	1.464191
4553	0	1.294031	-0.818129	9.967009	0.012939	-0.008179	0.099670	-0.112974	-3.356849	1.465435
4554	0	1.293918	-0.812607	9.954733	0.012940	-0.008123	0.099547	-0.115642	-3.353248	1.464696
4555	0	1.299818	-0.811779	9.967070	0.013000	-0.008118	0.099670	-0.115414	-3.348412	1.464127
4556	0	1.305680	-0.806141	9.997527	0.013057	-0.008058	0.099976	-0.119396	-3.346277	1.466828
4557	0	1.306112	-0.799459	9.936537	0.013062	-0.007996	0.099365	-0.117890	-3.343623	1.467438
4558	0	1.306499	-0.811481	9.985302	0.013061	-0.008116	0.099854	-0.116466	-3.346505	1.464248
4559	0	1.275623	-0.817707	9.930435	0.012756	-0.008179	0.099304	-0.114290	-3.344179	1.466048
4560	0	1.269477	-0.836218	9.954802	0.012694	-0.008359	0.099548	-0.117533	-3.342485	1.459676
4561	0	1.275439	-0.811692	9.954865	0.012756	-0.008118	0.099548	-0.116247	-3.338064	1.459040
4562	0	1.275822	-0.848541	9.881485	0.012752	-0.008483	0.098816	-0.118899	-3.343579	1.468063
4563	0	1.281584	-0.830506	9.924301	0.012817	-0.008301	0.099243	-0.123441	-3.339627	1.470332
4564	0	1.269009	-0.813120	9.960820	0.012691	-0.008126	0.099608	-0.128752	-3.335827	1.470647
4565	0	1.269846	-0.829913	9.918186	0.012695	-0.008301	0.099182	-0.126541	-3.337287	1.472348
4566	0	1.282440	-0.830054	9.954700	0.012823	-0.008298	0.099547	-0.129203	-3.336605	1.471941
4567	0	1.269459	-0.830269	9.942620	0.012695	-0.008301	0.099426	-0.131035	-3.333599	1.471594
4568	0	1.293747	-0.800094	9.893692	0.012938	-0.007999	0.098937	-0.132463	-3.331328	1.473846
4569	0	1.287858	-0.811868	9.899892	0.012878	-0.008118	0.098999	-0.133264	-3.329344	1.474353
4570	0	1.287955	-0.849228	9.899745	0.012878	-0.008487	0.098998	-0.139239	-3.328492	1.474084
4571	0	1.239291	-0.842309	9.924280	0.012390	-0.008423	0.099243	-0.139196	-3.329523	1.474006
4572	0	1.263785	-0.830319	9.875396	0.012639	-0.008302	0.098754	-0.140453	-3.325987	1.468627
4573	0	1.257553	-0.836350	9.857134	0.012573	-0.008362	0.098572	-0.141998	-3.326483	1.463911
4574	0	1.263611	-0.842581	9.942576	0.012639	-0.008427	0.099425	-0.140686	-3.320947	1.465933
4575	0	1.244987	-0.836158	10.003680	0.012451	-0.008362	0.100037	-0.140047	-3.317294	1.466190
4576	0	1.275170	-0.824229	9.893801	0.012753	-0.008240	0.098938	-0.142589	-3.313072	1.467588
4577	0	1.269666	-0.848253	9.887690	0.012695	-0.008484	0.098877	-0.140687	-3.312470	1.469900
4578	0	1.275976	-0.824044	9.844834	0.012758	-0.008238	0.098449	-0.143385	-3.312048	1.468835
4579	0	1.263507	-0.805778	9.899883	0.012634	-0.008057	0.098999	-0.144383	-3.310792	1.467682
4580	0	1.269848	-0.836699	9.905863	0.012696	-0.008365	0.099059	-0.146715	-3.311183	1.463758
4581	0	1.306146	-0.817609	9.851097	0.013062	-0.008179	0.098511	-0.143308	-3.308958	1.462214
4582	0	1.300126	-0.811706	9.881535	0.013000	-0.008113	0.098816	-0.147719	-3.308807	1.462975
4583	0	1.257706	-0.811882	9.918155	0.012573	-0.008118	0.099182	-0.148758	-3.311043	1.463362
4584	0	1.282697	-0.824786	9.936264	0.012825	-0.008243	0.099363	-0.154354	-3.311155	1.458680
4585	0	1.287953	-0.830600	9.954776	0.012878	-0.008301	0.099548	-0.159913	-3.310286	1.455484
4586	0	1.270058	-0.837054	9.960719	0.012697	-0.008372	0.099607	-0.157595	-3.311993	1.456171
4587	0	1.281930	-0.830344	9.887648	0.012817	-0.008301	0.098877	-0.160338	-3.312057	1.457954
4588	0	1.282730	-0.818395	9.930154	0.012821	-0.008184	0.099302	-0.159493	-3.316929	1.457085
4589	0	1.282082	-0.848769	9.948654	0.012817	-0.008484	0.099487	-0.163564	-3.318737	1.456139
4590	0	1.276528	-0.849178	9.911896	0.012763	-0.008492	0.099119	-0.162361	-3.319194	1.447871
4591	0	1.287885	-0.873824	9.948635	0.012878	-0.008728	0.099487	-0.173689	-3.317560	1.448525
4592	0	1.305823	-0.832373	9.905855	0.013062	-0.008322	0.099058	-0.175458	-3.310536	1.443930
4593	0	1.281262	-0.818042	9.918260	0.012817	-0.008179	0.099182	-0.177000	-3.302919	1.439585
4594	0	1.280666	-0.824842	9.905981	0.012808	-0.008244	0.099060	-0.182205	-3.299415	1.439971
4595	0	1.287772	-0.824237	9.960925	0.012878	-0.008240	0.099609	-0.184857	-3.296480	1.439377
4596	0	1.300133	-0.818377	9.893673	0.012999	-0.008184	0.098937	-0.183795	-3.297513	1.438516
4597	0	1.257406	-0.836632	9.930372	0.012573	-0.008362	0.099304	-0.188635	-3.296323	1.437253
4598	0	1.281285	-0.795205	10.033996	0.012818	-0.007944	0.100340	-0.197133	-3.287962	1.436379
4599	0	1.281452	-0.799807	9.918230	0.012817	-0.007996	0.099182	-0.199553	-3.282532	1.436816
4600	0	1.244788	-0.811933	9.912112	0.012445	-0.008123	0.099121	-0.194518	-3.283205	1.435165
4601	0	1.263341	-0.799812	9.875479	0.012634	-0.007996	0.098755	-0.197102	-3.280048	1.439134
4602	0	1.256861	-0.843054	9.869307	0.012571	-0.008429	0.098693	-0.198934	-3.274778	1.434259
4603	0	1.220756	-0.830547	9.826614	0.012207	-0.008301	0.098267	-0.204003	-3.273266	1.433656
4604	0	1.221082	-0.831657	9.887417	0.012208	-0.008310	0.098875	-0.210924	-3.274405	1.434343
4605	0	1.257633	-0.805207	9.899900	0.012573	-0.008057	0.098999	-0.205389	-3.275823	1.434386
4606	0	1.252326	-0.823484	9.863088	0.012518	-0.008231	0.098632	-0.209393	-3.279853	1.434881
4607	0	1.269390	-0.818202	9.893790	0.012695	-0.008179	0.098938	-0.212820	-3.276088	1.437134
4608	0	1.257039	-0.812317	9.814367	0.012570	-0.008124	0.098144	-0.211080	-3.273969	1.437296
4609	0	1.263875	-0.836343	9.851003	0.012634	-0.008362	0.098511	-0.212688	-3.277021	1.437595
4610	0	1.270879	-0.860929	9.930171	0.012704	-0.008610	0.099302	-0.211848	-3.280528	1.435902
4611	0	1.251130	-0.818278	9.905984	0.012512	-0.008179	0.099060	-0.216226	-3.277333	1.440630
4612	0	1.269404	-0.837138	9.893687	0.012693	-0.008370	0.098937	-0.216971	-3.275947	1.439082
4613	0	1.281924	-0.830316	9.905962	0.012817	-0.008301	0.099060	-0.219406	-3.275953	1.440112
4614	0	1.276582	-0.836562	9.850910	0.012759	-0.008368	0.098510	-0.216969	-3.281485	1.445283
4615	0	1.251790	-0.836333	9.893714	0.012512	-0.008362	0.098938	-0.218464	-3.285924	1.446777
4616	0	1.277318	-0.848717	9.960682	0.012768	-0.008488	0.099607	-0.217543	-3.289985	1.445732
4617	0	1.294035	-0.811549	9.918219	0.012939	-0.008118	0.099182	-0.214777	-3.288858	1.450457
4618	0	1.263951	-0.835877	9.966980	0.012635	-0.008358	0.099670	-0.215364	-3.291633	1.451175
4619	0	1.293949	-0.823709	9.991477	0.012939	-0.008240	0.099915	-0.212016	-3.289542	1.450392
4620	0	1.269208	-0.854210	9.967066	0.012695	-0.008540	0.099670	-0.213863	-3.283722	1.451766
4621	0	1.270240	-0.860596	9.912019	0.012695	-0.008606	0.099121	-0.213573	-3.289775	1.449127
4622	0	1.282918	-0.854331	9.917981	0.012832	-0.008546	0.099179	-0.210127	-3.284774	1.442284
4623	0	1.281745	-0.848294	9.948738	0.012817	-0.008484	0.099487	-0.208641	-3.282738	1.436798
4624	0	1.287896	-0.823747	9.960941	0.012878	-0.008239	0.099609	-0.206780	-3.281238	1.435571
4625	0	1.312142	-0.817954	9.985360	0.013123	-0.008179	0.099854	-0.207376	-3.277811	1.437025
4626	0	1.293539	-0.830152	9.918238	0.012937	-0.008303	0.099182	-0.205661	-3.274319	1.436310
4627	0	1.257312	-0.817805	9.942634	0.012573	-0.008179	0.099426	-0.204545	-3.272063	1.435457
4628	0	1.287688	-0.805777	9.930411	0.012877	-0.008056	0.099304	-0.206547	-3.269274	1.433947
4629	0	1.275398	-0.829969	9.948770	0.012756	-0.008301	0.099487	-0.204900	-3.264444	1.432901
4630	0	1.274763	-0.799433	9.906052	0.012752	-0.007994	0.099060	-0.205292	-3.257747	1.435575
4631	0	1.268742	-0.830339	9.924395	0.012695	-0.008301	0.099243	-0.207834	-3.246563	1.432097
4632	0	1.249635	-0.825005	9.918266	0.012496	-0.008245	0.099183	-0.212738	-3.244862	1.434339
4633	0	1.268983	-0.805434	9.930509	0.012695	-0.008057	0.099304	-0.209746	-3.236423	1.437088
4634	0	1.238014	-0.842077	9.918275	0.012379	-0.008419	0.099183	-0.211465	-3.235983	1.435192
4635	0	1.220450	-0.848737	9.851076	0.012207	-0.008484	0.098511	-0.214991	-3.230951	1.427953
4636	0	1.250598	-0.843175	9.905906	0.012506	-0.008430	0.099059	-0.216096	-3.228266	1.429124
4637	0	1.226826	-0.817702	9.863293	0.012268	-0.008179	0.098633	-0.213804	-3.226369	1.430676
4638	0	1.226800	-0.836183	9.875465	0.012268	-0.008359	0.098755	-0.216703	-3.224194	1.427189
4639	0	1.251208	-0.830027	9.899908	0.012512	-0.008301	0.098999	-0.215826	-3.221922	1.430206
4640	0	1.281691	-0.829887	9.942629	0.012816	-0.008300	0.099426	-0.214344	-3.220371	1.425189
4641	0	1.263821	-0.818079	9.905938	0.012634	-0.008179	0.099060	-0.216419	-3.222799	1.425523
4642	0	1.264508	-0.848946	9.985114	0.012642	-0.008489	0.099852	-0.217073	-3.224317	1.426981
4643	0	1.270078	-0.811957	9.954749	0.012695	-0.008118	0.099548	-0.218841	-3.228507	1.423582
4644	0	1.295391	-0.830093	9.899690	0.012950	-0.008305	0.098997	-0.214363	-3.230970	1.427857
4645	0	1.251477	-0.860406	9.967025	0.012512	-0.008606	0.099670	-0.211830	-3.231809	1.427956
4646	0	1.264533	-0.823238	9.924178	0.012639	-0.008237	0.099242	-0.206406	-3.236931	1.428080
4647	0	1.239345	-0.842323	9.930375	0.012390	-0.008423	0.099304	-0.206484	-3.238640	1.427493
4648	0	1.264486	-0.836619	9.966772	0.012641	-0.008363	0.099669	-0.210138	-3.240995	1.428041
4649	0	1.275938	-0.860602	9.960898	0.012756	-0.008606	0.099609	-0.209917	-3.242364	1.430864
4650	0	1.257981	-0.872602	9.997478	0.012579	-0.008729	0.099975	-0.206275	-3.241233	1.431504
4651	0	1.299748	-0.824243	9.973162	0.013000	-0.008240	0.099731	-0.208944	-3.235675	1.431629
4652	0	1.274797	-0.831291	9.960906	0.012750	-0.008307	0.099609	-0.215853	-3.231624	1.427694
4653	0	1.269688	-0.817852	9.875470	0.012695	-0.008179	0.098755	-0.215243	-3.231345	1.425001
4654	0	1.282307	-0.811603	9.924198	0.012820	-0.008118	0.099242	-0.213092	-3.232469	1.427995
4655	0	1.257059	-0.835788	9.948797	0.012573	-0.008362	0.099487	-0.208136	-3.227328	1.423770
4656	0	1.274915	-0.804929	9.942739	0.012751	-0.008049	0.099427	-0.208050	-3.223534	1.419346
4657	0	1.263387	-0.805370	9.979277	0.012634	-0.008057	0.099792	-0.204371	-3.220952	1.422767
4658	0	1.269446	-0.817601	9.954808	0.012694	-0.008173	0.099548	-0.207367	-3.218986	1.417605
4659	0	1.287798	-0.805740	9.942626	0.012878	-0.008057	0.099426	-0.207847	-3.216383	1.413383
4660	0	1.263329	-0.800014	9.869256	0.012632	-0.007998	0.098693	-0.210510	-3.215349	1.411368
4661	0	1.275751	-0.805574	9.881584	0.012756	-0.008057	0.098816	-0.209078	-3.214605	1.409853
4662	0	1.251355	-0.848383	9.936428	0.012514	-0.008483	0.099364	-0.209672	-3.211867	1.403971
4663	0	1.251343	-0.829918	9.881590	0.012512	-0.008301	0.098816	-0.207500	-3.211183	1.402293
4664	0	1.257746	-0.799226	9.918092	0.012575	-0.007993	0.099181	-0.206586	-3.211749	1.400221
4665	0	1.233085	-0.847749	10.003695	0.012329	-0.008484	0.100037	-0.198960	-3.211649	1.400499
4666	0	1.239382	-0.834984	9.948717	0.012393	-0.008349	0.099487	-0.199114	-3.210489	1.400880
4667	0	1.250993	-0.824041	9.954857	0.012512	-0.008240	0.099548	-0.199431	-3.205783	1.399155
4668	0	1.232411	-0.860862	9.899899	0.012324	-0.008608	0.098999	-0.199920	-3.203429	1.400261
4669	0	1.251543	-0.842110	9.942601	0.012512	-0.008423	0.099426	-0.197583	-3.205031	1.399303
4670	0	1.282500	-0.817305	9.912012	0.012823	-0.008176	0.099120	-0.194013	-3.205120	1.400964
4671	0	1.282173	-0.799197	9.905979	0.012817	-0.007996	0.099060	-0.189518	-3.208031	1.402220
4672	0	1.270400	-0.816917	9.960864	0.012704	-0.008172	0.099608	-0.185840	-3.206058	1.402349
4673	0	1.294150	-0.781043	9.887685	0.012939	-0.007812	0.098877	-0.183104	-3.206323	1.404116
4674	0	1.270361	-0.811637	9.924143	0.012699	-0.008114	0.099242	-0.185619	-3.209392	1.400025
4675	0	1.294014	-0.781119	9.948732	0.012939	-0.007812	0.099487	-0.183800	-3.208052	1.403423
4676	0	1.288137	-0.830188	9.966895	0.012879	-0.008299	0.099669	-0.186906	-3.208244	1.403214
4677	0	1.263863	-0.817928	9.985292	0.012634	-0.008179	0.099854	-0.187240	-3.211128	1.400450
4678	0	1.252216	-0.830448	9.966818	0.012521	-0.008303	0.099669	-0.188945	-3.210604	1.405190
4679	0	1.282076	-0.818412	9.918125	0.012817	-0.008179	0.099182	-0.194833	-3.212394	1.408011
4680	0	1.258052	-0.849424	9.930136	0.012580	-0.008495	0.099301	-0.193256	-3.210996	1.412118
4681	0	1.281161	-0.835992	9.924407	0.012817	-0.008362	0.099243	-0.190598	-3.202273	1.406974
4682	0	1.280328	-0.841804	9.942761	0.012805	-0.008420	0.099427	-0.187898	-3.198239	1.408621
4683	0	1.275514	-0.842133	9.960966	0.012756	-0.008423	0.099609	-0.185756	-3.194779	1.405170
4684	0	1.268864	-0.830124	9.936552	0.012692	-0.008299	0.099365	-0.188071	-3.188306	1.405001
4685	0	1.263358	-0.836026	9.930442	0.012634	-0.008362	0.099304	-0.185925	-3.185421	1.404138
4686	0	1.262877	-0.817931	9.960955	0.012632	-0.008176	0.099609	-0.189419	-3.179215	1.404517
4687	0	1.275361	-0.811561	9.924368	0.012756	-0.008118	0.099243	-0.186682	-3.173966	1.408423
4688	0	1.244591	-0.811055	9.893820	0.012445	-0.008114	0.098938	-0.182607	-3.172386	1.411056
4689	0	1.251140	-0.805153	9.857230	0.012512	-0.008057	0.098572	-0.176371	-3.169351	1.412540
4690	0	1.257010	-0.798273	9.838910	0.012571	-0.007986	0.098389	-0.172129	-3.165826	1.414800
4691	0	1.257469	-0.805476	9.893796	0.012573	-0.008057	0.098938	-0.169583	-3.165419	1.411978
4692	0	1.252097	-0.805790	9.905802	0.012515	-0.008054	0.099059	-0.174100	-3.170114	1.417275
4693	0	1.294489	-0.793439	9.881522	0.012939	-0.007935	0.098816	-0.173566	-3.174318	1.418338
4694	0	1.270857	-0.805404	9.881387	0.012706	-0.008057	0.098814	-0.170177	-3.175455	1.416010
4695	0	1.281936	-0.811458	9.863281	0.012817	-0.008118	0.098633	-0.166256	-3.175668	1.416516
4696	0	1.258188	-0.841723	9.869227	0.012577	-0.008417	0.098693	-0.166074	-3.179183	1.418582
4697	0	1.251474	-0.873252	9.881520	0.012512	-0.008728	0.098816	-0.171034	-3.180068	1.425188
4698	0	1.276525	-0.849453	9.936270	0.012761	-0.008493	0.099363	-0.172062	-3.182746	1.432381
4699	0	1.251978	-0.836262	9.930318	0.012512	-0.008362	0.099304	-0.172745	-3.189382	1.434982
4700	0	1.283771	-0.842304	9.954497	0.012833	-0.008425	0.099545	-0.170446	-3.193134	1.434596
4701	0	1.251581	-0.830017	9.948690	0.012512	-0.008301	0.099487	-0.169400	-3.195206	1.433447
4702	0	1.264440	-0.836143	9.942483	0.012641	-0.008361	0.099425	-0.169785	-3.197092	1.437722
4703	0	1.239029	-0.836447	9.942603	0.012390	-0.008362	0.099426	-0.172544	-3.195191	1.440995
4704	0	1.251475	-0.843336	9.972977	0.012512	-0.008429	0.099730	-0.177624	-3.196040	1.439177
4705	0	1.275414	-0.854451	9.899934	0.012756	-0.008545	0.098999	-0.176754	-3.191428	1.438308
4706	0	1.262945	-0.824149	9.942613	0.012630	-0.008240	0.099426	-0.178310	-3.189305	1.438571
4707	0	1.299999	-0.812249	9.936491	0.013000	-0.008118	0.099365	-0.183472	-3.186649	1.440191
4708	0	1.299844	-0.806651	9.924240	0.013000	-0.008067	0.099242	-0.182357	-3.183326	1.442081
4709	0	1.282090	-0.805580	9.942588	0.012817	-0.008057	0.099426	-0.181065	-3.185292	1.441903
4710	0	1.294498	-0.805372	9.912045	0.012946	-0.008056	0.099120	-0.178472	-3.181885	1.447329
4711	0	1.293911	-0.817744	9.875503	0.012939	-0.008179	0.098755	-0.176574	-3.179437	1.445004
4712	0	1.275675	-0.842562	9.905949	0.012755	-0.008421	0.099060	-0.181559	-3.178955	1.446094
4713	0	1.281650	-0.842631	9.930402	0.012817	-0.008423	0.099304	-0.185082	-3.175893	1.447189
4714	0	1.281586	-0.824515	9.887613	0.012815	-0.008247	0.098876	-0.182128	-3.174290	1.448023
4715	0	1.250835	-0.830434	9.936542	0.012512	-0.008301	0.099365	-0.185819	-3.167804	1.446998
4716	0	1.280776	-0.837149	9.960946	0.012810	-0.008369	0.099609	-0.187765	-3.163472	1.447342
4717	0	1.257129	-0.842323	9.887717	0.012573	-0.008423	0.098877	-0.187774	-3.159177	1.444902
4718	0	1.257024	-0.854829	9.912066	0.012568	-0.008546	0.099121	-0.190159	-3.159167	1.441031
4719	0	1.269512	-0.830394	9.869361	0.012695	-0.008301	0.098694	-0.193396	-3.156906	1.440021
4720	0	1.245570	-0.855041	9.893645	0.012450	-0.008552	0.098937	-0.191707	-3.161186	1.442999
4721	0	1.257466	-0.842889	9.887626	0.012573	-0.008423	0.098877	-0.198241	-3.160782	1.443497
4722	0	1.269865	-0.824959	9.930244	0.012698	-0.008252	0.099302	-0.194913	-3.159287	1.440671
4723	0	1.269924	-0.824127	9.875425	0.012695	-0.008240	0.098755	-0.196425	-3.161764	1.444792
4724	0	1.258388	-0.836600	9.942395	0.012581	-0.008366	0.099424	-0.196513	-3.163178	1.441785
4725	0	1.251331	-0.811891	9.905982	0.012512	-0.008118	0.099060	-0.197610	-3.162397	1.443268
4726	0	1.287880	-0.800611	9.948593	0.012880	-0.007998	0.099486	-0.205997	-3.158576	1.441964
4727	0	1.300283	-0.787350	9.899872	0.013000	-0.007874	0.098999	-0.205619	-3.159219	1.441911
4728	0	1.264319	-0.842342	9.948578	0.012639	-0.008423	0.099486	-0.206027	-3.161927	1.446868
4729	0	1.288370	-0.836096	9.948669	0.012878	-0.008362	0.099487	-0.204690	-3.165962	1.444464
4730	0	1.276624	-0.836300	9.930219	0.012767	-0.008361	0.099302	-0.206791	-3.163235	1.449369
4731	0	1.263668	-0.836375	9.918166	0.012634	-0.008362	0.099182	-0.208572	-3.163977	1.442865
4732	0	1.270021	-0.812257	9.942433	0.012700	-0.008122	0.099424	-0.208299	-3.162106	1.437647
4733	0	1.257162	-0.818196	9.851068	0.012573	-0.008179	0.098511	-0.211708	-3.158174	1.438932
4734	0	1.262979	-0.800072	9.899828	0.012630	-0.008002	0.098998	-0.209588	-3.155339	1.440706
4735	0	1.257308	-0.842375	9.899897	0.012573	-0.008423	0.098999	-0.210239	-3.153126	1.439453
4736	0	1.239115	-0.830756	9.930267	0.012389	-0.008304	0.099303	-0.214384	-3.153350	1.440262
4737	0	1.250985	-0.866134	9.869464	0.012512	-0.008667	0.098694	-0.207432	-3.148601	1.438570
4738	0	1.269398	-0.840720	9.924412	0.012691	-0.008412	0.099244	-0.201154	-3.150531	1.435327
4739	0	1.239104	-0.848412	9.905992	0.012390	-0.008484	0.099060	-0.201084	-3.149547	1.434756
4740	0	1.287840	-0.823947	9.869312	0.012879	-0.008241	0.098693	-0.199235	-3.146400	1.429531
4741	0	1.275559	-0.830069	9.924327	0.012756	-0.008301	0.099243	-0.198698	-3.143507	1.427907
4742	0	1.276361	-0.848358	9.918106	0.012754	-0.008485	0.099182	-0.197024	-3.152034	1.430285
4743	0	1.287728	-0.830009	9.912130	0.012878	-0.008301	0.099121	-0.195856	-3.148695	1.431724
4744	0	1.239032	-0.824315	9.844896	0.012387	-0.008239	0.098450	-0.200601	-3.150192	1.432498
4745	0	1.269610	-0.818153	9.869351	0.012695	-0.008179	0.098694	-0.203415	-3.149088	1.427790
4746	0	1.263930	-0.837099	9.911933	0.012635	-0.008368	0.099120	-0.207066	-3.151751	1.430801
4747	0	1.269556	-0.848209	9.930432	0.012695	-0.008484	0.099304	-0.204625	-3.150020	1.432769
4748	0	1.275716	-0.835996	9.863262	0.012756	-0.008359	0.098633	-0.205469	-3.148930	1.435732
4749	0	1.282079	-0.830257	9.924258	0.012817	-0.008301	0.099243	-0.207280	-3.150807	1.443401
4750	0	1.276658	-0.854985	9.881345	0.012763	-0.008549	0.098814	-0.208196	-3.152909	1.436163
4751	0	1.251300	-0.818046	9.936499	0.012512	-0.008179	0.099365	-0.209789	-3.151808	1.433345
4752	0	1.300604	-0.836648	9.960775	0.013001	-0.008366	0.099608	-0.210417	-3.155069	1.431643
4753	0	1.269404	-0.836207	9.936538	0.012695	-0.008362	0.099365	-0.210368	-3.151589	1.433906
4754	0	1.293989	-0.818018	9.948683	0.012937	-0.008180	0.099487	-0.210592	-3.153366	1.430274
4755	0	1.287828	-0.842311	9.906005	0.012878	-0.008423	0.099060	-0.210550	-3.151198	1.436153
4756	0	1.293564	-0.829995	9.887652	0.012938	-0.008302	0.098876	-0.208112	-3.145888	1.435530
4757	0	1.288188	-0.848159	9.905981	0.012878	-0.008484	0.099060	-0.205149	-3.147870	1.437757
4758	0	1.282957	-0.847922	9.893639	0.012824	-0.008480	0.098937	-0.203809	-3.152229	1.432738
4759	0	1.281688	-0.830595	9.912073	0.012817	-0.008301	0.099121	-0.209407	-3.149636	1.434257
4760	0	1.305482	-0.831501	9.930369	0.013061	-0.008311	0.099303	-0.213187	-3.141042	1.430405
4761	0	1.281374	-0.829925	9.967101	0.012817	-0.008301	0.099670	-0.210935	-3.134889	1.420680
4762	0	1.305231	-0.775333	9.906085	0.013054	-0.007749	0.099061	-0.215951	-3.131052	1.419315
4763	0	1.269528	-0.787197	9.942640	0.012695	-0.007874	0.099426	-0.213757	-3.129027	1.416196
4764	0	1.269217	-0.811741	9.893806	0.012694	-0.008115	0.098938	-0.216337	-3.124500	1.413058
4765	0	1.275330	-0.799588	9.863318	0.012756	-0.007996	0.098633	-0.216176	-3.119001	1.411949
4766	0	1.269019	-0.818324	9.905956	0.012689	-0.008180	0.099060	-0.219897	-3.118805	1.409000
4767	0	1.251221	-0.823927	9.899906	0.012512	-0.008240	0.098999	-0.218938	-3.116822	1.405099
4768	0	1.226869	-0.854459	9.881587	0.012268	-0.008545	0.098816	-0.218165	-3.115562	1.399648
4769	0	1.257152	-0.817513	9.881643	0.012573	-0.008179	0.098816	-0.213645	-3.111575	1.395719
4770	0	1.281464	-0.835395	9.912201	0.012814	-0.008355	0.099122	-0.211837	-3.110837	1.387512
4771	0	1.239384	-0.854374	9.881555	0.012390	-0.008545	0.098816	-0.210116	-3.113138	1.382042
4772	0	1.246341	-0.860853	9.899698	0.012458	-0.008604	0.098998	-0.214974	-3.117577	1.385579
4773	0	1.239020	-0.878661	9.881613	0.012390	-0.008789	0.098816	-0.211736	-3.115669	1.380026
4774	0	1.263502	-0.853957	9.857181	0.012634	-0.008541	0.098572	-0.209466	-3.114553	1.374172
4775	0	1.275321	-0.842627	9.954845	0.012756	-0.008423	0.099548	-0.212911	-3.108981	1.371678
4776	0	1.256884	-0.831024	9.905962	0.012567	-0.008308	0.099060	-0.214651	-3.109619	1.371283
4777	0	1.275375	-0.817966	9.967066	0.012756	-0.008179	0.099670	-0.215279	-3.104667	1.364871
4778	0	1.275529	-0.818224	9.954769	0.012751	-0.008182	0.099548	-0.215770	-3.108014	1.367481
4779	0	1.282094	-0.799806	9.887629	0.012817	-0.007996	0.098877	-0.218248	-3.110134	1.368746
4780	0	1.264209	-0.799827	9.850894	0.012641	-0.008001	0.098509	-0.214334	-3.109470	1.367948
4781	0	1.299996	-0.763150	9.924307	0.013000	-0.007629	0.099243	-0.216252	-3.106936	1.361704
4782	0	1.275698	-0.818275	9.924207	0.012755	-0.008183	0.099242	-0.214981	-3.106798	1.358258
4783	0	1.287933	-0.824239	9.948697	0.012878	-0.008240	0.099487	-0.217537	-3.105897	1.353452
4784	0	1.281965	-0.824927	9.979117	0.012819	-0.008245	0.099792	-0.221467	-3.104334	1.352853
4785	0	1.275492	-0.842104	9.967075	0.012756	-0.008423	0.099670	-0.218917	-3.100744	1.348145
4786	0	1.281828	-0.829735	9.924273	0.012815	-0.008298	0.099243	-0.217882	-3.103101	1.344312
4787	0	1.288432	-0.842068	9.930362	0.012878	-0.008423	0.099304	-0.215060	-3.107922	1.345257
4788	0	1.252033	-0.866001	9.911988	0.012524	-0.008663	0.099119	-0.211060	-3.102135	1.352615
4789	0	1.281842	-0.848409	9.967026	0.012817	-0.008484	0.099670	-0.210969	-3.101353	1.354412
4790	0	1.269284	-0.823994	9.930387	0.012697	-0.008241	0.099303	-0.209685	-3.094342	1.356193
4791	0	1.232426	-0.835754	9.948826	0.012329	-0.008362	0.099487	-0.204370	-3.086817	1.356192
4792	0	1.262047	-0.872276	9.942744	0.012624	-0.008720	0.099427	-0.206634	-3.081047	1.360944
4793	0	1.287788	-0.817886	9.930426	0.012878	-0.008179	0.099304	-0.206409	-3.078463	1.361117
4794	0	1.269656	-0.823378	9.924334	0.012693	-0.008241	0.099243	-0.198046	-3.080147	1.355328
4795	0	1.263179	-0.823976	9.893830	0.012634	-0.008240	0.098938	-0.197723	-3.075299	1.357554
4796	0	1.275047	-0.817699	9.936547	0.012751	-0.008180	0.099365	-0.194219	-3.073175	1.354382
4797	0	1.250986	-0.824333	9.851074	0.012512	-0.008240	0.098511	-0.197974	-3.068482	1.357745
4798	0	1.250879	-0.837029	9.881472	0.012507	-0.008369	0.098815	-0.198591	-3.068087	1.360188
4799	0	1.287509	-0.811877	9.887730	0.012878	-0.008118	0.098877	-0.199415	-3.062279	1.364331
4800	0	1.299288	-0.824527	9.857168	0.012994	-0.008243	0.098572	-0.202034	-3.059257	1.359517
4801	0	1.269484	-0.830023	9.899913	0.012695	-0.008301	0.098999	-0.201052	-3.056748	1.361239
4802	0	1.269409	-0.805404	9.857195	0.012694	-0.008056	0.098572	-0.198778	-3.054473	1.365198
4803	0	1.263331	-0.817933	9.881599	0.012634	-0.008179	0.098816	-0.199096	-3.051395	1.367728
4804	0	1.245083	-0.824283	9.893757	0.012448	-0.008242	0.098938	-0.200144	-3.052347	1.371984
4805	0	1.251018	-0.842219	9.930451	0.012512	-0.008423	0.099304	-0.198967	-3.048075	1.371324
4806	0	1.269319	-0.836139	9.924278	0.012691	-0.008361	0.099243	-0.199248	-3.049169	1.372398
4807	0	1.257555	-0.842096	9.960924	0.012573	-0.008423	0.099609	-0.196750	-3.049865	1.375061
4808	0	1.258045	-0.817736	9.942476	0.012577	-0.008176	0.099425	-0.198123	-3.051812	1.374649
4809	0	1.269950	-0.805796	9.899838	0.012695	-0.008057	0.098999	-0.199242	-3.054706	1.371374
4810	0	1.282601	-0.818101	9.979061	0.012826	-0.008182	0.099791	-0.198247	-3.052794	1.379709
4811	0	1.257753	-0.842554	9.918136	0.012573	-0.008423	0.099182	-0.200923	-3.055803	1.372172
4812	0	1.276641	-0.843198	9.917974	0.012765	-0.008429	0.099180	-0.204450	-3.055569	1.371902
4813	0	1.251486	-0.848546	9.960891	0.012512	-0.008484	0.099609	-0.205920	-3.056670	1.373802
4814	0	1.282067	-0.842571	9.930256	0.012822	-0.008427	0.099302	-0.204390	-3.053037	1.374047
4815	0	1.282079	-0.829950	9.918180	0.012817	-0.008301	0.099182	-0.202533	-3.055029	1.369851
4816	0	1.264175	-0.836018	9.973037	0.012641	-0.008360	0.099730	-0.202451	-3.054012	1.366817
4817	0	1.275723	-0.817592	9.930431	0.012756	-0.008179	0.099304	-0.198885	-3.053090	1.366244
4818	0	1.275708	-0.829995	9.954816	0.012758	-0.008296	0.099548	-0.202908	-3.049828	1.360277
4819	0	1.275562	-0.817529	9.997596	0.012756	-0.008179	0.099976	-0.198640	-3.047052	1.359608
4820	0	1.263410	-0.835302	9.936519	0.012632	-0.008355	0.099365	-0.195926	-3.047097	1.366561
4821	0	1.257717	-0.830064	9.973096	0.012573	-0.008301	0.099731	-0.195436	-3.049663	1.364916
4822	0	1.282583	-0.818272	9.863047	0.012825	-0.008179	0.098631	-0.199682	-3.048674	1.364801
4823	0	1.257207	-0.811611	9.973172	0.012573	-0.008118	0.099731	-0.197470	-3.045405	1.359484
4824	0	1.257092	-0.835762	10.021977	0.012570	-0.008359	0.100220	-0.195565	-3.044091	1.358742
4825	0	1.275965	-0.817381	9.887693	0.012756	-0.008179	0.098877	-0.189556	-3.045977	1.354630
4826	0	1.269992	-0.835100	9.869327	0.012702	-0.008352	0.098693	-0.187642	-3.041666	1.355438
4827	0	1.287987	-0.829927	9.924310	0.012878	-0.008301	0.099243	-0.185515	-3.041413	1.355248
4828	0	1.258108	-0.829794	9.863130	0.012576	-0.008299	0.098632	-0.184163	-3.045250	1.359491
4829	0	1.264048	-0.811678	9.942556	0.012634	-0.008118	0.099426	-0.182836	-3.050439	1.357451
4830	0	1.277082	-0.830366	9.911860	0.012769	-0.008300	0.099119	-0.186848	-3.050916	1.356492
4831	0	1.275638	-0.823937	9.967044	0.012756	-0.008240	0.099670	-0.186048	-3.049027	1.357637
4832	0	1.239353	-0.836138	9.869346	0.012390	-0.008362	0.098694	-0.185188	-3.051037	1.356801
4833	0	1.245105	-0.830424	9.924289	0.012451	-0.008301	0.099243	-0.188721	-3.048977	1.355007
4834	0	1.257663	-0.849259	9.930260	0.012572	-0.008492	0.099303	-0.189539	-3.052052	1.354057
4835	0	1.269292	-0.836229	9.887722	0.012695	-0.008362	0.098877	-0.189660	-3.047375	1.350899
4836	0	1.244400	-0.805907	9.899916	0.012445	-0.008059	0.098999	-0.189771	-3.043799	1.346877
4837	0	1.269569	-0.823526	9.845003	0.012695	-0.008240	0.098450	-0.184097	-3.042342	1.336705
4838	0	1.274950	-0.834891	9.936648	0.012756	-0.008353	0.099365	-0.178638	-3.032563	1.335801
4839	0	1.257047	-0.805308	9.967105	0.012573	-0.008057	0.099670	-0.174210	-3.027440	1.338355
4840	0	1.299660	-0.805001	9.869456	0.012995	-0.008050	0.098695	-0.173886	-3.027641	1.337470
4841	0	1.269525	-0.793495	9.954832	0.012695	-0.007935	0.099548	-0.173902	-3.025660	1.337086
4842	0	1.281846	-0.817799	9.948623	0.012816	-0.008180	0.099486	-0.171576	-3.026089	1.336708
4843	0	1.263418	-0.829661	9.948766	0.012634	-0.008301	0.099487	-0.166377	-3.024075	1.335108
4844	0	1.262870	-0.798657	9.881662	0.012633	-0.007988	0.098816	-0.164369	-3.016790	1.335793
[truncated: 617 more rows]
