# Supplementary material for: Properties of traditional bamboo carrying poles have implications for user interactions
Source: PLoS One. 2018 May 10;13(5):e0196208. doi: 10.1371/journal.pone.0196208 (PMC5945030; doi:10.1371/journal.pone.0196208)
Supplement: S1 Text — (ZIP) [file pone.0196208.s005.zip › ResTest_PoleJ_LoLoad2.txt]

// Start Time: Unknown
// Update Rate: 100.0Hz
// Filter Profile: human (34.3)
// Firmware Version: 2.1.4
PacketCounter	SampleTimeFine	Acc_X	Acc_Y	Acc_Z	VelInc_X	VelInc_Y	VelInc_Z	Roll	Pitch	Yaw	Latitude	Longitude	Altitude	Vel_X	Vel_Y	Vel_Z
2850	0	-0.330746	1.803332	6.732569	-0.003367	0.018023	0.067326	-0.173708	3.869212	2.560955
2851	0	-0.282916	1.562952	7.000793	-0.002869	0.015625	0.070007	-0.167010	3.806334	2.552842
2852	0	-0.216466	2.015426	6.768635	-0.002181	0.020150	0.067687	-0.160313	3.779739	2.553480
2853	0	-0.238629	1.837400	6.481843	-0.002380	0.018372	0.064819	-0.155939	3.789812	2.553442
2854	0	-0.229913	1.898492	6.438875	-0.002271	0.018987	0.064389	-0.158624	3.838451	2.556904
2855	0	-0.231677	1.830318	6.744387	-0.002258	0.018311	0.067444	-0.170252	3.934346	2.560598
2856	0	-0.264606	1.913778	6.994530	-0.002563	0.019149	0.069945	-0.187082	4.064856	2.562983
2857	0	-0.279495	1.945536	7.421863	-0.002686	0.019470	0.074219	-0.208325	4.228194	2.572771
2858	0	-0.280276	2.192418	7.794309	-0.002672	0.021941	0.077943	-0.231609	4.413043	2.576850
2859	0	-0.320484	2.024100	8.172588	-0.003052	0.020264	0.081726	-0.261244	4.621272	2.584248
2860	0	-0.330035	2.191359	8.410300	-0.003124	0.021926	0.084106	-0.275525	4.853415	2.595526
2861	0	-0.327796	3.403554	10.638470	-0.003052	0.034058	0.106384	-0.297240	5.086226	2.604497
2862	0	-0.400722	2.938313	11.676199	-0.003786	0.029430	0.116757	-0.341271	5.296483	2.620394
2863	0	-0.471264	2.548366	11.895619	-0.004517	0.025513	0.118958	-0.367085	5.480826	2.630670
2864	0	-0.489004	3.311210	13.238634	-0.004712	0.033138	0.132386	-0.388382	5.630231	2.631138
2865	0	-0.426707	3.411189	12.859907	-0.004150	0.034119	0.128601	-0.393519	5.730722	2.632645
2866	0	-0.391880	3.923751	13.481993	-0.003847	0.039231	0.134824	-0.387343	5.789454	2.641509
2867	0	-0.555298	3.113980	14.324698	-0.005554	0.031128	0.143250	-0.377987	5.788647	2.638296
2868	0	-0.432687	3.779893	13.714246	-0.004393	0.037803	0.137139	-0.381890	5.735602	2.631907
2869	0	-0.456781	3.693763	13.513328	-0.004700	0.036926	0.135132	-0.373263	5.627683	2.630225
2870	0	-0.464279	3.494486	12.561669	-0.004821	0.034933	0.125613	-0.364197	5.471134	2.625642
2871	0	-0.517374	2.463622	12.091135	-0.005371	0.024597	0.120911	-0.329581	5.288301	2.613135
2872	0	-0.382967	3.245355	10.850955	-0.004035	0.032417	0.108513	-0.293561	5.080100	2.602878
2873	0	-0.393799	2.712977	10.491990	-0.004150	0.027100	0.104919	-0.263067	4.855546	2.594400
2874	0	-0.332015	2.956222	9.582168	-0.003514	0.029534	0.095823	-0.231879	4.633299	2.589506
2875	0	-0.380136	1.644585	8.362055	-0.003967	0.016418	0.083618	-0.197152	4.410500	2.577700
2876	0	-0.279821	2.149292	7.574179	-0.002930	0.021472	0.075743	-0.167506	4.218947	2.568201
2877	0	-0.233564	1.954867	7.171511	-0.002441	0.019531	0.071716	-0.141282	4.055833	2.557538
2878	0	-0.185512	2.250452	6.810804	-0.001934	0.022493	0.068110	-0.123471	3.929369	2.555255
2879	0	-0.262725	1.722033	7.122817	-0.002686	0.017212	0.071228	-0.110802	3.838176	2.554958
2880	0	-0.240673	2.034549	7.220361	-0.002444	0.020341	0.072204	-0.103998	3.780858	2.557855
2881	0	-0.254628	1.642178	7.061753	-0.002563	0.016418	0.070618	-0.098897	3.753759	2.554780
2882	0	-0.199001	2.002278	6.603863	-0.001982	0.020025	0.066038	-0.103114	3.767449	2.553475
2883	0	-0.180140	1.873322	6.774946	-0.001770	0.018738	0.067749	-0.110462	3.818617	2.555312
2884	0	-0.244092	2.079380	7.049627	-0.002385	0.020802	0.070496	-0.123825	3.905652	2.557116
2885	0	-0.325422	1.866828	7.452260	-0.003174	0.018677	0.074524	-0.135530	4.025526	2.559161
2886	0	-0.320304	2.072593	7.842526	-0.003099	0.020734	0.078427	-0.145496	4.171841	2.565220
2887	0	-0.311116	2.006882	8.044273	-0.002991	0.020081	0.080444	-0.160600	4.338268	2.566985
2888	0	-0.293120	2.066003	7.738693	-0.002797	0.020668	0.077390	-0.170638	4.530059	2.567383
2889	0	-0.255722	3.074250	9.497239	-0.002380	0.030762	0.094971	-0.192009	4.734038	2.580758
2890	0	-0.345264	2.909323	10.742603	-0.003265	0.029130	0.107422	-0.229167	4.926876	2.595992
2891	0	-0.420775	2.274471	10.961689	-0.004028	0.022766	0.109619	-0.249588	5.110394	2.602870
2892	0	-0.443713	3.013654	12.536449	-0.004259	0.030163	0.125364	-0.272118	5.268547	2.605961
2893	0	-0.330937	3.514126	12.030105	-0.003174	0.035156	0.120300	-0.285338	5.392616	2.610752
2894	0	-0.428713	3.072457	12.639976	-0.004189	0.030729	0.126402	-0.288660	5.479353	2.615871
2895	0	-0.401587	3.907432	13.408935	-0.003967	0.039062	0.134094	-0.278387	5.519135	2.613031
2896	0	-0.509116	3.151837	13.677035	-0.005102	0.031517	0.136770	-0.277042	5.509879	2.620504
2897	0	-0.457463	3.332439	13.543939	-0.004639	0.033325	0.135437	-0.278535	5.457377	2.612391
2898	0	-0.391639	3.796813	12.708071	-0.004029	0.037962	0.127079	-0.273800	5.359734	2.611188
2899	0	-0.412290	3.181768	12.225381	-0.004272	0.031799	0.122253	-0.257947	5.224054	2.606726
2900	0	-0.443335	2.722740	11.596860	-0.004601	0.027195	0.115970	-0.227640	5.063272	2.602310
2901	0	-0.366287	3.018299	10.888430	-0.003845	0.030151	0.108887	-0.196365	4.878185	2.590992
2902	0	-0.398107	2.724497	10.522387	-0.004166	0.027222	0.105223	-0.173132	4.683602	2.583195
2903	0	-0.318973	2.730220	9.301780	-0.003357	0.027283	0.093018	-0.151079	4.485703	2.577095
2904	0	-0.340613	1.977030	8.398923	-0.003548	0.019750	0.083988	-0.125000	4.297810	2.570530
2905	0	-0.311844	2.034149	7.836953	-0.003235	0.020325	0.078369	-0.102352	4.133097	2.558909
2906	0	-0.261985	2.134462	7.397320	-0.002709	0.021332	0.073974	-0.083891	3.999569	2.547900
2907	0	-0.267675	2.058063	7.171558	-0.002747	0.020569	0.071716	-0.066171	3.892192	2.543518
2908	0	-0.272962	1.919591	7.629339	-0.002783	0.019190	0.076293	-0.057858	3.814762	2.536813
2909	0	-0.247106	1.971608	7.373107	-0.002502	0.019714	0.073730	-0.055568	3.767595	2.538658
2910	0	-0.231111	1.813316	7.086234	-0.002320	0.018130	0.070863	-0.051120	3.753213	2.535857
2911	0	-0.208737	1.928683	7.012911	-0.002075	0.019287	0.070129	-0.051341	3.772378	2.540568
2912	0	-0.213179	2.020096	7.037183	-0.002100	0.020202	0.070373	-0.052144	3.822103	2.540173
2913	0	-0.298737	2.001281	7.354688	-0.002930	0.020020	0.073547	-0.061717	3.908773	2.541345
2914	0	-0.355917	1.963064	7.915906	-0.003481	0.019638	0.079161	-0.071153	4.018533	2.549740
2915	0	-0.321197	2.269334	8.111516	-0.003113	0.022705	0.081116	-0.086375	4.153434	2.551648
2916	0	-0.318992	2.321349	8.471606	-0.003076	0.023230	0.084716	-0.106607	4.302561	2.559859
2917	0	-0.299157	2.189149	8.654881	-0.002869	0.021912	0.086548	-0.131955	4.460310	2.558209
2918	0	-0.297380	2.459988	9.222651	-0.002827	0.024615	0.092227	-0.149405	4.636842	2.567839
2919	0	-0.266991	3.135290	10.754555	-0.002502	0.031372	0.107544	-0.168474	4.808315	2.575820
2920	0	-0.325321	2.696915	11.261222	-0.003094	0.026998	0.112610	-0.196027	4.965942	2.582178
2921	0	-0.379663	2.830692	11.675923	-0.003662	0.028320	0.116760	-0.207967	5.094102	2.586828
2922	0	-0.375309	3.334500	12.493825	-0.003647	0.033358	0.124938	-0.218756	5.188183	2.588912
2923	0	-0.379438	3.301252	12.182601	-0.003723	0.033020	0.121826	-0.225297	5.252786	2.589052
2924	0	-0.402205	3.252521	12.926826	-0.003996	0.032516	0.129272	-0.216661	5.275241	2.586191
2925	0	-0.407150	3.535296	12.963553	-0.004089	0.035339	0.129639	-0.204614	5.259952	2.589455
2926	0	-0.429378	3.243368	12.847522	-0.004359	0.032436	0.128472	-0.207576	5.203274	2.587765
2927	0	-0.428147	3.266157	12.372019	-0.004395	0.032654	0.123718	-0.201612	5.101959	2.579541
2928	0	-0.373574	3.140249	11.676337	-0.003876	0.031386	0.116763	-0.187229	4.969182	2.570881
2929	0	-0.406754	2.889705	11.102121	-0.004211	0.028870	0.111023	-0.160448	4.825401	2.565814
2930	0	-0.373258	2.747793	10.424397	-0.003881	0.027456	0.104244	-0.138377	4.668107	2.556966
2931	0	-0.387680	2.522954	9.863329	-0.004028	0.025208	0.098633	-0.114751	4.497560	2.548969
2932	0	-0.354412	2.472061	9.307829	-0.003681	0.024699	0.093079	-0.090274	4.334404	2.537904
2933	0	-0.335911	2.363968	8.465531	-0.003479	0.023621	0.084656	-0.066262	4.177888	2.527251
2934	0	-0.290909	2.171479	7.952838	-0.003011	0.021703	0.079528	-0.050414	4.036452	2.521277
2935	0	-0.260284	1.972522	7.720954	-0.002686	0.019714	0.077209	-0.035467	3.917511	2.514521
2936	0	-0.191118	2.102306	7.592576	-0.001973	0.021017	0.075926	-0.027225	3.827216	2.506658
2937	0	-0.239628	1.929435	7.562216	-0.002441	0.019287	0.075623	-0.016851	3.760884	2.504174
2938	0	-0.245127	2.070946	7.574227	-0.002473	0.020705	0.075743	-0.010812	3.729222	2.498235
2939	0	-0.280236	2.032852	7.464516	-0.002808	0.020325	0.074646	-0.005023	3.721326	2.501046
2940	0	-0.232567	2.008577	7.226362	-0.002310	0.020087	0.072264	-0.007191	3.745454	2.498674
2941	0	-0.266027	2.105716	7.482783	-0.002625	0.021057	0.074829	-0.006625	3.798093	2.501992
2942	0	-0.300093	2.098758	7.690123	-0.002942	0.020995	0.076901	-0.016981	3.882582	2.509451
2943	0	-0.306765	2.123319	8.007710	-0.002991	0.021240	0.080078	-0.025991	3.988857	2.512878
2944	0	-0.300694	2.347162	8.477581	-0.002911	0.023483	0.084776	-0.040570	4.114244	2.516637
2945	0	-0.279647	2.397606	8.813427	-0.002686	0.023987	0.088135	-0.053272	4.253308	2.525026
2946	0	-0.321870	2.321651	9.014660	-0.003096	0.023232	0.090147	-0.070849	4.404617	2.531516
2947	0	-0.325119	2.537866	9.716660	-0.003113	0.025391	0.097168	-0.083458	4.562358	2.539176
2948	0	-0.319284	3.047155	10.760554	-0.003056	0.030491	0.107604	-0.102708	4.703013	2.547876
2949	0	-0.354266	2.708295	11.224383	-0.003418	0.027100	0.112244	-0.118591	4.826534	2.553124
2950	0	-0.415182	2.931014	11.724700	-0.004045	0.029323	0.117248	-0.129848	4.927200	2.555596
2951	0	-0.392511	3.240071	12.225326	-0.003845	0.032410	0.122253	-0.137595	4.999443	2.558294
2952	0	-0.423141	3.140999	12.121461	-0.004187	0.031415	0.121215	-0.142067	5.040299	2.555576
2953	0	-0.409677	3.217268	12.530310	-0.004089	0.032166	0.125305	-0.135429	5.046699	2.556598
2954	0	-0.450225	3.340526	12.475064	-0.004532	0.033400	0.124751	-0.130523	5.020273	2.555873
2955	0	-0.444584	3.088964	12.280385	-0.004517	0.030884	0.122803	-0.125633	4.956042	2.557545
2956	0	-0.409823	3.206347	11.847106	-0.004196	0.032054	0.118470	-0.117503	4.864417	2.550615
2957	0	-0.397370	2.968020	11.297573	-0.004089	0.029663	0.112976	-0.101454	4.750835	2.541537
2958	0	-0.397864	2.794362	10.778847	-0.004113	0.027925	0.107788	-0.083535	4.612177	2.542207
2959	0	-0.352740	2.687763	10.253801	-0.003662	0.026855	0.102539	-0.060237	4.466399	2.537245
2960	0	-0.339144	2.582061	9.826376	-0.003527	0.025799	0.098265	-0.036283	4.313693	2.534370
2961	0	-0.323662	2.351863	9.033122	-0.003357	0.023499	0.090332	-0.012423	4.165906	2.523823
2962	0	-0.271922	2.434875	8.550425	-0.002823	0.024329	0.085506	0.012480	4.031984	2.515740
2963	0	-0.278075	2.119040	8.123795	-0.002869	0.021179	0.081238	0.027086	3.911850	2.510943
2964	0	-0.257363	2.139401	7.787915	-0.002639	0.021383	0.077880	0.041923	3.819144	2.504164
2965	0	-0.263376	2.167288	7.806424	-0.002686	0.021667	0.078064	0.049103	3.745666	2.499372
2966	0	-0.273012	2.149669	7.836986	-0.002765	0.021495	0.078369	0.051231	3.696694	2.494864
2967	0	-0.297557	1.983806	7.739274	-0.002991	0.019836	0.077393	0.053411	3.674744	2.495028
2968	0	-0.265945	2.020598	7.641577	-0.002656	0.020205	0.076416	0.054231	3.679519	2.502305
2969	0	-0.258420	2.068758	7.586691	-0.002563	0.020691	0.075867	0.049435	3.709515	2.503631
2970	0	-0.234449	2.128821	7.916282	-0.002302	0.021294	0.079163	0.042000	3.768463	2.504457
2971	0	-0.274641	2.232819	8.203215	-0.002686	0.022339	0.082031	0.027857	3.850294	2.510892
2972	0	-0.319339	2.194446	8.392277	-0.003116	0.021950	0.083924	0.021650	3.952719	2.515864
2973	0	-0.326463	2.183900	8.550981	-0.003174	0.021851	0.085510	0.007260	4.070387	2.517680
2974	0	-0.340640	2.407294	8.892639	-0.003303	0.024084	0.088927	-0.005777	4.199302	2.524404
2975	0	-0.304742	2.842699	9.637543	-0.002930	0.028442	0.096375	-0.022826	4.333578	2.533901
2976	0	-0.403590	2.575763	10.369956	-0.003914	0.025784	0.103698	-0.050173	4.464176	2.535322
2977	0	-0.414862	2.537759	10.717626	-0.004028	0.025391	0.107178	-0.062940	4.589185	2.536109
2978	0	-0.348064	2.986624	11.505059	-0.003373	0.029880	0.115050	-0.075499	4.692582	2.535553
2979	0	-0.337608	3.112168	11.456236	-0.003296	0.031128	0.114563	-0.081199	4.769732	2.535689
2980	0	-0.345650	3.055904	11.730760	-0.003399	0.030565	0.117308	-0.087021	4.823956	2.533121
2981	0	-0.356549	3.173619	12.200908	-0.003540	0.031738	0.122009	-0.088909	4.846835	2.531671
2982	0	-0.401398	3.124848	12.255697	-0.004019	0.031245	0.122558	-0.085897	4.842188	2.533944
2983	0	-0.355895	3.228407	12.274386	-0.003601	0.032288	0.122742	-0.089638	4.803895	2.530866
2984	0	-0.362695	3.191577	11.816971	-0.003703	0.031914	0.118168	-0.088364	4.732301	2.530254
2985	0	-0.381301	2.943210	11.291481	-0.003906	0.029419	0.112915	-0.075983	4.640467	2.526010
2986	0	-0.385894	2.818171	10.888567	-0.003971	0.028162	0.108887	-0.056342	4.525887	2.525644
2987	0	-0.378662	2.839957	10.613962	-0.003906	0.028381	0.106140	-0.038086	4.400831	2.516828
2988	0	-0.349312	2.745668	10.149915	-0.003616	0.027439	0.101500	-0.019721	4.266235	2.508038
2989	0	-0.336288	2.460961	9.503272	-0.003479	0.024597	0.095032	-0.006183	4.130442	2.501794
2990	0	-0.335152	2.213318	8.734310	-0.003449	0.022118	0.087343	0.012821	4.005707	2.493240
2991	0	-0.277679	2.387386	8.477834	-0.002869	0.023865	0.084778	0.023996	3.885827	2.491094
2992	0	-0.280482	2.217836	8.111771	-0.002876	0.022173	0.081117	0.030674	3.788112	2.487890
2993	0	-0.287650	2.179947	8.074875	-0.002930	0.021790	0.080750	0.043961	3.714920	2.484335
2994	0	-0.296797	2.205902	8.141869	-0.003006	0.022053	0.081419	0.052219	3.662941	2.484520
2995	0	-0.284293	2.117883	7.971293	-0.002869	0.021179	0.079712	0.051301	3.626860	2.486457
2996	0	-0.269253	2.087076	7.745535	-0.002697	0.020873	0.077455	0.047766	3.620144	2.486851
2997	0	-0.257670	2.117676	7.653832	-0.002563	0.021179	0.076538	0.044219	3.638881	2.488265
2998	0	-0.262421	2.104601	7.885777	-0.002591	0.021051	0.078857	0.036806	3.684947	2.495801
2999	0	-0.249182	2.196769	8.221418	-0.002441	0.021973	0.082214	0.030447	3.752449	2.501738
3000	0	-0.285011	2.293150	8.489893	-0.002790	0.022939	0.084899	0.021394	3.829821	2.507946
3001	0	-0.282283	2.336601	8.715858	-0.002747	0.023376	0.087158	0.008493	3.926262	2.514746
3002	0	-0.286992	2.346750	8.904988	-0.002781	0.023477	0.089050	-0.002300	4.036622	2.518323
3003	0	-0.296493	2.506868	9.222565	-0.002869	0.025085	0.092224	-0.022113	4.151691	2.526192
3004	0	-0.323831	2.704772	9.857563	-0.003136	0.027063	0.098575	-0.039308	4.266376	2.531681
3005	0	-0.339589	2.793795	10.473746	-0.003296	0.027954	0.104736	-0.055984	4.371660	2.538843
3006	0	-0.390117	2.656558	10.876510	-0.003808	0.026577	0.108766	-0.067074	4.466476	2.544355
3007	0	-0.355573	3.001880	11.267131	-0.003479	0.030029	0.112671	-0.077240	4.541474	2.544513
3008	0	-0.369149	3.024570	11.413546	-0.003634	0.030252	0.114136	-0.082703	4.596420	2.543569
3009	0	-0.350941	3.033252	11.517293	-0.003479	0.030334	0.115173	-0.084459	4.625244	2.545231
3010	0	-0.373123	3.076002	11.852738	-0.003725	0.030757	0.118528	-0.081342	4.630540	2.550751
3011	0	-0.370217	3.155803	11.846914	-0.003723	0.031555	0.118469	-0.078838	4.610493	2.549728
3012	0	-0.368807	3.034128	11.798122	-0.003743	0.030339	0.117980	-0.077434	4.558235	2.547220
3013	0	-0.376829	3.052796	11.322001	-0.003845	0.030518	0.113220	-0.067815	4.482600	2.542099
3014	0	-0.391157	2.786306	10.882622	-0.004004	0.027852	0.108826	-0.057344	4.388411	2.536670
3015	0	-0.362238	2.735868	10.552944	-0.003723	0.027344	0.105530	-0.042189	4.282026	2.535525
3016	0	-0.336319	2.714712	10.174313	-0.003468	0.027128	0.101745	-0.022064	4.167978	2.530465
3017	0	-0.325083	2.553022	9.722803	-0.003357	0.025513	0.097229	-0.002607	4.046548	2.528683
3018	0	-0.323942	2.550018	9.325909	-0.003336	0.025485	0.093260	0.014791	3.931618	2.526068
3019	0	-0.315041	2.350840	8.868452	-0.003235	0.023499	0.088684	0.026443	3.825629	2.523555
3020	0	-0.294063	2.260857	8.429014	-0.003014	0.022601	0.084290	0.035478	3.729318	2.515783
3021	0	-0.262546	2.332462	8.178645	-0.002686	0.023315	0.081787	0.047567	3.647818	2.515343
3022	0	-0.258067	2.290994	8.245703	-0.002626	0.022906	0.082457	0.052014	3.586028	2.513380
3023	0	-0.259585	2.118634	8.190825	-0.002625	0.021179	0.081909	0.061621	3.546655	2.516907
3024	0	-0.243375	2.168363	8.123456	-0.002446	0.021681	0.081235	0.065350	3.529186	2.518252
3025	0	-0.238319	2.148224	7.995654	-0.002380	0.021484	0.079956	0.062235	3.532548	2.518772
3026	0	-0.271176	2.129718	8.001622	-0.002691	0.021297	0.080017	0.063408	3.560340	2.523642
3027	0	-0.296449	2.239438	8.227565	-0.002930	0.022400	0.082275	0.056091	3.606559	2.529001
3028	0	-0.323847	2.226189	8.398350	-0.003184	0.022266	0.083984	0.050592	3.677396	2.533721
3029	0	-0.341822	2.282088	8.795093	-0.003357	0.022827	0.087952	0.043100	3.754121	2.534450
3030	0	-0.319079	2.420517	9.051497	-0.003118	0.024218	0.090514	0.028123	3.843094	2.539319
3031	0	-0.301014	2.367173	9.100338	-0.002930	0.023682	0.091003	0.016441	3.940516	2.545915
3032	0	-0.319160	2.608861	9.704638	-0.003102	0.026101	0.097046	0.002532	4.041746	2.551730
3033	0	-0.307919	2.581079	9.905921	-0.002991	0.025818	0.099060	-0.004967	4.140181	2.552470
3034	0	-0.326473	2.823680	10.571036	-0.003181	0.028244	0.105711	-0.012142	4.227778	2.555862
3035	0	-0.355572	2.757841	11.035150	-0.003479	0.027588	0.110352	-0.021500	4.304489	2.553625
3036	0	-0.332876	2.975482	11.212257	-0.003269	0.029765	0.112122	-0.031656	4.362695	2.552350
3037	0	-0.321201	3.075659	11.438020	-0.003174	0.030762	0.114380	-0.036727	4.399006	2.547473
3038	0	-0.326498	3.014151	11.364687	-0.003250	0.030141	0.113647	-0.035997	4.412823	2.549905
3039	0	-0.340555	2.997634	11.596507	-0.003418	0.029968	0.115967	-0.028199	4.400272	2.550337
3040	0	-0.330142	3.096702	11.498544	-0.003332	0.030960	0.114986	-0.021846	4.370045	2.540928
3041	0	-0.354283	2.997716	11.328074	-0.003601	0.029968	0.113281	-0.013610	4.312444	2.533825
3042	0	-0.334812	2.938354	10.986157	-0.003428	0.029375	0.109861	-0.005652	4.231767	2.528720
3043	0	-0.345212	2.759696	10.479792	-0.003540	0.027588	0.104797	0.003268	4.138115	2.527234
3044	0	-0.327663	2.645715	10.229586	-0.003369	0.026445	0.102296	0.015294	4.036948	2.517620
3045	0	-0.326730	2.589364	9.808265	-0.003357	0.025879	0.098083	0.031331	3.935026	2.508539
3046	0	-0.340224	2.445379	9.387126	-0.003491	0.024442	0.093871	0.044804	3.829045	2.498346
3047	0	-0.309865	2.510794	9.142708	-0.003174	0.025085	0.091431	0.071980	3.737429	2.493976
3048	0	-0.296014	2.355280	8.757815	-0.003031	0.023541	0.087579	0.085863	3.647428	2.491214
3049	0	-0.305582	2.173502	8.361858	-0.003113	0.021729	0.083618	0.093874	3.571137	2.487887
3050	0	-0.289391	2.278344	8.398455	-0.002937	0.022779	0.083984	0.099896	3.513224	2.484301
3051	0	-0.253370	2.265086	8.257962	-0.002563	0.022644	0.082581	0.108874	3.472615	2.483501
3052	0	-0.291474	2.125830	8.184565	-0.002933	0.021254	0.081846	0.115076	3.447737	2.480007
3053	0	-0.244678	2.154827	8.288484	-0.002441	0.021545	0.082886	0.118949	3.454116	2.481412
3054	0	-0.271247	2.228430	8.062451	-0.002696	0.022283	0.080626	0.121396	3.475845	2.479480
3055	0	-0.289909	2.221562	8.349536	-0.002869	0.022217	0.083496	0.119999	3.515414	2.480416
3056	0	-0.303611	2.349412	8.538517	-0.002993	0.023496	0.085386	0.118289	3.570877	2.482015
3057	0	-0.328813	2.154524	8.605760	-0.003235	0.021545	0.086060	0.118589	3.638883	2.483593
3058	0	-0.298859	2.495637	8.996145	-0.002920	0.024962	0.089962	0.111429	3.722082	2.484244
3059	0	-0.300452	2.489540	9.204049	-0.002930	0.024902	0.092041	0.103362	3.811196	2.482921
3060	0	-0.322783	2.549035	9.551729	-0.003146	0.025497	0.095518	0.095666	3.904968	2.493972
3061	0	-0.295325	2.641840	10.266127	-0.002869	0.026428	0.102661	0.085363	3.995480	2.500494
3062	0	-0.293372	2.688754	10.339372	-0.002856	0.026896	0.103394	0.075773	4.077773	2.496225
3063	0	-0.324206	2.813094	10.723838	-0.003174	0.028137	0.107239	0.069419	4.147441	2.495628
3064	0	-0.330553	2.922207	11.028815	-0.003254	0.029222	0.110290	0.069267	4.198358	2.499079
3065	0	-0.351492	2.996934	11.071635	-0.003479	0.029968	0.110718	0.070564	4.233339	2.500124
3066	0	-0.357110	2.960469	11.352080	-0.003552	0.029604	0.113522	0.071258	4.250661	2.499434
3067	0	-0.359401	3.015400	11.376906	-0.003601	0.030151	0.113770	0.073624	4.242865	2.498158
3068	0	-0.379700	3.022029	11.443932	-0.003831	0.030217	0.114439	0.076181	4.209129	2.496317
3069	0	-0.373323	2.967518	11.077730	-0.003784	0.029663	0.110779	0.087911	4.157291	2.489860
3070	0	-0.350392	2.773900	10.802972	-0.003563	0.027733	0.108029	0.093612	4.095751	2.485245
3071	0	-0.370977	2.747793	10.522411	-0.003784	0.027466	0.105225	0.105745	4.016440	2.478821
3072	0	-0.343498	2.743651	10.247655	-0.003517	0.027428	0.102476	0.114392	3.926761	2.468135
3073	0	-0.321456	2.662561	10.027962	-0.003296	0.026611	0.100281	0.129623	3.835966	2.463022
3074	0	-0.324732	2.487961	9.618912	-0.003324	0.024868	0.096189	0.142278	3.747148	2.452573
3075	0	-0.328223	2.332959	9.106356	-0.003357	0.023315	0.091064	0.158950	3.655107	2.449124
3076	0	-0.290555	2.420963	8.806938	-0.002968	0.024197	0.088071	0.174849	3.575927	2.440571
3077	0	-0.281518	2.423704	8.697515	-0.002869	0.024231	0.086975	0.182038	3.507023	2.440804
3078	0	-0.309180	2.205146	8.453352	-0.003132	0.022045	0.084534	0.189835	3.453429	2.438093
3079	0	-0.277844	2.228368	8.483829	-0.002808	0.022278	0.084839	0.197177	3.414215	2.441467
3080	0	-0.261183	2.314797	8.410387	-0.002627	0.023144	0.084105	0.202467	3.392733	2.440352
3081	0	-0.256451	2.221659	8.245852	-0.002563	0.022217	0.082458	0.201983	3.393028	2.444846
3082	0	-0.251987	2.227519	8.258058	-0.002505	0.022277	0.082581	0.199529	3.411468	2.444052
3083	0	-0.252723	2.337248	8.422888	-0.002502	0.023376	0.084229	0.194123	3.442883	2.446483
3084	0	-0.301628	2.281533	8.758509	-0.002981	0.022819	0.087585	0.190032	3.486228	2.447775
3085	0	-0.328359	2.294787	8.856057	-0.003235	0.022949	0.088562	0.188640	3.546111	2.452744
3086	0	-0.296335	2.464973	9.057304	-0.002908	0.024655	0.090573	0.181855	3.612871	2.452785
3087	0	-0.281279	2.568745	9.271274	-0.002747	0.025696	0.092712	0.171826	3.690610	2.449077
3088	0	-0.300646	2.499857	9.399442	-0.002942	0.025007	0.093994	0.161697	3.765278	2.455566
3089	0	-0.324869	2.788195	9.997629	-0.003174	0.027893	0.099976	0.149464	3.846818	2.460973
3090	0	-0.358197	2.572851	10.333122	-0.003511	0.025733	0.103333	0.144926	3.921535	2.463425
3091	0	-0.354370	2.739770	10.534637	-0.003479	0.027405	0.105347	0.137441	3.988527	2.457191
3092	0	-0.336073	2.848600	10.992237	-0.003309	0.028488	0.109923	0.135297	4.039292	2.455109
3093	0	-0.332897	2.929664	10.925199	-0.003296	0.029297	0.109253	0.135010	4.071591	2.454260
3094	0	-0.380849	2.868482	11.101968	-0.003791	0.028686	0.111020	0.134093	4.087986	2.456212
3095	0	-0.396513	2.899688	11.285275	-0.003967	0.028992	0.112854	0.139000	4.084638	2.453662
3096	0	-0.357464	2.930913	11.254598	-0.003597	0.029306	0.112546	0.141279	4.061078	2.454045
3097	0	-0.349728	2.973073	11.053425	-0.003540	0.029724	0.110535	0.147389	4.017025	2.452490
3098	0	-0.352552	2.821937	10.729834	-0.003579	0.028211	0.107299	0.155815	3.960403	2.449500
3099	0	-0.395949	2.741738	10.443049	-0.004028	0.027405	0.104431	0.168541	3.886073	2.449907
3100	0	-0.363956	2.676782	10.229281	-0.003711	0.026757	0.102293	0.179248	3.807660	2.443915
3101	0	-0.340302	2.680869	10.027957	-0.003479	0.026794	0.100281	0.194343	3.722502	2.438678
3102	0	-0.319892	2.506384	9.643184	-0.003272	0.025051	0.096433	0.208232	3.637175	2.429176
3103	0	-0.304421	2.497368	9.258984	-0.003113	0.024963	0.092590	0.219811	3.553916	2.422731
3104	0	-0.291468	2.456328	9.075847	-0.002978	0.024556	0.090758	0.227709	3.475019	2.418444
3105	0	-0.287934	2.313959	8.734106	-0.002930	0.023132	0.087341	0.236221	3.409873	2.408570
3106	0	-0.279163	2.303012	8.697390	-0.002830	0.023025	0.086974	0.242732	3.360241	2.407793
3107	0	-0.253271	2.380887	8.703563	-0.002563	0.023804	0.087036	0.248794	3.319798	2.404970
3108	0	-0.273150	2.271684	8.538715	-0.002748	0.022715	0.085387	0.251176	3.297659	2.401068
3109	0	-0.267740	2.209640	8.428937	-0.002686	0.022095	0.084290	0.252950	3.285565	2.401462
3110	0	-0.255527	2.301376	8.410507	-0.002547	0.023013	0.084105	0.253464	3.294693	2.396762
3111	0	-0.283152	2.246112	8.502113	-0.002808	0.022461	0.085022	0.253584	3.324398	2.397296
3112	0	-0.276388	2.350007	8.776534	-0.002735	0.023499	0.087767	0.255541	3.359170	2.403678
3113	0	-0.297251	2.355726	8.959881	-0.002930	0.023560	0.089600	0.252664	3.410671	2.409252
3114	0	-0.331269	2.379609	9.087834	-0.003262	0.023799	0.090879	0.249240	3.471583	2.411251
3115	0	-0.304859	2.532346	9.313945	-0.002991	0.025330	0.093140	0.241856	3.538829	2.412102
3116	0	-0.317104	2.579974	9.618978	-0.003111	0.025805	0.096190	0.236399	3.606534	2.417839
3117	0	-0.341567	2.471355	9.802187	-0.003357	0.024719	0.098022	0.229929	3.671609	2.420268
3118	0	-0.341393	2.647331	10.155962	-0.003357	0.026477	0.101561	0.226014	3.732349	2.419522
3119	0	-0.322828	2.855284	10.522611	-0.003174	0.028564	0.105225	0.213376	3.788084	2.421950
3120	0	-0.326620	2.725905	10.693416	-0.003223	0.027259	0.106936	0.213446	3.831009	2.423019
3121	0	-0.326995	2.862908	10.961716	-0.003235	0.028625	0.109619	0.217051	3.864927	2.425465
3122	0	-0.332109	2.906306	10.912464	-0.003305	0.029059	0.109126	0.220681	3.879197	2.434426
3123	0	-0.341673	2.832610	10.912940	-0.003418	0.028320	0.109131	0.226218	3.876404	2.433946
3124	0	-0.376506	2.876553	11.052974	-0.003782	0.028759	0.110531	0.232291	3.857577	2.432316
3125	0	-0.338495	2.936532	10.967922	-0.003418	0.029358	0.109680	0.239258	3.822653	2.433773
3126	0	-0.342672	2.827981	10.766403	-0.003475	0.028274	0.107664	0.244867	3.771194	2.430749
3127	0	-0.335709	2.759739	10.400337	-0.003418	0.027588	0.104004	0.254156	3.704776	2.424367
3128	0	-0.366138	2.694697	10.223202	-0.003726	0.026935	0.102233	0.266750	3.633107	2.422039
3129	0	-0.335054	2.607511	10.021861	-0.003418	0.026062	0.100220	0.280446	3.556888	2.417059
3130	0	-0.327856	2.530854	9.600392	-0.003350	0.025293	0.096005	0.297230	3.472513	2.416062
3131	0	-0.298433	2.552477	9.472547	-0.003052	0.025513	0.094727	0.310571	3.392089	2.414861
3132	0	-0.329388	2.474998	9.240518	-0.003348	0.024742	0.092405	0.319052	3.325255	2.403782
3133	0	-0.306609	2.344823	8.886598	-0.003113	0.023438	0.088867	0.331727	3.265425	2.396461
3134	0	-0.328629	2.291144	8.837692	-0.003325	0.022909	0.088376	0.333568	3.214635	2.391126
3135	0	-0.296568	2.362546	8.746292	-0.002991	0.023621	0.087463	0.339018	3.181258	2.388622
3136	0	-0.279932	2.332863	8.685052	-0.002819	0.023324	0.086851	0.344288	3.154377	2.392197
3137	0	-0.268098	2.289117	8.709652	-0.002686	0.022888	0.087097	0.347546	3.146866	2.391877
3138	0	-0.268530	2.295380	8.550839	-0.002677	0.022955	0.085508	0.345488	3.155908	2.395227
3139	0	-0.282495	2.313058	8.630361	-0.002808	0.023132	0.086304	0.342733	3.176389	2.396460
3140	0	-0.268740	2.434260	8.825690	-0.002661	0.024349	0.088256	0.333777	3.207992	2.397159
3141	0	-0.284229	2.355628	8.953835	-0.002808	0.023560	0.089539	0.329294	3.249117	2.399609
3142	0	-0.298359	2.452715	9.161178	-0.002940	0.024529	0.091613	0.327407	3.299790	2.400663
3143	0	-0.304183	2.513999	9.356700	-0.002991	0.025146	0.093567	0.319310	3.358468	2.401263
3144	0	-0.332714	2.420997	9.496998	-0.003278	0.024218	0.094970	0.309935	3.414438	2.399092
3145	0	-0.310677	2.684906	9.802249	-0.003052	0.026855	0.098022	0.302292	3.474664	2.400547
3146	0	-0.297249	2.714099	10.101338	-0.002921	0.027147	0.101013	0.294926	3.529139	2.404265
3147	0	-0.365125	2.551159	10.278171	-0.003601	0.025513	0.102783	0.293533	3.581502	2.407928
3148	0	-0.374508	2.758069	10.613605	-0.003705	0.027585	0.106136	0.288568	3.621449	2.413711
3149	0	-0.332477	2.880502	10.705573	-0.003296	0.028809	0.107056	0.284209	3.649463	2.409082
3150	0	-0.336846	2.800308	10.662910	-0.003353	0.028008	0.106628	0.278830	3.663563	2.409861
3151	0	-0.366083	2.820003	10.913044	-0.003662	0.028198	0.109131	0.279988	3.660320	2.414110
3152	0	-0.371285	2.795480	10.858143	-0.003721	0.027957	0.108581	0.276821	3.649882	2.410679
3153	0	-0.344786	2.863441	10.851915	-0.003479	0.028625	0.108521	0.285175	3.616182	2.410108
3154	0	-0.337807	2.828213	10.644222	-0.003418	0.028276	0.106442	0.290089	3.572787	2.404291
3155	0	-0.312565	2.716964	10.418613	-0.003174	0.027161	0.104187	0.298697	3.519630	2.398439
3156	0	-0.308819	2.638955	10.198809	-0.003140	0.026384	0.101988	0.303247	3.460815	2.398057
3157	0	-0.329644	2.643747	9.985309	-0.003357	0.026428	0.099854	0.312423	3.391752	2.398060
3158	0	-0.311976	2.578574	9.734892	-0.003179	0.025774	0.097350	0.324790	3.322855	2.394808
3159	0	-0.298961	2.527384	9.466611	-0.003052	0.025269	0.094666	0.329638	3.248288	2.384444
3160	0	-0.312576	2.400837	9.173537	-0.003176	0.023996	0.091737	0.343229	3.185926	2.382334
3161	0	-0.282611	2.441847	9.008804	-0.002869	0.024414	0.090088	0.347519	3.131708	2.381850
3162	0	-0.275005	2.375874	8.892731	-0.002785	0.023751	0.088928	0.355886	3.086547	2.374929
3163	0	-0.296465	2.325628	8.850136	-0.002991	0.023254	0.088501	0.357134	3.051897	2.373480
3164	0	-0.310353	2.313723	8.831800	-0.003122	0.023135	0.088318	0.358665	3.026316	2.372039
3165	0	-0.303991	2.349695	8.715904	-0.003052	0.023499	0.087158	0.355526	3.009251	2.369508
3166	0	-0.321370	2.312729	8.679321	-0.003212	0.023129	0.086793	0.353027	3.009408	2.372291
3167	0	-0.288048	2.282472	8.709741	-0.002869	0.022827	0.087097	0.349033	3.022425	2.371141
3168	0	-0.303830	2.367328	8.917229	-0.003016	0.023676	0.089172	0.344965	3.048672	2.372811
3169	0	-0.320138	2.379896	9.149198	-0.003174	0.023804	0.091492	0.338364	3.080001	2.373411
3170	0	-0.296607	2.464479	9.246773	-0.002925	0.024648	0.092468	0.334208	3.127201	2.375805
3171	0	-0.297254	2.476965	9.399560	-0.002930	0.024780	0.093994	0.320731	3.175600	2.380960
3172	0	-0.318356	2.420510	9.485005	-0.003139	0.024209	0.094851	0.315441	3.226240	2.376592
3173	0	-0.328524	2.654500	9.802222	-0.003235	0.026550	0.098022	0.308760	3.281007	2.377010
3174	0	-0.314361	2.671843	10.119476	-0.003095	0.026722	0.101195	0.304173	3.332518	2.373720
3175	0	-0.333779	2.624013	10.223381	-0.003296	0.026245	0.102234	0.297985	3.375871	2.378191
3176	0	-0.353880	2.781690	10.546788	-0.003505	0.027822	0.105468	0.292208	3.409536	2.375746
3177	0	-0.337840	2.807316	10.571301	-0.003357	0.028076	0.105713	0.288074	3.429906	2.375150
3178	0	-0.304774	2.825595	10.644405	-0.003035	0.028253	0.106445	0.290713	3.441448	2.373729
3179	0	-0.323766	2.801630	10.772667	-0.003235	0.028015	0.107727	0.290867	3.442200	2.371266
3180	0	-0.298785	2.795980	10.729810	-0.002996	0.027956	0.107299	0.293732	3.431177	2.370421
3181	0	-0.314424	2.856911	10.699426	-0.003174	0.028564	0.106995	0.297348	3.398389	2.367315
3182	0	-0.307925	2.778222	10.497992	-0.003117	0.027780	0.104980	0.298777	3.356777	2.364659
3183	0	-0.325155	2.691714	10.315066	-0.003296	0.026917	0.103149	0.297909	3.306951	2.360854
3184	0	-0.334014	2.637945	10.089181	-0.003392	0.026368	0.100893	0.309109	3.247496	2.361578
3185	0	-0.312569	2.643500	9.942600	-0.003174	0.026428	0.099426	0.315288	3.191661	2.358526
3186	0	-0.314523	2.565698	9.716630	-0.003202	0.025647	0.097167	0.325094	3.124227	2.351841
3187	0	-0.317916	2.491575	9.472493	-0.003235	0.024902	0.094727	0.339523	3.056840	2.346555
3188	0	-0.295745	2.474965	9.276988	-0.003004	0.024745	0.092770	0.343603	2.998961	2.342830
3189	0	-0.288935	2.405325	9.075914	-0.002930	0.024048	0.090759	0.348776	2.947523	2.336471
3190	0	-0.251792	2.387847	8.929340	-0.002545	0.023875	0.089293	0.351440	2.911253	2.333736
3191	0	-0.272188	2.374525	8.856209	-0.002747	0.023743	0.088562	0.353304	2.878104	2.335063
3192	0	-0.299049	2.338183	8.764676	-0.003003	0.023381	0.087646	0.352727	2.859915	2.332028
3193	0	-0.304116	2.295236	8.789017	-0.003052	0.022949	0.087891	0.355457	2.844240	2.332682
3194	0	-0.297719	2.314334	8.733775	-0.002970	0.023138	0.087339	0.361240	2.851394	2.333734
3195	0	-0.312635	2.350105	8.831672	-0.003113	0.023499	0.088318	0.363409	2.866134	2.330603
3196	0	-0.303882	2.416969	8.917016	-0.003018	0.024175	0.089170	0.355961	2.889200	2.334157
3197	0	-0.314617	2.368049	9.033118	-0.003113	0.023682	0.090332	0.353578	2.927781	2.339833
3198	0	-0.309497	2.471657	9.307548	-0.003059	0.024716	0.093077	0.352883	2.967773	2.342829
3199	0	-0.302738	2.489634	9.466594	-0.002991	0.024902	0.094666	0.344670	3.008359	2.344973
3200	0	-0.280470	2.494850	9.613068	-0.002760	0.024951	0.096131	0.340777	3.057744	2.342396
3201	0	-0.315571	2.520208	9.747318	-0.003113	0.025208	0.097473	0.333456	3.104212	2.344886
3202	0	-0.300071	2.684339	9.979136	-0.002957	0.026844	0.099792	0.331786	3.149957	2.347458
3203	0	-0.327352	2.733689	10.260070	-0.003235	0.027344	0.102600	0.323113	3.189319	2.349005
3204	0	-0.310426	2.665435	10.296716	-0.003069	0.026658	0.102967	0.317897	3.225052	2.346887
3205	0	-0.325762	2.800608	10.559252	-0.003235	0.028015	0.105591	0.306868	3.246586	2.347494
3206	0	-0.341535	2.793476	10.577645	-0.003403	0.027935	0.105777	0.305316	3.257453	2.351331
3207	0	-0.341756	2.771559	10.522314	-0.003418	0.027710	0.105225	0.310018	3.254654	2.349726
3208	0	-0.297671	2.803211	10.668430	-0.002990	0.028026	0.106686	0.315427	3.238725	2.347822
3209	0	-0.339830	2.795743	10.552954	-0.003418	0.027954	0.105530	0.317400	3.215710	2.345786
3210	0	-0.340186	2.766177	10.461267	-0.003440	0.027655	0.104613	0.323365	3.173092	2.339997
3211	0	-0.344121	2.692296	10.247761	-0.003479	0.026917	0.102478	0.328714	3.129867	2.334390
3212	0	-0.330158	2.601925	10.064592	-0.003345	0.026013	0.100646	0.333459	3.080188	2.326358
3213	0	-0.300317	2.564583	9.863143	-0.003052	0.025635	0.098633	0.344328	3.023284	2.318794
3214	0	-0.278613	2.554235	9.661395	-0.002834	0.025534	0.096615	0.352621	2.965683	2.311214
3215	0	-0.287902	2.546288	9.521339	-0.002930	0.025452	0.095215	0.364109	2.904371	2.308995
3216	0	-0.297480	2.493083	9.313603	-0.003014	0.024923	0.093137	0.371395	2.855820	2.307723
3217	0	-0.307500	2.411747	9.155175	-0.003113	0.024109	0.091553	0.380178	2.807703	2.302420
3218	0	-0.276338	2.425087	9.087844	-0.002794	0.024247	0.090878	0.382945	2.767714	2.291354
3219	0	-0.278347	2.435757	8.911084	-0.002808	0.024353	0.089111	0.386970	2.735341	2.288089
3220	0	-0.280364	2.399970	8.916984	-0.002821	0.023995	0.089170	0.390768	2.711410	2.291556
3221	0	-0.292240	2.350047	8.837863	-0.002930	0.023499	0.088379	0.391617	2.699912	2.284151
3222	0	-0.267414	2.338214	8.801091	-0.002671	0.023379	0.088012	0.393692	2.701133	2.281617
3223	0	-0.269664	2.374633	8.849966	-0.002686	0.023743	0.088501	0.396933	2.712561	2.283841
3224	0	-0.248574	2.441742	9.057362	-0.002464	0.024421	0.090573	0.391280	2.736311	2.282160
3225	0	-0.289666	2.368181	9.130767	-0.002869	0.023682	0.091309	0.390151	2.767859	2.285071
3226	0	-0.289742	2.441242	9.301414	-0.002865	0.024414	0.093015	0.386798	2.804221	2.286587
3227	0	-0.290239	2.508379	9.454287	-0.002869	0.025085	0.094543	0.383453	2.841289	2.289657
3228	0	-0.315523	2.489602	9.551762	-0.003120	0.024899	0.095518	0.379120	2.879217	2.292623
3229	0	-0.309056	2.672859	9.790049	-0.003052	0.026733	0.097900	0.372162	2.920588	2.291256
3230	0	-0.317068	2.720427	10.058660	-0.003132	0.027211	0.100586	0.362926	2.960803	2.293365
3231	0	-0.320344	2.611966	10.156244	-0.003174	0.026123	0.101562	0.357626	2.990747	2.288869
3232	0	-0.325743	2.727377	10.327017	-0.003235	0.027275	0.103271	0.354654	3.012441	2.294816
3233	0	-0.306874	2.777375	10.406371	-0.003052	0.027771	0.104065	0.356087	3.028008	2.296404
3234	0	-0.315399	2.728716	10.375678	-0.003147	0.027287	0.103757	0.354042	3.032859	2.298719
3235	0	-0.310713	2.753660	10.522223	-0.003113	0.027527	0.105225	0.362841	3.024381	2.301248
3236	0	-0.321155	2.779403	10.527924	-0.003223	0.027790	0.105280	0.365226	3.009428	2.296337
3237	0	-0.345436	2.790042	10.522347	-0.003479	0.027893	0.105225	0.371194	2.981031	2.293035
3238	0	-0.303261	2.797661	10.369459	-0.003064	0.027968	0.103696	0.378175	2.944870	2.293956
3239	0	-0.313829	2.716824	10.174468	-0.003174	0.027161	0.101746	0.384562	2.903734	2.290455
3240	0	-0.318423	2.614618	10.015583	-0.003226	0.026137	0.100157	0.392413	2.854700	2.289039
3241	0	-0.307151	2.564485	9.832631	-0.003113	0.025635	0.098328	0.401903	2.805654	2.288420
3242	0	-0.268025	2.609222	9.704038	-0.002727	0.026081	0.097042	0.412737	2.750399	2.279279
3243	0	-0.276494	2.533816	9.490864	-0.002808	0.025330	0.094910	0.420776	2.698145	2.272314
3244	0	-0.311317	2.449748	9.344257	-0.003151	0.024491	0.093443	0.426054	2.650917	2.266403
3245	0	-0.271568	2.466219	9.179672	-0.002747	0.024658	0.091797	0.428823	2.611213	2.261266
3246	0	-0.308685	2.448567	9.094152	-0.003113	0.024483	0.090941	0.430314	2.577188	2.256557
3247	0	-0.290946	2.411275	8.959923	-0.002930	0.024109	0.089600	0.433111	2.549755	2.252704
3248	0	-0.324649	2.387709	9.026913	-0.003256	0.023872	0.090270	0.437080	2.535852	2.248211
3249	0	-0.304874	2.399406	8.978088	-0.003052	0.023987	0.089783	0.444304	2.529653	2.246079
3250	0	-0.286491	2.387726	8.935207	-0.002863	0.023879	0.089352	0.440048	2.529647	2.245574
3251	0	-0.300210	2.392847	8.953748	-0.002991	0.023926	0.089539	0.441630	2.541245	2.248065
3252	0	-0.333679	2.387044	9.106073	-0.003320	0.023870	0.091062	0.440934	2.559489	2.249515
3253	0	-0.271209	2.471974	9.332185	-0.002686	0.024719	0.093323	0.439780	2.588559	2.246901
3254	0	-0.264899	2.532837	9.423609	-0.002618	0.025331	0.094236	0.435393	2.622701	2.247297
3255	0	-0.265456	2.551168	9.484807	-0.002625	0.025513	0.094849	0.432388	2.655356	2.241685
3256	0	-0.302759	2.587424	9.612780	-0.002991	0.025876	0.096128	0.428560	2.695406	2.234436
3257	0	-0.289878	2.697404	9.838875	-0.002869	0.026978	0.098389	0.422716	2.726794	2.239092
3258	0	-0.308605	2.611558	9.991250	-0.003052	0.026115	0.099914	0.421140	2.762386	2.239196
3259	0	-0.307636	2.727874	10.174593	-0.003052	0.027283	0.101746	0.414800	2.786688	2.241636
3260	0	-0.312131	2.751626	10.278317	-0.003102	0.027518	0.102783	0.410611	2.804734	2.238412
3261	0	-0.300446	2.703606	10.223415	-0.002991	0.027039	0.102234	0.405804	2.817224	2.234639
3262	0	-0.289959	2.734303	10.369732	-0.002896	0.027338	0.103699	0.409251	2.818313	2.234517
3263	0	-0.311052	2.746418	10.449269	-0.003113	0.027466	0.104492	0.405264	2.813507	2.228206
3264	0	-0.321634	2.728561	10.461293	-0.003230	0.027279	0.104614	0.410342	2.796551	2.224730
3265	0	-0.327232	2.758770	10.296711	-0.003296	0.027588	0.102966	0.407741	2.768768	2.224097
3266	0	-0.322465	2.710055	10.174687	-0.003250	0.027099	0.101747	0.407458	2.738644	2.220754
3267	0	-0.314092	2.661582	10.015854	-0.003174	0.026611	0.100159	0.410085	2.699822	2.219603
3268	0	-0.344107	2.577005	9.930323	-0.003475	0.025765	0.099303	0.412896	2.659369	2.215229
3269	0	-0.338113	2.582329	9.783921	-0.003418	0.025818	0.097839	0.416659	2.615303	2.209473
3270	0	-0.288414	2.559415	9.710439	-0.002918	0.025584	0.097106	0.425835	2.574069	2.201970
3271	0	-0.308550	2.521302	9.497013	-0.003113	0.025208	0.094971	0.429959	2.539916	2.192402
3272	0	-0.315254	2.528368	9.332057	-0.003181	0.025279	0.093321	0.433087	2.503249	2.193684
3273	0	-0.314565	2.472159	9.252963	-0.003174	0.024719	0.092529	0.433405	2.467170	2.190706
3274	0	-0.309407	2.430239	9.179596	-0.003119	0.024296	0.091797	0.439091	2.435358	2.183605
3275	0	-0.303717	2.435736	9.033136	-0.003052	0.024353	0.090332	0.442118	2.415114	2.186337
3276	0	-0.271099	2.393855	9.014586	-0.002718	0.023933	0.090147	0.446273	2.404188	2.185246
3277	0	-0.286497	2.398785	8.990463	-0.002869	0.023987	0.089905	0.445240	2.397330	2.182811
3278	0	-0.250016	2.404933	8.984279	-0.002496	0.024050	0.089843	0.442417	2.400401	2.184689
3279	0	-0.269206	2.423028	9.118651	-0.002686	0.024231	0.091187	0.439281	2.405953	2.187044
3280	0	-0.271938	2.459385	9.191777	-0.002699	0.024595	0.091918	0.435360	2.428280	2.188494
3281	0	-0.301381	2.496033	9.423835	-0.002991	0.024963	0.094238	0.429524	2.453111	2.188234
3282	0	-0.300174	2.531911	9.466575	-0.002976	0.025323	0.094666	0.422788	2.480428	2.186827
3283	0	-0.326151	2.526514	9.582519	-0.003235	0.025269	0.095825	0.416570	2.508905	2.189776
3284	0	-0.343772	2.544207	9.661728	-0.003411	0.025444	0.096618	0.412142	2.536942	2.191499
3285	0	-0.326123	2.569487	9.704526	-0.003235	0.025696	0.097046	0.408893	2.564767	2.191384
3286	0	-0.313448	2.716026	10.033863	-0.003107	0.027159	0.100340	0.408469	2.592728	2.191632
3287	0	-0.368804	2.636417	10.150131	-0.003662	0.026367	0.101501	0.402912	2.618869	2.187778
3288	0	-0.336219	2.690695	10.266048	-0.003348	0.026910	0.102660	0.397337	2.631556	2.187147
3289	0	-0.330554	2.740272	10.253931	-0.003296	0.027405	0.102539	0.392649	2.639765	2.184467
3290	0	-0.325502	2.709744	10.186695	-0.003254	0.027095	0.101868	0.393084	2.638738	2.180315
3291	0	-0.347792	2.703708	10.345502	-0.003479	0.027039	0.103455	0.388911	2.635393	2.176655
3292	0	-0.316008	2.740512	10.314963	-0.003172	0.027401	0.103150	0.390896	2.620476	2.175105
3293	0	-0.290965	2.710447	10.320974	-0.002930	0.027100	0.103210	0.393619	2.596768	2.175067
3294	0	-0.304569	2.692720	10.162217	-0.003074	0.026926	0.101622	0.392124	2.564073	2.170933
3295	0	-0.308571	2.636628	9.997667	-0.003113	0.026367	0.099976	0.388282	2.531864	2.171035
3296	0	-0.326895	2.600370	9.832948	-0.003304	0.025999	0.098330	0.390781	2.490770	2.166625
3297	0	-0.326624	2.552191	9.747173	-0.003296	0.025513	0.097473	0.398742	2.454862	2.168827
3298	0	-0.295851	2.590303	9.594266	-0.002994	0.025896	0.095943	0.404144	2.412313	2.162980
3299	0	-0.314062	2.545727	9.515341	-0.003174	0.025452	0.095154	0.408005	2.371592	2.157097
3300	0	-0.302231	2.504165	9.362600	-0.003048	0.025035	0.093627	0.413380	2.339158	2.155081
3301	0	-0.309223	2.453627	9.307926	-0.003113	0.024536	0.093079	0.410737	2.312597	2.152826
3302	0	-0.268387	2.472112	9.106557	-0.002707	0.024719	0.091065	0.410276	2.282999	2.150471
3303	0	-0.267625	2.472132	9.106416	-0.002686	0.024719	0.091064	0.410205	2.269660	2.145204
3304	0	-0.308524	2.411406	9.161278	-0.003095	0.024113	0.091613	0.409196	2.256212	2.144260
3305	0	-0.286658	2.417302	9.118577	-0.002869	0.024170	0.091187	0.410451	2.251677	2.141536
3306	0	-0.305317	2.447704	9.161270	-0.003048	0.024481	0.091612	0.403059	2.255926	2.142758
3307	0	-0.318716	2.453175	9.198069	-0.003174	0.024536	0.091980	0.395136	2.269982	2.142028
3308	0	-0.315456	2.446400	9.356778	-0.003140	0.024466	0.093568	0.390667	2.284673	2.144275
3309	0	-0.319424	2.453525	9.405472	-0.003174	0.024536	0.094055	0.387106	2.306766	2.142882
3310	0	-0.299018	2.483448	9.527563	-0.002972	0.024839	0.095275	0.378727	2.326406	2.145085
3311	0	-0.301457	2.551066	9.613017	-0.002991	0.025513	0.096130	0.373799	2.351945	2.141646
3312	0	-0.306866	2.569263	9.667738	-0.003039	0.025691	0.096679	0.373238	2.383542	2.144919
3313	0	-0.295003	2.660933	9.887689	-0.002930	0.026611	0.098877	0.368343	2.404378	2.143645
3314	0	-0.354008	2.581103	9.991342	-0.003520	0.025813	0.099914	0.363426	2.424755	2.143685
3315	0	-0.331328	2.679276	10.150134	-0.003296	0.026794	0.101501	0.358930	2.441831	2.143172
3316	0	-0.340333	2.739218	10.241802	-0.003392	0.027401	0.102416	0.346429	2.451966	2.142041
3317	0	-0.324282	2.697869	10.168401	-0.003235	0.026978	0.101685	0.345016	2.458748	2.143952
3318	0	-0.318809	2.685656	10.204915	-0.003190	0.026857	0.102049	0.341267	2.454762	2.143706
3319	0	-0.310010	2.710051	10.272231	-0.003113	0.027100	0.102722	0.339356	2.439220	2.143948
3320	0	-0.313464	2.716278	10.247816	-0.003149	0.027162	0.102478	0.337738	2.421835	2.143074
3321	0	-0.296621	2.710243	10.174557	-0.002991	0.027100	0.101746	0.337869	2.393376	2.135755
3322	0	-0.291001	2.643630	10.009680	-0.002943	0.026433	0.100097	0.338551	2.354997	2.136825
3323	0	-0.283709	2.624830	9.881599	-0.002869	0.026245	0.098816	0.339128	2.317853	2.131721
3324	0	-0.320937	2.595085	9.783879	-0.003234	0.025946	0.097839	0.342140	2.288350	2.121766
3325	0	-0.302311	2.594559	9.631286	-0.003052	0.025940	0.096313	0.345741	2.253697	2.114334
3326	0	-0.284287	2.570722	9.551878	-0.002873	0.025706	0.095518	0.343706	2.216566	2.109979
3327	0	-0.302513	2.502919	9.448201	-0.003052	0.025024	0.094482	0.346453	2.183669	2.107047
3328	0	-0.285273	2.503567	9.319881	-0.002877	0.025033	0.093199	0.346672	2.152887	2.101731
3329	0	-0.284812	2.459982	9.234612	-0.002869	0.024597	0.092346	0.346872	2.126557	2.101836
3330	0	-0.305696	2.399874	9.173354	-0.003073	0.023992	0.091735	0.352767	2.105784	2.104391
3331	0	-0.285916	2.447366	9.234687	-0.002869	0.024475	0.092346	0.348052	2.092782	2.100148
3332	0	-0.302649	2.447401	9.155320	-0.003034	0.024471	0.091554	0.348524	2.082508	2.099053
3333	0	-0.287048	2.472238	9.142976	-0.002869	0.024719	0.091431	0.349560	2.083097	2.097964
3334	0	-0.287853	2.472608	9.216069	-0.002872	0.024725	0.092161	0.348135	2.088799	2.093967
3335	0	-0.312324	2.466097	9.258924	-0.003113	0.024658	0.092590	0.348737	2.099701	2.093755
3336	0	-0.315269	2.508854	9.344178	-0.003134	0.025090	0.093442	0.343971	2.120539	2.093427
3337	0	-0.331461	2.514586	9.466504	-0.003296	0.025146	0.094666	0.340553	2.140936	2.089446
3338	0	-0.335441	2.483354	9.533582	-0.003334	0.024839	0.095335	0.330809	2.163131	2.086575
3339	0	-0.283245	2.538898	9.649629	-0.002808	0.025391	0.096497	0.326142	2.190141	2.088103
3340	0	-0.269065	2.617345	9.771773	-0.002675	0.026180	0.097716	0.315246	2.206291	2.086263
3341	0	-0.288870	2.569417	9.893783	-0.002869	0.025696	0.098938	0.310540	2.227273	2.084974
3342	0	-0.310760	2.642374	10.076781	-0.003093	0.026424	0.100768	0.306906	2.242130	2.082892
3343	0	-0.300726	2.648606	10.113560	-0.002991	0.026489	0.101135	0.300431	2.258809	2.082872
3344	0	-0.315515	2.690943	10.058576	-0.003146	0.026910	0.100586	0.297083	2.267279	2.080847
3345	0	-0.311538	2.715743	10.199052	-0.003113	0.027161	0.101990	0.290518	2.268705	2.076928
3346	0	-0.348457	2.684748	10.247933	-0.003485	0.026849	0.102479	0.286066	2.267163	2.076024
3347	0	-0.328573	2.691925	10.247763	-0.003296	0.026917	0.102478	0.286066	2.254818	2.074462
3348	0	-0.319395	2.698411	10.198897	-0.003215	0.026982	0.101989	0.284856	2.230789	2.070531
3349	0	-0.284142	2.680007	10.113453	-0.002869	0.026794	0.101135	0.287970	2.199601	2.071277
3350	0	-0.261024	2.674464	9.875335	-0.002632	0.026744	0.098753	0.285598	2.173728	2.069399
3351	0	-0.296165	2.600414	9.875493	-0.002991	0.026001	0.098755	0.286005	2.139820	2.067101
3352	0	-0.296522	2.540072	9.777808	-0.002995	0.025396	0.097778	0.287823	2.105297	2.063665
3353	0	-0.277782	2.588136	9.686300	-0.002808	0.025879	0.096863	0.287379	2.069959	2.061698
3354	0	-0.314900	2.540233	9.521392	-0.003177	0.025395	0.095215	0.292394	2.036503	2.060702
3355	0	-0.302915	2.551719	9.435987	-0.003052	0.025513	0.094360	0.294566	2.008762	2.059121
3356	0	-0.316870	2.485305	9.356583	-0.003190	0.024850	0.093566	0.295101	1.982281	2.056998
3357	0	-0.297390	2.460326	9.265029	-0.002991	0.024597	0.092651	0.299414	1.960999	2.052441
3358	0	-0.288007	2.461267	9.313622	-0.002896	0.024609	0.093137	0.301151	1.940501	2.051648
3359	0	-0.279645	2.478141	9.173587	-0.002808	0.024780	0.091736	0.299370	1.925887	2.049040
3360	0	-0.302876	2.417402	9.210151	-0.003030	0.024172	0.092102	0.298936	1.923449	2.049536
3361	0	-0.281218	2.398643	9.185787	-0.002808	0.023987	0.091858	0.295401	1.927855	2.048058
3362	0	-0.276540	2.404843	9.246663	-0.002756	0.024047	0.092467	0.294272	1.937886	2.047628
3363	0	-0.257580	2.490147	9.277333	-0.002563	0.024902	0.092773	0.290239	1.951542	2.043206
3364	0	-0.297013	2.496021	9.423692	-0.002954	0.024961	0.094237	0.286956	1.968931	2.037643
3365	0	-0.319229	2.526444	9.509325	-0.003174	0.025269	0.095093	0.279051	1.989403	2.037951
3366	0	-0.311396	2.562766	9.527562	-0.003089	0.025626	0.095277	0.278045	2.017479	2.032261
3367	0	-0.288868	2.538857	9.576410	-0.002869	0.025391	0.095764	0.272676	2.039696	2.026684
3368	0	-0.311362	2.636096	9.716674	-0.003093	0.026362	0.097167	0.268093	2.062483	2.023525
3369	0	-0.307338	2.673248	9.942585	-0.003052	0.026733	0.099426	0.264093	2.085611	2.021169
3370	0	-0.316508	2.637077	10.009404	-0.003157	0.026365	0.100096	0.267313	2.094004	2.019985
3371	0	-0.299934	2.673606	10.125637	-0.002991	0.026733	0.101257	0.267261	2.102516	2.020584
3372	0	-0.313290	2.686473	10.070386	-0.003130	0.026860	0.100705	0.269226	2.104826	2.024459
3373	0	-0.323102	2.667271	10.107425	-0.003235	0.026672	0.101074	0.266455	2.099783	2.018352
3374	0	-0.291427	2.709842	10.217339	-0.002922	0.027100	0.102173	0.261927	2.090529	2.012561
3375	0	-0.304097	2.655383	10.174500	-0.003052	0.026550	0.101746	0.262683	2.077956	2.010683
3376	0	-0.295099	2.710937	10.162135	-0.002970	0.027106	0.101622	0.262867	2.056729	2.007173
3377	0	-0.309353	2.625136	10.027973	-0.003113	0.026245	0.100281	0.266649	2.034653	2.002043
3378	0	-0.298714	2.589145	9.893567	-0.003015	0.025890	0.098935	0.264500	2.003177	1.995327
3379	0	-0.290240	2.576396	9.832658	-0.002930	0.025757	0.098328	0.269503	1.971755	1.987792
3380	0	-0.297227	2.602053	9.765251	-0.002997	0.026014	0.097653	0.273377	1.942537	1.983388
3381	0	-0.290598	2.563855	9.606905	-0.002930	0.025635	0.096069	0.274525	1.914515	1.980425
3382	0	-0.304422	2.534383	9.527361	-0.003066	0.025336	0.095275	0.280252	1.888456	1.976063
3383	0	-0.302971	2.503030	9.496986	-0.003052	0.025024	0.094971	0.284003	1.862095	1.971843
3384	0	-0.280364	2.509999	9.338172	-0.002826	0.025097	0.093382	0.284403	1.835257	1.970190
3385	0	-0.279139	2.490169	9.228582	-0.002808	0.024902	0.092285	0.280292	1.815188	1.965994
3386	0	-0.263794	2.496450	9.234676	-0.002653	0.024961	0.092347	0.280629	1.796368	1.966167
3387	0	-0.267586	2.484420	9.283398	-0.002686	0.024841	0.092834	0.280914	1.784233	1.962508
3388	0	-0.253889	2.496973	9.271022	-0.002544	0.024968	0.092710	0.279599	1.777072	1.962644
3389	0	-0.275142	2.484456	9.185689	-0.002747	0.024841	0.091858	0.280414	1.782322	1.966915
3390	0	-0.282330	2.509048	9.252647	-0.002818	0.025091	0.092526	0.276458	1.788008	1.965443
3391	0	-0.306324	2.496032	9.301802	-0.003052	0.024963	0.093018	0.269734	1.801194	1.961390
3392	0	-0.284097	2.520104	9.454312	-0.002831	0.025201	0.094543	0.266859	1.811859	1.957202
3393	0	-0.306974	2.532535	9.564264	-0.003052	0.025330	0.095642	0.258810	1.832266	1.950381
3394	0	-0.328559	2.544443	9.594616	-0.003271	0.025442	0.095947	0.258480	1.848550	1.949915
3395	0	-0.325430	2.588030	9.637348	-0.003235	0.025879	0.096375	0.257094	1.870439	1.953043
3396	0	-0.329664	2.605977	9.826411	-0.003275	0.026064	0.098264	0.249220	1.894531	1.951727
3397	0	-0.336942	2.575685	9.918170	-0.003357	0.025757	0.099182	0.246073	1.908078	1.953947
3398	0	-0.302920	2.654903	10.070701	-0.003016	0.026550	0.100707	0.241534	1.921765	1.950289
3399	0	-0.306201	2.679475	10.003622	-0.003052	0.026794	0.100037	0.238774	1.932790	1.949998
3400	0	-0.283694	2.661007	10.015784	-0.002829	0.026611	0.100158	0.234172	1.941702	1.950545
3401	0	-0.311259	2.691894	10.119565	-0.003113	0.026917	0.101196	0.233703	1.941196	1.949772
3402	0	-0.311100	2.661930	10.107127	-0.003113	0.026615	0.101072	0.235233	1.939018	1.943333
3403	0	-0.316350	2.734957	10.088986	-0.003174	0.027344	0.100891	0.238548	1.927473	1.938598
3404	0	-0.307203	2.686691	10.040061	-0.003093	0.026867	0.100400	0.235179	1.904419	1.933092
3405	0	-0.290969	2.655674	9.936410	-0.002930	0.026550	0.099365	0.239301	1.881999	1.923208
3406	0	-0.305171	2.607827	9.826340	-0.003074	0.026074	0.098264	0.240404	1.857073	1.915308
3407	0	-0.302635	2.582105	9.759517	-0.003052	0.025818	0.097595	0.240680	1.828081	1.913481
3408	0	-0.315993	2.534130	9.710617	-0.003184	0.025335	0.097107	0.244313	1.800135	1.909139
3409	0	-0.302546	2.551905	9.582434	-0.003052	0.025513	0.095825	0.248491	1.769661	1.905590
3410	0	-0.298018	2.486036	9.515079	-0.003000	0.024854	0.095152	0.253102	1.746210	1.900979
3411	0	-0.290703	2.496264	9.393401	-0.002930	0.024963	0.093933	0.248903	1.719518	1.891202
3412	0	-0.305189	2.533141	9.356737	-0.003068	0.025328	0.093568	0.250128	1.700484	1.886838
3413	0	-0.322253	2.460375	9.313834	-0.003235	0.024597	0.093140	0.254798	1.685777	1.888167
3414	0	-0.320318	2.436927	9.380741	-0.003210	0.024365	0.093808	0.256168	1.677636	1.888944
3415	0	-0.304722	2.490661	9.319969	-0.003052	0.024902	0.093201	0.258160	1.672313	1.885401
3416	0	-0.291881	2.478924	9.283133	-0.002921	0.024788	0.092832	0.256402	1.669600	1.888918
3417	0	-0.293778	2.459533	9.283470	-0.002930	0.024597	0.092834	0.250979	1.679349	1.887369
3418	0	-0.276969	2.477367	9.436066	-0.002764	0.024776	0.094360	0.245480	1.686397	1.889485
3419	0	-0.263613	2.532768	9.460468	-0.002625	0.025330	0.094604	0.240043	1.700137	1.886901
3420	0	-0.284986	2.550547	9.527599	-0.002831	0.025508	0.095276	0.234067	1.721676	1.886137
3421	0	-0.300819	2.521434	9.563975	-0.002991	0.025208	0.095642	0.239124	1.742097	1.881799
3422	0	-0.298195	2.607337	9.661295	-0.002965	0.026075	0.096613	0.233692	1.761749	1.879252
3423	0	-0.318765	2.587924	9.777778	-0.003174	0.025879	0.097778	0.230930	1.777598	1.881630
3424	0	-0.321141	2.587891	9.850851	-0.003201	0.025879	0.098509	0.227778	1.789021	1.877277
3425	0	-0.325016	2.648916	9.930373	-0.003235	0.026489	0.099304	0.224541	1.806346	1.875494
3426	0	-0.260269	2.666908	9.954778	-0.002594	0.026671	0.099547	0.218673	1.816306	1.873120
3427	0	-0.293520	2.649224	10.058499	-0.002930	0.026489	0.100586	0.218889	1.822707	1.867172
3428	0	-0.306378	2.680377	10.015484	-0.003063	0.026800	0.100156	0.219800	1.823671	1.866513
3429	0	-0.317133	2.655374	10.082925	-0.003174	0.026550	0.100830	0.220469	1.821289	1.863228
3430	0	-0.303356	2.686679	10.058320	-0.003047	0.026862	0.100584	0.222437	1.806889	1.858982
3431	0	-0.316021	2.655344	10.028036	-0.003174	0.026550	0.100281	0.222666	1.792242	1.854945
3432	0	-0.307053	2.643228	9.906003	-0.003086	0.026434	0.099059	0.217475	1.775315	1.846273
3433	0	-0.321485	2.582174	9.826624	-0.003235	0.025818	0.098267	0.218578	1.753192	1.844005
3434	0	-0.323386	2.594750	9.796125	-0.003257	0.025948	0.097960	0.215064	1.727738	1.837898
3435	0	-0.272764	2.575808	9.698507	-0.002747	0.025757	0.096985	0.213109	1.706581	1.833741
3436	0	-0.317414	2.545791	9.649621	-0.003198	0.025454	0.096497	0.214776	1.680054	1.833109
3437	0	-0.308976	2.484402	9.521489	-0.003113	0.024841	0.095215	0.214570	1.653763	1.831819
3438	0	-0.286449	2.533932	9.454176	-0.002884	0.025334	0.094543	0.217189	1.631583	1.827176
3439	0	-0.309688	2.508911	9.405473	-0.003113	0.025085	0.094055	0.218272	1.613439	1.820657
3440	0	-0.294733	2.490968	9.387036	-0.002959	0.024909	0.093870	0.215762	1.599979	1.817140
3441	0	-0.298379	2.521078	9.423763	-0.002991	0.025208	0.094238	0.216432	1.592455	1.814018
3442	0	-0.285084	2.503006	9.338204	-0.002855	0.025030	0.093382	0.213065	1.587809	1.811370
3443	0	-0.292634	2.490051	9.326231	-0.002930	0.024902	0.093262	0.207600	1.584515	1.805170
3444	0	-0.286728	2.472091	9.301691	-0.002862	0.024715	0.093019	0.211226	1.591529	1.802296
3445	0	-0.293867	2.502358	9.350580	-0.002930	0.025024	0.093506	0.207092	1.602882	1.798302
3446	0	-0.295172	2.557527	9.441938	-0.002948	0.025572	0.094420	0.208119	1.608191	1.798123
3447	0	-0.294199	2.520496	9.472686	-0.002930	0.025208	0.094727	0.201849	1.623297	1.799059
3448	0	-0.296484	2.526561	9.588518	-0.002954	0.025263	0.095886	0.202019	1.636017	1.800433
3449	0	-0.300383	2.526845	9.649620	-0.002991	0.025269	0.096497	0.198772	1.651866	1.796639
3450	0	-0.303208	2.544983	9.673954	-0.003017	0.025451	0.096740	0.194654	1.669472	1.796249
3451	0	-0.294525	2.642954	9.814371	-0.002930	0.026428	0.098145	0.193144	1.687850	1.792903
3452	0	-0.327356	2.588264	9.863019	-0.003266	0.025881	0.098631	0.192012	1.696785	1.793737
3453	0	-0.324398	2.648615	9.912163	-0.003235	0.026489	0.099121	0.185272	1.707846	1.791980
3454	0	-0.307173	2.623830	9.942720	-0.003070	0.026238	0.099427	0.181905	1.710812	1.788211
3455	0	-0.329678	2.660861	9.979318	-0.003296	0.026611	0.099792	0.175589	1.712715	1.785122
3456	0	-0.329678	2.655175	10.052399	-0.003298	0.026545	0.100526	0.180536	1.712532	1.782054
3457	0	-0.298533	2.655073	10.052495	-0.002991	0.026550	0.100525	0.177738	1.707533	1.780881
3458	0	-0.284959	2.630834	10.095182	-0.002858	0.026306	0.100952	0.176892	1.699085	1.777394
3459	0	-0.291931	2.612391	10.040291	-0.002930	0.026123	0.100403	0.174520	1.688598	1.776380
3460	0	-0.246639	2.625024	9.918143	-0.002482	0.026246	0.099182	0.175959	1.671705	1.772525
3461	0	-0.278913	2.606362	9.753428	-0.002808	0.026062	0.097534	0.174446	1.651741	1.769003
3462	0	-0.299375	2.588462	9.783924	-0.003015	0.025882	0.097839	0.174434	1.629249	1.763230
3463	0	-0.278671	2.624814	9.674051	-0.002808	0.026245	0.096741	0.174657	1.606411	1.757189
3464	0	-0.305254	2.564398	9.539668	-0.003072	0.025640	0.095397	0.175454	1.585161	1.753968
3465	0	-0.297050	2.569782	9.533700	-0.002991	0.025696	0.095337	0.174431	1.562773	1.756333
3466	0	-0.299181	2.533341	9.429995	-0.003012	0.025333	0.094299	0.171000	1.540533	1.757061
3467	0	-0.291556	2.502516	9.429956	-0.002930	0.025024	0.094299	0.168625	1.525102	1.751135
3468	0	-0.289767	2.496914	9.460336	-0.002902	0.024964	0.094604	0.171115	1.521113	1.753627
3469	0	-0.267773	2.508577	9.338393	-0.002686	0.025085	0.093384	0.168311	1.513040	1.748658
3470	0	-0.297322	2.478043	9.375003	-0.002975	0.024780	0.093750	0.165219	1.511568	1.748810
3471	0	-0.280878	2.477893	9.301790	-0.002808	0.024780	0.093018	0.160366	1.514164	1.746241
3472	0	-0.287615	2.508016	9.344533	-0.002872	0.025083	0.093445	0.154296	1.520903	1.741474
3473	0	-0.293430	2.496155	9.454380	-0.002930	0.024963	0.094543	0.148903	1.527558	1.737792
3474	0	-0.300825	2.556603	9.558184	-0.003000	0.025570	0.095581	0.141105	1.538089	1.733027
3475	0	-0.287777	2.551344	9.564162	-0.002869	0.025513	0.095642	0.138809	1.549914	1.734815
3476	0	-0.308412	2.563643	9.637199	-0.003071	0.025636	0.096373	0.136601	1.566504	1.734568
3477	0	-0.318601	2.569573	9.728966	-0.003174	0.025696	0.097290	0.133411	1.581714	1.731558
3478	0	-0.302547	2.587884	9.820407	-0.003016	0.025878	0.098205	0.131320	1.594284	1.730712
3479	0	-0.282144	2.612415	9.851005	-0.002808	0.026123	0.098511	0.129470	1.611170	1.733232
3480	0	-0.326858	2.612016	9.905922	-0.003263	0.026125	0.099058	0.120727	1.619318	1.734682
3481	0	-0.281257	2.661222	9.948693	-0.002808	0.026611	0.099487	0.118473	1.626200	1.737914
3482	0	-0.293707	2.643060	9.954710	-0.002940	0.026429	0.099547	0.116921	1.624170	1.737521
3483	0	-0.311353	2.636817	10.003634	-0.003113	0.026367	0.100037	0.114999	1.626478	1.734116
3484	0	-0.298590	2.655141	9.991401	-0.002993	0.026552	0.099914	0.110911	1.620502	1.728434
3485	0	-0.298251	2.667753	10.015756	-0.002991	0.026672	0.100159	0.113763	1.612964	1.716060
3486	0	-0.326597	2.638172	9.972771	-0.003280	0.026377	0.099729	0.116251	1.599235	1.714543
3487	0	-0.315823	2.612844	9.875396	-0.003174	0.026123	0.098755	0.119194	1.583257	1.713901
3488	0	-0.300580	2.576797	9.814198	-0.003021	0.025767	0.098142	0.116741	1.567400	1.710114
3489	0	-0.315794	2.612607	9.790010	-0.003174	0.026123	0.097900	0.117042	1.550992	1.710190
3490	0	-0.318129	2.601020	9.698370	-0.003203	0.026007	0.096984	0.117804	1.527341	1.707813
3491	0	-0.316003	2.551777	9.594637	-0.003174	0.025513	0.095947	0.120715	1.513058	1.700335
3492	0	-0.319009	2.533783	9.551906	-0.003208	0.025339	0.095518	0.115890	1.493744	1.695486
3493	0	-0.309634	2.490794	9.496977	-0.003113	0.024902	0.094971	0.119294	1.476162	1.697062
3494	0	-0.288400	2.522333	9.435648	-0.002897	0.025218	0.094357	0.122471	1.462266	1.693812
3495	0	-0.297630	2.484209	9.375025	-0.002991	0.024841	0.093750	0.120176	1.446914	1.689524
3496	0	-0.277338	2.490674	9.454272	-0.002779	0.024903	0.094543	0.121254	1.442060	1.684854
3497	0	-0.286404	2.508983	9.387104	-0.002869	0.025085	0.093872	0.123364	1.438315	1.686963
3498	0	-0.291631	2.509263	9.356456	-0.002921	0.025094	0.093564	0.118380	1.434358	1.690733
3499	0	-0.268730	2.520221	9.369034	-0.002686	0.025208	0.093689	0.108700	1.438167	1.691242
3500	0	-0.287762	2.519416	9.369123	-0.002872	0.025196	0.093691	0.103189	1.445997	1.694498
3501	0	-0.269633	2.539053	9.533663	-0.002686	0.025391	0.095337	0.100061	1.460302	1.694325
3502	0	-0.302078	2.539018	9.545764	-0.003013	0.025390	0.095458	0.097602	1.471515	1.693391
3503	0	-0.312265	2.526829	9.539770	-0.003113	0.025269	0.095398	0.094438	1.484826	1.685573
3504	0	-0.308308	2.587855	9.686132	-0.003072	0.025878	0.096862	0.092101	1.499563	1.688022
3505	0	-0.330754	2.551120	9.686279	-0.003296	0.025513	0.096863	0.087260	1.514716	1.690549
3506	0	-0.321016	2.581172	9.802171	-0.003198	0.025814	0.098022	0.081526	1.530713	1.691092
3507	0	-0.287742	2.624728	9.832680	-0.002869	0.026245	0.098328	0.081033	1.542489	1.688983
3508	0	-0.331744	2.618807	9.887489	-0.003314	0.026188	0.098875	0.078147	1.548238	1.688135
3509	0	-0.330146	2.606285	9.936483	-0.003296	0.026062	0.099365	0.075947	1.556336	1.691536
3510	0	-0.325007	2.649314	9.966856	-0.003246	0.026490	0.099669	0.076316	1.562485	1.688154
3511	0	-0.323187	2.655073	10.052488	-0.003235	0.026550	0.100525	0.073655	1.561153	1.685839
3512	0	-0.310214	2.685379	9.967006	-0.003107	0.026855	0.099669	0.068510	1.557656	1.690189
3513	0	-0.303842	2.630740	9.954842	-0.003052	0.026306	0.099548	0.066728	1.544810	1.689703
3514	0	-0.301219	2.630973	9.954829	-0.003025	0.026308	0.099548	0.065398	1.532499	1.690878
3515	0	-0.315676	2.606543	9.881556	-0.003174	0.026062	0.098816	0.066211	1.515429	1.686016
3516	0	-0.306555	2.607308	9.850906	-0.003079	0.026069	0.098510	0.068222	1.501925	1.678382
3517	0	-0.315304	2.569697	9.716834	-0.003174	0.025696	0.097168	0.066418	1.480331	1.671116
3518	0	-0.293188	2.569940	9.692392	-0.002950	0.025698	0.096924	0.065273	1.462063	1.667244
3519	0	-0.285476	2.545762	9.619024	-0.002869	0.025452	0.096191	0.069183	1.448165	1.666545
3520	0	-0.288312	2.534396	9.527284	-0.002903	0.025341	0.095273	0.069485	1.427206	1.659411
3521	0	-0.291880	2.569858	9.423786	-0.002930	0.025696	0.094238	0.069877	1.416557	1.651547
3522	0	-0.307505	2.545653	9.435989	-0.003091	0.025456	0.094359	0.066816	1.400170	1.649588
3523	0	-0.316113	2.502624	9.436029	-0.003174	0.025024	0.094360	0.065934	1.387457	1.643523
3524	0	-0.308138	2.484780	9.374830	-0.003088	0.024844	0.093749	0.067258	1.381824	1.644142
3525	0	-0.299040	2.435183	9.375032	-0.002991	0.024353	0.093750	0.062869	1.383715	1.636775
3526	0	-0.238186	2.502177	9.417715	-0.002380	0.025022	0.094177	0.060139	1.387696	1.632654
3527	0	-0.268569	2.526906	9.411607	-0.002686	0.025269	0.094116	0.057659	1.390085	1.631682
3528	0	-0.293322	2.472162	9.478594	-0.002931	0.024719	0.094787	0.057651	1.395406	1.624901
3529	0	-0.299723	2.545548	9.472533	-0.002991	0.025452	0.094727	0.059403	1.405286	1.620333
3530	0	-0.319684	2.576078	9.533447	-0.003187	0.025764	0.095334	0.053111	1.418772	1.624312
3531	0	-0.324724	2.581711	9.600809	-0.003235	0.025818	0.096008	0.049235	1.435328	1.627088
3532	0	-0.333118	2.599753	9.686193	-0.003322	0.025999	0.096862	0.044568	1.448547	1.623339
3533	0	-0.312081	2.600079	9.777812	-0.003113	0.026001	0.097778	0.041531	1.459998	1.616999
3534	0	-0.301842	2.593996	9.802090	-0.003007	0.025939	0.098022	0.039651	1.475297	1.619662
3535	0	-0.269837	2.636339	9.869451	-0.002686	0.026367	0.098694	0.032296	1.492032	1.620150
3536	0	-0.271763	2.623856	9.875512	-0.002711	0.026237	0.098756	0.031705	1.501505	1.621650
3537	0	-0.262509	2.636877	9.893755	-0.002625	0.026367	0.098938	0.030568	1.504540	1.618008
3538	0	-0.286989	2.631407	10.009539	-0.002871	0.026309	0.100097	0.033369	1.506193	1.617559
3539	0	-0.316992	2.643129	9.966972	-0.003174	0.026428	0.099670	0.033878	1.504259	1.616083
3540	0	-0.310043	2.649674	9.985129	-0.003105	0.026495	0.099852	0.032947	1.501444	1.612207
3541	0	-0.322329	2.648981	9.954857	-0.003235	0.026489	0.099548	0.030423	1.490994	1.614847
3542	0	-0.320264	2.625160	9.887579	-0.003212	0.026246	0.098877	0.033779	1.482987	1.615703
3543	0	-0.291384	2.594463	9.838791	-0.002930	0.025940	0.098389	0.036069	1.467581	1.618213
3544	0	-0.312535	2.571178	9.746983	-0.003142	0.025704	0.097471	0.041712	1.450748	1.613181
3545	0	-0.284812	2.570036	9.716737	-0.002869	0.025696	0.097168	0.043979	1.429847	1.608520
3546	0	-0.292803	2.576816	9.679978	-0.002950	0.025765	0.096800	0.044073	1.407552	1.604854
3547	0	-0.297305	2.557608	9.606926	-0.002991	0.025574	0.096069	0.043736	1.389708	1.603893
3548	0	-0.257363	2.539793	9.533545	-0.002589	0.025394	0.095336	0.044828	1.374117	1.602634
3549	0	-0.279494	2.557595	9.466530	-0.002808	0.025574	0.094666	0.044497	1.361855	1.597940
3550	0	-0.265040	2.546074	9.423620	-0.002661	0.025455	0.094237	0.047892	1.352265	1.596621
3551	0	-0.304229	2.508259	9.442245	-0.003052	0.025085	0.094421	0.041451	1.343748	1.592327
3552	0	-0.308818	2.489478	9.405750	-0.003094	0.024896	0.094057	0.037418	1.339817	1.590839
3553	0	-0.298727	2.496191	9.344533	-0.002991	0.024963	0.093445	0.032731	1.338347	1.586310
3554	0	-0.285910	2.459503	9.411681	-0.002862	0.024593	0.094117	0.031778	1.337567	1.585425
3555	0	-0.293116	2.502577	9.411580	-0.002930	0.025024	0.094116	0.030595	1.341955	1.579319
3556	0	-0.256818	2.569830	9.472543	-0.002567	0.025698	0.094726	0.028348	1.345637	1.580272
3557	0	-0.263166	2.544939	9.527629	-0.002625	0.025452	0.095276	0.022810	1.356600	1.576265
3558	0	-0.307709	2.544699	9.521446	-0.003066	0.025447	0.095215	0.020132	1.372098	1.572034
3559	0	-0.306310	2.600301	9.576325	-0.003052	0.026001	0.095764	0.019851	1.387881	1.568035
3560	0	-0.326762	2.551824	9.655492	-0.003258	0.025517	0.096556	0.019236	1.401936	1.561983
3561	0	-0.318084	2.563512	9.796111	-0.003174	0.025635	0.097961	0.016792	1.412584	1.559669
3562	0	-0.301856	2.587851	9.826534	-0.003005	0.025879	0.098266	0.013489	1.430554	1.556683
3563	0	-0.281342	2.581865	9.838830	-0.002808	0.025818	0.098389	0.011489	1.439806	1.559338
3564	0	-0.264060	2.594501	9.832547	-0.002636	0.025941	0.098327	0.013324	1.447753	1.566516
3565	0	-0.311565	2.606724	9.893652	-0.003113	0.026062	0.098938	0.016552	1.453726	1.561883
3566	0	-0.330097	2.631599	9.917825	-0.003302	0.026316	0.099178	0.013991	1.455772	1.564584
3567	0	-0.286513	2.648928	9.942637	-0.002869	0.026489	0.099426	0.011113	1.454640	1.560959
3568	0	-0.303507	2.630807	9.857157	-0.003045	0.026306	0.098572	0.010328	1.446180	1.561938
3569	0	-0.310270	2.661623	9.887595	-0.003113	0.026611	0.098877	0.013126	1.437705	1.557742
3570	0	-0.283169	2.601585	9.838489	-0.002849	0.026011	0.098386	0.016373	1.421470	1.554923
3571	0	-0.285654	2.582131	9.820502	-0.002869	0.025818	0.098206	0.017435	1.410640	1.553764
3572	0	-0.282778	2.576870	9.814175	-0.002845	0.025764	0.098143	0.020566	1.394280	1.547349
3573	0	-0.285017	2.570050	9.722831	-0.002869	0.025696	0.097229	0.022977	1.376044	1.548159
3574	0	-0.306076	2.552451	9.606708	-0.003077	0.025521	0.096067	0.023836	1.360710	1.543593
3575	0	-0.291623	2.539511	9.637374	-0.002930	0.025391	0.096375	0.026220	1.348127	1.540857
3576	0	-0.289121	2.527950	9.533474	-0.002903	0.025277	0.095335	0.026280	1.337377	1.533885
3577	0	-0.298517	2.508765	9.521444	-0.002991	0.025085	0.095215	0.026044	1.333829	1.531649
3578	0	-0.309075	2.527257	9.454283	-0.003102	0.025272	0.094543	0.023404	1.323231	1.526138
3579	0	-0.304263	2.496129	9.448327	-0.003052	0.024963	0.094482	0.017938	1.315460	1.521071
3580	0	-0.302885	2.514566	9.436041	-0.003034	0.025142	0.094361	0.019797	1.312782	1.522499
3581	0	-0.292852	2.532649	9.448329	-0.002930	0.025330	0.094482	0.013043	1.314359	1.527185
3582	0	-0.292710	2.532603	9.429946	-0.002928	0.025323	0.094300	0.014029	1.316542	1.525632
3583	0	-0.274869	2.533528	9.423669	-0.002747	0.025330	0.094238	0.018194	1.322005	1.522222
3584	0	-0.318635	2.534310	9.551515	-0.003179	0.025340	0.095516	0.019189	1.334018	1.514742
3585	0	-0.299940	2.533027	9.655717	-0.002991	0.025330	0.096558	0.017240	1.346987	1.515305
3586	0	-0.289678	2.575219	9.661794	-0.002887	0.025758	0.096617	0.007859	1.361481	1.516465
3587	0	-0.287620	2.557503	9.661808	-0.002869	0.025574	0.096619	0.006776	1.373200	1.507817
3588	0	-0.282997	2.581633	9.759401	-0.002823	0.025820	0.097593	0.000108	1.384331	1.501113
3589	0	-0.287336	2.600348	9.747234	-0.002869	0.026001	0.097473	0.000343	1.392734	1.498309
3590	0	-0.306611	2.588353	9.795941	-0.003061	0.025884	0.097960	-0.002581	1.401238	1.498450
3591	0	-0.311477	2.594258	9.863206	-0.003113	0.025940	0.098633	-0.002320	1.406528	1.495765
3592	0	-0.312058	2.624747	9.893660	-0.003117	0.026250	0.098936	-0.007955	1.414047	1.497162
3593	0	-0.293318	2.673453	9.899861	-0.002930	0.026733	0.098999	-0.009434	1.421045	1.496896
3594	0	-0.317870	2.618526	9.844904	-0.003181	0.026186	0.098449	-0.013178	1.421036	1.494512
3595	0	-0.310501	2.569759	9.875466	-0.003113	0.025696	0.098755	-0.013818	1.415469	1.486347
3596	0	-0.297019	2.588635	9.887496	-0.002975	0.025882	0.098876	-0.011360	1.412675	1.484106
3597	0	-0.322467	2.624781	9.869346	-0.003235	0.026245	0.098694	-0.011103	1.404379	1.484528
3598	0	-0.283584	2.619464	9.808137	-0.002849	0.026189	0.098083	-0.007138	1.393113	1.479725
3599	0	-0.310519	2.557605	9.808313	-0.003113	0.025574	0.098083	-0.007299	1.387677	1.477428
3600	0	-0.308389	2.533559	9.716688	-0.003098	0.025333	0.097167	-0.007592	1.375299	1.476208
3601	0	-0.322107	2.564556	9.686040	-0.003235	0.025635	0.096863	0.002296	1.362716	1.471345
3602	0	-0.307774	2.553387	9.618590	-0.003086	0.025534	0.096186	-0.000278	1.356306	1.466587
3603	0	-0.322139	2.563424	9.533751	-0.003235	0.025635	0.095337	-0.003917	1.343871	1.467366
3604	0	-0.332259	2.545196	9.491030	-0.003330	0.025450	0.094911	-0.004163	1.338178	1.466697
3605	0	-0.298586	2.545342	9.503142	-0.002991	0.025452	0.095032	-0.004760	1.335763	1.461971
3606	0	-0.291048	2.514936	9.472590	-0.002920	0.025149	0.094726	-0.007535	1.327715	1.458362
3607	0	-0.292637	2.508647	9.497054	-0.002930	0.025085	0.094971	-0.009006	1.327122	1.455430
3608	0	-0.285641	2.521327	9.484682	-0.002862	0.025209	0.094848	-0.007264	1.323869	1.457274
3609	0	-0.286892	2.496493	9.521443	-0.002869	0.024963	0.095215	-0.008164	1.327453	1.456841
3610	0	-0.305608	2.539573	9.503008	-0.003053	0.025393	0.095031	-0.008194	1.334661	1.459381
3611	0	-0.293162	2.551784	9.625102	-0.002930	0.025513	0.096252	-0.004828	1.340174	1.461008
3612	0	-0.311896	2.576538	9.606571	-0.003117	0.025766	0.096066	-0.008676	1.346202	1.457975
3613	0	-0.336478	2.569607	9.619106	-0.003357	0.025696	0.096191	-0.010988	1.358563	1.456931
3614	0	-0.325493	2.575796	9.716659	-0.003251	0.025757	0.097167	-0.012308	1.366306	1.452709
3615	0	-0.312025	2.581821	9.753385	-0.003113	0.025818	0.097534	-0.014602	1.378120	1.452066
3616	0	-0.300790	2.612336	9.777722	-0.003006	0.026123	0.097777	-0.016904	1.383659	1.449002
3617	0	-0.287651	2.593995	9.814430	-0.002869	0.025940	0.098145	-0.019626	1.395876	1.452714
3618	0	-0.319439	2.593929	9.875396	-0.003190	0.025940	0.098754	-0.023113	1.404125	1.453287
3619	0	-0.298894	2.606172	9.881605	-0.002991	0.026062	0.098816	-0.026171	1.405513	1.449552
3620	0	-0.304372	2.636785	9.905979	-0.003049	0.026366	0.099060	-0.027040	1.403123	1.445860
3621	0	-0.268124	2.661432	9.826591	-0.002686	0.026611	0.098267	-0.026259	1.401676	1.440253
3622	0	-0.279085	2.661749	9.930240	-0.002799	0.026617	0.099302	-0.028536	1.395954	1.441417
3623	0	-0.304527	2.618523	9.838857	-0.003052	0.026184	0.098389	-0.029928	1.392069	1.436811
3624	0	-0.315310	2.612976	9.820360	-0.003161	0.026125	0.098205	-0.027055	1.386104	1.432081
3625	0	-0.291854	2.600626	9.802139	-0.002930	0.026001	0.098022	-0.023635	1.376944	1.427979
3626	0	-0.295511	2.601449	9.722550	-0.002969	0.026011	0.097226	-0.021755	1.364814	1.429699
3627	0	-0.297901	2.557752	9.716733	-0.002991	0.025574	0.097168	-0.020066	1.354907	1.424541
3628	0	-0.271158	2.570121	9.643432	-0.002724	0.025702	0.096434	-0.024398	1.344444	1.427071
3629	0	-0.273666	2.563628	9.606921	-0.002747	0.025635	0.096069	-0.025334	1.336464	1.424294
3630	0	-0.296260	2.563958	9.509157	-0.002972	0.025638	0.095092	-0.025807	1.329403	1.424270
3631	0	-0.285868	2.576270	9.576288	-0.002869	0.025757	0.095764	-0.021486	1.321361	1.420210
3632	0	-0.284015	2.504253	9.496637	-0.002850	0.025036	0.094968	-0.016175	1.313848	1.418395
3633	0	-0.292587	2.490062	9.454403	-0.002930	0.024902	0.094543	-0.021014	1.312847	1.416359
3634	0	-0.279806	2.544838	9.484950	-0.002800	0.025448	0.094850	-0.023120	1.314089	1.418524
3635	0	-0.317350	2.502456	9.515378	-0.003174	0.025024	0.095154	-0.025760	1.317179	1.422046
3636	0	-0.298987	2.508558	9.478664	-0.002991	0.025085	0.094787	-0.028398	1.319673	1.425104
3637	0	-0.318048	2.490152	9.509277	-0.003174	0.024902	0.095093	-0.031939	1.330974	1.422158
3638	0	-0.300967	2.532674	9.570224	-0.003004	0.025328	0.095702	-0.035504	1.341026	1.415911
3639	0	-0.299711	2.551256	9.594710	-0.002991	0.025513	0.095947	-0.038178	1.351956	1.412428
3640	0	-0.295058	2.551169	9.637334	-0.002943	0.025512	0.096374	-0.040930	1.364158	1.417152
3641	0	-0.299744	2.520624	9.704602	-0.002991	0.025208	0.097046	-0.044931	1.375445	1.414035
3642	0	-0.294736	2.581597	9.716758	-0.002943	0.025815	0.097168	-0.046388	1.383940	1.411424
3643	0	-0.317851	2.581521	9.753473	-0.003174	0.025818	0.097534	-0.052103	1.392837	1.408230
3644	0	-0.336941	2.599539	9.784017	-0.003366	0.025995	0.097840	-0.054543	1.399762	1.407040
3645	0	-0.323813	2.587785	9.857195	-0.003235	0.025879	0.098572	-0.058486	1.407006	1.409655
3646	0	-0.311664	2.654885	9.844941	-0.003119	0.026547	0.098450	-0.059490	1.407442	1.407853
3647	0	-0.317283	2.661330	9.881542	-0.003174	0.026611	0.098816	-0.059928	1.409947	1.411420
3648	0	-0.316666	2.606701	9.820326	-0.003172	0.026065	0.098204	-0.060142	1.407635	1.410420
3649	0	-0.316777	2.569699	9.887684	-0.003174	0.025696	0.098877	-0.061476	1.404478	1.413833
3650	0	-0.303564	2.588040	9.796073	-0.003040	0.025881	0.097960	-0.064640	1.402831	1.409985
3651	0	-0.310321	2.606205	9.838897	-0.003113	0.026062	0.098389	-0.067277	1.395694	1.406873
3652	0	-0.313931	2.557625	9.857162	-0.003155	0.025574	0.098572	-0.067171	1.381962	1.407589
3653	0	-0.315960	2.557826	9.728931	-0.003174	0.025574	0.097290	-0.064554	1.369435	1.401527
3654	0	-0.325423	2.582846	9.673875	-0.003268	0.025826	0.096739	-0.064810	1.357094	1.397977
3655	0	-0.304192	2.569438	9.619210	-0.003052	0.025696	0.096191	-0.069179	1.349456	1.392903
3656	0	-0.320287	2.581725	9.625297	-0.003216	0.025814	0.096253	-0.068191	1.338295	1.397719
3657	0	-0.328445	2.514688	9.594756	-0.003296	0.025146	0.095947	-0.070378	1.328797	1.392910
3658	0	-0.290138	2.551259	9.527607	-0.002907	0.025513	0.095276	-0.073108	1.326217	1.389655
3659	0	-0.285790	2.539219	9.490957	-0.002869	0.025391	0.094910	-0.073956	1.317396	1.389459
3660	0	-0.278134	2.521227	9.539665	-0.002787	0.025210	0.095397	-0.074177	1.315008	1.381835
3661	0	-0.274348	2.526713	9.527635	-0.002747	0.025269	0.095276	-0.078532	1.315127	1.383049
3662	0	-0.285757	2.514052	9.472730	-0.002863	0.025143	0.094727	-0.083857	1.312586	1.386323
3663	0	-0.311742	2.533282	9.484762	-0.003113	0.025330	0.094849	-0.082507	1.321730	1.384445
3664	0	-0.306111	2.558146	9.496731	-0.003061	0.025579	0.094968	-0.082697	1.325268	1.387199
3665	0	-0.317324	2.527027	9.497027	-0.003174	0.025269	0.094971	-0.083107	1.328360	1.382868
3666	0	-0.323767	2.496503	9.533615	-0.003234	0.024966	0.095336	-0.087121	1.336508	1.385329
3667	0	-0.305903	2.538858	9.667999	-0.003052	0.025391	0.096680	-0.091922	1.348661	1.382070
3668	0	-0.288898	2.538609	9.692362	-0.002884	0.025386	0.096924	-0.094267	1.358221	1.383086
3669	0	-0.299752	2.521448	9.722699	-0.002991	0.025208	0.097229	-0.088561	1.369786	1.383280
3670	0	-0.307147	2.571151	9.691826	-0.003066	0.025709	0.096919	-0.088296	1.379768	1.379856
3671	0	-0.324292	2.563545	9.796098	-0.003235	0.025635	0.097961	-0.090009	1.392696	1.380216
3672	0	-0.324857	2.612845	9.777531	-0.003251	0.026124	0.097776	-0.087357	1.393684	1.379853
3673	0	-0.299025	2.600334	9.844910	-0.002991	0.026001	0.098450	-0.087201	1.396974	1.379525
3674	0	-0.298687	2.612750	9.832565	-0.002990	0.026127	0.098326	-0.089028	1.397551	1.379175
3675	0	-0.286461	2.593806	9.869446	-0.002869	0.025940	0.098694	-0.093788	1.396846	1.375237
3676	0	-0.297597	2.611814	9.893919	-0.002983	0.026118	0.098939	-0.096482	1.392725	1.367645
3677	0	-0.297948	2.625296	9.838692	-0.002991	0.026245	0.098389	-0.089891	1.383931	1.362054
3678	0	-0.320447	2.613618	9.881294	-0.003213	0.026138	0.098812	-0.094894	1.378321	1.359938
3679	0	-0.291412	2.600334	9.796126	-0.002930	0.026001	0.097961	-0.094832	1.364572	1.359323
3680	0	-0.288735	2.594624	9.796016	-0.002899	0.025944	0.097960	-0.094466	1.355086	1.354340
3681	0	-0.291502	2.570005	9.747247	-0.002930	0.025696	0.097473	-0.092219	1.342274	1.358764
3682	0	-0.270495	2.564662	9.637185	-0.002718	0.025642	0.096373	-0.089774	1.331191	1.357042
3683	0	-0.297894	2.563739	9.631314	-0.002991	0.025635	0.096313	-0.089270	1.321521	1.355159
3684	0	-0.307786	2.533575	9.637358	-0.003090	0.025334	0.096374	-0.090207	1.311576	1.354780
3685	0	-0.316010	2.533442	9.570230	-0.003174	0.025330	0.095703	-0.087077	1.299586	1.353623
3686	0	-0.289453	2.534135	9.515157	-0.002903	0.025339	0.095152	-0.086805	1.293665	1.344230
3687	0	-0.292466	2.526828	9.503197	-0.002930	0.025269	0.095032	-0.089778	1.291703	1.345775
3688	0	-0.315657	2.539252	9.527538	-0.003164	0.025390	0.095276	-0.088920	1.286652	1.340700
3689	0	-0.286291	2.514940	9.551942	-0.002869	0.025146	0.095520	-0.087972	1.283928	1.340447
3690	0	-0.279294	2.497336	9.484570	-0.002796	0.024969	0.094847	-0.085380	1.284078	1.341192
3691	0	-0.274416	2.533390	9.496962	-0.002747	0.025330	0.094971	-0.082681	1.285194	1.340067
3692	0	-0.280301	2.545972	9.502876	-0.002803	0.025459	0.095029	-0.084767	1.289314	1.344304
3693	0	-0.275115	2.575928	9.612959	-0.002747	0.025757	0.096130	-0.084236	1.298523	1.338107
3694	0	-0.257722	2.545419	9.588480	-0.002573	0.025456	0.095884	-0.089481	1.307308	1.342466
3695	0	-0.281003	2.564130	9.600648	-0.002808	0.025635	0.096008	-0.084127	1.314039	1.339555
3696	0	-0.276050	2.570838	9.606521	-0.002751	0.025708	0.096066	-0.086312	1.328538	1.336992
3697	0	-0.317751	2.539587	9.710544	-0.003174	0.025391	0.097107	-0.082685	1.336677	1.338802
3698	0	-0.330622	2.558572	9.783506	-0.003304	0.025584	0.097836	-0.083541	1.343669	1.342724
3699	0	-0.311922	2.563806	9.735000	-0.003113	0.025635	0.097351	-0.082119	1.354959	1.342472
3700	0	-0.324974	2.600836	9.777497	-0.003248	0.026007	0.097775	-0.082655	1.360667	1.340118
3701	0	-0.329542	2.588343	9.820439	-0.003296	0.025879	0.098206	-0.079916	1.364117	1.340639
3702	0	-0.316992	2.595163	9.801887	-0.003173	0.025949	0.098020	-0.078721	1.364790	1.335948
3703	0	-0.292861	2.594003	9.826661	-0.002930	0.025940	0.098267	-0.081209	1.367567	1.337275
3704	0	-0.304339	2.630684	9.899808	-0.003050	0.026306	0.098998	-0.083045	1.364341	1.339961
3705	0	-0.304540	2.594346	9.851001	-0.003052	0.025940	0.098511	-0.081601	1.361190	1.343925
3706	0	-0.290520	2.600945	9.777629	-0.002917	0.026008	0.097776	-0.082115	1.351505	1.340816
3707	0	-0.291997	2.612642	9.789978	-0.002930	0.026123	0.097900	-0.080671	1.344545	1.333242
3708	0	-0.314083	2.625421	9.765414	-0.003155	0.026252	0.097654	-0.080429	1.332796	1.330283
3709	0	-0.303971	2.624696	9.722888	-0.003052	0.026245	0.097229	-0.080750	1.323127	1.327888
3710	0	-0.301807	2.600387	9.649593	-0.003028	0.026004	0.096496	-0.083237	1.315886	1.326571
3711	0	-0.297940	2.569993	9.612962	-0.002991	0.025696	0.096130	-0.080887	1.306889	1.322948
3712	0	-0.295455	2.564514	9.643332	-0.002968	0.025642	0.096434	-0.079999	1.295719	1.315107
3713	0	-0.273540	2.557861	9.521386	-0.002747	0.025574	0.095215	-0.076777	1.286785	1.320506
3714	0	-0.271759	2.509496	9.570047	-0.002725	0.025095	0.095700	-0.079336	1.282670	1.316614
3715	0	-0.280007	2.477814	9.521562	-0.002808	0.024780	0.095215	-0.084438	1.277948	1.317826
3716	0	-0.272387	2.538868	9.564251	-0.002731	0.025386	0.095643	-0.083533	1.273397	1.317715
3717	0	-0.310711	2.539565	9.503058	-0.003113	0.025391	0.095032	-0.079878	1.270860	1.312005
3718	0	-0.321842	2.497788	9.612639	-0.003223	0.024973	0.096128	-0.076346	1.269223	1.307274
3719	0	-0.304764	2.539270	9.509235	-0.003052	0.025391	0.095093	-0.076197	1.268538	1.300524
3720	0	-0.304556	2.533511	9.503028	-0.003044	0.025333	0.095031	-0.076683	1.274301	1.304699
3721	0	-0.324286	2.539050	9.564185	-0.003235	0.025391	0.095642	-0.079157	1.287677	1.304758
3722	0	-0.313103	2.563730	9.631153	-0.003129	0.025634	0.096313	-0.077449	1.294117	1.302887
3723	0	-0.275063	2.545499	9.655663	-0.002747	0.025452	0.096558	-0.075964	1.302875	1.304339
3724	0	-0.294281	2.539803	9.673728	-0.002938	0.025396	0.096738	-0.076447	1.312186	1.306650
3725	0	-0.281249	2.587842	9.674071	-0.002808	0.025879	0.096741	-0.079350	1.321895	1.302784
3726	0	-0.288191	2.545292	9.753229	-0.002878	0.025450	0.097533	-0.078077	1.330249	1.301419
3727	0	-0.305531	2.588151	9.783856	-0.003052	0.025879	0.097839	-0.077464	1.338407	1.300262
3728	0	-0.294148	2.576547	9.801941	-0.002937	0.025762	0.098021	-0.075325	1.347263	1.296190
3729	0	-0.305405	2.637029	9.850984	-0.003052	0.026367	0.098511	-0.074253	1.353984	1.298299
3730	0	-0.299372	2.649753	9.820303	-0.002995	0.026495	0.098204	-0.073744	1.356146	1.297701
3731	0	-0.298868	2.649050	9.820529	-0.002991	0.026489	0.098206	-0.074847	1.358006	1.299393
3732	0	-0.316277	2.619033	9.808162	-0.003170	0.026186	0.098083	-0.072167	1.354004	1.296040
3733	0	-0.304266	2.618789	9.796069	-0.003052	0.026184	0.097961	-0.070223	1.347890	1.295021
3734	0	-0.332812	2.594910	9.838647	-0.003339	0.025947	0.098387	-0.069810	1.340034	1.290512
3735	0	-0.291974	2.582192	9.765548	-0.002930	0.025818	0.097656	-0.067442	1.332958	1.282533
3736	0	-0.326273	2.552093	9.753259	-0.003277	0.025520	0.097532	-0.069317	1.321123	1.279832
3737	0	-0.304304	2.563550	9.735115	-0.003052	0.025635	0.097351	-0.070872	1.315406	1.271418
3738	0	-0.320223	2.563883	9.674041	-0.003218	0.025636	0.096741	-0.069608	1.301929	1.264808
3739	0	-0.297937	2.582127	9.637395	-0.002991	0.025818	0.096375	-0.068105	1.293095	1.265637
3740	0	-0.326377	2.540485	9.576060	-0.003274	0.025397	0.095762	-0.061474	1.285542	1.261108
3741	0	-0.323144	2.551350	9.606924	-0.003235	0.025513	0.096069	-0.063021	1.285816	1.262396
3742	0	-0.303530	2.557419	9.576365	-0.003045	0.025575	0.095763	-0.066093	1.278743	1.258262
3743	0	-0.310784	2.563558	9.527582	-0.003113	0.025635	0.095276	-0.067629	1.277227	1.258769
3744	0	-0.303964	2.575901	9.521364	-0.003042	0.025758	0.095214	-0.068514	1.278474	1.254353
3745	0	-0.304759	2.563657	9.515346	-0.003052	0.025635	0.095154	-0.068723	1.277877	1.247567
3746	0	-0.261569	2.545831	9.551809	-0.002617	0.025455	0.095519	-0.066642	1.280740	1.251021
3747	0	-0.311050	2.533042	9.576401	-0.003113	0.025330	0.095764	-0.068065	1.282356	1.251242
3748	0	-0.281076	2.551731	9.625031	-0.002804	0.025514	0.096251	-0.065993	1.294638	1.249422
3749	0	-0.317565	2.563595	9.539757	-0.003174	0.025635	0.095398	-0.066976	1.301023	1.252074
3750	0	-0.287725	2.575953	9.606803	-0.002872	0.025759	0.096068	-0.068392	1.310812	1.254037
3751	0	-0.299645	2.599899	9.704625	-0.002991	0.026001	0.097046	-0.072984	1.321629	1.250853
3752	0	-0.318555	2.593652	9.704553	-0.003185	0.025935	0.097046	-0.073634	1.326244	1.243322
3753	0	-0.299121	2.563702	9.698425	-0.002991	0.025635	0.096985	-0.073297	1.331104	1.241109
3754	0	-0.293097	2.600750	9.795882	-0.002932	0.026005	0.097960	-0.072509	1.334687	1.239066
3755	0	-0.292990	2.575761	9.802225	-0.002930	0.025757	0.098022	-0.073920	1.339245	1.234940
3756	0	-0.274340	2.563824	9.771579	-0.002748	0.025636	0.097716	-0.073270	1.338891	1.230003
3757	0	-0.292679	2.576094	9.789940	-0.002930	0.025757	0.097900	-0.070846	1.339920	1.225990
3758	0	-0.304519	2.595016	9.795791	-0.003046	0.025948	0.097959	-0.070263	1.343252	1.224163
3759	0	-0.304709	2.600580	9.844858	-0.003052	0.026001	0.098450	-0.066981	1.342329	1.219337
3760	0	-0.303384	2.595597	9.795714	-0.003043	0.025949	0.097959	-0.061825	1.336087	1.215281
3761	0	-0.298246	2.600170	9.753424	-0.002991	0.026001	0.097534	-0.063359	1.331036	1.213709
3762	0	-0.296683	2.570200	9.692267	-0.002975	0.025697	0.096924	-0.059442	1.326613	1.208824
3763	0	-0.310555	2.563773	9.747260	-0.003113	0.025635	0.097473	-0.058342	1.322721	1.205429
3764	0	-0.315306	2.558477	9.661555	-0.003160	0.025579	0.096617	-0.054503	1.319652	1.207339
3765	0	-0.298404	2.545320	9.692363	-0.002991	0.025452	0.096924	-0.055150	1.316357	1.209104
3766	0	-0.290827	2.582028	9.655703	-0.002916	0.025821	0.096557	-0.058189	1.311447	1.210526
3767	0	-0.279906	2.569950	9.631274	-0.002808	0.025696	0.096313	-0.056219	1.305969	1.212117
3768	0	-0.315213	2.540450	9.594360	-0.003157	0.025397	0.095945	-0.050170	1.305071	1.215891
3769	0	-0.292636	2.569659	9.594716	-0.002930	0.025696	0.095947	-0.051682	1.305592	1.219773
3770	0	-0.297828	2.563642	9.570216	-0.002984	0.025636	0.095702	-0.053288	1.303283	1.218823
3771	0	-0.280409	2.575801	9.594705	-0.002808	0.025757	0.095947	-0.054345	1.303581	1.221356
3772	0	-0.279954	2.545696	9.570131	-0.002801	0.025454	0.095702	-0.052770	1.306310	1.225799
3773	0	-0.286167	2.582378	9.588485	-0.002869	0.025818	0.095886	-0.048140	1.302619	1.225110
3774	0	-0.267677	2.570643	9.557828	-0.002672	0.025707	0.095578	-0.051485	1.312288	1.227934
3775	0	-0.287019	2.569715	9.631307	-0.002869	0.025696	0.096313	-0.052116	1.318444	1.224068
3776	0	-0.274995	2.599952	9.692379	-0.002750	0.026003	0.096923	-0.058317	1.322314	1.216407
3777	0	-0.293649	2.594165	9.643488	-0.002930	0.025940	0.096436	-0.058498	1.334496	1.212787
3778	0	-0.319205	2.576240	9.704314	-0.003188	0.025760	0.097044	-0.057589	1.343367	1.214317
3779	0	-0.311643	2.581521	9.692442	-0.003113	0.025818	0.096924	-0.063011	1.351923	1.213151
3780	0	-0.300348	2.605906	9.753424	-0.002998	0.026056	0.097535	-0.062085	1.362139	1.215584
3781	0	-0.317728	2.582421	9.771550	-0.003174	0.025818	0.097717	-0.056997	1.370443	1.216529
3782	0	-0.293690	2.595104	9.765279	-0.002937	0.025952	0.097652	-0.060785	1.374384	1.212402
3783	0	-0.298791	2.587745	9.783983	-0.002991	0.025879	0.097839	-0.064880	1.375598	1.212222
3784	0	-0.298209	2.593785	9.765591	-0.002986	0.025936	0.097656	-0.065171	1.375637	1.210119
3785	0	-0.243536	2.637015	9.783871	-0.002441	0.026367	0.097839	-0.064022	1.373197	1.204597
3786	0	-0.309665	2.588298	9.777700	-0.003101	0.025885	0.097776	-0.068428	1.372267	1.208086
3787	0	-0.329140	2.594335	9.753342	-0.003296	0.025940	0.097534	-0.066827	1.371574	1.207312
3788	0	-0.297170	2.588402	9.759404	-0.002982	0.025886	0.097593	-0.071047	1.364162	1.207478
3789	0	-0.292471	2.612723	9.698389	-0.002930	0.026123	0.096985	-0.068571	1.362911	1.213715
3790	0	-0.296670	2.582549	9.740969	-0.002981	0.025826	0.097409	-0.071126	1.350860	1.219339
3791	0	-0.292036	2.551477	9.661839	-0.002930	0.025513	0.096619	-0.071237	1.344557	1.222280
3792	0	-0.296365	2.539411	9.722841	-0.002973	0.025394	0.097228	-0.074106	1.338756	1.222631
3793	0	-0.261447	2.606605	9.673991	-0.002625	0.026062	0.096741	-0.071637	1.331697	1.215151
3794	0	-0.284256	2.588849	9.594504	-0.002850	0.025887	0.095945	-0.071757	1.328035	1.214232
3795	0	-0.322629	2.532770	9.594805	-0.003235	0.025330	0.095947	-0.076296	1.322598	1.210467
3796	0	-0.290811	2.556829	9.558258	-0.002913	0.025570	0.095582	-0.080692	1.321922	1.214163
3797	0	-0.292682	2.563359	9.552042	-0.002930	0.025635	0.095520	-0.084356	1.323053	1.214199
3798	0	-0.298028	2.550845	9.588675	-0.002985	0.025510	0.095886	-0.088321	1.322049	1.210417
3799	0	-0.298952	2.539257	9.637404	-0.002991	0.025391	0.096375	-0.088355	1.325125	1.212503
3800	0	-0.298659	2.515345	9.600634	-0.002989	0.025149	0.096007	-0.085871	1.326996	1.218170
3801	0	-0.292877	2.539264	9.582469	-0.002930	0.025391	0.095825	-0.085601	1.330425	1.210042
3802	0	-0.298980	2.563877	9.612838	-0.002989	0.025639	0.096128	-0.087608	1.336030	1.207018
3803	0	-0.299629	2.551077	9.668002	-0.002991	0.025513	0.096680	-0.092112	1.346880	1.201140
3804	0	-0.330811	2.587524	9.704558	-0.003307	0.025874	0.097046	-0.093312	1.352218	1.206935
3805	0	-0.305503	2.570055	9.716661	-0.003052	0.025696	0.097168	-0.089969	1.360443	1.209076
3806	0	-0.299960	2.564502	9.740874	-0.002997	0.025643	0.097409	-0.090218	1.367440	1.202043
3807	0	-0.299611	2.569566	9.820544	-0.002991	0.025696	0.098206	-0.092562	1.378036	1.198172
3808	0	-0.306504	2.612394	9.808199	-0.003063	0.026122	0.098083	-0.092798	1.384587	1.202681
3809	0	-0.317690	2.563291	9.753457	-0.003174	0.025635	0.097534	-0.097315	1.392566	1.206574
3810	0	-0.311661	2.575462	9.783903	-0.003119	0.025753	0.097839	-0.097974	1.393790	1.215146
3811	0	-0.317219	2.582473	9.814278	-0.003174	0.025818	0.098145	-0.092404	1.396412	1.216747
3812	0	-0.310384	2.601601	9.820150	-0.003110	0.026014	0.098202	-0.092774	1.394057	1.215181
3813	0	-0.280147	2.624261	9.802331	-0.002808	0.026245	0.098022	-0.098147	1.391622	1.218327
3814	0	-0.303568	2.593525	9.753500	-0.003040	0.025934	0.097535	-0.099276	1.390875	1.218719
3815	0	-0.298301	2.575674	9.796169	-0.002991	0.025757	0.097961	-0.101636	1.386693	1.214998
3816	0	-0.290324	2.600326	9.820504	-0.002914	0.026000	0.098206	-0.100349	1.378575	1.220477
3817	0	-0.298044	2.569811	9.674043	-0.002991	0.025696	0.096741	-0.100040	1.371308	1.218963
3818	0	-0.296159	2.582295	9.649557	-0.002971	0.025822	0.096496	-0.101025	1.365368	1.220958
3819	0	-0.298586	2.545513	9.673996	-0.002991	0.025452	0.096741	-0.099386	1.364294	1.224224
3820	0	-0.297468	2.564087	9.618985	-0.002981	0.025641	0.096189	-0.102373	1.361341	1.221792
3821	0	-0.310827	2.544953	9.619212	-0.003113	0.025452	0.096191	-0.107305	1.360648	1.222292
3822	0	-0.298051	2.532584	9.607007	-0.002982	0.025325	0.096070	-0.108419	1.363298	1.221594
3823	0	-0.292484	2.527040	9.576382	-0.002930	0.025269	0.095764	-0.108562	1.362225	1.224120
3824	0	-0.304022	2.521240	9.606791	-0.003042	0.025210	0.096068	-0.108467	1.364455	1.220347
3825	0	-0.304828	2.569670	9.594714	-0.003052	0.025696	0.095947	-0.109886	1.364978	1.226273
3826	0	-0.297856	2.563772	9.564077	-0.002984	0.025636	0.095641	-0.109702	1.363172	1.218669
3827	0	-0.317639	2.514621	9.582518	-0.003174	0.025146	0.095825	-0.112346	1.370677	1.221647
3828	0	-0.318105	2.509056	9.637288	-0.003180	0.025084	0.096375	-0.107358	1.376984	1.220179
3829	0	-0.305232	2.575848	9.674027	-0.003052	0.025757	0.096741	-0.107906	1.382172	1.231472
3830	0	-0.299684	2.600224	9.637383	-0.002992	0.026004	0.096374	-0.111987	1.392652	1.229650
3831	0	-0.281520	2.575678	9.661845	-0.002808	0.025757	0.096619	-0.114298	1.405906	1.230937
3832	0	-0.313050	2.538963	9.722798	-0.003128	0.025390	0.097228	-0.116606	1.413260	1.227875
3833	0	-0.293080	2.582196	9.728892	-0.002930	0.025818	0.097290	-0.114098	1.419080	1.227497
3834	0	-0.299184	2.619372	9.759187	-0.002994	0.026192	0.097592	-0.114002	1.421661	1.223257
3835	0	-0.329753	2.605967	9.771785	-0.003296	0.026062	0.097717	-0.118947	1.428088	1.220400
3836	0	-0.335655	2.581536	9.820582	-0.003361	0.025812	0.098207	-0.117535	1.427925	1.219012
3837	0	-0.347431	2.593923	9.820592	-0.003479	0.025940	0.098206	-0.120714	1.427206	1.218834
3838	0	-0.316254	2.618356	9.887664	-0.003164	0.026182	0.098877	-0.121388	1.429830	1.217534
3839	0	-0.316532	2.582030	9.826624	-0.003174	0.025818	0.098267	-0.121044	1.424801	1.221276
3840	0	-0.321688	2.552424	9.771462	-0.003219	0.025517	0.097716	-0.115464	1.427367	1.221376
3841	0	-0.322639	2.594311	9.765569	-0.003235	0.025940	0.097656	-0.114242	1.422344	1.223107
3842	0	-0.302289	2.564157	9.783756	-0.003036	0.025640	0.097837	-0.115447	1.412593	1.225721
3843	0	-0.309841	2.569696	9.716812	-0.003113	0.025696	0.097168	-0.116450	1.400802	1.221022
3844	0	-0.313536	2.557662	9.698492	-0.003145	0.025576	0.096985	-0.117584	1.394169	1.218410
3845	0	-0.310343	2.588463	9.741089	-0.003113	0.025879	0.097412	-0.113312	1.388120	1.219950
3846	0	-0.283894	2.558621	9.667664	-0.002851	0.025584	0.096677	-0.113243	1.379466	1.216317
3847	0	-0.304551	2.563514	9.619150	-0.003052	0.025635	0.096191	-0.115120	1.376896	1.216004
3848	0	-0.309312	2.551332	9.649665	-0.003100	0.025513	0.096497	-0.116771	1.373158	1.218095
3849	0	-0.291774	2.557454	9.600845	-0.002930	0.025574	0.096008	-0.118197	1.364000	1.216322
3850	0	-0.290072	2.557667	9.564171	-0.002906	0.025575	0.095642	-0.118188	1.362681	1.216051
3851	0	-0.280346	2.545869	9.545723	-0.002808	0.025452	0.095459	-0.112160	1.362474	1.218862
3852	0	-0.279467	2.534273	9.551642	-0.002800	0.025343	0.095516	-0.114588	1.360954	1.209966
3853	0	-0.274323	2.526781	9.539824	-0.002747	0.025269	0.095398	-0.117766	1.361687	1.207901
3854	0	-0.279976	2.563412	9.515350	-0.002801	0.025633	0.095154	-0.118436	1.364932	1.202941
3855	0	-0.292963	2.545450	9.533616	-0.002930	0.025452	0.095337	-0.117237	1.369499	1.200017
3856	0	-0.280947	2.570402	9.570024	-0.002808	0.025701	0.095701	-0.115366	1.376272	1.199535
3857	0	-0.268389	2.563671	9.588576	-0.002686	0.025635	0.095886	-0.115345	1.378981	1.198584
3858	0	-0.329445	2.551657	9.637324	-0.003293	0.025516	0.096374	-0.116602	1.385208	1.203657
3859	0	-0.286961	2.557413	9.674059	-0.002869	0.025574	0.096741	-0.118336	1.390938	1.196606
3860	0	-0.329946	2.557661	9.698313	-0.003299	0.025574	0.096984	-0.117135	1.396392	1.195079
3861	0	-0.335947	2.551522	9.747240	-0.003357	0.025513	0.097473	-0.116367	1.403932	1.192715
3862	0	-0.318087	2.588470	9.716574	-0.003180	0.025884	0.097166	-0.117441	1.410077	1.192580
3863	0	-0.335996	2.588018	9.814409	-0.003357	0.025879	0.098145	-0.118376	1.418118	1.198367
3864	0	-0.324032	2.582206	9.771577	-0.003242	0.025820	0.097716	-0.117839	1.421410	1.190132
3865	0	-0.304928	2.581890	9.790020	-0.003052	0.025818	0.097900	-0.118840	1.423286	1.187497
3866	0	-0.310258	2.575807	9.747254	-0.003108	0.025759	0.097472	-0.121902	1.421765	1.184123
3867	0	-0.329521	2.569777	9.777783	-0.003296	0.025696	0.097778	-0.121980	1.425629	1.186874
3868	0	-0.286254	2.618875	9.795944	-0.002868	0.026188	0.097960	-0.123198	1.424471	1.182563
3869	0	-0.304795	2.600729	9.771572	-0.003052	0.026001	0.097717	-0.118055	1.424829	1.179778
3870	0	-0.310134	2.589345	9.777406	-0.003105	0.025891	0.097775	-0.117834	1.425177	1.181214
3871	0	-0.297832	2.612751	9.789958	-0.002991	0.026123	0.097900	-0.114900	1.415836	1.180696
3872	0	-0.301872	2.607268	9.747094	-0.003027	0.026071	0.097471	-0.114687	1.411159	1.175803
3873	0	-0.346709	2.575987	9.735070	-0.003479	0.025757	0.097351	-0.113469	1.402292	1.173794
3874	0	-0.320297	2.570580	9.728822	-0.003211	0.025702	0.097289	-0.110726	1.397817	1.170958
3875	0	-0.334752	2.563618	9.606929	-0.003357	0.025635	0.096069	-0.111280	1.391675	1.168762
3876	0	-0.308246	2.575850	9.612987	-0.003095	0.025759	0.096129	-0.113885	1.382308	1.164182
3877	0	-0.292408	2.564052	9.588486	-0.002930	0.025635	0.095886	-0.109175	1.380528	1.153869
3878	0	-0.309212	2.546387	9.606660	-0.003102	0.025463	0.096066	-0.110570	1.373487	1.149204
3879	0	-0.310866	2.551859	9.612894	-0.003113	0.025513	0.096130	-0.105844	1.373428	1.149396
3880	0	-0.273614	2.576694	9.563872	-0.002739	0.025768	0.095638	-0.109830	1.374875	1.151082
3881	0	-0.298312	2.564139	9.576262	-0.002991	0.025635	0.095764	-0.104220	1.370790	1.149649
3882	0	-0.278914	2.528296	9.606509	-0.002792	0.025281	0.096066	-0.104169	1.371766	1.150088
3883	0	-0.298984	2.539422	9.582427	-0.002991	0.025391	0.095825	-0.102066	1.375460	1.146287
3884	0	-0.274510	2.563981	9.557865	-0.002746	0.025641	0.095578	-0.106278	1.379550	1.140791
3885	0	-0.250610	2.612662	9.619034	-0.002502	0.026123	0.096191	-0.104174	1.388454	1.137561
3886	0	-0.287681	2.588432	9.655508	-0.002876	0.025886	0.096555	-0.107859	1.393767	1.135385
3887	0	-0.299269	2.600101	9.661858	-0.002991	0.026001	0.096619	-0.110001	1.400733	1.132614
3888	0	-0.305853	2.599626	9.661865	-0.003057	0.026000	0.096618	-0.116625	1.407737	1.129502
3889	0	-0.317440	2.612459	9.686236	-0.003174	0.026123	0.096863	-0.117005	1.413102	1.127860
3890	0	-0.311219	2.551437	9.686198	-0.003115	0.025515	0.096862	-0.119568	1.414943	1.130167
3891	0	-0.304755	2.575765	9.722892	-0.003052	0.025757	0.097229	-0.120916	1.414865	1.128281
3892	0	-0.291376	2.588465	9.741010	-0.002921	0.025880	0.097411	-0.117585	1.411244	1.131480
3893	0	-0.286474	2.581679	9.735148	-0.002869	0.025818	0.097351	-0.121131	1.411511	1.130850
3894	0	-0.297760	2.600136	9.698416	-0.002983	0.025998	0.096985	-0.119636	1.409969	1.133963
3895	0	-0.317000	2.557673	9.759455	-0.003174	0.025574	0.097595	-0.118377	1.410357	1.134922
3896	0	-0.316249	2.545949	9.740977	-0.003166	0.025457	0.097410	-0.118114	1.410886	1.133686
3897	0	-0.323104	2.569917	9.753342	-0.003235	0.025696	0.097534	-0.116416	1.411278	1.131750
3898	0	-0.309878	2.570009	9.765517	-0.003105	0.025702	0.097654	-0.121591	1.408755	1.134596
3899	0	-0.304305	2.575946	9.692340	-0.003052	0.025757	0.096924	-0.120774	1.403551	1.131912
3900	0	-0.278954	2.612686	9.728842	-0.002790	0.026128	0.097288	-0.124109	1.407260	1.128744
3901	0	-0.285943	2.587974	9.716802	-0.002869	0.025879	0.097168	-0.125460	1.401489	1.127133
3902	0	-0.308952	2.594125	9.600837	-0.003095	0.025941	0.096008	-0.127354	1.400299	1.128658
3903	0	-0.341273	2.539461	9.686193	-0.003418	0.025391	0.096863	-0.124798	1.399083	1.124537
3904	0	-0.303763	2.582769	9.618903	-0.003041	0.025826	0.096189	-0.124409	1.399651	1.121460
3905	0	-0.322859	2.539216	9.631328	-0.003235	0.025391	0.096313	-0.124884	1.397193	1.120494
3906	0	-0.303015	2.569928	9.619058	-0.003039	0.025699	0.096190	-0.126458	1.391355	1.121474
3907	0	-0.304347	2.569395	9.661941	-0.003052	0.025696	0.096619	-0.130884	1.386628	1.118214
3908	0	-0.272712	2.551571	9.673997	-0.002730	0.025509	0.096742	-0.125112	1.387654	1.119284
3909	0	-0.293387	2.557327	9.643554	-0.002930	0.025574	0.096436	-0.127783	1.397230	1.114868
3910	0	-0.287110	2.606034	9.637368	-0.002877	0.026060	0.096374	-0.129607	1.394944	1.108276
3911	0	-0.305104	2.569299	9.668046	-0.003052	0.025696	0.096680	-0.135304	1.398884	1.116066
3912	0	-0.347675	2.550985	9.698511	-0.003478	0.025507	0.096986	-0.133953	1.402208	1.110528
3913	0	-0.311102	2.594044	9.667961	-0.003113	0.025940	0.096680	-0.135619	1.404958	1.110563
3914	0	-0.305149	2.600255	9.631202	-0.003049	0.026001	0.096313	-0.135962	1.412713	1.108795
3915	0	-0.298998	2.575767	9.728984	-0.002991	0.025757	0.097290	-0.137197	1.416655	1.110544
3916	0	-0.323243	2.551567	9.710550	-0.003234	0.025514	0.097106	-0.137007	1.419759	1.107414
3917	0	-0.304887	2.575815	9.741185	-0.003052	0.025757	0.097412	-0.137518	1.421289	1.100446
3918	0	-0.304216	2.606513	9.722785	-0.003046	0.026064	0.097228	-0.138313	1.421668	1.099264
3919	0	-0.323163	2.575604	9.747346	-0.003235	0.025757	0.097473	-0.141411	1.422798	1.094305
3920	0	-0.315929	2.569751	9.759455	-0.003168	0.025694	0.097595	-0.139379	1.417606	1.090591
3921	0	-0.304706	2.569942	9.741130	-0.003052	0.025696	0.097412	-0.137243	1.417083	1.082702
3922	0	-0.297931	2.601011	9.740963	-0.002982	0.026008	0.097410	-0.136518	1.418672	1.078680
3923	0	-0.310665	2.581828	9.735116	-0.003113	0.025818	0.097351	-0.138298	1.416490	1.079419
3924	0	-0.298023	2.569822	9.722834	-0.002979	0.025696	0.097229	-0.137668	1.422375	1.081232
3925	0	-0.310627	2.606344	9.674055	-0.003113	0.026062	0.096741	-0.138139	1.419716	1.072678
3926	0	-0.291337	2.606413	9.649569	-0.002917	0.026064	0.096496	-0.140217	1.420040	1.077986
3927	0	-0.292411	2.606281	9.686275	-0.002930	0.026062	0.096863	-0.141541	1.418482	1.080142
3928	0	-0.260991	2.588000	9.698398	-0.002614	0.025880	0.096984	-0.143544	1.418607	1.080706
3929	0	-0.310748	2.575609	9.619178	-0.003113	0.025757	0.096191	-0.146620	1.417302	1.075896
3930	0	-0.291479	2.582022	9.649558	-0.002919	0.025816	0.096497	-0.143780	1.417058	1.072135
3931	0	-0.316967	2.551051	9.674144	-0.003174	0.025513	0.096741	-0.148600	1.417112	1.072527
3932	0	-0.328197	2.533059	9.619106	-0.003288	0.025325	0.096192	-0.143921	1.414687	1.070381
3933	0	-0.329395	2.539434	9.533599	-0.003296	0.025391	0.095337	-0.141729	1.417251	1.072389
3934	0	-0.322246	2.576819	9.637069	-0.003231	0.025764	0.096372	-0.138448	1.412211	1.072181
3935	0	-0.341408	2.539145	9.625236	-0.003418	0.025391	0.096252	-0.139757	1.412563	1.075882
3936	0	-0.304307	2.539244	9.667854	-0.003044	0.025392	0.096679	-0.140876	1.416207	1.076425
3937	0	-0.305207	2.556923	9.668087	-0.003052	0.025574	0.096680	-0.148326	1.421408	1.071124
3938	0	-0.299362	2.592895	9.710917	-0.002992	0.025930	0.097109	-0.152076	1.428467	1.063492
3939	0	-0.299321	2.606175	9.692382	-0.002991	0.026062	0.096924	-0.154584	1.436153	1.064315
3940	0	-0.287360	2.576022	9.704477	-0.002874	0.025756	0.097046	-0.151547	1.440121	1.057479
3941	0	-0.304979	2.569639	9.722891	-0.003052	0.025696	0.097229	-0.152894	1.442742	1.049052
3942	0	-0.304340	2.606371	9.686178	-0.003048	0.026063	0.096862	-0.154122	1.442395	1.044763
3943	0	-0.292777	2.606285	9.710677	-0.002930	0.026062	0.097107	-0.155404	1.445062	1.047053
3944	0	-0.304509	2.612296	9.832705	-0.003048	0.026124	0.098327	-0.158884	1.446695	1.051051
3945	0	-0.316990	2.575985	9.759455	-0.003174	0.025757	0.097595	-0.157557	1.447087	1.047473
3946	0	-0.322224	2.563654	9.735037	-0.003227	0.025640	0.097349	-0.164352	1.446277	1.046685
3947	0	-0.317351	2.594617	9.808186	-0.003174	0.025940	0.098083	-0.159125	1.450795	1.038925
3948	0	-0.311447	2.577089	9.728548	-0.003113	0.025768	0.097286	-0.158060	1.457584	1.031691
3949	0	-0.322751	2.563778	9.728949	-0.003235	0.025635	0.097290	-0.156744	1.454079	1.030469
3950	0	-0.296437	2.588452	9.759370	-0.002976	0.025885	0.097593	-0.159148	1.445276	1.031355
3951	0	-0.298374	2.587450	9.729143	-0.002991	0.025879	0.097290	-0.166574	1.442195	1.029793
3952	0	-0.315290	2.562962	9.698586	-0.003160	0.025625	0.096987	-0.163619	1.438407	1.029567
3953	0	-0.298002	2.582091	9.619092	-0.002991	0.025818	0.096191	-0.162292	1.430966	1.030656
3954	0	-0.296538	2.576309	9.655570	-0.002970	0.025763	0.096556	-0.163912	1.430833	1.032779
3955	0	-0.311101	2.557383	9.570316	-0.003113	0.025574	0.095703	-0.166068	1.433645	1.037745
3956	0	-0.298395	2.569669	9.625232	-0.002988	0.025696	0.096252	-0.167156	1.434027	1.035675
3957	0	-0.292612	2.587842	9.576440	-0.002930	0.025879	0.095764	-0.169791	1.434764	1.029493
3958	0	-0.285766	2.587544	9.613092	-0.002862	0.025877	0.096130	-0.173992	1.434688	1.036543
3959	0	-0.329309	2.569294	9.655847	-0.003296	0.025696	0.096558	-0.179639	1.436355	1.041683
3960	0	-0.304190	2.538049	9.655961	-0.003046	0.025384	0.096559	-0.185947	1.436485	1.040935
3961	0	-0.317381	2.533010	9.655748	-0.003174	0.025330	0.096558	-0.187539	1.441335	1.036315
3962	0	-0.317385	2.551147	9.606871	-0.003174	0.025513	0.096068	-0.191130	1.446250	1.036693
3963	0	-0.311320	2.575693	9.613033	-0.003113	0.025757	0.096130	-0.193261	1.451611	1.039469
3964	0	-0.323451	2.526498	9.643557	-0.003236	0.025269	0.096435	-0.199771	1.454994	1.044979
3965	0	-0.305218	2.551478	9.661809	-0.003052	0.025513	0.096619	-0.199335	1.460395	1.040995
3966	0	-0.324016	2.551580	9.704403	-0.003236	0.025517	0.097044	-0.202179	1.470271	1.038791
3967	0	-0.318027	2.576082	9.722774	-0.003174	0.025757	0.097229	-0.199536	1.482517	1.036274
3968	0	-0.312412	2.539822	9.722622	-0.003126	0.025398	0.097226	-0.201706	1.485120	1.032961
3969	0	-0.317449	2.575978	9.716717	-0.003174	0.025757	0.097168	-0.200370	1.490780	1.031525
3970	0	-0.305793	2.612834	9.722708	-0.003054	0.026129	0.097227	-0.203049	1.500549	1.031140
3971	0	-0.305007	2.612205	9.747347	-0.003052	0.026123	0.097473	-0.206398	1.503542	1.030423
3972	0	-0.316667	2.612233	9.710650	-0.003171	0.026120	0.097107	-0.206127	1.503566	1.037682
3973	0	-0.310809	2.594618	9.759371	-0.003113	0.025940	0.097595	-0.200879	1.503158	1.037055
3974	0	-0.328771	2.546509	9.759112	-0.003287	0.025464	0.097591	-0.201820	1.508518	1.037720
3975	0	-0.298296	2.582426	9.777687	-0.002991	0.025818	0.097778	-0.196541	1.504646	1.040085
3976	0	-0.290988	2.589718	9.795619	-0.002914	0.025891	0.097958	-0.191817	1.504428	1.040730
3977	0	-0.273593	2.581869	9.765633	-0.002747	0.025818	0.097656	-0.193093	1.497259	1.043920
3978	0	-0.326929	2.551387	9.747327	-0.003275	0.025514	0.097473	-0.194940	1.495796	1.041582
3979	0	-0.304395	2.582126	9.704524	-0.003052	0.025818	0.097046	-0.193153	1.491810	1.042682
3980	0	-0.333219	2.570718	9.698203	-0.003342	0.025702	0.096983	-0.189916	1.485887	1.043918
3981	0	-0.322363	2.551656	9.674008	-0.003235	0.025513	0.096741	-0.187673	1.477939	1.050069
3982	0	-0.326270	2.546243	9.698251	-0.003274	0.025459	0.096983	-0.186125	1.470016	1.046090
3983	0	-0.310524	2.508521	9.594757	-0.003113	0.025085	0.095947	-0.188691	1.466205	1.046305
3984	0	-0.290663	2.539029	9.600840	-0.002915	0.025390	0.096008	-0.190097	1.461044	1.042213
3985	0	-0.304371	2.545433	9.649613	-0.003052	0.025452	0.096497	-0.189179	1.456734	1.043994
3986	0	-0.309375	2.539841	9.606675	-0.003098	0.025395	0.096067	-0.187642	1.457322	1.039745
3987	0	-0.292349	2.551449	9.582491	-0.002930	0.025513	0.095825	-0.187626	1.455103	1.038546
3988	0	-0.303521	2.545317	9.588577	-0.003039	0.025455	0.095885	-0.191501	1.455244	1.041312
3989	0	-0.292865	2.520806	9.600819	-0.002930	0.025208	0.096008	-0.193085	1.458969	1.043918
3990	0	-0.292701	2.557355	9.570224	-0.002928	0.025574	0.095702	-0.195360	1.463012	1.037463
3991	0	-0.310961	2.575642	9.625266	-0.003113	0.025757	0.096252	-0.197955	1.464285	1.033389
3992	0	-0.316934	2.563360	9.661867	-0.003168	0.025634	0.096619	-0.200316	1.470641	1.030252
3993	0	-0.305508	2.551418	9.686230	-0.003052	0.025513	0.096863	-0.200700	1.479380	1.032121
3994	0	-0.305626	2.545639	9.600597	-0.003058	0.025455	0.096006	-0.200566	1.481830	1.030342
3995	0	-0.311003	2.587996	9.765606	-0.003113	0.025879	0.097656	-0.201411	1.483643	1.024296
3996	0	-0.328837	2.569939	9.728874	-0.003291	0.025698	0.097289	-0.201586	1.485448	1.023494
3997	0	-0.317519	2.544766	9.710794	-0.003174	0.025452	0.097107	-0.208517	1.491942	1.026214
3998	0	-0.323820	2.568826	9.735269	-0.003238	0.025687	0.097353	-0.209449	1.497439	1.026338
3999	0	-0.317174	2.582169	9.789945	-0.003174	0.025818	0.097900	-0.207203	1.500027	1.030201
4000	0	-0.298096	2.582983	9.783528	-0.002987	0.025825	0.097836	-0.203308	1.498246	1.038458
4001	0	-0.310992	2.545460	9.777765	-0.003113	0.025452	0.097778	-0.201973	1.499963	1.035298
4002	0	-0.309763	2.564276	9.789819	-0.003107	0.025640	0.097898	-0.201506	1.494241	1.034415
4003	0	-0.298411	2.587941	9.826667	-0.002991	0.025879	0.098267	-0.203194	1.491732	1.035913
4004	0	-0.291242	2.606893	9.692211	-0.002917	0.026062	0.096924	-0.197151	1.491135	1.033839
4005	0	-0.267861	2.569968	9.667885	-0.002686	0.025696	0.096680	-0.194878	1.488148	1.042718
4006	0	-0.297325	2.570397	9.667776	-0.002977	0.025703	0.096678	-0.196376	1.488396	1.042333
4007	0	-0.286093	2.600279	9.667943	-0.002869	0.026001	0.096680	-0.196350	1.484512	1.039346
4008	0	-0.303153	2.564035	9.637299	-0.003036	0.025638	0.096374	-0.195145	1.483782	1.037758
4009	0	-0.280080	2.600431	9.625174	-0.002808	0.026001	0.096252	-0.193343	1.480908	1.036116
4010	0	-0.321362	2.564476	9.624966	-0.003222	0.025640	0.096251	-0.190446	1.476794	1.035912
4011	0	-0.291915	2.551646	9.661798	-0.002930	0.025513	0.096619	-0.188202	1.469673	1.036699
4012	0	-0.283934	2.558433	9.643285	-0.002848	0.025580	0.096434	-0.185651	1.465080	1.031197
4013	0	-0.310856	2.520788	9.661870	-0.003113	0.025208	0.096619	-0.187355	1.465198	1.029154
4014	0	-0.309725	2.545476	9.643495	-0.003104	0.025452	0.096436	-0.185790	1.462190	1.027881
4015	0	-0.298421	2.521134	9.686200	-0.002991	0.025208	0.096863	-0.183530	1.459688	1.029217
4016	0	-0.291419	2.527612	9.661661	-0.002917	0.025275	0.096617	-0.184591	1.461123	1.028621
4017	0	-0.292697	2.527310	9.594615	-0.002930	0.025269	0.095947	-0.181448	1.462933	1.036080
4018	0	-0.310368	2.540103	9.637131	-0.003108	0.025399	0.096372	-0.181502	1.462904	1.039411
4019	0	-0.298824	2.545534	9.637362	-0.002991	0.025452	0.096375	-0.179270	1.465028	1.036924
4020	0	-0.322799	2.558204	9.655535	-0.003230	0.025580	0.096556	-0.179447	1.467592	1.033326
4021	0	-0.311500	2.557566	9.625186	-0.003113	0.025574	0.096252	-0.179279	1.475104	1.030047
4022	0	-0.298914	2.570195	9.673814	-0.002995	0.025699	0.096739	-0.177499	1.472824	1.025595
4023	0	-0.311294	2.575811	9.661831	-0.003113	0.025757	0.096619	-0.178194	1.477975	1.028173
4024	0	-0.293261	2.600469	9.686130	-0.002931	0.026003	0.096862	-0.178144	1.485205	1.024101
4025	0	-0.311235	2.587785	9.704619	-0.003113	0.025879	0.097046	-0.181486	1.489687	1.022482
4026	0	-0.305279	2.575761	9.771627	-0.003051	0.025754	0.097717	-0.179352	1.496924	1.025307
4027	0	-0.292761	2.588380	9.716673	-0.002930	0.025879	0.097168	-0.175779	1.499540	1.029208
4028	0	-0.341037	2.595221	9.728658	-0.003414	0.025949	0.097287	-0.174643	1.500232	1.022753
4029	0	-0.317047	2.587780	9.771769	-0.003174	0.025879	0.097717	-0.178087	1.501421	1.022955
4030	0	-0.297890	2.594191	9.796030	-0.002984	0.025937	0.097961	-0.174629	1.500594	1.022667
4031	0	-0.328912	2.563614	9.704577	-0.003296	0.025635	0.097046	-0.175390	1.497834	1.027750
4032	0	-0.291456	2.600723	9.759316	-0.002916	0.026003	0.097594	-0.172471	1.500812	1.029276
4033	0	-0.274302	2.557603	9.741161	-0.002747	0.025574	0.097412	-0.171961	1.501748	1.032141
4034	0	-0.279040	2.546048	9.722609	-0.002801	0.025455	0.097227	-0.168210	1.494741	1.029665
4035	0	-0.317013	2.533330	9.686194	-0.003174	0.025330	0.096863	-0.165971	1.495508	1.026264
4036	0	-0.309977	2.601004	9.643320	-0.003106	0.026008	0.096434	-0.165270	1.493226	1.024329
4037	0	-0.316675	2.582046	9.619094	-0.003174	0.025818	0.096191	-0.164342	1.490088	1.022706
4038	0	-0.315202	2.570254	9.667750	-0.003160	0.025701	0.096678	-0.164263	1.486490	1.025736
4039	0	-0.316968	2.600871	9.625049	-0.003174	0.026001	0.096252	-0.157204	1.486738	1.027559
4040	0	-0.267156	2.559323	9.661294	-0.002678	0.025589	0.096614	-0.154309	1.484464	1.026588
4041	0	-0.280250	2.582004	9.625201	-0.002808	0.025818	0.096252	-0.153823	1.483584	1.024849
4042	0	-0.273482	2.539573	9.631225	-0.002737	0.025394	0.096313	-0.154500	1.486019	1.029875
4043	0	-0.255984	2.551171	9.600866	-0.002563	0.025513	0.096008	-0.157899	1.486813	1.032745
4044	0	-0.279282	2.569833	9.600710	-0.002801	0.025693	0.096008	-0.153585	1.482457	1.029148
4045	0	-0.304981	2.551358	9.594709	-0.003052	0.025513	0.095947	-0.154704	1.485206	1.029769
4046	0	-0.298664	2.563800	9.649503	-0.002987	0.025636	0.096496	-0.154093	1.489911	1.029307
4047	0	-0.322903	2.551869	9.582380	-0.003235	0.025513	0.095825	-0.149186	1.488180	1.033757
4048	0	-0.279201	2.601267	9.600454	-0.002796	0.026012	0.096004	-0.151067	1.488394	1.036473
4049	0	-0.299597	2.582082	9.655667	-0.002991	0.025818	0.096558	-0.149666	1.499421	1.038812
4050	0	-0.306245	2.551829	9.631064	-0.003062	0.025518	0.096311	-0.151891	1.504666	1.036983
4051	0	-0.304809	2.526889	9.649661	-0.003052	0.025269	0.096497	-0.153581	1.505480	1.034794
4052	0	-0.279984	2.545243	9.704477	-0.002801	0.025452	0.097045	-0.154813	1.509230	1.035033
4053	0	-0.305373	2.563637	9.698438	-0.003052	0.025635	0.096985	-0.155137	1.516481	1.040341
4054	0	-0.311318	2.564200	9.643259	-0.003117	0.025638	0.096434	-0.152107	1.517561	1.042227
4055	0	-0.286926	2.551727	9.747193	-0.002869	0.025513	0.097473	-0.148939	1.523237	1.045844
4056	0	-0.280473	2.558552	9.679819	-0.002810	0.025582	0.096799	-0.147249	1.522781	1.046545
4057	0	-0.298811	2.600086	9.698497	-0.002991	0.026001	0.096985	-0.149401	1.524810	1.040437
4058	0	-0.298400	2.618369	9.680167	-0.002986	0.026183	0.096802	-0.150772	1.527580	1.032699
4059	0	-0.304488	2.582161	9.722823	-0.003052	0.025818	0.097229	-0.148514	1.524762	1.032340
4060	0	-0.309391	2.576668	9.679918	-0.003099	0.025764	0.096800	-0.146907	1.523448	1.028311
4061	0	-0.280677	2.582021	9.759462	-0.002808	0.025818	0.097595	-0.146283	1.527507	1.028710
4062	0	-0.285830	2.582075	9.710555	-0.002868	0.025822	0.097105	-0.149590	1.521802	1.031237
4063	0	-0.273774	2.551857	9.673942	-0.002747	0.025513	0.096741	-0.144734	1.516708	1.028125
4064	0	-0.296870	2.521549	9.692202	-0.002974	0.025219	0.096921	-0.151086	1.516144	1.033890
4065	0	-0.286194	2.557522	9.625225	-0.002869	0.025574	0.096252	-0.151459	1.513438	1.033115
4066	0	-0.308847	2.539126	9.667967	-0.003099	0.025393	0.096679	-0.156226	1.505900	1.028942
4067	0	-0.329376	2.527082	9.698434	-0.003296	0.025269	0.096985	-0.155715	1.508463	1.030368
4068	0	-0.304844	2.539570	9.625019	-0.003048	0.025394	0.096251	-0.156310	1.514052	1.026450
4069	0	-0.316928	2.569993	9.667874	-0.003174	0.025696	0.096680	-0.153613	1.513860	1.029567
4070	0	-0.316506	2.576494	9.649360	-0.003165	0.025764	0.096494	-0.155012	1.518675	1.021319
4071	0	-0.317505	2.538992	9.619155	-0.003174	0.025391	0.096191	-0.157912	1.525114	1.019291
4072	0	-0.317253	2.490150	9.619127	-0.003177	0.024900	0.096191	-0.158660	1.525393	1.012474
4073	0	-0.280500	2.545634	9.649542	-0.002808	0.025452	0.096497	-0.155140	1.527433	1.002714
4074	0	-0.274191	2.570470	9.685985	-0.002742	0.025704	0.096860	-0.156929	1.532568	1.006932
4075	0	-0.292848	2.563745	9.680108	-0.002930	0.025635	0.096802	-0.155886	1.536218	1.007985
4076	0	-0.305480	2.521643	9.728690	-0.003050	0.025212	0.097288	-0.153100	1.546894	1.008107
4077	0	-0.311362	2.576201	9.686139	-0.003113	0.025757	0.096863	-0.149107	1.552874	1.006574
4078	0	-0.304878	2.576834	9.746896	-0.003054	0.025766	0.097469	-0.148872	1.552366	1.002807
4079	0	-0.280372	2.575835	9.692354	-0.002808	0.025757	0.096924	-0.149255	1.552943	1.004765
4080	0	-0.322177	2.533489	9.747174	-0.003227	0.025332	0.097472	-0.148556	1.551761	1.002999
4081	0	-0.268440	2.594052	9.674060	-0.002686	0.025940	0.096741	-0.150185	1.555477	1.011100
4082	0	-0.292778	2.563549	9.747225	-0.002928	0.025636	0.097472	-0.152631	1.560496	1.011793
4083	0	-0.280474	2.605941	9.735185	-0.002808	0.026062	0.097351	-0.157833	1.562254	1.011411
4084	0	-0.297466	2.550554	9.735272	-0.002985	0.025507	0.097352	-0.161807	1.555497	1.014933
4085	0	-0.310719	2.588119	9.735065	-0.003113	0.025879	0.097351	-0.161316	1.554160	1.018262
4086	0	-0.303335	2.552297	9.686038	-0.003041	0.025517	0.096862	-0.155820	1.550143	1.016670
4087	0	-0.310646	2.570034	9.686179	-0.003113	0.025696	0.096863	-0.152694	1.547933	1.020954
4088	0	-0.315646	2.545818	9.679960	-0.003161	0.025460	0.096799	-0.157258	1.547289	1.016851
4089	0	-0.280720	2.551353	9.625223	-0.002808	0.025513	0.096252	-0.158491	1.551833	1.020746
4090	0	-0.286752	2.587704	9.631329	-0.002868	0.025880	0.096313	-0.164006	1.556662	1.022793
4091	0	-0.280255	2.581861	9.655757	-0.002808	0.025818	0.096558	-0.165277	1.555889	1.021083
4092	0	-0.285585	2.576052	9.594568	-0.002859	0.025758	0.095946	-0.164140	1.557157	1.020255
4093	0	-0.298706	2.532882	9.637483	-0.002991	0.025330	0.096375	-0.167166	1.557989	1.016856
4094	0	-0.261202	2.550987	9.649698	-0.002618	0.025511	0.096497	-0.170328	1.556355	1.007543
4095	0	-0.280443	2.533028	9.600821	-0.002808	0.025330	0.096008	-0.171610	1.557721	1.007118
4096	0	-0.304155	2.575583	9.674043	-0.003046	0.025758	0.096740	-0.176218	1.557607	1.011899
4097	0	-0.279900	2.563561	9.655764	-0.002808	0.025635	0.096558	-0.177462	1.552746	1.016792
4098	0	-0.327569	2.539673	9.686154	-0.003279	0.025392	0.096863	-0.173318	1.554333	1.004930
4099	0	-0.286805	2.587640	9.655831	-0.002869	0.025879	0.096558	-0.178488	1.558680	1.010103
4100	0	-0.317201	2.575289	9.643605	-0.003173	0.025751	0.096437	-0.178453	1.562725	1.008940
4101	0	-0.268225	2.557337	9.588642	-0.002686	0.025574	0.095886	-0.181024	1.563950	1.010329
4102	0	-0.298197	2.569924	9.716687	-0.002984	0.025695	0.097168	-0.178086	1.566600	1.016802
4103	0	-0.298988	2.539147	9.728984	-0.002991	0.025391	0.097290	-0.179232	1.570674	1.016895
4104	0	-0.293230	2.545635	9.777629	-0.002929	0.025453	0.097777	-0.176983	1.579739	1.019144
4105	0	-0.305005	2.588047	9.722864	-0.003052	0.025879	0.097229	-0.177346	1.582821	1.023492
4106	0	-0.304344	2.570331	9.734906	-0.003049	0.025699	0.097350	-0.174024	1.581647	1.022293
4107	0	-0.310701	2.570070	9.716686	-0.003113	0.025696	0.097168	-0.170462	1.580085	1.024637
4108	0	-0.315762	2.576748	9.722601	-0.003162	0.025766	0.097226	-0.171379	1.579683	1.025035
4109	0	-0.311097	2.581965	9.741170	-0.003113	0.025818	0.097412	-0.171359	1.582666	1.025368
4110	0	-0.316524	2.576347	9.759345	-0.003171	0.025760	0.097594	-0.169039	1.581214	1.024916
4111	0	-0.316746	2.612162	9.777891	-0.003174	0.026123	0.097778	-0.172917	1.579037	1.023407
4112	0	-0.315369	2.587605	9.796238	-0.003161	0.025875	0.097962	-0.173971	1.575333	1.023871
4113	0	-0.286322	2.600501	9.704498	-0.002869	0.026001	0.097046	-0.171321	1.574179	1.022992
4114	0	-0.303743	2.564104	9.777689	-0.003041	0.025642	0.097776	-0.175088	1.574861	1.021206
4115	0	-0.310284	2.563712	9.686249	-0.003113	0.025635	0.096863	-0.174577	1.568519	1.023355
4116	0	-0.290055	2.563585	9.674077	-0.002910	0.025639	0.096740	-0.179922	1.563150	1.019593
4117	0	-0.310767	2.557254	9.661913	-0.003113	0.025574	0.096619	-0.183404	1.562335	1.014299
4118	0	-0.297139	2.563123	9.588672	-0.002981	0.025632	0.095886	-0.186416	1.556074	1.011788
4119	0	-0.304485	2.594343	9.643483	-0.003052	0.025940	0.096436	-0.184571	1.553198	1.016766
4120	0	-0.297197	2.515712	9.637174	-0.002977	0.025153	0.096373	-0.182010	1.552035	1.012273
4121	0	-0.273943	2.563234	9.619226	-0.002747	0.025635	0.096191	-0.187167	1.548850	1.017865
4122	0	-0.303162	2.569079	9.698581	-0.003037	0.025690	0.096986	-0.188524	1.547231	1.019102
4123	0	-0.323688	2.545319	9.564162	-0.003235	0.025452	0.095642	-0.188794	1.554616	1.015236
4124	0	-0.335949	2.563595	9.643486	-0.003362	0.025637	0.096435	-0.191796	1.557126	1.011933
4125	0	-0.316975	2.563506	9.600836	-0.003174	0.025635	0.096008	-0.193515	1.557477	1.009237
4126	0	-0.316652	2.575816	9.606897	-0.003166	0.025757	0.096069	-0.194012	1.562911	1.008165
4127	0	-0.311372	2.581454	9.661951	-0.003113	0.025818	0.096619	-0.200068	1.569033	1.005995
4128	0	-0.317252	2.520451	9.698472	-0.003176	0.025200	0.096986	-0.196734	1.570426	1.001872
4129	0	-0.286958	2.569874	9.673991	-0.002869	0.025696	0.096741	-0.195361	1.576553	1.003844
4130	0	-0.292848	2.576326	9.741011	-0.002932	0.025763	0.097410	-0.196787	1.578063	1.006976
4131	0	-0.268770	2.563557	9.728977	-0.002686	0.025635	0.097290	-0.197933	1.585576	1.008681
4132	0	-0.281328	2.551689	9.704407	-0.002812	0.025514	0.097045	-0.196153	1.591675	1.008795
4133	0	-0.280912	2.569659	9.747289	-0.002808	0.025696	0.097473	-0.197308	1.598454	1.010900
4134	0	-0.281071	2.612554	9.716662	-0.002811	0.026124	0.097167	-0.197585	1.602687	1.008954
4135	0	-0.304687	2.569763	9.698453	-0.003052	0.025696	0.096985	-0.197541	1.602160	1.003881
4136	0	-0.297616	2.631251	9.716622	-0.002981	0.026309	0.097167	-0.195603	1.601499	1.003628
4137	0	-0.305048	2.612533	9.674015	-0.003052	0.026123	0.096741	-0.194995	1.605096	1.005104
4138	0	-0.310518	2.612960	9.698240	-0.003111	0.026127	0.096983	-0.194007	1.603646	1.007302
4139	0	-0.316951	2.569408	9.710753	-0.003174	0.025696	0.097107	-0.198270	1.603770	1.011905
4140	0	-0.322300	2.574740	9.668225	-0.003226	0.025753	0.096681	-0.207132	1.605077	1.013071
4141	0	-0.298455	2.551524	9.698438	-0.002991	0.025513	0.096985	-0.206211	1.603094	1.008483
4142	0	-0.315781	2.539384	9.710555	-0.003161	0.025395	0.097105	-0.210182	1.604026	1.008830
4143	0	-0.310734	2.544902	9.716884	-0.003113	0.025452	0.097168	-0.215385	1.602890	1.005270
4144	0	-0.333825	2.550890	9.686352	-0.003346	0.025507	0.096864	-0.215229	1.598597	1.002925
4145	0	-0.298750	2.532950	9.741223	-0.002991	0.025330	0.097412	-0.217386	1.600028	0.999125
4146	0	-0.304274	2.545661	9.673927	-0.003046	0.025451	0.096741	-0.212517	1.601325	0.998961
4147	0	-0.286389	2.545327	9.661837	-0.002869	0.025452	0.096619	-0.212852	1.600924	1.003879
4148	0	-0.309786	2.545627	9.655638	-0.003103	0.025455	0.096557	-0.213064	1.599782	1.008021
4149	0	-0.292359	2.514795	9.692363	-0.002930	0.025146	0.096924	-0.213457	1.597890	1.006262
4150	0	-0.291128	2.570192	9.661679	-0.002918	0.025698	0.096618	-0.210576	1.594977	1.001902
4151	0	-0.316989	2.582225	9.667865	-0.003174	0.025818	0.096680	-0.207474	1.595538	0.999852
4152	0	-0.316106	2.594902	9.692100	-0.003166	0.025949	0.096921	-0.208967	1.594733	0.995602
4153	0	-0.316959	2.563841	9.710611	-0.003174	0.025635	0.097107	-0.206742	1.594988	0.992803
4154	0	-0.291612	2.546068	9.698252	-0.002922	0.025458	0.096983	-0.206131	1.593282	0.990021
4155	0	-0.292500	2.587898	9.735119	-0.002930	0.025879	0.097351	-0.208233	1.593026	0.991511
4156	0	-0.254841	2.612704	9.686186	-0.002554	0.026123	0.096863	-0.205653	1.591779	0.993340
4157	0	-0.274135	2.526973	9.771713	-0.002747	0.025269	0.097717	-0.206453	1.590902	0.996007
4158	0	-0.261256	2.563992	9.753241	-0.002614	0.025637	0.097533	-0.204755	1.594315	0.995024
4159	0	-0.255643	2.551561	9.765567	-0.002563	0.025513	0.097656	-0.203423	1.591408	0.992401
4160	0	-0.321708	2.601010	9.722608	-0.003222	0.026006	0.097227	-0.200578	1.591434	1.000089
4161	0	-0.322934	2.539230	9.686254	-0.003235	0.025391	0.096863	-0.200902	1.590159	1.007385
4162	0	-0.334282	2.563983	9.710552	-0.003346	0.025638	0.097106	-0.200496	1.591099	1.009335
4163	0	-0.310982	2.600712	9.661709	-0.003113	0.026001	0.096619	-0.195225	1.592761	1.003281
4164	0	-0.297947	2.607566	9.685856	-0.002985	0.026073	0.096859	-0.194733	1.591507	0.999731
4165	0	-0.286691	2.575939	9.735045	-0.002869	0.025757	0.097351	-0.193807	1.594605	0.998185
4166	0	-0.292387	2.539517	9.698310	-0.002927	0.025395	0.096983	-0.196240	1.596293	1.000322
4167	0	-0.292673	2.551381	9.667948	-0.002930	0.025513	0.096680	-0.197049	1.597983	1.001915
4168	0	-0.298151	2.576079	9.692244	-0.002985	0.025759	0.096923	-0.196767	1.599068	1.002910
4169	0	-0.305144	2.557464	9.631325	-0.003052	0.025574	0.096313	-0.197871	1.603776	1.006656
4170	0	-0.280311	2.545398	9.673954	-0.002808	0.025453	0.096740	-0.198368	1.603692	1.004970
4171	0	-0.310780	2.557557	9.698454	-0.003113	0.025574	0.096985	-0.198315	1.603073	1.002477
4172	0	-0.316185	2.545663	9.704447	-0.003164	0.025455	0.097045	-0.198090	1.605333	1.009118
4173	0	-0.329314	2.545165	9.674082	-0.003296	0.025452	0.096741	-0.200222	1.607254	1.008341
4174	0	-0.310013	2.551328	9.698468	-0.003107	0.025512	0.096985	-0.200593	1.604413	1.012254
4175	0	-0.299113	2.569425	9.625284	-0.002991	0.025696	0.096252	-0.204488	1.609970	1.011828
4176	0	-0.274568	2.575540	9.698428	-0.002748	0.025753	0.096985	-0.203705	1.612944	1.008713
4177	0	-0.286299	2.563775	9.710631	-0.002869	0.025635	0.097107	-0.202332	1.611569	1.007733
4178	0	-0.303909	2.563896	9.698340	-0.003040	0.025640	0.096983	-0.206297	1.615247	1.008668
4179	0	-0.323569	2.569668	9.783910	-0.003235	0.025696	0.097839	-0.207419	1.621259	1.009819
4180	0	-0.293167	2.600078	9.704525	-0.002932	0.026002	0.097045	-0.210789	1.626427	1.004556
4181	0	-0.323205	2.575803	9.698464	-0.003235	0.025757	0.096985	-0.211573	1.628292	1.003812
4182	0	-0.292296	2.582119	9.704460	-0.002924	0.025820	0.097045	-0.212045	1.632227	1.003250
4183	0	-0.292857	2.532627	9.716887	-0.002930	0.025330	0.097168	-0.218098	1.636036	1.002910
4184	0	-0.304581	2.586934	9.777991	-0.003050	0.025871	0.097779	-0.222591	1.636538	1.006968
4185	0	-0.304700	2.588341	9.728899	-0.003052	0.025879	0.097290	-0.219457	1.636210	1.008247
4186	0	-0.304121	2.594692	9.753178	-0.003042	0.025949	0.097531	-0.223442	1.640148	1.006772
4187	0	-0.334915	2.563515	9.704607	-0.003357	0.025635	0.097046	-0.225137	1.636360	1.005911
4188	0	-0.321519	2.612285	9.649678	-0.003220	0.026123	0.096497	-0.227483	1.636388	1.002631
4189	0	-0.335607	2.569638	9.728992	-0.003357	0.025696	0.097290	-0.228776	1.640516	0.996605
4190	0	-0.316740	2.576051	9.747165	-0.003173	0.025758	0.097472	-0.227724	1.639396	0.996603
4191	0	-0.298219	2.564257	9.722721	-0.002991	0.025635	0.097229	-0.220671	1.634770	0.995247
4192	0	-0.327215	2.540601	9.698127	-0.003280	0.025406	0.096981	-0.222763	1.631242	0.995138
4193	0	-0.298383	2.564099	9.673929	-0.002991	0.025635	0.096741	-0.217477	1.628449	0.992051
4194	0	-0.284680	2.552803	9.704156	-0.002855	0.025525	0.097042	-0.216123	1.623844	0.986192
4195	0	-0.286455	2.551279	9.661875	-0.002869	0.025513	0.096619	-0.218211	1.624230	0.989173
4196	0	-0.304294	2.563618	9.631314	-0.003044	0.025635	0.096313	-0.218674	1.627963	0.992954
4197	0	-0.286349	2.557158	9.619213	-0.002869	0.025574	0.096191	-0.223402	1.627110	0.993532
4198	0	-0.297542	2.569537	9.625239	-0.002980	0.025691	0.096253	-0.220455	1.626670	0.994218
4199	0	-0.304483	2.557194	9.649728	-0.003052	0.025574	0.096497	-0.224751	1.623820	0.994959
4200	0	-0.297610	2.569144	9.680290	-0.002977	0.025692	0.096803	-0.227515	1.627460	0.994691
4201	0	-0.274404	2.557329	9.655781	-0.002747	0.025574	0.096558	-0.230094	1.629650	0.993766
4202	0	-0.304334	2.575427	9.655791	-0.003047	0.025755	0.096558	-0.232979	1.630555	0.988705
4203	0	-0.286431	2.539177	9.643537	-0.002869	0.025391	0.096436	-0.233768	1.630658	0.988296
4204	0	-0.322609	2.546030	9.612764	-0.003226	0.025454	0.096129	-0.227721	1.635545	0.983052
4205	0	-0.311527	2.551390	9.643515	-0.003113	0.025513	0.096436	-0.228394	1.643488	0.984379
4206	0	-0.305698	2.545575	9.686128	-0.003057	0.025454	0.096862	-0.227815	1.648032	0.980605
4207	0	-0.305062	2.557201	9.735156	-0.003052	0.025574	0.097351	-0.231985	1.651835	0.979774
4208	0	-0.335901	2.550999	9.710746	-0.003355	0.025509	0.097108	-0.232770	1.661478	0.980748
4209	0	-0.323815	2.557768	9.710578	-0.003235	0.025574	0.097107	-0.230104	1.670350	0.979154
4210	0	-0.311735	2.570731	9.704208	-0.003119	0.025703	0.097043	-0.227632	1.673031	0.974463
4211	0	-0.305016	2.576096	9.765521	-0.003052	0.025757	0.097656	-0.224926	1.676327	0.973403
4212	0	-0.286292	2.601183	9.759158	-0.002866	0.026009	0.097592	-0.223229	1.678182	0.974710
4213	0	-0.298940	2.593551	9.753540	-0.002991	0.025940	0.097534	-0.230572	1.681786	0.975011
4214	0	-0.298787	2.593314	9.710814	-0.002989	0.025930	0.097109	-0.229345	1.685811	0.968178
4215	0	-0.304119	2.576313	9.722767	-0.003052	0.025757	0.097229	-0.224051	1.678885	0.965184
4216	0	-0.315169	2.595396	9.753092	-0.003153	0.025952	0.097531	-0.224208	1.682672	0.962294
4217	0	-0.329022	2.594215	9.777792	-0.003296	0.025940	0.097778	-0.223712	1.681351	0.958316
4218	0	-0.303316	2.582362	9.753297	-0.003041	0.025822	0.097533	-0.223620	1.677251	0.960503
4219	0	-0.298436	2.563896	9.747224	-0.002991	0.025635	0.097473	-0.220890	1.675114	0.963652
4220	0	-0.315183	2.564944	9.771384	-0.003161	0.025642	0.097715	-0.214801	1.669337	0.960817
4221	0	-0.309870	2.606475	9.728976	-0.003113	0.026062	0.097290	-0.213829	1.658415	0.961589
4222	0	-0.301660	2.564420	9.728809	-0.003024	0.025640	0.097289	-0.210474	1.654977	0.958762
4223	0	-0.297912	2.594371	9.698421	-0.002991	0.025940	0.096985	-0.208207	1.646846	0.959542
4224	0	-0.314046	2.582512	9.667797	-0.003151	0.025825	0.096678	-0.209748	1.639960	0.961186
4225	0	-0.328901	2.557479	9.655757	-0.003296	0.025574	0.096558	-0.210570	1.637181	0.955350
4226	0	-0.297001	2.582390	9.606750	-0.002977	0.025820	0.096068	-0.207841	1.633820	0.958794
4227	0	-0.322986	2.557418	9.631352	-0.003235	0.025574	0.096313	-0.209481	1.633184	0.961392
4228	0	-0.297416	2.545147	9.606960	-0.002981	0.025452	0.096069	-0.211813	1.630197	0.957686
4229	0	-0.286016	2.569260	9.613148	-0.002869	0.025696	0.096130	-0.217826	1.625532	0.957605
4230	0	-0.309400	2.556686	9.607138	-0.003097	0.025567	0.096071	-0.220223	1.627671	0.960605
4231	0	-0.280610	2.545342	9.588581	-0.002808	0.025452	0.095886	-0.220153	1.631037	0.959804
4232	0	-0.292012	2.551927	9.637278	-0.002927	0.025516	0.096374	-0.217872	1.628444	0.959627
4233	0	-0.262087	2.582150	9.600742	-0.002625	0.025818	0.096008	-0.215606	1.629357	0.958251
4234	0	-0.298308	2.557988	9.588449	-0.002984	0.025580	0.095884	-0.218263	1.633355	0.958947
4235	0	-0.293415	2.563721	9.606855	-0.002930	0.025635	0.096069	-0.217319	1.643615	0.955423
4236	0	-0.281634	2.588535	9.625011	-0.002817	0.025884	0.096251	-0.217425	1.647791	0.955027
4237	0	-0.293078	2.594196	9.661808	-0.002930	0.025940	0.096619	-0.217243	1.654161	0.961210
4238	0	-0.317774	2.594348	9.655575	-0.003177	0.025944	0.096556	-0.219489	1.660466	0.954279
4239	0	-0.280884	2.600221	9.716760	-0.002808	0.026001	0.097168	-0.220195	1.666981	0.961862
4240	0	-0.311882	2.575949	9.710568	-0.003116	0.025759	0.097106	-0.221377	1.675707	0.964585
4241	0	-0.305166	2.551504	9.765564	-0.003052	0.025513	0.097656	-0.220713	1.680708	0.963744
4242	0	-0.293112	2.581953	9.734970	-0.002930	0.025822	0.097349	-0.225306	1.687447	0.962969
4243	0	-0.305185	2.588227	9.783846	-0.003052	0.025879	0.097839	-0.223442	1.692668	0.964709
4244	0	-0.292740	2.600423	9.771613	-0.002931	0.026007	0.097715	-0.228385	1.694112	0.959795
4245	0	-0.299102	2.600674	9.808196	-0.002991	0.026001	0.098083	-0.223833	1.699558	0.968649
4246	0	-0.304913	2.588826	9.789699	-0.003053	0.025889	0.097897	-0.227303	1.700607	0.968717
4247	0	-0.329463	2.582358	9.765478	-0.003296	0.025818	0.097656	-0.222772	1.704278	0.971360
4248	0	-0.298448	2.595282	9.710262	-0.002989	0.025950	0.097103	-0.222020	1.704444	0.969500
4249	0	-0.310717	2.600141	9.771735	-0.003113	0.026001	0.097717	-0.223644	1.703187	0.969444
4250	0	-0.291681	2.606172	9.735122	-0.002919	0.026062	0.097351	-0.226050	1.705593	0.970740
4251	0	-0.292195	2.600210	9.777825	-0.002930	0.026001	0.097778	-0.226826	1.701942	0.969152
4252	0	-0.314999	2.588288	9.710571	-0.003159	0.025881	0.097106	-0.226424	1.697270	0.962813
4253	0	-0.291610	2.575955	9.710662	-0.002930	0.025757	0.097107	-0.225416	1.686888	0.962192
4254	0	-0.271472	2.582064	9.716769	-0.002720	0.025823	0.097167	-0.229812	1.686120	0.957394
4255	0	-0.292499	2.575807	9.716778	-0.002930	0.025757	0.097168	-0.230525	1.685874	0.961787
4256	0	-0.309330	2.576219	9.680021	-0.003103	0.025759	0.096801	-0.228411	1.679596	0.954044
4257	0	-0.310560	2.551195	9.674115	-0.003113	0.025513	0.096741	-0.231370	1.676482	0.955780
4258	0	-0.316011	2.575740	9.643487	-0.003160	0.025755	0.096436	-0.230482	1.682264	0.954487
4259	0	-0.304670	2.563583	9.680164	-0.003052	0.025635	0.096802	-0.231262	1.681599	0.952335
4260	0	-0.297460	2.600123	9.667938	-0.002981	0.026003	0.096679	-0.235375	1.679179	0.952252
4261	0	-0.310835	2.575800	9.643538	-0.003113	0.025757	0.096436	-0.236108	1.679188	0.950089
4262	0	-0.303950	2.545337	9.606855	-0.003043	0.025454	0.096068	-0.238467	1.680063	0.956787
4263	0	-0.292885	2.551877	9.594568	-0.002930	0.025513	0.095947	-0.233148	1.684213	0.949436
4264	0	-0.329253	2.570974	9.624804	-0.003295	0.025707	0.096249	-0.232173	1.686550	0.946403
4265	0	-0.298880	2.545569	9.655661	-0.002991	0.025452	0.096558	-0.229427	1.689467	0.948343
4266	0	-0.299013	2.545897	9.685992	-0.002987	0.025459	0.096860	-0.231746	1.698287	0.942819
4267	0	-0.311297	2.551318	9.735094	-0.003113	0.025513	0.097351	-0.233244	1.703603	0.944188
4268	0	-0.292905	2.587911	9.716701	-0.002931	0.025879	0.097167	-0.235073	1.706912	0.945892
4269	0	-0.286924	2.600294	9.716743	-0.002869	0.026001	0.097168	-0.234888	1.712697	0.949551
4270	0	-0.299195	2.582201	9.698286	-0.002992	0.025822	0.096983	-0.236591	1.718130	0.950496
4271	0	-0.316984	2.557781	9.716703	-0.003174	0.025574	0.097168	-0.233844	1.718706	0.948345
4272	0	-0.292256	2.588707	9.728702	-0.002922	0.025887	0.097287	-0.235247	1.724391	0.945747
4273	0	-0.305174	2.575698	9.802242	-0.003052	0.025757	0.098022	-0.237169	1.729479	0.947453
4274	0	-0.286613	2.569722	9.771603	-0.002869	0.025696	0.097716	-0.237580	1.731728	0.946660
4275	0	-0.292811	2.600182	9.704572	-0.002930	0.026001	0.097046	-0.238644	1.735040	0.947781
4276	0	-0.323012	2.576007	9.802097	-0.003232	0.025758	0.098022	-0.238062	1.738023	0.949556
4277	0	-0.298644	2.588001	9.765609	-0.002991	0.025879	0.097656	-0.238819	1.738287	0.947987
4278	0	-0.315907	2.594168	9.753347	-0.003165	0.025942	0.097533	-0.241027	1.736398	0.945324
4279	0	-0.286799	2.538853	9.722957	-0.002869	0.025391	0.097229	-0.245580	1.740753	0.947989
4280	0	-0.291974	2.563220	9.710758	-0.002929	0.025630	0.097108	-0.245111	1.735604	0.951245
4281	0	-0.298543	2.563753	9.796086	-0.002991	0.025635	0.097961	-0.244056	1.734712	0.955145
4282	0	-0.315723	2.539828	9.734861	-0.003163	0.025395	0.097349	-0.242738	1.732878	0.956093
4283	0	-0.286313	2.557402	9.704598	-0.002869	0.025574	0.097046	-0.244411	1.731700	0.948749
4284	0	-0.297730	2.569671	9.692368	-0.002980	0.025696	0.096924	-0.245389	1.733467	0.947896
4285	0	-0.304532	2.563595	9.735096	-0.003052	0.025635	0.097351	-0.246126	1.731249	0.947729
4286	0	-0.309679	2.545572	9.741071	-0.003100	0.025454	0.097411	-0.245672	1.732257	0.949279
4287	0	-0.286348	2.569950	9.673989	-0.002869	0.025696	0.096741	-0.243370	1.731446	0.947781
4288	0	-0.309645	2.570603	9.679913	-0.003103	0.025702	0.096800	-0.241204	1.728772	0.946108
4289	0	-0.310910	2.539466	9.704496	-0.003113	0.025391	0.097046	-0.238478	1.729682	0.946513
4290	0	-0.304201	2.546166	9.710450	-0.003045	0.025459	0.097105	-0.237653	1.731307	0.940308
4291	0	-0.316634	2.557006	9.686401	-0.003174	0.025574	0.096863	-0.244101	1.727853	0.940615
4292	0	-0.290698	2.581016	9.698705	-0.002915	0.025810	0.096987	-0.246293	1.723378	0.941133
4293	0	-0.298918	2.557129	9.680245	-0.002991	0.025574	0.096802	-0.251356	1.726708	0.945281
4294	0	-0.286262	2.599857	9.777849	-0.002866	0.025995	0.097779	-0.249575	1.728222	0.947668
4295	0	-0.292797	2.545215	9.747307	-0.002930	0.025452	0.097473	-0.251148	1.731357	0.955369
4296	0	-0.298558	2.551398	9.655639	-0.002988	0.025513	0.096557	-0.251686	1.733854	0.954865
4297	0	-0.298945	2.569909	9.753335	-0.002991	0.025696	0.097534	-0.249842	1.737516	0.949975
4298	0	-0.322763	2.545981	9.686043	-0.003233	0.025457	0.096861	-0.249212	1.736521	0.959834
4299	0	-0.322926	2.532710	9.735191	-0.003235	0.025330	0.097351	-0.254312	1.735234	0.961775
4300	0	-0.291690	2.575278	9.722959	-0.002919	0.025751	0.097230	-0.254416	1.737733	0.962900
4301	0	-0.304730	2.569714	9.692361	-0.003052	0.025696	0.096924	-0.255083	1.737742	0.968642
4302	0	-0.322712	2.563983	9.795962	-0.003226	0.025637	0.097960	-0.253509	1.743791	0.970438
4303	0	-0.299141	2.557263	9.710720	-0.002991	0.025574	0.097107	-0.256810	1.749691	0.968709
4304	0	-0.292912	2.563413	9.722849	-0.002932	0.025632	0.097229	-0.256262	1.751978	0.967922
4305	0	-0.311012	2.575755	9.722890	-0.003113	0.025757	0.097229	-0.257472	1.754040	0.966265
4306	0	-0.316978	2.588302	9.759340	-0.003169	0.025880	0.097594	-0.255749	1.759975	0.964154
4307	0	-0.304650	2.557314	9.729036	-0.003052	0.025574	0.097290	-0.258639	1.759084	0.969151
4308	0	-0.315750	2.569378	9.710715	-0.003163	0.025694	0.097107	-0.260913	1.757530	0.969665
4309	0	-0.317035	2.593816	9.741270	-0.003174	0.025940	0.097412	-0.265142	1.758697	0.973652
4310	0	-0.303882	2.575466	9.716868	-0.003045	0.025753	0.097169	-0.265269	1.756670	0.971077
4311	0	-0.298741	2.551708	9.747210	-0.002991	0.025513	0.097473	-0.262130	1.758031	0.970921
4312	0	-0.328505	2.558380	9.716486	-0.003289	0.025582	0.097165	-0.262460	1.758392	0.968912
4313	0	-0.347517	2.533231	9.704532	-0.003479	0.025330	0.097046	-0.261428	1.759111	0.970993
4314	0	-0.304033	2.570498	9.734812	-0.003044	0.025701	0.097349	-0.258351	1.759898	0.969448
4315	0	-0.310908	2.588262	9.716710	-0.003113	0.025879	0.097168	-0.256049	1.760787	0.971038
4316	0	-0.304030	2.570417	9.716576	-0.003045	0.025702	0.097166	-0.256085	1.760453	0.966176
4317	0	-0.317298	2.575545	9.765664	-0.003174	0.025757	0.097656	-0.259787	1.764614	0.966385
4318	0	-0.292582	2.618309	9.753351	-0.002929	0.026180	0.097534	-0.258494	1.766417	0.968126
4319	0	-0.311048	2.569875	9.728933	-0.003113	0.025696	0.097290	-0.257075	1.768909	0.967818
4320	0	-0.304693	2.564164	9.710475	-0.003048	0.025640	0.097105	-0.257809	1.772866	0.969508
4321	0	-0.328975	2.551357	9.686277	-0.003296	0.025513	0.096863	-0.258962	1.770938	0.969568
4322	0	-0.321779	2.569421	9.735095	-0.003222	0.025697	0.097350	-0.263941	1.770747	0.963624
4323	0	-0.316845	2.594402	9.741120	-0.003174	0.025940	0.097412	-0.261214	1.769750	0.963222
4324	0	-0.279243	2.576900	9.685886	-0.002797	0.025764	0.096860	-0.257930	1.769503	0.960704
4325	0	-0.335321	2.557231	9.704640	-0.003357	0.025574	0.097046	-0.261725	1.770367	0.963587
4326	0	-0.304074	2.532945	9.692301	-0.003045	0.025326	0.096924	-0.259507	1.770512	0.965077
4327	0	-0.322945	2.545360	9.735075	-0.003235	0.025452	0.097351	-0.259366	1.769462	0.967609
4328	0	-0.291438	2.551837	9.728849	-0.002919	0.025516	0.097289	-0.258154	1.769097	0.965160
4329	0	-0.323098	2.563922	9.649553	-0.003235	0.025635	0.096497	-0.254968	1.769763	0.965074
4330	0	-0.304236	2.558636	9.704203	-0.003044	0.025582	0.097043	-0.252307	1.772866	0.967511
4331	0	-0.317538	2.526796	9.686290	-0.003174	0.025269	0.096863	-0.254906	1.779809	0.959748
4332	0	-0.310962	2.569804	9.673985	-0.003117	0.025694	0.096741	-0.252077	1.776935	0.958722
4333	0	-0.286470	2.551711	9.643450	-0.002869	0.025513	0.096436	-0.248909	1.777516	0.957240
4334	0	-0.297923	2.558360	9.643246	-0.002983	0.025582	0.096433	-0.249458	1.778201	0.955397
4335	0	-0.310955	2.557857	9.661748	-0.003113	0.025574	0.096619	-0.245825	1.779601	0.959239
4336	0	-0.291936	2.540256	9.643219	-0.002924	0.025400	0.096433	-0.245058	1.779434	0.958314
4337	0	-0.292879	2.551597	9.692299	-0.002930	0.025513	0.096924	-0.243219	1.783532	0.955122
4338	0	-0.298674	2.576172	9.692224	-0.002990	0.025763	0.096922	-0.246280	1.785194	0.954618
4339	0	-0.298594	2.551785	9.631226	-0.002991	0.025513	0.096313	-0.242233	1.784814	0.953899
4340	0	-0.309974	2.552243	9.685999	-0.003103	0.025522	0.096860	-0.244088	1.785911	0.951955
4341	0	-0.299161	2.551314	9.692368	-0.002991	0.025513	0.096924	-0.245674	1.792037	0.957262
4342	0	-0.298902	2.588067	9.716666	-0.002993	0.025879	0.097167	-0.245674	1.793035	0.956452
4343	0	-0.299084	2.563259	9.668026	-0.002991	0.025635	0.096680	-0.250281	1.798289	0.951968
4344	0	-0.329452	2.562898	9.716927	-0.003297	0.025630	0.097169	-0.253622	1.800741	0.956714
4345	0	-0.310541	2.563843	9.698413	-0.003113	0.025635	0.096985	-0.251354	1.797432	0.955168
4346	0	-0.309178	2.564186	9.777652	-0.003098	0.025641	0.097776	-0.252985	1.794947	0.955596
4347	0	-0.311150	2.582305	9.710560	-0.003113	0.025818	0.097107	-0.248936	1.798595	0.956732
4348	0	-0.323150	2.570541	9.789756	-0.003233	0.025705	0.097898	-0.250838	1.802085	0.952462
4349	0	-0.298928	2.575991	9.771652	-0.002991	0.025757	0.097717	-0.249366	1.805565	0.956402
4350	0	-0.286494	2.558204	9.728748	-0.002866	0.025579	0.097288	-0.248442	1.809703	0.958877
4351	0	-0.274407	2.587787	9.759556	-0.002747	0.025879	0.097595	-0.251727	1.811970	0.956159
4352	0	-0.291894	2.593722	9.722915	-0.002925	0.025937	0.097229	-0.253617	1.810274	0.954499
4353	0	-0.310494	2.581933	9.704576	-0.003113	0.025818	0.097046	-0.253969	1.806424	0.953290
4354	0	-0.297022	2.582167	9.783831	-0.002975	0.025821	0.097838	-0.255016	1.805590	0.959306
4355	0	-0.292350	2.563973	9.753306	-0.002930	0.025635	0.097534	-0.251358	1.803653	0.960815
4356	0	-0.327811	2.571089	9.704175	-0.003284	0.025705	0.097043	-0.246947	1.802613	0.964446
4357	0	-0.322664	2.575871	9.674050	-0.003235	0.025757	0.096741	-0.246840	1.798314	0.964281
4358	0	-0.315099	2.539775	9.673887	-0.003158	0.025393	0.096740	-0.243888	1.795839	0.964106
4359	0	-0.304146	2.588265	9.704522	-0.003052	0.025879	0.097046	-0.241592	1.789202	0.962522
4360	0	-0.308670	2.546144	9.698233	-0.003093	0.025458	0.096983	-0.239978	1.787393	0.958678
4361	0	-0.304262	2.551649	9.741140	-0.003052	0.025513	0.097412	-0.237663	1.782110	0.959947
4362	0	-0.308652	2.527440	9.673929	-0.003095	0.025275	0.096739	-0.240809	1.777875	0.962484
4363	0	-0.298585	2.569742	9.667941	-0.002991	0.025696	0.096680	-0.241071	1.777408	0.970100
4364	0	-0.291890	2.558192	9.698254	-0.002920	0.025577	0.096984	-0.236820	1.781089	0.965484
4365	0	-0.280284	2.576382	9.618968	-0.002808	0.025757	0.096191	-0.230588	1.780702	0.963989
4366	0	-0.327978	2.564605	9.624940	-0.003286	0.025648	0.096249	-0.235242	1.778237	0.964189
4367	0	-0.316716	2.551308	9.698498	-0.003174	0.025513	0.096985	-0.236888	1.775739	0.960983
4368	0	-0.309500	2.551425	9.667942	-0.003099	0.025513	0.096680	-0.237184	1.775762	0.961087
4369	0	-0.335336	2.545492	9.655688	-0.003357	0.025452	0.096558	-0.235345	1.776790	0.960105
4370	0	-0.304244	2.576612	9.722623	-0.003045	0.025763	0.097227	-0.233180	1.778898	0.955179
4371	0	-0.298958	2.569901	9.673991	-0.002991	0.025696	0.096741	-0.231368	1.782711	0.948207
4372	0	-0.310879	2.551821	9.692204	-0.003111	0.025518	0.096922	-0.233671	1.785441	0.947484
4373	0	-0.305094	2.563482	9.686280	-0.003052	0.025635	0.096863	-0.235646	1.789628	0.945894
4374	0	-0.305250	2.569473	9.729002	-0.003051	0.025695	0.097290	-0.237697	1.796693	0.937591
4375	0	-0.280658	2.575845	9.747275	-0.002808	0.025757	0.097473	-0.237893	1.800624	0.936981
4376	0	-0.323283	2.551862	9.728829	-0.003233	0.025516	0.097289	-0.236418	1.805579	0.941738
4377	0	-0.292848	2.563561	9.710675	-0.002930	0.025635	0.097107	-0.237502	1.809314	0.940893
4378	0	-0.311034	2.570183	9.753190	-0.003111	0.025697	0.097533	-0.233575	1.813817	0.941332
4379	0	-0.304658	2.606141	9.716829	-0.003052	0.026062	0.097168	-0.236466	1.813042	0.947401
4380	0	-0.316032	2.581695	9.783922	-0.003164	0.025816	0.097839	-0.237362	1.813665	0.945157
4381	0	-0.298422	2.587927	9.753428	-0.002991	0.025879	0.097534	-0.239018	1.811396	0.945147
4382	0	-0.297205	2.600292	9.790006	-0.002978	0.026001	0.097900	-0.238883	1.809414	0.945330
4383	0	-0.304395	2.581597	9.771803	-0.003052	0.025818	0.097717	-0.243179	1.805678	0.942591
4384	0	-0.321268	2.587281	9.729157	-0.003220	0.025874	0.097291	-0.246813	1.802913	0.938401
4385	0	-0.316778	2.570106	9.710574	-0.003174	0.025696	0.097107	-0.242743	1.801123	0.939673
4386	0	-0.303569	2.570637	9.692084	-0.003040	0.025705	0.096921	-0.243617	1.800951	0.937855
4387	0	-0.286095	2.587961	9.637455	-0.002869	0.025879	0.096375	-0.244849	1.797214	0.932296
4388	0	-0.315096	2.576204	9.631259	-0.003159	0.025758	0.096313	-0.241899	1.793576	0.928626
4389	0	-0.298489	2.527082	9.686238	-0.002991	0.025269	0.096863	-0.241337	1.792009	0.927475
4390	0	-0.297420	2.552189	9.710472	-0.002979	0.025517	0.097106	-0.237075	1.791336	0.924396
4391	0	-0.304918	2.545535	9.649569	-0.003052	0.025452	0.096497	-0.234768	1.793487	0.924833
4392	0	-0.298181	2.570640	9.710411	-0.002986	0.025702	0.097105	-0.232173	1.793884	0.921379
4393	0	-0.304452	2.557552	9.637427	-0.003052	0.025574	0.096375	-0.232099	1.790683	0.915495
4394	0	-0.309148	2.558105	9.686089	-0.003098	0.025577	0.096862	-0.228932	1.787784	0.911671
4395	0	-0.292652	2.544833	9.570411	-0.002930	0.025452	0.095703	-0.234963	1.789231	0.909966
4396	0	-0.310301	2.532209	9.619246	-0.003107	0.025322	0.096192	-0.236984	1.789650	0.912881
4397	0	-0.305019	2.582303	9.612904	-0.003052	0.025818	0.096130	-0.232915	1.792957	0.915065
4398	0	-0.274145	2.601590	9.655337	-0.002744	0.026011	0.096555	-0.228552	1.795458	0.913202
4399	0	-0.304800	2.563327	9.649710	-0.003052	0.025635	0.096497	-0.232382	1.796256	0.911116
4400	0	-0.267613	2.575278	9.661877	-0.002678	0.025753	0.096619	-0.234690	1.799319	0.910511
4401	0	-0.286821	2.575763	9.643535	-0.002869	0.025757	0.096436	-0.235779	1.803920	0.907992
4402	0	-0.292861	2.569942	9.692220	-0.002930	0.025697	0.096923	-0.234675	1.807795	0.905233
4403	0	-0.316931	2.557260	9.698531	-0.003174	0.025574	0.096985	-0.238068	1.807744	0.903712
4404	0	-0.286096	2.569343	9.722885	-0.002860	0.025693	0.097229	-0.239498	1.813872	0.901797
4405	0	-0.286893	2.569665	9.722877	-0.002869	0.025696	0.097229	-0.240565	1.819287	0.900688
4406	0	-0.305103	2.594232	9.692255	-0.003053	0.025941	0.096923	-0.240963	1.822474	0.905124
4407	0	-0.310921	2.588198	9.783866	-0.003113	0.025879	0.097839	-0.239492	1.823519	0.906787
4408	0	-0.316105	2.570719	9.759201	-0.003167	0.025702	0.097593	-0.235032	1.821687	0.913769
4409	0	-0.304963	2.575567	9.777869	-0.003052	0.025757	0.097778	-0.238431	1.824392	0.909413
4410	0	-0.317131	2.581902	9.692272	-0.003170	0.025815	0.096924	-0.235762	1.830986	0.911241
4411	0	-0.304735	2.557513	9.704567	-0.003052	0.025574	0.097046	-0.236125	1.831073	0.905188
4412	0	-0.310281	2.557738	9.734971	-0.003104	0.025576	0.097350	-0.236187	1.834581	0.905119
4413	0	-0.310679	2.551678	9.667880	-0.003113	0.025513	0.096680	-0.233441	1.832814	0.907399
4414	0	-0.309668	2.558566	9.734818	-0.003101	0.025581	0.097349	-0.230529	1.832597	0.915863
4415	0	-0.329223	2.575768	9.741201	-0.003296	0.025757	0.097412	-0.231679	1.833532	0.918813
4416	0	-0.310260	2.545397	9.722781	-0.003106	0.025453	0.097228	-0.232195	1.834622	0.918960
4417	0	-0.298678	2.569870	9.661800	-0.002991	0.025696	0.096619	-0.230793	1.835219	0.915106
4418	0	-0.316151	2.552237	9.716517	-0.003166	0.025518	0.097166	-0.228182	1.834986	0.913823
4419	0	-0.280287	2.582310	9.716672	-0.002808	0.025818	0.097168	-0.224111	1.834683	0.916693
4420	0	-0.285393	2.558348	9.686003	-0.002859	0.025583	0.096860	-0.225954	1.833855	0.916613
4421	0	-0.298695	2.557721	9.716717	-0.002991	0.025574	0.097168	-0.224018	1.834645	0.921528
4422	0	-0.291628	2.576723	9.722629	-0.002922	0.025764	0.097227	-0.221787	1.833167	0.922988
4423	0	-0.292610	2.563509	9.692385	-0.002930	0.025635	0.096924	-0.223445	1.834183	0.922213
4424	0	-0.304188	2.575884	9.692340	-0.003045	0.025757	0.096924	-0.223122	1.835635	0.923370
4425	0	-0.317042	2.544891	9.674156	-0.003174	0.025452	0.096741	-0.228596	1.836817	0.930129
4426	0	-0.286197	2.581009	9.723050	-0.002862	0.025812	0.097230	-0.233009	1.841914	0.928358
4427	0	-0.292924	2.581978	9.710644	-0.002930	0.025818	0.097107	-0.232790	1.846510	0.928982
4428	0	-0.304836	2.557844	9.686146	-0.003052	0.025577	0.096862	-0.232680	1.847732	0.926723
4429	0	-0.304650	2.557593	9.692341	-0.003052	0.025574	0.096924	-0.232146	1.846830	0.927040
4430	0	-0.286120	2.588990	9.747019	-0.002858	0.025883	0.097472	-0.225703	1.855379	0.925970
4431	0	-0.311167	2.570027	9.734993	-0.003113	0.025696	0.097351	-0.222512	1.859206	0.928749
4432	0	-0.311156	2.576783	9.716445	-0.003111	0.025765	0.097165	-0.221730	1.865073	0.927818
4433	0	-0.316645	2.563412	9.735148	-0.003174	0.025635	0.097351	-0.224645	1.861776	0.932018
4434	0	-0.285272	2.593710	9.771758	-0.002854	0.025938	0.097717	-0.227752	1.865036	0.926491
4435	0	-0.305266	2.569529	9.716808	-0.003052	0.025696	0.097168	-0.230321	1.871167	0.920513
4436	0	-0.305070	2.563196	9.753451	-0.003054	0.025633	0.097534	-0.233472	1.872893	0.922069
4437	0	-0.322563	2.575508	9.729081	-0.003235	0.025757	0.097290	-0.237710	1.867480	0.922700
4438	0	-0.284738	2.600044	9.680192	-0.002851	0.025997	0.096803	-0.235927	1.868980	0.925131
4439	0	-0.280417	2.545209	9.692381	-0.002808	0.025452	0.096924	-0.237529	1.870125	0.927196
4440	0	-0.310166	2.532932	9.704516	-0.003106	0.025330	0.097045	-0.239994	1.870115	0.930477
4441	0	-0.317147	2.551259	9.680186	-0.003174	0.025513	0.096802	-0.242125	1.872525	0.923835
4442	0	-0.286109	2.582015	9.698409	-0.002864	0.025817	0.096985	-0.240438	1.874421	0.924953
4443	0	-0.311045	2.575173	9.698630	-0.003113	0.025757	0.096985	-0.248595	1.876832	0.927948
4444	0	-0.279678	2.580687	9.710915	-0.002803	0.025807	0.097109	-0.251251	1.875009	0.926720
4445	0	-0.305150	2.526785	9.631367	-0.003052	0.025269	0.096313	-0.254113	1.879815	0.923425
4446	0	-0.317073	2.575443	9.680199	-0.003174	0.025755	0.096802	-0.256752	1.881364	0.923253
4447	0	-0.304991	2.563449	9.692396	-0.003052	0.025635	0.096924	-0.259150	1.884341	0.922052
4448	0	-0.316856	2.557487	9.710646	-0.003171	0.025573	0.097107	-0.258787	1.886680	0.925065
4449	0	-0.280230	2.551387	9.741195	-0.002808	0.025513	0.097412	-0.259521	1.885708	0.927979
4450	0	-0.297769	2.557696	9.692260	-0.002980	0.025576	0.096923	-0.259988	1.887899	0.925923
4451	0	-0.323278	2.564268	9.777631	-0.003235	0.025635	0.097778	-0.252833	1.890617	0.930322
4452	0	-0.304711	2.565285	9.734559	-0.003048	0.025650	0.097346	-0.251598	1.894754	0.932872
4453	0	-0.305116	2.581999	9.674018	-0.003052	0.025818	0.096741	-0.251092	1.899156	0.929271
4454	0	-0.317152	2.570172	9.710451	-0.003173	0.025700	0.097105	-0.250660	1.902701	0.928796
4455	0	-0.322894	2.563796	9.649593	-0.003235	0.025635	0.096497	-0.248874	1.900993	0.924159
4456	0	-0.328374	2.564289	9.667717	-0.003284	0.025640	0.096678	-0.248090	1.905259	0.927523
4457	0	-0.304732	2.569465	9.722945	-0.003052	0.025696	0.097229	-0.251501	1.905298	0.926200
4458	0	-0.292173	2.593506	9.704642	-0.002921	0.025937	0.097046	-0.255902	1.911093	0.923237
4459	0	-0.304805	2.575833	9.698458	-0.003052	0.025757	0.096985	-0.256226	1.911945	0.919627
4460	0	-0.316816	2.563543	9.686239	-0.003167	0.025638	0.096862	-0.260894	1.918177	0.920495
4461	0	-0.305303	2.575585	9.625267	-0.003052	0.025757	0.096252	-0.264138	1.924724	0.920222
4462	0	-0.323682	2.556812	9.722976	-0.003238	0.025571	0.097229	-0.269403	1.928786	0.918809
4463	0	-0.335332	2.557521	9.704563	-0.003357	0.025574	0.097046	-0.269729	1.929753	0.918192
4464	0	-0.316449	2.564262	9.710475	-0.003167	0.025638	0.097106	-0.265898	1.931803	0.916624
4465	0	-0.279967	2.569628	9.741221	-0.002808	0.025696	0.097412	-0.267487	1.927842	0.920765
4466	0	-0.315528	2.557654	9.710630	-0.003159	0.025574	0.097107	-0.266205	1.929185	0.918330
4467	0	-0.286544	2.576494	9.704384	-0.002869	0.025757	0.097046	-0.258680	1.930598	0.918553
4468	0	-0.285899	2.552918	9.704092	-0.002863	0.025528	0.097041	-0.259374	1.931165	0.921798
4469	0	-0.317168	2.563500	9.661866	-0.003174	0.025635	0.096619	-0.261076	1.933783	0.917466
4470	0	-0.298076	2.581941	9.680058	-0.002987	0.025818	0.096801	-0.261314	1.931827	0.916604
4471	0	-0.292272	2.581787	9.741232	-0.002930	0.025818	0.097412	-0.263399	1.928982	0.916786
4472	0	-0.303348	2.575305	9.704680	-0.003038	0.025756	0.097046	-0.268847	1.928436	0.915677
4473	0	-0.310938	2.557445	9.710685	-0.003113	0.025574	0.097107	-0.270055	1.929616	0.915811
4474	0	-0.304020	2.569806	9.783821	-0.003045	0.025697	0.097838	-0.270547	1.929173	0.911084
4475	0	-0.323030	2.557639	9.692328	-0.003235	0.025574	0.096924	-0.269521	1.929032	0.915329
4476	0	-0.267176	2.570078	9.710511	-0.002677	0.025701	0.097105	-0.271361	1.928167	0.917298
4477	0	-0.298745	2.582202	9.661765	-0.002991	0.025818	0.096619	-0.268565	1.929486	0.921884
4478	0	-0.297681	2.558087	9.692132	-0.002984	0.025581	0.096921	-0.271270	1.926274	0.921522
4479	0	-0.304711	2.557602	9.667923	-0.003052	0.025574	0.096680	-0.270672	1.926013	0.925917
4480	0	-0.322658	2.551779	9.643424	-0.003226	0.025517	0.096435	-0.271196	1.931425	0.926457
4481	0	-0.311000	2.563525	9.722896	-0.003113	0.025635	0.097229	-0.272701	1.933310	0.928949
4482	0	-0.322782	2.551111	9.655716	-0.003230	0.025513	0.096557	-0.276757	1.935755	0.934858
4483	0	-0.329582	2.563593	9.661835	-0.003296	0.025635	0.096619	-0.277409	1.940737	0.933560
4484	0	-0.305288	2.557693	9.625111	-0.003052	0.025576	0.096251	-0.277921	1.947093	0.934341
4485	0	-0.323552	2.582265	9.686150	-0.003235	0.025818	0.096863	-0.274296	1.952913	0.934584
4486	0	-0.305123	2.558484	9.734763	-0.003054	0.025582	0.097348	-0.273282	1.955221	0.927643
4487	0	-0.305006	2.563419	9.698507	-0.003052	0.025635	0.096985	-0.276067	1.958345	0.929450
4488	0	-0.304418	2.588398	9.680004	-0.003049	0.025877	0.096802	-0.269904	1.958018	0.931115
4489	0	-0.317277	2.551279	9.710694	-0.003174	0.025513	0.097107	-0.271903	1.961867	0.936084
4490	0	-0.286824	2.569730	9.680036	-0.002867	0.025696	0.096801	-0.272184	1.968633	0.937497
4491	0	-0.292727	2.575695	9.710698	-0.002930	0.025757	0.097107	-0.274119	1.970933	0.938911
4492	0	-0.298266	2.576103	9.716696	-0.002986	0.025757	0.097168	-0.271302	1.972228	0.943119
4493	0	-0.329079	2.582257	9.643446	-0.003296	0.025818	0.096436	-0.267735	1.971418	0.936846
4494	0	-0.309982	2.588800	9.673784	-0.003103	0.025887	0.096738	-0.269217	1.972542	0.939611
4495	0	-0.298708	2.545357	9.753379	-0.002991	0.025452	0.097534	-0.269063	1.973453	0.941677
4496	0	-0.303694	2.558097	9.753233	-0.003045	0.025577	0.097533	-0.266111	1.969233	0.946860
4497	0	-0.310888	2.551793	9.734983	-0.003113	0.025513	0.097351	-0.262032	1.969832	0.947952
4498	0	-0.303842	2.564674	9.734775	-0.003044	0.025644	0.097348	-0.261303	1.968375	0.951334
4499	0	-0.311110	2.551426	9.680140	-0.003113	0.025513	0.096802	-0.261562	1.971479	0.954532
4500	0	-0.334844	2.539557	9.698356	-0.003354	0.025393	0.096984	-0.261207	1.970090	0.954134
4501	0	-0.311028	2.563997	9.753289	-0.003113	0.025635	0.097534	-0.257148	1.972291	0.951915
4502	0	-0.304016	2.534407	9.698092	-0.003047	0.025339	0.096982	-0.253354	1.969556	0.949895
4503	0	-0.329131	2.557604	9.765580	-0.003296	0.025574	0.097656	-0.252764	1.969393	0.951659
4504	0	-0.304190	2.539759	9.673898	-0.003043	0.025394	0.096740	-0.251102	1.972987	0.952581
4505	0	-0.323102	2.569777	9.680136	-0.003235	0.025696	0.096802	-0.250919	1.973640	0.956316
4506	0	-0.328123	2.558108	9.698321	-0.003288	0.025578	0.096984	-0.248837	1.970653	0.956545
4507	0	-0.328754	2.569806	9.722869	-0.003296	0.025696	0.097229	-0.248285	1.966181	0.956255
4508	0	-0.290484	2.582232	9.741124	-0.002913	0.025822	0.097411	-0.249624	1.961416	0.950621
4509	0	-0.304534	2.612483	9.674044	-0.003052	0.026123	0.096741	-0.249551	1.959108	0.947342
4510	0	-0.272738	2.594628	9.716628	-0.002734	0.025943	0.097167	-0.247506	1.956396	0.943661
4511	0	-0.292441	2.575941	9.735055	-0.002930	0.025757	0.097351	-0.246532	1.955435	0.941362
4512	0	-0.248529	2.619194	9.692126	-0.002492	0.026189	0.096922	-0.244973	1.952873	0.942349
4513	0	-0.280221	2.600364	9.698431	-0.002808	0.026001	0.096985	-0.243932	1.951738	0.945145
4514	0	-0.272858	2.582172	9.606789	-0.002736	0.025823	0.096067	-0.247099	1.948114	0.944389
4515	0	-0.286186	2.569689	9.637442	-0.002869	0.025696	0.096375	-0.247862	1.945340	0.943842
4516	0	-0.290984	2.582322	9.667801	-0.002916	0.025820	0.096679	-0.245921	1.942932	0.946730
4517	0	-0.304189	2.551756	9.631250	-0.003052	0.025513	0.096313	-0.242264	1.936609	0.948641
4518	0	-0.284384	2.546577	9.582129	-0.002850	0.025461	0.095822	-0.238852	1.935008	0.949817
4519	0	-0.298762	2.563711	9.558052	-0.002991	0.025635	0.095581	-0.238185	1.936454	0.955455
4520	0	-0.316289	2.521678	9.618824	-0.003168	0.025211	0.096189	-0.233773	1.935472	0.957139
4521	0	-0.298721	2.558039	9.582353	-0.002991	0.025574	0.095825	-0.227904	1.936440	0.961002
4522	0	-0.291935	2.546799	9.606459	-0.002923	0.025464	0.096066	-0.225262	1.937250	0.958849
4523	0	-0.298707	2.557370	9.613049	-0.002991	0.025574	0.096130	-0.227334	1.938074	0.955811
4524	0	-0.328538	2.569316	9.576474	-0.003289	0.025695	0.095764	-0.231434	1.938667	0.957817
4525	0	-0.298751	2.569801	9.637402	-0.002991	0.025696	0.096375	-0.230863	1.939995	0.951554
4526	0	-0.304837	2.539428	9.661671	-0.003046	0.025394	0.096617	-0.233034	1.947704	0.950713
4527	0	-0.281026	2.582070	9.643471	-0.002808	0.025818	0.096436	-0.231628	1.955762	0.947825
4528	0	-0.293486	2.588574	9.692139	-0.002935	0.025884	0.096922	-0.231236	1.960159	0.949552
4529	0	-0.286765	2.563632	9.649620	-0.002869	0.025635	0.096497	-0.231419	1.964025	0.948429
4530	0	-0.298654	2.575747	9.728974	-0.002989	0.025760	0.097289	-0.236029	1.966461	0.944328
4531	0	-0.311374	2.558034	9.716620	-0.003113	0.025574	0.097168	-0.230218	1.972572	0.942316
4532	0	-0.324013	2.607786	9.728519	-0.003237	0.026074	0.097286	-0.228059	1.981408	0.938489
4533	0	-0.311390	2.600044	9.704601	-0.003113	0.026001	0.097046	-0.230615	1.987688	0.934326
4534	0	-0.312040	2.575695	9.704521	-0.003116	0.025755	0.097046	-0.230219	1.998130	0.939380
4535	0	-0.323609	2.582378	9.759361	-0.003235	0.025818	0.097595	-0.225271	2.004551	0.939001
4536	0	-0.329558	2.589607	9.783414	-0.003299	0.025890	0.097836	-0.220634	2.005966	0.936967
4537	0	-0.317522	2.569702	9.765588	-0.003174	0.025696	0.097656	-0.221231	2.012561	0.936596
4538	0	-0.323522	2.582209	9.783788	-0.003238	0.025820	0.097838	-0.220553	2.014745	0.936530
4539	0	-0.329165	2.588052	9.771700	-0.003296	0.025879	0.097717	-0.220783	2.014942	0.939827
4540	0	-0.346095	2.569968	9.741122	-0.003470	0.025699	0.097411	-0.221657	2.009194	0.937382
4541	0	-0.335344	2.588218	9.735032	-0.003357	0.025879	0.097351	-0.219806	2.010239	0.933575
4542	0	-0.315893	2.594729	9.734900	-0.003167	0.025946	0.097349	-0.220045	2.005911	0.934652
4543	0	-0.329187	2.581908	9.716778	-0.003296	0.025818	0.097168	-0.220725	2.006337	0.937708
4544	0	-0.303682	2.582155	9.728884	-0.003044	0.025820	0.097289	-0.220702	2.003040	0.939656
4545	0	-0.292259	2.593918	9.680218	-0.002930	0.025940	0.096802	-0.223654	1.999943	0.935624
4546	0	-0.309165	2.557044	9.668027	-0.003098	0.025572	0.096680	-0.227409	1.997120	0.937872
4547	0	-0.297993	2.570021	9.680092	-0.002991	0.025696	0.096802	-0.224257	1.989797	0.932141
4548	0	-0.278234	2.576595	9.661673	-0.002787	0.025765	0.096617	-0.225663	1.989892	0.930688
4549	0	-0.280021	2.557751	9.649580	-0.002808	0.025574	0.096497	-0.223287	1.986394	0.934522
4550	0	-0.285085	2.583136	9.661503	-0.002854	0.025825	0.096617	-0.217338	1.987407	0.943650
4551	0	-0.292426	2.587968	9.588619	-0.002930	0.025879	0.095886	-0.218482	1.986158	0.944759
4552	0	-0.297249	2.551250	9.643514	-0.002980	0.025514	0.096435	-0.221935	1.982268	0.944596
4553	0	-0.280158	2.575833	9.564187	-0.002808	0.025757	0.095642	-0.222211	1.980284	0.946771
4554	0	-0.291982	2.521545	9.625011	-0.002918	0.025210	0.096251	-0.218200	1.987097	0.948833
4555	0	-0.292650	2.557701	9.551924	-0.002930	0.025574	0.095520	-0.216300	1.988405	0.948527
4556	0	-0.286303	2.539731	9.618924	-0.002863	0.025396	0.096189	-0.217200	1.993511	0.952056
4557	0	-0.317563	2.557434	9.600808	-0.003174	0.025574	0.096008	-0.218411	2.000589	0.947031
4558	0	-0.293308	2.563721	9.625110	-0.002934	0.025636	0.096251	-0.218617	2.005103	0.945977
4559	0	-0.292815	2.575974	9.588550	-0.002930	0.025757	0.095886	-0.217160	2.008319	0.943578
4560	0	-0.292798	2.576378	9.625017	-0.002927	0.025763	0.096251	-0.217680	2.014646	0.941548
4561	0	-0.324082	2.526953	9.692338	-0.003235	0.025269	0.096924	-0.218437	2.026479	0.940407
4562	0	-0.324860	2.582017	9.686144	-0.003247	0.025819	0.096862	-0.218730	2.033003	0.930239
4563	0	-0.306119	2.576089	9.686142	-0.003052	0.025757	0.096863	-0.215897	2.048776	0.935740
4564	0	-0.300890	2.607053	9.667662	-0.003010	0.026070	0.096677	-0.216847	2.052736	0.934574
4565	0	-0.299013	2.581944	9.735068	-0.002991	0.025818	0.097351	-0.217065	2.057044	0.938207
4566	0	-0.304924	2.575888	9.735039	-0.003051	0.025760	0.097350	-0.220064	2.060252	0.937344
4567	0	-0.317211	2.605874	9.784028	-0.003174	0.026062	0.097839	-0.225970	2.063292	0.942245
4568	0	-0.292458	2.599679	9.729040	-0.002927	0.025994	0.097291	-0.225104	2.065723	0.944254
4569	0	-0.323129	2.587782	9.820597	-0.003235	0.025879	0.098206	-0.228428	2.066676	0.945208
4570	0	-0.304170	2.612540	9.789910	-0.003045	0.026120	0.097900	-0.224396	2.067838	0.947329
4571	0	-0.310850	2.618238	9.802305	-0.003113	0.026184	0.098022	-0.228505	2.067974	0.957848
4572	0	-0.322061	2.587490	9.784055	-0.003226	0.025875	0.097840	-0.230773	2.066542	0.953574
4573	0	-0.341025	2.588333	9.777742	-0.003418	0.025879	0.097778	-0.227611	2.062790	0.948158
4574	0	-0.327366	2.558294	9.771545	-0.003281	0.025582	0.097715	-0.228913	2.059869	0.945648
4575	0	-0.316390	2.593933	9.753466	-0.003174	0.025940	0.097534	-0.231770	2.053582	0.948908
4576	0	-0.290147	2.575821	9.680116	-0.002911	0.025755	0.096802	-0.229967	2.048104	0.950012
4577	0	-0.297981	2.581860	9.704604	-0.002991	0.025818	0.097046	-0.231166	2.040631	0.948953
4578	0	-0.296229	2.563747	9.674049	-0.002970	0.025636	0.096741	-0.231145	2.037084	0.945869
4579	0	-0.298221	2.581640	9.692448	-0.002991	0.025818	0.096924	-0.234946	2.032337	0.942209
4580	0	-0.278181	2.581648	9.698542	-0.002790	0.025814	0.096986	-0.234191	2.027442	0.944732
4581	0	-0.298317	2.575687	9.631370	-0.002991	0.025757	0.096313	-0.236217	2.023735	0.945061
4582	0	-0.290667	2.594369	9.661788	-0.002914	0.025940	0.096619	-0.233849	2.019822	0.946344
4583	0	-0.286668	2.581562	9.582586	-0.002869	0.025818	0.095825	-0.238527	2.022502	0.943882
4584	0	-0.304315	2.569153	9.588720	-0.003048	0.025691	0.095887	-0.239931	2.021929	0.941394
4585	0	-0.292229	2.569994	9.619053	-0.002930	0.025696	0.096191	-0.237093	2.018386	0.945117
4586	0	-0.322068	2.551795	9.637323	-0.003221	0.025520	0.096373	-0.241873	2.023501	0.944393
4587	0	-0.304873	2.551472	9.594682	-0.003052	0.025513	0.095947	-0.241581	2.024970	0.951556
4588	0	-0.304016	2.551897	9.600593	-0.003046	0.025517	0.096006	-0.240720	2.023157	0.954842
4589	0	-0.292746	2.550872	9.600942	-0.002930	0.025513	0.096008	-0.247512	2.025550	0.953551
4590	0	-0.298821	2.568713	9.637640	-0.002987	0.025687	0.096376	-0.249613	2.032012	0.954267
4591	0	-0.329337	2.551059	9.637516	-0.003296	0.025513	0.096375	-0.254194	2.034068	0.956241
4592	0	-0.310717	2.563101	9.686351	-0.003108	0.025630	0.096864	-0.255052	2.038054	0.958930
4593	0	-0.305231	2.569709	9.661829	-0.003052	0.025696	0.096619	-0.255418	2.043654	0.953830
4594	0	-0.287335	2.576341	9.631119	-0.002871	0.025759	0.096313	-0.251840	2.051817	0.952580
4595	0	-0.298806	2.588200	9.637376	-0.002991	0.025879	0.096375	-0.250257	2.053728	0.956281
4596	0	-0.304756	2.588556	9.728786	-0.003047	0.025885	0.097288	-0.251154	2.059340	0.956000
4597	0	-0.299411	2.600094	9.820547	-0.002991	0.026001	0.098206	-0.253155	2.068118	0.956997
4598	0	-0.299468	2.588018	9.747168	-0.002997	0.025878	0.097472	-0.252587	2.069985	0.963351
4599	0	-0.323359	2.587625	9.729079	-0.003235	0.025879	0.097290	-0.257690	2.073494	0.960900
4600	0	-0.334864	2.581657	9.680175	-0.003355	0.025812	0.096803	-0.254527	2.071142	0.961379
4601	0	-0.311225	2.587935	9.704580	-0.003113	0.025879	0.097046	-0.255989	2.075477	0.963076
4602	0	-0.316767	2.594027	9.735020	-0.003173	0.025940	0.097350	-0.257747	2.074514	0.970762
4603	0	-0.329617	2.563778	9.802166	-0.003296	0.025635	0.098022	-0.256224	2.079772	0.973756
4604	0	-0.304919	2.576644	9.722618	-0.003053	0.025763	0.097227	-0.253648	2.080720	0.975148
4605	0	-0.291958	2.569554	9.668006	-0.002930	0.025696	0.096680	-0.256055	2.074090	0.975771
4606	0	-0.302728	2.576213	9.734956	-0.003032	0.025756	0.097351	-0.250722	2.073979	0.978408
4607	0	-0.304078	2.600365	9.716760	-0.003052	0.026001	0.097168	-0.249653	2.066418	0.979571
4608	0	-0.295962	2.582800	9.679965	-0.002969	0.025823	0.096801	-0.245391	2.060875	0.981323
4609	0	-0.316508	2.581861	9.655771	-0.003174	0.025818	0.096558	-0.246547	2.055790	0.981326
4610	0	-0.315072	2.582149	9.704538	-0.003157	0.025819	0.097046	-0.245354	2.053962	0.975597
4611	0	-0.292465	2.575877	9.704554	-0.002930	0.025757	0.097046	-0.245130	2.053155	0.977086
4612	0	-0.291360	2.557987	9.673910	-0.002920	0.025577	0.096740	-0.243285	2.050594	0.980565
4613	0	-0.328712	2.575592	9.692437	-0.003296	0.025757	0.096924	-0.246518	2.045506	0.984536
4614	0	-0.327401	2.539407	9.631318	-0.003279	0.025389	0.096314	-0.242118	2.045022	0.982017
4615	0	-0.304925	2.564106	9.637292	-0.003052	0.025635	0.096375	-0.236655	2.047086	0.982751
4616	0	-0.310417	2.564555	9.679850	-0.003108	0.025647	0.096798	-0.240550	2.047622	0.981971
4617	0	-0.310861	2.557454	9.661857	-0.003113	0.025574	0.096619	-0.241643	2.047770	0.982155
4618	0	-0.303915	2.575860	9.728900	-0.003043	0.025758	0.097289	-0.242633	2.048134	0.977358
4619	0	-0.305261	2.575937	9.667899	-0.003052	0.025757	0.096680	-0.241591	2.054052	0.973093
4620	0	-0.293310	2.594488	9.679976	-0.002932	0.025945	0.096800	-0.243364	2.060714	0.971622
4621	0	-0.304916	2.588263	9.612945	-0.003052	0.025879	0.096130	-0.240957	2.062659	0.969257
4622	0	-0.292595	2.575992	9.716698	-0.002925	0.025764	0.097166	-0.247188	2.068770	0.970321
4623	0	-0.286705	2.594009	9.716798	-0.002869	0.025940	0.097168	-0.249031	2.071875	0.973470
4624	0	-0.304816	2.557631	9.692317	-0.003049	0.025574	0.096924	-0.247965	2.075970	0.973935
4625	0	-0.305019	2.588259	9.716704	-0.003052	0.025879	0.097168	-0.245599	2.079120	0.972244
4626	0	-0.328891	2.576284	9.728845	-0.003293	0.025764	0.097288	-0.248331	2.079362	0.966918
4627	0	-0.304819	2.569777	9.649617	-0.003052	0.025696	0.096497	-0.248063	2.080204	0.969785
4628	0	-0.279853	2.570357	9.734915	-0.002801	0.025700	0.097350	-0.245429	2.082380	0.972293
4629	0	-0.292593	2.575529	9.704642	-0.002930	0.025757	0.097046	-0.249226	2.083019	0.970034
4630	0	-0.303650	2.563862	9.777750	-0.003044	0.025631	0.097779	-0.242268	2.079300	0.971459
4631	0	-0.304457	2.600591	9.704480	-0.003052	0.026001	0.097046	-0.238522	2.076026	0.977580
4632	0	-0.303681	2.595070	9.692066	-0.003037	0.025949	0.096921	-0.238976	2.080201	0.971134
4633	0	-0.310743	2.594548	9.704459	-0.003113	0.025940	0.097046	-0.234431	2.079006	0.970392
4634	0	-0.316204	2.570826	9.759188	-0.003163	0.025706	0.097592	-0.234013	2.082471	0.966114
4635	0	-0.317805	2.575429	9.661919	-0.003174	0.025757	0.096619	-0.239015	2.092228	0.966501
4636	0	-0.299721	2.593364	9.735225	-0.002999	0.025934	0.097352	-0.241680	2.094762	0.966101
4637	0	-0.280415	2.569738	9.655730	-0.002808	0.025696	0.096558	-0.241848	2.095704	0.971968
4638	0	-0.285644	2.588248	9.637353	-0.002862	0.025882	0.096374	-0.243036	2.094262	0.974269
4639	0	-0.310624	2.570131	9.710569	-0.003113	0.025696	0.097107	-0.238519	2.091708	0.971713
4640	0	-0.291513	2.558578	9.667648	-0.002917	0.025584	0.096677	-0.238612	2.094148	0.967387
4641	0	-0.310808	2.557373	9.698501	-0.003113	0.025574	0.096985	-0.240613	2.093675	0.969303
4642	0	-0.321635	2.569756	9.661823	-0.003225	0.025695	0.096619	-0.239493	2.088296	0.972934
4643	0	-0.292108	2.569587	9.661890	-0.002930	0.025696	0.096619	-0.241474	2.083342	0.971214
4644	0	-0.309296	2.569869	9.667900	-0.003096	0.025696	0.096680	-0.240056	2.085197	0.972093
4645	0	-0.335211	2.557748	9.673990	-0.003357	0.025574	0.096741	-0.237648	2.084582	0.973808
4646	0	-0.303970	2.564230	9.643349	-0.003042	0.025641	0.096434	-0.238686	2.086590	0.975985
4647	0	-0.292568	2.563592	9.710675	-0.002930	0.025635	0.097107	-0.239347	2.086928	0.974436
4648	0	-0.285955	2.570052	9.710528	-0.002861	0.025698	0.097106	-0.238030	2.090153	0.978275
4649	0	-0.274379	2.576056	9.680085	-0.002747	0.025757	0.096802	-0.235628	2.091866	0.979164
4650	0	-0.286138	2.551950	9.686090	-0.002863	0.025519	0.096861	-0.237440	2.095005	0.975347
4651	0	-0.310636	2.557943	9.661735	-0.003113	0.025574	0.096619	-0.232784	2.092522	0.981200
4652	0	-0.303590	2.570618	9.704318	-0.003039	0.025706	0.097043	-0.234957	2.093470	0.982481
4653	0	-0.292501	2.563853	9.789954	-0.002930	0.025635	0.097900	-0.232568	2.093066	0.982820
4654	0	-0.285619	2.570613	9.686003	-0.002860	0.025702	0.096861	-0.230273	2.093518	0.982918
4655	0	-0.286427	2.582201	9.655664	-0.002869	0.025818	0.096558	-0.227406	2.093391	0.985572
4656	0	-0.316566	2.546386	9.722589	-0.003165	0.025459	0.097227	-0.223965	2.098769	0.982302
4657	0	-0.322926	2.557661	9.692325	-0.003235	0.025574	0.096924	-0.222532	2.097262	0.976824
4658	0	-0.284885	2.588927	9.753103	-0.002857	0.025884	0.097532	-0.217988	2.092663	0.975000
4659	0	-0.274048	2.569542	9.710721	-0.002747	0.025696	0.097107	-0.220455	2.090587	0.971784
4660	0	-0.303696	2.563382	9.741218	-0.003039	0.025634	0.097412	-0.222451	2.092748	0.971200
4661	0	-0.293183	2.564094	9.625073	-0.002930	0.025635	0.096252	-0.217042	2.100104	0.968716
4662	0	-0.323172	2.582819	9.655437	-0.003240	0.025829	0.096554	-0.220498	2.095921	0.973687
4663	0	-0.304573	2.569286	9.698583	-0.003052	0.025696	0.096985	-0.226001	2.093927	0.973139
4664	0	-0.297710	2.581134	9.686377	-0.002979	0.025811	0.096864	-0.227805	2.096325	0.972009
4665	0	-0.305199	2.557496	9.728971	-0.003052	0.025574	0.097290	-0.228404	2.101452	0.975940
4666	0	-0.298825	2.570169	9.698296	-0.002992	0.025698	0.096984	-0.225710	2.102425	0.975372
4667	0	-0.298654	2.581901	9.710676	-0.002991	0.025818	0.097107	-0.226393	2.102538	0.975489
4668	0	-0.291829	2.570501	9.710416	-0.002922	0.025698	0.097106	-0.219775	2.103122	0.974051
4669	0	-0.274749	2.582087	9.710611	-0.002747	0.025818	0.097107	-0.218235	2.109031	0.977517
4670	0	-0.286821	2.545959	9.753177	-0.002871	0.025457	0.097532	-0.217674	2.111221	0.982233
4671	0	-0.268383	2.582151	9.741119	-0.002686	0.025818	0.097412	-0.215364	2.114141	0.979796
4672	0	-0.280621	2.564525	9.734812	-0.002805	0.025641	0.097349	-0.212823	2.120676	0.977953
4673	0	-0.292541	2.551458	9.710657	-0.002930	0.025513	0.097107	-0.212628	2.120663	0.981193
4674	0	-0.291693	2.563836	9.686177	-0.002921	0.025638	0.096862	-0.213818	2.120744	0.984342
4675	0	-0.304721	2.600359	9.698431	-0.003052	0.026001	0.096985	-0.212761	2.120417	0.984173
4676	0	-0.297874	2.564119	9.692159	-0.002982	0.025640	0.096922	-0.212811	2.121397	0.982353
4677	0	-0.286307	2.593525	9.655904	-0.002869	0.025940	0.096558	-0.220444	2.119855	0.987640
4678	0	-0.334522	2.556550	9.698647	-0.003346	0.025564	0.096987	-0.220961	2.123312	0.991913
4679	0	-0.328908	2.563844	9.667895	-0.003296	0.025635	0.096680	-0.218622	2.120366	0.994051
4680	0	-0.304045	2.552355	9.692076	-0.003038	0.025519	0.096922	-0.215676	2.127560	0.994397
4681	0	-0.298791	2.570087	9.661739	-0.002991	0.025696	0.096619	-0.211631	2.129200	0.989314
4682	0	-0.303895	2.552374	9.673772	-0.003047	0.025522	0.096738	-0.211901	2.124847	0.987778
4683	0	-0.317131	2.526570	9.661948	-0.003174	0.025269	0.096619	-0.217349	2.126794	0.991374
4684	0	-0.298289	2.550777	9.692442	-0.002986	0.025506	0.096925	-0.217337	2.128134	0.994408
4685	0	-0.311119	2.527308	9.734995	-0.003113	0.025269	0.097351	-0.214054	2.131150	0.997451
4686	0	-0.310597	2.540352	9.679789	-0.003110	0.025399	0.096799	-0.210959	2.131477	0.996916
4687	0	-0.304870	2.557597	9.667919	-0.003052	0.025574	0.096680	-0.210346	2.132829	0.996255
4688	0	-0.286062	2.606974	9.673783	-0.002863	0.026066	0.096739	-0.207740	2.135039	0.999316
4689	0	-0.316920	2.569542	9.722926	-0.003174	0.025696	0.097229	-0.210217	2.134616	0.998601
4690	0	-0.297550	2.612779	9.704457	-0.002982	0.026122	0.097046	-0.205593	2.131901	1.003129
4691	0	-0.322775	2.587985	9.680174	-0.003235	0.025879	0.096802	-0.206428	2.128607	0.996190
4692	0	-0.297399	2.600460	9.728844	-0.002976	0.026002	0.097289	-0.205326	2.130686	1.000505
4693	0	-0.274125	2.600055	9.692409	-0.002747	0.026001	0.096924	-0.207830	2.129443	1.000199
4694	0	-0.309871	2.587723	9.704621	-0.003102	0.025878	0.097046	-0.210625	2.130189	0.990802
4695	0	-0.304918	2.581747	9.710712	-0.003052	0.025818	0.097107	-0.213105	2.132095	0.987219
4696	0	-0.310384	2.575834	9.747263	-0.003108	0.025756	0.097473	-0.212254	2.132184	0.990029
4697	0	-0.304651	2.551559	9.698427	-0.003052	0.025513	0.096985	-0.210838	2.131048	0.985149
4698	0	-0.310066	2.576337	9.679943	-0.003102	0.025762	0.096800	-0.210763	2.134009	0.988052
4699	0	-0.311039	2.551276	9.716803	-0.003113	0.025513	0.097168	-0.212691	2.136115	0.985296
4700	0	-0.303991	2.551563	9.765546	-0.003047	0.025512	0.097656	-0.210210	2.132913	0.985008
4701	0	-0.316948	2.563624	9.692358	-0.003174	0.025635	0.096924	-0.210493	2.132788	0.984593
4702	0	-0.321835	2.576212	9.686146	-0.003226	0.025760	0.096862	-0.209684	2.128560	0.985936
4703	0	-0.311097	2.576180	9.716671	-0.003113	0.025757	0.097168	-0.205923	2.131305	0.989761
4704	0	-0.285940	2.600891	9.704363	-0.002865	0.026011	0.097043	-0.209844	2.129931	0.987104
4705	0	-0.286362	2.569678	9.710682	-0.002869	0.025696	0.097107	-0.210665	2.129043	0.980410
4706	0	-0.309554	2.563593	9.716721	-0.003103	0.025636	0.097167	-0.212531	2.125068	0.981759
4707	0	-0.298486	2.581812	9.716808	-0.002991	0.025818	0.097168	-0.214223	2.123220	0.975845
4708	0	-0.291702	2.575768	9.680157	-0.002918	0.025757	0.096802	-0.215205	2.126649	0.972769
4709	0	-0.310815	2.557344	9.661888	-0.003113	0.025574	0.096619	-0.217621	2.126149	0.974916
4710	0	-0.291916	2.587901	9.704567	-0.002921	0.025878	0.097046	-0.218413	2.128757	0.973298
4711	0	-0.298569	2.588342	9.686174	-0.002991	0.025879	0.096863	-0.215142	2.127832	0.976794
4712	0	-0.285387	2.576519	9.686015	-0.002859	0.025765	0.096860	-0.217428	2.126667	0.975389
4713	0	-0.304500	2.569587	9.655781	-0.003052	0.025696	0.096558	-0.219425	2.123739	0.975793
4714	0	-0.303785	2.557388	9.667967	-0.003038	0.025574	0.096680	-0.221288	2.127921	0.979201
4715	0	-0.292820	2.557746	9.735014	-0.002930	0.025574	0.097351	-0.218925	2.131046	0.979663
4716	0	-0.310620	2.570010	9.747103	-0.003110	0.025702	0.097470	-0.223774	2.131621	0.980588
4717	0	-0.304765	2.569438	9.722951	-0.003052	0.025696	0.097229	-0.227515	2.131760	0.984227
4718	0	-0.316151	2.544283	9.674315	-0.003166	0.025448	0.096742	-0.235482	2.131215	0.982069
4719	0	-0.317465	2.557497	9.698451	-0.003174	0.025574	0.096985	-0.236050	2.136963	0.981863
4720	0	-0.317390	2.557855	9.747149	-0.003176	0.025576	0.097472	-0.234622	2.139706	0.977483
4721	0	-0.280732	2.588125	9.704528	-0.002808	0.025879	0.097046	-0.233886	2.144184	0.976190
4722	0	-0.286878	2.570076	9.759300	-0.002869	0.025700	0.097593	-0.234530	2.149147	0.973985
4723	0	-0.292523	2.569804	9.735062	-0.002930	0.025696	0.097351	-0.233944	2.148883	0.970910
4724	0	-0.291482	2.594312	9.747159	-0.002921	0.025944	0.097471	-0.236788	2.146550	0.973339
4725	0	-0.286079	2.594029	9.716811	-0.002869	0.025940	0.097168	-0.238429	2.142396	0.968672
4726	0	-0.315703	2.612477	9.796102	-0.003159	0.026123	0.097961	-0.238408	2.145467	0.967879
4727	0	-0.322880	2.569980	9.673986	-0.003235	0.025696	0.096741	-0.235686	2.143342	0.964383
4728	0	-0.321806	2.570492	9.722688	-0.003223	0.025703	0.097227	-0.235974	2.142049	0.964698
4729	0	-0.298650	2.575839	9.765597	-0.002991	0.025757	0.097656	-0.236213	2.142064	0.967258
4730	0	-0.303948	2.563826	9.765524	-0.003043	0.025638	0.097655	-0.237499	2.142682	0.964526
4731	0	-0.322915	2.557716	9.771658	-0.003235	0.025574	0.097717	-0.235568	2.141006	0.963710
4732	0	-0.309557	2.551739	9.734987	-0.003101	0.025519	0.097349	-0.239985	2.139232	0.965166
4733	0	-0.311234	2.557668	9.741135	-0.003113	0.025574	0.097412	-0.238526	2.143525	0.966200
4734	0	-0.292454	2.569783	9.820475	-0.002929	0.025702	0.098204	-0.244874	2.143606	0.962336
4735	0	-0.329233	2.581908	9.753398	-0.003296	0.025818	0.097534	-0.245547	2.144351	0.966896
4736	0	-0.292024	2.581886	9.765562	-0.002923	0.025820	0.097655	-0.248675	2.146009	0.967216
4737	0	-0.322901	2.569506	9.747353	-0.003235	0.025696	0.097473	-0.251609	2.144160	0.965234
4738	0	-0.309666	2.556925	9.759604	-0.003101	0.025572	0.097595	-0.256613	2.143667	0.958466
4739	0	-0.304884	2.576026	9.698405	-0.003052	0.025757	0.096985	-0.254659	2.145142	0.959353
4740	0	-0.309761	2.576754	9.698219	-0.003107	0.025764	0.096983	-0.252003	2.139147	0.959336
4741	0	-0.311039	2.581757	9.722916	-0.003113	0.025818	0.097229	-0.254389	2.141217	0.957554
4742	0	-0.292376	2.581307	9.710799	-0.002925	0.025817	0.097107	-0.260940	2.144701	0.956155
4743	0	-0.304947	2.594000	9.661871	-0.003052	0.025940	0.096619	-0.262892	2.146881	0.954334
4744	0	-0.285880	2.569444	9.698515	-0.002865	0.025695	0.096985	-0.265375	2.144791	0.948829
4745	0	-0.280388	2.563589	9.771710	-0.002808	0.025635	0.097717	-0.266105	2.145355	0.945715
4746	0	-0.309836	2.558212	9.759281	-0.003106	0.025576	0.097594	-0.260635	2.141326	0.949449
4747	0	-0.286373	2.588115	9.710648	-0.002869	0.025879	0.097107	-0.260050	2.140508	0.947967
4748	0	-0.291977	2.588658	9.667676	-0.002920	0.025883	0.096678	-0.257449	2.144863	0.945488
4749	0	-0.298995	2.582091	9.771651	-0.002991	0.025818	0.097717	-0.255934	2.148776	0.950506
4750	0	-0.286336	2.600811	9.704374	-0.002868	0.026007	0.097044	-0.256328	2.148616	0.949133
4751	0	-0.292744	2.594332	9.686196	-0.002930	0.025940	0.096863	-0.254385	2.150835	0.950364
4752	0	-0.304646	2.576447	9.753206	-0.003048	0.025764	0.097532	-0.255298	2.153940	0.951761
4753	0	-0.292784	2.563338	9.661907	-0.002930	0.025635	0.096619	-0.258971	2.156613	0.950183
4754	0	-0.298941	2.557160	9.759473	-0.002988	0.025570	0.097595	-0.258969	2.163163	0.947591
4755	0	-0.286600	2.575751	9.710683	-0.002869	0.025757	0.097107	-0.260186	2.164922	0.941466
4756	0	-0.292374	2.600507	9.692207	-0.002925	0.026002	0.096923	-0.258498	2.168358	0.940959
4757	0	-0.316627	2.582277	9.735002	-0.003174	0.025818	0.097351	-0.254828	2.164543	0.939378
4758	0	-0.315631	2.558062	9.802036	-0.003159	0.025583	0.098020	-0.259990	2.166755	0.942707
4759	0	-0.323248	2.557293	9.710722	-0.003235	0.025574	0.097107	-0.262945	2.168823	0.938879
4760	0	-0.298575	2.581753	9.698445	-0.002986	0.025816	0.096985	-0.263068	2.173369	0.937051
4761	0	-0.292640	2.600587	9.680054	-0.002930	0.026001	0.096802	-0.259351	2.174397	0.941369
4762	0	-0.297780	2.589044	9.649338	-0.002984	0.025888	0.096494	-0.259012	2.172007	0.941114
4763	0	-0.293039	2.575635	9.704601	-0.002930	0.025757	0.097046	-0.261545	2.177589	0.938506
4764	0	-0.311126	2.575667	9.735072	-0.003115	0.025755	0.097351	-0.261565	2.178443	0.940853
4765	0	-0.286907	2.587833	9.716811	-0.002869	0.025879	0.097168	-0.264285	2.183696	0.944366
4766	0	-0.286576	2.599884	9.655779	-0.002870	0.025999	0.096558	-0.266537	2.184033	0.936554
4767	0	-0.292676	2.581816	9.722901	-0.002930	0.025818	0.097229	-0.268185	2.185470	0.935700
4768	0	-0.298532	2.569963	9.686081	-0.002985	0.025696	0.096862	-0.265641	2.190609	0.933558
4769	0	-0.305047	2.587593	9.704673	-0.003052	0.025879	0.097046	-0.271168	2.193902	0.933100
4770	0	-0.310859	2.569162	9.710730	-0.003111	0.025689	0.097108	-0.270239	2.196056	0.934821
4771	0	-0.334974	2.544759	9.674204	-0.003357	0.025452	0.096741	-0.277113	2.192590	0.932217
4772	0	-0.303509	2.550574	9.698642	-0.003037	0.025504	0.096987	-0.277197	2.194658	0.932403
4773	0	-0.335582	2.545398	9.747258	-0.003357	0.025452	0.097473	-0.276487	2.198157	0.932063
4774	0	-0.317250	2.533620	9.734842	-0.003172	0.025333	0.097349	-0.275172	2.203604	0.929972
4775	0	-0.317368	2.575733	9.667956	-0.003174	0.025757	0.096680	-0.276663	2.208198	0.936812
4776	0	-0.311108	2.557382	9.698394	-0.003113	0.025574	0.096984	-0.278544	2.211008	0.931905
4777	0	-0.298583	2.588036	9.704566	-0.002991	0.025879	0.097046	-0.278853	2.210188	0.932015
4778	0	-0.291373	2.569861	9.747215	-0.002920	0.025698	0.097472	-0.279873	2.207650	0.933106
4779	0	-0.268693	2.593930	9.692396	-0.002686	0.025940	0.096924	-0.282634	2.213985	0.936015
4780	0	-0.299190	2.594009	9.753368	-0.002994	0.025938	0.097534	-0.282246	2.216833	0.934528
4781	0	-0.310900	2.593918	9.722933	-0.003113	0.025940	0.097229	-0.285171	2.217271	0.934164
4782	0	-0.291617	2.588103	9.716707	-0.002922	0.025877	0.097168	-0.282510	2.215313	0.939344
4783	0	-0.298745	2.563630	9.735077	-0.002991	0.025635	0.097351	-0.282754	2.216341	0.942118
4784	0	-0.291848	2.576021	9.753323	-0.002923	0.025760	0.097533	-0.284173	2.215941	0.937683
4785	0	-0.292885	2.593968	9.686289	-0.002930	0.025940	0.096863	-0.286504	2.219732	0.940138
4786	0	-0.285997	2.551600	9.661776	-0.002868	0.025512	0.096619	-0.283516	2.215620	0.937606
4787	0	-0.298660	2.576249	9.704452	-0.002991	0.025757	0.097046	-0.278906	2.215658	0.943213
4788	0	-0.304322	2.546156	9.673805	-0.003044	0.025462	0.096738	-0.281606	2.219363	0.940703
4789	0	-0.286888	2.551334	9.692365	-0.002869	0.025513	0.096924	-0.282818	2.224374	0.938283
4790	0	-0.280570	2.557946	9.643341	-0.002809	0.025575	0.096435	-0.279200	2.225813	0.941755
4791	0	-0.304599	2.569703	9.637437	-0.003052	0.025696	0.096375	-0.279832	2.223928	0.946138
4792	0	-0.297722	2.545144	9.649625	-0.002979	0.025454	0.096496	-0.284413	2.226293	0.950076
4793	0	-0.298751	2.557405	9.692384	-0.002991	0.025574	0.096924	-0.286042	2.227356	0.946621
4794	0	-0.292185	2.581928	9.686153	-0.002924	0.025818	0.096862	-0.286409	2.229672	0.945337
4795	0	-0.292508	2.587894	9.625257	-0.002930	0.025879	0.096252	-0.288412	2.229101	0.947346
4796	0	-0.310183	2.569862	9.704523	-0.003104	0.025696	0.097046	-0.287075	2.231110	0.946910
4797	0	-0.280685	2.575697	9.729003	-0.002808	0.025757	0.097290	-0.288935	2.234965	0.951497
4798	0	-0.280414	2.575918	9.747260	-0.002807	0.025757	0.097473	-0.288204	2.236823	0.951738
4799	0	-0.304958	2.563672	9.759477	-0.003052	0.025635	0.097595	-0.287964	2.239063	0.954772
4800	0	-0.304541	2.557869	9.728791	-0.003048	0.025578	0.097288	-0.288574	2.240911	0.947251
4801	0	-0.292933	2.563705	9.759463	-0.002930	0.025635	0.097595	-0.287886	2.245233	0.945708
4802	0	-0.311111	2.570202	9.734859	-0.003113	0.025700	0.097349	-0.287106	2.248032	0.951283
4803	0	-0.317158	2.575772	9.704574	-0.003174	0.025757	0.097046	-0.288108	2.250187	0.951310
4804	0	-0.292616	2.581992	9.765500	-0.002926	0.025819	0.097655	-0.288819	2.255232	0.951647
4805	0	-0.317147	2.563948	9.625126	-0.003174	0.025635	0.096252	-0.285202	2.257233	0.947366
4806	0	-0.298265	2.582912	9.771407	-0.002986	0.025827	0.097714	-0.285195	2.258204	0.946521
4807	0	-0.304697	2.569589	9.759534	-0.003052	0.025696	0.097595	-0.287157	2.257476	0.949218
4808	0	-0.297559	2.581809	9.802257	-0.002981	0.025818	0.098022	-0.288955	2.255855	0.948624
4809	0	-0.310993	2.557815	9.753311	-0.003113	0.025574	0.097534	-0.285766	2.257316	0.947987
4810	0	-0.316414	2.558520	9.704240	-0.003168	0.025582	0.097043	-0.284392	2.257497	0.948930
4811	0	-0.304613	2.569735	9.796119	-0.003052	0.025696	0.097961	-0.284647	2.255831	0.945981
4812	0	-0.339984	2.558169	9.777627	-0.003407	0.025577	0.097777	-0.280708	2.252975	0.942084
4813	0	-0.317056	2.588192	9.728934	-0.003174	0.025879	0.097290	-0.279206	2.253957	0.941652
4814	0	-0.309819	2.545604	9.692253	-0.003106	0.025457	0.096922	-0.282834	2.249606	0.937380
4815	0	-0.304659	2.582006	9.716755	-0.003052	0.025818	0.097168	-0.282279	2.248415	0.935173
4816	0	-0.315471	2.558100	9.667813	-0.003164	0.025578	0.096679	-0.280271	2.242136	0.932297
4817	0	-0.292314	2.569912	9.667900	-0.002930	0.025696	0.096680	-0.278382	2.239340	0.932535
4818	0	-0.297169	2.570238	9.704397	-0.002978	0.025702	0.097044	-0.279391	2.236475	0.928705
4819	0	-0.286487	2.558037	9.704426	-0.002869	0.025574	0.097046	-0.273568	2.236858	0.928722
4820	0	-0.279579	2.571242	9.649179	-0.002801	0.025708	0.096493	-0.270587	2.235646	0.927611
4821	0	-0.292840	2.545402	9.680118	-0.002930	0.025452	0.096802	-0.269724	2.238890	0.918213
4822	0	-0.304554	2.552022	9.643279	-0.003050	0.025517	0.096434	-0.267365	2.238627	0.917463
4823	0	-0.286417	2.582055	9.655703	-0.002869	0.025818	0.096558	-0.266256	2.238188	0.922864
4824	0	-0.303778	2.564124	9.625025	-0.003043	0.025640	0.096251	-0.266246	2.236667	0.920194
4825	0	-0.298939	2.570251	9.655587	-0.002991	0.025696	0.096558	-0.260324	2.239831	0.924896
4826	0	-0.310834	2.552641	9.643146	-0.003111	0.025525	0.096432	-0.260749	2.241596	0.924402
4827	0	-0.292884	2.576076	9.698385	-0.002930	0.025757	0.096985	-0.258068	2.245315	0.918252
4828	0	-0.286906	2.540195	9.667582	-0.002868	0.025398	0.096677	-0.255724	2.251550	0.923898
4829	0	-0.286622	2.563521	9.667964	-0.002869	0.025635	0.096680	-0.257248	2.253438	0.926247
4830	0	-0.286524	2.563974	9.710463	-0.002864	0.025635	0.097106	-0.253334	2.259672	0.922687
4831	0	-0.304648	2.569713	9.680157	-0.003052	0.025696	0.096802	-0.253744	2.258315	0.916135
4832	0	-0.298083	2.575815	9.789958	-0.002980	0.025759	0.097899	-0.256433	2.263674	0.917399
4833	0	-0.292878	2.570060	9.789916	-0.002930	0.025696	0.097900	-0.252808	2.267328	0.917369
4834	0	-0.299029	2.595304	9.759139	-0.002990	0.025949	0.097592	-0.250608	2.272598	0.916001
4835	0	-0.298854	2.581759	9.753432	-0.002991	0.025818	0.097534	-0.252996	2.274786	0.919492
4836	0	-0.304607	2.606429	9.716716	-0.003048	0.026061	0.097168	-0.251238	2.277323	0.921379
4837	0	-0.310852	2.575835	9.710667	-0.003113	0.025757	0.097107	-0.251495	2.277114	0.923089
4838	0	-0.303881	2.569826	9.722829	-0.003043	0.025699	0.097228	-0.254025	2.276805	0.924594
4839	0	-0.286625	2.581905	9.722876	-0.002869	0.025818	0.097229	-0.254646	2.278738	0.923220
4840	0	-0.303891	2.576097	9.734981	-0.003048	0.025759	0.097350	-0.254052	2.273136	0.918637
4841	0	-0.304863	2.588330	9.735000	-0.003052	0.025879	0.097351	-0.250875	2.274243	0.917846
4842	0	-0.298319	2.564730	9.667583	-0.002985	0.025643	0.096677	-0.248207	2.276827	0.916119
4843	0	-0.268519	2.569911	9.735021	-0.002686	0.025696	0.097351	-0.246307	2.281084	0.917091
4844	0	-0.317178	2.564094	9.673876	-0.003174	0.025640	0.096739	-0.247830	2.283397	0.919736
[truncated: 617 more rows]
