# Supplementary material for: Properties of traditional bamboo carrying poles have implications for user interactions
Source: PLoS One. 2018 May 10;13(5):e0196208. doi: 10.1371/journal.pone.0196208 (PMC5945030; doi:10.1371/journal.pone.0196208)
Supplement: S1 Text — (ZIP) [file pone.0196208.s005.zip › ResTest_PoleJ_MeLoad1.txt]

// Start Time: Unknown
// Update Rate: 100.0Hz
// Filter Profile: human (34.3)
// Firmware Version: 2.1.4
PacketCounter	SampleTimeFine	Acc_X	Acc_Y	Acc_Z	VelInc_X	VelInc_Y	VelInc_Z	Roll	Pitch	Yaw	Latitude	Longitude	Altitude	Vel_X	Vel_Y	Vel_Z
15393	0	2.697890	-0.817633	13.154317	0.027039	-0.008179	0.131531	1.093424	-6.591871	1.839082
15394	0	2.614442	-0.829188	12.809771	0.026251	-0.008297	0.128076	1.099262	-6.496881	1.843145
15395	0	2.548569	-0.665487	12.564061	0.025635	-0.006653	0.125610	1.099348	-6.361088	1.842040
15396	0	2.442725	-0.904045	12.308020	0.024610	-0.009038	0.123044	1.099424	-6.191785	1.844115
15397	0	2.316714	-0.994949	11.790021	0.023376	-0.009949	0.117859	1.101499	-5.988972	1.844619
15398	0	2.142275	-0.866779	11.138609	0.021638	-0.008669	0.111344	1.105624	-5.768277	1.849781
15399	0	2.089062	-0.627970	10.832098	0.021118	-0.006287	0.108276	1.116104	-5.527929	1.847514
15400	0	1.941756	-0.694704	10.413008	0.019643	-0.006946	0.104088	1.117813	-5.280512	1.847055
15401	0	1.748855	-0.714468	9.696206	0.017700	-0.007141	0.096924	1.116855	-5.031013	1.849908
15402	0	1.550989	-0.769815	9.183882	0.015712	-0.007697	0.091805	1.118598	-4.779911	1.852468
15403	0	1.416228	-0.683768	8.791990	0.014343	-0.006836	0.087891	1.119093	-4.544646	1.851914
15404	0	1.298522	-0.586522	8.400209	0.013143	-0.005863	0.083978	1.118777	-4.330437	1.850723
15405	0	1.182955	-0.549632	7.979265	0.011963	-0.005493	0.079773	1.116335	-4.139369	1.852235
15406	0	1.068505	-0.427972	7.634424	0.010792	-0.004279	0.076329	1.117123	-3.979391	1.852442
15407	0	1.047600	-0.390685	7.398641	0.010559	-0.003906	0.073975	1.117515	-3.850853	1.854152
15408	0	0.930240	-0.488544	7.217174	0.009358	-0.004885	0.072165	1.117299	-3.762101	1.851547
15409	0	0.966968	-0.689634	7.294171	0.009705	-0.006897	0.072937	1.118771	-3.707542	1.854035
15410	0	0.944241	-0.671184	7.288576	0.009451	-0.006713	0.072885	1.120584	-3.694210	1.853789
15411	0	0.892561	-0.725794	6.994499	0.008911	-0.007263	0.069946	1.128880	-3.717809	1.853765
15412	0	0.946600	-0.584145	7.231861	0.009429	-0.005849	0.072323	1.139789	-3.776459	1.862841
15413	0	0.946149	-0.487929	7.244090	0.009399	-0.004883	0.072449	1.144183	-3.874473	1.870263
15414	0	1.016092	-0.310532	7.339628	0.010075	-0.003106	0.073408	1.144033	-4.009092	1.871149
15415	0	1.048575	-0.683429	7.566864	0.010376	-0.006836	0.075684	1.144837	-4.174686	1.870461
15416	0	1.240685	-0.835585	8.405100	0.012267	-0.008359	0.084071	1.147001	-4.364396	1.871248
15417	0	1.340433	-0.810685	8.487592	0.013245	-0.008118	0.084900	1.159050	-4.579092	1.871034
15418	0	1.561171	-0.723054	9.232005	0.015423	-0.007240	0.092351	1.168220	-4.812905	1.876586
15419	0	1.574636	-0.743881	9.133904	0.015564	-0.007446	0.091370	1.174741	-5.040981	1.877096
15420	0	1.762272	-0.431207	9.767327	0.017418	-0.004318	0.097710	1.178871	-5.280949	1.881631
15421	0	1.925802	-0.634607	10.378130	0.019043	-0.006348	0.103821	1.177548	-5.517896	1.879318
15422	0	2.081545	-0.714261	11.047012	0.020599	-0.007138	0.110511	1.170173	-5.741497	1.876075
15423	0	2.187047	-1.098274	11.415848	0.021667	-0.010986	0.114197	1.171037	-5.944509	1.879375
15424	0	2.269420	-0.883923	11.646217	0.022508	-0.008843	0.116498	1.172635	-6.127541	1.881841
15425	0	2.403166	-0.719523	12.130539	0.023865	-0.007202	0.121338	1.176933	-6.284913	1.885375
15426	0	2.519487	-0.565517	12.362231	0.025059	-0.005663	0.123650	1.182245	-6.411007	1.882836
15427	0	2.572650	-0.799826	12.510308	0.025635	-0.007996	0.125122	1.178664	-6.494849	1.884609
15428	0	2.654669	-0.799629	12.635236	0.026491	-0.008000	0.126364	1.181589	-6.545107	1.884885
15429	0	2.631540	-0.952226	12.823291	0.026306	-0.009521	0.128235	1.180783	-6.553337	1.884454
15430	0	2.586526	-0.885039	12.762630	0.025897	-0.008852	0.127620	1.182600	-6.524910	1.887694
15431	0	2.555739	-0.793634	12.623629	0.025635	-0.007935	0.126221	1.181988	-6.454812	1.893569
15432	0	2.493659	-0.641081	12.401708	0.025056	-0.006413	0.123993	1.185060	-6.344641	1.901855
15433	0	2.395800	-0.842700	12.173364	0.024109	-0.008423	0.121704	1.183127	-6.202930	1.904077
15434	0	2.267503	-0.959636	11.617791	0.022844	-0.009591	0.116145	1.180252	-6.036550	1.908454
15435	0	2.184393	-0.781815	11.282954	0.022034	-0.007812	0.112793	1.177182	-5.844290	1.915480
15436	0	2.116154	-0.636385	10.918005	0.021361	-0.006359	0.109141	1.175076	-5.634874	1.914655
15437	0	1.981943	-0.659531	10.507929	0.020020	-0.006592	0.105042	1.174168	-5.417034	1.917617
15438	0	1.786269	-0.758292	9.867515	0.018056	-0.007576	0.098640	1.169062	-5.193125	1.911585
15439	0	1.641601	-0.714320	9.433170	0.016602	-0.007141	0.094299	1.169328	-4.968302	1.912233
15440	0	1.509678	-0.636050	9.078635	0.015267	-0.006352	0.090758	1.161780	-4.753453	1.913846
15441	0	1.382709	-0.586595	8.657154	0.013977	-0.005859	0.086548	1.155428	-4.555369	1.915198
15442	0	1.270427	-0.575702	8.313232	0.012835	-0.005751	0.083113	1.148657	-4.376219	1.920353
15443	0	1.203857	-0.580540	7.948363	0.012146	-0.005798	0.079468	1.140310	-4.221671	1.916631
15444	0	1.136914	-0.581614	7.694557	0.011450	-0.005813	0.076934	1.136426	-4.101846	1.916699
15445	0	1.073851	-0.579900	7.575379	0.010803	-0.005798	0.075745	1.136481	-4.004193	1.914664
15446	0	1.045173	-0.585934	7.442489	0.010492	-0.005861	0.074419	1.139989	-3.941946	1.919658
15447	0	0.968624	-0.592009	7.379394	0.009705	-0.005920	0.073792	1.140801	-3.913499	1.917472
15448	0	0.948948	-0.592093	7.312322	0.009484	-0.005920	0.073124	1.139833	-3.921652	1.919923
15449	0	0.985466	-0.542806	7.378807	0.009827	-0.005432	0.073792	1.145549	-3.965069	1.924836
15450	0	1.023898	-0.505739	7.389885	0.010187	-0.005058	0.073906	1.146049	-4.045258	1.927952
15451	0	1.081458	-0.549643	7.768749	0.010742	-0.005493	0.077698	1.140104	-4.151776	1.931029
15452	0	1.141391	-0.653718	7.924878	0.011316	-0.006537	0.079263	1.138860	-4.292587	1.937687
15453	0	1.269505	-0.640280	8.298976	0.012573	-0.006409	0.083008	1.145038	-4.460283	1.938744
15454	0	1.327305	-0.792151	8.642828	0.013132	-0.007923	0.086450	1.145082	-4.646456	1.939822
15455	0	1.480522	-0.670854	9.012375	0.014648	-0.006714	0.090149	1.149441	-4.845234	1.940656
15456	0	1.574818	-0.681933	9.299773	0.015582	-0.006825	0.093025	1.154429	-5.049337	1.942461
15457	0	1.727000	-0.537223	9.731927	0.017090	-0.005371	0.097351	1.150453	-5.261055	1.946041
15458	0	1.881291	-0.720388	10.268116	0.018629	-0.007205	0.102715	1.149070	-5.465663	1.946107
15459	0	1.984440	-0.842138	10.671531	0.019653	-0.008423	0.106750	1.147963	-5.670183	1.946256
15460	0	2.078641	-0.896697	11.122039	0.020600	-0.008970	0.111255	1.148807	-5.861268	1.945707
15461	0	2.196050	-0.756665	11.373682	0.021790	-0.007568	0.113770	1.148180	-6.033100	1.950483
15462	0	2.308397	-0.732246	11.794459	0.022937	-0.007321	0.117973	1.145165	-6.175752	1.955425
15463	0	2.386446	-0.714149	12.027619	0.023743	-0.007141	0.120300	1.143197	-6.291543	1.957583
15464	0	2.457586	-0.787157	12.163478	0.024477	-0.007874	0.121655	1.144600	-6.384474	1.963293
15465	0	2.496155	-0.799654	12.309586	0.024902	-0.007996	0.123108	1.142953	-6.439457	1.964638
15466	0	2.510126	-0.891465	12.436097	0.025083	-0.008913	0.124365	1.141221	-6.456621	1.966541
15467	0	2.493999	-0.830050	12.415023	0.024963	-0.008301	0.124146	1.141758	-6.435066	1.966193
15468	0	2.467193	-0.751440	12.373872	0.024734	-0.007507	0.123727	1.136056	-6.378087	1.965750
15469	0	2.407465	-0.794030	12.123442	0.024170	-0.007935	0.121216	1.131933	-6.288191	1.964703
15470	0	2.337504	-0.880511	11.871094	0.023495	-0.008801	0.118688	1.129108	-6.172909	1.961980
15471	0	2.231117	-0.823783	11.550772	0.022461	-0.008240	0.115479	1.132958	-6.024675	1.963665
15472	0	2.139074	-0.744340	11.239311	0.021559	-0.007443	0.112361	1.135246	-5.853703	1.964672
15473	0	2.057473	-0.678012	10.824889	0.020752	-0.006775	0.108215	1.132271	-5.666412	1.968640
15474	0	1.913594	-0.715526	10.385526	0.019313	-0.007152	0.103823	1.130784	-5.471624	1.971685
15475	0	1.776931	-0.733111	9.976233	0.017944	-0.007324	0.099731	1.125452	-5.271104	1.976902
15476	0	1.671324	-0.722281	9.530148	0.016877	-0.007216	0.095273	1.120311	-5.074516	1.980363
15477	0	1.565250	-0.671746	9.151823	0.015808	-0.006714	0.091492	1.118191	-4.880190	1.984826
15478	0	1.438769	-0.630187	8.832846	0.014531	-0.006294	0.088305	1.110529	-4.694530	1.988014
15479	0	1.312471	-0.617095	8.455196	0.013245	-0.006165	0.084534	1.103652	-4.532451	1.994504
15480	0	1.242609	-0.599699	8.159222	0.012525	-0.005995	0.081577	1.102055	-4.394456	1.997508
15481	0	1.181961	-0.598649	7.984584	0.011902	-0.005981	0.079834	1.096079	-4.276738	2.000251
15482	0	1.119341	-0.617545	7.839936	0.011251	-0.006175	0.078391	1.096274	-4.192187	2.003663
15483	0	1.106972	-0.610565	7.690971	0.011108	-0.006104	0.076904	1.093796	-4.134596	1.997546
15484	0	1.064763	-0.617163	7.648881	0.010665	-0.006169	0.076487	1.090646	-4.108667	1.994222
15485	0	1.031842	-0.574032	7.556082	0.010315	-0.005737	0.075562	1.086066	-4.113868	1.992410
15486	0	1.052777	-0.574525	7.567839	0.010505	-0.005744	0.075682	1.083756	-4.148636	1.992521
15487	0	1.060590	-0.616711	7.647037	0.010559	-0.006165	0.076477	1.079204	-4.218539	1.992730
15488	0	1.145784	-0.653790	7.907608	0.011388	-0.006536	0.079086	1.075996	-4.319699	1.995854
15489	0	1.199018	-0.634859	8.159102	0.011902	-0.006348	0.081604	1.073183	-4.443455	2.003378
15490	0	1.298443	-0.665350	8.375620	0.012877	-0.006656	0.083773	1.074419	-4.590647	2.006037
15491	0	1.410183	-0.634694	8.713818	0.013977	-0.006348	0.087158	1.073379	-4.754270	2.008184
15492	0	1.486249	-0.756444	9.008432	0.014723	-0.007567	0.090107	1.074978	-4.931292	2.008511
15493	0	1.614274	-0.658391	9.427409	0.015991	-0.006592	0.094299	1.082103	-5.115051	2.019069
15494	0	1.726670	-0.694121	9.787881	0.017099	-0.006943	0.097908	1.081395	-5.310384	2.020402
15495	0	1.860165	-0.640662	10.189818	0.018433	-0.006409	0.101929	1.081211	-5.500020	2.019927
15496	0	1.980287	-0.793003	10.518965	0.019636	-0.007931	0.105221	1.079547	-5.681118	2.024320
15497	0	2.060696	-0.812207	10.964991	0.020447	-0.008118	0.109680	1.072738	-5.848055	2.029167
15498	0	2.141029	-0.788529	11.233574	0.021263	-0.007883	0.112364	1.068433	-5.997768	2.032612
15499	0	2.222948	-0.714073	11.630738	0.022095	-0.007141	0.116333	1.066961	-6.130219	2.034372
15500	0	2.314684	-0.781499	11.815063	0.023040	-0.007812	0.118172	1.063105	-6.233734	2.034062
15501	0	2.345479	-0.854213	11.943066	0.023376	-0.008545	0.119446	1.064672	-6.308627	2.031631
15502	0	2.388481	-0.823756	12.087014	0.023840	-0.008235	0.120879	1.061601	-6.351035	2.035476
15503	0	2.417923	-0.787594	12.176313	0.024170	-0.007874	0.121765	1.059171	-6.359740	2.040198
15504	0	2.422439	-0.782089	12.176511	0.024249	-0.007818	0.121760	1.056954	-6.336515	2.042964
15505	0	2.429581	-0.787888	12.055563	0.024353	-0.007874	0.120544	1.052652	-6.282201	2.047024
15506	0	2.354034	-0.807093	11.905689	0.023629	-0.008067	0.119040	1.050168	-6.196832	2.048384
15507	0	2.271232	-0.806352	11.690424	0.022827	-0.008057	0.116882	1.044973	-6.084515	2.055396
15508	0	2.180097	-0.806709	11.401996	0.021932	-0.008071	0.113995	1.050502	-5.953483	2.060527
15509	0	2.109910	-0.732593	11.068365	0.021240	-0.007324	0.110657	1.050659	-5.807612	2.058779
15510	0	1.994937	-0.745212	10.780737	0.020110	-0.007450	0.107778	1.050725	-5.637062	2.059018
15511	0	1.912379	-0.750928	10.342379	0.019287	-0.007507	0.103394	1.050896	-5.456503	2.059723
15512	0	1.783202	-0.745383	9.975577	0.017995	-0.007451	0.099727	1.050051	-5.269893	2.063923
15513	0	1.693729	-0.690274	9.609598	0.017090	-0.006897	0.096069	1.045459	-5.088421	2.071518
15514	0	1.586777	-0.654157	9.187028	0.016005	-0.006542	0.091846	1.048274	-4.918196	2.076860
15515	0	1.464663	-0.623040	8.876534	0.014771	-0.006226	0.088745	1.043944	-4.758595	2.078397
15516	0	1.338954	-0.630303	8.501439	0.013495	-0.006296	0.084998	1.036336	-4.616146	2.078311
15517	0	1.297237	-0.610483	8.326581	0.013062	-0.006104	0.083252	1.035855	-4.493713	2.079428
15518	0	1.232366	-0.629226	8.164077	0.012398	-0.006289	0.081630	1.033077	-4.389907	2.077515
15519	0	1.160536	-0.622599	7.910923	0.011658	-0.006226	0.079102	1.033188	-4.314261	2.079237
15520	0	1.145898	-0.629201	7.826597	0.011493	-0.006288	0.078261	1.027256	-4.264873	2.075286
15521	0	1.133583	-0.568010	7.873748	0.011353	-0.005676	0.078735	1.021790	-4.240609	2.081053
15522	0	1.120376	-0.611312	7.818874	0.011197	-0.006111	0.078190	1.018599	-4.250381	2.086882
15523	0	1.088871	-0.652701	7.745050	0.010864	-0.006531	0.077454	1.023692	-4.286317	2.083077
15524	0	1.151046	-0.603275	7.902619	0.011463	-0.006035	0.079033	1.025847	-4.354662	2.085278
15525	0	1.232987	-0.671161	8.141176	0.012268	-0.006714	0.081421	1.027955	-4.441277	2.083676
15526	0	1.314535	-0.604075	8.285277	0.013064	-0.006039	0.082866	1.023702	-4.552908	2.085909
15527	0	1.365435	-0.683761	8.598189	0.013550	-0.006836	0.085999	1.019759	-4.691778	2.088400
15528	0	1.462018	-0.738526	8.899453	0.014499	-0.007389	0.089014	1.022661	-4.847600	2.089159
15529	0	1.508482	-0.707768	9.153143	0.014954	-0.007080	0.091553	1.023572	-5.011290	2.090091
15530	0	1.658816	-0.652471	9.508253	0.016446	-0.006526	0.095107	1.022861	-5.181983	2.092014
15531	0	1.736375	-0.713845	9.811802	0.017212	-0.007141	0.098145	1.023594	-5.358758	2.093536
15532	0	1.853212	-0.744141	10.184513	0.018381	-0.007442	0.101872	1.021436	-5.528062	2.089762
15533	0	1.980555	-0.756986	10.617282	0.019653	-0.007568	0.106201	1.017549	-5.691872	2.095524
15534	0	2.078365	-0.775210	10.941072	0.020638	-0.007755	0.109438	1.018685	-5.843481	2.099182
15535	0	2.155619	-0.763050	11.185187	0.021423	-0.007629	0.111877	1.015611	-5.979158	2.096368
15536	0	2.235439	-0.756587	11.418313	0.022243	-0.007571	0.114204	1.019267	-6.090095	2.093117
15537	0	2.279954	-0.774527	11.619287	0.022705	-0.007751	0.116211	1.023891	-6.182968	2.096272
15538	0	2.339019	-0.829308	11.823554	0.023324	-0.008288	0.118249	1.018389	-6.246867	2.098044
15539	0	2.348107	-0.830180	11.974237	0.023438	-0.008301	0.119751	1.016734	-6.288361	2.095808
15540	0	2.389607	-0.751394	11.991462	0.023890	-0.007510	0.119916	1.013004	-6.293583	2.096168
15541	0	2.384338	-0.769335	11.993814	0.023865	-0.007690	0.119934	1.010411	-6.273118	2.097024
15542	0	2.371179	-0.751292	11.860882	0.023761	-0.007514	0.118599	1.011994	-6.225773	2.099545
15543	0	2.293192	-0.823928	11.738598	0.023010	-0.008240	0.117371	1.013377	-6.149390	2.097724
15544	0	2.250703	-0.781703	11.510123	0.022613	-0.007812	0.115081	1.010255	-6.044454	2.100545
15545	0	2.166376	-0.769465	11.257284	0.021790	-0.007690	0.112549	1.007634	-5.916605	2.103451
15546	0	2.067421	-0.721047	10.926407	0.020813	-0.007211	0.109238	1.009737	-5.771259	2.103851
15547	0	1.945199	-0.738558	10.598289	0.019592	-0.007385	0.105957	1.011243	-5.619828	2.104156
15548	0	1.856472	-0.757419	10.273661	0.018709	-0.007569	0.102711	1.007801	-5.459040	2.107288
15549	0	1.773763	-0.750687	9.939141	0.017883	-0.007507	0.099365	1.010347	-5.291389	2.103558
15550	0	1.685204	-0.684074	9.620404	0.016991	-0.006836	0.096180	1.006643	-5.126540	2.101482
15551	0	1.592561	-0.677646	9.267313	0.016052	-0.006775	0.092651	1.006554	-4.970200	2.097810
15552	0	1.465257	-0.665779	8.971982	0.014770	-0.006657	0.089701	1.006717	-4.821077	2.098463
15553	0	1.382012	-0.665609	8.650196	0.013916	-0.006653	0.086487	1.003775	-4.694280	2.097608
15554	0	1.315742	-0.635320	8.445322	0.013240	-0.006354	0.084440	1.006406	-4.582621	2.098453
15555	0	1.256782	-0.635010	8.271258	0.012634	-0.006348	0.082703	1.003896	-4.490718	2.099606
15556	0	1.233394	-0.592835	8.108079	0.012382	-0.005925	0.081074	0.999989	-4.423518	2.103606
15557	0	1.199459	-0.598193	7.965527	0.012024	-0.005981	0.079651	0.999616	-4.381297	2.101450
15558	0	1.170452	-0.610357	7.917276	0.011721	-0.006105	0.079170	1.002401	-4.357867	2.099592
15559	0	1.154362	-0.604085	7.903949	0.011536	-0.006042	0.079041	1.004406	-4.369301	2.100507
15560	0	1.157810	-0.621972	7.958327	0.011551	-0.006223	0.079587	1.008058	-4.408247	2.102146
15561	0	1.206836	-0.634358	8.037697	0.012024	-0.006348	0.080383	1.012892	-4.471322	2.105203
15562	0	1.217244	-0.628081	8.255857	0.012115	-0.006279	0.082567	1.009296	-4.551367	2.106679
15563	0	1.284120	-0.677328	8.543665	0.012756	-0.006775	0.085449	1.010062	-4.664660	2.105129
15564	0	1.363541	-0.670411	8.723915	0.013539	-0.006711	0.087254	1.017434	-4.790345	2.103333
15565	0	1.451315	-0.725740	8.952149	0.014404	-0.007263	0.089539	1.022898	-4.929155	2.107235
15566	0	1.585240	-0.718236	9.253259	0.015728	-0.007191	0.092553	1.031044	-5.082594	2.107675
15567	0	1.673350	-0.707324	9.586383	0.016602	-0.007080	0.095886	1.036979	-5.239702	2.106245
15568	0	1.749949	-0.681949	9.874510	0.017362	-0.006823	0.098769	1.038331	-5.399118	2.105658
15569	0	1.850898	-0.713514	10.141590	0.018372	-0.007141	0.101440	1.042798	-5.553818	2.106939
15570	0	1.940499	-0.719139	10.539194	0.019267	-0.007191	0.105417	1.039878	-5.703265	2.111243
15571	0	2.027104	-0.762609	10.843561	0.020142	-0.007629	0.108459	1.041310	-5.839551	2.112461
15572	0	2.101590	-0.768168	11.088947	0.020894	-0.007684	0.110912	1.041549	-5.964982	2.109533
15573	0	2.189178	-0.719712	11.307874	0.021790	-0.007202	0.113098	1.044973	-6.068194	2.106971
15574	0	2.239157	-0.737079	11.548280	0.022304	-0.007376	0.115499	1.048397	-6.155159	2.108093
15575	0	2.306798	-0.787416	11.674883	0.023010	-0.007874	0.116760	1.046797	-6.211539	2.112282
15576	0	2.291355	-0.787455	11.734153	0.022882	-0.007875	0.117348	1.047011	-6.242597	2.113312
15577	0	2.325899	-0.811613	11.804119	0.023254	-0.008118	0.118042	1.048201	-6.246896	2.115508
15578	0	2.293399	-0.817150	11.786192	0.022958	-0.008176	0.117857	1.052471	-6.223638	2.116593
15579	0	2.277783	-0.836322	11.750215	0.022827	-0.008362	0.117493	1.051545	-6.175496	2.117923
15580	0	2.192747	-0.860956	11.550990	0.021997	-0.008609	0.115497	1.051500	-6.106108	2.119816
15581	0	2.175120	-0.816916	11.372825	0.021851	-0.008179	0.113708	1.062097	-6.006087	2.125703
15582	0	2.111701	-0.743122	11.096017	0.021229	-0.007428	0.110939	1.060309	-5.890701	2.125986
15583	0	2.020193	-0.744735	10.854338	0.020325	-0.007446	0.108521	1.060678	-5.761184	2.124529
15584	0	1.953292	-0.720399	10.535307	0.019659	-0.007205	0.105330	1.063331	-5.624115	2.124014
15585	0	1.860959	-0.714751	10.225688	0.018738	-0.007141	0.102234	1.057842	-5.480622	2.130280
15586	0	1.781071	-0.696978	9.888333	0.017941	-0.006970	0.098860	1.060237	-5.330351	2.131669
15587	0	1.677748	-0.647444	9.542048	0.016907	-0.006470	0.095398	1.056334	-5.175269	2.134296
15588	0	1.568366	-0.648181	9.332307	0.015800	-0.006479	0.093304	1.054675	-5.033136	2.136716
15589	0	1.521549	-0.616499	9.004454	0.015320	-0.006165	0.090027	1.055428	-4.900493	2.144657
15590	0	1.435503	-0.640919	8.690157	0.014446	-0.006410	0.086886	1.057223	-4.780266	2.141213
15591	0	1.347444	-0.641184	8.497270	0.013550	-0.006409	0.084961	1.053915	-4.678695	2.141039
15592	0	1.303530	-0.635924	8.401521	0.013095	-0.006354	0.084006	1.047883	-4.597435	2.142684
15593	0	1.277028	-0.610512	8.246569	0.012817	-0.006104	0.082458	1.046074	-4.531985	2.145882
15594	0	1.214754	-0.586265	8.210954	0.012174	-0.005863	0.082106	1.046875	-4.495438	2.147321
15595	0	1.219816	-0.616205	8.099518	0.012207	-0.006165	0.080994	1.050199	-4.482721	2.146930
15596	0	1.177008	-0.603511	8.062927	0.011762	-0.006038	0.080630	1.053407	-4.494431	2.149261
15597	0	1.186758	-0.628443	8.086783	0.011841	-0.006287	0.080872	1.055605	-4.532117	2.158248
15598	0	1.248485	-0.597840	8.262688	0.012444	-0.005978	0.082633	1.053629	-4.587680	2.157408
15599	0	1.287653	-0.610337	8.428055	0.012817	-0.006104	0.084290	1.052571	-4.667669	2.160840
15600	0	1.337985	-0.701698	8.578470	0.013304	-0.007019	0.085796	1.053737	-4.768849	2.166828
15601	0	1.437490	-0.671345	8.824184	0.014282	-0.006714	0.088257	1.052572	-4.888559	2.164095
15602	0	1.518872	-0.658982	9.071023	0.015082	-0.006592	0.090728	1.053141	-5.022263	2.160279
15603	0	1.592074	-0.670390	9.312120	0.015808	-0.006714	0.093140	1.063255	-5.160252	2.161073
15604	0	1.634211	-0.723585	9.588946	0.016223	-0.007243	0.095909	1.069808	-5.301994	2.162607
15605	0	1.746049	-0.726491	9.934298	0.017334	-0.007263	0.099365	1.065672	-5.447258	2.163787
15606	0	1.838753	-0.696021	10.186003	0.018265	-0.006962	0.101882	1.065369	-5.584735	2.162269
15607	0	1.928428	-0.719893	10.514202	0.019165	-0.007202	0.105164	1.066825	-5.714079	2.160916
15608	0	1.982864	-0.762033	10.766150	0.019714	-0.007624	0.107682	1.068395	-5.835137	2.164390
15609	0	2.073640	-0.768734	10.996555	0.020630	-0.007690	0.109985	1.069735	-5.945603	2.170017
15610	0	2.142508	-0.774411	11.181927	0.021335	-0.007746	0.111836	1.069789	-6.037770	2.173345
15611	0	2.204458	-0.750970	11.406068	0.021973	-0.007507	0.114075	1.066102	-6.109558	2.173930
15612	0	2.222846	-0.787535	11.531852	0.022179	-0.007879	0.115328	1.068899	-6.158647	2.175553
15613	0	2.248667	-0.781278	11.583972	0.022461	-0.007812	0.115845	1.067922	-6.183724	2.172557
15614	0	2.227062	-0.799517	11.601699	0.022268	-0.007997	0.116017	1.068901	-6.185684	2.168749
15615	0	2.244221	-0.786859	11.548250	0.022461	-0.007874	0.115479	1.073625	-6.166835	2.168179
15616	0	2.188447	-0.798408	11.525166	0.021935	-0.007986	0.115242	1.075852	-6.116900	2.171507
15617	0	2.184407	-0.824164	11.305005	0.021912	-0.008240	0.113037	1.074478	-6.048378	2.178781
15618	0	2.101855	-0.794464	11.179635	0.021107	-0.007938	0.111780	1.068931	-5.957929	2.182647
15619	0	2.034509	-0.757272	10.890548	0.020447	-0.007568	0.108887	1.065441	-5.850812	2.177206
15620	0	1.983409	-0.709309	10.662359	0.019942	-0.007090	0.106604	1.062878	-5.734448	2.177185
15621	0	1.892050	-0.732990	10.414792	0.019043	-0.007324	0.104126	1.058023	-5.599698	2.179609
15622	0	1.801108	-0.746079	10.058894	0.018135	-0.007458	0.100567	1.055930	-5.458538	2.183903
15623	0	1.734026	-0.720231	9.822609	0.017456	-0.007202	0.098206	1.057018	-5.323461	2.185367
15624	0	1.669122	-0.690454	9.533429	0.016804	-0.006898	0.095315	1.050404	-5.188237	2.189927
15625	0	1.582553	-0.628788	9.260821	0.015930	-0.006287	0.092590	1.050038	-5.058660	2.187394
15626	0	1.502302	-0.629246	9.031965	0.015116	-0.006289	0.090304	1.047231	-4.940965	2.193025
15627	0	1.475569	-0.610655	8.802524	0.014832	-0.006104	0.088013	1.044058	-4.842102	2.196302
15628	0	1.400758	-0.617710	8.578859	0.014073	-0.006171	0.085778	1.036829	-4.754110	2.202012
15629	0	1.325712	-0.640988	8.454123	0.013306	-0.006409	0.084534	1.035500	-4.688149	2.203477
15630	0	1.311186	-0.605050	8.339370	0.013148	-0.006045	0.083388	1.028606	-4.637805	2.200003
15631	0	1.279504	-0.616625	8.258391	0.012817	-0.006165	0.082581	1.026138	-4.606514	2.200282
15632	0	1.252629	-0.635454	8.197602	0.012528	-0.006351	0.081976	1.021348	-4.603244	2.205051
15633	0	1.246711	-0.622841	8.233380	0.012451	-0.006226	0.082336	1.016718	-4.624969	2.204503
15634	0	1.287801	-0.623123	8.293661	0.012849	-0.006232	0.082941	1.017130	-4.664777	2.206854
15635	0	1.328659	-0.604938	8.397725	0.013245	-0.006042	0.083984	1.006657	-4.721462	2.204772
15636	0	1.339183	-0.654688	8.609569	0.013330	-0.006545	0.086105	1.002866	-4.802483	2.204176
15637	0	1.374427	-0.695666	8.794049	0.013672	-0.006958	0.087952	1.003039	-4.896093	2.205446
15638	0	1.488033	-0.713714	8.968300	0.014795	-0.007139	0.089697	1.003781	-5.004064	2.210139
15639	0	1.547634	-0.701938	9.147559	0.015381	-0.007019	0.091492	1.001437	-5.122829	2.204811
15640	0	1.635103	-0.720610	9.424708	0.016249	-0.007203	0.094265	0.995767	-5.246433	2.204919
15641	0	1.714199	-0.664997	9.757562	0.017029	-0.006653	0.097595	0.996857	-5.378596	2.209966
15642	0	1.792153	-0.700770	9.979277	0.017809	-0.007013	0.099813	1.001056	-5.507123	2.211477
15643	0	1.872854	-0.732290	10.306806	0.018616	-0.007324	0.103088	1.000318	-5.631804	2.216848
15644	0	1.950172	-0.774819	10.546746	0.019396	-0.007750	0.105487	0.999729	-5.746097	2.219928
15645	0	2.006233	-0.732721	10.752444	0.019958	-0.007324	0.107544	0.994594	-5.855996	2.217323
15646	0	2.080803	-0.721169	10.998850	0.020720	-0.007209	0.110005	0.989860	-5.947511	2.217403
15647	0	2.125566	-0.769085	11.088623	0.021179	-0.007690	0.110901	0.987794	-6.025874	2.220251
15648	0	2.139093	-0.787867	11.330182	0.021335	-0.007874	0.113313	0.982286	-6.082171	2.220069
15649	0	2.182380	-0.805444	11.358001	0.021790	-0.008057	0.113586	0.983420	-6.116189	2.224851
15650	0	2.204887	-0.817705	11.442596	0.022041	-0.008175	0.114428	0.980608	-6.123259	2.228317
15651	0	2.190072	-0.811816	11.419883	0.021912	-0.008118	0.114197	0.979689	-6.111868	2.231308
15652	0	2.192022	-0.768928	11.469485	0.021951	-0.007691	0.114689	0.981575	-6.080978	2.237781
15653	0	2.174243	-0.781487	11.316808	0.021790	-0.007812	0.113159	0.979267	-6.032875	2.238088
15654	0	2.137897	-0.800447	11.123698	0.021452	-0.008000	0.111223	0.975545	-5.957373	2.237354
15655	0	2.054444	-0.763321	10.939083	0.020630	-0.007629	0.109375	0.972192	-5.867565	2.239604
15656	0	1.975522	-0.721715	10.728661	0.019852	-0.007210	0.107269	0.965156	-5.764227	2.242861
15657	0	1.930397	-0.745363	10.475527	0.019409	-0.007446	0.104736	0.958127	-5.648905	2.246636
15658	0	1.854564	-0.770933	10.247262	0.018654	-0.007706	0.102453	0.955037	-5.527718	2.250662
15659	0	1.777320	-0.781801	9.981174	0.017883	-0.007812	0.099792	0.949777	-5.401158	2.252665
15660	0	1.688955	-0.709205	9.710093	0.016997	-0.007092	0.097082	0.950133	-5.273731	2.253054
15661	0	1.649713	-0.659713	9.456138	0.016602	-0.006592	0.094543	0.944681	-5.146931	2.257224
15662	0	1.557657	-0.660714	9.172308	0.015666	-0.006602	0.091708	0.939404	-5.034920	2.257633
15663	0	1.481323	-0.628986	8.961255	0.014893	-0.006287	0.089600	0.935832	-4.933142	2.260514
15664	0	1.417696	-0.653917	8.810985	0.014248	-0.006537	0.088099	0.934003	-4.840581	2.263012
15665	0	1.373714	-0.634833	8.625170	0.013794	-0.006348	0.086243	0.933301	-4.764755	2.266193
15666	0	1.339620	-0.634833	8.492365	0.013437	-0.006350	0.084917	0.934872	-4.708936	2.269134
15667	0	1.309089	-0.647018	8.478270	0.013123	-0.006470	0.084778	0.934063	-4.665654	2.268760
15668	0	1.286342	-0.659350	8.417801	0.012877	-0.006593	0.084176	0.932663	-4.647197	2.261920
15669	0	1.282146	-0.634989	8.380048	0.012817	-0.006348	0.083801	0.928784	-4.652195	2.265799
15670	0	1.266351	-0.647670	8.355178	0.012642	-0.006474	0.083555	0.924705	-4.681136	2.266966
15671	0	1.291155	-0.628682	8.477278	0.012878	-0.006287	0.084778	0.923147	-4.725191	2.267910
15672	0	1.323532	-0.628788	8.573680	0.013189	-0.006288	0.085744	0.921277	-4.785873	2.269538
15673	0	1.397930	-0.665246	8.763645	0.013916	-0.006653	0.087646	0.920044	-4.867737	2.270700
15674	0	1.430185	-0.695550	8.950601	0.014228	-0.006958	0.089518	0.921312	-4.961562	2.273365
15675	0	1.516226	-0.695824	9.080590	0.015076	-0.006958	0.090820	0.918901	-5.069869	2.276271
15676	0	1.577612	-0.708081	9.358150	0.015681	-0.007081	0.093597	0.916940	-5.185047	2.279928
15677	0	1.645639	-0.719976	9.593054	0.016357	-0.007202	0.095947	0.917511	-5.302266	2.280776
15678	0	1.733741	-0.719504	9.851818	0.017232	-0.007197	0.098536	0.917827	-5.423949	2.286727
15679	0	1.792832	-0.714102	10.062816	0.017822	-0.007141	0.100647	0.915585	-5.543713	2.290323
15680	0	1.862778	-0.744506	10.297017	0.018527	-0.007446	0.102988	0.914706	-5.654815	2.288875
15681	0	1.957360	-0.738980	10.593768	0.019470	-0.007385	0.105957	0.907598	-5.765627	2.286962
15682	0	2.031976	-0.751638	10.773106	0.020229	-0.007517	0.107748	0.906031	-5.860825	2.283183
15683	0	2.040035	-0.769721	10.966566	0.020325	-0.007690	0.109680	0.897207	-5.938908	2.278234
15684	0	2.108999	-0.739979	11.079727	0.021027	-0.007400	0.110809	0.895303	-6.003561	2.273490
15685	0	2.128746	-0.762845	11.272309	0.021240	-0.007629	0.112732	0.894791	-6.050709	2.273753
15686	0	2.160353	-0.769150	11.246460	0.021578	-0.007689	0.112470	0.891576	-6.076080	2.277177
15687	0	2.161300	-0.799554	11.328000	0.021606	-0.007996	0.113281	0.890763	-6.081922	2.273398
15688	0	2.178952	-0.793486	11.340283	0.021802	-0.007935	0.113400	0.889821	-6.068649	2.278814
15689	0	2.175296	-0.763547	11.286065	0.021790	-0.007629	0.112854	0.883431	-6.030805	2.280907
15690	0	2.123898	-0.782429	11.135028	0.021290	-0.007825	0.111341	0.883962	-5.977815	2.275591
15691	0	2.086393	-0.817637	11.085343	0.020935	-0.008179	0.110840	0.886529	-5.903708	2.274512
15692	0	2.022437	-0.793133	10.813457	0.020308	-0.007931	0.108119	0.886298	-5.814989	2.267584
15693	0	1.974288	-0.744825	10.566925	0.019836	-0.007446	0.105652	0.884715	-5.713012	2.270415
15694	0	1.882205	-0.745115	10.393198	0.018920	-0.007450	0.103914	0.884143	-5.604549	2.270259
15695	0	1.808894	-0.744694	10.139717	0.018188	-0.007446	0.101379	0.884030	-5.491536	2.268596
15696	0	1.728439	-0.714071	9.856192	0.017385	-0.007143	0.098544	0.887332	-5.374574	2.268886
15697	0	1.698954	-0.647434	9.602581	0.017090	-0.006470	0.096008	0.882589	-5.254295	2.262331
15698	0	1.655547	-0.660440	9.379978	0.016649	-0.006601	0.093783	0.879480	-5.139171	2.261273
15699	0	1.548149	-0.671265	9.187195	0.015564	-0.006714	0.091858	0.881371	-5.035730	2.260849
15700	0	1.490472	-0.671089	8.969923	0.014976	-0.006712	0.089687	0.882968	-4.944618	2.255658
15701	0	1.422064	-0.647133	8.820564	0.014282	-0.006470	0.088196	0.880964	-4.863947	2.253675
15702	0	1.374335	-0.634900	8.700141	0.013794	-0.006351	0.086993	0.884036	-4.796626	2.253249
15703	0	1.364108	-0.621954	8.630902	0.013672	-0.006226	0.086304	0.891558	-4.754968	2.252919
15704	0	1.352591	-0.670388	8.509719	0.013550	-0.006702	0.085093	0.889061	-4.722009	2.251501
15705	0	1.311666	-0.714102	8.502289	0.013123	-0.007141	0.085022	0.888277	-4.713265	2.254246
15706	0	1.324371	-0.671310	8.489913	0.013232	-0.006714	0.084901	0.888249	-4.727741	2.246798
15707	0	1.338722	-0.641057	8.489653	0.013367	-0.006409	0.084900	0.884419	-4.754474	2.249084
15708	0	1.338121	-0.647232	8.586363	0.013347	-0.006474	0.085869	0.885744	-4.799531	2.250005
15709	0	1.360058	-0.677199	8.690636	0.013550	-0.006775	0.086914	0.887764	-4.865353	2.250507
15710	0	1.408030	-0.682972	8.878029	0.014019	-0.006830	0.088790	0.886453	-4.943291	2.251119
15711	0	1.478270	-0.689273	9.038145	0.014709	-0.006897	0.090393	0.889643	-5.034912	2.252625
15712	0	1.543113	-0.743750	9.297912	0.015348	-0.007438	0.092993	0.887623	-5.135564	2.252789
15713	0	1.613975	-0.707381	9.446800	0.016052	-0.007080	0.094482	0.892805	-5.240428	2.253299
15714	0	1.693352	-0.706396	9.645014	0.016841	-0.007068	0.096466	0.894766	-5.349124	2.252474
15715	0	1.767470	-0.677517	9.940915	0.017578	-0.006775	0.099426	0.892012	-5.459166	2.251532
15716	0	1.812084	-0.689171	10.132634	0.018019	-0.006898	0.101344	0.896468	-5.573350	2.246844
15717	0	1.901859	-0.695226	10.337603	0.018921	-0.006958	0.103394	0.900301	-5.680360	2.244576
15718	0	1.933129	-0.749131	10.663779	0.019244	-0.007496	0.106653	0.902849	-5.772714	2.249172
15719	0	2.003675	-0.720136	10.734633	0.019958	-0.007202	0.107361	0.901518	-5.855019	2.249899
15720	0	2.073434	-0.762744	10.872122	0.020666	-0.007628	0.108734	0.900548	-5.925695	2.247716
15721	0	2.086472	-0.769129	11.015862	0.020813	-0.007690	0.110168	0.897885	-5.978327	2.246314
15722	0	2.125805	-0.762923	11.191100	0.021223	-0.007631	0.111917	0.898437	-6.013021	2.249313
15723	0	2.089638	-0.787385	11.169013	0.020874	-0.007874	0.111694	0.896730	-6.034845	2.248835
15724	0	2.110577	-0.775368	11.241737	0.021102	-0.007752	0.112418	0.894337	-6.037655	2.246808
15725	0	2.140339	-0.768356	11.224793	0.021423	-0.007690	0.112244	0.900477	-6.016267	2.246927
15726	0	2.109804	-0.767382	11.152687	0.021139	-0.007677	0.111519	0.903307	-5.973041	2.244209
15727	0	2.082087	-0.793796	10.969004	0.020874	-0.007935	0.109680	0.899498	-5.916562	2.245508
15728	0	2.033793	-0.744817	10.916222	0.020402	-0.007453	0.109150	0.904304	-5.848398	2.242249
15729	0	1.957446	-0.756681	10.707023	0.019653	-0.007568	0.107056	0.905977	-5.763087	2.239636
15730	0	1.898454	-0.762415	10.490203	0.019072	-0.007627	0.104886	0.908701	-5.667134	2.238228
15731	0	1.864514	-0.714387	10.347115	0.018738	-0.007141	0.103455	0.905908	-5.563630	2.239708
15732	0	1.773239	-0.732883	10.051184	0.017825	-0.007330	0.100495	0.907387	-5.457044	2.239010
15733	0	1.730311	-0.690262	9.840450	0.017395	-0.006897	0.098389	0.901113	-5.349126	2.239834
15734	0	1.658317	-0.672559	9.647928	0.016665	-0.006725	0.096465	0.900882	-5.250458	2.239241
15735	0	1.626948	-0.665716	9.437526	0.016357	-0.006653	0.094360	0.895863	-5.142789	2.244250
15736	0	1.543936	-0.642041	9.250810	0.015513	-0.006417	0.092496	0.892016	-5.050076	2.241235
15737	0	1.501058	-0.659105	9.034294	0.015076	-0.006592	0.090332	0.892767	-4.966552	2.243282
15738	0	1.477146	-0.622191	8.920240	0.014825	-0.006225	0.089193	0.895870	-4.896931	2.247001
15739	0	1.411847	-0.629086	8.856837	0.014160	-0.006287	0.088562	0.889870	-4.841931	2.249011
15740	0	1.374522	-0.629467	8.680787	0.013773	-0.006295	0.086803	0.889843	-4.804173	2.247121
15741	0	1.365409	-0.610733	8.642832	0.013672	-0.006104	0.086426	0.883903	-4.779414	2.247384
15742	0	1.326803	-0.629533	8.582033	0.013269	-0.006294	0.085820	0.881274	-4.776333	2.250362
15743	0	1.350220	-0.634304	8.642402	0.013489	-0.006348	0.086426	0.885920	-4.792847	2.249304
15744	0	1.378336	-0.645987	8.641828	0.013760	-0.006461	0.086422	0.886046	-4.822959	2.246845
15745	0	1.377026	-0.640495	8.715259	0.013733	-0.006409	0.087158	0.889151	-4.870645	2.244979
15746	0	1.428345	-0.658325	8.866412	0.014235	-0.006585	0.088672	0.889524	-4.931195	2.249307
15747	0	1.433926	-0.689351	9.020118	0.014282	-0.006897	0.090210	0.891830	-5.002117	2.248280
15748	0	1.501758	-0.707210	9.158325	0.014947	-0.007073	0.091595	0.891130	-5.088935	2.249208
15749	0	1.570530	-0.665242	9.453019	0.015625	-0.006653	0.094543	0.889212	-5.184683	2.246588
15750	0	1.666503	-0.658601	9.602668	0.016582	-0.006592	0.096041	0.893543	-5.282729	2.244974
15751	0	1.730017	-0.665088	9.751871	0.017212	-0.006653	0.097534	0.893220	-5.384833	2.244562
15752	0	1.766725	-0.707746	10.011017	0.017576	-0.007076	0.100126	0.889281	-5.487399	2.244347
15753	0	1.815476	-0.737863	10.203559	0.018066	-0.007385	0.102051	0.894114	-5.584987	2.243412
15754	0	1.869624	-0.742766	10.432412	0.018613	-0.007433	0.104339	0.897368	-5.674972	2.247467
15755	0	1.923818	-0.756348	10.594413	0.019165	-0.007568	0.105957	0.900308	-5.752471	2.243515
15756	0	1.968610	-0.707264	10.707737	0.019618	-0.007071	0.107090	0.895887	-5.823739	2.241095
15757	0	1.995702	-0.738385	10.869280	0.019897	-0.007385	0.108704	0.895266	-5.884964	2.239639
15758	0	2.030283	-0.726352	10.964948	0.020262	-0.007260	0.109657	0.890141	-5.926346	2.235778
15759	0	2.071864	-0.744716	11.010215	0.020691	-0.007446	0.110107	0.887552	-5.953709	2.240928
15760	0	2.099488	-0.775027	11.021741	0.020990	-0.007753	0.110218	0.889398	-5.956948	2.239166
15761	0	2.092755	-0.774398	11.096385	0.020935	-0.007751	0.110962	0.895839	-5.947785	2.240141
15762	0	2.089937	-0.767568	11.048039	0.020920	-0.007676	0.110476	0.895302	-5.925185	2.237218
15763	0	2.034770	-0.781620	10.962595	0.020386	-0.007812	0.109619	0.890707	-5.884064	2.236746
15764	0	2.013059	-0.793833	10.854487	0.020188	-0.007942	0.108534	0.894240	-5.821815	2.237602
15765	0	1.970728	-0.750661	10.700725	0.019775	-0.007507	0.106995	0.894628	-5.747595	2.239981
15766	0	1.914584	-0.750923	10.495565	0.019215	-0.007506	0.104943	0.891218	-5.671181	2.239434
15767	0	1.859434	-0.738141	10.322562	0.018677	-0.007385	0.103210	0.895255	-5.578461	2.245685
15768	0	1.806507	-0.713680	10.148376	0.018148	-0.007134	0.101469	0.892494	-5.483072	2.246850
15769	0	1.786089	-0.677758	9.925805	0.017944	-0.006775	0.099243	0.889362	-5.385435	2.245998
15770	0	1.678466	-0.666194	9.690431	0.016866	-0.006659	0.096890	0.885236	-5.288271	2.250249
15771	0	1.646167	-0.641301	9.565542	0.016541	-0.006409	0.095642	0.879921	-5.192470	2.251449
15772	0	1.582603	-0.641518	9.360400	0.015898	-0.006417	0.093592	0.882164	-5.103338	2.252611
15773	0	1.538352	-0.616614	9.205069	0.015442	-0.006165	0.092041	0.879738	-5.029271	2.251738
15774	0	1.496771	-0.647737	9.035878	0.015021	-0.006474	0.090350	0.874355	-4.959903	2.254370
15775	0	1.442395	-0.671886	8.966694	0.014465	-0.006714	0.089661	0.867290	-4.905582	2.254864
15776	0	1.441503	-0.623935	8.821277	0.014444	-0.006236	0.088208	0.862161	-4.865999	2.253968
15777	0	1.377511	-0.634841	8.844282	0.013794	-0.006348	0.088440	0.860063	-4.840059	2.252257
15778	0	1.399635	-0.622839	8.673735	0.014001	-0.006227	0.086737	0.857591	-4.832447	2.247537
15779	0	1.361867	-0.652901	8.776747	0.013611	-0.006531	0.087769	0.858293	-4.841025	2.246544
15780	0	1.364281	-0.683381	8.757993	0.013626	-0.006833	0.087583	0.855627	-4.861219	2.245437
15781	0	1.425164	-0.689690	8.782466	0.014221	-0.006897	0.087830	0.853746	-4.899251	2.248768
15782	0	1.413804	-0.677924	8.848395	0.014099	-0.006775	0.088490	0.846151	-4.947842	2.248500
15783	0	1.457630	-0.726610	8.995751	0.014526	-0.007263	0.089966	0.840214	-5.009630	2.252231
15784	0	1.511305	-0.708537	9.195256	0.015056	-0.007087	0.091962	0.839562	-5.079276	2.254741
15785	0	1.575593	-0.652744	9.325018	0.015686	-0.006531	0.093262	0.841011	-5.163260	2.258735
15786	0	1.602128	-0.670807	9.475178	0.015950	-0.006708	0.094764	0.838602	-5.247269	2.255503
15787	0	1.698526	-0.677736	9.739829	0.016907	-0.006775	0.097412	0.833101	-5.337684	2.256399
15788	0	1.738974	-0.720973	9.889529	0.017310	-0.007208	0.098909	0.828336	-5.427915	2.253186
15789	0	1.784161	-0.707906	10.099910	0.017761	-0.007080	0.101013	0.826783	-5.517154	2.259533
15790	0	1.867320	-0.707278	10.231249	0.018595	-0.007078	0.102326	0.830112	-5.603067	2.261761
15791	0	1.905937	-0.726119	10.435615	0.018982	-0.007263	0.104370	0.829677	-5.686133	2.261806
15792	0	1.927097	-0.732202	10.542697	0.019199	-0.007320	0.105440	0.825385	-5.762000	2.264416
15793	0	1.988883	-0.751129	10.710671	0.019836	-0.007507	0.107117	0.818971	-5.816141	2.263119
15794	0	2.016787	-0.745878	10.843033	0.020125	-0.007455	0.108438	0.812811	-5.859144	2.262375
15795	0	2.047255	-0.739185	10.930870	0.020447	-0.007385	0.109314	0.804145	-5.884305	2.261012
15796	0	2.039288	-0.770516	11.039805	0.020376	-0.007705	0.110401	0.801997	-5.899769	2.259620
15797	0	2.069080	-0.757068	11.041246	0.020691	-0.007568	0.110413	0.798145	-5.897841	2.258509
15798	0	2.043095	-0.788281	10.962071	0.020446	-0.007879	0.109618	0.793200	-5.880522	2.258199
15799	0	2.035599	-0.787698	10.968546	0.020386	-0.007874	0.109680	0.788567	-5.847706	2.260000
15800	0	2.034565	-0.770046	10.811150	0.020388	-0.007698	0.108104	0.785159	-5.801488	2.264169
15801	0	1.972162	-0.744683	10.718761	0.019775	-0.007446	0.107178	0.783851	-5.742316	2.265814
15802	0	1.936047	-0.738634	10.531674	0.019425	-0.007387	0.105305	0.784186	-5.670006	2.265725
15803	0	1.891387	-0.720744	10.364978	0.018982	-0.007202	0.103638	0.777921	-5.593084	2.264287
15804	0	1.846726	-0.721085	10.184330	0.018542	-0.007213	0.101830	0.779547	-5.507017	2.261260
15805	0	1.811601	-0.683981	9.956130	0.018188	-0.006836	0.099548	0.774749	-5.421939	2.262072
15806	0	1.717618	-0.672606	9.830341	0.017252	-0.006721	0.098290	0.769098	-5.331927	2.265194
15807	0	1.689478	-0.652905	9.638746	0.016968	-0.006531	0.096375	0.770719	-5.243471	2.264876
15808	0	1.645101	-0.671460	9.457979	0.016519	-0.006711	0.094568	0.765911	-5.159935	2.270417
15809	0	1.580748	-0.641316	9.351600	0.015869	-0.006409	0.093506	0.759952	-5.082656	2.266811
15810	0	1.514930	-0.666533	9.170184	0.015199	-0.006662	0.091694	0.755462	-5.019204	2.271010
15811	0	1.466365	-0.702125	9.040034	0.014709	-0.007019	0.090393	0.751798	-4.959428	2.274676
15812	0	1.439926	-0.659809	8.919151	0.014436	-0.006597	0.089186	0.748875	-4.910737	2.274318
15813	0	1.431595	-0.665615	8.881031	0.014343	-0.006653	0.088806	0.743532	-4.873647	2.270583
15814	0	1.427498	-0.684400	8.844971	0.014289	-0.006843	0.088448	0.740387	-4.853741	2.273872
15815	0	1.409815	-0.677801	8.843986	0.014099	-0.006775	0.088440	0.734909	-4.850507	2.269004
15816	0	1.380005	-0.696832	8.776605	0.013792	-0.006965	0.087768	0.728515	-4.858965	2.265888
15817	0	1.418047	-0.653190	8.868075	0.014160	-0.006531	0.088684	0.725187	-4.883150	2.263731
15818	0	1.423122	-0.671742	8.934301	0.014201	-0.006717	0.089348	0.722307	-4.919581	2.260272
15819	0	1.474917	-0.665363	9.002030	0.014709	-0.006653	0.090027	0.719063	-4.967980	2.261978
15820	0	1.496002	-0.689651	9.153167	0.014912	-0.006899	0.091539	0.719633	-5.026358	2.262428
15821	0	1.586638	-0.677052	9.294694	0.015808	-0.006775	0.092957	0.722481	-5.095974	2.259568
15822	0	1.635831	-0.706935	9.439016	0.016293	-0.007071	0.094401	0.722401	-5.173562	2.265520
15823	0	1.673131	-0.670881	9.660714	0.016663	-0.006714	0.096619	0.725697	-5.252826	2.264798
15824	0	1.736598	-0.719029	9.749687	0.017289	-0.007193	0.097510	0.725621	-5.340818	2.263022
15825	0	1.740735	-0.708359	10.032886	0.017334	-0.007080	0.100342	0.718940	-5.422338	2.263701
15826	0	1.810296	-0.721362	10.231569	0.018033	-0.007210	0.102328	0.712020	-5.498404	2.269442
15827	0	1.856477	-0.714392	10.350271	0.018494	-0.007141	0.103516	0.706305	-5.574864	2.270326
15828	0	1.912946	-0.732679	10.457582	0.019064	-0.007330	0.104588	0.707183	-5.644387	2.263837
15829	0	1.939999	-0.787423	10.594750	0.019348	-0.007874	0.105957	0.704095	-5.698224	2.262167
15830	0	1.986459	-0.726314	10.721049	0.019819	-0.007265	0.107219	0.703923	-5.744473	2.255684
15831	0	2.005611	-0.757042	10.802530	0.020020	-0.007568	0.108032	0.699642	-5.781081	2.255056
15832	0	2.017585	-0.757885	10.899004	0.020154	-0.007573	0.108994	0.691820	-5.801894	2.249197
15833	0	2.027449	-0.750817	10.906776	0.020264	-0.007507	0.109070	0.689176	-5.811125	2.252832
15834	0	2.045549	-0.751157	10.918927	0.020468	-0.007509	0.109187	0.685334	-5.796166	2.255371
15835	0	2.017758	-0.738831	10.876909	0.020203	-0.007385	0.108765	0.680950	-5.767724	2.252956
15836	0	2.005695	-0.775803	10.804733	0.020092	-0.007758	0.108041	0.679997	-5.728528	2.254188
15837	0	1.991261	-0.793163	10.724752	0.019958	-0.007935	0.107239	0.682213	-5.677497	2.247624
15838	0	1.938362	-0.756280	10.519031	0.019441	-0.007563	0.105180	0.681299	-5.613415	2.247510
15839	0	1.915954	-0.732583	10.395505	0.019226	-0.007324	0.103943	0.678960	-5.538129	2.248827
15840	0	1.884068	-0.714452	10.275903	0.018911	-0.007145	0.102746	0.678909	-5.457372	2.246056
15841	0	1.793288	-0.757079	10.096488	0.018005	-0.007568	0.100952	0.675692	-5.373187	2.239368
15842	0	1.760877	-0.703249	9.976816	0.017679	-0.007025	0.099756	0.666406	-5.290334	2.237267
15843	0	1.695966	-0.683807	9.748506	0.017029	-0.006836	0.097473	0.663405	-5.207119	2.235934
15844	0	1.645899	-0.653625	9.622578	0.016526	-0.006536	0.096214	0.662013	-5.125090	2.231661
15845	0	1.581018	-0.677540	9.418713	0.015869	-0.006775	0.094177	0.660676	-5.051398	2.236731
15846	0	1.533529	-0.683442	9.249604	0.015387	-0.006837	0.092487	0.662900	-4.985868	2.236614
15847	0	1.496844	-0.696344	9.113268	0.015015	-0.006958	0.091125	0.655213	-4.925786	2.238993
15848	0	1.488912	-0.660234	9.090018	0.014922	-0.006603	0.090895	0.655245	-4.882096	2.238602
15849	0	1.456018	-0.677746	8.917662	0.014587	-0.006775	0.089172	0.650878	-4.844994	2.228490
15850	0	1.457556	-0.641395	8.918306	0.014594	-0.006414	0.089180	0.650128	-4.819071	2.229680
15851	0	1.470264	-0.677865	8.807458	0.014709	-0.006775	0.088074	0.643809	-4.808009	2.227818
15852	0	1.451871	-0.623226	8.898919	0.014512	-0.006233	0.088990	0.643289	-4.814347	2.228036
15853	0	1.435633	-0.659262	8.868191	0.014343	-0.006592	0.088684	0.640344	-4.829001	2.232682
15854	0	1.469961	-0.683624	8.934665	0.014674	-0.006838	0.089351	0.640349	-4.859308	2.234121
15855	0	1.486880	-0.683664	9.032586	0.014832	-0.006836	0.090332	0.637320	-4.904177	2.227354
15856	0	1.513318	-0.689819	9.177647	0.015090	-0.006899	0.091784	0.635842	-4.955736	2.229060
15857	0	1.567729	-0.665012	9.258169	0.015625	-0.006653	0.092590	0.636705	-5.018048	2.231299
15858	0	1.603272	-0.707056	9.421072	0.015975	-0.007075	0.094220	0.639881	-5.085821	2.230663
15859	0	1.648188	-0.701592	9.611975	0.016418	-0.007019	0.096130	0.640952	-5.158985	2.230825
15860	0	1.686151	-0.719599	9.756122	0.016791	-0.007196	0.097573	0.638779	-5.238918	2.229652
15861	0	1.728475	-0.719896	9.978013	0.017212	-0.007202	0.099792	0.639688	-5.320076	2.229576
15862	0	1.767331	-0.780158	10.091451	0.017603	-0.007807	0.100926	0.642886	-5.397476	2.223750
15863	0	1.825537	-0.738548	10.234404	0.018188	-0.007385	0.102356	0.640022	-5.469895	2.220703
15864	0	1.868971	-0.769008	10.347983	0.018628	-0.007691	0.103491	0.638885	-5.535650	2.223718
15865	0	1.964381	-0.714059	10.533712	0.019592	-0.007141	0.105347	0.637063	-5.589294	2.221924
15866	0	1.967749	-0.708072	10.641737	0.019635	-0.007079	0.106425	0.633125	-5.632434	2.225845
15867	0	1.993442	-0.726089	10.692687	0.019897	-0.007263	0.106934	0.633401	-5.669678	2.229476
15868	0	1.981561	-0.768474	10.795209	0.019789	-0.007687	0.107957	0.633370	-5.695850	2.231109
15869	0	2.027715	-0.769174	10.815168	0.020264	-0.007690	0.108154	0.630205	-5.707823	2.229676
15870	0	2.004702	-0.763709	10.863637	0.020046	-0.007632	0.108637	0.623559	-5.706370	2.229800
15871	0	1.976253	-0.756952	10.809553	0.019775	-0.007568	0.108093	0.620959	-5.690489	2.224736
15872	0	1.984199	-0.738756	10.761432	0.019872	-0.007388	0.107609	0.620386	-5.656632	2.227230
15873	0	1.979551	-0.738328	10.681925	0.019836	-0.007385	0.106812	0.621499	-5.610557	2.231631
15874	0	1.964976	-0.749953	10.567570	0.019694	-0.007504	0.105667	0.624862	-5.560076	2.226795
15875	0	1.916797	-0.732491	10.395356	0.019226	-0.007324	0.103943	0.623429	-5.493906	2.222659
15876	0	1.862507	-0.726809	10.281361	0.018683	-0.007265	0.102803	0.619425	-5.426738	2.226071
15877	0	1.830523	-0.720134	10.090324	0.018372	-0.007202	0.100891	0.619782	-5.349303	2.227279
15878	0	1.787319	-0.677573	10.019247	0.017935	-0.006774	0.100182	0.617136	-5.276716	2.229096
15879	0	1.727160	-0.659395	9.797231	0.017334	-0.006592	0.097961	0.614067	-5.201631	2.223212
15880	0	1.696220	-0.677912	9.659020	0.017028	-0.006780	0.096579	0.614189	-5.121658	2.223340
15881	0	1.635990	-0.689732	9.540799	0.016418	-0.006897	0.095398	0.613107	-5.049224	2.224253
15882	0	1.588443	-0.689514	9.383921	0.015937	-0.006898	0.093830	0.615733	-4.983098	2.223027
15883	0	1.539668	-0.659327	9.278085	0.015442	-0.006592	0.092773	0.613092	-4.925104	2.220286
15884	0	1.525143	-0.671748	9.224487	0.015290	-0.006718	0.092238	0.612440	-4.874682	2.211951
15885	0	1.474242	-0.665075	9.027574	0.014771	-0.006653	0.090271	0.613889	-4.836834	2.216482
15886	0	1.463368	-0.670820	9.016082	0.014653	-0.006710	0.090158	0.614974	-4.809771	2.214210
15887	0	1.445352	-0.665004	8.941862	0.014465	-0.006653	0.089417	0.617137	-4.792361	2.212025
15888	0	1.450663	-0.664340	8.972518	0.014503	-0.006648	0.089725	0.621455	-4.795246	2.204295
15889	0	1.429315	-0.671249	9.020833	0.014282	-0.006714	0.090210	0.621446	-4.806754	2.204654
15890	0	1.475376	-0.677082	9.032473	0.014731	-0.006773	0.090328	0.622278	-4.832682	2.200443
15891	0	1.498686	-0.689150	9.075421	0.014954	-0.006897	0.090759	0.627070	-4.872173	2.194291
15892	0	1.500166	-0.682823	9.177927	0.014959	-0.006825	0.091786	0.621420	-4.922499	2.190640
15893	0	1.542968	-0.671228	9.276545	0.015381	-0.006714	0.092773	0.621017	-4.980299	2.194944
15894	0	1.583865	-0.701797	9.347937	0.015784	-0.007016	0.093489	0.616418	-5.044418	2.195610
15895	0	1.623304	-0.677089	9.551035	0.016174	-0.006775	0.095520	0.618701	-5.112332	2.198848
15896	0	1.683966	-0.658316	9.677064	0.016781	-0.006584	0.096781	0.617391	-5.179413	2.203317
15897	0	1.733823	-0.677131	9.813327	0.017273	-0.006775	0.098145	0.618983	-5.253079	2.202123
15898	0	1.777300	-0.713392	9.981864	0.017711	-0.007134	0.099830	0.617060	-5.322064	2.206316
15899	0	1.849254	-0.683290	10.063619	0.018433	-0.006836	0.100647	0.618028	-5.387758	2.202968
15900	0	1.861411	-0.701402	10.244527	0.018555	-0.007013	0.102456	0.614831	-5.451696	2.200636
15901	0	1.897563	-0.701452	10.423841	0.018921	-0.007019	0.104248	0.617417	-5.509367	2.197334
15902	0	1.895720	-0.750042	10.568419	0.018909	-0.007499	0.105693	0.613430	-5.558636	2.193615
15903	0	1.950784	-0.781422	10.601102	0.019470	-0.007812	0.106018	0.609523	-5.596834	2.191901
15904	0	1.982218	-0.750964	10.691242	0.019790	-0.007511	0.106918	0.609121	-5.629207	2.191107
15905	0	1.997320	-0.750131	10.699231	0.019958	-0.007507	0.106995	0.613778	-5.642563	2.187134
15906	0	2.018481	-0.743239	10.753583	0.020171	-0.007435	0.107538	0.614670	-5.654700	2.188016
15907	0	1.994725	-0.744251	10.711906	0.019958	-0.007446	0.107117	0.617351	-5.640345	2.185037
15908	0	1.991771	-0.743742	10.706296	0.019936	-0.007440	0.107059	0.618456	-5.618885	2.182838
15909	0	1.962167	-0.732511	10.730554	0.019653	-0.007324	0.107300	0.616510	-5.582827	2.180492
15910	0	1.942761	-0.714319	10.579189	0.019468	-0.007143	0.105784	0.615469	-5.536513	2.180196
15911	0	1.905840	-0.726482	10.517174	0.019104	-0.007263	0.105164	0.612926	-5.484597	2.175364
15912	0	1.853012	-0.726452	10.299202	0.018587	-0.007267	0.102982	0.615053	-5.419002	2.173180
15913	0	1.831391	-0.708212	10.181690	0.018372	-0.007080	0.101807	0.612200	-5.351895	2.174376
15914	0	1.795002	-0.665539	10.073943	0.018013	-0.006658	0.100728	0.614179	-5.278057	2.179168
15915	0	1.745979	-0.701532	9.876530	0.017517	-0.007019	0.098755	0.617887	-5.209395	2.176492
15916	0	1.697793	-0.683241	9.762539	0.017037	-0.006829	0.097615	0.613715	-5.137418	2.173490
15917	0	1.642411	-0.671444	9.595673	0.016479	-0.006714	0.095947	0.612439	-5.069097	2.174460
15918	0	1.643882	-0.659219	9.475401	0.016492	-0.006594	0.094745	0.613644	-5.002727	2.177587
15919	0	1.582612	-0.659270	9.296382	0.015869	-0.006592	0.092957	0.611774	-4.947486	2.178732
15920	0	1.550031	-0.672097	9.254879	0.015539	-0.006716	0.092543	0.604564	-4.897153	2.181465
15921	0	1.553214	-0.653035	9.149714	0.015564	-0.006531	0.091492	0.604173	-4.855046	2.174607
15922	0	1.505018	-0.659368	9.083347	0.015073	-0.006592	0.090830	0.600729	-4.824204	2.174380
15923	0	1.487655	-0.671272	9.027373	0.014893	-0.006714	0.090271	0.600997	-4.801562	2.173423
15924	0	1.467616	-0.671287	9.021481	0.014677	-0.006712	0.090215	0.598459	-4.798070	2.169365
15925	0	1.422811	-0.702079	8.972045	0.014221	-0.007019	0.089722	0.594662	-4.804525	2.169403
15926	0	1.473596	-0.623076	8.989968	0.014723	-0.006229	0.089902	0.591298	-4.818851	2.170364
15927	0	1.461213	-0.665381	9.026693	0.014587	-0.006653	0.090271	0.588239	-4.847784	2.171100
15928	0	1.522136	-0.653854	9.153798	0.015186	-0.006534	0.091544	0.580149	-4.889152	2.173041
15929	0	1.584834	-0.677268	9.179010	0.015808	-0.006775	0.091797	0.580817	-4.936863	2.171440
15930	0	1.563101	-0.701386	9.330069	0.015584	-0.007015	0.093308	0.580323	-4.992063	2.169837
15931	0	1.597847	-0.713900	9.477963	0.015930	-0.007141	0.094788	0.580701	-5.047896	2.165257
15932	0	1.638454	-0.695200	9.653198	0.016334	-0.006954	0.096540	0.581040	-5.105839	2.168664
15933	0	1.708686	-0.677463	9.789030	0.017029	-0.006775	0.097900	0.579055	-5.171236	2.169034
15934	0	1.769612	-0.683494	9.860068	0.017633	-0.006836	0.098612	0.577823	-5.241515	2.167104
15935	0	1.794703	-0.744214	10.094115	0.017883	-0.007446	0.100952	0.580112	-5.311279	2.165426
15936	0	1.837329	-0.725337	10.195693	0.018317	-0.007256	0.101967	0.580279	-5.371750	2.167457
15937	0	1.866933	-0.750421	10.307892	0.018616	-0.007507	0.103088	0.581474	-5.428817	2.173855
15938	0	1.889324	-0.731732	10.464693	0.018847	-0.007318	0.104655	0.580670	-5.477486	2.171246
15939	0	1.920144	-0.744592	10.564527	0.019165	-0.007446	0.105652	0.579125	-5.514494	2.174901
15940	0	1.926608	-0.781082	10.593862	0.019238	-0.007812	0.105944	0.579115	-5.542933	2.175187
15941	0	1.960774	-0.781723	10.638108	0.019592	-0.007812	0.106384	0.572465	-5.557173	2.176874
15942	0	1.938633	-0.769892	10.619317	0.019379	-0.007700	0.106194	0.572074	-5.563070	2.180881
15943	0	1.952699	-0.762903	10.662922	0.019531	-0.007629	0.106628	0.571128	-5.556138	2.184165
15944	0	1.975119	-0.744576	10.638817	0.019767	-0.007446	0.106385	0.570561	-5.536998	2.180040
15945	0	1.956657	-0.769221	10.669404	0.019592	-0.007690	0.106689	0.567680	-5.507090	2.179859
15946	0	1.945026	-0.720891	10.511656	0.019481	-0.007206	0.105111	0.563619	-5.471603	2.181839
15947	0	1.900161	-0.726311	10.431663	0.019043	-0.007263	0.104309	0.562968	-5.423928	2.181697
15948	0	1.903088	-0.701940	10.378345	0.019082	-0.007019	0.103774	0.562022	-5.365190	2.177897
15949	0	1.850164	-0.720332	10.206033	0.018555	-0.007202	0.102051	0.560212	-5.303449	2.170832
15950	0	1.815177	-0.708638	10.018652	0.018207	-0.007083	0.100177	0.555851	-5.238560	2.170461
15951	0	1.776605	-0.714141	9.907014	0.017822	-0.007141	0.099060	0.555068	-5.171378	2.171229
15952	0	1.717446	-0.702376	9.743955	0.017223	-0.007020	0.097431	0.550143	-5.111694	2.165164
15953	0	1.703403	-0.671228	9.607936	0.017090	-0.006714	0.096069	0.551589	-5.042968	2.163461
15954	0	1.625973	-0.665511	9.518076	0.016308	-0.006650	0.095173	0.544911	-4.982891	2.160397
15955	0	1.582829	-0.640900	9.393998	0.015869	-0.006409	0.093933	0.543860	-4.930857	2.160307
15956	0	1.544542	-0.696325	9.364700	0.015482	-0.006959	0.093641	0.537874	-4.883975	2.163266
15957	0	1.528774	-0.677870	9.180195	0.015320	-0.006775	0.091797	0.532393	-4.841711	2.161128
15958	0	1.511380	-0.678467	9.095510	0.015134	-0.006783	0.090952	0.528743	-4.814189	2.156479
15959	0	1.505799	-0.647402	9.125018	0.015076	-0.006470	0.091248	0.522375	-4.789701	2.156563
15960	0	1.466258	-0.678726	9.015530	0.014674	-0.006783	0.090154	0.516447	-4.772668	2.159469
15961	0	1.483571	-0.659063	9.075868	0.014832	-0.006592	0.090759	0.516490	-4.775579	2.162986
15962	0	1.473009	-0.653348	9.032767	0.014717	-0.006529	0.090330	0.509094	-4.789670	2.168610
15963	0	1.497521	-0.659343	9.148805	0.014954	-0.006592	0.091492	0.505434	-4.814311	2.167337
15964	0	1.514594	-0.665876	9.196770	0.015119	-0.006657	0.091972	0.501061	-4.845942	2.170899
15965	0	1.535390	-0.702215	9.215718	0.015320	-0.007019	0.092163	0.495355	-4.885860	2.177504
15966	0	1.579533	-0.708775	9.312030	0.015755	-0.007087	0.093127	0.492188	-4.933375	2.179827
15967	0	1.604214	-0.702049	9.447369	0.015991	-0.007019	0.094482	0.488320	-4.992637	2.186344
15968	0	1.669324	-0.702322	9.616369	0.016644	-0.007023	0.096172	0.485823	-5.049380	2.186099
15969	0	1.707904	-0.683264	9.746459	0.017029	-0.006836	0.097473	0.487593	-5.105949	2.186934
15970	0	1.730473	-0.689280	9.909384	0.017253	-0.006891	0.099103	0.483758	-5.163375	2.185775
15971	0	1.775342	-0.714330	9.947767	0.017700	-0.007141	0.099487	0.479185	-5.222189	2.184563
15972	0	1.779759	-0.745074	10.080115	0.017747	-0.007451	0.100810	0.477502	-5.277291	2.185155
15973	0	1.829493	-0.726205	10.253105	0.018250	-0.007263	0.102539	0.476817	-5.325582	2.182070
15974	0	1.887725	-0.702132	10.324529	0.018829	-0.007017	0.103254	0.470249	-5.376295	2.185376
15975	0	1.920160	-0.744963	10.460732	0.019165	-0.007446	0.104614	0.464855	-5.413912	2.183930
15976	0	1.932660	-0.727386	10.502201	0.019300	-0.007271	0.105027	0.459950	-5.441101	2.179413
15977	0	1.955271	-0.744842	10.564774	0.019531	-0.007446	0.105652	0.456132	-5.462009	2.180670
15978	0	1.939999	-0.751159	10.619099	0.019391	-0.007512	0.106193	0.455334	-5.469329	2.180531
15979	0	1.965343	-0.738688	10.620104	0.019653	-0.007385	0.106201	0.452412	-5.467173	2.177367
15980	0	1.922183	-0.732781	10.613997	0.019226	-0.007328	0.106139	0.451520	-5.460293	2.178228
15981	0	1.920694	-0.745333	10.638724	0.019226	-0.007446	0.106384	0.443125	-5.437427	2.180006
15982	0	1.879742	-0.758459	10.578288	0.018822	-0.007583	0.105779	0.440236	-5.408885	2.182175
15983	0	1.913383	-0.750675	10.425382	0.019165	-0.007507	0.104248	0.440188	-5.372398	2.175707
15984	0	1.882456	-0.744789	10.316600	0.018859	-0.007445	0.103160	0.436765	-5.332061	2.174384
15985	0	1.863182	-0.708022	10.230311	0.018677	-0.007080	0.102295	0.436161	-5.279576	2.174318
15986	0	1.817494	-0.684020	10.115873	0.018222	-0.006837	0.101151	0.432055	-5.224287	2.170645
15987	0	1.752760	-0.671188	10.010665	0.017578	-0.006714	0.100098	0.433940	-5.164302	2.170988
15988	0	1.742268	-0.695629	9.841550	0.017478	-0.006954	0.098406	0.431284	-5.097799	2.171336
15989	0	1.679861	-0.702537	9.711464	0.016846	-0.007019	0.097107	0.423527	-5.040120	2.167299
15990	0	1.658236	-0.678480	9.615318	0.016630	-0.006788	0.096145	0.427244	-4.981037	2.167811
15991	0	1.643489	-0.646965	9.479535	0.016479	-0.006470	0.094788	0.426955	-4.924986	2.168095
15992	0	1.617126	-0.683443	9.370968	0.016208	-0.006836	0.093703	0.428277	-4.878307	2.163156
15993	0	1.620196	-0.659983	9.302283	0.016235	-0.006592	0.093018	0.417950	-4.835049	2.154756
15994	0	1.572002	-0.636228	9.242050	0.015741	-0.006364	0.092417	0.419172	-4.806450	2.148589
15995	0	1.542697	-0.695930	9.192135	0.015442	-0.006958	0.091919	0.416742	-4.785680	2.148661
15996	0	1.515780	-0.714159	9.198554	0.015167	-0.007144	0.091984	0.418686	-4.771757	2.153943
15997	0	1.519502	-0.714192	9.161416	0.015198	-0.007141	0.091614	0.416590	-4.766155	2.158119
15998	0	1.495373	-0.702483	9.155148	0.014948	-0.007021	0.091553	0.410589	-4.771211	2.158492
15999	0	1.527778	-0.689517	9.173282	0.015259	-0.006897	0.091736	0.411444	-4.792639	2.155891
16000	0	1.531588	-0.665065	9.294670	0.015297	-0.006650	0.092950	0.409225	-4.813694	2.157006
16001	0	1.553507	-0.683820	9.356140	0.015503	-0.006836	0.093567	0.404903	-4.850711	2.156917
16002	0	1.590762	-0.647550	9.446508	0.015873	-0.006474	0.094471	0.402110	-4.890435	2.152064
16003	0	1.615813	-0.701800	9.514628	0.016113	-0.007019	0.095154	0.401595	-4.942066	2.148733
16004	0	1.618578	-0.701661	9.586361	0.016142	-0.007017	0.095871	0.400481	-4.992146	2.145113
16005	0	1.658568	-0.720128	9.709930	0.016541	-0.007202	0.097107	0.399726	-5.043047	2.147598
16006	0	1.686495	-0.732251	9.805864	0.016814	-0.007323	0.098067	0.398729	-5.099907	2.152048
16007	0	1.726341	-0.762547	9.899036	0.017212	-0.007629	0.098999	0.401377	-5.157107	2.150696
16008	0	1.785370	-0.749668	10.037614	0.017804	-0.007500	0.100385	0.402975	-5.211282	2.148321
16009	0	1.798190	-0.750730	10.131170	0.017944	-0.007507	0.101318	0.401386	-5.251424	2.148812
16010	0	1.855176	-0.714066	10.239480	0.018508	-0.007141	0.102403	0.400193	-5.298105	2.143747
16011	0	1.883431	-0.732681	10.387523	0.018799	-0.007324	0.103882	0.395804	-5.334913	2.145055
16012	0	1.901941	-0.733004	10.416760	0.018991	-0.007330	0.104173	0.394259	-5.363346	2.145617
16013	0	1.906718	-0.744869	10.485383	0.019043	-0.007446	0.104858	0.390307	-5.387545	2.140493
16014	0	1.922761	-0.745388	10.545654	0.019214	-0.007452	0.105459	0.387102	-5.400452	2.140256
16015	0	1.953513	-0.744717	10.516279	0.019531	-0.007446	0.105164	0.385119	-5.402482	2.139218
16016	0	1.929218	-0.720338	10.540632	0.019295	-0.007204	0.105406	0.384917	-5.397520	2.136762
16017	0	1.927737	-0.714086	10.473814	0.019287	-0.007141	0.104736	0.384385	-5.384711	2.134076
16018	0	1.912253	-0.719698	10.431642	0.019145	-0.007202	0.104312	0.389400	-5.357921	2.132008
16019	0	1.895103	-0.744508	10.333828	0.018982	-0.007446	0.103333	0.390268	-5.321570	2.134744
16020	0	1.876436	-0.750349	10.261687	0.018798	-0.007505	0.102611	0.391983	-5.282096	2.131695
16021	0	1.833120	-0.750642	10.242430	0.018372	-0.007507	0.102417	0.392662	-5.234892	2.132909
16022	0	1.794716	-0.726221	10.109453	0.017986	-0.007262	0.101088	0.392368	-5.188513	2.126091
16023	0	1.771523	-0.738546	10.010580	0.017761	-0.007385	0.100098	0.391936	-5.133858	2.119666
16024	0	1.726212	-0.738459	9.853355	0.017304	-0.007386	0.098526	0.393521	-5.082663	2.118020
16025	0	1.710376	-0.695805	9.717627	0.017151	-0.006958	0.097168	0.393296	-5.025111	2.120276
16026	0	1.689451	-0.683415	9.670307	0.016934	-0.006837	0.096696	0.396223	-4.975835	2.119272
16027	0	1.631910	-0.683326	9.558780	0.016357	-0.006836	0.095581	0.399110	-4.927898	2.112808
16028	0	1.600055	-0.683397	9.492802	0.016037	-0.006831	0.094922	0.395433	-4.881893	2.109247
16029	0	1.608596	-0.671315	9.393784	0.016113	-0.006714	0.093933	0.395840	-4.846534	2.106399
16030	0	1.554498	-0.671302	9.296941	0.015571	-0.006713	0.092965	0.395223	-4.812871	2.104248
16031	0	1.536451	-0.677608	9.259296	0.015381	-0.006775	0.092590	0.393118	-4.790564	2.105632
16032	0	1.546221	-0.689951	9.216911	0.015470	-0.006900	0.092168	0.392727	-4.779341	2.104770
16033	0	1.544197	-0.695702	9.161383	0.015442	-0.006958	0.091614	0.393038	-4.777319	2.105085
16034	0	1.556936	-0.701258	9.222356	0.015564	-0.007017	0.092224	0.397656	-4.781893	2.105734
16035	0	1.527141	-0.714029	9.216106	0.015259	-0.007141	0.092163	0.397564	-4.795421	2.104655
16036	0	1.530471	-0.695689	9.282624	0.015284	-0.006957	0.092830	0.396503	-4.819298	2.108304
16037	0	1.558918	-0.689440	9.392911	0.015564	-0.006897	0.093933	0.398283	-4.847850	2.110408
16038	0	1.594986	-0.677068	9.471287	0.015920	-0.006770	0.094718	0.396263	-4.882120	2.108075
16039	0	1.609118	-0.695697	9.526939	0.016052	-0.006958	0.095276	0.395994	-4.926689	2.108305
16040	0	1.659989	-0.689661	9.623076	0.016558	-0.006895	0.096238	0.392628	-4.974669	2.106702
16041	0	1.676574	-0.695498	9.697781	0.016724	-0.006958	0.096985	0.394619	-5.022166	2.106965
16042	0	1.727803	-0.707229	9.867151	0.017237	-0.007074	0.098679	0.395465	-5.067901	2.110630
16043	0	1.761986	-0.695805	9.935784	0.017578	-0.006958	0.099365	0.393909	-5.113792	2.107323
16044	0	1.783177	-0.744157	10.086786	0.017784	-0.007447	0.100876	0.398698	-5.165669	2.102174
16045	0	1.786156	-0.719701	10.216635	0.017822	-0.007202	0.102173	0.402944	-5.207514	2.102006
16046	0	1.836549	-0.713082	10.251805	0.018328	-0.007132	0.102525	0.402356	-5.247499	2.104612
16047	0	1.834299	-0.763084	10.289939	0.018311	-0.007629	0.102905	0.399415	-5.281418	2.112591
16048	0	1.876268	-0.751155	10.423200	0.018743	-0.007511	0.104236	0.397843	-5.301375	2.111092
16049	0	1.857229	-0.774945	10.442817	0.018555	-0.007751	0.104431	0.398953	-5.318546	2.108412
16050	0	1.878217	-0.738214	10.405640	0.018772	-0.007381	0.104058	0.397215	-5.327471	2.112272
16051	0	1.880384	-0.738107	10.479676	0.018799	-0.007385	0.104797	0.400844	-5.330845	2.114830
16052	0	1.874330	-0.755648	10.467441	0.018747	-0.007561	0.104673	0.404696	-5.324356	2.115230
16053	0	1.890741	-0.738304	10.455582	0.018921	-0.007385	0.104553	0.406500	-5.307521	2.117178
16054	0	1.904961	-0.713420	10.468514	0.019076	-0.007137	0.104680	0.409479	-5.276240	2.116066
16055	0	1.871130	-0.713975	10.333742	0.018738	-0.007141	0.103333	0.410604	-5.244838	2.119027
16056	0	1.876840	-0.726184	10.286069	0.018806	-0.007261	0.102854	0.409796	-5.200511	2.112901
16057	0	1.845253	-0.701967	10.205818	0.018494	-0.007019	0.102051	0.408978	-5.152366	2.115700
16058	0	1.794228	-0.690098	10.133999	0.017984	-0.006899	0.101333	0.406515	-5.102793	2.118001
16059	0	1.759463	-0.713930	9.998357	0.017639	-0.007141	0.099976	0.408515	-5.049848	2.115602
16060	0	1.720413	-0.695194	9.859462	0.017246	-0.006955	0.098587	0.412110	-4.998979	2.114727
16061	0	1.705115	-0.695659	9.723590	0.017090	-0.006958	0.097229	0.413636	-4.951468	2.108230
16062	0	1.666785	-0.689792	9.743188	0.016706	-0.006895	0.097425	0.410164	-4.904121	2.108743
16063	0	1.638334	-0.671223	9.601442	0.016418	-0.006714	0.096008	0.411906	-4.860277	2.108900
16064	0	1.601190	-0.689703	9.437698	0.016044	-0.006894	0.094372	0.408159	-4.819777	2.111725
16065	0	1.590545	-0.714047	9.436457	0.015930	-0.007141	0.094360	0.408563	-4.787817	2.115337
16066	0	1.555723	-0.713901	9.369970	0.015575	-0.007140	0.093697	0.409494	-4.763620	2.117168
16067	0	1.536205	-0.707700	9.314299	0.015381	-0.007080	0.093140	0.412819	-4.738506	2.111235
16068	0	1.551688	-0.713529	9.278066	0.015526	-0.007135	0.092779	0.412357	-4.725463	2.105377
16069	0	1.537257	-0.701604	9.259194	0.015381	-0.007019	0.092590	0.415415	-4.713200	2.106989
16070	0	1.518400	-0.719838	9.265352	0.015181	-0.007196	0.092654	0.412199	-4.715380	2.109822
16071	0	1.533074	-0.719501	9.283322	0.015320	-0.007202	0.092834	0.419990	-4.726786	2.110878
16072	0	1.578688	-0.675927	9.270650	0.015768	-0.006762	0.092710	0.421733	-4.747965	2.105225
16073	0	1.595388	-0.659132	9.289147	0.015930	-0.006592	0.092896	0.421184	-4.775102	2.106133
16074	0	1.619009	-0.640731	9.373649	0.016161	-0.006409	0.093741	0.421649	-4.808587	2.109738
16075	0	1.645234	-0.677303	9.465978	0.016418	-0.006775	0.094666	0.422608	-4.847476	2.113761
16076	0	1.652822	-0.664548	9.574499	0.016487	-0.006650	0.095752	0.426543	-4.894522	2.114367
16077	0	1.670472	-0.659049	9.655043	0.016663	-0.006592	0.096558	0.426706	-4.942396	2.113340
16078	0	1.709389	-0.689051	9.775618	0.017053	-0.006895	0.097763	0.430629	-4.988611	2.114561
16079	0	1.737748	-0.714069	9.880831	0.017334	-0.007141	0.098816	0.429726	-5.036915	2.119714
16080	0	1.807603	-0.701678	9.927998	0.018031	-0.007019	0.099288	0.430905	-5.086633	2.122259
16081	0	1.817117	-0.689435	10.082239	0.018127	-0.006897	0.100830	0.432487	-5.134217	2.124060
16082	0	1.831244	-0.725822	10.215034	0.018277	-0.007258	0.102157	0.431480	-5.171703	2.122866
16083	0	1.877342	-0.707844	10.283786	0.018738	-0.007080	0.102844	0.432067	-5.209340	2.123013
16084	0	1.864969	-0.713784	10.337600	0.018626	-0.007138	0.103380	0.431488	-5.233328	2.126514
16085	0	1.887674	-0.744599	10.418398	0.018860	-0.007446	0.104187	0.430892	-5.249875	2.131467
16086	0	1.878628	-0.744713	10.460481	0.018771	-0.007446	0.104608	0.429086	-5.264427	2.133720
16087	0	1.904713	-0.726467	10.418615	0.019043	-0.007263	0.104187	0.426765	-5.267051	2.130738
16088	0	1.904562	-0.769312	10.430817	0.019051	-0.007694	0.104307	0.427409	-5.259673	2.125024
16089	0	1.897628	-0.744815	10.498136	0.018982	-0.007446	0.104980	0.424848	-5.251604	2.119770
16090	0	1.853127	-0.732648	10.419021	0.018543	-0.007328	0.104188	0.426064	-5.236537	2.119720
16091	0	1.883840	-0.714111	10.419090	0.018860	-0.007141	0.104187	0.425764	-5.211057	2.119249
16092	0	1.848806	-0.738334	10.248912	0.018512	-0.007385	0.102485	0.427613	-5.182714	2.115063
16093	0	1.827463	-0.714358	10.217911	0.018311	-0.007141	0.102173	0.424806	-5.140613	2.115096
16094	0	1.801389	-0.684560	10.115393	0.018056	-0.006842	0.101147	0.420430	-5.091182	2.115511
16095	0	1.808368	-0.689950	9.986128	0.018127	-0.006897	0.099854	0.417652	-5.039200	2.108670
16096	0	1.744936	-0.714999	9.926447	0.017490	-0.007147	0.099257	0.414086	-4.990074	2.109048
16097	0	1.717237	-0.695897	9.790727	0.017212	-0.006958	0.097900	0.412988	-4.942025	2.106438
16098	0	1.654496	-0.690109	9.669869	0.016584	-0.006899	0.096692	0.410416	-4.893534	2.104623
16099	0	1.687065	-0.647420	9.583126	0.016907	-0.006470	0.095825	0.405116	-4.848606	2.104906
16100	0	1.625170	-0.654174	9.517100	0.016286	-0.006540	0.095165	0.403352	-4.805657	2.102357
16101	0	1.614582	-0.653270	9.479232	0.016174	-0.006531	0.094788	0.400899	-4.769423	2.098614
16102	0	1.590921	-0.689924	9.394607	0.015934	-0.006902	0.093942	0.403720	-4.737410	2.101265
16103	0	1.560712	-0.689840	9.350874	0.015625	-0.006897	0.093506	0.401669	-4.713689	2.102847
16104	0	1.563701	-0.671652	9.308650	0.015650	-0.006717	0.093084	0.401532	-4.696126	2.105428
16105	0	1.525523	-0.713929	9.228589	0.015259	-0.007141	0.092285	0.403215	-4.689876	2.108279
16106	0	1.537537	-0.677433	9.167523	0.015373	-0.006772	0.091676	0.399762	-4.690681	2.108193
16107	0	1.551091	-0.653171	9.252789	0.015503	-0.006531	0.092529	0.397866	-4.698654	2.115742
16108	0	1.559394	-0.665073	9.313382	0.015580	-0.006655	0.093136	0.401954	-4.713689	2.110973
16109	0	1.582692	-0.664992	9.338081	0.015808	-0.006653	0.093384	0.404609	-4.734862	2.112077
16110	0	1.605158	-0.634062	9.410567	0.016028	-0.006342	0.094110	0.405259	-4.761164	2.107708
16111	0	1.620415	-0.671631	9.459921	0.016174	-0.006714	0.094604	0.401301	-4.795374	2.100374
16112	0	1.645666	-0.635272	9.574604	0.016418	-0.006353	0.095753	0.400911	-4.840279	2.101095
16113	0	1.657766	-0.695866	9.667328	0.016541	-0.006958	0.096680	0.399027	-4.882342	2.095516
16114	0	1.708444	-0.665335	9.739145	0.017042	-0.006655	0.097399	0.399440	-4.930124	2.092465
16115	0	1.706726	-0.695696	9.856520	0.017029	-0.006958	0.098572	0.399502	-4.972856	2.094627
16116	0	1.744904	-0.707706	9.952750	0.017411	-0.007078	0.099534	0.399651	-5.014433	2.094826
16117	0	1.786095	-0.713983	10.051813	0.017822	-0.007141	0.100525	0.399980	-5.056596	2.092588
16118	0	1.836737	-0.720143	10.184615	0.018328	-0.007200	0.101853	0.397526	-5.099285	2.090418
16119	0	1.816031	-0.769389	10.277714	0.018127	-0.007690	0.102783	0.392696	-5.134008	2.092864
16120	0	1.846822	-0.727200	10.282623	0.018437	-0.007271	0.102832	0.390400	-5.166441	2.096748
16121	0	1.827006	-0.756834	10.320682	0.018250	-0.007568	0.103210	0.389611	-5.187389	2.093097
16122	0	1.879308	-0.732470	10.387159	0.018779	-0.007324	0.103874	0.388365	-5.201279	2.095699
16123	0	1.874438	-0.769873	10.418521	0.018738	-0.007690	0.104187	0.378739	-5.206694	2.099799
16124	0	1.905970	-0.752666	10.503692	0.019056	-0.007524	0.105038	0.375851	-5.208565	2.103119
16125	0	1.878963	-0.745000	10.400530	0.018799	-0.007446	0.104004	0.371460	-5.196654	2.106962
16126	0	1.882676	-0.745303	10.333705	0.018841	-0.007454	0.103334	0.372177	-5.179350	2.110608
16127	0	1.884154	-0.707776	10.425152	0.018860	-0.007080	0.104248	0.374497	-5.157467	2.110682
16128	0	1.867893	-0.732013	10.279401	0.018702	-0.007320	0.102790	0.374687	-5.130533	2.111040
16129	0	1.858561	-0.708446	10.187287	0.018616	-0.007080	0.101868	0.369833	-5.094952	2.114756
16130	0	1.846510	-0.672338	10.102812	0.018495	-0.006723	0.101023	0.369893	-5.059778	2.118166
16131	0	1.796816	-0.714385	10.047034	0.018005	-0.007141	0.100464	0.366932	-5.015696	2.117485
16132	0	1.788766	-0.684615	9.975132	0.017931	-0.006842	0.099744	0.362083	-4.964282	2.121089
16133	0	1.759782	-0.665549	9.906724	0.017639	-0.006653	0.099060	0.359267	-4.914817	2.125764
16134	0	1.715136	-0.715234	9.773719	0.017191	-0.007147	0.097731	0.353070	-4.866818	2.125262
16135	0	1.693278	-0.695837	9.711302	0.016968	-0.006958	0.097107	0.352768	-4.823905	2.128115
16136	0	1.662025	-0.702417	9.547601	0.016654	-0.007020	0.095470	0.347922	-4.781782	2.123797
16137	0	1.632714	-0.702313	9.540284	0.016357	-0.007019	0.095398	0.343103	-4.743803	2.123364
16138	0	1.578276	-0.703140	9.467822	0.015809	-0.007028	0.094674	0.338521	-4.710350	2.128122
16139	0	1.536153	-0.714578	9.436315	0.015381	-0.007141	0.094360	0.332755	-4.685233	2.126979
16140	0	1.538632	-0.715464	9.345200	0.015403	-0.007151	0.093450	0.327723	-4.663380	2.124999
16141	0	1.567643	-0.676945	9.332476	0.015686	-0.006775	0.093323	0.334045	-4.649904	2.127923
16142	0	1.578666	-0.664460	9.247232	0.015789	-0.006642	0.092472	0.330873	-4.645254	2.128329
16143	0	1.593195	-0.695792	9.301728	0.015930	-0.006958	0.093018	0.330509	-4.645738	2.125724
16144	0	1.563898	-0.677447	9.295382	0.015628	-0.006776	0.092956	0.331577	-4.657707	2.127334
16145	0	1.570180	-0.695568	9.399168	0.015686	-0.006958	0.093994	0.333698	-4.675185	2.122895
16146	0	1.592434	-0.683098	9.483901	0.015901	-0.006832	0.094843	0.334253	-4.702074	2.124182
16147	0	1.638854	-0.653119	9.520946	0.016357	-0.006531	0.095215	0.332820	-4.737729	2.125571
16148	0	1.614710	-0.683866	9.586920	0.016114	-0.006838	0.095875	0.330896	-4.775198	2.129101
16149	0	1.681897	-0.665006	9.673496	0.016785	-0.006653	0.096741	0.333188	-4.814042	2.129910
16150	0	1.676500	-0.701496	9.763802	0.016731	-0.007014	0.097644	0.331455	-4.851841	2.129483
16151	0	1.707142	-0.714294	9.850324	0.017029	-0.007141	0.098511	0.328274	-4.899576	2.134702
16152	0	1.733364	-0.714100	9.934400	0.017298	-0.007145	0.099350	0.331790	-4.939173	2.141690
16153	0	1.773491	-0.713920	10.027477	0.017700	-0.007141	0.100281	0.333015	-4.977058	2.144875
16154	0	1.774353	-0.768512	10.160519	0.017709	-0.007687	0.101611	0.333748	-5.014467	2.145072
16155	0	1.809701	-0.756662	10.216757	0.018066	-0.007568	0.102173	0.334813	-5.047028	2.148694
16156	0	1.809343	-0.744543	10.288894	0.018066	-0.007443	0.102894	0.331802	-5.075374	2.148404
16157	0	1.845207	-0.744738	10.351208	0.018433	-0.007446	0.103516	0.329929	-5.095193	2.146199
16158	0	1.867239	-0.732602	10.374905	0.018655	-0.007327	0.103752	0.330441	-5.112880	2.146043
16159	0	1.893138	-0.726703	10.375759	0.018921	-0.007263	0.103760	0.325709	-5.122760	2.147085
16160	0	1.876349	-0.721285	10.363193	0.018759	-0.007211	0.103633	0.322958	-5.126303	2.148373
16161	0	1.891753	-0.732214	10.333328	0.018921	-0.007324	0.103333	0.324929	-5.120949	2.146390
16162	0	1.878542	-0.720129	10.290725	0.018792	-0.007198	0.102906	0.321424	-5.111851	2.142373
16163	0	1.889898	-0.726394	10.333648	0.018921	-0.007263	0.103333	0.320591	-5.085994	2.139901
16164	0	1.812470	-0.756893	10.303762	0.018145	-0.007570	0.103034	0.322010	-5.062312	2.133255
16165	0	1.810337	-0.751145	10.193269	0.018127	-0.007507	0.101929	0.317451	-5.033713	2.129449
16166	0	1.786925	-0.709424	10.090321	0.017897	-0.007089	0.100899	0.311273	-5.001071	2.125700
16167	0	1.785248	-0.701970	10.034724	0.017883	-0.007019	0.100342	0.310678	-4.964362	2.124806
16168	0	1.778446	-0.708387	9.962632	0.017821	-0.007082	0.099620	0.308804	-4.920456	2.131226
16169	0	1.717473	-0.707821	9.937180	0.017212	-0.007080	0.099365	0.311169	-4.876088	2.127502
16170	0	1.704584	-0.719841	9.773527	0.017077	-0.007199	0.097730	0.312352	-4.837547	2.126753
16171	0	1.681176	-0.708194	9.705165	0.016846	-0.007080	0.097046	0.310381	-4.795994	2.124441
16172	0	1.650790	-0.696035	9.626749	0.016534	-0.006962	0.096263	0.312185	-4.763596	2.124373
16173	0	1.626905	-0.677218	9.570797	0.016296	-0.006775	0.095703	0.315516	-4.729359	2.124062
16174	0	1.621670	-0.676759	9.498475	0.016242	-0.006770	0.094980	0.318632	-4.697302	2.123266
16175	0	1.585198	-0.695903	9.448523	0.015869	-0.006958	0.094482	0.317349	-4.674966	2.121145
16176	0	1.588370	-0.684271	9.424481	0.015896	-0.006839	0.094243	0.312513	-4.658664	2.118640
16177	0	1.598169	-0.726355	9.344643	0.015991	-0.007263	0.093445	0.311899	-4.645453	2.118877
16178	0	1.615579	-0.689713	9.295937	0.016155	-0.006898	0.092959	0.312549	-4.644552	2.120601
16179	0	1.599415	-0.702011	9.387149	0.015991	-0.007019	0.093872	0.310887	-4.646571	2.114408
16180	0	1.582557	-0.695732	9.350223	0.015814	-0.006961	0.093504	0.314661	-4.659361	2.116729
16181	0	1.588148	-0.653364	9.423600	0.015869	-0.006531	0.094238	0.310671	-4.672751	2.117823
16182	0	1.578766	-0.708902	9.423054	0.015771	-0.007087	0.094234	0.307362	-4.691502	2.116563
16183	0	1.638080	-0.671254	9.484469	0.016357	-0.006714	0.094849	0.308249	-4.718110	2.115120
16184	0	1.649275	-0.689718	9.562861	0.016465	-0.006895	0.095634	0.304994	-4.749489	2.116792
16185	0	1.693776	-0.695894	9.618588	0.016907	-0.006958	0.096191	0.303101	-4.784788	2.118362
16186	0	1.681871	-0.720413	9.696775	0.016786	-0.007205	0.096973	0.303292	-4.822234	2.122524
16187	0	1.712564	-0.738307	9.807742	0.017090	-0.007385	0.098083	0.304936	-4.862405	2.122466
16188	0	1.731842	-0.725800	9.873646	0.017283	-0.007259	0.098742	0.305647	-4.901360	2.121445
16189	0	1.754727	-0.732253	10.003146	0.017517	-0.007324	0.100037	0.306786	-4.934295	2.128688
16190	0	1.779253	-0.762928	9.983612	0.017760	-0.007627	0.099842	0.302860	-4.969693	2.127333
16191	0	1.809434	-0.732383	10.064198	0.018066	-0.007324	0.100647	0.302555	-4.999892	2.126404
16192	0	1.850900	-0.738160	10.209795	0.018489	-0.007385	0.102101	0.306014	-5.020896	2.129871
16193	0	1.857434	-0.750715	10.235241	0.018555	-0.007507	0.102356	0.305596	-5.041352	2.124779
16194	0	1.855034	-0.744367	10.271156	0.018533	-0.007446	0.102715	0.307922	-5.059423	2.122235
16195	0	1.868866	-0.726336	10.339139	0.018677	-0.007263	0.103394	0.307270	-5.071077	2.125434
16196	0	1.863863	-0.720254	10.357210	0.018640	-0.007203	0.103572	0.307628	-5.068547	2.127780
16197	0	1.848775	-0.744127	10.345601	0.018494	-0.007446	0.103455	0.312936	-5.060559	2.126384
16198	0	1.853418	-0.731697	10.309158	0.018542	-0.007315	0.103090	0.310277	-5.050095	2.125208
16199	0	1.847799	-0.738290	10.254206	0.018494	-0.007385	0.102539	0.312860	-5.031163	2.125351
16200	0	1.844468	-0.750297	10.230384	0.018462	-0.007504	0.102301	0.313469	-5.010153	2.125223
16201	0	1.822387	-0.720253	10.181121	0.018250	-0.007202	0.101807	0.313193	-4.979896	2.127467
16202	0	1.811173	-0.701750	10.059942	0.018138	-0.007020	0.100595	0.316174	-4.948671	2.126410
16203	0	1.791443	-0.708158	10.077426	0.017944	-0.007080	0.100769	0.314709	-4.913272	2.128359
16204	0	1.767301	-0.702421	9.956295	0.017702	-0.007023	0.099558	0.313393	-4.878413	2.127920
16205	0	1.742235	-0.701860	9.796746	0.017456	-0.007019	0.097961	0.314181	-4.837686	2.121340
16206	0	1.723303	-0.719773	9.779596	0.017266	-0.007202	0.097790	0.319596	-4.797415	2.124134
16207	0	1.705957	-0.708088	9.729529	0.017090	-0.007080	0.097290	0.318909	-4.760428	2.125968
16208	0	1.688300	-0.713924	9.663279	0.016908	-0.007143	0.096628	0.323504	-4.729808	2.132643
16209	0	1.657787	-0.676972	9.613483	0.016602	-0.006775	0.096130	0.329742	-4.700239	2.128027
16210	0	1.653663	-0.676483	9.467733	0.016555	-0.006765	0.094674	0.330441	-4.676859	2.124829
16211	0	1.628543	-0.701376	9.448470	0.016296	-0.007019	0.094482	0.336707	-4.662214	2.125285
16212	0	1.601892	-0.700899	9.485434	0.016030	-0.007009	0.094852	0.336120	-4.647094	2.124134
16213	0	1.592499	-0.701851	9.399506	0.015930	-0.007019	0.093994	0.336596	-4.639391	2.122663
16214	0	1.573934	-0.689663	9.381148	0.015737	-0.006896	0.093812	0.335569	-4.641366	2.114643
16215	0	1.544336	-0.720164	9.423808	0.015442	-0.007202	0.094238	0.335907	-4.641742	2.113606
16216	0	1.588480	-0.701600	9.423540	0.015872	-0.007019	0.094237	0.339106	-4.655859	2.113026
16217	0	1.612469	-0.659030	9.399229	0.016113	-0.006592	0.093994	0.340474	-4.668337	2.110816
16218	0	1.603172	-0.707696	9.539119	0.016014	-0.007077	0.095394	0.340233	-4.688045	2.112160
16219	0	1.632229	-0.713922	9.588197	0.016296	-0.007141	0.095886	0.341806	-4.717520	2.112547
16220	0	1.680295	-0.683495	9.611584	0.016775	-0.006833	0.096121	0.338916	-4.749187	2.115966
16221	0	1.687394	-0.732234	9.655283	0.016846	-0.007324	0.096558	0.340408	-4.781221	2.106649
16222	0	1.681292	-0.732123	9.764009	0.016780	-0.007321	0.097646	0.339787	-4.818478	2.105806
16223	0	1.712053	-0.713880	9.832247	0.017090	-0.007141	0.098328	0.341726	-4.852763	2.106032
16224	0	1.742982	-0.707214	9.928711	0.017396	-0.007076	0.099293	0.345661	-4.890364	2.102625
16225	0	1.742533	-0.713727	10.033681	0.017395	-0.007141	0.100342	0.349296	-4.923510	2.101095
16226	0	1.754799	-0.719700	10.069180	0.017516	-0.007195	0.100698	0.345781	-4.958288	2.098704
16227	0	1.797326	-0.664909	10.106933	0.017944	-0.006653	0.101074	0.349301	-4.989630	2.097226
16228	0	1.821081	-0.695010	10.154758	0.018186	-0.006951	0.101552	0.350062	-5.016636	2.096181
16229	0	1.857013	-0.707898	10.204805	0.018555	-0.007080	0.102051	0.350827	-5.032572	2.092843
16230	0	1.860477	-0.725705	10.253009	0.018585	-0.007261	0.102533	0.354976	-5.053036	2.087758
16231	0	1.856049	-0.756765	10.229392	0.018555	-0.007568	0.102295	0.355482	-5.058158	2.092056
16232	0	1.850966	-0.744755	10.271832	0.018505	-0.007445	0.102719	0.352763	-5.061880	2.090547
16233	0	1.886252	-0.750378	10.314919	0.018860	-0.007507	0.103149	0.356399	-5.063491	2.086348
16234	0	1.879860	-0.724914	10.266162	0.018804	-0.007257	0.102660	0.364407	-5.056595	2.086352
16235	0	1.836006	-0.726418	10.254106	0.018372	-0.007263	0.102539	0.363281	-5.042425	2.081186
16236	0	1.814937	-0.738523	10.211872	0.018166	-0.007388	0.102116	0.366522	-5.022947	2.079581
16237	0	1.816876	-0.714065	10.144400	0.018188	-0.007141	0.101440	0.367158	-4.999394	2.082285
16238	0	1.769839	-0.714093	10.053571	0.017722	-0.007140	0.100532	0.366456	-4.971079	2.080360
16239	0	1.761862	-0.689755	10.040640	0.017639	-0.006897	0.100403	0.365915	-4.946339	2.078706
16240	0	1.781040	-0.690225	9.974359	0.017842	-0.006899	0.099738	0.362413	-4.908459	2.080252
16241	0	1.724895	-0.653334	9.875891	0.017273	-0.006531	0.098755	0.359644	-4.879292	2.084835
16242	0	1.719547	-0.696060	9.815761	0.017225	-0.006964	0.098152	0.363554	-4.843277	2.087172
16243	0	1.663702	-0.701824	9.772170	0.016663	-0.007019	0.097717	0.364694	-4.812054	2.084573
16244	0	1.652940	-0.702244	9.614236	0.016551	-0.007018	0.096139	0.359720	-4.785015	2.094355
16245	0	1.657911	-0.713754	9.613451	0.016602	-0.007141	0.096130	0.364105	-4.757022	2.094681
16246	0	1.629125	-0.713389	9.540927	0.016313	-0.007134	0.095406	0.364902	-4.730146	2.093947
16247	0	1.646096	-0.720411	9.466860	0.016479	-0.007202	0.094666	0.362670	-4.706477	2.096762
16248	0	1.612747	-0.720928	9.418444	0.016137	-0.007207	0.094183	0.359788	-4.693466	2.095039
16249	0	1.641217	-0.659054	9.436153	0.016418	-0.006592	0.094360	0.361203	-4.684548	2.095674
16250	0	1.603793	-0.701284	9.442378	0.016039	-0.007017	0.094423	0.366177	-4.682084	2.094843
16251	0	1.623680	-0.671556	9.405480	0.016235	-0.006714	0.094055	0.363922	-4.682531	2.096977
16252	0	1.606593	-0.653918	9.466242	0.016055	-0.006535	0.094665	0.358034	-4.694262	2.101922
16253	0	1.636497	-0.677375	9.503052	0.016357	-0.006775	0.095032	0.359095	-4.702048	2.099271
16254	0	1.638887	-0.671468	9.502573	0.016372	-0.006712	0.095029	0.355387	-4.721361	2.101234
16255	0	1.661896	-0.708063	9.594421	0.016602	-0.007080	0.095947	0.354272	-4.740785	2.104724
16256	0	1.678230	-0.689517	9.630283	0.016758	-0.006899	0.096307	0.358070	-4.768368	2.106409
16257	0	1.705267	-0.665501	9.710260	0.017029	-0.006653	0.097107	0.354977	-4.795151	2.105242
16258	0	1.704425	-0.689863	9.825229	0.017015	-0.006902	0.098257	0.357943	-4.827339	2.109153
16259	0	1.730488	-0.665182	9.844417	0.017273	-0.006653	0.098450	0.358441	-4.863139	2.107516
16260	0	1.761019	-0.713945	9.922653	0.017581	-0.007139	0.099232	0.357529	-4.895509	2.105015
16261	0	1.760478	-0.708028	9.905531	0.017578	-0.007080	0.099060	0.356720	-4.924987	2.104653
16262	0	1.772050	-0.732655	10.050939	0.017693	-0.007325	0.100514	0.354578	-4.955465	2.108341
16263	0	1.790894	-0.738799	10.052014	0.017883	-0.007385	0.100525	0.350941	-4.983344	2.111448
16264	0	1.801433	-0.733317	10.191472	0.017996	-0.007330	0.101918	0.346905	-5.002810	2.112079
16265	0	1.790014	-0.762821	10.216999	0.017883	-0.007629	0.102173	0.347811	-5.020381	2.110581
16266	0	1.835633	-0.713720	10.191994	0.018344	-0.007139	0.101922	0.349714	-5.032992	2.117178
16267	0	1.843722	-0.732591	10.217190	0.018433	-0.007324	0.102173	0.347627	-5.036872	2.120238
16268	0	1.850423	-0.714152	10.241401	0.018502	-0.007145	0.102414	0.351216	-5.037839	2.119621
16269	0	1.843021	-0.726323	10.278363	0.018433	-0.007263	0.102783	0.351059	-5.033916	2.118597
16270	0	1.847680	-0.762817	10.248037	0.018489	-0.007630	0.102478	0.353525	-5.019199	2.122474
16271	0	1.841723	-0.732697	10.217543	0.018433	-0.007324	0.102173	0.350581	-5.000736	2.124297
16272	0	1.807697	-0.690325	10.150975	0.018097	-0.006903	0.101506	0.350141	-4.976999	2.128030
16273	0	1.792086	-0.695440	10.168896	0.017944	-0.006958	0.101685	0.354381	-4.949377	2.127154
16274	0	1.799380	-0.707503	10.023285	0.018020	-0.007073	0.100228	0.352825	-4.918627	2.127371
16275	0	1.767231	-0.719967	9.979760	0.017700	-0.007202	0.099792	0.355948	-4.885459	2.126509
16276	0	1.737072	-0.707870	9.962374	0.017400	-0.007075	0.099619	0.352405	-4.850887	2.125598
16277	0	1.718810	-0.738712	9.827063	0.017212	-0.007385	0.098267	0.350499	-4.821972	2.131504
16278	0	1.708042	-0.733447	9.797255	0.017103	-0.007328	0.097969	0.343273	-4.794182	2.131375
16279	0	1.676128	-0.726549	9.766010	0.016785	-0.007263	0.097656	0.340807	-4.765605	2.127082
16280	0	1.683820	-0.696491	9.626373	0.016860	-0.006963	0.096260	0.338528	-4.738476	2.131873
16281	0	1.652166	-0.683625	9.582843	0.016541	-0.006836	0.095825	0.338314	-4.714761	2.131005
16282	0	1.642535	-0.683706	9.595572	0.016441	-0.006837	0.095953	0.338221	-4.694501	2.127999
16283	0	1.634495	-0.659162	9.491183	0.016357	-0.006592	0.094910	0.338489	-4.678269	2.124110
16284	0	1.620052	-0.665607	9.485377	0.016210	-0.006653	0.094852	0.334635	-4.666076	2.130292
16285	0	1.610841	-0.671159	9.442238	0.016113	-0.006714	0.094421	0.337308	-4.658968	2.127479
16286	0	1.628676	-0.689614	9.454500	0.016286	-0.006893	0.094545	0.333585	-4.658797	2.126390
16287	0	1.630132	-0.653349	9.429827	0.016296	-0.006531	0.094299	0.330106	-4.663531	2.130527
16288	0	1.655902	-0.660126	9.514913	0.016550	-0.006598	0.095151	0.325401	-4.673061	2.133272
16289	0	1.631084	-0.665597	9.496800	0.016296	-0.006653	0.094971	0.321306	-4.689256	2.132276
16290	0	1.646170	-0.653465	9.496264	0.016447	-0.006537	0.094965	0.324281	-4.705665	2.130970
16291	0	1.643992	-0.695898	9.551626	0.016418	-0.006958	0.095520	0.322669	-4.730153	2.126603
16292	0	1.648351	-0.683961	9.624001	0.016461	-0.006839	0.096244	0.321242	-4.755243	2.127253
16293	0	1.693129	-0.695907	9.691947	0.016907	-0.006958	0.096924	0.319505	-4.782985	2.129275
16294	0	1.710441	-0.702420	9.788615	0.017078	-0.007022	0.097891	0.316324	-4.812163	2.125334
16295	0	1.748106	-0.725837	9.832355	0.017456	-0.007263	0.098328	0.321369	-4.840046	2.128057
16296	0	1.741289	-0.707126	9.898524	0.017384	-0.007071	0.098990	0.319979	-4.872719	2.124726
16297	0	1.772656	-0.726294	9.929952	0.017700	-0.007263	0.099304	0.319746	-4.901881	2.127415
16298	0	1.784074	-0.708322	9.989996	0.017814	-0.007080	0.099905	0.315645	-4.931676	2.121732
16299	0	1.821544	-0.714059	10.113044	0.018188	-0.007141	0.101135	0.315712	-4.960987	2.118280
16300	0	1.783309	-0.763103	10.148754	0.017815	-0.007628	0.101491	0.312437	-4.980600	2.121432
16301	0	1.832485	-0.744597	10.223135	0.018311	-0.007446	0.102234	0.312473	-4.995431	2.118094
16302	0	1.835448	-0.751037	10.228623	0.018339	-0.007507	0.102289	0.308780	-5.011381	2.118926
16303	0	1.880195	-0.732416	10.186710	0.018799	-0.007324	0.101868	0.308731	-5.013724	2.116343
16304	0	1.837882	-0.769282	10.192635	0.018377	-0.007690	0.101927	0.305954	-5.014283	2.112572
16305	0	1.848753	-0.720250	10.284531	0.018494	-0.007202	0.102844	0.305569	-5.006336	2.109003
16306	0	1.829482	-0.708421	10.235824	0.018298	-0.007081	0.102358	0.302028	-5.001440	2.112153
16307	0	1.817306	-0.738163	10.223689	0.018188	-0.007385	0.102234	0.306194	-4.983068	2.110236
16308	0	1.813729	-0.725609	10.181591	0.018157	-0.007257	0.101812	0.306883	-4.959801	2.108068
16309	0	1.804407	-0.732091	10.126155	0.018066	-0.007324	0.101257	0.310859	-4.933454	2.109207
16310	0	1.793656	-0.713739	10.065874	0.017961	-0.007135	0.100655	0.308912	-4.905076	2.110664
16311	0	1.785903	-0.756977	10.040705	0.017883	-0.007568	0.100403	0.307634	-4.876327	2.109933
16312	0	1.774388	-0.727000	9.962202	0.017774	-0.007266	0.099617	0.303515	-4.841086	2.106599
16313	0	1.724404	-0.726634	9.863764	0.017273	-0.007263	0.098633	0.300252	-4.806471	2.103051
16314	0	1.730432	-0.721201	9.828164	0.017337	-0.007209	0.098276	0.297023	-4.767529	2.102748
16315	0	1.718849	-0.684329	9.753780	0.017212	-0.006836	0.097534	0.288776	-4.738958	2.098272
16316	0	1.677453	-0.684663	9.644680	0.016799	-0.006851	0.096442	0.294451	-4.708905	2.093252
16317	0	1.670080	-0.665617	9.643927	0.016724	-0.006653	0.096436	0.290822	-4.680702	2.096297
16318	0	1.629625	-0.708937	9.559016	0.016312	-0.007087	0.095588	0.287891	-4.661182	2.098331
16319	0	1.628205	-0.726120	9.540055	0.016296	-0.007263	0.095398	0.290389	-4.642909	2.102235
16320	0	1.601267	-0.707708	9.479416	0.016024	-0.007076	0.094792	0.289494	-4.628577	2.103943
16321	0	1.604367	-0.671417	9.527730	0.016052	-0.006714	0.095276	0.289180	-4.617172	2.102487
16322	0	1.591339	-0.695516	9.497282	0.015913	-0.006959	0.094973	0.293624	-4.616519	2.104496
16323	0	1.630055	-0.726482	9.478676	0.016296	-0.007263	0.094788	0.291521	-4.620436	2.102643
16324	0	1.643597	-0.726894	9.441761	0.016426	-0.007267	0.094419	0.288951	-4.631293	2.103316
16325	0	1.655212	-0.677944	9.466318	0.016541	-0.006775	0.094666	0.283255	-4.644174	2.101991
16326	0	1.645450	-0.702559	9.600150	0.016441	-0.007029	0.096004	0.286496	-4.658732	2.103899
16327	0	1.668903	-0.702043	9.514907	0.016663	-0.007019	0.095154	0.284334	-4.689380	2.105177
16328	0	1.655506	-0.708130	9.568971	0.016532	-0.007083	0.095694	0.285814	-4.715896	2.101496
16329	0	1.693176	-0.701904	9.679739	0.016907	-0.007019	0.096802	0.285337	-4.744338	2.102796
16330	0	1.704557	-0.683857	9.745873	0.017018	-0.006837	0.097464	0.282872	-4.775195	2.100672
16331	0	1.730027	-0.683131	9.826212	0.017273	-0.006836	0.098267	0.287707	-4.805894	2.099659
16332	0	1.735647	-0.670726	9.825178	0.017327	-0.006705	0.098257	0.284899	-4.838719	2.097264
16333	0	1.742147	-0.726256	9.960480	0.017395	-0.007263	0.099609	0.285135	-4.867980	2.096328
16334	0	1.777890	-0.720361	10.038865	0.017754	-0.007201	0.100393	0.281971	-4.895675	2.101482
16335	0	1.803278	-0.689508	10.070324	0.018005	-0.006897	0.100708	0.283629	-4.925682	2.103088
16336	0	1.795918	-0.732241	10.124294	0.017938	-0.007321	0.101247	0.282068	-4.948905	2.101306
16337	0	1.802080	-0.756868	10.155974	0.018005	-0.007568	0.101562	0.281418	-4.965203	2.096653
16338	0	1.816467	-0.744705	10.167766	0.018158	-0.007447	0.101679	0.281486	-4.971676	2.096471
16339	0	1.862683	-0.713750	10.223212	0.018616	-0.007141	0.102234	0.285287	-4.983017	2.098095
16340	0	1.833695	-0.768342	10.271758	0.018332	-0.007684	0.102718	0.285538	-4.986936	2.093412
16341	0	1.831266	-0.750591	10.266086	0.018311	-0.007507	0.102661	0.287011	-4.988255	2.087579
16342	0	1.855068	-0.707814	10.223429	0.018559	-0.007077	0.102233	0.286053	-4.978481	2.081360
16343	0	1.830039	-0.726746	10.229644	0.018311	-0.007263	0.102295	0.281443	-4.966062	2.082315
16344	0	1.790847	-0.720976	10.211640	0.017923	-0.007211	0.102114	0.282713	-4.948338	2.084197
16345	0	1.811300	-0.720345	10.125982	0.018127	-0.007202	0.101257	0.281451	-4.930996	2.078741
16346	0	1.807767	-0.732335	10.102184	0.018098	-0.007327	0.101018	0.285913	-4.907110	2.075143
16347	0	1.810275	-0.714209	10.040722	0.018127	-0.007141	0.100403	0.285172	-4.877975	2.070041
16348	0	1.799292	-0.732826	9.968322	0.018017	-0.007327	0.099679	0.284182	-4.849548	2.067760
16349	0	1.761353	-0.689896	9.918655	0.017639	-0.006897	0.099182	0.282298	-4.818982	2.064311
16350	0	1.743886	-0.690178	9.852406	0.017466	-0.006902	0.098519	0.282665	-4.786935	2.063129
16351	0	1.688398	-0.720069	9.759926	0.016907	-0.007202	0.097595	0.284695	-4.759256	2.063672
16352	0	1.671762	-0.689237	9.724042	0.016739	-0.006894	0.097237	0.287028	-4.733213	2.062897
16353	0	1.676196	-0.701902	9.680569	0.016785	-0.007019	0.096802	0.287394	-4.705369	2.063674
16354	0	1.647734	-0.689850	9.614088	0.016495	-0.006897	0.096138	0.285850	-4.683638	2.063248
16355	0	1.658328	-0.707760	9.521821	0.016602	-0.007080	0.095215	0.289069	-4.660689	2.059208
16356	0	1.661031	-0.682838	9.583373	0.016625	-0.006831	0.095831	0.292612	-4.641635	2.069035
16357	0	1.653078	-0.652851	9.613220	0.016541	-0.006531	0.096130	0.295404	-4.629016	2.067523
16358	0	1.633584	-0.719812	9.564523	0.016337	-0.007198	0.095645	0.295665	-4.626146	2.066832
16359	0	1.648328	-0.677696	9.490886	0.016479	-0.006775	0.094910	0.293129	-4.629687	2.066817
16360	0	1.618726	-0.696217	9.490690	0.016182	-0.006963	0.094908	0.293747	-4.635072	2.064911
16361	0	1.624614	-0.707547	9.551853	0.016235	-0.007080	0.095520	0.299026	-4.646966	2.063715
16362	0	1.621116	-0.719087	9.600201	0.016195	-0.007194	0.096004	0.301940	-4.664848	2.056018
16363	0	1.625169	-0.701819	9.539523	0.016235	-0.007019	0.095398	0.302670	-4.683406	2.054413
16364	0	1.628744	-0.695354	9.593846	0.016268	-0.006957	0.095942	0.306487	-4.705807	2.053867
16365	0	1.643915	-0.719414	9.679884	0.016418	-0.007202	0.096802	0.315516	-4.729225	2.053203
16366	0	1.672294	-0.748855	9.776861	0.016704	-0.007492	0.097772	0.319261	-4.750810	2.060900
16367	0	1.717495	-0.689897	9.765188	0.017151	-0.006897	0.097656	0.316547	-4.777952	2.059058
16368	0	1.728236	-0.683480	9.880298	0.017261	-0.006841	0.098806	0.322958	-4.802178	2.055840
16369	0	1.741807	-0.701695	9.911719	0.017395	-0.007019	0.099121	0.324971	-4.827745	2.054036
16370	0	1.716480	-0.738022	10.026744	0.017137	-0.007381	0.100272	0.325903	-4.858899	2.052151
16371	0	1.784603	-0.726113	10.064291	0.017822	-0.007263	0.100647	0.327834	-4.884871	2.048581
16372	0	1.801148	-0.700952	10.026891	0.017991	-0.007015	0.100272	0.333968	-4.907125	2.049915
16373	0	1.838958	-0.720362	10.076566	0.018372	-0.007202	0.100769	0.332031	-4.926531	2.049472
16374	0	1.811716	-0.745171	10.161320	0.018103	-0.007450	0.101616	0.330009	-4.941858	2.043244
16375	0	1.826351	-0.720109	10.186524	0.018250	-0.007202	0.101868	0.330963	-4.956572	2.043720
16376	0	1.792271	-0.738430	10.198189	0.017911	-0.007383	0.101984	0.329719	-4.968735	2.044667
16377	0	1.837935	-0.713960	10.131706	0.018372	-0.007141	0.101318	0.331274	-4.976518	2.039613
16378	0	1.832206	-0.726111	10.162129	0.018326	-0.007260	0.101621	0.330455	-4.971319	2.036507
16379	0	1.848287	-0.689771	10.156441	0.018494	-0.006897	0.101562	0.329788	-4.958217	2.032457
16380	0	1.827822	-0.714397	10.095682	0.018289	-0.007143	0.100955	0.328906	-4.945459	2.035091
16381	0	1.799260	-0.737897	10.150419	0.018005	-0.007385	0.101501	0.336126	-4.930100	2.035038
16382	0	1.790262	-0.743111	10.108202	0.017919	-0.007434	0.101079	0.339497	-4.911075	2.031656
16383	0	1.773854	-0.720386	10.040672	0.017761	-0.007202	0.100403	0.337932	-4.884243	2.035631
16384	0	1.751070	-0.744761	9.992616	0.017532	-0.007450	0.099922	0.341101	-4.858508	2.034366
16385	0	1.749553	-0.738457	9.857566	0.017517	-0.007385	0.098572	0.342223	-4.832552	2.028034
16386	0	1.714985	-0.720105	9.870370	0.017168	-0.007201	0.098701	0.342673	-4.810511	2.023120
16387	0	1.712814	-0.701541	9.869806	0.017151	-0.007019	0.098694	0.347201	-4.783208	2.022896
16388	0	1.684037	-0.695372	9.742330	0.016862	-0.006951	0.097420	0.344766	-4.756944	2.023375
16389	0	1.670493	-0.714002	9.674404	0.016724	-0.007141	0.096741	0.346338	-4.733870	2.021184
16390	0	1.666882	-0.695255	9.650561	0.016686	-0.006956	0.096502	0.350782	-4.712026	2.021934
16391	0	1.677102	-0.677403	9.588868	0.016785	-0.006775	0.095886	0.352043	-4.694761	2.024434
16392	0	1.619361	-0.714465	9.509865	0.016208	-0.007140	0.095097	0.346913	-4.676860	2.018636
16393	0	1.634912	-0.732825	9.588734	0.016357	-0.007324	0.095886	0.342267	-4.665986	2.019342
16394	0	1.658589	-0.690628	9.515540	0.016584	-0.006906	0.095156	0.341390	-4.666786	2.021861
16395	0	1.653865	-0.677567	9.576443	0.016541	-0.006775	0.095764	0.340503	-4.663572	2.019533
16396	0	1.617304	-0.702039	9.515342	0.016171	-0.007021	0.095154	0.341122	-4.665651	2.015174
16397	0	1.618336	-0.689734	9.576261	0.016174	-0.006897	0.095764	0.340540	-4.675460	2.017744
16398	0	1.632420	-0.695384	9.545372	0.016314	-0.006959	0.095455	0.346435	-4.687237	2.014809
16399	0	1.631296	-0.701885	9.570032	0.016296	-0.007019	0.095703	0.346396	-4.706061	2.011761
16400	0	1.665043	-0.689224	9.709794	0.016635	-0.006897	0.097100	0.351667	-4.723304	2.012519
16401	0	1.692474	-0.677027	9.722619	0.016907	-0.006775	0.097229	0.356779	-4.743478	2.016610
16402	0	1.702277	-0.719253	9.709688	0.017003	-0.007194	0.097100	0.357678	-4.765692	2.020263
16403	0	1.705112	-0.707809	9.765250	0.017029	-0.007080	0.097656	0.359632	-4.790829	2.020307
16404	0	1.733681	-0.707845	9.868177	0.017318	-0.007076	0.098685	0.356824	-4.811894	2.019754
16405	0	1.753963	-0.714067	9.875092	0.017517	-0.007141	0.098755	0.356976	-4.837003	2.020911
16406	0	1.770445	-0.720276	9.959711	0.017684	-0.007202	0.099601	0.355948	-4.859524	2.016650
16407	0	1.772174	-0.720485	10.027676	0.017700	-0.007202	0.100281	0.352565	-4.883101	2.017774
16408	0	1.794535	-0.696399	10.087911	0.017926	-0.006964	0.100883	0.351976	-4.903825	2.015414
16409	0	1.765590	-0.720178	10.131547	0.017639	-0.007202	0.101318	0.352130	-4.921737	2.016919
16410	0	1.762208	-0.720278	10.137084	0.017612	-0.007202	0.101373	0.351270	-4.932706	2.013304
16411	0	1.789018	-0.714129	10.156128	0.017883	-0.007141	0.101562	0.350971	-4.939456	2.016573
16412	0	1.802495	-0.701766	10.168077	0.018019	-0.007020	0.101682	0.353482	-4.945490	2.014082
16413	0	1.806457	-0.732701	10.101331	0.018066	-0.007324	0.101013	0.350394	-4.942446	2.013955
16414	0	1.805816	-0.714644	10.162435	0.018063	-0.007147	0.101624	0.350918	-4.936483	2.013035
16415	0	1.793466	-0.726143	10.132020	0.017944	-0.007263	0.101318	0.353033	-4.924619	2.007653
16416	0	1.815692	-0.714183	10.107890	0.018168	-0.007138	0.101077	0.349221	-4.910615	2.006311
16417	0	1.786580	-0.744333	10.022307	0.017883	-0.007446	0.100220	0.352860	-4.889712	2.004707
16418	0	1.764886	-0.743949	10.083869	0.017665	-0.007441	0.100836	0.354324	-4.870567	2.006125
16419	0	1.786658	-0.714287	9.985638	0.017883	-0.007141	0.099854	0.352619	-4.850465	2.009154
16420	0	1.746718	-0.708240	9.931198	0.017484	-0.007084	0.099309	0.354600	-4.830466	2.013316
16421	0	1.725472	-0.726411	9.900214	0.017273	-0.007263	0.098999	0.353839	-4.808462	2.015730
16422	0	1.728161	-0.708088	9.851938	0.017298	-0.007082	0.098516	0.355374	-4.788796	2.012494
16423	0	1.713398	-0.683342	9.808662	0.017151	-0.006836	0.098083	0.358567	-4.768136	2.016290
16424	0	1.697443	-0.701239	9.736043	0.016994	-0.007014	0.097357	0.361085	-4.743653	2.013357
16425	0	1.646050	-0.702073	9.698797	0.016479	-0.007019	0.096985	0.359410	-4.720308	2.016551
16426	0	1.660716	-0.672206	9.699325	0.016624	-0.006718	0.096991	0.354567	-4.698955	2.015478
16427	0	1.671090	-0.652961	9.649887	0.016724	-0.006531	0.096497	0.356138	-4.682917	2.013389
16428	0	1.644780	-0.696081	9.576865	0.016454	-0.006956	0.095768	0.350670	-4.674869	2.011749
16429	0	1.659476	-0.708158	9.594833	0.016602	-0.007080	0.095947	0.349026	-4.665810	2.018130
16430	0	1.658702	-0.708110	9.552217	0.016587	-0.007084	0.095522	0.352367	-4.664582	2.022050
16431	0	1.629830	-0.683965	9.551943	0.016296	-0.006836	0.095520	0.347937	-4.665911	2.022477
16432	0	1.666969	-0.696689	9.545641	0.016666	-0.006966	0.095457	0.346423	-4.668885	2.025284
16433	0	1.661308	-0.714423	9.576193	0.016602	-0.007141	0.095764	0.342566	-4.681683	2.025895
16434	0	1.663689	-0.690561	9.606227	0.016624	-0.006904	0.096065	0.340076	-4.695523	2.030409
16435	0	1.680214	-0.683773	9.661549	0.016785	-0.006836	0.096619	0.337710	-4.715232	2.032580
16436	0	1.684007	-0.708130	9.685265	0.016819	-0.007084	0.096856	0.340411	-4.739165	2.028593
16437	0	1.698809	-0.695888	9.753058	0.016968	-0.006958	0.097534	0.339088	-4.762030	2.027881
16438	0	1.721265	-0.708445	9.752254	0.017191	-0.007082	0.097527	0.335888	-4.786542	2.024709
16439	0	1.704525	-0.714136	9.820270	0.017029	-0.007141	0.098206	0.335359	-4.804746	2.022350
16440	0	1.738870	-0.726371	9.874432	0.017366	-0.007264	0.098748	0.335515	-4.829607	2.020733
16441	0	1.729375	-0.744805	9.930045	0.017273	-0.007446	0.099304	0.333189	-4.852607	2.017470
16442	0	1.757892	-0.709011	9.935253	0.017558	-0.007084	0.099357	0.325789	-4.875602	2.019447
16443	0	1.790241	-0.708664	9.966651	0.017883	-0.007080	0.099670	0.318058	-4.896564	2.018883
16444	0	1.775049	-0.703361	9.947647	0.017738	-0.007032	0.099479	0.316502	-4.909594	2.019569
16445	0	1.819525	-0.689854	10.088979	0.018188	-0.006897	0.100891	0.314697	-4.916286	2.023335
16446	0	1.802703	-0.744835	10.119208	0.018019	-0.007450	0.101193	0.316555	-4.924748	2.023313
16447	0	1.807220	-0.738894	10.058463	0.018066	-0.007385	0.100586	0.312347	-4.930398	2.026112
16448	0	1.826583	-0.745503	10.070418	0.018261	-0.007454	0.100705	0.311053	-4.935009	2.025748
16449	0	1.812355	-0.732769	10.150191	0.018127	-0.007324	0.101501	0.307273	-4.929703	2.027809
16450	0	1.817643	-0.733339	10.144094	0.018180	-0.007332	0.101440	0.305617	-4.924908	2.022879
16451	0	1.799602	-0.725913	10.107618	0.018005	-0.007263	0.101074	0.310338	-4.913412	2.023867
16452	0	1.785338	-0.719769	10.083463	0.017864	-0.007195	0.100833	0.306971	-4.900214	2.021149
16453	0	1.805668	-0.702033	10.046553	0.018066	-0.007019	0.100464	0.305699	-4.888245	2.017313
16454	0	1.778282	-0.726508	10.022611	0.017802	-0.007266	0.100223	0.307117	-4.865221	2.011559
16455	0	1.755889	-0.726314	9.961277	0.017578	-0.007263	0.099609	0.307499	-4.842257	2.010061
16456	0	1.764113	-0.695907	9.949745	0.017661	-0.006958	0.099494	0.306644	-4.818404	2.013627
16457	0	1.773938	-0.708346	9.869754	0.017761	-0.007080	0.098694	0.303170	-4.792191	2.017984
16458	0	1.727070	-0.696665	9.827662	0.017290	-0.006966	0.098273	0.302339	-4.768726	2.014447
16459	0	1.694651	-0.665317	9.778199	0.016968	-0.006653	0.097778	0.302321	-4.742956	2.016064
16460	0	1.709162	-0.684283	9.711607	0.017108	-0.006837	0.097114	0.295713	-4.722806	2.016814
16461	0	1.695247	-0.713865	9.692669	0.016968	-0.007141	0.096924	0.298866	-4.703882	2.013009
16462	0	1.692577	-0.707547	9.644232	0.016937	-0.007075	0.096440	0.298921	-4.689371	2.016919
16463	0	1.701768	-0.720662	9.680338	0.017029	-0.007202	0.096802	0.293915	-4.675347	2.016832
16464	0	1.651212	-0.727655	9.637803	0.016518	-0.007273	0.096377	0.289533	-4.667925	2.016244
16465	0	1.653116	-0.683377	9.619317	0.016541	-0.006836	0.096191	0.292275	-4.655882	2.020663
16466	0	1.658394	-0.683209	9.570574	0.016582	-0.006832	0.095706	0.292332	-4.656736	2.019740
16467	0	1.672682	-0.707757	9.631311	0.016724	-0.007080	0.096313	0.295267	-4.659644	2.019209
16468	0	1.636793	-0.695135	9.582356	0.016363	-0.006953	0.095824	0.297456	-4.664479	2.019286
16469	0	1.654531	-0.683532	9.612959	0.016541	-0.006836	0.096130	0.298146	-4.669293	2.018591
16470	0	1.674688	-0.671347	9.612604	0.016733	-0.006713	0.096128	0.297320	-4.684693	2.021290
16471	0	1.667338	-0.702317	9.661649	0.016663	-0.007019	0.096619	0.292346	-4.696554	2.021297
16472	0	1.682111	-0.690368	9.697755	0.016806	-0.006906	0.096980	0.294337	-4.713885	2.023780
16473	0	1.692253	-0.726480	9.716510	0.016907	-0.007263	0.097168	0.292248	-4.731584	2.020965
16474	0	1.713676	-0.720934	9.728039	0.017121	-0.007206	0.097283	0.288126	-4.748838	2.026018
16475	0	1.710684	-0.744754	9.887392	0.017090	-0.007446	0.098877	0.286464	-4.767613	2.018422
16476	0	1.732630	-0.757097	9.898887	0.017306	-0.007571	0.098992	0.286470	-4.789807	2.012506
16477	0	1.765565	-0.726334	9.960644	0.017639	-0.007263	0.099609	0.286061	-4.807876	2.007645
16478	0	1.756338	-0.720128	9.953935	0.017550	-0.007203	0.099542	0.287972	-4.822916	2.009565
16479	0	1.783662	-0.775090	10.027825	0.017822	-0.007751	0.100281	0.288423	-4.838412	2.008506
16480	0	1.792744	-0.713749	10.027246	0.017912	-0.007140	0.100275	0.291235	-4.855248	2.009670
16481	0	1.801665	-0.684151	10.125494	0.018005	-0.006836	0.101257	0.284885	-4.867091	2.011628
16482	0	1.809473	-0.709403	10.112821	0.018088	-0.007092	0.101130	0.282047	-4.873432	2.014190
16483	0	1.843970	-0.707973	10.125606	0.018433	-0.007080	0.101257	0.282402	-4.880559	2.015431
16484	0	1.826528	-0.713791	10.143753	0.018264	-0.007141	0.101438	0.286028	-4.881348	2.014999
16485	0	1.819146	-0.713881	10.082970	0.018188	-0.007141	0.100830	0.288633	-4.883890	2.013442
16486	0	1.782384	-0.743907	10.095218	0.017828	-0.007442	0.100951	0.292574	-4.878356	2.010572
16487	0	1.805637	-0.744731	10.083180	0.018066	-0.007446	0.100830	0.291641	-4.866145	2.008517
16488	0	1.803431	-0.726762	10.101792	0.018045	-0.007266	0.101016	0.290105	-4.852735	2.005891
16489	0	1.811757	-0.708184	9.991622	0.018127	-0.007080	0.099915	0.288346	-4.840601	2.008978
16490	0	1.766551	-0.745223	10.010295	0.017680	-0.007450	0.100101	0.286238	-4.823035	2.014035
16491	0	1.763037	-0.732408	9.973301	0.017639	-0.007324	0.099731	0.286578	-4.812149	2.007427
16492	0	1.730308	-0.720449	9.937015	0.017316	-0.007202	0.099368	0.284174	-4.796601	2.011625
16493	0	1.756211	-0.659098	9.924605	0.017578	-0.006592	0.099243	0.285453	-4.777266	2.016761
16494	0	1.746645	-0.665621	9.827432	0.017485	-0.006652	0.098271	0.280828	-4.755236	2.014127
16495	0	1.725670	-0.714368	9.765894	0.017273	-0.007141	0.097656	0.278186	-4.735402	2.013347
16496	0	1.734777	-0.702691	9.680903	0.017363	-0.007025	0.096807	0.275999	-4.717085	2.012122
16497	0	1.719921	-0.707945	9.735336	0.017212	-0.007080	0.097351	0.277030	-4.701354	2.014106
16498	0	1.650502	-0.719788	9.656335	0.016515	-0.007201	0.096561	0.281144	-4.688995	2.013716
16499	0	1.653150	-0.720427	9.680314	0.016541	-0.007202	0.096802	0.278866	-4.677520	2.014818
16500	0	1.694447	-0.690344	9.649928	0.016950	-0.006902	0.096498	0.277014	-4.670580	2.007972
16501	0	1.659926	-0.708134	9.600861	0.016602	-0.007080	0.096008	0.275631	-4.667025	2.006878
16502	0	1.665755	-0.695840	9.600853	0.016658	-0.006961	0.096008	0.278622	-4.665891	2.007426
16503	0	1.642101	-0.695901	9.564158	0.016418	-0.006958	0.095642	0.277459	-4.668135	2.006414
16504	0	1.667179	-0.677519	9.618891	0.016667	-0.006778	0.096189	0.280498	-4.672577	2.006977
16505	0	1.648983	-0.714155	9.600649	0.016479	-0.007141	0.096008	0.279884	-4.684068	2.009321
16506	0	1.675266	-0.702229	9.606379	0.016744	-0.007020	0.096066	0.277117	-4.693941	2.013861
16507	0	1.692195	-0.701820	9.618879	0.016907	-0.007019	0.096191	0.277943	-4.711204	2.013554
16508	0	1.682782	-0.726366	9.715995	0.016815	-0.007262	0.097162	0.276133	-4.725273	2.006064
16509	0	1.710842	-0.732459	9.789712	0.017090	-0.007324	0.097900	0.275477	-4.746154	2.006761
16510	0	1.726778	-0.695698	9.825583	0.017249	-0.006959	0.098259	0.277553	-4.767041	2.010046
16511	0	1.729189	-0.732510	9.814113	0.017273	-0.007324	0.098145	0.276308	-4.788298	2.007001
16512	0	1.751104	-0.738843	9.831674	0.017493	-0.007387	0.098320	0.274637	-4.808179	2.008043
16513	0	1.734441	-0.713573	9.979105	0.017334	-0.007141	0.099792	0.280654	-4.819315	2.007880
16514	0	1.779090	-0.713133	9.972586	0.017781	-0.007131	0.099728	0.279776	-4.829571	2.005214
16515	0	1.734799	-0.750878	9.966786	0.017334	-0.007507	0.099670	0.277974	-4.844830	2.001022
16516	0	1.780416	-0.720814	10.076047	0.017789	-0.007206	0.100763	0.275354	-4.861361	1.997240
16517	0	1.807354	-0.714286	10.088971	0.018066	-0.007141	0.100891	0.273369	-4.868638	1.999960
16518	0	1.809199	-0.726877	10.070299	0.018081	-0.007267	0.100705	0.271274	-4.880657	1.996126
16519	0	1.825622	-0.726089	10.156146	0.018250	-0.007263	0.101562	0.273822	-4.887411	1.995673
16520	0	1.795563	-0.720166	10.088838	0.017958	-0.007198	0.100888	0.270209	-4.884281	1.995040
16521	0	1.800214	-0.738385	10.089179	0.018005	-0.007385	0.100891	0.271919	-4.879840	1.992091
16522	0	1.811621	-0.750132	10.125940	0.018121	-0.007505	0.101258	0.276663	-4.873915	1.991801
16523	0	1.799598	-0.719775	10.064897	0.018005	-0.007202	0.100647	0.281852	-4.862473	1.989439
16524	0	1.822044	-0.700832	10.083585	0.018230	-0.007010	0.100834	0.284476	-4.850394	1.983348
16525	0	1.793402	-0.732154	9.997763	0.017944	-0.007324	0.099976	0.287785	-4.837819	1.985167
16526	0	1.784988	-0.719559	9.998175	0.017862	-0.007197	0.099979	0.290099	-4.822827	1.986093
16527	0	1.787134	-0.720211	9.918429	0.017883	-0.007202	0.099182	0.290430	-4.808279	1.985184
16528	0	1.759431	-0.714140	9.937258	0.017614	-0.007141	0.099369	0.290508	-4.784444	1.984186
16529	0	1.731906	-0.744278	9.894087	0.017334	-0.007446	0.098938	0.294848	-4.766448	1.981019
16530	0	1.734661	-0.682436	9.876314	0.017365	-0.006829	0.098760	0.300832	-4.744991	1.975610
16531	0	1.713536	-0.701713	9.778118	0.017151	-0.007019	0.097778	0.303385	-4.726090	1.973899
16532	0	1.704558	-0.713140	9.790782	0.017058	-0.007137	0.097905	0.310515	-4.710390	1.977227
16533	0	1.677086	-0.707861	9.753666	0.016785	-0.007080	0.097534	0.312523	-4.693435	1.979270
16534	0	1.668202	-0.713385	9.644306	0.016696	-0.007138	0.096440	0.318007	-4.676133	1.980393
16535	0	1.652769	-0.714321	9.619346	0.016541	-0.007141	0.096191	0.315824	-4.660115	1.979327
16536	0	1.656995	-0.696138	9.589116	0.016576	-0.006963	0.095890	0.317653	-4.652357	1.981020
16537	0	1.659712	-0.689553	9.613124	0.016602	-0.006897	0.096130	0.319515	-4.646299	1.982975
16538	0	1.647055	-0.689621	9.576486	0.016470	-0.006894	0.095765	0.317106	-4.646232	1.982567
16539	0	1.684884	-0.677803	9.625167	0.016846	-0.006775	0.096252	0.313460	-4.649190	1.980065
16540	0	1.648892	-0.690321	9.600579	0.016485	-0.006904	0.096006	0.314008	-4.652843	1.978682
16541	0	1.691822	-0.671273	9.582325	0.016907	-0.006714	0.095825	0.315277	-4.665763	1.980946
16542	0	1.687700	-0.670960	9.636844	0.016869	-0.006712	0.096370	0.317998	-4.674998	1.973374
16543	0	1.710375	-0.676769	9.710499	0.017090	-0.006775	0.097107	0.326302	-4.690606	1.976203
16544	0	1.713540	-0.688289	9.703796	0.017118	-0.006883	0.097041	0.325863	-4.710932	1.978628
16545	0	1.710427	-0.720097	9.740966	0.017090	-0.007202	0.097412	0.327106	-4.727110	1.978857
16546	0	1.707856	-0.707918	9.770780	0.017057	-0.007078	0.097712	0.325709	-4.751079	1.979779
16547	0	1.729028	-0.682971	9.832502	0.017273	-0.006836	0.098328	0.332725	-4.770453	1.984095
16548	0	1.726422	-0.663706	9.905143	0.017246	-0.006640	0.099054	0.336407	-4.790450	1.981830
16549	0	1.747591	-0.714154	9.991105	0.017456	-0.007141	0.099915	0.335716	-4.812431	1.976487
16550	0	1.768973	-0.732536	9.923348	0.017678	-0.007325	0.099236	0.335437	-4.824895	1.975928
16551	0	1.765404	-0.744475	9.948478	0.017639	-0.007446	0.099487	0.337057	-4.841246	1.971230
16552	0	1.768084	-0.737788	10.002909	0.017669	-0.007382	0.100031	0.342082	-4.854346	1.970606
16553	0	1.801754	-0.720055	10.021766	0.018005	-0.007202	0.100220	0.343801	-4.867485	1.967635
16554	0	1.797318	-0.707240	10.058061	0.017968	-0.007077	0.100581	0.349281	-4.872400	1.977439
16555	0	1.801346	-0.708230	10.076744	0.018005	-0.007080	0.100769	0.346779	-4.880820	1.978445
16556	0	1.820954	-0.689871	10.045938	0.018205	-0.006902	0.100460	0.350259	-4.885584	1.979140
16557	0	1.819281	-0.665063	10.064633	0.018188	-0.006653	0.100647	0.352803	-4.889756	1.977694
16558	0	1.825463	-0.695596	10.009626	0.018258	-0.006954	0.100096	0.350994	-4.885067	1.975731
16559	0	1.824038	-0.665454	10.070955	0.018250	-0.006653	0.100708	0.349355	-4.873957	1.973667
16560	0	1.822658	-0.684380	10.010112	0.018231	-0.006840	0.100101	0.344969	-4.867764	1.966826
16561	0	1.793706	-0.689172	10.046553	0.017944	-0.006897	0.100464	0.351130	-4.858800	1.962258
16562	0	1.797768	-0.707133	9.991959	0.017990	-0.007071	0.099917	0.350577	-4.843860	1.961944
16563	0	1.762839	-0.689584	9.930619	0.017639	-0.006897	0.099304	0.352191	-4.830722	1.965062
16564	0	1.742327	-0.695974	9.888242	0.017434	-0.006956	0.098881	0.348334	-4.817460	1.965207
16565	0	1.732171	-0.750344	9.881836	0.017334	-0.007507	0.098816	0.353105	-4.802574	1.960297
16566	0	1.717129	-0.737690	9.857936	0.017187	-0.007378	0.098577	0.354314	-4.783518	1.959321
16567	0	1.707361	-0.750874	9.790312	0.017090	-0.007507	0.097900	0.353061	-4.763870	1.962714
16568	0	1.685880	-0.738763	9.802994	0.016874	-0.007388	0.098027	0.353978	-4.745083	1.958703
16569	0	1.689505	-0.707758	9.717018	0.016907	-0.007080	0.097168	0.357181	-4.730649	1.949821
16570	0	1.675247	-0.695310	9.717324	0.016761	-0.006953	0.097172	0.357589	-4.720107	1.948462
16571	0	1.665538	-0.683773	9.649770	0.016663	-0.006836	0.096497	0.355718	-4.710842	1.946965
16572	0	1.676637	-0.696170	9.686524	0.016769	-0.006962	0.096865	0.356026	-4.706535	1.944590
16573	0	1.677898	-0.684018	9.643624	0.016785	-0.006836	0.096436	0.351253	-4.699077	1.942500
16574	0	1.683800	-0.660095	9.674099	0.016834	-0.006600	0.096742	0.350644	-4.702777	1.941725
16575	0	1.684643	-0.683334	9.637457	0.016846	-0.006836	0.096375	0.353828	-4.702908	1.944382
16576	0	1.660458	-0.713700	9.710653	0.016603	-0.007136	0.097107	0.353147	-4.704626	1.939641
16577	0	1.678591	-0.713886	9.643550	0.016785	-0.007141	0.096436	0.355899	-4.705389	1.938471
16578	0	1.685545	-0.683280	9.618903	0.016848	-0.006832	0.096190	0.355094	-4.713987	1.936155
16579	0	1.691423	-0.720038	9.710576	0.016907	-0.007202	0.097107	0.357165	-4.722095	1.937056
16580	0	1.687024	-0.701510	9.728548	0.016860	-0.007016	0.097287	0.358381	-4.733409	1.932612
16581	0	1.649154	-0.713882	9.753231	0.016479	-0.007141	0.097534	0.360962	-4.746808	1.934044
16582	0	1.713076	-0.701859	9.777032	0.017114	-0.007015	0.097774	0.356914	-4.766044	1.935887
16583	0	1.698479	-0.720291	9.844672	0.016968	-0.007202	0.098450	0.355883	-4.785075	1.936760
16584	0	1.725812	-0.714274	9.862391	0.017245	-0.007143	0.098626	0.356123	-4.799212	1.935578
16585	0	1.771886	-0.714268	9.850727	0.017700	-0.007141	0.098511	0.354146	-4.820149	1.938573
16586	0	1.793726	-0.714449	9.953772	0.017920	-0.007145	0.099541	0.354511	-4.838683	1.940802
16587	0	1.789241	-0.732794	9.942436	0.017883	-0.007324	0.099426	0.350272	-4.848439	1.940715
16588	0	1.760468	-0.721238	9.972500	0.017596	-0.007210	0.099727	0.347295	-4.857394	1.941518
16589	0	1.777510	-0.744358	9.997332	0.017761	-0.007446	0.099976	0.350274	-4.872548	1.942423
16590	0	1.791684	-0.706919	10.045848	0.017911	-0.007075	0.100459	0.357202	-4.878537	1.943278
16591	0	1.801148	-0.695818	10.040172	0.018005	-0.006958	0.100403	0.357018	-4.884803	1.938429
16592	0	1.771437	-0.714738	10.058222	0.017712	-0.007142	0.100583	0.351109	-4.887195	1.937412
16593	0	1.776232	-0.714489	10.082962	0.017761	-0.007141	0.100830	0.346965	-4.887725	1.933791
16594	0	1.782559	-0.727163	10.070579	0.017824	-0.007271	0.100706	0.346155	-4.888620	1.937501
16595	0	1.794129	-0.702049	10.046431	0.017944	-0.007019	0.100464	0.344706	-4.884430	1.941458
16596	0	1.750294	-0.721236	9.985430	0.017510	-0.007205	0.099854	0.336607	-4.875159	1.938049
16597	0	1.775174	-0.714229	9.991615	0.017761	-0.007141	0.099915	0.335573	-4.863568	1.944627
16598	0	1.748759	-0.726676	10.022436	0.017498	-0.007266	0.100223	0.335042	-4.850965	1.942747
16599	0	1.787098	-0.708421	9.973336	0.017883	-0.007080	0.099731	0.330692	-4.836118	1.944306
16600	0	1.760308	-0.721476	9.863739	0.017614	-0.007211	0.098636	0.326361	-4.822354	1.940269
16601	0	1.756262	-0.714048	9.869665	0.017578	-0.007141	0.098694	0.327478	-4.803687	1.943474
16602	0	1.741098	-0.671566	9.888393	0.017425	-0.006713	0.098882	0.324691	-4.787216	1.948425
16603	0	1.720200	-0.689357	9.771927	0.017212	-0.006897	0.097717	0.328921	-4.774920	1.948385
16604	0	1.699922	-0.701195	9.808900	0.017009	-0.007012	0.098087	0.329681	-4.763087	1.946502
16605	0	1.702086	-0.683941	9.735222	0.017029	-0.006836	0.097351	0.325892	-4.753065	1.943943
16606	0	1.694058	-0.659570	9.729411	0.016952	-0.006599	0.097292	0.330530	-4.739498	1.936559
16607	0	1.720580	-0.683768	9.698583	0.017212	-0.006836	0.096985	0.328732	-4.731592	1.935822
16608	0	1.695405	-0.684033	9.686394	0.016955	-0.006840	0.096864	0.328225	-4.729318	1.936085
16609	0	1.683831	-0.707656	9.680330	0.016846	-0.007080	0.096802	0.332589	-4.719902	1.935089
16610	0	1.664383	-0.707262	9.601183	0.016647	-0.007073	0.096011	0.333697	-4.715039	1.929385
16611	0	1.666431	-0.702167	9.594678	0.016663	-0.007019	0.095947	0.330699	-4.716384	1.928313
16612	0	1.666829	-0.702655	9.649406	0.016665	-0.007025	0.096495	0.328695	-4.719031	1.931149
16613	0	1.654680	-0.695821	9.619031	0.016541	-0.006958	0.096191	0.328489	-4.725777	1.934574
16614	0	1.668311	-0.695853	9.698064	0.016675	-0.006959	0.096982	0.328996	-4.734633	1.937923
16615	0	1.661390	-0.695485	9.765438	0.016602	-0.006958	0.097656	0.332585	-4.748353	1.939134
16616	0	1.712583	-0.688614	9.746677	0.017115	-0.006891	0.097468	0.338491	-4.760763	1.942734
16617	0	1.716878	-0.720280	9.722580	0.017151	-0.007202	0.097229	0.337565	-4.781111	1.938666
16618	0	1.713845	-0.653587	9.746391	0.017125	-0.006533	0.097466	0.333760	-4.796052	1.936531
16619	0	1.735000	-0.665177	9.838592	0.017334	-0.006653	0.098389	0.334871	-4.813961	1.934762
16620	0	1.738212	-0.695565	9.911248	0.017365	-0.006956	0.099115	0.335275	-4.832468	1.934521
16621	0	1.764993	-0.714063	9.918025	0.017639	-0.007141	0.099182	0.335818	-4.844173	1.938741
16622	0	1.767265	-0.701905	9.911409	0.017660	-0.007019	0.099116	0.335768	-4.857894	1.940688
16623	0	1.801716	-0.702036	9.979026	0.018005	-0.007019	0.099792	0.334228	-4.870710	1.936456
16624	0	1.779744	-0.702238	10.033480	0.017785	-0.007022	0.100337	0.333656	-4.884098	1.937026
16625	0	1.806958	-0.690157	9.973055	0.018066	-0.006897	0.099731	0.328553	-4.887027	1.938506
16626	0	1.808314	-0.715235	10.045890	0.018072	-0.007151	0.100461	0.326645	-4.898848	1.943621
16627	0	1.806937	-0.720724	10.125643	0.018066	-0.007202	0.101257	0.321059	-4.901512	1.940374
16628	0	1.758825	-0.733916	10.119234	0.017584	-0.007335	0.101193	0.316152	-4.905778	1.944256
16629	0	1.776567	-0.738469	10.082934	0.017761	-0.007385	0.100830	0.316877	-4.910117	1.945000
16630	0	1.764345	-0.726109	10.089004	0.017648	-0.007262	0.100889	0.318381	-4.904571	1.941406
16631	0	1.781671	-0.714478	10.076977	0.017822	-0.007141	0.100769	0.314505	-4.897575	1.937650
16632	0	1.780294	-0.691266	10.040463	0.017811	-0.006905	0.100404	0.305709	-4.887865	1.941030
16633	0	1.787125	-0.702084	10.016072	0.017883	-0.007019	0.100159	0.304026	-4.873427	1.939843
16634	0	1.766670	-0.708860	9.991957	0.017675	-0.007084	0.099918	0.298995	-4.862778	1.937718
16635	0	1.781334	-0.720249	9.906164	0.017822	-0.007202	0.099060	0.298921	-4.851797	1.937604
16636	0	1.785315	-0.708303	9.955322	0.017865	-0.007081	0.099551	0.297041	-4.837267	1.943644
16637	0	1.756740	-0.720373	9.930598	0.017578	-0.007202	0.099304	0.295567	-4.824243	1.941307
16638	0	1.754500	-0.696489	9.857641	0.017556	-0.006962	0.098575	0.292385	-4.810584	1.940529
16639	0	1.732442	-0.702037	9.851233	0.017334	-0.007019	0.098511	0.291180	-4.798803	1.940790
16640	0	1.706307	-0.713980	9.747766	0.017071	-0.007144	0.097476	0.296321	-4.789097	1.938712
16641	0	1.689636	-0.677703	9.735273	0.016907	-0.006775	0.097351	0.294176	-4.776210	1.939984
16642	0	1.712155	-0.635136	9.735547	0.017130	-0.006352	0.097354	0.295737	-4.765667	1.942212
16643	0	1.671430	-0.665812	9.735232	0.016724	-0.006653	0.097351	0.289904	-4.753985	1.944621
16644	0	1.669583	-0.685196	9.692685	0.016705	-0.006846	0.096926	0.283749	-4.742974	1.945620
16645	0	1.690584	-0.683586	9.716813	0.016907	-0.006836	0.097168	0.284037	-4.741223	1.946637
16646	0	1.666232	-0.714521	9.637393	0.016661	-0.007141	0.096375	0.279380	-4.742458	1.949536
16647	0	1.672534	-0.732406	9.710665	0.016724	-0.007324	0.097107	0.279710	-4.743781	1.954436
16648	0	1.679287	-0.714199	9.698292	0.016788	-0.007141	0.096984	0.278772	-4.749393	1.953025
16649	0	1.709554	-0.696416	9.655617	0.017090	-0.006958	0.096558	0.271641	-4.755443	1.949463
16650	0	1.686982	-0.697394	9.685659	0.016857	-0.006971	0.096859	0.268604	-4.769703	1.952821
16651	0	1.704019	-0.695505	9.698308	0.017029	-0.006958	0.096985	0.272062	-4.782426	1.953397
16652	0	1.730868	-0.658202	9.765043	0.017296	-0.006586	0.097652	0.276757	-4.796747	1.953858
16653	0	1.698004	-0.732425	9.789826	0.016968	-0.007324	0.097900	0.276709	-4.810379	1.953539
16654	0	1.725018	-0.695952	9.819823	0.017236	-0.006959	0.098201	0.276019	-4.826478	1.953359
16655	0	1.722212	-0.726384	9.899720	0.017212	-0.007263	0.098999	0.275295	-4.837555	1.957729
16656	0	1.712295	-0.708292	9.856562	0.017110	-0.007082	0.098568	0.274200	-4.852009	1.961741
16657	0	1.753011	-0.714106	9.856947	0.017517	-0.007141	0.098572	0.274221	-4.866439	1.953531
16658	0	1.767857	-0.719752	9.923630	0.017665	-0.007202	0.099238	0.279474	-4.881495	1.948565
16659	0	1.771269	-0.732326	9.930204	0.017700	-0.007324	0.099304	0.280557	-4.895192	1.943705
16660	0	1.779726	-0.708131	9.978549	0.017786	-0.007078	0.099788	0.277028	-4.907337	1.948298
16661	0	1.764360	-0.702032	10.015782	0.017639	-0.007019	0.100159	0.275706	-4.911710	1.948379
16662	0	1.765581	-0.732691	10.009434	0.017648	-0.007327	0.100096	0.275964	-4.920234	1.945734
16663	0	1.776105	-0.745068	9.985322	0.017761	-0.007446	0.099854	0.271179	-4.919342	1.944569
16664	0	1.775940	-0.721297	10.003573	0.017760	-0.007212	0.100036	0.269932	-4.917641	1.942150
16665	0	1.794599	-0.720485	10.028027	0.017944	-0.007202	0.100281	0.267052	-4.918831	1.940191
16666	0	1.788202	-0.726743	9.973039	0.017886	-0.007269	0.099730	0.268998	-4.913403	1.938415
16667	0	1.787665	-0.713884	9.985487	0.017883	-0.007141	0.099854	0.271901	-4.905077	1.942253
16668	0	1.773795	-0.713552	9.961318	0.017748	-0.007137	0.099611	0.274294	-4.892995	1.943654
16669	0	1.744497	-0.732495	10.003850	0.017456	-0.007324	0.100037	0.273832	-4.879638	1.944016
16670	0	1.754674	-0.715023	9.936908	0.017555	-0.007143	0.099368	0.265949	-4.869175	1.943884
16671	0	1.762855	-0.738297	9.906212	0.017639	-0.007385	0.099060	0.268940	-4.856256	1.943807
16672	0	1.748625	-0.695472	9.839420	0.017496	-0.006954	0.098392	0.268714	-4.844090	1.948931
16673	0	1.738199	-0.720468	9.887906	0.017395	-0.007202	0.098877	0.266220	-4.828355	1.943336
16674	0	1.729863	-0.714685	9.790590	0.017308	-0.007147	0.097904	0.266558	-4.816468	1.938171
16675	0	1.744662	-0.689847	9.796300	0.017456	-0.006897	0.097961	0.265178	-4.804789	1.936761
16676	0	1.706218	-0.665249	9.747779	0.017071	-0.006657	0.097476	0.270354	-4.794012	1.936166
16677	0	1.714376	-0.677285	9.710833	0.017151	-0.006775	0.097107	0.273081	-4.784920	1.936755
16678	0	1.670435	-0.707324	9.710992	0.016709	-0.007076	0.097109	0.276898	-4.778398	1.933124
16679	0	1.690264	-0.707901	9.649738	0.016907	-0.007080	0.096497	0.278431	-4.772857	1.934075
16680	0	1.689706	-0.719657	9.637593	0.016898	-0.007200	0.096375	0.282969	-4.770883	1.937804
16681	0	1.696688	-0.695683	9.674096	0.016968	-0.006958	0.096741	0.284575	-4.769139	1.937667
16682	0	1.690797	-0.726304	9.655694	0.016905	-0.007261	0.096558	0.282666	-4.772177	1.938071
16683	0	1.684565	-0.738344	9.686294	0.016846	-0.007385	0.096863	0.284984	-4.771438	1.935245
16684	0	1.678753	-0.683014	9.674027	0.016784	-0.006833	0.096741	0.288570	-4.775246	1.942127
16685	0	1.678970	-0.689828	9.735011	0.016785	-0.006897	0.097351	0.287173	-4.780460	1.943388
16686	0	1.704789	-0.702306	9.746853	0.017038	-0.007022	0.097470	0.285878	-4.790973	1.938599
16687	0	1.691622	-0.695901	9.765454	0.016907	-0.006958	0.097656	0.284767	-4.801385	1.935620
16688	0	1.699636	-0.696589	9.807768	0.016987	-0.006961	0.098080	0.279019	-4.811784	1.931661
16689	0	1.698079	-0.756338	9.777645	0.016968	-0.007568	0.097778	0.284783	-4.826319	1.926966
16690	0	1.749513	-0.713371	9.783205	0.017482	-0.007132	0.097835	0.282311	-4.841197	1.922495
16691	0	1.740983	-0.726294	9.801985	0.017395	-0.007263	0.098022	0.282560	-4.857778	1.920720
16692	0	1.767538	-0.720058	9.874808	0.017669	-0.007202	0.098749	0.284449	-4.864804	1.918565
16693	0	1.771220	-0.726218	9.954628	0.017700	-0.007263	0.099548	0.285609	-4.877902	1.914847
16694	0	1.767560	-0.719841	9.935836	0.017663	-0.007200	0.099360	0.287709	-4.891704	1.915043
16695	0	1.765252	-0.713621	9.972943	0.017639	-0.007141	0.099731	0.293271	-4.906344	1.911982
16696	0	1.779683	-0.712897	9.948113	0.017788	-0.007132	0.099483	0.296317	-4.915874	1.913867
16697	0	1.789069	-0.707941	10.052364	0.017883	-0.007080	0.100525	0.297176	-4.923578	1.911482
16698	0	1.765965	-0.726206	10.058200	0.017653	-0.007262	0.100583	0.297482	-4.929927	1.911334
16699	0	1.752519	-0.725946	9.991340	0.017517	-0.007263	0.099915	0.301786	-4.938501	1.909778
16700	0	1.783957	-0.737563	10.033896	0.017838	-0.007379	0.100339	0.305313	-4.939058	1.914361
16701	0	1.751400	-0.720163	9.985409	0.017517	-0.007202	0.099854	0.306154	-4.934851	1.908263
16702	0	1.781031	-0.708274	9.954998	0.017816	-0.007079	0.099549	0.302340	-4.928093	1.911387
16703	0	1.751288	-0.702075	9.997620	0.017517	-0.007019	0.099976	0.300685	-4.922609	1.905109
16704	0	1.762096	-0.714444	9.967310	0.017631	-0.007145	0.099671	0.301600	-4.910914	1.900055
16705	0	1.775139	-0.713638	9.906216	0.017761	-0.007141	0.099060	0.307382	-4.898894	1.897831
16706	0	1.736517	-0.719491	9.961481	0.017375	-0.007194	0.099613	0.306213	-4.886924	1.900740
16707	0	1.750614	-0.689484	9.845180	0.017517	-0.006897	0.098450	0.309077	-4.873500	1.903815
16708	0	1.742289	-0.665071	9.857746	0.017434	-0.006649	0.098576	0.307539	-4.859755	1.906494
16709	0	1.738225	-0.701889	9.875714	0.017395	-0.007019	0.098755	0.308143	-4.844285	1.903863
16710	0	1.717444	-0.714090	9.833352	0.017186	-0.007141	0.098331	0.308790	-4.829982	1.898084
16711	0	1.719994	-0.707896	9.735327	0.017212	-0.007080	0.097351	0.310494	-4.815244	1.895064
16712	0	1.687090	-0.701611	9.815032	0.016882	-0.007017	0.098148	0.312074	-4.801703	1.891386
16713	0	1.683797	-0.701844	9.729142	0.016846	-0.007019	0.097290	0.313110	-4.791928	1.888815
16714	0	1.688505	-0.683419	9.692675	0.016891	-0.006835	0.096926	0.314347	-4.784752	1.892633
16715	0	1.683823	-0.702162	9.668080	0.016846	-0.007019	0.096680	0.311655	-4.775239	1.884983
16716	0	1.688720	-0.665657	9.649938	0.016891	-0.006659	0.096498	0.314281	-4.769474	1.884863
16717	0	1.678451	-0.683770	9.637441	0.016785	-0.006836	0.096375	0.312434	-4.768588	1.882497
16718	0	1.702991	-0.677862	9.686149	0.017028	-0.006779	0.096862	0.312743	-4.770318	1.880634
16719	0	1.703618	-0.677508	9.680045	0.017029	-0.006775	0.096802	0.312642	-4.778340	1.876945
16720	0	1.662222	-0.720282	9.746922	0.016616	-0.007203	0.097470	0.313092	-4.785089	1.877545
16721	0	1.709596	-0.677887	9.728869	0.017090	-0.006775	0.097290	0.308600	-4.791566	1.877074
16722	0	1.686807	-0.714807	9.728540	0.016857	-0.007150	0.097287	0.310541	-4.803711	1.875479
16723	0	1.697755	-0.713593	9.741079	0.016968	-0.007141	0.097412	0.316643	-4.814487	1.872577
16724	0	1.687142	-0.706805	9.759139	0.016865	-0.007071	0.097592	0.319654	-4.821561	1.875104
16725	0	1.716354	-0.726318	9.832543	0.017151	-0.007263	0.098328	0.319680	-4.835577	1.875072
16726	0	1.755455	-0.689752	9.838167	0.017542	-0.006898	0.098384	0.320195	-4.849568	1.876566
16727	0	1.734858	-0.701622	9.820319	0.017334	-0.007019	0.098206	0.323442	-4.865869	1.871658
16728	0	1.743383	-0.694980	9.917502	0.017425	-0.006953	0.099176	0.327442	-4.875862	1.860707
16729	0	1.771348	-0.689543	9.905779	0.017700	-0.006897	0.099060	0.329216	-4.890517	1.857436
16730	0	1.767783	-0.677022	9.948053	0.017666	-0.006772	0.099483	0.331347	-4.903554	1.858301
16731	0	1.794958	-0.689766	9.954735	0.017944	-0.006897	0.099548	0.330715	-4.908892	1.855822
16732	0	1.789842	-0.708172	9.997192	0.017894	-0.007082	0.099973	0.331183	-4.913487	1.856917
16733	0	1.794683	-0.689527	10.003629	0.017944	-0.006897	0.100037	0.333319	-4.915647	1.855529
16734	0	1.776921	-0.695680	9.991291	0.017766	-0.006955	0.099914	0.331650	-4.918606	1.858927
16735	0	1.800548	-0.714265	9.979235	0.018005	-0.007141	0.099792	0.330142	-4.918057	1.852608
16736	0	1.769796	-0.708591	9.991385	0.017700	-0.007084	0.099914	0.328148	-4.914784	1.855844
16737	0	1.812651	-0.714067	10.015889	0.018127	-0.007141	0.100159	0.328925	-4.913037	1.854912
16738	0	1.824310	-0.726128	10.040379	0.018248	-0.007263	0.100403	0.331411	-4.907228	1.855931
16739	0	1.824653	-0.659128	9.979306	0.018250	-0.006592	0.099792	0.332323	-4.903101	1.857093
16740	0	1.744112	-0.714069	9.948967	0.017449	-0.007140	0.099488	0.332093	-4.892934	1.854388
16741	0	1.744718	-0.744780	9.887841	0.017456	-0.007446	0.098877	0.330761	-4.882002	1.857923
16742	0	1.742884	-0.720468	9.869746	0.017438	-0.007206	0.098696	0.332630	-4.870791	1.858237
16743	0	1.751198	-0.701969	9.906092	0.017517	-0.007019	0.099060	0.332222	-4.864211	1.857713
16744	0	1.743143	-0.714447	9.863616	0.017446	-0.007143	0.098634	0.331037	-4.847142	1.859588
16745	0	1.769222	-0.647017	9.802387	0.017700	-0.006470	0.098022	0.330905	-4.837178	1.858529
16746	0	1.723996	-0.683644	9.814949	0.017257	-0.006838	0.098146	0.333034	-4.817009	1.849613
16747	0	1.738229	-0.658964	9.723143	0.017395	-0.006592	0.097229	0.336007	-4.801382	1.847251
16748	0	1.717724	-0.652497	9.729556	0.017186	-0.006527	0.097294	0.338723	-4.790211	1.847855
16749	0	1.695747	-0.677715	9.759685	0.016968	-0.006775	0.097595	0.336533	-4.777468	1.849409
16750	0	1.687637	-0.702803	9.735526	0.016886	-0.007024	0.097354	0.332029	-4.765763	1.852650
16751	0	1.696262	-0.714577	9.710749	0.016968	-0.007141	0.097107	0.326941	-4.759019	1.857738
16752	0	1.701018	-0.721350	9.668194	0.017018	-0.007212	0.096681	0.325192	-4.748732	1.851377
16753	0	1.684338	-0.720121	9.668016	0.016846	-0.007202	0.096680	0.326586	-4.745319	1.850608
16754	0	1.690583	-0.695593	9.667909	0.016902	-0.006957	0.096680	0.328099	-4.749207	1.852143
16755	0	1.684608	-0.707814	9.674080	0.016846	-0.007080	0.096741	0.330623	-4.748976	1.852345
16756	0	1.667254	-0.701533	9.631175	0.016663	-0.007015	0.096313	0.330589	-4.760099	1.852155
16757	0	1.684862	-0.695714	9.680131	0.016846	-0.006958	0.096802	0.331805	-4.762877	1.847760
16758	0	1.685992	-0.653223	9.722546	0.016851	-0.006530	0.097227	0.329109	-4.772162	1.848657
16759	0	1.691515	-0.707574	9.759407	0.016907	-0.007080	0.097595	0.334267	-4.781345	1.848687
16760	0	1.711783	-0.713449	9.795637	0.017106	-0.007133	0.097959	0.332066	-4.794403	1.848967
16761	0	1.716230	-0.720953	9.826407	0.017151	-0.007202	0.098267	0.323625	-4.807000	1.847933
16762	0	1.724712	-0.752653	9.831945	0.017235	-0.007523	0.098322	0.319134	-4.820639	1.852074
16763	0	1.716601	-0.695696	9.850818	0.017151	-0.006958	0.098511	0.320349	-4.837500	1.852315
16764	0	1.719469	-0.720127	9.905179	0.017180	-0.007200	0.099054	0.319198	-4.853270	1.850366
16765	0	1.758551	-0.720454	9.869236	0.017578	-0.007202	0.098694	0.316588	-4.861139	1.849503
16766	0	1.729867	-0.702281	9.917646	0.017287	-0.007025	0.099178	0.318897	-4.873602	1.854549
16767	0	1.764763	-0.714152	9.948577	0.017639	-0.007141	0.099487	0.318564	-4.882647	1.854394
16768	0	1.790556	-0.683575	9.917730	0.017900	-0.006837	0.099178	0.320008	-4.888967	1.846424
16769	0	1.776308	-0.689701	9.954801	0.017761	-0.006897	0.099548	0.320193	-4.890411	1.846855
16770	0	1.807544	-0.677659	10.003450	0.018069	-0.006776	0.100036	0.319525	-4.896797	1.840762
16771	0	1.794892	-0.714637	9.985232	0.017944	-0.007141	0.099854	0.313773	-4.901355	1.846466
16772	0	1.801451	-0.715836	9.991117	0.018014	-0.007153	0.099912	0.307458	-4.901321	1.846471
16773	0	1.794491	-0.714188	10.046371	0.017944	-0.007141	0.100464	0.306858	-4.901300	1.847495
16774	0	1.775127	-0.684007	10.003745	0.017762	-0.006838	0.100036	0.304787	-4.888123	1.848849
16775	0	1.775621	-0.677547	9.979334	0.017761	-0.006775	0.099792	0.304508	-4.881662	1.848555
16776	0	1.780600	-0.701875	9.942841	0.017812	-0.007021	0.099427	0.307386	-4.874353	1.852963
16777	0	1.769541	-0.720344	9.954910	0.017700	-0.007202	0.099548	0.306247	-4.868223	1.840707
16778	0	1.756100	-0.690064	9.900127	0.017569	-0.006900	0.099000	0.305721	-4.858793	1.840557
16779	0	1.720351	-0.750657	9.906158	0.017212	-0.007507	0.099060	0.306985	-4.848440	1.835811
16780	0	1.761175	-0.732599	9.857627	0.017622	-0.007323	0.098575	0.304316	-4.835895	1.838750
16781	0	1.756741	-0.702075	9.869563	0.017578	-0.007019	0.098694	0.302797	-4.822828	1.837451
16782	0	1.717810	-0.702896	9.851524	0.017190	-0.007023	0.098514	0.296235	-4.808353	1.841530
16783	0	1.738429	-0.701979	9.881775	0.017395	-0.007019	0.098816	0.295831	-4.795255	1.849024
16784	0	1.749067	-0.678052	9.814794	0.017495	-0.006777	0.098147	0.291910	-4.789340	1.851695
16785	0	1.720364	-0.696110	9.777956	0.017212	-0.006958	0.097778	0.288748	-4.778992	1.857100
16786	0	1.694198	-0.721203	9.717114	0.016951	-0.007209	0.097170	0.285414	-4.768192	1.851209
16787	0	1.690071	-0.720564	9.698565	0.016907	-0.007202	0.096985	0.281707	-4.760426	1.852182
16788	0	1.695004	-0.703055	9.692543	0.016955	-0.007027	0.096925	0.277542	-4.753465	1.853152
16789	0	1.678270	-0.677867	9.716805	0.016785	-0.006775	0.097168	0.273445	-4.750491	1.847937
16790	0	1.684194	-0.684659	9.704558	0.016841	-0.006845	0.097046	0.271287	-4.750994	1.850135
16791	0	1.690749	-0.702489	9.747259	0.016907	-0.007019	0.097473	0.264750	-4.751203	1.850903
16792	0	1.697095	-0.703104	9.747088	0.016969	-0.007031	0.097471	0.265446	-4.753165	1.846587
16793	0	1.678954	-0.732299	9.814379	0.016785	-0.007324	0.098145	0.267057	-4.758168	1.849253
16794	0	1.686030	-0.732447	9.801952	0.016855	-0.007322	0.098021	0.264755	-4.763401	1.849717
16795	0	1.679158	-0.720428	9.814319	0.016785	-0.007202	0.098145	0.262457	-4.770778	1.847997
16796	0	1.704920	-0.702400	9.807940	0.017042	-0.007024	0.098081	0.262395	-4.778322	1.844993
16797	0	1.703758	-0.696072	9.802074	0.017029	-0.006958	0.098022	0.259389	-4.787909	1.841142
16798	0	1.717542	-0.684024	9.850574	0.017168	-0.006842	0.098507	0.261190	-4.795753	1.845501
16799	0	1.752609	-0.671738	9.887512	0.017517	-0.006714	0.098877	0.257330	-4.805443	1.846643
16800	0	1.748227	-0.702722	9.874943	0.017473	-0.007027	0.098751	0.256858	-4.815233	1.850230
16801	0	1.728061	-0.689810	9.960797	0.017273	-0.006897	0.099609	0.255747	-4.823380	1.846705
16802	0	1.766276	-0.708529	9.935977	0.017654	-0.007083	0.099361	0.253236	-4.832300	1.844803
16803	0	1.752284	-0.720199	9.985252	0.017517	-0.007202	0.099854	0.253624	-4.838203	1.845393
16804	0	1.777718	-0.713884	9.966691	0.017773	-0.007141	0.099668	0.256410	-4.842726	1.840210
16805	0	1.758286	-0.745047	9.954719	0.017578	-0.007446	0.099548	0.251888	-4.847488	1.845011
16806	0	1.765572	-0.727322	10.021552	0.017649	-0.007272	0.100217	0.250424	-4.854836	1.839147
16807	0	1.776763	-0.713882	10.021875	0.017761	-0.007141	0.100220	0.253209	-4.861480	1.836127
16808	0	1.765311	-0.756591	10.009442	0.017652	-0.007565	0.100095	0.251933	-4.862591	1.836987
16809	0	1.763866	-0.714098	10.015879	0.017639	-0.007141	0.100159	0.252398	-4.861322	1.837540
16810	0	1.763414	-0.732672	10.009819	0.017638	-0.007324	0.100098	0.249933	-4.856011	1.837353
16811	0	1.788000	-0.720256	9.967097	0.017883	-0.007202	0.099670	0.249826	-4.851558	1.838505
16812	0	1.744558	-0.751113	9.991595	0.017449	-0.007508	0.099916	0.246945	-4.846558	1.841005
16813	0	1.763327	-0.689990	9.942711	0.017639	-0.006897	0.099426	0.244005	-4.839120	1.840803
16814	0	1.768084	-0.720911	9.997775	0.017688	-0.007209	0.099977	0.244117	-4.830466	1.848047
16815	0	1.750997	-0.732279	9.942763	0.017517	-0.007324	0.099426	0.246158	-4.821624	1.847257
16816	0	1.761353	-0.701572	9.924711	0.017625	-0.007016	0.099245	0.247172	-4.807922	1.845918
16817	0	1.738417	-0.677744	9.826835	0.017395	-0.006775	0.098267	0.244732	-4.794620	1.847579
16818	0	1.718341	-0.690070	9.808765	0.017190	-0.006903	0.098086	0.247439	-4.786309	1.847786
16819	0	1.720449	-0.719856	9.814610	0.017212	-0.007202	0.098145	0.252014	-4.777000	1.849979
16820	0	1.718922	-0.683100	9.759926	0.017197	-0.006829	0.097598	0.250434	-4.767606	1.853649
16821	0	1.726476	-0.689912	9.777962	0.017273	-0.006897	0.097778	0.248392	-4.757359	1.854061
16822	0	1.706567	-0.665543	9.784263	0.017073	-0.006658	0.097841	0.251322	-4.748513	1.853631
16823	0	1.714925	-0.696054	9.747325	0.017151	-0.006958	0.097473	0.248735	-4.745910	1.858758
16824	0	1.684154	-0.696153	9.680198	0.016842	-0.006964	0.096802	0.251617	-4.744879	1.853476
16825	0	1.709062	-0.713909	9.771730	0.017090	-0.007141	0.097717	0.254258	-4.745137	1.853560
16826	0	1.672449	-0.725853	9.716709	0.016725	-0.007259	0.097167	0.255540	-4.744379	1.852017
16827	0	1.709516	-0.701678	9.686202	0.017090	-0.007019	0.096863	0.258417	-4.749993	1.852323
16828	0	1.685632	-0.695318	9.753232	0.016856	-0.006954	0.097532	0.259897	-4.749496	1.847180
16829	0	1.678885	-0.689816	9.735027	0.016785	-0.006897	0.097351	0.258756	-4.753731	1.847481
16830	0	1.686328	-0.702644	9.783541	0.016853	-0.007022	0.097837	0.253657	-4.764693	1.846682
16831	0	1.740594	-0.683909	9.802030	0.017395	-0.006836	0.098022	0.250176	-4.776740	1.845732
16832	0	1.717716	-0.708774	9.783359	0.017172	-0.007087	0.097835	0.249270	-4.782277	1.840589
16833	0	1.727891	-0.701747	9.875395	0.017273	-0.007019	0.098755	0.251298	-4.788526	1.838990
16834	0	1.704909	-0.731839	9.881175	0.017040	-0.007321	0.098813	0.254879	-4.798093	1.837581
16835	0	1.746432	-0.707592	9.869268	0.017456	-0.007080	0.098694	0.259863	-4.806990	1.841486
16836	0	1.748078	-0.701037	9.917784	0.017472	-0.007011	0.099179	0.261238	-4.816148	1.839676
16837	0	1.783296	-0.677841	9.917997	0.017822	-0.006775	0.099182	0.257412	-4.827795	1.839195
16838	0	1.760452	-0.708930	9.948146	0.017599	-0.007088	0.099483	0.255834	-4.833369	1.834443
16839	0	1.770462	-0.713587	9.936482	0.017700	-0.007141	0.099365	0.262068	-4.837815	1.832452
16840	0	1.759347	-0.712608	9.960762	0.017587	-0.007132	0.099608	0.268534	-4.844935	1.826436
16841	0	1.758406	-0.719700	10.009698	0.017578	-0.007202	0.100098	0.274596	-4.851058	1.825501
16842	0	1.765681	-0.724968	9.942355	0.017651	-0.007254	0.099424	0.279355	-4.857534	1.824738
16843	0	1.782652	-0.738237	9.985297	0.017822	-0.007385	0.099854	0.282904	-4.861747	1.827163
16844	0	1.765047	-0.725730	10.003431	0.017648	-0.007258	0.100035	0.284453	-4.864215	1.828009
16845	0	1.757470	-0.713588	10.015967	0.017578	-0.007141	0.100159	0.290755	-4.859676	1.822898
16846	0	1.781465	-0.743476	10.034385	0.017815	-0.007437	0.100344	0.293342	-4.859044	1.822282
16847	0	1.763605	-0.689311	9.961019	0.017639	-0.006897	0.099609	0.298118	-4.854841	1.818788
16848	0	1.738593	-0.712916	9.936692	0.017388	-0.007133	0.099366	0.303420	-4.851432	1.816684
16849	0	1.757417	-0.701766	9.967120	0.017578	-0.007019	0.099670	0.305391	-4.846255	1.816193
16850	0	1.719343	-0.713883	9.936793	0.017203	-0.007139	0.099366	0.306299	-4.834205	1.815142
16851	0	1.739043	-0.714222	9.991527	0.017395	-0.007141	0.099915	0.305442	-4.828289	1.814691
16852	0	1.725481	-0.750753	9.887961	0.017263	-0.007510	0.098878	0.308954	-4.817703	1.811596
16853	0	1.750905	-0.726563	9.900027	0.017517	-0.007263	0.098999	0.306627	-4.807764	1.811166
16854	0	1.706603	-0.714830	9.820869	0.017074	-0.007147	0.098207	0.305383	-4.798250	1.813548
16855	0	1.690262	-0.671173	9.826746	0.016907	-0.006714	0.098267	0.308237	-4.792829	1.810955
16856	0	1.689150	-0.725708	9.820783	0.016898	-0.007259	0.098207	0.311306	-4.784425	1.811975
16857	0	1.690444	-0.684013	9.765635	0.016907	-0.006836	0.097656	0.306808	-4.781048	1.813931
16858	0	1.689540	-0.684488	9.796253	0.016902	-0.006845	0.097961	0.306824	-4.772745	1.810007
16859	0	1.708763	-0.689681	9.802286	0.017090	-0.006897	0.098022	0.307372	-4.769507	1.804563
16860	0	1.701908	-0.726323	9.729090	0.017024	-0.007263	0.097290	0.307729	-4.763018	1.804258
16861	0	1.702897	-0.701707	9.753429	0.017029	-0.007019	0.097534	0.310340	-4.762562	1.800235
16862	0	1.691091	-0.695428	9.777766	0.016907	-0.006955	0.097778	0.311610	-4.766798	1.793160
16863	0	1.709417	-0.683341	9.716739	0.017090	-0.006836	0.097168	0.314823	-4.771231	1.791865
16864	0	1.673974	-0.695359	9.753096	0.016732	-0.006953	0.097532	0.314628	-4.779374	1.792806
16865	0	1.672825	-0.695482	9.771672	0.016724	-0.006958	0.097717	0.318586	-4.784134	1.784134
16866	0	1.667802	-0.719886	9.808025	0.016671	-0.007196	0.098082	0.315991	-4.791431	1.781843
16867	0	1.704146	-0.725991	9.814258	0.017029	-0.007263	0.098145	0.319903	-4.805481	1.787109
16868	0	1.718306	-0.695451	9.819935	0.017176	-0.006952	0.098201	0.317549	-4.813397	1.788069
16869	0	1.685083	-0.744073	9.826614	0.016846	-0.007446	0.098267	0.324205	-4.818690	1.786828
16870	0	1.710916	-0.725259	9.869025	0.017099	-0.007253	0.098692	0.324502	-4.829336	1.792630
16871	0	1.721445	-0.707949	9.869345	0.017212	-0.007080	0.098694	0.325467	-4.831578	1.798033
16872	0	1.746794	-0.695755	9.893574	0.017461	-0.006957	0.098937	0.325106	-4.839143	1.791096
16873	0	1.734263	-0.720284	9.930264	0.017334	-0.007202	0.099304	0.324510	-4.848419	1.786782
16874	0	1.754304	-0.707818	9.911600	0.017534	-0.007082	0.099117	0.329053	-4.857880	1.785628
16875	0	1.764697	-0.659504	9.966881	0.017639	-0.006592	0.099670	0.325581	-4.866151	1.784863
16876	0	1.790499	-0.702318	9.978769	0.017899	-0.007026	0.099789	0.328723	-4.872821	1.789493
16877	0	1.758138	-0.744114	10.015850	0.017578	-0.007446	0.100159	0.334830	-4.875869	1.786772
16878	0	1.746713	-0.725198	9.942450	0.017462	-0.007254	0.099425	0.336981	-4.881343	1.788156
16879	0	1.770140	-0.695816	10.021950	0.017700	-0.006958	0.100220	0.337122	-4.882045	1.782608
16880	0	1.776310	-0.714581	9.954712	0.017763	-0.007142	0.099547	0.333208	-4.881324	1.785328
16881	0	1.775977	-0.683858	9.985359	0.017761	-0.006836	0.099854	0.330563	-4.878999	1.780155
16882	0	1.763278	-0.708864	10.009808	0.017636	-0.007086	0.100098	0.327744	-4.874291	1.784177
16883	0	1.757730	-0.719488	9.930487	0.017578	-0.007202	0.099304	0.336380	-4.872679	1.779766
16884	0	1.732342	-0.755379	9.906255	0.017332	-0.007554	0.099061	0.337149	-4.862032	1.781146
16885	0	1.757292	-0.720451	9.912184	0.017578	-0.007202	0.099121	0.334873	-4.855355	1.780033
16886	0	1.743538	-0.702421	9.912381	0.017446	-0.007024	0.099122	0.334912	-4.842936	1.779494
16887	0	1.720411	-0.695809	9.857313	0.017212	-0.006958	0.098572	0.335271	-4.833209	1.777920
16888	0	1.712763	-0.702223	9.833061	0.017135	-0.007020	0.098330	0.333133	-4.824374	1.769577
16889	0	1.714402	-0.714105	9.893918	0.017151	-0.007141	0.098938	0.333646	-4.815779	1.768493
16890	0	1.712954	-0.732353	9.820875	0.017137	-0.007324	0.098207	0.334884	-4.806918	1.768514
16891	0	1.708359	-0.707664	9.784070	0.017090	-0.007080	0.097839	0.339293	-4.798957	1.762668
16892	0	1.712773	-0.688846	9.778224	0.017138	-0.006890	0.097780	0.341920	-4.785704	1.763594
16893	0	1.732664	-0.677231	9.796291	0.017334	-0.006775	0.097961	0.345374	-4.776444	1.764202
16894	0	1.719220	-0.695389	9.778097	0.017197	-0.006953	0.097780	0.345028	-4.770559	1.763035
16895	0	1.684488	-0.701989	9.790047	0.016846	-0.007019	0.097900	0.344389	-4.768914	1.763277
16896	0	1.690299	-0.689971	9.753444	0.016905	-0.006899	0.097534	0.343785	-4.766057	1.765513
16897	0	1.715077	-0.701995	9.661861	0.017151	-0.007019	0.096619	0.343060	-4.765251	1.767716
16898	0	1.690917	-0.726894	9.759346	0.016906	-0.007266	0.097594	0.339978	-4.768538	1.768354
16899	0	1.709514	-0.683454	9.741128	0.017090	-0.006836	0.097412	0.341861	-4.774065	1.767740
16900	0	1.674032	-0.713507	9.747048	0.016734	-0.007139	0.097471	0.346905	-4.780658	1.768743
16901	0	1.685079	-0.702025	9.667871	0.016846	-0.007019	0.096680	0.345746	-4.785983	1.772262
16902	0	1.673933	-0.695917	9.783556	0.016733	-0.006961	0.097836	0.347940	-4.792506	1.772987
16903	0	1.685475	-0.708134	9.814289	0.016846	-0.007080	0.098145	0.346660	-4.802350	1.775237
16904	0	1.699547	-0.689734	9.868856	0.016986	-0.006900	0.098690	0.349700	-4.812759	1.775702
16905	0	1.703227	-0.683938	9.796058	0.017029	-0.006836	0.097961	0.345992	-4.816092	1.779276
16906	0	1.747140	-0.671938	9.808019	0.017463	-0.006721	0.098082	0.348640	-4.825498	1.779297
16907	0	1.746174	-0.701776	9.869293	0.017456	-0.007019	0.098694	0.350368	-4.831388	1.782037
16908	0	1.747633	-0.701805	9.881238	0.017467	-0.007017	0.098814	0.349515	-4.840918	1.779917
16909	0	1.777347	-0.714485	9.905759	0.017761	-0.007141	0.099060	0.345390	-4.854349	1.779167
16910	0	1.761362	-0.702716	9.984570	0.017602	-0.007027	0.099848	0.344989	-4.867007	1.778822
16911	0	1.789108	-0.659314	9.924167	0.017883	-0.006592	0.099243	0.343683	-4.875278	1.778491
16912	0	1.766161	-0.713986	9.942147	0.017654	-0.007144	0.099422	0.348595	-4.882878	1.772558
16913	0	1.752748	-0.696221	9.966829	0.017517	-0.006958	0.099670	0.343997	-4.894101	1.767401
16914	0	1.748204	-0.703235	10.039686	0.017477	-0.007028	0.100398	0.338933	-4.899121	1.766701
16915	0	1.745562	-0.726550	9.942618	0.017456	-0.007263	0.099426	0.336644	-4.897941	1.766988
16916	0	1.757789	-0.739119	10.021863	0.017577	-0.007391	0.100219	0.336730	-4.898074	1.771778
16917	0	1.751712	-0.732674	10.040264	0.017517	-0.007324	0.100403	0.334225	-4.897427	1.765559
16918	0	1.739569	-0.745275	9.997446	0.017395	-0.007452	0.099975	0.333715	-4.897504	1.764853
16919	0	1.775667	-0.762504	10.015983	0.017761	-0.007629	0.100159	0.339055	-4.891625	1.765217
16920	0	1.743952	-0.749962	9.979555	0.017447	-0.007499	0.099794	0.338496	-4.882929	1.764590
16921	0	1.757444	-0.751381	9.960954	0.017578	-0.007507	0.099609	0.331510	-4.878013	1.767141
16922	0	1.756462	-0.739633	9.912231	0.017570	-0.007399	0.099121	0.334543	-4.870550	1.769421
16923	0	1.750841	-0.713989	9.900065	0.017517	-0.007141	0.098999	0.336408	-4.859841	1.771599
16924	0	1.761518	-0.707719	9.900300	0.017621	-0.007078	0.099002	0.337958	-4.852378	1.775840
16925	0	1.738323	-0.677188	9.887923	0.017395	-0.006775	0.098877	0.341924	-4.838078	1.773181
16926	0	1.736432	-0.683328	9.845452	0.017371	-0.006830	0.098454	0.338834	-4.829428	1.767364
16927	0	1.732356	-0.652963	9.765818	0.017334	-0.006531	0.097656	0.340663	-4.816510	1.767418
16928	0	1.736915	-0.677350	9.808814	0.017374	-0.006773	0.098087	0.340498	-4.810119	1.766981
16929	0	1.726648	-0.695313	9.826808	0.017273	-0.006958	0.098267	0.346550	-4.801927	1.766483
16930	0	1.688978	-0.700735	9.796411	0.016893	-0.007010	0.097963	0.349424	-4.797028	1.766746
16931	0	1.702711	-0.701947	9.783962	0.017029	-0.007019	0.097839	0.349298	-4.794340	1.774083
16932	0	1.671821	-0.714051	9.765664	0.016720	-0.007142	0.097656	0.351450	-4.791770	1.776047
16933	0	1.678235	-0.732952	9.765625	0.016785	-0.007324	0.097656	0.345652	-4.788367	1.778984
16934	0	1.702050	-0.685122	9.808289	0.017024	-0.006847	0.098083	0.341596	-4.783549	1.777577
16935	0	1.703030	-0.702192	9.710646	0.017029	-0.007019	0.097107	0.338557	-4.784604	1.781999
16936	0	1.678914	-0.684576	9.722660	0.016788	-0.006843	0.097227	0.335188	-4.785798	1.781887
16937	0	1.709420	-0.726372	9.753338	0.017090	-0.007263	0.097534	0.334830	-4.790208	1.787435
16938	0	1.698363	-0.732782	9.746984	0.016976	-0.007326	0.097471	0.333076	-4.798041	1.788518
16939	0	1.678648	-0.726470	9.796100	0.016785	-0.007263	0.097961	0.331606	-4.799462	1.790797
16940	0	1.673424	-0.720525	9.808127	0.016726	-0.007206	0.098083	0.332621	-4.807788	1.793926
16941	0	1.697892	-0.671663	9.863071	0.016968	-0.006714	0.098633	0.329595	-4.819995	1.792098
16942	0	1.711787	-0.708944	9.844362	0.017112	-0.007086	0.098445	0.325633	-4.826359	1.791838
16943	0	1.722223	-0.714311	9.795947	0.017212	-0.007141	0.097961	0.323483	-4.837693	1.790468
16944	0	1.735927	-0.689912	9.813902	0.017354	-0.006902	0.098140	0.326761	-4.843122	1.785882
16945	0	1.752395	-0.708560	9.930259	0.017517	-0.007080	0.099304	0.320684	-4.850302	1.786452
16946	0	1.766275	-0.685149	9.856584	0.017653	-0.006847	0.098568	0.316125	-4.861486	1.786491
16947	0	1.740213	-0.726398	9.875357	0.017395	-0.007263	0.098755	0.315436	-4.869007	1.788102
16948	0	1.735083	-0.683951	9.942285	0.017348	-0.006838	0.099423	0.313827	-4.871210	1.789977
16949	0	1.752436	-0.695734	9.899778	0.017517	-0.006958	0.098999	0.314813	-4.878897	1.787986
16950	0	1.753872	-0.671624	9.942189	0.017531	-0.006713	0.099423	0.311253	-4.886591	1.791271
16951	0	1.770429	-0.695529	9.924262	0.017700	-0.006958	0.099243	0.314627	-4.890622	1.788367
16952	0	1.783323	-0.714111	9.954549	0.017830	-0.007136	0.099546	0.309511	-4.893742	1.788807
16953	0	1.769981	-0.696367	9.918180	0.017700	-0.006958	0.099182	0.303406	-4.892580	1.787668
16954	0	1.794431	-0.697178	10.009637	0.017943	-0.006969	0.100097	0.301105	-4.892936	1.792199
16955	0	1.782257	-0.732586	9.930402	0.017822	-0.007324	0.099304	0.299593	-4.892585	1.792419
16956	0	1.745279	-0.757698	9.966966	0.017456	-0.007572	0.099669	0.294514	-4.888153	1.792304
16957	0	1.758174	-0.756939	10.028005	0.017578	-0.007568	0.100281	0.293626	-4.891586	1.792086
16958	0	1.739888	-0.757076	9.948592	0.017402	-0.007571	0.099485	0.294530	-4.887669	1.792539
16959	0	1.762944	-0.707966	9.955009	0.017639	-0.007080	0.099548	0.295502	-4.875813	1.793034
16960	0	1.755491	-0.695970	9.888026	0.017558	-0.006958	0.098880	0.293950	-4.871442	1.792809
16961	0	1.769544	-0.732925	9.838915	0.017700	-0.007324	0.098389	0.288603	-4.865223	1.796530
16962	0	1.743749	-0.696972	9.863432	0.017447	-0.006968	0.098633	0.287687	-4.854068	1.792238
16963	0	1.714826	-0.701352	9.851159	0.017151	-0.007019	0.098511	0.294416	-4.850363	1.790591
16964	0	1.713877	-0.682456	9.869597	0.017145	-0.006825	0.098695	0.295872	-4.842250	1.795816
16965	0	1.726971	-0.707890	9.863346	0.017273	-0.007080	0.098633	0.297613	-4.837805	1.793430
16966	0	1.732377	-0.640673	9.832922	0.017327	-0.006407	0.098329	0.298062	-4.833040	1.789515
16967	0	1.739475	-0.695765	9.826667	0.017395	-0.006958	0.098267	0.298818	-4.832056	1.784679
16968	0	1.727072	-0.702058	9.857189	0.017272	-0.007019	0.098572	0.297426	-4.829875	1.783613
16969	0	1.727404	-0.732232	9.814448	0.017273	-0.007324	0.098145	0.299946	-4.830469	1.778828
16970	0	1.727095	-0.659203	9.808302	0.017275	-0.006589	0.098083	0.296778	-4.825219	1.780087
16971	0	1.727588	-0.690194	9.802159	0.017273	-0.006897	0.098022	0.291349	-4.827917	1.785302
16972	0	1.722021	-0.715499	9.753157	0.017218	-0.007152	0.097532	0.287717	-4.830254	1.781719
16973	0	1.739731	-0.725986	9.790023	0.017395	-0.007263	0.097900	0.291861	-4.832250	1.776061
16974	0	1.740044	-0.719412	9.728897	0.017399	-0.007196	0.097289	0.294882	-4.833455	1.777766
16975	0	1.721538	-0.683914	9.759438	0.017212	-0.006836	0.097595	0.291452	-4.836858	1.771894
16976	0	1.710152	-0.733112	9.771449	0.017097	-0.007331	0.097715	0.291454	-4.842033	1.770783
16977	0	1.709609	-0.750767	9.826549	0.017090	-0.007507	0.098267	0.291305	-4.848620	1.763152
16978	0	1.722686	-0.714018	9.838550	0.017224	-0.007142	0.098386	0.293777	-4.850903	1.765095
16979	0	1.721486	-0.720106	9.814409	0.017212	-0.007202	0.098145	0.295330	-4.853640	1.769315
16980	0	1.746542	-0.701957	9.801973	0.017462	-0.007017	0.098021	0.292805	-4.857211	1.767231
16981	0	1.763963	-0.708318	9.869354	0.017639	-0.007080	0.098694	0.289588	-4.857065	1.768502
16982	0	1.764472	-0.702580	9.850896	0.017640	-0.007026	0.098510	0.289770	-4.861740	1.768520
16983	0	1.751932	-0.701864	9.881555	0.017517	-0.007019	0.098816	0.290545	-4.863651	1.764901
16984	0	1.770730	-0.683383	9.905866	0.017704	-0.006836	0.099059	0.293264	-4.866748	1.768609
16985	0	1.751614	-0.671904	9.893781	0.017517	-0.006714	0.098938	0.287710	-4.864962	1.768154
16986	0	1.770069	-0.703352	9.936357	0.017698	-0.007030	0.099364	0.283498	-4.867027	1.773708
16987	0	1.745690	-0.732696	9.924281	0.017456	-0.007324	0.099243	0.280716	-4.867323	1.772445
16988	0	1.733181	-0.745398	9.893743	0.017335	-0.007452	0.098937	0.278858	-4.863042	1.772030
16989	0	1.733771	-0.750688	9.936462	0.017334	-0.007507	0.099365	0.279656	-4.866656	1.767815
16990	0	1.746059	-0.726347	9.869230	0.017463	-0.007263	0.098692	0.279711	-4.863507	1.767872
16991	0	1.733290	-0.732124	9.899943	0.017334	-0.007324	0.098999	0.283477	-4.861589	1.764151
16992	0	1.744780	-0.713592	9.881683	0.017453	-0.007135	0.098816	0.283298	-4.854699	1.759313
16993	0	1.757238	-0.707895	9.881702	0.017578	-0.007080	0.098816	0.285032	-4.847385	1.759076
16994	0	1.743816	-0.713894	9.869691	0.017445	-0.007139	0.098696	0.285809	-4.839218	1.763355
16995	0	1.714836	-0.731897	9.851157	0.017151	-0.007324	0.098511	0.292226	-4.835628	1.764531
16996	0	1.744504	-0.706756	9.863485	0.017450	-0.007070	0.098634	0.294991	-4.828819	1.764463
16997	0	1.733403	-0.701287	9.857221	0.017334	-0.007019	0.098572	0.302441	-4.828181	1.769793
16998	0	1.720985	-0.707435	9.875483	0.017212	-0.007069	0.098755	0.296262	-4.825105	1.768213
16999	0	1.732919	-0.719613	9.820685	0.017334	-0.007202	0.098206	0.303618	-4.818865	1.761058
17000	0	1.726132	-0.736991	9.833020	0.017263	-0.007374	0.098330	0.308493	-4.815762	1.762266
17001	0	1.739782	-0.725932	9.844950	0.017395	-0.007263	0.098450	0.313247	-4.818342	1.763585
17002	0	1.727532	-0.707254	9.832727	0.017279	-0.007072	0.098327	0.313544	-4.813769	1.760318
17003	0	1.702827	-0.689689	9.887705	0.017029	-0.006897	0.098877	0.313988	-4.812465	1.762022
17004	0	1.715372	-0.702062	9.808262	0.017149	-0.007020	0.098083	0.313535	-4.817319	1.760922
17005	0	1.727406	-0.720645	9.820506	0.017273	-0.007202	0.098206	0.308901	-4.817945	1.754907
17006	0	1.715517	-0.733226	9.850853	0.017153	-0.007334	0.098509	0.310921	-4.820041	1.754850
17007	0	1.721997	-0.732286	9.777700	0.017212	-0.007324	0.097778	0.312714	-4.828786	1.754012
17008	0	1.723273	-0.737977	9.832424	0.017228	-0.007383	0.098325	0.317101	-4.833470	1.750110
17009	0	1.721967	-0.695732	9.832633	0.017212	-0.006958	0.098328	0.318109	-4.841811	1.750828
17010	0	1.729251	-0.695356	9.814116	0.017288	-0.006957	0.098142	0.322409	-4.846153	1.750939
17011	0	1.758313	-0.701769	9.796062	0.017578	-0.007019	0.097961	0.324214	-4.851341	1.743874
17012	0	1.716462	-0.725585	9.777608	0.017160	-0.007261	0.097776	0.330778	-4.855584	1.742548
17013	0	1.770685	-0.701798	9.863169	0.017700	-0.007019	0.098633	0.332237	-4.862622	1.739838
17014	0	1.734865	-0.719824	9.869090	0.017347	-0.007200	0.098691	0.334856	-4.863480	1.731951
17015	0	1.776513	-0.720255	9.918140	0.017761	-0.007202	0.099182	0.334683	-4.867303	1.732892
17016	0	1.759636	-0.738557	9.966668	0.017586	-0.007386	0.099669	0.335577	-4.878798	1.729535
17017	0	1.770364	-0.701965	9.905940	0.017700	-0.007019	0.099060	0.335184	-4.882088	1.733406
17018	0	1.746598	-0.720617	9.966778	0.017463	-0.007204	0.099669	0.333074	-4.885151	1.731352
17019	0	1.745726	-0.726372	9.967016	0.017456	-0.007263	0.099670	0.332790	-4.885856	1.733549
17020	0	1.739906	-0.720255	9.966919	0.017397	-0.007204	0.099669	0.334812	-4.887626	1.738089
17021	0	1.782329	-0.695198	9.985375	0.017822	-0.006958	0.099854	0.341976	-4.888130	1.739545
17022	0	1.764135	-0.718880	10.003671	0.017641	-0.007191	0.100037	0.344462	-4.887805	1.736019
17023	0	1.757647	-0.744767	9.948749	0.017578	-0.007446	0.099487	0.343260	-4.885229	1.741466
17024	0	1.757464	-0.774993	9.918241	0.017574	-0.007754	0.099182	0.348614	-4.884946	1.741292
17025	0	1.775863	-0.744606	9.942675	0.017761	-0.007446	0.099426	0.349244	-4.881297	1.737665
17026	0	1.738743	-0.726459	9.887718	0.017389	-0.007263	0.098877	0.347992	-4.878471	1.733784
17027	0	1.769696	-0.701780	9.936590	0.017700	-0.007019	0.099365	0.349799	-4.874081	1.733627
17028	0	1.720471	-0.750392	9.857294	0.017205	-0.007505	0.098573	0.351852	-4.872803	1.734344
17029	0	1.708453	-0.707957	9.881687	0.017090	-0.007080	0.098816	0.352845	-4.865990	1.729828
17030	0	1.731875	-0.713794	9.906183	0.017323	-0.007140	0.099061	0.355770	-4.860939	1.733028
17031	0	1.726001	-0.690437	9.887870	0.017273	-0.006897	0.098877	0.347823	-4.845279	1.736080
17032	0	1.736386	-0.715567	9.851461	0.017369	-0.007156	0.098514	0.349042	-4.838346	1.731652
17033	0	1.720650	-0.714286	9.753501	0.017212	-0.007141	0.097534	0.347423	-4.831334	1.729615
17034	0	1.731406	-0.690244	9.826893	0.017323	-0.006901	0.098268	0.345979	-4.820815	1.724455
17035	0	1.696362	-0.708107	9.802311	0.016968	-0.007080	0.098022	0.345223	-4.815308	1.722492
17036	0	1.702163	-0.707976	9.802340	0.017020	-0.007083	0.098023	0.349200	-4.816274	1.719371
17037	0	1.715070	-0.665394	9.777828	0.017151	-0.006653	0.097778	0.348249	-4.815373	1.719321
17038	0	1.708744	-0.702389	9.771644	0.017089	-0.007022	0.097716	0.346303	-4.812989	1.720011
17039	0	1.696805	-0.689287	9.783960	0.016968	-0.006897	0.097839	0.351382	-4.812646	1.717281
17040	0	1.709319	-0.694940	9.765573	0.017090	-0.006950	0.097656	0.352797	-4.815872	1.717703
17041	0	1.690780	-0.726061	9.765626	0.016907	-0.007263	0.097656	0.356091	-4.816442	1.716407
17042	0	1.697673	-0.664755	9.771514	0.016970	-0.006648	0.097716	0.356907	-4.823994	1.717510
17043	0	1.679030	-0.720235	9.777734	0.016785	-0.007202	0.097778	0.356903	-4.829887	1.719377
17044	0	1.716969	-0.720269	9.814025	0.017161	-0.007203	0.098142	0.357574	-4.838894	1.719834
17045	0	1.715980	-0.720358	9.820390	0.017151	-0.007202	0.098206	0.356107	-4.848600	1.717221
17046	0	1.729976	-0.714451	9.826112	0.017290	-0.007145	0.098263	0.356769	-4.859120	1.718286
17047	0	1.715842	-0.702029	9.863141	0.017151	-0.007019	0.098633	0.355550	-4.867180	1.712385
17048	0	1.729761	-0.720692	9.917637	0.017287	-0.007205	0.099178	0.353529	-4.878428	1.713812
17049	0	1.721974	-0.738648	9.875343	0.017212	-0.007385	0.098755	0.352317	-4.886798	1.715310
17050	0	1.723652	-0.750901	9.838331	0.017227	-0.007510	0.098385	0.353850	-4.896976	1.716318
17051	0	1.740396	-0.701690	9.930278	0.017395	-0.007019	0.099304	0.356475	-4.906580	1.714738
17052	0	1.742330	-0.720030	9.881000	0.017412	-0.007198	0.098812	0.354373	-4.918729	1.719920
17053	0	1.728258	-0.658910	9.930270	0.017273	-0.006592	0.099304	0.357627	-4.929104	1.722375
17054	0	1.760126	-0.677021	9.978795	0.017597	-0.006770	0.099789	0.357808	-4.933082	1.719676
17055	0	1.734074	-0.732536	9.979122	0.017334	-0.007324	0.099792	0.356734	-4.940128	1.718970
17056	0	1.765791	-0.690484	9.997143	0.017653	-0.006900	0.099973	0.351306	-4.945591	1.717232
17057	0	1.757736	-0.701933	10.028088	0.017578	-0.007019	0.100281	0.351326	-4.944027	1.712850
17058	0	1.806777	-0.701947	9.966985	0.018064	-0.007020	0.099670	0.352211	-4.947087	1.713945
17059	0	1.782372	-0.750383	9.967041	0.017822	-0.007507	0.099670	0.356485	-4.948068	1.709718
17060	0	1.794302	-0.701186	9.918197	0.017947	-0.007012	0.099181	0.357480	-4.942551	1.710606
17061	0	1.757342	-0.701652	9.948831	0.017578	-0.007019	0.099487	0.360758	-4.936461	1.710344
17062	0	1.762597	-0.707646	9.924564	0.017630	-0.007075	0.099245	0.359836	-4.931565	1.708371
17063	0	1.781739	-0.689910	9.924389	0.017822	-0.006897	0.099243	0.357834	-4.925244	1.709679
17064	0	1.774341	-0.671878	9.918438	0.017751	-0.006719	0.099183	0.358111	-4.916127	1.706661
17065	0	1.727128	-0.708113	9.875510	0.017273	-0.007080	0.098755	0.357261	-4.913501	1.706586
17066	0	1.708228	-0.714434	9.851137	0.017086	-0.007144	0.098511	0.357220	-4.908454	1.711971
17067	0	1.726389	-0.671761	9.900035	0.017273	-0.006714	0.098999	0.353408	-4.897267	1.711229
17068	0	1.706637	-0.690261	9.863579	0.017072	-0.006905	0.098635	0.356110	-4.890354	1.709844
17069	0	1.708032	-0.714087	9.832931	0.017090	-0.007141	0.098328	0.356877	-4.878589	1.709802
17070	0	1.693987	-0.744587	9.833205	0.016949	-0.007446	0.098330	0.357823	-4.867635	1.711596
17071	0	1.690324	-0.744757	9.838918	0.016907	-0.007446	0.098389	0.356720	-4.862880	1.714680
17072	0	1.676968	-0.720108	9.747470	0.016777	-0.007205	0.097473	0.361725	-4.853550	1.712235
17073	0	1.690394	-0.738246	9.802315	0.016907	-0.007385	0.098022	0.365326	-4.849590	1.713565
17074	0	1.677674	-0.689210	9.741345	0.016779	-0.006892	0.097413	0.365803	-4.846288	1.711282
17075	0	1.690375	-0.702124	9.735143	0.016907	-0.007019	0.097351	0.363619	-4.842058	1.712438
17076	0	1.683403	-0.714713	9.674150	0.016839	-0.007146	0.096741	0.362564	-4.835440	1.715926
17077	0	1.672307	-0.732531	9.698488	0.016724	-0.007324	0.096985	0.361610	-4.834063	1.714997
17078	0	1.678347	-0.695905	9.753419	0.016783	-0.006961	0.097534	0.364028	-4.834169	1.718383
17079	0	1.672646	-0.695442	9.735085	0.016724	-0.006958	0.097351	0.368476	-4.836770	1.717071
17080	0	1.710179	-0.701442	9.704370	0.017096	-0.007012	0.097045	0.366300	-4.843377	1.718490
17081	0	1.727878	-0.677055	9.796070	0.017273	-0.006775	0.097961	0.371567	-4.849466	1.715746
17082	0	1.711166	-0.645920	9.795783	0.017101	-0.006461	0.097960	0.373976	-4.860871	1.712517
17083	0	1.703582	-0.701904	9.796021	0.017029	-0.007019	0.097961	0.374191	-4.868329	1.711301
17084	0	1.705013	-0.671717	9.814012	0.017042	-0.006715	0.098142	0.371682	-4.876884	1.714113
17085	0	1.752341	-0.683580	9.814341	0.017517	-0.006836	0.098145	0.372063	-4.883535	1.711119
17086	0	1.747956	-0.696087	9.820053	0.017468	-0.006958	0.098203	0.368912	-4.895744	1.709762
17087	0	1.722297	-0.738702	9.838661	0.017212	-0.007385	0.098389	0.367035	-4.907864	1.708892
17088	0	1.773321	-0.714954	9.850365	0.017722	-0.007145	0.098506	0.361915	-4.919985	1.712282
17089	0	1.771274	-0.732733	9.893551	0.017700	-0.007324	0.098938	0.358489	-4.933754	1.712607
17090	0	1.755335	-0.745396	9.868601	0.017542	-0.007453	0.098688	0.357495	-4.946312	1.711615
17091	0	1.776869	-0.750972	9.899750	0.017761	-0.007507	0.098999	0.354982	-4.954220	1.717275
17092	0	1.790327	-0.671724	9.960470	0.017898	-0.006720	0.099606	0.357902	-4.959983	1.719817
17093	0	1.752274	-0.696192	9.973018	0.017517	-0.006958	0.099731	0.353694	-4.965711	1.725443
17094	0	1.758784	-0.714879	10.046137	0.017590	-0.007150	0.100461	0.355066	-4.963013	1.726368
17095	0	1.758124	-0.714470	9.997478	0.017578	-0.007141	0.099976	0.351279	-4.965850	1.726872
17096	0	1.764526	-0.721213	10.003448	0.017645	-0.007210	0.100035	0.348938	-4.965559	1.728563
17097	0	1.751271	-0.714234	9.948799	0.017517	-0.007141	0.099487	0.347934	-4.959834	1.721970
17098	0	1.768819	-0.727044	10.028183	0.017691	-0.007266	0.100282	0.343329	-4.956315	1.719525
17099	0	1.738962	-0.751008	9.936597	0.017395	-0.007507	0.099365	0.340588	-4.949394	1.722892
17100	0	1.749939	-0.696429	9.912311	0.017506	-0.006964	0.099122	0.340375	-4.941475	1.719501
17101	0	1.745258	-0.701670	9.924394	0.017456	-0.007019	0.099243	0.343424	-4.936761	1.717602
17102	0	1.755883	-0.671397	9.918488	0.017570	-0.006710	0.099183	0.339470	-4.922590	1.715447
17103	0	1.732586	-0.708255	9.924441	0.017334	-0.007080	0.099243	0.337106	-4.912509	1.713036
17104	0	1.706510	-0.726884	9.894137	0.017074	-0.007269	0.098940	0.337619	-4.901922	1.719089
17105	0	1.750349	-0.683570	9.796387	0.017517	-0.006836	0.097961	0.338444	-4.885336	1.716962
17106	0	1.705246	-0.683663	9.790585	0.017062	-0.006836	0.097904	0.338126	-4.873245	1.719206
17107	0	1.726463	-0.684173	9.814559	0.017273	-0.006836	0.098145	0.331913	-4.862797	1.724492
17108	0	1.700688	-0.703347	9.765884	0.017012	-0.007031	0.097658	0.329964	-4.856494	1.722924
17109	0	1.695944	-0.646695	9.820719	0.016968	-0.006470	0.098206	0.333624	-4.846014	1.724867
17110	0	1.712611	-0.677194	9.808756	0.017134	-0.006770	0.098086	0.331994	-4.836415	1.726285
17111	0	1.696116	-0.665638	9.704681	0.016968	-0.006653	0.097046	0.328303	-4.827873	1.725599
17112	0	1.682854	-0.678613	9.771864	0.016832	-0.006783	0.097718	0.324523	-4.822673	1.725787
17113	0	1.690585	-0.713790	9.729043	0.016907	-0.007141	0.097290	0.328616	-4.820901	1.722976
17114	0	1.690459	-0.732000	9.771721	0.016905	-0.007318	0.097717	0.327213	-4.819887	1.722717
17115	0	1.666220	-0.720545	9.741193	0.016663	-0.007202	0.097412	0.323704	-4.818682	1.725915
17116	0	1.684962	-0.732932	9.771561	0.016845	-0.007331	0.097716	0.325793	-4.823649	1.721615
17117	0	1.697620	-0.725990	9.741089	0.016968	-0.007263	0.097412	0.329807	-4.832802	1.722100
17118	0	1.711592	-0.719840	9.734633	0.017106	-0.007196	0.097348	0.327680	-4.843652	1.720921
17119	0	1.697643	-0.732803	9.771550	0.016968	-0.007324	0.097717	0.323457	-4.853037	1.719150
17120	0	1.687231	-0.709162	9.813888	0.016863	-0.007089	0.098141	0.320221	-4.863291	1.722672
17121	0	1.715734	-0.683660	9.826543	0.017151	-0.006836	0.098267	0.319683	-4.870087	1.716482
17122	0	1.704641	-0.690136	9.807956	0.017041	-0.006899	0.098081	0.317073	-4.875393	1.716755
17123	0	1.697867	-0.708214	9.887494	0.016968	-0.007080	0.098877	0.314841	-4.887194	1.729715
17124	0	1.717551	-0.714658	9.887150	0.017172	-0.007146	0.098872	0.314317	-4.890663	1.733043
17125	0	1.722231	-0.702294	9.875279	0.017212	-0.007019	0.098755	0.310017	-4.901947	1.730866
17126	0	1.748826	-0.684532	9.923636	0.017477	-0.006845	0.099238	0.309271	-4.914136	1.728110
17127	0	1.740490	-0.701933	9.948556	0.017395	-0.007019	0.099487	0.309133	-4.924718	1.724877
17128	0	1.760489	-0.732757	9.899366	0.017597	-0.007325	0.098995	0.306599	-4.932857	1.721387
17129	0	1.752218	-0.726269	9.918127	0.017517	-0.007263	0.099182	0.307419	-4.937975	1.723222
17130	0	1.765141	-0.738683	9.930169	0.017649	-0.007385	0.099302	0.305920	-4.940344	1.726107
17131	0	1.776892	-0.720238	10.027938	0.017761	-0.007202	0.100281	0.305888	-4.948347	1.729011
17132	0	1.759794	-0.714406	9.960557	0.017593	-0.007142	0.099607	0.303889	-4.952833	1.726270
17133	0	1.776513	-0.726803	9.960833	0.017761	-0.007263	0.099609	0.298651	-4.956571	1.721443
17134	0	1.801240	-0.697188	9.985053	0.018013	-0.006968	0.099851	0.295193	-4.955112	1.721362
17135	0	1.788287	-0.677494	10.009773	0.017883	-0.006775	0.100098	0.295503	-4.953871	1.721401
17136	0	1.751262	-0.689468	9.899987	0.017516	-0.006898	0.098999	0.299620	-4.949055	1.725216
17137	0	1.745009	-0.714688	9.924380	0.017456	-0.007141	0.099243	0.293481	-4.941433	1.725183
17138	0	1.762090	-0.715641	9.985530	0.017627	-0.007154	0.099854	0.290637	-4.933978	1.723542
17139	0	1.738674	-0.702115	9.912240	0.017395	-0.007019	0.099121	0.288708	-4.923674	1.721714
17140	0	1.749456	-0.714840	9.875756	0.017500	-0.007146	0.098757	0.286255	-4.916715	1.721232
17141	0	1.757455	-0.708103	9.893855	0.017578	-0.007080	0.098938	0.285572	-4.911843	1.716025
17142	0	1.744160	-0.702393	9.918407	0.017448	-0.007021	0.099183	0.282637	-4.903215	1.713801
17143	0	1.763438	-0.695841	9.881674	0.017639	-0.006958	0.098816	0.282614	-4.896937	1.711285
17144	0	1.732022	-0.726376	9.857350	0.017324	-0.007264	0.098573	0.283466	-4.891289	1.715138
17145	0	1.708457	-0.744920	9.875558	0.017090	-0.007446	0.098755	0.280552	-4.884439	1.716221
17146	0	1.695043	-0.745295	9.826874	0.016957	-0.007453	0.098268	0.281021	-4.875727	1.717519
17147	0	1.702623	-0.708477	9.790050	0.017029	-0.007080	0.097900	0.275978	-4.871956	1.718197
17148	0	1.689228	-0.721011	9.741374	0.016901	-0.007212	0.097412	0.278305	-4.860968	1.711426
17149	0	1.678225	-0.719861	9.777900	0.016785	-0.007202	0.097778	0.282787	-4.857398	1.710037
17150	0	1.714263	-0.701643	9.796270	0.017146	-0.007012	0.097962	0.278488	-4.852592	1.709143
17151	0	1.726910	-0.713894	9.771812	0.017273	-0.007141	0.097717	0.281416	-4.847345	1.706541
17152	0	1.708039	-0.708206	9.784021	0.017082	-0.007076	0.097840	0.275085	-4.844449	1.703892
17153	0	1.721632	-0.664866	9.777783	0.017212	-0.006653	0.097778	0.280196	-4.848860	1.703083
17154	0	1.715889	-0.658422	9.728823	0.017159	-0.006584	0.097288	0.280505	-4.847434	1.698688
17155	0	1.691167	-0.677243	9.789971	0.016907	-0.006775	0.097900	0.283641	-4.852414	1.701946
17156	0	1.716528	-0.664824	9.789762	0.017160	-0.006648	0.097898	0.283723	-4.857316	1.702657
17157	0	1.690806	-0.707967	9.844951	0.016907	-0.007080	0.098450	0.284513	-4.858070	1.709123
17158	0	1.721608	-0.677886	9.838705	0.017214	-0.006775	0.098388	0.280281	-4.859957	1.704576
17159	0	1.715641	-0.701979	9.838765	0.017151	-0.007019	0.098389	0.279696	-4.865634	1.701354
17160	0	1.704490	-0.732850	9.856777	0.017039	-0.007326	0.098569	0.277239	-4.871368	1.699552
17161	0	1.684902	-0.756987	9.924249	0.016846	-0.007568	0.099243	0.275823	-4.874424	1.694881
17162	0	1.715991	-0.726709	9.899670	0.017158	-0.007267	0.098997	0.276041	-4.876390	1.693961
17163	0	1.697092	-0.750831	9.881530	0.016968	-0.007507	0.098816	0.275228	-4.879273	1.687019
17164	0	1.722544	-0.738540	9.917907	0.017218	-0.007388	0.099180	0.278575	-4.887505	1.682902
17165	0	1.709225	-0.726243	9.985316	0.017090	-0.007263	0.099854	0.279742	-4.889481	1.682145
17166	0	1.734691	-0.713878	9.881363	0.017339	-0.007140	0.098815	0.281561	-4.898153	1.677953
17167	0	1.746099	-0.708030	9.881503	0.017456	-0.007080	0.098816	0.281596	-4.903081	1.686473
17168	0	1.740857	-0.701606	9.899669	0.017405	-0.007020	0.098997	0.286400	-4.906959	1.681576
17169	0	1.727243	-0.708107	9.985353	0.017273	-0.007080	0.099854	0.285640	-4.905587	1.678991
17170	0	1.745300	-0.714330	9.918238	0.017454	-0.007144	0.099182	0.286793	-4.903503	1.674557
17171	0	1.738768	-0.720304	9.918335	0.017395	-0.007202	0.099182	0.286259	-4.894277	1.671086
17172	0	1.713201	-0.720419	9.936775	0.017136	-0.007204	0.099367	0.286518	-4.889333	1.672623
17173	0	1.745536	-0.714354	9.936518	0.017456	-0.007141	0.099365	0.284131	-4.887749	1.672171
17174	0	1.751551	-0.671900	9.936426	0.017515	-0.006720	0.099364	0.285177	-4.887291	1.675974
17175	0	1.727372	-0.719774	9.887714	0.017273	-0.007202	0.098877	0.290591	-4.887418	1.675652
17176	0	1.732977	-0.688112	9.887836	0.017335	-0.006888	0.098877	0.299374	-4.880674	1.673683
17177	0	1.696669	-0.744529	9.930446	0.016968	-0.007446	0.099304	0.300886	-4.878653	1.674310
17178	0	1.714440	-0.695703	9.832820	0.017148	-0.006956	0.098328	0.300245	-4.873638	1.677537
17179	0	1.696890	-0.689618	9.869371	0.016968	-0.006897	0.098694	0.301501	-4.874129	1.678695
17180	0	1.745545	-0.719923	9.887659	0.017458	-0.007201	0.098876	0.304169	-4.870451	1.674603
17181	0	1.733039	-0.738101	9.857273	0.017334	-0.007385	0.098572	0.309481	-4.865512	1.678039
17182	0	1.750983	-0.707279	9.820643	0.017509	-0.007072	0.098207	0.309456	-4.865156	1.676797
17183	0	1.745497	-0.707052	9.857266	0.017456	-0.007080	0.098572	0.320838	-4.863107	1.677375
17184	0	1.732826	-0.699455	9.845155	0.017331	-0.007000	0.098451	0.327498	-4.859009	1.678091
17185	0	1.721091	-0.689286	9.838914	0.017212	-0.006897	0.098389	0.332623	-4.857058	1.678299
17186	0	1.702483	-0.713111	9.857231	0.017027	-0.007133	0.098572	0.335759	-4.853883	1.674399
17187	0	1.733486	-0.695540	9.857181	0.017334	-0.006958	0.098572	0.339125	-4.854109	1.675171
17188	0	1.733299	-0.731945	9.869324	0.017335	-0.007319	0.098693	0.339528	-4.851073	1.674924
17189	0	1.721338	-0.707356	9.851095	0.017212	-0.007080	0.098511	0.347375	-4.852002	1.674836
17190	0	1.739928	-0.700202	9.820565	0.017398	-0.007007	0.098206	0.353063	-4.852849	1.673119
17191	0	1.733941	-0.707997	9.838772	0.017334	-0.007080	0.098389	0.353482	-4.858373	1.672970
17192	0	1.722809	-0.695795	9.887311	0.017222	-0.006958	0.098874	0.353829	-4.864181	1.670031
17193	0	1.757590	-0.708068	9.893834	0.017578	-0.007080	0.098938	0.353558	-4.860823	1.674814
17194	0	1.714901	-0.701914	9.905968	0.017146	-0.007021	0.099060	0.355960	-4.863407	1.671305
17195	0	1.746028	-0.689125	9.851039	0.017456	-0.006897	0.098511	0.362847	-4.867552	1.669346
17196	0	1.740647	-0.731041	9.930292	0.017404	-0.007313	0.099303	0.365875	-4.870079	1.664933
17197	0	1.727496	-0.720216	9.936488	0.017273	-0.007202	0.099365	0.366197	-4.871613	1.664941
17198	0	1.721793	-0.714050	9.899780	0.017216	-0.007142	0.098998	0.368328	-4.873387	1.657918
17199	0	1.709538	-0.720221	9.887599	0.017090	-0.007202	0.098877	0.368539	-4.879005	1.656972
17200	0	1.722612	-0.713999	9.899567	0.017222	-0.007142	0.098996	0.371228	-4.882507	1.658295
17201	0	1.769891	-0.659060	9.899933	0.017700	-0.006592	0.098999	0.373007	-4.880226	1.659097
17202	0	1.732707	-0.725637	9.869492	0.017331	-0.007261	0.098694	0.379075	-4.874755	1.658391
17203	0	1.739354	-0.714133	9.863306	0.017395	-0.007141	0.098633	0.379220	-4.872267	1.659161
17204	0	1.739154	-0.726325	9.899903	0.017391	-0.007264	0.098999	0.380602	-4.871882	1.654633
17205	0	1.733032	-0.744480	9.906081	0.017334	-0.007446	0.099060	0.382735	-4.866879	1.657570
17206	0	1.732535	-0.701544	9.857296	0.017326	-0.007016	0.098573	0.383969	-4.864944	1.654313
17207	0	1.702637	-0.762930	9.869428	0.017029	-0.007629	0.098694	0.384461	-4.861354	1.658666
17208	0	1.738769	-0.701571	9.857247	0.017390	-0.007019	0.098572	0.388698	-4.857611	1.655931
17209	0	1.738914	-0.708048	9.826761	0.017395	-0.007080	0.098267	0.388701	-4.849990	1.655848
17210	0	1.725560	-0.707777	9.826961	0.017261	-0.007081	0.098269	0.392899	-4.843460	1.650186
17211	0	1.714967	-0.701688	9.899939	0.017151	-0.007019	0.098999	0.395755	-4.841278	1.651469
17212	0	1.708537	-0.713923	9.808364	0.017087	-0.007137	0.098083	0.393904	-4.838613	1.648775
17213	0	1.751207	-0.664959	9.832875	0.017517	-0.006653	0.098328	0.398085	-4.831998	1.646811
17214	0	1.713720	-0.707702	9.796370	0.017140	-0.007074	0.097963	0.395420	-4.827491	1.648283
17215	0	1.733551	-0.665200	9.814432	0.017334	-0.006653	0.098145	0.396737	-4.828463	1.653032
17216	0	1.721381	-0.677511	9.783849	0.017215	-0.006774	0.097838	0.395772	-4.826563	1.652598
17217	0	1.715011	-0.708080	9.759530	0.017151	-0.007080	0.097595	0.395315	-4.824885	1.652465
17218	0	1.708753	-0.732182	9.722940	0.017088	-0.007326	0.097229	0.400695	-4.823635	1.648607
17219	0	1.715370	-0.713944	9.814416	0.017151	-0.007141	0.098145	0.402946	-4.826144	1.647678
17220	0	1.722004	-0.738403	9.795993	0.017218	-0.007382	0.097960	0.401377	-4.828181	1.648789
17221	0	1.727280	-0.701785	9.826671	0.017273	-0.007019	0.098267	0.403127	-4.827219	1.656323
17222	0	1.727204	-0.701248	9.802279	0.017272	-0.007017	0.098022	0.408862	-4.826503	1.653597
17223	0	1.715739	-0.701862	9.820446	0.017151	-0.007019	0.098206	0.409604	-4.833309	1.655239
17224	0	1.735465	-0.695598	9.868968	0.017346	-0.006958	0.098691	0.412166	-4.842098	1.658857
17225	0	1.722164	-0.701860	9.875322	0.017212	-0.007019	0.098755	0.412877	-4.852586	1.659773
17226	0	1.729899	-0.695914	9.868873	0.017292	-0.006958	0.098690	0.411828	-4.859879	1.658913
17227	0	1.715360	-0.720261	9.851024	0.017151	-0.007202	0.098511	0.411613	-4.862259	1.658078
17228	0	1.715659	-0.750807	9.954629	0.017156	-0.007508	0.099546	0.412195	-4.862572	1.654004
17229	0	1.733908	-0.726753	9.875367	0.017334	-0.007263	0.098755	0.407485	-4.867692	1.653386
17230	0	1.753300	-0.709389	9.856748	0.017527	-0.007090	0.098569	0.402828	-4.874295	1.656322
17231	0	1.764205	-0.731901	9.881579	0.017639	-0.007324	0.098816	0.409106	-4.876876	1.656001
17232	0	1.758650	-0.682868	9.887537	0.017584	-0.006826	0.098876	0.406810	-4.879169	1.654511
17233	0	1.758049	-0.707752	9.936500	0.017578	-0.007080	0.099365	0.410051	-4.881119	1.655175
17234	0	1.764565	-0.713615	9.930295	0.017644	-0.007136	0.099303	0.410585	-4.882345	1.653927
17235	0	1.757886	-0.720174	9.942617	0.017578	-0.007202	0.099426	0.411385	-4.882419	1.650985
17236	0	1.770183	-0.689586	9.936424	0.017701	-0.006897	0.099364	0.412976	-4.882459	1.642076
17237	0	1.751516	-0.738852	9.906016	0.017517	-0.007385	0.099060	0.409613	-4.879470	1.637073
17238	0	1.751135	-0.684189	9.924355	0.017513	-0.006843	0.099243	0.410819	-4.876483	1.635589
17239	0	1.769678	-0.702092	9.918261	0.017700	-0.007019	0.099182	0.409092	-4.871769	1.637592
17240	0	1.738318	-0.683845	9.893882	0.017387	-0.006840	0.098938	0.410997	-4.866130	1.641194
17241	0	1.751098	-0.677597	9.906107	0.017517	-0.006775	0.099060	0.410219	-4.858319	1.639494
17242	0	1.761932	-0.683999	9.875804	0.017627	-0.006839	0.098757	0.409320	-4.848940	1.642160
17243	0	1.715010	-0.701901	9.844984	0.017151	-0.007019	0.098450	0.409715	-4.847277	1.638029
17244	0	1.739308	-0.689750	9.912113	0.017393	-0.006898	0.099121	0.410552	-4.846468	1.641796
17245	0	1.738971	-0.695788	9.857272	0.017395	-0.006958	0.098572	0.411135	-4.839564	1.638819
17246	0	1.732153	-0.702108	9.820672	0.017323	-0.007019	0.098207	0.409171	-4.836517	1.637721
17247	0	1.726793	-0.695770	9.875578	0.017273	-0.006958	0.098755	0.409956	-4.829953	1.633583
17248	0	1.713665	-0.708203	9.839014	0.017140	-0.007080	0.098390	0.408117	-4.824847	1.636250
17249	0	1.727117	-0.677444	9.790074	0.017273	-0.006775	0.097900	0.409020	-4.822031	1.630845
17250	0	1.702116	-0.696041	9.790089	0.017025	-0.006958	0.097900	0.406646	-4.816803	1.629767
17251	0	1.702669	-0.707860	9.771776	0.017029	-0.007080	0.097717	0.408738	-4.813566	1.633059
17252	0	1.690087	-0.683652	9.747309	0.016902	-0.006833	0.097473	0.405099	-4.811529	1.630131
17253	0	1.684194	-0.714257	9.802300	0.016846	-0.007141	0.098022	0.403816	-4.806380	1.630896
17254	0	1.677660	-0.689753	9.790165	0.016777	-0.006901	0.097901	0.407936	-4.805100	1.630645
17255	0	1.684841	-0.701951	9.832714	0.016846	-0.007019	0.098328	0.407709	-4.807487	1.626824
17256	0	1.721818	-0.659502	9.808124	0.017217	-0.006594	0.098082	0.406501	-4.808506	1.617694
17257	0	1.678593	-0.708412	9.759470	0.016785	-0.007080	0.097595	0.402132	-4.809213	1.621107
17258	0	1.697565	-0.715115	9.801941	0.016970	-0.007150	0.098021	0.400700	-4.815410	1.620205
17259	0	1.727991	-0.695788	9.771606	0.017273	-0.006958	0.097717	0.401110	-4.822771	1.624503
17260	0	1.741199	-0.720210	9.808000	0.017408	-0.007202	0.098081	0.401466	-4.826228	1.628350
17261	0	1.703604	-0.720486	9.850929	0.017029	-0.007202	0.098511	0.398579	-4.833846	1.628733
17262	0	1.698957	-0.757914	9.820007	0.016982	-0.007574	0.098202	0.392969	-4.841798	1.624174
17263	0	1.709726	-0.720118	9.857056	0.017090	-0.007202	0.098572	0.394302	-4.849624	1.627767
17264	0	1.735209	-0.719988	9.881249	0.017348	-0.007201	0.098813	0.396078	-4.853260	1.619741
17265	0	1.764978	-0.702020	9.832565	0.017639	-0.007019	0.098328	0.394935	-4.864837	1.622548
17266	0	1.761006	-0.690269	9.874796	0.017599	-0.006900	0.098750	0.391843	-4.876741	1.623968
17267	0	1.752417	-0.720611	9.905852	0.017517	-0.007202	0.099060	0.387558	-4.884134	1.627853
17268	0	1.729144	-0.708867	9.887224	0.017286	-0.007089	0.098873	0.387805	-4.889302	1.631283
17269	0	1.740195	-0.750659	9.930304	0.017395	-0.007507	0.099304	0.388878	-4.896523	1.633651
17270	0	1.753590	-0.702089	9.905603	0.017530	-0.007018	0.099057	0.385932	-4.902041	1.636878
17271	0	1.733436	-0.708150	9.918196	0.017334	-0.007080	0.099182	0.384645	-4.901717	1.633140
17272	0	1.770511	-0.702625	9.930213	0.017700	-0.007023	0.099303	0.381028	-4.906614	1.630263
17273	0	1.733431	-0.738605	9.967029	0.017334	-0.007385	0.099670	0.380452	-4.906226	1.634236
17274	0	1.727655	-0.733373	10.021760	0.017273	-0.007326	0.100219	0.372130	-4.909559	1.637721
17275	0	1.726907	-0.744980	9.954875	0.017273	-0.007446	0.099548	0.368515	-4.904336	1.639555
17276	0	1.750506	-0.745405	9.936583	0.017509	-0.007454	0.099365	0.368757	-4.899605	1.640456
17277	0	1.726589	-0.732575	9.893911	0.017273	-0.007324	0.098938	0.367448	-4.890688	1.637285
17278	0	1.738091	-0.720445	9.930618	0.017381	-0.007206	0.099306	0.369504	-4.890143	1.639696
17279	0	1.739415	-0.744722	9.948739	0.017395	-0.007446	0.099487	0.368787	-4.888375	1.644425
17280	0	1.744667	-0.690023	9.881714	0.017454	-0.006899	0.098816	0.367684	-4.878955	1.644435
17281	0	1.763348	-0.707731	9.857299	0.017639	-0.007080	0.098572	0.371277	-4.871613	1.642741
17282	0	1.743797	-0.707615	9.826963	0.017445	-0.007075	0.098269	0.370758	-4.863124	1.646038
17283	0	1.763292	-0.695684	9.845091	0.017639	-0.006958	0.098450	0.372537	-4.855118	1.642219
17284	0	1.725856	-0.671312	9.894000	0.017260	-0.006712	0.098940	0.371556	-4.853115	1.650136
17285	0	1.733264	-0.689992	9.796146	0.017334	-0.006897	0.097961	0.368507	-4.850775	1.648712
17286	0	1.745275	-0.696181	9.820490	0.017453	-0.006965	0.098205	0.372175	-4.849500	1.653507
17287	0	1.708522	-0.714402	9.765685	0.017090	-0.007141	0.097656	0.369213	-4.843315	1.658199
17288	0	1.738125	-0.690043	9.784129	0.017385	-0.006904	0.097840	0.373355	-4.837594	1.663270
17289	0	1.702777	-0.653426	9.753413	0.017029	-0.006531	0.097534	0.369647	-4.835595	1.663468
17290	0	1.696395	-0.715019	9.802157	0.016965	-0.007149	0.098022	0.368327	-4.833714	1.661030
17291	0	1.690831	-0.714305	9.741169	0.016907	-0.007141	0.097412	0.366380	-4.834798	1.660071
17292	0	1.678346	-0.732823	9.790019	0.016788	-0.007329	0.097899	0.367634	-4.829285	1.666866
17293	0	1.684935	-0.744854	9.814373	0.016846	-0.007446	0.098145	0.365311	-4.832774	1.666100
17294	0	1.679477	-0.726834	9.783683	0.016791	-0.007268	0.097837	0.365113	-4.836007	1.673233
17295	0	1.727449	-0.701551	9.826658	0.017273	-0.007019	0.098267	0.369494	-4.837024	1.676099
17296	0	1.703498	-0.695633	9.875301	0.017032	-0.006951	0.098754	0.364033	-4.840082	1.674747
17297	0	1.721590	-0.689448	9.838815	0.017212	-0.006897	0.098389	0.367175	-4.843941	1.674584
17298	0	1.691617	-0.738132	9.802018	0.016914	-0.007380	0.098021	0.366500	-4.845277	1.676954
17299	0	1.709411	-0.744849	9.838776	0.017090	-0.007446	0.098389	0.364220	-4.849467	1.675366
17300	0	1.704537	-0.720537	9.856765	0.017037	-0.007207	0.098569	0.366191	-4.857949	1.671530
17301	0	1.727535	-0.677373	9.820522	0.017273	-0.006775	0.098206	0.367831	-4.859962	1.673427
17302	0	1.716500	-0.707984	9.838597	0.017156	-0.007078	0.098388	0.366085	-4.870071	1.670785
17303	0	1.776545	-0.677356	9.869318	0.017761	-0.006775	0.098694	0.367906	-4.874167	1.670629
17304	0	1.747292	-0.701951	9.856806	0.017464	-0.007017	0.098570	0.365368	-4.884103	1.670553
17305	0	1.740014	-0.671776	9.869268	0.017395	-0.006714	0.098694	0.361148	-4.889264	1.665125
17306	0	1.771452	-0.708758	9.887331	0.017710	-0.007089	0.098874	0.362656	-4.894027	1.668782
17307	0	1.751967	-0.714521	9.930345	0.017517	-0.007141	0.099304	0.358269	-4.896239	1.665737
17308	0	1.740181	-0.702811	9.905776	0.017400	-0.007028	0.099058	0.358018	-4.897808	1.662159
17309	0	1.758341	-0.695459	9.912040	0.017578	-0.006958	0.099121	0.362192	-4.903119	1.664294
17310	0	1.734747	-0.676613	9.948502	0.017344	-0.006768	0.099485	0.364867	-4.905756	1.669824
17311	0	1.751820	-0.726316	9.905986	0.017517	-0.007263	0.099060	0.365218	-4.906271	1.672102
17312	0	1.764221	-0.756780	9.881488	0.017641	-0.007569	0.098815	0.367269	-4.906841	1.674458
17313	0	1.763776	-0.726700	9.942624	0.017639	-0.007263	0.099426	0.363279	-4.904467	1.674125
17314	0	1.745199	-0.714846	9.936451	0.017453	-0.007149	0.099364	0.363952	-4.902321	1.671553
17315	0	1.775975	-0.725964	9.906058	0.017761	-0.007263	0.099060	0.368380	-4.899856	1.672613
17316	0	1.757131	-0.701271	9.863349	0.017575	-0.007012	0.098633	0.368371	-4.894522	1.669132
17317	0	1.739391	-0.714020	9.924342	0.017395	-0.007141	0.099243	0.369767	-4.892493	1.669218
17318	0	1.769424	-0.725761	9.851164	0.017697	-0.007262	0.098511	0.375459	-4.888155	1.666367
17319	0	1.745167	-0.725796	9.826777	0.017456	-0.007263	0.098267	0.381887	-4.882306	1.664237
17320	0	1.744400	-0.688734	9.887924	0.017447	-0.006886	0.098879	0.381270	-4.878652	1.660288
17321	0	1.733110	-0.671426	9.887743	0.017334	-0.006714	0.098877	0.381194	-4.874543	1.660044
17322	0	1.726348	-0.708019	9.869456	0.017267	-0.007081	0.098694	0.382547	-4.869443	1.657619
17323	0	1.714965	-0.689526	9.857211	0.017151	-0.006897	0.098572	0.384867	-4.867253	1.656655
17324	0	1.714905	-0.713769	9.857164	0.017148	-0.007138	0.098572	0.385831	-4.867697	1.654190
17325	0	1.733118	-0.701736	9.857239	0.017334	-0.007019	0.098572	0.388143	-4.863685	1.650283
17326	0	1.726331	-0.714022	9.832914	0.017267	-0.007138	0.098329	0.386276	-4.858371	1.645772
17327	0	1.714880	-0.744757	9.808376	0.017151	-0.007446	0.098083	0.385154	-4.855184	1.637589
17328	0	1.720646	-0.762662	9.777888	0.017207	-0.007632	0.097778	0.392014	-4.853629	1.638546
17329	0	1.708959	-0.707656	9.820586	0.017090	-0.007080	0.098206	0.396402	-4.852591	1.632554
17330	0	1.702968	-0.713193	9.863268	0.017028	-0.007134	0.098633	0.399571	-4.853951	1.633893
17331	0	1.690801	-0.750766	9.838843	0.016907	-0.007507	0.098389	0.399490	-4.854663	1.631303
17332	0	1.697026	-0.726077	9.796062	0.016970	-0.007264	0.097960	0.403698	-4.854579	1.632227
17333	0	1.715292	-0.677598	9.887653	0.017151	-0.006775	0.098877	0.402744	-4.856161	1.634692
17334	0	1.709438	-0.665384	9.863186	0.017094	-0.006656	0.098632	0.405182	-4.856227	1.637535
17335	0	1.715229	-0.689434	9.863275	0.017151	-0.006897	0.098633	0.408509	-4.857100	1.635106
17336	0	1.764733	-0.713424	9.844795	0.017642	-0.007136	0.098449	0.411195	-4.862491	1.639825
17337	0	1.733690	-0.701655	9.777798	0.017334	-0.007019	0.097778	0.414382	-4.865125	1.641831
17338	0	1.728378	-0.732184	9.826457	0.017279	-0.007319	0.098266	0.411866	-4.870300	1.635048
17339	0	1.733629	-0.732362	9.820520	0.017334	-0.007324	0.098206	0.412842	-4.872224	1.635283
17340	0	1.752239	-0.695296	9.857102	0.017522	-0.006957	0.098571	0.417859	-4.872088	1.635929
17341	0	1.715706	-0.702418	9.838723	0.017151	-0.007019	0.098389	0.412161	-4.878498	1.633461
17342	0	1.747501	-0.702711	9.893319	0.017468	-0.007030	0.098934	0.415152	-4.885322	1.629378
17343	0	1.752410	-0.701842	9.869265	0.017517	-0.007019	0.098694	0.416075	-4.892675	1.630819
17344	0	1.716447	-0.707856	9.936237	0.017164	-0.007079	0.099362	0.417026	-4.892178	1.631433
17345	0	1.715430	-0.695964	9.918142	0.017151	-0.006958	0.099182	0.415435	-4.895358	1.624302
17346	0	1.746808	-0.708066	9.985090	0.017463	-0.007084	0.099852	0.419343	-4.900731	1.623293
17347	0	1.733791	-0.726092	9.966989	0.017334	-0.007263	0.099670	0.422173	-4.904461	1.622080
17348	0	1.740140	-0.731944	9.924155	0.017403	-0.007320	0.099241	0.423613	-4.902257	1.616435
17349	0	1.745422	-0.738579	9.906034	0.017456	-0.007385	0.099060	0.423350	-4.899383	1.619124
17350	0	1.751288	-0.708045	9.930438	0.017513	-0.007082	0.099304	0.425422	-4.898164	1.617554
17351	0	1.757952	-0.701570	9.918212	0.017578	-0.007019	0.099182	0.429529	-4.899006	1.616651
17352	0	1.727355	-0.713406	9.942580	0.017276	-0.007135	0.099425	0.431398	-4.895649	1.617854
17353	0	1.720907	-0.707883	9.887754	0.017212	-0.007080	0.098877	0.433183	-4.891594	1.616093
17354	0	1.714353	-0.726387	9.887800	0.017145	-0.007261	0.098878	0.430546	-4.888948	1.613632
17355	0	1.745242	-0.695352	9.857274	0.017456	-0.006958	0.098572	0.436080	-4.883959	1.613413
17356	0	1.744503	-0.688666	9.875656	0.017448	-0.006888	0.098756	0.438443	-4.879252	1.615629
17357	0	1.745348	-0.665055	9.869446	0.017456	-0.006653	0.098694	0.441411	-4.875523	1.613630
17358	0	1.744540	-0.701724	9.887864	0.017450	-0.007015	0.098878	0.439510	-4.869039	1.616621
17359	0	1.745169	-0.671420	9.875563	0.017456	-0.006714	0.098755	0.439517	-4.863210	1.616007
17360	0	1.708275	-0.726201	9.802315	0.017080	-0.007264	0.098023	0.442251	-4.865296	1.611473
17361	0	1.721036	-0.750661	9.832796	0.017212	-0.007507	0.098328	0.443408	-4.862724	1.608597
17362	0	1.714498	-0.720439	9.753431	0.017147	-0.007201	0.097534	0.440041	-4.859515	1.605953
17363	0	1.709126	-0.707906	9.826643	0.017090	-0.007080	0.098267	0.441504	-4.860399	1.607557
17364	0	1.715621	-0.713588	9.820449	0.017154	-0.007140	0.098205	0.446712	-4.862508	1.610566
17365	0	1.714691	-0.695721	9.808425	0.017151	-0.006958	0.098083	0.447999	-4.857113	1.608627
17366	0	1.708101	-0.695707	9.784035	0.017081	-0.006957	0.097840	0.448294	-4.856060	1.606239
17367	0	1.727290	-0.671241	9.802257	0.017273	-0.006714	0.098022	0.450289	-4.855231	1.602427
17368	0	1.733418	-0.677602	9.759480	0.017333	-0.006773	0.097595	0.447064	-4.855824	1.598674
17369	0	1.715385	-0.701773	9.789996	0.017151	-0.007019	0.097900	0.448846	-4.858537	1.597223
17370	0	1.746613	-0.720131	9.814273	0.017462	-0.007200	0.098144	0.447840	-4.862838	1.592625
17371	0	1.733700	-0.695719	9.838820	0.017334	-0.006958	0.098389	0.449022	-4.865598	1.584019
17372	0	1.746892	-0.677420	9.856859	0.017462	-0.006774	0.098570	0.448935	-4.873110	1.586944
17373	0	1.746455	-0.701655	9.850941	0.017456	-0.007019	0.098511	0.451983	-4.882206	1.589358
17374	0	1.741666	-0.670976	9.899533	0.017412	-0.006709	0.098996	0.451464	-4.886602	1.590822
17375	0	1.752269	-0.677515	9.869284	0.017517	-0.006775	0.098694	0.451405	-4.892339	1.589724
17376	0	1.734904	-0.683485	9.881240	0.017344	-0.006837	0.098813	0.453988	-4.896872	1.583387
17377	0	1.764374	-0.677836	9.936419	0.017639	-0.006775	0.099365	0.450286	-4.901395	1.582058
17378	0	1.734834	-0.739873	9.899471	0.017343	-0.007393	0.098996	0.443815	-4.907302	1.583230
17379	0	1.733495	-0.744230	9.979261	0.017334	-0.007446	0.099792	0.448635	-4.907648	1.584339
17380	0	1.764346	-0.701039	9.887660	0.017641	-0.007011	0.098877	0.450081	-4.909655	1.580677
17381	0	1.709257	-0.714110	9.942580	0.017090	-0.007141	0.099426	0.450368	-4.912029	1.576663
17382	0	1.746113	-0.756940	9.893595	0.017461	-0.007568	0.098936	0.449475	-4.911628	1.576424
17383	0	1.739777	-0.744631	9.881543	0.017395	-0.007446	0.098816	0.449711	-4.914052	1.576852
17384	0	1.752259	-0.701708	9.960754	0.017522	-0.007020	0.099607	0.453314	-4.914121	1.576438
17385	0	1.757622	-0.689612	9.973184	0.017578	-0.006897	0.099731	0.454618	-4.911181	1.573195
17386	0	1.769257	-0.714062	9.961002	0.017696	-0.007140	0.099609	0.454469	-4.906034	1.575056
17387	0	1.757364	-0.707948	9.948814	0.017578	-0.007080	0.099487	0.455529	-4.900114	1.576768
[truncated: 618 more rows]
